# Supplementary material for: Genetic dissection of main and epistatic effects of QTL based on augmented triple test cross design
Source: PLoS One. 2017 Dec 14;12(12):e0189054. doi: 10.1371/journal.pone.0189054 (PMC5730204; doi:10.1371/journal.pone.0189054)
Supplement: S6 Supporting Information — (ZIP) [file pone.0189054.s006.zip › z1_2000_0.8_5.csv]

199.9	200.39	200.19	201.42	201.07	198.32	199.65	200.45	200.8	200.96	200.42	200.74	199.59	200.32	201.41	201.21	201.14	198.82	199.45	201.44	200	201.03	199.35	200.63	200.93	200.48	200.77	201.96	199.62	199.69	201.18	199.78	199.65	201.29	198.31	198.94	200.1	201.08	199.03	200.52	199.29	200.58	200.53	199.56	199.53	200.85	202.59	200.9	200.14	199.68
211.44	211.76	211.23	211.31	211.72	211.37	212.44	212.59	210.98	210.41	212.09	210.87	212.45	213.34	210.28	210.25	209.88	212.38	212.36	211.43	211.9	212.49	210.45	212.58	213.76	212.57	211.89	210.82	211.1	211.19	212.65	211.22	211.55	210.23	211.9	211.17	212.14	213.5	211.71	212.42	212.34	211.32	210.09	210.55	211.88	211.66	212.2	212.53	212.42	211.51
215.82	217.26	218.55	217.79	217.72	217.6	216.92	216.86	216.74	217.13	218.47	217.58	217.84	216.48	216.73	217.79	215.59	215.8	218.94	215.74	217.67	217.84	218.27	216.87	215.72	217.84	217.27	216.64	217.17	216.44	216.86	217.21	216.55	216.3	217.29	218.13	216.93	216.83	214.98	215.74	216.94	217.99	216.72	217.81	217.31	215.15	216.58	217.55	216.81	217.98
212.63	212.92	211.55	212.95	213	213.62	213.03	212.73	214.32	214.26	211.98	212.91	212.59	213.48	210.96	212.77	211.7	214.51	212.07	212.89	213.31	214.58	212.08	211.71	212.99	213.1	213.09	212.76	212.47	212.82	212.73	212.33	213.41	213.47	213.12	210.53	212.18	213.39	212.66	212.9	211.8	212.71	212.86	213.7	213.65	212.57	212.51	213.19	214.18	214.06
211.47	211.62	210.78	212.41	210.28	211.31	211.11	212.93	211.46	212.13	211.44	211.34	210.3	211.05	212.07	211.3	212.48	211.11	211.93	210.76	213.17	211.67	212.55	211.49	211.14	211.67	211.05	211.14	210.79	211.42	212.37	211.54	211.23	212.88	211.69	212.54	210.26	210.91	211.58	209.48	212.14	211.68	211.12	211.06	211.22	212.06	210.67	211.52	209.78	210.23
211	210.81	211.07	210.47	211.77	211.27	211.97	211.12	210.79	212.08	211.13	210.59	211.62	213.08	211.57	211.88	211.08	212.2	212.38	212.71	212.76	212	211.53	212.23	212.09	212.48	211.4	211.89	212.06	211.79	211.65	210.66	211.57	212.04	212.69	211.24	210.71	211.6	212.18	211.74	212.29	212.58	211.99	211.24	211.6	212.65	212.43	211.44	211.42	209.95
207.28	206.31	205.53	206.29	205.59	206.04	206.94	206.52	207.43	206.52	204.98	205.23	206.57	206.54	206.25	205.45	204.16	206.66	207.2	207.56	206.26	206.88	206.37	205.43	207.57	207.3	205.1	206.44	204.57	206.16	205.7	206.48	206.19	207.49	204.68	206.78	205.33	205.97	205.23	208.36	206.44	207.04	206.76	205.89	206.03	207.14	206.88	207.04	206.99	206.27
208.84	206.98	205.77	207.24	208.8	209.39	206.64	208.79	209.03	208.9	207.75	206.94	207.86	208.19	207.88	207.27	208.07	207.45	207.5	208.97	208.22	208.91	208.49	208.22	207.35	208.26	207.27	207.76	208.14	207.1	206.67	207.01	207.21	206.78	208.5	208.84	207.88	207.94	207.49	208.29	208.68	206.9	207.67	207.05	208.1	207.21	206.76	208.16	207.03	207.1
218.38	218.73	218.63	217.36	217.65	216.46	217.96	217.08	217.65	217.38	217.06	216.99	217.4	217.86	217.98	219.99	219.81	217.63	217.67	218.94	218.31	217.4	216.74	218.34	218.05	218.11	217.95	218.37	218.88	218.44	217.54	218.85	217.17	217.81	217.84	218.51	217.53	219.45	216.01	217.84	217.44	217.83	219.41	217.12	218.71	217.74	215.77	217.13	218.58	216.89
208.1	208.22	206.69	208.13	208.26	207.67	208.12	209.57	207.74	207.87	207.89	208.77	208.53	207.71	207.86	208.09	207.19	208.35	208.14	207.47	207.48	207.06	208.01	207.57	207.49	208.26	207.26	207.07	207.49	208.4	207.25	208.64	208.26	208.55	206.16	207.84	207.41	206.12	209.39	207.95	208.73	208.96	208.42	210.6	207.22	207.55	207.99	207.9	208.35	208.01
197.39	198.09	198.5	198.34	197.03	196.87	196.75	198.97	197.07	197.9	198.45	196.87	199.19	198.17	197.27	198.97	197.34	197.97	196.29	199.85	197.86	196.26	198	199.49	197.58	198.17	197.32	198.24	197.46	197.48	197.99	196.86	198.38	198.75	198.66	198.18	197.8	197.68	198.92	197.82	197.46	196.27	198.19	198.76	198.58	198.08	197.86	198.86	196.81	198.48
212.7	212.35	212.18	210.86	211.42	211.17	212.04	210.43	210.33	211.05	212.62	210.1	211.54	212.17	211.34	211.86	210.13	211.92	212.44	212.16	211.9	212.04	210.94	211.62	211.06	210.58	210.93	211.35	211.27	211.81	211.44	210.16	211.23	210.55	211.7	212.95	210.24	211.68	212.44	214.11	212	211.65	212.85	212.59	212.58	211.72	210.84	212.35	212.58	210.87
204.1	202.77	201.96	203	203.65	203.69	204.21	204.28	204.61	203.69	202.71	203.77	204.05	203.78	202.51	202	202.5	204.15	202.28	203.95	203.16	203.94	205.45	204.61	202.69	203.5	203.39	201.52	203.81	204.51	204.05	202.41	205.36	203.71	205.32	204.3	204.07	203.53	202.91	202.4	203.09	204.59	205.22	202.44	204.24	204.01	202.66	203.92	203.67	203.36
200.45	201.56	199.6	197.06	199.96	198.44	197.98	198.14	199.57	200.02	198.89	199.69	198.2	200.55	201.06	197.89	199.17	198.52	200.78	199.05	198.91	199.05	199.31	199.69	198.61	199.27	198.7	199.02	197.83	199.57	200.56	198.26	198.03	199.35	201.5	198.98	198.27	198.92	200.56	198.85	199.18	199.61	198.37	198.67	198.16	200.33	198.35	198.94	199.01	200.22
198.57	198.53	199.38	199.06	197.8	200.7	199.22	198.41	198.1	198.42	199.46	198.57	198.25	200.27	198.2	199.14	198.35	199.79	197.94	198.43	197.54	198.63	198.14	199.54	201.7	198.79	198.14	197.24	196.58	198.55	198.44	198.19	199.2	198.42	197.59	198.9	198.49	196.57	200.01	198.91	197.98	198.83	198.25	197.38	197.28	198.48	199.47	198.21	198.32	198.53
206.09	207.15	211.91	207	207.2	208.95	204.94	208.42	206.9	208.5	207.61	207.25	206.55	207.15	206.48	207.16	207.28	205.6	207.96	206.9	207.49	206.77	206.63	209.49	206.95	208.61	208.17	207.86	207.28	207.94	207.88	208.14	207.38	207.32	206.33	210	207.93	208.3	208.44	208.9	206.8	207.91	205.93	208.27	207.06	205.81	208.99	208.1	206.56	208.26
204.27	202.78	202.48	202.81	201.42	202.05	202	203.33	202.89	203.77	205.17	203.04	202.56	201.97	202.22	202.61	203.12	202.56	202.06	202.22	202.9	202.47	203.61	202.72	201.46	203.83	203.05	202.74	201.96	204.3	202.94	203.64	202.69	202.34	202.15	202.11	200.95	203.3	202.56	201.08	201.82	202.42	203.25	202.56	203.33	203.21	203.18	201.83	202.27	201.48
208.21	207.04	206.54	208.35	210	208.41	208.17	208.52	207.41	210.58	208.64	207.42	208.92	207.94	206.91	208.81	207.24	208.32	207.9	207.38	208.81	208.04	208.73	208.18	207.49	207.9	209.43	208.21	207.93	208.94	208.54	209.18	208.91	209.39	207.96	208	211.1	207.21	208.39	209.8	208.53	207.82	209.04	208.24	208.29	210.72	209.24	206.41	208.49	205.25
211.59	212.96	210.14	211.24	211.44	212.58	211.7	210.73	210.4	211.47	214.07	210.98	211.98	212.65	210.86	210.14	212.17	210.59	212.22	212.38	212.59	212.99	210.32	210.95	211.1	211.56	212.89	211.25	211.4	212.34	210.49	210.77	210.9	209.98	209.5	210.63	213.06	213.17	210.49	211.99	210.19	211.77	211.74	211.97	212.21	211.05	212.58	213.22	211.32	210.81
207.16	208.49	207.73	206.05	206.76	207.48	205.21	207.88	207.92	208.55	208.37	207.36	207.67	207.25	209.07	207.85	207.56	206.27	207.21	207.78	208.09	208.57	205.99	207.34	208.63	207.18	208.02	207.73	207.29	206.94	208.85	207.45	208.57	208.35	207.75	205.95	207.59	206.12	208.39	205.99	207.96	206.93	207.62	207.85	207.22	206.76	208.26	207.53	209.79	206.35
203.89	203.67	203.32	205.03	204.97	204.09	204.43	204.56	203.61	203.62	203.47	204.68	203.2	202.74	203.73	202.82	203.95	206.97	204.71	203.83	204.21	204.31	204.94	203.81	204.44	203.52	203.54	204.24	203.27	204.21	204.77	203.44	204.03	204.27	204.26	203.59	204.75	203.95	203.74	203.08	202.64	202.48	202.76	201.85	203.07	204.36	205.31	204.81	203.93	204.99
209.67	209.86	209.87	208.76	209.19	209.67	209.29	208.72	209.52	209.56	210	210.68	209.6	210.93	209.8	210.68	211.42	209.15	209.56	210.22	209.5	209.1	210.52	210.06	209.58	209.48	209.78	209.7	210.06	209.98	209.62	210.7	209.93	210.21	209.7	209.2	210.01	211.18	209.15	208.45	208.21	208.58	210.46	209.45	208.78	209.87	210.71	209.9	209.21	208.92
217.85	218.25	217.08	217.79	218.17	216.73	218.24	217.17	217.62	217.33	216.61	217.87	218.36	217.41	218.57	218.81	218.87	216.98	216.79	216.07	216.43	217.81	218.34	217.32	218.84	217.2	216.78	217.75	218.69	216.29	215.79	216.63	218.63	217.67	218.46	216.75	218.46	220.15	218.33	217.5	216.72	217.97	217.37	218.16	218.47	218.21	216.09	218.04	218.19	218.35
203.57	202.3	205.77	202.27	204.39	204.44	205.44	203.76	202.63	202.63	202.72	203.62	204.29	202.67	203.37	204.25	202.03	202.9	203.54	204.78	203.06	203.18	202.89	203.15	203.68	203.05	205.17	202.6	204.97	202.78	203.69	203.13	203.79	203.24	203.99	204.49	203.59	203.52	203.94	204.84	202.82	202.88	203.69	203.53	204.78	203.05	204.94	202.81	204.69	205.12
195.13	194.44	194.01	194.56	193.35	193.94	193.84	194.3	194.38	194.69	195.79	193.62	194.43	194.69	193.98	192.89	193.85	192.67	193.31	193.63	193	194.55	195.35	194.81	193.91	194.25	195	194	194.92	192.96	193.69	193.06	193.34	193.67	193.96	195.28	194.28	194.27	192.92	193.53	193.7	193.11	194.95	192.94	195.9	192.41	193.36	194.45	193.73	194.63
204.53	206.04	204.89	203.57	203.25	205.16	203.87	205.34	204.59	204.32	204.07	204.41	205.07	203.64	203.57	205.59	205.08	203.99	205.55	205.13	205.95	203.81	204.22	203.59	204.21	202.98	205.63	203.85	204.27	205.76	204.5	205.86	205.65	204.58	204.77	204.11	203.2	205.21	205.84	205.67	206.1	203.9	205.09	204.51	203.57	204.14	206.3	205.86	206.28	204.31
212.33	212.49	212.51	212.96	212.65	211.91	212.09	213.75	211.27	211.56	212.8	213.29	212.51	213.25	211.44	212.31	213.1	213.51	214.26	212.41	214.31	213.06	213.29	213.43	213.43	212.13	212.83	211.65	214.04	211.49	213.11	211.6	211.96	211.56	213.62	212.7	213.78	213.1	212.59	212.4	211.49	211.76	212.31	212.05	212.65	212.37	212.49	212.49	211.5	213.7
208.91	208.09	208.12	208.76	209.26	209.03	208.85	208.95	207.55	208.97	207.58	209.19	208	209.46	210.01	208.38	208.03	209.24	208.98	209.38	209.36	208.33	209.85	209.14	209.7	209.56	208.96	208.07	209.88	208.96	209.22	208.42	208.33	208.5	209.41	209.34	210.1	209.6	209.03	207.85	209.31	208.55	207.62	207.84	208.41	209.28	209.23	208.35	209.95	209.61
210.31	210.8	210.18	208.07	208.55	210.86	210.06	208.86	210.86	210.95	209.65	209.86	211.2	209.92	210.94	209.64	210.19	209.21	209.43	209.21	208.3	209.11	209.67	211.06	208.37	210.64	209.39	209.45	208.63	209.14	209.7	208.12	210.3	209.22	210.95	208.47	208.25	208.94	209.85	209.7	211.04	211.22	209.57	209.74	209.86	210.53	210.09	209.72	210.08	209.9
213.19	211.45	213.33	211.86	210.82	212.52	211.39	211.63	211.56	210.06	212.73	210.62	211.26	212.03	210.89	211.31	210.68	212.56	210.31	211.12	212.37	212.95	211.71	212.82	213.02	210.31	210.96	211.91	210.32	210.88	212.34	210.76	211.13	211.88	215.16	211.48	210.36	211.84	211.43	211.61	211.75	212.17	211.54	212.77	212.43	210.45	211.06	211.01	211.67	211.25
203.35	203.64	203.56	202.42	203.58	202.9	205.12	202.72	201.99	202.98	202.37	202.5	203.52	203.15	203.84	202.91	203.43	203.06	202.59	201.56	202.28	203.7	203.76	205.43	202.59	202.43	201.27	203.17	203.05	202.6	204.54	201.43	205.11	204.38	201.81	203.83	202.92	203.18	203.3	203.28	202.82	203.32	203.08	203.24	202.1	203.33	203.12	203.95	204.35	201.9
208.99	209.23	207.54	210.21	210.41	210.71	208.8	210.04	209.53	209.04	210.38	209.24	211.09	209.36	210.14	210.09	209.08	211.93	211.4	209.83	209.14	209.01	208.91	208.46	210.83	209.14	210	211.11	209.19	209.32	207.73	210.31	211.11	208.71	212.62	209.74	209.25	210.02	208.13	209.07	209.74	209.93	208.62	210.02	209.35	209.5	209.63	209.13	208.79	209.42
205.22	205.81	203.54	203.69	203.81	204.4	204.26	204.96	203.24	203.53	204.52	204.01	203.89	203.66	203.52	203.45	204.73	203.67	204.22	204.88	205.28	203.48	204.34	203.85	204.22	202.89	203.66	202.23	203.6	204.49	204.66	204.55	204.87	203.3	203.33	204.38	203.98	204.72	203.95	202.68	204.43	203.89	205.98	202.93	204.51	204.73	202.54	201.99	203.45	203.19
208.56	209.33	208.74	208.35	208.79	208.64	206.65	208.69	208.02	210.03	207.58	208.21	208.21	208.25	207.13	210.01	208.6	208.59	206.58	207.3	207.72	208.95	208.78	208.09	209.7	208.16	208.71	208.27	209.35	208.18	208.34	207.89	209.64	208.28	209.37	209.61	208.38	207.64	210.59	209.04	207.71	207.24	209.49	208.98	208.83	208.56	208.11	208.81	208.71	208.32
209.58	207.86	209.89	209.73	210.82	210.43	210.52	209.53	209.89	210.46	209.62	209.17	211	210.9	209.75	210.24	210.38	209.04	209.27	208.61	212.03	208.97	211.28	210.27	208.9	208.84	209.37	209.29	210.25	210.28	210.66	207.91	210.67	209.19	209.83	210.15	210.51	208.52	209.82	207.95	210.19	211.11	208.59	209.34	209.94	210.44	207.91	210.04	210.67	210.09
207.83	209.37	208.73	208.64	207.7	209.6	208.41	208.31	208.33	208.75	209.77	207.3	208.56	208.59	208.23	210.74	208.97	209.99	208.46	208.2	209.41	207.8	208.13	206.17	208.8	208.42	208.52	207.72	208.75	208.98	208.9	207.49	209.98	208.54	208.11	208.02	209.2	208.33	209.16	208.99	209.84	207.7	207.74	209.5	208.85	208.34	207.7	208.49	208.34	206.2
204.11	204.84	205.73	203.67	203.96	203.72	202.22	204.34	203.37	205.24	202.94	203.71	204	203.27	202.16	204.46	203.75	203.84	204.27	203.55	203.38	203.03	205.09	202.77	204.45	202.31	202.07	204.13	203.75	203.61	204.35	202.65	203.24	203.28	204.08	201.91	202.03	204.28	203.49	204.39	202.55	203.22	204.24	204.39	202.7	202.52	202.83	202.34	201.7	205.09
207.16	206.27	204.81	205.34	207.16	205.38	206.32	207.81	206.48	206.62	207.19	205.14	205.64	205.72	206.57	207.24	206.83	206.68	206.09	206.75	206.51	206.42	207	206.22	205.71	206.29	207.51	208.88	205.34	204.82	207.1	205.14	205.6	208.51	207.26	206.42	207.85	206.14	206.8	205.66	205.88	205.49	207.01	205.03	205.72	206.4	204.96	208.29	206.73	204.37
207.02	208.69	208.07	207.69	207.54	208.28	207.42	206.4	207.02	208.16	207.18	207.6	206.55	208.41	208.26	208.77	206.47	207.97	208.15	208.12	207.12	208.31	207.33	208.07	207.71	206.85	208.91	206.3	209.27	207.56	206.3	209.08	209.09	207.9	207.11	209.13	207.82	207.68	208.68	206.08	206.78	207.03	209.27	209.29	208.01	207.06	207.94	208.05	208.19	208.33
207.46	207.5	208.47	207.17	208.43	207.52	207.61	207.47	209.47	207	208.9	207.55	207.38	206.87	207.33	207.92	207.46	206.86	206.96	208.73	208.09	207.27	207.85	206.81	207.8	207.86	208.8	207.5	207.78	207.14	208.35	206.7	208.85	208.4	206.72	207.41	206.82	207.81	207.86	205.29	207.07	209.21	208.19	207.16	207.34	207.91	207.77	206	207.34	206.74
207.36	207.31	207.75	208.37	208.51	208.06	208.54	206.54	208.78	207.18	206.44	208.09	207.95	207.57	208.82	206.58	206.73	207.88	208.81	209.45	208.72	207.5	208.17	207.26	206.86	208.8	208.16	206.52	208.26	208.42	207.79	208.78	206.6	208.25	208.39	206.97	210	207.25	208.31	206.89	208.12	207.93	207.12	207.78	208.12	208.83	207.35	207.1	208.57	207.66
208.33	209.54	209.08	209.08	209.72	209.4	211.05	210.15	211.02	209.21	210.68	210.27	210.67	210.04	210.45	209.11	210.26	210.4	209.76	209.21	209.13	209.88	210.97	208.54	208.59	210.62	209.74	211.59	211.14	211.28	211.22	210.3	212.14	209.32	208.48	209.7	210.32	209.01	209.72	209.79	209.36	209.73	210.22	210.51	210.51	208.99	209.1	209.28	209.45	208.5
202.9	202.55	203.75	202.18	203.42	203.61	202.96	203.62	202.88	203.05	202.68	204.14	203.52	203.86	203.33	204.14	204.16	201.88	204.4	202.98	203.12	204.67	202.62	203.04	204.04	203.81	202.57	203.26	203.44	203.96	202.83	203.01	201.93	202.58	202.39	203.47	202.22	204.63	204.21	203.98	203.51	202.79	204.74	203.05	204.25	203.21	203.28	202.69	202.4	205.14
202.81	201.76	204.9	202.5	201.37	202.97	202.75	201.78	203.92	201.92	201.86	202.15	204.76	202.04	203.46	205.59	202.09	203.2	203.3	204.1	202.89	201.69	202.36	203.98	201.8	204.42	203.82	202.54	203.7	204.13	202.34	202.74	202.13	202.71	203.41	201.68	202.06	203.82	202.53	202.97	201.59	204.39	202.37	203.22	203.68	201.84	203.13	204.98	204.33	202.22
207.61	206.93	208.16	209.21	208.54	208.61	207.2	208.99	209.34	206.09	206.66	207.97	207.91	206.78	209.51	208.19	209.18	206.07	208	208.02	206.79	209.85	208.07	206.27	208.17	207.91	207.47	208.36	206.95	207.32	207.23	208.35	208.89	207.86	207.34	208.26	207.69	206.45	208.39	207.54	208.55	209.85	207.41	209.4	208.28	206.68	206.12	207.61	207.98	207.21
208.07	208.93	208.67	209.06	208.61	208.92	208.29	207.75	209.36	208.63	209.38	209.49	209.12	209.24	207.83	208.67	208.54	209.85	209.91	208.55	208.57	207.5	208.64	208.97	208.4	208.88	209.13	206.87	209.56	209.31	206.13	208.51	208.56	208.98	210.19	209.57	208.29	208.69	208.71	207.9	207.85	207.73	207.45	210	207.55	208.98	207.21	208.6	209.83	207.76
217.39	216.07	216.03	217.66	217.28	216.38	216.23	216.87	217.34	217.97	217.82	217.65	216.99	215.88	216.2	216.64	216.32	216.73	216.51	216.71	216.71	215.77	216.74	217.83	217.63	218.14	216.15	216.41	217.95	215.87	218.49	215.86	218.12	217.76	216.39	216.87	216.63	217.23	215.45	216.31	218.56	218.6	217.35	218.97	216.96	217.04	217.05	218.19	216.86	217.79
210.08	209.04	209.53	208.07	209.58	208.27	209.43	208.7	210.43	207.71	208.13	209.9	208.75	209.57	209.19	210.45	208.53	209.49	210.02	211.15	209.14	209.11	210.58	208.34	210	208.51	208.92	208.4	210.69	209.65	207.97	208	210.29	209.37	210	210.28	209.44	207.41	209.1	210.62	209.33	209.25	209.15	208.6	208.98	210.26	208.5	208.86	209.24	208.26
217.22	217.48	215.88	216.9	219.59	217.05	218.41	216.47	218.38	219.36	217.46	217.86	217.55	218.78	218	218.04	218.01	218.79	218.38	218.57	219.6	217.65	218.39	217.99	218.41	218.28	218.87	217.61	216.48	217.6	218.34	218.19	216.96	217.33	217.55	217.9	216.81	218.82	217.32	218.45	218.25	217.53	217.16	218.48	217.02	218.01	217.96	217.21	217.62	216.07
209.63	208.89	208.54	207.79	208.5	208.34	206.75	209.98	207.94	208.58	208.67	208.05	210.85	208.88	209.67	206.57	210.03	207.64	208.81	208.52	210.33	208.33	209.74	208.5	209.66	210.53	208.82	208.04	209.01	208.95	208.99	208.84	207.83	207.62	207.74	209.36	209.09	208.52	208.77	207.77	208.67	208	207.33	210.03	209.73	209.31	208.66	208.79	209.22	209.36
209.28	209.97	210.35	208.99	209.79	209.2	209.12	209.38	208.88	209.59	209.33	210.9	207.89	208.67	209.73	209.66	209.74	209.98	211.24	209.6	208.47	208.81	210.64	208.6	210.43	208.29	210.24	209.94	209.35	209.81	210.46	208.72	207.93	209.17	208.64	210.95	208.35	210.98	209.14	210.68	210.27	209.64	208.67	209.77	209.44	209.53	208.77	210.02	210.96	209.06
218	218.47	217.47	217.91	216.13	215.72	215.2	217.99	217.14	216.14	216.82	216.03	215.38	216.06	216.31	215.18	218.31	216.96	217.06	216.67	217.32	218.17	216.9	218.09	218	217.71	216.64	217.6	214.92	216.89	216.64	217.19	217.73	216.81	216.66	217.28	217.23	217.04	217.88	217.27	216.83	216.36	216.79	215.87	216.87	216.99	217.55	217.23	217.59	216.92
207.07	207.89	207.02	206.11	206.28	208.56	206.21	207.63	207.53	206.4	208.24	206.8	208.1	206.32	207.35	207.8	207.67	207.8	206.73	208.58	206.04	207.68	206.94	208.13	207.2	207.88	205.89	206.49	207.37	207.52	208.76	207.54	208.01	207.51	207.23	206.66	208.04	208.26	207.73	207.75	207.47	205.59	206.71	206.58	207.95	206.64	208.21	205.94	206.15	207.13
201.93	203.57	202.09	203.04	203.23	203.2	203.01	203.55	204.05	203.83	203.95	204.68	203.8	204.75	205.63	201.88	203.01	204.98	204.5	204.56	203.98	204.94	203.78	204.63	205.35	203.37	203.28	205.08	203.61	204.9	205.25	204.82	205.04	204.43	204.87	204.99	204.4	204.27	204.83	204.3	204.08	205.07	203.53	203.57	203.03	203.46	205.3	204.01	202.53	203.85
206.75	207.23	207.34	204.77	207.86	205.18	206.78	208.56	207.37	207.07	207.29	205	205.79	206.78	207.3	206.53	208.28	205.5	206.33	207.13	206	208.33	205.8	206.23	206.83	206.2	205.64	204.39	207.44	205.89	207.28	207.72	205.49	206.41	206.07	206.51	205.22	206.81	204.81	208.29	206.49	206.64	205.67	206.63	205.77	205.9	205.6	205.8	206.35	207.01
207.75	207.45	207.45	206.88	207.89	207.47	207.77	208.07	207.79	207.34	206.62	207.73	208.76	208.6	208.27	207.51	206.17	206.51	207.13	206.52	206.63	207.68	208.58	207.95	208.27	207.33	208.5	207.91	207.82	208.45	209.13	206.45	209.02	208.7	206.97	207.99	204.92	205.84	206.67	207.3	207.67	207.05	207.54	207.52	208.53	208.77	208.99	208.27	206.4	208.59
203.29	204.44	204.62	203.96	203.69	203.12	201.83	203.72	204.65	203.68	204.15	203.62	203.49	204.06	203.67	203.36	204.17	202.84	202.16	205.05	203.77	204.27	204.4	206.02	204.38	202.22	201.92	203.89	203.7	204.46	202.01	205.09	203.03	203.78	204.55	205.3	203.76	203.17	203.45	203.2	204.01	203.88	204.1	204	205.17	203.37	204.86	202.9	204.31	202.9
211.21	211.13	210.95	210.88	211.27	211.86	211.45	211.85	211.68	212.2	211.75	211.89	212.73	211.58	211.41	211.59	211.64	214.07	212.54	210.41	211.93	212.2	211.02	210.67	211.81	212.97	211.27	211.31	212.86	213.27	212.69	213.29	210.68	210.84	211.87	210.97	210.93	213.28	211.09	212.93	211.94	212.11	212.68	211.54	211.12	212.43	211.77	212.01	212	212.23
199.13	199.37	200.45	200.55	198.98	199.36	199.63	198.86	198.49	198.78	198.82	197.15	199.01	199.89	199.49	198.51	200.45	199.68	199.72	198.69	199.16	200.16	199.71	198.34	200.42	199.17	200.44	200.35	199.51	200.1	200.1	197.52	200.33	198.75	199.95	200.61	201.03	198.05	199.13	199.59	198.53	197.81	200.92	199.22	199.42	198.13	198.5	199.42	198.86	198.74
217.22	216.25	216.66	215.01	217.12	216.52	216.64	215.44	218.6	216.75	216.67	217.32	215.74	218.76	216.14	217.03	215.95	215.84	216.98	217.12	217.06	216.33	217.97	216.65	216.16	215.32	218.23	218.19	216.23	217.8	214.23	218.53	218.03	217.74	216.63	215.77	216.41	215.75	218.08	216.92	216.17	216.11	216.29	217.69	216.53	217.44	216.56	219.05	216.05	217.85
202.86	204.9	202.92	203.08	203.04	203.13	204.36	204.33	204.17	203.44	205.74	202.8	204.05	201.7	203.02	205.67	202.46	203.36	203.48	204.14	203.65	205.12	204.6	202.83	203.19	204.82	202.34	202.94	203.92	205.67	203.34	202.88	202.05	203.23	202.58	203.44	202.19	202.25	202.94	202.59	202.99	204.89	203.54	204.4	203.16	203.22	203.19	202.31	204.6	203.59
205.27	203.58	205.42	205.36	204.74	202.04	205.09	204.14	206.72	204.33	204.79	204.27	205.05	204.04	204.49	204.73	203.18	205.35	204.24	203.61	204.91	203.48	203.03	205.15	203.08	204.36	203.8	204.64	204.38	203.02	204.74	204.26	203.27	206.22	205.24	203.28	204.46	205.99	205.01	204.84	203.75	204.2	205.47	205.35	203.11	203.39	203.79	205.05	204.74	203.96
204.98	205.52	205.74	205.11	205.51	205.15	205.71	207	206.1	205.06	204.89	205.8	205.7	205.83	206.49	206.34	206.51	204.37	205.61	204.4	206.77	204.82	205.84	205.87	206.49	206.22	205.36	205.31	205.51	205.67	206.52	206.69	205.48	204.84	206.14	204.86	204.21	205.48	205.54	205.95	205.83	205.11	205.7	206.42	204.79	207.32	205.88	204.89	204.23	204.72
204.57	204.91	204.9	204.35	202.14	203.62	202.83	203.27	202.39	203.11	204.25	202.01	204.65	202.96	203.07	201.83	203.77	203.8	204.71	203.87	202.49	205.24	202.18	204.94	204.48	204.32	203.89	203.1	203.95	203.89	202.5	203.5	204.44	205.32	203.09	203.97	203.59	204.99	204.94	202.83	201.86	204.79	205.17	204.66	203.53	204.28	203.8	203.81	203.32	203.74
202.02	201.62	203.72	202.68	203.99	203.36	201.71	202.37	202.86	202.02	203.16	202.02	202.35	201.88	199.9	204.14	200.65	201.77	201.86	202.97	202.07	202.6	202.32	200.25	202.04	202.2	203.09	203.02	200.1	201.46	202.64	201.9	203.49	204.29	200.83	201.65	203.77	203.56	201.39	202.36	202	202.79	201.32	203.51	201.52	203.18	202.79	203.47	202.18	203.55
208.46	207.01	208.49	208.22	208.38	206.57	206.9	207.9	207.35	206.36	208.3	208.99	208.78	206.06	208.17	208.4	207.34	207.93	207.65	208.1	207.11	208.46	207.41	208.18	208.42	206.42	208.09	206.68	206.66	208.88	208.56	208.2	207.53	207.94	208.62	208.04	208.09	208.01	207.09	206.93	207.8	207.75	205.82	208.56	208.81	208.27	206.75	207.51	207.18	206.97
205.72	204.58	205.41	203.95	204.69	204.97	205.82	205.25	204.92	205.13	205.49	207.56	203.79	206.55	205.34	205.1	204.35	206.73	206.93	206.93	204.78	205.23	204.84	205.65	206.17	206.65	206.5	204.58	205.44	206.77	205.97	206.45	206.15	204.6	205.16	206.58	206.59	205.27	204.54	204.9	204.53	205.68	206.23	204.93	206.08	207.32	205.65	206.64	204.39	203.92
213.46	213.33	213.38	212.97	212.45	212.74	213.28	213.36	212.32	213.44	211.7	212.94	212.96	213.17	213.78	214.98	212.02	212.76	212.48	212.9	213.29	213.82	211.81	213.27	213.4	213.85	211.31	213.07	213.91	213.23	213.13	213.36	212.59	211.85	214.1	213.69	212.21	213.05	214.13	212.88	214.6	212.84	213.22	212.9	213.25	212.42	213.09	212.67	212.68	213.27
194.16	195.26	195.09	193.32	195.66	194.72	197.99	196.03	193.04	195.68	195.56	194.72	195.4	195.4	194.9	194.39	194.25	195.1	194.09	194.33	194.63	194.42	196.2	196.22	196.46	193.45	196.31	196.6	194.14	194.56	194.44	195.14	194.58	194.48	195.93	193.83	195.53	196.83	194.98	193.73	195.2	196.23	197.7	194.47	195.69	194.59	196.6	193.72	194.87	194.2
217.11	216.17	218.29	216.99	217.07	217.82	217.47	217.99	217.6	217.92	217.27	218.39	217.77	216.89	216.67	217.5	216.35	217.77	218.14	218.49	216.75	218.84	217.22	219.06	217.71	217.64	218.46	218.9	218.75	219.17	216.68	218.66	218.04	215.53	217.78	218.33	218.09	217.09	218.04	217.56	217.84	217.02	217.91	217.91	217.5	219.17	217.78	217.93	218.33	215.96
217.46	217.62	218.13	218.48	217.03	218.96	216.92	217.25	217.48	218.8	218.21	218.1	218.03	219.33	218.71	219.41	219.41	218.5	217.5	217.72	217.53	218.49	217.63	218	217.8	219.08	216.54	216.88	217.75	217.72	217.76	218.73	218.5	216.87	218.77	218.65	217.47	218.86	218.83	218.73	217.71	218.21	218.79	218.59	218.31	218.67	217.33	218.83	218.96	216.65
212.31	211.42	212.9	212.01	212.16	211.67	212.8	211.61	211.49	211.88	210.91	213.07	211.62	212.71	211.73	213.17	211.93	212.35	211.31	211.38	212.75	213.01	211.91	212.19	212.75	212.07	213.73	211.86	212.88	212.79	210.66	211.91	212.47	212.54	213.25	213.11	212.33	210.87	213.37	212.58	212.74	212.16	212.51	211.66	211.84	212.54	211.9	213.7	211.71	210.79
203.26	204.26	204.03	205.18	204.85	202.31	203.19	204	204.35	204.31	203.58	203.98	202.78	203.64	204.46	204	203.4	203.99	202.58	204.45	202.51	204.28	204.07	203.6	204.49	204.97	204.62	204.81	202.14	204.35	202.93	205.83	204.77	203.25	203.28	203.18	203.89	201.85	203.9	205.9	203.86	204.62	202.47	203.56	202.65	203.8	205.13	204.17	204.29	203.27
215.97	217.08	215.62	217.67	216.64	217.17	217.73	218.04	217.57	218.55	215.08	218.5	218.26	217.29	217.07	217.4	216.53	218.44	215.89	216.72	217.45	218.4	216.98	218.28	216.71	218.25	217.84	218.34	216.64	214.97	216.72	216.39	216.77	217.44	216.85	215.88	216.7	216.64	216.7	218.43	217.29	217.2	217.42	216.25	217.43	217.87	217.93	218.06	218.12	216.48
205.32	205.81	206.66	206.75	207.09	205	206.79	206.48	206.99	206.48	204.83	204.78	206.44	207.36	205.95	205.55	208.53	205.53	206.28	207	207.13	206.18	206.48	205.58	206.23	206.86	207.06	206.47	207.73	206.03	206.52	205.52	207.52	206.35	207.17	206.11	206.91	205.46	207.85	206.25	205.03	206.53	205.57	207.33	207.22	206.79	205.94	206.48	207.49	206.23
198.79	200.64	199.77	199.56	200.16	198.45	199.71	199.12	199.16	200.3	200.25	199.32	199.49	197.4	200.54	200.76	197.45	200.14	200.21	199.77	200.53	199.08	199.14	199.94	199.42	199.75	199.04	199.99	200.47	198.04	200.3	199.88	199.84	198.82	199.54	200.12	200.1	200	198.87	199.4	199.69	199.24	199.18	199.97	201.16	198.6	201.32	199.67	198.65	200.98
211.64	212.92	211.58	209.73	209.88	212.7	211.71	210.27	212.35	210	211.71	211.46	212.47	211.56	212.88	212.29	211.19	210.5	212.11	210.64	212.07	211.55	212.13	210.75	212.08	210.59	212.45	210.81	209.51	212.4	211.31	211.91	212.5	211.99	211.81	212.22	212.4	210.49	212.26	213.05	210.87	211.32	211.8	212.47	210.61	211.33	211.31	211.13	211.58	211.89
201.2	203.24	203.62	203.47	203.21	203.07	203.1	203.88	203.63	202.13	202.03	203.26	202.06	202.42	201.55	202.76	202.7	203.62	202.12	203.15	202.16	201.72	203.47	202.08	202.9	203.4	204.09	204.15	202.54	203.35	202.64	201.9	202.4	202.04	201.64	203.38	203.25	202.4	202.45	201.84	202.42	202.44	202.25	204.1	203.2	202.04	202.11	202.64	204.22	202.42
204.09	205.4	204.64	204.34	206.11	203.97	206.45	204.14	205.21	203.72	204.95	204.99	205.9	204.56	203.82	205.19	204.29	203.2	205.5	206.39	206.19	204.88	204.05	206.74	206.03	205.78	204.36	204.86	204.46	204.17	204.69	204.67	206.09	205.32	205.75	205.77	204.63	206.95	204.82	203.7	204.45	204.09	204.79	203.21	205.75	207.14	205.06	204.69	204.86	203.84
207.39	206.18	207.44	205.45	206.98	206.45	207.17	206.94	207.05	204.74	206.67	205.83	204.99	205.66	206.39	206.44	205.83	206.52	205.99	206.22	204.75	206.76	207.3	206.01	206.75	206.26	206.93	205.88	208.13	207.3	205.84	206.94	205.39	205.46	206.69	207.21	207.18	205.67	206.79	207.14	207.08	205.93	206.45	205.68	207.25	206.68	205.74	206.43	207.3	206.09
203.92	204.2	204.67	204.37	205.42	203.74	203.36	204.32	204.58	205.96	203.81	204.2	206.02	204.42	203.23	205.43	203.83	204.97	206.5	203.94	206.29	204.6	205.03	204.58	206.13	206.01	201.9	206.12	205.41	206.19	206.1	205.24	204.1	204.76	204.82	205.4	205.03	206.87	204.62	203.78	204.87	205.49	204.59	204.92	204.93	207.48	204.77	206.07	203.22	204.41
211.05	211.55	211.88	212.82	211.3	211.27	212.42	210.66	212.05	212.39	212.36	211.18	212.35	213.42	211.38	212.58	209.9	211.6	211.87	211.44	211.89	211.2	212.26	211.98	212.42	211.62	212.82	212.06	211.31	212.08	211.68	210.73	212.63	209.65	212.42	210.24	212.53	210.87	210.41	211.61	211.44	211.72	213.15	212.49	212.27	212.56	210.81	212.05	212.69	212.47
208.16	207.17	208.24	206.82	207.6	207.98	207.84	207.41	209.17	208.04	205.91	207.2	206.81	207.62	206.53	206.86	208.18	208.18	207.31	209.14	208.45	208.85	208.05	207.41	206.77	208.39	208.68	208.26	208.16	208.49	208.59	208.22	208.03	208.66	206.21	208.36	206.23	207.86	209.32	206.55	209.01	208.8	206.96	208.22	208.03	208.09	207.75	209.58	208.38	208.46
199.52	198.21	199.23	198.87	200.22	200.95	197.79	198.88	198.64	199.7	199.69	198.57	198.3	199.41	199.01	200.02	199.44	198.43	200.72	200.67	200.11	199.12	198.91	199.12	199.52	200.28	198.24	199.68	198.6	198.06	199.18	198.63	199.42	199.2	199.99	200.37	199.77	198.41	199.5	198.38	199.55	198.02	199.7	198.54	199.86	198.9	200.03	198.43	198.82	198
208.93	208.18	211.23	208.56	207.57	206.76	209.24	209.3	207.79	207.35	208.2	209.2	209.02	209.06	210.43	208.89	209.27	209.67	209.4	208.67	207.65	208.72	208.02	210.94	208.56	206.99	208.73	209.49	208.22	208.98	207.96	209.87	209.18	209.22	210.1	208.71	209.95	209.09	210.42	210.31	209.44	208.68	208.94	209.53	207.92	208.74	209.83	208.65	209.65	208.12
209.05	209.17	207.18	207.44	207.39	209.19	210.17	207.38	208.56	207.38	207.52	208.58	208.68	208.77	210.96	209.56	208.14	209.41	210.08	209.08	207.8	208.92	209.25	208.38	207.65	207.97	210.05	208.56	208.05	208.91	209.88	209.15	208.19	207.41	209.26	208.49	208.95	209.11	208.3	208.88	210.69	208.98	208.16	207.62	209.4	209.4	210.62	209.66	208.66	208.46
202.59	199.99	202.33	198.84	201.72	201.09	200.7	200.19	201.51	201.56	201.24	203.7	200.24	199.7	201.29	200.71	200.33	201.23	200.96	199.25	201.23	199.91	201.37	201.27	201.82	200.41	200.59	200.58	202.38	200.78	201.67	201.17	201.13	200.38	201.61	200.79	201.78	200.72	202	200.68	200.88	201.38	201.5	202.64	201.21	201.71	200.68	202.49	201.55	202.18
209.42	211.85	211.7	209.91	211.46	211.27	211.36	210.64	209.79	212.05	211.32	209.37	210.9	211.7	211.82	210.91	210.78	210.92	211.8	210.74	212.31	211.84	212	211	213.57	211.24	212.32	211.13	212.26	210.38	211.97	212.74	210.72	211.18	211.94	211.18	210.78	211.37	212.55	210.61	212.75	211.1	211.12	212.2	213.13	210.81	211.22	210.63	210.44	212.14
200.25	201.24	201.39	200.51	199.36	201.65	200.27	199.53	201.06	200.19	200.06	199.65	199.47	200.54	201.58	199.31	202.77	201.06	201.83	200.95	200.96	200.83	201.29	200.97	201.28	200.19	199	201.62	199.92	201.51	199.29	200.55	199.17	199.54	199.45	198.85	201.75	200.31	200.97	199.33	199.93	202.01	197.67	200.54	200.35	199.1	200.79	199.81	199.46	198.96
208.57	210.06	208.89	208.47	208.22	207.72	209.25	208.41	210.3	210.14	209.65	207.55	208.03	208.32	209.36	208.6	209.92	208.51	209.07	209.01	209	207.91	207.19	208.55	207.99	208.85	207.69	207.99	209.76	209.01	206.83	208.47	210.08	208.05	207.09	207.57	208.24	208.63	207.88	207.08	208.66	207.13	208.77	206.89	208.86	208.34	207.64	208.76	207.08	208.91
208.05	207.67	208.2	209.43	208.39	208.09	209.8	208.63	209.22	209.23	210.4	208.84	207.83	206.55	208.72	207.97	211.08	209.52	208.14	209.41	207.9	207.54	208.23	208.45	208.74	208.4	208.91	208.29	208.69	207.97	207.71	208.45	208.07	208.41	209.37	208.92	207.39	209.94	209.37	208.94	209.19	208.19	207.89	208.96	209.25	208.93	210.36	208.77	209.54	208.19
203.99	203.15	204.16	202.71	203.88	203.51	205.58	203.72	202.11	204.64	203.65	204.07	203.05	204.56	203.87	202.72	203.28	203.7	203.89	204.82	205.19	203.23	203.85	203.76	202.62	203.68	203.42	203.59	203.76	201.88	203.74	203.98	203.94	203.05	204.59	203.79	204.03	203.89	203.48	202.87	203.18	204.64	202.75	202.89	202.74	201.77	203.07	205.27	204.21	203.18
219.63	218.17	217.71	216.36	217.02	216.81	216.99	219.9	217.41	217.58	217.22	218.12	218.57	216.91	217.24	216.55	218.37	217.03	218.87	217.73	217.41	217.04	218.22	218.2	216.73	218.85	217.46	217.97	216.53	217.17	217.47	215.82	217.1	216.93	219.31	217.72	219.33	218.44	217.33	216.72	215.51	218.36	217.75	216.9	217.9	217.4	217.18	216.42	216.97	217.24
207.67	205.74	207.08	207.66	207.7	207.77	208.02	206.64	207.95	208.1	207.35	207.04	207.96	208.72	206.52	207	207.53	205.82	206.51	206.92	205.47	206.33	209.06	207.51	206.59	207.29	206.94	209.06	208.61	207.46	207.47	207.04	207.25	207.48	207.06	207.56	207.71	206.61	206.44	207.92	206.15	207.16	206.73	208.88	205.4	207.26	207.91	206.03	208.3	208.57
202.3	202.07	203.05	200.59	202.57	202.66	202.7	203.1	203.49	201.43	200.87	201.79	203.52	202.27	202.27	204.25	200.95	202.69	202.43	201.26	202.28	201.12	202.67	202.59	202.62	202.52	201.73	202.06	204.83	202.23	201.82	203.2	201.3	202.79	202.9	202.57	202.19	203.72	203.27	202.2	201.93	203.95	204.42	202.86	203.79	202.2	202.76	202.24	204.39	201.66
217.49	216.92	218.39	218.53	218.5	218.16	216.84	218.31	218.59	218.54	217.08	219.32	217.98	218.73	217.38	217.2	218.29	217.77	216.96	217.33	216.16	216.55	218.8	216.63	218.44	219.13	219.43	217.66	216.96	218.63	217.73	216.03	217.46	217.63	216.69	218.94	216.89	217.37	217.22	217.67	218.89	217.41	218.72	217.42	218.1	216.76	218.15	218.02	218.18	216.42
212.52	211.98	213.61	214.25	211.37	213.52	211.43	212.26	213.88	212.94	214.19	212.03	211.55	213.16	214.83	213	214.12	213.08	212.47	213.3	212.75	213.57	212.95	212.14	212.39	213.89	213.93	210.88	212.77	213.03	212.27	212.79	212.13	211.05	213.81	214.35	212.26	213.71	212.49	212.77	214	212.66	212.39	212.96	213.2	213.25	213.29	212.99	213.65	213.86
206.02	206.3	206.16	206.05	206.24	205.94	207.25	207.55	206.32	207.12	206.26	205.81	207.91	205.51	208.02	205.85	205.95	208.38	206.76	205.95	206.75	205.88	206.17	207.37	205.68	207.51	205.1	205.61	206.94	206.06	208.02	204.34	205.14	206.79	205.67	207.49	206.9	206.35	206.75	205.31	204.73	206.88	205.65	205.9	207.29	205.31	207.71	207.65	204.75	206.96
207.99	208.15	208.2	207.7	207.87	208.44	207.37	206.99	208.37	206.91	206.08	207.89	209.1	208.07	210.4	208.41	207.17	206.82	209.04	207.1	208	207.85	208.85	208.47	207.51	207.95	207.7	207.09	205.69	208.87	207.27	205.56	207.96	208.27	208.41	207.75	207.31	206.85	208.03	207.94	207.13	207.51	208.89	206.4	205.53	207.13	206.66	208.22	208.69	208.13
202.85	203.31	203.95	203.54	203.55	205.17	204.49	205.43	203.14	203.76	204.62	205.21	204.07	202.27	204.11	203.23	203.69	203.32	204.57	205.24	201.92	203.15	204.51	202.59	203.2	203.03	204.54	202.81	203.96	203.29	203.16	204.82	204.71	204.85	204.36	203.49	204.21	205.66	204.02	204.44	203.64	202.69	202.81	204.48	203.47	203.12	204.23	202.43	204.59	204.14
203.06	204.32	203.42	202.04	204.15	203.76	203.63	203.57	202.78	204.51	202.12	203.16	204.36	204.16	202.44	202.97	204.59	204.84	203.1	202.73	204.02	204.45	202.22	203.46	204.04	202.52	203.68	202.91	203.3	203.42	204.85	203.43	203.14	203.88	204.42	203.14	203.51	205.8	203.16	203.76	204.97	202.94	203.33	203.72	204.51	203.77	204.35	204.12	204.42	204.1
209.27	208.82	209.21	208.49	208.67	207.05	209.11	207.42	208.64	208.52	208.48	208.3	207.68	209.23	207.61	208.09	209.03	208.48	209.15	207.93	209.13	207.91	208.24	209.52	209.32	207.55	209.14	207.37	208.29	208.6	208.28	208.63	208.09	207.24	208.2	208.7	210.22	207.19	209.52	210.52	207.49	208.86	208.78	206.59	208.99	209.28	208.84	209.9	209.71	207.85
211.85	210.85	211.04	213.72	210.07	208.9	211.19	212.13	211.11	209.57	212.02	211.48	211.45	211.16	211.72	211.46	213.84	212.35	210.57	211.41	212.47	212.37	212.17	212.91	211.15	211.31	210.98	214.11	212.06	211.82	211.73	212.51	211.04	212.89	211.16	211.52	210.46	210.92	212.08	211.14	212.77	211.25	211.7	210.69	211.19	212.09	211.76	211.18	211.08	213.71
208.58	206.82	206.9	209.29	207.37	208.01	208.11	205.82	208.59	206.78	208.06	208.7	206.38	207.4	206.96	208.89	208.15	208.19	207.52	207.24	207.64	206.21	207.21	207.39	207.99	208.05	206.54	206.13	208.94	207.48	207.84	208.29	207.49	208.9	206.93	208.17	206.92	208.97	208.55	209.31	208.69	207.5	208.29	209.41	208.42	206.71	206.79	208.36	207.59	206.45
203.55	202.73	203.49	201.78	203.8	203.28	201.8	203.35	202.37	201.43	202.89	202.93	202.11	202.79	203.54	202.7	202.09	202.86	202.65	203.89	201.79	201.7	204.56	203.57	204.79	204.26	200.93	202.69	201.56	202.94	202.52	202.97	202.47	203.54	202.5	202.25	202.86	203.58	203	201.52	202.41	202.29	202.73	203.62	204.36	204.07	203.13	202.37	203.27	203.49
207.93	206.85	209.97	207.89	208.55	207.36	207.66	207.7	205.84	207.85	209.15	207.32	208.52	209.14	208.93	208.12	207.87	207.57	207.17	207.2	206.95	208.11	207.99	207.62	207.59	206.16	207.84	208.2	208.05	207.62	207.14	206	208.01	208.9	208.53	207.71	206.28	207.71	208.43	209.41	209.45	207.94	207.29	207.47	207.49	208.46	208.9	208.46	209.24	209.3
217.1	216.24	218.35	217.19	216.17	215.68	218.14	216.2	217.06	217.78	217.99	218.69	215.27	217.13	217.21	216.58	216.56	216.14	215.77	217.56	215.61	216.92	216.36	215.68	217.13	217.2	218.15	218.02	215.47	218.4	216.33	217.22	215.73	216.09	216.02	218.29	217.12	216.59	216.49	217.24	217.71	214.88	217.54	215.93	216.86	217.27	217.59	217.73	217.21	214.48
212.63	213.13	210.73	212.64	211.95	213.21	212.91	212.17	211.46	213.72	211.83	211.95	211.6	212.56	211.27	212.3	212.1	211.76	214.09	213.39	212.19	213.63	211.1	212.5	213.6	211.42	212.23	211.97	211.73	213.03	212.75	211.83	211.81	213.65	212.44	213.24	212.39	212.95	211.94	213.43	211.61	211.89	214.79	211.41	213.14	212.09	212.29	212.36	211.57	211.76
208.34	208.52	208.18	207.84	209.27	209.71	208.77	209.26	206.84	208.59	209.01	208.67	208.27	208.14	208.36	208.93	209.64	209.63	208.93	207.89	210.4	207.84	207.65	208.98	208.86	208.49	209.62	208.69	208.07	208.42	208.17	209.23	208.62	209.9	210.46	208.19	206.51	207.79	209.9	209.01	209.05	207.26	208.94	208.86	208.25	207.58	209.3	208.61	207.14	208.61
198.04	198.57	198.69	197.44	197.84	199.53	198.64	197.85	199.61	199.06	197.04	198.95	198.61	196.93	197.69	200.27	197.93	197.44	198.22	198.12	198.58	197.41	197.11	198.61	198.69	198.81	197.16	197.86	198.75	198.55	198.4	200.21	198.42	198.82	196.52	199.42	199.31	199.16	198.71	198.59	197.88	198.94	198.99	199	196.51	198.43	199.71	198.83	198.09	196.54
201.8	202.03	201.9	202.91	202.15	204.07	202.1	203.7	202.55	200.95	201.18	202.96	203.62	202	202.17	201.85	202.07	202.78	203.26	201.68	202.51	201.68	200.84	201.89	203.47	200.94	202.3	200.64	202.16	203.12	203.02	202.97	203.47	204.42	201.46	201.67	202.29	204.18	201.3	202.08	201.3	202.47	203.29	203.75	203.13	202.09	201.98	203.25	202.1	201.38
212.64	212.65	209.88	210.87	211.4	211.55	210.08	211.02	210.31	210.1	209.83	211.4	212.46	209.94	212.37	211.73	209.95	210.98	210.85	212.06	211.9	211.32	211.94	211.08	210.12	211.94	211.18	212.17	211.8	211.27	211.43	211.11	211.99	211.32	212.44	212.93	211.85	211.81	211.92	212.62	210.47	210.44	210.79	212.03	211.34	211.02	211.33	212.39	213.9	212.17
200.63	198.2	199.5	198.78	199.55	201.41	199.12	198.54	199.77	198.9	200.06	199.87	199.06	199.51	199.55	200.06	199.93	199.24	199	200.07	199.05	200.41	199.53	199.85	199.45	198.19	200.06	198.96	199.89	199.94	200.54	198.14	199.44	198.66	199.13	199.22	199.79	200.7	200.21	200.01	199.18	199.85	198.99	199.67	199.95	200.55	198.7	199.22	199.43	200.95
207.7	208.67	206.55	208.31	205.71	207.85	207.23	206.85	208.19	207.4	208.08	206.93	208.15	208.02	207.28	207.46	207.1	206.95	208.04	208.59	208.12	206.71	208.15	208.18	206.81	207.09	207.52	208.5	207.59	208.05	206.4	208.44	208.26	208.6	206.73	207.45	206.92	208.03	206.98	209.45	208.2	206.82	209.27	206.63	205.76	207.13	207.35	206.64	207.72	207.99
211.29	210.96	211.96	211.14	211.01	210.21	211.25	212.78	211.56	210.34	211.37	211.43	211.39	210.89	212.47	209.55	211.18	211.95	209.82	210.37	211.06	212.03	212.66	212.55	212.59	211.86	209.31	211.34	212.16	211.04	212.25	211.67	212.28	212.62	213.01	213.17	211.33	211	210.95	213.13	212.62	212.75	210.48	213.38	211.74	211.21	210.67	211.67	211.08	213.12
209.33	209.53	208.97	209.3	207.84	208.5	208.35	208.47	208.96	208.38	207.56	208.65	208.27	208.07	208.86	208.63	208.48	208.74	209.25	207.49	207.81	208.9	208.08	208.76	208.17	208.07	206.99	209.46	208.63	207.83	208.75	208.7	208.81	208.72	207.96	208.58	207.8	207.26	207.2	208.91	208.61	208.9	208.17	208.06	207.15	208.03	209.29	209.6	208.56	209.19
198.31	200.01	199.94	199.92	199	200.56	201.54	201.62	199.6	199.95	200.59	198.38	200.11	198.73	199.43	200.45	198.7	200.52	198.01	200.67	199.29	198.39	201.21	199.88	199.09	200.29	199.77	199.45	198.8	197.29	199.69	199.65	198.22	197.91	199.57	198.64	201.03	201.23	200.23	199.68	198.42	198.24	200	198.72	198.94	199.44	199.63	198.91	199.5	199.37
198.65	199.21	199.38	199.32	198.37	200.63	197.91	200.53	199.62	198.11	197.85	199.01	198.62	201.55	199.84	200.44	200.68	198.78	199.74	199.25	200.67	198.39	199.82	199.76	198.54	199.63	198.71	200.08	198.87	198.83	198.76	199.56	199.07	199.62	199.26	199.91	199.66	199.88	200.66	199.75	199.2	199.27	198.76	198.4	198.98	198.71	201.04	200.1	198.25	199.59
209.32	209.93	209.32	207.88	208.51	209.57	211.02	210.01	210.18	208.5	208.87	208.15	208.8	208.58	206.77	208.56	211.79	209.1	208.49	210.04	209.91	209.62	208.5	211.36	208.76	208.81	210.4	209.89	210.17	208.57	208.65	207.93	209.49	209.12	209.09	208.69	208.84	208.65	209.46	209.21	212.27	209.48	209.47	211.26	209.77	211.5	208.55	210.17	209.76	209.68
206.76	208.97	209.4	208.89	209.39	210.16	208.9	207.14	208.25	207.71	208.6	208.51	208.57	207.37	209.76	211.21	207.01	208.08	205.66	207.4	208.64	207.96	208.39	206.87	208.82	210.06	210.04	208.9	207.92	208.55	208.31	209.11	207.96	209.79	207.56	210.35	209.7	206.72	208.09	210.01	208.6	208.52	207.61	208.58	207.17	208.89	208.8	207.6	209.37	207.44
211.38	212.33	212.22	211.84	212.81	211.12	212.03	212.26	211.7	210.38	210.89	211.1	211.56	210.57	211.07	212.67	211.77	212.33	212.15	211.7	211.35	210.85	210.36	210.76	211.69	211.22	211.98	211.54	211.37	211.71	211.49	211.47	212.77	210.02	212.33	212.43	210.93	211.96	212.52	210.87	212.27	212.25	211.54	210.73	213.23	211.3	212.49	210.68	211.96	212.55
214.44	216.77	216.82	217.13	215.56	217.7	217.7	216.15	215.85	215.75	215.74	216.79	215.27	217.61	217.55	218.02	217.73	217.81	216.48	217.22	216.93	217.48	217.84	215.85	218.49	216.73	215.84	217.52	217.55	217.06	216.63	216.27	218.09	218.32	217.47	216.76	216.54	217.63	216.1	216.45	216.28	215.47	215.79	217.12	217.6	217.27	216.71	216.63	218.51	215.6
205.9	205.77	206.36	205.17	205.35	205.18	207.97	207.59	207.03	205.76	207.67	207.36	206.49	205.5	206.28	205.7	206.53	207.51	203.74	205.8	207.52	206.48	205.75	207.55	205.47	206.27	206.21	206.42	205.03	205.78	206.44	207.15	205.22	206.12	206.15	206.83	207.4	207.73	206.18	207.24	205.83	206.71	206.25	206.42	206.78	204.4	206.13	205.59	207.93	205.34
207.45	208.84	209.21	209.18	208.47	209.23	207.66	208.75	207.94	210.57	208.88	207.29	208.26	208.69	209.3	207.77	209.04	209.07	210.27	208.01	208.59	209.04	207.76	209.41	210.03	207.44	207.01	208.58	209.07	209.39	209.73	209.57	208.14	207.76	210.21	209.3	207.79	208.5	207.23	207.91	209.82	209.13	208.49	209.26	208.31	208.67	206.22	207.69	207.48	208.22
217.11	215.87	218.41	218.51	215.88	215.77	216.49	217.37	217.18	216.6	217.34	218.46	215.65	218.83	218.76	217.91	217.31	218.12	218.13	216.38	216.72	217.07	219	217.87	217.27	216.36	215.3	217.4	215.86	217.16	216.63	216.03	217.65	216.64	217.89	216.51	216.18	218.22	215.84	217.22	216.46	218.88	217.77	217.63	217.08	218.86	217.75	217.01	217.38	218.24
212.28	211.55	212.34	212.52	211.95	213.82	212.9	213.11	212.57	212.51	212.06	212.84	210.48	212.86	212.27	213.14	212.68	214.09	212.61	213.04	211.83	212.41	214.25	212.57	211.9	214.32	213.68	213.22	213.53	213.52	212.06	213.68	210.96	213.42	211.41	211.06	210.7	212.41	212.68	213.01	212.68	211.74	213.32	212.18	211.58	214.4	210.78	213.1	212.08	212
212.21	213.43	214.37	212.21	213.94	212.64	211.2	213.23	212.09	211.9	213.18	213.43	213.68	213.02	212.13	214.34	210.58	212.72	212.66	212.64	212.57	212.12	212.86	214.91	213.63	211.89	212.62	213.08	212.84	211.62	214.16	212.7	211.94	213.25	212.9	211.5	211.87	214.03	212.51	211.47	213.18	213.57	213.05	213	212.81	213.83	212.64	212.11	213.29	213.93
211.2	210.9	212.48	213.35	212.56	212.03	213.26	212.49	212.13	211.45	212.91	211.61	212.24	211.91	211.59	212.06	210.67	213.38	212.75	210.77	212.99	210.65	210.66	211.76	212.81	211.15	212.07	213.15	211.64	213.49	211.97	211.23	209.48	212.29	211.47	210.45	210.43	210.83	212.6	211.77	212.28	211.32	211.72	212.02	211.57	210.62	212.06	210.74	211.93	211.72
208.67	206.15	207.29	207.1	205.24	207.86	207.67	208.29	207.49	208.34	205.57	207.58	206.86	206.09	206.49	207.98	207.11	206.95	207.39	207.5	205.66	207.12	207.02	205.12	208.16	207.76	207.26	208.07	206.55	207.2	208.23	207.09	205.68	208.47	208.54	207.82	206.9	207.99	208.27	206.18	207.38	208.1	206.51	207.58	208.06	205.88	209.18	207.74	206.73	205.4
204.54	205.69	203	204.94	204.16	204.9	205.24	204.43	205.44	205.59	203.55	202.66	203.32	205	204.71	204.63	206.35	203.43	205.4	203.2	204.62	204.46	203.83	204.08	204.37	205.25	203.46	204.71	204.44	207.21	203.61	206.04	205.14	205.19	205.77	204.88	205.36	204.28	203.72	203.9	205.83	203.71	205.43	205.18	205.38	205.03	204.62	204.91	203.11	204.97
210.78	211.44	212.11	211.77	211.94	212.67	213.27	211.1	214.31	212.97	212.7	212.64	210.37	212.03	212.68	209.84	210.61	211.19	210.8	212.91	210.86	211.9	211.95	210.62	211.46	212.94	212.99	210.61	212.29	211.7	210.56	211.73	213.16	212.31	210.19	211.35	211.83	211.75	212.23	212.02	211.32	213.26	212.05	212.14	211.34	211	211.57	212.63	212.62	211.03
199.92	199.81	202.08	200.51	200.34	199.94	199.51	198.3	199.77	199.2	200.49	199.78	198.78	199.05	199.71	199.97	198.74	198.24	199.1	199.16	198.82	200.35	201.11	198.74	199.62	199.62	199.7	198	200.4	199.26	197.88	199.35	199.77	199.96	200.33	198.36	199.01	199	200.85	199.87	199.55	198.4	199.13	200.04	199.3	200.55	199.68	199.86	200.34	200.46
204.96	204.59	205.44	204.08	204.44	205.24	204.48	203.88	204.2	204.5	204.74	203.66	204.87	204.92	205.25	204.99	204.19	204.67	203.1	204.47	203.13	205.2	203	204.92	203.4	204.93	204.11	203.92	203.48	201.46	203.6	206.45	205.61	203.19	204.13	204.33	204.22	205.24	204.3	204.52	205.55	205.41	204.83	204.41	204.34	203.46	204.49	203.52	205.27	205.23
202.83	201.7	202.16	201.64	202.74	203.15	203.54	201.73	200.86	203.05	201.4	202.31	202.26	203.12	201.85	203.74	200.97	202.5	202.11	203.3	202.19	204.32	201.34	202.25	203.71	203.04	201.97	200.97	201.16	202.02	202.43	202.37	202.14	202.17	201.94	201.09	202.3	203.97	201.6	202.35	202.57	203.05	202.49	202.45	201.98	202.77	200.71	203.04	202.23	200.59
194.49	193.7	194.59	195.51	193.54	195.31	194.84	193.03	193.31	193.44	192.8	193.69	194.06	195.19	193.46	194.05	195.7	194.97	196.16	193.56	196.02	195.85	194.58	195.63	194.12	192.96	193.5	193.25	193.7	194.73	195.07	194.82	192.2	193.85	193.4	193.39	193.89	192.91	194.55	194.04	193.75	194.14	194.18	194.91	194.6	193.96	194.83	195.32	194.06	196.17
198.83	200.46	199.87	200.54	199.39	198.07	197.74	198.4	198.81	199.93	199.04	200.68	201.06	198.69	198.41	200.59	201.94	200.41	200.39	200.53	199.26	200.45	199.31	198.2	199.56	200.25	200.07	200.35	199.62	200.19	199.69	201.69	200.69	200.54	199.08	199.62	199.57	197.97	200.54	199.71	199.82	199.36	198.78	200.94	197.72	201.32	199.78	199.96	198.83	200.42
212.52	213.3	212.69	212.6	213.53	212.97	212.59	211.59	211.93	210.72	213.13	213.88	212.59	212.54	212.8	212.2	213.33	212.45	212.53	213.23	213.04	213.79	214.33	213.41	212.28	213.72	213.8	212.65	214.15	213.17	214.61	213.33	212.01	214.06	213.08	214.24	211.8	212.63	212.1	214.4	212.07	214.21	214.18	213.31	213.04	212.61	211.86	213.62	213.47	213.56
212.39	211.58	211.19	213.32	211.68	211.23	211.23	211.52	212.35	211.81	212.2	211.99	210.66	212.21	212.32	211.04	211.78	213.35	210.92	214.31	211.39	211.03	210.59	211.47	211.11	210.33	210.29	211.66	210.62	210.83	210.51	211.79	210.11	211.92	211.59	211.95	210.77	212.08	211.04	211.08	210.95	209.24	211.25	212.73	211.84	210.68	210.78	211.34	210	210.18
214.97	213.91	213.41	214.08	213.93	213.18	214.27	214.03	213.51	213.44	214.4	214.15	212.46	214.24	214.55	213.2	214.48	214.45	213.19	212.33	213.53	213.74	213.71	214.18	213.1	213.05	214.2	213.22	213.35	213.18	212.43	214.54	214.17	215.29	212.21	215.08	213.57	213.19	212.43	215.47	215.62	214.57	215.19	215.7	212.36	213.94	213.83	212.45	212.97	214.56
203.7	204.24	204.67	205.41	204.95	204.98	203.49	204.73	204.07	205.16	204.5	205.53	204.02	204.45	205.28	203.48	206.58	206.28	205.06	203.71	202.96	204.03	204.7	205.38	203.74	203.55	204.6	203.64	205.01	205.42	205.33	204.63	203.94	206.64	203.6	204.14	205.08	205.81	203.15	205.67	204.86	205.49	205.94	204.68	203.8	204.19	205.15	205.11	203.68	204.7
207	207.39	208.05	207.59	207.68	207.29	207.88	208.15	206.9	207.08	207.23	207.52	207.85	209.16	207.65	207.73	206.91	208.43	207.04	208.02	208.37	208.67	207.94	207.29	206.69	207.96	208.76	208.41	206.39	207.29	208.27	207.09	206.62	207.21	208.56	207.84	209.35	207.63	207.46	206.91	208.18	208.08	208.72	208.55	209.36	207.79	206.7	207.71	208.72	207.46
207.39	208.42	208.97	209.33	207.36	208.46	209.06	207.29	210.45	207.51	207.43	209.71	208.51	208.17	207.39	208.05	208.44	209.89	209.4	208.74	207.94	208	208.58	208.42	205.77	208.51	208.47	209.37	208.97	207.17	208.23	208.52	207.26	207.76	209.25	209.68	208.08	207.27	207.7	210.95	206.74	208.83	208.18	208.35	208.95	209.06	207.36	207.64	210.07	208.21
211.56	211.39	213.22	212.53	211.82	212.48	212.7	210.52	212.92	213.97	211.83	212.19	212.49	211.71	211.36	211.84	212.41	212.55	212.09	212.04	213.09	211.91	212.57	211.46	211.99	212.97	213.39	212.6	212.4	211.91	213.53	212.26	212.58	211.72	212.99	213.23	211.29	213.19	212.48	212.08	212.73	213.43	212.7	212.08	212.67	213.62	211.25	212.93	210.97	213.77
207.92	207.99	207.67	209.13	209.83	207.49	207.62	207.28	208.61	208.37	208.61	209.88	210.07	207.42	209.73	206.67	209.01	209.42	208.09	208.65	207.83	207.74	208.37	208.37	206.74	207.98	208.19	207.72	208.49	208.59	209.48	208.97	208.55	209.95	207.61	207.38	208.59	207.82	208.38	209.37	209.88	208.8	208.07	209.26	210.39	209.02	210.29	208.18	208.46	208.22
197.38	198.88	198.08	197.37	199.08	198.39	198.84	196.49	198.63	197.65	198.27	197.05	196.56	197.84	198.09	198.49	200.09	198.02	198.77	196.53	199.45	196.78	197.93	198.19	198.42	196.87	198.61	197.11	197.36	198.74	199.46	197.15	197.11	198.15	198.49	196.69	198.65	197.15	198.65	198.29	198.73	197.55	198.16	198.48	197.96	197.86	198.79	198.52	197.53	197.91
209.36	209.41	208.12	207.38	208.58	208.73	209.73	206.53	208.85	208.7	209.26	208.14	207.91	208.27	207.87	208.26	209.24	208.17	208.47	207.33	209.23	208.88	208.29	208.72	209.3	209.21	209.11	208.81	206.83	209.82	208.42	206.42	208.28	209.03	207.85	209.79	207.33	207.74	209.61	209.99	207.84	208.66	208.21	210.13	207.29	209.43	208.77	208.72	207.77	210.4
204.08	203.87	203.35	203.64	203.19	204.39	203.37	204.55	204.46	205.14	203.42	203.11	202.54	203.67	203.04	204.4	204.05	203.1	202.68	203.76	205.38	202.21	204.99	203.3	203.95	203.39	205.86	202.92	204.54	202.74	203.11	204.13	203.71	203.1	204.49	204.53	204.29	202.77	202.56	204.59	202.87	204.51	202.29	204.57	202.98	204.15	203.65	204.2	203.84	202.59
209.13	209.79	211.11	210.18	209.77	209.02	209.83	208.79	210.91	210.12	209.8	210.15	207.87	210.86	210.86	210.27	208.86	207.64	208.05	208.26	208.59	208.81	210.19	211.03	210	209.7	209.55	210.21	209.49	209.23	209.13	208.17	209.21	209.1	209.82	209.17	210.14	210.07	209.11	210.12	208.02	208.21	208.04	209.48	209.1	209.79	210.15	208.47	210.4	210.66
200.82	198.75	200.29	199.47	199.25	200.9	198.51	200.57	200.56	199.99	202.16	200.59	199.89	201.66	200.66	201.24	201.05	201.3	199.64	200.58	201.87	199.97	200.02	201.17	200.02	201.06	200.3	200.63	200.47	199.52	200.13	200.07	199.62	199.67	200.72	200.9	199.21	199.36	199.16	198.22	200	200.46	199.91	200.27	200.81	200.34	199	201.16	198.61	200.5
199.84	199.1	199.93	199.71	200.56	199.31	200.21	199.97	199.44	198.5	201.38	199.08	200.35	198.39	200.21	198.26	199.98	199.77	199.14	199.02	199.07	199.77	199.78	198.72	199.52	201.26	200.18	200.31	197.72	199.22	199.61	199.65	198.37	198.96	200.34	201.01	201.27	199.39	199.67	200.2	199.68	201.26	197.92	198.55	198.9	199.02	198.12	199.14	199.8	199.06
216.83	216.43	216.87	217.38	216.74	216.87	216.71	217.65	217.81	217.02	217.33	215.89	215.93	217.67	216.77	217.41	216.63	217.61	217.39	218.34	216.79	218	218.01	218.37	217.51	217.69	216.78	218.41	215.86	218.02	214.47	217.15	216.81	215.29	217.58	218.51	218.11	216.94	218.75	218.01	216.84	217.37	217.04	218.15	216.67	214.86	217.17	217.48	218.07	216.62
202.85	203.41	202.87	202.98	204.33	204.08	205.39	203.29	203.17	203.03	203.32	203.69	202.02	203.54	203.76	204.29	202.78	205.38	203.09	202.67	203.22	204.59	202.88	202.61	202.45	204.36	204.24	204.22	203.27	203.12	202.94	203.57	203.18	204.34	201.77	203.77	203.45	204.93	202.35	203.58	202.73	202.44	203.63	202.89	203.34	203.75	203.56	204.48	204.81	203.35
214.65	216.34	216.42	216.93	217.22	217.22	216.53	217.26	216.67	216.42	218.58	218.67	217.36	215.78	216.46	217.63	216.51	216.47	217.35	217.21	216.69	217.31	217.46	218.19	216.27	218.34	216.83	216.49	216.44	214.94	216.28	218.78	218.31	216.25	217.48	215.84	215.81	217.71	217.26	216.37	216.92	217.17	217.33	216.49	217.91	217.17	215.58	217.43	216.81	219.31
213.63	213.98	213.41	212.76	212.44	214.48	214.72	214.41	214.99	213.83	213.75	215.38	214.4	214.77	213.95	212.92	213.92	214.37	213.78	213.06	213	213.94	214.15	213.05	213.09	212.54	212.71	215.44	212.88	214.42	212.87	214.57	215.6	213.93	212.3	214.57	215.66	214.28	212.64	212.61	213.87	213.12	214.73	214.9	213.96	214.42	212.64	212.65	215.6	215.37
203.62	203.5	203.48	204.61	204.79	204.96	203.1	205.98	204	205.32	204.05	203.74	204.76	203.83	205.24	203.66	204.48	204.95	204.76	205.23	204.46	204.66	204.14	204.11	206.75	204.15	204.99	205.79	204.16	203.29	205.32	204.61	203.17	204.69	205.35	204.18	205.11	204.01	205.21	203.87	205.29	204.88	205.52	203.98	206.55	206.18	203.93	204.14	205.5	204.19
214.34	214.4	214.69	212.44	214.19	213.46	214.66	213.61	215.07	215.24	212.25	215.17	212.77	214.68	214.22	213.65	214.42	213.75	214.36	213.82	214.05	211.81	213.53	212.81	213.86	214.5	214.08	213.73	214.56	213.89	213.07	214.06	214.18	213.97	214.31	213.24	214.77	213.63	214.93	214.3	214.82	212.6	214.9	215.03	214.46	214.92	213.3	215.13	213.86	213.59
208.95	209.16	208.78	207.06	207.61	206.81	206.94	207.51	207.35	207.13	205.86	205.5	207.56	209.91	208.41	205.92	208.89	208.19	207.15	208.97	206.71	208.75	209.27	208.21	207.81	207.15	206.65	207.55	206.18	208.26	209.11	206.94	207.21	207.69	209.86	208.83	209.03	209.79	207.13	206.72	209.6	206.8	208.32	207.03	208.32	207.92	208.71	208.15	206.22	207.95
198.3	200.03	201.3	200.06	200.32	199.08	199.24	197.89	199.61	199.59	200.53	198.93	200.91	199.6	198.08	200.03	199.35	200.63	199.02	199.38	198.44	198.44	199.99	199.13	198.77	200.42	198.43	199.05	199.26	198.95	199.38	199.68	197.97	199.78	199.26	198.38	198.55	199.01	199.05	198.88	199.62	199.99	200.57	199.31	199.43	199.4	200.72	201.4	198.26	200.48
217.84	216.53	217.28	217.71	216.99	215.48	216.8	216.98	218.52	217.23	217.33	215.66	217.49	216.77	217.21	216.67	218.94	217.69	216.83	218.54	217.53	217.78	216.17	216.57	217.61	218.33	216.54	217.2	216.91	216.8	217.59	217.96	216.12	217.86	216.17	218.18	217.33	217.79	217.51	217.51	218.21	216.07	216.16	217.19	217.76	218.69	217.15	218.9	217.22	215.74
209.08	208.62	208.34	209.85	207.17	207.61	209.17	207.24	208.73	207.47	209.22	209.12	208.39	207.72	209.03	209.13	208.4	207.62	209.38	208.16	208.12	207.69	208.12	207.15	208.79	206.88	208.4	209.21	210.46	208.68	210.88	207.49	208.91	209.27	208.44	207.25	209.89	208.39	208.6	208.69	209.56	207.42	210.05	208.32	208.79	208.3	209.49	208.7	207.84	208.06
208.47	208.32	208.09	207.31	208.45	208.02	208.74	208.7	207.65	209.04	209.62	207.42	209.68	207.69	207.87	209.68	210.13	208.25	209.88	207.93	208.61	208.25	208.33	207.07	207.98	209.15	209.16	208.45	208.26	208.79	209.19	208.94	209.57	208.14	209.64	208.55	208.22	210.22	207.96	209.23	209.33	207.51	209.45	207.64	208.17	206.04	210.88	207.15	209.45	208.78
204.69	207.13	204.94	205.26	207.11	206.49	206.05	205.32	205.66	206.36	204.56	205.5	205.38	205.19	205.33	205.76	204.9	205.26	204.52	204.99	205.41	206.24	205.09	206.79	204.1	205.76	205.47	206.49	204.9	206.39	205.79	203.93	206.54	205.48	205.45	206.83	205.63	206.7	206.7	205.27	205.68	206.23	206.09	206.24	205.85	204.96	205.9	207.17	205.39	205.16
217.87	218.2	219.07	218.14	217.63	217.48	218.72	216.88	218.26	217.01	219.11	217.63	218.89	219.13	218.53	217.88	217.83	217.39	218.57	218.01	216.91	218.1	218.37	219.17	217.42	217.57	217.78	218.49	219.52	217.19	217.23	219.15	218.92	218.09	219.41	214.74	216.8	216.69	219.33	219.16	218.59	218.7	218.87	218.45	217.6	218.17	217.51	218.36	217.61	217.59
203.01	201.82	204.67	201.74	201.87	203.88	203.49	203.06	203.67	204.2	202.72	203.3	202.81	204.77	203.33	202.64	204.46	203.86	203.46	204.07	202.64	203.29	201.78	201.56	203.44	203.23	203.57	202.75	204.15	203.79	203.47	203.6	203.35	203.66	201.88	203.6	203.83	203.15	203.15	200.95	203.3	203.86	202.32	203.29	204.26	203.97	202.17	202.7	201.02	204.33
207.55	208.72	208.85	208.46	207.6	208.66	209.04	208.56	206.96	207.64	208.08	210.39	209.18	209.31	208.39	207.32	207.9	208.95	207.13	208.63	208.65	207.35	208.3	207.97	207.54	207.94	206.55	206.98	207.79	209.97	207.08	207.55	209	208.55	206.89	207.98	209.32	207.71	207.33	206.43	206.44	208.97	208.94	208.82	207.7	208.34	207.76	209.51	207.59	208.91
203.89	204.77	204.04	205.67	205.05	204.51	204.42	204.3	204.93	203.67	204.93	205.04	204.61	204.72	205.29	204.64	203.39	204.3	204.29	205.63	204.97	203.18	203.8	203.8	202.94	203.03	203.67	205.34	202.28	203.71	203.95	204.15	203.21	204.3	205.85	205.42	204.32	204.04	204.36	205.41	204.5	204.27	203.62	204.3	204.18	205.04	205.22	204.3	203.93	205.69
204.16	203.14	205.05	205.58	204.27	204.64	204.1	205.51	203.66	206.24	202.71	204.38	205.23	203.59	204.05	203.36	203.33	205.7	204.5	205.73	205.36	204.72	202.92	204.15	205.47	204.05	205.45	204.2	204.45	204.35	203.52	206.27	205.21	205.55	203.18	205.29	203.95	204.71	205.43	203.19	204.88	204.56	204.72	204.54	205.54	204.53	204.39	204.5	204.18	204.78
212.77	212.25	212.03	212.77	211.95	211.85	211.91	211.54	211.69	213.07	209.64	210.23	213.25	213.29	211.9	214.4	210.54	214.01	213.59	212.19	211.83	213.31	213.02	211.12	213.65	213.21	212.78	213.21	212.4	212.7	212.31	210.75	213.01	212.11	213.5	212.82	213.01	213.05	212.08	213.61	214.29	211.66	213.66	213.19	212.25	213.17	212.13	211.42	211.15	213.69
213.8	212.12	212.5	212.86	212.52	212.31	212.08	212.05	213.05	213.59	211.76	214.27	212.83	213.3	213.01	211.96	210.98	212.74	212.59	213.48	214.62	215.51	211.99	213.69	213.55	212.92	213.17	213.58	212.02	213.06	214.11	213.52	213.24	212.68	212.23	211.02	211.43	212.03	212.54	214.15	213.63	214.58	212.2	212.95	212.75	212.2	214	212.5	212.67	212.44
201.52	201.12	201.39	201.62	202.17	200.74	201.38	199.9	201.3	201.66	202.27	200.52	201.8	201.43	200.6	201.22	201.94	200.25	201.66	200.53	201.7	202.08	201.73	200.2	202.14	200.99	201.67	199.7	201.83	201.63	202.44	201.12	201.37	200.1	199.8	201.74	201.66	200.6	200.77	201.96	201.87	202.23	201.2	202.17	202.01	203.11	200.54	203.09	200.99	200.1
208.27	208.08	208.5	207.67	208.13	208.12	207.35	207.24	208.94	208.22	209.15	207.8	208.52	208.05	207.45	208.33	209.11	208.56	208.03	209.86	207.56	208.48	207.8	209.3	208.81	208.82	208.09	208.13	207.63	208.77	208.57	207.87	209.77	208.26	208.11	207.34	208.19	207.76	209.53	209.13	210.13	207.18	207.86	207.27	207.77	207.37	208.61	207.97	208.1	209.07
199.07	199.99	200.11	198.76	199.22	199.43	198.35	199.9	200.09	199.27	199.78	200.32	200.32	198.75	200.21	198.68	198.47	199.13	198.05	199.68	200.74	198.71	199.48	198.36	199.53	199.53	199.14	198.94	200.36	199.69	199.18	198.64	199.43	198.85	199.92	199.71	200.11	198.5	199.72	199.92	199.49	199.4	199.3	198.63	199.85	198.62	198.16	199.69	199.4	199.72
217.27	216.45	216.61	216.48	218.01	216.26	218.79	217	216.55	217.28	215.98	217.97	216.56	217.5	217.23	216.42	218.33	217.81	217.17	216.94	215.53	217.29	217.41	217.49	217.29	217.18	217.87	217.85	216.11	218.27	217.26	216.02	216.84	216.74	217.35	217.35	217.41	216.97	217.63	215.76	219.29	216.59	217.39	218.81	215.71	213.63	216.83	216.67	216.72	216.82
203.99	202.85	205.56	203.6	204.1	204.1	205.16	203.67	203.85	204.1	204.2	202.35	203.67	203.74	205.54	202.23	203.15	203.43	202.99	203.34	203.06	203.47	204.94	203.38	203.92	204.12	202.63	203.54	203.6	204.69	204.86	203.77	204.09	203.84	202.76	203.86	204.22	205.31	203.99	203.84	204.3	203.87	203.44	204.85	203.61	204.19	203.79	202.71	204.44	202.95
205.88	205.62	205.56	207.54	206.88	207.11	205.84	206.4	205.47	205.3	206.92	207.79	204.6	205.3	206.4	206.1	206.58	206.37	206.15	205.33	205.02	206.58	206.77	208.17	205.87	203.8	206.23	206	207.64	206.35	206.31	207.83	205.52	205.97	206.11	206.36	205.83	206.22	205.07	207.25	206.72	206.57	205.44	206.24	207.5	206.23	205.95	206.17	206.23	205.53
209.35	207.35	210.32	207.54	209.16	209.4	208.47	210.04	208.3	207.77	208.46	207.87	208.85	207.68	207.7	207.72	208.78	209.04	208.83	207.57	207.96	208.54	209.92	208.95	208.71	211.12	208.11	208.7	209.03	207.84	209.34	208.99	207.13	208.33	208.22	209.61	209.02	207.97	208.64	210.86	208.44	208.12	208.4	209.12	208.17	208.37	208.37	209.66	208.18	207.61
197.6	198.4	198.62	199.16	197.69	200.39	197.51	197.29	199.1	200.17	198.8	198.68	197.07	200.07	198.35	198.04	197.46	198.9	197.71	197.83	199.99	200.21	198.27	198.44	197.81	199.82	198.12	196.23	198.35	198.31	197.86	199.19	197.89	199.21	198.26	199.62	199.21	198.45	199.56	198.43	198.09	199.52	198.22	197.91	199.1	198.99	198.17	199.01	198.67	198.68
201.23	199.43	201.53	202.14	201.89	200.08	201.99	198.36	200.96	200.68	200.11	200.43	199.84	199.12	201.41	199.9	201.14	199.8	199.72	199.65	199.62	199.94	199.83	201.51	199.65	200.69	199.98	199.4	200.59	199.67	198.36	199.56	202.12	200.32	200.43	202.51	198.43	199.06	200.61	202.84	200.53	199.68	200.38	199.45	198.86	199.4	200.46	200.65	200.92	201.1
203.73	200.92	203.91	201.65	203.02	202.69	201.37	202.92	202.36	202.31	203.74	202.52	201.5	202.69	202.6	203.09	202.22	201.53	201.43	203.08	202.55	201.68	203.83	202.66	202.46	202.56	202.45	200.99	202.07	201.6	202.54	203.3	201.32	201.53	200.84	202.86	200.83	202.36	201.61	203.15	204.6	202.03	201.72	202.96	203.07	203.41	203.43	202.46	204.07	203.21
212.17	212.32	214.57	214.61	212.06	212.24	213.18	212.81	213.01	214.93	213.36	212.44	213.43	212.97	213.14	213.19	213.45	213.68	214.43	212.01	211.02	211.58	212.34	212.94	212.49	213.79	213.25	211.42	212.24	211.86	212.51	211.03	212.75	215.25	213.49	211.86	211.88	213.35	212.67	214.41	212.12	213.39	212.32	212.56	212.96	212.83	212.37	212.86	214.01	211.65
208.56	209.7	207.34	210.03	208.96	209.22	209.17	209.74	208.5	209.97	209.28	207.62	207.92	207.9	208.85	207.3	209.51	208.16	208.31	208.81	207.82	208.07	208.65	208.33	209.01	208.28	209.85	208.79	209.59	207.73	210.46	210.19	209.22	207.67	208.15	209.31	208.23	209	209.48	209.13	209.47	209.72	209.37	208.71	207.75	208.42	209.14	208.92	208.51	209.8
204.37	205.71	203.65	205.65	206.41	204.39	202.48	205.44	204.34	204.5	205.91	205.06	204.48	206.09	205.32	205.75	206.83	203.38	204.49	204.55	205.57	206.63	204.52	204.85	204.28	204.41	205.37	205.41	205.22	204.59	205.24	205	203.93	204.57	203.09	204.23	205.61	202.98	203.83	204.8	204.86	204.56	203.18	204.93	203.87	204.82	204.63	203.98	205.6	206.16
218.92	217.68	219.25	217.68	217.55	217.82	217.88	218.31	216.56	216.35	217.1	218.04	217.26	216.2	218.51	218.31	216.88	218.57	218.64	217.95	216.96	218.91	217.33	217.83	219.04	217.25	217.97	216.57	218.1	218.93	216.71	218.39	217.71	217.43	220.04	218.74	218.09	216.92	218.49	218.84	218.21	215.14	218.33	217.41	217.41	217.35	217.94	217.69	216.17	218.78
202.99	201.97	202.05	202.11	202.28	201.66	203.02	202.02	202.93	199.86	203.53	203.34	203.46	203.22	202.1	202.14	201.98	200.98	203.12	201.84	201.29	203.23	202.65	202.34	202.11	203.66	200.77	201.29	201.77	202.25	203.13	202.19	200.71	201.91	203.22	202.52	200.86	202.84	202.65	200.75	201.97	202.08	202.47	202.54	202.18	201.75	199.99	201.52	202.92	202.19
216.92	216.3	217.26	216.37	216.22	217.31	217.79	215.91	216.88	216.99	216.86	216.4	215.62	217.57	216.66	217.56	217.56	217.89	216.37	216.88	216.65	216.33	217.08	215.75	216.11	217.59	216.37	217.69	216.26	217.54	217.11	217.2	216.81	216.8	215.89	216.73	217.44	218.13	217.79	216.08	218.91	216.81	218.53	216.65	216.64	217.61	215.61	216.88	217.84	216.54
203.28	202.36	202.39	202.57	201.96	201.74	203.06	202.74	201.37	200.63	201.94	202.31	202.87	201.69	202.26	202.21	202.45	201.89	202.32	203.14	202.83	202.84	201.64	201.95	202.58	202.62	202.28	201.03	201.33	203.2	203.62	200.3	203.92	202.65	202.42	202.24	202.55	202.79	201.86	201.83	202.91	202.5	202.97	201.78	202.86	202.31	202.65	203.67	201.68	202.58
200.64	198.85	199.68	199.56	198.49	199.01	200.12	201.02	200.35	199.85	198.78	199.11	199.72	201.21	199.78	199.85	200.18	199.32	199.94	199.87	200.86	200.41	199.17	200.73	200.12	200.41	198.57	198.79	200.2	200.12	198.48	199.53	197.96	199.68	198.96	200.48	199.3	200.42	199.24	198.73	199.93	200.54	199.19	198.65	199.22	200.37	199.07	199.54	199.36	200.33
209.02	208.23	205.49	207	207.67	206.39	207.17	208.43	209.08	208.76	207.37	206.91	206.29	208.44	208.85	207.69	207.33	207.55	207.59	207.05	207.39	207.44	208.11	208.44	206.03	208.76	209.03	209.79	207.46	209.19	208.11	206.12	209.1	209.88	207.38	206.51	207.31	207.57	208.15	207.67	206.23	206.55	207.81	207.62	207.96	208.7	207.85	208.63	206.77	207.24
199.08	200.85	198.86	197.71	197.6	198.35	198.7	198.25	197.92	199.48	200.5	197.97	199.94	199.8	198.15	198.89	198	198.84	198.03	198.17	198.92	199.76	198	197.19	199.59	198.66	196.76	198.68	197.68	198.56	197.95	197.65	197.19	199.94	198.86	199.1	196.99	199.69	198.07	200.17	198.33	199.68	198.16	199.3	199.85	198.61	199.19	199.09	200.24	199.38
209.55	209.87	209.7	208.2	210.33	206.99	208.62	208.63	208.85	208.44	208.75	209	208.53	208.18	209.31	208.54	208.09	207.29	208.2	209.06	210.14	209.12	208.73	208.66	208.77	209.56	208.6	207.26	207.84	210.1	207.46	208.75	208.71	208.72	208.31	208.88	208.05	209.67	208.93	210.84	210.03	207.85	208.63	207.32	207.58	207.47	206.7	208.55	208.56	207.57
207.2	208.36	207.35	207.99	208.71	208.27	208.84	208.66	208.25	209.02	209.42	207.7	207.49	210	207.86	207.69	209.17	208.29	208.67	210.66	208.39	207.69	209.7	208.83	208.6	208.52	208.08	208.64	208.13	208.67	208.56	207.87	209.84	210.09	208.44	209.17	208.88	209.07	208.71	209.05	210.33	209.21	208.87	207.91	210.67	208.2	208.64	208.55	207.81	208.96
210.48	211.44	210.05	212.69	213.26	211.2	209.67	212.62	211.81	211.16	211.33	213.69	212.69	213.69	213.55	210.96	209.87	212.3	211.48	212.58	212.69	212.05	210.81	212.02	211.23	212.16	212.12	209.98	210.94	211.61	213.03	210.95	212.51	211.58	212.31	212.55	211.79	211.72	211.23	211.27	210.74	211.01	212.05	212.86	211.86	211.1	212.79	211.11	209.62	212.84
200.95	200.39	199.73	198.86	200.29	199.97	200.56	200.06	200.93	200.76	201.05	199.32	202.51	200.62	201.86	201.12	201.38	202.58	200.05	199.79	199.84	200.44	201.09	201.73	199.19	199.97	202.38	200.15	199.37	201	201.43	200.09	200.27	199.52	199.56	200.21	199.71	198.71	199.18	200.24	200.36	200.97	201.23	200.13	200.27	200.17	200.87	200.78	200.06	199.36
210.81	214.65	212.72	211.79	213.3	213.35	212.4	211.17	213.61	212.64	212.92	212.37	212.32	210.66	213.18	212.77	212	212.62	212.53	213.52	213.16	212.6	209.83	212.1	212.73	212.51	212.75	212.09	212.1	213.45	212.2	212.38	213.3	213	212.96	211.41	212.07	213.29	212.08	211.93	211.47	212.13	213.83	212.38	213.36	211.85	213.51	211.93	212.9	213.87
209.65	209.69	210.45	211.37	210.25	209.42	210.38	208.87	208.36	208.97	210.51	207.66	209.07	209.68	209.63	209.5	208.94	209.63	210.17	210.35	208.74	210.41	210.13	209.62	209.93	208.47	211.27	210.21	210.15	208.69	209.36	210.45	210.2	210.17	210	209.01	209.15	208.87	209.59	209.64	207.25	209.03	210.33	209.8	207.95	208.58	208.21	208.73	209.33	209.19
202.29	203.31	203.84	202.42	203.55	201.94	203.74	204.33	203.61	201.86	202.69	202.52	202	202.99	202.97	202.79	202.65	203.24	202.68	202.88	203.05	201.27	203.19	201.67	204.1	201.94	201.61	202.9	202.32	202.39	201.57	202.75	202.89	203.32	203	203.87	203.84	200.82	200.82	202.25	201.9	200.88	202.97	202.81	202.55	202.66	202.48	202.53	201.5	201.4
208.86	208.39	207.61	208.86	207.7	208.48	207.08	208.35	205.54	208.69	207.7	206.93	207.02	206.31	208.13	208.99	208.74	208.14	207.09	208.51	207.41	209.04	207.45	207.41	207	207.89	206.87	207.95	207.4	207.44	208.2	209.07	206.89	207.42	207.84	207.67	209.1	206.28	207.66	207.92	209.17	208.3	210.19	207.18	206.88	209.2	207.67	207.06	208.76	209
201.66	199	199.08	199.63	200.47	197.42	201.4	199.73	201.01	201.98	199.47	199.09	201.21	201.32	201.06	201.34	200.06	199.05	200.8	199.92	200.22	199.54	201.73	202.87	200.87	201.08	199.75	201.42	200.29	200.53	199.13	200.42	202.14	200.12	201.24	199.62	200.88	199.69	201.23	200.1	198.92	198.5	199.52	198.51	201.35	200.97	200.45	200.67	199.42	200.25
200.75	201.96	202.1	201.58	202.01	200.01	202.38	200.06	201.86	200.69	202.47	201.33	201.93	200.72	200.16	201.16	201.84	201.14	201.19	200.01	201.09	201.33	202.53	201.25	199.97	202.73	199.8	200.72	200	198.84	201.07	201.6	198.95	202	200.52	201.56	202.53	199.65	199.87	198.79	200.93	200.61	201.37	200.98	200.77	200.72	201.8	199.89	201.76	201.59
217.26	219.26	217.82	218.05	218.44	217.85	218.09	216.94	216.77	217.76	217.73	218.66	218.74	217.75	217.83	216.37	217.86	218.33	217.27	216.38	216.83	218.22	218.64	217.14	216.83	218.67	216.25	216.88	217.88	218.64	217.03	216.41	217.58	217.47	218.46	217.81	218.33	217.93	216.3	217.07	217.41	219.12	219.26	217.47	217.74	217.83	217.28	217.6	217.49	219.28
206.32	207.35	206.29	207.37	206.93	207.4	206.99	207.17	204.63	206.15	206.2	205.28	206.76	206.15	205.93	205.53	206.13	207.84	205.47	205.54	205.25	207.08	206.69	206.6	205.53	208.42	206.98	206.59	206.35	206.31	207.93	205.76	206.34	204.85	206.75	205.75	206.18	205.7	206.24	206.29	205.8	205.97	206.06	206.62	205.67	206.99	204.85	205.2	206.4	204.98
208.89	208.79	209.72	208.87	208.21	208.81	208.34	208.04	210.02	207.26	208.99	209.12	209.28	207.35	207.88	207.98	208.25	208.42	208.86	207.98	209.35	207.47	207.96	207.03	208.35	207.83	207.84	209.66	209.03	208.55	210.08	208.77	209.63	208.79	207.97	208.77	209.32	208.24	210.04	210.59	209.41	209.06	208.06	208.19	209.76	209.07	206.54	207.88	209.54	208.91
209.79	210.78	209.37	209.79	209.28	207.19	206.39	209.09	209.33	207.77	209.17	209.6	207.86	209.36	209.13	208.1	209.25	207.87	208.16	208.17	209.95	207.84	208.73	208.98	208.25	209.09	208.72	209.15	206.9	209.29	208.65	208.23	208.53	208.96	209.4	208.29	208.81	208.11	207.39	208.74	210.33	208.77	207.84	210.07	208.4	209.01	207.41	209.42	208.65	207.36
200.71	200.26	201.08	198.22	200.81	199.46	201.86	200.73	200.81	199.88	199.01	200.52	201.57	199.4	201.18	201.13	200.69	199.74	200.9	199.28	199.95	201.26	200.41	200.25	200.61	200.87	201.51	201.33	198.91	199.58	199.51	198.5	201.33	199.95	200.25	199.86	202.16	200.14	200.88	199.23	200.75	199.53	200.3	200.06	200.08	201.83	200.01	200.12	199.21	200.07
209.36	208.27	211.87	209.69	209.04	209.15	209.62	211.1	210.27	210.12	208.61	209.33	208.65	209.14	210.83	210.61	209.96	208.94	209.83	210.05	210.21	209.75	210.03	209.56	210.9	209.84	209.88	209.87	209.93	208.81	210.45	209.51	210.56	209.91	209.3	209.38	210.84	209.38	209.37	208.28	210.6	211.43	209.97	207.26	208.91	208.58	209.37	209.86	208.07	210.23
210.72	212.55	212.82	212.56	212.18	211.71	212.03	213.23	212.37	213.09	211.91	214.33	213.24	212.99	212.64	213.11	212.34	211.87	211.53	212.44	213.93	212.3	212.24	211.99	211.66	212.67	213.26	213.72	213.24	213.63	211.22	211.3	212.98	213.18	212.48	212.38	212.68	214.45	212.66	212.29	212.78	212.59	212.6	211.42	212.69	213.48	212.3	214.61	211.34	212.22
207.18	207.96	206.22	206.31	206.95	206.62	207.78	209.08	208.42	206.49	207.15	207.97	207.9	207.62	206.95	208.19	209.78	207.9	207.02	208.9	207.09	209.6	207.54	207.68	207.64	206.45	208.14	207.81	207.13	208.13	207.61	206.56	206.85	208.3	209.2	208.47	208.89	206.45	207.65	207.39	208.33	207.33	209.14	205.7	209.43	206.53	208.58	207.11	207.35	208.22
198.34	198.45	198.78	199.11	197.92	199.18	197.84	198.76	197.37	198.03	198.02	197.44	197.76	198.72	196.52	197.62	199.31	198.74	198.47	197.56	199.67	198.96	198.87	198.27	197.31	197.28	197.81	197.74	196.68	198.59	198.28	197.99	199.28	198.21	198.26	197.43	198.48	197.86	196.58	197.82	197.5	198.28	198.96	199.2	198.71	197.99	197.58	199.03	197.9	197.48
198.92	200.04	199.81	199.99	199.45	199.1	198.01	199.88	198.89	198.93	198.2	198.76	198.64	199.13	200.75	198.9	199.82	198.96	198.68	199.74	198.38	199.53	200.13	199.53	199.83	201.25	200.17	198.82	199.35	198.72	200.51	200.44	198.71	199.8	200.16	198.93	198.79	199.36	199.41	199.52	199.88	199.1	200.66	197.84	200.85	198.33	197.87	198	199.87	199.67
216.21	218.17	217.57	215.85	217.15	218.35	218.8	216.37	216.33	218.54	215.58	217.81	217.6	216.8	218.26	216.94	218.19	216.82	215.27	216.45	217.37	216.99	217.4	216.77	217.86	217.92	217.02	215.91	215.58	216.65	217.53	216.25	215.94	217.44	215.58	215.7	216.62	216.56	216.19	215.81	217.3	216.1	216.04	217.17	216.17	216.01	217.6	217.71	215.97	216.63
208.31	209.28	208.55	207.92	207.36	210.04	209.74	210.66	208.97	210.36	209.22	208.83	208.01	209.17	209.36	207.74	207.47	207.4	208.37	207.99	207.61	209.72	210.54	207.75	209.5	210.33	207.71	209.1	208.52	208.36	208.84	207.37	207.89	208.37	208.22	207.83	208.31	207.55	208.41	207.71	208.29	207.82	208.74	207.95	210.43	207.88	209.34	207.73	208.92	209.12
207.63	206.73	206.28	206.59	208.07	207.11	207.57	205.61	206.21	207.77	205.17	206.31	206.56	205.82	206.6	206.31	205.92	206.35	207.18	206.07	207.29	207.23	206.18	204.91	206.36	206.03	205.14	208	206.38	204.99	207.29	205.65	207.73	206.85	206.65	206.39	207.37	205.43	206.2	204.88	206.12	206.08	206.23	206.36	206.66	205.76	205.83	206.58	207.47	206.22
206.47	204.39	205.85	204.36	203.58	204.21	206.51	204.88	205.53	203.93	203.96	204.68	204.15	203.91	204.34	204.61	204.63	205.07	205.76	204.93	204.15	202.44	204.13	204.84	203.91	205.24	204.55	204.97	206.15	204.48	204.91	204.1	204.8	206.22	204.57	206.26	205.17	204.09	204.33	205.57	205	203.46	203.85	204	204.35	205.14	204.76	203.42	205.65	205.36
207.87	207.66	205.17	207.55	206.08	205.51	205.99	207.36	207.06	206.68	207.11	205.21	206.34	205.29	207.77	205.61	206.89	206.67	206.54	206.28	205.49	206.68	206.09	205.86	206.42	205.38	207.63	206.05	205.18	205.29	205.62	206.12	205.97	205.99	206.6	204.71	205.5	206.58	206.25	208.06	207.29	206.62	206.52	207.64	207.83	206.54	206.42	206.85	206.32	205.88
210.34	208.9	210.06	209.25	209.34	209.22	208.12	210.03	210.18	210.43	209.15	209.58	208.43	208.93	209.03	208.79	210.63	210.4	209.97	209.56	209.25	209.75	209.52	209.65	209.38	210.31	209.15	210.38	210.37	210.26	210.54	210.2	209.83	210.03	208.24	210.4	209.95	209.21	211	210.28	207.95	211.21	211.27	210.07	208.97	209.35	209.62	209.85	208.98	210.41
209.21	210.1	208.64	209.69	209.56	208.69	208.24	208.48	210.77	209.44	210.51	209.9	209.09	209.25	208.77	209.29	209.72	209.27	209.64	209.15	210.08	208.28	210.52	210.61	207.42	208.51	208.62	209.59	209.43	210.7	208.38	209.28	208.79	210.53	210.72	210.29	207.36	209.13	209.58	209.84	208.24	207.85	209.92	210.8	209.86	209.99	208.17	208.53	210.53	209.53
217.76	215.78	219.27	218.15	218.78	218.73	217.59	218.49	217.93	217.2	217.83	217.34	216.81	217.66	216.54	217.88	218.46	218.91	219.21	217.67	218.2	218.8	216.82	216.75	218.3	218.38	217.26	217.82	217.85	219.5	216.96	216.98	217.87	217.21	218.44	216.2	219.04	219.8	217.12	218.89	218.84	216.41	217.56	215.58	217.26	218.21	217.75	217.87	216.5	220.42
198.17	197.87	198.23	200.11	199.63	199.21	199.38	198.94	200.18	198.94	199.13	199.29	199.34	197.54	198.6	197.95	199.16	199.4	198.07	200.05	200.24	200.86	199.75	198.5	197.61	198.28	198.69	199.93	198.59	196.74	196.98	199.16	199.41	197.32	198.77	198.66	198.48	198.58	199.66	198.26	199.99	198.21	198.47	198.97	198.84	198.43	198.84	198.14	198.3	198.22
204.36	203.8	206.04	203.81	204.57	205.65	203.94	205.96	204.94	205.57	203.56	204.37	204.1	203.87	206.01	203.7	203.35	204.98	204.05	205.91	205.5	204.9	202.67	206.68	205.6	203.17	205.96	204.52	204.96	204.74	204.31	204.7	203.68	203.42	202.44	204.53	204.95	205.83	204.37	205	205.02	205.05	204.09	203.96	204.35	204.38	205.59	206.02	206.09	205.62
200.75	201.15	201	201.11	200.51	201.31	202.8	202.14	201.33	202.56	200.91	200.55	201.88	201.78	200.29	202.61	201.41	200.92	201.72	200.91	201.53	200.78	200.66	202.62	200.56	201.59	200.48	203.41	201.7	201.11	200.63	201.78	202.87	200.22	201.21	202.23	200.83	199.77	201.88	202.4	200.15	201.55	200.57	200.13	201.28	200.22	201.83	200.84	202.15	202.88
206.12	204.13	203.61	203.6	205.83	203.36	204.69	202.23	204.66	204.55	202.57	204.58	203.17	202.73	203.67	204.31	204.31	204.35	204.03	204.14	204.49	203.1	204.44	203.42	203.95	203.35	202.44	204.15	203.46	203.8	204.69	204.95	202.06	204.55	202.44	204.59	203.89	202.79	204.12	203.13	204.98	204.47	204.27	203.55	203.56	204.77	203.28	203.53	204.4	203.84
201.64	198.52	200.38	201.31	199.42	199.55	200.94	199.96	201	200.29	199.69	200.71	199.19	201.38	200.76	199.72	200.46	200.15	199.33	199.14	200.22	200.86	198.37	201.1	201.28	199.1	201.36	200.4	200.44	200.71	202.85	201.91	200.64	199.72	200.48	199.02	201.67	199.94	198.5	201.59	200.1	200.56	201.32	201.35	200.88	199.55	200.88	200.76	200.16	199.6
209.11	208.88	208.06	206.72	207.85	207.22	209.14	208.13	208.37	206.69	207.97	207.57	207.16	208.01	208	207.21	206.1	208.81	209.93	207.8	208.26	206.18	207.95	209.07	206.94	209.19	208.78	206.34	207.79	208.01	207.89	208.25	207.36	207.29	208.23	208.05	207.67	207.27	207.84	207.7	207.95	208.1	208.78	207.72	207.19	208.47	208.09	207.25	208.61	208.16
209.6	208.66	209.55	208.15	209.11	208.91	209.18	208.72	209.59	208.53	209.4	208.69	207.7	209.51	208.63	209	208.55	209.88	208.26	208.79	208.72	207.35	209.25	209.04	209.62	208.01	208.32	209.02	210.07	209.71	208.77	208.72	208.62	211.37	208.16	209.51	208.44	208.45	209.02	209.23	210.84	209.42	208.31	209.23	207.71	208.57	210.06	207.97	207.83	208.85
209	210.58	209.56	207.9	210.02	208.84	207.85	207.47	207.85	209.05	209.86	209.36	208.47	207.83	210.37	208.81	206.27	207.14	208.57	209.33	209.8	209.02	208.06	208.83	208.56	209.3	208.38	208.51	210.08	207.02	209.74	208.46	208.97	209.05	210.01	207.27	209.75	209.07	210.36	209.22	208.03	207.49	208.78	208.99	210.03	207.05	209.53	210.45	209.15	207.14
215.84	218.66	218.69	218.32	216.37	216.71	216.28	215.89	218.67	216.26	216.01	216.32	218.7	217.76	216.81	215.82	216.54	216.41	216.22	216.71	217.67	217.16	217.04	217.27	216.8	217.22	216.32	217.72	217.72	217.14	217.85	215.57	216.31	217.32	218.34	216.78	217.38	216.51	217.92	216.35	217.28	217.21	217.17	216.35	216.93	216.6	215.56	216.11	215.59	216.31
206.04	204.82	206.8	204.88	206.26	206.57	205.81	206.38	204.36	205.88	206.53	205.39	205.22	206.73	204.54	205.12	206.62	205.06	205.58	204.86	205.85	205.73	206.3	206.1	205.08	205.98	205.3	204.74	204.5	205.05	205.16	204.99	205.41	203.96	205.89	204.44	206.27	207.5	205.22	204.52	205.24	205.81	205.16	204.82	204.91	203.99	206.07	205.28	205	204.56
207.67	209.12	207.69	208.46	211.71	209.1	209.02	209.07	207.59	208.99	210.08	206.38	210.26	207.98	208.8	208.03	208.77	210.83	210.18	207.92	209.89	208.99	209.69	207.64	208.17	210.03	207.82	207.38	208.22	208.82	209.59	209.94	207.96	207.95	208.73	210.02	208.11	208.13	210.92	209.05	208.66	207.36	210.39	207.88	206.06	208.43	208.07	209.41	209.59	208.49
207.51	207.13	208.17	208.97	208.52	208.95	210.12	208.62	207.42	207.73	210.09	209.44	209.35	208.44	208.38	207.85	208.7	208.55	208.62	208.96	209.48	208.18	207.42	206.93	209.24	208.91	209.33	208.83	206.63	208.47	208.24	208.15	207.85	210.21	208.28	209.35	209.3	208.89	209.69	207.66	209.15	208.52	208.84	208.24	207.9	208.41	207.27	208.73	208.03	208.3
205.11	204.79	205.63	204.53	206.31	203.53	203.78	203.27	206.2	203.88	206.2	203.71	205.11	204.52	205.27	204.14	203.27	206.44	203.29	204.28	204.5	205.55	204.64	205.03	204.09	204.8	205.65	204.45	203.25	204.75	205.41	204.99	205.8	204.24	203.6	204.83	203.73	206.01	204.58	205.95	204.84	204.6	204.12	205.38	205.76	205.49	206.81	206.24	203.39	203.65
209.19	210.06	208.87	208.06	208.33	208.11	209.73	208.62	207.71	209.13	209.38	207.44	209.19	208.22	209.4	209.15	208.8	209.3	209.06	209.28	208.64	209.05	209.9	209.12	207.72	207.58	207.34	208.71	209.24	208.98	207.15	209.01	208.41	208.42	209.04	208.27	209.05	208.57	208.32	208.3	208.16	207.93	208.74	206.51	209.91	209.1	209.36	207.54	209.61	208.98
203.21	202.18	204.19	203.37	201.99	204.24	201.87	202.44	203.66	202.2	204.47	202.29	204.34	203.69	202.4	203.72	203.37	203.69	202.32	202.74	203.98	202.77	204.11	203.06	204.2	204.37	203.04	202.33	203.6	202.29	203.36	202.7	202.9	204	202.92	203.64	204.41	204.83	203.98	203	203.72	204.93	203.18	202.75	202.23	202.64	203.16	204.31	202.68	203.13
207.03	207.43	208.15	206.38	207.75	207.93	207.34	208.12	207.77	207.49	208	206.69	208.14	207.18	207.89	207.44	207.91	206.22	207.13	207.63	208.7	207.06	207.64	206.77	207.52	207.73	207.1	207.18	208.25	208.41	207.32	209.21	208.16	206.12	207.39	207.55	206.73	208.04	205.49	206.91	207.7	208.71	206.52	208.6	207.87	208.43	207.03	208.2	207.48	209.54
203.58	204.1	202.04	203.79	203.62	203.22	202.1	204.5	202.62	204.08	203.31	202.88	202.97	204.47	203.74	203	201.65	202.74	204.28	204.18	204.39	204.71	202.36	202.84	202.2	202.83	202.72	204.83	203.14	202.79	204.45	203.87	203.63	202.54	202.36	202.47	204.41	203.57	204.03	203.23	203.54	202.72	202.57	204.45	203.42	204.65	203.85	204.1	202.61	202.61
208.07	207.91	209.76	208.92	208.16	207.87	207.92	207.87	207.98	207.61	209.39	210.06	208.49	208.92	210.21	208.11	208.23	209.77	206.2	207.82	208.2	207.08	208.82	208.02	209.18	208.75	208.79	208.16	208.81	207.9	207.37	209.57	208.18	209.99	209	210.3	209.25	207.34	209	209.31	208.09	207.94	208.32	208.29	208.63	208.89	207.7	208.3	209.3	207.72
207.83	207.23	206.54	209.88	208.83	206.72	207.83	207.46	206.53	207.57	208.09	206.84	208.11	208.19	207.58	206.16	207.78	206.63	207.91	206.43	206.48	206.96	209.22	208	208.47	208.41	207.73	206.41	207.86	206.67	207.47	208.47	208.43	207.85	207.99	207.07	208.17	207.63	206.34	207.31	208.9	207.68	206.48	205.73	208.84	207.55	207.19	208.01	204.96	206.61
202.44	204.71	205.23	205.82	205.04	206	204.95	204.81	203.42	204.35	205.47	206.7	205.63	206.09	205.47	203.79	207.36	205.77	204.87	204.49	205.13	205.5	204.24	204.68	204.54	205.62	205.4	204.82	204.44	203.96	205.19	203.58	204.16	203.57	204.22	203.73	205.08	206.38	204.49	205.78	204.2	204.68	205.22	203.49	203.43	203.99	204.3	205.45	203.74	205.33
213.76	213.9	215.68	212.5	213.53	213.03	213.39	212.47	211.54	214.23	213.74	212.22	212.72	213.35	215.4	215.27	214.17	215.04	213.29	213.78	212.82	214.29	214.48	213.64	213.86	214.46	213.28	212.61	213.52	214.12	213.51	215.08	213	212.54	213.08	212.35	214.35	214.69	215.14	212.34	215.23	213.24	214.53	213.69	213.85	213.53	213.35	214.26	212.99	211.81
208.5	209.51	208.94	209.6	208.37	208.26	208.53	207.66	209.69	208.31	209.31	208.97	209.66	209.09	208.04	208.4	207.84	210.23	208.8	209.38	208.32	207.6	208.72	208.32	209.74	208.96	209.81	208.47	208.75	208.18	208.43	208.02	207.78	209.42	209.01	207.99	209.87	207.5	209.57	208.8	208.17	209.89	208.85	209.98	207.98	209.2	208.76	208.97	208.4	207.15
211.27	212.7	212.21	211.08	212.78	211.48	211.41	212.13	213.39	210.76	212.24	212.04	211.57	212.68	211.59	212.51	212.04	210.57	212	211.97	212.31	210.52	213.06	211.45	213.6	211.66	211.76	210.24	211.44	212.76	211.22	210.53	212.42	211.47	212.38	211.5	211.8	213.09	212.29	211.86	214.39	211.73	213.11	212.16	211.85	212.43	212.49	210.92	212.66	211.97
205.85	207.33	206.05	204.34	206.22	206.4	206.4	207.12	206.54	207.41	205.72	205.53	205.9	205.43	206.64	205.33	208.18	205.94	206.08	205.21	207.29	205.72	205.98	206.39	206.61	207.88	207.19	206.74	206.6	206.2	205.84	206.52	206.97	207.29	206.42	206.65	207.72	206.9	206.6	206.59	206.42	206.04	208.22	206.75	205.33	205.46	206.29	205.82	206.96	206.06
203.49	204.67	204.33	203.77	204.21	203.48	203.74	202.93	204.62	203.74	203.86	203.35	204.06	202.73	204.37	205.09	201.31	203.13	203.63	204.33	204.3	204.82	203.06	204.64	203.02	205.56	204.81	205.22	202.69	203.49	204.64	202.41	202.54	203.32	202.81	203.95	202.3	202.56	204.56	204.16	204.3	202.14	202.8	203.44	202.59	204.19	204.97	203.7	203.17	204.13
199.11	199.8	199.88	198.96	201.02	200.93	200.44	198.88	200.01	200.52	198.94	199.8	198.37	201.24	200.48	198.95	200.14	200.01	198.51	199.03	200.19	198.61	197.99	199.77	199.97	199.22	199.08	200.66	201.1	200	200.64	199.79	199.19	200.16	199.6	199.61	197.73	200.49	199.97	201.06	198.62	198.5	198.9	198.28	199.05	200.26	199.82	200.14	199.47	200.66
201.75	201.71	201.58	202.01	201.97	204.03	202.64	203.43	201.69	203	201.84	201.48	203.32	202.94	202.13	202.72	203.2	202.47	202.88	201.44	201.52	201.73	202.19	201.5	203.62	202.99	201.37	202.23	201.42	201.2	200.36	201.91	201.65	202.26	201.84	204.3	202.4	201.66	201.59	204.43	201.43	201.8	202.32	201.59	205.68	203.52	204.29	202.77	204.42	201.52
206.78	207.11	208.49	208.9	208.08	206.51	207.16	207.49	207.15	206.31	205.86	208.43	208.5	209.11	207.75	208	208	208.01	207.65	208.86	207.77	209.09	206.7	207.82	208.62	207.64	208.08	207.26	207.7	208.05	208.05	207.95	206.68	209.36	207.81	209.29	206.72	206.54	207.11	208.27	208.27	206.25	206.51	209.08	206.82	206.52	208.01	208.65	208.19	208.55
206.39	204.61	204.77	204.76	204.98	204.22	205.37	203.79	205.17	204.84	204.79	203.17	205.55	205.52	203.76	204.22	205.1	204.5	204.97	205.89	205.57	205.64	204.91	205.99	205.32	204.77	205.45	204.87	204.85	203.99	205.65	202.98	204.87	203.92	205.01	204.7	203.87	204.22	203.4	204.3	202.83	205.74	204.89	205.77	204.72	204.3	204.55	204.31	204.89	204.29
210.32	213.05	211.32	212.81	211.75	211.24	211.33	211.99	208.76	212.1	211.91	213.44	210.14	209.67	210.51	210.52	211.57	211.24	213.14	210.39	211.7	211.67	210.53	211.67	211.58	212.51	210.56	212.49	211.82	211.94	209.11	212.18	211.24	212.35	212.07	211.92	211.7	212.19	210.78	209.65	210.85	210.22	212.84	212.16	210.63	212.52	211.5	210.72	211.73	212.02
206.66	207.04	208.98	207.71	207.46	207.77	206.64	207.29	207.8	206.66	208.38	206.39	209.02	207.68	206.22	207.4	208.12	206.91	206.89	207.67	206.96	207.86	207.51	209.07	206.65	207.89	208.37	207.7	206.91	208.52	209.23	207.52	209	208.64	207.61	208.71	206.73	208.65	206.88	208.07	208.72	208.17	207.74	206.65	208.7	207	207.61	209.41	206.91	207.19
212.6	212.9	212.93	212.89	213.81	213.21	212.83	212.63	212.77	212.4	212.51	214.18	212.87	213.81	211.94	213.73	212.12	212.51	214.79	211.83	213.11	211.38	212.7	213.86	212.38	212.04	212.25	213.37	212.02	213.7	213.69	212.2	214.08	213.21	212.23	212.64	213.6	212.7	214.58	214.25	214.26	211.29	213.22	213.37	213.69	213.04	212.61	212.67	212.07	212.17
211.48	211.27	211.48	210.99	211.8	212.99	211.47	212.35	210.86	210.89	212.82	211.32	213.77	212.19	212.08	211.4	211.51	211.42	213.23	211.51	210.57	211.85	211.57	212.27	212.64	209.79	211.52	212	210.79	213.03	211.46	211.54	212.17	213.46	211.36	212.48	209.17	210.97	211.68	212.23	209.57	210.92	211.97	209.74	210.18	210.25	212.64	210.43	211.53	211.91
207.04	209.09	207.75	207.13	209.89	206.17	208.58	207.88	208.19	208.4	206.53	206.52	208.35	208.82	208.34	206.96	207.57	207.97	207.11	206.84	207.75	207.78	207.73	206.75	207.75	207.64	207.79	207.45	207.18	208.78	208.36	207.92	207.14	208.68	206.93	208.75	207.94	206.56	207.09	208.62	206.48	208.66	206.95	208.52	207.13	207.59	207.5	208.96	207.17	207.53
197.69	199.99	199.15	200.59	199.64	201.04	200.6	199.43	198.18	200.8	199.33	199.69	199.59	198.91	200.25	198.74	198.77	199.18	199.98	199.55	196.87	199.72	199.78	199.43	199.14	199.09	198.56	200.67	199.33	197.16	198.33	198.66	198.99	199.45	201.27	198.96	201.16	200.52	199.91	198.5	199.35	201.63	200.94	198.13	198.7	201.76	199.65	200.34	199.45	199.46
202.43	202.82	204.15	202.64	205.29	203.93	203.33	202.88	201.76	203.12	203.68	202.64	201.7	203.85	202.11	203.56	202.82	201.78	203.81	203.97	202.71	204.45	203.36	202.64	203.12	202.89	205.1	203.58	202.71	204.21	205.05	204.48	203.94	203.41	203.52	205.57	203.11	202.57	204.04	204.17	203.92	202.16	202.92	203.35	203.19	202.92	203.45	203.63	203.68	201.52
207.2	206.49	207.33	205.84	204.94	204.85	206.99	206	208.89	206.91	207.19	206.37	206.31	206.1	208.28	206.48	206.12	206.76	206.5	205.65	207.77	205.29	208.89	206.95	206.96	207.37	206.35	206.06	206.5	206.34	207.72	207.29	205.99	205.95	205.09	206.11	207.27	205.76	206.79	203.56	205.69	205.75	207.39	206.1	205.37	205.59	206.05	207.49	207.43	206.9
205.47	206.5	204.48	205.84	205.33	204.18	205.28	205.04	203.1	205.1	205.42	205.2	206.22	203.81	205.34	205.43	204.96	204.19	205.43	204.75	204.71	205.41	206.18	205.2	203.39	205.76	203.7	205.96	205.09	204.12	204.65	205.13	203.94	205.46	206.03	204.28	204.64	205.32	204.28	204.77	203.82	204.18	203.53	204.57	205.3	205.67	204.25	206.13	203.3	204.65
194.53	194.7	196.19	196.15	194.7	195.52	195.16	193.72	194.85	196.07	196.42	195.12	197.39	195.81	196.37	195.89	196.77	195.45	193.41	196.01	193.97	195.48	195.69	193.35	196.05	193.68	195.38	193.76	194.72	196.48	195.77	195.03	194.31	195.29	194.62	195.66	196.59	194.69	195.08	196.56	196.88	195.42	195.68	194.3	194.2	193.91	194.96	195.74	193.59	194.77
216.67	217.84	216.44	217.83	215.62	216.08	216.36	217.45	217.71	218.57	217.57	216.27	217.71	215.85	219.01	217.73	214.87	216.42	215.01	217.54	215.61	216.28	218.15	216.82	218.53	218.62	217.97	217.44	217.62	217.53	215.95	217.52	217.76	217.54	218.27	216.41	214.72	216.42	217.55	218.51	217.34	217.13	216.39	218.47	215.7	216.57	217.9	216.93	217.34	215.58
208.72	207.71	206.47	207.9	209.03	209.2	207.78	208.76	209.71	208.15	207.05	208.07	209.19	207.5	209.64	209.79	209.66	208.96	208.8	207.74	209.83	208.99	209.44	208.44	208.47	208.85	209.28	207.92	209.39	208.78	207.52	209.3	210.17	208.12	207.96	208.24	209.61	209.19	208.38	207.14	206.57	208.97	208.99	209.55	208.29	209.35	207.18	209.42	208.78	208.84
213.65	213.47	214.28	213.14	213.74	214.33	212.09	213.69	213.62	213.64	211.67	213.18	214.17	212.6	212.47	213.05	212.24	212.65	214.36	211.04	212.69	211.52	213.55	211.7	214.46	212.28	213.49	214.37	213.54	212.26	212.89	213.9	212.31	211.39	212.28	213.36	214.2	213.27	211.66	211.95	214.17	214.89	212.11	212.1	212.57	213.85	212.79	211.46	211.76	213.13
202.81	203.78	202.95	203.98	203.15	204.31	203.26	203.93	202.54	201.98	202.55	203.49	203.6	202.19	201.96	201.48	202.12	201.53	203.1	202.97	202.68	201.38	202.08	202.12	202.77	202.99	203.16	202.84	203.95	202.44	202.88	203	203.05	201.35	200.98	202.71	202.93	202.51	204.61	201.64	201.37	202.25	201.87	202.06	203.17	202.14	202.19	203.81	201.79	202.08
217.46	216.76	216.42	216.61	215.74	219.15	218.72	217.02	218.44	218.69	219.01	217.5	219.29	217.58	217.1	217.12	218.67	216.79	217.86	216.87	216.01	217.14	218.18	217.9	217.47	217.29	218.32	219.34	217.97	217.64	219.49	219.62	217.49	219.33	215.86	217.42	217.3	218.54	219.12	218.6	217.05	217.53	217.96	217.23	218.54	217.72	217.86	218.09	217.65	217.13
204.13	204.04	203.21	204.66	203.7	203.07	203.84	205.93	203.04	203.93	203.54	203.97	203.21	203.88	203.94	203.6	204.16	203.23	203.45	203.4	203.59	203.56	202.83	205.38	203.46	202.72	204.56	204.62	203.37	204.24	204.28	204.24	203.62	204.8	202.63	203.12	204.49	203.93	205.47	203.65	203.84	204.52	204.23	205.48	204.65	203.3	203.48	203.73	202.13	204.27
206.65	207.79	208.81	208.65	206.8	206.4	208.82	208.54	208.48	207.62	208.12	205.69	208.63	206.26	208.83	207.8	208.32	208.6	206.6	208.43	207.33	208.27	206.3	208.67	207.48	208.99	208.75	208.54	207.97	207.89	207.44	208.01	208.16	207.68	206.06	206.89	206.11	208.24	208.28	206.53	208.66	209.07	208.29	207.96	208.05	208.3	207.46	208.88	207.83	207.87
208.49	208.2	208.8	209.26	209.44	210.32	209.73	211.1	210.39	208.8	209.83	209.89	210.04	209.16	210	209.4	210.31	211.23	209.1	209.24	210.57	210.03	209.57	210.31	210.19	210.82	210.14	210.53	211.75	209.68	211.14	208.16	209.69	210.76	209.27	209.08	211.4	208.64	208.83	209.93	209.88	207.93	209.43	208.83	211.5	209.17	210.04	209.47	210.14	209.49
211.1	209.48	209.26	208.03	208.21	209.08	209.65	209.24	208.38	208.63	207.83	207.48	209.08	207.25	209.28	208.37	207.58	210.18	210.25	209.02	208.96	208.43	210	208.5	207.39	208.2	208.2	209.77	208.39	208.46	209.71	209.48	208.25	207.83	207.42	208.07	208.25	208.9	209.42	208.75	208.87	208.58	208.74	207.89	208.47	208.7	207.74	208.49	209.72	207.99
201.35	199.82	200.6	201.81	201.21	199.97	200.87	200.76	200.17	201.28	200.54	202.59	200.72	200.68	200.47	201.27	200.64	200.75	200.2	199.96	201.19	200.37	201	199.93	199.53	200.35	199.74	200.59	199.53	199.85	201.29	200.27	201.13	199.09	200.23	198.37	200.35	198.6	198.9	198.66	199.42	201.62	201.79	200.77	200.43	201.32	199.18	200.09	200.6	201.73
208.14	209.34	209.34	207.4	207.72	209.75	208.56	208.82	209.34	207.47	209.1	210.07	209.94	208.46	209.03	207.65	208.62	208.96	208.29	208.55	209.53	208.77	206.74	208.02	207.85	209.98	208.83	207.36	211.04	208.24	207.77	209.34	210.29	206.26	208.28	209.47	208.86	208.82	210.04	210.85	207.2	211.02	208.68	208.64	207.34	210.05	210.48	208.43	207.7	209.64
205.3	206.6	205.1	204.35	206.13	203.68	205.95	206.37	207.35	206.19	207.19	205.65	206.42	206	205.53	204.86	207.21	205.16	206.23	207.51	206.12	204.19	205.34	205.89	205.42	206.15	204.1	204.13	205.91	206.42	206.22	206.04	205.23	206.3	204.54	204.26	204.76	206.2	205.98	205.25	205.88	204.79	205.08	203.63	205.23	205.06	205.45	205.47	204.87	206.56
209.29	209.13	207.59	208.54	208.63	209.07	209.32	209.21	209.9	209.7	209.46	207.51	209.65	209.08	208.3	209.27	208.75	209.17	208.63	208.38	209.65	208.83	207.74	208.46	209.09	210.61	209.37	207.3	209.28	208.07	208.92	206.87	208.29	208.55	209.01	207.96	210.31	208.66	207.76	209.51	209.64	208.3	208.26	209.61	208.94	208.58	208.78	208.24	210.02	209.88
201.42	202.15	201.47	202.28	199.64	199.44	202.36	200.43	200.94	201.41	199	200.87	201.63	201.5	201.35	200.26	200.04	199.6	201.24	200.83	202.39	201.86	200.6	201.91	200.73	200.86	199.83	198.95	200.65	200.09	200.81	200.17	202.06	200.78	202.14	199.75	200.07	200.42	201.1	201.47	202.28	201.03	201.2	202.02	201.06	201.28	200.83	201.03	202.07	201.43
207.48	209.21	209.37	207.14	208.74	208.35	210.7	208.19	208.85	207.84	208.07	207.84	209.4	208.74	208.98	209.16	208.97	209.53	209.89	207.94	207.49	209.47	209.52	207.84	208.09	209.01	207.66	208.21	208.24	208.11	210.45	209.38	207.46	208.01	207.83	207.86	209.49	209.61	208.52	208.42	209.3	207.96	209.4	208.17	207.1	208.85	207.47	208.31	207.72	208.79
199.33	199.93	198.21	199.36	201.38	199.29	200.31	200.61	199.39	199.88	199.87	202.09	199.39	199.9	200.43	198.11	199.2	199.53	201.21	199.82	200.01	199.79	199.4	201.5	200.13	201.36	202.17	199.28	200.6	200.98	199.13	199.61	200.04	201.43	199.12	200.48	200.65	200.64	200.75	200.99	200.12	201.43	201.13	201.3	200.01	199.6	199.21	200.22	200.99	201.31
206.61	206.93	205.18	206.16	205.61	206.32	205.21	207.37	206.33	207.65	205.74	204.88	206.95	204.96	204.89	205.38	205.52	206.32	206.62	206.73	206.15	206.28	207.18	205.75	206.17	205.37	206.96	204.66	207.19	205.2	205.54	207.68	207.94	206.12	204.58	205.93	207.78	206.02	206.71	206.97	206.92	206.24	207	206.15	206.36	206.68	205.81	205.76	207.07	205.85
208.13	208.94	209.23	208.59	208.35	209.34	208.08	207.57	207.99	210.37	209.2	208.9	209.47	209	209.18	209.06	208.08	207.8	208.1	207.57	208.05	208.51	208.52	208.31	208.88	207.34	209.79	210.03	207.81	207.85	209.05	207.98	207.26	207.18	210.68	208.94	209.46	210.91	207.17	210.07	209.49	209.27	207.44	209.31	208.92	209.11	208.62	208.23	208.46	208.17
208.91	209.25	208.86	209.48	210.54	210.26	209.25	210.43	209	208.09	209.4	208.34	209.5	208.62	209.94	208.68	211.16	210.02	209.31	209.33	207.95	208.24	208.9	209.5	209.18	209.53	209.61	210.2	210.33	210.46	210.86	208.71	208.67	209.28	210.59	210.95	209.52	209	209.62	209.37	208.16	210.3	209.58	210.41	210.56	207.94	209.88	209.22	208.67	208.28
202.32	202.78	203.77	202.53	203.23	204.73	204.23	203.47	203.07	204.69	204.71	204.22	202.4	203.59	203.91	204.41	202.98	202.52	203.25	205.27	204.75	203.65	204.21	204.2	202.52	202.77	204.97	203.43	203.09	203.62	201.76	204.96	203.31	204.6	203.72	204.46	203.02	203.44	204.21	205.07	203.6	203.44	204.36	203.97	203.53	205.01	204.22	202.74	205.55	204.61
200.52	199.97	200.04	197.5	200.14	199.84	198.46	199.57	200.99	198.57	201.17	199.91	200.36	199.68	199.31	198.62	199.73	200.01	198.57	200.19	198.67	198.1	199.92	198.73	199.68	200.15	200.59	199.53	199	198.41	200.77	200.13	198.77	201.47	200.1	198.65	200.52	198.56	199.21	198.67	199.05	198.88	199.97	199.33	200.32	197.98	200.15	200.35	199.46	198.04
216.92	219.29	216.79	216.15	216.33	216.25	214.94	216.65	218.73	217.15	218.15	217.23	215.8	216.69	218.54	216.73	216.69	217.37	216.75	216.42	216.71	216.69	215.74	217.99	216.58	216.87	217.76	215.84	217.1	216.94	215.32	218.03	217.68	217.25	216.98	217.43	217.22	217.65	215.63	214.67	216.55	217.02	218.3	217.27	216.43	216.29	218.19	217.85	217.69	217.8
204.16	201.64	203.87	203.74	201.26	203.37	203.56	203.46	201.41	200.86	203.13	201.74	201.81	202.82	202.76	202.14	200.68	203.07	203.28	201.52	204.26	201.47	202.88	202.98	202.49	202.76	201.72	202.62	202.1	203.41	203.06	202.37	204.03	201.1	203.02	203.57	202.62	201.84	202.87	202.53	201.9	203.39	202.83	201.04	204.73	203.53	203.04	202.56	203.42	203.87
212.75	211.17	210.78	211.66	211.52	211.48	210.08	210.22	210.97	210.81	212.67	210.64	210.51	211.34	210.49	210.14	212.17	211.89	210.26	212.62	210.85	212.77	210.99	212.81	210.6	212.81	210.93	211.15	210.74	211.54	213.11	212.18	211.78	212.7	210.7	211.53	212.81	210.64	212.2	211.84	211.13	212.44	210.26	213.38	210.68	210.52	212.73	213.34	211.69	211.81
213.25	212.92	212.56	213.01	211.25	212.88	213.86	212.68	212.87	211.52	215.53	213.43	212.34	213.79	212.03	211.95	212.91	213.55	211.21	213.04	212.82	213.08	211.64	213.64	210.88	212.24	212.54	211.71	213.75	211.53	214.2	213.49	213.83	212.77	210.9	212.28	212.57	213.04	212.63	214.27	212.04	213.86	214.25	212.58	211.52	212.79	213.79	211.9	212.39	213.76
217.94	217.55	217.06	217	218.52	217.52	216.17	217.65	217.61	218.27	218.48	216.06	217.1	217.45	218.5	218.72	217.97	217.45	216.97	217.06	215.81	217.88	217.02	216.19	218.01	218.4	215.64	217.69	218.81	217.81	217.66	217.71	216.74	215.94	218.12	218.6	217.47	220.49	217.49	217.13	216.94	217.52	217.4	217.86	218.26	216.63	218.59	218.05	218.19	217.07
202.84	203.31	205.2	204.09	203.85	203.44	203.26	203.8	202.68	203.02	203	202.99	203.27	202.98	202.73	205.1	202.9	204.9	202.33	202.96	203.28	202.99	203.78	202.74	202.08	203.08	203.33	202.74	203.32	200.96	203.12	202.81	202.42	202.18	203.14	201.92	202.94	203.75	202.52	202.88	201.75	204.38	201.61	202.51	203.3	202.03	203.13	203.01	202.82	205.21
203.22	203.38	203.53	204.49	203.72	204.09	203.06	205.07	204.41	203.17	204.14	203.94	204.08	202.77	201.48	203.83	204.52	202.77	203.1	204.35	202.16	205.41	202.02	203.65	202.78	204.35	203.5	202.73	202.82	204.89	202.91	204.96	205.26	203.62	201.87	205.44	203.2	205.4	203.1	203.8	202.63	204.15	201.6	202.63	203.24	204.02	203.68	203.59	205.4	203.23
208.61	209.2	206.92	208.23	208.19	205.56	208.92	208.08	207.05	207.39	207.31	206.96	207.33	207.86	207.98	206.15	208.53	208.49	207.57	208.36	207.31	208.16	209.1	206.87	206.87	208.18	207.11	207.86	208.05	209.66	206.98	208.2	207.08	208.76	208.03	207	209.5	207.49	207.84	207.06	210.07	208.14	208.04	208.61	209.28	207.79	208.2	208.51	206.89	207.05
208.38	208.48	208.48	207.7	209.35	207.62	209.24	208.68	209.57	206.94	209.22	209.39	208.05	208.86	208.82	208.51	208.48	207.79	209.54	209.11	209.26	208.86	208.8	208.59	209.15	208.98	208.45	207.43	209.06	207.76	210.56	208.85	208.82	207.46	208.6	208.75	208.23	208.71	208.32	208.56	210.14	208.53	208.11	208.76	208.46	208.22	208.5	208.04	209.6	208.13
207.57	205.66	207.33	207.11	207.77	206.7	208.02	207.39	207.01	207.04	208.37	208.6	209.96	207.33	208	207.35	207.72	208.92	206.7	207.27	207.66	206.83	207.86	208.78	209.23	206.83	206.64	206.08	208.09	207.11	208.04	208.36	207.65	206.37	206.82	206.71	206.55	207.89	207.51	208.58	208.23	207.35	210.12	207.33	205.95	208.17	207.31	208.96	206.5	208.76
202.37	201.11	202.42	201.33	202.05	203.49	203.61	202.34	201.51	202.85	201.35	201.97	202.03	200.89	202.12	203.04	203.62	202.09	202.82	204.07	201.27	202.35	204.34	202.4	202.32	202.15	200.99	202.27	203.43	202.72	202.77	203.37	201.43	203.35	202.97	202.96	204.3	201.71	202.62	203.29	202.77	203.02	201.28	202.08	202.58	201.52	201.76	202.07	201.43	202.33
206.5	206.44	205.3	207.1	207.02	204.45	206.77	204.68	204.98	205.12	205.95	205.42	204.93	204.25	205.08	206.97	206.25	205.14	204.28	204.63	206.3	203.98	207.24	204.76	204.25	203.93	203.9	206.43	205.95	205.21	204.45	206.53	204.66	205.4	204.21	206.38	205.98	205.04	206.66	206.29	205.79	205.43	206.24	205.86	204.43	206.71	205	204.75	204.35	205.11
213.41	212.09	212.84	213.62	211.01	212.72	212.73	212.24	213.36	213.16	213.44	212.52	211.44	213.01	212.82	212.38	212.35	212.2	211.58	212.9	211.22	213.46	213.03	214.15	212.29	212.53	212.3	214.4	212.96	212.2	212.56	213.38	213.29	211.85	213.09	210.62	212.17	210.82	213.54	211.63	211.96	212.99	212.76	210.98	211.89	211.35	213.06	214.08	213.08	211.7
199.86	198.57	200.4	201.09	199.92	200.29	200.68	201.28	200.95	200.25	199.11	201.91	201.4	200.06	199.44	200.17	199.08	200.93	200.66	199.35	200.86	199.64	200.38	199.79	201.08	200.94	200.78	199.65	200.94	200.85	199.49	200.09	200.92	201.74	200.5	200.01	200.11	202.2	199.1	198.61	200.1	201.11	200.23	199.92	198.56	200.84	201.63	199.07	201.38	198.57
218.69	217.61	218.21	217.71	216.84	218.26	217.14	217.09	217.68	217.13	218.03	218.13	217.08	217.34	216.87	217.8	218.92	216.47	216.69	217.2	217.92	217.3	218.54	217.47	219.19	218.98	218.62	215.59	217.86	218.12	217.2	218.55	217.18	215.93	217.68	216.37	217.48	219.58	217.13	218.31	218.33	218.06	216.78	218.4	219.54	216.75	217.69	218.24	217.6	218.19
203.09	201.72	201.48	202.48	203.32	204.05	204.93	203.61	202.63	203.18	203.94	202.08	203.68	203.39	202.97	203.29	202.62	203.12	201.97	203.24	203.86	204.56	203.93	203.74	203.47	203.95	205.25	203.19	203.04	203.94	203.75	202.59	203.98	203.67	204.84	202.86	202.1	203.57	202.69	203.91	202.96	203.34	203.03	202.35	202.95	202.85	203.83	202.9	203.53	204.33
208.84	207.66	208.67	208.86	208.26	210.26	208.7	209.05	208.03	208.05	208.6	207.88	209.13	209.73	207.88	208.03	208.29	206.78	207.6	208.74	207.14	208.16	208.53	208.46	208.99	210.22	208.68	208.91	208.28	208.8	208.56	207.39	207.8	207.28	207.82	208.52	208.11	209.4	209.71	206.79	208.05	207.93	208.77	207.35	209.05	209.09	208.12	208.41	210.52	207.53
213.89	213.1	211.65	211.33	210.89	212.43	213.55	211.79	212.97	212.11	212.9	212.91	213.85	211.08	212.37	213.53	212.47	211.65	211.69	212.47	211.77	212.42	212.85	211.52	213.64	212.69	212.09	212.23	210.67	214.59	211.39	210.56	210.76	212.04	212.71	212.02	211.99	213.28	212.67	213.77	212.54	209.68	213.48	211.34	211.5	211	212.56	211.87	212.51	213.11
213.21	212.08	211.78	211.12	210.07	212.59	211.75	210.63	211.03	211.59	210.07	211.57	210.67	211.15	211.12	210.24	212.11	213.41	211.4	211.73	211.41	212.46	211.68	211.95	211.47	211.74	211.92	213.05	212.04	210.7	212.23	210.67	212.92	211.92	211.94	211.44	209.34	211.76	211.82	210.54	213.69	211.25	211.35	211.12	212.09	211.07	212.15	210.74	213.65	211.03
203.01	201.94	203.06	202.3	202.44	201.03	204.49	202.6	203.02	202.21	203.97	202.24	202.82	201.2	202.01	201.67	201.19	202.65	200.66	201.55	204.66	201.53	201.6	201.88	202.67	202.82	201.06	203.02	202.5	201.31	203.14	203.5	201.62	202.89	203.29	202.01	202.11	201.72	203.01	202.89	203.65	203.11	201.31	201.56	203.96	203.68	202.79	203.21	202.63	203.62
208.66	207.32	206.71	209.07	208.97	208.05	207.57	206.55	208.26	206.75	209.3	208.12	207.83	207.77	208.72	209.22	206.23	208.44	207.55	207.01	208.25	207.47	207.55	207.92	207.25	208.99	208.09	207.05	206.31	206.39	207.16	207.62	207.14	207.33	207.08	207.53	207.26	206.64	207.5	208.22	208.41	207.19	206.22	207.87	207.15	209	208.48	207.09	207.11	207.94
206.22	207.96	207.12	204.86	206.23	207.94	206.31	205.87	207.25	207.27	205.07	206.79	206.51	206.62	206.31	206.59	206.9	205.93	205.81	205.96	206.68	206.17	206.87	208.22	206.36	204.96	205.35	205.87	206.02	205.24	206.51	206.12	206.48	205.25	207.01	207.4	205.55	205.63	207.2	206.4	207.72	207.22	206.26	207.27	206.31	205.81	207.36	206.15	207.51	207.58
212.53	213.52	213.81	214.52	213.52	212.8	212.53	212.93	214.19	214.91	212.07	212.18	213.04	213.29	213.98	212.63	212.92	212.12	213.36	211.85	213.31	214.04	212.68	212.46	213.76	211.67	213.62	212.16	213	212.97	213.08	213.23	212.33	211.9	212.71	212.57	213.47	213.77	213.06	213.08	213.7	213.7	212.9	212.59	213.91	212.1	212.96	212.8	212.1	213.16
209.72	209.17	208.78	210.25	210.17	210.24	208.77	210.33	210.52	210.13	209.53	210.44	208.38	210.26	211.21	207.72	210.3	209.47	210.68	208.79	209.58	211.6	209.57	209.95	209.56	210.36	210.01	209.64	208.62	210.49	210.87	208.89	208.49	210.51	207.7	208.71	209.7	208.74	209.96	210.79	209.22	209.13	210.92	209.31	210.04	209.91	209.19	208.66	209.4	209.66
208.25	209.12	210.29	209.3	208.52	209.99	208.49	208.33	208.28	207.54	210.51	209.17	208.7	209.48	209.13	209.46	209.49	209.74	209.33	208.6	209.89	209.61	208.46	208.71	209.34	209.19	209.33	210.21	209.88	209.44	209.73	209.68	208.44	208.13	209.15	208.67	208.54	209.88	210.15	209.01	209.54	208.38	209.87	208.44	208.02	208.13	208.46	208.66	210.01	208.82
195.63	195.35	195.55	195.59	193.91	195.52	193.55	195.28	195.48	196.23	194.48	195.97	195.06	196.81	196	194.94	196.68	194.64	195.51	194.13	196.73	196.21	194.36	196.17	195.83	195.33	194.48	196.24	195.84	194.21	194.75	195.27	197.22	195.51	195.61	195.24	195.62	196.3	195.98	193.58	194.74	194.99	194.36	196.3	195.54	195.26	195.42	196.06	196.05	194.97
200.24	201.24	201.34	200.5	201.16	201.94	201.92	200.99	201.31	199.21	201.83	201.3	201.58	202.31	202.34	200.68	201.47	201.28	201.39	200.97	200.3	200.61	201.34	200.66	200.79	201.1	201.23	202.63	202.02	200.17	200.56	202.03	200.51	200.04	201.8	201.12	201.16	201.28	201.07	201.79	202.28	200.26	202.68	200.78	202.43	201.53	200.5	201.73	201.1	201.49
197.3	200.21	198.71	198.6	199.04	198.77	198.16	198.62	198.85	198.26	197.67	199.2	199.54	199.11	197.39	198.91	199.76	199.99	197.14	198.35	199.18	197.79	198.62	199.86	199.15	197.15	197.92	197.82	197.11	199.68	198.23	197.62	198.55	197.89	198.87	198.72	198.66	197.52	199.8	199.94	198.41	199.19	198.87	197.29	198.43	197.33	198.57	197.36	197.9	197.58
217.35	216.82	217.31	217.72	217.43	217.58	218.5	215.2	216.77	216.22	216.47	216.75	217.2	217.06	217.85	214.45	218.02	215.53	216.32	216.03	217.38	215.18	216.05	217.26	216.37	216.73	216.63	217.46	215.93	215.44	217.82	218.38	217.08	216.97	215.66	217.72	216.97	217.92	217.12	216.68	215.1	217.54	217.94	217.39	216.63	216.95	217.33	215.95	216.14	218.09
213.93	211.97	213.39	211.91	212.46	212.99	211.17	212.18	211.21	212.53	212.81	212.24	211.71	211.59	211.51	211.95	212.46	212.9	212.88	211.39	212.44	211.38	213.47	213.28	212.22	212.05	211.66	210.88	214.25	212.29	212.39	212.43	212.84	212.05	211.59	214.45	214.03	212.34	212.35	211.58	212.3	212.52	212.37	212.39	213.1	212.99	213.68	211.43	211.69	211.97
213.88	214.28	212.45	212.55	212.11	214.44	213.15	214.07	213.51	212.58	212.21	212.9	212.79	214.49	212.1	213.07	213.55	211.68	212.99	212.7	213.85	213.13	213.24	212.37	214.25	211.4	214.03	212.55	213.78	211.67	212.08	212.1	213.74	213.56	212.57	213.41	213.17	212.93	212.73	213.28	212.9	212.71	213.36	213.27	213.57	211.2	211.2	211.31	212.69	212.74
212.67	211.51	210.1	213.09	211.22	213.02	210.05	210.51	212.16	211.69	212.02	211.59	211.75	210.57	211.78	213.01	212.52	214.03	210.65	210.58	211.89	211.54	208.69	211.32	211.06	210.28	211.84	211.67	212.32	211.43	210.02	211.87	211.62	212.12	210.18	212.86	211.97	210.27	212.01	211	213.1	211.04	211.85	212.19	212.1	211.27	211.46	210.98	211.89	212.37
207.69	208.5	205.41	209.9	207.52	206.46	208.61	207.75	206.23	207.92	207.44	207.05	206.69	209.98	209.13	208.53	206.62	207.15	207.1	207.65	208.58	207.38	207.73	207.31	207.53	208.68	206.14	207.91	207.85	208.86	207.41	206.55	207.27	207.8	207.69	207.22	207.66	207.98	205.8	208.39	207.65	207.48	208.02	206.58	208.1	208.53	208.11	206.98	207.82	205.58
217.2	218.05	217.5	215.37	217.75	217.24	216.82	216.13	216.99	217.79	217.39	218.61	217.39	216.19	216.01	215.91	218.38	217.59	217.51	218.72	215.7	216.11	217.06	215.6	217.9	216.9	217.56	215.21	216.87	218.88	217.23	217.8	216.24	216.87	218.24	218.06	217.6	217.01	216	216.48	218.03	217.86	216.23	215.35	218.55	217.42	216.82	216.79	216.5	217.09
199.83	200.61	200.77	200.32	199.92	200.82	200.06	199.61	198.65	202.19	199.87	202.04	198.68	201.83	199.81	200.69	200.59	199.63	202.62	200.18	198.67	199.62	199.97	201.21	200.79	200.38	200.2	200.41	199.85	199.53	199.41	200.81	198.58	200.82	199.47	199.58	199.91	198.23	200.68	200.59	201.42	199.02	199.92	200.3	199.21	199.27	200.98	199.8	200.02	199.77
213.29	213.89	211.95	213.33	213.17	212.77	212.26	210.89	213.89	212.4	213.73	213.45	213.05	211.6	214.32	213.45	214.52	212.35	212.31	212.32	213.46	211.89	211.49	212.37	213.28	212.44	213.01	213.07	212.4	215.11	213.39	212.88	211.78	213.27	213.93	213.55	214.91	212.99	213.57	211.99	214.35	212.79	211.71	214.44	213.62	210.01	212.93	213.02	210.51	213.34
217.31	218.17	218.39	217.75	217.38	217.2	217.43	219.38	216.89	218.39	218.99	218.34	218.29	217.99	218.63	217.47	217.72	218.15	216.61	218.75	218.47	218.14	217.3	216.73	217.22	217.9	216.5	217.19	215.76	216.39	217.97	217.99	217.47	219.28	217.06	218.25	218.5	218.52	217.7	217.71	218	218.68	216.35	218.91	218.32	218.54	217.6	218.16	217.29	216.79
207.45	207.18	207.8	207.79	206.88	207.18	207.91	209.05	207.85	207.3	206.81	207.73	206.08	208.78	207.25	207.31	208.08	207.85	207.54	208.62	208.3	209.24	207.78	208.09	207.5	208.61	206.42	206.93	207.73	208.5	207.63	207.78	208.98	207.73	206.67	208.13	207.09	206.65	207.73	207.75	207.72	209.78	207.78	208.66	207.38	208.69	208.21	209.78	206.73	207.87
204.84	203.61	204.02	204.87	205.17	204.07	203.48	204.31	202.91	203.26	203.42	204.38	205.36	202.69	204.11	203.13	204.18	203.31	202.63	203.36	202.26	203.9	204.53	203.87	204.4	203.36	201.18	205.36	202.88	203.91	203.33	204.2	203.41	204.29	204.36	204.06	203.64	205.13	203.4	203.37	204.55	203.46	203.12	204.55	205.07	204.29	205.4	204.13	203.08	204.16
211.77	212.05	212.31	211.96	210.56	211.47	210.2	211.27	211.13	212.3	211.11	211.2	212.79	210.44	213.04	212.37	212.87	212.31	211.09	213.36	210.45	213.31	212.27	211.76	211.91	211.1	211.02	210.63	211.81	212.01	212.63	211.23	209.98	214.36	211.91	211.4	211.01	212.47	209.8	211.95	211.78	212.15	212.42	211.48	211.86	212.36	213.59	212.57	210.91	214.06
205.12	205.5	206.24	206.19	204.2	205.41	205.28	205.62	205.03	204.96	203.72	205.54	204.16	205.34	206.28	206.99	205.66	204.06	204.36	205.93	203.44	202.87	205.06	205.75	204.42	204.77	204.57	206.27	204.19	204.6	204.64	206.35	206.55	205.71	202.59	204.22	203.23	204.28	205.08	204.7	204.56	205.47	205.43	203.15	204.29	203.99	205.75	203.42	205.54	204.71
203.51	204.28	203.26	202.9	202.99	203.41	204.32	202.4	202.5	203.19	203.48	204.78	206.03	203.67	204.55	205.24	204.55	204.17	204.89	203.85	203.36	203.02	204.2	203.84	204.28	205.77	203.95	204.27	202.13	203.62	205.3	203.29	204.44	204.06	204.04	203.94	205.27	205.34	202.76	204.99	204.74	204.29	204.02	205.21	204.15	204.72	205.48	201.48	203.74	205.02
193.95	193.83	193.65	193.51	195.12	192.3	193.62	193.76	193.51	194.51	194.54	193.64	194.45	192.84	195.57	192.34	195.16	195.19	193.77	194.08	193.92	194.11	194.68	194.33	194.09	194.87	194.16	193.11	196.19	194.93	193.94	192.21	195.44	192.55	194.61	193.98	194.46	192.41	193.54	195.11	194.84	194.52	195.66	195.3	193.55	193.38	193.1	194.38	192.95	193.61
204.38	203.24	203.7	206.19	205.22	202.78	205.14	203.77	204.72	202.54	204.51	203.83	204.95	204.19	204.11	204.74	204.83	204.66	204.71	204.25	204.11	205.27	202.91	204.25	204.7	203.24	202.93	206.14	204.29	205.99	203.38	205.88	203.62	203.07	203.62	203.15	203.25	204.86	203.53	204.04	203.57	202.83	204.28	203.9	203.6	205.18	203.68	201.39	204.18	205.03
206.59	208.84	208.96	209.21	208.51	209.46	208.4	208.75	209.88	209.48	209.03	208.3	208.9	209.21	208.88	208.45	208.47	208.36	209.42	208.48	208.45	208.34	208.2	208.9	208.9	207.94	208.7	208.08	209.34	208.6	206.88	206.95	209.61	208.38	208.37	208.46	208.81	210.16	210.1	207.48	208.53	209.06	209.35	209.64	208.11	208.42	208.99	208.28	207.17	208.83
208.55	208.67	208.39	206.79	207.97	209.3	209.49	207.53	209.51	210.4	208.43	210.6	210.6	208.23	206.97	208.49	208.54	208.39	208.62	209.12	207.59	209.42	208.5	207.61	208.78	209.14	208.1	209.58	208.69	207.1	211.23	208.3	207.51	207.53	208.53	206.72	207.22	207.75	208.46	210.31	207.42	208.12	211.39	207.52	208.31	208.14	210.01	208.7	208.89	208.39
210.32	213.01	211.2	212.85	214.19	212.59	212.07	212.29	212.76	212.09	210.62	210.99	210.84	213.42	209.8	212.79	214.48	213.1	211.26	210.54	212.91	211.62	211.4	212.63	209.74	212.67	211.22	212.53	212.25	212.57	212.55	211.38	212.54	210.79	211.22	211.36	211.76	210.85	212.13	210.59	211.52	212.51	211.19	212.2	212.77	210.98	212.24	211.69	211.31	211.84
207.38	207.31	207.73	207.87	206.36	208.07	206.39	207.79	207.11	206.89	207.86	209.01	208.51	207.93	207.3	208.54	207.84	206.32	206.89	208.83	208.97	208.26	207.93	207.38	208.25	207.25	207.58	207.93	206.53	205.92	206.95	207.66	206.89	207.81	206.46	207.53	206.25	207.25	206.54	208.35	207.22	209.33	206.81	208.61	206.57	205.89	208.82	208.23	209.13	209.71
216.83	216.35	217.43	217.04	216.63	217.14	216.96	218.4	216.17	217.51	216.4	216.62	217.27	217.04	216.33	216.5	214.09	216.72	216.41	216.94	218.46	218.01	215.86	217.06	216.33	217.52	216.06	218.87	217.28	216.08	215.97	217.49	216.04	216.63	216.85	215.93	216.92	219.18	217	216.64	217.69	216.13	217.52	216.66	217.76	217.13	216.79	217.81	216.75	218.09
198.69	197.71	198.38	199.25	198.13	198.72	199.26	198.44	198.37	199.93	199.21	197.74	199.33	199.32	196.79	199.27	196.81	197.07	196.47	199.23	196.36	198.39	198.22	197.33	197.21	198.45	198.33	197.25	196.14	197.75	196.85	198.77	197.29	197.33	196.02	198.05	199.72	198.38	199.27	198.34	198.4	196.21	196.84	198.34	199.01	196.97	196.39	198.1	198.6	199.16
206.05	208.11	208.62	208.02	206.75	207.01	205.34	207.42	209.2	206.74	207.69	208.65	207.14	209.06	206.89	207.3	206.62	207.86	206.76	207.14	206.63	207.25	209.2	207.09	207.13	209.1	207.53	209.37	206.4	207.11	209.3	208.03	207.5	207.9	208.69	207	208.26	208.68	208.58	208.28	209.15	207.81	207.54	207.9	207.69	206.87	206.7	207.37	206.53	207.9
204.27	203.57	203.59	202.45	203.4	203.81	204.48	204.74	203.45	204.33	202.82	203.36	202.56	205.17	204.55	203.51	202.87	202.64	204.92	203.56	205.03	202.95	203.71	203.55	204.81	202.92	203.33	201.43	203.65	204.02	203.23	203.69	201.4	203.98	203.03	202.52	203.24	203.26	202.94	203.1	204.25	203.79	203.82	202.52	203.25	203.82	201.97	203.9	203.78	202.69
199.29	197.84	197.94	199.84	198.93	198.16	198.51	199.97	200.3	199	198.85	198.4	199.77	199.93	198.88	197.89	198.24	199.75	199.43	197.85	199.42	199.23	198.62	198.78	200.17	198.89	198.69	200.12	197.84	198.11	199.72	200.54	200.68	198.88	199.87	198.11	199.4	199.31	199.72	200.15	199.6	199.88	198.99	197.42	199.98	200.04	200.26	201	199.67	198.62
210.99	213.46	210.63	212.65	212.72	211.14	211.55	211.56	210.35	212.27	211.77	212.47	212.86	213.16	211.58	212.63	210.51	210.9	211.68	210.89	212.39	210.1	211.51	210.41	210.58	211.7	211.58	212.16	210.52	211.07	213.1	211.8	212.08	212.47	209.57	210.35	210.04	210.66	210.96	212.12	211.61	212.04	212.63	212.53	211.09	212.21	211.38	210.92	210.39	212.5
216.5	217.27	217.36	217.11	218.86	216.49	217.41	217.4	216.24	216.26	215.19	216	217.95	218.29	216.87	218.43	217.21	216.52	215.77	218.39	216.01	216.34	218.23	217.43	216.4	217.84	217.23	217.38	218.05	216.61	217.81	216.76	215.86	218.31	216.62	216.33	218.04	216.55	216.63	218.08	216.94	217.54	217.55	217.06	216.96	216.67	217.85	216.98	217.52	216.04
208.03	209.64	206.69	207.27	206.79	208.47	207.95	205.12	208.4	207.84	207.76	206.96	207.22	207.64	209.11	207.2	205.88	208.64	206.42	207.99	208.99	207.11	206.56	207.66	206.66	209.07	207.39	206.13	208.92	209.93	205.81	208.53	207.66	205.95	207.9	207.76	207.23	208	207.97	207.65	208.06	206.66	207.37	207.27	209.78	207.23	205.7	207.77	208.21	208.28
199.11	199.75	200.96	200.19	202.06	201.49	199.8	200.17	200.86	199.83	199.99	199.9	199.99	199.84	200.88	201.38	200.21	201.51	200.04	201.88	200.65	198.74	201.78	200.45	200.72	199.99	199.9	200.16	200.29	201.49	201.24	199.15	201.76	200.75	200.17	200.64	200.51	198.83	200.52	200.27	201.97	201.55	199.74	200.83	201.67	200.37	200.39	199.86	201.06	200.73
213.63	211.88	212.1	212.78	212.4	212.3	212.18	212.37	212.31	212.45	212.26	213.45	212.51	212.05	213.32	212.08	212.91	212.27	213.44	212.67	213.31	212.72	211.85	210.32	212.55	212.33	212.53	213.07	212.17	211.32	211.05	213.09	213.09	214.49	213.13	212.45	211.35	212.24	210.06	212.92	213.21	212.38	212.86	212.08	213.34	212.39	212.54	211.76	213.33	211.74
208.7	209.3	208.16	208.93	209.08	208.9	210.58	208.97	209.05	207.73	209.71	209.13	209.64	207.7	207.71	206.26	208.74	208.4	208.88	208.65	207.78	209.26	209.91	206.55	209.14	208.7	209.49	208.28	208.76	208.35	209.21	209.09	209.54	210.61	208.84	209.34	207.32	208.57	208.85	207.92	207.98	208.12	207.81	208.13	210.31	207.79	209.96	207.8	208.65	209.34
219.1	217.53	217.28	215.36	215.91	216.18	215.15	216.88	217.79	217.14	214.9	216.27	217.63	216.36	218.59	216.96	217	219.65	216.26	218.52	214.8	216.45	215.74	217.91	217.32	217.89	215.8	216.14	217.21	216.8	215.88	215.92	217.51	217.56	217.72	217.67	215.83	217.03	217.17	216.15	218.48	217.39	216.93	218.8	217.02	217.3	216.05	216.2	216.96	217.53
208.57	205.4	208.53	206.91	207.56	207.5	207.59	208.62	208.16	207.52	208.02	208.23	207.51	208.35	206.55	208.61	209.17	208.29	208.87	208.32	208.92	207.64	208.03	208.1	207.67	207.13	208.28	206.9	208.2	207.33	206.47	207.95	208.34	207.72	207.77	208.69	208.6	209.23	208.12	207.17	207.36	206.41	209.91	206.74	209.47	207.2	206.09	207.18	208.75	207.18
217.08	216.37	216.06	215.37	216.24	216.52	217.93	218.99	215.54	217.81	217.3	216.81	217.8	216.82	215.73	218.19	216.78	217.65	217.6	215.95	217.7	215.83	216.4	216.54	218.57	217.14	216.7	216.68	217.51	217.76	216.5	216.21	216.54	216.49	216.9	215.28	215.81	217.26	216.74	218.03	216.29	218.13	216.39	216.52	216.26	216.85	217.65	216.6	215.97	217.1
197.48	198.23	198.14	198.36	199.42	199.59	197.94	198.29	197.83	198.18	198.94	198.45	198.54	197.16	199.22	197.26	197.94	198.85	197.95	198.03	199.32	198.17	198.64	198.51	197.06	200.83	197.67	198.04	198.46	196.3	198.54	197.79	197.87	197.47	198.69	197.23	196.12	196.86	198.92	197.2	197.57	198.62	198.51	198.72	198.53	198	199	196.34	198.56	197.87
217.3	216.96	216.77	216.52	216.1	216.61	217.64	215.2	219.02	217.31	217.17	216.96	215.6	217.65	217.9	215.73	218.98	217	216.19	217.74	217.17	216.65	219.04	217.46	214.75	218.19	216.71	216.22	216.26	219.43	216.96	215.91	218.53	217.03	216.97	217.18	214.98	216.63	217.43	217.53	217.53	218.37	217.85	217.29	217.85	215.85	217.49	216.43	216.99	219.09
201.64	203.73	202.99	203.13	202.52	201.66	201.9	202.36	202.49	201.83	203.83	203.5	201.86	203.05	202.47	202.25	202.5	202.05	202.25	202.7	202.91	201.75	202.05	202.85	202.69	201.73	202.95	202.94	203.62	200.86	201.98	203.61	202.44	202.48	202.07	202.61	201.46	203.75	202.81	203	202.44	201.89	202.98	202.72	202.38	202.32	202.15	201.22	202.38	203.74
202.9	203.31	202.16	204.87	205.05	204.78	203.63	203.71	203.58	204.16	205.7	204.63	204.66	205.22	202.88	204.34	204.17	203.56	203.31	204.31	202.96	203.59	204.39	203.31	202.93	205.82	202.88	202.99	204.4	204.23	204.81	203.76	203.82	203.96	202.93	204.16	206.09	202.96	205.32	204.71	204.66	204.02	203.37	205.04	205.8	204.37	205.23	206.2	204.01	203.97
200.09	200.82	199.98	201.77	198.71	199.68	201.38	200.77	200.44	200.75	200.32	201.21	200.31	199.09	202.11	199.42	200.46	200.3	200.99	200.15	200.87	199.08	199.06	199.1	199.63	198.9	199.7	200.38	200.34	200.33	199.99	201.1	199.99	198.73	200.28	200.53	201.55	201	200.34	202.16	199.2	199.09	199.19	199.47	200.55	199.81	201.53	200.16	199.57	198.59
203.9	204.36	202.59	202.94	204.75	202.95	202.57	203.95	203.58	203.26	203.74	201.55	205.05	203.69	204.05	203.7	203.88	204.99	204.38	204.81	204.6	203.33	204.69	204.27	203.51	202.45	202.7	203.39	204.78	203.22	203.33	203.26	205.65	203.61	202.93	203.86	204.16	204.2	201.9	203.42	204.46	204.08	204.25	203.32	202.6	203.38	203.57	204.39	203.17	203.59
208.74	208.54	210.22	209.93	209.16	207.99	209.79	210.07	210.47	209.11	208.76	211.71	208.47	210.67	209.54	211.07	209.39	211.35	208.63	210.51	208.33	209.49	209.83	208.7	209.62	209.82	208.99	209.26	209.81	209.86	208.15	209.97	208.19	210.16	210.01	209.67	209.08	209.73	209.91	209.14	210.06	212.04	209.16	209.68	209.87	209.94	209.77	210.12	209.95	209.81
216.34	217.5	216.68	215.98	216.16	218.28	218.24	216.08	216.51	218.17	218.69	217.59	216.68	218.35	216.41	216.45	215.89	216.55	217.59	215.57	217.45	216.55	216.49	215.76	217.51	217.16	215.89	216.52	218.71	216.88	217.06	218.22	218.88	215.42	217.07	218.75	217.56	216.14	218.71	219.08	216.49	216.12	216.97	217.07	215.9	217.17	218.32	216.56	215.75	216.92
204.22	202.69	204.61	202.93	202.64	203.58	204.97	204.24	204.13	203.07	202.48	204.6	206.23	204.89	202.46	202.2	204.57	203.59	204.65	203.87	202.9	202.71	204.67	205.59	204.44	204.05	202.14	203.99	204.04	202.66	204.73	203.74	206.07	203.99	204.48	204.3	205.06	202.97	203.46	204.98	203.97	203.5	204.85	204.82	203.75	202.6	204.85	204.25	204.62	205.07
195.97	195.85	195.11	194.87	195.88	195.42	195.68	195.88	195.5	195.23	196.92	194.54	194.44	194.36	194.75	196.93	193.53	195.08	193.7	194.76	196.27	195.12	195.79	193.01	194.23	194.62	196.03	193.56	195.38	193.53	194.65	196.16	195.05	195.51	194.89	193.9	196.34	195.22	194.71	195.16	195.21	194.66	196.97	197.72	194.93	196.29	194	195.09	193.94	195.93
202.96	201.84	204.65	203.6	203.97	204.84	202.79	204.28	204.92	203.35	203.47	204.6	203.81	203.89	203.46	204.66	203.26	204.21	203.93	205.1	204.53	203.72	203.58	203.19	204.08	204.09	204.11	202.83	203.66	203.7	203.8	203.94	203.37	203.37	204.28	204.69	203.94	202.96	203.6	204.51	204.2	202.07	202.87	203.69	202.97	203.9	203.82	204.76	203.8	205.64
209.43	208.11	208.69	208.66	208.92	209.95	208.35	209.75	209.51	207.7	208.95	209.18	209.21	209.16	207.66	209	208.63	209.55	209.91	210.58	209.19	209.21	207.34	208.75	208.02	209.3	208.07	207.89	207.12	207.66	208.13	208	208.26	209.77	207.67	208.53	208.79	208.89	207	208.47	210.14	209.97	208.37	208.16	208.16	209.33	208.84	207.55	208.3	209.56
211.67	211.97	211.92	213.03	213.13	212.12	213.79	212.85	212	211.57	214.53	211.98	212.06	212.67	212.9	213.37	212.13	213.84	212.41	213.64	212.62	212.79	212.54	211.62	213.61	212.07	213.95	213.51	211.88	214.28	213.01	213.27	212.96	213.4	212.45	213.13	214.59	214.51	214.42	213.44	213.6	212.63	214.41	213.51	212.55	211.99	212.61	210.98	211.84	214.72
204.44	203.33	205.91	202.11	204.82	204.52	202.9	204.43	204.42	203.15	204.1	204.63	203.46	203.89	204.04	203.28	202.59	204.54	203.81	203.29	203.58	204.3	203.5	204.05	201.98	201.82	204.72	203.93	203.55	202.45	202.2	204.53	203.27	204.74	203.62	205.03	203.55	203.16	203.6	202.46	204.63	204.17	203.66	203.12	202.74	203.41	204.74	204.14	203.62	203.52
211.1	208.76	209.74	209.7	209.81	209.1	208.9	210.07	210.19	209.74	208.93	208.42	208.95	208.25	208.81	207.92	208.44	210.1	211.25	209.76	208.03	208.84	211.09	209.19	208.78	208.54	209.77	208.92	209.23	208.13	209.57	209.97	209.8	207.65	208.46	208.77	209.01	209.68	209.29	209.42	208.94	210.67	209.49	209.81	209.65	209.09	210.17	209.89	209.21	209.71
203.58	204.17	205.43	204.68	205.07	203.55	205.7	201.75	204.8	205.22	204.12	204.54	204.79	203.3	203.09	204.06	204.23	203.06	203.99	203.88	205.47	203.7	203.8	204.2	204.28	203.87	203.2	203.29	204.33	203.26	203.88	205.46	203.67	203.53	202.23	203.36	203.38	204.15	204.4	204.82	203.18	202.33	204.25	204.76	204.91	205.72	202.73	203.6	203.24	203.94
216.64	218.86	218.95	217.41	218.19	218.21	218.1	216.86	217.03	219.04	216.85	216.39	218.31	216.78	216.88	217.61	217.48	216.71	217.01	217.11	217.29	219.32	217.63	217.13	216.33	218.77	217.78	215.31	216.74	215.49	217.22	217.45	216.83	217.35	217.36	217.51	217.1	216.9	216.92	216.52	218.74	217.93	217.04	217.55	216.52	217.22	216.17	215.83	218.35	215.67
217.33	217.46	217.24	218.2	217.43	217.46	217.82	216.5	216.41	215.7	216.44	216.85	217.61	217.35	217.45	216.88	216.66	215.9	217.97	217.41	215.84	216.87	216.78	216.62	217.19	219.22	217.21	216.2	215.88	216.71	217.75	216.39	218.1	215.64	216.73	216.61	217.56	216.76	216.36	217.01	218.55	217.53	218.6	217.01	216.3	217.88	216.09	217.36	217.67	218.17
213.37	212.53	211.59	213.44	211.57	211.6	212.91	212.24	211.65	212.16	213.16	210.24	211.15	213.51	213.93	211.49	212.98	212.6	212.01	211.76	211.75	213.24	212.01	211.99	212.33	212.04	211.85	212.05	211.63	211.35	210.92	212.08	213.16	211.78	211.38	211.97	211.76	212.18	212.24	213.52	211.7	211.59	211.42	211.22	213.96	210.97	213.07	212.79	211.5	212.57
198.52	198.48	196.59	199.36	198.44	198.79	199.14	198.16	198.22	199.5	198.38	199.2	197.5	198.47	198.24	199.83	199.21	197.63	197.8	199.25	199.41	199.35	199.66	198.44	198.97	197.69	199.23	199.17	199.25	197.81	199.95	198.11	199.41	197.61	199.09	199.16	200.04	199.22	198.17	198.92	196.87	199.5	196.91	198.55	199.85	198.21	198.79	197.41	198.71	197.21
215.51	218.64	215.89	217.35	215.76	217.29	216.96	218.62	216.1	216.61	217.04	216.61	216.26	219.01	218.38	217.56	217.2	216.48	216.96	216.39	216.94	216.44	217.19	216.63	219.91	216.64	217.92	217.28	216.46	216.41	216.01	216.13	217.95	217.16	217.38	217.21	218.15	215.39	218.58	215.61	217.35	216.51	217.53	217.54	216.55	218.49	217.42	218.75	216.46	216.61
209.16	208.86	209.53	208.47	208.88	210	208.83	208.85	208.94	208.02	209.65	207.83	208.15	207.8	208.18	208.34	208.8	209.06	210.39	206.89	210.12	208.19	208.84	208.78	208.25	210.34	208.19	208.43	209.66	209.61	208.74	209.45	208.59	208.95	207.67	209.03	209.68	209.34	207.73	208.28	208.69	208.11	208.81	208.55	208.78	208.66	210.05	208.91	208.86	209.86
202.71	202.08	201.82	202.21	203.89	201.82	203.06	202.6	201.2	201.86	201.94	203.06	203.24	203.51	202.23	202.7	202.41	203.44	202.43	202.46	202.49	203.87	203.4	202.46	202.34	203.86	203.44	202.34	202.81	203.82	203.49	201.06	202.3	202.68	201.56	202.22	202.76	201.46	203.65	201.51	202.38	203.81	202.19	202.46	202.16	200.54	203.86	203.75	202.63	201.7
199.61	198.99	200.02	199.86	197.84	200.86	198.9	199.94	200.73	200.01	199.45	198.32	199.18	199.63	198.2	198.71	199.71	199.87	200.38	200.07	198.95	199.94	199.72	197.35	199.26	200.44	197.73	198.4	198.33	199.76	200.29	200.14	199.71	199.73	199.83	198.09	200.21	198.55	199.4	199.18	198.84	198.54	199.08	199.48	197.7	199.69	198.43	199.65	199.14	200.86
205.82	206.64	207.31	207.37	208.27	208.22	207.55	209.31	207.41	208.03	207.23	206.52	205.59	208.5	208.07	206.58	207.72	208.07	207.04	206.92	209.43	207.76	208.61	208.87	207.72	207.5	208.67	207.76	206.76	208.02	207.89	208.16	206.71	207.54	207.35	208.98	208.48	208.93	208.24	208.91	208.12	209.16	207.45	208.42	206.52	208.31	208.15	207.44	208.54	207.03
207.78	208.26	209.12	208.39	208.57	206.54	207.96	207.64	208.47	208.46	208.04	207.28	208.1	208.97	208.79	208.62	209.07	208.1	207.36	207.68	208.01	207.55	206.89	207.04	209.11	208.29	207.56	207.86	206.66	206.25	207.26	208.12	209.14	205.75	208.23	208.41	208.42	206.85	206.78	208.41	206.87	208.67	207.51	207.64	207.64	208.41	207.77	208.91	206.87	208.23
208.87	208.3	208.2	207.63	207.44	207.96	208.23	207.45	208.59	207.87	208.73	206.75	204.74	206.5	209.01	206.21	208.66	208.57	207.71	208.91	207.88	207	206.73	208.32	207.54	207.76	207.62	208.44	208.64	207.27	207.12	207.22	208.29	209.85	208.14	207.82	206.91	208.35	207.49	207.26	206.97	207.1	208.06	211.15	207.56	208.41	207.78	206.93	207.93	208.18
218.02	216.37	215.73	216.77	216.46	217.09	216.72	218.19	217.33	217.16	218.4	217.84	216.18	216.81	217.32	218.29	216.93	217.32	216.97	217.58	217.57	218.05	216.07	215.78	215.31	216.86	215.32	217.9	218.02	215.63	216.14	218.04	216.38	215.35	217.05	216.18	217.87	216.66	217.85	217.5	218.95	217.54	216.67	216.29	217.79	215.96	218.41	218.62	216.95	217.56
202.74	203.81	202.26	201.88	203.5	203.16	203.68	203.42	203.09	202.08	202.34	203.01	203.05	202.96	203.37	203.96	205.18	202.63	205.01	204.02	204.33	202.13	203.32	203.05	202.74	204.9	203.87	203.39	202.44	204.21	201.93	203.69	203.17	203.54	203.76	202.07	202.53	202.43	203.78	203.32	204.18	203.64	203.94	203.94	204.46	202.85	203.66	203.6	203.82	202.59
211.75	212.46	211.02	212.26	212.44	213.16	211.06	212.05	213.56	212.33	211.62	212.04	212.79	211.51	211.08	212.98	212.02	213.23	213.51	213.22	212.84	213.67	212.93	212.99	212.76	212.71	212.06	212.62	212.15	212.44	210.8	214.02	212.49	212.21	212.1	211.55	214.01	213.38	212.54	211.47	212.66	212.35	212.68	213.18	211.91	212.21	212.87	213.29	213.43	213.01
203.83	202.19	204.03	203.87	203.16	201.67	203.67	202.77	202.89	202.76	203.64	201.41	202.45	203.31	202.16	203.06	202.2	201.95	202.66	203.3	204.37	202.49	202.55	202.69	204.31	202.89	202.04	202.42	201.88	202.48	202.8	202.43	203.41	202.23	203.16	201.99	202.16	202.6	202.97	202.86	202.15	203.37	203.37	202.74	202.35	203.51	201.64	203.9	203.36	203.28
203.54	202.71	201.81	203.19	202.76	202.7	202.76	201.37	203.02	204.01	202.23	204.23	202.82	203.38	204.23	202.91	203.91	204.1	202.86	203.02	203.32	204.04	203.77	202.74	202.94	204.14	205.22	204.17	202.87	203.99	203.19	203.54	202.78	203.15	203.36	202.95	201.81	203.32	203.47	202.7	202.61	202.99	202.11	203.91	204.37	201.51	203.46	204.87	203.06	201.13
202.35	199.88	198.79	199.4	199.66	200.39	201.13	200.57	201.83	200.34	199.93	201.15	199.46	200.51	199.84	200.59	200.33	200.82	199.66	199.27	199.62	200.77	200.02	200.8	199.87	199.26	200.71	201.08	200.37	201.39	200.62	200.29	198.93	199.56	200.16	200.09	198.96	200.58	199.82	200.38	200.52	199.3	199.36	199.31	200.77	199.99	200.21	200.6	200.78	201.52
199.23	201.05	201.69	200.5	201.91	201.29	200.78	200.78	201.39	200.12	200.49	200.84	200.58	199.7	200.99	200.82	201.35	200.57	201.17	199.56	200.43	200.22	198.51	201.3	201.33	201.62	199.72	200.68	199.33	200.42	200.97	201.56	200.16	200.63	201	198.82	199.49	200.36	200.95	199.46	200.89	200.59	200.23	200.8	201.08	200.73	201.2	201.29	200.22	199.98
208.73	208.28	208.14	207.5	208.76	209.38	207.84	207.22	209.05	208.89	208.15	208.02	207.73	208.68	206.88	209.61	209.24	209.35	210.54	209.3	208.24	208	208.73	207.99	207.36	207.84	209.64	209.03	210.73	207.81	207.09	208.91	209	208.57	208.39	208.15	209.08	208.08	207.51	208.57	208.65	207.79	208.75	208.06	208.67	208.46	211.36	208.87	210.02	209.29
206.21	205.49	206.51	205.56	208.38	206	206.42	207.71	206.62	206.53	205.79	204.88	206.51	206.46	206.54	206.13	208.12	206.56	206.6	206.02	206.8	206.71	206.06	205.8	205.54	206.01	206.34	204.49	205.87	207.03	207.46	205.96	204.88	206.26	207.38	206.83	204.85	205.7	205.76	204.43	208.16	206.58	206.52	206.36	206.5	206.27	206.6	205.65	208.02	206.16
209.06	209.94	207.18	209.91	208.45	208.16	209.34	209.82	207.48	208.48	207.47	208.23	209.02	209.79	209.39	207.24	210.37	208.88	208.33	209.47	209.49	208.1	207.83	208.27	208.68	208.62	208.28	208.7	209.11	208.01	206.96	207.76	209.87	207.76	209.28	208.38	208.97	209.92	210.14	208.72	208.11	209.47	208.92	208.91	208.1	207.79	207.89	208.63	209.58	209.74
201.46	202.16	202.87	203.16	201.42	203.22	202.94	203.01	202.67	203.85	202.41	202.82	203.8	204.17	203.09	202.86	202.09	202.1	202.96	203.53	202.33	204.53	203.58	203.58	202.02	201.69	203.56	202.57	203.59	204.43	202.78	203.27	205	202.44	203.33	203.78	202.85	203.77	201.83	203.18	204.43	203.23	203.03	202.75	202.83	203.55	204.7	203.66	204.13	204.01
202.93	204.2	202.39	202.88	202.43	202.27	202.97	203.32	203.62	202.93	203.11	203.97	202.12	202.78	202.92	202.26	201.64	202.92	202.92	204.09	202.58	203.99	203.35	203.62	203.79	203.08	203.01	202.69	203.58	203.34	203.88	202.81	203.6	202.82	203.29	203.21	203.45	203.2	203.94	202.66	202.92	204.18	202.02	202.61	202.69	202.26	202.74	204.06	202.77	204.03
205.15	206.2	208.51	206.74	207.1	207.55	205.89	205.58	206.35	206.82	206.6	206.97	207.26	206.65	205.79	205.8	206.07	206.82	205.43	207.89	205.88	206.99	205.72	205.72	204.84	206.26	205.89	206.85	205.83	206.15	205.64	206.48	206.76	208.5	207.69	206.55	207.1	206.78	206.93	206.82	204.86	205.6	205.08	205.67	207.12	205.52	205.45	205.87	206.98	205.59
212.26	213.24	212.32	212.7	212.96	211.97	212.57	211.99	212.49	211.66	211.3	211.61	211.35	211.95	210.88	211.8	210.79	211.04	212.81	211.4	211.42	212.51	211.48	210.91	211.94	211.76	210.75	212.3	211.58	212.83	211.03	210.94	210.42	211.46	212.7	211.76	212.63	211.4	210.74	210.53	211.95	211.7	211.07	212.41	210.89	210.68	213	211.11	211.11	212.85
203.85	203.46	204.44	205.06	202.88	203.66	203.2	203.44	206.27	204.96	201.23	202.52	203.89	204.03	202.79	203.86	203.68	204.58	204.45	203.86	205.03	203.87	203.24	204.19	204.15	201.96	203.94	204.74	203.08	202.94	203.38	203.18	205.6	205.78	202.06	205.76	202.73	205.38	204.66	202.7	202.67	204.96	203.85	201.21	204.98	202.61	202.17	202.65	202.67	202.66
210.11	210.09	209.98	208.64	210.06	210.65	210.08	210	208.93	209.01	211.05	208.17	208.75	208.55	209.04	208.78	208.14	211.13	210.68	209.83	209.09	210.15	209.23	207.89	208.82	207.89	208.31	207.9	209.04	209.76	209.34	208.57	208.75	209.36	207.45	209.16	210.11	210.94	209.72	208.27	209.46	208.28	209.33	211.3	208.36	208.61	209.79	209.02	210.52	210.87
209.3	206.8	207.19	208.76	206.61	208.36	205.88	207.85	206.23	206.55	209.33	209.31	207.82	208.7	207.32	207.53	207.05	208.18	207.83	208.4	207.77	208.39	208.75	207.28	208.17	208.53	207.57	207.71	207.4	207.19	206.96	207.52	208.39	208.26	208.61	208.1	207.91	206.45	208.11	208.22	208.19	208.22	206.03	207.57	206.26	206.39	207.23	207.47	207.23	208.1
209.87	208.8	208.91	209.84	207.91	208.86	206.93	209.39	209.77	208.67	208.61	208.36	208.02	209.33	208.83	208.19	209.08	208	209.44	209.44	208.34	208.16	207.42	209.03	210.55	207.69	207.82	207.23	207.97	210.28	209.46	209.84	209.08	208.36	210.2	209.05	206.99	209.28	208.77	208.94	207.75	207.75	207.17	207.69	208.63	208.61	207.27	209.02	208.49	207.43
208.68	208.25	206.86	207.89	209.29	209.14	208.9	209.06	208.58	207.89	209.52	207.5	208.54	207.95	208.82	207.8	207.97	210.36	207.71	206.99	209.35	208.01	209.41	208.55	209.09	207.75	209.1	208.94	209.3	209.26	209.34	208.42	210.62	209.42	208.24	207.5	207.17	209.42	208.69	209.88	208.81	208.1	207.56	208.23	209.65	208.8	208.85	208.87	208.28	208.83
197.86	198.58	198.66	196.56	196.5	197.6	197.52	198.63	197.02	199.09	199.21	197.49	196.61	196.85	199.08	197.36	196.88	199.5	195.6	197.66	197.18	198.93	196.61	199.72	197.97	198.34	197.32	197.63	197.09	198.46	197.65	196.7	199.04	199.05	198	198.13	198.1	197.5	196.45	198.88	198.91	199.49	198.93	199.41	197.91	197.46	198.55	197.7	199.43	197.58
200.79	199.6	200.22	200.02	200.49	200.39	199.47	199.07	201.36	198.85	199.89	200.67	199.5	199.98	200.19	201.37	200.72	199.53	199.49	201.55	200.79	200.2	201.66	200.55	200.96	200.99	200.22	200.77	199.63	199.98	198.42	201.61	201.28	200.75	201.08	198.22	200.4	199.62	201.03	201.02	199.63	198.69	198.88	200.57	198.52	200.43	198.98	200.54	198.66	200.2
216.61	217.57	216.18	215.79	217.26	217.21	216.83	217.63	216.34	217.41	217.37	216.65	217.14	216.71	217.9	218.09	218.29	216.15	218.98	215.57	216.32	217.34	218.14	216.13	218.21	215.94	217.47	215.09	217.98	217.67	217.69	215.88	216.92	216.01	217.65	216.06	216.07	214.96	217.04	216.69	218.65	216.81	217.72	216.27	217.29	218.37	216.64	217.74	215.83	215.77
203.6	204.27	203.82	201.74	204.48	203.98	202.85	203.83	203.65	204.2	204.99	202.37	203.25	204.6	202.79	203.62	202.62	204.07	202.63	203.24	202.79	202.96	204.06	201.86	203.92	202.63	203.99	204.93	203.41	204.04	203.21	203.55	203.19	204.45	203.49	203.7	203.32	204.84	203.34	204.06	202.26	202.6	204.12	204.58	204.87	203.33	202.97	203.62	202.44	204.26
199.78	198.37	199.41	198.91	197.42	199.13	198.47	199.56	198.27	198.97	198.38	198.63	200.23	199.54	201.21	199.13	200.12	199.06	201.74	200.11	198.42	198.46	199.24	198.49	198.35	199.07	199.52	198.4	198.68	199.14	199.64	198.39	198.47	200.48	199.03	198.07	199.19	198.89	200.86	199.49	199.08	198.32	198.74	198.84	199.52	199.74	199.09	199.89	200.43	199.17
202.88	204.23	202.73	203.63	204.04	204.22	202.93	204.3	204.76	203.54	203.85	202.99	204.61	205.35	203.24	203.41	205.25	202.84	204.93	202.67	204.27	204.34	204.58	204.14	204.19	204.39	203.19	203.61	201.21	205.29	204.11	203.73	203.91	203.97	206.23	203.44	204.4	202.21	202.64	202.71	204.5	203.96	204.16	203.49	204.62	204.42	203.32	204.1	203.91	204.64
202.71	204.34	204.53	203.54	202.03	204.32	204.96	201.44	203.91	203.32	203.35	204.59	202.77	203.55	202.96	202.87	203.41	204.54	205.41	204.28	205.3	201.53	203.79	203.58	204.25	203.22	202.56	201.35	202.27	202.76	202.97	204.18	203.84	204.28	203.69	203.22	202.86	203.83	201.41	202.82	202.81	202.56	203.5	202.33	201.59	202.37	201.97	202.9	202.78	203.94
209.33	209.4	210.2	209.16	211.23	209.36	209.5	210.86	209.13	210.74	208.69	208.68	211.66	209.55	210.15	207.4	209.97	210.9	209.28	209.56	208.74	209.92	209.13	209.72	210.48	211.12	209.62	209.52	208.39	209.55	211.82	208.56	210.4	209.72	210.92	208.64	210.17	210.75	208.95	210.88	209.57	208.16	209.13	209.78	209.58	209	209.44	209.64	209.21	208.74
208.92	208.2	207.89	208.84	209.9	207.81	209.15	210.24	208.8	209.51	209.79	207.85	208.33	209.61	210.9	209.18	209.07	206.51	209.27	209.22	208.22	208.72	209.99	206.45	207.83	208.87	210.14	209.31	207.79	210.03	208.27	209.65	209.51	209.22	208.46	207.6	209.9	208.36	208.49	210.54	208.74	208.63	207.73	209.76	208.18	208.04	209.09	209.13	208.34	209.27
216.13	217.78	216.42	217.96	215.4	216.54	217.71	216.73	216.49	218.28	218.34	218.55	216.55	218.8	217.79	217.04	217.46	217.29	216.7	217.48	216.42	216.34	217.06	215.99	217.34	217.73	216.1	216.38	217.44	217.38	215.89	217.44	216.32	217.78	217.33	217.41	216.36	215.01	217.07	217.55	216.36	216.55	218.03	215.98	219.01	216.63	215.7	216.34	216.88	216.23
209.46	208.47	208.33	208.29	209.42	209.88	206.29	208.94	208.89	209.31	206.85	207.46	209.62	207.47	207.71	207.88	209.13	209.02	210.57	208.92	208.29	205.88	208.81	209.7	209.38	207.43	207.43	207.14	207.32	209.05	208.65	208.05	208.76	209.64	208.04	210.12	206.34	208.09	208.28	208.76	208.09	208.24	210.44	208.48	207.14	207.79	209.97	207.75	206.8	208.12
200.7	199.19	200.06	200.29	201.37	199.4	202.22	199.98	199.94	201.65	199.94	199.9	201.52	198.62	199.61	200.96	201.2	200.81	199.77	198.96	198.14	200.26	201.3	200.03	200.15	200.58	199.15	199.49	199.78	200.52	200.59	200.5	200.05	198.21	202.6	198.62	202.14	200.16	199.52	200.23	199.88	200.52	199.56	200.83	199.05	199.78	198.79	200.88	199.75	200.44
212.32	213.46	211.5	212.89	212.68	211.06	211.89	212.23	212.15	212.93	211.77	213.13	210.55	210.75	210.79	211.64	212.07	212.52	212.17	211.4	213.14	212.49	211.55	213.82	212.06	211.22	211.09	210.32	211.43	211.04	210.33	212.44	211.57	211.92	210.42	211.55	212.22	211.35	212.24	212.6	210.44	210.39	211.74	209.72	209.95	211.99	212.56	212.43	213.03	211.11
214.48	217.12	216.67	217.31	217.21	215.84	218.49	217.46	217.33	217.31	217.44	213.98	218.06	214.74	216.43	217.15	217.71	217.74	217.96	216.95	216.21	216.83	217.65	215.8	217.45	216.25	215.95	217.7	217.74	217.86	217.55	215.91	215.62	215.89	216.22	218.17	216.42	216.64	218.16	216.18	217.22	218.64	217.3	217.35	218.18	216.4	217.38	217.03	217.43	217.58
207.92	205.59	207.95	208.05	206.97	206.45	208.07	208.28	207.56	208.98	207.97	207.48	206.8	208.3	208.83	208.79	205.86	207.33	208.34	207.52	208.74	207.39	207.87	207.51	207.23	208.61	209.12	208.91	205.53	206.51	207.28	208.27	208.4	209.85	208.96	207.52	207.39	206.65	207.85	208.69	208.17	209.25	207.63	207.21	206.94	206.61	208.96	206.83	209.5	208.93
208.74	208.49	209.58	208.55	211.6	208.22	210.36	207.84	208.95	210.48	209.32	210.52	211.62	210.83	209.95	208.83	210.74	210.98	209.18	211.06	209.53	209.72	208.98	208.85	209.04	210.51	209.5	210.08	209.83	209.69	208.89	209.55	208.64	208.75	208.82	209.36	210.07	210.27	209.4	210.51	208.75	210	209.53	209.85	209.64	210.11	209.68	210.22	209.42	210.06
199.78	200.68	199.76	199.01	199.72	199.4	200.34	199.17	199.54	199.96	200.8	201.01	200.48	198.82	199.03	199.65	198.69	198.12	198.85	200.06	200.48	199.75	198.33	200.33	201.07	200.24	199.17	200.19	200.81	201.01	199.6	199.37	199.97	200.93	198.13	198.99	199.18	198.35	200.64	201.42	199	199.83	199.83	201.11	199.09	198.98	198.73	198.65	199.82	198.15
198.79	199.79	198.79	198.71	198.73	200.14	198.44	198.44	196.86	199.72	200.89	198.37	199.34	198.45	199.29	198.23	197.34	198.02	198.19	198.3	198.8	197.51	200.13	196.21	197.19	198.58	198.88	199.1	199.52	197.23	198.43	198.82	199	198.87	198.85	199.08	199.16	198.23	198.56	199.55	196.72	198.98	198.08	199.89	199.53	198.25	198.84	198.78	198.15	199.29
198.78	199.4	201.12	200.62	198.25	200.31	200.64	200.48	200.21	199.74	199.84	200.57	199.39	200.64	198.45	201.03	200.47	200.09	200.73	199.42	200.15	200.93	200.05	199.18	199.31	199.69	200.83	202.31	199.76	199.69	200.24	199.64	198.88	200.58	201.22	201	199.87	200.89	200.12	200.79	201.27	200.48	201.53	201.63	199.86	199.93	199.88	200.22	201.41	200.46
218.56	216.42	216.55	217.5	217.99	218.46	218.46	218.97	215.18	215.92	217.26	216.91	217.33	216.03	217.08	217.08	217.93	216.64	218.02	216.65	216.95	218.18	216.45	217.06	216.62	217.52	218.84	216.39	216.69	217.25	216.35	216.92	216.71	217.3	217.73	216.64	215.78	216.99	215.66	217.35	216.32	217.78	216.01	216.6	216.92	216.95	217.58	219.06	217.31	215.39
216.45	217.63	215.48	217.46	216.62	218.36	217.9	216.93	217.75	217.8	217.18	218.28	216.98	216.6	216	216.58	218.59	217.69	217.63	218.38	217.62	216.65	217.01	216.46	218.67	217.06	216.36	216.4	217.11	217.45	216.83	216.7	218.33	218.36	217.49	216.86	217.11	217.24	215.63	216.69	215.66	217.11	215.63	216.49	218.68	216.64	217.88	215.96	217.04	216.09
207.87	207.88	210.08	209.69	208.81	209.92	208.26	208.39	207.87	208.3	209.35	207.87	207.9	209.07	208.52	208.54	206.36	209.48	208.35	210.41	209.3	208.51	209.14	207.72	207.7	208.94	209	209.15	209.69	207.77	209.45	208.33	209.72	209.19	210.2	207.68	209.52	208.49	211.06	209.96	208.47	210.5	208.59	209.17	209.94	208.01	209.53	207.67	208.82	209.15
217.39	216.06	218.71	215.25	217.03	217.57	216.64	217.09	217.04	217.92	216.68	217.65	218.51	217.37	216.74	218.05	216.83	215.8	216.96	216.31	216.57	217.76	218.15	218.57	216.76	216.45	219.21	216.39	217.83	215.36	217.06	216.04	217.94	218.08	217.84	216.58	217.31	216.61	217.39	216.37	215.69	217.02	215.58	216.65	217.9	217.75	218.18	216.03	216.33	218.02
208.59	207.37	209.4	208.16	207.82	209.87	208.55	207.57	208.36	208.67	208.83	209.33	207.74	209.01	208.03	207.92	208.77	208.16	207.46	208.02	208.3	209	207.29	207.92	208.77	208.35	208.47	209.16	209.04	209.61	209.24	208.33	209.06	208.4	209.94	209.73	208.42	208.45	207.25	210.48	209.58	209.28	208.58	208.25	207.26	207.81	208.07	207.96	207.97	208.98
209.75	209.82	207.53	210.71	210.39	210.55	209.27	209.86	208.61	210.95	209.85	208	210.15	210.47	208.22	211.56	210.07	209.18	208.04	210.1	210.72	209.77	210.7	209.02	209.86	209.19	209.49	210.76	211.26	208.44	208.13	209.01	210.04	209.31	209.75	208.51	208.85	211.89	209.29	209.23	210.58	209.56	209.43	210.87	210.48	210.33	208.49	209.08	209.89	211.03
208.36	209.9	209.6	208.76	211.61	208.79	208.97	208.39	208.9	207.15	208.17	208.93	207.6	209.01	208.65	209.52	208.9	208.28	209.23	209	207.97	210.24	209.77	208.33	209.8	209.4	207.61	208.98	209.46	210.14	208.37	207.54	208.69	208.18	208.68	208.79	209.73	208.48	209.01	208.58	208.76	209.56	208.23	209.45	209.69	209.41	210.88	208.76	208.42	209.3
206.86	208.21	208.23	206.07	208.14	206.94	207.16	207.16	208.43	207.42	209.01	207.24	208.13	209.66	208.76	207.9	207.89	206.97	207.11	209.25	207.81	206.74	208.75	207.84	207.03	208.33	206.51	209.98	208.11	207.44	207.75	208.48	207.52	207.94	206.17	208.42	208.95	208.84	208.82	206.45	207.63	206.73	208.86	206.84	206.53	206.63	207.54	208.86	206.78	206.89
209.66	208.7	209.77	209.45	208.93	209.36	207.58	211.07	207.67	210.06	208.41	206.97	209.16	208.09	207.23	207	208.76	209.29	208.31	209.89	208.13	209.75	208.13	208	207.96	208.74	208.39	207.77	208.07	209.89	209.16	209.56	207.57	208.4	207.84	208	208.2	207.3	208.51	209.66	208.68	207.96	206.48	209.81	208.05	207.85	208.26	208.27	208.08	208.77
214.14	212.34	213.05	212.33	214.11	213.5	214.05	213.24	213.89	213.23	213.74	212.95	212.85	212.61	214.67	212.43	212.78	211.39	212.57	213.31	212.31	211.94	213.76	211.34	212.95	211.9	214.15	213.45	212.61	213.75	213.61	213.25	212.64	213.12	212.14	212.63	212.42	213.42	211.89	213.36	214.61	213	212.87	211.64	213.44	213.93	211.61	212.26	213.63	212.71
201.66	203.72	204.59	203.04	203.29	203.93	204.38	201.51	203.25	205.96	204.29	205.08	204.78	204.12	202.78	205.76	203.66	204.55	205.21	203.79	204.28	203.55	205.3	203.39	204.1	202.83	203.18	203.94	204.19	204.35	203.82	203.38	205.36	205.75	203.56	203.34	204.54	203.28	203.84	206.19	203.63	207.02	204.93	204.09	203.71	203.95	204.15	204.23	204.47	202.33
212.02	211.54	213.31	215.11	212.39	211.84	212.28	212.86	213.22	213.24	213.18	211.95	213.95	214.36	211.62	211.68	212.74	213.63	213.22	213.4	211.47	211.65	211.93	212.38	213.64	212.33	213.14	213.02	211.85	212.12	213.79	213.46	213.21	212.94	211.74	212.31	212.69	212.6	211.78	213.66	214.61	212.86	213.69	214.13	214.23	211.12	212.44	213.49	213.1	212.63
218.3	217.31	217.27	218.38	217.03	218.15	216.31	216.18	219.55	218	217.65	217.36	217.03	216.93	216.22	217.91	217.4	217.54	217.09	217.01	217.72	215.19	216.34	218.38	217.35	217.35	216.88	217.15	218.52	216.01	215.81	217.36	214.78	216.29	216.96	217.77	216.02	217.57	216.57	216.24	215.42	218.89	216.22	215.88	217.8	216.71	217.83	217.05	215.51	215.74
211.84	210.88	212.71	211.48	211.03	210.25	212.09	211.52	211.7	210.81	211.54	212.82	211.86	211.2	210.32	213.02	211.18	211.12	211.22	212.37	210.59	210.69	210.39	212.14	211.57	210.87	211.93	212.09	211.49	212.32	212.7	212.39	211.07	213.1	212.23	212.13	212.17	212.78	212.38	212.47	210.84	211.43	211.86	212.67	209.99	211.27	211.49	210.39	212.42	210.37
199.08	198.87	199.57	200.92	199.66	199.98	200.43	201.93	198.58	199.33	200.57	200.66	198.76	199.74	200.3	199.81	198.12	198.94	199.36	200.1	199.4	200.44	200.47	200.35	201.82	198.68	200.22	201.09	198.18	200.23	200.42	200.69	200.43	199.36	198.46	199.14	201.36	199.31	199.72	198.53	199.71	198.02	200.56	197.87	199.47	199.79	200.84	200.01	199.18	198.93
199.65	201.09	200.85	199.92	198.95	200.67	201.55	200.83	199.7	200.66	198.76	200.21	200.84	200.19	200.79	202.4	199.57	199.38	199.5	199.44	199.54	200.24	199.33	200.58	201.61	201.5	200.74	201.39	200.59	199.91	199.62	199.25	201.43	200.22	200.38	200.04	201.61	198.88	200.87	200.72	199.68	199.62	200.36	200.47	200.63	200.24	200.35	200.35	199.55	201.57
206	204.03	205.21	206.39	203.89	205.37	203.45	205.01	204.63	204.58	204.06	203.74	205.12	205.21	204.36	204.22	205.18	205.29	203.31	203.56	205.2	205.25	205.78	205.14	205.32	204.82	201.67	203.81	205.08	204.53	204.18	205.32	204.03	203.18	204.39	204.87	204.68	205.59	204.09	204.21	202.1	203.89	206.16	205.35	203.42	204.35	204.94	204.48	205.18	204
207.21	206.29	207.45	207.87	208.22	208.32	208.66	209.71	207.29	208.13	207.68	207.41	206.53	207.74	205.5	207.33	206.99	207.8	209.32	207.79	208.62	206.97	207.88	209.46	208.44	207.69	207.16	205.41	207.26	207.93	207.05	207.82	207.53	207.4	207.13	207.38	207.61	207.79	207.24	207.68	207.77	208.34	208.56	208.75	207	207.86	208.08	207.79	208.52	208.72
194.51	194.17	194.95	195.1	195.26	194.41	195.8	194.33	195.02	195.61	195.09	195.27	194.55	195.9	194.03	195.99	196.74	196.05	195.11	195.13	195.98	195.23	194.11	195.22	194.95	194.78	196.31	193.23	194.14	194.76	195.25	195.49	196.17	195.95	193.65	196.87	194.3	194.83	195.09	194.76	195.27	195.92	195.53	195.17	195.08	193.8	196.79	195.33	195.2	194.09
208.54	207.81	209.39	208.59	209.11	208.06	208.27	208.61	208.98	208.31	208.28	207.55	209.07	209.9	208.89	206.45	208.33	208.54	207.74	210.17	208.08	206.72	208.83	208.81	207.58	209.97	210.67	211.42	208.42	210.11	208.48	208.85	208.98	209.14	206.91	208.68	210.53	209.04	208.59	208.15	208.69	207.93	210.42	207.68	210.24	208.46	209.08	207.82	207.65	206.47
202.58	202.39	203.05	204.63	202.15	203.07	202.92	203.13	203.53	205.46	202.54	203.26	203.9	205.1	203.23	203.95	202.67	202.45	201.35	203.65	203.21	204.22	204.42	202.96	202.93	205.07	202.21	202.99	204.2	202.7	202.85	202.78	205.23	203.48	204.07	204.26	204.48	203.76	203.62	203.23	204.22	204.02	202.84	202.92	204.89	201.82	204.47	202.68	203.49	203.82
217.02	216.69	217.82	217.22	217.32	217.47	217.37	219.36	217.99	216.83	217.28	217.23	217.73	216.9	217.78	218.89	217.15	217.38	216.37	218.26	217.35	218.12	218.92	218.83	216.48	218.73	217.68	215.62	219.23	218.24	217.58	217.97	216.69	217.03	217.59	219.31	218.67	217.34	217.78	218.98	216.25	217.3	218.69	218.75	216.44	216.66	216.63	215.93	217.78	218.03
217.38	216.26	218.95	216.72	218.23	216.76	217.65	216.7	218.09	216.79	216.11	217.3	218.93	217.43	217.5	216.19	217.75	217.32	215.98	217.33	216.45	218.28	215.47	218.35	218.25	214.94	216.51	217.58	218.3	217.54	217.02	215.63	216.57	216.31	216.57	217.14	218.43	217.16	216.68	218.26	216.9	217.81	216.95	216.77	215.49	217.02	217.17	216.45	215.68	217.78
210.96	208.54	208.88	209.56	209.11	210.62	209.86	209.37	209.76	210.62	210.23	208.98	207.84	210.74	210.07	209.54	210	209.32	210.02	209.89	210.76	209.08	209.29	209.27	209.42	210.64	210.77	208.55	209.33	209.58	209.16	209.73	208.86	210.15	209.28	209.17	207.88	208.39	210.39	209.42	209.53	208.92	209.04	209.62	209.14	211.73	209.95	209.73	209.69	207.99
200.31	200.03	198.5	202.14	200.55	201.34	199.36	198.66	200.95	200.7	199.59	200.09	200.01	200.25	199.54	201.18	200.27	199.55	200.7	200.19	199.7	199.82	201.54	200.97	200.69	199.02	200.52	200.64	200.65	201.61	201.55	199.4	201.12	200.39	199.09	200.85	199.52	199.55	201.61	200.7	200.03	198.99	199.29	200.58	200.34	201.63	200.69	201.02	199.86	200.52
209.51	208.53	208.81	208.28	209.25	207.95	208.7	208.6	209.24	209.13	208.3	208.5	209.22	208.94	209.73	209.86	208.57	207.96	207.09	208.58	208.46	207.92	209.39	209.57	209.14	207.94	208.03	210.84	207.47	205.81	208.37	210.1	208.21	208.67	208.79	208.72	210.12	209.52	208.59	208.7	209.78	209.68	209.29	210.01	209.13	209.29	207.92	209.51	208.02	209.99
209.49	209.01	210.07	207.81	209.6	208.44	208.39	207.73	207.71	209.98	208.18	208.79	208.93	207.62	208.34	209.93	208.98	207.8	208.96	207.61	209.44	208.7	209.43	208.71	208.86	210.04	207.8	209.8	209.32	210.48	206.89	209.23	207.87	210.34	209.06	208.57	209.18	209.67	210.2	208.4	208.72	209.36	209.37	206.83	208.79	208.66	208.78	209.14	208.22	207.78
198.71	199.43	199.72	199.24	200.04	199.85	199.11	200.27	198.81	201.35	199.15	198.85	199.23	199	200.75	199.15	200.86	198.84	198.43	201.75	199.34	197.95	199.23	199.83	198.93	200.04	200.54	199.28	200.77	199.05	198.62	198.03	199.93	201.05	199.44	200.63	199.19	200.12	199.49	198.64	200	199.92	199.19	200.22	199.7	197.6	199.97	198.17	198.72	198.27
198.68	199.15	199.22	199.35	199.21	199.13	199.15	199.16	198.39	198.03	199.32	197.45	197.46	199.82	199.98	198.73	198.84	197.95	198.48	198.96	199.66	198.49	198.58	197.71	198.12	199.02	199.02	198.04	198.55	199	198.51	199.47	198.3	197.54	198.54	198.19	197.6	198.57	199.04	199.61	197.86	199.41	197.44	199.24	199.05	199.15	198.96	197.93	198.65	197.42
218.25	218.16	217.1	217.03	216.21	216.81	216.28	216.75	216.53	217.93	216.77	217.11	216.2	218.15	216.8	217.78	218.51	217.83	216.58	214.84	215.92	215.34	218.12	216.86	216.41	216.86	217.51	217.77	217.58	217.08	219.39	216.5	217.77	216.34	217.09	217.31	216.94	217.25	217.41	217.48	217.44	216.73	218.41	219.04	216.83	217.35	216.77	217.17	217.9	216.71
218.17	218.11	218.2	215.91	217.03	216.91	216.59	217.84	215.99	214.97	217.61	215.52	216.8	217.55	217.41	217.16	217.45	215.84	216.62	218.35	216.53	217.51	216.16	217	216.6	217.76	216.7	215.51	217.71	216.2	217.63	215.93	217.4	216.42	216.76	217.45	216.57	217.07	217.18	217.66	215.24	216.04	216.92	218.88	216.05	218.05	217.07	216.69	219.01	218.09
213.49	211.49	212.91	211.42	211.1	210.38	211.39	211.06	208.97	212.76	210.23	210.74	211.93	213.02	212.77	211.84	210.46	212.5	211.06	211.89	211.47	210.47	211.38	212.24	211.2	213.06	211.09	211.42	209.59	211.93	211.1	210.91	211.47	210.26	211.87	212.2	212.31	210.49	211.39	211.19	211.69	210.65	211.81	209.59	211.83	211.95	210.48	210.54	211.01	211.48
211.62	211.88	211.62	213.04	212.84	210.8	212.48	209.87	212.74	212.41	212.12	210.03	212.2	211.8	211.03	210.75	211.54	210.93	212.26	212.4	211.8	210.7	211.96	212.13	210.79	211.17	211.28	212.65	212.08	212.27	211.49	211.48	212.67	210.27	211.64	211.5	210.88	212.11	212.58	210.89	210.83	211.45	213.09	211.39	210.31	211.45	213.73	211.79	212.74	211.9
202.72	203.84	203.38	203.03	202.44	203.42	203.47	203.34	203.75	202.05	204.37	204.77	203.28	204	203.69	202.65	203.08	203.49	204.15	203.88	204.44	203.73	204.05	201.57	202.94	204.57	202.86	202.4	204.18	202.94	204.61	203.49	203.24	203.54	204.54	201.78	204.57	204.03	203.07	203.89	202.38	202.82	203.21	203.76	203.2	202.65	202.57	203.3	202.74	203.67
202.21	202.88	202.84	201.04	201.99	202.17	202.97	201.29	203.3	202.38	202.24	201.91	203.17	203.01	201.58	200.94	203.44	202.3	203.89	201.02	204.68	203.9	202.7	203.72	203.71	202.96	201.22	203.17	201.59	203.31	204.13	203.47	202.7	202.81	200.62	202.23	203.3	202.67	203.69	201.89	202.17	204.96	202.09	203.11	201.34	203.08	202.51	203.16	203.11	202.06
207.71	209.72	210.08	209.95	209.18	210.21	209.03	208.13	209.31	209.25	209.97	211.93	210.06	208.92	210.73	209.12	209.82	210.23	210.71	210.24	209.84	208.7	210.72	208.7	211.02	210.42	208.44	209.62	210.31	211.04	210.46	209.54	209.81	207.68	210.65	209.16	209.48	210.48	209.74	209.76	210.84	211.22	210.18	208.79	210.76	209.64	208.3	210	210.23	209.43
208.83	209.56	209.32	207.13	207.6	207.59	207.74	208.4	207.75	208.09	207.76	208.61	208.17	208	208.06	207.77	207.21	208.4	206.33	207.87	207.56	209.84	207.29	207.9	209.99	206.51	206.61	206.91	206.71	207.75	207.02	208.64	207.15	206.87	207.31	207.49	209.11	208.76	211.03	209.42	207.54	206.41	207.58	207.46	208.9	206.11	206.16	208.34	207.05	207.56
200.08	200.49	199.93	200.28	201.13	197.45	198.08	199.46	200.19	200.82	198.18	200.33	198.6	198.75	198.89	198.67	199.63	198.12	198.58	199.44	198.9	198.12	199.66	198.34	199.77	199.15	200.82	199.69	200.11	200.11	200.19	198.55	199.68	201.32	199.2	199.59	199.63	200.22	199.47	198.62	199.73	199.94	199.12	200.28	199.1	200.14	200.51	200.48	198.65	200.22
203.43	202.44	202.83	203.95	203.85	204.65	202.04	203.39	203.78	202.52	203.95	204.13	204.79	203.4	202.85	203.18	204.12	203.86	203.86	204.49	203.53	203.01	203.45	204.12	202.95	203.98	204.38	203.34	202.33	203.57	203.08	203.45	203.89	204.21	204.75	204.57	203.09	203.19	203.57	204.59	204.2	203.59	202.78	204.04	204.48	204.16	204.78	202.68	204.12	202.29
208.73	211.68	209.46	209.61	208.3	209.97	209.98	209.7	209.52	211.09	209.32	210.08	209.3	209.19	210.19	208.99	210.1	210.22	209.29	210.71	208.97	208.01	208.55	209.83	208.85	209.23	209.72	210.71	209.91	209.29	210.14	209.76	210.61	210.49	208.65	209.85	208.67	209.86	209.23	209.19	209.79	210.31	207.56	209.12	208.49	210.02	209.19	209.21	209.79	209.91
201.2	203.63	204.62	203.16	203.44	204.09	203.65	203.63	202.76	202.38	203.52	202.3	202.53	204.7	202.91	203.27	202.45	202.5	204.2	203.06	203.79	203.66	203.69	204.9	205.42	202.86	204.04	201.74	202.03	202.4	203.1	202.88	201.81	202.95	202.89	203.44	203.32	203.13	204.18	203.49	203.54	204.62	202.6	202.44	203.17	203.78	202.45	202.18	203.02	201.18
209.11	207.94	205.54	209.34	208.2	206.44	209.13	208.22	206.43	206.67	207.11	208.3	206.55	207.96	208.12	209.11	208.22	207.79	207.23	209.2	206.95	207.49	206.61	208.09	205.04	208.05	207.5	206.76	208.47	208.65	208.89	207.55	208.13	206.3	207.67	207.57	208.94	208.52	206.76	208.39	206.06	207.09	207.59	207.95	207.21	207.75	207.26	206.81	207.57	207.21
204.04	203.24	204.4	202.88	202.73	202.87	204.62	203.64	204.6	205.85	203.95	204.37	204.4	204.38	204.95	202.78	202.15	205.96	203.03	203.3	203.12	203.8	203.52	203.19	204.32	202.29	204.79	203.58	202.47	203.68	203.44	202.44	204.05	204.21	204.71	205.17	201.91	205.11	203.62	203.66	203.92	203.25	203.59	203.49	201.9	203.17	204.69	203.45	204.02	203.32
207.38	207.84	209.28	209.43	207.81	208.8	208.31	209.5	209.01	207.58	208.08	208.95	208.36	210.88	209.12	208.43	207.37	208.11	207.78	208.57	208.87	208.28	209.68	207.05	209.18	208.55	209.82	209.57	207.51	209.56	208.39	208.57	209.33	209.39	208.08	207.68	208.76	207.17	208.54	206.69	209.21	208.48	209.84	209.16	208.26	207.99	208.5	208.5	208.39	209.49
204.73	203.99	204.03	203.51	204.11	202.81	203.74	203.8	203.67	203.83	204.33	203.51	203.63	202.56	203.06	204.07	203.16	202.96	203.81	204.15	204.61	203.72	204.5	203.09	202.92	203.77	203.98	204.07	203.42	204.72	204.99	203.51	205.11	202.39	203.18	202.99	203.17	202.68	202.78	204.39	204.11	203.49	204.23	204.26	204.02	204.59	204.65	203.57	203.68	203.62
205.01	204.99	203.96	203.14	202.13	203.77	203.22	203.69	203.96	202.82	205.37	204.32	203.39	203.02	204.22	203.08	202.9	203.37	202.98	202.76	203.41	203.43	203.96	205	203.33	202.64	202.38	203.83	202.6	204.41	203.97	202.77	203.09	204.21	203.03	204.03	202.63	205	202.11	203.25	202.86	204.09	204.5	203.99	203.82	203.36	205.3	202.93	205.61	203.86
203.95	203.13	203.67	203.06	201.4	203.6	203.31	203.3	203.81	202.44	202.38	204.91	204.07	202.09	203.13	202.62	204.19	203.61	202.37	204.04	201.99	203.8	204.47	202.89	205.02	201.7	203.17	203.07	203.11	202.69	202.96	203.52	202.79	203.73	203.25	202.36	204.74	202.12	202.81	201.65	203.43	203.2	203.06	203.45	202.43	204.5	203.8	204.27	204.24	202.75
210.02	209.71	208.15	211.26	209.79	209.41	208.37	210.23	208.91	209.71	209.23	208.61	208.9	209.48	210.05	209.33	210.32	208.62	208.45	210.36	210.19	210.87	209.19	210.67	209.2	210.66	208.53	209.13	208.6	209.8	207.77	209.47	210.04	211.54	210.25	209.83	211.02	210.92	209.11	208.5	208.92	207.57	209.14	210.39	209.35	209.61	209.09	210.39	210.21	208.96
212.29	213.02	211.06	212.16	211.44	212.45	212.22	211.49	212.7	212.72	210.62	210.87	212.29	212.43	210.69	210.99	210.52	211.09	212.48	209.55	212.52	212.06	211.77	212.44	209.87	211.64	211.07	212.19	211.95	212.08	210.86	211.37	211.99	212.64	210.64	211.9	211.57	213.26	211.4	208.86	210.65	211.99	212.04	213.29	211.17	212.83	210.51	211.56	211.25	212.35
218.8	216.43	217.29	217.4	215.45	217.45	215.95	216.48	217.03	215.01	216.64	217.37	216.49	217.87	218.66	217.7	217.21	217.33	216.79	217.36	218.48	215.76	216.32	217.28	217.08	216.04	216.71	215.31	215.36	217.17	217.24	215.99	218.43	216.95	216.47	219.12	217.03	217.39	217.81	218.07	217.44	216.63	216.04	216.78	217.65	216.45	217.26	216.98	216.69	217.4
203.55	203.74	202.87	204.81	204.04	204.08	202.11	203.72	204.21	203.83	204.25	202.52	206.01	202.18	203.56	204.07	204.04	203.87	202.71	204.26	204.78	205.67	202.65	203.82	203.18	204.37	204.3	203.31	204.34	203.64	203.12	204.98	203.99	203.3	202.35	203.97	203.7	203.39	205.09	202.59	204.01	203.25	204.74	204.07	202.63	202.88	204.06	203.21	205.85	203.25
212.31	209.03	211.65	211.35	211.59	210.49	212.02	211.28	211.11	211.43	210	211.58	211.4	212.88	213	210.43	211.45	213.81	211.52	211.43	212.65	212.22	212.16	209.78	210.68	211.42	213.53	211.34	211.63	211.11	211.73	213.13	212.13	211.51	211.21	211.88	212.28	212.48	211.64	210.36	212.2	211.09	211.88	209.66	210.65	210.12	211.26	212.32	209.65	212.94
204.89	205.13	204.26	203.05	204.55	203.3	204.08	203.55	202.89	204.92	204.57	204.13	204.6	204.97	203.41	204.02	203.66	204.15	204.38	205.74	203.94	204.12	202.85	203.77	204.11	203.64	204.69	203.33	203.84	203.87	202.71	204.35	202.26	203.84	205.24	203.68	203.72	204.88	203.09	203.29	204.05	204.21	204.02	204.93	202.95	203.6	203.72	205.08	204.4	203.95
212.88	210.71	210.89	211.38	210.86	211.42	212.31	212.28	212.25	213.11	211.82	211.53	211.16	212	212.06	210.61	211.47	211.69	211.29	210.77	212.41	211.95	211.17	209.77	211.47	211.76	212.73	210.96	211.74	212.8	212.58	211.83	212.21	210.65	211.02	212.24	211.68	212.36	212.51	213.74	212.64	209.8	211.83	211.38	211.57	210.54	211.98	210.87	211.39	210.55
209.68	213.1	211.98	212.65	211.57	212.46	212.03	211.23	211.71	210.96	211.9	210.85	210.82	212.62	211.17	212.03	209.91	212.54	211.68	212.87	211.92	212.2	211.2	211.09	212.29	212.4	212.85	211.2	211.5	212.35	211.88	213.35	212.9	211.55	211.55	212.52	210.8	212.5	211.89	210.76	212.25	212.42	211.99	210.77	213.33	213.35	210.9	212.18	211.64	210.18
208.43	209.15	209.32	206.73	207.07	207.57	207.67	207.68	208.19	208.29	206	207.53	207.87	209.62	209.87	208.26	207.17	207.97	205.6	208.63	208.18	206.22	207.36	208.26	206.64	208.09	206.91	207.31	209.91	210.28	208.34	206.44	207.99	208.97	206.85	208.85	208.9	207.66	207.87	207.14	207.88	207.02	208.16	207.62	207.22	206.69	207.97	207.15	207.95	208.22
203.22	202.75	202.81	202.08	201.77	203.6	202.34	203	202.69	203.05	201.97	202.53	203.28	200.88	204.96	203.19	203.69	202.86	204.47	201.09	202.1	203.24	202.87	203.35	201.85	201.55	201.68	203.7	203.19	203.51	202	202.37	203.26	202.03	202.6	202.05	204.69	202.54	204.31	202.63	201.82	201.71	202.41	201.53	201.65	202.22	203.89	203.82	201.82	201.18
213.48	212.52	212.91	211.64	212.6	212.28	214.35	212.89	212.74	213.36	212.26	213.49	213.41	213.62	213.76	212.84	212.92	214.36	213.39	213.5	212.52	215.03	212.59	213.28	214.01	213.54	213.03	213.46	213.02	212.74	212.83	213.68	212.99	211.99	212.96	212.99	211.88	213.44	213.5	212.73	212.79	214.59	213.61	213.08	212.25	214.61	212.51	213.14	212.98	212.24
207.38	209.22	208.55	208.15	210.24	208.61	208.33	207.44	208.96	208.99	208.24	210.04	208.64	208.64	208.88	207.58	208.57	208.53	209.34	209.81	209.69	208.45	208.62	208.04	208.14	209.53	208.34	208.03	207.67	208.88	209.91	207.56	208.42	207.46	208.27	209.64	208.36	208.61	209.66	210.88	206.47	208.44	209.93	209.44	208.76	208.32	208.23	210.05	208.53	208.74
206.66	207.86	208.63	207.34	208.49	210.63	206.09	208.26	211.46	208.79	208.87	207.4	209.32	207.65	207.7	207.76	208.15	209.47	208.46	206.61	208.64	209.05	209.05	208.63	208.64	208.14	208.34	209.09	209.34	209.69	208.13	209.26	210.32	209.74	206.62	208.35	206.85	208.19	207.56	209.92	208.27	208.1	207.48	210.59	207.82	209.38	207.43	209.5	208.3	209.76
196.48	199.06	197.59	197.88	199.56	197.85	197.73	197.54	196.31	197.02	197.59	197.9	199.11	197.11	198.42	197.56	199.52	197.8	196.57	198.59	197.62	198.88	198.44	199.25	197.32	197.54	198.77	196.61	197.53	197.46	199.59	196.7	197.02	198.83	196.71	198.55	199.36	198.85	198.43	197.33	197.54	199.4	198.32	196.6	197.22	197.82	198.44	197.9	198.27	197.63
210.14	210.28	210.65	208.87	209.38	208.91	208.3	210.96	208.95	210.34	209.31	208.65	209.26	210.97	210.67	208.94	207.25	210.61	209.35	208.55	211.3	211.25	209.64	209.68	209.62	210.2	210.95	210.99	210.62	210.8	208.82	210.33	208.04	210.19	211.49	210.07	210.65	209.72	210.54	208.85	209.62	209.88	210.72	209.05	210.19	210.38	210.34	211.12	209.37	210.2
206.6	205.66	206.28	208.67	208.24	209.17	207.95	208.11	207.96	207.29	208.65	207.65	207.93	207.98	208.05	208.54	207.6	205.81	206.88	207.1	206.69	207.56	207.83	208.3	207.2	207.51	206.54	207.8	206.7	209.59	206.72	209.53	207.37	208.96	206.24	207.09	208.11	207.23	206.27	207.18	208.35	207.92	208.32	205.94	208.72	207.49	206.92	206.44	206.95	208.63
206.95	208.26	208.93	209.83	209.4	208.96	209	208.3	208.99	209.77	210.78	208.55	207.82	209.42	208.79	208.41	208.26	209.35	209.18	208.05	208.85	210.16	208.8	210.07	207.24	207.94	208.21	207.96	209.07	209.21	207.14	209.92	208.16	209.01	209.94	208.73	209.25	210.34	208.33	209.47	208.22	207.36	207.61	207.78	208.11	208.33	209.12	208.99	209.11	208.97
212.8	212.75	213.96	214.22	213.22	212.55	213.33	214.01	213.61	214.56	214.66	214.8	212.96	212.52	213.49	213.01	213.4	213.3	214.25	211.91	212.94	214.2	212.59	212.36	212.96	213.05	214.8	212.52	212.73	214.37	212.44	213.97	212.07	212.99	212.84	214.63	212.58	212.82	213.5	212.81	214.24	212.5	212.28	213.49	213.7	213.49	212.9	213.37	212.19	212.57
211.41	211.39	211.33	211.07	209.88	211.55	210.32	211.19	211.02	210.89	210.71	211.58	210.51	211.42	211.85	211.4	211.78	210.92	210.53	211.47	210.49	212.67	210.78	208.96	212.39	209.91	210.83	213.62	211.15	211.94	212.48	212.59	210.98	211.6	210.46	211.78	213.42	211.14	212.36	209.3	210.27	211.18	212.4	212.68	212.32	212.51	212.73	210.58	212.63	211.21
201.94	202.91	204.72	201.8	204.65	203.8	203.75	203.42	204.2	203.81	203.83	202.2	202.77	203.35	204.47	203.61	205.04	202.07	201.38	205	202.12	203.02	203.72	202.34	204.66	204.37	203.84	203.96	202.23	203.38	204.44	204.6	203.71	203.48	202.59	204.2	203.41	205.04	203.18	204.65	203.2	202.85	202.52	203.28	201.78	204.2	203.33	203.02	204.87	204.47
204.51	205.47	205.36	205.61	204.91	205.5	206.32	206.65	206.26	205.59	206.15	206.41	204.84	205.43	207.7	205.54	204.69	205.98	206.69	205.64	205.63	206.47	204.71	205.56	203.58	206.17	204.9	206.07	204.69	205.67	205.52	204.39	204.51	205.09	204.77	207.72	204.23	204.3	206.11	205.93	204.22	207.04	205.23	204.99	205.05	206.92	204.54	204.02	204.16	205.11
198.93	199.73	199.14	198.22	199.03	199.1	199.1	199.17	198.94	198.71	199.53	200.55	200.21	199.55	199.92	197.7	198.43	197.91	198.79	198.74	199.36	199.32	199.15	198.55	199.19	197.81	200.86	199.28	198.7	199.06	200.25	199.96	198.45	200.42	199.16	200.18	198.6	199.69	200.58	198.65	198.8	200.24	199.61	199.16	199.58	199.98	200.37	198.69	198.55	198.58
207.31	209.07	206.33	207.78	207.79	208.26	207.46	207.48	206.01	208.26	208.4	208.64	206.5	207.96	209.28	207.92	209.63	208.66	208.06	210.26	207.8	207.74	205.82	207.55	206.5	208.36	206.47	208.03	206.61	207.72	208.56	209.28	205.93	206.71	207.17	207.58	207.92	207.81	207.75	208	208.63	207.89	207.38	207.26	207.23	206.7	207.5	207.57	207.74	207.5
203.29	203.13	204.84	205.4	203.23	204.38	204.01	203.43	203.74	202.77	203.48	203.59	204.01	205.38	203.82	203.73	204.28	202.45	203.89	203.5	202.66	202.58	202.41	203	203.63	202.3	204.15	204.31	204.17	203.69	204.07	203.77	202.95	204.46	202.81	204.15	203.89	202.96	203.23	204.26	203.5	204.78	203.17	203.86	204.89	202.69	202.81	204.01	204.07	203.11
209.24	210.03	208.21	207.61	207.99	208.76	209.45	210.37	209.85	207.6	207.55	208.53	208.58	209.36	208.87	208.62	210.79	208.98	206.69	209.29	209.2	208.61	209.48	207.3	208.7	206.89	207.55	208.24	209.14	209.61	209.05	209.99	207.98	209.87	207.28	208.64	208.15	209.91	207.96	208.18	209.04	209.07	208.98	206.96	205.98	209.54	208.52	209.01	208.89	209.11
198.4	197.31	197.82	198.99	199.43	199.49	199.15	198.98	197.99	199.81	197.99	199.08	199.19	199	200.1	198.54	200.3	198.51	197.85	199.2	199.08	197.86	199.29	198.75	200.01	198.34	199.11	198.7	198.27	196.69	198.56	198.48	198.32	197.17	197.98	197.57	199.81	198.54	198.68	197.54	199.86	196.45	198.97	198.46	197.98	198.52	198	198.79	199.37	199.49
208.81	208.38	207.58	209.37	210.42	208.57	209.97	206.91	208.71	208.29	209.98	207.48	207.42	208.34	208.11	209.85	207.77	209.43	208.52	207.83	210.57	207.23	208.84	208.09	207.46	207.48	207.72	210.32	209.91	208.44	209.25	208.46	209.35	207.63	207.59	209.17	210.24	209.16	209.41	209.3	208.69	208.65	208.48	209.97	208.81	209.04	209.06	207.76	209.55	209.48
207.26	207.19	206.96	209.06	207.04	207.71	208.03	206.55	207.65	206.45	208.65	207.61	206.86	207.1	207.51	208.15	207.41	208.42	207.31	207.94	207.82	206.07	207.45	209.16	207.26	207.71	208.16	208.85	207.9	209.38	207.73	207.38	206.05	207.13	208.31	208.09	207.69	207.51	207.19	207.66	207.99	207.58	207.64	207.62	207.58	208.66	206.48	208.24	207.64	207.36
212.59	213.92	212.77	213.28	212.49	212.82	214.03	212.91	211.85	213.72	212.99	211.62	212.88	211.45	213.07	212.02	213.29	213.4	210.32	212.1	212.39	212.22	212.62	212.13	214.65	212.7	212.49	211.01	212.72	211.63	212.77	213.05	214.28	212	212.45	212.58	213.74	212.94	212.5	213.97	213.33	212.59	212.12	212.08	211.07	212.77	211.03	212.48	213.09	210.96
205.6	206.03	206.67	207.31	206.55	207.76	205.85	206.69	206.92	206.91	206.06	205.07	207.91	207.04	207.65	205.74	206.23	206.85	205.69	205.53	205.19	206.46	207.27	206.7	207.51	206.03	206.35	207.04	205.92	207.11	207.8	206.53	207.52	207.91	205.85	208.78	207.73	205.35	207.42	206.09	207.97	208.31	207.41	205.33	205.62	206.4	204.81	207.15	207.93	207.08
207.8	206.51	207.8	205.84	207.06	207.26	207.08	206.95	207.43	207.69	207.55	208.58	208.08	207.84	207.4	207.25	208.25	209.31	207.98	207.73	207.52	207.56	207.85	210.27	208.7	208.39	209.66	207.65	208.01	207.67	208.76	206.33	207.57	206.87	207.13	207.5	208.36	206.86	206.9	207.73	207.49	208.26	208.25	207.37	209.8	207.88	207.61	206.75	207.59	206.91
204.61	202.62	203.39	203.15	204.28	201.95	205.03	202.18	202.35	203.03	202.38	200.59	203.21	202.35	202.16	201.1	203.42	202.73	203.17	200.19	201.8	201.28	203.22	201.38	203.3	202.65	203.76	200.89	202.79	203.25	203.53	200.41	201.77	201.67	202.04	203.07	202.01	202.22	202.63	202.56	202.23	202.49	202.37	203.08	201.85	202.88	202.54	203.74	202.92	202.84
205.12	207.15	206.34	204.1	206.1	204.98	205.23	205.2	206	205.11	204.91	206.18	205.5	205.05	206.59	205.56	204.96	204.53	204.06	204.08	205.45	204.87	205.42	204.79	206.87	204.54	207.31	205.38	206.65	206.2	207.31	205.4	206.04	205.7	204.99	205.68	205.64	204.68	205.46	206.41	205.77	205.9	203.85	205.27	205.96	205.76	205.64	206.1	206.84	204.18
202.03	201.79	203.1	202.2	203.61	202.16	203.24	204.67	202.43	203.28	203.45	202.58	203.4	203.96	202.35	202.59	201.66	204.03	203.42	203.33	202.16	202.18	202.19	203.01	203.25	204.23	204.13	204.24	201.22	201.29	202.38	204.52	201.55	204.06	204.44	204.77	202.73	202.93	204.12	202.62	203.02	204.73	202.43	203.35	202.96	203.71	202.67	202.69	203.75	202.2
210.45	206.71	207.48	209.11	208.71	207.5	208.61	207.02	207.45	206.81	207.41	207.17	207.28	208.98	207.77	207.14	208.6	208.29	207.37	206.62	208.63	206.5	208.89	207.31	207.36	207.63	208.18	207.88	206.18	208.06	207.37	209.56	209.03	207.4	208.84	207.66	208.36	206.59	206.57	207.48	207.55	208.42	206.53	207.49	207.55	207.53	207.01	205.83	206.84	207.95
200.98	200.59	199.68	200.91	201.06	199.94	199.98	201.69	200.89	200.32	200.57	199.97	201.78	200.94	199.7	202.43	199.95	200.71	201.94	199.72	200.62	199.59	201.12	201.16	199.27	200.72	199.55	200.66	202.51	202.26	200.22	201.61	201.76	202.39	199.98	202.14	201.48	200.61	202.16	200.7	201.5	200.75	201.04	201.02	200.81	200.21	200.52	199.92	201.23	200.99
206.64	207.9	206.89	205.92	205.35	206.38	206.5	206.5	206.74	207.2	206.67	207.94	207.29	206.28	206.07	204.4	207.02	206.35	205.97	208.3	207.32	206.93	206.56	207.33	207.35	206.12	205.48	206.51	205.45	207.2	206.98	206.98	206.1	207.79	206.05	205.45	206.3	206.85	205.9	206.83	208.27	206.98	206.24	205.28	206.31	206.73	207.77	206.23	206.65	206.34
209.15	209.25	209.7	208.22	208.06	208.85	208.38	209.84	210.3	209.05	209.08	209.3	207.33	208.14	208.45	209.41	207.46	208.45	208.52	209.88	207.96	207.21	209.29	209.85	209.62	209.95	208.76	210.17	210.1	207.67	208.98	210.13	207.98	207.96	209.44	208.43	210.24	208.23	209.41	210.25	209.34	208.81	207.64	210.2	209.97	208.08	210.9	209.92	207.93	208.78
208.58	207.07	207.01	206.65	209.62	207.07	207.56	207.36	206.91	208.73	206.18	208.34	207.76	207.38	208.01	208.06	207.79	207.71	205.72	208.17	207.97	208.71	207.25	208.13	208.44	208.74	209.87	208.17	208.06	206.9	209.07	208.33	206.77	208.45	207.91	209.31	208.24	205.37	207.97	208.22	206.44	206.65	208.24	206.46	206.47	208.08	208.92	209.28	208.54	207
212.32	213.22	213.61	212.61	212.57	213.71	211.95	214.04	211.62	211.98	213.12	212.54	211.58	213.07	212.8	214.15	211.37	212.66	213.57	213.65	215.15	213.05	213.61	214.9	212.79	213.56	211.14	214.47	212.83	214.1	212.74	212.86	213.13	213.25	214.45	213.72	211.74	211.48	212.53	213.91	213.15	214.33	214.28	212.24	212.28	212.61	213.79	214.72	214.73	212.74
216.77	217.15	217.25	218.05	219.25	217.13	214.49	215.46	216.58	216.37	216.99	218.11	214.03	217.67	216.34	217.39	217.88	216.65	217	216.82	215.83	217.2	217.39	217.29	216.82	215.02	216.93	217.56	215.97	218.09	217.97	216.6	217.61	215.8	216.56	216.06	219.3	217.5	216.85	216.38	216.5	217.2	216.88	216.6	214.69	217.32	217.43	216.37	216.62	217.79
206.54	206.68	207.72	206.15	206.85	206.2	206.31	206.49	205.91	206.54	206.16	206.63	205.72	206.91	206.55	205.59	207.25	207.23	206.06	206.56	206.8	205.38	206.47	206.47	206.55	205.64	205.99	204.75	206	206.26	206.26	205.29	205.69	205.69	206.36	205.55	205.8	206.22	206.33	207.01	206.66	205.46	208.34	206.65	206.44	206.53	204.78	206.61	206.52	206.36
206.14	205.05	204.83	204.33	204.07	204.24	204.77	204.46	203.01	204.85	205.06	204.44	205.4	204.32	204.35	205.92	205.54	205.16	204.43	203.94	206.12	205.35	205.05	204.46	203.82	206.17	205.42	204.85	204.67	204.44	206.39	206.59	205.59	204.94	205.73	205.34	205.45	203.93	205.19	206.55	204.43	205.67	205.73	202.98	204.68	205.82	205.29	204.35	204.22	203.58
217.02	218.29	217.28	217.73	217.15	216.99	217.28	217.84	216.78	217.3	216.3	217.44	215.82	215.94	217.98	217.12	216.08	216.38	217.1	217.01	217.68	215.54	218.09	217.73	218.7	216.34	216.58	217.25	217.87	217.61	215.98	216.88	217.37	216.54	217.71	217.37	217.8	217.94	217.83	216.67	216.23	216.5	216.82	217.49	217.46	216.88	216.92	215.82	217.54	216.89
217.64	219.21	218.09	220.46	217.79	217.67	217.36	216.62	217.87	219.14	218.17	217.63	218.05	217.54	218.69	216.58	215.99	217.66	216.25	217.13	218.07	219.21	218.32	217.72	217.14	219.09	218.17	218.13	217.91	218.61	216.18	218.47	217.88	218.23	216.89	218.72	218.4	217.34	218.49	218.1	217.89	217.31	218.52	217.93	218.47	218.3	218.26	218.39	217.23	218.31
204.81	207.71	205.99	206.79	205.97	204.72	204.86	205.92	204.95	205.69	205.93	205.53	206.42	206.28	206.18	203.61	205.24	203.39	205.71	205.92	204.48	206.19	207.37	203.76	203.66	204.2	205.6	207.04	203.67	205.69	205.59	206.33	205.88	204.37	204.57	204.81	205.76	205.12	208.41	206.91	204.21	203.95	205.9	205.57	205.04	205.35	206.03	205.77	203.64	204.58
208.94	209.61	207.99	208.41	208.98	211.35	209.97	208.6	208.76	209.61	208.77	209	209.04	208.34	209.82	209.3	209.8	208.49	209.7	207.29	209.36	208.96	208.44	208.84	207.51	208.85	208.09	207.81	208.38	206.99	207.6	209.8	209.87	208.62	207.62	208.98	209.73	208.35	207.9	208.86	209.24	207.96	208.72	207.62	209.04	208.76	208.66	209.62	209.63	208.8
205.69	202.93	203.73	204.65	204.24	204.74	201.82	202.07	203.45	204.88	205.09	203.4	205.9	203.78	204.38	205.13	204.9	203.25	203.59	204.26	203.23	203.52	204.25	204.08	204.54	203.77	202.61	204.09	205.53	203.6	204.1	203.94	204.75	203.88	203.61	204.74	202.64	202.33	204.07	204.37	201.75	203.72	203.43	204.77	204.71	203.73	204.21	204.85	203.77	205.12
211.13	212.5	211.65	213.18	212.62	213.7	211.11	213.39	211.59	213.37	213.5	211.96	212.19	214.06	213.19	211.39	212.77	213.96	212.39	211.87	213.93	212.29	211.4	212.52	212.56	213.96	211.76	211.81	213.56	213.02	211.98	212.14	210.87	211.99	212.17	212.26	211.47	212.46	210.66	212.44	212.87	212.21	212.17	211.99	212.24	213.09	212.21	212.33	213.04	212.23
207.93	206.32	206.38	207.19	205.88	206.8	204.54	206.07	205.93	207.15	207.32	207.8	205.81	206.6	206.8	208.01	205.25	205.03	206.96	205.19	205.48	206.36	206.97	206.91	206.58	207.5	205.4	206.79	205.91	206.98	205.59	205.54	206.66	207.99	207.24	206.42	206.85	207.13	207.29	207.38	206.84	207.09	207.67	205.77	206.73	206.5	207.11	205.82	206.52	207.83
215.99	216.03	216.24	217.01	216.17	216.92	217.01	218.19	217.29	216.63	216.88	216.94	217.29	214.91	215.95	218.33	216.76	216.77	216.72	217.11	216.89	216.8	215.72	217.98	217.02	216.49	218.02	217.81	216.96	215.43	216.92	216.73	216.41	217.53	216.66	216.63	216.58	217.34	216.77	217.06	217.27	218.03	218.12	218	216.93	217.61	217.52	218	217.24	217.99
200.52	199.23	200.49	199.7	200.74	200.28	200.46	198.98	197.54	199.55	199.8	200	199.21	198.85	199.15	199.84	198.72	198.56	197.82	198.28	201	199.36	198.99	199.22	199.77	199.22	199.04	199.1	198.39	200.31	198.66	200.15	199.97	200.02	199.48	197.07	199.43	199.98	198.53	201.1	200.61	198.26	199.23	198.13	198.38	199.12	198.65	198.54	200.82	200.32
209.84	207.25	209.27	208.65	210.28	207	209.83	208.87	210.24	209.4	209.81	209.88	208.67	208.75	207.7	209.45	209.33	210.33	207.53	209.42	207.71	210.31	208.9	208.6	208.49	209.57	207.63	209.39	209.3	208.96	206.75	208.43	208.43	208.61	208.05	210.17	210.7	208.87	208.74	208.04	209.82	209.92	206.74	208.26	209.27	207.23	208.43	210.05	209.51	208.28
207.15	204.85	204.93	205.5	206.54	204.14	206.08	204.79	204.86	203.71	205.38	206.25	207.38	204.73	205.9	203.56	204.83	206.3	203.98	206.01	205.59	205.41	204.64	205.92	204.35	204.92	204.8	205.57	204.83	206.98	206.14	205.3	204.48	205.6	204.91	205.64	204.88	206.52	207.01	205.27	205.34	206.05	205.34	205.97	205.76	204.87	206.16	204.91	205.07	205.21
198.36	196.7	197.94	197.28	200.06	198.03	199.36	197.98	197.15	197.58	196.87	197.17	196.93	198.21	196.96	198.71	198.22	196.73	198.7	197.42	197.51	195.36	197.22	197.05	196.73	196.01	198.14	198.46	197.9	197.71	196.67	198.81	198.21	199.11	197.65	197.67	196.91	198.25	198.26	196.89	197.68	196.92	198.13	197.45	198.7	197.7	198.58	197.63	198.8	199.12
204.05	202.8	202.53	204.71	203.95	203.13	202.72	205.49	204.76	203	202.62	203.97	204.8	202.45	203.92	203.11	202.83	204.41	202.76	205.64	202.75	203.2	204.81	203.72	204.32	202.38	202.54	203.7	205.18	205.48	203.37	203.37	204.74	203.59	204.46	202.9	201.64	202.97	203.73	204.54	207.37	204.82	204.4	203.06	202.61	204.57	204.15	205.36	204.92	205.1
208.86	207.96	208.5	207.09	208.74	206.9	207.77	208.89	207.06	207.65	208.44	208.52	207.97	208.26	208.12	207.79	208.02	207.43	208.75	210.22	206.8	207.68	207.04	208.24	208.58	209.53	206.62	207.74	208.29	207.35	208.91	209.02	207	207.51	208.09	206.53	208.48	207.41	207.92	208.23	207.95	208.04	205.65	206	205.47	207.43	207.23	207.36	208.34	208.33
210.03	208.1	209.96	210.7	209.95	210.52	210.15	209.59	208.53	210.45	210.62	208.29	210.57	208.68	210	210.81	209.02	210.71	210.03	210.25	209.69	210.4	209.86	209.5	209.51	208.21	211.01	208.47	208.82	209.68	211.48	210.87	210.59	210.08	210.8	209.73	210.4	209.24	209.36	208.47	209.52	210.03	210.3	209.33	208.74	209.53	209.47	210.91	209	207.92
208.7	206.97	206.25	209.04	209.05	208.27	208.5	208.85	207.51	210.2	207.82	207.49	208.29	209	207.78	208.64	208.61	208.64	208.82	208.48	210.33	209.34	209.27	208.55	207.94	209.41	208.19	208.56	209.02	210.54	208.78	208.59	209.54	208.92	208.25	208.79	207.37	208.9	208.07	207.01	208.31	208.89	207.66	210	207.93	208.83	208.84	206.63	208.26	208.85
209.31	210.77	207.43	209.21	209.26	210.44	207.16	209.63	209.14	209.25	208.85	209.47	208.65	209.48	209.74	209.18	208.77	206.64	209.03	207.39	209.33	208.38	209.13	208.96	209.26	208.6	208.98	209.88	208.41	208.12	208.49	208.56	210.79	208.22	209.11	209.21	208.03	210.24	209.61	209.17	209.87	207.72	209.51	208.29	209.23	210.19	209.67	207.37	207.18	209.78
205.84	207.73	205.33	207.31	207.43	207.05	206.71	206.73	206.6	206.95	205.77	206.3	207.05	206.31	205.27	207.09	207.76	207.84	205.01	207.12	206.48	206.65	205.97	206.82	204.91	207.29	206.56	206.82	205.85	206.33	206.15	205.92	206.75	204.75	206.68	206.1	204.37	206.28	206.14	207.04	206.26	205.11	207.04	205.43	206.81	206.16	204.76	207.54	205.94	207.84
211.56	211.84	212.81	212.56	210.58	212.36	210.75	210.67	211.36	211.99	210.26	211.04	211.39	211.39	212.16	212.78	212.08	211.53	212.28	211.45	212.56	212.16	210.87	210.93	212.26	212.18	210.62	211.51	210.63	210.54	212.34	210.48	211.32	211.39	210.7	209.87	212.79	212.7	212.39	213.12	213.03	212.52	210	211.67	210.99	211.47	212.95	210.53	210.97	211.09
208.35	208.35	208.23	207.77	206.74	207.24	207.69	206.96	208.6	208.17	207.47	208.75	208.26	207.87	209.25	206.61	207.68	209.3	208.04	207.67	208.26	207.62	208.11	205.6	208.59	207.37	207.52	208.85	207.99	207.03	208.39	209.32	209.06	208.52	208.18	207.86	209.17	209.24	208.99	207.74	208.32	206.95	207.82	208.63	208.96	209.62	207.67	207.24	206.97	206.88
202.14	202.24	201.82	204.25	201.49	201.68	203.5	203.13	201.42	201.65	202.68	203.07	201.9	203.35	203.15	202.84	202.37	202	202.55	202.05	202.17	201.54	202.49	202.57	202.22	201.95	200.93	202.33	202.84	202.18	201.26	203.41	201.07	201.57	202.68	201.4	201.82	201.8	203.84	202.2	201.54	203.69	203.12	200.87	200.31	202.96	202.4	199.9	202.14	203.73
208.8	208.61	207.65	208.34	208.3	209.29	207.46	207.19	208.13	208.72	206.79	207.74	210.2	208.13	208.67	207.55	208.35	207.84	209.31	208.52	207.8	208.89	209.36	209.2	209.39	208.09	209.33	210.76	208.54	208.56	208.82	208.59	208.01	209.02	209.41	208.53	207.72	208.79	209.46	208.51	207.89	208.54	209.68	207.01	208.14	207.38	207.75	207.36	206.59	207.49
201.54	203.6	203.43	203.14	203.91	205.86	202.81	204.5	202.8	204.1	203.79	202.12	204.17	202.65	202.81	202.79	202.4	204.05	202.9	202.74	203.35	203.99	204.17	202.64	201.49	203.15	203.85	203.95	202.61	204.36	204.74	203.59	204.97	200.87	203.87	203.38	202.28	205.72	202.88	202.45	203	203.6	203.29	202.03	204.32	202.64	204.16	203.53	203.25	204.25
205.78	205.05	205.62	203.69	203.26	204.46	203.93	205.64	206.19	205.23	204.56	204.19	204.62	204.51	205.54	205.85	204.93	203.56	205.07	204.91	205.97	205.23	204.23	205.18	204.29	204.46	205.12	203.84	205.83	206.16	202.61	204.91	204.84	203.08	203.49	204.46	205.2	204.83	203.92	204.17	205.01	204.41	204.48	204.56	204.99	204.44	205.87	203.95	204.43	204.03
203.48	204.12	201.98	201.58	203.21	204	204.1	203.76	204.21	202.51	204.18	202.54	203.04	202.96	203.68	202.96	203.91	203.68	203.37	201.16	203.34	204.62	202.83	204.08	201.89	202.9	204.3	202.19	203.68	204.94	204.71	203.43	201.99	203.29	204.43	202.19	201.88	204.44	202.96	204.44	204.38	204.03	203.76	202.76	203.1	203.4	202.23	203.45	203.11	203.54
198.31	198.72	199.06	196.99	197.96	196.88	200.07	199.46	198.43	199.79	198.1	200.04	198.21	198.79	198.4	198.66	198.56	197.06	198.52	197.39	196.47	200.03	198.87	198.13	198.13	198.79	198.75	199.57	199.74	199.25	198.21	197.84	199.59	199.37	199.24	199.62	200.05	199.28	199.08	197.54	198.26	198.57	198.67	196.2	198.52	198.02	199.08	198.22	199.35	200.27
197.35	200.42	198.23	197.86	198.13	199.14	198.46	199.94	198.25	199.54	198.72	198.4	198.02	198.71	198.78	199.24	199.57	198.33	196.86	197.75	198.46	198.5	198.43	198.9	197.69	197.74	199.02	198.25	198.48	198.33	197.46	198.63	198.37	200.3	197.1	198.84	198.11	199.42	197.78	199.06	197.9	198.36	198.14	196.98	198.6	198.51	197.23	197.31	197.16	198.14
208.41	206.48	207.59	207.51	208.84	207.74	207.79	209.33	208.24	208.04	208.06	207.91	207.47	208.93	209.94	206.37	207.63	207.43	206.3	207.81	209.17	206.73	208.84	208.57	207.83	207.47	207.11	207.89	207.48	209.36	206.85	207.42	206.58	206.94	207.59	209.24	207.87	207.99	206.65	208.28	207.35	207	207.42	208.59	208.52	208.4	207.57	207.49	207.19	207.9
209.56	209.18	208.9	210.68	208.65	209.33	208.69	209.63	209.14	209.08	209.46	210.76	210.95	209.62	210.95	210.07	208.06	210.51	210.06	208.79	209.26	208.89	210.21	211.5	210.1	209.38	207.77	209.22	207.99	209.39	209.42	207.43	209.79	208.54	209.01	209.67	208.35	209.28	207.99	209.66	211.45	210.38	210.06	209.09	209.79	209.95	208.22	208.58	209.09	210.36
208.8	207.77	208.69	209.15	209.49	208.57	210.06	207.83	206.7	207.7	209.57	207.76	205.85	207.9	209.5	208.73	207.75	209.4	208.44	206.91	207.93	209.44	209.21	207.8	208.34	208.71	209.17	208.48	207.91	208.53	208.95	209.26	207.52	209.68	207.99	208.38	208.7	209.65	207.3	209.58	209.93	208.53	209.49	209.95	208.63	207.15	209.69	208.3	208.14	208.58
203.52	201.68	203.24	204.39	201.72	203.06	203.25	202.8	203.61	203.69	200.87	204.09	202.71	204.59	202.16	202.13	201.51	204.08	204.14	203.36	202.94	204.25	203.33	202.78	202.99	203.33	203.42	202.89	203.39	203.25	205.04	202.94	203.63	201.46	204.53	203.56	203.56	202.01	203.52	202.17	202.89	203.09	203.94	203.92	203.92	202.78	202.52	203.93	204.1	204.73
208.28	208.68	209.78	207.6	208.22	208.33	207.16	210.17	208.55	209	208.84	207.53	206.27	208.54	208	207.85	207.41	208.25	208.24	208.21	209.3	209.59	207.48	207.29	206.66	207.47	208.66	209.19	209.39	209	208.52	207.38	209.71	208.8	207.56	209.08	208.94	208.94	208.81	208.63	209.42	208.31	210.46	206.84	208.27	208.36	207.92	207.69	208.64	207.87
199.69	200.1	201.42	201.16	200.43	200.88	200.36	199.66	200.11	200.67	200.32	201.22	200.51	200.59	200.1	200.14	197.42	199.82	200.24	200.24	200.33	199.31	200.02	200.57	201.22	201.17	201.24	200.14	199.25	199.94	201.37	200.87	200.6	200.59	200.18	200.33	201.13	200.36	199.46	201.01	200.16	200.37	199.24	202.33	198.86	201.23	198.86	199.09	198.39	199.88
212.08	213.14	212.92	210.42	212.16	211.2	211.72	212.19	211.55	210.3	210.34	214.03	211.44	212.81	211.22	210.44	211.88	213.78	212.19	212	212.83	211.06	212.61	212.42	212.41	212.34	212.72	211.48	210.85	212.09	212.21	212.12	213.11	213.37	212.3	212.52	213.2	211.11	213.11	211.86	211.8	211.02	210.63	211.46	211	210.49	211.07	212.13	211.27	213.68
200.9	200.46	199.97	200	200.05	199.75	200.91	200.37	199.45	199.54	200.73	199.69	200.21	200.22	200.2	200.9	200.5	200.94	200.64	200.62	201.51	201.15	200.9	201.46	199.38	200.2	200.24	199.54	199.42	200.89	200.78	201.16	199.81	200.07	201.18	200.33	200.18	200.37	201.73	201.11	200.14	199.48	200.02	199.75	200.38	200.58	201.65	200.12	200.71	200.34
207.98	209.02	207.35	209.1	208.18	207.86	208.47	208.03	209.22	210	207.8	208.28	209.1	208.63	209.7	208.23	208.98	208.07	209.17	207.85	208.84	208.35	208.38	207.3	208.99	209.11	208.94	209.21	207.69	209.89	209.18	207.3	209.15	207.05	209.26	209.28	209.62	208.85	210.52	208.44	208.8	208.6	209.28	209.31	208.68	206.97	207.03	208.91	209.85	209.96
207.75	208.09	209.1	207.59	207.26	208.85	208.28	207.1	208.48	208.1	208.46	207.57	207.07	207.29	208.35	209.68	209.73	207.81	209.48	209.73	207.9	209.79	208.79	208.02	207.74	209.56	208.96	209.42	207.63	207.49	207.52	208.69	209.55	209.58	209.96	208.35	209.53	209.01	207.94	210.27	209.21	209.56	207.59	208.28	207.6	208.95	209.27	208.65	208.45	208.44
208.76	209.13	210.05	208.94	210.15	207.98	209.91	208.93	210.86	210.76	209.32	209.08	209.75	209.38	209.84	210.12	209.64	209.34	210.9	209.38	209.49	210.16	208.76	209.93	210.04	207.59	208.63	209.41	209.65	210.23	210.32	210.04	208.93	210.4	207.3	208.96	210.24	209.97	208.9	210.98	209.5	210.05	208.97	208.78	208.63	209.37	210.5	209.33	208.99	208.64
212.24	210.8	212.69	212.07	212.03	211.98	212.98	211.53	210.92	213.08	211.78	212.88	211.74	213.57	212.28	211.39	211.22	211.37	210.71	212.47	213.06	209.73	210.57	209.71	211.94	210.99	210.69	210.09	212.31	211.59	212.81	211.78	210.29	211.36	211.27	212.68	211.26	210.03	211.61	212.72	213.24	211.25	211.93	211.07	211.09	212.57	210.9	210.16	210.75	213.15
208.28	208.77	206.95	208.12	208.16	208.05	208.36	208.23	207.29	206.19	207.55	207	209.33	208.45	208.87	207.23	208.61	208.48	208.66	204.81	208.68	208.16	207.46	207.15	206.81	205.87	207.76	208.7	207.64	208.45	207.81	207.45	208.13	208.22	207.54	208.7	206.58	207.5	208.07	208.61	207.51	208.68	208.02	206.91	205.95	207.34	207.8	207.95	208.53	207.26
216.43	214.82	216.8	217.87	215.08	216.03	217.05	216.77	218.4	217.4	216.25	216.28	216.3	217.75	215.35	218.5	216.61	215.61	217.19	218.35	216.24	216.53	215.82	217.29	216.2	216.43	217.52	216	216.21	217.6	218.55	216.89	216.01	216.82	215.53	218.72	217.51	217.27	217.04	219.85	217.62	217.23	217.41	216.22	218.16	217.88	217.04	217.22	217.97	215.96
212.25	211.37	210.48	210.66	211.63	210.27	211.98	210.29	211.71	210.58	211.63	211.24	212.04	211.95	211.95	212.56	211.95	211.54	211.75	210.26	213.42	212	210.58	212.29	212.48	211.27	211.59	212.94	211.63	211.56	212.45	211.56	212.68	212.2	211.4	210.48	209.84	209.62	212.18	211.03	210.81	210.65	213.58	211.67	212.12	211.46	211.22	210.81	211.2	210.94
198.39	198.96	199.37	199.38	198.23	199.38	198.36	198.35	198.36	196.94	197.88	196.96	198.55	198.77	199.51	198.39	197.56	198.86	197.94	197.02	199.64	199.41	198.18	198.25	197.5	197.85	200.1	199.58	198.08	197.83	198.9	198.11	198.69	199.68	197.58	201.06	200.52	199.46	199.02	200.31	199.44	197.93	198.15	198.07	199.19	198.95	198.35	198.76	198.18	197.89
203.03	202.97	200.77	204.21	204.1	202.29	203.59	203.02	201.39	204.49	202.79	201.58	205.38	204.91	203.32	204.13	204.67	202.73	205.38	203.71	202.48	203.87	204.13	204.81	205.13	203.49	204.43	203.84	203.49	204.05	204.58	204.83	202.58	203.16	202.93	201.48	203.46	204.08	203.06	202.37	203.94	203.62	203.21	203.97	204.43	203.2	202.4	203.19	203.46	202.99
193.94	195.13	195.97	195.4	196.2	195.12	196.7	194.39	195.3	193.68	195.38	196.33	195.4	193.35	193.34	195.2	194.72	194.6	195.39	195.26	196.35	194.88	194.08	196.72	195.55	194.79	195.39	195.73	194.96	195.67	193.4	196.13	195.54	193.57	194.99	197.18	196.42	194.99	195.53	194.87	195.94	194.57	196.53	194.9	196.17	195.26	194.85	194.35	196.47	195.61
202.63	202.67	202.45	201.01	200.94	202.49	202.59	202.61	203.05	203.06	202.19	201.37	201.03	202.2	202.6	201.79	202.43	203.71	201.31	201.62	203	200.84	203.14	201.01	203	203.84	201.68	202.3	203.02	202.7	203.57	203.48	202.68	201.6	201.94	202.11	202.74	202.6	202.77	203.12	201.8	202.38	201.75	201.7	200.99	202.1	202.99	202.35	201.83	200.92
204.5	202.92	203.06	203.7	202.26	204.77	203.52	203.42	202.1	205.07	203.55	202.64	204.16	204.9	203.32	202.77	204.16	203.42	204.56	203.47	204.68	202.68	202.74	203.35	203.26	203.81	204.51	202.6	203.71	202.27	202.11	202.21	204.82	202.18	202.63	202.91	203.67	204.97	204.81	204.73	204.77	203.26	202.78	203.91	204.73	204.14	203.27	202.05	203.7	200.72
209.14	207.59	210.41	208.38	208.03	207.69	207.91	208.86	208.64	209.44	208.25	210.31	208.74	208.94	207.23	207.96	206.98	207.91	208.69	209.77	208.52	209.21	208.19	208.36	207.7	206.96	207.77	209.22	206.39	208.29	208.03	208.55	208.02	207.96	208.09	207.38	207.22	209.01	207.61	209.25	208.05	210.5	208.16	209.8	208.35	207.94	207.43	208.78	208.82	209.86
197.39	197.83	200.88	198.63	198.51	198.54	199.92	198.22	198.29	199.65	198.81	198.46	198.93	199.03	198.97	200.05	197.75	198.09	199.05	198.76	199.62	198.74	198.44	199.84	198.75	198.08	197.96	199.43	199.99	197.67	197.44	198.14	198.28	199.59	199.06	196.58	197.79	198.7	199.29	198.68	199.15	198.16	198.54	198.44	198.3	197.47	199.13	198.38	197.4	198.11
200.54	199.15	197.51	199.71	197.89	199.33	198.34	200.32	197.79	198.73	197.83	198.48	198.62	198.17	198.31	197.76	198.73	197.51	198.25	198.89	197.69	200.22	198.92	197.49	197.36	199.52	198.82	197.74	197.48	198.35	196.71	198.36	198.41	199.08	198.1	199.28	198.29	198.39	198.51	199.23	197.93	200.36	199.19	198.88	197.81	198.46	197.4	199.11	198.93	198.6
216.28	216.28	218.09	217.63	219.68	216.81	216.37	216.4	216.76	217.43	217.65	216.76	217.17	217	216.44	215.65	216.32	216.65	217.31	215.41	217.7	216.1	216.51	216.63	217.72	217.86	217.14	217.24	216.22	216.18	216.14	216.74	214.91	216.48	217.58	215.89	216.26	216.48	217.42	216.96	216.64	218.92	217.37	217.38	215.85	216.8	217.57	215.37	217.17	216.84
202.83	201.83	202.12	203.53	205.22	204.16	202.87	204.72	203.71	203.69	203.8	203.09	204.88	205.31	202.6	205.87	204.18	205.03	202.98	204.62	202.23	203.98	204.6	203.04	204.67	204.77	205.29	203.48	204.27	203.71	203.05	203.66	202.9	204.31	203.48	203.25	203.48	205	204.09	203.06	202.78	204.2	203.59	203.15	202.39	204	201.58	203.73	200.92	203.27
208.13	207.38	208.51	206.73	207.33	206.26	208.06	206.9	206.8	207.33	208.02	208.28	208.14	205.28	207.48	207.08	206.24	207.4	207.9	207.6	210.24	207.73	208.16	207.48	209.09	208.52	208.29	208.11	206.71	208.77	206.85	208.33	208.61	206.02	206.94	207.66	206.56	206.66	206.54	207.08	208.72	207.47	207.1	207.51	208.48	207.15	208.59	207.62	207.3	206.71
217.76	218.96	218.81	217.21	216.95	220.3	217.79	217.55	216.57	217.19	217.64	217.88	217.77	217.86	217.51	217.01	217.27	217.37	218.17	217.93	218.25	219.05	217.15	217.93	218.6	217.32	217.87	217.72	218.63	218.5	218.22	217.84	217.92	218.15	217.76	216.67	219	217.73	217.95	217.97	219.61	219.03	218.58	217.68	217.78	216.79	218.06	219.58	218.03	217.85
212.84	213.75	211.14	212.73	212.89	212.62	212.65	211.9	213.85	211.8	214.03	214.05	212.98	215.04	210.65	211.78	213.65	213.27	212.61	212.67	213.42	213.16	213.52	213.16	212.12	214.48	212.77	213.53	213.12	214.53	211.56	210.58	211.75	211.78	213.85	213.31	214.25	211.53	213.13	213.97	211.23	213.48	212.05	214.22	212.1	211.77	211.99	212.98	213.66	212.31
206.33	207.08	207.65	209.11	209.55	206.97	208.38	207.48	207.24	207.57	207.9	207.06	208.39	207.13	207.35	205.92	207.46	207.91	208.02	207.51	208.2	207.43	205.83	208.01	208.12	207.31	208.19	208.17	207.65	207.95	206.24	206.63	207.29	205.9	207.72	205.98	206.41	206.61	208.34	207.95	206.79	207.43	208.07	207.5	205.7	208.13	208.38	207.18	207.74	208.75
203.75	203.11	204.4	203.55	204.76	204.06	203.94	202.71	205.12	204.47	204.62	203.78	203.41	202.99	203.6	203.22	202.64	204.33	203.86	203.95	203.56	204.09	204.01	202.56	204.09	204.29	204.55	204.1	203.84	203.55	206.12	203.34	205.11	204.95	204.23	202.75	204.54	204.71	203.5	204.68	203.57	204.07	203.72	203.46	203.78	202.69	204.71	206.19	203.36	205.08
202.32	204.09	203.19	204.13	202.96	203.16	203.25	204.23	203.63	206.56	204.42	203.01	204.17	202.26	201.82	205.27	203.53	205.89	202.9	202.85	204.92	204.92	203.32	203.81	204.58	204.12	204.52	203.92	204.67	205.59	204.67	204.16	203.44	203.86	203.84	203.08	203.62	204.89	202.85	203.59	202.77	203.79	202.85	204.65	203.21	203.71	203.12	201.66	203.66	202.24
202.37	201.47	204	204.28	202.58	204.43	203.19	202.71	202.69	202.94	204.42	203.74	204.13	201.73	203.05	205.03	202.14	203.69	203.92	203.57	202.14	203.9	204.45	204.14	202.59	203.83	203.08	202.15	202.86	204.34	204.68	203.3	202.71	202.16	203.59	203.31	203.41	202.82	203.16	202.9	202.36	202.53	203.81	203.5	203.13	201.89	202.26	204.35	203.24	201.96
204.12	204.42	203.99	204.21	205.49	205.06	203.32	204.78	205.16	203.4	203.12	204.57	202.5	202.25	204.27	203.87	203.3	203.44	203.22	203.55	202.42	203.52	203.45	203.83	203.83	203.56	204.25	203.03	203.47	203.54	203.36	202.53	202.07	203.25	204.21	203.85	203.45	204.16	206.33	203.07	203.98	202.96	203.3	204.13	202.23	203.91	203.72	202.28	204.4	202.76
216.25	217.22	217.64	216.14	216.71	217.6	216.34	216.57	216.47	216.59	216.67	216.51	216.76	217.05	218	216.98	218.83	217.43	217.91	216.98	217.36	216.32	216.7	216.99	217.91	215.04	217.17	216.76	217.79	216.39	218.22	216.04	218.23	218.05	215.14	216.64	217.47	219.33	217.35	216	217.01	215.91	216.24	217.95	217.02	216.37	216.79	217.76	217.23	217.56
207.48	208.25	209.13	208.7	209.33	208.61	208.79	209.97	208.83	209.71	208.04	207.48	207.7	209.87	208.96	209.27	207.71	209.24	207.83	207.68	208.49	208.53	209.27	208.99	208.3	207.83	208.56	209.06	208.83	208.96	208.69	209.6	207.75	207.25	208.02	208.54	208.96	209.41	208.36	209.59	209.19	208	209.18	209.33	208.49	207.14	209.16	208.61	209.79	208.25
210.49	207.83	208.41	208.8	210.44	209.36	209.79	208.83	208.58	208.17	207.99	209.16	208.25	209.07	208.58	209.68	209.72	209.44	207.87	208.18	207.73	207.2	209.36	209.09	207.56	207.9	208.19	207.95	209.12	207.47	210.38	209.24	209.9	207.6	208.21	208.53	209.35	208.82	207.39	209.07	207.32	207.95	206.8	208.02	207.72	208.84	208.72	207.65	210.23	207.81
208.21	206.86	209.83	206.62	208.07	209.25	208.74	208.26	208.93	208.1	209.44	208.86	208.89	208.3	207.82	207.9	208.11	210.82	209.09	208.03	208.55	210.39	206.87	209.6	209.91	209.9	208.12	207.85	208.76	208.79	208.2	207.16	208.72	209.09	209.19	208.31	208.57	209.06	209.54	209.48	210.56	208.53	207.71	209.05	208.3	209.79	208.35	207.43	208.2	208.13
204.34	204.69	205.32	205.25	206.08	206.45	204.81	204.84	205.71	207.3	203.71	205.21	205.73	203.98	206.04	205.02	205.7	204.56	207.04	203.16	206.65	206.42	205.03	207.68	205.74	205.01	205.26	205.17	205.41	205.83	206.59	205.16	206.11	205.03	205.28	205.49	205.9	206.11	205.82	207.01	206.32	206.06	206.45	204.89	206.69	207.01	204.94	205.13	205.54	204.36
212.3	211.26	212.43	212.93	212.45	212.74	212.36	211.73	212	214.17	213.9	214.02	213.15	213.6	212.24	213.79	213.24	212.47	213.67	212.72	213.51	213.81	213.07	213.63	212.9	211.55	214.8	213.12	212.54	212.23	213.58	212.83	213.39	213.09	212.67	211.49	213.43	213.13	214.17	212.81	213.85	212.76	213.47	213.13	214.49	213.02	213.72	213.52	212.78	211.68
204.3	203.73	203.19	204.56	205.31	203.44	204.07	202.48	203.7	202.72	204.59	204.09	203.13	203.52	201.62	202.48	203.14	203.85	205.82	203.07	204.14	202.86	204.75	205.22	204.52	205.04	202.77	202.51	204.03	202.98	202.2	203.21	205.12	203.4	203.27	203.93	205.16	201.91	204.24	203.66	203.74	202.74	202.97	205.59	204.39	205.52	203.67	204.54	204.12	204.7
217.6	217.43	218.91	217.36	218.1	217.43	218.56	218.92	216.78	216.2	219.17	217.2	216.41	217.57	217.52	218.57	218.54	218.03	216.67	218	217.96	217.85	218.87	216.36	217.68	218.53	218.48	215.71	217.5	219.34	217.85	217.54	217.96	219.17	217.96	217.68	218.35	217.92	218.15	218.01	218.16	218.05	216.54	218.01	217.01	218.13	217.34	217.57	219.7	217.07
202.77	204.3	205.99	204.55	204.37	202.75	202.67	204.06	203.63	203.31	203.31	203.32	203.86	202.86	201.71	203.46	202.85	203.51	203.52	203.58	203.74	203.46	202.74	204.74	202.98	203.37	203.81	206.3	204.23	203.41	202.73	205.33	202.61	205.18	203.39	203.74	201.83	204.43	203.49	205.9	202.91	204.82	203.47	202.13	203.27	205.1	203.31	205.38	204.47	205.21
208.8	207.73	207.4	208.81	209.11	209.96	207.93	207.82	207.98	207.48	208.64	208.6	207.72	210	209.64	208.36	207.71	208.08	208.34	209.16	206.52	207.93	208.61	207.14	208.05	209.45	208.11	208.81	209.61	208.87	208.5	209.28	207.37	208.76	210.37	208.67	208.48	208.61	208.92	208.72	208.5	208.58	207.32	207.96	206.69	209.1	207.39	208.45	210.26	208.58
200	200.47	200.04	200.16	198.04	198.65	200.22	199.62	199.95	199.63	200.03	200.54	200.06	200.04	199.52	200.26	198.08	200.66	200.07	199.12	197.62	199.62	198.93	199.29	198.91	200.11	198.41	199.08	199.63	200.16	199.28	199.62	197.96	199.25	198.27	199.78	201.41	198.81	200.29	201.32	200.34	200.34	197.48	199.81	198.21	199.46	200.78	200.85	200.12	199.2
207.52	208.8	209.83	208.93	207.44	208.19	208.66	207.67	210.43	208.93	206.55	209.48	208.52	208.45	207.74	208.1	208.12	208.27	208.25	207.71	207.9	208.96	209.79	209.76	206.89	207.77	209.9	207.76	207.99	208.33	208.73	207.96	209.72	207.27	210.15	210.05	209.34	209.26	208.64	209.08	209.08	208.54	208.8	207.65	208.16	206.67	208.15	208.71	209.6	209.49
201.99	201.44	204.01	203.99	203.67	204.16	204.2	203.77	202.95	202.36	203.08	202.6	203.42	204.62	202.29	203.03	201.82	202.51	201.43	203.7	202.41	203.52	202.89	202.47	203.06	202.69	202.66	203.94	203.91	203.8	201.76	204.04	203.27	204.63	204.11	202.03	203.54	202.84	202.04	204.03	203.48	203.28	203.04	202.94	204.45	202.73	204.06	203.88	201.55	202.51
203.64	204.79	205.22	205.05	204.08	205.09	203.56	206.17	204.74	205.33	205.19	205.84	205.06	205.07	205.12	205.5	204.03	206.16	204.56	204.56	206.3	204.47	204.24	203.76	205.23	205.08	205.1	205.69	205.32	204.38	203.5	205.17	205.45	205.71	204.29	204.93	205.8	203.69	206.62	204.61	203.77	205.1	205.56	204.21	204.1	205.27	205.78	204.61	201.71	203.13
209.76	209.37	207.53	209.05	208.48	209.02	210.68	209.02	209.86	210.44	211.27	211.08	210.53	208.53	210.66	209.6	210.63	208.64	209.69	210.27	210.24	209.87	209.43	209.67	207.93	210.45	210.02	208.01	208.81	208.89	208.37	208.6	208.9	211.34	208.91	208.83	208.71	209.27	208.81	209.25	209.5	208.85	209.48	210.81	209.85	208.11	208.2	209.57	210.82	209.48
209.49	209.57	209.2	209.42	208.39	209.85	207.78	210.26	210.17	208.42	210.75	209.71	209.95	208.99	208.53	209.47	210.01	210.24	209.35	210.54	208.96	211.34	209.37	209.32	209.49	209.04	208.99	209.25	209.71	209.28	209.81	208.87	209.39	209.65	209.9	210.78	209.09	209.7	211.08	210.53	209.97	209.26	209.96	210.09	211	212.58	208.54	208.89	209.75	208.43
204	203.14	204	204.9	204.18	203.25	202.47	204.13	203.33	204.79	203.98	203.87	204.25	204.38	203.09	203.49	204.25	203.75	203.43	205.14	203.64	203.59	205.41	204.47	204.25	204.36	203.19	204.26	203.39	203.04	204.02	204.2	204.78	205.05	204.99	204.83	205.24	203.96	204.07	202.53	203.97	203.91	204.11	203.51	201.96	203.69	201.32	205.13	204.23	203.83
209.12	209.1	208.86	210.04	208.04	209.77	207.11	209.57	207.94	207.4	208.28	209.25	207.52	207.72	208.22	211.04	208.06	209.93	208.44	210.12	208.36	208.05	209.77	208.96	207.5	208.87	208.64	208.71	209.37	208.43	209.03	208.19	208.02	209.83	208.92	208.16	208.28	207.43	209.78	209.26	208.86	208.72	209	208.05	208.91	208.75	209.86	208.96	208.62	207.69
207.47	209.34	208.37	207.8	206.5	207.44	208.83	209.72	207.79	207.67	208.59	207.3	206.75	207.39	208.75	209.66	207.89	208.6	207.6	207.21	207.68	207.95	208.13	207.37	207.71	205.25	207.35	207.48	208.7	208.7	208.54	207.73	209.48	207.58	206.63	208.07	207.16	207.22	209.06	206.96	208.35	206.97	205.71	205.73	207.3	206.67	207.94	208.56	206.62	207.44
206.11	204.05	205.2	204.37	204.76	204.7	205.2	205.51	204.73	206.07	205.71	204.87	206.19	207.87	206.1	203.87	205.32	204.59	204.48	204.77	205.17	206.38	201.92	205.36	203.81	203.11	204.57	204.38	204.54	205.2	206.4	205.7	204.73	204.89	204.85	205.19	204.26	206	204.94	203.92	204.59	205.01	203.15	206.47	205.02	204.38	205.77	202.64	202.91	203.46
205.32	204.2	204.39	204.55	203.5	204.26	206.72	204.9	205.79	205.01	204.51	202.94	205.39	205.13	205.13	205.4	205.73	203.87	205.47	204.79	205.37	203.32	206.52	207.1	203.91	204.37	206.46	205.27	203.91	204.4	203.91	204.45	205.21	204.62	207.04	204.64	204.07	203.8	205.85	204.54	204.84	205.71	206.11	204.18	204.08	204.7	205.02	203.96	204.97	204.72
209.51	209.54	207.17	207.89	208.16	207.5	207.68	207.94	207.8	206.9	208.46	207.3	206.34	208.95	207.36	209.11	207.65	208.78	209.73	209.09	209.73	208.21	209.46	208.07	207.6	208.33	208.99	208.23	207.5	208.31	209.41	208.21	207.28	207.03	208.9	208.51	207.22	208.34	206.93	208.74	208.5	207.65	209.42	207.5	207.28	207.8	207.91	208.73	206.19	207.7
216.02	215.76	215.98	217.79	217.58	216.98	216.51	217.15	216.72	217.03	216.43	216.87	216.25	217.03	217.58	217.54	215.8	216.89	217.13	217.78	216.41	215.42	216.36	216.94	217.63	216.57	217.19	216.5	216.13	216.27	216.29	216.86	218.93	217.54	216.69	217.12	218.1	217.11	217.39	215.9	216.79	216.23	217.37	215.22	216.56	216.19	217.44	216.53	216.25	217.96
201.25	202.41	201.84	201.5	202.14	200.02	199.77	200.62	200.86	200.02	202.87	201.22	201.56	201.32	201.68	201.58	201.9	201.38	201.44	202.17	200.62	201.3	201.76	200.86	202.46	202.65	200.68	201.18	200.88	199.94	203.6	200.85	199.68	199.42	201.27	202.21	201.45	202.19	199.6	201.39	201.16	202.42	200.3	201.69	201.03	201.33	201.46	201.16	202.51	202.35
206.57	205.89	207.26	206.62	205.7	205.56	205.12	204.34	206.89	206.11	205.68	206.88	205.41	204.39	206.93	205.58	205.06	205.41	204.48	206.4	206.59	205.48	206.65	205.53	204.94	204.42	205.2	204.99	204.93	205.04	205.68	205.23	205.66	204.88	204.93	206.03	204.79	206.62	203.71	205	207.28	206.39	206.16	205.75	207.71	205.2	205.35	205.25	206.01	205.17
200.53	200.27	201.65	199.22	201.12	199.22	202.08	200.38	200.7	201	198.67	199.75	198.79	200.06	199.44	200.91	200.06	201.55	201.21	200.35	200.57	201.5	200.03	201.7	199.15	201.87	200.27	200.23	199.57	201.91	200.12	199.23	198.76	199.78	201.82	201.6	200.87	199.21	200.84	201.62	200.07	202.11	201.95	200.8	201.48	199.74	201.9	200.58	198.63	200.67
211.91	213.97	213.03	213.24	211.99	210.98	214.45	213.42	212.08	213.5	213.43	213.74	212.08	214.12	213.18	213.18	212.01	211.82	213.33	213.64	212.09	213.5	211.71	213.93	212.46	213.46	212.6	212.93	213.8	211.24	212.45	213.7	212.29	211.65	212.57	213.47	212.31	215.26	213.27	213.77	212.72	212.37	213	212.55	211.32	212.8	212.54	213.38	213.74	212.93
208.02	208.64	209.39	206.91	209.77	208.27	209.21	209.07	210.62	209.03	207.87	209.35	208.56	208.66	207.71	208.13	209.1	207.78	207.23	208.42	208.89	207.47	207.34	205.58	208.67	209.11	209.61	208.22	209.67	208.25	209.46	207.74	208.92	209.21	207.25	209.95	208.52	209.6	207.86	208.95	208.8	206.73	208.06	208.78	209.23	209.4	207.65	208.81	207.73	209.05
209.76	210.01	209.4	209.62	209.43	210.46	210.21	208.22	211.42	210.3	209.98	207.8	209.97	210.11	208.71	210.04	210.55	210.93	208.84	209.06	209.48	208.45	210.71	208.99	210.05	208.3	211.05	209.21	209.39	209.8	210.03	208.87	209.9	211.21	208.91	211.42	209.41	209.14	208.78	212.27	210.71	208.11	209.14	209.17	209.48	209.39	209.21	210.19	208.3	209.2
204.24	202.81	204.66	204.61	204.39	203.47	204.77	204.8	204.86	202.83	204.81	203.79	203.37	205.32	205.52	203.9	204.74	204.33	204.47	204.59	204.28	204.58	205.41	204.88	204.79	204.66	204.84	204.91	204.63	203.85	204.75	205.92	203.67	205.06	205.31	205.24	205.47	204.93	206.14	205.85	205.02	204.49	204.52	204.85	205.09	206.98	202.99	205.98	204.75	204.21
209.58	207.23	207.82	208.87	207.73	208.14	208.65	208.24	208.32	209.04	209.73	208.55	209.61	207.39	208.95	208.21	208.79	208.28	208.83	208.85	209.54	209.48	207.8	209.11	209.5	209.82	208.01	210.27	207.8	210.1	208.29	207.66	210.13	209.4	208.14	208.2	208.57	207.76	208.61	208.33	208.63	208.16	209.46	209.51	210.15	209.03	207.45	207.75	209.04	207.55
198.01	196	199.14	199.53	197.99	198.31	198.37	196.85	197.55	198.8	197.78	197.51	197.9	198.14	198.42	196.97	197.53	199.28	197.1	197.23	198.01	197.91	197.19	198.18	197.72	198.23	197.37	197.62	195.93	197.82	197.72	199.44	198.5	199.54	198.59	196.22	198.16	197.15	198.67	198.59	198.13	197.49	197.48	196.99	199.48	198.53	197.56	197.68	198.8	196.36
219.91	219.07	218.31	217	216.54	218.61	219.34	217.89	219.21	217.17	219.09	219.14	218.4	216.84	218.38	218.2	218.24	218.17	218.21	217.62	216.34	218.64	218.59	218.03	217.54	218.32	218.01	217.9	217.01	217.19	218.38	219.76	217.78	216.56	219.08	217.45	218.14	218.85	216.16	217.16	217.85	216.82	216.03	218.84	218.45	217	218.39	217.09	217.5	218.53
201.62	202.22	201.82	200.92	200.83	202.41	200.1	201.04	199.5	202.26	200.97	201.04	200.57	200.76	201.48	203.09	200.86	200.52	200.86	201.34	200.74	201.48	200.24	202.1	200.51	201.37	201.63	202.02	201.44	201.18	201.63	200.3	200.81	203.22	200.96	200.2	200.7	200.74	202.69	200.91	200.88	199.66	200.25	201.82	202.39	202.01	202.26	200.52	201.11	201.33
208.79	209.59	208.66	208.39	208.99	209.32	208.56	208.71	210.41	208.58	208.99	208.1	210.91	207.81	207.02	209.36	207.65	207.38	208.58	209.49	210.45	208.63	209.35	207.76	208.52	208.8	208.94	209.36	207.88	209.67	207.68	210.63	208.93	209.38	209.25	206.35	209.35	208.47	208.77	208.43	208.37	208.83	209.08	206.58	208.51	209.68	209.07	210.73	208.5	209.15
202.2	201	201.94	202.19	201.89	203.74	202.26	203.03	201.24	201.81	203.92	202.54	202.23	201.36	202.57	203.02	202.17	202.05	202.1	202.27	202.45	202.06	200.8	201.45	202.44	202.83	202.14	201.84	202.49	203.11	201.29	201.55	202.47	203.18	203.23	203.02	203.06	203.05	202.18	204.44	202.12	200.97	202.65	203.51	203.4	202.97	200.99	201.81	202.16	202.34
197.17	197.63	198.17	198.64	198.83	197.69	199.48	198.3	198.72	197.16	197.67	198.2	199.05	197.75	196.63	198.4	199.02	197.6	197.69	198.36	198.12	199.63	197.82	197.38	198.7	198.47	197.87	198.02	198.33	196.71	196.55	197.87	198.2	197.46	196.99	197	197.9	198.26	197.23	199.09	198.35	198.73	198.15	198.03	199.19	197.56	199.3	197.58	196.92	197.08
195	195.39	195.81	195.15	195.82	194.85	194.51	195.84	194.37	195.39	196.55	195.6	195.19	195.64	195.2	195.28	195.76	194.73	195.07	195.29	195.3	195.46	196.25	194.98	195.38	194.81	194.97	194.96	196.54	195.12	196.08	194.72	196.42	194.75	194.31	194.14	195.4	194.29	194.7	194.85	196	194.78	194.77	195.04	194.67	195.7	194.24	193.95	194.1	194.49
212.81	214.12	214.38	214.08	213.39	213.17	214.75	213.95	213.05	214.53	213.63	212.58	213.98	214.52	213.29	213.5	213.4	213.66	214.01	213.97	214.03	213.1	214.06	214.41	214.19	213.47	214.65	213.6	213.62	213.05	213.02	214.94	213.11	212.61	213.3	214.03	214.73	213.37	213.61	212.07	212.78	214.28	214.31	215.2	213.23	214.46	213.92	214.24	215.05	213.87
200.46	199.83	199.3	198.02	198.62	199.69	199.41	198.48	199.45	199.83	200.5	198.19	198.04	201.15	197.95	199.96	199.08	198.05	198.83	199.81	200.36	198.89	200.01	200.43	200.12	200.46	199.33	200.4	200.96	199.08	199.79	198.93	199.97	199.71	198.24	198.5	199.61	199.3	199.2	199.41	200.3	200.49	199.71	199.32	197.22	198.97	198.92	199.39	198.67	198.89
218.31	217.73	219.06	218.96	218.34	216.02	218.69	218.14	217.58	218.14	217.75	217.3	216.77	218.13	216.71	218.34	217.55	217.05	218.58	218.98	218.64	218.01	217.13	218.76	217.19	218.27	220.03	218.33	218.22	218.2	218.5	218.55	218.95	218.88	218.27	217.51	216.57	218.14	217.79	217.71	218.1	216.81	217.63	218.08	215.67	218.45	217.67	218.84	218.8	218.5
207.46	208.38	210.57	207.54	208.27	209.43	209.25	210.08	209.34	207.41	208.28	208.92	208.03	207.58	207.89	208.12	210.8	207.86	209.6	210.85	210.24	209.32	209.74	209.67	208.03	209.27	208.07	208.8	210.12	208	207.76	207.73	207.53	208.61	209.29	209.78	209.77	208.8	208.34	208.67	208.55	208.09	209.52	209.28	208.63	209.07	209.24	208.11	208.98	208.64
195.17	195.14	194.3	193.65	195.23	194.77	193.2	195.45	193.3	195.14	194.04	194.12	192.42	194.47	193	193.34	195.31	194.5	193.63	192.75	193.21	193.54	194.41	194.7	194.47	193.31	195.7	194.94	194.24	193.85	191.85	195.99	193.16	195.32	194.1	193.66	195.89	193.12	195.98	193.99	194.25	195.26	193.94	193.73	193.79	194.47	193.83	194.04	193.99	194.27
213.93	211.99	212.31	213.51	213.94	211.47	211.93	211.57	212.42	209.73	212.45	213.41	212	212.7	211.41	211.36	213.29	211.21	214.92	211.35	211.03	213.08	213.47	211.2	212	211.47	212.23	214.05	210.85	214.1	211.84	213.19	213	212.21	212.09	211.99	213.1	213.06	212.21	213.35	212.5	211.65	212.09	213.16	211.58	212.99	213.83	214.37	212.95	214.15
211.2	211.77	210.98	211.19	212.69	212.74	211.96	211.56	211.51	211.68	212.03	211.56	212.04	211.64	210.81	210.21	211.25	212.06	209.33	210.89	212.42	210.93	211.08	212.01	209.96	211.12	212.36	211.37	210.89	212.08	210.59	211.74	211.02	210.75	211.73	211.99	211.85	212.46	212.43	210.99	211.4	210.1	211.59	211.35	212.99	212.05	212.34	210.76	211.45	211.7
202.17	203.42	203.12	204.41	204.61	203.02	203.24	204.91	203.26	205.14	203.01	202.68	204.28	202.69	202.31	204.14	203.72	203.21	203.67	203.99	203.69	203.85	205.54	203.22	203.97	203.83	203.5	204.37	203.66	202.97	203.51	203.6	203.1	202.69	203.14	203.16	202.73	203.41	202.96	204.08	202.17	202.58	202.73	203.05	202.61	204.09	204.18	203.33	204.11	203.32
199.81	199.34	199.18	199.82	199.34	199.49	199.08	200.67	199.48	199.79	200.05	197.22	200.52	199.06	198.77	201.31	199.38	198.56	200.15	197.83	200.4	201.02	199.97	197.61	200.76	199.13	199.85	200.51	198.29	200.18	199.58	198.4	198.36	199.18	200.43	198.63	199.99	198.96	199.5	200.62	198.8	198.1	198.97	199.53	198.55	201.27	198.87	197.66	199.03	200.03
209.25	210.63	207.93	208.48	209.71	209.11	208.38	207.9	208.11	207.16	208.98	208.44	209.42	209.2	208.51	208.96	208.86	208.42	209.18	210.07	210.28	209.11	208.58	208.51	209.33	207.22	207.57	208.56	208.42	207.63	208.77	206.63	208.56	208.19	210.93	207.92	207.51	208.97	209.06	208.93	207.95	208.09	208.81	208.68	208.9	208.12	208.04	209.15	208.35	209.28
208.46	208.92	208.19	207.72	209.76	208.68	208.76	209.49	209.32	207.39	208.94	210.06	209.17	209.7	207.78	208.39	207.76	207.36	207.48	208.99	210.25	208.98	207.72	208.05	208.59	208.14	206.23	209.87	208.35	208.61	207.15	208.9	206.74	207.57	209.49	209	208.5	208.24	208.04	208.23	209.01	208.57	207.3	207.98	209.91	208.49	207.93	208.25	208.32	209.06
195.59	195.79	195.1	195.5	196.18	197.13	193.56	196.45	194.42	194.98	195.06	196.63	194.23	194.8	195.22	195.89	195	194.97	195.41	195.47	194.53	194.56	195.29	195.4	195.84	194.96	194.38	194.71	193.89	195.73	195.17	195.64	193.59	195.43	195.21	195.79	195.28	194.52	194.6	194	195.55	197.22	196.88	194.78	194.47	195.37	194.42	196.13	196.03	196.43
212.75	211.37	211.41	212.93	210.81	212.2	212.61	210.53	212.5	212.45	211.17	210.77	211.64	211.85	211.08	212.21	211.89	212.23	211.34	210.9	211.51	211.93	212.28	211.67	211.08	212.49	210.13	211.24	213.61	212.71	212.76	210.25	210.95	212.28	212.57	211.97	211.24	211.13	211.51	212.75	211.44	213.56	210	211.71	210.92	210.89	210.91	211.05	210.58	211.94
211.66	212.27	214.17	212.68	212.77	210.67	210.95	212.99	211.25	210.43	210.98	212.95	211.25	210.18	213.56	211.24	211.75	211.45	212.49	212.11	211.68	211.11	210.61	211.22	211.86	211.29	210.9	211.06	210.67	212.24	213.61	211.67	210.84	212.22	212.17	211.33	213.33	211.1	211.32	213.26	211.98	212.9	212.35	211.73	210.17	211.78	209.69	212.39	212.21	211.12
218.04	215.88	216.79	217.52	216.6	216.89	217.59	217.42	216.47	217.2	216.92	217.63	215.8	216.06	216.73	214.3	215.59	216.21	216.62	216.05	217.27	217.37	217.14	215.68	216.13	217.48	216.64	216.27	217.28	217.63	216.64	217.09	215.72	216.47	218.46	217.01	215.8	217.2	217.08	217.15	217.81	217.36	216.54	217.01	217.38	216.59	218.47	216.51	216.09	219.38
204.19	201.04	203.55	203.48	202.6	202.24	201.48	202.25	203.08	201.99	202.57	202.71	202.73	202.08	203.11	202.01	202.46	201.54	202.78	201.94	202.93	202.93	202.75	202.16	202.32	202.13	202.45	204.15	202.71	203.38	203.64	202.34	203.34	203.91	202.33	202.21	204.14	201.76	201.97	202.81	201.45	202.31	204.32	204.17	201.49	202.33	203.55	202.71	202.42	201.64
209.45	209.05	208.75	208.11	208.41	207.99	210.15	208.69	208.9	209.61	208.7	208.7	207.5	208.66	208.55	210.26	209.76	207.75	208.19	207.21	208.06	208.29	208.07	207.3	210.94	208.61	209.66	208.62	208.11	207.66	208.24	209.07	209.23	208.28	207.18	209.08	208.43	207.49	208.56	209.62	207.77	210.29	207.1	207.64	208.49	208.04	208.53	210.17	208.49	209.45
196.68	197.32	198.18	197.3	197.24	198.02	197	198.12	197.69	197.3	198.57	199.18	197.15	199.34	199.18	197.98	198.75	197.47	198.66	198.21	200.17	199.01	197.11	199.22	196.87	199.01	198.01	198.42	198.39	197.95	199.74	199.47	196.73	197.81	197.8	199.93	198.41	198.06	198.61	199	199.92	198.15	197.48	198.72	199.19	198.46	197.73	198.76	197.68	198.04
212.29	213.76	209.64	211.76	212.67	212.9	210.28	212.25	211.66	212.35	212.64	210.92	210.74	210.43	211.55	211.05	209.92	211.87	211.91	210.47	210.69	211.93	211.21	213.02	212.46	210.66	212.64	212.45	212.3	211.97	210.77	212.51	210.02	210.82	211.68	210.89	212.68	212.38	212.49	210.33	211.23	210.79	213.19	211.93	211.92	211.31	212.28	212.42	212.19	210.61
207.83	208.96	207.77	207.49	206.14	207.18	208.33	208.22	206.83	207.73	206.8	208.1	208.34	207.94	206.68	207.19	208.5	207.64	207.75	207.67	207.49	207.58	207.2	207.02	207.47	208.13	208.31	207.04	208.75	208.36	207.9	208.07	209.38	205.49	208.59	207.42	208.11	208.13	208.99	209.07	207.26	206.34	209.15	207.27	206.98	206.87	208.7	207.55	207.16	207.28
208.61	209.05	207.2	210.12	208.34	209.12	208.01	209.06	208.01	208.67	209.11	208.18	209.46	208.65	209.21	209.63	207.82	207.41	209.25	208.17	208.12	210.24	209.05	208.1	207.49	207.83	209.15	207.73	209.62	208.26	209.95	210.37	207.8	209.36	208.11	209.29	208.22	207.59	208.6	208.4	209.7	207.93	210.44	208.82	208.18	209.12	209.61	208.15	209.06	209.4
210.19	211.97	208.98	210.67	210.34	209.78	209.4	210.23	210.26	209.17	210.18	208.61	210.36	210.38	209.63	210.3	209.95	209.46	211.44	208.54	208.72	210.85	209.45	209.47	207.73	209.49	209.14	208.52	209.25	210.81	210.44	210.31	210.58	209.34	210.11	210.2	209.18	209.58	209.68	210.13	209.17	210.44	210.57	209.24	210.44	208.69	210.33	208.41	209.85	210.15
216.43	217.36	217.83	216.85	216.24	216.49	217.48	218	218.39	218.06	216.81	216.9	216	216.91	216.63	217.89	216.86	217.64	217.38	217.8	216.99	217.26	216.41	217.69	217.16	217.08	216.72	216.27	217.91	216.21	215.38	216.66	216.35	216.65	214.11	218.13	215.33	217.12	217.29	216.4	217.59	216.18	216.99	218.21	215.2	216.98	219.03	218.36	216.82	216.77
212.54	212.7	212.72	212.23	212.93	210.43	211.53	213.29	213.26	213.27	212.81	211.86	213.35	211.35	213.43	213.04	211.66	212.21	211.88	210.91	212.05	212.38	211.85	212.43	211.75	212.42	212.26	213.35	212.11	212.08	212.86	213.07	213.33	213.51	211.58	213.04	214.01	211.52	213.74	211.51	211.78	212.68	213.46	213.42	210.93	210.05	212.98	211.61	212.82	212.27
207.44	206.52	207.81	206.97	207.82	206.96	206.91	207.47	208.59	207.91	208.24	208.08	207.95	208.74	207.76	206.94	207.42	207.2	209.81	207.79	208.87	207.1	205.61	206.79	208.28	206.62	207.05	208.73	207.14	207.73	207.08	208.12	208.87	208.2	208.82	208.73	207.09	207.2	206.82	206.59	207.55	207.91	206.23	205.98	206.28	207.58	206.6	207.94	208.15	207.63
211.07	208.39	207.33	210.13	208.83	209.08	209.15	208.54	210.31	208.81	210.82	211.31	209.38	210.36	209.2	207.56	210.63	209.23	208.64	209.18	209.96	210.05	209.81	208.03	209.96	209.81	209.26	207.88	209.9	208.94	209.92	208.37	209.34	210.23	209.41	209.2	210.96	209.06	206.99	209.93	209.84	208.62	211.03	208.56	209.63	208.75	210.66	209.68	209.08	210.23
205.75	208.66	209.61	208.2	207.1	206.7	208.01	206.97	208.13	207.91	207.35	207.66	207.93	208.62	206.96	207.27	208.87	207.98	208.59	208.76	207.27	208.26	206.92	205.04	207.83	208.01	206.42	206.24	206.77	207.56	207.82	209.45	208.29	209.12	207.46	208	206.44	207.83	206.41	206.38	207.88	209.21	206.3	207.76	208.4	207.53	208.74	206.97	207.03	207.8
207.53	209.09	209.16	207.12	208.06	209.83	209.27	207.83	208.81	209.51	208.85	208.57	208.04	209.31	206.96	209.74	209.93	208.17	209.91	208.44	207.87	209.49	207.24	207.57	207.66	209.02	209.68	208.34	208.65	208.18	208.24	209.58	209.8	209.63	209.35	209.13	208.51	207.32	208.21	207.55	208.78	210.93	208.46	207.21	208.67	207.01	208.64	207.21	208.81	209.1
200.61	202.09	203	201.52	203.29	203.93	201.15	204.15	202.51	202.83	204.51	203.59	202.7	202.26	202.17	202.8	203.14	203.14	202.88	202.64	202	202.62	202.26	203.37	200.94	203.72	203.5	201.4	201.61	203.28	201.78	202.48	203.09	202.68	202.65	203.18	200.79	201.62	200.85	202.81	201.48	202.85	203	201.28	201.5	202.14	202.67	201.99	203.33	202.1
207.94	207.8	208.1	207.22	206.3	208.01	208.39	208.94	208.35	207.7	207.25	206.41	207.08	209.25	206.65	208.36	206.82	207.45	207.43	206.8	206.51	208.48	208.03	209.81	207.2	207.48	207.38	206.84	207.76	207.69	208.3	207.22	207.19	207.87	207.58	207.51	207.58	207.75	208.19	207.72	208.44	208.78	208.93	208.53	206.97	207.11	207.7	207.39	207.51	208.03
208.31	209.49	209.49	207.58	208.52	208.13	207.63	208.77	209.61	208.52	208.26	209.23	207.04	209.37	209	210.96	211.02	207.51	209.61	208.27	208.62	209.9	209.33	208.91	210.18	208.91	208.81	207.82	209.05	208.63	208.22	210.01	208.8	208.8	209.07	208.68	209.41	207.59	209.17	208.6	208.8	208.32	207.96	208.37	211.3	209.81	207.23	209.53	208.58	209.3
211.43	211.88	211.94	211.91	213.44	212.77	213.02	213.51	213.28	212.99	212.29	213.25	214.53	210.93	211.85	211.58	212.51	214.09	212.67	212.62	212.13	212.54	212.42	211.08	212.6	213.18	210.31	213.55	213.22	211.99	211.18	213.12	211.29	211.37	212.86	212.3	210.6	213.91	210.71	212.39	212.62	212.69	212.69	212.03	212.77	211.77	213.25	211.25	212.71	213.47
200.86	200.52	198.72	200.99	200.82	200.01	199.62	201.7	200.25	201.45	199.99	200.5	199.64	200.04	200.12	200.26	199.6	200.08	200.65	201.19	199.42	199.34	200.28	200.16	200.63	202.09	199.22	199.57	199.05	199.22	202.27	200.18	201.8	200.82	201.36	201.03	201.98	200.57	201.13	201.04	200.53	199.85	199.85	200.37	200.52	201.74	201.11	199.56	200.66	200.39
202.56	202.98	202.66	202.01	203.56	201.24	203.21	203.75	201.81	202.6	200.73	202.68	202.12	202.83	203.59	202.35	203.83	201.97	201.48	201.15	201.07	203.29	201.42	201.52	202.6	201.1	202.46	204.2	201.56	202.26	200.38	201.93	203.01	202.08	202.97	202.35	203.52	202.12	201.42	203.38	201.27	201.34	202.12	201.24	203.01	201.47	201.67	203.27	203.5	203.56
199.17	200.07	202	198.46	202.39	200.68	198.64	199.97	197.37	198.32	202.04	199.57	199.56	199.21	199.15	199.95	199.96	197.88	198.89	199.7	201.82	200.49	200.36	199.44	198.95	198.27	200.91	198.15	198.38	199.12	199.91	199.18	197.65	199.31	199.05	200.2	199.21	200.94	198.58	197.97	201.18	200.42	197	199.7	198.88	200.17	198.05	200.15	199.95	201.83
209.54	209.72	207.15	209.41	205.3	209.4	209.57	210.13	209.03	207.67	210.65	209.92	208.23	208.27	207.72	208.93	210.13	208.26	210.96	208.83	207.97	206.46	209.79	207.48	209.44	208.34	208.42	208.58	209.51	209	209.53	208.37	208.82	208.3	208.81	207.81	209.17	208.52	207.22	209.53	208.97	208.18	209.59	208.26	208.38	209.09	208.79	208.9	209.68	208.92
202.47	202.62	204.21	203.33	202.6	203.17	203.5	204.47	202.74	202.2	203.31	203.11	202.21	203.13	202.77	203.41	203.37	204.11	203.41	202.69	203.24	204.09	202.47	201.44	201.96	203.09	203.22	202.89	202.8	203.71	201.99	203.92	201.98	202.37	204.01	204.02	201.86	204.43	202.12	205.07	202.98	204.04	202.87	202.56	202.4	204.46	202.24	203.98	203.7	205.52
206.56	207.11	204.02	206.68	206.46	207.79	205.2	208.58	205.11	205.58	206	205.19	206.62	205.83	206.98	206.22	207.23	207.61	205.37	206.03	203.83	206.39	207.03	207.52	205.8	206.1	206.22	206.42	206.05	206.75	206.88	206.09	206.88	205.79	206.33	207.57	206.79	206.85	206.7	204.74	207.67	206.57	206.22	207.7	206.37	207.52	206.4	205.68	206.29	204.41
201.02	200.85	201.22	200.7	201.4	201.02	203.54	199.81	201.6	200.52	199.74	202.01	200.57	201.32	200	202.62	201.28	200.68	201.99	201.49	200.9	200.12	200.97	201.32	201.96	201.5	201	202.03	201.94	200.76	201.51	200.75	202.3	199.78	202.92	201.28	203.13	202.07	201.35	201.35	200.21	200.92	200.39	200.45	201.64	201.12	201.82	200.65	201.26	201.75
213.44	212.05	211.79	210.85	211.33	211.21	211.33	212.47	212.78	212.6	211.39	213.17	211.76	212.97	213.44	211.97	213.74	211.93	211.55	211.68	211.05	211.82	212.25	211.04	213.06	211.89	211.59	210.28	208.88	210.74	211.96	211.81	211.06	211.44	211.55	210.7	211.41	210.9	212.57	211.78	213.69	210.86	210.33	210.78	211.35	212.39	211.03	211.08	211.18	210.8
203.86	203.98	201.84	202.4	201.83	203.7	201.49	204.16	202.78	202.2	202.27	202.36	201.66	203.72	201.03	203.43	201.98	201.46	201.44	202.21	203.07	202.15	203.16	202.37	202.72	201.54	202.31	202.19	201.22	202.37	202.01	201.22	201.87	202.59	203.45	201.67	201.58	204.31	202.77	201.82	202.98	203.43	203.86	202.98	203.65	202.11	203.57	202.33	201.44	203.32
213.14	213.96	213.99	213.64	211.77	212.76	212.95	212.12	213.34	213.95	214.02	212.35	212.88	212.37	212.85	213.86	214.42	213.68	213.53	213.43	214.28	213.06	213.31	212.73	212.06	213.7	212.26	211.81	213.24	212.86	212.26	212.56	212.74	213.81	213.31	213.01	212.89	213.23	213.81	212.31	212.54	211.86	211.76	212.05	211.73	213.38	212.49	211.9	211.53	211.66
217.81	217.79	216.79	217.64	219.54	216.59	217.27	218.73	216.47	218.36	217.81	218.12	218.37	217.05	219.3	217.56	218.08	219.39	218.88	215.78	217.15	218.83	219.46	215.84	217.35	219.49	217.74	218.78	216.32	218.71	217.18	217.13	218.54	217.98	218.45	218.08	218.57	217.67	216.88	219.03	219.19	217	218.21	217.19	218.01	217.3	218.4	216.47	219.01	215.35
203.54	204.86	204.8	206.1	205.84	204.61	205.62	204.7	204.37	204.55	203.78	205.47	204.22	202.93	204.87	205.84	204.84	204.28	205.91	205.9	205.95	206.27	205.09	204.98	204.66	203.9	205.05	203.27	204.3	205.77	204.03	203.95	204.23	204.08	203.94	204.75	204.57	204.08	203.64	205.41	204.5	205.9	205.66	204.03	205.01	204.9	205.06	205.98	204.06	205.16
211.67	210.76	211.92	211.61	211.89	211.12	212.44	212.16	212.17	210.85	211.94	210.68	210.37	211.28	210.37	212.14	209.89	210.97	212.59	211.49	212.02	211.79	212.82	209.73	212.36	211.36	210.87	212.11	212.29	211.97	212.1	212.13	212.04	209.91	212.48	213.01	213.26	212.69	212.74	211.61	209.66	211.63	211.3	212.09	211.34	211.61	212.15	210.87	210.51	211.26
204.96	204.81	204.25	204.26	203.89	203.08	203.96	203.3	204.56	203.08	203.07	203.11	203.77	202.72	204.02	203.81	202.96	202.66	201.69	202.63	202.58	205.52	204.12	204.01	204.32	203.84	203.97	204.65	203.22	203.16	204.73	205.09	204.56	202.83	205.27	202.57	202.96	203.45	204.68	203.16	203.01	203.2	205.12	203.89	204.44	203.25	201.97	203.37	204.76	203.59
207.95	205.8	207.87	208.35	208.07	207.65	207.52	208.2	208.1	208.01	206.43	207.95	207.91	207.64	208.38	207.65	208	207.88	207.46	208.46	207.91	208.68	206.81	209.09	206.64	207.37	208.1	207.7	208.61	208.21	208.17	207.87	207.38	206.94	208.65	207.75	208.06	207.68	208.02	206.91	208.61	207.99	208.01	207.2	207.82	208.14	206.64	208.48	208.68	206.79
206.29	204.94	206.25	206.18	206.83	205.77	207.08	205.08	206.93	205.98	207.36	206.35	206.94	204.74	205.79	204.69	207.05	207.3	206.89	206.07	206.44	208.33	206.69	205.07	206.27	206.41	205.91	208.11	205.6	205.78	206.77	206.58	206.05	206.03	207.07	207.83	207.26	206.27	206.13	207.17	209.12	206.51	206.33	206.77	206.04	205.32	208.17	206.29	206.55	205.82
210.96	211.48	212.93	213.45	212.34	210.33	213.48	211.62	211.2	210.21	210.87	211.69	210.4	211.87	210.9	211.46	213.15	212.21	212.17	211.81	211.01	210.11	212.44	211.55	211.58	212.72	212.29	211.96	211.82	211.63	210.22	211.04	212.96	211.92	212.03	212.27	212.23	210.62	212.29	212.89	211.99	211.45	211.58	212.25	210.72	211.6	211.31	210.24	211.63	211.48
205.36	204.75	204.02	203.49	202.8	202.96	203.43	202.33	203.25	203.89	203.78	204.54	205.29	205.47	204.65	204.09	203.58	204.63	203.1	204.34	205.49	204.43	204.06	202.75	204.93	204.83	203.71	204.72	203.05	204.27	203.84	204.4	204.99	203.44	203.45	203.38	204.11	203.7	205.77	202.87	204.98	203.33	203.45	203.74	205.24	205.69	203	204.17	203.53	202.62
208.98	208.5	208.97	209.1	208.16	210.26	208.65	207.34	208.63	207.47	208.37	210.04	208.01	208.77	208.06	209.03	209.55	207.24	208.42	209.02	207.64	206.76	208.94	210.56	207.23	209.16	209.23	209.59	208.19	209.21	208.5	210.29	210.62	210.04	208.57	208.37	209.54	209.51	208.23	208.13	209.16	208.47	209.09	209.51	208.48	209.63	207.66	209.07	208.86	209.52
204.35	203.57	207.04	204.68	205.8	205.25	204.49	204.5	203.98	205.62	204.41	205.13	205.13	204.22	204.8	203.55	205.74	205.12	203.06	205.26	203.34	203.42	204.21	205.12	204.44	207.04	205	204.31	205.14	203.65	205.37	204.2	206.03	204.16	203.64	204.39	203.84	204.05	204.4	203.82	206.1	205.19	203.08	204.54	204	205.47	203.85	205.05	204.46	203.51
216.28	216.05	216.93	214.76	217.77	216.49	217.78	216.45	217.8	216.26	214.67	217.01	218.67	217.98	215.92	216.47	216.97	216.61	216.26	217.41	216.83	216.8	216.23	217.3	214.81	217.5	217.4	216.56	217.15	217.72	217.47	218.12	217.27	216.35	217.2	217.67	216.39	217.27	217.64	215.65	217.5	217.7	217.07	216.35	217.07	217.8	215.97	218.43	216.46	216.46
207.24	208.07	209.72	208.09	208.22	209.92	208.94	208.08	209.51	209.01	209.49	208.71	208.91	210.48	207.2	207.81	207.86	209.21	208.65	208.12	209.4	208.24	209.2	207.92	207.72	209.66	208.71	208.33	207.84	209	209.06	208.39	209.57	208.57	209.59	207.35	208.64	207.29	208.35	209.24	209.48	207.94	209.21	207.92	209.65	208.3	209.95	209.33	207.57	207.96
208.15	209.95	209.19	208.4	210.67	209.15	210.66	207.65	208.02	208	207.93	209.09	208.7	208.42	209.41	208.98	209.21	209.35	209.47	209.02	208.77	209.81	209.99	209.38	209.6	208.26	209.12	208.26	208.31	207.83	208.42	209.33	208.16	208.18	209.29	208.2	208.81	210.25	209.66	209.67	207.96	208.29	209.7	209.14	209.15	209.13	206.94	207.83	209.25	208.65
209.3	208.93	208.11	206.9	208.27	207.36	207.07	208	208.15	207.66	208.93	208.59	207.7	208.49	207.29	207.97	207.59	207.89	206.83	207.18	207.26	207.1	208.6	206.35	207.63	208.33	209.03	207.28	207.76	208.19	207.68	209.08	207.41	207.05	207.25	206.49	207.09	207.97	207.25	207.1	207.2	206.77	207.84	207.3	208.92	206.86	208.09	207.16	208.52	208.82
210.27	208.05	208.33	207.49	209.13	208.39	208.98	209.18	210.32	209.01	210.39	208.86	209.24	209.07	209.66	208.34	208.03	207.67	208.96	208.11	207.76	209.45	207.07	207.87	208.84	208.13	208.89	208.99	210.16	207.43	210.52	209.59	207.51	209.23	209.7	209.18	210.52	209.3	209.78	208.38	208.33	207.7	209.51	208.87	208.16	209.51	208.23	211.74	207.92	208.64
211.2	211.01	211.81	212.07	211.35	212.45	212.52	210.8	212.09	211.26	211.54	211.45	211.36	212.57	211.93	211.98	212.17	211.88	211.99	210.82	211.6	213.48	211.72	212.49	211.73	212.63	211.54	210.99	211.46	212.33	212.5	212.22	212.96	212.08	211.46	211.75	211.89	212.58	213.44	210.95	210.97	209.33	211.6	211.9	212.69	210.17	211.93	211.55	211.5	210.71
202.24	202.89	202.42	203.02	204.46	204.03	202.97	202.04	205.08	203.64	201.53	202.75	202.67	204.02	203.14	204.72	203.26	204.56	201.49	203.95	204.51	203.23	203.43	202.79	203.37	203.08	203.67	203.16	203.11	203.78	202.98	203.95	202.04	203.56	203.51	203.93	204.47	204.86	203.8	204.07	203.67	204.55	204.13	203.6	203.37	203.15	202.16	203.63	203.3	204.09
209.11	208.22	208.7	208.71	207.36	208.76	207.88	208.48	209.97	208.03	210.15	208.33	207.78	209	207.34	207.1	209.44	209.6	209.14	208.54	208.85	207.41	208.88	209.71	209.67	208.66	206.73	209.24	207.65	209.37	208.88	207.98	209.31	208.94	208.64	210	209.56	209.79	209.36	209.8	208.54	208.09	208.38	207.86	209.18	209.92	208.79	208.53	207.81	209.57
212.86	211.23	213.37	213.02	212.58	213.85	212.65	213.35	214.41	213.06	214.63	213.53	212.16	213.3	211.97	213.23	212.14	212.46	213.01	212.56	213.86	213.56	212.17	213.35	212.99	212.87	210.57	212.65	213.43	213.78	213.33	214.09	212.92	213.03	214.97	211.99	213.58	213.04	212.18	213.34	212.78	214.11	212.78	213.37	212.94	213.88	212.55	211.51	212.93	213.23
211.49	211.46	209.5	211.15	211.12	210.22	213	211.66	213.16	212.58	213.71	211.27	213.38	211.17	211.19	211.28	212.79	211.63	212.48	210.99	211.69	212.99	211.96	212.34	211.3	212.12	211.9	212.14	211.21	212.97	210.96	212.44	211.16	212.01	211.41	211.13	213.67	212.16	210.69	211.06	211.62	211.24	209.51	212.67	212.76	210.6	212.51	211.45	211.56	212.07
207.67	207.18	209.94	208.48	208.24	208.72	207.45	207.91	207.38	206.68	208.12	207.41	207.71	207.41	206.8	207.86	208.62	206.89	207.85	208.18	207.66	207.48	208.06	208.23	207.59	207.94	207.26	207.17	208.6	207.83	206.68	205.87	209.21	208.16	207.63	206.13	208.25	206.89	207.73	208.13	207.39	208.48	208.43	208.51	207.15	207.28	208.59	208.09	207.37	207.94
208.12	209.59	208.95	209.03	208.2	209.46	209.4	208.47	208.62	208.53	207.33	208.66	207.98	207.71	207.29	208.85	208.27	205.87	208.1	208.98	208.12	209.88	208.11	207.33	209.24	207.63	209.19	208.48	208.89	209.91	208.72	208.88	207.74	209.81	208.58	208.56	208.89	207.38	208.3	208.82	208.42	208.25	206.79	208.55	208.43	207.38	207.56	209.48	208.29	208.96
193.88	192.86	194.27	194.4	194.16	193.83	194.93	195.5	193.41	194.57	194.77	194.5	194.65	194.86	192.58	195.85	194.17	194.25	193.12	194.92	194.2	194.57	193.84	195.04	193.77	194.99	193.93	193	195	193.72	192.94	194.44	193.74	192.81	194.64	194.65	194.37	195.05	192.65	195.3	193.81	195.99	195.23	192.64	195.36	194.81	193.76	194.47	193.05	193.88
207.25	208.08	206.21	206.98	207.11	207.84	207.49	207.03	206.95	207.22	208.48	207.38	208.52	208.4	207.64	207.05	209.16	206.53	206.18	205.42	208.29	208.59	206.53	209.18	206.01	207.36	208.12	208.05	208.15	206.5	208.56	206.34	207.17	206.41	207.99	206.04	207.24	207.59	207.23	206.85	207.56	207.8	208.41	208.22	210.07	206.02	207.47	208.22	207.05	207.82
212.18	211.45	211.04	211.21	212.87	209.8	211.52	212.68	212.12	211.97	213.04	213.09	211.04	212.23	211.42	210.19	211.93	212.6	211.64	211.96	211.1	211.65	211.5	210.63	212.32	209.92	211.59	211.77	211.98	211.76	211.18	212.53	212.12	212.75	210.53	211.19	212.85	212.07	211.39	213.21	212.75	212.87	213.15	212.65	211.49	214.42	210.8	212.39	210.48	211.44
202.54	203.99	203.49	202.3	201.44	203.67	203.66	203.79	204.94	203.71	202.23	203.29	204.91	201.55	203.57	204.3	204.78	203.15	203.1	203.13	201.84	203.35	202.86	203.14	203.56	203.48	201.15	203.46	204.19	201.68	203.48	203.38	202.74	203.8	204.67	203.42	202.6	203.5	202.73	202.79	203.13	202.95	201.82	202.91	203.21	202.56	202.62	202.52	201.93	203.3
208.78	208.68	208.47	208.59	208.43	209.41	209.18	206.77	207.62	209.44	209.67	207.34	208.92	207.89	210.34	208.54	209.01	207.29	208.63	209.13	207.94	207.79	207.4	208.52	208.89	208.83	208.24	208.22	208.76	208.78	207.91	208.56	208.25	209.27	209.92	210.31	210.22	207.55	207.87	209.22	209.31	208.22	209.05	208.64	208.15	207.99	208.96	209.4	208.96	209.33
213.22	211.73	213.28	212.97	212.52	212.96	212.91	213.3	211.39	214.33	214.15	211.27	213.64	212.65	214.83	214.51	212.48	213.16	213.78	213.29	212.91	213.08	213.79	212.98	212.54	213.47	212.89	213.33	211.94	212.37	212.45	212.96	213.36	213.77	211.25	213.65	213.78	210.93	213.34	213.08	212.3	211.96	212.7	212.97	212.52	213.71	212.36	213.68	213.43	212.94
218.37	217.83	217.67	218.74	216.87	217.6	218.14	216.1	217.99	217.35	217.37	217.76	217.18	218.02	217.94	218.41	216.46	216.3	217.31	216.8	217.94	218.04	216.37	216.95	217.89	218.03	216.97	219.81	217.96	218.18	217.41	218.5	217.24	218.33	218.68	216.57	219.08	218.61	218.01	216.54	217.07	218.18	217.17	217.49	217.55	217.71	217	217.33	217.73	218.77
209.64	209	208.62	208.39	207.4	207.28	208.31	207.66	208.98	208.87	207.57	208.19	208.76	208.32	209.37	208.64	208.09	208.05	207.37	208.12	208.46	208.38	208.02	209.29	209.57	209.4	207.23	208.68	208.38	208.76	207.79	209.77	207.23	208.17	208.96	209.81	208.18	207.38	207.44	208.19	208.97	208.45	206.97	210.21	208.11	209.53	208.02	208.1	209.45	209.15
199.78	201.28	200.82	201.07	199.58	200.07	199.44	200.33	200.27	200.4	201.56	199.77	201.54	199.87	200.31	201.12	199.83	201.08	199.29	200.64	200.79	201.51	200.4	201.4	200.79	201.14	200.85	200.31	199.99	200.24	199.39	199.79	199.92	199.93	202.12	199.61	199.95	200.72	201.52	202.29	201.91	200.31	201.41	201.41	200.26	199.72	200.54	201.03	200.59	199.68
211.24	212	211.62	212.21	210.71	211.55	211.49	212.49	212.34	213.55	212.29	213.38	210.74	211.56	210.91	211.64	211	212.39	210.93	211.7	212.49	213.18	211.04	211.62	211.76	214.4	210.79	211.71	212.07	211.3	211.01	211.38	211.58	211.54	212.49	210.32	214.77	211.01	212.25	212.14	212.16	211.37	212.47	214.47	210.32	211.97	212.61	212.42	212.46	212.3
199.01	198.45	196.06	198.17	198.91	197.52	198.95	198.32	199.62	198.87	198.6	197.68	198.11	198.58	199.52	198.6	196.5	197.63	199.39	199.62	198.29	199.76	197.68	198.09	198.77	197.16	200.43	198.6	199.75	197.84	198.07	198.94	197.96	199.35	198.23	200.54	198.67	199.53	199.2	198.11	198.83	199.29	197.61	200.18	197.95	198.2	199.21	200.42	197.34	198.8
214.24	211.41	210.09	212.02	213.56	213.08	213.4	211.99	211.86	210.98	211.98	212.04	214.84	212.08	211.81	212.97	212.92	211.13	211.62	210.91	211.58	212.37	213.68	211.37	213.95	212.17	212.45	212.44	212.78	209.09	212.43	213.72	213.1	211.8	212.1	212.73	213.54	211.99	211.53	211.84	213.09	212.41	212.64	212.17	212.09	212.87	213.24	211.17	213.1	213.64
200.97	202.01	202.66	202.02	203.34	202.36	202.52	202.7	202.8	202.84	202.49	201.78	201.94	202.73	202.59	202.77	202.69	201.96	202.57	203.39	200.81	201.43	202.74	203.2	202.54	204.07	201.93	202.81	202.48	202.78	203.3	200.53	202.65	201.42	202.45	202.76	203.08	202.51	201.94	202.27	201.91	203	202.53	203.06	202.92	203.12	202.59	203.13	204.19	202.13
207.63	208.79	207.25	208	208.88	207.57	207.37	207.71	208.37	207.93	207.24	207.73	207.85	205.62	208.07	208.57	208.36	209.74	209.31	206.46	208.25	207.54	208.26	207.34	207.92	207.89	207.32	208	207.41	207.93	208.45	207.6	208.67	208.45	207.76	207.93	207.14	207.28	208.73	209.23	206.89	207.01	207.19	207.61	207.39	207.6	208.47	209.28	208.26	208.95
210.24	209.69	209.53	210.3	208.53	208.73	207.78	209.03	209.47	208.89	208.91	209.59	208.74	208.84	209.36	209.01	208.17	207.12	208.22	209.75	208.58	208.03	210.01	208.64	208.91	208.21	208.81	208.42	209.67	208.45	209.11	208.72	208.07	208.27	206.78	210.05	208.25	208.03	207.73	208.63	208.36	210.03	208.69	208.15	208.22	209.47	206.96	208.97	208.58	207.58
211.55	210.82	211.85	211.68	212.41	212.05	210.22	212.43	211.21	210.72	211.82	209.93	212.17	212.38	212.31	211.84	210.35	212.72	213.67	210.33	212.04	210.98	210.27	210.94	212.55	211.03	211.91	211.24	210.26	210.65	211.09	211.99	211.26	211.33	210.81	212.03	213.24	211.55	212.49	213.05	213.09	211.66	210.34	210.24	209.92	213.33	210.82	211.37	212.86	211.19
205.23	205.25	203.8	203.29	205.77	204.75	202.81	204.98	202.36	203.08	203.14	203.47	203.35	203.17	203.86	203.72	204.27	204.28	203.5	204.75	204.75	205.81	204.21	203.19	203.59	202.45	204.28	203.5	205.48	203.84	204.54	202.22	204.28	203.8	202.57	204.76	203.4	205.27	204.61	203.92	205.39	204.34	205.22	204.01	203.83	203.85	204.7	204.17	204.01	203.54
203.48	200.41	203.08	201.4	202	204.26	201.16	202.01	202.64	202.18	203.55	202.99	200.86	201.78	203.86	200.04	203.17	204.82	201.56	202.56	201.81	203.78	202.19	201.3	201.45	202.22	201.82	203.18	201.92	203.71	202.54	202.36	201.55	203.24	203.32	202.38	203.96	202.1	201.34	201.78	200.71	202.49	201.88	203.64	203.52	203.07	202.82	204.92	202.72	202.98
211.35	212.86	211.44	212.8	212.93	213.67	213.2	213.73	214.7	213.24	212.97	212.31	214.53	213.43	211.78	212.39	213.69	211.94	212.25	212.57	214.25	213.79	213.83	212.13	211.05	212.01	213.43	214.13	213.11	212.33	213.45	213.49	212.86	212.5	212.78	214.58	212.88	213.78	213.47	212.94	212.3	212.13	213.44	214.05	213.16	214.01	212.89	213.92	212.35	212.44
201.15	202.27	200.56	202.88	203.32	202.03	203.13	202.03	202.58	202.43	202.1	202.51	202.41	201.96	202.28	201.38	202.55	202.27	202.38	201.52	202.69	201.79	202.94	200.65	202.58	201.37	201.52	201.96	201.76	201.07	202.1	203.5	201.67	203.97	203.69	203.17	201.68	201.81	203.19	201.47	202.64	202.58	202.34	200.69	201.46	201.54	202.43	204.33	202.04	203.24
207.54	207.31	206.44	207.8	208.52	208.73	208.59	207.64	206.44	207.48	208.84	208.99	207.36	208.44	208.35	207.32	206.83	207.54	207.49	207.47	208.23	207.35	208.88	208.71	208.29	208.19	207.39	207	208.67	209.36	209.18	208.59	208.47	207.69	210.49	206.01	206.97	209.34	207.45	207.51	208.97	207.58	209.24	207.74	206.32	209.25	208.42	206.91	207.45	207.22
203.16	204.61	205.2	205.21	202.8	204.76	205.48	204.05	204.42	204.33	206.53	203.79	203.7	204.88	204.67	203.18	205.09	203.22	205.75	205.22	203.68	203.94	204.85	206.66	203.33	205.14	203.62	204.31	206.64	204.58	205.05	205.7	204.17	203.7	204.08	204.93	205.12	204.78	205.21	204.59	204.32	203.84	204.1	205.19	203.37	205.33	205.63	203.53	205.61	205.62
214.94	218	217.89	214.95	218.1	216.92	219.68	217.65	216.99	216.96	217.11	216.8	217.32	216.13	218.01	216	217.2	216.49	217.18	217.17	217.4	217.62	217.75	216.02	216.47	218.68	217.57	217.99	217.26	216.3	218.29	216.33	217.81	215.87	215.4	217.51	216	217.56	217.45	217.79	217.16	216.51	218.11	217.62	217.72	216.69	216.53	217.9	218.47	217.85
212.33	211.87	213.55	211.91	213.03	210.69	209.48	210.74	212.59	212.23	211.59	212.41	211.89	212.66	211.27	211.53	211.06	210.24	212.35	211.43	212.74	211.47	210.75	211.65	212.25	210.82	212.9	210.97	212.65	212.97	211.77	212.43	210.17	212.2	212.17	207.99	212.28	211.7	211.06	212.81	210.86	210.31	210.49	211.94	211.96	210.79	212.43	211.18	212.21	211.14
199.25	200	198.54	200.98	199.17	199.01	199.62	199.66	200.28	200.17	199.3	200.18	200.77	200.2	199.5	199.84	201.37	199.36	200.61	199.12	198.91	200.4	199.3	200.02	200.91	199.97	199.37	200.86	200.14	199.72	199.83	199.64	199.83	201.13	200.84	200.59	199.67	201.11	202.32	201.34	200.21	201.59	201.56	200.52	200.63	199.77	200.4	199.94	200.53	200.16
205.41	206.09	205.49	204.7	205.72	204.81	206.65	205.82	205.45	206.09	205.49	205.45	205.57	204.9	204.97	205.16	205.22	206	206.37	205.1	204.72	204.59	206.26	205.04	204.74	204.19	206.19	205.87	206.63	206.17	206.79	204.19	205.04	206.54	206.94	205.13	206.15	206.63	206.46	206.73	208.09	205.53	204.88	207.48	207.15	205.32	206.12	205.5	203.4	206.71
209.24	208.96	207.83	208.08	207.37	208.09	209.52	207.42	207.61	208.12	207.71	206.95	209.19	206.57	206.06	208.15	207.89	208.9	207.04	208.11	207.79	209.21	206.86	207.55	208.77	206.74	207.47	207.77	209.57	207.79	206.48	208.92	207.27	205.68	208.89	207.74	208.58	207.48	206.64	208.37	206.93	208.55	207.95	208.38	207.44	207.9	206.93	208.07	207.36	208.08
204.98	205.05	205.03	206.27	205.63	203.8	204.74	205.37	205.08	205.85	204.13	205.74	206.63	204.78	205.21	205.6	206.18	206.21	205.82	205.62	207.38	204.72	206.44	205.99	206.49	205.21	204.8	205.51	204.69	206	205.06	206.1	207.2	204.82	206.88	204.93	204.83	205.47	207.24	205.66	205.2	205.51	205.7	204.65	204.83	206.18	206.52	205.69	204.94	203.72
195.4	194.16	194.04	194.9	195.87	195.16	194.66	195.59	194.63	195.67	195.15	195.67	195.2	195.22	193.56	196	193.38	192.7	194.27	193.69	195.7	196.5	195.09	195.09	195.61	193.7	195.91	195.49	195.84	195.89	193.01	195.78	196.03	198.67	195.72	195.64	193.7	195.22	193.11	195.2	197.04	194.35	195.23	194.21	194.74	195	194.73	195.12	194.96	194.42
200.11	199.66	199.66	199.97	198.63	200.39	199.31	200.26	199.02	201.7	201.33	200.06	200.99	201.11	199.8	200.56	199.86	199.46	200.52	201.03	200.78	200.15	201.77	199.91	200.69	200.64	199.11	199.53	198.22	199.47	200.66	200.57	200.14	198.59	202.08	201.83	200.61	200.58	200.29	200.05	200.38	200.21	200.14	202.34	201.38	202.8	199.85	200.31	199.93	200.67
207.34	207.32	208.25	205.53	208.08	205.75	209.45	206.46	206.3	208.41	206.88	208.18	206.1	207.01	207.02	206.4	207.2	206.79	207.21	207.01	207.03	206.82	207.5	207.69	207.89	207.99	207.4	208.36	207.68	207.03	207.27	208.95	208.65	206.77	206.55	207.61	209.45	208.72	208.38	208.12	208.08	207.91	207.95	208.65	207.76	207.69	208.39	206.14	206.62	207.2
212.62	212.48	211.55	211.24	212.02	212.07	211.2	212.21	210.39	211.6	212.12	211.49	212.18	212.4	209.84	212.24	211.45	212.35	211.02	211.12	209.32	211.93	211.79	211.7	210.71	213.05	209.92	212.62	210.77	211.74	212.42	211.33	212.25	211.44	211.23	211.1	211.22	210.7	211.3	209.99	212.07	211.74	210.21	210.16	211.17	213	212.2	211.08	210.17	209.92
204.63	205.47	204.4	203.08	204.48	205.01	203.75	203.27	202.93	204.84	204.24	204	204.74	204.95	204.81	204.5	205.05	204.49	206.42	205.08	204.51	204.67	203.85	203.5	204.28	204.18	203.79	204.92	206.83	203.61	205.36	203.99	205.3	205.44	204.98	205.78	204.52	204.42	204.47	204.45	203.83	205.58	204.3	204.66	203.8	205.13	205.5	205.37	205.58	206.6
208.1	208.72	208.36	208.04	209.16	208.5	208.5	209.5	207.71	207.56	207.86	209.13	208.47	208.72	209.09	207.94	210.93	208.23	208.74	208.13	207.54	208.56	209.1	207.65	209.03	208.39	209.49	208.42	208.18	208.72	209.4	208.7	208.9	209.87	209.32	206.76	206.89	207.25	209.21	209.02	207.64	208.36	209.16	208.15	208.87	208.39	209.26	208.21	207.42	209.63
204.05	203.83	204.15	204.98	204.61	204.33	203.11	205.04	203.09	203.14	202.14	203.47	203.96	204.21	204.66	203.39	203.93	204.22	203.45	204.37	203.16	202.8	205.48	204.71	204.31	203.55	201.9	202.09	204.38	203.02	202.45	203.88	204.77	204.94	203.06	204.13	204.3	202.44	203.38	203.87	204.91	205.51	204.37	203.97	204.08	203.32	206.22	204.31	204.21	205.16
218.53	215.78	217.59	218.46	216.08	218.21	216.84	217.48	217.24	216.8	217.76	218.83	218.18	217.57	216.16	216.3	218.25	218.57	217	217.25	219	217.8	218.19	217.37	216.79	219.01	217.78	217.48	217.84	216.66	218.69	218.2	217.75	217.34	217.27	216.35	217.36	217.5	216.67	218.46	216.73	218.93	218.04	216.45	216.68	216.37	218.14	218.08	217.3	217.55
210.24	210.54	211.6	210.89	211.67	211.02	211.45	212.56	210.66	211.85	210.51	211.78	212.85	212.42	211.26	210.03	212.56	212.45	211.63	211.55	211.89	210.42	212.53	210.73	212.68	212.47	210.51	211.3	213.72	211.98	210.92	210.28	213.1	210.11	213.02	210.44	213.38	211.85	212.43	211.38	212.55	212.37	211.16	211.81	211.39	212.97	210.83	210.88	211.47	211.75
214.55	212.79	214.17	213.06	212.57	212.79	213.04	215.27	213.65	212.68	215.85	214.09	212.72	212.36	213.81	214.89	213.04	214.04	213.67	214.11	212.71	213.36	214.23	213.79	212.39	212.54	213.13	213.06	213.96	214.17	213.57	211.55	213.76	214.13	213.14	214.07	213.14	213.55	213.09	214.66	213.77	212.97	214.15	215.25	214.44	214.11	211.96	213.22	214.14	213.96
207.99	209.1	208.87	207.4	207.97	208.33	208.72	208.38	210.02	208.55	207.57	208.09	209.3	209.28	209.51	207.98	208.51	209.19	209.08	209.25	209.47	210.6	207.07	208.26	207.87	208.62	208.26	209.76	208.82	208.46	209.94	207.68	208.25	208.66	208.75	207.53	208.31	209.05	209.47	207.92	206.37	209.06	208.66	207.49	210.07	209.23	209.62	209.39	208.84	208.33
199.11	201.03	201.87	199.46	200.52	199.32	200.28	202.4	198.92	199.56	200.67	200.69	198.96	199.75	200.45	202.46	199.65	201.94	201.5	199.67	199.35	200.29	200.42	199.86	200.08	200.37	200.27	200.06	201.4	198.28	200.24	202.7	199.9	201.02	200.62	200.77	199.96	200.01	199.66	200.47	202.82	200.07	199.22	201.31	199.97	200.69	200.93	200.04	200.29	199.22
217.88	217.01	217.86	218.04	217.8	219.73	217.9	217.53	216.93	217.16	217.39	216.19	217.91	218.24	216.58	218.65	217.6	217.75	217.62	216.68	218.62	218.32	217.93	219.17	217.61	217.74	215.84	216.49	218.85	219.47	218.48	218.9	218.1	218	216.96	217.6	215.81	217.29	217.37	218.46	218	216.57	219.73	217.08	217.28	217.33	218.89	217.44	219.09	215.84
210.38	209.7	209.47	209.15	208.93	210	209.44	209.12	209.91	208.38	207.85	207.96	208.77	209.12	208.36	208.37	209.4	208.72	208.75	209.53	209.09	208.4	208.94	209.37	208.97	208.17	208.27	208.8	208.71	208.48	209.83	208.7	209.22	208.58	210.24	208.96	210.27	207.76	209.09	209.35	208.52	210.17	207.35	208.64	210.28	209.54	207.72	206.58	210.33	208.45
217.7	217.36	218.24	217.59	217.08	218.2	217.27	216.65	218.07	216.76	217.59	217.92	217.12	219.18	216.73	218.25	215.99	215.99	218.52	217.18	218	217.88	218.55	218.08	217.25	217.75	218.17	216.59	218.94	216.31	216.6	216.72	218.3	218.56	217.71	216.98	218.91	218.96	219.07	216.94	219.14	218.38	217.51	215.84	217.1	217.15	218.94	218.19	217.19	216.95
206.53	204.49	206.04	205.5	206.06	204.41	205.52	203.91	205.5	205.19	205.08	204.29	203.97	204.36	205.23	204.31	205	203.12	204.51	204.6	203.33	206.21	203.49	204.23	206.16	204.47	205.62	204.78	203.65	204.65	203.91	202.55	205.1	204.97	205.73	204.85	204.44	203.97	204.87	205.17	203.25	203.29	204.53	204.3	203.34	205.55	203.26	204.33	203.62	204.25
208.46	207.91	208.35	208.63	210.77	209.01	209.73	210.27	208.36	209.56	209.05	209.97	209.68	208.19	209.88	208.05	208.95	208.89	207.97	208.65	210.48	207.67	208.94	208.29	207.97	208.49	208.39	208.3	210.82	208.25	209.34	208.36	208.76	209.92	208.57	207.87	206.93	206.91	206.79	208.13	209.89	207.61	208.96	208.12	207.06	208.78	209.4	208.97	209.75	209.98
213.54	213.54	212.04	212.57	212.69	212.97	213.37	214.35	213.44	212.98	212.3	212.48	213.92	213.69	212.42	211.69	212.47	214.5	211.9	214.41	213.44	213.45	213.65	212.83	214.75	212.75	212.74	212.75	212.62	213.55	213.02	212.13	213.14	211.67	213.22	211.68	211.05	211.71	212.59	211.68	211.52	214.81	214.87	214.04	214.06	211.62	213.62	213.98	211.02	212.89
208.13	210.19	209.1	208.82	208.48	208.93	206.64	208.14	207.93	207.99	207.72	209.02	206.68	207.96	207.02	208.82	207.57	210.58	207.55	208.22	211.18	208.87	209.38	208.02	208.94	208.98	207.91	209.11	207.27	209.06	208.01	209.16	209.19	208.39	207.64	208.65	209.81	207.4	208.01	209.02	209.02	208.83	207.33	210.25	208.45	207.02	207.82	207.91	208.87	208.8
205.95	207.16	207.09	207.91	208.63	208.17	206.82	206.54	206.51	206.11	207.12	207.6	207.14	207.33	208.08	207.94	208.5	207.58	207.7	209.32	206.79	208.71	208.02	207.64	208.44	207.13	207.16	207.66	208.1	207.98	208.8	207.31	206.65	207.27	208.84	207.13	207.53	207.49	207.44	207.48	207.42	206.97	205.77	206.79	208.23	208	208.25	208.03	207.44	207.24
205.46	202.19	202.63	205.25	203.86	203.03	203.79	201.57	202.58	203.81	204.59	204.74	202.44	204.02	203.79	205.24	203.54	203.3	203.15	202.93	202.87	204.75	203.4	204.04	202.72	204.28	203.33	203.99	201.36	201.98	203.54	204.56	204.95	203.58	205.67	202.12	203.03	202.81	202.91	202.77	203.25	201.31	202.06	202.69	200.8	202.89	203.57	202.15	203.89	203.78
204.32	204.44	203.37	203.98	203.29	203.78	203.45	202.59	203.03	202.21	202.58	204.25	203.57	203.74	204.05	201.93	203.96	203.93	202.6	203.03	203.46	203.35	204.73	203.62	204.18	203.05	203.51	203.37	202.06	205.66	203.51	204.78	204.6	203.07	202.71	203.3	203.09	202.75	203.43	202.95	203.99	203.14	205.26	204.77	202.86	203.36	203.66	204.16	202.61	204.37
212.24	211.15	211.32	211.56	211.62	211.13	212.3	211.98	211.63	212.16	212.21	210.9	213.15	211.58	212.66	214	210.86	211.99	211.3	211.67	211.01	213.53	212.13	212.46	212.35	210.75	212.75	211.18	211.51	210.36	212.38	211.03	212.61	212.13	212.06	210.55	210.57	210.39	211.58	211.55	213.05	212.35	212.54	211.26	212.37	211.54	211.64	212.11	211.08	211.78
199.17	199.18	197.79	198.33	196.42	197.5	198.36	198.08	198.21	198.34	198.23	198.45	197.94	197.81	197.89	198.17	199.19	197.2	196.35	198.83	198.67	198.13	199.85	197.47	199.2	198.7	197.49	197.43	198.53	198.61	198.79	199.5	198.91	198.98	198.62	197.78	198.01	199.03	196.39	199.25	197.06	198.57	198.45	198.94	197.82	198.42	198.3	197.44	198.18	198.69
211.13	211.39	210.13	211.22	212.75	213	212.23	212.99	210.23	211.59	210.87	211.6	212.53	209.12	210.64	212.56	211.48	211.49	212.08	210.96	212.63	210.59	211.88	212.05	212.14	210.35	210.2	211.37	212.9	211.25	211.83	213.06	210.65	210.73	209.92	210.38	211.3	211.67	211.86	211.9	211.13	211.02	210.57	210.75	212.04	211.88	211.22	213.2	212.4	211.57
202.83	203.68	203.1	201.97	204.6	202.26	202.9	204.06	202.78	203.09	203.41	202.94	203.88	202.16	202.17	203.3	203.15	202.98	203.88	203.82	203.15	203.74	203.26	202.9	202.32	204.63	202.72	203.91	203.31	202.76	202.74	203.68	203.59	202.09	201.58	204.22	203.95	202.94	202.98	202.85	202.89	202.39	203.67	202.15	203.34	204.73	203.93	202.02	202.52	203.36
209.83	212.01	212.65	211.28	211.14	209.8	210.38	211.36	211.55	211.17	212.63	212.13	212.06	211.29	211.95	214.1	209.76	211.84	210.72	210.03	210.14	210.42	211.4	213.11	211.82	212.32	210.76	211.53	211.18	212.69	213.77	212.37	212.39	212.68	210	211.11	212.33	209.78	211.84	210.86	210.82	211.5	211.45	211.07	211.66	211.79	211.37	210.51	212.85	212.69
198.58	198.65	198.43	199.41	198.89	197.88	198.03	198.78	199.17	198.78	198.57	197.49	200.56	198.28	198.93	198.8	199.39	198.49	198.43	199.49	198.29	199.28	199.42	197.5	198.15	196.63	198.65	198.49	199.05	197.84	198.63	197.89	198.23	196.97	197.41	198.87	198.86	197.27	198.53	197.72	197.7	198.7	198.84	197.74	200.4	199.31	198.27	198.79	198.37	199.35
202.57	203.87	204.23	204.57	203.95	204.47	205.1	203.94	204.5	203.43	202.18	204.27	204.51	202.84	204.6	201.91	203	204.16	203.6	204.01	204.37	203.89	202.48	202.32	202.14	203.5	202.5	202.94	206.2	202.74	202.03	202.97	203.73	205.38	202.81	204.27	203.7	204.19	202.57	202.75	204.35	203.9	203.48	204.47	205.23	202.92	203.85	202.9	203.98	203.58
216.74	217.43	218.61	216.3	217.12	218.49	216.69	216.39	216.07	217.25	217.32	216.16	217.4	218.24	217.63	217.9	215.11	217.39	216.82	216.06	217.43	217.47	215.82	217.3	215.94	215.59	215.25	217.94	216.53	217.5	217.02	217.15	216.88	216.88	217.89	217.26	217.26	216.21	218	216.67	215.57	217.93	216.57	218.11	216.24	217.19	217.22	218.14	216.18	215.83
203.52	199.45	204.27	203.64	202.71	200.28	203.43	202.42	202.87	203.33	203.2	202.11	200.68	202.46	201.37	202.52	201.46	200.91	203.38	201.84	201.34	201.88	203.04	201.03	203.23	202.48	201.63	201.99	203.39	202.33	201.72	203.74	202.56	202.25	202.39	202.47	204.29	201.53	203.22	202.21	202.24	203	202.53	202.15	202.93	202.69	202.28	202.74	202.47	201.05
216.45	216.83	217.57	217.07	216.99	217.89	215.86	217.56	216.05	217.48	217.37	215.6	217.28	217.11	216.97	214.84	216.75	217.29	217.71	218.15	216.94	217.33	216.68	218.14	218.24	217.07	216.79	217.14	217.85	216.76	216.52	217.13	217.17	217.24	216.69	218.84	216.52	215.47	217.5	217.46	216.47	216.46	217.56	215.43	217.03	216.95	219.24	217.41	217.54	217.29
211.29	213.22	212.52	212.15	211.74	214	212.46	213.49	212.6	213.07	215.33	210.98	212.35	213.37	212.55	212.28	211.34	211.44	212.64	211.02	212.37	210.46	213.6	211.25	211.4	212.53	211.1	212.04	211.35	212.59	213.17	213.21	211.33	213.32	212.31	211.68	212.12	212.44	212.3	211.13	211.81	209.98	211.37	212.87	212.19	211.11	214.01	212.36	211.96	212.53
216.28	217.14	216.95	216.53	217.09	217.14	217.38	217.47	216.26	217.48	218.79	218.54	217.94	216.6	217.54	216.22	217.56	216.39	216.26	215.7	217.65	215.39	217.06	217.42	216.77	218.46	217.38	215.78	217.24	215.61	214.12	216.89	217.09	215.86	215.82	218.05	216.75	217.8	218.12	216.57	217.96	216.93	215.44	217.15	217.54	218.23	216.61	215.66	217.22	217.87
206.85	207.66	207.35	208.59	208.5	208.15	207.58	207.21	207.69	207.56	207.97	209.68	209.43	208.49	206.69	208.44	206.61	207.2	207.07	207.33	206.62	207.66	208.14	207.4	206.95	207.56	207.54	207.27	208.09	208.65	208.02	207.74	207.53	206.65	205.86	207.76	207.22	207.3	208.66	207.29	208.65	208.4	208.8	206.86	208.11	206.59	208.55	208.34	206.36	206.7
202.7	203.78	202.59	200.56	202.15	202.6	201.8	202.2	203.01	201.49	202.61	202.03	203.01	200.92	203.09	201.77	204.47	203.37	202.03	201.94	202.46	203.54	202.93	203.29	200.18	201.18	202.12	201.82	199.98	201.66	202.2	202.77	202.01	203.2	202.52	202.56	203.59	201.27	202.21	201.38	201.34	202.26	202.77	202.36	202.05	202.78	202.14	202.24	203.15	201.84
214.85	214.36	213.76	213.48	212.9	212.79	213.83	214.17	212.56	212.87	214.21	212.86	214.59	214.71	212.44	214.84	213.23	213.38	214.49	215.05	213.28	213.86	214.62	213.47	212.54	213.24	214.67	214.61	213.74	213.32	214.42	213.28	214.13	212.96	213.47	214.36	213.89	212.72	214.51	214.05	215.4	212.87	212.24	214.95	212.57	213.34	214.4	215.46	213.37	214.22
212.71	212.17	212.94	211.9	212.19	212.31	211.52	214.72	212.79	211.35	212.6	212.96	212.61	213.51	211.61	214.95	212.7	213.09	212.16	212.22	213.5	212.54	212.13	211.48	211.96	212.03	213.35	212.2	212.09	211.62	214.45	211.79	210.73	213.29	213.56	213.18	210.77	213.14	213.67	212.67	212.78	212.9	210.32	212.32	211.18	212.41	212.3	212.43	212.16	212.43
208.78	208.22	207.8	207.94	208.36	206.25	208.74	206.05	207.92	206.87	207.75	207.43	208.34	208.3	207.48	206.02	206.99	207.89	207.16	207.82	206.14	208.54	208.27	209.66	210.22	209.03	206.43	207.88	206.56	208.48	207.83	206.4	208.62	207.67	208.51	207.58	208.42	206.15	208.37	208.38	205.27	206.59	206.86	206.5	208.33	207.91	207.86	207.35	206.75	207.87
199.38	202.21	201.82	201.68	202.79	200.13	201.79	201.95	201.46	200.22	202.26	200.41	201.74	201.22	200.59	201.64	202.44	202.03	201.68	200.3	201.3	202.08	200.96	200.3	200.84	201.05	202	199.9	200.82	200.11	202.08	200.34	200.85	200.13	201.05	203.11	200.13	202.14	201.1	201.13	199.75	202.68	200.96	200.78	201.36	200.68	200.79	200.67	200.78	201.4
196.51	194.37	196.33	195.19	194.53	195.54	196.4	194.55	195.24	194.35	196.1	195.78	194.41	194.96	196.56	194.07	195.17	195.18	195.68	196.13	193.45	195.54	194.65	195.1	196.27	194.87	194.58	194.55	193.62	196.81	194.91	195.77	195.5	195.03	194.93	195.01	197.07	195.9	196.28	194.37	195.24	195.14	195.67	195.43	195.4	195.56	193.88	196.7	195.19	194.52
205.31	210.08	207.99	208.38	209.29	205.81	205.99	205.92	208.7	208.77	206.71	206.52	208.35	208.36	209.02	208.48	209.92	207.12	206.11	207.84	206.69	207.48	206.27	208.01	208.17	206.71	208.35	207.4	207.11	208.71	207.33	208.22	207.28	207.54	207.87	206.92	205.49	205.59	207.96	207.64	207.97	208.31	209.12	204.68	207.99	207.09	207.39	206.58	206.56	208.07
207.12	207.46	207.83	207.43	207.76	208.27	208.22	206.65	208.75	206.59	208.53	207.23	208.66	207.79	207.78	207.23	207.51	207.31	207.6	208.63	207.63	206.67	207.43	209.45	207.84	208.49	208.14	207.83	208.63	208.06	208.29	206.94	206.82	205.77	208.84	208.19	210.28	206.63	208.25	208.49	207.6	207.73	208.13	208.48	209.28	208.05	208.19	210.44	207.2	207.65
208.26	207.33	207.93	208.55	206.59	207.67	207.5	207.48	206.52	206.86	208.34	206.42	208.65	210.08	207.22	208.16	207.19	207.11	206.66	208.09	208.14	207.55	207.52	206.57	207.11	207.34	208.81	206.66	208.17	207.98	208.92	208.12	207.51	205.76	208.45	209.53	208.34	206.13	207.97	207.49	208.4	207.29	207.63	209.07	207.69	208.98	206.45	207.83	206.76	208.52
208.29	208.34	209.78	207.7	208.25	207.91	206.8	208.19	208.27	208.77	209.11	208.16	209.1	208.84	210.23	209.17	209.44	209.09	208.68	208.44	209.04	208.88	209.56	209.44	208.07	209.03	208.03	209.17	208.57	208	207.38	209.03	208.41	207.46	209.02	209.74	207.49	207.81	207.87	207.94	207.95	207.13	209.15	207.6	208.63	208.99	207.96	208.16	208.71	207.87
205.92	204.55	203.31	202.96	205.57	204.75	203.79	202.76	204.19	203.78	201.13	204.16	204.16	203.67	203.8	204.87	205.58	204.15	203.44	204.44	203.03	203.7	202.91	204.71	203.58	203.29	202.15	205.13	203.3	203.78	202.72	204.39	205.77	204.8	202.56	203.86	205.38	203.77	204.4	203.81	204.35	204.1	203.4	203.53	202.87	205.17	203.51	204.2	202.31	204.22
193.33	194.86	193.26	194.47	193.98	195.78	192.67	194.43	194.88	193.56	190.85	194.02	194.95	193.94	194.17	193.1	193.35	196.41	194.05	193.51	193.4	193.9	194.98	194.49	196.55	193.95	195.7	195.08	194.98	193.53	195.65	195.39	194.97	195.45	194.38	194.49	192.77	196.36	193.41	194.21	193.47	193.44	194.47	195.28	195.38	194.19	194.28	193.8	194.47	193.96
206.52	205.97	205.62	204.22	205.85	204.83	204.06	204.56	206.37	205.29	205.26	206.7	206.04	204.18	203.92	205.76	205.42	207.48	205.55	204.78	204.85	206.41	205.75	205.88	206.3	205.08	205.73	207.95	203.91	205.76	205.51	207.32	204.64	206.26	205.36	205.69	206.27	204.65	205.12	207	205.62	204.81	205.58	206.62	205.93	204.35	204.62	206.57	204.27	205.23
203.8	202.96	201.56	203.37	202.86	203.85	201.94	202.87	202.58	201.68	203.95	202.36	203.6	203.72	202.09	202.44	204.49	203.55	202.85	202.48	202.35	203.6	202.95	202.63	203.6	202.78	203.18	202.94	202.94	203.86	203.07	203.46	204.37	204.17	204.54	203.11	202.86	204.73	203.28	201.56	202.43	202.19	202.27	204.96	203.17	203.44	202.8	203.64	203.35	201.65
209.68	210.29	211.9	213.06	211.13	211.82	211.67	212.18	211.86	212.12	212.05	212.18	211.06	212.04	211.93	212.45	212.35	211.3	211.73	213.26	212.7	211.06	213.46	211.9	211.56	212.51	211.62	211.23	210.44	211.98	211.77	210.4	211.4	211.86	213.07	212.83	211.57	212.7	211.38	211.83	211.23	211.33	212.86	211.58	212.98	212.25	210.9	213.36	211.96	212.27
208.61	209.2	208.35	208.86	209.05	209.61	208.37	210.46	208.62	208.45	211.74	209.44	209.94	209.59	210.25	207.91	209.29	206.86	207.31	208.63	207.25	209.73	208.3	207.92	208.52	207.16	208.45	208.01	209.25	208.68	209.23	209.54	208.01	208.54	208.2	210.64	208.45	207.91	210.88	208.14	209.73	208.24	206.09	209.55	209.73	210.62	207.74	208.17	209.56	208.91
217.68	216.63	217.89	216.91	216.82	217.67	216.61	218.18	217.58	217.91	216.1	216.8	216.53	217.06	217.05	216.59	218.49	217	215.89	216.66	219.39	215.85	216.93	217	215.98	216.63	217.14	217.76	216.6	215.59	217.3	218.4	218.81	217.79	218.21	217	218.19	216.96	216.16	218.94	215.73	218.12	217.85	214.83	217.76	216.14	216.16	217	218.89	217.93
217.56	217.44	218.1	216.71	217.74	217.41	215.85	216.89	219.12	216.98	217.9	217.21	218.08	218.08	218.5	218.37	216.34	218.22	217.82	217.69	216.3	217.92	217.6	217.65	216.88	216.8	217.14	217.92	217.52	218.07	216.58	219.01	215.95	218.94	218.83	217.2	218.21	216.71	216.69	217.5	217.44	218.36	217.01	217.66	217.49	215.36	218.32	218.36	216.5	217.84
211.78	210.78	213.1	213.22	213.4	211.48	210.84	210.51	212.43	212.93	212.31	212.32	213.64	210.74	212.54	212.87	209.73	214.97	213.16	211.42	211.41	213.92	212.11	210.95	211.21	211.73	212.9	213.25	213.36	211.2	211.78	211.29	211.69	211.61	213.2	212.29	212.2	211.39	210.69	212.8	210.68	211.35	212.97	212.05	211.82	212.04	210.03	210.68	211.42	211.07
206.42	207.88	207.39	206.85	206.6	205.76	205.57	206.82	206.09	208.03	207.44	207.32	207.92	207.89	208.15	208.89	208.02	207.12	207.44	208.54	208.39	206.16	207.17	206.81	207.3	207.84	207.21	209.26	208.82	207.75	208.03	206.99	207.51	207.61	207.79	207.89	208.04	207.76	207.61	208.73	207.19	206.95	206.21	207.65	208.59	208.87	208.26	207	206.94	207.44
209.35	207.68	210.73	210.12	208.74	211.03	208.4	209.17	208.94	209.05	209.63	210.29	209.78	209.21	208.45	207.32	207.88	209.08	209.3	208.42	209.03	209.36	210.45	210.3	207.6	210.08	208.79	210.97	208.42	209.54	209.44	210.01	211.19	208.52	209.53	209.46	210.06	210.32	210.72	209.19	209.59	210.44	210.16	209.21	209.63	210.55	210.48	210.66	208.38	209.36
208	208.38	207.42	207.75	208.48	207.13	208.42	207.86	207.28	207.33	206.49	207.64	208.93	208.98	207.54	208.49	210.09	208.24	208.4	206.77	208.44	206.3	207.33	207.92	207.14	207.97	207.67	207.02	207.75	208.1	207.67	207.52	207.63	207.98	207.71	208.76	208.61	208.08	206.86	207.14	208.05	207.35	207.3	206.15	207.07	206.87	208.9	207.11	206.81	207.01
204.4	204.8	203.77	205.22	203.39	204.72	203.47	203	202.3	205.45	202.93	202.17	203.92	204.07	202.02	204.43	204.48	203.27	204.94	201.37	204.39	203.24	205.14	204.89	203.05	204.72	203.61	204.17	204.08	205.21	204.5	202.91	203.75	204.26	203.22	202.71	204.57	203.84	203.1	203.98	203.68	203.84	203.13	203.38	202.97	204.95	203.73	203.29	204.69	203.66
211.4	212.03	211.57	211.44	211.79	211.66	210.71	210.85	212.08	211.36	210.56	211.61	211.43	211.16	210.31	210.82	211.02	213.78	212.96	212.75	211	210.23	211.35	211.65	210.57	211.07	211.32	212.23	211.76	211.12	212.36	212.4	210.8	210.8	212.58	211.87	211.68	211.57	211.38	212.11	211.23	211.15	211.12	211.83	211.21	210.93	212.01	213.12	210.08	210.52
206.22	206.1	205.05	204.05	205.4	204.91	206.74	205.9	206.11	205.89	206.06	205.69	206.7	206.59	203.95	205.89	204.63	206.28	204.71	204.89	204.96	205.47	205.84	205.37	205.95	204.98	205.76	205.81	206.33	206.19	205.51	206.03	205.53	205.11	205.86	204.21	205.83	206.42	206.48	206.49	204.85	205.86	206.36	205.63	205.68	204.47	205.1	206.09	204.07	205.78
215.63	217.49	216.06	217.19	216.88	215.59	214.66	214.94	218.03	217.24	216.7	216.54	216.93	218.17	216.98	215.83	217.1	218.1	216.58	216.25	219.01	215.23	216.42	216.91	218.86	215.33	216.08	217.38	218.37	215.9	217.82	217.44	216.21	217.4	216.25	216.95	216.72	216.52	215.54	216.83	217.3	216.04	217.37	215.91	217.84	216.98	217.65	216.55	218.5	215.38
207.5	208.9	207.64	209.55	206.31	208.87	208.9	207.96	207.01	206.99	207.46	207.21	208.93	208.7	208.59	207.37	207.49	206.63	208.28	208.12	207.99	208.46	208.48	206.9	206.79	208.92	208.93	207.71	208.74	205.45	207.6	207.62	208.09	208.59	207.38	206.87	207.21	209.51	207.44	207.11	206.53	208.61	209.23	206.98	207.86	209.22	207.5	208.49	208.04	206.38
207.39	207.62	207.34	208.98	208.64	206.29	208.71	206.54	207.27	208.56	208.3	207.76	206.88	208.44	206.74	207.42	205.63	207.88	207.02	208.57	206.63	208.36	209.95	207.35	206.54	208.31	207.55	208.53	209.23	207.09	207.38	206.82	208.61	208.33	206.65	208.89	205.96	207.48	209.16	207.81	205.24	207.05	208.16	208.72	209.16	207.79	208.05	207.51	206.84	206.29
203.04	202.95	202.2	202.67	202.35	202.16	202.28	204.25	203.45	204.86	202.63	202.07	202.67	203.34	203.47	201.72	202.8	201.88	201.88	200.92	204.03	202.93	202.34	201.72	203.13	201.42	201.99	201.88	201.28	202.94	203.1	202.2	204.34	204.14	203.7	203.17	201.88	201.31	201.81	201.24	203.97	201.6	202.46	203.77	203.37	202.36	202.82	201.83	203.78	202.1
205.09	205.46	206.5	206.41	205.91	207.52	205.14	205.51	207.39	206.23	205.89	204.84	205.21	206.21	205.99	203	205.07	204.89	205.68	204.77	205.01	206.99	205.25	205.26	206.91	207.43	206.68	205.6	204.91	205.52	205.14	204.83	205.54	205.99	205.87	204.92	203.08	204.65	204.95	204.59	205.15	206.54	206.1	207.13	204.9	204.69	207.47	205.34	205.26	206.25
206.7	204.12	204.27	204.59	205.73	206.4	204.48	203.86	204.48	205.08	204.49	205.6	204.67	204.71	204.42	202.24	205.5	205.02	205.98	205.39	205.02	204.43	204.64	204.63	204.22	205.29	205.19	205.32	203.62	204.41	205.17	204.56	205.19	206.55	204.29	203.45	205.27	205.74	205.81	204.02	205.63	205.74	204.31	203.81	204.63	204.34	205.55	204.81	204.83	205.53
208.82	208.79	209.05	207.56	207.49	208.9	206.6	207.1	208.7	206.14	207.86	208.51	206.49	207.25	207.97	208.05	208.24	206.81	207.41	208.13	207.4	208.14	208.07	209.74	208.98	207.13	208.51	209.05	207.91	207.95	208.48	208.5	207.79	207.94	208.09	209.2	209.63	208.95	207.43	207.31	209.59	207.51	208.41	207.43	208.56	206.36	207.64	206.69	208.41	207.05
195.61	195.28	195.73	197.59	193.43	194.13	196	195.09	195.5	194.14	195.34	194.2	193.15	196.12	195.44	194.21	196.83	195.21	196.82	196.27	194.77	194.47	194.04	194.28	194.49	195.4	194.4	194.35	194.97	196.2	195.39	196.25	196.01	194.68	194.6	194.95	194.69	194.47	194.52	195.92	195.62	193.77	195.07	195.65	194.61	195.65	195.32	194.5	195.78	194.71
217.07	218.04	216.73	216.38	216.11	217.52	217.24	217.64	216.72	216.28	216.3	216.92	217.8	218.35	217.63	216.49	216.49	217.08	218.16	215.91	217.05	216.94	217.3	216.79	216.83	215.89	216.54	217.46	217.43	215.42	218.52	216.93	218.58	216.92	216.2	217.78	216.49	217.38	218.03	215.67	217.75	216.64	217.09	217.14	215.85	217.17	215.61	217.48	217.22	217.61
211.43	211.42	213.34	212.89	210.2	212.66	211.09	210.96	211.04	211.47	210.95	210.9	212.25	210.64	211.07	212.77	211.58	210.67	211.19	211.34	210.49	212.93	210.79	213.04	212.63	209.55	212.78	211.64	211.93	212.58	213.03	210.49	211.57	210.77	211.44	212.18	212.1	211.67	212.2	211.13	211.21	211.51	211.5	212.02	211.25	212.96	211.92	212.21	211.1	211.11
206.36	206	205.75	204.29	205.34	206.79	205.1	206.01	207.16	206.51	205.81	207.13	206.36	208.83	206.18	207.16	206.58	206.2	204.74	207.05	207.86	206.04	207.38	207.18	207.45	205.53	206.54	206.24	205.56	207.25	207.79	204.94	206.44	206.43	207.04	207.51	204.54	206.32	207.18	206.47	205.76	205.92	207.34	206.08	206.25	208.07	206.4	204.69	205.42	206.3
212.28	210.69	211.89	211	211.2	213.62	211.98	211.96	210.77	210.55	212.19	213.22	210.64	212.22	212.53	211.57	210.33	211.24	210.81	211.55	212.82	211.34	210.85	212.41	212.38	212.09	211.48	209.76	210.79	210.47	210.16	212.26	212.16	210.15	210.49	211.29	211.58	211.21	210.67	211.92	212.08	213.12	211.91	212.4	211.79	211.42	210.79	210.47	211.95	211.69
204.85	203.08	203.1	203.5	203.2	203.2	204.7	204.1	203.18	203.4	203.7	203.58	204.58	202.95	203.01	201.35	203.38	204.48	203.36	202.3	202.96	204.65	204.84	205.05	203.64	203.94	204.05	202.9	202.99	203.81	202.82	202.37	204.73	202.65	203.73	203.35	202.46	204.35	203.22	204.66	204.15	203.17	203.25	203.94	203.21	203.07	203.89	203.5	204.7	204.42
209.33	207.48	207.98	206.22	206.51	207.81	206.82	207.72	207.57	209.34	206.74	205.46	208.26	208	207.82	208.18	207.68	206.86	206.65	208.13	208.73	208.02	207.18	208.31	209.92	206.44	209.36	208.72	208.16	207.5	206.87	207.16	208.64	206.75	209.11	207.9	207.99	207.59	208.45	210.03	207.36	206.75	205.65	208.67	207.31	209.02	207.5	208.09	207.66	207.67
196.67	195.38	194.19	195.49	195.35	195.11	194.12	195.53	196.04	195.28	196.22	195.21	193.26	193.95	195.51	194.68	194.28	194.18	197.07	195.7	194.83	195.2	196.14	195.16	195.53	196.05	193.74	195.14	195.3	195.97	193.98	194.99	195.99	195.99	195.18	194.31	193.79	195.15	196.59	195.23	196.7	195.03	193.98	195.08	195.92	195.12	196.02	195.43	196.76	194.17
198.6	198.98	196.69	200.92	198.73	199.65	199.12	197.91	198.75	198.01	199.69	198.08	197.99	199.07	199.79	196.79	198.78	198.42	199.77	198.89	198.83	198.25	198.03	199.64	199.57	197.67	198.79	198.73	199.26	198.55	198.45	198.93	199.04	197.4	198.65	198.2	197.71	199.43	198.61	197.58	199.42	198.74	196.14	200.92	196.77	198.6	198.07	197.65	198.27	198.83
205.78	205.81	204.36	205.15	206.34	204.52	205.31	205.64	207.04	205.62	207.01	206.24	204.36	205.22	206.07	205.13	205.76	205.21	205.84	205.01	207.61	206.47	204.87	204.8	204.51	207.36	204.43	203.82	206.54	204.72	204.51	205.53	205.35	205.4	203.93	204.24	205.03	204.46	207.04	205.51	203.64	204.95	202.85	206.16	204.76	205.47	204.81	205.14	205.57	207.21
201.55	200.42	201.06	200.13	200.77	202.33	200.5	201.42	202.58	199.46	201.66	202.32	199.77	200.65	202.06	200.25	201.45	202.28	201.37	201.06	200.24	200.88	200.61	201.23	201.67	201.58	201.31	202.05	202.08	199.45	200.15	199.52	202.03	202.14	201.9	200.52	199.02	198.76	200.72	200.52	199.42	200.54	199.59	200.94	199.82	200.48	200.69	202.14	201.15	200.87
207.78	207.97	206.5	206.07	206.6	208.2	208.63	207.5	207.02	208.53	207.95	208.87	207.3	206.86	205.78	207.53	208.43	206.92	208.23	208.95	208.65	207.9	207.75	209	208.2	207.64	206.79	205.81	207.23	207.18	207.77	208.07	206.31	207.49	206.66	207.17	205.16	206.86	208.28	207.03	208.69	207.84	207.67	207.15	206.62	207.7	208.77	208.38	207.8	208.39
207.98	208.41	207.68	207.61	207.7	209.2	207.65	207.68	208.58	207.81	208.95	208.41	207.22	207.28	207.66	206.64	206.63	207.21	206.9	208.84	208.58	206.35	207.94	207.6	209.18	208.88	207.67	206.73	206.94	209.33	208.32	207.84	205.3	207.86	208.89	208.64	206.99	206.26	207.95	207.04	207.64	208.78	208.02	208.09	209.04	208.84	207.04	206.31	207.62	209.1
198.6	201.56	201.48	199.54	201.37	199	201.12	200.29	201.04	200.73	199.82	200.86	201.16	200.72	198.9	200.73	200.08	199.88	200.92	201.56	198.79	200.3	200.55	198.81	201.01	200.8	201.23	201.79	201.47	200.59	200.62	199.93	199.85	201.11	199.69	199.83	199.31	200.7	201.32	200.01	201.29	201.46	200.52	200.28	200.13	200.81	198.9	200.14	200.34	199.58
200.63	199.41	201.29	200.15	201.48	201.13	200.17	199.97	200.73	201.29	200.01	202.6	201.64	198.96	201.35	200.99	201.09	200.35	200.47	201.55	199.98	200.58	201.26	200.39	200.2	200.21	200.02	201.2	198.79	198.64	199.59	198.03	199.44	199.75	201.31	199.51	200.57	200.11	199.49	200.1	198.74	200.8	199.14	200.12	199.95	197.53	200.82	199.91	199.04	199.52
208.01	207.48	206.92	207.85	208.57	208.79	210.14	207.38	209.45	208.27	209.33	208.97	208.75	207.33	208.51	209.01	209.76	208.12	208.51	208.94	210.14	207.65	208.18	206.93	209.62	208.29	208.1	208.37	208.22	209.9	207.34	207.46	209.72	209.35	208.22	209.29	207.46	208.46	208.24	209.12	206.51	209.13	208.17	207.77	209.6	208.95	208.21	210.13	208.52	206.96
207.13	205.38	204.1	206.16	205.66	207.01	204.32	205.27	206.65	206.83	204.65	205.62	205.78	206.02	206.28	204.51	205.95	204.63	203.66	205.07	206.57	205.8	205.17	206.3	205.81	204.93	206.04	206.46	207.3	206.08	205.46	204.29	205.56	207.09	205.28	205.32	203.64	206.12	204.21	207.73	205.44	205.48	205.2	205.17	205.61	205.38	205.92	206.66	205.66	204.17
207.31	208.08	208.01	206.72	208.2	207.38	208.11	209.67	208.09	207.78	206.74	208.76	208.5	208.2	207.17	208.29	207.74	206.43	208.43	208.67	208.17	207.98	207.84	206.4	208.22	207.97	206.03	207.01	206.61	206.61	208.56	208.5	207.72	207.35	207.4	208.67	207.99	205.72	208.46	207.74	209.22	208.63	208.08	207.62	207.66	206.4	207.79	208.44	207.82	208.34
208.61	210.35	209.02	207.56	207.83	211.11	209.06	208.61	209.07	207.62	208.75	208.57	208.7	209.14	208.9	207.23	208.63	208.84	210.02	206.92	208.34	208.01	208.52	210.43	208.05	210.97	208.79	207.18	209.75	209.43	208.13	210.23	209.8	210.15	208.15	209.9	208.26	208.25	208.93	207.44	208.62	208.74	209.6	206.53	207.36	208.29	208.61	209	208.51	208.05
215.53	212.72	212.44	213.7	213.57	213.45	215.72	213.62	214.2	213.11	213.06	214.08	214.08	214.41	214.82	212.45	212.06	214.49	214.1	212.7	213.77	213.9	215.13	213.7	213.66	213.68	214.04	213.34	212.82	214.23	212.85	213.83	214.8	214.05	213.28	213.83	215.38	214.33	214.08	215.21	214.89	213.79	213.89	212.5	214.19	214.07	214.16	212.86	214.61	214.56
212.21	211.65	211.89	211.93	212.33	211.83	211.15	210.96	212.41	212.05	211.41	213.62	211.98	213.65	211.43	211.38	212.81	212.27	210.81	211.69	211.32	211.37	211.56	211.84	212.05	211.54	210.96	212	213.02	213.66	211.6	210.95	211.56	213.2	211.85	211.38	211.11	212.82	212.01	213.28	210.61	211.77	212.39	212.29	211.88	210.24	211.76	212.04	212.48	211.87
212.26	213.54	212.53	213.43	212.15	213.65	211.96	211.9	212.55	211.68	212.23	212.48	211.9	210.59	212.45	212.77	212.08	213.15	212.2	212.12	212.94	212.98	212.41	212.16	212.56	212.47	210.16	211.41	211.86	213.46	212.58	211.46	211.07	213.17	212.07	213.03	213.31	212.49	212.07	211.49	211.48	211.35	212.05	211.79	214.28	211.8	212.15	212.91	212.18	213.64
208.57	207.79	207.22	208.04	208.68	208.31	209.06	209.08	209.62	208.71	207.78	208.46	208.28	208.65	208.98	208.58	208	208.79	207.62	210.67	209.08	208.26	208.87	209.66	207.9	207.78	205.76	209.44	208.72	209.22	207.83	207.75	208.9	209.01	207.89	209.13	208.16	210.23	209.04	208.57	207.45	208.62	209.06	209.47	210.18	208.32	207.29	209.12	209.1	209.22
208.94	206.58	207.91	207.98	207.43	208.91	206.71	207.07	207.53	208.33	207.42	207.33	207.47	207.32	206.95	209.05	208.66	208.76	206.88	208.47	207.37	206.25	208.41	209.06	206.65	207.88	207.43	207.33	208.75	207.63	207.8	208.35	209.8	207.41	208.62	207.36	207.82	209.05	209.64	206.89	208.96	210.64	208.37	207.21	207.69	207.76	207.56	208.71	207.49	207.95
210.22	208.44	210.16	210.64	208.82	209.89	208.87	208.85	209.01	208.17	207.45	210.51	210.52	209.31	209.82	208.35	208.91	209.22	207.96	209.19	209.39	208.49	207.92	207.1	208.04	209.58	208.78	209.09	210.09	207.57	207.84	209.23	209.62	208.08	207.74	209.99	209.91	210.59	209.33	210.05	208.6	209.29	208.52	209.07	207.57	209.43	209.77	207.7	207.93	207.85
203.4	204.61	202.92	203.47	203.54	203.3	204.88	203.02	202.45	204.59	205.41	203.42	202.81	203.64	203.16	205.64	204.15	203.66	205.77	205.58	203.6	203.14	204.13	203.45	202.8	202.46	203.53	203.2	204.65	203.29	202.11	203.1	203.56	202.43	202.31	204.65	204.33	204.02	202.2	204.82	203.6	204.75	203.05	204.31	203.02	203.9	203.15	203.9	202.32	204.12
201.24	199.65	201.7	200.15	200.19	199.55	201.03	199.7	202.11	199.88	199.93	200.29	199.61	200.52	199.9	201.26	200.28	200.04	199.92	201.78	199.32	201.09	199.84	199.99	200.53	200.86	200.69	199.44	201.14	201.01	200.1	200.73	201.61	201.15	201.94	200.69	199.82	200.83	201.43	198.82	198.69	198.66	199.92	201.12	201.71	200	199.98	201.35	200.45	198.13
206.81	207.22	207.35	208.59	208.97	207.48	205.98	209.1	209.82	205.8	208.84	208.62	208.14	207.47	207.61	207.51	207.1	207.87	210.08	207.96	208.35	207.96	206.98	208.01	208.85	206.93	207.99	206.62	207.52	208.87	207.96	206.22	207	208.13	208.72	208.49	207.17	208.01	209.14	207.28	208.67	207.33	207.49	208.07	207.45	207.63	207.43	207.88	208.2	207.9
209.09	210.76	209.4	209.96	209.21	209.26	208.72	208.64	211.16	207.86	208.45	209.01	208.54	209.21	208.3	209.42	210.3	210.06	211.23	209.71	208.14	209.92	209.32	210.7	209.56	209.82	209.39	210.45	209.02	210.22	210.98	209.55	209.62	209.8	209.52	210.6	209.63	210.98	207.56	210.67	207.93	208.45	210.25	210.75	209.74	210.82	210.13	209.77	209.91	207.93
210.43	209.23	209.29	208.98	209.78	207.72	209.53	209.32	210.1	210	210.49	209.27	210.92	209.14	209.15	209.02	208.56	208.51	209.45	210.4	209.11	209.11	208.67	209.39	210.14	210.02	208.72	209.44	211.28	208.99	209.77	207.39	209.69	209.3	208.37	210.79	207.7	208.56	208.42	210.22	210.06	208.58	209.36	209.13	208.96	207.71	209.03	209.02	209.52	209.18
202.48	202.79	203.55	202.71	201.77	202	203.03	202.23	203.03	202.28	203.66	201.54	202.17	201.32	203.5	200.97	204.17	204.33	203.16	202.16	202.11	204.09	201.95	203.42	201.96	201.7	202.35	202.76	200.82	203.72	202.7	203.03	200.97	203.2	202.47	201.33	203.06	202.54	203.35	203.14	204.08	202.24	202.76	203.94	201.79	202.92	202.17	203.98	201.3	203.34
212.9	213.06	210.82	212.55	211.77	212.45	213.56	213.7	211.63	214.18	213.55	212.69	211.49	213.74	212.93	213.31	212.78	211.89	214.86	212.66	212.49	211.71	214.8	211.8	212.9	212.71	212.73	212.92	213.55	212.73	212.29	213.68	213.82	210.97	212.1	212.82	213.16	213.17	213.1	212.21	214.2	211.94	212.24	212.67	211.59	212.7	209.98	212.97	212.78	213.92
209.25	207.96	208.43	209.77	207.75	208.11	208.58	207.59	209.05	210.47	207.72	208.55	210.34	207.72	207.35	207.97	209.41	208.86	207.86	207.81	208.34	208.89	209.34	207.47	209.46	209.51	208.52	209.6	208.53	208.75	208.17	208.81	208.66	209.31	209.32	208.33	209.96	208.73	208.43	207.29	208.22	207.62	207.9	206.5	207.66	207.61	210.16	208.06	209.56	207.4
193.49	192.94	194.38	194.2	195.56	194.72	192.26	192.52	193.73	193.81	192.86	194.25	195.41	193.01	193.56	193.74	193.1	193.38	194.15	194.54	192.39	193.73	195.14	194.81	193.41	194.22	194.47	193.97	193.91	193.49	193.96	194.93	194.48	195.26	194.66	194.58	192.62	193	193.86	195.16	194.6	193.11	193.38	193.98	194.13	192.83	193.15	193.95	193.02	193.72
205.67	203.75	204.28	205.16	203.27	204.95	204.13	203.46	202.27	204.01	203.46	204.49	202.38	203.58	202.05	203.72	203.85	201.19	202.81	203.34	204.08	205.2	204.36	203.3	203.38	202.83	202.93	202.71	202.54	203.5	204.14	204.88	203.45	204.01	204.71	202.66	204.33	203.8	204.54	204.12	203.95	204.08	202.62	204.94	205.18	204.25	203.41	204.96	203.74	203.21
215.98	217.42	219.07	218.11	216.93	217.33	216.65	216.7	217.41	217.94	218.76	217.99	218.41	218.67	217.62	219.43	217.18	218.39	218.53	218.68	216.92	217.62	217.99	218.08	216.76	218.52	217.38	217.44	217.15	219.06	216.38	218.05	219.47	216.15	216.95	217.99	217.67	218.28	218.63	217.86	218.25	218.09	219.37	216.96	218.38	219.4	218.37	218.48	218.82	217.27
207.69	208.94	209.16	208.26	209.02	206.97	208.54	207.87	208.38	209.2	208.14	209.22	208.03	207.14	209.72	209.47	208.77	207.35	208.54	207.2	207.54	207.22	209.12	209.21	209.13	209.07	208.8	207.82	207.03	209.35	207.14	210.2	209.22	208.37	208.61	209.88	208.01	209.07	208.38	207.2	209.33	208.23	207.5	209.42	208.59	210.34	209.69	208.02	207.74	206.98
208.94	210.92	211.25	212.02	212	211.4	213.06	210.57	211.33	211.71	212.12	211.44	211.33	210.1	210.59	211.1	212.76	212.03	212.74	212.04	212.45	211.45	212.11	212.63	211.23	212.59	212.07	210.65	212.45	211.06	212.16	211.32	211.26	212.11	212.5	213.41	212	212.61	212.09	212.22	210.98	212.63	211.47	212.55	211.91	211.17	210.52	212.84	212.04	213.44
209.35	209.85	205.84	209.02	207.56	205.96	208.13	206.39	206.8	208.69	206.25	209.56	207.65	207.21	208.51	206.62	207.74	206.22	208.37	207.71	209.41	208.5	207.27	208.45	207.84	208.46	207.89	205.66	207.36	207.15	207.37	209.5	207.12	206.25	208.01	206.99	206.89	208.64	207.41	207.6	207.27	208.64	208.63	208.84	209.16	208.19	207.81	207.19	209.57	208.29
202.19	202.74	202.79	202.45	203.77	202.46	202.21	201.52	201.93	203.4	201.79	202.56	203.81	201.49	201.2	201.07	201.92	203.69	202.42	202.77	202.34	201.98	202.11	201.54	200.95	203.43	201.02	202.44	201.46	203.48	202.91	201.75	201.52	204.29	202.86	203.64	203.18	202.92	201.75	203.3	202.81	202.08	202.92	204.61	203.29	201.47	201.46	203.26	203.38	201.2
209.81	209.09	208.3	210.02	210.05	208.88	209.62	208.49	209.22	208.96	210.25	211.26	209.73	210.16	210.79	210.46	208.94	210.94	209.55	211.68	209.33	210.36	209.79	211.55	209.82	208.98	208.75	209.98	209.59	210.14	209.48	209.32	209.78	208.79	209.66	207.29	209.53	208.33	209.4	211.14	209.49	208.2	209.43	210.69	209.27	208.63	209.46	209.29	210.53	210.98
217.71	218.5	219.03	217.51	219.41	219.21	218.83	218.74	218.16	217.58	218.3	217.33	218.52	217.89	217.39	217.29	218.88	218.51	217.08	218.82	217.48	216.72	218.9	218.95	217.61	217.11	217.72	217.49	219.97	216.66	217.52	219.49	217.7	216.92	218.96	215.76	217.54	218.12	216.59	218.78	217.92	219.19	217.27	218.03	217.07	216.68	216.04	216.35	216.84	217.81
199.43	200.4	200.91	200.98	198.82	200.17	199.71	200.17	199.09	198.25	200.2	201.03	199.95	199.41	201.26	200.38	200.17	200.24	201.05	199.77	201.2	200.53	200.73	200.18	198.1	201.92	200.24	200.98	200.67	200.9	199.21	199.04	201.4	201.98	201.36	199.34	200.85	199.42	200.52	200.62	200.45	200.73	201.39	199.86	201.49	200.85	199.64	198.87	200.06	199.91
207.28	207.84	207.71	206.73	206.71	205.41	208.58	207.3	207.22	208.58	208.25	208.1	207.77	209.1	206.42	207.14	208.06	207	207.34	208.22	207.67	208.4	207.64	207.9	206.76	207.24	207.75	208.29	207.65	207.43	208.66	207.08	207.49	207.86	207.97	208.68	207.29	206.83	207.87	206.82	207.66	209.93	206.9	208.78	206.77	208.24	206.62	205.94	208.64	209.35
210.83	211.35	211.19	213.89	213.31	212.51	211.8	213.19	211.34	211.25	211.35	212.93	210.87	212.84	210.5	211.54	212.34	213.61	211.71	210.98	212.03	212.4	212.6	212.11	211.02	210.23	212.57	212.05	212.57	211.29	211.47	210.8	210.95	211.44	211.97	211.4	210.11	211.07	211.14	210.18	210.81	212.26	211.73	210.01	211.83	211.36	211.81	210.42	211.14	210.99
218.73	216.65	217.2	217.06	218.15	218.47	216.47	215.13	217.87	218.88	217.3	219.07	216.81	218.58	217.57	217.94	217.63	219.3	216.55	217.11	218.46	217.54	217.74	216.67	216.18	216.61	218.2	217.5	218.37	216.88	219.04	217.46	217.29	217.39	217.24	216.12	217.75	217.87	215.82	216.36	217.4	217.42	217.37	219.15	218.41	217.26	215.87	217.88	218.91	217.59
211.27	212.04	210.85	212.31	211.1	212.66	213.32	212.42	212.61	211.92	212.26	212.19	211.38	212.23	212.03	211.17	212.61	211.39	212.26	212.18	213.04	211.22	212.87	212.12	210.63	212.17	211.31	212.82	212.31	210.5	210.18	211.18	211.93	212.75	212.39	213.36	211.6	212.8	212.34	212.04	211.76	210.9	210.39	210.13	213.46	212.5	210.23	210.97	210.46	211.67
206.07	205.91	207.35	208.12	205.22	206.36	205.57	208.92	207.42	207.26	204.74	206.56	206.19	205.49	207.1	206.58	207.04	207.22	207.59	206.83	204.96	205.81	208.15	205.96	206.07	208.03	204.57	205.77	206.4	205.77	205.93	207.41	206.27	205.3	205.38	205.67	208.63	206.95	206.08	208.05	206.68	206.71	207.56	205.72	206.25	206.59	209.09	206.26	206.42	206.6
212.45	213.12	212.63	214.5	211.93	214.6	214.5	214.2	214.01	212.92	213.45	211.51	210.51	213.41	211.92	214.07	212.87	212.66	211.67	214.99	212.32	212.47	214.76	211.77	213.67	213.8	210.77	213.3	211.92	212	211.48	213.45	212.9	212.74	212.55	214.18	216.85	214.18	213.68	214.84	213.1	211.98	212.35	214.83	214.26	212.33	211.38	212.81	212.85	213.14
210.83	211.23	212.32	211.8	212.65	212.07	210.92	211.69	211.86	210.51	212.05	213.07	209.77	212.1	212.22	212.72	211.74	211.72	210.65	213.15	210.63	211.9	212.61	211.22	211.33	210.92	211.73	212.05	211.14	212.3	211.84	211.98	213.67	211.64	211.12	211.93	211.84	212.97	212.15	211.34	213.34	210.67	212.37	211.54	210.94	211.09	210.79	211.97	212.19	210.74
209.57	212.63	210.47	211.42	210.16	210.61	211.39	213.14	211	210.2	211.12	211.77	211.18	211.62	211.26	212.92	211.55	211.58	210.98	212.57	211.6	212.02	212.59	212.59	212.51	212.71	211.12	211.6	212.5	210.58	211.56	213.59	209.17	212.89	213.3	210.28	210.4	209.15	211.26	211.39	212.04	211.11	212.1	211.69	211.45	212.13	211.36	210.63	212.07	211.11
201.33	199.41	200.51	201.81	200.8	201.23	199.34	201.72	201.14	200.06	200.31	200.75	201.47	199.59	201.32	199.3	199.28	200.03	200.42	199.77	201.44	201.73	201.39	201.02	200.83	200.23	200.8	198.68	201.03	199.12	200.19	199.64	201.36	200.05	200	201.08	200	200.07	201.48	200.26	199.22	200.31	201.03	200.35	200.35	200.92	198.98	199.62	200.4	201.89
201.96	200.16	201.39	199.7	200.79	200.43	200.79	201.34	202.18	200.71	200.28	201.94	200.9	198.71	197.5	200.48	202.07	202.31	199.38	200.16	200.59	201.89	200.66	201.07	199.12	201.95	200.79	201.61	199.76	200.95	199.49	201.36	201.02	200.54	200.32	201.5	199.68	200.03	200.48	200.21	199.91	200.63	200.14	200.13	200.08	201.65	200.11	199.99	200.7	201.32
208.42	208.46	208.13	209.42	207.2	207.97	208.08	208.82	207.58	208.32	206.74	207.52	206.28	208.11	209.05	207.13	209.03	208.71	207.59	208.84	206.99	207.37	207.11	207.87	206.8	207.9	208.49	208.79	208.08	207.62	207.09	207.29	207.87	208.71	206.73	209.59	207.06	208.9	207.31	208.46	208.34	208.2	206.32	208.09	207.3	209.03	206.69	207.35	207.19	208.76
203.6	205.26	206.41	204.51	206.16	205.58	205.75	205.59	204.98	204.74	204.52	204.05	206.24	204.28	206.23	206.69	204.68	205.94	205.37	204.73	205.7	204.27	204.73	207.08	205.97	205.21	206.28	205.95	206.83	205.37	206.19	207.03	206.56	204.95	205.87	203.78	205.95	204.85	206.5	204.84	205.85	204.9	205	205.3	205.9	204.75	205.92	203.81	205.65	204.05
203.81	202.46	204.77	202.77	204.08	204.34	203.55	204.66	204.7	205.39	204.32	202.06	201.56	203.75	203.01	204.3	203.9	204.18	203.43	203.81	204.69	203.28	205.39	202.69	204.4	204.64	202.19	202.66	204.46	204.21	203.39	203.35	204.05	203.59	204.1	204.77	204.71	202.49	205.52	203.65	204.05	204.37	204.28	203.51	204.28	204.49	204.35	205.1	203.51	203.73
203.69	203.89	202.04	202.41	202.05	203.79	204.21	203.96	203.57	202.65	203.62	202.02	203.17	203.72	203.18	201.54	204.17	203.07	204.21	203.16	202.88	202.03	204.07	203.08	201.86	201.31	203.83	203.85	202.4	203.1	203.18	202.82	201.8	202.16	204.74	202.01	203.42	204.08	202.92	202.82	201.94	203.19	203.27	203.3	202.67	203.41	204.61	203.66	202.87	201.9
212.15	210.1	211.33	211.03	211.27	210.88	211.22	212.38	211.51	211.72	211.07	211.45	211.56	212.02	211.19	212.37	212.08	210.7	210.97	211.37	211.25	210.5	209.46	211.14	211.77	211.08	213.58	210.5	211.88	211.43	210.91	211.47	213.18	214.03	210.76	211.09	211.89	211.64	212.78	210.84	211.04	212.74	211.21	209.59	212.83	212	211.52	212.45	212.16	211.35
210.38	210.57	209.85	208.89	209.13	209.66	210.81	207.75	208.46	211.4	209.48	210.91	209.98	208.09	208.83	207.77	209.65	207.87	209.36	209.46	210.15	210.01	209.98	209.33	208.53	208.71	209.5	209.76	208.25	210.25	208.92	210.31	211.42	208.69	207.88	210.48	208.43	209.14	209.45	210.15	209.19	207.81	210.72	210.12	208.63	209.64	210.21	209.22	208.71	210.04
208.22	207.87	208.73	207.16	206.33	206.28	207.01	208.13	208.36	206.34	208.2	207.53	207.7	207.22	207.16	207.35	207.42	207.62	208.09	207.43	207.71	206.77	207.04	207.75	207.45	209.02	207.77	208.23	207.86	208.28	209.65	207.05	208.52	208.22	205.76	208.22	207.54	206.8	207.73	206.88	207.48	206.16	207.14	206.86	208.27	208.95	209.02	207.56	208.09	207.96
211.97	212.24	211.49	211.46	212.35	211.47	210.87	211.53	210.37	212.17	212.67	210.73	211.28	211.78	211.6	212.03	211.81	210.66	212.54	211.81	212.18	212.94	210.96	211.92	210.66	211.24	213.02	212.68	212.17	211.79	209.49	211.18	210.48	212.62	211.88	210.6	210.93	212.05	211.54	211.62	211.48	211.1	211.74	210.52	210.66	211.84	210.9	212.72	210.83	212.37
212.58	213.34	211.25	213.04	213.8	214.37	211.48	211.24	214.69	214.4	214.09	212.3	213.53	212.5	212.17	213.23	211.29	213.37	215.03	212.97	212.74	211.73	213.34	213.82	214.13	213.02	212.89	214.05	213.06	214.28	210.94	214.24	213.1	214.39	211.78	213.79	212.36	212.18	212.8	212.78	214.29	214.62	212.28	214.49	211.39	213.25	212.87	214	212.48	212.7
202.46	202.61	202.45	201.06	202.71	204.38	202.07	202.03	202.54	201.97	202.88	201.27	201.71	202.55	202.35	202.32	202.43	202.56	201.7	204.11	203.79	204.24	202.49	203.08	201.9	203.78	200.63	200.37	203.32	202.38	203.75	202.98	203.76	203.5	203.17	202.43	202.6	203.52	202.45	203.67	202.78	201.99	202.59	203.77	202.27	203.23	203.66	202.75	202.04	203.28
206.2	206.8	207.58	206.73	205.6	207.33	204.73	206.71	205.43	205.52	206.35	206.44	207.53	207.58	205.41	206.64	204.96	206.34	207.16	205.4	208.08	206.58	207.36	206.23	206.91	207.93	208.83	206.38	205.19	205.9	207.97	206.84	205.92	204.66	206.91	207.58	206.13	207.36	205.5	206.07	205.31	207.1	206.46	206.51	205.93	207.29	207.02	207.41	206.24	206.33
198.61	197.46	199.52	198.96	197.97	199.88	197.28	200.32	197.27	197.06	198.56	197.98	199.99	197.72	198.56	199.51	197.96	198.8	199.22	197.86	199.06	198.81	198.21	197.91	198.7	198.62	198.66	197.95	198.21	198.29	198.86	197.48	199.5	199.45	197.91	198.41	198.22	200.68	197.31	197.41	198.59	198.19	197.08	195.74	197.71	198.34	199.87	197.27	198.2	196.95
199.03	200.22	200	200.13	200.3	199.12	201.71	201.43	199.36	200.5	200.15	201.35	201.87	200.35	199.35	201.72	199.68	200.54	201.34	199.97	199.11	199.18	199.15	200.85	201.73	198.64	199.72	201.88	201.26	200.45	200.79	199.66	200.24	199.81	200.88	201.07	199.45	199.89	201.3	200.65	200.03	200.63	200.04	201.38	200.06	200.54	200.66	199.2	201.15	199.4
205.89	207	209.12	206.15	207.33	208.4	208.09	207.19	206.05	208.51	207.2	207.48	207.44	207.6	208.87	207.94	207.84	208.02	206.27	206.83	206.49	206.81	207.66	208.54	208.81	207.69	208.44	207.56	209.21	207.97	208.34	208.63	207.63	208.59	207.85	207.58	206.44	208.05	207.68	207.62	208.43	209.2	207.34	208.03	205.85	209.3	206.78	206.36	207.28	207.82
218.29	215.71	215.61	216.93	217.72	216.73	216.09	215.64	217.49	217.05	216.77	217.6	216.29	217.55	216.18	217.28	216.4	216.92	216.54	215.82	216.42	218.21	216.67	217.54	215.53	218.18	217.34	215.81	217.75	217.3	217.12	215.33	217.56	216.44	215.8	218.11	216.4	218.26	216.95	218.67	216.63	218.1	216.38	216.93	215.49	217.42	216.2	217.69	217.36	215.59
207.33	208.47	208.35	207.52	207.35	209.51	206.84	207.15	208.6	207.96	208.04	210.45	207.87	207.85	207.57	208.51	206.95	208.05	208.51	207.27	207.93	208.51	208.8	210.08	208.04	207.21	207.19	207.42	208.87	207.54	208.39	209.02	209.06	207.39	207.34	208.09	208.12	207.95	208.59	207.53	206.18	206.33	208.39	208.72	206.35	207.66	209.11	208.33	206.67	207.5
203.55	204.63	205.5	202.7	203.31	204.48	203.53	205.21	202.85	205.07	204.57	204.69	203.47	205.68	205.03	203.63	204.74	204.15	204.12	204.93	205.62	204.09	202.15	203.07	204.09	204.81	203.55	204.11	204.47	204.66	204.97	205.29	204.41	202.87	203.83	205	206.9	205.1	205.38	204.82	203.42	203.13	204.45	204.82	204.66	205.46	203.98	205	204.5	205.59
203.44	203.34	200.89	203.25	202.45	203.05	201.81	202.25	201.12	204	202.52	203.15	202.07	202.83	202.18	202.54	202.6	203.46	203.61	202.83	201.64	202.68	201.99	203.7	202.38	203.16	203.19	202.97	202.04	202.11	201.45	203.16	203.7	201.98	203.74	202.6	203.96	202.29	204.3	203.74	203.34	202.43	202.71	202.16	202.74	202.03	202.03	204.03	204.31	202.6
208.55	209.37	207.71	206.73	207.83	208.14	208.16	208.79	209.15	207.94	208.59	208.94	206.91	208.53	208.94	208.65	209.11	209.48	208.22	210.17	209.56	208.94	208.63	208.46	209.08	208.57	208.01	207.48	209.01	208.13	208.45	210.14	209.2	209.42	208.66	210.58	207.39	208.66	209.31	207.6	208.75	208.45	208.66	208.14	209.78	211.01	209.6	207.67	207.93	209.46
218.54	218.45	218.18	217.19	218.81	217.98	217.57	219.26	217.76	218.52	219.84	217.83	219.05	217.58	217.8	218.18	218.14	214.59	217.28	217.84	217.94	218.33	217.22	217.37	219.16	216.89	218.46	219.28	218.67	217.25	216.95	216.01	217.71	221.05	218.97	218.12	219.31	217.73	217.44	216.58	216.61	216.97	217.57	218.81	219.41	218.52	218.06	218.4	217.41	217.97
213.43	210.41	210.48	212.21	209.85	212.15	210.24	212.07	213.71	210.61	212.02	212.15	210.43	210.59	213.64	211.41	213.21	212.1	211.09	211.8	210.69	211.61	211.45	211.34	213.22	212	211.58	211.6	210.91	212.64	211.02	211.25	211.81	211.3	210.91	210.39	210.45	212.39	211.1	211.25	212.48	212.04	211.99	211.08	212.37	212.91	210.61	210.64	213.18	212.23
216.89	218.34	216.5	218	217.68	218.6	216.66	218.05	217.12	216.26	217.1	215.16	217.24	218.45	216.84	216.55	218.36	216.07	216.68	217.96	215.67	217.58	217.65	216.58	217.1	216.89	216.79	216.91	217.51	217.07	216.99	215.31	218.09	217.47	217.25	218.02	216.36	217.48	216.88	216.88	218.82	218.3	217.02	216.27	217.39	216.48	216.66	216.23	217.33	216.5
212.2	210.85	211.09	211.18	211.57	210.78	211.18	211.51	210.91	211.88	213.48	212.18	211.79	210.81	212.19	211.5	211.96	211.32	212.73	210.63	210.81	210.08	212.05	211.74	210.32	211.29	211.38	209.52	211.89	213.1	211.42	210.59	212.62	211.51	212.46	210.32	210.51	212.83	212.55	212.12	211.36	212.38	213	212.82	211.56	211.06	210.04	211.87	211.14	213.01
209.34	209.2	208.07	207.72	208.15	208.24	208.71	207.99	208.82	209.17	208.55	208.62	208.37	207.42	207.89	208.42	209.12	207.88	208.19	208.93	210	208.2	208.52	209.51	208.55	209.28	208.22	208.02	207.45	208.55	209.95	208.85	208.05	209.35	209.11	208.79	207.41	209.28	207.99	208.45	209.1	210.02	211.06	209.62	209.52	210.59	207.46	208.38	210.32	209.5
212.15	211.51	211.14	211.73	212.46	211.5	212.44	212.67	211.34	212.41	212.29	211.85	211.38	211.05	211.46	210.8	213.1	211.08	212.04	211.95	211.19	210.95	211.94	211.68	209.81	211.48	211.15	212.19	211.5	211.37	212.7	211.57	211.64	212.65	211	211.54	212.62	212.25	211.38	210.92	213.05	212.77	211.49	212.04	213.1	211.77	212.84	211.48	211.42	212.22
216.6	217.63	217.02	216.42	217.92	216.65	216.2	216.85	215.86	217.44	216.82	215.73	216.65	217.07	217.93	217.41	216.19	218.69	217.61	215.47	215.56	218.34	216.12	216.88	216.5	215.97	216.38	217.72	215.44	217.9	216.49	216.34	217.28	216.47	217.59	215.46	215.54	217.43	217.79	218	217.47	217.98	216.15	216.93	217.1	216.83	216.41	215.93	217.67	216.61
206.19	207.12	208.97	210.11	209.29	208.93	207.96	208.87	207.94	208.39	210.72	209.7	209.2	210.73	209.89	209.56	208.95	208.82	208.39	210.44	209.63	208.63	209.3	209.81	209.26	210.07	210.07	209.37	208.73	208.07	208.16	208.59	208.36	208.28	208.77	207.46	209.88	208.25	209.68	208.31	208.82	210.01	210.38	207.86	210.27	208.08	208.97	208.06	209.91	209.39
212.57	211.82	210.86	211.8	210.62	211.98	211.7	212.99	211.06	212.79	212.71	211.11	211.06	211.44	211.51	212.27	211.23	212	211.47	211.77	211.27	212.68	211.9	212.12	210.11	211.16	211.38	209.94	211.52	211.35	211.15	212.92	209.55	211.9	210.34	211.34	211.45	210.1	211.41	211.63	211.77	211.09	212.48	210.77	212.02	212.02	211.42	212.06	211.77	211.46
213.07	211.92	213.56	212.64	213.52	214.47	212.08	212.67	213.83	214.07	213.12	214.08	214.19	213.13	213.63	212.95	211.6	212.94	213.18	212.23	212.92	212.96	212.22	213.9	213.72	213.22	212.07	213.68	213.09	212.2	213.66	212.64	212.97	214.82	213.19	213	213.83	213.21	212.88	214.44	211.86	212.32	213.3	212.53	212.15	212.03	213.29	211.99	213.03	212.88
212.45	211.4	210.08	211.55	212.31	210.52	211.08	212.4	211.11	210.67	211.3	210.96	211.5	212.25	210.53	211.78	212.4	210.66	211.18	213.16	212.44	212.52	211.01	212.66	212.53	211.02	212.58	212.01	210.01	210.32	211.69	212.74	211.13	213.51	211.36	211.79	210.95	212.92	212.4	213.23	211.6	211.98	210.25	212.81	212.38	211.87	211.36	210.8	212.55	210.16
207.22	207.95	208.23	207.17	208.42	207.15	208.94	206.79	206.56	209.84	207.77	209.41	207.38	208.12	207.01	207.17	207.51	207.4	207.66	206.69	206.96	207.48	206.69	208.47	208.83	209.42	208.11	208.13	207.63	207.22	207.08	206.77	207.33	207.43	208	207.77	207.08	206.86	207.34	207.2	207.89	209.37	206.85	206.65	207.96	207.3	209.14	208.75	208.06	207.97
213.55	215.11	212.79	213.07	213.58	214.27	213.75	215.16	211.62	214.96	214.36	214.35	214.66	214.02	213.67	213.22	213.5	214.99	214.08	214.17	211.91	212.77	214.03	212.61	213.35	213.25	215.59	215.81	213.4	215.08	213.53	213.04	212.83	213.84	213.94	214.76	214.01	213.78	214.04	212.62	214.36	215.4	214.99	213.14	214.53	214.06	212.4	212.81	214.5	214.89
202.75	201.38	203.16	202.55	202.85	201.21	201.39	201.84	202.29	202.42	203.54	200.61	203.4	203.9	201.87	201.3	202.78	201.98	202.47	203.1	201.72	202.44	201.74	203.15	202.37	202.59	202.77	200.77	201.92	203.14	202.9	202.28	202.62	201.93	200.13	202.07	200.85	202.45	202.71	202.59	203.26	203.02	203.16	200.33	202.32	201.2	201.91	201.11	203.43	203.27
204.62	202.9	201.86	205.25	203.2	203.73	204.22	204.97	203.75	202.44	203.03	202.74	202.83	203.53	203.77	204.72	203.3	203.89	204.33	204.53	204.71	203.09	203.93	201.38	204.34	203.8	203.52	204.24	204.29	203.36	202.39	202.69	203.8	204.4	203.26	204.67	203.85	203.99	203.8	203.59	204.13	203.11	204.04	204.3	203.2	203.72	202.39	204.94	204.4	203.39
200.59	200.43	198.72	199.17	198.83	199.62	199.43	198.03	200.54	198.89	198.88	199.19	198.48	200.48	199.57	200.56	200.35	198.08	198.52	200.31	199.51	199.16	198.77	200.61	200.05	198.21	199.88	199.38	200.04	200.35	198.57	201.41	199.92	199.03	198.93	199.2	200.27	198.88	199.27	199.61	200.26	199.72	198.97	199.1	198.67	197.48	198.74	198.62	198.99	200.41
206.14	207.04	205.24	205.41	206.95	205.24	206.4	207.49	206.31	206.53	206.87	207.05	204.81	206.95	207.69	207.35	206.72	207.98	206.28	206.95	205.9	206.03	208.28	205.86	207.03	208.01	207.06	204.57	205.24	207.05	207.71	207.17	206.35	204.94	205.28	206.52	208.38	205.41	206.11	206.5	206.57	205.43	206.04	206.56	205.97	207.05	206.53	207.93	206.55	206.36
208.74	209.62	208.08	207.68	208.65	210.28	208.5	209.17	206.2	209.07	207.91	209.61	209.81	207.57	208.97	209.2	209.89	207.93	208.85	207.91	208.31	208.38	208.08	208.85	207.84	209.94	207.96	208.95	208.78	209.1	207.83	208.35	208.07	207.73	208.86	209.27	208.34	210.39	210.09	207.77	208.38	209.95	208.45	210.09	209.57	207.38	207.76	208.85	207	207.96
208.25	207.79	207.2	207.82	207.69	209.9	207.53	208.66	208.84	208.68	208.73	208.8	208.05	208.08	207.69	209.45	209.22	209.36	208.92	207.18	207.97	208.92	208.37	207.56	207.52	208.47	206.29	208.31	209.09	207.67	209.3	207.77	208.06	209.41	208.14	209.18	209.55	207.33	207.97	207.19	209.27	208.52	207.83	208.64	208.2	207.93	207.3	207.19	207.24	209.15
210.91	212.21	211.97	211.89	214.33	210.95	212.29	211.47	211.4	211.24	210.91	213.36	213.07	212.78	211.97	210.24	211.82	213.17	210.93	211.97	211.25	211.25	210.8	212.37	211.51	211.84	211.59	211.31	211.12	212.41	212.17	210.34	212.02	211.96	211.98	211.71	211.95	211.94	212.3	211.14	211.97	212.02	211.35	212.49	212.32	210.98	211.75	210.04	212.14	210.88
216.87	215.58	216.69	219.11	217.97	217.1	216.54	217.63	216.9	216.61	218.58	219.12	216.57	215.63	217.94	217.62	217.31	216.27	218.76	215.55	214.5	217.31	216.02	219.25	216.28	217.2	216.78	216.07	217.41	216.31	216.83	216.43	217.36	217.33	216.92	217.25	216.26	217.02	217.8	218.36	217.14	216.8	215.72	217.37	216.71	216.21	216.8	216.2	216.97	217.41
204.32	202.1	204.02	203.97	203.94	203.47	201.37	202.75	201.87	202.74	202.32	203.26	204.28	206.03	203.12	204.01	202.82	202.92	203.54	202.72	203.7	202.33	201.8	202.12	203.68	203.24	202.99	203.6	204.39	202.66	203.54	203.47	203.17	203.75	202.8	203.53	201.98	204.24	202.07	202.45	202.94	204.67	204.81	203.52	204.76	205.14	203.49	203.68	201.88	202.04
209.39	209.28	208.93	209.09	211.32	210.1	210.52	210.3	211.28	210.67	211.43	209.93	209.18	207.69	210.38	209.19	209.57	209.46	209.46	209.47	210.52	209.79	209.34	209.17	208.76	211.16	210.59	210.11	211.2	210.26	210.72	210.89	209.91	208.51	211.4	210.63	208.07	209.66	209.31	209.1	208.65	209.49	209.87	208.79	209.23	209.49	208.43	210.06	208.21	209.98
208.34	207.96	207.98	207.33	208.43	209.56	209.1	209.46	206.97	209.14	208.92	208.91	208.38	208.11	209.2	209.66	208.22	208.78	208.32	207.76	208.7	208.63	208.35	209.08	210.05	208.47	208.28	210.51	209.43	209.89	209.44	209.87	210.56	209.62	208.47	208.62	208.44	209.11	210.32	208.51	208.06	209.53	208.41	209.87	208.53	208.83	207.1	208.23	208.24	209.46
215.36	213.44	212.54	211.83	212.42	213.53	211.86	214.1	212.24	213.54	213.82	214.93	214.32	213.59	214.66	212.82	212.31	212.91	213.27	214.64	214.94	214.37	214.65	214.43	211.64	213.17	213.55	214.26	214.25	214.37	214.86	213.4	214.11	215.14	213.76	214.52	215.09	213.19	215.04	214.22	214.02	212.71	214.48	213.75	213.72	214.5	214.53	214.98	213.9	213.1
206.33	208.63	206.89	207.88	206.43	208.17	208.76	208.92	208.53	208.59	207.92	207.12	207.03	206.95	208.84	208.83	208.07	206.76	208.07	206.42	206.75	206.39	207.89	207.96	207.85	207.53	207.95	207.57	209.13	207.01	206.84	207.89	209.08	207.02	209.59	207.69	207.91	207.27	208.56	207.44	205.89	208.48	205.85	207.63	208.67	206.54	207.18	207.75	207.13	207.64
198.42	197.32	198.34	198.2	197.77	196.86	199.6	196.7	198.45	196.97	198.99	198.65	199.14	198.99	198.02	199.51	198.18	198.18	197.54	197.43	197.86	197.81	198.6	197.69	198.73	197.86	198.62	197.2	198.55	197.77	197.35	198.07	197.98	198.95	196.69	199	197.11	197.83	198.18	198.13	198.5	198	197.28	197.62	198.1	199.18	197.12	197.53	196.49	198.48
217.02	216.17	219.17	216.81	216.31	216.59	216.97	216.97	219.01	217.46	217.99	215.12	215.25	217.52	217.02	216.46	219.33	216.72	216.01	216.57	215.89	217.32	216.98	217.4	215.48	216.16	217.37	216.73	216.83	215.83	217.42	217.14	216.38	217.33	219.42	216.49	217.03	216.85	217.89	216.82	218.43	216.5	217.79	217.86	216.51	217.02	217.8	218.87	216.33	217.32
202.06	202.75	203.13	202.59	201.66	203.7	202.94	201.33	201.83	203.25	202.52	201.15	202.22	202.19	203.63	203.5	202.32	203.74	204.04	204.09	203.09	202.7	203.73	203.67	202.14	202.48	204.5	203.31	202.68	201.85	202.34	203.15	200.59	204.41	203.5	203.79	201.25	202.28	199.82	201.4	202.21	201.39	202.54	203.49	204.92	203.16	202.09	203.55	200.83	204.34
216.39	216.39	216.83	217.17	217.13	217.07	215.19	216.5	216.39	215.8	216.5	216.33	217.58	216.92	216.65	218.22	216.88	216.98	216.99	217.69	216.4	216.23	216.39	216.14	217.6	216.57	216.11	217.62	215.05	217.75	215.32	216.76	216.57	216.84	216.41	216.29	216.99	216.21	217.45	217.71	217.31	215.55	217.84	216.97	216.25	216.93	216.53	217.55	217.33	218.11
195.62	195.78	194.39	194.22	194.14	194.17	194.75	194.48	195.07	195.17	196.77	195.14	195.93	195.36	195.23	195.87	194.67	195.81	195.68	195.32	194.8	194.4	196.42	196.2	193.9	194.9	195.18	194.98	194.67	197.05	195.51	196.13	195.96	196.63	193.87	194.61	194.32	192.51	195.31	194.57	195.46	194.93	196.09	196.14	194.67	194.95	196.31	196.83	195.15	195.56
203.69	203.31	203.84	203.45	204.52	204.11	205.1	202.49	203.53	203.04	202.3	204	203.99	203.61	203.9	202.73	203.19	204.3	204.23	203.33	204.69	205.25	202.36	202.74	202.91	202.09	205.74	202.01	203.95	203.15	203.17	203.38	202.65	202.27	204.65	201.91	203.37	203.46	202.39	202.34	204.67	203.25	203.86	204.07	202.96	202.99	202.33	204.95	202.54	202.1
207.19	209.36	209.3	206.83	209.6	207.93	208.11	207.3	206.92	207.18	208.6	208.8	208.42	208.41	207.87	207.06	207.71	207.53	208.23	209.9	206.68	206.67	208.19	207.05	207.55	207.93	207.02	208.44	206.12	207.79	208.58	208.19	207.62	206.64	206.76	207.26	207.05	208.24	208.27	207.45	207.26	208.61	208.37	207.51	207.47	207.58	207.81	207.07	206.92	208.22
208.32	207.64	208.74	208.73	207.72	208.3	208.01	209.44	210.42	209.61	210.63	207.42	207.22	209.26	206.76	209.25	207.41	207.48	208.74	208.94	210.29	208.29	208.2	208.94	208.89	208.43	208.83	206.93	208.07	208.16	209.04	208.61	206.6	209.74	209.19	209.62	207.4	207.22	207.3	207.78	208.67	207.15	207.3	208.29	209.13	206.98	207.24	208.61	207.69	209.19
208.65	209.94	206.52	208.27	209.14	209.76	209.78	207.52	208.42	207.79	207.23	209.1	207.94	209.82	210.62	209.29	207.36	209.13	209.3	208.14	208.17	208.11	207.81	208.92	208.02	208.05	207.6	210.31	208.61	208.61	207.13	208.89	208.66	209.04	210.59	208.21	210.3	209.71	209.73	209.29	208.79	208.37	207.93	208.47	208.12	208.4	208.09	208.75	207.14	208.38
207.12	207.62	207.61	207.4	208.54	207.17	207.8	209.88	208.12	207.75	206.55	207.22	208.02	208.03	207.89	207.77	207.01	207.4	208.6	208.83	206.95	207.92	207.13	207.78	208.16	207.4	206.97	208.47	206.12	207.1	207.95	207.08	208.95	205.57	208.81	208.03	208.05	206.52	207.99	207.65	206.58	208.2	208.12	205.58	205.63	207.34	207.55	208.06	206.72	207.73
207.46	206.64	207.32	208.09	208.31	207.05	207.43	209.32	208.59	208.69	208.53	209.37	210.16	207.94	206.67	208.48	209.87	208.43	207.3	211.03	207.69	208.18	209.05	208.55	207.61	209.07	209.64	206.69	208.11	208.61	207.96	208.58	209.6	208.66	208.82	208.93	207.92	207.63	208.68	209.07	209.56	209.29	206.77	207.17	207.34	209.09	208.1	208.68	209.88	207.62
201.15	202.78	203.27	203.13	202.5	202.42	201.86	201.08	200.43	202.86	202.55	201.96	202.24	201.86	203.08	202.57	202.06	202.69	203	203.41	201.77	202.95	201.46	202.42	200.98	202.87	201.99	200.79	201.76	202.7	202.41	203.19	202.12	202.84	201.34	202.93	201.59	202.61	201.74	202.13	202.12	203.18	201.32	202.77	203.61	202.62	201.86	203.38	202.73	202.23
207.82	208.21	207.91	207.91	208.23	208.34	206.14	209.29	208.9	208.12	209.19	206.63	208.64	208.9	209.87	208.13	208.74	207.46	208.98	208.74	208.5	209.56	208.91	207.32	207.83	209.94	210	208.51	208.58	210.54	208.19	210.03	206.63	209.05	208.04	207.63	206.01	209.73	208.56	209.72	207.34	209.49	207.31	210.14	207.83	208.93	208.56	209.19	207.4	207.56
211.24	211.88	210.67	211.65	212.33	211.44	209.66	211.26	211.89	213.27	211.44	210.33	211.22	212.22	212.22	211.85	211.05	215.01	212.17	212.14	211.64	210.35	211.42	212.01	211.92	211.58	211.02	211.62	210.72	211.09	213.14	213.78	208.96	211.79	211.18	211.38	211.77	212.8	212.56	212.03	212.28	212.76	211.97	210.94	212.59	211.04	211.07	212.53	212.28	210.62
207.07	208.73	206.98	207.52	209.33	208.41	208.72	208.44	207.32	207.12	206.46	206.97	206.78	208	206.34	208.84	207.45	207.35	207.47	207.94	207.97	206.9	207.74	206.4	208.18	207.52	210.31	205.24	208.25	208.61	206.49	207.16	208.63	206.97	208.07	207.43	207.93	207.03	207.7	207.26	207.69	207.73	208.66	209.76	207.96	209.11	207.41	209.35	207.18	207.47
203.43	204.08	203.57	203	202.99	203.5	203.72	203.05	204.22	203.76	203.69	204.05	202.93	202.35	204.44	204.23	202.66	202.53	201.85	204.74	202.47	203.74	202.54	203.08	203.48	203.68	203.24	201.99	200.45	203.27	204.18	203.36	203.06	202.11	204.65	202.77	203.99	203	203.57	202.68	203.04	202.78	204.94	202.41	203.35	204.19	203.89	203.91	203.42	201.98
199.25	199.14	199.33	200.16	198.43	198.18	198.88	198.55	198.27	199.35	198.37	200.57	199.16	200.83	197.8	198.2	199.6	199.87	200.47	200.01	197.31	197.92	199.52	199.87	199.71	201.69	199.45	199.91	200.9	199.9	200.2	200.36	199.22	200.93	199.08	200.28	198.91	200.36	199.65	199.77	198.92	200.77	199.61	199.98	198.74	201.26	197.96	200.28	198.17	198.67
201.43	201.02	200.24	201.85	200.78	201.53	201.35	200.71	200.66	202.58	200.91	201.81	200.22	199.51	201.9	200.57	202.24	200	201.81	201.71	199.99	200.58	200.47	199.99	201.81	200.82	201.19	201.37	200.75	201.03	202.35	201.4	200.46	200.09	201.47	202.64	202.02	201.21	202.03	201.72	201.76	199.26	200.12	201.8	201	201.45	201.59	201.77	201.34	202.44
208.56	207.24	208.31	211.31	207.84	209.47	209.31	208.14	207.99	208.93	209.07	208.25	209.23	208.12	208.83	209.48	208.47	209.74	208.65	208.98	208.8	208.63	208.82	209.84	209.41	209.82	209.62	209.35	209.37	208.78	207.04	209.36	208.65	209.5	209.24	209.18	209.05	208.27	208.24	209.38	208.61	207.76	208.25	207.63	208.45	208.53	207.74	205.87	209.89	209.44
208.06	208.45	209.49	209.43	208.44	208.79	208.75	208.86	208.15	208.41	208.75	207.67	208.49	207.15	210.1	209.32	208.53	209.09	209.49	207.23	209.66	210.28	207.88	208.51	208.99	209.51	208.9	208.67	209.1	210.14	210.23	208.28	211.02	208.83	209.87	209.83	208.35	208.09	207.85	208	210.57	209.1	207.34	208.67	207.11	209.11	209.23	209.89	210.48	208.06
210.12	207.29	208.05	208.66	207.29	208.89	208.31	209.39	208.4	209.41	208.54	208.6	208.86	206.99	209.47	209.67	209.15	207.85	208.88	209.56	208.06	207.73	208.56	209.15	207.98	208.93	207.64	207.36	208.63	209.75	209.6	210.65	208.97	207.57	209.32	208.97	208.69	207.49	208.13	208.63	210.43	208.56	207.02	206.85	209.09	208.09	208.18	209.69	207.72	209.87
205.23	206.21	205.16	205.33	204.92	206.22	205.04	204.52	204.02	205.89	202.85	204.13	204.86	202.54	204.21	205.27	205.16	203.67	203.85	204.92	204.2	203.37	204.6	202.73	204.19	204.4	205.09	202.57	204.57	205.51	203.87	203.15	203.84	203.72	204.75	204.73	204.51	204.01	204.8	204.63	204.23	204.91	204.68	204.47	205.28	204.75	205.28	204.95	202.49	203.38
193.61	196.15	195	196.21	195.96	195.74	195.57	196.63	193.55	195.01	196.34	194.39	193.75	194.72	194.25	194.74	195.81	194.38	194.8	194.76	194.94	194.85	194.66	194.65	193.84	196.2	195.93	194.32	193.89	193.24	196.32	194.58	194.86	194.86	195.24	193.8	194.58	195.38	193.42	198.32	195.46	194.29	194.57	195.87	194.21	194.92	197.19	194.17	194.8	195.99
206.38	206.66	207.09	208.09	209.63	208.32	207.1	209.2	208.03	206.17	208.59	207.81	208.53	207.72	209.53	207.8	207.68	207.71	207.44	207.74	207.47	207.77	207.97	208.23	207.56	207.8	206.62	208.07	207.91	207.41	207.01	208.76	209	209.5	208.61	207.78	207.58	206.48	209.28	207.55	208.5	208.61	208.07	208.13	207.82	207.63	207.78	208.79	207.38	206.9
210	209.19	208.57	209.45	208.5	209.37	208.9	209.55	208.1	209.75	210.4	207.4	209.24	209.04	208.93	208.42	209.58	208.12	206.75	210.06	208.86	208.47	208.91	209.74	208.81	208.5	208.8	207.93	209.24	207.2	208.05	208.28	209.08	208.58	209.2	208.91	209.86	209.31	208.98	207.97	209.5	208.66	208.66	209.1	210.19	208.94	210.14	208.42	208.74	208.36
212.92	211.4	210.72	211.42	211.43	210.87	211.45	214.04	211.89	211.54	209.88	210.93	210.9	212.79	211.14	212.99	211.23	212.47	210.09	212.5	212.79	212.66	211.66	209.74	212.31	211.76	212.26	211.2	211.84	212.92	211.89	211.13	211.17	212.46	210.78	211.55	211.75	210.92	210.55	210.95	211.1	211.61	211.33	212.51	211.29	210.83	211.59	212.15	212.15	212.68
217.32	215.72	216.17	215.48	215.95	215.32	217.03	217.15	216.32	218.52	217.32	219.34	218.17	216.16	217.15	216.13	218.17	218.37	216.36	215.7	215.43	216.53	218.07	216.04	215.99	217.53	216.39	215.88	218.65	218.35	216.85	216.57	217.19	216.73	215.24	216.06	216.99	216.97	217.4	216.88	216.64	216.81	217.33	217.4	217.82	218.94	218.14	217.66	217.2	216.14
209.49	209.44	208.51	209.96	210.92	208.42	209.61	208.43	208.38	206.84	207.1	208.34	209.39	208.48	209.44	208.51	209.65	207.1	208.88	209.77	208.4	209.39	209.72	208.39	209.14	208.25	207.33	208.47	208.01	207.88	208.64	208.51	209.64	208.32	208.92	208.52	208.59	209.15	208.94	209	208.99	210.18	208.83	208.89	208.39	208.87	209.61	209.55	209.01	209.39
209.4	207.6	208.15	209.78	208.83	207.65	209.21	207.37	210.1	208.12	207.58	208.06	208.28	208.41	209.71	209.09	209.88	207.98	209.73	209.27	209.15	208.72	209.34	209.6	209.65	207.89	208.98	208.72	208.49	207.58	209.59	208.87	208.31	207.99	209.02	208.83	206.89	207.03	207.59	208.36	210.29	209.55	209.13	209.33	206.45	209.01	209.65	208.58	209.2	209.21
212.06	211.38	210.44	211.58	211.08	213.01	212.81	211.06	212.64	211.49	210.23	211.69	211.07	212.86	210.19	211.81	212.85	210.82	210.63	210.85	211.4	211.5	211.33	211.96	213.19	212.33	211.35	210.87	212.09	210.78	212.36	210.72	211.03	212.55	211.11	211.45	210.49	211.38	211.49	212.29	211.13	211.24	212	212.83	211	211.29	212.42	211.58	212.08	213.08
194.57	194.88	194.14	193.16	193.44	192.59	193.96	194.67	193.64	193.43	194.38	195.53	193.52	193.88	194.9	194.25	194.08	194.48	196.2	195.63	192.42	193.12	195.59	195.31	195.95	193.97	194.69	194.86	195.72	194.83	194.54	193.51	193.34	194	194.34	194.32	195.92	194.4	193.73	192.21	195.89	194.27	193.82	194.75	194.66	195.63	196.08	194.16	193.17	193.96
204.27	203.75	201.82	204.03	202.15	204.15	203.81	204.29	202.1	202.55	203.12	204.32	203.35	202.71	204.56	203.16	204.84	203.67	203.66	202.5	201.89	202.07	203.83	202.54	203.85	203.02	201.6	204.58	202.18	204.66	203.79	202.55	204.5	203.57	204.67	200.84	203.79	201.49	202.71	201.92	201.9	203.54	202.58	203.41	205.01	203.6	202.38	203.58	202.78	204.31
205.72	206.34	207.12	205.02	204.69	205.56	203.16	204.76	205.34	204.08	204.78	204.27	203.98	204.65	204.79	207.13	204.17	206.33	205.55	206.39	206.1	205.03	205.51	205.51	204.75	206.54	205.78	205.17	205.28	206.84	205.94	206.4	205.06	205.74	205.63	206.18	206.57	206.51	206.05	205.19	206.15	206.76	205.14	206.54	204.91	203.35	206.4	206.11	206.06	204.24
202.61	201.81	204.58	203.01	202.37	202.84	204.24	203.74	203.94	205.39	204.08	204.08	203.1	204.25	203.19	202.81	202.53	203.79	203.01	202.02	203.92	203.4	203.55	204.1	203.06	203.6	202.72	203.57	202.4	203.91	202.13	203.06	203.53	203.53	202.43	203.86	202.31	205.51	204.81	203.79	201.99	202.23	204.14	203.67	203.04	202.6	204.51	202.56	204.12	204.94
208.39	208.2	207.6	209.33	206.58	208.77	209.01	208.81	208.51	207.28	208.65	209.1	208.7	208.39	208.89	208.1	207.91	207.97	207.82	208.43	207.73	207.84	208.09	208.02	208.79	208.03	207.53	207.78	208.4	206.74	208.32	207.28	208.07	208.99	207.56	208.14	207.62	207.05	207.49	207.35	208.21	207.85	208.53	208.72	209.13	208.5	206.84	207.88	208.82	207.37
194.47	194.99	195.08	194.24	195.57	196.31	196.04	194.48	196.09	193.83	193.78	196.53	194.99	193.96	195.82	195.69	194.21	195.42	195.9	196.44	196.11	195.68	193.8	195.78	195.12	196.74	194.59	195.54	197.43	193.84	194.65	195.81	194.01	197.33	196.07	195.28	196.69	194.22	193.32	196.4	194.16	196.72	195.57	193.88	195.95	194.53	195.57	194.35	195.92	196.72
208.17	210.91	210.12	209.69	207.45	209.43	207.99	208.54	208.12	209.87	208.57	208.46	208.39	208.25	207.93	208.76	208.2	209.83	207.38	210.46	208.83	208.71	209.91	208.1	207.88	208.48	207.97	207.31	209.29	207.42	208.49	207.32	208.44	209.88	208.07	208.34	207.77	207.68	208.45	207.31	208.59	207.55	210.31	207.47	208.99	208.45	209.22	206.28	209.55	208.24
209.68	209.06	209.97	208.64	209.3	209.44	209.49	209.12	208.96	208.87	211.4	208.82	211.53	209.41	209.87	208.6	208.42	208.1	208.52	210.14	209.99	209.56	210.56	210.27	209.18	210.19	209.54	210.76	210.55	209.46	210.16	209.12	209.4	209.89	208.48	209.47	208.94	211.16	209.6	208.75	208.66	210.63	210.65	211.92	208.89	208.45	209.26	209.86	209.3	209.86
214.2	214.28	213.04	213.81	212.97	214.24	211.54	213.45	213.16	211.34	213.61	211.45	211.54	212.2	212.29	212.74	212.33	212.07	211.23	212.9	212.52	213.63	212.54	213.39	211.59	212.22	212.57	212.99	211.79	211.45	212.02	212.75	213.1	211.36	211.98	213.12	212.52	212.65	214.14	214.69	211.45	212.39	211.57	212.92	211.98	210.57	213.22	210.89	212.16	211.75
211.27	211.79	211.49	211.86	212.61	211.07	212.14	212.31	210.16	211.22	212.41	212.05	211.66	211.53	212.77	211.98	212.31	212.9	211.11	212.03	212.01	210.91	212.69	211.51	211.51	211.13	213.01	210.83	211.78	212.05	213.08	212.36	210.91	210.65	210.55	211.81	211.53	211.08	212.29	212.59	210.98	211.38	213.56	213.41	211.38	211.98	211.89	212.9	211.28	210.71
201.7	201.91	203.54	203.32	201.71	203.79	203.15	202.34	202.99	201.12	205.21	202.72	203.56	203.96	201.9	202.56	204.21	203.69	203.86	201.98	202.82	204.06	203.62	203.93	204.35	203.57	203.91	202.77	203.22	203.7	203.83	203.47	201.46	204.86	202.65	202.44	202.01	203.26	204.04	203.6	202.97	202.43	202.7	202.9	201.77	203.06	203.28	202.6	204.38	205.28
206.91	207.88	209.8	209.16	206.83	208.52	209.61	207.75	207.06	206.74	207.7	209.05	209.51	208.39	208.83	209.31	207.49	208.12	206.59	208.03	208.52	206.84	209.78	208.52	209.44	208.65	209.27	208.95	206.83	208.23	208.79	207.32	207.8	206.38	208.67	209.71	208.94	207.64	209.08	207.78	208.61	208.89	208.19	207.63	209.37	207.17	209.84	211.16	209.34	209.02
203.58	204.03	203.35	204.86	203.11	203.16	204.88	206.28	204.58	203.49	203.72	203.76	204.46	203.55	203.51	204.74	204.41	204.12	206.09	203.27	204.23	203.81	202.49	203.44	202.75	203.89	204.65	202.54	204.98	203.87	203.43	205.3	203.7	205.12	203.71	205.09	203.42	205.68	204.9	202.85	205.52	202.83	203.67	204.74	203.33	203.67	203.75	203.17	204.6	203.76
203.58	203.22	203.64	201.62	201.81	202.36	202.16	202.13	203.05	202.96	202.78	202.42	203.15	201.47	203.72	202.41	201.13	202.58	202.01	203.29	201.48	201.9	203.39	204.32	203.64	202.79	200.99	201.69	203.91	202.29	203.4	201.26	202.55	201.96	202.75	201.51	202.6	201.68	202.74	202.42	202.16	203.84	203.03	201.25	201.94	201.71	202.91	203.05	202.38	203.18
200.38	200.39	200.11	200.36	200.13	201.28	200.33	201.08	201.32	202.1	198.66	200.9	197.67	199.42	200.82	201.07	201.47	200.1	200.83	201.34	199.34	200.23	200.7	201.2	198.58	202.16	200.94	200.89	200.52	200.16	200.67	201.8	200.89	200.6	201.4	199.94	200.37	199.58	201.53	201.84	200.65	200.8	200.38	200.39	199.45	199.68	199.11	200.48	198.84	200.93
208.43	208.62	210.47	210.13	207.93	209.46	208.82	209.54	209.73	209.14	208.59	209.67	209.81	209	209.32	209.45	209.74	209.03	209.02	209.46	209.33	207.93	208.84	210.31	209.88	207.52	208.44	208.23	209.9	209.92	210.25	208.88	208.14	207.84	208.77	207.62	208.87	210.3	207.49	208.17	208.55	208	208.24	209.19	208.27	208.36	209.55	210.93	208.46	208.09
199.49	198.71	197.88	200.45	198.53	199.22	199.92	198.53	197.58	197.88	198.93	198.39	199.13	198.06	197.68	197.83	199.72	198	198.58	199.62	197.97	196.14	196.77	199.86	198.17	199.44	200.36	199.45	198.71	200.5	198.56	198.08	198.99	200.44	198.56	200.47	197.84	197.9	198.66	199.34	199.84	199.12	199.71	199.1	197.64	198.51	198.9	199.92	198.06	197.19
212.47	211.08	212.36	211.32	210.74	213.54	211.55	212.3	212.95	211.75	212.79	211.2	213.19	212.25	213.72	210.91	211.8	211.84	211.29	211.37	210.34	211.31	213.16	210.95	211.97	211.15	210.54	211.52	211.17	209.64	213.59	211.25	211.73	211.17	210.88	211.03	211.68	210.88	209.94	211.22	211.54	210.56	210.85	209.98	212.33	210.27	211.93	211.11	211.76	211.12
205.41	202.72	204.79	203.96	204.95	205.71	204.32	205.49	203.69	205.16	206.15	204.53	203.74	204.6	205.96	205.21	202.61	203.94	204.59	204.26	204.09	205.93	204.67	204.32	204.16	204.45	203.81	203.2	206.17	204.76	204.07	206.37	204.14	205.23	203.45	203.78	205.54	204.26	205.79	204.53	204.47	204.95	205.12	203.4	204.75	203.77	204.02	203.98	204.49	205.06
207.57	207.23	207.21	206.98	206.72	207.92	208.43	207.87	207.8	208	207.9	208.02	208.95	207.41	208.26	208.47	205.9	207.78	207.24	208.68	207.26	207.13	207.6	207.78	209.16	206.3	208.34	208.47	207.41	207.66	207.36	207.93	208.28	207.54	207.63	207.86	207.36	208.88	207.45	209.54	206.43	209.03	207	207.03	209.14	208.12	207.56	209.19	208.99	208.89
197.99	199.66	197.67	197.98	197.2	198.46	197.44	197.44	196.65	197.67	197.14	197.75	198.11	197.82	196.04	196.62	198.55	201	198.18	198.75	196.6	197.95	197.92	197.21	197.34	198.67	198.08	198.62	198.93	197.47	197.53	197.93	197.28	198.71	198.09	199.87	199.5	198.11	196.61	197.85	197.78	198.45	198.61	198.13	198.91	197.19	197.07	197.44	198.82	198
195.5	195.91	195.07	194.16	195.84	194.14	195.33	194.65	196.3	194.99	196.73	194.48	196.97	195.7	194.69	195.18	195.9	193.51	195.85	194.47	195.03	194.74	193.79	195.25	196.71	194.4	195.93	196.55	196.32	194.13	196.37	196.68	196.52	195.8	196.13	195.05	196.12	194.24	195.23	196.12	195.67	195.28	195.62	193.63	195.29	194.45	195.65	196.73	193.46	195.52
206.59	209.67	209.43	209	207.35	207.94	207.46	208.3	209.46	206.28	206.15	206.68	208.28	204.87	206.93	209.59	206.81	207.78	207.81	207.1	207.9	207.78	206.45	208.01	207.18	208.89	208.67	208.69	209.15	207.24	206.15	207.79	207.2	207.87	207.93	207.03	207.58	209.66	206.26	207.1	205.84	208.16	205.68	207.62	207.16	207.32	208.7	207.7	207.06	207.75
194.8	197	194.76	195.68	194.38	195.05	195.96	197.21	195.76	194.75	195.59	195.42	196.77	196.11	195.48	196.4	196.37	195.74	194.8	196.09	195.95	195.66	195.69	195.23	194.72	195.45	194.85	195.22	194.1	193.65	194.91	196.98	195.87	194.73	197.73	195.28	194.86	195.89	195.72	195.8	196.82	194.55	195.68	194.3	194.59	194.43	194.85	193.84	196.6	195.36
207.11	209.88	208.21	209.61	209.36	209.99	210.04	209.99	208.04	209.7	208.94	209.56	209.51	207.6	208.32	209.32	208.67	207.56	210.2	208.45	207.82	208.15	210.85	210.43	209.35	206.9	210.41	207.52	209	208.72	206.93	207.48	208.7	208.66	208.58	209	208.03	208.62	208.66	209.47	210.35	208.31	210.49	210.08	209.03	209.26	206.85	208.14	208.37	207.99
207.95	207.54	208.38	208.96	207.14	209.85	208.27	207.16	207.85	208.29	207.54	207.4	207.15	207.39	208.07	206.63	207.79	207.69	206.77	208.6	207.25	205.92	208.1	207.35	207.26	207.28	207.52	205.81	206.94	206.69	209.04	208.56	207.71	208.7	207.52	208.39	208.19	208.52	208.18	207.67	206.17	207.82	208.21	207.72	208.43	205.68	209.73	206.83	206.91	206.96
204.41	203.48	202.38	201.54	202.98	203.4	203.03	202.81	202.42	203.83	206.02	203	204.73	204.64	204.25	205.11	203.35	203.47	201.7	202.58	204.42	201.98	203.01	202.89	204.41	202.68	205.66	201.84	204.8	204.6	205.31	203.92	205.74	205.08	204.51	204.66	202.55	202.09	204.3	202.67	204.71	205.39	204.7	204.29	204.49	203.45	204.3	202.71	203.54	204.3
208.26	208.46	208.71	209.13	208.83	209.05	207.72	209.14	209.51	208.57	209.75	208.38	209.42	208.63	209.23	208.35	208.62	209.1	209.62	209.37	209.2	209.99	209.39	207.92	210.05	206.59	208.99	208.07	208.55	208.65	207.31	209.54	208.26	207.68	209.06	209.89	207.74	207.6	209.45	209.65	208.36	209.59	206.89	208.58	208.33	208.51	207.06	209.06	208.01	209.15
202.62	202.94	202.43	203.58	203.24	204.1	202.59	203.44	202.52	203.76	203.34	203.43	202.91	202.16	203.95	202.91	204.82	204.81	204.04	204.02	204.06	203.77	204.25	205.68	202.88	204.21	204.62	203.26	204.4	203.72	204.08	204.86	203.07	204.19	204.35	203.58	203.65	202.26	204.48	204.5	204.13	202.76	204.06	204.06	202.96	203.82	201.83	203.68	203.28	201.44
203.02	202.81	202.99	204.75	203.76	203.73	203.44	204.51	202.76	203.87	204.82	203.92	205.28	204	204.58	204.73	204.1	204.86	204.15	202.69	203.13	203.99	204.92	204.34	204.86	202.52	204.32	203.36	204.92	203.8	204.75	204.36	204.31	204.66	205.19	203.54	204.55	203.8	205	205	204.66	204.66	203.94	203.27	205.4	204.47	204.05	205.99	204.98	203.81
213	213.98	212.13	211.58	212.52	212.09	211.66	212.58	213.01	212	213.52	213.7	212.66	213.07	212.71	214.17	212.67	213.22	212.86	213.57	213.14	214.73	213.35	212.83	212.84	212.44	213.72	214.04	213.61	212.68	213.47	211.95	212.11	213.66	212.73	212.97	212.56	213.19	212.42	213.53	212.01	213.35	213.22	212.39	213.33	211.29	212.72	211.8	212.61	211.31
203.43	204.09	202.74	204	202.85	204.71	203.07	204.17	204.49	204.71	203.65	204.06	203.47	203.59	202.29	203.35	204.3	204.89	205.39	204.77	203.99	204.5	204.27	203.75	205.1	205.02	204.43	204.54	204.89	203.33	203.22	203.67	205.54	204.34	204.33	204.26	203.72	203.88	202.89	204.14	204.26	203.99	205.33	203.58	203.64	203.58	203.88	204.66	205.77	203.02
210.01	208.37	209.82	210.6	208.84	209.45	209.96	207.3	208.84	209.74	207.04	208.09	209.84	209.93	209.05	208.4	208.91	208.15	209.61	207.07	208.82	209.31	209.02	208.62	209.25	208.01	208.19	207.32	207.89	209.7	208.09	208.39	208.12	209.09	209.24	209.45	209.7	208.72	209.12	207.62	209.21	209.12	208.28	209.32	208.69	209.92	208.82	209.22	207.38	209.56
203.94	204.85	205.08	204.85	203.61	204.47	205.06	203.9	205.3	203.23	206.08	205.1	203.83	204.53	205.97	203.98	204.91	205.65	205.45	203.12	205.68	205.81	203.25	205.71	202.07	204.71	204.45	205.46	203.34	203.7	204.21	204.37	204.86	205.24	205.57	203.54	206.31	204.86	205.08	204.82	205.04	206	204.58	204.91	204.46	204.87	205.32	205.17	204.57	204.43
203.2	200.82	202.02	203.01	202.63	200.43	201.36	199.87	203.41	202.22	202.91	202.29	201.88	201.66	203.06	203.97	202.03	200.97	201.35	202.95	201.8	202.65	203.27	203.01	201.64	205.31	202.1	202.94	202.29	201.16	202.56	202.18	202.49	202.13	202.85	201.62	202.57	203.34	203.69	203.26	202.3	202.09	202.06	203.36	202.17	201.81	200.78	202.67	201.32	202.78
201.04	200.6	201.05	199.86	200.32	200.92	200.34	201.11	201.19	200.83	201.86	202.24	200.52	200.25	199.57	202.32	200.85	200.57	201.34	201.27	202.53	201.11	199.3	200.19	201.94	202.4	201.99	201.63	198.52	200.84	202.18	200.5	201.59	201.76	202.07	201.02	202.63	200.34	201.85	200.34	200.26	201.51	201.14	201.1	203.56	201.63	201.28	201.89	200.6	203.01
193.23	194.78	193.93	193.75	194.68	194.22	194.11	193.42	194.69	194.99	193	195.46	193.24	195.23	194.41	194.7	194.43	194.97	195.57	194.85	195.04	193.18	192.64	193.52	193.06	194.78	195.34	193.55	194.07	194.19	194.62	193.06	192.73	194.86	194.5	194.46	193.03	196.09	195.28	194.74	194.16	193.97	194.26	193.6	196.05	193.28	193.56	193.59	195.73	195.43
201.67	201.39	199.84	202.3	199.91	201.17	200.78	200.35	200.42	201.76	201.87	202.19	200.81	201.81	201.59	200.47	203.22	202.21	201.46	201.22	201.02	200.51	203.35	201.05	201.22	200.98	201.33	201.39	200.5	202.79	200.88	201.76	202.07	200.14	201.99	200.96	201.48	199.84	200.8	201.43	200.7	200.97	202.19	200.09	201.47	200.91	202.75	202.34	201.68	202.2
216.7	217.21	216.46	216.17	216.17	216.59	216.92	216.36	218.18	216.12	216.19	215.96	217.9	216.04	216.57	217.69	217.24	216.35	218.46	214.35	215.78	215.31	215.1	218.55	217.1	218.09	216.49	216.35	216.24	216.68	217.18	218.33	217.36	217.84	215.86	216.3	215.91	215.91	217.58	217.63	217.19	216.07	217.55	216.57	217.91	217.55	216.08	217.69	216.21	216.61
212.04	211.86	213.59	212.06	211.99	212.3	212.05	211.43	210.65	213.71	211.88	212.83	211.78	211.73	212.55	213.15	211.73	210.58	212.14	211.47	211.53	213.33	211.82	211.04	212.54	211.77	211.38	212.51	212.1	212.66	212.82	214.19	213.38	212.14	212.92	213.53	212.6	210.99	213.2	211.63	212.65	212.24	213.79	210.91	213.26	213.13	211.66	212	213.17	212.62
199.07	199.65	200.47	198.88	200.24	199.16	200.8	198.77	200.06	201.05	198.78	200.07	199.91	199.97	199.12	200.63	200.16	200.76	198.18	199.92	198.92	199.12	198.55	198.89	198.95	198.38	201.8	199.08	198.73	199	199.25	199.11	198.39	199.04	200.01	198.82	199.22	199.27	199.47	198.88	198.78	200.21	198.8	200.53	199.99	197.61	199.09	200.37	198.68	199.61
205.32	206.71	206.99	207.89	206.12	205.82	205.42	205.87	205.14	205.22	205.81	205.66	207.18	205.69	207.92	205.09	206.69	205.08	207.35	206.34	206.3	208.41	206.06	204.24	205.81	208.59	205.76	205.92	207.49	206.21	205.64	206.52	207.96	207.09	207.04	208.65	206.18	206.22	205.2	207.1	204.81	204.45	207.06	205.82	206.47	207.31	207.07	205.3	205.8	207.26
204.8	204.28	201.94	204.86	204.85	204.83	203.95	203.61	202.43	203.53	205.68	203.11	204.4	204.66	204.06	204.08	202.49	204.19	202.98	203.01	203.6	203.34	204.44	203.39	203.63	203.62	204.69	204.99	204.29	203.22	203.66	203.19	205.03	203.5	204.47	204.86	204.99	204.77	203.89	204.14	205.08	203.97	203.72	203.16	203.25	202.12	204.26	202.38	203.43	203.76
208.42	208.41	207.17	207.48	206.98	207.03	207.9	206.98	206.94	207.29	208	209.14	206.01	207.15	208.17	208.71	206.71	208.38	208.58	207.59	207.37	207.91	208.21	208.08	205.77	205.72	208.55	208.12	206.98	209.48	207.96	207.39	209.37	208.93	208.5	205.7	208	209.99	207.33	207.64	206.96	208.17	206.87	207.54	208.66	206.52	207.25	206.88	207.87	207.39
209.22	209.21	211.02	208.81	211.14	208.31	209.41	208.46	210.35	208.69	209.55	208.94	208.45	209.18	208.27	210.32	210.42	209.65	210.31	208.55	209.27	212.03	210.18	207.96	209.19	210.04	210.34	209.57	208.74	209.73	208.33	209.04	209.33	208.22	210.05	210.71	208.85	208.73	209.75	208.62	209.43	208.98	208.81	209.47	209.1	208.27	209.95	210.67	210.96	209.01
211.51	212	211.97	213.05	210.16	212.62	212.07	210.83	211.5	211.4	211.95	210.85	211.26	212.8	213.13	210.9	212.1	210.82	212.65	212.16	212.15	211.67	212.12	210.95	212.45	212.36	212.31	210.81	210.75	210.7	210.09	211.94	211.71	212.34	211.13	210.55	211.55	211.52	211.69	210.04	210.59	211.54	212.35	211.73	210.14	211.34	211.21	212.66	212.85	210.58
204.48	205.43	205.25	207.16	204.52	204.12	204.01	205.06	205.64	204.88	204.55	203.74	204.6	205.5	204.93	205.02	205.38	205.29	204.96	205.05	205.1	204.59	204.3	204.55	206.87	206.09	203.95	204.25	205.39	205.12	206.29	205.14	202.39	203.84	203.72	204.43	205.95	203.82	206.07	204.59	203.89	207.19	203.24	205.83	205.19	205.24	203.48	204.55	205.08	203.94
218.11	217.23	217.8	218.2	217.15	217.55	215.45	219.43	217.16	216.4	217.15	217.68	219.85	218.86	217.54	217.99	217.59	215.68	217.51	217.42	218.06	218.32	218.09	216.12	218.52	217.72	217.92	218.26	218.22	217.84	218.4	218.9	217.7	219.87	218.16	217.28	216.87	217.22	216.11	217.58	217.17	217.14	217.94	217.43	217.69	217.84	217.35	216.23	217.08	217.83
202.64	204.83	203.26	202.63	203.75	203.6	204.81	203.51	203.66	202.87	204.67	203.94	204.73	202.47	204.32	203.55	204.94	203.55	204.79	202.26	203.34	202.4	203.17	203.93	205	204.06	203.66	204.83	202.46	203.19	202.71	202.28	203.81	203.99	204.01	202.9	202.64	202.4	203.32	204.72	203.16	202.64	203.36	203.56	204.22	203.44	204.14	205.38	203.93	202.85
210.46	208.85	209.6	209.66	208.53	209.67	208.67	208.16	210.43	207.68	210.65	209.44	208.88	208.56	209.05	210.65	211.8	210.35	209.3	210.36	208.38	209.79	209.39	208.16	209.7	209.26	209.45	210.73	209.4	209.1	210.33	208.65	209.89	207.61	210.44	209.33	209.84	209.68	211.3	211.47	209.96	210.39	209.49	208.57	210.01	210.71	210.22	211.29	209.18	209.31
208.11	208.42	207.17	208.29	208.42	207.65	209.02	209.03	208.23	207.61	206.45	208.1	206.78	206.17	208.16	208.8	208.01	208.29	209.72	207.27	208.02	208.25	208.11	206.88	207.81	209.13	206.48	209.73	207.46	206.76	208.35	207.17	207.46	207.01	207.56	208.85	207.71	209.06	209.31	207.23	207.66	207.71	207.55	207.34	207.14	207.89	208.86	207.36	208.6	207.74
207.61	209.09	207.35	208.36	206.29	207.85	207.01	208.04	209.2	207.87	208.19	207.88	206.51	208.75	206.07	206.7	208.91	207.81	207.5	207.26	208.24	208.34	207.72	207.18	206.87	208	208.7	206.31	208.1	208.06	208.26	208.13	206.35	208.44	209.46	208.29	207.86	207.9	209.33	208.24	209.15	210.76	207.49	206.13	206.31	207.34	205.19	208.64	207.77	207.97
210.53	213.23	211.55	212.9	212.78	212.18	211.7	212.61	212.92	212.94	212.36	212.46	213.45	211.93	213.01	211.72	213.29	210.33	212.46	211.88	213.98	213.05	211.63	212.23	213.86	210.96	213.01	211.19	211.64	213.36	212.91	212.2	213.71	212.43	212.06	213.14	210.94	211.9	212.73	212.48	212.18	212.86	213.38	213.06	213.53	211.05	211.86	213.51	214.53	211.48
209.38	208.41	207.86	208.24	206.9	209.52	209.05	208.1	210.01	209.1	207.76	208.17	208.37	209.81	209.11	207.97	208.38	208.16	206.97	208.68	208.16	208.54	209.76	207.71	208.37	210.3	209.18	208.53	208.48	208.76	208.3	207.94	207	207.71	208.57	208.04	209	210.79	209.01	207.18	209.16	208.44	210.18	207.21	208.46	209.36	208.87	209.49	208.2	209.24
208.18	210.34	208	208.19	208.65	210.18	208.74	207.51	207.66	207.14	207.14	208.03	208.82	207.8	208.08	208.63	208.24	207.98	207.51	207.28	207.78	209.39	208.48	207.51	207.17	208.02	208.52	207.5	207.31	208.15	208.07	208.3	208.31	207.09	208.01	209.17	207.96	208.83	209.24	207.91	207.05	206.75	207.79	209.07	208.34	209.17	209.56	208.42	208.18	208.52
209.18	207.99	209.03	208.83	208.31	208.73	208.77	208.05	208.2	209.9	208.03	207.76	209.07	207.43	208.37	207.32	209.22	209.01	208.07	207.78	207.97	208.01	209.61	210.31	209.55	210.23	209.44	208.66	209.12	208.86	209.68	208.05	209.1	208.99	207.36	207.22	208.73	209.69	209.61	206.6	208.03	208.59	208.13	208.32	207.97	208.98	208.23	208.97	209.23	207.03
208.08	206.83	209.03	207.83	208.96	209.63	206.89	208.8	209	210.07	210.16	209.18	208.88	207.79	208.18	208.37	209.66	208.33	208.76	209.3	208.9	208.95	207.89	208.77	208.34	208.58	207.44	209.1	208.78	209.45	208.22	207.42	208.54	207.86	210.95	208.13	208.19	207.81	208.62	207.74	208.7	208.48	209.38	207.72	208.01	207.79	209.33	208.46	206.77	209.43
204.61	202.89	205.22	204.81	204.4	203.43	204.3	203.71	203.96	204.21	204.21	204.05	204.65	204.09	203.88	203.48	203.28	203.54	204.14	203.5	204.29	204.29	203.86	204.47	204	201.18	204.07	204.68	204.51	203.51	202.01	204.6	204.07	203.71	203.56	204.71	203.36	203.41	205.53	203.78	204.2	204.8	203.05	202.36	204.43	204.15	204.66	203.07	205.26	203.57
217.12	218.34	218.46	218.72	219.26	216.8	217.17	216.03	218.02	218.18	216.93	216.76	215.76	216.36	219.76	217.7	216.78	218.61	217.29	216.75	217.96	218.68	218.48	218.15	216.35	219.57	217.73	220.37	217.3	217.95	216.48	217.58	217.42	217.48	218.32	218.54	218.7	217.1	217.48	216.72	218.31	217.77	218.44	218.02	217.7	217.23	215.38	217.68	218.65	218.67
211.34	210.83	211.23	211.68	211.05	213.3	211.41	212.19	210.37	212.45	212.59	212.2	211.44	210.47	212	212.55	212.33	212.53	211.89	211.95	210.67	212.96	211.07	210.2	211.67	210.52	210.37	210.93	213.37	212.68	213.25	211.84	212.03	213.44	212.65	210.23	210.19	211.44	211.85	213.24	211.21	210.81	212.96	210.56	212.19	210.58	212.03	210.34	212.07	212.93
203.36	203.34	203.26	202.68	205.35	202.88	202.4	203.26	204.72	205.4	202.51	203.32	203.39	204.78	203.65	204.26	202.7	203.21	203.04	204.97	203.3	204.36	203.11	204.64	203.5	203.62	203.88	204.9	203.85	202.29	203.52	203.86	202.21	202.23	203.48	203.04	203.49	202.84	202.71	204.98	202.77	204.33	204.06	203.98	205.19	203.31	204.06	204.51	203.96	203.16
208.29	208.88	209.53	209.36	209.96	207.49	208.72	207.82	210.57	209.18	208.95	207.79	208.86	207.82	208.8	207.67	207.81	210.02	207.43	208.88	209.76	208.08	209.7	207.84	207.17	208.89	209.1	207.41	208.51	208.4	208.81	208.49	209.01	208.93	208.66	207.55	209.1	208.93	207.7	207.7	208.87	209.11	207.56	207.06	208.32	210.69	208.23	209.81	209.42	209.91
212.46	212.76	213.33	212.32	214.12	212.53	214.14	210.59	214.48	211.29	211.15	210.88	213.26	212.45	212.17	213.99	212.74	212.35	211.55	212.95	211.89	212.16	211.51	212.13	212.65	213.31	212.77	213.26	211.72	212.66	211.6	212.74	210.57	213.38	211.93	211.9	212.54	211.17	211.9	213.4	213.5	211.91	213.14	211.91	210.59	214.54	213.75	211.68	212.86	212.13
217.79	216.97	216.06	216.26	216.61	217.3	216.44	216.54	217.12	215.95	217.86	217.22	218.05	217.41	216.2	216	216.47	216.62	215.02	215.07	216.95	216.63	215.63	217.88	217.13	217.97	218.01	217.98	218.68	216.74	216.89	217.43	216.82	217.98	217.55	217.63	217.38	215.77	219.52	217.67	217.77	217.2	215.23	217.54	217.88	216.98	216.78	216.19	217.58	219.03
195.21	194.63	195.5	195.64	196.82	196.79	197.19	194.56	195.91	196.14	194.8	193.63	196.69	195.77	196	194.48	195.21	194.99	193.45	194.97	195.59	195.36	193.88	196.54	194.11	195.03	194.6	193.33	195.46	194.26	196.08	195.82	195.1	196.94	196.03	194.75	194.76	193.97	195.72	194.94	193.03	195.55	194.47	194.96	195	196.09	196.62	194.77	195.4	195.47
203.52	203.42	203.16	202.67	203.91	203.24	204.35	203.65	203.13	203.44	201.92	201.8	201.67	203.98	203.06	203.6	203.2	204.67	205.53	204.53	203.69	203.7	202.9	203.66	203.12	203.84	203.46	203.14	202.24	203.96	203.71	202.91	202.91	202.84	203.7	204.41	203.16	202.22	204.53	203.84	204.46	205.14	203.59	202.27	204.33	201.33	203.91	204.1	203.02	202.33
197.77	199.08	198.94	198.66	200.33	198.84	200.46	199.2	200.07	198.16	199.43	199.35	199.09	199.32	199.71	200.71	199.84	199.97	199.94	198.64	198.7	201.16	199.78	199.8	199.61	198.53	198.36	199.76	198.1	199.97	198.84	199.45	198.79	199.71	199.52	198.39	197.88	198.4	199.81	199.79	198.35	200.28	199.33	198.55	198.47	199.24	199.67	198.18	199.53	199.17
218.71	217.47	217.93	217.56	215.7	216.7	217.49	217.14	216.13	217.16	217.26	217.8	216.69	217.77	217.36	215.31	217.98	217.07	216.48	217.09	216.12	216.66	218.61	216.17	217.21	217.63	216.03	218.49	216.9	217.13	219.08	215.54	217.96	214.66	216.22	217.52	215.87	217.03	217.83	217.05	216.86	216.45	217.97	217.22	218.37	216.38	217.87	216.29	217.12	216.77
197.87	199.57	200.36	198.82	200.44	199.45	198.99	198.41	200.78	199.92	199	198.94	198.99	200.36	200.25	200.36	200.56	199.7	199.66	199.3	200.29	197.55	200.06	198.84	198.45	198.47	198.86	199.91	198.66	201.25	199.77	199.1	199.61	199.98	196.71	197.8	199.08	197.62	198.8	199.6	199.99	198.54	199.58	199.55	199.29	198.88	198.25	199.26	199.62	198.37
213.39	214.63	214.05	213.22	213.47	213.42	212.92	213.74	212.18	215.33	213.29	214.13	214.3	212.74	213.38	211.7	214.74	214.4	213.94	214.05	215.46	214.12	214.37	214.62	214.47	215.01	213.17	213.3	214.38	213.63	213.75	212.42	212.76	213.01	213.96	216.3	213.13	214.95	214.26	214.31	212.77	213.39	214.33	213.2	213.13	213.06	214.1	214.7	212.65	213.71
218.1	216.83	216.56	216.83	215.94	218.39	216.77	217.43	216.7	217.93	215.43	217.86	218.18	218.87	217.59	216.34	216.84	216.57	215.49	216.96	216.35	217.17	217.12	217.1	216.96	217.37	215.9	217.33	216.12	215.47	216.15	215.85	217.71	218.13	217.97	216.81	218.4	217.84	217.5	217.18	216.26	214.61	217.14	216.9	216.27	215.64	216.3	216.46	216.98	218.25
193.61	195.65	193.56	194.12	191.17	195.49	193.65	194.84	193.62	193.52	193.39	194.4	194.17	194.79	194	195.76	195.41	194.89	196.82	194.6	194.85	194.54	193.46	194.57	194	195.22	195.04	194.65	192.64	193.69	192.99	193.72	195.24	194.6	193.83	192.45	194.9	193.57	194.61	195.64	193.34	194.29	194.04	194.38	194.89	195.15	193.49	193.12	194.92	193.27
209.28	207.58	209.06	208.43	209.6	207.91	208.55	208.93	209.82	208.17	208.12	207.34	209.93	208.83	209.67	209.49	210.57	207.76	209.63	208.28	207.89	208.11	209.6	209.27	209.39	205.87	209.1	207.82	209.93	206.01	207.8	208.81	209.2	208.42	207.8	210.32	208.27	208.69	208.5	207.9	207.97	208.95	208.52	209.26	208.31	207.87	206.92	208.07	207.73	208.71
210.05	209.55	209.41	210.35	209.45	210.45	209.45	208.55	210.42	208.81	210.24	211.51	209.89	209.22	209.37	208.78	210.39	210.1	209.91	208.85	209.58	209.53	209.92	209.83	209.16	208.72	208.24	210.05	210.46	208.65	209.22	209.05	209.06	210.72	209.65	209.36	210.16	209.75	208.98	209.8	209.04	208.13	209.07	209.69	208.62	210.98	209.13	208.99	209.9	211.71
203.37	203.04	203.69	204.63	202.89	202.73	204.19	202.54	202.34	204.29	203.33	202.43	203.73	203.09	201.87	202.68	203.61	203.4	203.78	202.73	204.06	204.3	204.47	203.03	203.7	203.19	201.87	203.09	203.89	203.15	204.18	204.61	203.45	203.6	201.73	203.36	201.88	203.31	203.94	202.69	202.91	202.88	203.51	202.85	202.88	202.99	203.22	202.76	203.78	204.6
202.22	203.48	203.61	202.98	203.5	203.22	203.18	204.38	203.61	204.8	202.53	201.9	203.48	203.13	203.51	202.8	204.05	203.61	202.12	203.06	203.96	203.8	203.11	203.82	202.46	201.42	203.88	203.24	204.25	203.63	201.83	203.19	202.59	202.8	201.9	202.77	202.79	203.68	202.35	203.98	203.27	202.89	202.86	203.2	204.32	202.79	203.26	204.79	204.01	201.37
198.22	198.06	199.62	199.02	199.14	199.18	198.51	197.57	199.14	198.68	199.75	197.75	199.09	199.11	200.79	197.79	197.1	198.13	199.32	198.47	199.01	198.74	198.76	196.47	197.41	198.57	197.12	198.36	199.06	198.54	198.76	198.54	197.34	198.74	198.79	199.22	197.39	197.97	198.2	200.02	198.32	200.91	199.33	197.66	198.53	198.01	198.23	200.01	198.75	198
208.47	208.51	208.04	208.74	209.4	210.51	206.93	208.44	209.66	208.89	208.16	208.21	209.45	207.67	208.5	208.59	207.1	209.02	209.06	209.93	209.66	208.34	209.19	208.81	208.21	209.76	207.68	209.29	208.71	207.93	207.77	210.63	206.81	208.68	210.2	209.73	208.41	209.42	210.52	207.71	207.83	209.05	209.19	208.78	208.54	209.71	207.99	208.67	208.85	208.07
211.2	211.63	212.16	212.21	212.41	213.14	211.88	212.7	212.12	211.16	214.1	212.29	211.42	212.38	211.37	212.66	211.62	211.36	212.1	212.08	212.36	211.55	210.51	213.88	212.24	212.91	211.6	211.75	209.85	211.91	212.19	212.85	212.91	210.71	211.98	210.95	212.53	212.81	211.58	211.81	213.1	211.92	213.06	211.78	211.43	211.57	212.09	209.98	212.04	211.45
209.32	208.21	208.79	208.37	208.04	208.77	207.64	207.33	206.99	208.5	208.52	207.23	209.58	206.67	208.26	208.26	209.72	209.09	208.39	207.1	209.09	208.11	208.53	206.91	210.64	208.93	209.16	207.16	209.09	209.34	208.33	208.48	209.58	207.19	210.22	207.57	207.46	209.66	208.37	207.99	208.78	207.4	207.31	206.46	208.01	208.51	207.92	207.72	208.73	209.66
210.5	211.46	212.58	211.46	210.3	211.89	211.62	212.06	211.22	211.38	210.31	209.81	210.31	212.54	210.85	211.62	210.49	211.42	211.44	212.95	211.12	213.43	212.23	212.41	211.94	211.47	212.67	209.64	211.63	211.44	209.96	210.57	211.42	210.43	212.81	210.26	209.41	210.18	209.88	210.44	211.95	211.48	212.64	213.01	211.96	211.65	210.98	209.33	209.87	211.24
217.91	218.82	217.38	217.64	219.11	217.68	219.18	216.24	216.66	219.1	218.48	217.49	218.15	217.54	218.82	218.08	218.11	217.63	217.68	216.63	218.6	218.29	217.43	218.72	218.8	219.03	216.29	218.08	217.93	217.92	218.71	219.28	217.85	218.15	217.91	216.76	217.73	216.91	216.78	216.79	216.33	216.97	216.39	217.35	217.27	217.88	217.07	217.28	218.2	217.51
215.54	218.76	216.9	215.24	215.68	216.25	216.31	216.67	217.45	216.08	216.13	217.16	217.56	216.78	217.42	216.88	216.58	215.87	219.11	216.91	217.86	217.25	216.84	216.85	218.3	217.53	217.04	217.53	216.78	217.93	218.54	215.3	217.59	217.2	216.5	216.07	218.16	217.3	217.16	216.58	217.46	217.51	216.25	218.58	216.39	217.63	215.21	216.44	215.95	215.78
210.6	209.19	208.05	210.75	209.77	207.78	208.26	208.9	209.07	207.63	208.62	208.26	211.32	209.55	209.03	208.31	210.4	209.72	207.76	208.41	207.92	207.6	208.59	207.31	209.38	209.64	209.06	207.9	208.03	208.78	208.86	210.56	210.01	208.68	208.44	209.28	208.93	209.27	209.72	210.53	207.86	207.24	209.05	208.99	209.65	208.6	208.51	208.75	206.32	209.24
208.31	209.72	209.37	210.02	209.49	208.4	208.49	208.68	209.41	209.76	209.87	208.72	210	208.61	210.82	210.73	209.36	209.83	209.74	208.9	208.98	207.51	209.74	209.54	208.92	209.36	210.25	207.12	207.76	208.86	209.66	209.88	208.37	208.44	209.54	209.66	208.33	209.87	207.39	210.65	209.82	209.94	210.45	210.08	209.28	209.91	210.45	208.99	210.4	209.22
212.59	211.3	212.62	214.5	212.35	212.36	213.08	213.63	212.7	213.79	213.9	212.25	213.31	212.28	212.5	212.37	213.42	212.54	213.07	214	212.56	212.02	213.95	213.41	211.87	212.41	213.37	213.22	212.95	212.79	213.52	213.84	213.48	214.42	213.89	214.06	212.03	213.1	212.5	212.19	213.25	212.11	213.59	212.95	212.14	214	213.93	212.4	212.39	212.27
218.03	217.73	218.41	219.05	220.03	217.69	214.92	217.05	218.79	216.88	218.99	217.01	218.18	218.05	217.6	217.51	218.46	218.65	217.52	218.47	217.23	218.4	217.96	218.98	217.82	217.69	218.39	217.06	216.79	218.29	218.29	217.14	215.85	217.57	218.49	216.91	218.7	217.87	217.29	218.26	218.31	216.32	218.39	217.4	219.13	218.39	216.72	217.61	216.87	218.84
202.72	202.91	204.08	203.19	202.87	203.34	203.7	202.32	202.81	204.56	202.66	205.74	202.32	203.67	201.73	203.45	202.49	204.14	202.18	203.73	204.09	204.61	204.65	203.77	202.6	202.56	204.8	202.91	202.15	203.69	203.53	204.88	202.94	204.14	203.47	202.73	203.16	203.03	203.38	204.53	203.83	203.93	204.81	204.82	202.9	204.39	203.28	201.78	203.66	203.88
198.33	199.32	198.97	198.34	198.54	199.07	200.82	200.01	197.42	199.56	199.72	199.28	199.22	199.23	199.84	198.48	199.34	199.94	198.79	197.99	200.3	199.36	199.69	199.61	198.78	199.1	196.96	199.72	198.56	200.16	199.93	199.74	199.43	198.18	199.2	199.04	197.03	200.07	199.99	200.37	198.2	199.69	199.99	198.64	198.48	199.38	199.77	199.07	199.67	199.34
206.77	208.99	208.55	208.78	207.71	207.18	206.9	207.41	208.45	207.07	207.21	208.29	208.82	207.33	208.58	210.12	207.7	207.32	206.41	208.84	209.6	207.04	207.55	207.72	208.04	208.39	208.55	208.07	209.28	207.31	206.28	208.31	209.14	207.01	207.32	208.28	209.37	208.11	206.81	207.3	208.16	207.09	208.55	209.48	206.62	207.96	208.3	208.7	207.14	209.22
199.38	199.31	200.58	200.34	202.81	200.79	201.64	202.37	201.26	201.1	200.53	203.96	200.71	201.15	201.71	201.48	200.61	200.81	201.55	201.29	200.62	201.5	201.17	203.13	201.25	200.06	200.28	201.56	201.18	202.1	200.62	202.79	201.17	201.07	201.81	201.83	201.61	201.56	200.79	199.66	202.54	201.84	202.95	199.49	200.87	200.99	201.93	199.51	202.03	199.92
207.59	209.53	207.26	208.73	210.15	209.3	209.9	209.49	209.62	209.53	208.9	208.66	209.37	209.85	207.73	208.42	209.37	209.47	208.98	211.3	209.97	208.84	209.75	209.74	210.11	209.08	209.5	209.51	210.32	208.75	209	208.08	209.89	208.98	209.39	210.58	211.82	209.24	207.94	211.06	209.71	210.88	208.83	209.87	209.37	210.61	208.83	209.06	210.21	209.81
216.16	217.56	216.43	218.45	217.46	216.85	218.34	216.65	216.91	216.57	217.73	217.95	216.93	215.56	217.39	215.91	216.72	216.22	217.54	217.51	216.09	216.58	217.44	216.41	216.94	216.7	218.33	217.94	216.94	215.73	215.65	218.63	217.99	216.21	216.69	217.97	218.42	216.53	216.08	217.73	216.13	216.83	218.77	216.43	218.1	216.82	218.67	217.27	216.06	217.28
206.46	205.3	206.87	205.93	206.41	207.51	205.78	206.47	207.32	206.44	206.57	206.51	207.27	206.3	206.42	206.5	207.44	208.02	205.79	205.58	206.17	206.15	206.83	206.04	205.86	207.58	206.62	205.04	204.61	206.91	206.81	206.09	204.69	207.62	207.7	205.61	206.01	205.65	204.85	206.93	206.44	206.78	205.28	207.15	206.99	205.26	205.54	205.32	205.44	205.38
211.98	213.35	213.09	211.48	214.15	211.66	212.25	212.82	213.71	212.07	213.83	213.04	213.52	211.4	213.86	213.59	213.96	211.83	213.07	213.53	213.13	213.04	211.56	213.78	213.11	212.96	212.96	213.3	213.79	213.11	212.67	212.42	212.94	212.83	211.79	212.43	212.56	212.17	213.2	213.23	211.65	213.75	213.19	212.71	212.98	212.58	213.86	211.87	213.47	212.43
199.72	200.19	200.38	201.55	200.79	199.74	199.64	200.24	198.43	199.21	201.26	200.51	200.75	200.02	199.26	200.23	199.43	199.55	200.33	200.09	200.39	201.4	199.14	201.3	199.64	202.94	198.74	198.24	200.72	198.73	200.35	200.35	200.61	199.64	199.74	200.15	199.56	200.56	201.06	200.64	200.51	201.27	200.68	199.37	199.11	200.89	200.26	202.51	199.04	199.9
206.59	206.53	206.1	206.96	206.07	205.87	207.04	206.25	206.91	206.46	207.03	205.8	208.01	204.78	207.01	206.19	207.22	207.5	206.78	205.35	206.29	205.27	206.08	204.96	206.46	206.82	205.95	206.6	204.73	207.39	206.3	206.17	206.46	206.3	204.85	206.82	206.79	207.23	208.46	208.01	206.94	205.96	208.86	206.03	208.41	205.59	206.56	206.87	206.02	207.55
208.02	209.89	210.74	210.47	209.1	209.53	210.26	210.04	209.87	209.46	209.27	209.08	209.21	210.07	208.5	209.16	209.24	208.81	210.37	209.62	210.32	210.36	210.17	210.61	210.25	209.56	209.22	208.65	209.91	209.21	209.97	209.51	209	208.54	209.95	209.03	209.49	208.82	209.61	211.11	208.65	210.09	209.38	207.06	209.2	211.01	209.83	210.34	209.95	207.96
204.94	203.36	202.8	203.68	203.81	202.55	203.68	202.93	202.82	203.21	202.39	202.82	204.09	203.8	203.63	203.46	203.54	204.9	202.67	202.46	203.9	204.25	204.37	202.21	202.91	203.48	203.94	204.03	204.09	205.23	206.33	204.13	203.84	203.9	202.75	204.08	202.89	204.44	203.43	203.12	203.57	201.57	202.63	202.71	203.08	202.97	202.04	202.87	203.24	203.02
203.07	204.42	203.76	203.39	201.61	203.16	202.52	204.92	204.68	203.58	204.56	204.45	202.81	203.74	202.44	201.96	203.51	202.51	204.38	205.02	202.46	201.83	202.84	202.75	204.33	203.84	204.71	202.89	203.77	203.45	204.06	202.85	203.03	203.43	203.01	204.25	203.57	202.65	204.04	202.71	202.93	203.39	203.21	203.81	203.26	204.72	204.1	202.4	203.17	201.69
211.55	212.65	211.52	212.73	211.55	212.72	212.37	214.39	213.33	214.09	213.5	213.61	212.61	212.84	213.52	212.45	211.92	213.41	211.48	212.09	213.8	211.91	213.42	213.06	212.04	213.24	211.44	211.63	212.7	211.63	210.7	211.77	213.2	213.75	213.74	212.22	213.63	213.63	212.73	213.33	212.53	212.1	213.45	213.42	211.25	212.98	214.26	213.65	213.31	212.51
207.11	208.39	207.57	208.71	209.41	209.61	208.81	208.2	209.52	209.23	208.4	207.92	209.12	206.58	208.74	208.09	206.4	209.31	207.43	209.25	208.81	208.13	208.4	207.63	208.27	209.77	208.84	208.42	209.28	208.63	208.48	207.64	208.49	208.84	209.25	207.33	208.05	208.07	208.37	208.72	208.23	208.79	207.36	208.89	208.26	205.85	208.12	207.57	208.33	209.3
203.08	203.68	203.67	204.92	203.77	204.36	204.67	202.76	204.07	203.46	203.21	204.21	204.22	203.67	203.73	203.67	202.86	204.21	202.93	203.14	202.87	203.49	203.39	205.73	203.5	203.81	203.82	203.71	203.49	203.22	203.67	203.65	205.89	203.24	204.34	204.28	204.71	202.03	204.05	205.18	203.62	204.23	204.1	204.15	203.75	204.38	202.22	205.04	203.4	206.22
209.63	208.57	208.78	209.64	210.2	209.57	209.82	209.58	208.49	208.58	208.59	209.52	209.91	209.4	208.49	210.31	207.67	209.12	207.44	209.12	207.74	210.28	207.52	208.39	208.26	209.26	209.14	209.35	209.02	207.87	208.2	210.07	208.39	208.16	207.87	209.22	209.19	208.38	208.98	208.51	210.06	208.56	209.19	208.31	208.5	209.21	208.69	208.6	207.83	209.4
209.52	208.63	209.52	209.31	209.7	207.88	208.83	207.64	208.65	209.52	208.31	209.01	208.85	210.69	209	209.18	208.61	208.83	209.84	209.5	207.99	207.9	207.32	208.23	209.62	208.72	209.53	208.26	210.27	208.53	209.02	208	207.42	207.42	208.46	208.5	208.91	208.97	208.21	207.33	210.56	208.58	209.41	207.86	209.63	209.47	208.14	208.08	209.04	208.68
218.21	218.54	218.57	217.85	216.82	216.4	218.64	217.05	217.2	218.01	218.53	217.38	218.57	218.27	217.48	217.83	219.19	217.05	217.29	216.37	216.72	217.92	217.51	217.64	219.92	218.28	217.95	218.02	216.14	217.31	218.65	216.63	217.06	217.91	218.15	217.44	218.57	218.89	217.85	219.21	218.84	217.37	217.21	217.34	216.37	218.15	217.94	217.57	218.16	217.94
202.46	203.39	201.72	202.1	201.44	204.01	201.38	204.8	201.19	203.4	201.31	202.42	202.64	202.38	201.28	203.68	201.09	200.36	202.86	202.87	201.77	202.46	202.79	202.46	201.82	202.15	202.01	202.31	201.82	203.89	200.52	203.08	203.8	203.45	202.58	203.39	203	202.76	204.22	201.27	202.06	201.67	201.8	201.98	202.08	202.69	201.54	202.63	204	201.65
211.58	213.65	211.44	211.5	212.76	211.8	212.9	212.49	211.07	211.9	210.25	211.39	211.1	211.54	212.98	211.66	213.21	211.76	212.18	214.11	211.97	211.72	210.73	211.47	211.31	211.3	211.57	210.13	212.63	212.42	211.53	212.44	211.6	211.11	212.44	212.89	211.82	212.05	212.84	212.07	211.53	211.37	210.87	211.8	212.51	212.53	210.76	211.53	212.08	212.39
208.34	209.84	207.89	209.35	208	208.64	210.88	208.33	208.29	209.54	208.58	209.46	210.8	210.55	210.94	210.24	209.59	208.82	208.82	209.64	209.83	210.3	210.28	208.15	210.48	210.77	208.89	210.24	209.79	208.14	208.15	209.31	208.28	209.69	209.3	209.1	208.21	210.75	208.67	207.98	209	210.1	209.18	209.89	208.21	208.55	208.42	210.85	208.46	208.83
204.02	204.06	202.88	203.83	204.15	204.25	203.29	204.76	203.51	203.64	205.56	204.99	202.83	204.37	202.44	203.8	203.45	205.01	203.8	203.49	204.87	204.44	202.58	205.31	203.44	204.12	202.49	202.52	202.57	203.19	205.15	204.52	204	205.32	202.3	204.58	203.58	202.92	203.69	203.5	203.65	203.8	202.33	204.13	204.18	205.3	203.65	203.11	204.39	204.14
202.18	201.17	202	203.17	202.77	200.91	203.11	204.42	202.83	202.77	203.25	202.29	203.65	201.92	203.42	202.43	201.73	202.34	203.17	202.3	204.25	202.36	202.45	201.99	203.53	201.75	203.08	204.55	203.68	203.27	202.04	202.43	203.14	203.68	201.98	202.57	202.76	203.38	202.16	202.4	201.83	203.77	203.53	201.84	202.89	201.1	201.93	202.29	202.33	201.09
216.75	216.47	217.3	217.46	216.92	217.49	217.7	218.43	217.35	216.27	218.97	217.53	217.03	214.8	217.97	217.77	216.26	217.76	217.15	218.38	216.82	216.06	218.55	216.54	218.82	217.76	217.26	217.2	217.13	217.71	217.49	216.03	218.31	218.32	216.32	217.08	217.7	217.23	216.71	215.64	217.82	217.71	216.68	216.21	216.59	216.3	216.85	216.64	215.48	216.57
205.68	203.78	204.59	204.91	203.52	205.11	203.18	205.94	204	203.79	203.72	205.05	204.96	204.66	204.89	204.49	204.14	205.46	204.89	203.65	203.89	205.85	204.76	203.55	205.66	204.97	204.97	202.94	204.57	203.95	205.7	205.52	205.93	204.82	203.96	204.64	206.01	205.5	203.58	204.5	203.06	203.69	204.96	205.38	205.97	204.76	204.77	204.46	205.69	203.67
198.57	200.03	200.13	199.51	200.17	201.25	198.2	200.52	199.69	199.09	200.18	198.62	199.53	200.06	199.83	198.09	200.15	199.26	198.65	199.06	200.27	200.2	199.28	199.66	198.75	198.78	198.38	199.49	199.45	199.31	200.7	199.18	197.89	198.83	198.5	199.25	199.65	197.78	201.28	198.75	198.56	197.36	197.64	198.53	199.39	198.89	200.07	198.88	199.52	198.74
207.56	206.82	209.69	206.99	207.67	208.58	207.45	208.01	208.78	207.83	206.86	207.51	206.52	208.08	209.22	207.55	208.82	208.22	208.23	206.61	206.19	206.5	207.57	209.11	208.2	208.66	206.36	207.16	209.21	205.98	207.09	207.78	207.62	205.54	208.29	206.91	207.31	207.08	208.08	209.43	206.66	207.47	207.07	208.26	207.56	207.5	207.82	208.13	207.86	209.6
209.08	208.88	210.71	209.55	208.59	209.48	209.11	210.89	208.43	209.8	209.19	209.13	209.05	209.81	209.5	209.07	209.12	207.98	207.76	208.9	210.11	209.74	211.29	210.78	209.97	209.8	210.49	210.58	209.1	208.26	208.96	208.47	208.23	210.29	210.37	208.56	208.32	209.02	210.17	209.14	210.59	209.35	210.03	209.2	210.73	209.87	209.63	210.02	210.12	208.45
209.64	207.3	207.66	209.35	208.51	209.32	209.41	208.92	210.79	208.75	207.97	209.43	207.96	209.31	208.35	207.77	208.59	208.57	207.78	208.1	209.19	209.33	207.74	207.95	208.31	208.35	209.16	206.96	209.36	206.5	208.03	209.36	207.85	208.23	207.01	209.25	207.59	208.74	207.85	207.05	209.6	207.97	209.66	209.27	210.2	208.99	210.49	209.73	209.08	207.44
208.81	206.44	207.13	207.23	208.57	207.89	207.67	206.45	206.56	205.79	207.04	207.72	208.52	207.04	205.75	206.87	205.75	209.35	207.47	208.02	205.2	207.64	205.37	207.54	208.03	208.73	206.93	208.28	208.31	205.88	207.84	207.44	207.36	206.74	206.97	206.77	207.39	209.37	207.05	207.7	207.31	207.79	208.31	207.69	207.61	209.13	208.71	207.77	206.25	207.25
209.91	208.86	209.83	210.21	209.95	210.2	211.14	208.26	211.5	211.4	209.83	209.83	209.14	207.83	210.21	208.57	210.71	209.95	209.14	209.84	209.33	209.59	209.84	208.56	211.82	208.56	210.41	210.01	210	209.74	211.72	209.09	209.94	209.82	210.59	209.35	208.62	208.85	210.72	208.55	208.02	210.17	207.89	207.03	211.28	208.9	208.47	209.84	208.17	208.84
206.57	206.7	207.46	206.66	206.33	207.75	208.06	206.58	206.3	207.82	208.1	206.81	206.09	208.12	205.61	206.92	205.7	205.88	207.2	207.47	205.76	207.17	207.2	205.72	206.16	206.85	207.33	206.77	206.55	205.37	206.89	208.2	205.64	206.8	206.27	206.42	206.57	207.62	205.45	204.46	206.26	208.74	206.86	205.82	207.29	206.34	205.34	206.47	205.8	205.48
197.86	201.2	200.51	198.73	199.14	200.06	198.67	200.07	199.49	198.33	198.21	200.15	199.36	200.71	199.87	197.69	198.31	200.67	199.48	199.5	198.98	198.9	198.71	198.83	199.16	198.64	199.78	199.63	199.22	198.3	199.03	197.85	199.06	198.86	199.76	199.9	200.27	199.07	201.82	200.48	198.95	198.29	199.54	198.37	198.96	199.14	199.95	198.95	198.6	200.64
203.25	203.37	204.25	201.98	203.65	204.12	203.08	202.67	204.47	204.56	203.26	204.3	204.75	204.54	204.36	202.1	203.39	202.88	201.91	203.98	203.09	203.71	202.18	203.38	202.75	204.18	202.05	202.68	205.33	202.03	201.44	203.64	204.32	203.61	203.17	203.86	203.38	202.84	203.24	203.46	203.27	205.72	204.3	204.73	202.13	204.2	201.81	203.79	202.9	203.86
216.01	216.06	216.86	217.33	216.85	215.26	218.22	215.91	215.76	217.13	215.93	217.73	217.08	216.74	216.1	216.69	217.54	217.02	215.77	215.5	216.12	217.56	216.44	217.38	216.43	216.03	216.55	216.78	216.97	217.87	218.04	216.57	217.01	217.14	214.92	217.06	218.2	216.41	217.99	216.54	215.77	216.3	215.64	217	215.26	215.95	216.37	215.48	217.11	218.13
212.21	211.09	211.53	211.31	212.66	212.75	212.07	211.07	210.79	209.54	211.97	209.97	211.02	211.13	212.05	212.47	211.02	212.44	210.07	211.71	212.11	212.98	210.93	213.01	212.49	211.27	211.64	211.64	212.94	211.44	211.91	213.34	213.09	210.61	211.08	211.78	211.55	210.59	212.91	210.31	211.12	210.69	211.5	212	211.41	211.63	212.4	210.72	213.06	211.25
205.82	204.84	203.96	205.04	204.14	203.18	204.94	205.1	205.58	203.18	205.08	205.24	204.43	205.66	204.84	205.2	205.67	204.69	203.76	202.02	204.8	203.84	203.64	205.42	204.91	203.46	204.11	204.85	203.38	203.73	204.77	204.41	204.94	204.14	204.12	204.45	205.64	204.57	206.06	205.1	207.35	204.83	205.14	204.07	204.94	205.19	203.92	203.77	204.36	205.09
203.36	204.72	204.05	203.09	203.86	204.91	204.04	203.99	202.6	202.22	204.42	202.85	205	204.56	203.91	204.44	205.14	204.78	203.2	202.73	201.5	203.84	202.99	202.37	202.45	203.49	203.75	203.03	203.72	204.24	203	204.66	204.12	204.38	204.18	202.63	202.65	202.57	202.59	204.21	204.25	203.76	205.99	204.57	203.42	202.34	204.69	203.85	204.36	202.22
212.15	211.21	212.11	210.66	211.72	211.35	212.13	211.43	211.61	212.81	210.77	212.36	211.4	209.65	211.05	210.81	213.29	210.95	211.99	212.55	212.12	212.58	212.43	212.38	212.8	213.23	211.64	212.83	210.54	211.99	210.83	210.47	210.46	211.19	213.04	209.74	211.59	212.7	212.2	211.58	211.83	210.91	211.31	211.87	212.3	211.01	211.35	210.67	209.6	210.81
202.98	201.8	202.71	202.3	202.49	203.58	205.04	204.53	204.24	202.6	203.31	202.52	203.41	202.89	203.34	201.14	202.09	202.88	202.65	200.76	202.2	204.04	202.46	203.82	202.27	203.79	202.19	203.6	203.37	201.81	201.12	203	202.74	201.68	201.83	203.45	202.46	202.46	202.7	201.22	202.78	202.94	203.95	204.29	202.04	201.4	204.29	205.07	202.3	203.25
210.33	208.34	210.65	208.32	209.91	209.07	207.89	209.21	209.49	209.4	208.8	211.24	209.62	210	209.77	210.03	209.28	209.99	210.3	209.24	208.95	209.22	210.01	209.29	209.66	208.01	210.04	210.08	209.2	210.33	209.65	208.5	209.96	209.86	209.58	209.89	210.4	209.96	208.56	209.79	209.79	210.63	208.12	210.18	209.53	209.96	210.72	211.25	210.11	208.62
210.73	210.15	208.23	209.2	208.99	210.96	208.83	209.37	210.1	207.88	208.39	210.16	211.18	209.67	209.62	208.46	210.13	208.72	209.88	208.57	208.76	207.23	209.09	209.7	208.75	208.95	209.64	208.82	209.53	209.97	210.9	208.93	209.17	208.63	208.92	209.62	211.03	210.5	211.03	209.75	208.99	209.26	209.11	207.97	209.54	210.48	209.36	209.63	209.25	209.12
209.7	208.24	209.7	208.44	207.89	208.36	208.33	210.22	209.73	207.89	209.39	209.66	208.3	209.13	208.61	209.09	209.92	207.43	205.72	208.6	209.39	207.97	209.23	209.66	207.13	208.16	208.76	208.21	207.77	210.22	207.94	206.84	208.99	209.81	209.49	209.14	207.54	207.9	207.13	208.96	208.36	209.34	208.74	208.95	208.12	209.18	208.93	209.4	208.95	208.78
208.5	210.27	210.02	208.29	211.11	210.16	209.09	209.23	207.73	210.82	209.88	209.76	209.19	209.86	210.01	209.15	210	210.56	208.91	209.93	209.18	208.45	210.36	210.71	209.22	208.79	210.08	211.16	209.17	210.07	209.86	210.18	210.69	210.56	210.04	210.47	210.12	209.04	208.45	208.82	210.28	209.53	210.69	209.57	209.9	210.25	210.41	207.52	209.46	208.2
212.69	213.02	212.54	212.9	211.96	211.09	211.8	213.01	213.13	212.09	212.62	210.98	213.08	212.14	210.48	211.24	213.03	211.8	213.72	210.59	211.85	213.19	211.67	211.54	211.43	213.18	212.41	212.65	213.42	212.34	211.4	212.56	210.09	212.53	210.95	212.77	211.97	213.17	211.65	212.54	211.88	210.45	212	212.87	212.95	213.12	213.12	211.83	211.43	213.33
212.42	210.76	212.35	210.56	212.55	212.98	213.17	209.98	212.25	213.28	211.32	211.91	212.68	210.57	211.64	212.49	212.29	211.48	211.65	210.93	212.87	210.33	210.56	210.97	211.24	210.56	211.09	213.2	211.39	212.45	212.82	212.01	212.03	212.65	212.16	211.22	210.98	213.06	211.49	212.6	212.17	213.33	214.08	211.71	210.37	211.86	211.16	212.8	210.56	212.9
208.77	206.06	208.72	208.24	207.93	207.7	206.5	206.88	208.31	207.02	207.95	207.43	207.2	208.25	207.88	208.25	209.59	205.74	208.13	208.51	207.89	207.86	207.34	207.84	207.89	207.99	209.36	207.31	208.4	208.06	207.48	208.18	208.82	208.92	209.6	207.05	208.32	207.98	207.16	207.99	207.86	209.98	206.8	208.94	206.65	209.33	206.59	208.04	208.24	206.29
198.9	199.97	199.57	199.46	199.48	199.43	199.1	200.5	199.94	200.06	198.35	200.01	200.02	198.98	199.86	199.76	200.59	199.05	200.17	198.71	198.81	198.17	199.19	201.29	199.51	199.58	199.33	200.06	199.56	200.4	198.83	199.67	200.75	199.27	198.17	199.43	199.7	198.56	198.85	200.31	199.74	198.46	198.87	199.46	198.97	199.89	199.15	201.03	198.68	199.46
210.69	211.59	210.98	212.53	211.74	210.99	211.35	210.6	210.4	211.37	211.58	212.56	211.71	211.98	212.04	209.68	211.77	211.34	212.06	211.17	211.3	211.99	213.77	211.49	211.47	210.34	211.24	210.77	211.12	212.14	212.1	211.16	211.22	212.05	211.6	211.03	211.96	212.19	211.39	212.58	211.56	211.29	212.83	211.77	210.4	212.69	212.61	211.24	210.85	212.29
205.69	206	206.47	206.87	206.01	205.05	206.65	206.82	206.67	205.12	206.06	206.36	206.18	206.92	206.75	206.2	204.9	205.44	207.11	206.71	206.42	206.34	208.01	206.42	207.52	206.1	206.35	204.82	206.52	206.02	207.46	206.23	206.91	207.12	208.17	207.23	206.5	207.44	205.45	205.87	206.47	207.82	207.87	205.68	206.26	206.6	206.44	205.53	205.91	206.6
203.06	203.45	204.42	204.11	204.81	204	203.63	202.4	205.27	204.56	202.45	203.22	202.61	203.88	203.7	204.68	204.78	204.47	202.6	202.73	204.23	204.64	202.6	203.77	203.46	202.47	204.02	201.14	204.38	203.93	204.34	204.6	202.53	203.86	203.99	204.14	204.34	202.09	203.96	204.28	203.8	204.6	204.49	203.79	203.79	205.26	204.97	204.02	206.02	202.73
210.39	208.12	208.54	207.96	209.74	210.03	211.07	208.82	210.04	208.37	208.59	212.37	209	207.9	209.41	208.3	209.8	208.62	207.47	207.62	208.06	209.72	208.02	209.75	209.07	208.98	206.92	208.67	208.76	209.31	210.55	209.12	210.27	208.64	209.18	208.56	207.74	209.01	208.04	208.57	208.49	207.95	210.3	208.4	207.64	208.55	207.69	208.67	209.34	209.19
206.33	206.17	205.58	207.37	205.91	207.66	205.87	207.21	206.85	207.34	207.47	206.89	205.98	206.72	205.22	206.1	204.69	208.33	207.34	204.05	206.23	206.35	206.19	207.43	206.9	207.51	206.33	206.24	207.14	205.2	206.81	206.56	206.17	205.06	205.16	206.8	206.64	206.59	206.92	207.9	206.96	206.13	205.88	206.1	206.47	208.74	207.28	206.15	207.28	206.98
209.96	207.04	208.62	206.39	209.08	207	208.33	206.59	206.94	206.64	205.24	207.39	208.22	207.12	207.37	207.14	206.74	207.42	208.5	206.04	207.9	205.78	206.85	207.99	208.18	208.88	209.05	207.62	210.4	208.64	206.54	208.11	209.04	206.88	206.95	207.47	206.72	207.32	207.86	207.77	206.93	207.47	207.06	208.69	208.7	205.37	208.48	207.23	208.1	207.42
208.18	207.24	208.5	207.84	207.41	207.63	208.09	208.73	208.79	208.41	207.22	206.22	206.73	205.97	207.32	205.73	207.51	208.04	208.34	206.98	207.12	207.18	208.14	208.19	207.09	207.84	207.01	207.94	208.79	207.16	207.63	209.11	207.14	208.12	208.07	207.97	206.32	209.1	207.9	208.16	208.19	206.5	208.5	206.43	208.05	206.99	206.36	209.23	208.77	208.92
202.79	204.93	205.83	204.3	202.46	203.34	204.96	205.93	203.18	204.89	204.58	203.85	204.4	204.66	203.39	203.14	204.17	202.6	202.31	204.17	203	203.18	204.7	203.98	204.33	202.23	202.57	204.48	204.42	204.75	203.62	203.12	203.05	205.46	202.77	204.6	202.7	203.92	204.95	203.67	204.08	205.09	202.97	203.25	202.73	202.91	205.8	204.01	202.76	204.87
205.25	204.65	204.65	203.29	204.77	205.56	203.13	204.25	205.01	206.01	205.7	204.15	204.84	206.97	204.97	204.22	204.45	205.19	205.29	204.61	205.18	203.78	205.17	204.69	205.36	205.92	206.5	205.06	203.69	205.93	204.51	203.8	205.24	204.56	202.87	204.46	205.63	205.92	203.45	204.39	204.98	204.61	204.89	203.51	205.37	204.38	206.51	203.45	204.52	202.84
202.85	204.77	204	204.9	205.93	204.7	204.13	203.79	205.56	205.34	203.53	204.63	205.77	203.04	205.19	204.74	203.09	204.38	203.41	204.34	204.81	203.58	206.14	204.1	203.8	203.92	205.53	204.24	204.37	205.1	205.52	204.75	206.59	204.91	205.5	205.24	206.59	206.21	205.75	205.11	204.61	203.38	202.68	204.69	203.31	204.46	203.69	204.04	204.55	203.9
204.65	204.62	206.38	204.36	205.24	204.46	205.25	205.15	202.72	205.77	203.7	205.54	205.08	202.89	205.78	203.43	203.61	204.88	204.01	204.1	206	204.3	205.88	205.22	205.37	205.64	206.1	204.61	205.4	203.51	203.83	204.61	205.41	203.44	204.81	203.48	204.99	204.04	204.56	204.42	204.92	205.7	204.79	204.9	204.45	205.16	204.66	205.27	204.97	204.3
206.51	206.05	206.06	206.52	205.83	206.49	206.98	205.75	206.24	206.83	205.55	204.87	206.33	207.26	207.84	206.35	206.42	206.62	205.65	206.66	205.36	206.44	207.97	206.4	206.61	206.02	206.74	204.68	204.04	206	208.15	206.54	207.64	204.9	206.67	206.58	207.01	206.35	206.37	206.8	205.02	205.79	206.4	207.45	207.3	206.18	206.82	204.61	206.61	207.77
203.62	202.75	202.83	203.28	202.78	205.17	203.84	204.16	203.11	203.15	203.39	203.73	202.68	203.05	204.31	203.98	203.78	202.59	203.54	205.27	204.02	203.62	203.1	204.61	203.77	204.58	203.61	204.62	202.14	204.27	202.94	203.58	203.36	202.98	205.11	203.27	203.41	204.12	204.74	203.21	204.13	205.45	202.54	203	203.5	203.56	204.31	204.92	204.69	205.83
204.11	203.08	202.91	204.57	203.88	203.67	203.46	203.17	203.46	203.58	202.54	203.23	203.39	200.49	204.01	202.78	203.99	202.85	203.21	203.61	204.48	203.16	202.76	204.02	202.05	202.69	202.36	203.28	202.94	201.95	203.87	204.03	203.02	203.32	204.1	203.05	203.68	202.37	203.23	201.94	203.21	201.97	202.59	202.96	203.04	204.05	201.96	202.38	202.72	201.77
211.43	211.69	213.23	211.68	212.15	211.65	211.52	211.79	211.54	212.03	212.3	212.26	211.42	213.53	212.49	214.44	213.08	211.94	212.16	210.71	212.16	213.07	211.12	212.62	212.45	212.69	211.25	211.72	212.67	211.02	212.4	212.07	212.56	211.58	210.73	212.3	212.27	210.07	211.46	210.56	209.51	210.53	210.24	210.95	212.87	211.82	214.03	213.08	210.86	212.14
208.94	207.58	209.54	208.64	208.15	209.8	208.62	209.23	208.11	209.04	206.67	207.48	208.95	209.67	208.02	207.46	209.18	207.69	209.08	207.71	207.8	209.34	208.77	208.89	209.63	208.33	208.98	209.74	206.67	210.2	206.91	209	209.62	206.92	208.23	209.12	208.36	207.29	208.52	208.88	208.58	208.22	209.03	207.69	208.25	207.07	207.41	208.65	210.32	207.6
201.72	201.1	202.41	204.02	203.23	203.79	201.75	202.41	203.88	204.21	204	202.96	203.33	202.54	203.2	203.03	205.13	202.67	204.41	204.4	203.85	204.2	205.89	202.13	202.66	202.35	203.17	203.33	204.69	201.62	201.86	203.22	203.41	203.12	202.53	203.55	202.84	202.3	202.84	202.93	203.71	203.96	204.2	202.51	202.82	201.89	205.09	200.96	202.94	201.65
196.81	193.93	195.41	195.66	194.82	195.53	194.66	196.62	194.83	194.38	195.1	195.96	195.44	194.37	196.37	194.48	194.41	195.4	196.27	195.7	195.03	195.2	194.64	195.96	194.17	195.58	196.15	196.19	195.44	194.51	195.6	194.48	194.31	195.53	196.44	197.08	194.11	195.17	195.76	197.44	194.98	195.71	194.92	196.9	194.33	194.44	196.78	196.3	196.39	195.18
205.83	205.52	207.1	208.52	208.79	207.79	208.02	207.81	206.96	207.68	207.86	209.89	207.45	207.9	207.2	208.9	206.56	209.39	208.64	207.49	207.61	208.37	206.68	208.35	208.1	208.26	206.84	207.94	207.83	208.72	208.06	207.46	209.15	210.01	206.84	207.24	207.98	208.23	207.39	207.63	206.06	206.63	207.89	208.13	208.14	207.32	207.65	207.44	209.12	206.67
212.19	211.73	212.13	212.1	210.81	212.22	211.14	210.9	210.95	211.32	211.61	212.88	211.01	210.94	210.98	210.19	212.74	211.44	211.56	210.57	212.19	211.78	212.25	213.29	211.96	211.53	210.26	211.57	212.5	213	211.85	211.31	211.37	211.41	211.5	210.78	211.48	211.52	211.11	212.33	211.61	211.28	211.16	211.86	210.68	210.09	212.1	210.24	212.53	212.69
204.39	204.71	204.19	204.77	205.03	205.26	204.37	204.79	204.77	205.35	203.36	204.46	205.83	203.78	204.03	204.72	205.31	203.84	204.77	205.74	204.43	203.58	205.46	203.82	205	203.82	204.47	202.1	204.52	204.8	204.95	205.03	204.56	205.59	203.22	204.42	204.78	204.16	203.95	205.85	204.86	204.14	203	203.67	206.4	203.93	206.23	205.19	204.32	203.87
217.41	218.07	217.51	217.3	216.57	217.76	218.34	217.04	217.35	216.25	216.02	216.44	215.47	217.95	218.29	216.86	217.07	216.56	217.16	217.24	217.18	217.52	217.43	216.07	218.88	217.72	216.07	217.76	218.29	216.86	217.43	216.2	217.11	216.97	217.19	216.78	217.19	216.56	217.82	216.96	217.45	217.48	216.93	218.2	214.75	217.91	215.39	216.53	216.3	218.49
212.22	212.53	212.53	213.02	210.76	212.43	211.22	213.95	212.16	212.12	211.91	211.71	211.48	212.99	211.79	212.39	212.97	214.2	212.69	213.23	211.49	214.51	212.82	211.67	211.66	213.57	212.4	210.24	212.59	211.7	212.3	212.7	212.94	211.87	212.64	212.56	211.69	212.31	211.9	214.11	213.51	212.58	211.57	211.78	212.22	213.13	212.13	212.97	210.77	211.79
203.4	204.32	202.81	202.76	204.13	205.08	205.26	202.89	204.34	203.16	202.6	203.9	203.7	203.34	204.86	203.1	204.5	204.27	203.75	203.46	203.17	205.55	202.12	202.05	203.51	204.17	203.82	202.62	204.53	204.27	204.12	202.71	203.52	204.76	202.21	202.64	204.18	202.6	204.47	203.91	202.96	203.98	203.66	204.17	204.74	202.68	204.33	204.13	204.16	201.45
210.63	213.33	213.86	211.27	213.46	211.78	212.49	211.25	212.64	212.85	210.97	212.41	212.94	211.51	211.71	211.1	213.2	210.56	211.95	212.47	212.56	212.43	213.36	211.93	211.92	213.27	211.02	213.02	211.69	211.52	212.74	210.11	212.6	213.37	212.99	211.5	210.96	213.27	212.85	213.22	210.45	213.28	211.41	211.29	213.68	211.67	213.22	211.51	212.37	212.46
208.08	208.31	207.59	209.11	207.49	209.57	208.01	207.13	210.93	207.53	208.66	210.64	209.61	210.67	207.7	207.59	209.16	206.75	210.36	209.66	208.31	208.34	207.25	208.99	209.39	207.47	209.81	209.66	209.36	208.11	208.64	210.04	209.33	209.05	208.39	208.8	209.83	209.54	207.85	207.81	208.85	209.25	208.31	210.54	207.79	208.55	207.29	209.39	207.7	208.28
204.53	207.06	206.48	205.67	204.95	205.44	206.18	206.74	205.66	206.16	206.34	206.05	205.06	204.7	206.24	206.03	204.23	206.25	205.62	206.06	206.14	206.85	206.12	204.73	205.89	206.39	205.37	206.44	207.02	206.41	204.87	204.95	205.85	206.81	204.61	203.87	205.13	206.26	206.15	204.93	207.46	205.41	205.7	205.68	203.07	206.22	205.55	206.85	206.81	203.94
204.13	203.14	202.97	202.27	202.29	203.2	203.15	202.12	200.92	201.39	201.78	201.61	202.25	203.77	203.25	203.19	202.45	202.57	201.99	202.24	204.98	202.94	203.1	203.75	201.44	203.04	202.4	202.54	202.5	201.98	202.97	201.35	203.91	203.94	202.74	202.62	203.86	202.77	203.35	202.41	201.04	204.08	201.97	203.96	203.75	201.82	201	203.31	204.68	203.31
199.04	198.58	200.31	198.63	198.18	200.01	196.82	198.34	199.67	198.86	199.11	199.76	197.7	198.34	199.13	199.35	200.04	198.41	199	199.96	200.01	199.56	200	197.63	201.01	199.43	198.72	198.3	199.65	199.36	199.54	200.61	199.57	200.13	199.61	200.43	199.25	199.23	201.39	198.99	197.59	200.12	199.5	199.77	200.19	198.39	201.5	199.47	200.14	200.38
209.02	208.3	210.08	209.17	209.06	210.59	206.21	210.74	209.45	208.24	208.04	208.47	208.33	208.17	210.63	208.86	207.6	208.3	209.17	207.64	209.9	209.65	208.67	208.11	208.66	206.73	209.42	207.15	209.99	208.16	209.38	210.16	209.73	208.19	207.17	209.23	208.65	208.94	209.12	206.32	207.71	209.25	209.91	207.8	207.41	209.33	207.45	207.67	211.07	207.06
203.72	201.75	202.95	204.8	204.01	202.79	202.95	203.66	202.88	204.54	203.41	204.19	201.13	202.89	203.87	204.63	203.38	203.77	203.15	203.76	202.49	201.06	204.64	201.61	202.38	202.22	202.8	205.27	203.05	204.38	201.63	203.03	203.9	201.92	201.9	203.36	202.81	203.39	204.23	203.49	203.91	203.29	202.22	202.76	202.86	204.48	202.93	202.69	203.33	202.27
217.12	217.67	218.36	218.87	217.05	218.41	219.15	220.37	218.26	220.12	218.47	217.74	217.78	218.14	218.74	218.98	219.22	218.41	218.64	219.72	217.68	218.19	219.01	217.42	217.79	217.28	217.96	217.04	218.08	218.38	216.14	219.5	219.45	217.31	218.89	219.2	217.67	217.92	217.25	218.87	217.96	218.5	216.71	217.25	218.54	216.47	216.12	217.77	218.98	216.92
198.63	199.43	202.12	200.47	200.82	201.42	200.57	200	201.37	199.72	198.67	200.59	199.69	199.63	198.43	200.69	201.09	200.72	197.86	200.56	200.99	200.25	201.52	199.39	200.29	201.47	199.25	198.68	200.24	198.85	200.53	199.1	200.07	200.51	200.01	200.34	198.11	200.9	201.29	200.78	199.31	201.65	199.68	199.38	199.22	200.53	200.7	201.14	200.47	200.25
211.41	213.8	211.79	212.35	210.88	211.03	211.63	212.35	211.91	212.62	211.92	210.83	210.9	211.45	213.09	211.67	211.29	211.74	210.14	212.77	211.53	210.94	209.64	213.83	209.82	212.19	211.86	211.12	211.4	211.4	211.77	210.64	211.61	213.19	211.71	211.52	211.9	213.04	211.57	210.61	210.45	212.11	211.1	211.06	211.33	211.95	212.56	211.15	212.51	211.21
198.7	200.07	201.68	200.76	199.91	201.34	199.95	201.31	200.38	199.59	201.23	198.65	201.35	199.89	198.88	200.43	200.05	199.42	201.2	200.2	200.9	199.2	199.31	199.69	199.39	201	198.89	199.94	200.48	200.36	199.53	200.19	199.59	199.97	200.55	200.17	199.6	199.41	199.84	199.8	199.69	200.13	200.7	200.38	200.73	199.85	201.74	200.47	200.59	200.44
197.48	198.21	198.06	197.2	197.13	197.38	198.76	197.2	198.91	198.14	196.52	197.97	199	197.79	196.73	197.96	198.57	198.03	197.94	196.68	199.95	198.14	198.93	199.02	196.65	196.78	198.39	197.39	197.27	197.65	197.6	197.37	196.7	198.23	197.5	198.37	198.58	197.07	199.22	199.55	196.85	198.32	199.21	197.16	196.24	199.27	198.25	198.44	197.34	198.95
210.61	210.58	212.01	211.15	211.72	212.24	213.41	210.68	212.81	213.65	211.89	210.92	211.4	210.72	212.24	211.42	211.25	212.42	210.53	211.11	212.38	211.92	211.9	211.52	210.55	210.59	211.28	211.97	211.68	210.71	213.37	211.15	211.69	210.9	211.95	209.87	211.88	213.87	212.57	211.99	212.16	211.76	211.73	212.36	212.83	212.05	211.38	212.57	213.27	212.55
205.12	206.11	205.31	206.25	204.86	204.59	205.76	205.77	203.72	204.99	203.88	204.65	204.59	205.6	205.11	205.49	206.32	204.54	204.2	205.74	205.88	204.76	205.41	204.29	203.85	205.29	203.94	204.16	203.77	204.55	204.56	203.65	203.7	204.89	206.45	206.31	205.49	204.4	204.49	205.53	205.44	203.73	204.36	206.19	203.66	203.67	205.98	204.48	205.03	205.4
207.19	208.16	207.97	208.05	208.32	207.69	208.74	209.66	208.84	206.77	208.56	206.59	208.06	208.51	207.82	208.12	207.9	209.75	205.67	206.4	207.63	208.48	207.49	207.76	209.34	207.65	207.64	208.12	208.78	208.3	208.19	206.53	209.16	208.03	206.32	208.7	208.68	208.18	208.54	207.48	207.16	208.98	207.99	208.15	208.15	208.88	209.39	207.36	206.39	208.54
204.9	204.83	203.87	203.24	203.62	203.91	203.3	204.01	205	204.95	205.33	204.67	204.8	202.72	205.11	205.42	203.49	205.06	201.84	204.24	204.91	203.44	203.57	205.09	204.43	203.7	203.91	202.76	204.06	204.83	201.89	203.52	204.98	204.03	204.59	204.28	203.81	204.5	203.68	204.59	203.92	204.88	203.49	203.07	203.85	203.52	204.16	204.18	205.04	204.27
195.03	194.98	195.22	194.84	193.86	195.41	195.12	195.82	195.6	196.2	194.61	194.9	195.82	195.06	194.83	195.52	194.71	194.56	195.21	193.87	196.13	195.68	195.98	195.48	195.72	196.52	195.58	194.52	194.14	195.03	196.25	195.2	194.72	195.63	195.57	194.83	196.18	196.75	194.82	196.49	194.33	194.34	194.19	195.32	195.17	197.02	193.93	194.1	193.85	196.79
216.1	218.11	216.83	216.81	217.06	216.75	216.53	216.49	217.45	217.49	216.17	218.14	217.56	216.59	216.59	217.26	215.89	216.43	216.99	216.3	216.92	217.1	216.8	215.42	218.24	217.03	216.67	217.18	215.73	216.08	218.06	216.06	216.86	217.64	218.17	215.79	215.74	216.69	217.58	217.61	215.44	217.07	218.26	217.06	217.92	217.25	218.11	215.37	216.73	215.62
211.94	210.52	212.66	211.95	213.71	212.48	212.72	211.65	213.74	212.95	213.4	211.94	211.23	212.58	211.46	211.92	213.03	210.88	213.31	212.43	212.42	212.49	212.27	213.16	211.97	211.08	212.61	213.69	212.08	212.35	212.24	211.84	213.63	211.64	213.46	213.91	213.47	212.66	210.93	212.97	212.35	211.44	212.08	210.82	213.02	212.83	212.11	211.18	210.94	211.72
210.58	208.15	209.75	209.14	209.1	208.61	207.57	208.9	208.61	209.45	208.82	208.86	207.79	208.21	210.64	208.72	209.01	208.7	207.54	208.84	208.93	207.28	209.31	207.68	208.61	208.57	208.7	209.7	210.01	209.5	208.14	210	206.45	210.12	208.11	207.63	209.68	207.42	209.01	207.66	209.98	209.44	209.57	209.12	209.3	208.4	208.16	208.11	208.72	209.33
218.29	218.13	217.52	217.87	215.86	219.44	218.69	218.44	218.14	218.1	217.62	218.72	217.89	218.24	219.14	218.13	217.94	218.48	218.41	217.34	217.28	216.93	218.94	217.88	218.37	218.64	217.61	218.29	217.8	218.08	218.4	215.99	219.58	217.31	217.35	218.96	215.63	217.06	216.85	219.41	218.05	218.99	216.26	218.04	216.39	217.63	216.72	218.64	218.34	218.79
196.15	196.36	194.74	194.33	195.86	195.95	194.98	196.93	195.65	196.36	194.52	194.88	195	193.83	195.32	194.18	196.33	193.55	194.36	194.84	195.48	195.16	195.85	197.24	196.24	193.97	195.97	193.89	193.71	193.79	194.66	194.69	196.42	193.54	196.51	194.76	194.16	194.33	194.64	196.21	195.42	194.56	193.47	195.58	194.65	194.05	195.64	193.59	195.61	195.36
208.34	206.55	206.92	205.85	206.17	207.77	208.05	208.32	207.02	207.44	207.61	207.73	208.24	206.28	207.81	207.28	208.44	208.37	207.53	207.78	208.3	207.01	209.29	207.6	207.26	207.59	210.07	206.69	208.52	207.54	207.56	208.14	208.28	207.48	206.39	207.71	208.66	208.65	208.89	207.33	207.51	207.76	209.1	208.28	208.06	208.18	208.63	208.41	208.54	206.22
207.84	207.3	208.85	206.92	207.09	207.14	208.04	206.69	208.2	207.08	208.99	208.52	208.87	207.31	207.89	207.55	208.7	207.83	207.12	207.62	209.09	209	207.38	206.98	207.94	209.18	208.22	208.69	208.31	207.55	208.55	206.73	207.63	207.55	208.28	208.24	205.95	207.22	207.15	209.79	207.15	207.77	208.22	207.03	207.85	208.47	207.31	208.41	207.49	207.87
208.55	208.43	208.14	207.33	208.04	207.09	207.8	209.55	207.46	206.27	207.57	207.84	207.37	208.49	208.73	208.01	207.39	207.71	207.65	207.11	207.86	209.48	208.31	208.12	207.88	206.05	208	206.6	208.93	207.86	208.21	206.77	208.69	208.22	208.24	208.17	208.51	208.71	206.5	208.16	209.18	206.72	207.91	205.79	207.02	208.51	206.84	209.25	207.53	207.73
209.16	208.43	209.53	207.75	208.64	208.56	208.13	208.66	208.93	208.15	210.1	210.18	210.21	206.78	207.13	208.42	209.75	209.78	208.06	207.36	209.24	208.04	209.08	207.84	209.4	209.76	208.47	207.02	209.44	208.88	209.6	209.68	209.66	209.18	207.56	207.73	208.48	209.27	208.45	207.76	210.62	208.65	210.98	208.5	210.07	207.08	208.69	209.33	208.6	207.28
206.8	207.62	206.47	207.05	207.25	207.53	206.67	206.96	205.14	205.87	206.47	203.76	204.36	206.09	204.93	205.29	205.14	205.94	205.96	207.41	206.45	207.07	206.41	206.06	205.24	205.74	207.25	206.51	206.59	206.14	207.39	206.55	208.5	206.03	206.82	205.02	205.92	205.64	205.35	205.55	205.34	206.89	207.41	206.08	207.96	207.87	207.26	207.13	206.04	206.29
208.39	208.78	208.31	209.33	208.71	209.31	208.25	209.22	208.22	209.54	209.93	207.73	209.75	209.23	210.3	210.58	209.52	209.95	210.03	209.58	209.34	210.73	210.76	209.81	208.65	209.51	209.74	209.28	210.04	209.8	208.8	208.69	209.04	211.14	209.17	209.67	210.01	209.74	209.63	209.49	208.97	207.52	210.96	208.64	209.2	209.78	208.88	209.34	208.47	210.52
211.36	211.17	212.75	209.84	211.13	212.29	210.88	211.78	212.46	212.17	214.35	211.83	211.77	211.48	210.07	211.01	211.9	212.03	212.84	211.18	212.08	211.23	212.63	211.55	211.27	210.79	210.12	210.28	211.92	210.7	211.73	211.32	210.68	211.38	211.3	212.62	211.06	212.32	211.26	212.92	211.35	212.31	212.74	212.74	209.82	212.04	212.57	210.98	212.62	212.98
202.34	200.51	203.11	202.27	203.8	202.68	201.68	201.96	203.38	202.21	203.04	202.69	202.49	202.68	202.54	202.28	202.8	203.07	202.73	202.15	202.35	202.99	204.02	201.68	203.42	203.24	203.21	201.39	202.63	202.73	202.27	204.16	202.94	201.72	202.77	202.07	201.56	201.81	201.42	202.13	202.37	202.66	203.2	201.68	201.21	203.63	201.75	201.8	202.56	201.71
202.37	203.62	204.13	202.63	200.9	201.92	201.61	202.07	200.89	201.4	202.74	201.78	204.08	201.78	202.52	201.25	200.83	202.03	203.7	201.92	202.15	202.48	201.05	202.47	203.36	202.96	203.06	200.8	202.89	202.58	202.15	202.68	202.12	201.67	201.64	203.56	202.64	203.56	201.99	202.48	201.99	202.06	200.67	202.08	201.47	203.18	202.24	202.88	202.62	202.51
203.54	203.11	203.64	203.63	205.02	203.7	202.6	203.75	205.79	203.4	202.87	204.6	205.04	203.62	203.45	203.2	203.9	203.81	203.7	203.43	203.21	203.01	203.19	205.54	203.71	204.15	203.44	204.41	203.29	203.77	202.36	203.47	205.23	203.85	203.52	202.3	203.59	201.82	204.24	204.02	202.86	203.6	203.55	202.74	202.4	203.3	202.82	204.81	202.46	202.67
208.45	209.76	209.15	209.24	207.92	207.19	208.83	209.32	208.61	208.3	207.4	208.85	209.07	206.8	209.87	209.57	208.97	206.55	209.07	207.99	207.49	207.94	209.24	207.7	208.2	209.7	208.21	207.17	208.81	208.38	209.72	208.57	210	206.96	208.21	207.75	206.88	209.75	208.82	209.42	209.3	208.75	208.55	207.27	206.92	207.83	208.17	209.09	208.48	207.25
202.61	204.19	203.35	204.14	204.88	205.34	205.25	206.64	204.46	203.22	203.84	205.22	205.22	203.74	205.77	205.92	202.98	203.99	204.39	204.8	206.18	203.93	204.27	204.81	204.07	204.5	204.38	203.92	204.97	205.19	204.42	204.86	204.28	203.47	203.87	205.1	204.44	204.81	204.71	204.69	205	205.35	205.38	204.53	203.82	205.08	204.18	205.14	204.52	205.08
208.72	211.01	208.99	208.79	210.19	209.84	209.44	209.13	209.19	209.46	209.94	209.95	209.25	210.13	208.73	209.82	210.21	209.81	209.01	210.22	211.19	208.18	208.15	210.34	209.71	210.62	211.36	209.63	210.66	211.18	210.15	210.3	209.63	211.59	208.75	209.81	210.43	209.46	208.89	208.74	209.76	209.01	209.1	208.32	208.18	209.3	209.63	208.78	209.24	208.57
203.71	203.94	203.82	202.25	203.87	203.27	204.07	203.07	203.99	205.62	202.3	202.55	203.04	204.13	203.95	202.16	203.75	203.14	204.34	204.12	202.54	203.73	203.37	203.15	204.23	203.65	201.97	202.76	202.56	203.13	203.6	203.06	201.64	203.94	202.87	204.81	202.67	202.98	203.51	202.97	203.51	204.28	204.37	204.1	204.64	204.22	205.17	203.46	204.18	202.93
209.14	208.9	207.53	208.28	209.84	209.51	206.89	209.15	208.67	209.24	207.63	208.87	208.99	207.39	208.71	209.38	208.58	209.79	208.49	209.73	208.44	208.62	209.08	208.59	208.09	209.15	208	209.46	207.49	209.3	207.88	209.16	208.78	208.09	208	208.72	207.92	209.21	208.7	208.45	207.55	210.31	209.78	208.95	208.43	209.85	209.2	210.03	208.95	210.25
203.15	203.31	202.76	201.84	202.05	201.88	201.84	203.43	203.38	200.82	202.79	202.67	202.95	202.41	201.68	205.08	203.26	202.91	202.93	201.4	202.6	202.99	203.54	202.26	201.38	203.09	202.84	203.4	202.03	204.4	204.81	202.76	203.28	201.05	202.68	202.62	201.77	202.19	202.05	201.81	202.75	202.7	201.23	202.51	202.79	203.46	204.3	203.11	202.84	201.06
209.58	208.61	206.5	208.9	208.22	207.61	209.28	206.03	206.43	208.97	208.26	208.93	208.4	207.78	208.73	208.02	209.9	209.91	210	208.66	207.95	208.76	208.75	209.16	207.07	208.3	208.89	208.77	209.03	207.09	208.97	208.96	209.3	207.67	208.08	207.79	209.03	209.61	208.85	206.83	209.2	208.05	208.07	206.7	206.92	207.91	208.26	208.99	207.54	206.7
213.01	211.28	212.95	211.28	212.07	212.23	212.81	212.26	213.25	213.5	212.4	210.69	210.76	212.32	212.68	212.31	212.31	211.45	212.31	212.48	212.81	211.28	210.94	211.27	212.24	212.69	213.38	214.12	212.1	212.93	211.67	211.31	213.47	212.32	212.25	212.75	212.85	209.93	212.21	212.82	213.73	213.11	211.31	212.23	211.85	212.63	213.57	212.91	211.58	214.04
204.23	204.12	204.27	206.78	205.54	205.39	205.15	203.93	204.5	204.13	204.6	205.38	203.02	204.13	204.26	203.82	204.94	205.54	203.96	206.5	203.45	205.17	203.7	203.45	204.1	204.22	203.77	205.89	203.7	204.57	205.15	203	205.93	205.16	204.13	203.98	203.58	204.22	205.86	205.38	204.57	204.98	206.65	204.81	205.12	203.77	206.49	204.6	204.98	204.09
198.62	199.23	196.78	195.73	198.21	198.85	197.96	197.8	197.92	198.8	197.45	198.25	197.89	196.68	199.12	196.09	198.02	199.41	196.9	198.78	196.47	198.01	197.76	198.18	196.66	197.51	198.39	198.27	198.4	199.7	199.29	199.22	198.09	198.88	197.89	197.86	197.15	197.74	197.44	196.69	198.77	198.37	196.99	197.76	198.03	198.52	196.78	197.38	199.2	197.9
206.2	206.46	205.48	206.23	203.7	206.33	206.52	208.07	206.86	205.84	207.51	206.41	206.85	205.85	206.44	207.75	205.53	206.51	204.76	207.93	206.45	207.9	206.05	206.06	206.86	205.56	205.97	204.92	205.94	206.41	207.83	205.16	207.61	206.93	206.6	208.44	206.95	206.14	207.95	204.61	205.21	205.67	206.43	207.1	205.49	206.55	205.81	205.72	206.74	205.1
216.17	217.24	217.24	216.32	217.48	215.92	217.8	218.34	216.21	216.66	217.2	215.49	216.93	216.5	217.76	218.55	215.73	216.38	218.51	217.71	215.45	216.96	215.07	217.23	216.97	216.68	218.47	215.51	216.82	217.87	217.36	216.91	214.74	217.98	216.59	217.27	218.11	218.13	218.12	216.32	217.66	217.38	217.95	216.29	216.31	217.96	216.8	218.11	216.96	216.46
193.75	195.19	194.97	193.7	195.11	193.66	193.17	195.82	194.53	193.73	193.94	193.21	194.57	193.58	194.83	194.13	192.66	192.34	194.97	195.59	193.7	193.42	194.1	194.96	194.34	194.85	194.49	194.48	192.68	193.97	194.52	194.74	195.05	191.75	193.21	192.6	193.74	194.54	195.74	193.9	193.19	194.59	194.84	193.29	195.2	193.83	194.36	194.86	195.06	193.89
210.36	211.14	210.43	209.43	209.23	209.2	209.95	209.51	209.12	209.37	208.89	209.59	210.23	209.59	208.17	210.86	209.58	209.33	210.86	209.54	209.59	210.92	209.83	210.28	209.06	208.81	209.98	209.7	208.65	210.77	209.11	210.2	208.68	209.64	210.04	210.47	209.44	209.69	210	210.25	210.31	210.69	210.26	208.14	208.14	210.43	209.91	210.49	210.68	208.82
199.4	200.24	200.21	200.6	199.11	199.41	199.61	199.05	202.24	198.84	199.34	199.39	199.62	200.08	201.03	201.09	199.14	200.24	200.42	200.12	200.5	199.17	200.94	200.67	200.96	200.88	199.68	200.25	201.13	201.78	198.99	200.8	200.5	200.44	200.69	199.76	200.62	201.52	199.68	198.18	199.98	200.48	198.95	199	201.43	199.97	200.17	201.72	199.47	200.32
208.14	207.45	208.33	207.77	206.34	206.95	208.58	208.42	207.38	207.92	208.67	207.28	208.04	206.57	206.49	207.04	207.38	209.66	207.99	208.01	207.08	208.41	207.72	207.12	208.25	208.54	207.35	207.4	208.44	207.73	207.4	209.17	206.84	209.28	207.57	207.65	207.93	208.08	206.77	208.35	207.84	206.17	206.46	207.13	206.72	208.05	207.88	209.68	208.23	208.63
198.81	199.27	197.94	199.35	198.67	200.07	200.36	199.02	200.03	200.84	198.46	199.93	199.78	200.09	197.28	198.77	200.77	199.12	198.95	199.22	200.41	199.73	199.31	200.13	199.48	200.8	199.98	199.54	199.36	199.05	199.38	199.44	200.55	199.3	198.91	198.38	200.43	199.66	198.89	200.67	198.98	199.2	199.85	198.32	198.78	197.52	200.74	200.94	200.8	198.48
216.75	216.31	215.22	216.46	218.36	216.75	216.35	217.98	217.05	218.28	217.74	218.53	216.39	218.93	216.98	215.3	217.37	215.69	217	215.9	215.97	218.24	218.17	216.68	216.8	216.28	215.42	216.05	215.43	218.92	217.14	216.47	218.49	216.55	217.91	217.14	216.56	217.76	217.19	219.25	218.26	216.39	218.49	217.37	218.72	217.67	217	216.46	216.54	215.13
209.25	208.7	206.99	207.77	209.37	208.25	207.7	207.99	209.08	209.58	207.89	207.64	207.41	208.46	209.81	209.22	209.11	208.39	208.87	209.28	208.86	208.6	208.76	208.97	209.14	210.14	209.84	207.35	208.91	208.76	209.55	208.87	207.62	207.84	209.67	206.63	210.07	207.39	209.12	207.56	207.48	208.68	207.3	209.68	209.36	208.27	207.22	209.05	208.03	208.92
210	208.79	208.52	208.97	209.47	209.47	207.15	208.93	209.63	210.32	207.91	208.3	209.87	209.41	208.73	208.47	208.68	209.03	208.57	207.95	209.2	208.54	208.56	209.98	208.4	208.62	211.4	209.26	209.23	208.31	208.3	210.44	209.77	210.6	208.34	209.79	208.36	209.56	208.27	208.8	207.16	208.96	209.32	208.4	208.89	208.56	208.66	206.04	210.42	209.02
213.79	213.84	213.36	214.66	213.92	213.6	213.45	214.96	214.84	213.78	215.99	213.63	213.18	214.61	214.17	212.37	215.16	212.65	214.77	214.72	213.22	212.4	214.53	214.14	213.01	213.93	215.14	214.3	215	214.66	214.51	216.13	214.51	212.32	213.82	214.35	214.5	216.64	213.03	214.3	213.78	213.56	214	213.78	212.36	214.83	213.42	213.54	214.25	214.08
207.81	206.86	206.95	208.61	207.75	207.52	208.76	206.65	207.86	208.98	208.71	207.51	207.89	208.82	206.71	206.79	209.39	207.82	207.18	207.87	207.71	208.56	207.66	208.18	208.32	207.87	208.76	210.47	207.86	205.73	207.48	209.24	207.95	208.36	206.12	208.42	206.72	207.32	207.66	206.91	207	208.33	206.99	208.09	207.28	207.65	206.73	209.05	206.64	207
207.4	207.13	206.75	206.51	205.75	208.03	207.7	207.7	206.83	206.03	207.26	205.93	206.5	206.8	206.17	204.64	204.3	204.76	205.89	206.19	205.19	207.67	207.57	206.2	207.95	206.81	206.09	205.82	205.65	207.54	207.03	205.86	204.87	205.7	206.31	206.82	206.28	206.42	206.52	206.95	208.01	205.55	205.76	207.68	206.72	207.57	206.36	207.21	207.53	204.73
205.36	202.86	203.6	204.05	203.82	203.87	202.55	202.45	203.37	204.53	202.26	203.81	203.08	204.46	204.28	202.19	203.79	202.19	203.91	202.69	202.46	205.1	203.32	203.07	205.47	202.76	204.71	204.06	202.66	203.85	204.07	203	204.24	202.47	204.6	204.52	205.03	204.5	202.77	202.9	204.57	202.96	203.15	204	204.45	203.56	204.47	204.07	203.16	202.49
210.64	210.72	208.06	210.05	209.78	209.43	208.71	210.72	210.41	209.09	210.71	208.48	210.24	211.05	209.82	209.63	208.49	211.13	209.92	209.25	208.74	207.75	209.53	210.25	209	210.93	210.68	207.97	209.33	208.8	209.42	210.1	209.65	210.01	210.59	209.29	210.15	209.43	209	210.65	209.77	209.11	208.44	209.22	209.14	209.53	208.41	209.56	210.39	207.85
211.97	211.3	212.66	212.84	211.26	212.21	213.04	210.33	214.91	211.32	212.9	211.83	210.98	211.92	212.88	211.16	211.42	214.12	211.91	212.81	212.42	213.07	213.33	213.4	212.69	211.87	211.17	213.15	210.36	211.89	211.3	213	211.26	212.06	211.2	211.29	211.62	214.42	210.98	212.57	212.34	211.07	213.5	210.6	213.66	211.44	211.48	212.04	213.19	212.46
199.4	200.86	201.11	199.69	201.32	201.7	199.69	200.3	199.81	199.72	200.68	199.34	201.49	200.18	199.5	199.79	199.56	198.59	199.98	201.37	200.41	199.84	201.71	201.03	199.34	200.38	201.69	202.47	199.46	198.77	200.86	200.48	200.29	198.78	200.08	201.71	199.01	198.74	200.92	198.95	199.16	200.33	200.06	201.18	201.05	201.55	200.85	200.12	199.03	200.51
217.13	216.58	219.21	217.81	217.17	218	216.81	218.35	216.35	218	217.93	217	218.12	217.96	217.87	218.13	217.39	218.24	217.5	215.6	218.17	216.39	217.05	218.07	217.93	217.61	217.22	217.32	218.05	217.91	218.67	216.64	217.99	218.11	217.19	218.07	217.99	218.14	218.87	218.34	217.61	216.83	215.72	216.54	216.13	218.4	218.31	217.25	217.3	216.23
203.6	204.38	205.6	203.97	204.9	205.05	203.37	204.79	204.43	205.09	203.89	203.29	205.18	204.27	204.85	204.97	205.11	205.35	203.8	205.78	203.7	203.78	203.26	202.83	204.12	204.74	207.06	205.33	203.59	205.09	203.27	205.74	204.84	203.03	203.79	203.37	205.85	204.1	204.59	204.45	203.67	204.19	205.78	204.49	204.65	205.62	205.83	204.31	205.78	203.59
216.24	218.63	217.51	216.97	219.6	217.34	216.13	216.4	217.57	218.47	216.76	217.14	217.15	218.53	216.8	217.68	217.55	218.65	217.85	216.98	219.29	218.66	217.27	217.09	216.02	218.02	218.12	217.6	218.38	218.53	218.25	217.31	218.13	216.86	217.27	218.1	216.53	218.91	215.7	216.8	218.07	216.29	218.81	218.29	218.43	217.73	217.17	218	218.28	216.52
199.8	199.79	199.72	200.83	200.59	199.66	199.82	198.64	201.11	199.13	199.1	200.2	200.11	200.28	200.4	199.28	199.66	199.66	200.87	200.33	201.19	201.35	200.71	199.73	200.03	200.22	199.6	198.41	200.05	199.22	201.39	200.44	200.67	201.01	200.55	200.43	201.03	201.35	201.36	199.94	201.37	200.55	200.53	200.21	199.71	199.71	198.46	200.16	200.32	200.23
217.17	218.22	216.9	219.01	217.28	217.34	218.28	218.76	218.25	216.8	217.33	218.24	218.14	218.36	218.45	217.04	217.04	217.67	218.22	216.54	217.92	218.63	218.34	217.63	220.42	216.74	217.36	217.28	217.75	218.14	218.9	217.58	218.67	217.89	218.62	217.31	218.13	216.4	218.36	217.62	218.33	217.42	218.78	217	217.82	218.37	216.76	217.64	219	218.8
211.92	212.39	211.5	210.71	213.49	214.06	213.14	212.92	212.1	214.17	213.5	211.53	213.78	214.18	211.74	212.84	212.35	212.52	212.74	213.72	212.6	212.36	212.26	210.93	211.07	212.04	212.5	212.99	213.18	211.24	213.32	212.43	212.35	211.45	212.55	212.5	212.5	211.57	212.98	211.11	211.48	211.67	212.06	212.13	212.09	213.02	213.13	211.78	212.98	212.1
203.18	203.31	203.13	202.67	203.97	205.16	205.89	204	204.41	204.89	202.35	204.82	203.61	204.38	202.8	204.41	203.35	204.3	204.17	204.09	204.58	203.54	205.12	202.73	203.6	203.73	203.23	203.64	203.58	202.95	203.51	203.25	205.66	203.35	203.91	205.04	205.89	204.18	202.82	203.86	203.38	203.43	204.49	203.48	203.02	203.07	203.88	203.91	203.98	202.85
209.73	208.95	209.76	208.54	209.06	207.83	210	207.79	209.27	209.02	210.79	210.47	209.23	208.23	209.69	210.03	209.88	210	209.57	209.97	209.49	209.7	209.2	209.04	211.13	208.93	210.4	208.11	210.54	210.85	208.7	211	208.02	209.98	208.8	207.49	208.87	208.94	209.49	210.06	210.38	209.43	209.28	209.47	210.65	209.55	209.48	210.75	209	208.95
207.62	209.01	208	209.52	210.16	207.92	208.68	209.32	208.26	211	208.52	206.36	208.04	208.4	207.78	208.16	207.18	208.63	205.88	209.19	208.13	208.17	209.36	208.61	208.66	208.82	209.16	209.11	208.01	208.97	208.59	207.93	210.27	209.03	208	209.64	209.34	210.16	208.57	209.24	207.27	208.34	210.73	209.13	208.61	210.08	210.05	208.8	209.05	208.82
203.91	203.7	205.01	203.53	204.92	203.72	203.55	203.16	203.41	202.43	204.15	206.12	205.21	202.57	202.57	203.77	204.63	204.09	202.55	204.26	203.74	202.57	200.95	204.02	202.31	204.93	204.17	202.7	204.09	203.46	204.49	205	204.27	205.37	202.84	204.15	203.33	203.89	204.06	205.02	203.77	203.78	204.33	204.47	203.49	204.62	202.58	204.04	205.14	203.64
206.61	207.65	205.68	208.19	207.54	207.45	207.17	207.48	207.34	208.8	206.18	208.52	207.05	208.37	208.54	206.69	206.59	209.31	207.58	206.71	206.78	206.9	207.15	207.95	207.34	207.8	207.8	207.11	207.89	206.45	207.36	207.08	208.11	207.76	208.13	206.83	207.79	208.12	207.5	208.42	207.41	207.41	208.47	207.22	207.95	207.87	207.76	207.23	207.31	207.01
203.2	202.29	202.32	202.92	202.48	203.1	201.75	203.58	202.94	200.83	204.82	203.65	203.42	202.44	202.01	203.35	203.04	201.69	203.28	202.03	203.5	202.81	202.33	202.35	201.84	201.32	204.29	202.87	201.8	204.01	202.83	202.57	201.59	202.14	201.98	202	201.45	202.53	201.98	202.54	201.34	202.27	203.52	203.26	200.91	202.53	202.75	203.51	203.35	203.66
217.07	215.64	215.57	218.08	217.87	217.76	216.2	216.94	215.72	217.19	216.28	217.53	216.37	216.87	217.02	217.23	216.88	216.2	217.22	217.17	216.13	217.66	217.74	217.31	216.45	217.41	217.13	217.46	217.65	217.43	214.34	217.18	217.81	216.4	216.56	217.19	216.38	217.32	217.33	216.74	216.98	216.43	217.1	216.22	216.37	217.55	217.3	216.61	217.22	215.34
218.2	218.21	216.81	218.62	219.1	218.4	217.86	217.58	216.65	218.25	217.86	218.52	216.99	218.36	218.76	217.52	217.23	216.82	216.96	216.74	216.93	218.3	218.2	218.74	217.77	217.4	216.42	217.64	217.18	217.01	218.41	217.51	218.72	218.57	218.47	216.66	218.04	217.56	217.42	216.91	217.83	219.93	219.22	217.93	217.81	217.74	217.84	218.04	218.38	218.68
208.51	207.28	206.99	209.11	207.35	208.29	208.98	209.08	207.05	208.71	209.15	208.85	208.59	208.79	209.89	208.9	210.1	210.1	208.15	208.25	209.76	208.39	211.27	208.86	209.38	207.74	208.5	207.96	208.21	207.92	208.94	209.37	210.34	209.25	209.25	208.36	208.98	207.99	208.42	208.35	209.39	210.08	207.92	208.47	207.07	208.05	208.09	209.42	207.73	208.33
206.75	207.52	207.27	205.97	205.41	205.92	206.73	206.06	206.88	208.19	205.22	207.51	207.58	206.74	207.33	205.31	207.77	205.97	206.62	205.14	206.71	206.08	206.94	205.87	205.83	205.32	208.11	207.08	205.82	206.95	207.39	205.99	206.13	205.88	206.64	207.52	206.71	205.4	206.82	206.81	207.73	206.68	206.94	205.99	206.28	207.45	206.63	207.14	207.84	207.48
197.97	198.18	200.14	197.58	198.89	195.9	196.94	198.68	198.03	198	198.39	196.84	195.45	197.68	198.28	198.61	197.22	197.21	199.52	196.89	198.38	199.47	197.22	197.64	196.91	197.89	198.96	198.58	198.14	197.83	198.48	196.54	197.92	198.83	197.29	198.54	197.62	199.08	200.29	197.28	197.44	197.38	197	198.54	197.67	198.2	198.6	198.59	198.34	199.35
198.31	199.98	199.36	199.25	200.77	199.36	199.01	199.74	201.53	198.89	198.95	199.73	199.94	197.72	199.01	200.2	199.46	198.92	200.86	199.95	200.04	200.5	200.77	199.76	198.44	201.28	199.6	197.98	198.68	198.59	199.46	199.66	198.3	200.74	198.13	200.27	198.52	199.16	200.22	200.27	200	200.33	198.83	198.74	198.81	199.55	199.52	199.37	199.55	200.46
203.96	203.9	206.46	204.57	203.5	204.41	203.8	203.59	204.84	203.36	202.78	205.03	204.26	205.03	203.63	202.51	203.51	202.35	203.71	202.9	204.98	203.91	205.28	202.39	202.58	203.71	204.78	203.79	203.66	203.25	203.37	202.74	202.87	204.32	202.82	204.53	205.21	202.94	203.38	204.29	203.38	203.27	206.39	203.05	205.67	203.75	204.59	204.17	203.34	204.8
202.28	203.94	205.01	204.65	204.4	204.57	204.57	204.54	204.39	203.19	202.07	205.67	203.29	205.39	205.38	203.5	204.7	203.56	202.57	203.75	202.57	203.69	204.1	202.81	202.84	202.96	202.48	203.51	205.15	203.61	203.62	204.88	203.24	204.23	203.42	203.36	203.07	205.27	203.82	202.59	201.86	204.16	203.13	203.08	202.92	203.75	205.49	203.58	204.29	204.61
208.22	206.97	206.86	207.36	208.66	207.08	207.44	206.39	207.43	206.99	208.45	207.41	208.17	206.41	208.15	207.52	206.53	207.85	208.15	207.88	207.13	207.64	207.18	207.05	206.19	206.93	208.36	209.29	208.69	208.22	207.94	208.23	208.46	207.14	207.68	207.97	209.24	207.27	206.76	207.63	206.44	208.04	207.85	207.65	208.75	207.18	207.05	207.58	207.94	209.36
208.19	208.65	208.25	209.31	207.17	208.56	207.84	209.1	207.92	207.41	208.47	209.39	208.83	207.78	209.61	206.74	208.02	208.2	208.81	208.91	207.84	209.47	210.22	207.25	208.09	206.87	207.37	207.59	207.75	207.43	210.61	209.05	210.21	207.41	208.36	208.56	207.23	209.48	208.62	208.09	208.64	208.82	209.69	209.4	208.6	208.49	210.71	206.46	209.91	207.22
196.67	199.3	198.43	199.29	199.64	198.66	199.26	198.57	198.93	197.92	198.95	198.37	198.21	198.22	197.39	199.65	200.69	197.3	198.44	198.01	199.69	198.65	199.4	198.16	198.11	200.31	199.9	199.76	197.57	198.23	197.42	197.6	198.51	198.45	196.45	198.43	199.46	199.9	198.84	198.26	198.04	198.21	198.99	199.32	198.98	198.55	197.95	198.66	198.99	199.32
213.55	211.32	211.37	212.08	212.37	210.82	211.46	212.53	210.71	211.54	211.09	213.16	210.58	211.72	211.74	213.97	212.63	214.45	210.71	211.48	210.92	212.82	211.64	211.78	213.34	212.39	211.81	211.21	212.14	211.3	210.94	211.85	212.48	210.89	209.87	212.51	211.07	211.77	211.52	212.68	211.04	212.54	212.21	211.62	210.89	212.59	210.69	212.88	211.2	212
205.4	205.04	204.23	203.83	204.95	205.01	204.68	205.22	205.93	203.91	203.69	205.68	204.81	205	204.33	204.55	205.06	203.32	203.17	205	204.62	203.58	204.84	205.85	204.64	205.36	203.89	205.86	205.49	205.1	204.07	203.37	205.19	205.01	203.75	205.37	203.89	203.85	205.32	205.28	205.64	203.64	205.46	204.46	204.47	203.67	205.35	203.9	202.55	204.46
201.31	196.58	199.85	199.41	199.7	198.49	198.04	200.06	200.4	198.6	200.66	197.17	199.81	200.44	198.94	198.65	200.45	198.18	200.16	199.3	197.69	199.02	199.9	199.21	200.56	199.44	199.55	200.51	200.5	199.06	199.79	198.44	198.83	199.3	199.6	199.17	198	198.36	200.23	201.44	199.54	200.11	199.62	199.67	198.97	199.6	198.86	200.04	198.78	200.17
201.12	202.98	201.06	202.5	200.42	202.39	199.85	201.73	202.39	200.57	203.03	201.2	202.03	200.29	201.6	199.36	200.64	202.72	201.69	201.59	202.15	201.05	200.45	199.52	201.64	202.03	200.69	200.32	201.45	201.83	200.4	201.4	201.07	201.62	200.14	201.24	200.7	200.14	200.17	201.79	201.2	202.46	203	201.38	201.73	200.02	199.36	201.27	201.1	202.6
214.11	214.21	214.27	214.86	214.37	213.86	214.98	213.87	213.11	214.23	214.4	213.66	213.08	213.42	213.75	213.75	214.11	213.63	212.72	215.05	214.87	214.7	214.7	213.59	214.33	212.7	212.67	212.55	213.25	214.74	213.29	213.7	214.05	213.26	214.53	213.16	213.25	215.12	212.36	214.08	212.8	215.02	215.35	213.05	213.28	214.26	214.71	214.21	213.7	214.31
206.72	208.43	207.96	206.12	207	207.45	208.4	209.06	207.8	205.77	206.82	208.62	206.77	208.21	207.24	206.61	207.98	207.66	207.65	208.83	205.57	208.05	207.38	207.04	207.78	206.72	207.91	207.28	205.95	207.5	207.14	207.46	207.39	208.6	207.25	208.15	208.23	208.06	207.82	206.72	207.6	208.13	205.53	208.05	206.99	207.2	207.69	209.22	206.11	207.91
203.52	201.95	202.62	201.84	203.84	205.1	203.18	204.26	202.77	204.35	201.77	204	203.1	203.38	202.66	203.31	203.31	201.68	203.54	202.08	202.75	203.42	203.09	203.56	202.48	203.34	203.93	203.74	205.02	202.38	202.04	202.71	202.13	204.51	202.79	203.65	202.57	202.48	201.84	202.42	202.89	202.53	202.65	203.57	204.12	202.65	202.8	202.31	203.13	203.09
201.89	200.74	201.96	200.86	201.98	200.73	202.83	202.42	201.98	200.87	200.86	199.75	199.96	201.71	201	201.68	202.38	202.02	200.72	202.47	200.49	201.14	201.02	201.66	200.4	203.58	202.03	201.75	201.11	201.73	200.67	200.94	201.71	201.97	200.65	201.07	201.21	202.02	202.1	200.82	199.93	201.8	201.33	201.59	201.45	201.59	202.15	201.82	199.35	201.63
199.34	199.24	200.93	199.71	199.9	199.64	197.69	199.56	197.48	198.47	198.53	198.29	196.84	198.04	197.97	200.74	197.9	198.82	198.72	199.75	200.43	198.74	199.29	198.92	199.65	197.89	199.15	198.17	198.78	199.66	197.77	199.44	198.5	196.56	198.27	197.58	198.44	197.97	198.11	197.54	198.37	199.85	198.2	197.63	198	198.37	199.65	197.81	197.97	198.86
208.75	209.89	208.19	210.14	207.7	209.36	207.97	208.45	209.23	209.63	206.14	208.06	209.07	207.08	209.45	209.43	209.3	208.51	208.18	207.46	209.54	209.74	209.14	208.07	208.52	209.82	209.95	209.54	207.46	208.52	208.55	210.37	209.91	208.57	208.48	207.82	208.51	207.76	209.4	208.93	208.52	209.94	210.06	208.72	209.23	209.73	209.25	207.82	208.67	208.24
208.86	206.5	208.93	209.97	208.23	208.72	209.44	209.75	208.55	206.23	208.95	209.74	205.97	207.69	208.53	207.97	208.95	209.37	208.87	209.8	206.44	208.07	209.43	208.47	207.95	207.49	208.25	207.87	209.03	207.55	208.9	208	209.67	209.39	209.58	208.72	209.5	209.86	210.62	208.2	208.58	208.65	208.86	208.06	208.65	209.09	208.36	207.84	208.28	208.76
198.03	196.66	199.12	199.18	197.81	197.57	196.79	197.79	198.62	198.6	196.64	198.08	197.85	197.82	197.33	197.76	198.73	197.69	198.93	198.95	199.45	197.7	197.28	197.91	198.59	197.02	197.48	198.79	197.2	197.5	197.78	197.92	197.57	197.51	196.44	198.61	197.3	197.18	198.58	198.66	199.24	200.83	198.65	197.92	198.1	198.96	198.19	199.85	198.52	198.91
197.75	198.59	198.76	196.96	197.66	198.6	197.32	197.37	197.19	198.23	196.38	198.47	197.77	200.27	198.75	196.58	195.96	198.52	199.25	199.76	197.99	198.12	198.23	197.49	197.24	200.88	199.08	198.02	198.02	197.84	197.01	197.42	198.01	197.03	197.34	197.04	197.41	198.44	197.29	197.45	196.79	197.68	197.37	197.12	198.28	197.78	199.69	198.34	196.65	198.17
209.05	209.55	210.69	209.12	209.97	209.07	210.93	207.75	209.61	209.09	209.43	209.59	209.26	210.43	208.46	210.13	208.76	210.18	209.13	210.37	208.5	208.07	209.72	209.45	209.54	208.72	207.42	209.56	209.67	209.41	210.68	210.76	210	209.33	209.44	209.45	210.95	210.49	207.68	208.41	209.7	209.61	209.27	209.22	209.53	208.37	209.61	207.03	209.79	210.14
197.43	200.64	199.39	198.37	201.14	199.8	199.23	199.65	200.21	199.84	198.09	200.41	198.27	199.71	200.32	200.53	197.59	200.99	199.71	198.74	199.95	200.72	200.49	199.05	199.12	199.01	197.78	200.19	199.39	199.73	199.89	198.45	199.73	199.98	197.85	200.47	200.77	199.42	199.14	201.19	198.38	198.54	199.18	200.52	199.41	199.74	197.29	198.85	199.32	197.82
204.43	203.63	203.41	204.39	203.42	204.22	203.12	203.71	204.79	205.03	204.04	203.73	205.63	204.95	204.08	203.62	203.38	203.84	205.13	203.99	203.36	205.56	202.78	204.94	205.14	202.95	204.66	201.77	205.12	204.68	204.57	203.79	203.28	205.05	203.47	204.71	202.77	204.27	202.45	203.11	205.05	203.63	202.41	203.99	204.49	203.32	205.05	204.06	204.43	205.63
206.13	205.85	206.05	206.43	207.05	206.04	206.66	206.5	205.43	206.79	207.23	204.43	206.33	208.54	206.41	207.56	206.63	206.08	207.25	205.09	206.5	206.74	205.29	206.22	205.58	206.23	206.21	206.56	206.59	207.08	206.22	206.18	205.98	206.91	206	206.85	205.03	205.18	206.43	206.96	204.61	205.93	207.32	206.11	206.18	205.74	206.29	207.04	206.31	206.63
199.51	201.27	199.69	200.23	199.52	200.04	200.13	199.36	198.98	200.21	199.47	199.95	200.63	200.07	200.78	199.44	199.04	199.67	199.24	197.27	198.12	200.92	198.84	199.02	198.78	198.84	198.86	198.71	200.09	200.55	199.74	198.57	198.15	199.81	199.91	199.04	198.51	198.6	199.18	199.45	198.24	201.52	198.69	198.41	199.58	199.66	198.84	200.11	200	199.37
206.26	206.46	206.89	205.46	206.76	205.01	205.55	206.94	206.9	205.57	207.79	206.86	206.82	205.79	204.71	207.84	207.57	206.29	205.43	205.75	206.09	206.24	206.16	206.97	207.23	206.36	205.59	206.38	206.58	206.16	206.5	207.54	206.89	206.95	206.98	205.54	205.4	206.26	206.82	206.53	206.8	206.4	207.55	204.67	207.47	206.8	206.05	206.85	205.65	206.85
216.88	217.24	217.44	216.5	215.68	217.25	216.53	218.28	216.34	217.74	217.65	216.81	215.58	217.16	216.34	217.09	216.98	217.17	216.93	218.61	215.83	215.6	216.22	217.29	216.79	217.05	216.93	215.19	216.41	216.71	217.38	217.73	216.32	217.33	217.02	217.38	217.38	216.72	216.02	217.26	218.24	217.15	216.1	216.55	214.8	216.39	217.51	216.5	217.89	217.46
210.53	211.99	211.31	210.11	210.7	211.93	212.6	211.38	211.93	211.92	211.92	211.5	212.95	211.54	211.1	213.47	212.38	212.66	210.39	211.71	212.77	212.18	211.29	212.45	211.19	212.55	211.15	211.27	211.58	212.34	210.26	211.79	211.98	211.3	212.32	210.92	212.18	213.23	209.47	211.97	212.26	212.3	211.03	211.13	210.15	210.94	212.84	211.14	210.78	211.27
210.2	207.59	207.91	208.72	208.82	209.17	207.53	208.98	208.3	207.96	208.62	208.56	208.21	209.38	207.27	209.16	207.81	207.14	207.85	208.61	208.2	206.74	209.61	209.29	207.33	207.95	207	208.7	208.15	210.51	208.07	208.72	207.57	209.26	206.68	207.7	208.01	207.38	207.8	208.34	209.05	205.87	208.84	207.6	207.46	206.95	205.95	207.36	207.01	207.52
208.09	208	208.04	209.09	207.1	205.79	207.47	207.27	208.88	206.63	208.01	206.94	206.12	207.37	207.56	208.27	206.66	207.09	209.02	208.34	208.34	209.16	207.88	208.7	208.58	206.06	206.32	207.87	207.08	207.95	207.89	209.78	207.55	207.09	207.37	208.82	207.97	208.1	207.02	206.85	208.13	208.52	208.41	206.6	206.7	209.08	208.82	208.35	208.19	206.16
201.27	199.72	199.86	200.41	200.83	199.71	199.18	201.75	198.9	200.04	200.1	202.13	201.85	200.14	201.22	199.3	199.05	201.96	199.61	200.76	200.86	201.52	199.8	200.76	200.54	199.52	201.26	200.69	199.31	201.03	200.01	200.22	200.06	199.35	199.72	199.37	200.98	201.45	199.36	200.27	201.76	200.37	200.7	200.96	201.08	200.33	201.37	202.02	200.95	199.47
204.23	203	204.29	205.44	201.81	204.94	203.52	203.21	202.9	204.61	203.46	204.13	203.92	203.61	202.45	204.5	204	204.93	203.98	203.74	202.5	202.94	203.17	204.29	202.99	204.39	204.98	203.27	203.53	203.43	203.02	203.41	204.21	204.19	203.45	202.78	203.41	202.7	203.14	202.58	203.39	204.15	203.88	203.24	202.81	203.4	201.35	204.78	204.92	203.57
212.56	211.33	213.49	212.99	214.27	212.89	213.24	213.64	212.98	213.55	210.27	212.37	212.11	214.17	212.83	212.27	211.86	213.92	213.94	212.7	213.14	212.03	214.57	212.56	212.58	212.37	212.2	211.68	212.7	211.69	213.12	214.28	213.09	213	214.3	213.16	214.22	212.06	213.2	214.61	212.24	212.88	211.51	213.28	212.64	213.18	213.5	213.07	213.59	213.6
209.93	208	209.22	208.18	209.1	209.56	210.94	208.56	210.02	207.5	209.97	209.67	208.05	210.86	208.28	207.94	211.38	210.36	210.86	210.85	211.16	211.64	208.74	209.15	210.03	209.66	209.61	210.64	209.04	207.78	209.08	209.1	210.02	209.5	209.13	207.96	208.6	210.38	210.81	209.61	209.14	211.27	209.05	211.14	209.92	210.25	209.34	209.75	210.2	210.36
198.31	197.89	198.47	197.58	197.08	197.18	197.18	197.71	197.27	197.23	198.37	199.53	197.47	198.64	197.45	197.12	199.01	200.01	198.64	198.37	197.89	198.78	197.81	199	196.32	197.07	198.32	198.33	196.63	199.44	198.47	197.37	198.31	196.41	196.96	198.58	198.53	197.08	198.41	199.59	198.28	197.21	199.63	198.34	197.9	196.06	196.26	198.4	198.91	198.03
216.56	216.78	217	216.7	217.64	214.91	217.04	216.51	216.92	216.33	218.74	217.01	215.19	219.9	217.45	218.04	217.33	217.89	218.12	216	216.84	217.17	217.36	216.42	217.57	217.73	216.81	216.34	216.96	218.46	217.55	217.28	217.32	217.16	216.83	216.62	217.34	217.14	214.99	217.8	216.79	218.33	217.21	217	216.88	216.36	217.04	217.13	216.56	216.3
198.44	198.58	198.75	198.33	196.94	198.07	199.01	197.28	198.28	198.02	198.91	198.42	198.87	198.84	196.83	198.16	199.32	198.42	198.14	199.04	198.17	198.15	200.58	198.66	197.89	198.23	199.85	198.14	200.25	199.15	198.45	200.34	198.89	199.51	199.71	199.83	198.43	199.98	199.48	198.69	199.89	198.3	197.84	199.39	198.94	198.45	199.7	198.64	198.74	198.21
[truncated: 849 more rows]
[truncated: 150 more columns]
