# Supplementary material for: Genetic dissection of main and epistatic effects of QTL based on augmented triple test cross design
Source: PLoS One. 2017 Dec 14;12(12):e0189054. doi: 10.1371/journal.pone.0189054 (PMC5730204; doi:10.1371/journal.pone.0189054)
Supplement: S6 Supporting Information — (ZIP) [file pone.0189054.s006.zip › z1_200_0.2_10.csv]

204.47	208.59	205.55	209.26	208.65	208.56	212.06	204.91	208.04	208.86	206.88	207.94	210.68	210.36	208.04	207.65	211.16	207.03	204.79	214.45	209.25	206.98	207.17	208.16	207.25	201.48	208.78	206.19	205.8	209.86	208.87	206.41	211.01	210.69	212.14	205.28	206.41	209.91	210.36	206.1	209.83	205.21	209.72	212.58	209.17	209.48	206.23	211.88	210.87	211.42
205.77	210.92	211.6	213.3	215.78	204.41	208.65	213.53	211.83	209.13	212.5	204.11	204.07	209.16	211.27	210.9	208.18	211.01	212.66	207.75	209.14	209.49	209.53	209.64	203.94	210.48	209.87	209.07	214.03	209.75	208.79	209.4	208.47	211.35	209.55	208.79	209.78	209.8	210.73	206.48	210.48	210.91	211.41	210.9	211.01	208.39	207.93	208.02	211.08	214.53
205.8	203.61	207.63	207.34	205.51	199.59	203.77	207.91	211	205.79	204.16	204.56	205.34	200.78	206.43	206.69	203.98	205.1	205.36	206.88	207.48	210.08	207.84	207.34	206.51	205.03	202.28	203.9	207.41	199.67	205.97	207.98	202.85	206.73	204.55	204.68	204.05	203.63	208.61	202.03	208.31	208.58	207.37	208.2	201.31	206.52	205.18	205.08	204.77	202.55
205.78	204.1	205.44	203.42	203.89	201.98	207.8	206.47	197.38	201.57	201.47	206.68	206.19	205.59	205.11	201.94	202.88	203.41	203.66	200.57	199.39	206.37	205.77	201.91	201.32	202.41	202.44	206.07	201.82	202.08	207.33	204.28	203.07	202.1	207.93	201.5	203.55	205.92	205.86	199.9	203.12	200.26	198.34	208.73	198.47	202.76	202.9	207.62	202.62	203.67
206.98	207.45	205.82	207.97	206	210.3	210.23	209.88	204.21	207.72	202.48	206.92	204.47	205.93	206.99	202.73	204	209.49	202.95	204.57	202.5	207.79	203.66	207.8	203.42	208.69	204.91	203.86	203.04	206.43	210.61	210.87	208.61	202.62	200.71	209.38	207.74	207.15	208.49	211.06	201.77	210.54	202.64	204.09	206.21	205.48	201.49	208.04	206.3	203.57
202.13	199.54	203.07	202.87	196.98	201.46	198.35	201.46	202.59	203.83	200.83	198.88	197.62	199.4	201.84	203.08	201.72	205.01	202.5	200.75	201.17	204.12	199.11	206.23	196.67	202.33	199.69	197.55	201.09	200.46	198.44	202.62	201.33	199.2	199.1	196.67	202.05	204.43	200.23	197.82	202.8	201.65	201.58	201.41	196.32	199.42	201.62	203.91	198.09	200.33
210.22	210.45	209.75	208.39	208.56	212.78	213.32	212.29	211.68	216.79	208.8	216.74	215.06	209.75	210.16	213.55	214.9	212.6	214.4	216.05	210.3	220.58	210.52	211.83	207.72	212.29	211.8	209.27	206.6	214.65	211.25	211.09	215.16	210.95	213.16	213.42	217.74	211.37	212.69	216.1	210.06	211.59	213.01	210.08	215.17	210.14	209.59	212.49	217.39	210.04
208.83	214.01	212.25	215.76	212.61	214.81	209.9	211.24	213.18	211.3	212.57	213.7	211.37	214.74	211.53	211.4	216.41	212.94	210.98	212.58	208.86	209.78	213	210.96	216.01	210.39	214.15	211.53	217.75	211.03	208.51	207.65	211.83	211.41	209.82	214.49	215.46	211.75	210.39	210.05	213.17	213.95	208.59	213.56	213.17	213.35	213.11	210.45	213.73	214.71
206.45	208.69	209.44	207.95	209.28	214.15	214.25	207.71	213.41	212.15	208.15	211.67	208.08	211.97	205.99	206.99	209.37	213.1	210.35	203.59	206.3	205.41	206.34	210.51	206.71	207.36	207.93	209.62	209.82	210.05	207.43	207.75	206.19	211.05	210.96	213.75	212.16	211.42	212.56	206.05	206.97	211.19	213.76	209.28	210.59	213.33	209.69	208.53	205.13	209.26
206.65	208.42	211.19	208.49	209.42	208	212.26	206.5	210.17	212.67	209.03	213.44	209.17	209.37	207.59	208.66	204.42	206.78	207.03	208.45	209.65	208.98	214.02	207.09	201.3	208.54	207.6	209.87	209.38	208.01	208.65	207.58	209.79	210.01	208.57	207.83	208.06	208.83	206.23	206.49	212.88	212.4	210.48	210.19	204.57	207.17	210.51	211.22	207.33	206.61
208.79	216.56	209.04	213.06	210.46	211.73	216.25	209.27	219.05	211.59	211.48	209.51	211.76	212.3	213.18	212.01	215.18	209.99	212.17	214.91	213	213.02	217.34	209.16	213.38	215.15	207.63	211.54	212.77	212.01	210.62	209.62	205.99	215.49	212.64	208.81	213.85	216.34	205.38	211.8	206.11	209.24	211.61	211.37	213.91	211.12	209.44	219.28	212.32	211.6
203.79	209.38	206.28	204.8	204.64	202.88	203.84	202.53	204.17	207.48	197.23	200.01	202.67	204.23	201.33	207.34	205.16	204.66	205.73	208.67	206.53	202.77	205.43	201.82	203.88	207.78	203.02	201.73	202.5	200.36	205.9	205.94	199.57	206.35	202.51	206.39	207.21	208.7	202.94	202.17	207.36	204.89	203.59	205.56	206.36	206.25	204.59	203.43	207.48	207.22
214.64	211.44	210.59	214.67	212.13	212.22	212.39	212.38	211.75	211.55	211.75	213.19	212.57	215.4	210	210.64	212.74	214.5	207.32	208.93	214.67	210.33	212.82	211.27	213.6	210.61	212.54	213.81	211.31	210.67	208.72	207.94	209.74	212.79	208.18	210.07	214.68	211.15	215.08	209.99	209.49	204.11	210.22	213.47	210.82	211.65	211.12	208.09	213.54	205.95
211.43	211.85	207.3	206.4	212.63	211.99	209.75	211.89	212.92	208.75	210.51	204.83	211.49	214.53	210.69	208.09	209.1	208.31	211.51	210.16	207.93	216.08	206.7	214.67	213.59	209.5	211.58	213.78	211.06	210.88	211.44	212.21	212.74	211.54	212.42	212.11	211.11	211.58	213.29	214.15	208.61	210.86	209.86	214.8	212.94	210.53	209.54	212.68	212.48	209.75
211.03	217.4	217.71	220.29	215.87	214.57	221.04	213.66	214.98	219.26	217.29	218.57	220.03	215.11	218.98	212.33	218.57	219.6	218.96	220.94	215.98	220.69	216.75	220.03	216.99	213.1	214.84	217.81	216.9	212.73	213.62	221.15	217.72	217.22	214.43	215.77	219.09	216.99	216.04	219.14	217.16	218.29	215.75	213.26	219.61	216.3	217.71	214.78	218.29	218.8
205.42	197.93	201.98	207.4	200.47	199.02	207.66	199.97	205.84	204.24	201.58	206.86	206.19	203.7	201.44	203.33	202.52	202.07	201.26	202.96	199.99	200.62	203.83	209.32	203.07	199.1	200.56	203.99	200.81	198.94	202.81	202.91	203.39	197.31	203.56	205.1	202.56	206.53	205.47	202.39	204.5	201	205.59	204.92	202.63	201.23	199.49	205.95	203.87	202.85
199.28	198.78	192.02	202.95	198.32	195.73	194.81	199.3	194.46	199.03	200.04	197.9	196.89	198.63	198.74	197.73	198.84	199.18	200.44	195.53	201.2	197.27	196.72	196.07	197.37	197.08	196.27	205.07	197.12	196.37	199.06	197.16	199.78	201.5	197.55	195.37	196.65	198.67	205.44	202.84	197.63	197	201.14	196.62	200.49	199.23	195.22	201.23	196.81	201.01
212.1	209.3	210.83	208.3	209.86	214.68	210.08	203.65	207.82	210.74	206.84	204.84	210.29	213.56	212.46	209.66	209.98	206.08	211.78	211.82	205.02	209.55	209.84	212.05	210.22	208.53	211.03	211	211.53	210.61	210.8	211.84	207.25	205.07	206.92	210.75	212.38	211.92	208.29	206.74	208.88	211.65	209.92	209.06	204.2	206.93	210.22	213.71	208.37	210.7
204.11	200.11	202.07	204.63	201.61	204.96	201.3	201.51	201.82	204.04	202.64	203.56	203.38	201.5	201.55	205.07	202.59	200.45	199.06	203.87	203.7	202.93	202.67	200.37	203.31	199.03	205.5	208.45	198.81	206.52	203.12	199.17	206.62	204.52	201.66	204.08	201.4	201.59	203.45	203.71	203.28	200.56	200.29	201.38	203.09	202.89	205.43	200.22	198.59	195.95
216.97	218.36	217.28	217.51	217.38	217.53	217.32	212.26	218.4	215.9	214.44	218.21	214.42	215.63	215.93	216.36	218.31	217.96	218.76	219.36	213.66	212.98	219.54	219	219.3	217.65	216.21	220.85	214.16	214.48	219.38	216.1	216.09	216.19	211.71	216.26	214.44	219.36	215.73	217.52	218.17	219.47	212.41	218.76	217.73	217.06	218.08	216.68	215.99	217.86
215.59	215.69	218.91	220.42	214.22	219.67	217.44	210.46	215.8	217.91	214.18	215.15	215.97	216.27	215.53	213.92	218.12	221.84	215.62	215.8	215.85	216.73	216.05	219.31	218.72	220.56	219.55	213.78	219.66	218.71	214.77	220.18	218.92	216.78	219.62	219.88	215.92	219.75	222.21	216.72	210.79	219.21	217.79	214.66	218.65	218.76	215.67	212.77	212.47	219.12
216.25	212.71	216.63	217.3	218.85	216.54	217.91	218.07	216.83	216.04	219.42	221.65	219.42	215.81	217.49	214.41	216.59	220.65	221.59	217.79	214.44	218.91	211.53	219.82	216.19	219.17	212.05	216.96	216.97	216.04	214.19	218.67	214.64	220.26	218.51	213.98	224.6	221.07	218.44	215.82	220.79	214.06	215.48	213.33	219.46	217.73	219.33	219.29	219.49	217.53
208.54	204.03	203.52	208.51	203.16	206.65	209.32	205.52	206.05	210.59	207.64	205.84	205.92	208.62	210.32	207.6	210.62	209.44	207.85	210.99	205.06	203.81	206.33	207.17	205.42	205.16	209.18	204.38	210.58	206.58	209.51	207.91	208.86	211.55	210.82	210.11	213.42	210.89	205.98	201.92	209.2	205.13	212.2	207.1	209.67	207.5	209.86	211.71	207.03	201.85
202.83	198.32	204.04	204.92	198.79	201.94	203.48	200.86	201.57	202.6	204.96	201.28	202.73	202.81	207.84	201.08	200.33	203.62	197.17	203.63	200.33	201.9	202.74	199.05	201.22	197.61	201.48	201.92	204.02	204.01	202.46	205.04	203.63	199.9	206.59	201.51	204.81	202.22	201.73	205.91	204.98	202.27	202.31	198.21	202.98	203.22	203.7	198.33	200.9	198.93
205.25	206.15	204.4	205.5	203.07	209.1	209.44	202.8	205.16	208.86	200.45	207.76	205.04	201.22	208.18	201.12	205.23	202.26	207.92	204.67	205.91	206.69	202.1	201.23	204.79	205.19	202.06	203.1	202.91	200.09	204.36	203.74	207.53	202.36	206.54	207.67	206.83	203.79	205.33	207.27	203.91	207.21	202.49	207.02	208.03	205.94	204.79	202.86	205.64	208.96
208.81	209	204.58	210.5	207.07	212.05	210.69	206.83	206.47	210.29	209.26	204.22	207.03	207.64	205.2	206.84	208.98	208.06	206.03	203.09	209.11	201.16	205.8	209.9	208.7	214.06	209.54	210.68	207.62	207.11	206.67	207.7	208.49	205.15	208.68	209.45	206.85	206.34	210.87	211.29	210.75	206.19	213.56	205.64	206.96	207.04	208.32	207.9	207.89	202.95
194.65	195.95	192.6	195.79	195.14	194.66	195.68	192.37	194.23	189.04	194.79	197.06	195.75	194.1	190.46	199.09	194.61	197.91	197.49	194.29	193.8	193.5	193.08	192.07	190.87	196.43	196.3	196.77	198.24	199.85	193.41	193.39	195.85	192.5	194.22	194.75	195.73	196.37	194.4	194.18	196.67	194.38	198.48	196.88	193.07	194.01	192.39	192.39	194.49	196.47
206.78	206.28	201.51	204.48	200.99	202.04	201.12	201.33	201.03	198.12	203.52	204.01	205.21	199.72	202.26	208.01	206.4	203.65	201.68	203.35	200.64	205.57	205.42	204.44	204.77	199.06	204.82	202.59	200.72	199.98	203.06	202.25	200.73	203.31	198.55	200.33	204.65	204.45	204.18	194.82	204.86	198.57	204.03	201.41	205.01	200.36	203.5	203.28	198.44	206.96
211.18	209.25	208.84	211.52	215.29	212.34	214.55	218.12	211.66	208.9	212.13	209.76	209.99	212.09	210.9	212.24	215.16	209.32	211.54	206.28	210.78	211.75	211.71	213.6	210.84	213.04	208.96	211.51	210.68	212.62	214.37	208.81	212.82	212.67	217.52	208.6	211.07	209.97	209.39	211.75	205.75	218.13	208.43	211.5	210.6	207.86	214.86	210.32	210.35	213.81
203.25	207.41	201.96	204.19	203.83	199.74	205.43	207.29	203.14	197.75	205.72	198.48	201.11	202.58	208.93	199.42	202.7	199.12	199.38	201.21	205.72	204.57	204.91	205.26	201.3	206.85	204	203.05	207.33	207.75	202.76	204.97	201.31	207.08	205.38	197.85	205.74	204.29	206.43	202.71	206.85	201.16	208.22	203.48	204.47	207.89	202.41	205.46	205.38	200.19
214.56	213.58	207.81	207.05	213.45	206.62	208.88	211.86	214.55	208.32	213.35	211.93	211.8	207.97	210.42	218.02	209.62	210.97	216.13	209.8	207.23	210.44	212.43	213.88	211.86	206.75	213.77	211.1	214.92	209.34	213.45	211.2	209.45	213.13	212.17	209.74	212.75	209.99	208.81	213.02	212.03	213.47	214.62	209.86	211.21	212.24	215.38	214.61	213.12	212.92
204.21	200.62	199.7	205.05	203.13	207.15	202.92	203.38	207.75	206.14	200.32	206.75	204.46	203.96	203.54	207.62	204.37	203.05	200.4	202.46	205.66	209.61	204.27	204.05	204.31	204.71	200.02	209.59	202.9	202.37	204.56	205.11	203.37	204.32	201.63	206.51	205.16	204.53	201.85	202.9	204.01	201.38	205.08	199.44	200.58	203.95	200.25	205.3	204.53	201.43
199.59	208.35	205.26	201.32	203.87	208.33	200.77	201.14	204.92	202.4	202.44	203.23	205.89	207.49	207.25	202.21	204.83	199.59	201.5	202.89	203.86	200.23	201.23	200.11	201.17	202.3	208.55	205.89	201.22	205.92	202.28	205.93	203.41	206.01	211.77	200.19	202.46	205.25	206.23	199.13	203.05	203.33	201.51	201.52	202.09	206.32	203.44	201.79	200.43	202.08
208.72	210.2	215.18	212.25	215.31	212.9	214.07	213.33	210.8	214.44	212.67	213.27	212.86	213.68	214.31	212.01	211.84	213.18	211.03	214.49	210.38	215.53	216.97	216.93	212.85	218.08	212.57	212.96	210.37	214.08	214.28	212.53	214.67	215.99	210.84	210.68	216.43	213.71	213.55	211.48	211.37	210.1	212.84	212.42	215.31	216.81	208.84	211.14	210.84	209.35
211.62	213.28	210.58	212.49	211.45	212.46	206.39	209.29	207.53	213.25	215.73	210.35	211.78	204.42	208.42	213.2	212.63	211.37	218.12	212.11	211.48	214.22	211.46	212.51	212.41	209.67	210.29	212.47	208.33	213.35	208.28	215.33	212.35	212.29	211.27	208.95	214.93	208.34	214.2	210.54	211.3	213.17	210.88	214.32	213.9	212.88	209.95	214.27	212.69	208.49
207.37	216.16	207.68	206.8	208.67	208.82	204.89	213.99	211.94	208.55	208.34	208.32	207.71	210.7	209.09	210.97	210.3	209.72	210.74	207.84	208.8	212.83	205.77	209.98	211.12	212.31	208.99	208.17	210.03	210.08	210.94	205.62	210.39	209.24	207.84	208.22	207.92	208.93	206.52	212.09	211.77	212.3	205.51	205.67	211.12	206.97	210.58	210.49	207.47	206.72
200.25	199.16	201.62	198.75	200.82	199.74	204.86	202.89	196.53	200.44	198.31	201.04	198.57	204.67	202.53	203.44	202.39	204.62	199.84	202.19	201.96	199.48	197.57	199.17	202.41	197.92	203.69	199.32	198.6	195.38	200.31	203	196.67	203.32	198.03	198.44	198.59	200.52	201.48	197.17	201.26	199.58	199.12	201.3	197.39	194.13	200.04	201.8	203.62	200.3
213.83	218.51	218.36	219.9	214.87	214.57	218.27	220	216.69	219.14	216.4	215.2	212.8	217.39	220.33	216.23	216.86	220.11	213.34	216.74	218.36	216.93	215.63	215.61	217.52	210.87	219.98	218.69	213.79	218.91	222.57	216.6	215.28	213.45	220.79	219.35	217.04	220.28	215.77	220.64	214.46	217.29	217.21	215.11	219.29	213.62	218.23	217.01	216.29	216.39
200.55	201.34	198.66	200.21	199.45	202.32	198.96	200.36	196.35	203.81	198.9	201.71	204.88	199.34	196.71	200.31	203.15	197.19	200.91	201.42	203.43	200.51	202.85	200.57	202.28	196.68	198.58	200.59	201.51	201.56	205.95	197.03	195.37	203.03	199.92	204.47	199.02	198.14	201.48	202.39	206.54	203.46	201.19	196.23	200.02	197.81	198.36	199.71	199.46	200.14
216.43	215.46	211.15	214.91	212.91	211.17	211.87	207.16	211.9	211.67	213.2	212	208.23	209.35	210.53	213.7	206.36	210.41	209.89	212.46	213.65	208.5	215.86	209.29	213.1	214.53	209.08	211.24	210.9	209.15	212.79	212.12	212.25	214.58	213.94	211.81	214.72	206.81	214.66	211.66	208.53	213.48	212.09	210.84	217.38	210.23	209.5	204.76	210.81	213.35
214.1	211.08	210	210.44	208.7	212.36	212.24	210.33	217.31	214.51	215.42	214.22	210.95	207.58	210	212.64	212.18	213.57	212.3	215.42	208.87	213.14	214.59	209.39	212.37	207.43	216.62	210.35	213.29	213.4	216.94	212.58	212.18	212.11	212.24	209.02	209.75	211.22	215.2	216.28	212.84	211.79	212.92	209.42	212.53	209.42	212.3	211.22	215.19	216.86
201.21	205.68	201.79	202.89	202.3	201.9	201.23	203.87	207.08	206.51	200.63	201.76	207.2	205.51	200.74	202.22	206.28	202.92	208.38	207.94	204.73	203.41	203.55	207.53	202.33	202.01	201.15	199.32	205.48	203.17	206.23	200.55	202.74	201.68	199.66	203.24	204.64	203.45	204.19	204.98	205.35	202.45	200.19	204.65	200.12	203.22	202.24	202.64	200.78	201.33
208.08	209.17	206.39	209.68	209.64	212.14	211.88	206.75	206.85	200.94	210.84	210.35	202.35	208.19	213.46	202.52	209.57	210.62	209.69	209.91	209.57	211.56	205.89	206.31	207.6	205.87	207.64	207.87	213.22	209.46	208.49	208.42	212.15	209.33	209.63	210.83	208.9	208.97	206.58	208.87	209.54	210.77	210.54	210.16	209.13	205.15	209.09	203.96	203.86	208.58
202.17	197.86	196.21	198.55	198.47	199.52	199.79	200.56	202.02	200.84	196.71	196.03	197.32	195.48	202.29	201.71	202.45	200.23	196.07	199.7	203.24	203.97	199.46	200	200.66	201.6	201.17	198.99	192.37	202.94	201.51	198.02	198.87	199.39	201.81	200.61	198.87	203.51	202.04	200.81	198.45	197.04	197.13	202.03	200.62	200.38	201.26	198.27	197.47	200.19
201.74	203.72	202.34	204.12	209.22	200.97	202.68	206.69	200.49	204.31	205.86	205.79	204.4	203.79	208	204.08	209.74	205.87	205.26	203.02	200.53	201.89	208.88	198.29	207.19	203.52	207.73	203.72	202.58	204.44	208.13	203.2	201.97	204.6	200.83	202.15	203.79	204.14	202.46	204.18	207.83	206.24	201.27	205.11	204.89	206.83	206.56	201.62	203.92	205.81
198.2	197.37	196.28	192.02	195.22	194.1	194.4	191.26	195.83	193.22	193.06	194	194.55	196.37	192.87	193.63	196.63	195.77	193.81	190.81	192.24	193.46	194.37	195.88	195.09	193.37	193.27	195.39	197	197.32	194.64	192.71	196.76	197.48	196.43	194.52	197.41	194.5	193.32	195.27	201.49	193.74	192.06	197.71	193.46	193.29	191.01	194.95	197.34	193.5
205.07	208.53	206.4	209.77	208.16	208.74	207.33	215.35	204.66	213.45	207.76	206.89	204.12	207.25	210.78	204.97	204.79	208.94	206.02	207.63	205.58	205.12	201.35	206.03	209.53	209.57	207.72	209	205.77	204.32	203.69	204.21	206.8	205.36	208.14	207.15	207.73	211.16	208.95	205.74	205	204.55	210.29	208.63	206.42	206.33	210.7	203.37	211.76	202.54
215.28	224.69	216.45	221.39	216.05	210.69	213.1	215.78	213.93	218.25	219.95	218.71	215.77	215.93	218.37	218.52	218.44	213.8	216.17	218.7	214.11	216.51	217.99	218.08	214.29	217.71	218.12	213.18	214.98	217.01	217.29	221.83	214.47	214.07	219.49	218.65	216.2	217.09	215.97	216.94	215.25	212.53	221.47	214.13	220.28	215.62	217.72	213.96	220.11	215.96
217.27	215.57	211.32	214.15	210.92	216.59	215.28	218.94	212.25	216.93	218.47	217.22	213	218.29	221.24	218.44	214.32	220.19	214.25	216.03	218.48	217.83	214.02	214.81	221.03	217.29	212	216.8	215.21	219.88	216.12	218.23	221.15	214.38	217.84	213.93	220.07	217.67	217.27	221.67	215.07	211.55	214.91	214.58	215.73	218.19	217.84	214.81	217.52	217.31
214.22	210.09	207.73	207.47	206.69	206.57	211.37	206.42	212.37	209.59	206.42	203.32	206.24	213.04	211.08	210.47	207.02	211.25	204.59	208.95	207	211.95	208.2	209.53	205.76	211.94	211.6	208.46	210.61	212.65	209.65	213.49	206.29	209.3	208.68	211.3	211.69	206.88	213.83	206.6	207.58	210.03	205.43	210.1	204.73	208.48	203.98	205.75	209.46	206.37
197.26	196.39	202.13	199.15	203.55	204.5	202.85	202.64	199.6	198.46	203.63	198.76	195.7	197.92	196.08	198.25	199.99	201.12	199.11	202.64	199.7	197.65	193.76	195.35	196.05	199.86	198.83	201.65	196.96	201.97	200.81	199.84	200.26	199.7	196.26	200.83	198.53	198.1	198.25	202.31	197.8	199.38	199.78	198.86	200.82	202.86	197.57	201.8	201.07	199.39
213.42	212.94	214.64	206.61	213.36	209.87	210.91	211.3	215.44	215.94	211	212.46	212.38	213.22	211.25	208.69	211.61	208.43	207.48	209.09	213.14	213.86	215.75	214.92	211.14	213.02	212.17	211.55	213.13	214.36	210.33	212.65	205.14	206.89	209.64	213.68	209.05	208.11	214.34	211.31	208.98	216.9	210.61	212.72	214.58	213.04	212.66	210.39	210.23	213.62
212.33	211	212.27	211.77	216.06	212.25	211.91	215.21	214.89	212.39	212	211.81	212.54	208.68	213.21	210.42	211.45	210.14	215.72	215.38	211.34	211.57	211	208.1	212.46	215.67	206.03	209.99	207.58	215.67	207.95	209.46	212.79	211.58	207.85	213.65	208.62	216.94	211.28	212.15	215.59	207.83	215.59	210.29	215.78	211.39	211.72	206.93	208.76	210.74
209.87	209.6	209.43	208.13	212.32	202.56	202.32	210.58	209.08	206.58	207.04	205.67	210.17	206.5	210.86	212.66	210.26	209.53	203.36	205.09	215.53	208.4	209.58	212.18	203.46	209.82	207.09	207.62	206.42	214.97	209.99	203.92	207.11	206.1	207.06	203.64	210.2	206.44	205.18	206.84	212.13	210.85	208.75	206.1	209.5	214.02	207.32	205.94	211.08	208.94
199.75	200.7	197.36	199.57	202.48	199.65	198.44	199.62	202.2	206.26	199.01	199.77	201.88	200.04	199.61	196.06	200.18	198.59	202.95	195.86	199.63	198.49	197.69	198.98	195.54	195.25	200.09	202.29	198.69	198.55	203.69	198.24	203.28	195.04	195.59	203.84	201.19	201.07	200.4	203.89	203.14	199.55	207.06	196.43	200.16	198.96	201.74	202.36	197.61	199.63
211.21	216.91	213.21	214.98	212.58	213.5	210.42	211.16	214.35	212.17	212.75	207.27	211.67	209.36	214.45	213.88	215.08	212.11	209.39	216.93	213.06	214.63	213.21	211.64	214.67	213.86	213.02	212.74	211.76	213.93	216.78	213.23	218.51	211.11	213.74	212.32	216.53	217.62	212.3	212.09	219.27	214.5	217.68	213.75	211.39	214.49	211.96	218.09	215.07	217.2
215.38	209.51	211.17	207.61	207.77	213.55	207.35	211.86	212.72	206.79	207.8	206.59	209.12	203.72	213.88	208.64	207.78	209.34	207.57	209.37	210.99	209.33	206.08	208.6	204.91	208.07	210.27	202.21	206.79	211.18	206.87	211.08	210.9	211.81	208.27	206.76	208.23	208.78	213.21	206.47	208.05	214.53	209.05	208.56	212.82	211.64	206.77	206.67	208.42	209.88
202.1	203.83	202.76	202.72	203.78	195.8	199.95	203.9	198.99	206.61	203	205	203.14	201.24	201.96	200.03	200.48	204.24	202.37	201.74	199.88	199.96	201.19	204.06	204.88	202.37	200.42	205.32	200.12	208.63	201.55	201.6	203.31	209.71	198.81	204.07	198.99	203.57	204.05	201.98	200.15	203.85	207.87	209.48	201.88	200.81	204.14	199.07	200.43	202.34
208.62	211.22	215.74	214.15	211.79	208.75	215.27	210.91	212.48	211.43	208.09	214.51	212.25	212.55	213.77	211.31	213.19	212.37	215.59	212.93	214.11	215.31	210.32	207.72	214.69	211.64	211.03	220.77	210.74	209.92	217.39	213.75	210.15	213.97	210.35	212.25	212.24	213.76	213.27	211.04	208.65	213.58	210.87	210.62	214.56	211.49	213.09	211.4	212.42	216.5
212.57	209.76	211.98	208.16	203.22	213.02	214.29	211.75	208.05	210.83	216.23	213.39	214.9	209.18	209.7	213.73	214.36	210.45	210.76	213.04	210.11	208.66	210.74	217.63	212.03	210.57	209.95	212.01	211.71	214.98	210.61	214.92	214.62	211.9	206.91	213.85	213.43	210.13	214.39	212.72	214.66	213.74	210.76	213.67	212.17	210.2	214.69	209.51	216.04	212.11
219.85	219.94	210.61	215.11	218.95	216.25	221.94	220.04	214.47	217.39	218.11	214.33	219.77	219.48	225.17	218.86	218.1	215.33	217.57	217.45	216.67	218.37	218.98	216.5	218.55	216.05	213.6	213.61	216.48	215.74	218.81	218.32	216.55	217.67	220.39	217.72	219.48	221.31	215.62	216.29	220.24	217.63	219.06	222.04	215.24	214.34	221.78	220.97	216.86	218.31
213.49	212.45	213.3	208.92	213.78	213.28	218.54	212.75	213.23	213.53	209.32	209.33	209.56	212.61	209.75	212.74	209.97	212.05	212.43	211.3	210.99	210.43	210.47	213.29	213.03	210.7	218.75	215.35	215.21	217.64	208.27	211.77	208.39	211.51	210.99	212.53	211.93	207.59	210.41	210.41	213.23	209.03	210	213.57	210.14	213.23	212.49	209.72	209.99	211.18
192.8	195.95	195.88	197	195.29	192.29	198.45	191.82	195.76	194.1	194.41	192.97	194.54	194	194.98	195.87	193.64	195.93	197.3	194.83	191.45	194.72	196.72	200.07	193.35	195.57	200.1	193.21	199.68	194.7	190.73	196.07	194.74	203.6	192.13	193.52	195.43	195.58	194.53	193.82	195.91	194.9	190.25	197.18	192.39	191.18	195.7	190.3	190.89	194.47
210.06	214.81	216.35	211.81	215.25	209.04	217.6	216.19	214.29	213.37	215.67	216.59	212.59	214.28	211.76	216.75	213.92	214.29	215.35	215.67	217.96	212.86	208.13	214.49	211.37	213.81	214.55	209.63	211.53	210.22	211.67	214.1	210.6	212.19	212.58	217.39	213.25	213.62	211.81	212.46	214.46	213.9	214.38	214.9	215.81	209.39	213.34	211.83	210.78	213.6
202.86	197.39	199.22	199.53	203.15	201.43	199.18	199.49	198.7	205.03	200.62	203.04	198.41	202.61	197.22	199.25	201.11	199.25	195.97	203.79	200.98	202.24	198.69	200.25	200.28	202.83	199.08	202.59	198.91	202.81	199.86	196.47	201.64	199.55	201.4	204.03	199.06	198.91	198.31	202.33	198.64	201.75	201.15	202.36	202.41	199.35	202.57	203.74	199.45	204.99
202.09	206.56	201.6	202.08	202.41	201.97	200.74	205.98	199.37	205.98	208.38	204.31	206.54	201.67	201.87	202.46	202.33	202.95	203.73	206.31	200.38	199.95	198.09	199.68	197.89	201.22	203.88	201.99	206.45	197.53	202.19	201.13	207.76	204.94	202.41	199.89	201.51	202.93	200	197.68	203.23	201.21	202.04	204.32	198.77	200.85	205.85	203.52	203.33	201.18
207.06	206.5	210.28	206.88	205.85	208.89	208.7	207.4	209.65	208.34	202.29	210.89	206.16	205.49	207.98	212.59	209.09	213.53	209.13	209.42	204.55	206.52	205.39	211.47	210.15	212.57	205.75	207.57	204.01	212.74	212.62	206.48	209.3	208.16	208.34	208.1	206.79	208.78	216.27	206.05	208.04	208.08	211.97	205.05	211.31	209.36	211.5	209.89	202.56	206.83
199.91	206.5	198.94	196.38	204.87	201.75	201.83	206.01	209.5	201.71	203.94	206.71	200.61	204.55	204.59	202.9	201.18	204.74	205.53	202.52	201.84	202.86	204.48	202.69	199.94	200.25	206.46	202.27	202.57	201.03	203.11	206.24	199.62	201.81	200.3	200.69	200.79	202.43	202.29	201.81	200.92	206.12	201.12	205.14	202.7	203.98	202.64	205.61	201.36	205.74
206.38	207.2	203.25	203.63	201.18	208.89	201.81	207.96	203.45	204.9	201.54	205.42	206.84	204	203.43	209.52	208.97	203.4	212.62	203.43	205.18	203.17	205.11	205.92	207.02	207.01	203.18	203.57	205.7	206.03	207.19	204.53	198.74	201.79	203.19	205.76	201.31	204.09	206.62	205.83	206.46	207.14	206.64	205.29	204.52	203.12	204.61	206.08	206.91	201.6
203.3	198.22	198.27	199	199.56	202.21	201.13	198.7	199.06	200.37	198.4	196.87	201.35	196.66	198.12	199.14	199.07	197.5	198.22	197.27	197.3	203.38	197.12	202.08	199.84	200.75	199.03	201.08	202.2	196.18	196.45	202.23	199.02	199.2	195.71	200.17	196.17	203.97	201.88	202.63	197.18	198.63	199.7	195.88	200.17	197.93	205.25	200.31	199.5	201.17
208.82	212.61	206.43	212.57	212.06	210.65	214.2	208.88	212.05	211.1	210.31	208.88	213.81	213.14	213.32	210.41	211.92	210.26	211.22	210.94	209.14	212.02	210.8	220.01	209.03	216.33	208.75	211.13	209.76	210.69	208.63	213.51	214.09	209.93	211.26	211.25	206.63	212.94	212.74	211.72	211.1	211.48	211.05	210.24	211.48	211.25	213.34	211.38	212.71	210.5
217.48	216.7	217	216.74	218.93	217.15	220.87	220.37	214.24	214.8	217.71	223.05	217.42	215.74	217.94	217.99	219.4	215.32	220.84	219.08	217.83	218.67	217.13	216.2	214.21	218.59	214.19	220.79	221.15	217.52	217.89	215.03	216.49	218.59	218.24	220.71	218.59	218.41	218.79	219.03	219.08	218.05	217.33	217.12	217.36	218.07	215.09	219.82	215.65	218.96
213.44	212.33	212.53	214.22	214.39	210.47	210.3	210.4	210.68	213.4	213.49	214.56	212.34	213.45	216.29	215.47	211.54	216.01	211.52	213.89	209.97	216.26	210.29	211.09	211.41	210.35	209.28	213.73	211.97	215.47	215.05	213.02	212.36	214.33	213.8	211.51	207.42	209.21	216.38	210.32	211.65	208.69	215.49	209.38	207.8	210.16	213.47	218.93	210.79	211.19
214.85	208.56	213.55	210.81	210.74	215.21	214.63	215.39	213.53	215.62	214.16	209.19	211.61	217.29	211.09	212.78	215.17	213.98	213.74	211.85	215.61	215.78	215.39	209.72	213.02	214.86	215.66	215.62	210.49	214.38	215.3	210.94	213.59	213.19	214.94	214.31	216.2	214.49	215.06	210.95	216.57	217.86	212.14	214.72	214.55	217.89	215.92	211.53	210.45	213.63
218.73	215.41	217.14	219.85	217.12	214.44	214.93	221.08	213.59	216.56	215.57	215.04	217.84	217.75	218.57	222.57	213.58	216.51	217.35	220.1	215.16	216.89	215.76	221.24	217.21	218.73	220.35	222.11	217.54	218.87	218.15	222.27	214.99	217.84	221.2	217.03	219.8	220.29	214.25	216.71	215.06	217.96	217.12	217.37	218.58	215.65	217.19	218.4	216.33	216.55
204.93	203.16	203.44	205.44	206.57	206.8	203.79	206.54	203.25	201.48	202.54	201.42	200.03	203.36	203.19	202.14	201.9	202.7	203.54	203.52	204.97	202.43	204.9	203.67	203.59	201.9	198.94	209.69	205.6	210.57	207.47	205.76	204.21	207.54	201.39	206.45	204.65	200.38	203.46	202.45	200.28	202.04	204.3	204.29	201.43	207.31	201.31	205.27	200.24	199.52
205.45	204.51	208.59	204.04	201.84	204.32	202.06	204.82	205.2	203.3	201.35	203.52	212.13	200.59	210.38	202.23	204.41	206.89	206.63	198.51	205.32	207.51	207.31	205.63	207.84	202.7	203.53	204.37	205.87	207.55	205.73	205.29	201.76	205	205.15	203.45	207.73	202.61	203.4	202.37	207.25	205.46	203.83	203.59	203.38	204.46	197.99	210.21	206.75	203.86
211.21	207.39	207.48	208.63	204.94	208.87	208.24	207.45	211.95	212.78	208.37	207.49	207.74	208.12	208.29	208.3	210.9	205.5	207.16	207.93	209.02	208.23	203.85	203.14	209.42	207.49	207.56	209.21	211.14	207.74	208.12	207.85	208.21	205.08	209.28	206.3	210.54	207.83	211.62	211.92	208.04	213.06	206.85	211.49	210.52	207.01	211.29	208.66	209.18	207.89
210.32	206.11	211.29	213.59	213.51	212.88	208.95	210.12	207.17	206.42	208.62	212.85	214.29	209.6	210.11	209.22	207.73	210.6	209.24	203.63	211.03	205.79	203.79	210.18	206.38	203.27	211.92	208.63	207.68	206.02	208.89	212.67	212.04	212.83	207.79	204.42	210.86	210.73	207.91	208.87	211.63	204.95	207.01	209.39	209.33	210.88	208.33	208.3	210.76	206.86
205.66	206.02	203.72	203.25	206.27	202.12	209.8	201.85	203	206.65	203.77	203.33	201.69	200.83	205.02	209.08	202.44	201.33	206.14	203.55	203.47	206.08	203.1	203.61	201.8	203.23	202.09	205.56	205.56	199.48	203.45	206.8	208.32	205.92	199.75	206.81	200.98	205.23	210.84	202.32	206.98	204.07	207.35	204.58	208.98	204.86	205.68	207.31	204.33	206.53
207.4	204.39	201.49	206.67	203.75	202.1	205.84	205.58	202.63	200.32	200.76	208.05	208.61	208.73	203.7	202.93	205.7	204.08	205.02	205.66	208.57	208.07	201.68	207.59	206.19	206.62	205.7	207.25	200.25	203.23	205.8	208.87	202.43	208.54	207.07	199.21	206.92	208.15	209.44	206.79	206.41	208.08	200.77	202.8	209.27	203.72	204.61	207.16	209.52	206.51
209.21	206.06	202.43	203.7	200.46	208.25	203.41	202.61	205.19	203.14	203.24	201.55	204.76	204.61	205.61	208.9	203.98	205.48	204.38	209.64	204.34	204.85	205.23	207.51	201.39	203.77	202.46	199.76	201.28	203.1	206.02	205.75	206.77	203.5	202.85	207	206.88	200.8	204.41	201.77	203.96	201.92	203.4	202.99	201.89	205.37	202.9	201.04	205.69	200.39
199.43	202.64	206.46	204.89	208.08	204.38	204.27	205.22	209.07	206.31	205.98	204.66	207.08	207.83	209.3	205.99	208.72	207.15	206.74	208.92	207.48	208.25	208.48	204.01	205.91	209.03	206.37	201.89	209.2	200.37	205.34	208.46	205.64	207.72	203.88	207	207.36	206.42	199.4	203.47	210.96	204.21	205.89	207.71	201.73	204.84	205.01	206.18	207.57	206.27
213.83	211.88	211.29	208.36	206.82	210.72	209.97	213.98	218.51	210.34	208.53	210.65	213.33	207.27	214.28	215.97	212.45	210.09	215.24	213.35	212.02	212.81	212.23	213.37	211.29	211.14	204.56	211.26	205.94	209.82	211.81	209.69	214.66	213.19	208.13	209.99	213.17	210.39	208.83	210.05	211.07	214.28	211.83	211.01	207.73	216.92	208.57	208.72	213.28	212.49
204.87	201.11	201.67	198.95	197.79	198.32	208.55	197.13	200.85	203.4	200.62	198.72	197.63	197.17	198.63	200.57	205.76	197.8	198.04	201.22	199.41	202.12	200.2	197.82	203.36	197.88	200.82	202.2	197.96	199.96	199.46	196.87	195.69	203.66	202.85	199.38	202.6	203.73	195.93	203.8	200.71	197.65	199.58	199.19	196.93	200.14	199.42	196.31	195.49	200.1
216.07	211.05	212.17	213.57	210.59	210.98	213.88	212.28	213.6	214.16	214.15	215.11	209.75	208.2	212.18	218.81	214.63	213.33	210.18	214.66	209.77	215.03	213.83	212.22	214.39	212.4	216.24	213.78	208.82	218.18	212.85	214.79	214.74	213.91	212.84	211.22	218.72	213.36	212.83	211.07	210.17	214.71	210.97	213.2	214.36	212.24	215.94	215.92	215.69	214.41
204.42	200.82	199.37	199.79	203.13	201.09	201.2	197.38	200.3	201.36	199.62	198.01	198.62	199.96	198.13	197.59	201.15	202.12	203.18	201.87	202.34	197.66	201.17	205.66	199.33	198.08	203.22	199.48	203.55	205.6	199.27	197.26	198.15	200.81	200.71	202.77	203.91	200.46	206.94	195.85	206.6	199.79	199.69	201.13	203.84	199.05	202.2	203.69	195.62	197.13
215	213.59	208.7	211.74	210.3	208.37	210.72	210.64	212.12	208.57	206.37	210.48	205.69	212.28	212.51	207.22	213.4	212.41	207.07	209.03	208.46	212.02	208.67	210.24	207.32	206.32	212.08	209.79	211.58	208.47	211.59	210.55	211.16	210.54	210.62	209.39	207.59	212.69	208.25	209.69	209.98	210.69	210.31	211.42	206.04	208.32	209.1	207.31	209.83	211.95
218.96	221.57	216.6	213.64	217.28	216.53	215.36	217.67	218.87	210.85	216.69	220.48	219.97	217.4	218.79	217.16	216.62	215.08	221.67	219.14	219.29	220.37	219.99	219.67	215.16	217.3	218.84	217.88	216.77	217.88	218.89	213.18	214.88	221.6	216.32	216.23	216.87	219.88	219.13	216.87	213.75	217.35	217.71	213.23	215.6	217.62	217.59	218.8	219.91	218.81
220.76	216.94	217.91	218.73	220.57	216.91	216.65	215.8	215.43	216.62	217.1	218	214.46	219.76	219.32	215.51	218.76	218.16	213.5	215.75	220.94	217.52	217.88	214.66	216.74	216.71	217.62	216.75	215.16	212.9	213.66	219.34	218.91	215.17	221.85	216.44	218.41	219.87	216.33	218.58	216.91	212.65	214.33	218.56	215.68	214.86	219	220.23	218.98	220.59
213.9	215.28	215.62	214.52	212.79	213.32	212.07	207.66	212.39	214.24	214.79	220.31	217.81	212.94	211.38	216.13	215.03	216.68	210.68	215.44	215.54	211.98	215.9	217.66	211.09	216.66	219.23	209.9	212.1	211.06	211.87	216.45	213.38	215.54	213.03	215.16	209.69	210.71	213.69	214.58	219.49	214.21	211.75	215.24	215.69	215.61	214.89	209.02	213.82	213.1
193.19	190.78	196.12	191.03	193.12	190.33	191.85	189.5	191.37	191.13	190.89	194.42	187.86	194.49	196.18	191.08	193.87	197.47	194.96	191.39	199.27	195.45	190.29	195.27	197.8	193.72	194.23	195.35	194.26	194.99	195.91	193.61	194.72	195.48	193.56	198.05	186.84	193.83	191.76	192.86	192.13	193.31	191.43	194.41	192.22	192.71	190.48	195.04	197.31	189.94
200.82	206	203.14	206.5	203.96	201.96	204.64	207.49	210.85	200.34	204.73	201.14	209.38	204.26	204.49	205.67	200.75	204.06	203.66	201.38	206.35	200.12	203.11	206.35	201.13	206.82	201.61	200.19	203.35	202.2	205.76	202.83	208.22	203.82	202.85	201.35	200.6	202.67	201.74	202.17	206.19	202.61	201.67	200.98	208.15	204.36	200.86	203.68	204.25	200.75
203.27	205.14	202.53	206.74	203.08	207.44	202.81	199.62	205.87	202.03	201.87	205.91	207.11	203.35	202.86	200.25	201.5	203.22	203.71	203.77	204.97	203.97	197.25	193.44	207.22	206.17	203.44	204.34	197.29	201.45	204.11	204.7	204.67	204.58	205.78	200.08	204.01	205.35	204.8	200.72	207.47	207.74	200.14	207.56	199.18	198.58	205.06	202.66	202.37	202.43
214.55	212.92	212.34	206.33	211.62	212.08	216.25	212.61	212.7	212.88	210.88	214.89	213.37	207.6	216.54	215.16	211.18	212.52	213.49	218.91	213.17	210.05	212.98	211.75	210.06	215.96	211.05	213.77	213.45	209.37	215.4	212.48	216.26	215.72	211.26	211.01	211.57	213.48	212.18	211.42	210.68	213.69	208.76	211.36	210.29	210.69	212.74	211.68	211.98	218.21
209.71	208.65	208.27	208.6	209.75	206.95	209.07	212.18	206.25	210.87	217	209.73	211.43	206.89	208.47	207.06	207.36	209.03	208.24	209.88	210.82	208.27	210.07	205.99	207.48	208.15	211.03	212.83	207.32	209.79	212.6	208.63	206.94	209.38	208.7	206.35	209.08	206.35	211.48	205.09	211.62	210.12	208.49	205.85	211.44	208.49	206.92	210.7	206.25	205.32
198.94	201.94	197.84	200.93	195.54	200.34	205.51	203.29	198.77	197.7	203.2	199.35	203.46	198.91	204.61	197.72	200.01	196.9	197.29	202.29	202.07	199.3	203.32	205.09	198.77	198.03	201.35	197.8	202.12	198.65	202.82	200.17	200.6	196.38	203.48	199.23	200.83	202.72	198.52	200.89	199.85	201.91	202.27	200.1	195.25	201.67	200.02	202.77	202.5	199.33
217.33	216.68	214.6	222.63	220.46	220.35	214.35	218.73	222.71	218.1	214.18	216.41	213.95	220.46	217.31	217.87	220.54	220.71	223.09	215.63	216.79	213.88	217.5	217.66	219.3	215.75	213.54	213.39	216.98	218.57	217.7	218.6	220.34	216.57	221.57	217.18	217.69	215.26	218.98	216.41	214.87	222.01	217.92	222.95	212.22	216.31	218.14	212.73	215.75	217.23
214.03	209.47	212.78	208.54	211.68	207.92	215.04	213.2	212.36	215.96	212.7	211.97	207.66	215.31	216.09	212.45	214.35	212.11	211.63	213.69	211.73	215.21	208.67	209.35	211.54	214.82	209.84	210.68	210.23	214.97	209.12	206.38	214.03	215.36	209.18	208.24	213.18	218.44	210.39	211.22	211.13	209.99	212.35	213.21	208.16	208.9	210.9	212.03	209.83	212.38
209.82	208.26	204.79	206.55	210.66	205.7	210.03	208.37	209.42	209.37	207.97	210.05	207.46	206.64	207.74	205.03	207.88	209.89	211.07	209.71	211.01	205.55	212.08	207.02	208.98	205.2	204.55	210.4	205.74	204.69	208.5	210.66	203.1	209.71	203.74	208.82	209.92	208.91	209.83	207.06	206	207.33	211.43	209.61	204.47	206.24	207.9	213.57	211.57	206.74
205.92	202.98	203.92	204.18	202.02	204.09	207.44	202.28	203.57	202.37	208.03	203.77	206.9	200.96	203.61	206.45	210.13	204.29	203.67	206.46	205.52	205.23	208.36	204.68	205.86	204.37	202.66	207.01	207.42	205.2	207.11	202.02	206.43	205.04	205.26	203.18	207.14	205.25	204.55	210.51	205.95	205.78	209.11	211.54	204.99	204.33	204.22	204.65	200.93	204.57
208.09	207.49	209.06	206.39	209.56	207.63	202.27	209.58	205.58	210.63	207.6	208.15	205.05	204.07	210.49	207.57	206.39	212.5	204.63	205.59	213.91	206.5	206.12	209.11	206.05	206.66	206.97	206.81	205.65	211.94	211.23	208.59	208.58	207.91	210.56	207.66	206.99	212.37	211.15	205.84	207.76	205.92	209.94	211.27	202.73	207.76	206.41	205.98	210.64	212.23
202.42	201	202.55	207.02	205.35	203.74	201.78	202.05	206.78	203.74	203.64	203.7	206.5	203.59	198.71	199.53	201.71	206.25	207.66	199.6	205.31	202.95	201.61	199.81	204.95	205.58	203.63	206.09	205.99	201.99	207.59	203.49	207.41	205.06	200.73	200.47	199.14	207.39	204.88	209.11	209.36	202.56	205.02	203.52	204.76	201.52	203.62	207.12	200.19	201.72
214.97	216.09	220.02	218.82	217.15	216.46	219.36	214.79	217.32	213.5	217.12	222	213.51	218.28	219.13	217	218.95	220.82	216.02	218.95	220.55	219.29	214.87	218.27	212.33	217.57	216.68	216.56	213.45	220.5	217.47	217.56	218.97	216.21	219.25	210.65	220.59	212.95	215.18	215.74	218.59	217.33	217.61	218.86	217.35	215.24	216.59	212.46	218.75	220.41
217.3	217.22	218.26	214.75	213.48	215.14	217.04	218.72	218.41	219.6	219.39	216.84	217.13	216.27	218.12	215.78	221.52	216.48	219.03	219.53	221.1	218.97	215.79	224.29	216.82	222.04	217.26	218.99	215.53	213.51	217.51	216.64	216.92	217.21	223.06	217.4	220.86	215.68	215.34	218.98	217.06	214.83	222.22	218.64	218.61	219.78	214.25	216.83	219.12	218.2
201.5	201.1	204.8	203.69	201.3	209.3	202	205.06	200.79	202.22	203.94	201.27	205.39	204.81	208.63	202.21	201.03	197.35	199.65	204.01	202.83	205.75	200.79	206.37	205.9	198.05	201.84	206.29	203.46	201.22	205.76	202.37	204.91	203.97	203.79	201.48	200.8	195.74	203.25	203.12	201.31	207.18	202.52	203.47	203.45	201.58	201.86	204	199.25	202.87
203.36	206.9	206.31	204.64	206.76	205.53	209.65	208.81	208.29	204.52	206.76	209.64	201.39	201.99	204.84	204.01	203.97	208.38	205.62	207.46	201.04	204.27	210.31	205.36	206.16	203.85	206.55	209.43	202.98	204.9	207.25	207.03	206.91	203.12	207.42	207.66	206.25	210.58	208.4	206.93	206.52	204.63	200.32	203.68	210.53	207.25	205.41	208.3	207.01	207.13
206.05	205.67	205.99	203.65	200.6	202.34	203.88	205.72	203.4	202.25	208.66	203.06	201.71	206.19	209	201.64	204.77	199.48	205.15	202.44	210.29	203.59	202.23	204.57	205.01	200.63	205.1	204.52	201.39	204.51	202.79	201.92	209.29	201.86	198.55	202.38	198.32	204.53	206.93	206.38	204.8	203.95	205.05	206.13	197.98	201.83	206.19	206.39	206.68	202.25
208.59	201.7	208.14	212.6	205.73	212.13	202.68	208.99	207.57	212.22	207.3	210.06	209.67	207.13	209.07	209.72	209.87	206.95	207.95	207.71	205.2	207.46	206.83	210.12	208.51	212.7	209.71	206.83	209.11	209.78	205.36	207.94	209.21	204.49	210.66	208.49	207.78	210.68	206.1	210.08	211.21	213.21	214.81	209.05	208.7	206.7	212.45	209.86	207.43	207.85
218.14	219.69	216.4	213.79	211.99	219.07	214.05	216.85	210.1	213.22	218.35	212.16	216.15	219.79	216.23	216.36	217.06	218.97	213.05	217.97	217.25	216.04	220.06	213.23	215.89	217.09	213.41	219.28	215.21	214.59	219.22	213.97	219.66	213.45	215.85	213.61	221.39	216.29	214.68	217.9	219.52	213.46	218.87	218	216.31	212.71	217.22	219.45	219.31	217.92
212.99	218.23	212.57	210.74	210.62	213.82	213.89	209.77	215.37	214.64	214.2	212.26	210.64	214.14	209.98	213.05	215.56	214.24	210.56	215.47	213.41	211.98	211.35	212.38	210.93	216.43	212.16	207.85	207.09	208.35	213.01	209.84	207.78	217.04	207.61	206.08	209.82	214.03	210.67	209.35	210.46	214.63	211.11	209.73	214.01	213.4	213.94	209.4	209.21	213.17
212.93	208.81	206.85	207.25	204.13	204.04	207.53	208.22	202.13	208.73	201.99	205.87	206.29	206.55	201.27	209.33	206.91	200.15	206.9	208.59	209.73	208.55	208.11	204.8	202.48	206.14	208.47	210.5	205.97	205.01	209.37	204.15	210.81	204.41	202.63	205.62	208.37	206.03	208.34	205.76	209.17	207.32	205.35	209.11	209.49	210.22	209.98	207.51	206.4	203.55
206.04	202.7	202.77	202.04	198.11	201.91	201.93	198.04	201.56	203.91	200.3	200.39	201.84	200.69	204.66	198.75	203.85	202.5	202.08	202.67	201.73	202.27	199.66	200.95	204.5	201.93	203.09	199.26	202.86	204.05	201.89	201.27	196.26	194.92	208.18	200.97	200.68	203.97	204	204.78	202.06	209.15	199.95	204.31	204.07	196.85	201.12	202.14	200.18	198.79
205.01	201.76	205.99	205.1	199.49	203.83	201	203.53	205.5	203.29	203.25	201.4	198.36	206.81	204.45	205.72	200.8	202.42	200.52	203.06	202.79	201.68	206.04	201.49	204.06	201.09	202.94	204.35	204.94	203.22	203.11	205.53	207.14	204.84	203.81	205.93	203.27	200.99	204.72	206.1	202.36	206.91	205.31	201.94	199.75	203.99	205.75	205.88	205.39	205.25
211.39	206.05	211.32	210.42	211.77	207.96	207.04	211.37	207.3	208.33	210.63	210.13	209.11	209.03	212.93	210.15	209.41	209.7	213.66	210.4	209.9	211.43	208.27	211.41	210	208.76	208.21	206.64	209.35	204.67	209.2	207.78	207.07	209.31	211.23	204.66	203.49	212.22	206.45	211.69	207.48	210.85	204.66	207.99	206.58	207.65	210.03	206.23	208.74	217.58
219.55	215.55	221.95	218.19	215.65	218.56	220.95	217.67	223.12	215.76	221.68	215.92	216.85	216.67	218.77	220.42	218.66	220.39	217.04	216.04	213.34	216.33	214.92	215.88	218.6	220.73	211.73	216.45	218.55	219.1	219.08	218.31	219.44	220.78	215.22	213.38	218.73	216.8	211.54	215.19	219.93	216.06	214.18	218.72	216.01	217.83	215.84	218.69	218.44	215.98
205.37	209.76	206.08	210.21	204.98	205.9	205.36	207.46	205.68	208.76	212.44	208.23	210.18	205.19	207.99	205.04	208.23	211.13	211.76	212.15	209.19	207.84	210.83	211.53	207.24	210.39	209.43	210	205.97	210.45	205.58	208.38	204.97	211.32	207.06	204.39	207.22	209.11	205.66	209.1	209.91	209.98	211.93	207.01	212.16	209.17	206.84	210.27	211.75	206.95
217.71	217.84	219.17	216.27	211.78	214.04	222.36	215.86	222.03	214.28	216.04	217.11	216.17	218.56	212.37	215.45	220.01	216.94	213.38	215.27	214	220.28	216.65	220.01	216.45	217.8	215.52	215.02	217.58	215.62	213.86	213.45	215.65	216.31	219.66	218.87	217.4	217.06	216.06	223.11	220.37	220.01	215.4	219.97	219.34	222.89	214.44	220.52	219.32	218.41
208.44	205.86	209.34	213.01	209.15	209.8	214.61	212.35	212	214.55	209.35	206.86	210.18	215.3	210.24	211.95	211.11	210.8	211.21	209.5	209.32	214.63	207.27	213.94	213.29	211.68	209.68	205.74	211.6	210.94	213.96	206.19	208.85	210.89	212.66	209.71	213.25	213.61	215.04	211.26	208.99	209.16	210.45	214.3	209.35	212.8	212.54	213.73	215.58	212.76
210.28	208.04	210.43	204.41	207	210.91	208.83	213.66	212.92	209.55	206.97	207.89	208.7	210.67	206.82	208.03	211.25	204.26	206.46	213.35	212.59	205.57	211.31	207.5	205.52	211.71	207.12	207.14	209.5	209.89	206.6	204.71	212.43	208.4	207.25	205.75	208.41	205.47	212.42	211.83	211.89	207.07	208.44	209.75	208.41	211.96	209.41	204.3	208.67	206.87
210.44	207.62	210.15	212.08	206.37	208.47	208.14	210.4	210.16	208.21	207.81	207.6	214.33	211.67	211.97	209.52	209.85	205.61	210.85	202.92	209	215.81	212.46	209.21	210.16	209.26	207.71	211.93	211.52	211.38	209.42	216.07	211.61	207.01	213.99	207.33	208.06	210.94	210.59	206.78	213.66	209.67	208.43	209.93	206.67	210.41	204.75	207.93	204.92	217.23
198.12	193.74	197.76	200.32	197.64	201.89	193.11	193.23	202.41	196.47	196.74	197.44	194.94	196.97	200.29	199.13	200.29	197.91	197.4	194.91	194.72	200.77	197.61	197.75	200.47	202.26	197.19	199.49	196.16	196.47	197.74	198.43	201.07	198.8	194.98	195.86	195.2	196.46	200.45	197.36	198.74	197.61	194.49	197.48	199.18	197.95	196.83	198.65	195.65	198.52
200.4	196.07	202.19	201.26	205.15	197.75	199.63	201.3	200.9	195.24	196.22	197.36	198.39	193.82	197.83	198.32	190.61	201.42	200.38	198.95	195.3	197.84	198.66	197.92	192.93	199.54	198.56	195.48	200.77	194.05	195.4	196.53	197.98	199.74	197.37	195.04	195.94	197.79	195.94	199.04	198.71	195.71	199.88	198	198.48	196.76	196.19	199.73	198.24	198.19
210.42	207.36	208.59	208.23	204.76	206.69	213.22	206.02	208.82	208.02	211.92	209.74	208.18	211.29	209.34	207.08	207.11	204.95	203.34	209.13	213.21	212.28	207.83	210.87	208.51	206.55	204.07	210.66	212.33	212.95	208.4	210.96	210.9	205.29	205.33	209.93	208.94	208.54	205.99	207.58	207.17	213.68	208.43	204.99	210.88	206.38	209.29	208.09	207.48	207
205.61	210.23	207.01	207.87	208.5	204.76	202.95	209.28	204.73	204.31	209.88	204.66	209.35	207.78	208.78	204.51	209	208.17	209.36	205.14	206.73	211.26	210.24	203.84	211.88	206.36	210.22	209.67	204.07	207.14	207.81	211.45	203.06	206.19	209.53	205.33	202.01	208.87	209.31	208.73	207.39	206.97	206.04	212.15	209.26	205	210.24	204.49	210.23	202.47
205.33	209.66	209.47	210.01	211.48	210.31	207.01	208.46	205.05	205.83	208.27	207.36	210.45	209.2	206.02	207.61	205.51	210.4	205.14	206.62	207.24	207.5	204.81	205.1	212.05	206.66	205.9	206.09	209.58	212.36	207.53	209.28	208.04	206.94	206.71	207.41	209.22	203.56	205.29	209.6	207.89	209.9	210.24	209.61	204.11	206.54	206.78	209.97	204.45	210.81
206.22	206.99	207.52	209.21	209.56	203.24	209.11	209.35	206.17	208.66	207.56	206.52	204.56	210.25	204.35	208.4	205.59	208.19	208.46	208.93	208.78	204.11	206.87	208.66	201.78	203.9	211.21	208.81	207.09	206.53	206.53	211.07	205.11	210.34	205.86	212.44	205.96	205.97	205.87	204.68	207.31	207.3	208.61	210.68	207.45	205.47	212.17	204.61	207.13	210.11
199.46	199.67	201.19	202.96	199.24	197.15	203.37	197.76	196.56	200.05	200.27	197.58	205.45	203.45	202.88	200.87	198.26	204.14	200.66	201.66	199.75	199.9	198.26	203.11	200.43	198.78	196.57	195.88	200.77	200.72	194.91	202.33	201.84	202.55	200.58	197.88	195.19	200.89	201.92	201.08	204.92	202.75	201.09	198.46	201.15	196.87	199.78	199.8	199.11	201.26
219.53	215.81	217.21	217.17	218.46	216.71	217.43	217.58	215.61	216.01	214.78	218.93	212.71	217.7	222.59	215.22	218.4	219.13	217.46	221.08	218.64	213.48	215.49	213.98	218.88	218.09	218.74	219.39	215.6	215.3	215.81	218.4	212.61	213.71	219.31	217.21	216.31	216.19	218.45	219.63	219.43	209.74	215.86	217.74	219.07	217.91	216.4	213.09	215.43	217.91
218.01	215.64	217.37	215.18	219.45	216.85	213.69	216.1	218.86	215.33	213.35	216.38	213.91	217.29	218.42	222.37	218.87	223.07	215	213.45	219.58	216.68	217.28	216.97	218.73	215.55	220.54	217.5	215.78	219.03	219.92	220.78	217.01	220.47	222.84	219.53	219.41	221.17	217.02	217.61	217.86	214.41	219.17	219.03	216.65	216.12	216.05	217.26	217.86	213.04
203.49	204.92	201.88	201.27	203.15	201.51	202.29	206.15	202.69	207.31	204.26	202.25	202.92	204.51	203.73	199.58	201.15	205.31	196.06	204.45	202.83	205.18	204.85	199.75	205.44	201.99	200.48	205.17	202.42	205.01	202.32	202.38	203.1	201.72	204.86	207.47	201.12	199.72	202.14	201.67	203.66	200.17	201.25	203.36	203.44	202.71	200.08	202.13	204.92	200.73
213.67	212.17	213.97	210.52	210.74	206.76	214.93	214.95	214.05	213	211.97	214.15	212.53	215.74	213.81	213.6	211.29	209.33	212.21	215.56	211.58	212.74	208.83	213.74	212.67	214.64	213.49	214.1	208.34	211.93	211.02	207.65	214.83	212.49	212.95	206.13	211.59	214.15	210.58	213.05	212.54	213.2	213.65	210.58	212.02	212.37	208.97	211.97	214.01	208.11
207.23	204.15	208.19	208.98	211.45	210.92	210.31	212.84	206.39	205.69	208.19	208.92	211.04	211.02	209.06	209.64	210.82	213.11	212.7	208.18	205.26	207.38	208.3	210.54	210.44	206.8	208.08	206.51	206.6	204.97	206.27	208.81	211.71	207.44	210.59	208.31	203.43	211.46	209.89	206.77	203.82	205.53	208.57	206.35	210.47	213.15	211.72	210.23	212.44	206.95
203.45	202.49	200.19	201.83	204.16	206.86	204.53	204.89	202.25	200.92	206.31	202.54	201.34	199.9	208.92	198.35	203.52	199.93	200.48	203.94	206.29	198.34	202.22	208.33	202.39	201.68	200.81	202.39	208.44	205.73	206.71	206.38	202.69	202.06	207.02	206.25	202.88	199.64	200.92	207.19	198.51	200.87	200.31	201.91	205.9	203.31	200.44	203.43	204.98	203.26
209.77	210.21	209.52	208.56	211.44	211.08	213.96	209.18	211.2	212.52	207.94	208.3	215.3	212.79	213.52	208.27	211.65	208.85	216	216.11	214.25	211.5	207.83	209.88	213.49	211.82	210.84	213.72	210.18	215.58	215.48	210.86	212.94	208.2	209.3	217.18	208.5	211.28	212.35	212.33	212.71	210	210.57	211.79	210.89	212.4	210.64	210.14	211.11	213.61
216.7	213.7	221.86	214.38	217.55	217.51	218.27	222.27	217.56	217.91	220.06	220.26	219.41	220.44	217.7	215.22	219.98	220.06	219.8	213.24	217.72	215.76	216.83	213.17	214.02	213.93	217.78	216.71	215.93	213.72	219.99	218.72	218.71	214.66	217.87	220.34	215.86	216.3	214.91	215.14	215.38	218.62	218.12	218.34	220.34	215.78	220.57	216.43	215.41	221.64
201.13	199	201.57	201.89	201.87	204.73	199.2	202.08	200.86	200.18	202.95	200.76	199.75	201.94	201.14	198.45	206.32	205.37	196.58	199.95	197.37	200.19	196.76	203.77	203.41	200.81	201.2	203.61	199.25	202.43	200.41	200.49	201.45	202.73	198.06	198.08	196.03	200.78	201.69	198.93	201.11	204.48	200.16	201.03	200.01	202.83	197.97	196.68	203.19	198.32
201.93	199.08	204.39	203.3	203.94	203.82	203.78	201.82	206.62	204.1	203.6	204.33	204.49	202.58	205.66	204.47	205.79	198.53	203.82	201.8	200.11	206.05	207.24	204.95	200.35	206.47	203.23	206.34	203.48	203.97	204.36	200.89	203.15	205.39	204.36	204.48	202.93	204.2	208.75	205.95	205.47	204.86	204.6	208.81	206.8	207.45	201.43	204.66	205.87	201.94
195.16	197.01	196.25	199.91	203.19	198.65	197.18	196.6	197.57	199.38	195.99	200.75	199.06	201.14	193.86	198.8	200.86	200.31	198.44	196.45	198.98	193.1	198.83	196.35	199.46	199.47	200.45	199.18	195.82	198.13	198.74	196.79	200.58	199.2	196.75	200.8	198	204.88	198.85	200.04	204.75	198.32	202.29	202.39	201	196.41	201.43	197.32	200.4	199.16
211.1	206.55	207.85	209.12	212.45	207.54	209.57	209.01	205.27	207.35	211.03	204.66	209.61	208.22	204.7	205.11	206.54	207.95	205.05	209.75	206.16	209.13	209.67	212.06	209.92	209.14	210.94	208	206.82	203.75	204.21	207.87	204.09	208.11	209.56	201.79	207.33	214.98	204.97	206.09	208.62	204.37	206.33	210.45	208.06	207.09	207.25	213.89	210.12	207.3
213.49	209.5	207.43	208.46	205.91	211.41	208.4	215.01	210.64	211.46	205.21	210.34	210.35	205.66	213.86	209.53	206.4	210.09	209.55	208.37	209.48	200.34	209.93	211.43	208.52	208.96	204.45	209.18	209.32	209.54	211.55	209.95	208.04	208.19	209	212.69	211.17	208.1	211.82	210.91	206.48	210.54	208.17	208.73	206.92	210.92	211.76	209.64	210.62	210.8
203.93	209.76	209.89	205.27	206.24	209.71	206.44	212.5	202.88	205.19	204.28	209.12	207.73	203.94	205.43	212.08	207.3	206.63	206.52	207.42	202.87	207.85	209.1	206.06	208.33	206.12	209.9	206.97	209.67	205.65	206.15	212.47	207.31	208.67	208.28	205.61	206.74	205.12	209.44	204.21	206.99	206.22	205.07	208.39	206.54	207.18	209.66	204.11	209.44	208.77
199.11	198.05	195.84	202.63	201.04	201.32	196.7	200.63	201.54	200.64	197.47	194.5	199.85	198.97	199.85	197.3	200.43	201.59	198.95	201.39	199.63	196.21	205.22	201.3	195.38	200.48	203.75	195.14	196.89	207.26	198.02	196.99	197.24	201.36	198.16	201.74	196.8	199.38	196.94	194.44	201.06	199.42	200.11	198.9	197.05	197.24	197.87	200.41	197.62	201.03
212.22	206.49	206.53	207.94	212.45	212.36	205.46	208.33	208.44	209.61	207.27	213.57	208.16	207.73	209.67	206.03	211.25	208.54	207.53	209.07	213.95	207.74	205.76	210.36	207.78	210.31	205.84	205.74	210.9	206.83	204.57	210.28	207.3	208.89	211.71	207.66	207.85	206	214	210.01	209.74	211.52	207.83	205.73	208.89	206.95	209.98	207.76	207.3	211.99
215.13	214.82	211.31	213.53	216.72	211.66	208.92	213.85	210.7	212.7	212.29	209.49	211.38	211.37	210.61	208.46	209.36	215.81	212.03	213.99	216.14	211.28	211.78	209.7	214.04	215.95	208.07	212.35	215.27	209.51	209.78	211.86	211.86	209.81	212.19	212.15	213.03	208.98	212.87	209.16	211.15	210.73	211.01	215.39	213.36	213	206.28	211.7	211.16	213.82
207.94	216.74	209.55	210.63	212.07	214.29	214.7	212.53	209.99	212.83	214.31	212.8	211.09	209.94	209.47	209.15	213.26	208.29	209.6	213.39	209.2	212.83	211.88	213.56	212.02	215.83	211.22	216.08	205.12	212.94	211.63	214.13	213.52	213.84	209.86	211.17	209.84	212.31	215.95	215.13	210.96	210.36	209.38	214.74	213.12	213.54	208.86	214.42	211.32	208.47
205.64	200.74	204.37	206.38	203.6	207.99	203.35	204.39	203.57	202.11	203.54	207.42	207.01	203.1	208.96	204.23	200.87	206.47	201.81	201.89	202.3	200.73	202.82	198.51	206.71	205.18	208.68	201.94	208.29	204.48	200.97	203.89	202.26	202.59	199.55	201.74	203.78	205	206.43	203.14	202.97	199.4	206.89	203.04	202.48	206.56	206.19	205.3	203.92	201.9
199.23	203.49	200.77	199.56	202.1	207.69	204.94	202.61	202.95	201.6	202.91	200.66	203.39	205.37	203.49	202.58	200.46	205.37	200.66	204.52	202.64	202.83	210.67	208.63	204.13	201.88	202.39	202.52	199.27	200.14	206.79	207.47	205.36	201.21	199.79	200.58	204.59	200.54	202.04	205.59	206.7	200.14	203.44	201.01	205.52	200.1	202.62	207.73	204.71	207.4
219.25	220.51	219.87	217.02	217.31	219.29	221.13	217.32	218.27	226.7	213.3	221.46	216	218.6	214.09	219.41	219.53	216.56	216.61	218.52	217.1	218.18	223.71	217.69	215.46	217.64	214.4	220.48	216.75	217.25	219.55	217.25	222.17	216.19	219.96	218.77	215.18	214.62	219.73	218.52	216.47	214.82	215.05	220.19	217.58	218.48	213.83	218.17	219.14	216.58
210.24	216.63	215.14	211.73	213.17	214.17	212.84	208.47	208.31	215.93	212.33	211.52	210.18	207.9	214.7	206.44	212.66	212.66	206.44	210.32	212.39	208.09	207.16	209.77	215.14	211.57	211.47	208.43	211.54	211.33	210.48	212.3	210.59	210.99	213.99	212.8	205.68	215.22	208.77	215.8	213.37	211.38	207.04	204.01	212.73	212.16	207.61	210.01	213.22	209.75
210.08	208.87	206.53	213.7	211.7	208.39	208.51	213.66	212.6	206.56	209.54	209.55	209.9	209.17	209.27	209.74	208.08	208.51	211.9	212.77	205.81	210.93	208.48	208.46	209.3	207.68	203.83	211.43	206.76	207.8	207.95	205.96	210.19	209.5	212.27	206.9	206.39	211.22	213.79	208.21	209.53	208.44	209.79	211.63	212.33	208.16	210.38	208.04	212.76	211.75
210.4	217.8	212.41	213.43	216.8	215.84	212.26	216.04	216.47	212.41	211.82	215.38	217.61	210.12	212.83	213.91	211.49	212.62	214.79	212	213.59	210.27	215.94	213.94	210.75	211.91	215.44	215.89	214.23	215.81	217.23	213.6	216.37	211.9	214.67	217.01	215.17	212.7	216.31	209.15	213.79	212.81	213.7	214.64	215.69	214.32	211.6	212.06	212.6	213.21
198.2	190.18	193.72	191.37	194.97	197.79	192.82	200.65	199.19	195.35	196.13	196.24	199	192.42	195.95	190.31	192.09	198.09	194.1	190.5	189.12	196.28	193.37	192.85	189.91	191.12	191.58	190.2	194.26	189.7	198.33	194.68	193.28	193.71	195.79	192.71	198	197.82	190.26	192.54	189.76	198.05	192.31	191.88	194.42	192.26	191.86	191.76	199.05	192.2
209.01	208.2	209.41	208.17	210.16	207.8	210.11	206.49	208.26	206.37	209.17	208.75	202.99	208.69	206.35	210.79	208.92	210.69	210.89	204.91	210.29	207.77	204.79	209.32	211.21	205.95	207.63	211.73	207.1	210.03	209.08	211.75	207.88	205.68	208.59	212.79	208.41	204.58	208.92	201.43	208.87	209.22	211.53	207.9	209.38	203.75	207.34	213.62	202.78	206.8
198.23	201.06	201.89	206.88	196.95	203.58	199.53	205.64	196.89	201.95	206.26	199.68	201.43	201.74	198.9	201.5	202.19	199.24	195.14	195.92	196.98	198.56	200.5	198.76	199.29	199.89	200.04	204.11	197.7	205.32	197.98	198.03	206	195.78	200.5	200.93	201.46	201.63	205.81	199.9	202.02	200.29	197.44	197.6	195.64	197.79	200.96	198.1	198.07	203.96
209.99	211.09	205.87	208.89	204.63	206	206.2	206.14	209.81	204.28	206.98	209.85	209.88	209.85	202.15	206.25	209.51	206.2	207.91	210.94	206.27	211.92	206.7	208.27	209.28	210.02	209.15	204.8	203.23	210.37	208.87	204.87	207.88	207.21	207.25	206.04	208.85	209.64	209.65	201.86	205.75	203.07	207.59	204.33	211.08	211	211.2	210.82	209	206.75
205.51	209.09	207.06	204.96	206.88	206.52	205.39	207.46	205.91	207.27	208.17	205.68	208.57	207.74	204.61	202.9	210.39	208.15	209.62	212.56	206.48	202.55	210.52	205.43	208.96	208.75	209.84	202.9	206.04	205.56	206.72	211.14	206.74	208.88	210.16	207.78	208.7	207.99	207.06	208.59	205.61	207.13	205.38	213.01	207.08	206.31	209.38	212.88	211.78	206.69
208.77	204.59	210.2	212.67	207.99	210.43	212.58	211.42	214.44	212.02	209.27	211.25	204.2	211.27	214.9	211.3	211.45	212.4	204.22	210.81	215.53	207.55	212.47	210.48	213.9	212.96	211.76	211.8	210.11	210.74	211.38	215.48	211.64	210.84	207.78	215.37	211.84	209.77	207.03	212.76	211.02	213.63	213.79	210.4	212.26	214.78	210.59	212.13	215.7	212.3
214.16	213.48	211.39	215.27	215.72	212.62	212.44	214.03	212.39	213.74	207.23	213.91	212.98	212.36	212.9	212.53	214.01	214.45	213.29	212.67	208.04	210.7	210.13	215.21	213.99	210.73	211.71	215.85	207.64	212.07	211.04	212.83	208.83	212.06	208.28	208.69	211.07	207.58	207.08	209.55	211.69	209.49	210.78	216.02	213.82	211.07	213.83	212.52	211.83	213.32
201.43	205	203.61	207.8	205.76	203.12	203.34	202.58	206.97	206.15	205.37	202.44	206.42	204.83	210.39	198.76	204.71	201.85	207.99	205.12	206.99	200.31	202.5	201.71	205.83	203.58	205.08	205.77	199.62	203.48	204.6	206.64	205.52	206.58	200.79	209.97	204.01	199.54	207.63	202.34	207.59	207.03	205.78	206.51	206.49	206.59	208.54	203.49	201.79	203.44
211.85	212.9	211.03	216.5	212.63	214.92	211.68	212.88	211.35	211.28	210.73	211.88	211.57	213.34	214.9	210.68	211.49	211.11	211.02	212.24	209.55	209.65	213.12	212.98	207.33	208.12	210.46	214.4	207.59	212.51	205.47	211.23	221.97	212.38	213.56	214.15	208.73	214.64	213.17	210.93	214.72	208.49	213.32	213.89	211.4	212.85	212.91	215.92	215.96	211.56
209.19	211.66	214.94	211.42	208.8	211.93	214.83	209.01	212.23	211.48	208.26	214.48	210.97	211.8	212.01	213.13	208.62	212.48	213.33	211.37	209.16	207.63	209.4	210.27	212.56	211.69	210.18	210.98	214.35	211.24	213.63	210.99	212.71	208.15	213.85	216.77	214.73	210.45	208.71	208.78	211.49	209.61	213.28	212.17	213.01	210.3	210.6	215.22	214.83	208.48
208.75	209.27	203.12	211.52	205.19	206.44	202.99	203.07	208.34	207.94	210.36	206.75	205.19	206.61	214.37	211.07	206.84	212.17	208.36	212.58	208.26	208.9	211.23	209.62	209.1	204.03	212.11	211.06	212.07	210.04	207.05	208.36	206.09	205.27	207.08	211.89	207.81	205.84	204.82	205.57	210.58	209.45	208.45	206.69	209.61	205.89	206.77	205.9	212.45	203.96
204.61	207.06	199.41	200.61	205.92	204.26	203.45	200.73	200.67	200.09	204.71	200.7	197.91	203.6	202.81	202.2	203.3	206.26	202.66	200.54	197.76	201.33	198.59	201.13	202.26	204.91	205.05	203.92	202.55	204.18	202.69	206.12	198.88	199.29	198.19	199.67	198.42	200.9	201.73	203.15	205.58	200.7	203.47	201.77	198.28	201.92	203.7	203.37	206.02	203.68
209.52	210.25	209.92	207.94	209.64	209.07	209.29	206.92	209.32	208.98	207.52	206.63	209.56	209.11	208.24	210.75	209.16	210.94	207.92	210.74	204.22	205.83	204.38	208.78	205.45	213.94	206.57	203.44	207.81	214.85	208.96	210.47	208.02	210.12	209.51	211.82	209.09	211.26	206.4	210.15	207.95	205.88	205.14	206.18	209.71	209.33	210.45	212.06	206.69	206.01
201.29	202.75	201.7	197.76	200.2	201.97	201.55	200.06	203.86	201.59	203.31	202.21	195.47	203.43	197.14	200.75	198.06	199.91	196.18	198.61	200.61	199.71	197.74	202.06	197.04	200.34	203.02	200.75	201.65	201.02	197.1	199.47	200.54	200.87	201.26	203.55	196.87	201.72	199.32	200.62	203.47	201.8	197.77	205	204.31	195.39	197.38	199.46	201.37	197.83
199.7	200.52	206.52	201.72	204.72	201.78	202.03	202.15	209.06	202.89	198.8	202.16	204.81	202.11	203.7	203.84	205.68	206	207.59	204.05	200.9	204.31	204.42	205.05	202.83	206.06	199.88	205.48	203.34	201.95	204.34	199.65	207.34	203.63	201.31	203.29	202.4	208.01	204.02	204.83	206.31	201.66	202.29	205.19	208.29	200.81	205.63	207.02	199.51	201.1
207.5	207.83	206.26	203.4	202.9	207.97	209.94	205.14	207.76	208.05	210.54	209.2	205.91	204.06	204.43	209.69	205.92	208.87	206.83	208.47	209.44	205.54	207.68	207.75	215.9	210.2	207.23	209.16	207.07	206.34	206.86	210.42	207.45	207.03	210.18	209.18	208.63	205.57	205.74	207.1	209.77	211.49	203.95	204.12	208.15	208.3	205.02	209.89	205.28	207.25
209.48	211.26	211.18	212.8	214.15	205.89	211.84	213.61	215.05	211.8	209.86	210.48	211.32	210.46	208.64	210.35	212.39	209.25	208.47	210.61	211.64	212.14	209.88	215.72	217.24	212.32	207.62	205.58	210.8	212.85	213.61	212.26	210.91	209.65	214.54	210.47	209.87	207.84	211.49	210.66	210.22	210.36	211.19	210.15	211.16	210.09	214.47	210.61	211.43	214.46
194.61	195.34	198.91	197.47	193.67	189.97	195.21	191.73	196.25	195.74	196.34	196.46	192.84	193.03	195.81	194.73	196.51	192.18	198.71	197.58	196.02	197.1	195.11	196.54	199.63	196.54	195.22	192.66	195.22	193.25	196	192.06	196.34	192.45	190.23	189.9	198.58	195.48	197.68	195.22	191.58	189.29	195.33	192.22	199.09	198.77	192.4	194.8	199.79	196.79
203.98	208.19	203.68	202.88	202.29	204.52	203.68	202.87	204.27	207.67	203.42	201.4	199.33	200.81	200.98	203.03	207.7	200.51	202.8	204.66	199.37	200.81	199.53	205.38	201.4	204.55	206.74	200.77	200.65	200.63	202.56	204.32	207.4	199.13	199.93	201	200.65	203.02	204.43	204.4	207.08	208.25	205.93	204.74	203.6	201.37	205.74	200.33	202.57	204.26
202.68	199.12	206.27	200.39	203.12	196.45	203.72	201.62	202.67	200.16	207.31	205.47	201.97	204.96	200.89	203.86	202.81	202.41	202.02	202.4	203.03	204.45	200.56	199.45	204.65	204.43	202.84	202.31	201.64	197.52	200.8	201.37	202.15	199.46	205.62	201.42	203.89	204.29	199.29	203.24	200.34	203.2	206.79	201.57	201.45	203.15	202.94	202.84	204.2	198
202.69	205.47	199.69	205.3	203.54	204.13	206.42	207.15	198.82	205.32	202.84	204.14	202.08	201.29	203.71	199.76	207.45	203.34	201.35	204.04	202.99	200.84	202.76	202.62	201.21	203.21	201.58	203.9	204.09	206.47	203.25	207.57	203.83	203.23	201.53	206.62	198.17	201.54	208.23	203.56	202.86	203.59	202.78	200.87	198.62	200.95	205.11	202.96	205.68	206.85
200.68	194.45	203.01	203.58	202.45	198.24	202.35	200.69	197.77	196.86	201.53	200.21	202.38	199.3	200.71	196.63	199.53	199.5	199.84	199.61	202.95	200.69	193.49	197.42	197.17	197.91	203.94	194.54	191.2	198.08	201.59	200.59	200.04	198.17	197.67	194.57	198.95	202.72	196.32	199.68	197.08	198.26	200.13	198.07	197.27	203.57	199.92	200.58	202.62	200.43
205.31	209.16	211.81	205.74	208.74	210.26	208.63	206.16	205.25	209.69	208.98	209.32	212.13	205.7	210.17	207.9	207.13	207.12	211.95	211.05	210.86	206.68	209.53	204.38	209.54	205.85	208.77	209.01	208.37	208.18	211.13	210.29	206.93	207.54	209.14	206.21	204.37	206.41	210.67	211.68	213.43	208.86	210.26	206.43	206.99	205.57	203.92	211.04	207.22	207.69
199.13	203.35	199	197.22	200.1	199.8	198.16	204.17	200.36	200.97	199.74	198.94	199.15	199.61	204.27	200.83	199.84	200.35	199.84	196.41	201.19	200.22	201.75	196.84	198.82	199.44	196.22	202.7	202.84	200.16	204.58	197.5	198.92	198.67	198.42	200.56	203.96	201.09	196.22	200.95	198.17	203.15	202.48	198.29	198.89	199.96	200.78	200.9	202.24	196.89
212.67	208.97	209.76	207.68	211.81	212.13	212.16	213.56	213.95	211.85	212.44	210.14	209.2	210.93	207.01	213.82	212.13	210.31	212.82	209.07	213.22	210.18	211.63	212.43	205.71	208.05	214.75	211.4	214.07	209.49	209.47	211.6	213.14	209.11	213.9	216.25	210.66	211.57	208.99	209.39	217.08	212.08	213.17	212.45	215.26	214.57	212.81	209.42	211.94	208.61
205.53	208.66	204.77	208.51	212.64	212.13	210.31	211.06	211.9	208.62	210.15	207.71	208.84	209.36	208.36	211.19	207.81	208.34	212.14	211.3	209.04	209.74	211.14	206.3	209.62	206.03	208.97	205.4	212.44	209.59	209.57	212.66	210.9	207.36	208.63	205.73	213.24	207.67	210.84	207.12	204.18	211.31	208.12	211.75	211.17	205.6	205.5	211.42	208.61	205.85
207.11	210.71	210.44	214.26	210.27	204.25	211.35	210.43	204.08	210	209.62	211.18	204.97	205.01	207.99	210.9	211.17	207.75	209.54	209.2	204.97	207.3	208.72	209.5	206.28	208.2	208.27	207.29	216.73	209.99	204.37	208.25	211.23	208.17	208.19	204.4	206.13	212.37	206.27	207.98	208.15	207.83	209.66	206.25	205.11	208.57	208.39	208.85	210.79	211.21
215.69	212.64	211.71	213.35	214.34	212.3	206.09	211.05	210.67	211.85	216.78	212.53	210.86	212.26	213.48	213.62	209.84	213.9	212.38	213.16	214.23	212.19	215.58	212.41	212.32	208.22	210.32	213.72	211.27	216.37	216.45	212.45	215.01	213.03	211.52	211.47	211.55	214.2	214.19	216.27	212.99	213.19	213.95	212.72	215.99	213.05	216.37	214.19	219.79	210.9
205.28	197.53	203.88	204.43	204.7	202.48	208.89	205.65	202.56	201.16	205.23	202.57	202.98	204.15	201.86	200.72	202.96	201.61	207.11	202.98	201.94	201.43	203.44	208.06	204.27	205.2	203.71	201.76	204.73	198.71	207.16	206.46	203.59	205.31	203.29	203.58	200.49	201.09	208.06	208.95	204.14	204.74	203.14	204.48	206.43	206.55	198.5	204.49	197.71	202.42
208.18	209.25	215.86	212.08	206.09	207.87	212.43	213.37	209.86	215.76	213.54	208.68	210.39	211.48	216.61	209.59	218.36	212.13	211.33	214.81	208.76	215.88	213.01	209.06	213.04	208.15	209.21	209.56	211.97	208.24	209.03	209.2	212.73	211.68	212	208.25	214.87	212.69	213.18	210.42	212.57	212.7	212.48	210.14	209.37	209.29	214.91	207.88	212	210.48
218.5	215.17	213.98	218.09	214.47	218.55	221.22	215.84	216.3	214.38	216.58	220.2	214.91	220.43	213.66	217.51	220.37	215.47	212.84	224.61	223.76	217.53	215.51	213.06	219.29	218.45	218.52	216.38	219.94	218.31	217.25	215.81	218.38	216.96	220.34	214.44	220.36	218.62	214.06	220.58	218.27	217.99	218.49	220.02	218.03	210.04	216.52	217.79	219.16	216.27
206.81	210.45	210.99	212.05	209.12	210.09	211.13	207.95	202.34	204.32	207.51	208.52	209.64	206.73	204.96	208.85	207.1	206.33	203.97	202.71	210.63	206.77	209.74	204.96	210.04	206.63	207.28	206.54	201.45	210.27	208.85	207.28	211.64	206.1	211.25	210.06	207.58	208.17	206.92	208.09	205.77	209.77	208.42	206.82	204.91	206.03	209.9	205.18	206.14	206.72
202.04	202.82	199.62	204.22	191.95	200.25	204.81	200.02	201.86	203.97	202.25	199.81	203.6	202.03	201.09	205.34	201.93	201.41	199.87	198.94	202.85	197.84	203.97	202.21	198.41	199.48	204.49	203.8	200.52	196.78	200.73	201.56	201.78	202.76	197.57	202.43	201.79	201.13	204.77	197.27	201.29	202.44	201.05	198.13	200.12	202.25	198.19	200.76	199.82	204.58
203.37	204.81	200.96	205.03	205.41	209.42	204.1	203.4	199.49	203.46	203.29	205.52	203.48	202.39	210.81	206.92	210.16	206.78	209.46	201.86	202.97	205.2	202.25	203.22	205.24	205.19	208.49	209.94	202.82	202.24	199.69	202.01	201.91	202.81	204.01	206.57	203.13	200.69	204.17	206.38	204.8	205.59	205.35	202.85	207.35	206.89	206.11	200.91	200.8	206.16
213.33	206.37	214.73	200.96	213.52	209.3	206.93	206.94	210.67	209.12	213.61	209.68	204.11	211.73	209.23	205.11	206.27	207.7	210.08	209.1	208.67	205.85	208.15	210.22	206.43	210.79	206.15	212	207.29	206.9	209.25	210.51	207.05	207.22	207.83	208.3	210.03	209.73	204.37	207.48	209.67	208.01	209.11	206.28	209.11	207.05	208.03	210.97	211.4	205.51
200.59	202.47	201.31	204.64	197.87	205.77	206.36	205.81	199.76	205.2	201.8	204.89	203.76	205.77	206.66	203.57	207.95	202.38	206.26	200.96	200.86	204.21	204.85	205.83	206.12	207.46	202.71	201.21	204.04	202.34	202.17	205.12	207.09	201.25	203.87	203.55	204.15	206.36	202.94	204.71	202.66	196.48	202.61	203.73	203.48	208.76	204.72	203.13	200.32	207.24
208.78	212.79	216.02	213.98	208.97	209.51	216.83	209.79	208.52	210.1	211.49	215.01	209.85	215.98	214.29	212.41	207.91	214.33	214.07	213.04	207.6	211.76	211.28	209.34	208.87	209.39	209.91	210.75	211.7	210	216.05	212.19	207.86	214	207.78	211.99	212.52	210.69	212.94	215.01	214.15	212.93	213.6	213.13	209.66	209.91	211.22	215.52	214.07	207.92
204.41	209.31	210.79	208.42	203.85	214.18	208.41	205.57	205.01	211.07	202.5	207.35	207.02	208.62	208.85	214.4	212.6	207.55	207.68	206.85	211.76	206.66	206.39	208.7	209.84	208.16	206.57	205.51	209.36	210.41	208.24	207.34	208.41	208.01	209.26	205.65	206.71	209.25	211.53	207.05	206.04	207.2	207.45	208.31	208.46	205.98	206.12	205.23	211.59	207.56
205.07	208.97	207.12	205.35	206.25	208.21	210.01	205.61	203.15	205.24	204.72	202.45	208.01	208.76	207.6	208.82	207.89	208.88	212.76	203.91	206.33	206.58	206.52	206.48	205.61	204.85	207.14	208.28	211.56	206.88	209.64	207.82	209.23	203.72	208.25	202.97	209.42	205.08	206.18	207.08	210.93	209.41	205.98	210.46	206.19	208.7	207.82	207.41	207.7	207.17
202.2	203.16	199.46	195.16	200.67	196.73	201.95	201.76	199.26	197.41	199.3	200.54	195.64	200.64	200.28	200.02	199.68	194.73	198.63	196.82	203.3	201.37	202.48	197.84	202.68	203.03	198.44	198.95	200.31	201.15	203.55	203.94	202.07	198.82	197.72	203.66	196.05	202.13	193.42	198.67	196.65	202.99	200.82	202.86	199.02	197.87	200.8	199.15	200.04	200.04
205.31	205.99	202.39	205.8	207.3	204.88	202.79	205.02	206.63	203.2	202.81	202.74	202.74	207.73	204.9	204.1	202.84	204.91	203.73	205.97	207.33	205.17	200.03	207.28	204.59	207.16	208.22	209.1	203.28	204.88	200.65	208.12	205.59	200.84	205.97	202.53	205.08	204.62	206.49	204.84	203.76	201.86	205.32	205.59	204.83	206.78	200.08	203.65	203.46	206.53
204.77	205.8	205.47	202.93	207.3	203.28	203.18	207.63	203.77	207.54	208.19	204.09	203.92	200.85	199.02	204.7	206.22	201.84	201.55	201.19	197.4	198.28	203.41	204.14	203.89	203.62	202.91	205.27	203.02	201.92	203.41	207.31	203.03	203.87	202.62	203.23	201.3	201.45	205.93	201.33	202.51	203.48	205.47	205.98	204.22	201.69	202.97	201.88	202.37	201.74
209.5	213.75	207.39	213.2	212.59	208.57	214.26	210.9	216.45	208.06	210.12	216.07	213.18	213.84	215.89	214.79	215.22	215.01	214.13	211.94	213.03	212.86	214.86	209.2	217.33	215.45	208.71	215.56	210.42	212.31	213.86	210.55	214.44	212.79	210.54	214.55	210.51	209.85	217.74	213.12	211.29	214.17	214.53	219.2	210.88	211.52	215.89	213.68	214.96	213.85
199.35	201.73	199.03	202.01	202.43	200.69	200.95	199.3	202.2	199.1	204.72	199.56	199.99	199.18	203.36	203.39	206.64	199.54	197.48	203.33	203.38	202.37	201.18	209.29	201.54	206.58	198.26	206.01	201.66	205.16	202.33	204.12	203.37	201.46	200.24	202.54	206.42	203.99	199.29	199.44	206.36	202.62	203.74	202.09	200.53	205.45	204.61	203.33	199.63	201.34
213.39	207.35	208.87	211.86	207.95	210.77	201.95	213.89	207.14	211.42	203.85	211.85	212.68	210.53	214.85	211.37	205.69	212.51	208.62	208.28	210.66	208.21	208.34	211.29	211.42	214.09	206.04	210.95	212.63	207.22	208.96	210.35	205.93	208.28	206.72	203.68	212.64	211.88	207.44	209.05	208.5	209.71	209.29	205.71	211.59	211.19	211.93	212.51	208.85	211.89
198.02	199.26	205.98	201.46	199.77	200.44	200.12	200.02	199.59	203.94	201.23	201.85	201.25	204.38	200	197.71	199.01	201.37	199.09	201.58	201.67	198.29	201.41	202.87	201.57	199.78	200.82	205.86	201.4	201.27	201.08	202.63	201.99	202	198.79	202.02	199.98	198.85	201.29	202.23	205.3	198.51	200.76	202.32	200.48	195.3	204.2	201.13	200.71	202.21
210.21	208.74	209.26	212.63	210.63	208.47	207.86	206.51	205.91	208.53	210.66	213.73	209.1	211.59	208.17	208.39	208.18	209.46	206	214.69	210.46	210.87	206.84	207.62	213.56	212.39	206.67	214.11	210.24	209.14	206.13	209.6	212.16	213.28	213.11	209.31	208.86	209.57	211.03	208.43	212.66	205.46	211.28	207.67	208.56	207.83	209.92	206.61	209.97	210.8
203.1	199.93	203.1	200.7	199.91	201.5	199.2	198.13	199.58	201.35	196.49	200.42	197.54	200.6	199.56	197.49	199.24	198.23	198.99	196	197.81	195.41	200.26	203.94	199.31	196.02	201.58	193.96	201.89	199.14	201.3	200.11	195.27	201.03	204.92	195.22	200.65	201.75	198.01	201.51	202.72	199.73	199.13	204.2	195.74	199.71	203.41	198.48	195.92	202.52
[truncated: 150 more columns]
