# Supplementary material for: Genetic dissection of main and epistatic effects of QTL based on augmented triple test cross design
Source: PLoS One. 2017 Dec 14;12(12):e0189054. doi: 10.1371/journal.pone.0189054 (PMC5730204; doi:10.1371/journal.pone.0189054)
Supplement: S6 Supporting Information — (ZIP) [file pone.0189054.s006.zip › z1_200_0.2_5.csv]

206.55	204.12	203.84	207.46	203.75	208.29	202.22	197.21	204.38	202.46	208.62	196.56	201.69	203.39	205.71	197.93	200.19	211.22	203.54	207.58	203.46	202.22	206.17	204.02	205.53	198.1	201.66	201.66	205.46	198.94	201.79	206.52	206.04	209.73	205.67	199.03	201.55	198.34	205.02	207.83	197.16	198.27	205.48	202.14	205.43	197.07	202.76	200.11	201.6	200.53
212.24	206.9	216.58	212.49	208.43	211.4	205.64	213.51	207.19	211.15	218.23	208.51	215.32	212.92	208.85	209.3	210.34	206.93	208.49	209.26	214.78	215.04	209.36	218.37	211.02	213.19	212.02	212.03	212.22	213.84	212.92	212.97	216.43	218.21	211.21	215.56	211.45	210.01	211.25	210.06	216.43	212.98	210.41	207.34	212.77	211.41	206.78	208.59	217.51	212.47
201.26	204.44	200.45	205.98	208.87	197.06	195.26	199.89	204.94	203.11	200.36	201.99	200.75	203.93	202.47	207.32	200.9	203.52	199.18	201.68	208.26	202.59	205.09	207.64	203.9	195.43	197.31	203.65	200.85	200.12	202.37	209.54	210.76	204.37	208.68	204.75	208.85	206.56	208.35	205.53	201.66	199.14	204.53	200.5	201.09	200.9	204.93	209.58	200.84	214.78
200.36	206.48	207.15	209.32	198.19	208.71	203.4	207.12	200.98	203.1	206.31	205.6	198.11	205.11	209.6	203.44	206.8	204.11	206.07	206.98	206.3	210.03	206.49	208.85	206.99	197.38	211.97	203.12	210.04	205.19	208.35	203.47	206.2	197.53	204.39	204.94	202.79	198.65	205.19	202.43	202.9	200.64	204.71	200.09	206.72	200.15	203.01	200.62	204.1	199.67
210.4	212.13	215.02	213.85	212.6	218.63	206.09	211.63	213.33	216.26	212.93	214.24	213.51	219.49	216.2	214.16	214.68	204.03	209.28	206.3	208.34	207.95	212.93	211.13	215.06	218.44	209.55	214.99	204.67	208.33	217.86	209.32	216.36	217.1	210.42	210.4	213.85	216.33	212.76	211.03	210.96	211.97	214.71	210.85	209.31	210.81	212.29	214.06	215.97	219.35
200.47	207.63	214.18	205.61	210.88	208.33	210.42	210.23	201.4	206.43	206.03	214.05	212.95	206.94	205.35	213.07	201.94	206.29	207.74	211.49	215.87	201.96	209.05	211.81	215.77	214.53	209.79	209.33	209.78	208.37	206.14	207.76	214.36	209.43	207.52	206.53	207.59	208.88	211.85	211.79	217.86	210.73	207.93	207.11	201.69	206.81	207.95	210.37	203.03	212.34
202.99	201.86	203.34	208.6	194.38	203.7	217.75	203.09	209.89	211.39	203.96	208.64	209.07	210.03	205.65	216.93	208.99	211.58	210.01	205.69	201.7	211.02	211.49	204.85	210.23	210.1	207.13	206.82	212.12	213.85	207.53	202.37	210.94	213.69	209.47	201.3	205.16	208.31	207.42	207.11	202.02	206.62	210.5	212.63	207.31	204.8	208.11	207.33	203.91	212.37
217.08	214.92	214.89	211.11	213.27	220.1	214.74	211.98	213.74	214.39	213.16	209.66	210.54	213.67	212.67	211.8	210.93	207.54	215.09	215.53	213.29	210	211.61	217.21	217.96	214.07	212.16	212.66	220.96	212.38	209.36	213.85	211.34	213.77	207.61	217.04	212.38	208.6	215.42	207	215.04	209.5	209.15	212	209.83	211.91	220.35	218.54	220.28	214.84
208.63	210.47	206.15	216.46	214.1	210.47	209.17	211.23	221	203.89	208.79	212.8	217.44	208.73	206.2	209.3	212.47	209.23	208.03	206.67	209.39	209.5	217.33	210.51	210.27	219.98	212.81	207.7	216.83	208.44	205.06	201.08	212.86	203.94	216.61	215.95	213.39	217.68	214.33	212.63	206.08	206	215.73	205.47	212.55	214.17	210.92	215.72	212.64	211.63
212.69	209.52	205.5	204.62	205.83	211.47	206.84	206.88	206.92	208.76	209.82	204.67	209.49	202.03	208.11	209.92	204.84	202.71	208.73	207.36	209.96	202.62	209.74	201.98	202.44	210.16	202.89	206.13	207.4	205.74	210.76	205.08	205.14	209.84	205.83	202.77	205.1	213.6	202.36	205.91	205.77	205.36	209.26	201.07	207.54	202.25	202.76	214.43	210.51	212.61
200.27	204.37	206.05	203.67	208.13	202.31	206.8	201.51	206.03	206.93	203.3	209.16	200.94	205.98	196.74	202.95	207.37	200.85	200.11	205.56	201.92	198.67	203.05	205	204.43	202.64	204.83	201.76	199.81	211.42	208.17	202.4	203.49	206.71	198.81	208.78	210.64	207.18	196.28	206.78	208.91	211.25	206.03	200.63	199.62	199.9	205.9	211.89	206.9	201.58
212.06	204.9	211.37	208.63	207.15	199.01	205.86	210.95	209.89	211.83	214.29	209.38	204.1	209.1	207.08	207.19	212.9	203.46	211.21	206.88	204.22	208.74	213.26	206.25	209.69	215.24	207.32	208.99	209.69	204.18	208.41	206.05	211.28	203.06	205.78	211.93	215.9	198.63	210.15	209.95	210.97	203.28	205.3	206.17	209.17	207.23	213.61	207.22	209.4	201.29
213.64	213.26	223.05	216.4	219.89	212.92	211.06	212.77	214.87	229.17	215.81	216.31	217.7	215.02	222.36	216.07	217.93	217.72	215.93	222.46	213.57	219.37	219.45	216.54	212.96	215.38	218.37	219.32	218.91	217.06	217.28	214.01	222.21	215.96	220.02	216.18	217.01	208.91	220.83	205.5	220.15	217.88	213.46	216.97	214.85	222.03	222.9	210.83	216.86	222.07
200.2	203.15	204.98	212.67	213.24	206.63	205.72	206.85	201.74	208.65	204.79	207.68	200.97	202.4	207.2	206.3	202.84	204.49	204.75	199.06	211.51	201.54	203.7	210.26	203.92	210.46	205.95	201.67	205.91	202.69	209.85	203.25	214.28	206.91	208.97	198.19	200.96	209.54	203.23	206.49	206.47	201.87	207.77	203.84	203.38	209.43	201.2	204.95	200.84	206.67
209.52	207.8	201.3	206.31	202.55	206.88	209.01	208.57	204.45	203.39	211.72	209.12	211.45	207.76	203.69	209.23	205.69	209.34	208.8	201.25	204.38	205.21	209.08	205.63	203.4	210.6	208.54	203.6	205.37	207.73	209.34	203.65	207.05	203.98	204.3	202.59	210.57	201.82	209.11	205.86	207.83	206.55	207.42	210.34	200.55	202.79	210.2	209.88	206.01	203.48
204.02	202.65	208.55	197.31	201.67	200.85	205.05	196.96	198.7	201.7	201.63	200.07	203.9	199.85	206.07	205.4	200.82	201.22	197.84	204.23	200.55	200.46	199.17	200.01	198.8	200.53	206.97	201.16	205.65	202.23	202.37	201.36	205	207.53	202.58	206.96	206.26	199.27	203.08	202.59	208.15	203.6	202.88	195.32	203.7	205.29	202.71	198.62	199.85	208.34
217.22	212.49	219.07	214.04	219.03	219.57	207.82	212.19	213.22	217.28	215.55	218.43	215.82	215.03	212.74	211.93	210.32	211.74	213.5	216.39	212.63	213.85	215.84	216.7	215.61	208.73	216.77	210.99	211.1	213.09	208.31	211.35	214.69	206.06	205.88	209.21	209.81	208.36	206.18	212.42	208.81	210.57	213.95	211.01	209.53	208.61	213.29	211.07	211.54	213.42
220.4	210.41	211.34	214.74	207.64	209.44	216.54	208.28	208.53	209.42	212.1	214.1	212.69	216.47	215.12	210.81	213.79	213.46	220.56	207.94	217.41	212.29	216.01	208.7	213.03	212.29	214.78	210.82	210.71	215.99	210.97	208.92	211.69	213.92	209.63	213.88	212.8	218.33	203.06	208.35	215.36	212.7	208.47	212.18	212.52	216.81	208.41	212.43	212.61	210.52
209.17	213.45	212.59	213.17	211.88	212.6	203.55	210.43	212.51	208.78	207.27	214.92	204.7	216.81	211.06	212.76	212.21	213.25	217.18	214.78	215.41	210.27	222.76	213.46	214.22	213.3	211.8	212.47	216.76	215.31	213.85	214.95	205.3	210.51	221.54	206.67	211.72	212.82	208.45	209.25	210.16	209.95	212.06	212.93	209.44	216.66	207.92	210.95	211.02	212.09
203.49	208.2	206.62	205.14	203.65	199.65	207.16	206.64	202.95	206.27	201.94	199.83	201.67	201.1	198.29	207.44	211.63	211.35	209.1	199.15	206.79	202.34	201.33	197.29	202.73	200.4	203.47	205.48	198.42	200.09	205	199.27	209.99	201.09	205.45	205.01	199.7	202.46	206.91	209.2	203.22	204.82	203.27	205.28	201.35	197.8	201.04	204.09	209.07	200.15
220.55	212.39	213.96	220.19	216.68	215.55	213.84	225.15	218.68	221.89	219.75	214.86	221.47	214.49	222.7	223.67	213.89	220.46	218.35	213.53	219.62	216.3	221.77	215.76	214.28	215.27	217.37	217.04	219.57	217.6	219.49	218.29	211.69	219.92	213.7	215.94	215.67	215.47	218.19	217.86	216.24	217.91	220.07	216.91	216.25	220.54	215.31	216.01	216.51	211.14
213.79	207.85	213.24	214.89	209.02	209.81	208.45	216.21	210.93	208.64	205.66	213.91	217.37	204.62	206.65	207.92	209.15	204.94	208.33	208.27	213.2	213.15	211.1	212.21	213.19	208.53	205.37	207.66	215.56	209.92	213.9	219.49	210.71	210.53	208.82	212.01	211.76	212.41	207.15	219.29	215.58	218.2	207.55	217.77	208.24	211.09	214.26	213.86	207.97	213.49
201.52	209.33	202.44	208.58	203.51	201.35	200.15	201.49	210.36	194.23	200.56	205.71	208.53	199.14	198.8	196.39	208.43	202.93	196.12	205.69	198.71	202.65	203.43	205.73	200.6	197.19	199.33	198.66	194.16	205.73	198.21	201.56	200.57	198.57	194.68	199.95	199.51	199.27	202.49	201.36	196.58	198.42	200.3	199.79	197.35	200.67	200.37	199.73	193.64	198.99
198.36	205.95	204	194.75	209.63	200.93	200.87	203.28	201.28	199.64	200.36	210.35	208.5	202.38	201.08	205.42	201.49	204.96	204.57	204.19	201.17	195.8	202.58	201.65	211.7	205.93	208.69	199.13	205.83	209.48	200.48	204.95	197.99	206.58	201.28	205.94	203.16	206.13	204.56	206.52	206.5	208.38	208.07	198.04	208.48	207.81	208.87	204.62	197.45	201.33
208.57	202.38	205.82	209.44	210.58	205.27	207.17	214.19	206.78	206.82	200.27	205.3	207.06	207	206.04	201.28	198.46	204.64	206.22	203.91	204.85	209.26	206	201.49	209.7	206.78	205.77	210.62	206.64	211.52	205.11	204.11	195.62	204.12	203.76	203.67	207.87	207.22	209.92	206.23	206.57	209.3	203.2	205.11	207.16	209.78	209.17	207.9	208.54	211.16
206.51	208.95	211.62	208.48	204.96	210.84	205.33	203.53	204.52	201.77	206.63	203.1	202.35	209.21	210.23	206.79	213.22	209.62	207.37	200.22	207.7	209.97	208.26	197.91	210.66	204.76	210.19	206.21	204.33	197.84	207.53	213.24	205.66	205.83	206.2	208.55	217.55	212.4	207.46	209.29	210.06	212.58	212.41	203.98	210.31	211.01	203.22	207.56	208.62	207.63
204.88	212.83	211.08	209.93	209.47	208.16	207.13	205.99	211.88	207.73	208.89	206.69	209.54	212.59	204.75	207.57	204.54	203.27	209.84	208.6	207.08	207.09	212.37	205.78	207.82	206.54	209.92	209.97	206.91	209.76	210.69	212.47	206.44	206.87	206.4	211.35	207.68	210.17	208.88	206.64	206.03	208.72	202.03	209.9	208.04	204.87	214.19	205.83	206.54	206.75
209.27	212.53	210.7	210.18	221.42	209.33	206.2	213.37	206.79	207.84	203.11	209.17	212.98	206.68	206.94	203.04	209.87	208.92	209.71	207.74	212.61	204.4	210.95	215.69	211.3	204.2	208.79	207.38	208.47	206.41	202.9	209.41	214.35	204.61	205.93	207.79	207.21	209.73	211.62	205.94	211.97	200.46	210.98	207.72	203.28	211.23	217.57	211.85	209.62	209.63
202.74	206.74	210.06	214.06	212.06	204.8	208.52	216.26	205.63	199.9	204.45	205.37	207.28	206.68	210.03	208.32	206.58	212.13	210.56	209.13	201.54	204.18	208.44	208.15	207.04	209.27	205.95	212.41	208.75	203.12	208.68	213.47	212.11	206.05	200.66	207.98	207.78	208.02	206.53	212.16	206.08	211.47	204.96	208.94	201.6	207.34	203.77	216.08	205.02	207.97
204.06	196.8	209.66	206.53	205.17	205.83	202.84	206.21	209.69	194.09	204.89	200.65	202.67	207.65	201.11	199.64	199.78	207.36	194.42	200.4	205.73	199.43	204.26	201.91	203.86	195.71	199.77	199.42	209.03	206.73	203.4	204.69	199.94	205.1	202.63	199.15	203.41	205.17	206	210.31	205.51	202.38	205.34	200.15	204.03	198.77	202.68	197.55	209.2	199.02
206.16	213.64	208.75	215.18	210.47	207.92	205.55	214.17	204.91	214.16	203.47	212.89	204.75	210.45	205.01	209.7	209.55	206.33	209.39	205.8	203.91	207.78	206.99	210.74	210.46	198.04	209.77	202.96	209.21	205.2	207.91	205.16	212.02	206.67	203.7	211.51	211.63	209.77	208.36	207.03	210.35	208.27	210.57	213.61	210.17	208.33	207.85	206.18	204.66	212.74
197.43	199.9	206.26	196.79	201.1	209.25	199.23	200.02	201.99	203.44	198.35	194.46	195.32	201.58	195.59	196.15	202.3	197.58	195.4	202.36	203.18	201.81	202.22	204.74	204.68	200.51	196.79	204.09	200.44	198.19	200.98	205.71	203.41	197.9	199.74	197.08	200.62	203.99	192.35	200.78	198.95	203.46	201.16	206.17	196.25	204.48	204.59	194.84	193.5	202.52
214.06	211.05	212.94	206.63	212.09	212.4	208.67	211.14	211.49	212.56	204.99	204.48	220.1	204.46	209.5	206.8	209.91	204.53	210.75	211.2	210.25	210.19	210.19	210.54	210.72	215.26	206.48	207.97	206.43	210.35	210.69	206.13	208.62	202.11	211.02	213.76	214.17	209.41	202.13	210.33	216.38	208.1	208.46	213.64	212.15	213.78	207.99	213.57	213.71	211.29
202.35	208.11	202.26	202.56	210.73	208.98	204.03	207.42	204.67	210.74	206.3	201.79	208.17	206.65	209.04	209.37	208.12	208.82	206.95	203.85	204.98	207.1	201.64	207.26	211.32	200.89	208.46	207.47	212.62	209.67	204.81	205.06	208.33	206.17	211.33	208.04	205.76	206	205.56	199.11	210.04	201.94	199.27	211.57	205.53	206.63	202.49	204.82	209.88	204.07
191.5	188.32	188.37	189.34	190.62	195.24	197.27	193.46	189.52	196.81	190.62	193.47	191.69	194.49	189.22	194.94	192.4	192.99	194.73	192.77	191.69	193.9	194.74	190.77	195.95	197.64	192.87	192.32	179.88	198.36	192.52	195.98	200.37	191.86	197.06	201.32	193.15	187.3	196.4	192.62	193.13	192.37	195.28	189.74	191.46	195.05	197.96	192.66	189.05	192.18
201.15	202.22	205.36	203.08	204.29	197.99	197.11	199.07	200.36	200.47	202.68	207.63	201.19	200.36	202.53	199.07	202.56	206.91	204.43	208.2	193.73	202.15	201.05	197.58	204.04	209.52	204.05	200.97	203.96	201.97	195.22	203.38	203.88	208.19	204.64	199.51	200.73	199.56	207.6	199.73	202.17	206.46	203.81	200.42	205.33	197.87	205.78	199.5	205.31	204.98
203.82	200.63	207.59	208.86	200.61	206.92	208.31	204.73	210.03	204.99	209.28	209.03	209.92	203.31	197.15	200.52	205.29	207.48	209.48	204.15	211.2	207.89	208.88	206.04	209.64	208.27	203.56	197.49	203.67	203.81	207.12	204.97	208.9	201.73	209.09	206.58	208.41	209.9	208.47	202.66	209.46	209.88	207.62	208.58	204.36	205.04	203.23	204.95	205.15	206.3
219.41	215.22	213.94	216.87	215.01	222.41	220.14	215.58	216.75	218.85	220.42	214.41	215.61	207.3	212.87	219.71	217.99	214.51	216.11	214.63	216.5	218.42	211.59	212.57	218.42	212.43	218.47	219.26	214.9	216.16	214.89	213.32	213.8	216.86	212.83	204.18	206.7	220.78	222.84	220.26	216.77	212.56	212.99	219.95	214.7	215.77	215.26	222.22	220.47	216.09
204.19	202.6	200.54	204.79	201.67	205.5	198.48	203.35	209.94	197.06	209.83	199.85	199.06	208.46	203.41	202.29	203.9	210.53	207.15	203.13	198.92	204.19	203.34	206.85	203.84	206.49	205.19	208.5	201.5	208.09	201.56	200.66	203.64	199.78	204.68	203.17	197.66	207.43	198.4	204.17	206.26	201.51	203.27	202.92	202.54	208.31	208.3	206.31	200.66	206.5
199.64	204.58	209.15	199.83	196.2	203.69	201.08	209.35	200.3	205.44	203.61	200.11	207.92	203.37	199.07	201.64	206.51	196.51	201.49	205.59	201.66	200.44	205.31	203.94	207.94	205.26	199.09	201.29	198.39	200.15	203.77	203.19	200.72	201.23	206.17	197.76	198.76	202.8	203.18	209.68	203.88	202.47	204.34	201.65	191.51	201.96	196.35	197.67	201.94	197.01
201.12	202.5	204.93	214.08	202.6	202.12	208.49	202.6	203.08	202.95	205.99	209.98	206.42	209.17	206.58	200.46	204.47	203.72	204.29	205.06	202.2	201.97	206.85	207.68	208.83	209.39	210.51	204.24	201.31	206.37	206.31	207.69	204.22	210	202.83	202.78	204.8	205.73	207.43	209.04	199.74	213.3	206	202.79	201.86	206.31	202.59	203.02	203.64	201.96
205	193.34	203.41	202.83	196.68	202.15	199.72	205.9	201.01	202.74	210.98	207.76	203.78	202.93	203.6	201.05	194.75	203.53	200.11	201.43	196.85	206.68	196.67	198.86	201.4	207.84	201.86	207.06	201.89	200.19	199.8	206.64	203.75	200.96	204.21	197.37	201.96	199.54	195.26	196.66	201.13	194.61	197.06	205.61	202.49	194.44	204.13	200.92	196.11	202.04
205.77	204.86	198.67	200.57	200.89	199.42	198.03	195.1	201.1	197.04	199.33	201.41	199.94	195.69	193.56	190.08	202.12	204.43	206.16	197.25	202.68	203.02	192.62	202.71	198.33	201.43	200.3	197.3	200.25	201.25	202.15	207.01	197.9	200.72	194.24	201.66	196.28	200.84	202.53	201.24	204.03	201.27	199.4	197.71	201.54	198.47	202.89	201.76	200.15	205.36
207.36	207.22	211.39	205.2	213.87	210.84	205.69	210.78	208.47	208.04	208.56	203.31	202.76	206.23	208.72	215.27	207.23	205.66	206.88	205.2	204.63	207.01	205.47	213.88	207.63	206.18	213	208.83	207.14	206.2	207.79	201.02	203.76	212.39	215.08	209.63	207.14	212.86	209.74	208.68	204.09	208.87	205.84	213.6	206.85	204.15	208.43	208.72	206.36	203.66
205.59	213.72	208.19	211.44	206.47	211.29	201.06	203.32	206.85	205.87	206.11	208.71	206.81	204.73	208.71	212.7	211.41	208.55	205.89	214.91	209.77	206.92	207.55	207.75	204.05	210.7	206.67	207.3	207.59	211.18	208.33	211.81	207.79	207.1	210.62	208.64	197.55	203.83	209.29	202.41	207.76	204.28	212.14	204.7	211.53	205.63	206.68	207.22	210.86	207.94
209.71	203.72	209.13	207.54	210.18	205.51	207.08	210.24	209.66	207.85	211.01	212.44	208.13	205.43	203.63	209.39	209.15	207.13	207.9	211.22	208.76	209.16	205.69	206.89	207.69	214.17	204.78	213.37	211.54	201.33	212.88	208.06	215.23	210.58	211.55	204.52	206.96	206.66	210.08	209.64	208.62	204.99	210.21	210.18	212.44	208.12	207.56	208.49	212.44	218.32
206.57	199.19	204.56	202.69	198.95	204.25	199.71	208.26	198.77	197.89	198.48	203.15	194.04	196.88	198.23	200.64	206.2	203.57	201.71	197.82	198.84	197.17	208.74	201.17	203.65	203.58	196.73	195.29	200.78	205.7	200.1	191.47	200.4	202.34	201.58	196.3	205.19	205.75	205.16	195.27	200.38	191.7	199.43	201.24	199.44	196.9	204.17	202.14	201.21	200.77
208.89	217.65	212.75	214.18	211.26	215.09	213.46	215.15	205.93	205.81	215	209.19	213.19	213.93	208.99	211.18	210.29	213.66	208.73	219.21	215.46	213.9	210.31	210.79	206.93	216.19	205.45	214.71	210.99	212.15	217.23	211.73	208.47	212.69	209.52	210.52	214.04	210.78	215.24	209.65	210.87	214.35	213.13	211.07	212.77	211.89	208.8	201.4	210.6	216.85
211.73	207.35	216.43	212.28	211.38	210.36	218.24	211.08	211.16	204.17	207.61	216.34	208.63	216.12	213.1	212.98	210.13	211.7	215.99	211.84	208.66	213.95	207.24	209.23	209.72	210.11	211.71	210.64	210.37	215.46	208.01	211.51	217.97	213.53	210.07	209.79	210.49	209.97	207.52	215.06	205.36	213.06	206.11	211.96	216.75	206.65	222.39	213.62	211.36	209.2
205.04	211.14	207.84	205.84	202	210.08	205.12	205.14	203.81	200.58	206.2	199.79	206.79	203.2	207.93	204.84	205.6	199.79	203.58	201.9	209	209.5	206.76	206.54	203.1	198.03	210.06	202.9	203.2	207.15	203.5	203.15	205.99	197.87	203.38	198.73	204.08	202.88	199.74	202.38	201.19	202.76	209.84	205.13	198.65	202.9	207.16	203.71	202.14	208.1
212.38	208.97	208.08	210.98	210.23	212.33	205.37	210.25	210.12	212.35	212.98	212.14	210.53	211.71	208.84	211.59	209.91	208.31	209.09	214.44	215.23	207.66	207.36	213.56	211.61	207.71	213.67	212.47	209.45	206.24	210.79	211.01	212.13	203.94	205.21	206.63	210.5	211.61	208.59	206.93	211.6	213.06	211.77	208.36	210.21	209.86	206.85	208.82	209.34	212.74
203.96	209.93	209.55	202.97	206.36	203.44	200.26	202.47	211.1	204.54	206.36	200.5	197.56	202.44	202.66	203.29	202.85	201.55	208.48	198.69	208.54	209.07	200.4	197.51	199.28	200.09	200.24	205.28	205.4	206.63	205.92	209.55	202.67	208.17	198.54	207.32	202.29	207.45	200.1	201.5	205.92	201.99	202.07	207.8	199.84	205.18	198.94	198.22	192.36	202.98
211.68	215.2	213.2	202.29	202.73	208.77	206.03	206.33	210.44	207.53	219.11	210.23	207.57	210.15	207.98	209.68	212.49	205.36	216.55	210.62	210.06	205.22	214.61	206.12	211.98	213.35	205.78	211.66	206.1	208.25	206.58	210.82	202.15	208.67	210.92	204.04	212.5	208.03	212.43	208.98	204.95	209.9	210.74	209.8	205.38	206.37	210.96	214.51	216.74	207.35
203.88	208.77	195.96	205.47	205.01	202.26	204.45	204.2	198.3	209.37	206.56	204.31	201.74	207.85	207.61	206.16	205.21	200.33	200.26	208.39	204.45	200.63	205.91	202.78	205.42	205.6	206.39	201.97	206.3	198.93	202.03	203.75	203.36	202.51	205.49	202.74	194.2	202.72	200.95	205.11	211.45	206.37	200.78	199.48	201.28	198.09	198.2	207.67	201.31	200.38
194.78	199.7	201.91	198.03	194.33	196.22	198.47	196.07	191.36	198.7	196.04	197.67	197.99	204.27	199.3	199.28	197.66	201.79	196.21	196.52	197.39	197.48	199.55	191.72	193.01	196.78	203.46	196.73	191.6	202.39	198.54	196.15	198.78	198.28	191.96	194.49	201.45	199.99	194.03	202.47	199.96	200.77	202.39	199.86	198.1	203.6	197.9	197.58	197.85	196.36
210.66	213.33	208.73	212.29	202.89	209.87	209.02	204.83	201.32	212.1	207.69	210.07	206.6	204.83	202.89	207.73	214.04	210.29	206.5	208.95	209.18	208.8	213.22	204.58	204.84	206.97	202.87	213.62	208.32	211.38	201.09	212.46	209.92	208.07	210.66	205.46	207.65	211.25	216.44	202.52	206.95	211.32	206.99	213.01	206.5	206.66	210.32	213.08	206.28	213.74
204.21	199.86	207.93	204.07	208.71	202.39	201.91	206.7	203.19	210.69	208.23	203.48	199.63	198.05	203.82	201.21	198.26	205.25	203.64	207.14	200.94	202.23	196.85	206.25	202.56	202.05	203.8	201.29	200.99	202.47	198.78	200.02	195.41	202.96	209.8	207.28	198.31	204.07	206.53	205.74	194.69	198.37	205.39	205.72	199.09	210.24	203.03	204.66	207.64	202.18
201.26	197.47	200.42	201.9	211.09	210.55	205.31	202	210.55	208.74	202.06	203.49	208.62	207.97	201.63	211.45	199.05	199.54	203.12	205.15	204.61	201.79	199.09	205.42	209.9	198.75	206.88	198.69	203.57	202.66	206.06	201.38	206.53	205.54	202.62	203.37	197.14	200.1	204.71	206.11	203.25	198.76	204.24	207.06	200.44	201.39	205.19	203.29	208.17	197.01
208.6	206.45	204.97	213.61	206.73	206.08	213.5	207.7	205.02	209.81	210.24	207.23	210.74	209.26	207.38	213.61	206.52	208.72	206.01	208.87	206.3	210.32	207.26	210.74	207.68	217.28	211.51	218.18	207.85	209.15	207.45	211.43	211.96	211.93	210.23	209.54	207.48	207.58	209.86	214.37	207.22	210.65	206.71	215.05	210.99	207.64	214.36	212	212.53	215.35
202.16	197.78	201.27	197.52	196.4	202.01	202.22	202.61	199.23	200.91	194.56	200.33	204.6	201.57	205.1	200.89	201.93	193.68	202.08	201.16	195.1	197.12	205.29	196.75	207.9	203.11	199.73	205.59	195.58	204.51	197.12	198.5	201.01	196.98	195.81	194.01	194.58	203.06	200.86	200.2	206.04	194.11	199.68	197.08	195.65	194.13	202.7	196.77	205.3	196.3
199.35	208.42	203.67	204.97	198.73	203.25	200.01	202.58	209.09	204.72	205.12	207.77	205.74	203.23	207.88	206.72	203.45	202.43	207	204.88	206.27	202.68	199.25	203.71	201.92	201.18	203.83	201.98	200.55	200.17	203.38	204.26	208.58	203.18	200.86	201.1	202.99	206.78	210.55	206.69	205.62	199.84	202.12	200.56	203.59	200.66	201.36	208.76	203.54	205.02
207.26	208.84	212.39	210.76	210.96	209.15	206.04	211.12	201.12	209.78	207.28	211.57	208.78	214.12	206.79	214.9	211.45	208.99	205.58	210.78	210.06	209.77	207.35	214.75	205.45	214.26	206.38	207.33	203.71	199.69	205.53	210.54	205.27	209.29	204.76	204.49	203.88	213.14	207.91	212.8	212.91	203.68	211.74	207.55	208.98	210.04	205.84	211.53	207.6	209.06
205.13	200.36	208.95	208.52	209.62	210.03	209.43	203.96	206.9	206.6	213.13	213.56	212.39	209.85	210.97	201.97	208.25	207.94	209.62	208.48	209.66	205.21	213.1	211.01	210.13	210.56	211.66	205.44	207.72	207.3	207.31	206.4	206.2	213.48	205.54	206.97	205.47	206.04	205.35	203.45	209.64	210.24	204.41	212.69	207.5	206.48	210.83	214.53	210.85	214.48
210.9	200.25	198.84	198.85	206.34	203.66	207.29	203	201.73	198.08	201.5	208.92	204.46	201.09	208.93	203.33	204.33	202.33	208.91	198.87	203.71	204.53	200.7	204.82	205.57	205.9	205.95	201.13	202.57	204.63	196.7	203.91	202.58	199.33	195.76	200.71	208.02	199.06	204.04	195.78	208.34	200.39	206.37	199.48	198.08	207.22	197.7	201.87	203.72	208.5
203.95	204.53	208.15	205.28	206.5	203.75	212.02	212.72	206.97	206.27	208.85	204	211.82	206.21	207.71	206.36	210.04	204.34	212.8	215.83	207.96	203.92	212.41	208.15	203.01	204.83	205.62	205.06	209.56	205.08	203.62	205.69	203.7	211.38	206.43	215.5	210.03	209.88	207.08	210.06	211.79	204.85	206.69	208.98	204.37	213.55	198.16	206.2	209.88	204.75
199.6	194.4	199.9	201.99	201.65	202.25	204.5	200.66	196.81	194.81	195.58	189.06	204.27	204.42	199.22	199.76	200.6	206.15	202.82	194.03	209.15	201.21	200.29	203.68	203.44	200.13	196.23	199.76	204.2	207.35	204.01	209.07	206.58	200.7	195.34	202.96	198.59	199.69	202.65	199.69	196.41	203.26	201.52	202.72	209.31	203.56	206.02	199.69	196.09	204.47
206.81	199.94	205.79	205.09	204.36	204.65	209.2	205.12	204.16	208.71	204.28	199.06	202.56	203.13	209.52	203.75	200.37	206.42	202.08	204.43	211.08	207.84	201.5	206.68	199.54	202.63	201.71	202.49	206.73	205.6	201.7	203.33	212.49	207.04	201.61	207.68	196.46	204.31	206.42	203.75	201.54	203.07	208.18	202.85	208.32	199.52	201.66	211.76	201.08	207.96
208.73	214.18	210.34	215.45	210.16	217.22	210.25	206.98	215.98	210.1	213.92	206.28	214.28	210.13	212.03	207.25	212.32	215.82	205.7	205.74	215.99	215.8	216.41	212.76	214.37	211.15	214.99	209.12	210.36	211.4	209.66	214.39	206.78	205.45	204.86	212.11	214.51	207.37	210.92	210.54	210.75	212.03	211.38	212.36	210.06	213.5	211.86	204.18	209.41	210.12
196.18	193.49	198.94	197.26	199.02	193.19	193.65	193.97	194.22	194.14	191.5	194.16	196.11	196.14	204.02	196.39	193.62	201.41	193.5	193.34	200.09	191.12	197.83	196.58	189.99	195.08	200.1	194.33	196.65	200.01	195.71	196.48	200.66	195.83	201.75	197.83	204.57	195.05	188.48	192.61	191.7	190.89	195.57	195.67	194.47	203.94	199.24	194.54	197.55	205
195.8	208.63	211.15	206.47	205.64	211.71	196.62	208.59	202.73	206.27	208.12	207.33	209.65	204.9	210.92	207.08	209.55	214.14	209.11	206.67	204.33	206.87	203.07	203.81	208.8	198.93	207.44	204.53	201.7	203.13	204.81	203.61	201.17	202.73	208.18	201.03	207.72	204.53	206.21	206.27	210.26	206.94	202.71	204.35	204.94	206.41	202.52	211.02	204.27	204.74
213.48	204.67	212.6	207.05	213.86	209.44	209.93	213.28	206.23	207.11	211.15	215.26	209.76	214.85	208.96	209.31	205.25	206.92	206.79	207.95	211.5	203.67	209.87	206.23	198.19	202.11	208.07	206.99	204.08	215.78	209.25	206.6	206.65	204.16	202	205.21	216.73	212.35	208.18	212.96	213.84	204.81	207.22	208.43	208.21	212.13	203.63	208.01	213.85	208.46
210.06	202.42	211.35	206.82	208.13	202.12	206.35	206.33	203.34	202.15	208.82	208.29	214.4	213.61	208.32	205.25	206.39	208.87	215.23	215.7	206.32	204.35	206.72	202.44	205.98	211.24	207.84	205.97	216.06	214.77	208.74	211.83	207.69	209.09	207.17	206.18	202.96	200.67	206.76	207.47	206.42	198.58	207.44	206.08	203.34	209.83	206.36	211.03	213.71	208.96
208.03	207.57	208.17	206.05	208.09	204.8	206.53	206.65	207.17	207.44	206.7	209.26	212.08	203.43	208.08	212.57	206.07	207.84	214.69	209.76	214.43	216.78	207.12	207.24	208.37	207.12	204.78	207.94	195.15	204.93	201.19	206.79	211.42	208.36	214.42	208.69	207.65	209.1	204.31	207.83	208.94	214.11	205.11	207.73	203.78	202.7	209.07	200.59	206.92	207.6
212.08	212.02	215.61	205.79	212.06	211.86	213.76	213.89	208.09	207.41	219.7	209.53	216.04	215.74	209.78	210.29	208.19	214.28	205.14	215.62	210.85	210.94	208.21	208.18	217.06	216.55	208.38	214.78	215.2	211.01	212.6	217.72	211.16	214.98	213.47	214.88	217.65	208.46	219.48	215.94	215.04	207.79	214.25	214.51	208.98	214.29	212.35	209.96	212.66	207.13
224.17	218.72	221.45	216.94	214.56	219.35	217.83	218.91	209.29	219.58	217.29	218.22	219.74	213.85	218.95	212.79	214.49	217.15	224.73	218.35	213.16	218.72	217.23	222.48	215.18	228.93	211.83	215.61	219.16	214.05	216.5	213.1	220.25	212.17	215.89	215.08	217.39	214.77	216.82	218.77	210.93	217.35	214.15	216.95	219.51	212.15	214.7	220.8	224.35	221.9
203.64	200.03	204.08	199.45	200.68	199.73	201.35	203.93	200.8	202.41	199.94	203.48	200.71	195.83	200.26	203.93	196.29	197.8	197.19	197.74	201.15	204.54	202.72	197.82	200.45	205.41	202.62	196.21	202.22	200.18	195.72	201.89	195.56	200.13	196.46	195.64	199.69	196.7	200.63	203.06	198.39	203.15	202.18	198.95	196.27	197.14	194.94	202.43	201.82	195.34
215.75	218.46	216.24	217.81	223.08	221.1	219.62	215.93	222.1	223.37	224.65	215.79	219.59	221.41	220.24	221.24	219.23	217.71	219.61	219.55	216.23	215.71	216.92	213.64	224.58	219.76	213.84	220.06	218.36	214.2	221.14	216.34	220.29	215.36	218.89	217.29	225.62	211.73	226.54	215.94	214.54	215.53	215.31	219.91	217.78	213.5	216.81	226.11	218.11	207.88
197.77	201.58	200.87	199.8	201.65	200.3	205.91	202.01	197.41	206.32	202.47	207.24	205.77	197.55	198.79	195.06	199.82	208.29	200.32	196.66	195.28	203.2	201.69	196.73	204.95	198.83	205.16	196.77	201.79	197.87	203.17	200.34	197.45	199.9	201.52	198.69	198.58	197.81	195.87	198.68	202.04	201.18	204.97	197.41	201.49	197.42	197.57	201.22	192.62	200.38
206.11	208.49	212.83	207.97	201.77	204.42	210.31	203.19	210.73	208.92	206.94	201.12	205.92	211.27	208.01	207.25	207.68	214.82	212.87	213.65	212.19	208.2	207.26	203.88	208.48	207.99	207.1	215.72	211.49	204.57	212.36	205.71	212.92	212.36	211.94	203.88	204.42	204.59	209.43	209.01	209.61	205.67	209.4	210.27	210.21	213	213.32	209.42	209.25	211.85
215.88	207.43	208.77	214.14	211.71	211.68	212.08	213.7	207.41	208.9	213.92	208.43	209.54	208.86	214.89	218.98	211.81	211.27	211.76	213.48	210.63	211.18	213.02	212.01	214.45	220.07	210.22	211.04	214.57	208.43	213.59	208.06	211.05	212.53	214.91	216.59	210.31	216.95	206.54	212.04	212.58	208.97	214.98	214.09	207.04	213.53	209.72	208.43	211.55	211.65
210.33	208.34	205.96	219.09	201.23	211.52	213.55	205.2	205.44	211.4	205.93	213.57	210.7	209.59	211.4	214.98	210.66	209.38	213.83	214.92	217.66	208.67	212.74	207.9	212.01	216.76	210.21	214	213.5	215.42	203.88	214.48	205.49	213.53	209.96	210.72	212.98	215.44	202.63	213.17	214.15	209.59	219.17	214.61	205.36	205.36	209.46	212.6	207.2	210.32
200.99	201.88	199.05	207.08	200.38	207.04	205.75	203.54	206.37	201.53	202.48	203.56	203.12	202.37	202.46	206.41	203.77	201.28	206.04	198.21	202.17	202.87	193.7	203.54	196.31	204.49	206.27	198.69	205.75	202.66	202.19	208.65	201.86	203.93	200.49	200.84	202.54	203.59	201.27	198.34	204.89	206.27	202.38	198.89	202.58	203.9	197.69	205.31	201.27	202.86
200.88	215.22	212.79	202.82	211.64	206.03	206.27	202.69	209.67	203.17	204.81	203	208.95	206.06	206.57	206.02	207.08	203.44	203.13	209.17	207.97	208.07	217.59	210.27	219.59	212.94	206.1	208.13	200.98	204.83	212.98	210.46	210.74	205.82	209.72	213.88	211.61	206.82	198.16	212.8	205.48	212.13	214.87	210.11	206.72	208.36	212.69	207.83	208.63	207.91
207.83	207.8	202.56	213.96	212.82	207.8	210.1	212.37	210.99	213.53	209.02	207.42	218.82	214	212	206.45	208.98	208.15	208.59	201.56	208.26	207.76	208.75	204.29	208.55	213.61	211.21	209.73	207.32	210.09	209.65	206.98	202.13	208.42	207.1	207.36	207.36	203.69	201.21	201.06	214.23	206.68	205.55	204.63	204.5	211.44	205.97	209.48	206.58	212.45
216.6	213.03	210.23	208.75	217.44	217.12	208.31	214.33	209.09	210.9	210.27	215.67	209.23	212.28	214.83	209.87	212.23	213.71	216.4	207.6	211.72	203.88	215.99	213.51	211.89	214.62	213.61	214.09	210.28	209.65	214.76	223.4	212.87	215.26	213.98	214.44	207.68	210.73	218.79	216.4	217.45	206.03	211.29	213.88	214.57	212.31	215.54	216.16	211.45	213.75
206.53	209.2	202.68	205.18	203.13	203.31	204.88	203.97	203.22	205.51	206.33	206.43	206.56	201.4	205.87	209.63	198.86	205.29	206.85	205.69	206.24	197.33	205.37	204.21	197.72	206.69	199.73	196.76	198.83	203.99	201.68	201.14	198.03	203.46	204.13	205.35	203.78	205.31	203.54	205.82	208.2	208.14	201.32	204.39	209.52	201.95	200.76	206.88	207.56	207.43
216.52	216.51	211.79	208.64	219.73	216.51	212.53	212.98	207.5	207.1	214.29	217.69	212.28	216.52	219.67	214.75	209.62	211.84	216.37	213.27	223.08	214.31	216.01	216.94	216.64	210.95	204.44	215.58	210.42	214.05	209.82	210.91	216.17	212.81	205.19	211.95	210.83	208.51	209.48	213.47	212.22	206.96	211.96	210.81	215.59	216.23	214.41	214.37	215.54	211.76
211.92	208.73	210.28	208.84	207.06	212.04	206.69	207.75	205.98	211.22	209.14	213.89	208.72	213.29	201.45	208.66	201.51	209.47	216.35	214.12	208.25	198.88	205.42	209.69	205.33	212.71	205.33	209.96	212.46	202.56	211.59	202.77	209.95	207.86	206.01	206.34	206.88	208.99	203.21	206.89	206.42	211.87	204.27	211.74	210.99	205.15	208.75	210.14	208.57	213.5
218.43	219.03	216.73	213.76	215.03	214.81	214.88	218.52	213.67	214.89	213.56	212.81	224.88	211.17	218	225.27	216.51	216.97	219.5	221.53	221.46	217.74	214.95	217.3	214.83	218.5	218.13	212.06	218.06	216.65	219.56	218.89	217.45	215.46	216.81	218.08	222.03	215.36	215.51	217.79	219.22	218.69	219.4	217.58	217.33	224.21	214.23	214.11	218.71	217.21
216.64	218.67	212.1	218.64	219.46	218.34	212.18	215.63	217.03	215.94	220.99	216.61	218.81	216.82	212.95	214.23	212.26	211.23	220.76	220.11	221.15	214.96	220.72	214.78	224.11	215.99	216.27	215.08	218.84	220.05	217.77	215.7	216.87	217.76	213.95	218.72	219.65	217.33	211.71	213.65	218.68	219.71	209.14	221.36	214.71	218.79	218.97	214.68	219.11	207.6
199.97	205.7	203.01	201.3	205.55	201.75	206.99	209.34	205.13	200.38	201.2	206.69	204.06	206.03	203.71	197.02	205.83	198.96	203.09	203.84	204.85	204.69	205.54	203.95	206.56	199.44	207.73	203.42	203.77	204.48	200.16	207.89	201.89	200.27	201.39	206.63	207.93	197.23	201.9	207.07	197.02	205.49	202.47	196.94	204.1	201.57	207.55	196.89	200.44	205.24
207.63	207.56	214.18	208.4	204.33	209.65	212.22	207.76	218.37	215.53	206.57	204.66	211.16	211.69	209.83	214.88	211.11	204.96	204.05	208.87	207.06	206.6	206.63	209.84	209.11	207.88	205.28	206.36	212.61	211.99	210.5	204.84	205.5	210.65	208.7	208.77	210.81	213.23	213.51	213.78	213.12	210.72	209.1	204.31	206.02	210.49	209.48	207.78	203.8	204.04
199.19	194.15	201.06	193.64	194.99	192.49	200.47	197.2	200.79	199.71	188.63	204.98	197.23	197.46	198.7	199.96	193.77	195.73	205.67	206.36	194.42	198.03	195.26	199.08	203.55	196.01	196.28	198.69	201.07	202.94	193.14	199.66	195.67	190.82	194.47	197.51	195.54	199.19	199.79	200.26	195.15	199.48	198.46	196.14	197.7	201.36	199.35	199.56	201.32	195.04
205.98	205.45	210.65	208.4	212.68	208.12	209.44	209.1	206.16	205.68	200.88	208.76	207.26	205.5	207.06	205.9	205.53	212.57	207.73	213.82	210.38	211.76	210.96	211.49	207.35	209.54	209.18	212.75	202.7	208.16	208.12	206.12	208.16	208.78	208.6	208.83	205.23	207.75	207.23	208.53	208.35	205.94	211.24	210.4	204.74	205.88	206.1	208.45	204.61	207.8
210.24	211.33	208.18	208.42	209.22	209.99	209.12	203.66	209.24	205.44	208.84	205.4	207.72	202.04	212.26	207.54	207.29	210.17	203.52	204.78	206.94	203.85	211.26	205.74	206.13	212.76	205.79	212.28	203.85	202.3	209.85	210.2	203.71	198.28	201.23	206.64	207.83	213.67	205.76	205.39	210.25	204.03	196.34	204.41	202.62	202.43	201.3	200.61	201.9	203.98
212.55	211.99	205.99	206.79	208.9	210.17	206.53	210.41	206.54	211.85	210.4	205.24	217.88	218.92	214.52	209.64	213.21	212.08	211.83	207.5	213.45	212.13	210.1	209	210.19	211.79	205.75	215.24	212.23	217.76	213.38	207.8	210.76	212.05	212.63	212.9	210.13	214.36	209.92	212.38	208.31	212.1	216.52	209.29	211.5	210.73	217.9	209.87	210.01	212.6
204.62	210.95	208.89	209.96	207.18	208.24	214.89	209.38	207.35	203.5	204.14	204.35	201.36	209.51	209.45	217.17	201.2	214.62	207.19	203.39	206.52	207.03	212.51	210.58	209.87	206.91	208.25	208.55	206.35	209.29	205.25	213.16	205.1	201.55	210.55	201.25	210.86	209.76	206.66	208.48	206.06	204.49	209.38	209.23	208.23	217.61	203.09	208.08	210.08	205.39
205.05	205.96	198.62	201.74	206.71	203.05	198.87	204.61	195.11	192.04	197.69	206.23	198.64	203.37	203.68	209.68	205.18	204.57	206.97	197.54	201.14	203.57	205.34	208.72	202.74	205.94	204.51	202.51	206.84	201.33	204.91	207.05	200.94	211.45	202.99	204.56	210.05	203.84	192.78	202.82	198.79	207.17	205.97	209.35	207.83	205.98	200.19	201.94	207.85	199.06
194.99	193.66	205.7	196.91	198.88	195.16	201.16	198.06	198.05	202.87	203.91	195.89	201.2	201.08	196.79	199.02	196.13	193.57	196.08	197.46	193.76	202.24	201.41	203.28	203.41	195.06	203.16	191.42	198.09	194.8	198.38	196.5	201.12	199.94	195.96	198.39	201.14	192.31	198.14	198.22	201.8	198.53	203.73	201.61	199.38	196.57	198.87	194.34	199.35	195.47
203.25	203.85	205.08	195.49	195.01	197.66	207.39	193.19	191.5	199.2	198.56	202.56	201.31	198.67	197.68	198.08	193.71	199.3	200.23	200.83	196.63	199.13	194.98	194.48	198.5	198.1	193.43	206.34	202.6	194.59	199.74	199.48	199.93	205.56	199.37	199.44	201.05	194.69	194.9	192.55	193.81	203.29	199.28	194.32	194.89	197.22	197.57	193.24	194.13	199.21
202.69	205.25	205.02	203.73	200.31	200.14	204.21	204.02	202.48	208.14	204.94	205.97	197.74	201.69	198.61	202.64	202.29	204.29	202.48	202.84	204.56	202.91	200.91	198.7	204.32	207.05	204.35	203.05	201.94	201.11	206.94	203.02	212.93	205.12	206.45	195.61	200.43	209.42	201.64	209.11	198.24	202.07	205.18	200.53	203.01	203.67	201.62	200.66	201.9	201.28
209.9	206.85	204.75	213.72	206.53	211.48	208.37	204.82	203.83	211.05	209.76	215.86	211.07	210.51	208.83	212.28	203.3	210.58	208.51	205.35	209.04	213.63	212.56	210.74	211.48	210.76	207.61	215.02	204.66	204.39	201.64	204.59	208.38	206.1	211.36	210.59	209.37	207.43	204.08	210.2	210.76	213.76	209.89	200.25	214.32	208.13	215.67	199.92	207.35	208.52
210.31	213.88	213.13	217.9	212.24	212.78	211.26	208.86	213.55	216.17	212.99	210.56	211.09	215.58	217.25	209.89	213.37	212.33	209.01	213.61	213.94	216.2	207.98	211.38	203.76	215.94	209.92	212.62	213.91	213.18	210.6	210.51	216.8	211.77	214.09	216.23	212.71	216.17	208.89	210.02	215.45	208.81	214.76	212.44	214.82	213.78	217.96	217.88	211.07	214.89
194.79	190.57	194.9	192.44	188	190.99	202.87	186.05	188.99	197.59	194.86	191.92	192.13	196.92	191.33	204.64	196.21	189.57	190.83	191.47	187.49	192.65	198.6	198.01	193.83	192.11	196.3	195.8	198.37	196.99	197.8	194.18	188.57	193.66	191.66	189.71	187.02	193.86	194.92	201.63	193.46	196.58	190.36	201.39	193.05	198.82	191.73	198.21	192.59	192.64
215.97	209.02	198.71	206.57	210.84	200.39	210.65	213.68	206.97	206.25	207.81	209.8	208.49	207.74	207.87	206.06	208.9	211.33	213.73	215.74	204.59	210.98	209.72	207.93	207.41	214.52	212.81	207.63	211.51	213.46	216.84	211.03	212.36	205.96	215.17	209.44	204.94	210.37	207.68	211.92	213.62	215.25	213.86	210.08	208.6	210.77	205.84	209.32	206.17	209.59
204.7	200.41	198.83	198.68	199.06	198.38	195.33	191.88	201.32	204.88	201.08	193.26	202.81	200.79	197.33	202.61	197.2	197.52	205.11	197.9	199.17	201.48	195.36	205.99	195.89	198.4	202	199.87	203.37	203.53	198.82	200.17	199.72	196.27	204.8	201.06	201.33	197.61	190.26	196.44	202.1	206.01	199.55	202.29	200.94	194.94	199.97	204.19	201.69	197.51
202.1	198.1	205.69	204.26	203.29	200.81	203.6	205.35	200.58	199.04	204.49	198.95	195.64	204.98	203.63	203.43	205.22	201.07	201.15	198.02	197.66	200.3	195.95	202.21	205.87	198.1	205.31	197.25	202.6	208.41	196.91	202.01	197.78	203.14	202.98	198.39	201.69	203.25	200.37	198.65	204.5	197.79	206.66	205.08	207.33	202.86	200.83	196.33	201.06	204.01
206.37	208.22	204.34	205.7	204.45	211.63	206.54	207.11	209.34	201.97	210.34	207.93	204.88	201.48	207.89	208.3	209.27	209.11	211.13	206.93	211.32	202.56	205.16	210.22	216.29	208.51	211.19	210.67	211.27	204.52	210.98	208.18	212.91	211.08	212.67	209.17	212.61	201.78	209.84	206.16	210.41	209.27	208.09	207.71	212.38	214.32	209.93	206.83	200.89	206.44
203.22	210.18	205.81	207.69	205.55	209.51	206.69	209.79	208.2	204.48	214.08	203.76	209	216.79	206.37	208.39	206.13	208.66	199.5	202.37	210.72	208.71	209.11	208.34	199.19	207.59	210.88	214.85	208.16	204.02	204	211.83	207.1	207.86	201.99	201.88	206.22	212.51	206.32	205.21	211.71	212.78	213.36	204.33	211.31	206.31	207.46	208.81	201.95	202.26
208.71	205.84	207.37	208.91	210.52	211.14	207.5	208.04	202.23	208.62	205.91	208.34	208.27	199.71	198.86	209.32	205.73	208.23	213.09	207.79	201.64	210.31	212.48	214.16	205.48	205.83	212.74	205.49	203.9	205.12	210.8	211.28	213.42	213.44	209.61	204.49	209.58	207.26	206.11	205.8	207.06	215.3	206.31	208.36	212.9	206.96	201.7	213.41	207.86	210.82
212.64	214.34	212.55	214.95	212.73	214.35	210.71	213.38	219.24	214.31	210.83	207.11	215.2	214.42	210.41	213.13	206.89	212.08	206.28	213.21	213.62	207.66	212.84	209.49	206.76	216.34	214.01	212.48	210.9	214.79	212.61	218.62	202.87	211	215.97	214.12	212.17	217.57	212.92	214.02	212.87	208.24	219.78	214.76	214.32	211.61	214.55	216.63	210.44	215.49
200.4	200.09	201.63	206.56	203.85	199.46	204.9	204.38	197.46	199.14	199.43	196.87	196.65	196.57	206.17	199.43	199.09	195.27	204.5	198.53	199.46	200.68	202.18	210.11	199.48	205.25	202.72	203.55	209.78	208.11	202.44	208.23	203.78	204.39	199.71	205.06	204.06	208.56	201.9	204.4	207.92	201.61	207.44	207.84	208.67	202	212.31	200.45	198.8	204.74
205.8	206.28	209.16	210.01	206.86	211.93	212.89	208.79	208.08	209.98	209.06	217.77	209.34	201.65	207.67	213.69	208.05	207.59	208.94	210.41	210.44	207.2	210.94	209.57	208.44	211.53	208.51	208.3	211.6	211.7	209.84	214.18	207.61	208.17	209.8	212.55	207.9	206.92	207.57	210.69	208.08	211.96	204.53	210.59	211.87	210.15	202.09	207.01	208.77	212.53
215.16	214.21	211.36	211.62	215.23	211.34	215.16	215.93	217.2	214.09	211.03	216.89	209.86	212.79	215.91	213.68	213.94	216.7	208.62	216.04	207.5	213.73	218.18	218.76	215.4	217.4	214.98	213.4	211.78	213.09	212.12	212.94	208.92	218.21	216.64	217.36	208.04	218.38	211.92	215.19	216.32	212.91	210.33	213.58	211.75	216.94	205.15	209.17	214.34	219.12
195.15	200.77	201.06	196.96	193.43	204.89	195.04	191.61	199.73	191.38	197.33	195.78	199.95	191.23	191.81	199.76	191.82	195.19	193.73	199.09	194.69	197.29	192.17	201.27	198.84	198.6	195.62	195.4	198.41	197.28	196.35	197.05	197.13	198.69	200.88	196.85	193.05	195.3	197.26	200.37	202.26	193.87	190.33	201.75	196.32	197.23	201.15	198.01	204.4	197.37
209.71	215.29	215.23	207.09	215.87	213.49	215.51	212.99	210.91	213.92	215.43	209.48	210.64	213.27	213.98	212.24	211.73	212.44	217.07	211	205.69	207.11	208.9	208.94	213.04	211.43	212.19	206.11	211.04	210.93	215.8	215.89	214.7	216.21	217.56	215.4	210.94	208.74	209.16	207.66	213.91	213.77	210.18	209.17	213.89	213.04	210.82	219.45	211.38	204.91
206.11	210.74	206.68	203.57	206.38	207.87	204.85	211.16	204.34	203.14	201.72	210.32	208.91	212.02	206.28	209.89	210.16	204.5	207.24	206.93	205.19	207.51	205.62	206.32	209.81	214.91	209.31	211.68	208.75	207.96	205.46	209.64	209.85	209.7	214.24	201.92	205.57	208.73	204.31	207.51	204.6	210.3	208.04	204.36	211.8	209.59	210.4	206.7	213.49	211.3
196.38	195.59	198.47	205.09	197.6	194.83	203.02	201.68	203.01	201.71	203.82	198.83	201.71	200.75	198.94	196.78	202.37	200.14	201.49	201.77	202.06	200.31	200.13	202.87	202.74	202.73	199.12	197.28	200.82	200.15	200.26	193.74	199.28	203.36	199.18	199.25	198.58	194.73	202.83	199.35	198.38	198.31	203.25	198.58	201.59	199.5	196.37	199.21	197.57	204.4
210.28	207.66	218.35	206.49	213.69	214.92	211.95	215.47	211.98	214.62	216.5	211.72	200.56	210.08	207.23	214.66	212.92	212.26	209.6	220.18	206.35	209.25	218.39	210.98	217.54	213.69	212.9	211.47	211.29	207.48	212.48	215.34	205.78	208.58	212.12	213.71	212.38	209.88	214.06	211.59	210.66	214.36	211.76	208.12	209.91	208.46	211.61	215.31	213.48	220.13
205.04	205.99	206.12	200.73	207.36	198.42	202.45	209.55	199.6	199.63	208.01	201.27	207.57	204.61	200.45	201.35	204.87	203.06	205.6	207.37	199.16	201.65	202.59	202.12	203.85	211.55	202.76	202.35	207.81	207.58	205.15	197.22	205.18	205.4	206.93	202.58	207.65	202.44	206.74	202.32	206.98	203.51	203.49	202.17	202.21	205.87	195.14	204.22	208.95	205.89
208.73	206.67	210.1	201.47	204.6	213.24	212.81	212.69	215.88	204.35	209.48	209.48	204.25	208.08	210.28	208.26	212.44	201.08	205.22	213.55	204.18	207.84	198.79	208.18	207.4	200.83	208.47	204.32	206.22	206.19	212.09	208.88	207.68	206.17	211.69	211.11	198.72	214.53	209.5	207.43	209.87	202.17	210.87	215.39	206.29	211.19	208.23	210.06	211.55	208.75
216.09	211.19	210.31	212.19	208.82	208.6	212.9	215.72	213.26	214.93	213.41	217.84	215.06	215.83	211.71	212.88	215.93	209.32	214.01	212.9	215.86	213.6	213.82	207.56	210.51	204.74	207.68	207.06	216.33	213.99	207.65	209.4	207.97	210.47	210.51	215.2	208.58	213.04	215.73	206.59	210.13	216.82	216.38	209.52	212.06	213.08	210.4	210.47	212.48	213.5
205.9	207.2	214.9	208.47	203	207.1	203.51	209.13	205.08	208.7	204.3	202.55	208.81	213.41	209.94	210.43	208.72	206.93	207.4	208.34	207.97	207.9	205.55	214.35	207.36	206.92	210.83	207.42	209.28	208.92	203.58	206.03	207.09	204.51	206.34	209.33	210	206.11	204.76	206.4	210.13	204.19	204.01	210.69	200.45	204.14	210.51	209.03	205.15	209.45
204.14	210.82	213.34	207.09	205.89	207.49	203.37	209.29	210.61	203.66	208.99	213.97	215.48	204.37	204.99	210.1	210.15	205.75	212.61	205.85	203.77	208.68	204.37	206.79	211	212.51	206.94	211.32	204.44	211.27	207.22	208.54	205.95	213.57	211.88	214.82	210.19	210.83	220.65	209.11	212.74	211.01	206.78	210.17	211.89	208.49	207.07	198.05	212.08	209.47
215.87	212.99	215.12	210.74	210.14	204.79	208.39	214.12	209.85	215.42	212.64	214.65	207.47	207.61	209.51	207	209.9	213.75	208.48	216.85	208.16	213.66	205.98	218.27	212.3	213.32	212.72	210.24	206.61	217.69	210.37	218.06	212	213.99	218.6	211.17	205.79	212.06	211.09	206.16	212.24	209.74	212.41	209.38	207.85	213.73	217.05	216.71	214.26	213.46
207.08	210.6	209.15	210.84	215.6	209.55	208	209.7	210.4	213.44	208.57	212.55	215.08	210.63	207.47	211.59	219.13	218.87	201.37	217.37	211.32	214.26	210.4	209.11	208.83	208.38	211.24	215.23	216.25	212.04	215.95	211.76	213.49	208.87	208.8	209.78	209.43	211.78	213.13	215.42	210.7	210.23	209.97	208.77	213.28	214.93	214.36	217.96	208.67	211.47
200.33	196.49	197.12	197.03	202.1	205.52	195.42	203.06	200.68	203.14	204.87	198.93	200.56	201.46	205.3	201.85	195.86	202.89	205.57	205.81	198.93	199.73	197.28	207.61	196.55	201.75	199.73	201.88	201.07	203.91	202.95	200.46	201.7	201.77	199.93	197.76	201.13	196.91	205.96	195.96	201.61	199.38	206.88	201.11	206.46	206.63	207.41	199.53	208.64	199.12
205.78	205.03	199.86	205.2	202.92	204.03	197.64	203.25	208.31	199.72	198.26	204.3	197.65	205.34	206.73	199.96	206.09	203.34	198.01	202.7	197.91	208.5	202.71	204.63	201.93	208.43	204.64	201.12	202.58	206.41	195.8	202.48	205.68	201.72	199.84	210.51	201.4	204.57	206.71	204.9	202.37	202.69	199.65	202.18	199.94	201.65	199.3	204.02	204.9	206.43
211.45	203.03	207.52	207.03	206.55	206.52	206.86	209.02	211.14	213.89	211.63	206.11	208.59	207.44	207.67	206.31	213.95	210.59	203.12	213.28	204.21	213.05	198.69	205.75	204.96	204.56	203.61	209.48	206.81	205.83	206.85	206.8	206.51	207.66	208.85	204.03	204.48	200.09	216.61	202.4	205.66	208.57	211.96	205.08	202.4	205.94	208.49	209.89	203.31	205.41
209.54	209.82	202.85	210.54	205.02	207.51	215.48	209.11	208.41	207.97	206.57	209.29	199.96	211.67	209.8	211.11	205.31	208.22	213.92	212.19	206.15	202.95	214.91	209.79	211.08	204.93	208.65	205.34	205.06	208.02	211.21	211.29	214.49	209	202.46	212.4	207.71	209.37	208.28	212.29	210.55	210.11	209.55	204.47	205.51	208.32	213.52	203	210.79	208.4
203.03	207.42	203.67	206.01	214.28	211.99	207.77	209.56	205.07	208.05	209.12	212.19	208.07	212.67	212.32	209.78	208.35	208.93	211.07	207.89	204.65	208.4	210.82	209.35	206.08	209.19	211.68	213.37	207.34	208.16	214.98	210.44	204.32	208.59	210.44	214.03	209.73	206.96	204.95	209.96	215.99	211.11	205.98	209.1	208.02	205.49	207.57	212.68	214.48	208.53
203.76	209.64	205.19	206.69	211.48	202.08	206.82	203.39	209.49	210.7	216.23	207.57	207.12	212.77	209.04	209.18	214.8	208.28	210.5	210.81	210.58	202.85	216.8	207.2	209.34	213.97	207.01	202.64	205.77	212.3	209.2	210.47	212.44	215.23	210.29	205.45	216.43	208.68	211.73	212.08	203.07	209.01	211.65	210.59	206.41	207.91	203.15	205.93	209.49	206.69
214.99	206.3	215.24	208.39	214.85	211.58	207.38	214.03	212.12	209.54	208.1	207.95	208.66	209.99	208.11	213.27	207.81	218.91	213.21	213.95	208.9	214.13	214.37	211.34	218.7	207.57	209.17	208.72	206.33	220.17	211.84	209.89	211.99	212.91	213.8	209.13	209.08	216.34	203.45	214.95	214.11	218.37	206.11	210.4	214.37	210.81	209.55	210.83	210.97	217.71
211.07	210.03	211.67	212.97	209.06	214.96	220.41	215.76	217.58	213.3	207.26	211.97	214.31	218	216.52	218.2	215.53	214.81	213.88	209.77	214.37	209.04	210.06	213.11	208.67	212.45	216.22	214.78	213.53	207.43	211.31	214.65	213.94	215.23	216.33	213.5	214.38	213.5	209.04	213.07	207.54	216.23	212.75	216.49	210.59	219.14	215.54	213.33	208.85	214.04
204.91	209.87	211.06	206.05	215.12	210.44	215.53	209.05	203.27	208.99	210.41	207.94	203.74	212.85	206.26	204.86	208.41	213.57	207.41	209.28	209.98	204.51	200.19	209.09	203.25	206.15	203.56	212.64	211.46	206.76	211.01	206.54	206.06	205.77	208.8	216.51	205.32	210.93	208.99	210.33	203.93	204.95	207.71	210.85	203.35	211.65	203.67	205.61	213.31	211.23
202.14	201.06	200.44	198.56	197.82	202.43	205.22	195.35	198.83	196.3	204.79	202.56	200.25	201.01	198.83	200.1	202.25	198.06	202.11	202.2	200.73	197.26	202.14	205.38	203.48	201.05	200.23	203.59	199.4	203.37	203.27	195.52	197.45	202.78	196.87	205.65	202.82	197.72	197.74	202.45	193.23	196.87	201.69	195.3	202.27	199.42	202.74	200.51	201.03	204.15
221.36	218.63	217.92	220.88	220.67	218.75	218.16	216.06	226.17	213.85	216.34	219.07	217	209.76	217.31	221.56	213.19	222.04	212.75	218.94	219.76	214.04	220.83	219.66	217.86	217.34	217.47	223.57	214.52	221.83	219.05	221.77	216.66	221.33	217.05	222.58	221.49	215.13	218.03	213.04	215.33	215.15	222.6	212.89	217.44	218.07	212.64	218.94	213.86	217.97
197.59	201.87	195.41	200.38	203.31	203.35	203.8	202.56	204.31	199.07	203.38	200.04	199.53	197.62	204.2	200.32	198.05	201.1	198.28	198.11	207.99	208.35	196.52	196.32	202.12	209.72	205.27	201.3	208	206.29	196.48	194.1	200.86	206.59	205.56	206.52	205.71	208.49	200.13	206.07	201.51	196.96	202.57	198.46	209.24	203.68	197.73	199.01	204.31	203.73
201.22	203.04	205.08	206.89	204.17	202.61	202.56	210.93	203.76	205.98	204.02	203.09	213.98	203.88	202.93	202.76	202.59	207.58	205.28	208.82	208.87	208.17	209.8	205.3	202.22	203.54	208.16	202.37	202.84	204.9	208.9	204.26	207.32	201.51	198.25	207.82	207.84	209.58	209.02	204.74	212.5	204.02	206.71	202.91	210.92	204.52	209.94	208.69	203.92	209.95
194.77	195.44	189.77	188.45	195.96	190.56	195.71	195.22	189.9	200.42	194.96	195.66	192.33	196.91	198.46	187.69	191.95	198.29	199.15	196.02	187.9	195.36	189.01	197.45	192.59	196.78	195.16	192.77	192.52	198.78	193	190.33	194.29	190.55	197.08	195.79	198.65	189.5	196.81	194.62	189.09	191.51	194.28	195.55	191.91	195.05	192.48	196.39	195.28	193.72
216.07	213.94	214.54	216.42	220.9	215.67	218.8	215.77	213.64	213.8	212.7	217.19	215.06	220.9	219.04	219.91	216.38	213.46	211.09	217.15	214.62	217	220.44	216.03	214.58	218.5	219.4	224.37	220.71	218.59	209.22	220.87	214.42	216.11	209.95	215.73	216.34	223.8	215.31	216.17	214.49	225.17	217.1	213.77	221.08	216.02	217.53	218.81	209.32	220.18
216.65	211.17	211.59	214.78	211.54	213.24	215.15	213.94	217.99	212.57	212.1	215.02	211.02	211.32	211.31	216.02	220.59	213.74	206.65	214.55	212.56	218.42	206.49	214.59	212.93	212.43	210.78	217.77	209	211.65	213.23	206.47	213.62	215.61	216.87	215.82	216.7	219.71	210.66	215.36	213.74	211.45	216.51	206.12	216.73	217.16	209.57	212.78	212.52	214.75
204.79	206.61	207.73	202.91	206.73	197.12	206.59	206.46	204.6	206.63	203.46	204.25	206.12	213.09	208.33	208.26	203.72	209.72	201.13	199.75	198.69	209.59	198.74	205.43	203.23	204.95	201.58	209.02	205.47	205	203.73	206.38	211.99	204.28	208.17	204.64	207.12	207.73	208.25	204.95	205.13	211.31	208.13	207.65	213.02	204.07	205.2	206.81	206.83	199.93
204.55	204.55	205.18	208.45	205.75	202.84	198.55	203.48	204.22	203.62	202.85	209.2	203.89	201.95	207.89	201.2	207.24	208.18	206.34	206.46	204.67	205.76	202.07	202.38	205.13	203.55	203.97	202.56	200.04	204.84	207.06	202.78	200.43	202.35	207.27	209.31	201.92	209.68	201.52	204.42	206.89	202.02	203.24	203.4	201.66	210.69	204.93	205.15	208	201.53
210.85	211.86	211.72	201.65	211.05	208.45	211.37	211.51	217.96	208.16	215.06	205.19	208.24	209.48	205.03	210.39	200.73	209.52	206.15	206.04	209.16	210.2	211.84	209.38	213.67	203.82	208.58	210.21	201.22	208.3	213.46	203.41	209.95	209	206.73	205.93	207.75	205.38	205.6	214.73	208.97	209.08	198.99	202.85	209.23	208.98	217.65	213.23	210.99	212.43
216.01	218.56	212.81	215.28	211.35	223.94	206.51	219.75	213.57	221.56	208.71	224.67	211.19	215.16	215.2	208.4	221.2	210.32	213.74	217.21	223.24	214.24	214.61	221.1	218.7	214.53	222.83	222.59	216.77	219.01	218.03	215.82	218.59	217.53	213.78	215.51	216.79	214.85	219.1	217.86	216.3	217.07	223.67	223.19	216.24	219.37	218.49	211.56	224.22	212.76
198.16	201.42	206.33	212.34	201.24	201.24	197.29	204.06	203.8	200.7	200.57	202.87	206.14	201.79	203.04	207.28	195.52	198.28	200.58	202.42	202.46	202.47	201.93	203.94	206.33	204.72	206.6	203.45	195.52	199.3	197.51	196.17	199.8	196.81	204.3	199.82	197.71	196.73	202.93	200.14	201.14	197.49	197.11	199.64	204.66	209.49	195.56	202.48	200.1	206.88
204.63	204.13	198.76	204.96	202.11	206.66	203.24	198.65	207.65	203.5	201.36	204.67	203.65	197.83	205	207.48	204.09	200.86	202.42	208.93	201.77	200.71	207.6	201.8	206.8	202.42	203.09	203.84	204.05	206.26	200.61	205.12	201.65	199.66	196.63	203.47	196.99	204.8	204.96	201.26	206.59	203.4	201.3	203.07	205.1	200.14	201.46	201.56	196.34	204.14
217.18	205.67	208.05	212.46	209.49	215.31	208.92	212.36	217	211.38	210.7	216.81	207.35	212.46	213.81	207.07	208.19	208.42	214.86	214.58	209.02	210.71	213.88	210.16	214.54	217.01	219.67	214.88	211.14	215.73	214.61	216.3	213.88	219.17	219.48	214.26	212.2	209.06	220.9	217.02	209.03	210.33	211.72	209.37	213.31	217.66	212.21	206.64	212.3	212.59
197.65	201.89	195.76	197.85	197.24	190.49	200.45	196.97	193.85	199.44	206.79	188.72	197.94	198.96	198.24	199.86	199.79	199.17	194.31	199.81	199.66	207.48	203.03	200.01	204.12	198.64	198.39	201.59	202.39	200.83	197.22	203.76	199.21	194.76	192.83	201.77	204.43	197.25	194.63	203.34	204.21	200	205.19	197.63	192.34	197	200.94	201.7	199.94	201.23
199.08	202.6	202.87	197.28	198.58	199.42	206.11	205.95	200.39	196.12	204.82	200.93	201.69	200.72	200.45	204.08	202.96	199.63	204.68	195.42	198.77	197.82	200.16	200.87	196.85	197.19	199.06	203.16	202.21	205.67	200.2	208.38	201.38	200.79	199.8	199.46	199.74	203.83	208.27	201.19	200.55	201.3	196.85	198.21	197.88	201.99	205.22	200.15	203.77	199.77
207.27	208.22	207.27	207.84	200.08	209.66	208.84	216.15	206.3	208.97	206.46	203.98	208.34	203.67	207.26	214.98	211.21	209.57	206.85	209.33	210.2	203.27	210.65	215.05	209.74	210.09	203.6	212.65	203.4	203.64	209.34	202.53	211.13	209.31	211.09	203.05	207.74	202.5	212.92	206.26	208.73	206.58	204.79	208.92	209.98	206.24	204.67	210.95	199.29	206.27
221.91	218.17	216.03	218.14	217.66	218.29	215.93	216.07	218.7	221.1	220.68	223.27	221.03	220.94	219.21	224.79	213.23	221.83	216.54	216.77	214.2	211.33	214.47	219.02	217.13	217.05	213.01	222.54	218.43	216.89	217.42	208.16	221.7	213.41	216.92	216.7	222.91	224.47	223.59	216.19	219.08	213.75	221.55	215.9	218.33	217.55	214.96	213.66	215.12	214.73
206.67	199.37	209.09	202.54	206.49	197.67	199.19	203.51	198.28	203.28	202.21	201.32	203.17	210.19	206.94	208.07	202.57	200.88	208.32	200.45	201.2	204.08	204.67	197.36	204.28	205.85	208.2	200.22	206.97	208.24	198.79	196.81	203.58	197.15	204.91	204.45	207.14	206.41	204.09	200.52	208.94	203.87	203.92	205.01	204.87	199.04	208.94	200.23	199.71	210.91
207.12	217.39	207.54	210.32	207.52	209.46	210.37	211.43	206.98	217.9	214.43	215.98	209.84	211.02	212.75	209.4	208.13	205.51	210.48	210.62	211.81	210.08	204.31	209.76	211.71	215.13	210.09	210.86	217.34	214.22	213.21	209.45	209.08	212.91	208.24	208.99	211.54	216.71	207.39	205.26	208.96	201.79	209.81	206.29	202.05	212.91	209.2	205.76	203.29	208.19
223.3	219.03	213.42	216.93	216.31	217.09	215.78	225.16	218.87	212.94	217.83	216.07	216.4	217.35	214.67	212.61	217.71	218.05	219.05	214.28	216.14	215.62	213.43	215.56	212.14	219.36	216.4	223.06	216.04	216.88	212.9	211.05	220.5	215.45	212.05	219.82	213.83	214.87	212.45	223.83	211.97	215.2	215.97	220.11	217.11	220.5	216.38	215.6	219.27	217.74
219.41	218.72	214.37	217.11	213.44	219.28	218	217.15	221.4	220.23	220.53	215.84	218.81	218.29	216.15	219.12	217.73	216.46	215.24	221.71	215.62	219.21	215.19	219.34	215.69	216.42	224.6	216.31	217.99	215.32	213.66	213.23	216.65	214.26	221.68	219.62	218.75	217.26	218.7	217.76	218.22	212.32	214.18	219.71	219.91	218.63	216.79	218.43	215.48	215.27
218.16	217.23	212.89	223.37	211.78	213.41	216.43	216.41	212.19	218.74	214.97	216.09	216.94	217.24	217.89	215.29	218.84	213.44	212.21	212.48	218.44	223.35	213.5	217.77	219.78	217.61	218.19	217.92	219.22	216.19	214.34	214.42	214.96	217.18	215.01	215.39	215.28	217.1	218.32	217.6	220.31	220.1	217.13	209.29	217.38	217.49	216.5	222.01	218.57	217.58
201.03	201.02	206.38	208.41	201.39	203.04	197.11	202.69	198.26	206.96	197.73	200.79	198.57	200.42	197.56	195.62	200.32	207.52	198.44	197.99	200.94	198.59	203.11	200.56	204.83	197.61	204.39	199.35	204.59	201.71	199.5	195.27	202.68	199.59	202.14	201.63	200.66	198.4	206.12	198.12	205.97	200.75	196.94	206.35	199.8	201.76	206.28	198.58	198.84	198.02
199.82	195.08	199.03	193.19	192.14	195.44	193.41	194.26	200.62	196.1	192.05	195.89	191.05	196.69	192.76	196.79	198.49	198.8	199.5	195.02	194.95	188.24	193.96	188.17	194.34	193.24	199.87	202.94	194.68	192.45	192.85	188.96	196.7	198.11	189.01	191.39	201.99	193.49	190.46	196.2	193.45	196.03	198.42	193.5	190.2	195.87	191.75	195.76	199.13	193.4
205.91	203.73	206.86	209.6	196.61	202	203.91	203.32	201.97	203.61	209.99	202.89	210.96	209.77	199.34	200.95	203.29	207.75	201.88	202.63	199.33	208.07	208.34	199.34	206.88	204.05	201.11	202.61	198.26	197.56	203.91	204.77	205.94	202.24	207.35	210.33	200.49	210.59	206.4	207.48	197.93	200.33	205.98	200.1	203.67	203.9	205.59	209.92	208.69	210.72
212.76	216.05	222.97	221.46	215.48	216.78	217.43	217.55	218.25	215.11	216.75	222.05	213.8	221.86	218.52	215.55	216.28	222.66	209.25	209.79	215.57	218.41	215.88	211.68	219.7	216.43	216.42	214.81	211.33	220.35	218.61	217.64	213.81	215.79	223.32	213.65	211.46	219.93	215.7	210.69	220.39	215.01	216.16	216.99	219.02	221.18	214.14	216.57	211.8	215.99
192.38	195.75	203.35	190.32	200.78	204.26	199.51	203.41	194.33	194.79	200.85	200.53	194.59	201.5	203.6	205.14	194.46	203.6	195.7	196.37	198.78	197.46	197.88	199.72	201.08	203.73	198.86	199.03	201.84	199.09	200.34	199.51	190.51	199.3	200.87	198.87	198.84	195.15	201.87	200.09	198.76	198.88	200.75	198.45	194.22	206.92	199.14	195.49	197.01	206.8
196.85	199.41	197.2	203.84	204.78	191.34	197.26	198.21	200.13	199.31	196.28	199.74	199.03	201.49	201.95	202.82	204.21	200.05	202.19	205.61	199.29	206.28	198.76	201.42	197.41	195.63	199.35	200.02	200.04	201.91	200.82	203.49	196.14	198.75	210.47	201.28	200.6	192.94	197.02	192.09	195.84	200.19	199.84	203.68	201.73	200.96	199.63	193.97	197.6	201
218.65	214.32	217.93	211.29	219.2	216.4	209.69	211.9	210.97	210.43	213.2	211.77	214.05	207.63	210.89	211.34	214.52	216.08	215.34	210.81	209.54	221.17	207.9	212.6	216.69	211.4	216.71	213.53	214.8	210.93	207.52	210.53	213.16	211.48	212.32	209.42	207.72	208.5	212.4	213.02	208.54	213.53	212.37	205.88	211.18	213.27	212.83	211.19	219.4	211.62
205.71	202.47	204.26	199.15	201.14	201.1	195.5	197.67	205.28	200.26	201.73	200.94	205.2	201.66	206.53	197.4	204.02	204.69	205.48	199.96	201.71	200.15	202.3	202.7	204.14	200.45	205.28	198.35	202.55	199.65	202.94	198.74	204.02	208.94	210.46	191.23	194.96	195.18	207.51	204.83	202.96	194.13	203.51	200.36	201.22	204.6	202.52	202.98	199.41	201.97
203.58	201.48	202.74	202.23	209.99	204.22	207.88	206.99	205.34	201.66	204.03	206.66	206.65	204.21	207.86	206.16	209.6	215.05	209	210.21	203.6	202.56	207.98	210.2	207.29	208.59	206.32	212.52	206.72	207.35	211.57	205.15	209.42	213.75	206.02	203.22	212.9	205.76	208.65	208.49	206.44	207.16	204.34	204.04	205.55	209.29	204.58	206.26	208.74	213.36
205.58	203.88	201.57	204.7	201.58	196.54	200.43	203.25	199.66	206.71	196.94	200.78	203.28	200.77	205.84	198.8	201.87	200.94	198.66	202.84	202.56	198.66	203.18	202.61	202.1	204.3	202.9	200.19	202.15	207.65	196.91	199.96	199.46	195.27	195.88	200.17	202.55	201.61	195.09	204.77	203.71	204	203.49	202.67	201.63	206.88	208.94	199.36	200.11	196.63
208.85	203.86	206.2	199.38	202.02	200.19	202.8	207.11	207.63	207.54	197.66	200.64	202.33	201.83	203.62	203.52	206.77	196.18	198.19	199.45	202.63	203.81	207.13	205.58	197.34	208.13	201.46	203.44	198.29	199.55	204.39	201.88	202.72	204.25	197.96	205.68	199.58	207.74	210.29	202.71	202.35	200.6	207.14	200.14	200.31	195.85	207.23	210.9	200.88	206.43
211.93	206.74	213.24	212.31	207.53	207.26	209.5	217.69	204.16	206.29	211.15	208.9	212.15	211.59	212.3	206.19	210.95	209.68	209.07	210.41	211.04	214.45	208.1	210.92	212.26	212.35	207.23	215.3	210.94	204.5	207.78	209.86	207.45	208.48	212.54	213.76	209.65	211.98	210.05	211.09	209.46	207.99	205.26	209.19	215.6	209.1	211.08	203.12	202.14	211.58
197.61	207.34	198.8	209.99	194.6	200	200.77	206.61	203.33	203.09	192.8	203.92	202.46	197.79	205.2	201.17	198.38	206.13	199.83	198.72	206.46	204.67	198.05	198.67	204.21	206.47	203.08	205.22	200.18	200.68	203.46	207.13	204.52	199.28	200.89	200.06	198.96	206.04	204.31	197.52	201.58	201.78	207.39	197.18	199.89	200.92	205.79	200.33	208.69	194.14
208.96	209.05	211.3	207.01	209.72	210.95	212.69	211.58	208.74	210.22	214.12	211.74	205.34	217.47	210.17	205.24	213.61	211.3	215.71	207.38	211.89	208.62	209.47	210.93	209.7	206.31	212.13	213.29	212.69	210.61	219.79	210.23	213.56	212.41	212.63	214.63	217.48	216.17	211.05	211.89	212.46	209.48	212.33	207.92	211.89	216.52	211.99	214.59	216.67	206.42
217.69	220.43	222.08	217	214.37	214.99	211.69	216.51	207.34	214.83	212.51	216.39	215.58	212.66	213.27	218.49	219.48	217.1	221.17	215.49	220.52	220.54	217.75	216.51	221.3	214.48	217.29	219.26	219.94	215.19	212.27	208.39	221.07	221.26	213.05	214.23	212.5	225.86	208.28	217.59	219.11	211.85	217.22	219.38	215.76	214.09	217.87	220.19	225.26	218.85
203.11	193.4	198.99	201.39	195.59	199.43	204.82	200.63	202.45	198.73	203.25	199.42	197.99	200.86	200.59	202.99	199.91	199.59	203.49	201.18	195.78	197.37	202.78	198.66	193.31	198.27	204.15	200.52	202.54	203.71	204.15	201.28	207.09	199.63	203.97	202.98	198.18	201.14	196.04	194.83	205.36	199.84	199.15	200.25	197.57	196.67	193.14	197	194.67	198.5
209.38	214.19	207	203.06	208.15	212.21	208.25	212.06	209.92	211.01	207.35	208.89	211.53	213.47	206.23	210.83	213.56	210.92	209.28	205.16	213.84	209.56	211.12	207.15	210.43	214.64	208.13	209.93	214.94	208.95	206.32	209.17	210.58	215.69	216.11	204.9	213.93	210.4	211.09	208.53	203.42	209.63	209.3	213.83	212.48	213.58	212.49	215.76	218.49	215.58
216.55	214.71	205.48	203.66	210.89	208.78	202.41	212.68	204.38	210.12	209.6	202.41	210.75	214.62	208.66	208.22	210.25	211.37	206.05	210.96	208.75	202.98	204.9	206.82	209.52	206.69	212.26	210.06	205.58	206.87	204.34	212.28	212.71	213.11	210.22	206.95	207.52	208.08	213.09	207.29	211.37	211.83	214.14	207.62	208.85	210.7	207.12	207.85	210.87	205.34
202.2	194.14	204.91	200.17	208.62	199.23	205.26	204.61	203.14	196.12	206.06	204	205.89	200.83	201.2	206.86	205.51	203.31	206.21	206.78	198.14	206.18	202.36	205.06	205.01	203.78	204.76	205.55	200.53	198.91	204.61	206.04	199.5	201.25	204.76	203.28	197.37	201	201.32	199.83	203.54	203.44	199.96	203.61	205.02	205.76	196.2	197.77	206.68	203.53
208.34	209.61	207.31	208.09	211.95	211.64	208.74	208.83	209.94	211.2	205.88	204.73	204.16	203.99	209.58	202.56	205.49	210.51	209.28	205.58	215.65	211.07	211.19	207.27	206.63	209.66	201.79	206.05	206.26	204.44	213.59	216.49	207.36	212.73	208.54	212.15	208.96	204.13	218.03	208.96	204.38	212.39	215.02	209.98	211.4	215.25	211.01	211.36	210.2	208.17
209.21	210.04	210.69	203.57	211.73	208.51	212.14	204	214.82	210.9	203.85	210.84	209.7	200.02	208.36	205.2	204.34	215.55	211.63	209.95	213.98	212.54	211.36	205.46	204.14	204.92	211.15	208.69	208.37	211.22	210.01	209.13	209.13	208.46	210.64	207.37	204.41	212.46	209.53	211.8	210.7	211.35	214.5	208.65	211.92	204.31	212.92	209.88	208.41	214.15
199.13	197.31	202.68	200.95	197.45	198.88	199.71	197.78	207.76	199.14	201.1	196.52	199.43	199.78	200.18	203.17	189.68	198.97	199.14	203.79	198.18	196.47	201.43	202.65	201.7	199.64	198.19	197.93	198.19	195.53	199.69	201.45	204.4	194.11	192.48	206.87	195.07	192.62	200.94	202.24	198.22	193.41	192.28	197.12	204.28	196.33	204.37	203.59	201.23	202.7
213.11	213.04	213.64	210.4	206.1	208.22	211.99	208.98	208.95	212.84	204.77	209.9	210.45	213.08	212.84	207.87	203.95	207.05	210.7	213.35	214.54	201.97	211.38	204.57	202.86	210.11	211.09	209.76	210.28	211.84	202.93	215.49	210.49	214.67	210.43	213.63	200.15	202.12	210.25	208.29	208.02	211.26	207.59	205.83	208.64	219.53	205.75	208.77	212.4	205.37
200.07	198.56	208.14	197.39	206.42	204.78	198.3	205.44	203.8	198.09	200.74	203.85	210.93	200.85	208.06	203.86	203.78	206.72	208.34	203.32	202.51	202.77	203.12	208.22	204.47	205.94	210.24	201.36	202.44	203.14	201.33	206.35	209.17	204.02	205.56	205.66	202.16	196.78	206.89	212.76	204.02	207.86	203.19	202.73	203.95	204.3	205.97	204.54	205.78	203.37
210.24	211.18	211.92	206.43	210.97	210.46	207.01	214.22	208.74	204.65	211.08	211.07	212.39	211.27	207.07	206.72	209.19	202.79	211.84	208.3	216	214.62	206.82	206.4	210.81	212.8	212.25	211.42	212.53	216.54	208.88	203.5	207.36	209.43	213.81	207.63	204.95	211.82	207.77	209.87	210.6	210.95	209.23	208.43	211.63	210.55	204.22	204.39	213.47	212.09
199.81	198.77	193.01	206.48	195.74	203.19	199.2	199.41	199.22	204.13	200.19	198.36	206.51	199.2	198.42	199.79	200.98	198.17	198.84	196.76	201.78	195.54	195.01	199.45	198.64	203.29	204.53	195.19	203.22	203.23	197.39	206.62	196.02	195.64	197.69	202.11	194.58	203.48	199.26	202.89	194.65	203.48	200.2	200.09	199.9	194.23	195.68	196.01	188.98	193.71
214.6	214.31	213.6	216.63	217.81	211.68	214.48	220.89	212.23	221.16	217.33	215.03	215.59	216.87	218.92	220.49	213.24	216.88	216.17	216.61	210.95	225.22	217.01	220.36	222.05	218.56	214.82	220.46	216.79	213.4	221.77	221.78	216.15	209.55	222.76	214	216.16	215.31	214.33	214.53	208.85	215.04	218.37	211.94	225.7	221.28	227.12	212.47	222.93	209.38
208.81	209.25	208.4	210.5	208.6	210.52	210.71	218.92	199.17	205.66	207.31	211.22	201.89	206.7	205.92	209.01	203.59	209.25	205.84	206.3	212.43	205.96	208.35	210.88	211.84	210.19	208.99	213.32	207.52	206.44	209.87	219.29	216.39	211.1	214.91	205.71	210.79	213.44	207.54	208.6	212.81	206.83	207.33	207.56	206.34	208.66	204.83	207.44	208.83	211.67
206.76	205.89	213.6	213.26	211.29	211.31	207.25	208.65	209.85	213.68	210.19	217.26	210.05	222.62	207.72	214.73	209.47	215.37	219.27	210.77	213.37	205.72	212.18	215.65	218.73	211.12	207.36	211.74	207.43	210.76	210.43	210.71	217.11	216.65	205.86	210.48	204.51	204.3	213.11	210.54	211.41	207.68	212.18	212.47	210.45	210.01	213.1	213.84	216.77	210.11
205.33	207.69	202.29	207.89	208.35	210.85	200.08	205.25	208.93	210.23	205.7	210.56	206.06	215.95	206.72	208.98	206.86	204.34	202.01	205.3	205.17	206.64	207.32	203.88	202.59	213.83	205.55	205.19	208.36	205.49	205.57	205.08	208.62	205.43	211.86	207.8	202.94	211.37	209.88	211.02	203.25	211.97	213.07	212.33	200.94	207.29	207.15	208.75	205.76	204.62
211.54	216.7	211.14	214.45	214.96	209.6	207.51	206.84	205.16	217.96	212.37	206.79	213.12	211.03	214.72	212.68	212.09	211.52	207.94	207.5	209	215.19	216.39	204.35	218.58	221.17	209.13	211.54	204.93	211.26	209.08	208.33	215.85	212.76	216.64	210.62	212.12	210.62	212.58	214.94	211.39	217.58	207.57	207.04	215.38	210.2	214.55	212.04	216.31	207.83
207.77	208.75	207.6	211.85	212.8	207.04	210.51	207.45	206.25	205.67	208.94	209.74	210.95	205.27	205.78	210.34	205.5	206.27	210.56	207.37	209.95	206.49	207.74	206.43	203.1	206.19	209.96	206.92	205.4	205.69	212.61	212.34	205.72	206.04	208.45	210.45	214.7	205.6	205.6	208.86	205.77	201.55	211.54	210.44	205.2	213.25	205.76	207.88	211.03	212.31
202.19	209.2	206.08	205.36	198.15	197.9	198.53	202.24	199.82	207.44	203.14	202.87	202.67	202.17	195.4	201.4	201.01	194.98	201.39	206.24	204.32	208.93	203.48	201.63	200.24	198.78	203.07	202.38	204.06	206.57	207.14	199.15	204.37	199.06	198.45	204.76	202.1	203.97	196.19	199.58	204.48	203.59	205.08	200.9	198.32	205.26	204.75	207.06	204.46	205.16
209.75	214.5	213.79	213.09	214.01	213.97	217.62	219.54	214.29	214.03	222.7	216.54	210.62	220.67	215.49	213.79	217.61	218.04	215.4	216.02	216.25	218.18	212.62	215.56	211.08	220.78	209.31	222.58	219.01	217.1	213.97	217	216.08	217.77	211.02	221.07	220.78	219.45	215.13	220.87	225.08	217.73	221.48	215.27	218.34	215.75	219.62	214.75	216.67	218.2
198.24	192.66	195.95	202.93	202.9	200.24	196.76	197.38	198.6	199.6	198.07	203.81	198.67	198.61	194.12	199.59	197.8	196.09	200.47	199.48	199.82	197.53	190.57	193.76	196.06	196.76	199.79	204.05	194.77	195.83	194.72	201.38	201.44	195.33	193.96	203.45	196.07	200.43	199.55	203.13	194.62	195.16	195.69	197.78	194.1	192.82	203.94	202.25	198.46	197.05
210.46	211.05	204.43	211.89	209.86	205.73	210.73	209.09	206.48	208.87	211.47	207.32	211.05	203.4	213.03	204.98	209.56	208.61	207.81	207.63	207.2	203.83	212.24	202.16	211.51	211.46	203.35	207.15	197.98	211.95	201.71	212.92	204.38	211.93	203.93	214.31	209.15	208.8	211.53	205.58	207.14	203.03	211.49	207.5	210.54	208.5	210.09	202.96	201.24	211.71
206.45	207.09	212.1	211.28	207.63	204.7	206.09	209.87	204.55	209.21	207.09	208.63	205.22	207.62	204.41	201.47	205.92	201.8	206.79	203.99	210.61	208.42	201.55	205.79	206.2	201.89	207.25	208.9	207.55	203.95	210.86	207.2	206.7	206.36	204.64	201.78	207.79	213.37	202.73	203.12	204.09	202.88	207.92	201.07	213.6	210.73	205.81	204.23	200.59	207.63
211.65	208.06	209.38	205.32	205.12	205.28	208.96	208.22	210.77	209.89	205.91	202.62	204.34	203.74	201.39	212.7	201.17	205.01	210.17	207.89	211.82	207.16	202.11	209.86	205.78	203.02	210.86	208.83	209.58	207.74	211.46	209.45	205.39	211	207.96	207.27	204.87	203.94	202.83	202.3	211.35	207.92	201.72	207.58	207.94	199.92	207.51	210.75	202.79	207.6
198.88	199.63	201.07	198.96	200.97	199.98	201.48	193.55	199	200.11	197.41	201.85	195.37	198.78	198.14	204.44	201.36	202.91	201.22	202.68	198.85	201.69	197.39	195.21	202.29	198.73	194.09	202.99	200.88	197.12	200.26	196.89	199.63	199.43	195.52	198.58	194.73	195.16	200.46	197.48	202.71	199.64	201.33	200.93	197.78	198.75	197.67	196.03	197.94	197.21
203.65	207.33	204.3	202.09	200.41	203.22	199.1	204.92	200.03	203.79	198.74	195.76	199.76	195.43	197.99	194.48	205.96	202.82	206.49	194.78	206.59	202.07	209.2	199.3	197.62	204.32	199.43	204.78	206.03	198.1	199.58	206.46	206.23	195.48	207.44	204.09	202.1	205.7	199.15	207.23	199.97	205.53	204.04	200.32	203.34	202.5	195.98	205.17	203.07	204.32
202	203	200.53	196.54	201.43	201.69	199.31	198.97	204.82	200.43	199.85	202.84	194.81	200.66	202.27	202.57	202.38	201.76	202.5	198.63	191.17	208.22	201.11	200.57	198.11	203.43	203.75	196.77	199.01	206.46	201.35	207.81	203.19	209.53	199.87	201.42	202.1	202.41	202.09	201.72	198.33	195.08	199.3	202.82	206.46	199.47	202.73	200.71	203.27	202.48
213.17	211.65	215.96	221.91	216.69	210.33	213.37	216.56	217.04	217.39	217.22	217.4	218.65	218	216.09	217.62	219.92	214.39	213.23	212.56	221.25	218.36	216.84	214.38	218.41	223.54	222.08	213.31	223.95	217.09	217.98	216.02	215.98	220.66	217.12	220.75	219.12	215.59	212.97	216.63	215.92	217.16	224.77	214.02	221.84	222.12	214.11	213.77	221.68	213.08
[truncated: 150 more columns]
