# Supplementary material for: Genetic dissection of main and epistatic effects of QTL based on augmented triple test cross design
Source: PLoS One. 2017 Dec 14;12(12):e0189054. doi: 10.1371/journal.pone.0189054 (PMC5730204; doi:10.1371/journal.pone.0189054)
Supplement: S6 Supporting Information — (ZIP) [file pone.0189054.s006.zip › z1_200_0.5_10.csv]

205.65	204.83	204.63	206.47	204.17	205.14	203.76	204.8	204.33	205.35	204.33	204.8	206.83	205.15	204.26	201.81	203	204.69	205.85	204.44	204.77	204.83	205.32	206.02	205.14	205.62	204.03	206.28	207.21	204.36	206.36	203.88	202.41	204.6	202.96	207.2	204.32	205.57	204.31	206.13	205.27	205	205.8	205.76	207.12	204.3	202.68	205.85	203.94	204.93
211.02	213.2	212.33	212.65	212.8	212	211.61	212.31	212.93	212.46	210.17	212.77	213.4	211.29	214.08	212.56	210.41	209.92	212.91	212.24	213.63	212.76	213.91	211.26	212.61	208.95	210.37	211.34	212.81	211.96	213.41	211.04	214.8	214.18	213.54	213.38	212.03	210.74	213.92	213.33	213.96	213.14	211.74	210.32	211.07	213.7	213.1	213.3	213.27	211.37
199.01	199.89	202.98	199.14	201.37	200.76	201.48	197.04	200.89	200.72	199.17	201.97	201.76	201.34	199.74	200.7	200.78	196.27	199.01	200.97	200.65	200.7	201.01	200.07	200.9	201.73	197.65	198.85	202.14	202.87	199.45	202.29	200.72	198.41	200.49	198.13	198.2	200.13	199.61	198.75	198.88	201.66	200.64	199.95	201.39	202.32	199.42	199.21	200.9	199.49
210.77	211.52	211.15	212.54	213.64	210.88	209.26	211.59	210.96	211.21	211.99	212.92	213.18	212.6	211.61	212.35	211.92	209.74	213.07	212.24	213.43	210.51	213.31	213.09	212.71	211.02	212.55	212.56	211.67	212.33	210.57	210.13	210.39	212.13	211.17	212.49	211.25	212.73	212.58	211.85	212.11	211.73	213.34	211.91	210.09	211.52	213.12	212.42	211.54	209.35
206.92	208.32	207.86	209.6	208.55	207.58	210	206.68	207.22	208.63	209.37	206.92	210.25	211.63	207.35	208.95	208.88	208.59	209.74	210.81	208.85	209.03	208.78	206.69	208.78	209.83	206.31	209.92	208.21	209.32	210.51	210.99	209.45	208.51	208.06	209	210.8	208.75	207.07	206.74	207.46	210.1	209.87	207.32	210.73	207.23	206.95	210.94	207.45	207.93
207.7	205.77	206.1	208.6	206.47	207.72	209.72	208.74	207.52	207.25	207.23	207.82	207.93	206.98	210.66	206.75	208.72	207.43	209.13	208.43	209.18	207.17	208.22	209.89	207	205.89	207.14	209.73	207.57	205.97	208.7	207.15	210.47	209.1	207.24	207.49	206.06	208.19	207.8	208.59	210.15	207.87	208.03	206.14	206.53	208.43	209.3	207.37	207.18	209.46
207.41	208.17	207.81	209.61	208.04	209	207.85	211.61	207.67	208.71	209.86	208.79	206.96	209.66	208.05	208.15	208.45	207.45	206.58	207.94	208.94	208.34	208.42	209.72	209.01	209.09	209.11	208.75	207.31	207.62	207.41	207.69	207.65	210.18	206.59	209.72	208.29	210.09	209.35	208.89	207.57	206.5	209.56	207.3	206.54	208.39	206.2	208.47	205.88	208.07
207.54	210.98	207.89	205.34	210.96	210.08	207.97	206.71	206.26	206.4	207.72	206.1	207.06	207.83	208.75	205.73	207.71	209.76	206.93	207.03	208.95	211.33	207.7	207.41	207.73	208.46	209.37	207.64	208.92	207.49	208.58	208.37	205.02	206.61	207.79	207.86	206.7	207.75	207.73	208.04	206.31	207.17	207.92	209.77	209.71	208.29	208.36	207.99	208.99	208.33
196.07	195.34	193.98	194.08	194.03	196.05	193.83	194.32	194.51	192.52	193.38	193.13	194.54	194.74	197	195.07	195.09	193.55	195.07	194.95	196.1	193.14	198.33	194.76	197.17	195.28	195.1	193.55	192.53	194.2	192.75	194.12	196.84	193.58	196.23	193.88	196.26	196.7	197.03	193.12	195.35	195.76	193.75	190.23	196.15	194.33	193.47	194.41	195.38	194.82
207.64	205.98	207.69	207.94	204.73	207.08	205.66	206.91	208.98	207.61	206.6	206.21	207.9	206.65	209.81	207.58	205.95	208.94	208.56	208.5	206.88	205.31	208.73	208.59	206.04	206.94	208.12	209.1	206.15	209.78	205.89	208	207.53	207.43	205.75	207.34	207.37	208.71	207.62	206.31	206.47	204.34	205.93	209.99	207.42	209.28	208.55	207.39	208.87	208.36
210.32	207.53	208.07	209.84	210.12	209.26	208.54	208.56	208.45	211.22	208.4	210.15	210.84	208.17	207.47	206.14	210.18	209.18	209.34	207.99	208.49	209.2	211.68	208.27	208.04	207	210.21	209.16	208.45	209.09	210.01	210.13	209.32	209.78	208.73	208.93	208.81	210.39	206.45	209.26	212.71	209.28	210.81	208.52	209.18	209.64	208.32	209.75	208.54	207.36
208.49	211.84	207.79	209.88	206.67	211.06	210.06	207.74	209.55	209.13	209.36	208.47	209.52	208.33	209.75	210.35	207.98	208.12	207.97	205.92	207.51	207.89	208.48	210.44	210.54	207.52	209.16	210.97	209.12	208.9	210.44	207.01	208.56	209.96	209.3	209.01	208.95	209.02	207.91	209.57	207.42	207.03	211.06	206.8	210.16	210	208.64	208.16	208.57	209.28
204.78	203.58	202.73	203.65	202.69	205.51	204.74	203.24	203.19	205.56	202.01	203.92	202.82	203.01	204.32	205.76	205.32	204.41	204.69	202.9	206.37	203.56	204.55	202.6	202.59	203.52	203.39	203.21	202.93	202.19	204.59	204.36	202.82	201.79	202.5	202.44	202.08	205.24	202.88	203.26	204.75	203.67	204.45	204.52	202.55	203.8	203.84	205.8	202.83	205.17
201.69	202.71	201.77	198.18	200.91	202.72	198.28	199.97	201.09	199.69	199.31	200.48	201.98	200.95	201.44	200.26	199.52	199.41	201.83	201.45	202.11	201.23	201.43	198.63	200.41	199.3	201.06	200.67	202.65	201.42	201.45	199.04	200.91	199.22	201.81	200.81	200.99	201.85	201.54	199.74	199.65	200.57	201.44	200.28	200.76	202.06	201.32	200.58	198.84	201.99
198.61	197.31	196.08	200.07	198.9	197.61	198.63	196.76	196.27	200.21	199.89	199.56	197.26	198.38	197.68	197.36	198.89	197.67	197.16	199.11	197.23	200.72	198.27	198.76	197.02	200.14	198.8	196.86	196.83	196.52	197.3	199.55	198.37	197.11	197.21	196.37	195.84	199.34	199.82	198.29	199.03	198.36	199.88	199.97	197.82	200.47	196.63	197.69	199.38	198.05
210.89	212.83	210.79	212.03	212.93	212.5	214.22	211.22	212.07	211.99	211.74	210.73	210.06	212.24	212.64	211.77	212.54	213.8	212.75	208.48	212.33	212.28	211.06	211.22	213.21	209.2	210.81	213.32	209.44	211.23	210.91	211.61	212.14	212.89	209.76	212.41	210.74	212.76	211.06	210	209.83	213.12	212.21	213.05	209.9	210.28	210.86	211.2	213.62	211.89
202.58	202.67	204.1	203.44	203.01	203.98	202.82	205.19	203.76	204.09	202.79	203.29	203.84	204.46	204.44	203.71	203.21	204.84	203.78	203.28	205.07	206.05	203.15	206.57	203.53	203.66	202.19	203.09	203.44	203.6	205.87	204.48	202.28	201.54	204.68	203.85	205.47	204.05	202.94	201.85	202.71	205.15	204.31	203.86	204.65	204.51	202.15	202.7	205.01	200.18
204.85	202.07	205.22	204.27	201.81	203.45	204.56	200.75	206.05	200.9	202.04	200.18	201.8	202.43	202.64	202.8	203.59	205.34	204.99	203.36	201.85	203.51	205.07	201.29	204.59	203.81	204.09	201.86	202.8	201.76	206.47	202.29	204.46	203.35	203.06	201.38	203.36	203.63	203.98	204.11	203.09	204.27	203.27	204.5	202.48	203.75	202.04	204.42	202.43	202.33
204.97	202.75	202.14	203.28	203.82	205.63	204.16	204.27	204.92	203.41	204.73	205.64	203.28	203.89	203.59	203.69	203.73	203.24	203.71	204.57	203.67	204.19	202.48	203.85	202.27	204.23	204.74	205.3	202.74	203.94	206.21	202.3	201.44	202.7	204.95	202.59	206.12	203.16	205	203.76	204.67	205.7	205	204.39	203.53	203.95	202.22	203.41	202.95	201.9
211.75	208.17	208.42	208.26	207.23	206.88	207.89	207.03	210.49	210.83	209.85	209.21	209.93	208.24	208.32	208.8	208.8	207.46	210.35	210.07	207.29	211.42	207.54	207.6	210.59	210.41	211.43	207.3	207.08	209.12	210.39	207.94	207.92	211.14	209.91	211.06	208.23	207.71	207.72	208.33	208.08	206.87	209.17	207.9	209.74	209.03	205.84	209.01	207.02	211.05
199.18	199.9	201.36	200.36	199.8	198.17	198.94	198.79	199.04	199.97	199.96	200.5	202.18	200.09	198.86	200.68	200.29	198.11	199.59	200.45	200.91	203.08	202.17	200.32	199.09	203	201.58	200.27	201.71	201.29	201.21	200.13	198.47	203.98	198.77	199.58	199.02	199.5	202.34	200.07	200.5	199.6	197.98	199.18	197.66	198.86	201.22	198.97	200.28	199.08
203.64	203.05	200.64	203.24	203.16	202.93	205.29	202.85	203.46	202.42	203.23	205.36	202.96	203.8	202.3	204.17	202.95	205.4	203.86	203.46	202.91	204.6	203.07	206.8	204.39	201.62	204.54	203.26	202.87	203.45	206.32	200.62	204	204.21	203.6	203.27	203.03	204.77	202.65	204.98	203.28	201.44	200.98	200.11	203.46	205.09	203.93	202.24	204.2	201.51
205.06	205.67	205.63	203.17	205.08	203.86	204.9	204.39	203.45	205.72	203.11	205.1	205.12	203.77	205.08	205.39	206.58	204.31	204.93	203.71	205.46	205.01	203.8	205.39	203.98	205.14	205.37	203.9	204.08	206.8	205.17	205.54	202.51	205.02	203.65	203.45	205.77	207.23	206.84	205.27	206.56	205.35	205.27	204.8	203.12	206.13	202.93	205.22	203.47	203.83
200.99	199.82	201.54	199.45	199.28	199.84	199.21	199.38	199.02	201.19	197.25	197.25	198.17	198.64	198.01	198.7	199.07	200.01	199.27	200.86	198.26	200.07	199.18	197.64	197.69	201.16	200.92	200.17	200.87	198.71	201.8	199.1	200.2	200.56	198.38	199.36	199.42	199.53	199.17	201.07	200.33	198.77	201.55	198.04	199.65	201.28	200.29	198.2	199.57	198.71
209.87	208.45	207.58	210.16	208.22	208.75	209.48	207.34	208.2	209.92	209.91	206.56	207.92	208.6	211.77	208.42	208.96	210.66	207.78	210.21	207.61	210.15	206.7	208.56	208.01	210.46	209.39	209.02	208.16	207.66	208.09	207.1	207.94	209.16	207.01	209.16	210.55	207.65	206.59	209.89	211.53	207.98	208.71	205.62	208.78	209.61	207.68	207.61	209.21	210.67
199.94	199.3	198.88	199.73	199.86	198.31	199.84	196.99	199.87	198.67	199.04	200.12	198.93	199.4	202.62	199.72	198.2	202.24	198.93	200.36	197.59	196.02	200.05	200.77	198.77	198.28	197.67	198.32	199.7	198.61	199.66	199.44	199.66	199.45	197.2	201.8	200.72	196.93	197.94	197.8	197.97	200.68	199.94	198.72	198.61	196.84	199.89	200.86	198.85	198.81
199.07	199.69	197.3	200.71	198.73	199.19	199.43	198.59	198.35	198.37	199.3	199.15	199.55	199.56	199.5	196.01	199.26	198.54	198.15	197.83	196.16	199.09	197.65	200.96	199.39	198.48	199.32	196.91	202.22	199.73	198.44	197.43	197.45	199.1	198.3	200.39	198.47	199.12	199.18	198.46	198.22	197.79	199.01	198.11	197.34	198.21	197.79	198.34	197.45	196.85
208.72	208.48	206.15	209.38	207.73	206.13	211.72	208.59	211.45	208.97	211.83	208.11	208.92	207.59	209.7	206.58	211	207.53	210.27	210.04	208.84	207.12	209.66	208.72	206.84	207.75	208.31	208.12	207.74	207.13	211.14	206.96	206.73	207.56	208.4	205.99	210.33	208.89	207.83	208.76	209.03	207.95	206.85	210.36	208.83	208.64	208.7	208.88	207.65	205.64
202.55	202.15	203.31	203.29	202.3	202.68	201.88	201.75	203.05	202.17	202.15	201.4	204.32	203.6	203.44	206.02	201.32	201.78	204.23	204.15	201.22	201.36	205.25	201.55	203.06	203.24	205.36	199.06	202.45	205.51	203.26	201.88	203.79	201.86	201.6	202.62	202.21	201.41	203.8	202.41	202.69	203.94	204.91	202.44	203.74	204.04	204.37	201.44	203.17	203.46
199.15	199.46	199.96	201.62	198.86	200.07	201.59	201.55	198.69	200.16	199.89	201.43	199.1	199.23	199.15	196.31	199.08	200.26	199.23	199.97	200.13	201.26	198.69	201.39	201.52	199.01	199.5	199.93	201.97	199.16	199.76	199.72	199.91	199.65	200.14	199.41	198.86	201.23	199.26	201.01	199.65	203.2	199.23	198.65	200.5	200.11	200.26	200.73	200.03	198.77
207.99	207.1	207.46	209.7	205.95	208.4	208.98	209.45	208.07	207.48	207.74	209	208.47	208.38	208.6	206.9	204.1	207.87	208.38	208.34	208.09	207.57	204.55	209.77	208.55	209.69	205.51	208.74	209.42	210.2	205.15	206.97	209.41	208.56	207.59	207.51	207.14	209.04	209.78	206.17	208.55	208.65	208.26	208.38	209.1	209.02	208.74	209.65	206.5	207.49
208.9	210.78	209.97	209.49	206.92	207.4	208.87	207.68	206.85	207.78	207.56	210.02	209.22	208.54	210.16	209.53	207.2	209.4	209.46	206.94	208.41	209.77	208.68	209.64	209.59	209.02	208.86	207.59	209.06	208.39	208.62	208.24	211.12	210.77	209.66	208.87	208.26	209.24	209.37	209.18	209.52	208.31	208.42	209.61	209.58	209.61	207.86	210.35	208.09	207.93
206.48	208.93	208.16	209.46	206.12	207.65	208.47	209.37	210.01	208.75	209.44	209.81	207.64	207.25	206.22	210.89	210.41	208.41	207.37	208.84	210.45	209.14	209.25	208.83	208.93	208.24	208	209.33	211.51	208.69	210.14	210.07	208.55	206.98	208.37	208.42	206.09	209.6	208.89	207.47	207.86	210.46	209.46	210.27	208.88	210.95	208.19	208.56	210.53	211.75
216.85	217.82	216.68	217.05	216.45	219.4	215.37	216.97	218.29	216.3	215.35	217.24	216.94	218.02	216.36	218.29	216.15	216.83	217.27	213.77	217.36	218.04	219.14	216.13	215.8	219.22	215.43	216.11	218.18	216.47	217.7	215.98	218.14	215.37	218.9	216.2	218.51	217.52	218.64	217.81	216.28	216.15	217.06	217.85	215.89	217.57	216.95	218.48	215.9	216.83
202.58	202.27	204.01	202.12	200.03	203.06	202.1	204.21	201.11	203.28	204.14	202.55	202.48	200.5	202.83	203.62	203.03	201.83	201.83	201.74	202.64	201.92	202.16	203.56	202.27	202.48	204.6	203.82	200.1	203.05	201.27	202.75	202.17	203.32	201.51	200.26	202.63	203.27	203.89	202.58	203.22	202.27	204.7	203.11	202.68	201.8	202.4	202.94	202.92	204.35
204.95	204.65	206.88	206.79	206.52	205.08	206.97	205.69	207.15	206.16	205	204.55	206.91	206.01	206.66	206.77	208.47	206.36	204.35	206.65	206.05	206.75	205.73	204.6	206.25	206.95	206.46	206.17	206.02	205.03	207.82	207.54	206.32	206.96	206.6	208.98	208.18	208.67	206.15	207.96	205.49	206.03	207.63	204.85	208.37	205.73	205.84	206.83	204.57	207.94
209.36	209.6	210.56	206.47	208.94	209.61	208.01	208.77	209.06	208.67	211.51	209.37	208.76	209.16	209.12	209.43	211.34	209.66	210.68	208.24	206.94	208.47	207.5	210.01	208.03	208.02	209.83	207.37	210.72	210.67	208.05	210.15	208.47	210.57	207.6	209.09	208.47	211.02	210.27	209.82	207.74	207.63	207.3	208.51	209.08	207.35	205.82	206.74	208.54	208.08
215.75	217.17	215.34	217.04	215.97	217.17	216.92	219.42	217.09	215.48	215.8	217.3	215.09	215.83	215.72	215.62	218.8	215.3	217.87	215.94	216.84	217.56	220.23	214.56	215.08	217.01	217.27	216.26	217.83	218.62	217.56	217.35	218.23	218.35	216.56	218.15	218.37	219.88	218.92	217.68	218.25	217.68	215.04	215.63	216.7	218.92	217.12	217.86	216.33	218.24
211.78	207.87	209.97	207.25	209.88	209.43	208.92	204.95	208.77	208.05	209.89	208.6	209.52	207.71	208.54	208.04	208.17	210.5	208.32	208.36	208.8	209.4	210.39	208.17	207.26	211.01	209.53	208.99	206.77	207.77	208.04	206.93	210.03	209.08	208.7	206.93	207.3	207.23	209.43	207.34	210.33	208.99	207.59	208.83	209.25	209.84	205.95	208.44	205.14	209.63
206.01	207.69	208.59	205.93	208.9	205.97	209.24	209.75	206.31	207.42	206.02	209.31	206.88	209.81	206.29	209.09	205.74	207.98	207.18	206.74	206.54	208.46	207.63	207.76	207.29	209.94	206.79	206.1	208.01	206.4	208.16	209.29	208.87	209.32	209.97	208.34	205.46	208.25	209.03	208.01	206.36	205.67	209.33	206.41	208.28	205.55	205.64	206.33	207.42	208.03
203.85	200.43	204.18	203.53	206.37	203.16	203.58	202.25	203.79	201.49	203.36	204.54	199.25	201.6	203.73	200.48	202.29	205.53	203.38	201.71	203.74	204.87	202.65	202.54	204.37	202.59	201.07	203.89	200.95	203.79	203.77	203.38	202.75	203.35	203.21	204.99	202.84	201.22	200.82	202.69	199.64	201.73	201.26	204.35	200.64	202.55	199.69	202.1	204.23	202.12
209.3	207.32	209.34	208.37	208.37	208.04	207.81	209.57	209.83	209.55	207.94	207.89	208.17	208.78	208.66	209.32	206.6	208.5	210.88	208.91	209.59	209.61	208.11	210.79	206.58	207.72	206.52	209.4	209.12	210.06	209.35	207.98	208.21	208	208.73	208.89	207.41	208.17	207.21	207.38	209.16	208.36	209.07	207.9	209.61	209.46	209.44	208.02	208.47	207.96
197.8	195.8	193.46	194.01	195.02	193.95	194.03	195.95	196.73	193.72	194.7	195.03	194.36	195.42	193.36	195.24	197.87	195.04	195.16	194.94	194.7	194.55	195.38	195.94	193.99	197.17	195.09	194.36	195.11	196.68	194.27	195.3	196.1	194.97	196.16	193.41	196.5	195.85	195.44	197.23	194.73	192.12	193.85	196.37	196.26	193.86	194.75	197.31	196.76	196.46
203.14	206.4	205.86	204.29	202.98	205.6	206.28	203.67	203.19	204.52	204.96	202.24	204.41	205.71	204.85	202.88	207.82	203.64	204.69	207.36	203.47	203.66	206.21	203.85	204.6	204.7	204.12	206.41	205.75	208.29	204.85	204.72	204.02	206.46	204.41	206.1	204.6	204.71	205.79	207.31	203.84	204.76	203.48	206.21	204.07	206.65	204.79	207.73	206.01	206.44
200.15	199.54	201.42	199.96	200.55	199.55	200.15	199.61	201.21	201.54	199.92	200.46	202.64	199.11	200.12	198.85	200.7	200.46	199.26	197.58	199.96	200.58	199.18	201.85	201	199.3	201.66	201.71	198.69	200.58	201.09	201.37	200.24	199	199.26	197.83	199.5	200.76	199.06	200.93	200.05	198.95	199	201.52	199.62	199.58	202.07	200.8	201.32	198.29
210.05	209.26	207.5	206.46	209.62	208.04	210.98	209.5	209.44	208.61	210.37	208.41	210.3	208.01	208.6	209.86	208.93	207.69	208.56	208.56	208.17	209.03	206.77	210.91	206.14	206.4	207.34	208.8	208.61	211.37	206.54	209.99	207.44	208.83	211.58	206.09	207.85	207.62	208.43	208.44	207.61	210.07	209.42	210.48	208.51	208.53	207.92	210.4	209.49	206.7
210.42	213.37	210.28	211.34	212.04	210.66	210.74	212.51	211.31	212.78	209.31	212.56	213.52	208.73	209.9	212.85	211.06	212.57	212.65	213.62	211.41	211.02	211.91	209.05	210.02	212.41	212.98	210.21	211.09	211.04	209.11	211.66	207.98	211.46	209.95	214.26	211.24	212.48	210.03	210.45	209.29	209.82	213.24	211.56	210.16	210.03	210.7	211.43	213.21	211.54
218.69	213.74	217.79	216.54	218.7	217.36	216.88	217.05	216.82	217.35	216.9	215.86	218.88	218.12	216.47	214.67	216.71	217.15	213.96	215.11	218.08	217.25	218.2	214.94	216.78	216.93	215.67	215.56	218.73	216.11	218.43	217.02	217.15	217.9	218	214.91	216.57	217.3	216.91	216.77	217.25	215.92	216.76	216.29	217.89	216.78	216.68	218.4	217.32	217.25
208.28	206.78	205.68	207.69	206.8	205.11	208.1	207.5	207.15	206.87	205.15	205.07	206.43	207.31	207.47	207.62	207.16	206.04	207.47	205.44	208.2	204.99	208.73	206.66	206.4	203.06	204.35	206.81	204.57	206.88	208.65	206.42	206.47	205.57	207.03	203.08	206.6	205.05	206.79	208.49	207.08	206.64	205.91	207.79	207.12	205.23	204.12	204.14	205.49	206.61
197.47	197.76	198.71	199.06	195.51	199.14	199.07	197.87	198.54	198.87	199.7	199.96	200.69	200.41	198.89	201.59	200.02	199.09	198.13	199.24	197.91	199.27	197.93	198.48	199.19	198.31	197.68	198.49	197.39	200.26	197.65	199.16	200.01	196.77	198.03	200.05	200.2	198.37	197.93	199.52	199.06	202	196.81	200.39	199.43	199.99	195.81	199.46	198.38	200.3
204.54	204.36	204.16	203.88	202.86	205.6	204.53	203.09	202.21	203.36	205.07	202.93	202.5	205.5	202.73	201.87	204.06	205.13	202.55	202.81	201.75	203.81	204.55	203.15	204.52	204.32	205	203.89	205.96	203.62	203.94	203.44	204.82	205.17	203.05	201	204.46	203.18	204.64	204.43	205	206.36	201.51	203.39	201.65	201.83	204.97	202.33	204.23	204.76
207.31	205.84	208.56	206.82	207.1	205.33	208.94	205.93	209.3	207.04	206.6	209.03	207.69	207.23	207.68	208.56	205.48	204.66	208.14	208.23	207.38	209.75	206.29	207.58	208.95	207.62	207.66	208.99	207.91	207.81	207.1	209.37	206.7	207.81	208.5	208.74	209.79	206.39	208.35	206.62	206.61	211.91	208.76	206.5	206.18	210.91	206.26	206.29	208.03	209.16
203.49	202.47	202.54	200.58	202.17	205.49	204.77	204.23	203.5	202.71	204.88	205.73	205.38	202.19	204.09	204.12	203.94	203.21	203.32	201.77	208.38	203.74	204.8	206.53	205.8	204.77	204.38	201.96	205.01	202.57	199.56	204.72	204.92	203.45	203.95	203.42	205.77	203.75	202.27	205.13	204.87	202.5	204.3	200.8	205.21	201.72	203.41	204.09	203.57	203.99
199.99	200.89	201.56	199.04	200.72	200.53	201.48	199.74	202.58	203.06	203.03	199.67	201.25	202.09	201.03	200.61	201.96	199.56	202.13	201.26	200.24	200.05	200.15	198.53	199.65	201.82	200.4	200.59	203.55	197.92	199.29	200.2	202.16	201.8	204.27	199.8	202.69	200.09	202.81	201.73	200.33	201.64	201.58	200.73	199.95	200.19	199.61	201.96	200.32	199.87
210.04	213.47	210.31	212.42	210.69	213.13	213.8	212.21	209.79	210.49	212.59	210.98	210.34	213.47	210.7	210.62	211.52	212.36	211.92	212.67	209.74	211.19	209.09	209.62	213.31	208.82	210.41	211.74	212.82	209.98	212.94	211.5	213.37	211.76	213.13	212.43	214.91	212.79	210.56	210.74	210.93	211.3	210.36	213.18	212.57	212.62	212.87	211.16	211.3	211.24
199.51	199.11	200.11	197.9	198.77	198.55	197.68	196.58	199.09	199.37	199.42	198.88	196.48	197.27	198.62	198.44	197.69	199.01	197.34	196.02	197.12	196.85	196.77	197.63	199.01	199.03	196.56	197.07	197.09	198.48	197.56	198.53	197.5	198.5	195.94	199.56	196.57	197.09	197.95	198.55	196.85	198.07	197.17	198.96	198.52	197.57	200.6	196.49	198.11	198.88
211.93	214.25	212.67	214.5	214.65	215.21	213.73	212.47	214.05	213.51	214.09	214.55	213.81	214.76	214.47	214.02	216.33	213.38	214.17	214.18	214.46	212.58	215.99	213.37	214.75	213.08	211.75	210.95	210.69	214.66	213.6	214.45	214.8	214.3	211.56	214.68	213.25	212.51	214.67	213.94	214.55	212.73	213.05	211.89	214.98	213.2	212.99	214.29	212.31	214.26
202.89	201.75	198.55	199.66	197.66	200.65	201.36	200.2	200.68	200.34	202.49	199.93	200.34	199.33	198.93	203.64	200.27	201.25	199.48	200.83	200.6	201.3	200.97	201.28	200.21	200.23	199.92	200.08	201.85	200.75	197.41	200.42	200.45	201.95	200.06	201.73	201.09	200.75	200.37	201.68	200.38	200.29	200.9	201.5	201.61	198.83	200.18	200.8	200.37	198.94
202.13	200.75	203.01	202.02	205.11	203.22	201.55	202.98	202.69	203.23	201.22	202.48	202.08	202.44	202.84	202.37	204.69	202.67	202.66	199.71	200.52	201.83	202.89	201.55	201.46	201.59	201.84	203.18	203.12	200.39	200.5	201.14	203.62	204.59	203.93	202.69	203.39	203.12	203.68	200.07	201.68	199.79	201.78	200.98	203.79	202.25	201.47	202.14	203.01	203.31
203.37	203.6	202.83	204.85	203.67	202.98	204.67	201.91	203.68	204.58	202.9	202.59	202.64	203.28	204.36	203.51	200.49	206.46	201.47	202.42	200.94	201.97	202.22	204.37	203.07	203.27	202.16	201.82	202.48	203.66	206.71	203.36	203.8	203.91	201.19	204.33	205.59	204.38	204.97	203.84	199.85	203.38	201.06	200.78	204.58	205.8	205.33	203.53	204.62	204.08
218.05	217.63	222.12	217.83	218.14	216.63	217.73	216.8	218.17	218.14	217.45	218.09	217.13	217.12	215.79	218.75	218.21	217	218.78	218.28	218.16	216.92	216.8	217.14	216.79	218.65	217.24	217.94	218.49	216.47	217.89	217.33	219.22	219.41	217.2	218.22	218.91	217.98	219.44	217.41	216.19	216.27	217.3	219.03	217.39	217.42	218.03	218.74	218.99	218.28
202.8	202.44	202.69	201.46	203.35	200.9	201.31	202.34	202.05	201.33	201.04	202.4	200.17	203.86	202.88	200.47	201.63	202.6	199.45	200.55	202.15	201.43	204.69	199.56	202.23	203.43	200.18	205.44	202.35	201.63	205.15	202.06	201.79	202.31	202.19	204.41	202.3	199.48	202.87	200.32	202.78	203.37	201.92	202.79	200.75	201.97	202.96	203.41	199.26	201.75
204.34	206.97	207.67	204.59	203.74	205.2	204.82	204	203.44	205.28	206.9	203.61	204.53	202.93	205.34	204.95	205.86	203.31	204.31	205.39	206.05	204.58	204.61	204.84	203.37	205.65	204.8	203.17	205.06	202.21	205.9	204.9	203.81	204.15	203.6	204.24	203.63	204.69	203.92	205.92	206.27	205.59	204.89	205.4	203.24	206.4	203.96	206.07	206.84	203.13
193.6	195.47	194.9	193.43	194.47	196.7	195.52	195.75	193.74	196.17	194.53	194.38	195.45	194.86	195.64	193.85	196.2	194.1	195.73	194.88	194.74	194.57	196.69	194.78	194.56	194.32	196.27	194.53	195.42	195.6	194.7	194.63	196.07	194.69	191.36	195.11	193.11	196.58	194.22	195.53	196.17	194.15	197.17	195.94	196.69	193.95	197.25	193.86	196.7	194.04
199.01	199.28	197.11	200.2	199.3	199.36	200.86	195.95	198.39	198.35	200.12	198.7	198.36	200.23	199.79	196.46	198.8	199.7	198.56	199.57	200.37	201.42	200.43	198.7	196.87	198.41	199.35	199.02	197.58	200.78	198.99	199.3	200.55	200.36	199.64	201.41	200.3	201.11	197.15	196.14	199.86	198.29	201.19	199.94	201.55	200.48	197.8	199.24	199.07	199.62
219.35	216.21	218.6	215.47	219.54	216.83	216.99	217.85	216.66	217.17	218.4	216.43	217.43	216.41	217.46	218.07	216.5	216.63	218.18	215.29	216.27	218.05	215.33	216.31	215.98	216.06	218.72	218.67	216.01	220.02	216.59	218.05	216.34	214.44	219.48	217.02	216.65	216.57	216.34	215.29	219.16	214.67	216.47	215.46	219.35	219.87	219.49	217.18	218.66	215.8
204.27	203.93	203.56	204.72	204.45	203.13	204.94	203.51	203.32	204.69	206.02	204.94	203.79	203.9	203.77	204.63	202.64	203.56	202.42	203.17	203.84	205.42	204.37	204.34	200.7	202.43	203.54	203.88	203.43	204.91	205.39	203.09	204.25	202.17	205.44	203.42	202.98	200.38	204.24	204.68	203.87	205.12	202.97	203.9	204.35	203.95	204.09	205.59	204.6	206.41
206.6	203.71	208.24	207.28	205.28	207.1	206.49	205.87	206.19	204.5	205.83	204.37	206.35	207.64	206.07	205.19	203.83	207.66	206.57	204.98	207.48	204.35	206.28	207.12	205.42	205.61	205.6	207.45	207.7	206.23	208.81	205.97	206.3	206.17	206.79	207.54	207.81	205.06	206.86	204.66	206.08	206.61	206.41	209.27	205.93	206.36	205.56	206.55	205.75	206.29
209.57	209.93	210.87	206.08	208.13	207.38	207.64	207.58	206.41	207.28	206.2	208.6	205.79	207.72	207.43	205.59	209.72	208.96	210.19	208.1	208.68	208.06	205.42	206.71	208.01	209.13	209.49	209.97	207.91	208.23	206.7	206.86	207.22	207.93	210.19	209.54	206.18	208.29	208.17	207.92	209.73	205.34	209.55	208.53	209.2	208.36	206.77	209.58	208.57	208.91
206.9	209.14	208.12	208.07	209.32	208.38	207.21	209.2	208.63	206.9	207.07	206.42	207.34	207.45	208.76	207.02	207.65	208.3	208.03	209.33	207.06	206.6	206.43	206.26	208.26	207.29	207.67	207.8	207.9	211.06	207.05	207.32	210.38	208.76	207.96	207.81	209.38	206.93	206.5	207.91	208.91	207.83	208.02	206.61	205.35	208.39	207.83	208.67	207.39	208.03
208.13	209.21	208.88	207.52	207.41	210.55	206.96	206.69	211.05	206.08	208.48	205.94	207.8	210.32	206.32	208.55	206.77	208.87	210.24	208.87	206.64	208.69	206.79	207.45	207.48	208.87	207.74	210.46	207.58	207.5	206.76	207.84	207.3	206.25	209.49	208.17	205.52	209.83	205.92	208.23	207.09	209.02	208.55	208.22	207.39	209.04	206.94	208.21	207.69	208.32
208.12	207.21	206.72	207.55	206.21	209.19	207.48	207.41	205.98	205.19	207.58	205.88	206.77	206.8	206.24	206.25	207.1	209.85	205.59	207.55	206.42	207.7	208.21	208.94	208.18	207.82	207.33	207.96	209.26	207.36	205.97	207.01	209.89	210.96	207.09	205.48	208.48	207.49	208.18	205.96	207.42	206.87	208.23	209.55	207.3	206.62	209.49	210.05	206.97	207.17
203.65	202.72	200.52	203.38	202.91	202.27	203.42	205.19	203.68	200.07	202.01	201.65	200.5	203.21	203.91	203.27	203.15	202.56	204.8	200.96	202.12	200.19	201.43	204.15	201.44	202.26	202.16	204.21	201.76	201.2	200.62	203.22	204.59	203.45	202.79	204.02	201.44	202.03	200.8	204.04	201.24	203.78	204.75	199.11	203.61	202.84	203.87	201.35	202.78	205.39
207.48	208.14	207.16	209.77	209.71	209.02	207.75	208.34	208.82	206.42	206.41	207.08	207.72	207.72	211.28	209.85	207.11	208.84	207.6	207.81	208.1	209.67	209.63	211.08	207.46	209.61	206.16	208.29	209.71	210.17	207.16	210.29	209.56	210.92	208.43	210.15	207.97	207.96	207.99	206.76	210.07	208.4	210.82	208.69	209.18	208.49	207.66	207.45	206.39	207.77
209.01	208.94	208.66	208.14	211.45	208.48	209.05	208.3	209.94	209.32	209.03	209	209.73	211.83	208.08	208.07	209.73	206.47	210.59	210.64	207.26	208.56	209.05	210.43	208.27	211.32	210.63	210.89	209.88	209	210.65	209.83	211.62	208.57	209.1	209.27	208.27	208.92	207.27	210.31	208.89	209.57	210.85	211.48	209.52	208.09	209.87	210.35	210.67	210.25
197.79	196.71	199.85	197.93	199.9	199.91	197.12	199.87	200.34	198.28	196.94	198.54	196.38	197.3	196.6	197.1	198.78	198.02	198.26	198.63	196.89	197.94	199.39	199.63	198.19	199.6	197.6	198.25	199.34	197.71	199.32	196.61	196.45	200.26	200.66	201	198.79	199.65	198.19	198.87	197.95	196.59	199.68	196.26	198.83	195.8	199.27	197.83	197.86	199.3
217.01	217.35	216.8	214.84	218.08	216.89	216.63	216.11	216.35	217.39	217.46	216	216.47	217.67	215.79	216.04	217.8	216.57	217.44	216.76	216.67	216.84	217.59	217.24	217.02	216.25	217.95	216.15	218.01	217.79	219.35	217.17	218	219.71	219.14	215.79	217.52	216.89	216.75	218.71	219.4	215.03	218.19	216.71	217.63	218.45	219.95	216.23	218.48	217.6
212.76	211.11	211.97	211.77	210.66	208.47	211.5	211.39	211.99	212.8	211.58	208.15	212.39	209.51	210.68	210.29	211.94	210.38	209.57	210.47	211.55	212.76	212.19	213.52	213.37	212.02	211.31	210.9	212.04	212.47	212.17	211.32	211.45	209.09	212.29	210.95	211.04	211.71	211.34	210.31	214.79	211.83	211.39	212.45	213.63	212.68	209.57	213.18	211.14	211.2
207.98	208.16	207.04	206.92	209.19	206.75	207.59	207.68	204.96	207.05	208.56	206.65	210.38	207.17	207.7	207.6	206.06	210.34	209.11	206.87	207.09	209.25	205.88	206.66	205.48	207.7	208.17	207.27	207.54	208.34	205.1	208.09	207.03	208.68	207.94	206.41	207.51	204.73	205.35	206.55	207.46	206.58	208.64	207.2	209.24	207.09	206.39	206.14	207.38	206.61
212.71	212.88	212.27	212.18	211.33	212.06	210.68	211.26	211.22	210.85	212.15	211.08	212.78	210.44	211.93	211.94	210.37	211.05	210.87	212.77	211.58	210.23	210.51	210.01	212.89	212.27	212.59	212.2	213.29	208.15	210.54	212.83	209.77	211.46	210.92	210.66	211.21	211.44	207.43	209.85	210.91	212.56	210.4	210.78	211.3	213.12	212.57	211.98	210.32	212.79
216.26	218.66	217.58	217.18	218.03	215.36	217.89	219.05	216.85	217.94	216.77	215.88	217.82	214.38	215.02	219.05	216.73	218.07	213.38	218.91	215.22	214.56	216.55	219.09	216.77	215.39	218.24	216.65	216.13	216.96	220.07	216.1	215.23	218.18	217.6	215.92	217.7	218.82	215.13	219.01	217.79	216.88	215.84	214.43	213.02	218.62	217.15	217.2	217.85	215.94
206.65	206.25	206.76	207.55	207.64	208.09	206.89	205.58	202.34	208.83	205.53	205.59	205.31	205.38	206.04	203.51	204.47	206.88	206.52	204.87	208.56	209	206.95	206.11	205.31	206.06	205.54	205.21	208.36	205.88	207.09	205.03	207.57	206.33	204.66	207.36	204.03	204.81	208.2	206.48	204.49	207.36	207.81	205.87	207.63	207.22	203.36	204.46	207.26	206.09
207.88	212.58	212.64	209.51	209.99	209.16	210.01	209.88	209.67	210.27	205.91	210.82	208.82	210.11	209.96	207.13	209.18	209.89	209.17	210.71	208.47	208.09	208.93	209.78	207.7	210.69	209.37	211.44	212.46	209.23	209.41	210.81	209.19	210.22	211.25	209.45	210.61	210.45	209.26	210.05	209.83	207.35	213.71	210.8	210.29	209.01	209.77	209.17	211.44	210.96
205.25	205.56	204.97	208	204.75	203.01	206.19	207.02	204.75	206.57	204.33	205.36	204.37	204.22	203.87	205.38	204.75	201.62	204	204.64	205.12	206	204.55	203.75	204.87	205.76	203.98	204.46	203.79	206.14	205.37	206.83	205.02	205.79	205.81	203.51	203.13	205.07	204.27	203.08	206.35	203.56	204.95	204.2	205.55	205.14	207.02	205.55	205.72	205.24
205.68	206.91	209.72	208.03	208.68	207.49	208.19	208.9	208.21	210.14	209.23	208.21	208.07	206.64	206.33	208.38	208.96	207.8	208.55	207.41	209.94	207.6	207.85	207.14	206.91	209.13	208.04	209.45	207.05	206.83	206.74	206.33	207.1	207.02	207.63	208.41	209.88	206.93	207.1	209.27	209.31	208.83	208.96	207.11	206.26	209.96	209.6	209.29	206.1	207.64
204.61	207.23	203.95	203.96	204.1	204	203.23	207.07	206.11	205.7	205.45	203.53	204.81	206.33	205.65	206.35	204.98	206.88	205.58	203.18	204.31	206.24	204.06	204.59	204.95	203.55	204.85	205.29	205.63	204.83	204.81	203.89	205.89	203.68	207.75	204.41	203.34	204.69	206.69	206.25	205.39	206.44	203.49	202.98	202.85	204.95	203.99	205.12	204.39	204.97
212.24	210.38	212.03	211.71	211.46	211.31	213.35	212.15	209.32	210.82	213.07	213.36	212.37	210.78	212.27	209.57	211.82	209.7	212.53	211.61	210.91	208.53	210.83	213.47	211.43	212.71	210.68	212.65	212.74	212.29	208.93	211.72	211.28	210.58	212.43	210.6	211.32	212.19	209.14	212.52	212.02	210.73	209.97	211.97	211.41	212.2	211.66	211.03	210.15	210.98
209.82	207.05	206.46	208.59	207.6	208.41	206.47	206.95	209.63	209.36	208.78	207.26	208.08	206.59	207.16	207.37	208.68	205.77	207.85	206.89	206.87	208.8	209.5	206.75	206.16	209.32	208.44	204.85	207.39	208.32	206.92	207.82	206.91	209.33	205.97	209.76	209.32	208.01	208.54	209.04	207.4	210.93	206.61	208.68	209.14	206.98	208.27	204.82	208.4	208.75
211.53	209.79	210.34	206.76	210.1	207.74	209.13	208.63	209.14	205.66	209.3	206.66	208.49	209.41	207.61	209.19	206.7	209.77	210.43	206.87	209.17	211.02	207.31	208.28	209.84	210.7	208.76	207.3	210.95	207.76	209.95	205.53	205.83	208.28	208.83	207.2	207.79	208.66	207.84	209.07	210.17	207.89	209.17	206.08	208.33	209.03	209.69	210.23	209.94	207.55
200.49	200.3	201.85	202.54	203.23	203.54	201.76	204.18	201.01	202.1	204.63	198.11	202.8	201.69	203.74	202.47	203.68	203.51	204.53	202.04	203.25	201.92	203.54	202.4	205.1	201.33	203.73	198.91	202.92	201.95	200.74	200.8	205.07	202.68	204.78	200.61	202.11	200.76	201.15	203.51	202.39	201.8	201.36	204.31	201.61	202.65	204.19	201.62	202.76	202.63
215.04	214.53	212.81	215.43	216.66	212.27	213.76	213.54	213.87	215.51	214.92	212.84	212.7	214.23	214.27	213.37	213.05	213.72	211.39	215.93	213.94	213.89	213.91	212.44	215.75	212.75	214.27	214.15	214.58	215.59	210.78	214.69	213.35	213.96	216.37	212.59	213.26	213.08	212.93	213.65	213.28	212.84	215.79	211.77	215.2	211.83	215.33	214.03	214.64	213.11
212.32	209.42	213.98	208.68	211.66	210.76	213.31	210.09	209.56	212.17	212.67	214.17	212.27	211.24	210.82	211.98	210.2	212.98	212.67	214.46	211.12	211.29	211.54	211.42	211.52	211.46	211.11	212.3	212.85	213.57	211.52	213.44	210.37	212.09	214.02	211.93	212.91	213.28	210.81	213.6	209.67	211.89	211.15	212.28	214.45	210.14	212.8	211	213.48	215.34
213.01	211.99	210	209.9	211.91	213.59	211.32	212.37	213.28	209.97	213.4	210.24	210.86	212.21	212.42	211.43	209.86	210.68	213.7	213.53	211.52	210.68	210.33	210.34	209.97	211.17	211.32	213.14	211.82	211.66	212.33	209.98	210.37	212.59	211.14	211.68	210.68	210.76	210.69	214.27	212.27	210.47	212.5	210.36	210.37	211.14	211.54	212.03	211.78	212.42
202.16	202.26	203	204.48	201.74	204.94	205.87	204.22	206.05	202.42	203.66	205.62	203.43	204.97	203.87	202.64	204.43	203.22	203.75	205.24	202.91	204.81	205.58	202.29	203.78	206.1	202.34	204.89	201.92	201.86	201.23	204.67	204.85	206.87	205.58	206.49	204.6	205.9	203.81	202.1	204.07	204.67	202.37	203.83	203.49	204.44	205.47	200.53	203.03	202.31
204.34	205.35	204.7	204.32	206.2	202.4	205.84	202.75	204.44	203.99	206.03	204.27	205.26	205.58	203.43	203.65	201.86	203.43	205.89	200.28	203.63	203.55	203.89	203.25	204.06	205.96	204.46	204.47	203.65	204.76	202.93	204.09	205.87	205.37	206.9	205.26	205.82	205.71	206.78	204.2	204.77	206.35	203.88	207.04	206.57	204.06	205.31	203.09	203.67	204.14
210.97	210.67	213.23	211.2	210.22	210.79	213.24	210.27	211.38	211.67	212.16	208.62	209.8	212.46	213.32	210.71	211.22	213.95	209.15	211.02	214.55	212.35	210.02	213.8	212.64	209.7	212.57	212.42	211.71	214.59	212.51	210.58	211.56	212.54	211.63	210.25	212.66	210.87	210.95	214.77	212.48	208.9	211.41	213.05	210.48	212.69	210.36	210.99	210.81	211.09
209.18	208.61	208.26	208.48	206.27	210.84	208.69	208.22	208.36	207.48	207.23	204.8	208.78	208.44	207.02	204.37	207.12	207.14	207.41	209.18	206.22	208.19	207.92	208.26	207.52	206.97	208.5	207.7	208.38	207.69	207.44	207.17	207.73	206.98	208.57	207.71	207.77	208.08	208.32	204.83	207.24	206.51	209.61	208.34	206.74	205.84	205.75	206.19	208.93	209.68
202.57	203.31	200.81	203.49	205.25	203.67	203.66	205.65	202.26	205.6	204.4	202.97	204.36	204.33	202.45	204.49	206.18	204.14	203.55	203.46	204.07	202.1	203.72	202.88	201.6	204.62	201.39	202.86	204.09	203.81	203.03	201.56	206.1	203.93	206.05	205.07	202.34	202.78	205.15	204.99	203.21	205.39	199.6	204.79	206.41	203.88	204.47	204.47	202.4	203.78
208.39	210.83	211.15	208.04	209.4	210.93	208.11	210.24	208.89	209.06	211.76	208.77	209.99	210.31	210.14	209.4	211.27	207.75	211.35	211.26	208.19	209.89	210.99	208.53	210.66	207.93	209.65	209.37	210.08	210.3	207.87	207.9	207.8	210.44	208.21	210.49	209.18	207.99	210.83	211.27	209.32	211.21	209.53	210.29	209.33	209.9	208.35	209.27	208.21	208.67
204.87	202.58	204.92	204.62	203.32	202.43	204.49	203.81	203.61	203.03	205.24	204.53	203.25	202	203.45	203.89	202.38	205.47	204.17	203.47	203.71	203.21	201.67	201.38	202.74	204.29	205.52	203.36	202.9	204.51	204.86	202.34	204.25	203.67	203.77	202.28	204.32	203.61	204.01	200.98	202.62	205.05	201.5	204.27	206.27	206.3	201.22	204.48	203.2	205.02
200.77	199.5	201.35	197.86	199.62	199.8	199.07	199.26	199.91	200.09	198.36	200.11	199.77	201.1	199.94	201.62	198.46	202.06	199.48	201.09	202.39	201.17	200.92	200.42	199.6	198.53	199.33	202.36	200.24	198.65	200.46	201.12	200.37	200.79	198.68	200.87	200.92	200.7	199.82	200.46	201.66	199.76	199.35	201.03	199.58	199.66	201.36	198.07	200.87	199.48
219.77	217.84	217.23	218.48	217.35	219.22	220.34	215.76	216.38	218.52	216.37	217.7	220.4	215.6	219.96	219.5	218.59	218.84	217.41	218.96	220.4	220.15	219.23	217.42	217.59	218.2	218.79	216.5	218.29	217.8	220.44	220.88	215.98	215.56	218.26	219.49	217.2	217.11	220.06	218.79	216.25	217.63	216.84	215.73	216.61	217.6	217.92	218.46	217.5	217.64
208.85	207.53	206.46	209.18	206.99	207.85	207.84	208.58	210.04	208.7	209.34	205.57	209.36	209.15	208.4	208.16	208.39	208.25	210.73	209.98	207.04	208.28	207.28	206.34	208.05	207.82	209.23	209.13	206.62	208.54	208.41	207.04	209.85	207.15	208.27	207.73	208.2	208.24	207.99	207.46	207.06	210.1	206.87	207.92	209.57	207.77	207.77	207.97	205.9	207.08
211.31	207.48	210.29	205.5	208.45	208.82	209.93	210.58	207.26	208.5	208.77	210.15	209.19	209.49	207.33	207.51	207.87	207.82	208.77	207.92	210.28	208.06	206.59	209.89	208.37	211.28	208.48	208.69	209.6	209.06	209.07	210.84	208.38	209.77	209.75	207.26	209.64	208.84	211.03	207.72	209.57	206.79	206.82	207.96	209.44	209.42	209.08	208.94	208.87	207.65
203.89	200.65	203.55	201.99	203.02	202.93	203.75	204.57	201.74	202.88	203.14	203.09	202.89	207.25	205.49	203.19	203.04	202.58	206.24	200.35	204.28	203.56	204.48	202.49	201.88	203.05	203.76	204.57	203.26	204	204.38	203.56	199.85	203.35	200.05	203.42	202.16	205.74	204.32	206.09	202.39	200.63	201.5	204.61	201.63	204.66	203.32	201.04	204.43	202.88
210.35	208.7	209.39	208.23	207.12	209.64	209.73	208.26	210.05	210.19	208.39	208.81	209.3	208.36	205.88	208.3	208.54	209.52	210.1	210.65	208.45	210.3	208.53	208.88	211.15	209.8	208.79	205.72	208.75	209.31	209.03	210.15	210.01	207.83	210.22	208.78	208.93	211.02	210.52	209.23	209.04	205.76	208.72	206.9	208.89	207.34	208.83	206.8	208.88	207.53
201.33	201.55	202.15	200.08	201.49	199.91	200.63	200.15	201.3	200.47	200.37	201.58	201.26	201.03	201.59	200.61	201.78	202.77	202.02	202.25	200.99	200.16	201.85	202.05	203.7	200.47	201.36	200.17	200.75	198.52	203.85	197.14	199.82	201.86	200.99	202	203.06	200.57	200.19	203.12	200.68	201.31	202.52	202.85	200.44	201.45	199.24	202.05	203.63	201.09
206.3	205.98	207.52	207.84	207.47	206.74	209.11	205.12	209.84	209.1	206.61	207.97	209.74	208.39	207.77	205.43	207.43	209.24	207.25	206.76	206.88	206.91	207.5	205.61	206.93	206.93	208.13	210.18	207.99	207.02	209.64	206.04	207.99	210.2	209.28	206.92	205.2	205.73	206.45	206.91	208.83	207.18	208.84	209.94	207.98	208.53	205.45	208.47	208.96	210.35
205.08	204.29	204.41	204.13	203.68	202.77	203.21	202.59	202.82	202	203.27	199.95	203.18	202.83	204.32	201.39	201.97	201.69	202.03	205.66	202.77	203.16	202.32	201.06	200.13	201.3	203.2	199.07	203.84	202.48	201.89	201.08	203.21	201.12	201.21	202.3	205.68	200.95	202.55	202.23	200.98	201.87	202.9	202.15	202.36	202.64	202.14	204.18	202.99	203.6
208.95	207.02	209.14	208.12	211.59	208.42	207.11	210.45	209.54	207.5	209.04	208.79	209	207.31	208.14	207.93	211.36	209.94	206.4	208.52	209.37	208.9	208.9	208.46	206.9	207.93	209.54	209.35	209.51	208.06	205.79	208.41	209.09	210.38	206.72	208.86	208.25	210.11	206.95	208.03	207.01	209.53	207.83	209.19	206.95	205.68	207.79	209.09	209.79	208.38
209.75	208.4	207.35	209.57	210.47	209.12	210.72	209.82	210.5	207.67	210.2	209.25	208.89	209.39	211.1	208.82	208.18	208.79	209.05	208.54	208.3	207.11	210.3	206.76	208.96	209.47	207.61	206.73	209.93	208.23	207.03	209.65	210.21	210.97	210.01	207.91	208.37	208.57	210.38	209.37	211.19	208.73	207.18	208.52	209.12	209.33	208.25	209.51	207.38	209.86
201.74	202.62	204.09	201.86	202.81	203.19	202.44	202.11	201.21	202.4	205.29	203	201.5	202.88	202.63	202.73	203.35	201.41	202.04	200.63	203.31	203.31	205.9	204.79	203.78	202.57	202.04	203.3	202.09	199.56	203.21	203.4	202.2	204.4	202.98	203.25	203.37	203.76	201.55	201.07	201.61	201.71	200.41	203.15	202.4	202.12	202.6	202.38	203.92	204.73
211.94	210.72	212.42	209.03	213.32	211.73	210.71	211.61	214.37	211.59	211.02	211.4	210.77	209.55	213.95	210.39	211.04	211.79	211.34	210.37	212.1	210.64	211.72	212.79	212.24	211.5	214.47	211.84	211.82	213.17	213.11	212.23	211.14	211.72	212.61	213.4	212.2	211.71	211.11	213.65	214.27	211.01	211.44	211.76	210.45	211.52	212.36	212.47	210.68	212.81
206.46	208.74	208.25	210.14	208.4	210.74	209.33	210.79	209.91	209.7	207.72	208.61	209.3	208.68	209.76	203.76	208.59	209.85	206.43	208.18	209.59	209.21	208.9	208.28	210.18	209.55	208.13	207.64	208.56	206.88	207.66	209.34	207.37	206.82	211.09	205.68	209.18	208.31	208	208.52	208.3	207.66	209.9	210.36	208.69	206.42	210.21	209.22	207.14	207.36
202.45	203.54	203.44	203.09	203.59	205.22	203.98	204.01	205.02	207.6	203.33	205.31	204.76	205.77	205.81	206.72	205.94	205.66	208.09	206.22	205.94	204.12	204.32	205.76	203.01	205.6	206.16	203.16	206.16	206.2	206.42	204.94	205.3	205.37	206.07	204.3	205.27	205.9	205.91	203.49	204.16	205.02	206.17	204.3	204.11	205.44	205.57	205.95	206.5	207.23
215.08	215.56	218.16	216.88	216.31	217.05	217.49	217.07	217.07	217.57	215.92	216.34	215.3	218.89	217.47	219.49	218.07	218.52	217.39	219.24	217.34	218.8	215.15	216.91	216.76	217.66	218.67	215.21	219.16	215.75	217.25	215.63	218.9	214.3	215.69	217.51	214.5	217.36	216.29	218.02	217.78	219.52	217.86	216.41	215.69	216.73	218.02	215.28	217.81	215.23
208.9	209.77	207.9	210.09	208.25	207.63	207.4	208.42	209.1	209.1	208.68	206.51	209.22	208.54	207.64	213.11	208.34	208.51	207.23	206.18	209.12	207.64	210.62	208.38	211.99	205.89	209.55	208.31	208.91	208.74	210.18	209.08	208.88	207.4	210.01	206.61	209.21	209.75	208.59	211.1	212.61	208.19	206.76	205.54	209.36	207.86	212.23	210.8	207.8	209.1
199.07	200.07	199.91	201.88	199.65	201.72	198.35	202.73	200.64	197.4	197.14	200.5	201.25	201.03	200.65	197.75	201.63	201.37	198.85	198.84	198	198.81	198.35	199.25	202.08	199.05	198.58	201.86	197.58	199.1	199.17	200.36	200.4	199.61	199.9	199.41	200.02	198.74	201.73	201.01	196.39	198.55	199.6	202.19	198.39	199.08	200.84	196.18	199.09	201.27
201.98	202.3	200.06	201.76	199.47	201.34	202.34	202.61	201.72	204.12	203.32	202.95	203.36	203.44	202.62	203.32	200.97	200.26	199.75	202.71	201.05	201.22	203.71	200.55	201.92	204.43	204.62	202.55	201.94	204.58	203.05	203.15	202.57	203.34	201.72	202.76	202.62	203.88	202.33	202.93	203.55	202.47	204.65	200.88	203.45	202.67	203.57	202.67	202.71	203.11
205.11	202.16	204.59	201.66	202.56	202.56	205.1	203.91	205.27	204.3	206.06	201.01	204.91	204.99	203.75	205.35	203.38	201.71	204.7	204.74	204.52	202.69	204.16	205.03	203.92	203.37	206.02	205.04	206.19	205.01	204.59	204.53	201.43	205.46	204.17	203.38	203.48	206.63	201.62	203.98	203.93	204.3	201.9	203.46	203.14	204.28	204.23	201.62	201.23	202.79
204.6	200.22	205.01	204.36	206.49	203.43	204.31	202.66	202.94	205.78	203.93	203.53	203.2	205.61	204.91	201.84	204.09	202.9	203.43	202.76	204.92	203.06	205.91	204.9	202.39	201.91	204.58	204.19	205.8	202.3	204.88	201.91	205.95	206.18	203.69	204.91	201.55	204.14	203.63	205.03	206.69	204.77	204.06	205.36	203.5	201.81	201.93	204.13	202.19	202.19
206.5	210.14	209.85	207.74	209.13	207.46	208.17	206.71	208.6	207.96	208.17	206.66	206.4	207.15	207.1	208.79	207.65	207.04	207.24	209.27	206.99	205.9	208.92	210.28	206.13	207.45	207.17	208.64	208.3	207.62	207.28	204.59	207.73	210.59	207.93	209.74	207.95	209.3	205.52	206.71	207.54	209.18	205.91	208.39	209.09	207.83	207.17	205.75	208.05	209.71
211.45	212.88	212.22	214.51	211.78	211.61	212.51	211.59	213.46	212.85	212.94	208.3	211.25	212.13	211.34	210.99	212.01	213.38	211.64	210.59	213.06	212.62	209.69	212	212.69	212.86	213.05	212.9	211.56	211.91	211.69	210.9	212.94	210.66	213.2	209.36	212.02	209.76	213.62	210.78	211.98	212.02	212.34	212.31	210.88	210.5	214.74	213.51	211.24	211.44
208.03	209.44	206.75	209.88	209.58	207.37	209.64	208.71	207.37	208.97	204.6	207.86	208.96	208.82	207.44	209.06	208.21	207.19	207.28	208.13	209.84	207.24	209.11	208.03	208.29	209.82	209.01	209.44	209.04	209.01	209.29	208.76	208.7	210.36	207.69	208.47	207.83	209.51	209.01	209.16	208.9	208.09	209.35	207.82	209.29	210.12	210.04	209.05	207.36	209.91
204.38	205.36	205.6	203.74	205.13	202.67	202.88	203.95	203.4	205.15	204.73	202.16	204.47	204.4	204.76	207.11	203.2	204.03	203.12	203.17	205.98	203.59	203.61	206.94	204.26	203.66	203.02	202	204.89	204.43	203.41	205.5	203.69	203.31	202.48	205.03	200.92	202.3	202.7	201.25	204.53	205.14	203.67	204.25	204.27	203.6	203.72	201.83	203.38	203.04
200.8	197.92	201.51	200.22	198.47	198.71	199.89	198.4	196.15	200.78	198.32	199.43	199.54	199.12	200.16	198.7	200.99	198.91	198.84	199.22	199.45	198.84	200.16	200.08	199.59	198.91	199.51	198.49	200.46	200.7	200.86	200.64	201.03	199.89	199.89	198.95	201.28	198.19	198.21	200.03	198.31	198.52	197.87	195.71	198.91	201.21	198.82	199.88	199.41	196.19
193.8	194.24	194.08	194.74	194.08	192.8	195.87	193.88	191.48	194.57	194.43	195.3	196.17	194.9	191.94	193.46	191.08	195.84	193.96	194.38	193.78	192.9	194.76	193.28	193.02	195.42	195.5	194.98	195.67	192.72	192.79	195.55	193.38	193.27	195.42	196.21	195.67	194.54	193.97	195.74	194.88	194.96	196.41	194.05	193.88	193.77	193.47	194.67	194.45	193.96
208.52	206.82	208.75	206.11	208.36	207.58	208.57	205.69	205.56	206.5	205.8	208.16	206.69	204.92	205.96	208.88	209.16	207.94	205.83	205.81	207.18	206.82	209.25	207.25	208.04	210.77	209.27	207.35	210.94	205.81	208.03	206.53	207.28	205.93	207.99	208.98	206.9	208.46	207.31	208.24	209.29	207.42	206.24	206.5	208.43	209.62	207.2	207.87	209.44	209.13
207.7	209.52	208.72	208.23	208.22	205.21	208.47	205.47	209.31	209.96	210.14	208.17	205	209.18	209.97	209.42	209.23	211.58	208.05	209.02	211.04	205.05	209.37	207.73	210.83	209.26	210.62	211	208.06	208.53	211.6	208	211.36	209.93	208.15	207.76	211.15	208.02	211.03	206.67	208.42	209.01	209.54	209.75	208.24	210.4	212.07	211.06	208.53	209.58
219.7	219.55	216.63	219.43	217.25	217.1	217.67	218.23	216.07	218.83	217.79	217.77	220.05	217.4	217.97	217.78	217.24	218.52	217.62	216.8	216.53	216.85	217.57	220.42	217.16	217.32	218.27	218.12	216.1	217.75	216.24	215.44	219.33	217.62	214.46	217.61	218.96	217.64	219.07	218.76	216.68	217.69	214.75	219.79	216.82	219.6	218.87	216.19	218.48	217.69
193.63	196.49	194.64	194.62	193.21	196.23	196.08	195.25	195.82	194.87	195.46	199	195.02	193.96	195.73	194.55	193.22	195.64	194.89	194.88	192.51	194.68	195.23	198.56	196.25	195.21	196.5	195.39	195.22	194.83	197.44	194.42	195.36	196.26	192.97	194.51	196.34	193.37	193.64	196.24	196.19	195.39	194.56	193.58	195.18	194.27	195.8	194.65	195.8	193.49
202.54	204.33	202.88	204.38	204.52	204.19	203.32	201.23	202.77	202.88	201.05	204.16	204.21	203.73	202.47	202.06	201.85	204.44	203.34	202.88	203.83	201.87	203.09	202.49	201.64	203.33	202.73	203.33	204.29	201.85	202.16	202.82	203	203.54	206.26	202.52	203.28	204.54	204.56	203.69	203.64	202.5	204.64	203.14	203.95	202.61	205.13	201.7	202.2	203.96
217.64	218.38	215.9	217.63	219.55	216.19	218.01	218.16	215.38	216.9	216.94	218.09	217.5	215.02	217.12	214.83	218.11	215.97	218.78	217.42	215.92	214.72	216.46	215.16	218.22	218.35	218.09	215.42	216.23	215.19	216.85	217.26	214.6	214.65	218.32	219.07	217.61	218.51	215.19	218.78	217.33	214.57	216.09	216.62	216.72	217.78	216.14	217.73	217.59	217.49
198.91	198.19	200.19	197.76	199.54	199.78	198.38	199.44	201.08	200.28	199.44	197.83	199.13	199.56	201.11	200.24	200.46	200.28	197.53	201.12	196.93	199.79	200.54	201.82	199.03	196.56	200.41	200.17	199.86	198.29	199.3	197.61	198.73	197.5	201.82	197.58	198.32	199.03	202.15	202	200.83	200.12	198.09	199.2	197.31	199.61	199.27	200.86	198.29	199.62
210.12	207.2	207.61	208.57	205.74	206.33	209.87	206.61	208.55	207.71	206.85	207.25	208.18	206.16	208.39	206.29	206.72	205.72	205.96	209.59	208.16	207.65	208.09	207.41	205.88	208.37	206.99	207.3	205.37	206.56	209.62	209.22	207.02	207.37	210.66	207.57	207.88	207.65	208.3	205.2	208.68	208.59	209.41	206.47	208.96	206.55	208.59	207.97	206.87	208.89
203.21	201.98	203.7	202.35	204.1	202.01	203.19	201.63	202.44	200.23	201.28	200.47	199.54	203.16	204.5	203.54	201	201.06	201.31	201.46	203.33	201.72	202.2	203.59	202.87	202.45	203.66	200.09	202.24	200.7	201.72	203.11	200.56	203.14	205.1	202.2	202.43	202.51	201.78	203.46	202.69	202.33	201.53	202.43	203.04	201.35	203.15	202.11	203.29	204.02
202.69	204.95	205.97	204.23	204.18	203.41	201.17	202.87	204.3	203.6	202.03	204.17	202.59	204.15	203.6	203.37	202.7	202.2	203.62	203.86	203.53	201.63	205.27	203.48	203.76	203.16	203.72	203.19	206.63	203.97	202.28	203.19	202.35	202.33	205.3	203.97	203	203.05	201.79	202.74	203.91	202.09	204.9	201.4	204.07	202.66	203.17	205.11	204.8	203.37
211.53	210.76	212.92	212.48	211.61	211.77	212.79	210.46	212.28	211.65	210.76	211.48	209.3	211.16	212.85	213.09	211.04	211.95	212.65	210.61	213	211.49	213.91	211.36	211.56	212.75	213.14	213.19	211.53	213.14	211.82	210.34	214.4	213.3	211.84	209.57	212.37	212.82	210.95	211.75	212.45	210.66	211.62	211.41	211.84	210.18	213.21	209.39	210.07	212.57
209.97	211.05	209.99	206.86	208.87	206.62	208.77	207.94	210.17	207.35	209.63	209.57	206.68	209.88	209.95	208.35	208.42	207.11	209.36	209.22	207.55	208.74	212.12	208.03	208.7	211.81	208.81	210.47	209.82	208.95	207.61	209.37	207.56	207.77	206.86	207.69	207.61	207.41	207.98	208.78	210.61	207.24	208.09	209.27	208.22	208.48	207.94	209.91	208.45	209.48
207.43	208.62	208.86	211.56	207.4	209.09	212.07	209.3	208.86	209.57	209.77	208.39	207.06	208.13	209.32	208.24	210.3	207.99	207.51	207.72	207.61	207.52	207.59	207.91	208.06	210.37	209.05	208.7	208.61	209.5	209.32	208.1	208.09	210.01	209.26	208.95	210.7	211.97	210.25	206.43	209.52	210.11	211.44	209.53	208.48	210.66	209.5	210.52	209.32	210.04
210.34	206.24	209.69	210.11	210.04	208.1	209.24	208.01	207.68	207.47	209.19	209.78	208.08	209.89	208.86	210	209.11	207.88	210.71	207.33	208.06	209.33	209.92	209.11	208.41	208.6	207.64	209.46	206.78	208.74	208.6	207.4	208.4	207.82	208.68	208.06	208.42	208.91	206.42	208.7	209.54	208.3	207.62	207.41	209.08	207.12	209.4	208.7	207.05	210.47
204.56	205.95	202.98	204.55	205.58	204.33	204.27	203.63	203.51	204.5	204.31	203.42	205.64	206.64	205.62	204.81	207.13	204.91	205.53	205.47	208.13	204.65	205.77	205.41	205.04	205.1	202.61	206.34	204.92	203.79	205.02	202.39	202.95	206.38	204.78	204.51	204.6	204.15	205.91	202.79	204.18	206.41	204.48	204.57	205.39	205.9	205.83	205.39	205.35	204.09
208.23	208.43	210.08	208.46	205.79	210.52	208.95	209.38	207.19	207.56	208.32	209.68	208.32	207.56	209.53	207.31	210.02	209.21	207.69	209.27	208.96	210.44	208.99	207.17	210.08	210.14	208.62	206.68	207.67	209.41	207.35	208.15	207.44	207.45	208.28	208.71	209.48	208.69	207.94	206.4	206.51	208.31	209.23	205.9	209.52	209.67	210.18	207.1	209.38	211.74
207.05	208.99	208.2	209.61	207.46	207.83	211.92	208.18	209.16	209.55	207.76	207.86	210.67	208.35	206.5	208.24	209.03	208.93	210.89	210.2	208.79	208.67	209.35	209.35	209.38	207.82	209.74	209.85	207.66	207.14	207.99	208.11	206.82	209.6	209.62	207.09	209.08	206.71	208.91	207.61	209.14	208.4	209.65	209.1	210.04	207.8	208.89	208.79	208.27	209.78
211.28	208.13	211.63	210.11	207.99	208.17	207.55	209.95	209.04	207.15	208.33	209.34	209.83	209.67	209.36	206.21	208.8	211.23	206.44	209.03	206.79	208.4	209.13	209.79	207.79	208.29	210.1	208.99	206.92	206.83	208.73	207.57	207.98	209.43	210.32	212.36	209.15	210.89	208.05	206.8	209.04	209.87	209.18	210.7	208.88	209.5	206.81	208.26	209.66	208.53
217.98	218.49	216.65	218.83	217.93	219.52	218.25	217.83	217.34	220.6	220.09	219.16	217.86	219.26	217.22	214.99	216.55	216.74	215.62	219.26	217.18	216.35	219.41	216.07	219.08	219.45	216.25	217.89	216.58	217.31	219.07	218.67	218.93	217.91	215.85	216.87	219.49	218.17	218.1	218.39	217.53	218.69	217.05	218.11	215.26	219.95	217.73	217.5	217.74	218.48
217.23	216.84	215.79	220.02	219.56	217.47	218.96	218.01	218.49	217.9	217.55	218.35	216.98	216.55	215.16	218.83	219.38	220.4	215.59	216.43	218.02	218.31	218.42	218.42	218.98	215.95	218.16	218.08	219.56	217.68	219.46	219.27	218.26	217.53	218.56	218.93	216.91	216.21	216.87	219.16	218.3	218.71	219.13	217.19	217.21	218.22	216.53	219.44	218.38	216.51
211.09	212.05	212.26	211.6	210.47	210.92	212.28	210.78	212.46	213.25	213.15	212.25	211.68	212.74	212.31	210.93	212.81	212.51	213.27	211.69	210.78	212.81	209.27	210.89	212.89	213.09	209.61	212.27	209.67	211.28	213.99	210.8	212.43	210.9	209.23	211.26	213.17	213.47	210.89	212.38	213.51	212.03	210.2	212.29	210.88	212.66	211.51	213.58	212.12	210.36
198.73	200.38	199.5	199.1	198.67	200.85	199.25	199.74	199.81	199.61	197.86	196.85	198.1	200.17	197.45	198.71	201.26	199.33	200.8	196.85	196.5	200.26	197.94	199.9	199.5	196.87	201.96	199.63	200.81	198.06	201.09	199.88	200.91	201.2	201.64	201.16	195.93	197.82	198.74	199.01	199.02	199.97	198.82	198.95	200.05	198.85	198.73	198.17	198.52	198.95
211.26	210.76	210.26	209.94	211.44	213.87	210.31	210.47	211.53	212.46	210.45	210.13	211.28	214.15	210.31	211.51	213.16	213.47	213.48	213.44	213.28	212.24	211.18	212.01	211.18	208.5	211.49	212.38	211.52	213.22	212.59	212.85	212.34	215.56	212.23	213.05	209.77	212.19	213.8	211.9	211.19	210.89	209.17	213.04	211.97	210.1	213.32	212.39	213.26	210.26
207.61	207.34	209.19	205.41	207.62	207.6	208.12	208.14	211.75	210.56	206.59	209.48	209.55	208.96	209	210.84	208.69	212.95	208.5	209.37	208.46	207.64	206.56	208.22	209.88	210.67	209.01	210.91	208.13	208.57	207.9	208.51	209.31	208.37	208	207.57	210.03	208.47	208.13	208.92	208.43	210.44	211.11	207.05	207.29	209.02	209.03	207.05	207.36	209.9
207.59	205.88	207.15	206.32	209.11	208.31	209.35	209.14	207.02	208.63	206.35	206.73	207.2	206.71	207.81	207.61	209.75	205.66	207.71	207.34	207.56	209.75	207.82	208.07	209.03	207.13	206.83	207.77	207.45	208.37	206.85	205.41	205.98	208.46	209.37	208.34	209.42	206.23	208.77	208.36	208.36	207.42	209.16	208.5	208.18	209.16	207.56	210.75	207.97	207.44
203.09	203.94	203.89	206.21	202.12	203.56	203.21	201.4	203.28	202.97	204.33	202.73	204.56	201.25	203.82	201.41	204.17	203.48	202.76	205.86	204.19	203.56	204.01	204.34	204.12	204.07	203.01	202.04	205.64	203.47	203.55	202.71	203.13	202.46	204.59	203.04	207.74	205.53	203.6	203.97	204.15	205.51	204.2	204.77	203.54	203	202.31	205.02	204.96	204.16
207.4	210.41	208.31	208.1	209.53	205.92	209.72	210.18	208.14	208.33	208.56	209.39	210.56	207.17	205.74	208.5	209.86	209.27	207.5	207.11	208.9	209.64	205.13	208.18	207.4	209.02	206.82	208.9	208.81	210.65	210.21	208.99	209.9	206.18	209.48	209.53	209.29	207.57	208.22	208.17	208.45	210.23	206.94	210.44	206.31	209.81	208.36	209.04	208.18	207.68
203.82	204.39	203.95	204.49	202.63	205.36	204.33	205.25	203.19	205.67	204.16	203.09	205.64	204.17	203.42	202.1	203.52	203.47	201.57	201.53	203.42	204.73	204.24	204.69	202.51	205.74	203.37	200.95	205.16	202.91	204.21	203.36	205.44	200.05	205.26	201.44	202.32	203.3	203.71	202.82	203.37	203.6	203.12	203.68	204.3	204.12	203.96	201.49	202.62	203.18
199.08	198.26	197.09	199.93	195.97	197.58	198.21	198.47	197.95	197.1	197.01	197.77	199.17	197.66	198.17	197.25	198.59	197.97	198.36	196.83	196.77	196.63	198.61	197.35	197.27	195.84	199.55	199.81	197.11	195.9	199.94	198.36	195.5	196.95	197.82	198.5	199.22	196.74	198.25	200.75	196.72	200.23	198.97	196.95	196.75	197.66	199.21	198.69	197.85	196.31
208.18	208.79	207.82	209.11	208.8	208.21	208.33	208.27	207.73	207.34	207.36	207.96	206.02	205.35	207.4	210.22	206.14	208.33	207.67	207.37	208.27	208.08	208.03	205.84	208.86	208.06	207.29	207.29	208.88	207.75	206.59	210.42	209.23	207.73	208.02	208.65	209.07	208.83	207.68	206.59	206.04	209.45	205.3	207.45	208.32	207.09	210.02	208.48	208.9	210.78
210.37	210.05	205.65	210.02	210.35	207.56	208.85	207.52	206.76	210.74	207.34	208.56	207.97	206.5	209.75	210.94	208.54	209.67	208.53	208.81	208.76	210.53	207.76	209.54	209.41	207.11	208.05	207.62	209.46	209.8	206.86	209.43	210.21	208.59	210.92	210.46	208.8	210.02	208.64	207.56	208.78	207.57	209.7	208.17	205.32	208.47	208.68	210.03	210.62	209.1
204.38	202.92	202.43	203.61	203.91	202.29	204.81	203	205.89	203.97	201.47	204.29	200.83	201.82	202.32	204.96	205.92	203.04	201.99	202.65	203.59	205.01	199.92	206.66	201.1	204.19	204.61	204.25	205.77	204.71	202.92	203.12	203.28	204.84	203.33	203.62	203.49	204.21	202.43	202.58	204.92	199.4	204.25	203.76	205.26	201.3	203.34	203.9	202.23	204.25
208.57	208.83	207.43	209.34	207.93	208.62	208.72	207.12	209.43	208.9	209.91	208.88	209.88	206.93	209.64	206.24	207.93	207.67	207.2	206.87	208.15	208.14	208.87	206.11	207.26	207.21	209.29	207.09	207	210.42	209.11	207.87	207.23	210.29	208.2	208.78	210.64	208.7	208.47	211.11	205.51	207.17	209.28	208.83	206.29	207.76	207.54	207.23	209.62	209.27
219	217.71	218.4	216.05	219.12	216.94	218.72	217.54	218.01	216.19	219.56	217.81	217.92	219.34	216.07	218.17	217.86	215.84	218.02	220.07	218.22	218.49	219.66	218.69	218.37	218.38	217.94	216.58	216.9	218.11	218.6	217.04	218.12	217.4	218.13	218.07	217.82	215.74	215.86	216.93	216.98	219.13	218.88	218.44	217.87	218.4	218.38	216.96	219.61	218.19
209.75	209.76	208.07	210.4	209.67	210.09	208.78	212.88	209.33	209.65	208.07	208.52	207.56	210.03	208.91	207.5	208.74	211.72	209.05	210.41	208.47	211.12	210.86	209.77	211.18	208.54	209.11	209.03	211.36	207.32	211.45	209.34	209.92	208.4	209.22	211.35	209.41	209.62	208.9	209.7	207.33	208.69	208.11	210.12	209.2	208.08	212.18	208.58	208.56	209.25
207.23	206.82	206.91	206.88	208.42	207.98	210.65	206.16	208.06	208.56	207.29	205.81	207.73	207.73	209.05	209.87	209.8	207.42	207.31	205.94	208.85	208.38	208.66	210.63	209.7	209.79	208.68	208.33	210.1	207.6	208.28	209.54	212.83	209.54	208.95	208.61	208.39	209.78	207.7	207.69	208.37	209.42	209.62	207.01	207.85	207.28	209.82	209.74	208.47	210.82
196.71	196.15	199.34	197	197.64	197.08	199.05	198.7	197.86	198.04	196.18	195.28	197.26	195.82	196.75	197.42	198.17	197.35	197.52	198.36	199.72	197.92	198.86	197.39	197.92	197.23	195.27	197.94	197.19	196.95	198.14	197.13	196.93	197.92	195.14	196.91	198.07	198.03	197.26	197.85	199.99	197.69	196.72	196.73	198.09	196.94	197.11	197.8	199.23	200.37
204.12	202.12	205.19	203.61	202.76	204.71	200.89	206.57	204.36	203.78	201.66	202.91	201.83	203.02	202.65	204.24	202.3	202.41	203.12	202.02	205.65	201.99	202.92	204.54	202.58	203.79	202.01	202.62	203.36	203.38	203.23	204.14	202.99	204.83	201.74	199.64	201.79	204.31	203.57	205.76	204.24	203.11	204.9	202.26	201.86	202.93	202.81	203.79	202.53	202.37
210.99	208.9	208.57	209.72	209.38	209.4	212.47	209.53	210.12	208.82	209.7	209.56	210.16	208.45	211.04	208.74	208.28	209.98	210.01	210.52	210.73	210.1	211.46	209.98	210.68	212.32	208.87	210.05	209.32	208.25	210.06	209.38	210.34	210.68	209.92	207.65	212.77	210.49	209.57	210.89	208.74	209.39	212.47	207.47	210.22	211.53	209.01	208.41	210.68	210.11
207.96	208.79	208.52	207.34	210.37	207.31	209.18	208.52	207.68	206.75	208.44	208.13	209.64	205.25	206.31	208.91	209.1	207.26	207.58	209.98	208.11	209.57	207.26	208.62	208.71	206.6	206.49	206.02	208.13	208	209.21	210.06	208.59	207.05	207.19	208.55	206.79	208.37	206.73	206.15	209.89	209.03	207.3	208.34	207.27	207.06	206.63	207.27	207.54	209.21
208.3	207.14	206.54	206.84	204.41	209.25	206.09	208.84	207.44	204.88	206.98	207.68	206.88	207.63	206.8	209.23	204.79	205.99	208.02	206.05	206.9	210.19	207.61	209.08	210.81	205.74	207.23	208.97	209.84	210	207.44	207.48	204.81	208.58	207.3	208.59	207.39	208.06	207.39	208.39	207.09	208.14	208.35	209.9	208.17	207.3	207.33	207.25	207.85	208.15
210.96	208.85	210.41	208.81	209.65	210.4	209.39	208.18	207.64	208.82	209.52	209.55	208.9	210.2	207.48	211.69	209.57	210.26	211.2	209.4	211.61	210.19	208.08	207.09	208.57	209.57	208.46	211.13	208.01	208.9	208.66	209.98	209.67	209.98	210.67	211.1	209.94	209.84	210.42	209.38	208.45	210.39	210.32	208.87	211.37	210.72	209.62	210.76	210.35	207.15
218.52	215.28	217.1	218.36	218.17	215.91	216	216.36	219.45	216.98	215.88	214.46	217.53	217.94	216.21	216.75	217.8	215.82	215.33	216.41	215.8	216.83	217.03	217.51	214.24	215.42	217.93	218.81	216.42	218.32	216.2	218.72	215.96	217.67	217.15	218.09	215.51	216.29	218.29	216.98	215.38	215.33	216.9	214.87	218.08	217.76	215.1	216.48	217.53	217.62
192.88	191.04	195.1	193.04	193.13	194.52	195	195.46	194.38	194	194.34	195.21	193.46	194.37	194.67	196.76	194.28	194.74	194.64	194.6	193.16	194.63	193.05	196.04	192.15	194.96	192.74	195	195.49	194.2	195.61	194.31	195.3	196.6	194.88	195.81	193.3	194.1	194.96	195.19	193.6	193.45	194.82	197.39	193.73	193.21	192.1	192.17	193.2	193.15
206.02	207.08	206.07	203.48	206.32	205.21	205.31	203.93	205.78	204.25	202.95	204.48	204.6	203.33	204.6	207.23	203.99	202.92	203.92	202.94	205.88	203.76	205.04	204.71	205.89	205.3	206.22	203.54	208.42	204.56	205.4	206.12	206.89	204.65	204.81	201.3	204.28	207.96	206.22	206.32	205.86	204.87	206.77	205.59	203.53	205.12	205.31	204.85	204.79	205.28
206.84	204.83	206.11	205.78	205.04	205.26	206.24	204.16	204.02	204.02	204.94	205.5	204.89	205.05	207.15	205.25	207.33	201.17	204.94	206.3	203.72	205.97	205.22	204.34	205.25	202.64	203.61	204.3	205.95	205.47	205.23	202.27	204.6	204.8	204.48	204.56	202.59	204.23	205.32	204.02	204.22	203.39	203.64	205.29	205.93	204.09	204.12	202.44	204.61	204.56
213.79	215.85	219.42	216.93	216.81	217.38	217.01	218.68	215.82	215.7	216.25	217	216.61	216.82	217.56	217.88	217.55	218.85	215.81	216.82	215.17	215.54	218.64	217.73	214.86	216.44	216.25	218.15	218.7	215.04	218.94	217.11	216.17	217.48	215.96	217.39	219	217.47	216.61	218.88	218.58	219.61	217.6	217.99	218.92	216.92	216.8	216.04	219.17	218.68
207.45	207.23	208.97	208	208.95	207.47	208.71	209.53	210.02	206.39	208.3	206.53	206.99	206.99	208	210.52	208.13	207.8	207.11	208.9	209.92	207.03	209.18	205.77	209	208.62	207.02	209.5	207.75	208.53	208.01	206.58	208.25	206.73	207.62	208.48	209.8	207.8	208.6	209.13	208.01	208.38	208.06	210.08	208.4	207.11	204.92	207.78	206.72	207.53
206.16	207.25	209.6	206.16	209.32	207.38	209.81	206.9	208.25	207.87	209.12	207.17	208.07	209.54	210.28	208	209.33	208.47	208.79	207.59	208.26	208.01	209.51	207.47	208.05	208.49	209.07	206.83	206.32	205.23	206.74	208.19	207.5	212.06	209.74	206.98	208.21	209.86	211.48	206.6	207.69	208.98	207.81	206.87	207.74	206.39	207.01	205.75	205.57	208.45
209.12	211.2	207.69	208.74	207.19	207.98	208.12	210.83	208.91	206.05	208.13	209.16	207.61	209.47	207.64	210.62	207.54	204.89	208.34	209.68	208.79	207.26	209.39	208.81	207.23	207.59	208.87	208.56	210.47	209.12	209.58	210.49	209.04	207.17	208	210.45	208.42	208.24	207.02	209.25	209.17	205.94	207.52	206.82	211.31	207.85	207.54	206.97	206.92	210.31
199.2	199.09	200.83	197.32	197.84	198.87	197.47	197.26	197.64	197.14	197.5	196.57	195.68	197.08	197.66	198.76	198.23	198.33	199.65	198.17	198.43	196.74	196.03	196.9	197.34	197.52	197.88	198.62	199.17	197.35	196.19	199.95	197	199.98	197.06	199.91	196.11	197.14	201.08	197.83	200.13	200.31	196.12	197.44	198.15	197.77	198.19	198.18	196.05	198
198.06	200.24	198.49	200.99	200.12	201.02	200.39	201.85	201.52	201.2	198.47	200.42	199.47	200.75	201.15	201.88	200.75	200.68	201.8	203.94	199.71	200.09	199.82	200.92	198.82	198.32	199.66	201.27	199.24	201.44	201.3	200.61	200.31	199.74	199.45	199.57	197.82	199.47	199.31	199.75	199.78	201.91	200.08	199.37	201.45	199.83	200.27	200.76	200.19	200.72
211.37	210.09	207.78	210.37	210.6	209.96	210.06	208.13	208.24	207.95	208.99	210.67	207.29	207.68	208.65	208.9	209	210.22	208.27	206.87	209.66	210.66	208.59	209.29	209.41	208.45	210.26	207.6	208.09	208.64	208.4	207.84	207.62	210.75	208.15	206	208.85	211.09	210.46	209.36	210.42	209.56	209.77	210.49	208.44	210.62	207.57	207.11	209.96	208.44
217.52	219.59	218.68	217.56	219.41	218.93	216.99	218.5	219.71	219.69	218.81	216.62	217.2	216.94	217.9	216.11	217.28	217.37	218.59	218.41	216.67	217.49	217.31	218.96	219.04	217.83	217.68	218.91	217.55	216.83	215.16	217.18	219.69	218.06	216.29	217.35	215.7	217.89	215.25	218.77	217.11	219.28	216.23	218.11	219.04	219.21	217.7	216.4	218.05	217.35
208.61	210.01	207.81	209.04	207.31	209.43	207.56	208.34	208.94	208.45	208.97	208.32	209.21	207.12	208.92	209.12	211.85	208.1	208.49	212.81	210.27	208.17	206.63	208.54	208.53	209.42	208.95	209.44	208.96	208.69	207.85	207.5	208.66	206.31	209.71	207.41	205.05	209.14	208.64	207.25	209.46	209.25	209.11	208.3	209.87	208.7	209.73	207.13	207.9	206.51
203.59	204.5	204.82	203.31	206.77	201.87	204.32	205.03	203.65	202.32	206.31	205.96	203.52	203.34	203.26	204.28	204.65	202.84	204.12	204.72	203.82	205.6	204.92	204.17	205.8	202.3	204.07	204.52	202.7	204.2	204.55	204.39	203.37	205.09	202.34	203.2	202.81	203.28	204.17	202.92	203.11	203.04	203.5	203.76	203.27	204.91	206.44	203.87	203.26	203.53
204.88	202.7	203.3	203.81	201.76	204.05	203.17	205.91	205.27	200.79	202.64	204.1	204.18	203	203.72	206.23	203.03	203.44	203.97	206.89	202.93	204.21	203.74	203.09	202.66	204.39	203.25	203.86	204.67	201.2	204.3	204.74	205.41	205.8	203.64	204.56	202.19	203.66	201.35	202.26	203.05	204.69	204.67	203.87	203.06	203.67	203.57	201.36	204.45	203.88
210.56	213.78	209.48	211.73	211.4	209.93	213.02	211.69	211.74	212.7	212.3	212.57	213.11	211.06	209.98	209.87	214.14	212.5	211.15	213.2	212.05	213.41	209.02	211.68	209.76	211.28	212.61	208.93	211.13	213.03	213.84	210.99	213.2	210.37	212.24	211.01	211.99	212.81	210.43	213.43	211.93	210.46	211.94	214.02	213	209.63	212.35	212.14	210.27	210.19
207.85	207.33	207.66	207.39	208.32	207.34	206.72	205.98	207.81	208.05	210.95	205.63	209.09	205.44	207.6	205.96	209.15	206.78	206.73	207.04	205.62	207.49	206.63	208.1	206.55	208.28	207.37	206.36	210.67	208.7	206.14	207.58	208.68	207.37	206.41	208.28	208.35	207.17	205.84	207.64	206.26	207.34	208.35	206.9	208.04	207.42	208.47	210.62	210.39	206.91
207.36	208.07	209.18	205.8	209.08	208.04	209.04	205.67	207.52	210.31	209.31	208.99	209.36	210.74	206.03	209.82	208.45	206.85	211.16	209.99	206.98	208.57	208.73	208.85	207.39	208.64	209.79	210.29	207.26	205.91	207.29	207.61	211.34	210.78	208.85	207.55	209.19	209.94	207.98	209.53	209.04	208.52	207.4	206.43	207.03	208.89	210.56	208.25	207.35	206.42
217.28	219.34	217.03	216.45	216.64	217.33	216.08	217.84	215.99	217.52	216.9	217.3	216.57	217.27	214.37	216.56	217.31	216.6	218.95	217.63	218.8	215.88	217.26	217.16	216.43	215.35	218.56	217.5	218.24	215.03	215.65	215.23	216.54	219.21	215.73	217.68	216.14	217.57	216.25	217.83	218.21	217.49	216.2	218.84	217.69	215.68	218.21	218.09	217.17	214.74
205.14	205.34	205.43	205.02	205.24	201.88	204.2	205.25	205.47	203.43	205.75	204.92	205.37	205.02	204.39	202.75	206.06	203.28	203.6	203.1	204.02	205.29	205.62	205.58	204.93	203.48	204.02	205.18	203.4	205.92	203.98	206.34	203.66	203.34	204.12	203.84	202.44	205.56	207.87	206.27	205.73	203.05	206.03	205.52	206.37	203.79	203.59	202.51	206.46	203.09
205.23	203.14	201.4	203.3	202.95	201.74	204.33	203.51	203.27	204.05	203.5	202.21	201.79	202.66	204.4	204.23	203.21	201.66	202.48	203.79	204.36	203.34	201.98	205.06	203.58	203.78	204.13	206.08	200.99	203.01	201.95	204.04	201.89	204.14	202.51	200.5	201.89	203	204.12	205.08	203.47	203.39	204.65	202.45	204.67	203.54	203.7	201.85	203.18	204.63
210.14	210.18	209.51	214.13	210.76	210.85	210.01	213.25	208.19	210.62	211.81	212.2	211.77	211.15	213.15	211.5	212.87	213.29	211.91	211.82	210.87	210.73	214.18	213.44	213.52	210.27	211.38	211.84	212.42	212.98	213.83	213.07	212.78	211.63	210.98	209.29	214.01	212.26	211.57	212	210.35	212.51	210.67	214.2	211.37	212.27	210.94	210.52	212.44	211.45
199.2	200.26	202.26	195.6	199.51	201.61	201.25	198.77	198.7	198.57	199.89	200.67	199.92	201.26	199.91	200.9	201.5	200.86	199.48	202.7	200.87	200.4	199.6	200.36	202.58	199.88	199.96	199.51	201.11	200.82	200.5	198.56	201.46	200.42	197.77	201	201.04	202.49	201.31	199.9	199.45	201.27	200.87	200.84	203.2	202.02	200.08	199.8	202.52	201.1
212.18	211.56	214.78	213.96	214.19	211.29	213.21	212.15	214.09	213.75	212.75	211.93	210.79	212.73	212.81	214.09	213.65	211.38	214.93	211.03	212.78	212.87	210.47	212.16	214.82	211.93	212.77	210.38	213.97	213.07	213.54	215.94	213.55	213.65	213.47	210.75	215.66	212.48	213.58	214.35	213.61	214.22	212.32	210.63	212.67	212.55	212.97	214.76	214.13	215.32
214.05	214.13	214.19	212.74	214.62	212.45	212.27	212.66	212.75	213.07	214.28	213.02	214.55	213.68	212.58	212.08	214.43	216.26	212.96	213.25	213.7	215.19	212.97	214.57	215.89	212.82	214.69	212.11	213.39	210.51	214.89	213.19	211.31	213.05	213.76	213.33	213.62	214.74	212.22	211.2	213.91	213.77	213.03	212.53	212.01	215.41	213.17	214.36	212.64	211.37
211.67	213.89	214.23	210.28	212.31	210.93	209.68	211.52	211.38	212.41	211.07	211.28	210.82	212.45	213.4	211.87	212.52	213.27	215.37	212.04	209.95	209.4	211.18	211.52	211.48	210.79	213.24	211.21	210.17	212.33	210.34	211.55	211.96	213.08	210.63	214.07	210.28	211	214.01	210.21	211.44	212.13	210.68	209.38	210.77	210.82	212.09	213.75	212.95	211.91
192.88	193.9	194.43	196.95	195.96	193.66	192.57	193.51	194.24	193.6	193.93	193.08	197.04	196.23	194.04	194.39	197.45	197.22	195.12	192.33	193.75	192.45	192.74	194.15	193.68	193.6	195.57	194.08	195.14	194.95	191.96	193.8	193.19	193.95	192.54	193.03	195.75	194.24	193.44	194.84	195.36	193.98	192.37	194.31	193.39	192.88	195.18	196.05	194.91	191.52
197.12	197.69	198.15	198.76	199.08	197.53	197.9	200.28	197.92	197.61	197.2	195.3	197.8	197.81	199.15	197.51	196.65	195.74	195.96	195.62	198.15	198.97	198.92	198.71	199.37	194.92	198.51	196.26	198.86	196.67	199.25	198.97	199.32	199.58	197.26	197.38	196.34	198.09	199.85	197.18	197.52	196.3	199	196.32	197.71	195.61	200.13	198.05	197.66	200.05
212.28	211.53	210.07	211.01	211.34	210.63	210.57	210.36	211.91	208.2	211.44	212.15	210.7	210.39	211.17	211.79	211.68	213.15	210.12	211.69	213.67	210.77	212.34	209.05	211.48	210.72	211.05	211.6	212.08	211.75	209.32	212.58	213.02	209.99	209.93	209.11	210.08	211.83	210.73	212.83	212.78	212.46	214.25	209.5	212.12	210.68	211.69	211.42	212.57	210.8
207.51	208.24	207.6	208.81	207.19	203.73	207.79	206.95	206.68	206.91	208.17	206.09	208.94	205.76	207.88	206.72	208.42	206.53	206.14	209.59	208.25	209.08	207.94	207	207.55	208.46	205.94	208.47	207.16	206.83	207	209.32	208.42	207.96	205.37	208.49	207.37	207.75	208.23	208.53	207.96	206.08	207.4	209.22	208.11	209.47	209.57	205.61	208.57	208.61
200.01	201.43	201.16	200.34	198.77	201.88	200.49	200.18	201.2	201.22	201.91	200.59	202.71	199.68	199.15	202.23	199.3	199.82	200.72	201.86	198.93	198.13	199.74	202.09	199.5	200.92	201.98	202.81	200.34	200.96	201.57	200.46	201.27	197.88	203.92	201.98	198.91	200.67	201.43	198.61	202.07	200.63	200.9	201.87	197.53	199.23	201.23	201.1	198.34	200.3
[truncated: 150 more columns]
