# Supplementary material for: Genetic dissection of main and epistatic effects of QTL based on augmented triple test cross design
Source: PLoS One. 2017 Dec 14;12(12):e0189054. doi: 10.1371/journal.pone.0189054 (PMC5730204; doi:10.1371/journal.pone.0189054)
Supplement: S6 Supporting Information — (ZIP) [file pone.0189054.s006.zip › z1_200_0.5_5.csv]

200.25	200.19	202.74	197.25	199.89	201.83	198.32	198.15	197.16	198.59	199.18	197.13	201.31	198.53	198.3	200.87	196.93	198.12	200.97	201.37	198.25	196.98	197.07	201.29	200.62	199.48	199.68	201.55	203.66	201.84	198.52	198.21	202.33	198.45	200.82	202.09	202.95	197.82	198.83	197.78	199.96	200.88	200.02	199.25	196.06	198.67	202.9	200.97	197.34	197.37
200.47	204.39	202.99	201.27	201.71	204.06	206.67	204.82	202.68	203.17	205.54	200.63	203.62	203.42	200.6	202.76	204.14	203.17	203.38	203.43	205.49	203.95	205.89	203.17	203.13	204.39	201.88	199.89	201.65	205.58	204.21	207.39	202.44	202.75	201.77	204.87	206.97	202.41	203.58	202.07	204.17	202.94	203.92	202.63	202.66	205.07	201.42	204.22	204.47	204.99
200.85	203.08	204.16	203.74	204.1	201.85	200.31	206.89	202.07	203.64	203.92	206.51	202.29	203.04	202.08	204.27	204.78	199.38	202.57	201.55	205.23	206.96	202.27	203.58	201.24	201.97	206.78	203.5	199.67	204.55	203.4	205.9	203.34	205.07	203.49	203.16	205.76	205.67	202.49	204.58	204.27	204.66	201.89	207.45	206.12	202.52	203.41	201.29	203.54	199.98
208.36	208.76	211.2	209.62	206.06	205.93	208.97	208.78	212.05	207.03	210.61	210.89	211.36	211.36	210.5	208.34	209.13	209.91	205.61	208.29	208.38	207.38	208.74	206.24	207.91	211.35	210.23	203.22	207.18	210.53	207.96	206.94	205.39	210.91	208.15	209.23	207.96	208.18	211.19	206.88	208.62	208.34	208.55	207.92	206.66	204.34	208.65	207.67	208.02	206.59
210.01	208.5	209.09	210.01	210.82	206.54	209.68	207.76	209.88	208.87	207.62	208.15	209.74	208.05	211.82	208.69	210.17	209.04	207.29	210	209.41	205.75	207.9	209.48	208.45	207.84	206.97	209.68	208	206.8	206.82	206.08	210.9	209.71	208.39	209.6	208.61	207.99	209.15	206.92	207.72	207.44	207.67	210.92	208.49	206.65	209.01	207.86	211.44	208.45
212.88	209.82	212.45	217.32	214.39	215.79	211.04	216.05	212.59	214	215.74	215.16	213.77	212.92	211.35	213.69	213.18	215.45	214.04	212.93	212.39	212.77	214.72	212.84	214.2	214.58	215.31	210.36	215.46	214.54	213.64	213.27	212.66	214.5	213.27	215.21	214.36	213.25	212.44	210.6	211.92	213.33	213.25	213.5	212.88	216.45	210.69	214.12	212.55	214.57
206.96	208.14	203.43	207.71	207.54	207.04	207.47	206.64	208.99	207.96	209.43	206.96	204.88	208.56	209.3	207.94	206.5	205.77	209.89	206.72	205.78	207.49	207.53	208.92	208.4	206.84	205.4	209.64	207.64	205.85	207.18	207.78	206.2	208.77	207.73	208.74	209.81	208.68	205.51	208.12	209.95	207.88	211.6	207.05	206.92	208.62	210.4	209.27	203.1	205.65
211.73	211.4	207.5	210.72	208.91	210.7	208.44	207.39	207.3	205.67	208.77	210.14	208.42	209.16	208.36	208.87	211.8	208.37	208.29	209.84	209.14	208.99	212.09	208.88	205.5	206.93	212.09	210.93	209.65	208.15	207.3	209.04	207.7	207.64	208.59	208.11	208.09	208.28	211.32	208.28	208.39	209.48	207.86	203.87	208.76	207.2	212.3	209.66	206.17	210.08
205.62	207.83	208.15	207.14	206.68	205.41	205.81	207.08	207.29	207.55	206.2	207.09	212.18	207.86	209.08	206.17	208.84	206.02	209.84	207.4	207.21	208.61	207.99	209.6	209.74	206.78	213.85	208.51	207.79	207.67	206.37	210.39	207.47	205.81	206.38	211.95	210.59	209.47	208.93	207.43	208.3	207.11	206.66	209.2	208.83	208.86	207.75	206.28	205.71	207.36
210.56	209.2	211.77	206.66	204.24	210.52	209.05	207.64	210.37	207.46	207.63	210.93	210.37	212.55	208.29	211.53	207.45	206.22	211.37	211.18	207.52	209.61	207.28	207.52	207.68	208.15	212.88	210.3	209.5	207.54	210.54	207.93	210.97	208.87	207.33	210.71	207.94	209.41	209.89	210.47	208.38	208	206.56	212.18	212.55	209.78	208.72	209.32	208.81	206.6
215.09	215.89	215.47	216.37	216.79	217.8	217.78	219.51	218.11	220.04	218.75	219.04	213.62	219.51	218.64	217.11	214.39	216.19	215.91	216.18	212.46	218.66	217.16	214.77	215	217.13	220.14	215.31	217.6	219.85	219.64	213.14	216.99	215.2	214.87	216.95	212.54	213.57	217.79	219.1	218.06	221.65	218.78	216.74	216.08	217.43	217.57	217.31	217.26	216.91
202.41	203.39	199.58	200.05	201.48	202.81	204.97	203.98	202.09	206.06	202.21	204.33	204.28	199.71	201.14	204.3	198.88	204.98	201.02	198.99	201.44	202.57	203.45	205.8	200.26	201.1	200.84	202.33	203.93	201.23	200.63	203.25	200.2	201.93	202.79	204.15	201.09	202.45	199.43	201.51	200.21	203.71	204.39	203.77	204.4	202.79	199.19	204.5	202.08	202.22
210.46	212.34	212.09	211.79	213.99	216.73	214.11	214.42	211.44	212.32	214.86	209.94	213.85	210.85	213.45	211.46	214.63	214.52	213.27	216.01	216.09	215.37	214.83	213.1	211.13	212.01	212.22	214.14	212.6	212.03	213.45	210.2	213.38	211.71	212.85	215.03	210.41	211.25	214.94	213.62	212.28	216.11	211.93	215.41	214.29	214.61	214.76	208.76	212.19	212.79
216.82	214.58	220.6	219.59	217.1	215.48	217.42	215.98	215.2	215.67	217.83	220.79	216.01	217.09	219.67	214.01	219.98	218.98	215.54	220.69	216.96	215.19	214.27	217.92	217.27	216.32	218.94	216.85	216.83	217.16	216.8	216.58	221.36	219.35	218.66	216.7	215.58	215.47	215.5	217.42	216.81	213.58	216.04	219.13	217.39	215.91	218.83	214.86	217.31	215.53
197.06	198.88	196.79	197.03	197.66	196.12	197.65	197.48	195.28	195.82	196.87	198.51	194.04	199.39	200.14	199.29	197.11	197.5	197.37	196.52	197.04	196.44	195.39	198.05	196.25	197.34	197.99	199.75	198.69	196.03	199.84	197.79	198.59	195.4	196.82	202.15	196.28	201.31	197.64	200	200.45	197.36	200.63	200.32	199	197.63	200.58	198.09	194.78	200.34
209.75	209.95	209.13	210.74	211.69	207.2	206.7	210.05	207.04	207.99	210.44	213.6	211.08	206.08	211.21	211.03	211.09	214.52	209.17	209.22	209.67	209.61	211.51	209.74	210.91	207.24	211.25	207.82	211.39	210.6	209.07	212.16	208.95	207.16	208.03	210.71	211.16	210.3	208.24	210.25	209.46	210.25	209.58	208.59	207.18	211.49	210.04	209.77	207.39	210.74
201.78	204.76	201.67	205.65	204.45	202.95	205.82	204.3	201.51	205.65	206.07	202.4	205.46	204.76	202.76	202.22	202.87	207.98	203.97	205.14	202.41	202.19	204.44	203.49	201.22	200.62	204.56	202.42	202.56	205.12	204.29	204.17	201.47	199.71	202.55	203.42	201.57	204.49	202.93	203.97	202.94	201.05	205.38	207.16	206.04	205.47	201.51	204.74	203.72	203.83
216.21	212.04	213.23	210.84	211.06	215.05	215.32	214.38	213.96	213.05	214.96	213.75	213.11	209.76	213.08	214.18	213.82	215.43	212.39	213.05	211.63	210.25	212.65	214.32	213.47	212.92	212.94	211.28	213.88	216.07	212.06	212.96	208.47	215.52	214.96	214.86	214.51	212.52	210.81	212.2	214.59	212.45	215.13	214.82	215.32	211.71	212.94	213.62	211.18	213.05
201.02	199.76	198.38	198.99	200.4	199.39	200.3	199.41	199.97	200.69	199.18	198.31	201.85	202.37	198.05	198.61	197.69	203.1	201.71	200.96	200.28	198.68	202.18	200.51	202.5	200.46	197.96	200.39	199.16	201.04	199.47	198.61	197.6	196.16	200.16	197.28	198.11	196.55	196.99	202.36	197.88	201.66	199.57	203.4	197.07	198.81	200.74	199.03	197.32	199.22
212.4	212.01	214.41	213.83	215.01	212.05	215.65	214.22	215.42	214.19	214.97	212.95	212.27	213.97	213.22	214.87	215.82	215.65	215.54	210.62	210.84	217.29	213.87	211.11	216.22	215.16	214.35	212.9	212.66	211.92	210.56	211.59	213.08	215.55	213.44	213.21	216.49	215.36	211.25	214.89	213.14	214.93	216.69	217.05	211.39	211.01	213.02	214.04	214.86	213.91
208.36	208.6	204.17	208.35	205.53	208.76	204.54	207.15	206.57	206.46	207.01	210.66	208.59	206.75	210.45	209.19	208.53	208.92	208.39	206.86	206.8	208.4	208.59	208.29	210.53	208.97	204.73	209.73	206.13	210.26	208.65	206.3	210.51	209.44	206.72	211.19	206.54	207.89	208.49	211.45	212.87	208.8	208.94	208.03	208.76	206.35	208.17	207.84	209.06	205.44
206.89	202.27	201.85	203.67	204.18	206.22	200.45	202.77	204.31	204.29	203.93	206.24	201.92	203.5	203.47	205.34	198.71	205.11	206.04	203.26	202.8	203.65	203.8	198.78	203.24	203.27	202	203.34	202.09	204.94	203.65	207.38	203.85	203.39	202.45	203.86	201.91	204.11	198.69	204.07	201.55	201.56	202.35	205.39	204.77	205.42	204.54	202.13	204.84	202.68
207.51	208.82	211.63	209.21	208.71	206.56	209.9	209.32	210.7	212.08	213.47	207.16	210.9	208.61	206.13	208.74	206.32	208.12	204.29	208.57	210.64	208.2	211.09	207.78	207.27	208.08	209.58	209.47	212.14	210.21	205.54	208.92	209.82	210.81	208.11	207.53	209.4	209.13	206.29	207.08	208.05	204.67	208.77	210.84	205.38	208.5	209.43	206.54	205.07	206.7
199.42	201.26	203.29	207.13	201.21	204.97	203.16	201.08	201.62	198.44	204.76	198.75	200.32	203.95	199.69	200.55	204.6	202.18	205.19	203.83	203.42	205.23	200.02	204.2	200.43	202.73	205.1	202.5	203.63	202.46	203.95	204.78	203.22	203.88	204.34	200.94	202.37	204.55	204.17	204.34	204.54	201.13	206.37	203.44	203.59	200.45	201.79	205.82	206.38	202.28
204.46	205.31	204.84	205.34	205.06	204.68	206.99	204.05	203.84	203.22	202.3	204.42	203.19	202.05	204.28	206.77	205.86	206.24	204.58	206.98	204.89	203.43	208.36	209.49	202.75	208.39	204.94	201.93	204.68	206.94	208.22	207.01	200.82	203.82	207.4	203.77	205.55	205.12	205.29	204.44	204.48	205.91	207.03	203.71	205.32	202.11	204.02	206.18	203.15	203.06
199.74	196.97	201.6	196.13	202.66	197.99	198.92	199.4	198.92	199.31	197.78	196.59	202.68	201.79	196.76	200.59	199.9	199.97	198.49	200.1	196.85	202.24	198.38	200.24	197.46	198.24	195.64	200.19	197.63	200.48	199.83	199.55	198.26	198.74	197.25	197.79	196.61	199.75	197.69	199.67	200.14	198.57	202.37	201.83	199.65	198.03	202.08	200.04	201.62	198.26
205.84	210.68	210.13	210.13	206.76	207.88	208.54	206.98	208.26	209.05	208.2	209.93	208.15	213.11	205.05	206.57	209.39	208.11	210.98	203.01	208.25	209.29	208.35	208.33	206.53	207.41	206.36	207.56	209.36	211.09	207.14	209.32	206.4	208.46	209.51	206.9	210.48	208.89	209.63	208.36	208.95	207.71	209.07	208.51	208.72	210.62	209.94	207.33	205.58	211.1
205.12	203.31	207.84	206.1	207.34	208.1	208.07	205.65	207.36	206.12	207.01	208.58	207.45	206.8	205.1	205.7	203.72	209	201.92	203.46	203.48	206.2	205.36	205.41	206.17	202.54	204.09	205.57	208.84	208.89	207.26	203.72	201.69	205.21	206.04	204.92	207.2	205.41	206.98	205.41	205.21	206.09	205.98	207.27	206.97	207.08	206.45	204.29	207.01	203.18
218.62	215.23	216.3	214.86	220.58	220.32	218.47	215.14	216.8	219.59	216.36	217.45	214.14	220.52	220.17	218.99	218.95	217.91	218.42	220.91	218.87	222.94	217.97	216.19	217.28	216.84	217.02	218	217.36	215.8	216.15	215.35	218.81	217.24	218.62	219.27	218.88	221.13	218.2	214.69	217.97	214.61	218.84	216.99	222.56	219.72	217.59	216.61	217.21	215.52
208.65	207.36	207.05	209.03	206.02	206.92	207.52	210.28	210.2	213.42	209.39	206.63	207.5	208.15	206.67	203.45	207.26	202.92	208.75	208.71	206.65	207.09	206.53	206.91	206.15	210.68	208.32	207.36	209.38	208.03	204.99	207.78	207.14	209.48	207.91	206.5	209.01	208.9	205	209.84	205.34	206.75	209.67	212.38	207.38	206.53	207.64	206.84	206.92	209.77
203.62	206.22	204.03	205.14	203.74	201.81	204.96	203.2	207.31	206.03	205.69	205.03	206.73	205.76	205.08	207.48	205.22	207.32	206.68	199.85	206	206.38	205.52	204.64	203.23	205.72	206.48	206.48	204.67	202.45	205.88	206.84	204.02	201.05	203	207.57	206.26	206.18	205.71	204.15	204.72	208	202.45	203.26	201.85	205.03	207.27	207.03	202.31	205.66
201.46	196.62	198.65	199.14	201.85	205	200.74	201.54	203.63	198.47	200.92	199.68	199.7	201	200.64	197.47	199.4	200.18	200.03	200.34	198.67	201.9	203.42	199.05	199.49	199.3	200.25	202.25	198.41	204.3	202.11	200.8	202.16	198.41	202.84	200.19	200.48	198.71	198.54	196.48	198.29	204.91	204.49	201.88	203.35	197.94	200.27	198.98	200.08	200.5
208.51	209.76	204.03	206.85	207.99	209.45	204.21	207.76	209.39	209.54	208.27	208.58	206.92	208.15	211.74	206.24	209.83	206.69	206.52	210.32	208.49	210.37	208.05	211.78	209.33	207.76	206.28	206.47	207.73	206.49	211.96	206.92	205.29	210.69	210.71	206.98	209.28	206.33	206.74	205.31	208.97	207.04	208.92	209.16	207.7	211.92	206.33	209.06	208.65	204.24
200.57	202.98	201.25	200.82	203.69	199.91	202.46	201.66	203.12	199.28	203.47	203.86	202.18	202.43	200.54	200.8	201.98	203.93	202.01	201.61	202.85	203.95	201.99	203.41	203.43	204.15	201.42	201.35	201.4	200.48	202.75	199.62	199.23	202.17	202.4	200	201.94	201.73	204.48	202.37	202.05	206.31	203.91	204.35	200.56	198.73	200.3	202.52	200.79	201.88
215.99	220.65	213.85	214.26	213.83	214.92	213.95	212.03	213.79	212.25	213.17	213.61	213.42	215.42	211.16	212.8	215.61	215.29	211.22	212.93	215.81	216.69	215.24	213.83	212.96	214.74	214.35	214.53	213.93	211.8	215.43	216.64	215.53	212.66	212.79	211.99	212.55	213.1	215.9	213.81	212.48	214.67	211.18	214.24	216.86	212.35	217.39	213.9	215.01	212.1
204.03	201.76	203.59	202.56	201.94	203.69	202.95	204.45	206.27	203.32	200.33	203.81	206.65	202.28	204.95	204.5	204.18	204.28	202.7	205.71	204.66	201.18	203.28	202.1	202.46	202.68	202.5	203.12	199.88	205.85	204.52	207.31	202.05	206.2	202.8	204.94	203.01	205.48	205.81	203.97	201.05	203.19	203.69	200.23	199.77	201.16	204.22	202.67	202.6	201.29
192.81	193.15	190.21	196.28	192.9	196.63	199.1	193.87	194.62	195.72	196.49	194.15	196.84	197.68	193.45	194.78	194.06	195.97	192.64	193.32	195.37	195.68	194.72	200.38	193.2	193.08	196.68	195	195.8	197.04	195.28	196.63	196.78	196.42	193.82	196.46	194.51	196.74	196.45	196.04	196.51	195.33	196.06	194.35	192.45	193.33	192.86	192.76	194.51	196.97
189.68	196.42	194.82	191.32	192.08	194.57	192.71	195.17	190.26	194.83	191.95	195.38	195.75	194.93	194.6	197.48	193.04	193.75	194.4	194.38	192.24	192.91	191.97	192.17	195.98	193.73	197.52	196.8	193.85	193.95	196.4	195.21	195	193.09	195.21	194.12	196.16	193.71	195.2	192.97	190.81	193.13	195.62	194.1	195.66	195.7	191.86	194.08	193.7	194.14
204	204.22	203.31	204.36	202.45	203.54	205.36	208.58	203.96	204.06	200.97	200.08	203.27	204.98	203.65	200.98	203.75	204.37	201.23	206.75	200.81	200.49	204.9	208.28	203.22	205.14	204.14	202.46	204.06	202.06	202.8	204.03	205.81	202.95	200.11	204.66	202.39	203.12	207.37	202.32	201.51	202.42	203.02	202.67	204.59	202.17	205.31	205.03	205.39	204.15
199.65	201.99	200.65	198.01	196.99	198.46	202.17	199.25	200.71	200.49	201.45	205.07	197.46	199.91	199.29	199.65	199.66	200.21	197.5	200.6	200.03	200.13	199.54	202.48	200.3	200.32	204.78	198.43	199.96	203.36	199.28	199.43	200.77	201.45	199.42	198.62	199.28	197.84	201.09	198.66	202.63	201.76	203.37	199.29	197.85	197.71	202.19	201.57	201.92	199.1
209.26	210.51	207.08	207.36	207.12	209.02	206.2	207.78	206.75	205.65	208.99	203.63	206.49	206.25	206.49	208.08	206.33	206.23	208.53	208.82	210.27	208.97	210.68	208.75	207.98	210.98	209.99	209.19	208.73	207.43	208.17	203.87	205.65	209.45	206.51	208.71	208.43	208.04	206.95	205.4	209.46	208.54	208.34	207.64	209	207.16	208.79	208.14	208.84	206.4
195.41	193.31	194.59	194.38	192.11	196.72	194.69	193.1	193.67	196.71	195.21	195.77	192.49	191.53	191.64	189.89	193.96	193.53	194.34	194.43	195.15	195.99	195.3	194.26	194.75	196.01	194.82	196.16	194.24	193.03	193.95	197.93	194.07	195.74	195.37	192.03	192.66	194.1	192.67	195.05	196.69	194.62	194.86	197.02	189.36	194.4	197.07	195.45	193.33	196.14
208.43	207.86	205.47	208.64	210.61	209.33	207.14	207.22	207.95	208.15	210.32	210.22	209.89	207.96	206.73	209.39	211.35	203.82	207.44	206.43	208.96	211	209.87	208.89	209.93	209.77	208.44	207.54	207.3	208.16	208.44	209.91	207.55	209.65	208.58	210.28	208.56	210.51	208.02	203.54	207.01	209.97	207.89	206.29	204.64	206.59	209.45	205.09	209.53	204.99
211.05	206.61	213.68	207.59	207.34	208.86	210.36	210.35	206.97	210.93	206.64	209.48	204.92	207.24	207.46	211.6	211.54	209.1	209.18	209.15	205.48	209.94	207.01	208.76	209.42	205.12	207.31	205.47	205.48	208.8	210.13	204.48	209.74	209.35	206.5	208.83	207.01	209	206.35	211.63	205.94	208.27	211.97	207.43	210.59	207.64	204.62	208.71	208.19	207.43
202.18	207.2	201.61	204.98	204.05	206.17	204.94	203.87	201.52	209.72	205.53	203.74	200.72	205.05	203.24	206.27	203.7	200.9	201.42	205.43	203.06	204.05	203.32	203.68	204.59	205.2	201.55	202.54	204.99	200.88	205.74	206.66	207.05	203.18	203.04	204.93	205.32	204.13	205.45	202.38	206.75	203.89	203.65	204.6	207.81	203.84	205.73	204.93	207.29	205.77
208.08	206.3	209.4	207.08	208.63	206.4	209.45	211.18	212.91	208.97	211.14	208.8	207.43	207.84	207.39	209.83	206.94	210.53	210.34	205.7	207.21	206.78	208.95	207.21	206.97	209.34	205.93	206.4	204.89	208.71	209.33	212.72	209.88	207.94	210.67	206.12	210.49	207.54	209.49	209.54	210.65	209.66	212.66	207.38	207.28	206.63	207.51	207.4	202.55	210.33
210.5	210.86	210.71	212.68	213.06	214.24	211.51	208.59	210.11	211.64	210.54	208.76	211.82	213.83	213	212.64	208.85	215.25	214.24	212.83	211.15	213.02	210.45	210.26	212.47	209.62	211.1	212.14	210.57	211.2	215.14	211.45	212.91	212.1	213.84	214.14	210.65	211.38	210.6	211.56	214.53	211.87	208.88	211.17	214.3	211.69	210.01	213.37	209.01	210.44
213.1	212.81	212.47	212.47	209.54	214.13	211.71	210.57	212.88	212.56	209.77	209.87	211.29	213.28	212.14	207.94	212.46	215.07	208.94	210.16	215.38	211.39	210.43	210.41	212.44	211.51	212.84	210.56	212.83	209.15	211.79	211.66	209.19	212.43	215.21	211.89	212.96	213.54	210.77	210.06	212.01	207.29	208.84	211.06	212.89	210.02	209.69	205.05	213.22	212.29
203.64	203.97	206.24	203.31	203.95	202.3	202.47	205.66	203	205.73	202.65	203.53	203.68	206.23	203.42	204.23	203.34	204.42	202.17	203.49	204.77	204.86	205.17	205.1	205.12	203.47	206.91	204.68	201.87	200.81	203.23	203.64	203.47	203.8	202.99	204.35	206.73	203.63	205.05	206.88	199.58	204.83	201.44	205.26	209.55	204.21	205.28	206.19	203.07	203.73
204.55	201.73	206.44	202.26	202.53	204	205.1	205.06	203.64	207.28	203.37	206.78	205.04	203.7	203.94	206.64	201.72	204.51	206.67	202.15	205.84	206.83	203.51	205.25	204.75	207.89	204.76	205.17	205.4	205.29	207.38	206.83	205.34	204.76	201.87	203.94	203.9	207.55	204.91	206.88	203.37	203.81	205.61	204.97	204.06	205.12	202.84	201.78	207.12	205.67
211.98	210.6	207.47	206.38	208.76	204.93	209.09	212.51	205.89	211.84	209.35	210.21	208.09	207.91	211.55	210.48	207.75	209.65	209.9	207.41	211.09	209.56	210.29	209.82	208.36	207.02	210.63	205.79	210.88	208.95	208.15	209.13	209.87	210.19	211.16	212.84	207.97	208.69	209.74	207.93	210.97	209.06	207.17	206.59	210.79	209.06	208.63	209.48	211.12	208.26
209.1	207.61	210.57	206.35	207.42	206.47	209.43	207.85	208.74	208.99	208.58	209.8	208.76	208.06	210.93	204.96	208.14	204.58	209	209.72	210.36	207.81	214.77	210.26	206.47	206.41	206.72	207.05	207.32	207.67	208.57	205.2	207.9	208.13	209.14	207.11	207.75	208.78	206.36	209.11	208.25	207	210.19	212.48	209.16	207.65	208.53	209	212.2	205.53
201.77	203.19	204.89	202.59	201	201.36	202.98	201.23	201.15	200.87	206.54	201.47	203.55	200.09	201.39	203.41	204.45	200.49	203.11	198.78	201.79	206.37	201.6	204.18	198.87	201.64	201.78	203.24	203.12	203.47	204.16	205.26	199.92	200.45	202.4	203.74	201.3	202.34	203.93	204.05	204.35	204.55	204.08	203.49	197.47	203.98	204.4	202.78	201.52	201.26
201.46	202.61	202.39	201.71	199.57	198.23	198.65	199.8	200.18	198.59	199.28	198.89	198.2	200.52	202.33	198.84	202.08	202.06	201.02	198.29	196.97	198.62	201.5	198.39	197.29	199.73	199.9	198.15	199.65	198.05	199.07	201.4	201.05	199.23	201.1	201.35	198.14	197.6	200.57	200.19	199.37	199.19	199.75	200.14	199.7	202.07	199.42	199.01	199.63	202.6
205.8	199.7	203.8	205.26	204.53	201.61	201.01	203.69	204.03	205.25	201.94	201.08	205.71	204.21	203.34	202.9	200.34	203.35	199.46	205.89	201.17	205.62	199.66	202.6	205.2	200.04	203.48	203.43	204.2	202.42	201.08	199.47	202.51	199.89	203.64	206.21	203.03	206.24	200.86	201.65	202.32	202.37	202.59	201.56	199.54	203.14	203.04	201.67	202.53	202.37
204.34	205.91	210.96	207.67	207.19	210.3	208.01	205.38	207.36	210.05	207.99	209.72	206.4	208.01	208.02	207.33	209.77	210.75	208.66	211.51	207.06	208.54	206.17	206.3	209.25	211.08	207.91	208.21	207.59	209.2	206.89	207.22	210.1	211.33	208.99	208.09	208.61	207.89	208.21	208.39	209.76	207.74	206.46	210.04	208.3	206.01	209.46	208.39	208.5	207.38
211.8	214.75	216.17	214.51	212.93	215.54	213.94	211.63	212.84	213.23	210.62	215.03	212.49	209.56	210.77	211.97	211.53	218.39	214.52	213.19	210.99	213.13	213.8	211.81	212.23	213.43	211.66	215.39	216.09	213.04	210.26	215.07	213.27	214.1	212.9	214.98	208.96	209.74	210.47	213.98	212.68	214.32	211.2	213.65	217.18	214.24	215.06	209.3	213.61	212.81
212.35	212.59	210.82	212.05	211.42	215.59	217.27	209.36	213.36	213.57	212.93	213.35	212.52	210.92	212.59	210.64	213.45	212.59	212.93	210.68	212.66	215.68	212.77	214.74	214.87	214.83	213.29	211.15	214.46	209.22	213.77	215.68	209.83	211.68	213.62	214.79	211.55	213.09	211.91	213.5	214.6	210.62	212.05	214.38	211.76	213.02	213.3	212.28	213.13	214.06
194.74	196.82	196.09	195.51	197.62	197.58	196.73	195.22	195.28	198.85	197.2	193.57	195.98	192.66	193.8	195.46	192.68	195.93	194.01	195.31	192.73	194.56	197.63	196.7	197.98	195.68	195.32	198.14	192.11	190.72	195.5	195.83	196.77	196.02	193.6	195.06	196.51	195.92	195.84	196.86	197.54	196.37	195.02	200.07	194.8	195.3	196.51	194.85	195.96	194.21
207.37	206.67	208.56	204.61	208.55	207.41	203.46	207.14	209.24	206.1	205.93	203.44	205.41	205.3	204.56	207.95	204.24	205.28	206.46	207.88	204.66	208.19	208.99	206.17	208.24	206.65	206.95	206.29	207.6	205.33	205.13	208.09	207.34	208.98	207.09	205.84	205.28	204.3	205.53	204.66	206.67	208.71	208.33	210	205.91	206.5	206.21	210.39	205.15	205.92
200.79	199.44	196.74	201.88	197.08	198.32	197.84	198.57	196.95	201.57	198.73	200.49	200.79	199.38	199.82	199.57	197.03	200.72	198.73	200.87	198	197.33	197.74	199.08	197.11	197.57	197.95	203.15	197.51	195.59	198	198.57	195.73	201.35	196.71	201.17	197.68	196.45	200.19	198.99	200.83	199.69	197.76	197.79	201.19	198.62	197.5	197.1	198.97	198.31
201.48	203.39	203.3	199.72	205.11	201.19	200.75	204.13	200.49	204.42	203.59	205.32	205.23	206.34	202.77	205.54	204.18	204.22	204.22	205.83	203.49	202.84	202.05	202.02	201.68	204.55	204.63	201.07	204.71	206.28	202.2	205.12	202.56	205.52	204.72	203.79	201.93	206.17	204.22	206.06	204.07	205.08	202.54	201.83	203.92	202.34	203.57	205.51	205.86	204.71
208.02	210.43	207.8	206.18	209.32	208.57	208.05	209.8	209.33	205.86	209.79	209.21	209.21	209.86	209.42	208.77	208.59	209.66	208.45	208.15	207.99	212.48	208.44	209.03	207.92	207.63	205.75	205.33	209.9	208.83	206.02	208.3	206.27	207.83	209.67	212.51	209.03	211.8	208.83	204.46	208.58	208.33	207.7	210.1	206.96	206.07	207.11	208.72	211.71	207.6
198.83	201.11	199.07	199.75	196.84	199.21	201.59	199.53	200.76	202.93	199.81	200.59	196.94	201.24	199.51	198.63	199.03	197.02	200.63	201.12	201.3	199	198.48	199.15	198.85	197.34	198.7	196.33	198.64	200.71	201.43	196.26	198.63	200.99	195.88	198.97	200.34	201.77	195.82	197.07	198.95	202.05	201.95	199.13	200.02	198.21	199.62	199.23	198.84	198.85
208.19	207.65	210.86	210.26	207.72	210.89	209.35	207.27	207.95	211.3	210.12	209.45	209.45	206.67	209.07	211.29	208.68	209.11	209.87	208.58	211.16	208.94	210.79	209.21	209.1	210.17	206.94	210.04	210.14	212.07	211.13	211	209.38	209.16	208.28	205.08	210.66	211.47	206.34	209.5	209.29	211.11	209.21	210.91	211.85	209.22	210.86	211.81	209.15	206.79
202.76	205.77	204.33	206.22	205.19	204.12	204.01	204.11	202.15	202.98	203.37	203.45	203.05	202.98	200.48	204.88	200.82	203.68	203.74	202.9	203.78	200.76	201.6	201.91	201.21	202.12	203.13	201.32	204.23	201.33	204.54	199.79	203.9	197.02	203.75	200.39	202.86	201.16	202.81	206.57	202.15	204.43	200.36	204.97	201.33	203.1	204.91	203.42	203.15	204.21
215.13	214.05	211.57	211.92	216.71	214.95	215.22	217.08	212.45	212.1	213.19	212.89	212.47	213.01	213.96	215	213.66	212.46	211.6	210.73	214.85	210.06	211.22	213.39	214.58	212.32	214.84	212.06	212.04	212.3	213.94	212.75	213.62	215.18	212.87	213	212.88	212.29	214.14	213.89	212.13	211.83	214.4	211.63	211.24	210.94	212.97	213.41	212.21	212.05
207.96	205.65	205.22	205.78	203.77	205.54	204.35	203.78	207.93	204.68	202.69	206.16	203.84	204.36	202.64	203.85	205.49	204.36	203.36	204.9	206.18	202.74	203.21	205.88	203.7	203.1	202.16	202.25	206.8	205.41	198.25	206.1	204.87	202.39	205.96	205.76	201.66	206.71	208.27	201.49	201.66	202.93	204.5	205.1	203.34	204.38	204.05	203.61	202.41	205.07
202.16	201.98	203.35	204.05	201.94	204.85	204.06	204.46	202.35	200.61	201.65	203.44	206.28	200.79	201.74	203.93	200.65	204.97	203.14	203.62	198.72	202.48	204.22	201.05	202.84	205.29	202.31	206.8	201.36	203.13	204.89	204.06	202.53	205.18	203.79	203.62	202.6	201.72	201.69	199.55	203.19	201.27	202.59	205.33	206.86	201.99	202.93	201.33	200.62	202.54
201.84	200.79	200.13	199.73	201.75	200.81	198.3	203.66	200.39	201.6	199.28	202.37	199.33	203.28	199.68	200.61	201.41	198.37	199.9	199.15	200.65	200.74	201.1	199.55	201.74	196.73	196.49	200.34	200.58	201.11	197.33	201.53	200.54	199.77	197.81	199.53	199.7	199.33	197.51	201.06	199.22	201.54	199.28	201.43	202.27	200.95	201.3	199.28	203.06	201.32
205.68	210.65	211.15	208.76	206.29	208.44	210.52	209.28	208.8	212	210.28	209.07	211.8	207.86	211.33	211.42	206.12	206.71	207.49	206.64	209.65	212.01	212.15	210.62	210.11	206.44	208.09	212.52	210.98	210.65	207.15	208.24	207.59	209.19	208.66	211.61	211	206.78	207.57	213.35	211.66	210.1	208.79	206.36	208.98	208.3	211.67	208.32	207.24	209.43
207.86	205.88	208.41	205.12	206.42	208.69	207.46	209.06	208.09	206.3	210.1	207.2	207.81	210.02	207.41	206.56	209.72	212.48	208.39	208.05	203.45	208.72	209.53	209.21	209.34	206.28	209.54	208.64	208.82	209.15	210.68	207.98	208.1	208.71	210.84	208.41	207.16	208.89	212.12	205.75	208.02	211.35	206.23	211.39	206.2	207.63	210.58	209.99	207.25	205.49
206.97	204.17	204.91	203.66	201.2	202.49	203.89	202.16	200.45	205.71	205.98	201.72	203.63	205.17	203.51	203.2	207.11	202.26	205.38	203.17	202.2	205.35	205.71	202.74	202.39	203.17	201.32	201.62	203.15	203.47	202.14	199.12	205.16	204.24	203.06	206.79	204.54	204.29	203.77	204.81	202.54	203.44	200.42	205.48	201.9	204.3	204.16	203.12	204.07	200.85
199.66	197.8	200.82	198.47	198.56	201.89	199.97	199.08	200.33	199.74	199.08	197.63	197.75	198.55	198.35	198.31	198.38	196	198.03	196.68	196.87	199.6	200.96	199.07	198.73	200.21	203.04	196.46	202.25	199.46	202.93	198.29	201.97	202.03	196.58	198.22	197.68	197.46	194.61	197.1	203.04	197.06	199.19	200.13	198.65	200.48	198.37	199.63	195.5	199.7
207.22	208.37	210.15	206.61	210.56	207.25	207.19	206.57	206.71	208.24	205.04	205.64	210.24	206.59	206.3	208.3	208.32	207.28	208.03	207.82	206.01	208.05	206.27	206.82	208.71	207.22	209.81	205.47	208.55	207.2	205.78	209.51	211.79	205.06	206.61	207.6	205.62	209.96	209.91	209.03	209.38	207.32	202.22	207.54	211.58	208.28	207.37	209.09	209.4	207.15
211.14	212.43	210.21	207.67	209.19	211.34	208.55	206.65	208.06	209.78	211.24	211.36	212.36	208.4	210.92	209.36	209.28	209.07	208.82	209.4	206.99	209.67	207.47	210.84	211.24	207.46	206.81	208.92	206.67	207.62	209.97	205.09	212.21	206.52	209.65	209.31	209.4	207.46	211.14	207.22	209.52	212.97	211.66	209.3	206.95	207.2	206.63	209.72	207.77	208.93
203.24	202.82	203.64	201.43	198.72	201.15	202.48	202.22	201.97	198.81	198.63	202.03	202.11	201.19	200.85	204.14	205.26	202.23	203.25	203.58	202.15	201.2	204.09	202.26	201.39	203.93	201.18	201.84	201.33	202.58	202.91	202.74	201.95	203.69	202.45	198.52	203.12	200.52	201.39	201.54	202.78	203.13	201.03	202.15	202.37	203.38	203.79	202.88	203.97	204.14
203.79	202.74	207.08	203.55	205	201.69	200.79	203.37	203.66	206.47	202.2	202.78	202.68	204.53	204.25	203.5	202.35	201.43	202.93	203.48	202.34	202.12	202.97	202.8	203.79	203.15	204.96	203.72	206.86	203.6	203.65	201.28	202.73	205.86	201.15	203.49	204.07	201.61	203.83	201.56	200.73	200.95	200.68	201.35	204.86	203.82	204.04	201.99	200.53	204.44
210.71	211.21	212.74	214.16	214.65	212.27	213.33	211.65	213.55	215.72	211.54	210.57	210.29	209.75	211.59	211.62	213.4	209.82	209.47	211.97	216.14	209.41	211.05	210.26	211.58	213.98	212.55	210.65	210.38	213.18	211.27	213.99	212.61	208.89	211.55	207.26	210.06	210.81	212.5	211.18	211.35	210.24	212	213.56	208.27	211.87	209.04	209.94	211.06	214.86
217.07	220.39	216.9	217.16	216.3	216.53	216.67	216.92	216.88	216.71	217.68	218.71	215.82	217.95	213.67	216.95	216.93	220.13	219.56	216.06	218.6	215.7	219.67	220.58	218.28	215.38	216.64	215.36	216.88	215.18	219.92	217.54	215.01	217.88	216.11	215.41	218.43	218.69	217.35	215.78	217.42	217.32	218.89	217.31	215.7	218.18	218.56	216.68	218.64	219.82
196.17	199.92	198.92	201.99	198.66	198.91	197.53	199.42	198.39	201.78	196.28	198.48	199.3	196.66	203.05	195.47	198.96	198.3	199.09	198.89	200.23	201.16	201.22	199.87	196.65	199.29	199.32	202.59	201.48	198.07	198.01	199.81	200.74	198.91	198.94	198.4	202.46	200.29	201.49	198.35	199.57	201.66	200.27	198.99	196.83	201.05	199.42	200.71	195.44	200.69
199.5	204.19	200.54	202.67	203.04	206.71	202.99	202.15	201.4	199.74	203.4	204.26	203.54	198.88	201.91	202.14	201.06	203.35	198.92	201.84	200.14	202.22	199.45	204.2	205.33	203.33	202.48	202.74	198.47	197.99	198.9	201.4	202.44	200.96	198.33	203.71	203.99	200.8	206.41	199.5	203.21	202.85	201.73	204.99	197.93	202.68	201.1	202.44	202.24	204.84
201.86	201.69	201.1	205.07	202.63	203.48	199.21	199.52	201.3	204.61	204.15	204.77	203.51	201.48	201.26	200.35	204.9	205.03	203.13	204.46	200.81	203.89	202.99	206.32	201.83	201.15	203.38	205.39	204.11	202.29	203.93	204.53	204.88	205.35	202.54	201.73	202.27	205.5	201.26	203.89	203.41	202.27	204.15	203.06	202.29	201.69	201.16	203.38	202.28	205.33
205.56	205.46	202.24	205.01	201.45	204.63	203.49	203.03	199.35	198.55	200.89	206.09	203.95	204.2	200.39	204.34	201.55	201.61	204.08	204.9	201.89	202.75	204.9	202.9	203.4	202.09	204.66	200.37	200.68	204.13	203.32	205.51	200.15	204.46	203.97	205.11	207.27	205.18	204.03	204.46	203.3	202.1	206.45	205.15	203.22	204.44	202.54	200.34	204.88	203.2
205.1	201.59	203.78	200.6	200.35	197.15	198.29	200.85	201.9	201.53	198.57	200.79	199.4	201.57	199.07	203.49	199.19	204.38	198.08	201.41	201.15	202.59	202.35	196.25	199.64	200.12	202.76	200.28	202.59	201.64	200.55	200.79	200.44	201.19	204.02	197.1	199.94	200.5	203.31	197.72	200.91	198.47	202.6	200.95	199.34	197.97	202.53	198.02	201.81	202.35
205.52	201.85	203.63	204.63	204.24	204.36	203.41	203.23	203.7	203.51	204.85	202.59	204.16	203.66	206.25	204.03	204.03	205.23	201.35	205.24	204.98	201.36	205.64	206.01	199.92	207.38	203.15	204.6	201.46	205	203.91	204.48	205.14	204.74	203.7	203.54	202.46	204.16	203.28	206.84	202.34	203.6	206.13	206.75	202.28	202.66	203.27	203.45	205.64	202.23
215.95	217.11	215.64	216.97	214.97	214.06	216.58	218.94	217.6	216.8	217.55	216.23	219.01	216.23	218.17	218.57	213.22	218.89	217.94	217.71	219.64	215.74	216.16	218.16	216.16	215.8	216.42	215.23	216.21	217.02	217.2	216.78	217.49	217.59	215.12	216.31	220.55	215.38	218.86	215.12	216.07	218.64	218.28	214.01	217.94	215.24	216.88	214.27	220.37	214.97
212.16	215.53	214.63	215.35	214.08	216.52	213.62	213.05	214.78	214.1	212.58	214.13	211.71	217.62	212.25	214.2	213.78	216.27	211.76	216.1	214.81	213.8	214.74	212.57	214.8	212.04	213.49	212.32	218.15	215.01	215.29	212.99	212.09	214.27	211.36	216.08	214.96	211.34	215.5	212.38	214.26	214.09	217.35	213.86	213.58	213.1	215.23	214.88	214.68	213.9
209.28	212.11	208.6	210.73	210.75	210.62	210.9	208.29	209.75	208.51	209.5	208.92	209.65	207.01	209.24	208.9	209.58	211.26	210.15	211.97	206.96	207.66	205.77	210.82	212.39	210.68	212.01	210.28	209.9	209.27	208.32	210.8	207.05	207.79	211.32	209.15	210.77	207.69	209.45	209.09	207.68	208.95	207.6	209.19	208.82	209.05	210.62	208.59	210.24	211.1
211.82	210.88	215.23	214.51	211.91	216.1	212.14	209.42	211.68	212.31	212.24	214.56	213.62	213.21	211.34	213.17	212.86	210.51	213.07	211.07	216.25	214.24	212.68	214.94	214.43	213.83	210.56	214.3	214.01	210.33	210.6	210.92	213.77	211.59	211.04	213.71	213.86	211.67	210.61	210.92	215.35	212	212.37	216.62	217.34	216.02	216.18	212.53	215.04	214.27
198.61	201.89	204.1	200.95	201.36	201.23	200.65	201.36	202.14	200.86	203.8	200.46	199.42	200.34	203.59	199.61	202.99	200.01	201.99	204.9	201.05	199.76	202.71	202.8	199.82	199.37	200.3	201.82	201.38	198.36	200.31	198.87	198.26	202.15	201.89	204.31	202.8	202.35	204.66	201.33	199.05	199.32	201.15	201.14	198.59	200.79	203.58	201.24	201.81	202.24
214.12	215.45	216.14	218.34	217.31	216.01	216.56	217.43	217.34	214.3	214.59	215.16	217.44	219.07	216.17	220.32	217.08	217.72	215.42	216.64	217.42	216.89	218.05	217.11	216.54	218.68	215.61	216.05	219.45	218.76	214.86	218.46	216.88	216.72	217.52	218.27	216.75	217.94	220.58	215.64	219.54	219.25	214.68	213.11	214.07	218.26	217.4	217.29	217.18	217.84
211.9	215.65	213.19	211.2	213.95	211.92	211.28	212.21	212.01	214.54	214.68	210.66	209.75	210.09	213.07	213.56	215.68	210.59	208.02	209.17	210.31	213.32	212.09	216.05	212.73	213.15	216.19	209.5	210.35	211.82	218.4	211.41	216.33	211.19	215.59	210.13	214.4	211.44	209.94	211.22	213.69	210.9	209	211.73	213.44	209.49	207.54	214.2	212.02	211.7
202.73	204.7	204.9	203.87	202.15	202.05	200.58	202.75	202.88	202.97	200.97	200.33	201.82	202.99	203.09	203.64	204.23	205.47	203.4	202.8	201.58	200.73	205.58	204.01	203.68	202.41	202.65	201.14	199.58	205.41	201.62	201.99	205.09	204	202.68	203.36	203.6	205.79	206.86	205.08	203.05	203.74	203.39	205.29	202.8	205.16	199.67	204.02	202.98	205.2
193.86	194.69	196.89	196.45	193.26	193.36	199.15	195	196	194.59	193.92	196.33	193.49	198.26	195.89	196.84	195.65	196.37	192.78	195.45	195.82	193.96	195.35	193.82	192.84	190.89	197.57	195.87	195.54	197.82	196.1	197.47	195.13	195.08	194.97	196.34	192.84	193.35	194.73	195.19	195.21	194.34	193.56	197.34	193.34	195.52	194.43	193.41	194.33	198.37
209.85	210.59	209.33	209.52	208.71	207.87	208.69	207.04	207.63	207.96	204.12	209.11	208.09	208.08	211.04	211.18	211.27	207.7	209.68	210.63	207.15	209.73	208.18	208.39	207.18	210.88	207.71	209.06	205.93	208.26	210.48	208.19	208.91	208.3	208.25	212.61	209.72	205.65	208.06	211.13	208.55	206.68	205.62	209.34	207.08	209.18	207.38	207.27	208.96	207.48
203.38	198.22	199.43	198.55	199.51	197.3	200.53	198.81	199.92	203.13	196.99	200.2	198.61	199.86	197.96	199.54	200.89	199.58	201.1	201.04	200.87	201.64	199.4	198.45	200.23	199.95	196.48	201.3	197.99	200.91	198.44	200.9	198.71	199.67	197.2	198.13	196.62	199.22	196.68	198.05	198.74	197.58	199.53	197.4	202.98	196.17	200.32	197.94	201.09	198.02
202.7	202.9	203.99	201.88	201.66	202.5	199.99	200.62	200.34	200.53	202.89	198.53	199.16	202.02	200.6	202.68	200.74	204.11	204.36	200.21	202.34	202.84	201.49	204.81	202.64	201.74	203.8	199.92	203.68	202.55	200.21	203.1	201.19	204.21	203.16	204.31	202.11	201.48	204.88	201.3	200.6	201.16	202.53	198.73	206.6	201.49	202.3	201.54	200.43	202.51
205.71	207.08	208.98	202.53	207.18	200.81	206.29	205.41	200.91	204.94	203.86	204.68	207.13	205.06	204.47	206.24	205.88	205.24	207.28	204.63	203.13	205.15	203.69	205.72	204.61	205.19	204.12	205.36	204.43	205.42	204.69	203.98	207.96	205.25	207.29	205.15	204.48	203.04	202.25	204.5	207.51	200.38	203.65	203.79	204.48	205.21	203.04	205.77	205.71	204.32
220.04	213.56	218.71	216.41	217.42	215.23	220.02	217.68	216.42	214.25	214.93	218.27	217.49	222.98	212.15	214.27	215.94	217.99	216.2	216.55	217.66	216.84	217.26	219.06	214.7	215.81	217.44	217.42	216.71	219.68	214.07	215.98	216.74	217.09	219.49	218.31	219.5	213.23	216.77	214.45	215.16	215.82	216.48	216.03	217.68	216.75	218.88	218.32	215.26	214.58
206.8	208.73	206.88	206.23	205.5	208.12	211.97	208.81	208.03	208.36	208.57	206.25	211.44	209.1	208.76	209.72	208.21	208.22	207.64	207.95	207.26	210.83	208.71	205.95	203.53	208.11	211.63	204.19	206.17	204.79	205.5	206.53	208.72	205.27	208.6	206.41	207.4	208.73	204.77	206.98	206.8	207	210.81	209.49	209.76	206.87	206.19	207.39	208.11	206.85
212.57	208.07	204.86	208.99	208.4	209.59	207.04	207.87	205.94	206.82	209.25	211.55	212.83	209.64	209.44	210.22	206.68	210.24	207.74	204.8	206.25	207.7	211.23	209.16	210.14	207.19	209.05	211.37	211.46	205.99	210.48	213.77	211.27	210.31	205.79	207.82	211.39	208.07	209.46	208.37	208.14	207.33	207.4	209.49	209.06	207.95	209.4	206.31	208.54	207.89
200.74	196.4	200.67	199.62	198.23	197.97	202.27	201.99	198.85	201.63	201.65	205.03	201.9	197.04	200.87	201.38	197.3	202.35	201.49	204.85	199.16	199.05	200.29	198.55	200.49	197.21	203.3	199.04	198.1	200.37	199.27	195.29	197.42	199.91	198.96	196.94	201.58	199.99	198.82	200.49	199.7	201.19	200.92	198.85	200.08	198.97	201.5	201.63	200.59	199.57
208.75	209.63	210.48	207.42	208.54	208.87	209.32	207.31	207.76	206.93	213.8	207.2	207.78	208.4	207.46	208.07	203.28	210.17	210.45	206.26	206.98	208.1	209.91	209.65	210.91	210.15	206.76	208.11	209.21	209.63	209.08	206.97	205.99	211.74	207.17	211.22	206.37	205.18	205.1	209.75	212.02	208.6	208.09	208.41	208.2	208.39	206.69	209.2	207.72	211.44
208.11	206.55	206.5	207.09	205.59	204.9	208.62	206.36	204.6	209.14	205.42	203.02	207.01	204.35	204.74	204.26	206.77	207.58	205.39	201.92	206.51	203.65	204.94	207.69	207.13	208.28	205.95	206.84	206.74	203.91	205.07	205.23	207.85	204.95	205.32	206.55	207.47	206.6	208.66	206.88	207.43	205.86	202.64	205.87	207.6	208.08	206.3	206.46	203.39	208.47
203.53	202.98	205.48	205.5	204.99	204.47	201.09	208.53	203.17	204.07	204.41	200.66	204.1	202.72	206.99	205.01	203.97	204.3	204.73	205.39	201.5	202.64	200.88	203.49	205.15	204.97	204.66	205.08	206.84	203.74	201.8	204.35	205.14	202.78	200.14	204.05	206.63	205.67	201.48	203.4	203.2	204.77	203.08	199.64	204.58	205.81	206.1	205.6	205.22	203.03
205.42	206.15	207.06	206.49	209.83	207.51	206.42	207.09	205.04	203.63	209.08	204.51	205.89	205.01	205.7	206.47	207.47	206.65	207.39	208.09	206.33	205.84	208.44	206.88	205.8	206.65	207.82	205.85	205.95	206.35	202.62	202.86	208.14	206.77	207.69	205.06	203.51	206.91	210.67	204.66	205.4	208.13	207.17	209.26	205.5	209.05	205.75	205.71	207.41	204.88
206.79	202.94	207.66	203.29	203.81	203.73	204.41	203.01	201.53	204.58	207.93	206.44	204.77	200.69	203.3	202.87	201.26	205.26	201.78	206.03	199.89	204.26	206.08	204.41	202.71	203.11	201.47	204.09	199.46	203.73	204.42	202.99	204.44	203.62	206.4	207.24	201.3	205.74	202.53	203	205.04	203.76	200.81	204.73	201.64	203.76	201.79	200.74	202.81	207.38
204.94	204.68	209.73	204.7	203.82	203.83	206.25	203.3	205.97	206.75	204.71	205.53	207.95	206.07	203.76	203.67	204.66	206.22	206.61	205.96	205.42	205.6	203.46	203.86	204.82	207.4	205.32	208	206.27	203.29	203.45	199.89	203.65	205.63	206.27	207.09	205.87	202.92	204.6	204.67	202.25	207.02	204.07	206.64	203.66	207.22	206.06	204.44	204.99	205.25
213.18	211.52	213.8	209.46	217.15	214.17	212.73	218.09	216.55	213.72	212.83	214.67	216.34	214.32	210.3	217.15	215.97	210.43	212.32	210.57	214.07	212.34	211.83	215.7	210.05	210.62	212.08	212.39	215.37	212.5	215.52	213.34	213.21	214.9	217.59	213.56	214.31	211.84	208.68	213.39	216.78	214.42	211.7	213.6	214.99	213.32	214.77	213.64	214.46	215.19
203.28	203.06	202.88	205.74	203.7	203.83	200.62	203.12	204.38	206.49	202.28	204.04	202.42	206.12	202.47	202.61	203.75	204.46	203.92	201.84	204.13	204.2	204.16	203.87	204.46	204.08	204.26	201.09	203.46	207.39	204.99	206.04	202.31	206.99	203.66	203.69	202.9	203.04	204.61	205.52	202.6	200.19	203.83	205.96	203.39	205.5	201.27	200.67	206.69	204.08
200.92	202.76	200.43	199.42	203.01	199.79	203.18	201.21	196.98	201.71	197.12	200.11	201.45	197.37	202.16	200.46	199.44	198.59	201.82	200.67	199.06	203.01	202.96	201.27	202.86	203.51	197.23	197.57	197.44	202.03	200.66	200.27	202.05	201.27	202.53	200.46	197.26	202.84	199.53	199.91	201.43	199.41	201	201.61	200.99	199.41	202.53	199.7	201.08	202.13
209.31	209.96	212.92	211.32	212.69	211.15	209.93	210.93	209.01	213.79	212.71	213.09	213.63	214.06	209.18	212.38	214.09	211.83	209.47	210.28	214.29	212.42	213.97	212.7	209.86	211.9	211.16	211.69	210.2	208.43	213.85	212.46	213.94	211.79	213.62	211.2	213.51	210.85	214.27	213.87	210.29	210.87	210.14	207.53	215.3	210.44	210.88	212.7	209.86	209.67
201.17	202.16	203.23	203.37	201.87	202.24	203.29	198.29	202.89	200.96	198.65	202.39	205.1	202.35	201.94	201.56	200.61	204.73	198.46	200.6	202.56	200.59	203.12	206.12	206.73	204.2	204.96	204.03	202.32	200.75	201.23	201.65	201.68	203.05	203.88	205.82	199.35	200.97	200.78	202.2	204.03	202.12	202.97	203.78	202.02	202.28	203.72	204.81	202.38	201.22
208.59	209.24	207.94	209.8	207.07	208.76	206.71	208.53	210.18	211.03	205.79	205.23	209.74	208.87	208.11	210.06	210.34	205.74	206.38	210.42	205.81	207.41	209.34	205.63	209.84	208.78	208.9	207.82	208.3	207.94	208.22	206.29	210.53	209.59	209.89	210.75	210.4	204.31	208.46	206.87	207.61	206.28	208.89	207.26	207.64	207.26	207.52	207.99	205.94	209.44
218.38	214.01	214.53	216.2	216.03	216.83	217.55	217.67	219.57	218.13	217.81	216.88	216.05	218.82	215.59	212.81	216.67	222.62	216.47	216.18	218.51	220.06	220.83	216.4	216.97	215.4	217.48	218.77	217.48	218.14	214.97	216.47	217.58	217.22	216.91	218.88	213.63	217.79	217.81	218.15	217.28	219.94	218.8	216.1	218.29	219.31	216.41	219.38	218.43	215.05
200.69	199	198.49	200.15	199.6	198.72	200.56	197.8	198.64	196.07	195.25	195.98	199.05	197.44	200.32	199.52	196.22	197.55	199.52	198.31	202.25	199.08	197.17	196.59	196.7	199.95	197.62	198.79	195.47	197.77	195.94	197.29	196.86	202.11	197.96	198.24	197.5	196.07	201.71	194.79	198.11	199.34	197.08	196.71	198.04	197.41	201.92	197.4	196.31	199.43
199.58	200.81	199.02	200.44	198.59	200.73	200.08	199.39	197.87	198.04	194.69	197.72	197.27	199.95	197.23	199.56	196.6	199.94	198.55	196.93	198.56	198.74	198.75	197	199.96	199.2	196.92	196.18	200.64	197.29	194.64	196.69	199.34	196.56	196.31	196.67	198.99	200.52	201.12	199.1	200.62	198.02	197.83	197.26	198.51	201.33	201.02	195.42	197.39	198.86
200.42	199.04	199.3	198.77	199.62	195.94	197.5	199.58	197.66	198.88	196.6	198.25	197.48	202.09	198.53	198.14	199.75	197.71	198.52	200.37	196.93	197.42	195.78	200.01	200.9	200.86	198.84	199.74	200.18	200.83	198.43	197.98	198.66	196	198.71	198.71	198.52	196.01	197.55	196.82	195.94	199.95	200.9	196.93	200.2	197.56	197.3	198.12	196.73	195.05
206.92	204.46	204.4	202.52	207.61	205.04	203.81	204.89	204.4	208.14	202.37	204.62	206.73	203.57	203.56	202.04	202.92	203.26	200.74	204.14	206.51	201.89	200.6	203.57	201.81	202.97	203.84	202.41	203.61	205.19	203.28	204.73	206.8	204.83	205.81	205.31	206.22	204.5	203.49	205.65	207.88	204.61	202.24	203.01	208.21	206.31	203.59	204.07	205.23	204.79
209.29	208.63	208.88	210.76	210.21	208.29	209.22	213.87	207.94	211.04	209.84	211.48	210.62	204.14	207.09	207.18	209.54	210.1	214.72	210.92	209.24	208.44	208.58	212.96	211.47	209.45	211.77	209.88	203.78	207.36	208.99	206.67	209.47	210.35	207.86	208.81	210.73	208.8	209.88	206.99	208.8	211.42	210.24	210.54	210.95	211.43	210.92	210.49	205.31	208.52
216.04	218.64	218.62	216.99	216.32	217.13	216.71	215.25	216.79	217.5	216.04	218.57	214.42	218.09	218.02	217.98	219.44	218.99	216.45	218.8	218.41	218.39	219.41	215.67	216.41	220.56	217.94	220.74	218.23	218.22	215.85	218.31	219.4	218.06	216.06	214.13	218.62	218.29	219.79	219.74	216.93	213.47	214.54	220.13	218.21	216.86	220.45	212.39	212.59	219.03
209.85	207.64	208.35	209.13	208.01	211.21	212.37	210.32	206.18	208.37	208.84	208.9	212.81	212.01	207.38	206.27	208.29	206.47	210.1	204.33	208.74	211.72	208.74	207.54	207.64	209.27	212.18	206.22	210.67	206.74	209.67	207.89	209.13	208.77	208.18	208.76	202.3	208.75	208.45	209.86	212.45	212.91	207.89	210.66	207.16	207.52	206.29	205.53	207.86	204.19
210.18	211.76	207.29	208.84	208.37	211.88	210.69	208.72	211.68	211.71	212.98	208.66	210.01	206.28	207.61	208.17	209.93	210.65	207.19	211.72	210.92	209.8	207.37	210.43	207.33	205.21	206.19	209.9	209.89	210.37	207.8	207.41	209.93	212.14	212.64	211.68	209.39	208	211.33	210.2	209.59	211.27	211.42	207.39	207.3	212.09	206.32	210.76	209.79	213.3
212.37	209.58	208.88	205.41	209.9	207.14	206.61	207.63	208.54	207.93	209.53	206.15	204.71	209.3	210.99	208.11	207.92	210.88	208.26	209.01	209.8	208.34	211.35	209.49	207.76	209.36	210.49	210.03	208.15	207.59	208.33	211.08	208.91	206.1	210.23	209.29	207.57	207.99	209.48	208.29	207.51	207.2	210.44	208.11	209.97	206.11	208.96	208.8	206.2	208.53
196.03	195.03	197.1	196.71	192.73	191.15	195.36	193.61	192.25	192.57	197.07	192.64	194.1	194.33	195.68	191.44	193.84	193.59	192.93	190.62	196.3	194.81	189.9	196.51	196.34	194.08	192.75	193.47	195.99	192.3	192.7	195.88	191.5	190.49	191	196.52	196.47	194.11	193.05	192.31	192.68	194.41	193.04	193.87	198.08	195.69	196.43	193.55	194.53	191.72
202.71	200.96	202.58	205.43	205.3	204.52	202.35	204.68	201.47	202.77	204.89	205.38	204.16	204.19	203.2	201.13	205.8	201.98	199.96	202.54	206.06	203.09	201.86	205.67	201.77	204.27	205.43	202.37	203.67	201.89	202.53	205.24	201.22	202.01	202.9	202.04	206.06	205.1	200.1	204	203.04	203.3	204.65	203.06	206.25	204.45	202.84	205.55	207.73	201.15
208.3	213.52	209.86	211.24	213.34	210.99	210.97	209.95	209.36	210.57	209.59	210.88	210.1	213.35	213.65	212.34	211.58	212.67	211.32	211.11	210.07	210.23	210.06	207.08	210.78	213.2	212.67	210.6	211.03	211.49	208.06	211.47	213.93	211.39	212.92	211.95	208.19	210.09	210.3	212.73	212.11	210.8	211.84	213.21	210.97	208.99	212.85	206.6	209.5	210.67
196.14	194.6	193.49	194.91	194.11	194.25	196.43	195.34	199.99	194.94	193.25	193.88	191.86	195.3	194.78	193.11	194.44	191.27	195.24	194.34	191.61	195.28	194.41	192.09	196.4	192.9	193.72	197.51	193.7	193.15	198.43	192.7	194.64	191.77	193.72	191.31	193.99	191.52	197.07	195.92	194.74	194.2	195.8	196.05	190.95	196.04	193	193.31	192.29	192.74
213.2	213.97	208.6	212.01	212.37	212.14	210.4	212.54	212.83	209.82	213.82	213.67	211.61	212.56	213.03	211.42	212.55	210.29	212.03	212.4	214.61	209.85	211.58	210.99	211.1	210.2	211.67	214.42	211.77	212.03	207.86	210.99	209.07	210.86	209.08	212.84	214.92	210.19	212.31	205.96	208.78	210.48	208.74	210.25	212.33	212.45	210.26	211.36	211.12	209.38
212.03	209.37	210.13	210.27	209.53	208.33	208.31	208.33	208.55	208.42	208.68	207.92	206.5	210.41	210.29	206.47	208.03	205.1	209.23	206.38	207.62	208.56	207.04	208.55	207.92	206.87	206.87	209.59	208.2	206.13	207.34	208.5	207.95	205.52	209.03	209.48	211.54	211.2	203.9	210.06	206.5	210.17	205.71	209.64	210.04	207.13	208.52	209.29	206.8	210.08
197.74	194.15	197.44	194.69	195.7	196.22	195.54	197.98	195.74	194.41	192.27	193.61	194.78	193.25	197.07	192.55	197.48	193.32	197.21	197.78	199.48	194.83	193.02	194.11	193.33	192.84	196.25	195.65	198.64	196.57	193.78	194.27	195.49	195.21	196.43	194.14	198.75	198.28	192.27	194.64	196.17	198.89	199.25	193.9	193.38	199.88	194.56	197.68	196.51	194.69
203.48	203.67	204.46	204.82	206.16	204.69	201.77	206.85	204.87	205.12	203.55	204.13	205.1	204.54	207.3	208.77	204.79	202.87	207.06	207.53	204.65	204.99	205.49	202.23	205.66	203.1	203.94	205.95	205.82	207	203.82	204.17	203.47	202.51	204.26	206	205.1	207.68	206.12	205.82	204.33	205.44	201.35	207.06	205.88	207.08	203.67	204.53	205.94	206.11
208.99	205.6	204.98	210.27	207.83	204.33	208.07	208.11	206.5	206.11	206.05	204.69	203.7	206.98	208.52	202.91	205.8	208.08	206.61	207.04	205.36	205.91	207.15	209.06	209.42	209.41	206.37	205.71	206.94	205.91	206.73	206.24	208.24	208.57	209.19	205.59	204.97	209.52	206.1	208.45	206.54	207.42	201.69	206.9	205.01	206.29	207.37	206.96	205.36	208.21
211.53	211.06	212.05	211.81	213.33	212.58	214.39	212.9	214.17	212.57	214.58	212.97	215.06	213.33	213.24	214.12	209.51	210.78	211.26	209.64	213.56	213.02	211.71	213.61	210.9	212.44	210.52	213.47	215.35	213.77	212.33	211.14	209.99	214.98	211.19	212.12	210.57	210.41	211.21	210.11	214.38	209.9	213.15	212.82	212.87	210.77	217.21	213.75	212.04	212.57
213.17	215.68	213.77	212.66	210.63	216.36	210.9	211.57	212.84	213.89	209.33	213.56	215.44	211.21	213.25	215.05	213.92	216.28	214.44	211.74	213.97	215.52	209.34	215.44	209.57	213.43	213.33	212.67	212.64	212.86	212.34	212.72	209.69	213.92	212.57	212.03	215.46	216.39	215.28	212.78	213.57	210.81	213.58	213.22	212.68	215.35	214.72	216.31	213.24	207.26
208.85	204.31	207.58	205.98	206.59	206.34	206.84	203.94	205.49	208.11	208	207.36	204.19	206.94	205.37	202.74	205.28	205.91	206.46	205.66	209.99	207.85	208.93	208.02	204.67	205.79	207.16	205.15	205.51	204.16	204.64	207.11	206.52	207.87	205.05	203.62	205.17	210.27	204.76	208.61	206.98	206.55	207.75	205.03	203.78	202.85	206.13	205.31	204.32	206.16
212.35	213.21	208.79	215.3	212.32	210.64	212.99	211.55	212.01	211.67	214.49	213.74	215.41	214.23	212.66	209.55	213.67	213.46	209.76	210.87	214.02	212.15	212.12	214.14	215.48	214.84	212.41	216.07	211.2	216.54	213.1	210.88	213.46	215.19	211.2	213.77	214.79	212.04	211.79	213.42	212.79	211.49	212.67	213.37	211.23	212.35	211.55	211.69	211.59	210.33
217.68	217	214.58	218.69	214.79	216.82	218.38	216.68	216.09	218.1	217.4	217.46	217.51	217.98	217.52	219.44	218.48	214.9	216.46	219.42	216.04	219.93	217.01	217.71	216.44	214	216.58	217.42	217.35	217.6	214.97	218.36	216.23	217.79	217.89	216.1	216.26	216.02	215.71	216.7	218.92	217.55	221.63	217.75	216.17	214.46	217.83	217.19	215.58	215.94
212.7	211.61	212.76	213.39	212.77	211.87	215.25	213.19	216.07	211.66	212.79	211.06	215.96	217.22	211.24	213.94	215.05	212.93	213.05	214.66	212.21	212.62	214.42	211.05	212.71	211.65	211.15	214.45	212.07	211.01	214.57	213.44	211.69	210.15	210.73	213.3	213.69	212.45	210.43	212.12	212.95	208.8	213.23	211.4	212.67	213.72	210.39	212.41	211.51	213.83
207.5	209.08	204.05	211.42	207.86	207.86	208.91	212.26	208.82	207.24	211.24	207.09	210.83	209.27	211.95	206.39	211.44	211.78	211.46	207.49	210.84	210.79	208.73	208.18	207.81	208.8	208.75	208.16	207.39	206.4	208.43	209.41	209.18	208.55	207.48	209.66	208.98	207.62	204.48	207.32	208.19	208.92	207.76	209.31	206.88	208.18	205.32	210.03	208.94	210.29
219.74	218.94	216.63	217.86	215.89	217.59	217.27	220.03	219.1	218.53	217.73	217.94	221.63	214.9	218.37	217.2	218.64	217.25	217.24	217.78	219.17	218.38	219.42	219.56	218.56	216.31	219.04	217.32	214.7	216.1	220.47	219.89	218.65	217.92	218.07	216.4	220.85	216.81	216.46	218.86	215.99	217.11	215.74	219.14	220.4	217.98	220.64	219.03	217.51	219.26
210.74	204.99	208.03	209.02	209.41	207.48	209.46	210.31	207.58	205.78	207.03	208.39	205.56	212.31	207.51	207.92	209.4	210.32	207.66	207.68	210.11	208.11	212.09	206.92	206.94	203.61	206.41	209.64	206.97	210.52	208.41	206.85	209.29	210.37	209.28	207.38	209.67	208.69	206.37	207.25	204.73	204.35	208.32	207.38	208.48	209.96	206.07	207.95	206.87	206.91
210.9	211.06	212.5	213.36	210.91	210.23	214.53	211.93	212.59	210.58	210.64	212.5	211.31	210.08	211.98	212.18	209.82	210.09	211.43	211.86	210.11	212.58	210.17	211.82	212.43	214.21	211.91	210.72	213.38	209.54	212.63	211.7	209.24	211.69	213.12	213.89	213.45	210.13	211.13	208.82	209.81	210.46	209.42	212.55	210.76	211.59	212.17	210.33	209.48	213.08
210.55	206.52	210.56	210.74	207.74	210.54	210.69	207.69	213.04	210.64	208.12	212.32	210.8	209.78	208.68	207.14	207.44	208.84	209.7	207.9	205.09	208.6	210.46	209.43	209.24	210.5	210.08	210.18	208.99	213.05	209	211.47	208.42	210.33	206.6	208.56	210.53	209.87	208.43	208.49	209.38	209.25	208.73	206.62	212.93	210.63	207.25	208.29	208.16	211.67
201.78	199.96	202.01	201.08	198.28	200.89	202	197.42	199.91	200.96	203.77	200.55	196.46	200.34	199.89	199.35	201.46	202.06	203.08	203.91	199.68	200.67	202.31	203.5	203.49	202.58	200.64	202.58	200.73	198.74	203.38	199.18	198.85	200	202	201.38	203.01	199.05	203.45	204.72	200.82	200.96	202.61	202.6	199.8	202.73	205.11	201.25	201.14	203.75
205.84	209.41	208.27	208.42	208.98	207.08	210.33	206.18	208.66	209.78	207.87	203.03	210.51	209.39	206.25	209.44	207.6	210.02	206.98	208.57	209.94	204.69	209.83	206.27	209.75	209.19	208.47	205.15	211.04	210	206.62	209.34	210.55	208.93	207.89	206.34	209	208.36	210.35	208.6	208.67	212.38	209.73	208.02	210.55	210.92	206.26	207.71	210.87	207.51
203.29	202.9	202.38	202.45	205.05	204.65	199.64	203.34	203.91	203.84	203.97	199.63	202.72	202.04	202.08	200.69	205.99	200.47	204.29	203.03	205.86	198.14	204.82	202.8	204.53	205.73	201.74	202.92	204.06	205.34	202.35	201.44	203.8	200.92	201.16	199.3	203.36	198.64	200.13	203.63	199.37	204.66	202.45	203.17	205.31	205.2	200.28	203.05	200.33	202.76
206.52	205.08	206.77	207.39	206.44	203.84	209.05	204.82	207.14	203.62	205.15	204.19	208.6	206.75	204.16	207.77	203.01	202.39	211.22	206.87	208.04	203.96	209.05	206.68	207.31	207.73	204.26	208.08	209.14	206.85	206.8	206	205.13	205.7	207.48	207.05	205.3	208.56	205.57	208.47	205.45	206.7	207.78	205.52	204.22	204.85	206.23	206.5	204.75	206.68
199.49	203.86	200.64	198.82	199.61	201.32	198.9	199.06	196.76	200.63	197.55	198	200.83	198.07	196.72	200.21	199.84	199.43	198.17	200.76	199.19	197.18	198.6	197.9	198.92	199.89	199.67	200.3	202.69	201.4	200.13	201.11	198.66	200.57	199.35	201.38	198.26	197.81	198.58	199.38	197.62	197.98	198.68	202.34	199.26	200.9	201.01	202.88	200.4	199.51
205.07	207.92	209.96	204.87	208.04	209.1	206.85	209.65	206.57	208.95	207.1	209.21	203.79	210.79	208.61	207.81	209.93	207.56	209.36	208.33	209.98	208.82	208.56	207.22	211.49	204.75	207.84	209.26	210.8	207.76	206.5	208.33	210.59	208.33	209.24	211.23	209.1	207.25	209.4	207.77	208.66	207.31	208.4	208.53	206.41	207.38	206.63	209.42	211.72	209.5
201.36	205.31	204.65	203.04	203.01	199.56	200.55	203.23	205.41	202.66	204.34	202.32	203.33	202.32	200.68	202	199.22	202.16	203.41	200.39	201.99	200.82	201.01	205.16	202.62	201.85	199.3	202.42	204.6	201.59	201.44	201.86	204.98	203.68	202.34	202.05	199.21	203.43	201.18	203.09	205.72	204.15	201.49	203	201.42	197.39	203.85	200.44	205.07	201.9
205.69	209.46	206.75	210	206.16	209.05	207.29	205.02	206.22	206.5	211.38	209.29	208.3	205.86	209.84	207.36	206.57	207.44	207.98	210.11	208.79	210.43	205.77	206.1	207.58	206.92	206.8	206.53	204.95	212.65	204.99	207.15	206.48	207.12	209.5	208.1	206.97	207.4	208.99	205.8	207.8	207.83	205.95	208.37	209.33	208.74	206.36	206.83	206.76	212.99
197.72	196.82	197.57	198.1	197.51	197.17	196.86	197.67	198.33	197.52	198.75	201.07	199.31	200.5	200.4	200.12	198.73	197.9	199.21	196.89	196.76	198.59	198.85	194.08	200.38	195.8	198.66	195.64	196.37	198.16	194.37	201.55	199.02	197.39	198.74	199.9	198.39	194.73	193.77	199.71	201.22	199.68	197.33	201.26	200.79	196.44	197.31	198.01	199.79	200.32
202.86	203.22	207.34	205.5	203.88	208.06	205.35	203.53	204.15	201.32	205.57	205.03	204.34	204.25	206.85	205.34	205.97	204.01	203.48	204.7	205.77	204.82	204.1	200.21	203.8	206.5	201.48	203.09	205.28	203.67	201.39	204.55	204.3	201.13	205.95	201.03	204.05	204.36	202.12	205.26	205.77	205.35	205.4	201.41	210.55	205.4	207.94	206.48	205	205.77
202.02	198.23	197.51	200.01	200.5	198.45	204.96	197.41	199.64	198.12	195.3	196.94	200.58	197.35	198.43	196.46	197.7	200.4	198.82	200.41	194.94	201.48	198.92	198.79	197.56	199.01	197.13	198.39	196.93	199.56	200.84	200.7	198.86	200.18	194.21	196.89	196.31	199.33	200.6	198.58	197.67	199.54	197.11	199.99	198.35	199.42	194.15	200.53	198.1	195.98
207.4	210.93	209.92	209.83	208.92	209.84	212.59	211.04	213.02	211.71	213.65	213.33	210.78	208.48	209.82	211.78	212.87	208.13	212.15	213.2	210.51	212.89	210.4	211.1	213.96	210.95	209.8	211.67	207.06	211.6	207.82	212.95	213.15	213	210.11	211.13	211.95	211.28	211.14	211.68	211.25	210.05	211.51	212.69	211.17	212.44	212.88	217.52	210.54	213.71
210.24	212.42	213.92	212.86	209.13	208.49	211.53	212.87	212.3	214.21	212.63	213.43	211.12	212.87	215.4	215.76	215.47	212.19	210.66	209.61	214.04	210.32	211.76	214.2	212.1	211	213.69	213.64	210.1	212.68	214.11	213.44	210.76	213.03	209.77	211.39	214.1	211.21	212.16	211.7	212.28	213.37	211.58	209.35	215.36	212.06	210.03	210.63	214.67	210.32
207.9	211.01	206.43	209.18	208.19	209.61	209.68	209.54	209.12	209.89	207.58	206.63	207.66	210.93	210.55	207.83	206.6	210.73	206.7	207.66	209.57	205.71	209.39	207.19	210.59	209.52	210.37	208.71	208.09	206.9	207.47	207.9	211.89	211.87	207.49	212.91	207.16	205.92	207.11	210.08	208.1	207.88	210.52	207.52	211.74	211.23	211.57	207.28	209.57	209.9
198.12	201.82	199.89	196.73	198.03	199.39	199.77	199.65	200.54	196.95	195.54	199.12	198.47	197.54	196.65	197.73	200.1	200.9	194.84	199.15	199.08	202.96	196.08	198.6	199.24	197.27	200.73	196.96	197.8	196.22	198.51	200.4	197.49	197.35	198.84	196.9	198.29	199.3	196.78	195.71	199.53	197.15	196.53	196.78	199.06	196.98	199.54	194.72	199.05	200.43
194.4	195.14	195.9	193.62	190.43	195.57	193.19	194	197.08	194.56	195.61	194.33	191.13	195.49	194.32	192.32	194.08	196.64	192.54	195.29	194.16	191.54	195.06	192.6	194.94	193.81	194.26	193.79	195.82	192.82	194.44	195.76	195.71	193.76	194.52	191.81	191.29	194.49	194.31	192.54	195.39	196.8	195.79	194.44	195.29	192.75	192.27	194.26	195.23	192.31
209.07	210.86	208.54	207.07	207.2	209.34	208.87	210.75	211.11	207.19	210.64	210.47	211.9	205.48	209.35	209.12	209.67	210.21	207.5	206.77	207.59	204.59	205.32	208.35	210.62	210.35	205.37	208.21	208.87	207.98	210.8	209.16	205.42	206.31	207.48	208.13	207.47	208.5	211.29	210.31	209.9	209.91	206.37	207.76	207.96	211.49	205.98	208.86	209.98	206.77
208.95	211.15	209.13	209.43	209.84	208.95	209.32	207.03	209.59	208.79	207.37	209.01	209.21	206.64	206.9	205.49	207.26	208.53	206.62	210.81	208.18	206.62	206.06	208.33	205.83	207.45	209.73	204.93	207.53	211.46	209.47	208.49	206.9	208.37	208.26	210.88	205.75	207.33	208.15	209.39	205.78	207.48	209.16	209.6	211.53	209.64	210.91	209.28	208.63	211.78
207.8	206.56	210.85	209.5	208.86	208.81	206.72	208.52	209.35	207.75	210.03	212.08	210.46	210.78	211	207.49	212.75	209.72	209.87	209.99	209.08	210.18	211.48	211.02	209.18	212.63	212.74	203.79	208.77	208.39	211.91	208.87	210.3	207.82	207.06	208.37	208.75	208.42	208.51	207.35	211.57	212.5	209.61	211.27	211.13	213.21	207.4	213.76	208.47	208.05
217.4	216.03	216.56	215.02	214.96	218.79	217.41	218.61	217.07	220.03	217.6	219.1	216.46	216.77	217.77	217.21	216.92	216.09	219.95	218.23	219.62	215.51	216.15	219.15	219.32	218.31	219.38	217.78	218.88	219.41	217.72	216.66	220.06	219.72	218.61	216.68	221.18	219.68	217.27	219.06	218.53	217.38	217.43	218.71	216.61	219.64	216.64	217.48	218.08	217.41
210.5	211.95	210.21	215.19	215.94	213.61	210.7	212.68	210.58	212.35	211.68	212.64	210.75	208.51	210.15	211.95	213.62	210.45	215.82	210.94	209.69	211.84	213.3	213.72	209.21	211.03	211.29	209.65	210.13	210.53	213.13	213.84	213.91	212.52	212.25	212.73	208.4	210.52	214.59	213.01	212.98	210.54	211.53	211.25	210.24	210.88	211.56	210.22	211.65	209.67
208.76	211.81	210.36	210.41	211.12	209.88	212.63	210.14	213.46	213.17	207.28	211.17	211.11	210.73	213	211.39	209.54	209.53	210.47	213.01	211.78	209.93	211.11	208.52	210.31	214.88	212.03	211.03	211.08	210.17	209.2	215.39	209.54	213.75	212.29	212.25	212.36	210.42	212.42	210.56	212.83	212.55	209.13	212.02	213.74	210.08	214.27	210.42	211.7	212.78
212.8	212.72	212.87	213.31	213.88	216.2	211.39	212.35	213.06	211.62	210.38	213.76	211.17	210.07	209.08	211.18	210.84	210.09	215.16	211.08	212.48	213.52	210.13	210.78	212.27	212.44	213.29	212.11	213.38	211.85	211.78	212.03	210.42	212.97	213.27	213.62	209.92	210.53	210.6	210.38	214.02	213.05	214.43	209.27	210.36	209.32	211.34	212.36	212.39	211.61
213.04	212.63	208	207.91	211.06	212.95	211.7	209.2	211.22	209.73	207.9	209.54	211.17	209.59	210.96	209.03	211.48	211.16	210.68	208.51	209.56	208.56	210.53	210.45	208.54	209.5	212.3	210.81	209.77	207.74	209.7	209.71	208.61	210.98	209.71	207.56	207.86	213.36	211.5	209.54	209.05	206.91	211.34	209.68	211.59	207.47	208.72	210.16	209.6	208.77
212.08	208.03	207.87	213.42	209.86	210.91	212.04	208.94	207.84	210.98	211.86	212.02	208.12	207.79	208.73	208.78	207.82	211.32	206.54	211.1	209.61	210.35	209.19	211.83	209.07	207.48	211.9	210.16	206.53	212.34	208.92	208.97	208.16	208.69	207.74	210.91	206.98	211.89	208.1	209.64	210.46	211.27	209.94	207.33	211.93	210.88	208.65	208.81	206.28	207
203.94	198.1	200.92	202.17	201.09	204.96	200.02	209	202.82	204.02	204.53	205.81	203.77	200.61	203.54	205.92	201.94	200.81	204.08	202.99	205.41	204.74	202.52	202.45	201.32	201.55	204.71	202.13	202.81	206.65	203.14	202.62	203.55	202.7	202.02	200.99	202.66	201.33	204.35	201.86	199.84	205.9	202.1	203.32	204.58	204.86	200.31	201.18	200.84	200.46
207.66	208.75	207.29	208.73	208.11	205.72	205.5	206.81	207.4	206.19	205.67	207.92	208.59	206.4	206.17	209.22	206.09	206.27	203.88	207.63	210.97	208.45	210.94	211.63	208.88	207.53	206.07	202.62	205.65	206.97	207.05	207.16	205.7	205.54	206.38	208.76	208.49	206.18	209.88	209.81	208.53	207.02	208.07	210.15	208.84	206.11	206.57	210.77	209.63	203.87
200.27	199.82	200.22	197.68	196.88	200.12	202.4	199.36	197.46	199.69	199.7	201.89	201.18	201.66	198.02	199.4	201.01	200.82	199.03	198.17	202.06	198.94	198.81	200.47	199.03	199.04	199.83	203.43	197.05	198.15	204.06	200.19	199.34	197.94	194.27	198.73	199.25	197.32	199.97	198.58	198.18	199.02	198.91	199.04	198.46	201.44	197.58	202.05	199.21	199.36
205.77	209.57	208.31	208.37	207.64	206.43	207.57	204.7	208.91	207.17	209.07	205.49	204.9	207.26	209.96	205.47	208.33	207.18	204.88	209.13	207.19	208.37	206.06	208.31	208.71	207.83	206.78	207.91	209.34	211.01	208.15	208.28	212.87	207.81	205.18	205.96	208.19	209.01	205.02	207.07	206.53	210.1	209.43	209.97	208.78	209.02	208.46	207.33	209.68	210.52
199.29	199.86	198	198.46	200.31	204.24	199.53	198.48	199.17	199.94	200.67	200.5	197.9	197.61	201.12	197.92	199.87	202.63	198.93	201.7	200.23	202.06	199.44	202.4	199.3	200.24	200.01	198.07	200.14	203.11	203.41	202.31	202.88	200.35	198.98	198.67	201.98	199.97	197.7	200.66	201.07	200.5	200.49	201.73	201.55	201.94	203.19	201.45	200.65	202.92
201.78	203.43	204.43	202.83	204.22	200.34	201.07	200.89	201.72	201.13	204.86	201.92	202.65	202.43	202.25	204.48	204.23	198.74	202.89	201.96	202.93	201.03	202.48	201.09	205.71	202.06	199.32	199.83	204.03	201.98	202.6	203.82	201.4	200.97	203.62	202.37	201.18	202.99	200.36	201.92	200.9	204.29	201.58	202.43	200.93	203.54	203.42	202.33	200.44	202.4
207.96	205.71	211.6	208.33	211.22	207.41	210.91	204.12	206.73	207.76	208.63	208.95	213.15	211.05	210.92	205.31	207.77	208.86	208.99	208.73	210.2	207.58	211.7	205.72	209.59	209.23	208.6	213.65	211.63	209.57	211.27	214.52	205.79	207.67	210.3	206.73	207.77	207.07	207.58	209.29	208.32	207.98	210.14	206.43	210.54	210.35	210.42	208.01	209.79	206.92
210.48	216.65	215.5	214.76	213.14	211.54	211.87	214.47	212.85	210.01	214.65	212.73	215.99	214.8	212.34	217.24	212.47	213.59	214.14	215.81	216.45	215.14	211.79	213.25	214.18	212.32	213.61	208.72	210.97	214.25	213.68	213.66	210.62	211.84	216.42	211.77	214.35	213.51	211.3	213.78	217.8	212.8	214.97	211.75	213.35	213.82	216.79	210.8	211.2	215.98
217.7	219.3	213.88	213.94	217.24	218.01	216.56	214.83	214.3	216.96	217.77	216.31	218.42	216.94	214.77	215.87	219.15	214.73	217.34	218.88	214.79	216.11	216.9	217.22	218.75	215.93	215.18	217.1	217.64	217.09	217.74	215.78	217.9	215.75	217.26	215.43	217.64	217.78	216.33	214.98	217.85	221.43	218.97	219.15	219.96	218.6	218.32	218.41	214.71	214.6
199.68	202.76	200.05	203.29	201.36	197.85	200.39	201.16	200.44	203.16	202.84	200.65	200.93	199.66	197.41	195.58	200.11	201.96	201.85	198.47	204.28	198.83	203.39	200.03	201.89	203.49	200.26	197.5	203.4	203.71	202.73	200.05	203.24	201.17	201.91	201.56	200.24	202.86	203.34	200.94	202.99	201.56	200.46	203.18	200.27	198.83	204.21	203.54	199.63	204.23
217.07	217.73	219.97	219.8	217.4	213.42	217.58	217.79	223.13	217.53	218.75	216.38	214.83	217.11	216.18	216.78	220.01	220.98	216.31	219.12	218.51	217.86	216.02	217.36	216.18	216.62	218.11	217.63	218.81	217.4	218.33	219.12	217.73	217.8	221.05	220.01	217.23	217.16	216.52	217.61	218.13	219.54	215.84	218.17	219.28	218.86	220.35	214.78	218.59	219.65
207.15	206.94	208.3	205.24	205.36	206.93	209.47	207.66	205.09	206.7	210.53	206.32	207.16	205.66	210.03	205.16	207.61	210.74	209.84	211.11	208.68	207.92	206.27	208.05	210.26	207.8	208.35	208.47	208.97	208.77	208.2	208	211.32	208	209.36	209.01	208.26	207.71	206.15	204.44	207.95	210	207.81	211.04	210.36	209.55	209.72	203.74	203.93	207.58
215.98	215.01	218.37	217.85	218.5	215.72	217.31	218.42	217.12	217.9	219.91	216.1	216.46	215.97	218.48	216.76	219.21	217.41	217.19	215.64	215.1	216.3	215.25	217.3	219.45	219.27	216.45	215.9	218.88	218.25	217.52	216.65	218.28	217.03	215.54	218.8	219.13	217.23	219.27	216.32	215.72	216.27	218.54	216.67	216.77	214.1	216.02	218.46	214.32	218.87
201.74	204.12	201.39	201.84	202.91	203.13	202.16	203.7	202.69	200.46	203.66	204.85	203.36	201.99	202.46	197.89	203.67	202.79	202.42	203.29	206.35	202.59	203.58	205.46	203.32	202.88	204.19	206.48	200.24	200.62	203.32	202.94	203.32	205.01	203.39	202.33	201.98	202.7	200.96	203.4	202.24	202.77	203.78	202.39	207.62	201.71	203.81	200.25	202.11	201.67
210.87	214.21	212.75	213.32	210.82	211.44	213.62	215.05	212.82	212.02	212.22	213.52	211.88	211.39	211.07	211.78	213.34	212.85	214.72	215.34	210.91	213.9	211.63	212.24	214.39	217.05	214.4	212.67	209.73	214.13	211.99	213.3	213.15	213.12	216	211.6	211.1	212.34	211.62	213.42	215.62	211.83	214.15	214.53	215.89	210.42	210.91	211.72	215.97	209.93
211.47	211.01	211.66	211.92	213.51	213.06	213.41	212.42	210.1	213.34	211.6	210.39	212.08	213.77	214.08	213.31	206.96	212.45	209.28	210.24	209.42	207.84	208.86	212.94	213.9	213.11	211.69	209.37	209.34	207.38	211.99	208.97	209.32	214.96	211.24	212.06	209.53	213.31	213.5	212.82	212.53	212.1	213.61	214.42	211.73	211.93	209.85	208.79	212.76	212.19
203.27	201.93	202.28	203.06	205.64	203.89	204.52	206.82	206.19	204.24	203.11	203.38	200.17	203.06	202.17	204.14	206.94	205.99	201.43	203.44	205.66	204.74	203.8	204.94	201.61	204.04	207.96	202.35	205.79	205.55	203.1	203.46	206.51	204.09	204.15	207.03	202.29	202.53	206.63	208.14	206.59	204.11	206.3	204.46	202.92	206.04	209.52	202.7	206.11	205.16
203.81	206.01	204.21	202.17	205.66	205.96	203.29	208.15	206.64	201.59	204.89	205.82	204.45	204.2	202.49	205.39	204.88	204.42	207.44	200.12	204.74	202.55	208.76	202.2	204.07	202.73	201.97	205.15	203.6	204.95	205.02	203.42	204.59	207.18	204.3	203.25	200.69	207.34	205.4	205.62	204.28	203.36	202.79	207.33	201.83	202.27	202.41	207.12	204.71	204.1
204.7	200.15	201.94	201.13	201.99	202.43	202.32	202.02	201.02	203.07	201.44	205.39	204.58	201.2	198.65	201.06	202.93	202.09	205.1	204.47	201.91	205.01	201.34	203.36	203.02	202.29	198.63	205.11	204.87	204.16	203.16	199.91	199.28	203.75	203.89	205.57	203.04	203.48	202.7	203.79	203.05	200.14	204.94	203.24	202.35	202.95	201.92	202.79	201.26	203.26
207.65	206.74	204.24	204.37	208.68	210.24	206.91	208.56	208.22	210.25	207.72	208.47	211.12	206.69	209.27	206.33	206.62	208.21	207.4	207.59	209.47	209.32	208.41	209.14	210.81	206.84	211.22	209.99	209.15	205.14	208.9	205.34	210.9	207.76	205.78	210.13	207.1	206.43	213.12	208.11	208.72	204.18	205.85	212.04	208.7	208.76	207.78	209.16	209.68	207.91
201.49	204.02	201.89	201.67	205.23	202.37	203.64	204.44	206.02	202.46	203.38	201.23	203.37	203.25	201.6	201.31	202.89	203.98	203.06	204.91	203.78	203.37	203.98	204.23	206.64	201.18	207.41	203.01	201.69	204.36	205.24	205.7	203.68	201.95	203.95	197.97	202.47	202.81	201.39	203.9	204.09	205.73	202.53	202.7	203.03	201.3	206.49	205.59	205.17	203.15
205.77	207.4	205.7	208.33	207.43	210.72	209.66	210.68	206.73	207.68	207.92	203.53	207.19	209	205.14	211.31	205.42	209.8	206.43	208.9	207.52	208.46	207.37	208.29	211.53	204.34	208.61	210.66	205.1	207.28	209.57	208.13	205.77	207.84	204.95	209.96	204.87	207.6	206.46	207.72	209.1	208.56	203	207.86	209.45	208.75	203.99	207.54	209.44	204.27
198.02	197.26	200.8	197.43	197.19	199.82	195.96	197.54	196.69	199.01	197.46	197.78	193.66	200.95	198.04	198.71	200.47	198.91	197.87	196.68	198.53	197.78	198.97	198.33	197.45	197.5	197.76	199.47	199.1	197.12	199.74	199.8	195.04	198.31	201.22	199.21	198.88	196.77	197.27	198.48	197.66	199.3	197.11	197.87	197.74	197.5	199.37	201.44	199.89	202.35
210.97	206.74	207.76	206.81	208.31	204.83	207.82	206.51	207.73	207.75	206.14	210.83	210.82	209.65	205.87	208.55	209.66	204.94	207.57	211.43	206.09	204.56	206.81	207.32	208.8	205.34	206.59	209.65	205.97	210.82	206.1	208.19	206.95	206.45	206.44	208.83	209.82	207.43	206.35	208.87	208.53	212.11	206.82	207.69	209.32	207.13	208.97	208.24	211.25	207.4
199.09	205.23	203.44	199.24	202.34	201.86	200.06	199.41	200.42	201.75	199.1	197.94	199.16	199.64	200.8	202.38	195.93	200.27	199.23	206.37	198.84	197.05	202.34	202.73	198.69	197.7	200.9	201.54	199.89	203.05	198.96	202.32	201.1	202.72	200.15	200.75	203.3	200.29	202.17	201.42	204.81	200.55	200.64	198.83	202.59	198.64	201.87	202.85	200.9	200.69
216.09	215.14	214.69	218	215.5	218.57	217.46	216.78	216.84	214.27	215.35	216.07	216.8	216.35	215.34	219.08	218.22	213.36	215.89	217.14	215.3	216.43	220.08	218.69	214.32	216.78	216.62	214.85	216.32	217.93	219.93	214.57	217.74	215.78	214.67	219.43	219.93	216.31	215.15	217.45	216.91	217.59	218.24	215.74	218	219.27	218.03	219.71	219.5	215.73
212.1	210.98	209.64	210.08	214.76	211.54	211.71	208.28	212.16	213.94	212.64	212.31	210.91	212.39	213.37	210.55	211.62	213.76	209.42	210.72	211.49	209.06	212.33	211.9	209.09	212.36	211.37	212.54	210.15	212.89	213.38	211.6	209.93	211.33	211.9	209.76	211.12	212.15	210.17	212.07	210.6	210.89	211.34	214.21	212.25	215.51	210.84	209.6	212.59	215.41
201.3	206.37	206.32	205.06	205.14	204.37	208.32	205.25	203.7	202.23	203.96	206.03	204.97	202.71	204.5	206.71	203.19	203.65	203.8	202.21	205.79	203.04	207.73	204.38	204.61	201.73	202.78	205.39	205.99	202.81	204.46	205.2	202.73	201.43	202.49	203.13	203.66	202.41	203.77	204.29	203.92	204.5	201.75	202.26	204.48	203.85	203.87	203.7	202.29	202.81
214.19	213.53	215.24	214.28	212.62	214.43	212.95	213.09	209.81	211.31	212.77	216.99	214.24	210.27	209.81	210.13	211.6	211.44	212.92	211.68	212.93	215.96	211.95	210.55	212.12	211.98	214.37	214.31	213.89	211.51	211.07	212.79	214.47	212.09	214.29	215.98	212.42	212.46	211.9	211.18	214.62	213.26	214.96	212.42	213.47	211.83	211.81	213.97	212.4	211.7
207.85	204.98	202.33	205.47	206	204.46	204.92	202.75	202.36	204.7	203.31	204.64	204.07	201.88	203.02	201.88	202.05	204.74	207.52	208.01	202.39	208.42	206.7	202.77	204.69	202.66	204.5	205.92	206.27	206.15	206.91	203.4	208.73	206.43	203.31	204.38	203.16	205.37	203.51	200.87	202.33	203.68	203.48	204.47	203.73	201.2	203.7	209.54	204.25	202.82
[truncated: 150 more columns]
