# Supplementary material for: Genetic dissection of main and epistatic effects of QTL based on augmented triple test cross design
Source: PLoS One. 2017 Dec 14;12(12):e0189054. doi: 10.1371/journal.pone.0189054 (PMC5730204; doi:10.1371/journal.pone.0189054)
Supplement: S6 Supporting Information — (ZIP) [file pone.0189054.s006.zip › z1_200_0.8_10.csv]

209.47	209.92	209.11	208.74	208.66	210.1	208.77	208.86	208.6	208.12	208.61	209.46	209.29	208.56	209.75	208.57	208.78	209.41	208.52	210.43	209.2	208.43	208.74	209.61	209.3	208.9	208.23	209.48	209.61	209.25	208.43	209.16	208.43	208.49	209.06	207.85	209.79	209.13	208.82	209.35	208.73	206.86	208.42	209.15	207.97	208.01	208.74	209.03	208.89	208.43
202.76	202.72	201.78	202.24	202.93	202.54	202.78	202.4	203.3	202.43	201.84	201.52	203.01	202.73	202.71	202.4	202.39	201.8	202.54	202.2	202.22	203.07	201.76	203.79	202.53	203.03	201.7	203.96	203.29	201.08	202.46	203.33	203.45	202.28	202.18	202.44	202.65	203.61	201.37	203.28	201.82	203.62	203.36	203	203.01	203.46	203.57	202.82	202.71	202.84
211.73	212.55	212.67	212.99	212.53	211.05	212.52	213.44	211.86	212.77	212.94	212.51	212.49	212.2	212.67	212.01	212.37	212.89	212.08	214.2	212.43	212.86	211.1	211.49	212.01	212.44	213.17	212.84	212.1	212.17	212.69	212.43	212.73	213.18	212.78	212.24	212.39	212.61	212.05	212.28	212.16	212.42	212.46	212.27	211.96	211.65	212.38	212.59	212.16	212.47
206.78	207.62	208.63	206.54	208.21	206.82	207.27	207.75	206.9	207.9	208.13	208.68	206.52	207.02	207.64	207.67	207.73	206.23	206.23	206.31	207.41	207.14	206.99	207.44	207.65	207.55	206.46	207.62	207.3	206.81	207.8	208.29	207.47	208.75	205.67	207.04	208.03	206.7	207.79	208.06	207.56	207.51	207.72	207.98	207.46	207.63	208.2	208.62	207.63	206.51
213.37	213.83	213.74	213.64	213.92	213.17	212.44	213.83	213.95	213.63	213.72	214.35	212.43	213.59	213.25	214.72	212.77	213.4	214.33	214.04	214.56	213.98	213.86	214.76	214.69	213.19	213.04	214.59	214.75	214.87	212.85	214.08	214.39	214.25	213.88	213.78	214.63	213.3	214.09	212.79	213.34	213.73	212.91	213.31	213.98	214.41	212.52	213.52	212.97	213.66
199.98	199.35	199.52	200.25	199.56	200.34	200.39	200.79	200.16	201.14	201.02	200.62	201.04	198.99	201.14	200.21	199.45	200.45	199.99	200.07	200.19	199.66	200.47	201.08	200.25	200.25	200.82	200.89	199.67	200.51	201.23	201.61	200.7	200.61	200.52	200.48	199.87	199.76	201.16	200.21	201.15	200	200.19	200.41	199.05	200.44	201.42	201.39	200.6	201.67
203.32	203.76	203.67	202.94	203.85	203.91	204.05	203.52	203.32	203.94	203.43	203.91	203.92	204.06	204.55	203.85	204.66	203.46	204.03	203.58	203.01	203.35	204.34	204.61	204.29	204.21	204.07	204.37	203.52	204.15	203.37	204.57	203.12	204.98	203.4	204.23	202.12	203.97	203.07	204.56	203.7	203.45	202.8	203.76	203.26	202.84	203.67	204.51	202.14	203.02
199.8	199.62	200.17	199.41	198.9	199.59	198.31	199.61	198.15	199.3	199.64	200	199.27	197.64	199.16	199.1	199.43	200.34	199.99	199.29	199.45	199.49	200.27	200.61	199.6	200.05	198.41	200.03	200.46	198.68	198.94	198.87	199.29	199.97	199.8	199.52	199.17	200.17	200.94	199.16	198.55	200.43	199.46	197.73	200.44	200.87	199.21	198.35	199.57	199.82
212.06	212.6	212.54	212.56	213.43	212.92	213.75	213.08	213.65	214.03	213.18	213.01	212.55	213.27	214.8	212.37	214.16	212.62	212.26	213.33	212.67	212.67	212.54	212.81	213.79	211.2	212.35	214.5	213.31	212.72	213.33	212.36	213.2	213.78	213.29	211.92	212.45	213.63	214.44	211.25	213.63	213.1	213.25	212.42	212.94	214.64	212.49	212.06	213.17	213.35
217.61	217.29	217.36	216.96	217.04	217.89	217.21	216.92	216.35	217.31	217.02	216.95	216.89	217.51	216.53	217.21	217.48	216.63	217.25	216.91	218.03	217.39	217.02	217.34	216.64	216.78	217.23	217.11	215.77	216.51	216.96	218.1	217.23	218.01	217.12	216.92	217.86	217.93	217.86	216.77	217.03	217.79	217.42	216.2	217.65	216.87	216.87	217.52	217.22	216.07
205.02	204.15	203.7	203.23	203.19	202.85	204.56	203.46	203.99	203.8	204.85	203.6	203.99	203.39	204.56	204.82	203.76	202.57	203.45	203.67	204.21	202.58	203.87	203.03	203.51	203.5	203.9	203.77	203.61	202.86	203.81	204.05	203.26	202.69	204.64	203.75	203.56	203.57	204.65	203.32	204.24	204.15	203.75	203.21	204.39	204.67	202.96	202.96	204.75	203.28
205.36	205.84	205.49	205.96	206.46	206.44	205.71	205.66	205.98	205.84	205.2	206.49	204.89	205.65	206.03	205.61	206.33	205.85	204.94	204.04	205.29	204.9	205.89	206.01	205.29	204.45	205.58	205.64	204.36	206.01	205.96	205.87	204.88	205.45	205.44	205.63	205.43	204.84	204.86	205.49	205.82	205.6	206.13	205.11	206.62	205.98	205.33	205.95	205.09	205.06
208.49	208.2	209.34	207.51	208.38	208.1	207.48	207.76	208.72	208.62	207.46	207.05	206.82	207.51	207.75	207.85	207.73	207.53	208.18	207.54	207.76	207.3	206.83	208.11	207.18	208.37	207.14	207.16	206.63	207.62	207.33	208.19	207.96	206.87	207.69	208.71	207.24	208.6	207.39	208.34	208.22	207.4	208.54	208.42	207.19	208.7	208.03	208.22	207.47	207.24
203.53	203.46	203.57	202.59	203.26	204.11	203.4	203.07	203.34	203.88	203.22	203.12	203.78	203.91	203.26	203.34	202.36	202.22	203.18	203.51	203.81	203.26	203.76	203.68	203.02	203.07	204.32	203.43	203.35	203.05	203.57	203.53	203.67	202.66	202.8	202.99	204.87	202.15	203.08	203.31	202.65	201.83	203.06	203.43	203.62	203.39	202.54	203.45	203.03	202.46
212.39	212.64	212.24	211.14	211.36	211.72	211.82	211.81	210.16	212.8	212.56	212.31	212.73	211.37	211.08	210.92	211.24	212.09	212.32	211.77	211.82	210.77	211.7	211.24	212.26	211.63	211.16	211.07	211.64	211.5	213.41	212.02	212.48	210	211.88	212.24	211.41	210.29	211.47	211.08	211.61	211.07	210.9	211.61	211.76	211.99	212.31	210.41	211.95	211.48
202.56	201.6	202.36	202.85	202.69	202.46	202.06	201.62	203.79	202.49	201.92	202.68	201.69	202.97	202.44	202.85	202.69	202.91	202.57	202.88	203.53	203	201.95	201.81	201.13	202.7	202.76	202.96	202.56	204.56	202.23	202.8	202.34	204.18	202.28	202.96	202.53	202.53	203.13	202.55	202.7	203.82	202.45	202.39	202	203.12	202.51	201.79	202.04	202.5
202.02	202.52	202.12	202.15	203.21	201.92	202.74	202.21	202.24	200.86	203.09	202.03	202.16	202.49	201.8	203.27	202.67	203.26	201.45	202.36	201.66	201.61	202.44	202.53	202.02	202.13	201.81	202.4	202.64	201.76	203.53	202.14	202.26	202.95	202.13	201.9	203.01	203.37	203.51	202.21	201.81	203.23	201.76	203.6	201.67	201.62	202.31	202.2	202.11	202.06
216.79	216.45	216.87	217.76	216.9	217.38	217.45	216.72	217.37	217.07	217.82	218.22	217.02	216.58	217.22	218.14	216.59	217.67	216.91	215.73	217.51	216.24	216.33	216.88	217.62	218.39	218.22	216.48	217.31	218.3	216.19	216.81	217.33	217.73	217.04	216.88	217.09	216.89	216.76	216.56	216.64	216.84	216.78	218.04	216.58	216.72	216.2	217.81	216.68	217.05
207.73	208.24	208.16	207.31	207.78	207.81	206.35	207.18	208	207.02	208.59	208.26	207.29	207.17	206.61	206.77	207.51	207.71	208	208.9	208.11	208.31	207.57	208.26	207.17	206.67	208.32	207.46	208.82	206.88	208.52	207.86	208.07	207.24	207.86	207.42	207.76	208.12	209.19	207.9	208.18	207.75	207.93	207.79	207.5	207.48	208.61	208.36	206.53	208.33
208.26	208.67	209.43	208.12	209.3	208.98	207.8	208.65	209.23	209.09	208.58	209.32	208.73	208.12	208.65	208.7	209.01	209.67	208.43	209.02	208.38	207.64	208.87	209.02	207.71	207.06	209.21	206.99	207.29	208.18	207.41	208.83	209.66	208.14	209.38	209.54	208.48	208.25	208.27	207.99	208.59	208.22	208.45	208.8	208.92	207.73	207.83	208.39	208.55	208.11
205.28	203.43	205.21	203.42	203.88	203.91	204.96	203.83	204.59	204.71	205.14	204.42	204.87	203.93	204.9	205.08	204.89	205.14	205.75	204.99	204.87	204.22	204.55	205.01	204.86	205.14	203.94	205.1	205.13	204.26	205.39	204.8	205.57	204.43	204.4	204.59	204.31	204.86	204.54	205.65	205	204.52	204.95	204.58	204.85	204.7	203.87	204.5	205.83	204.69
206.16	205.87	207.04	207.51	206.94	206.84	206.67	205.92	205.94	207.18	206.4	207.98	206.3	207.59	207.08	205.47	206.08	206.05	206.45	207.38	206.74	205.85	207.36	206.27	206.06	206.4	205.03	207.02	207.02	205.03	206.72	206.24	207.04	205.94	206.58	206.54	205.55	207.81	206.36	206.26	206.93	205.56	206.51	205.99	206.22	207.03	206.16	204.83	206.48	207.66
197.47	198.53	197.38	197.1	197.72	197.07	198.31	198.66	197.2	197.21	198.44	197.5	197.94	197.58	197.37	196.95	198.28	199.3	197.43	198.55	198.19	199.26	198.35	198.16	197.61	197.93	198.85	198.48	197.59	197.98	197.45	196.86	198.17	197.82	197.79	197.27	198.24	197.64	197.11	198.38	197.77	198.36	199.07	197.35	198	197.53	197.72	198.26	198.54	198.18
198.62	198.8	199.57	199.3	200.4	200.15	198.64	200.4	199.36	199.83	199.71	198.89	199.89	199.49	199.7	198.37	199.3	198.63	199.14	199.81	199.23	199.14	199.62	199.56	198.69	198.58	199.43	198.5	199.58	199.36	199.95	199.54	199.02	199.74	197.9	198.42	200.02	199.13	198.55	201.01	200.76	200.08	199.69	198.71	198.65	198.53	198.64	198.23	200.54	199.37
212.85	213.98	213.86	213.22	213.64	212.35	211.96	212.73	213.13	212.14	212.7	213.34	212.65	212.47	212.38	213.23	212.98	213.71	212.51	212.22	212.5	213.14	213.62	213.37	213.91	212.42	213.5	213.24	213.11	212.96	213.08	211.8	214.15	212.84	213.14	212.26	212.85	212.52	212.97	213.53	214.1	213.83	213.17	213.44	212.76	213.15	213.78	212.36	211.9	212.81
212.97	213.24	214.4	212.91	213.27	213.38	213.25	213.24	213.34	212.78	213.93	213.2	212.79	213.36	212.98	213.2	212.87	213.69	213.11	213.48	213.75	212.54	214.56	213.57	213.32	213.34	212.69	212.97	213.2	212.35	213.48	213.5	213.34	214.41	212.75	211.78	213.48	213.28	213.64	212.45	212.31	214.27	212.84	213.12	212.96	213.86	214.03	212.65	212.54	212.38
207.62	207.52	206.38	208.2	206.57	207.1	207.31	206.34	207.21	208.7	208.7	207.13	208.39	207.22	207.71	207.32	207.22	207.92	208.67	207.79	208.19	207.55	207.51	207.74	207.53	207.24	208.88	207.9	209.21	208.03	207.59	208.47	206.89	206.98	206.43	208.32	207.81	209.21	207.35	207.09	207.4	206.8	207.04	206.95	207.26	207.24	209.07	207.86	207.32	206.77
206.65	205.62	205.72	207.66	206.33	206.51	205.59	206.33	206.37	206.55	206.28	205.62	206.72	206.65	205.26	205.47	206.97	207.03	205.56	206.49	208.34	207.49	206.13	204.78	207.19	206.08	207.45	205.66	206	205.3	206.23	206.15	206.38	206.02	205.79	205.88	206.48	206.84	207.08	207.61	205.44	206.74	206.12	204.96	205.67	206.29	205.68	205.74	207.02	207.06
217.96	216.95	217.02	217.38	217.16	217.63	218.11	217.68	218.44	217.26	218.78	217.71	217.59	216.95	217.85	217.18	218.68	216.76	217.73	218.97	217.87	217.07	218.54	218.2	216.52	217.13	217.55	218.79	216.94	218.27	217.54	217.43	217.69	219.17	218.15	217.45	218.5	217.83	217.53	218.17	218.18	217.45	217.26	220.26	217.94	218.45	216.67	216.99	217.68	216.96
217.72	218.36	216.72	217.85	217.74	218.2	217.77	218.26	219.03	216.9	217.6	217.33	217.38	217.18	219.21	217.93	218	218.26	216.74	219.43	218.63	218.4	217.92	218.18	216.46	217.04	218.58	217.45	217.31	216.21	218.27	217.46	218.07	216.4	217.31	218.18	216.9	218.93	217.98	217.88	218.4	218.5	217.3	217.71	217.4	216.84	217.44	217.57	217.22	217.32
216.58	217.28	216.86	216.13	216.66	216.8	216.68	216.3	217.66	218.38	216.73	216.51	217.85	217.55	216.72	217.93	217.77	216.19	216.27	216.65	218.27	217.3	216.85	216.96	217.09	216.18	216.5	217.35	216.01	216.35	216.38	216.76	216.55	217.59	217.02	218.35	216.21	216.59	215.89	217.16	217.5	216.64	217.02	218.01	216.34	216.36	216.31	216.49	217.36	216.27
217.09	217.29	217.22	216.86	216.68	215.63	218.1	216.79	217.18	216.87	216.98	216.63	216.47	216.73	217.34	215.5	217.58	217.62	216.69	216.61	217.41	217.43	216.7	217.21	217.22	214.82	217.21	217.97	217.05	215.74	216.64	216.56	218.18	216.8	216.8	215.77	217.85	217.46	217.61	217.22	216.7	216.42	216.75	215.59	216.61	216.77	216.89	216.63	217.72	216.66
202.53	203.06	202.85	202.22	203.56	202.04	201.61	202.59	203.14	201.83	202.76	202.9	202.42	202.33	201.69	202.43	203.85	202.02	203.95	202.21	202.51	203.16	203.04	202.2	202.9	202.5	201.63	203.26	201.93	202.72	201.98	203.52	201.95	201.65	203.27	202.79	202.21	203.07	202.73	202.3	202.17	202.83	202.01	202.1	202.25	202.47	203.22	203.48	203.04	202.06
211.95	212.07	212.21	211.69	212.6	211.89	211.28	211.18	211.86	211.68	212.04	212.58	212.97	212.03	211.91	212.51	211.43	211.26	211.57	210.95	210.96	211.57	211.92	211.81	212.13	211.83	211.78	211.83	211.57	211.85	211.96	212.21	211.68	211.92	212.26	212.77	211.23	212.29	212.86	210.85	211.94	211.25	212.06	212.09	212.29	213.14	212.58	212.1	212.27	211.44
204.2	203.16	203.98	204.07	202.71	203.09	203.62	202.36	202.53	202.64	203.1	204.18	204	202.89	203.51	203.65	202.94	203.74	203.59	203.31	203.72	203.51	203.02	202.45	203.15	202.11	203.51	203.2	203.75	202.89	202.6	203.02	203.62	203.56	203.24	203.8	202.29	203.55	203.6	203.61	202.54	203.55	202.65	204.31	204.17	202.42	203.42	202.46	202.52	203.43
207	207.3	208.81	208.67	208.27	207.5	207.76	207.36	208.09	208.34	207.84	207.9	208.31	208.51	208.02	207.9	207.21	207.64	207.93	207.11	207.82	208	208.27	207.26	207.42	208.19	208.83	207.52	207.45	207.18	207.44	207.84	208.15	208.21	208.2	209.2	207.49	207.97	208.39	207.8	207.75	209.68	207.99	209.16	208.64	207.56	207.33	208.45	206.99	207.2
217.38	218.16	216.71	216.55	215.57	216.91	216.29	216.63	215.67	216.74	216.83	215.71	218.13	217.3	218.43	216.79	216.02	215.77	217.26	216.93	215.34	216.49	217.51	215.92	218	217.6	216.47	216.76	217.96	215.93	218.62	216.73	217.19	216.93	217.55	217.15	216.41	216.8	216.81	217.01	217.7	217.31	217	216.39	216.67	216.79	216.86	216.12	216.88	216.46
209.37	208.75	208.7	209.49	207.93	208.82	208.77	208.94	209.46	209.8	209.06	209.54	208.67	208.11	208.9	209.31	208.99	210.52	209.11	209.66	208.78	208.4	208.17	208.49	208.56	208.57	207.97	209.54	208.54	208.22	208.53	208.87	209.69	208.92	209.52	208.94	209.06	209.08	209.09	209.82	208.73	208.82	208.93	209.63	208.26	209.63	208.54	208.27	209.18	209.15
208.24	208.73	207.7	208.32	208.35	207.73	206.61	207.17	207.01	207.17	206.78	208.17	207.36	207.58	207.72	207.24	208.98	207.98	206.71	208.54	207.47	207.58	208.3	206.53	208.18	208.16	208.25	207.66	208.53	207.84	207.55	207.85	208.34	207.37	207.08	208.12	207.84	205.39	207.81	206.95	206.22	208.11	207.71	207.65	207.66	208.17	209	207.15	206.58	208.22
207.34	207.71	207.56	207.16	206.49	209.24	206.23	206.51	206.98	207.8	207.12	207.65	207.42	207.98	207.32	206.84	207.7	207.83	208.43	206.64	207.33	207.17	207.44	207.23	207.04	206.94	207.16	208.51	207.08	207.82	207.19	206.91	207.2	208.41	206.73	208.19	207.91	207.08	207.34	206.97	207.38	208.38	208.41	208.34	206.55	207.36	206.96	207.52	207.17	208.11
201.18	200.85	199.72	201.1	200.84	199.51	200.96	199.2	200.76	200.78	201.13	199.7	200.27	200.34	199.81	200.59	200.47	201.66	199.85	201.66	199.43	199.63	199.38	199.98	199.75	200.33	201.28	200.68	200.08	199.06	200.42	200.92	200.31	200	200.92	199.9	200.08	199.42	200.83	200.03	200.57	200.68	200.45	200.23	200.3	200.75	200.41	199.95	199.35	199.84
217.63	218.08	217.42	218.37	218.05	218.35	218.83	217.84	218.12	217.6	217.86	218.31	218.05	218.74	218.48	218.4	217.9	218.21	218.8	218.37	218.06	217.3	217.96	217.39	217.89	219.77	216.87	218.8	216.87	216.68	217.94	217.15	218.55	217.94	217.41	218.47	217.14	218.35	217.9	218.11	217.68	219.25	217.3	217.21	219.07	218.32	217.55	216.71	216.78	217.14
218.1	217.17	218.28	218.7	217.23	216.48	217.71	217	217.23	218.85	216.94	219.25	217.51	217.68	217.92	216.31	217.45	217.07	217.64	218.1	217.58	218.11	217.97	219.02	218.14	217.71	217.97	218.41	216.15	216.89	218.49	217.34	217.38	217.78	218.22	218.62	217.49	217.88	216.94	217.45	217.99	216.61	219.61	217.95	217.36	217.24	218.6	218.26	219.17	218.41
200.54	200.02	200.29	200.91	200.1	198.59	199.53	199.85	200.18	199.24	198.63	200.54	199.15	200.5	200.61	200.93	201.45	199.57	199.19	200.86	200.44	199.96	201.33	200.39	200.24	200.71	200.37	199.63	200.32	200.61	201.22	199.81	199.63	199.42	200.34	199.16	200.51	199.03	198.72	199.53	201.03	199.52	201.04	200.28	199.97	200.31	200.69	200.75	200.19	199.31
207.23	206.98	207.35	207.27	208.41	206.82	207.63	207.23	208.22	207.89	207.96	207.28	208.15	208.04	208.91	206.93	208.04	208.72	207.88	208	208.09	207.3	207.95	208.1	207.88	207.04	208.33	207.4	207.95	208.21	207.67	207.13	208.43	207.87	208.99	207.84	207.62	207.59	208.41	207.47	207.84	209.74	207.02	207.98	208.59	207.7	206.62	207.35	208.99	208
209.58	211.22	209.61	208.69	209.67	209.48	209.96	210.24	209.84	210.22	208.77	208.94	209.54	210.58	210.76	208.33	209.69	209.41	209.49	209.01	209.33	210.52	208.54	208.87	209.39	209.98	208.86	210.07	210.35	209.55	209.89	210.01	208.84	209.93	209.21	209.54	210.13	210.1	208.42	209.55	209.01	209.75	210.37	208.93	208.78	209.4	209.23	210.42	209.19	209.66
206.78	207.48	207.05	207.88	207.46	206.36	209.27	208.93	208.37	208.32	208.2	208.53	207.27	207.57	207.24	208.35	207.75	208.75	208.83	208.26	207.61	208.44	208.17	208.18	208.27	208.5	208.18	208.36	209.19	207.17	207.63	207.96	208.15	207.95	208.45	207.71	207.88	206.91	206.97	208.21	207.76	208.26	207.53	206.96	207.45	207.78	208.6	207.63	207.81	207.83
207.55	207.39	207.9	208.83	207.28	207.87	207.58	207.5	209.58	207.73	207.08	207.29	207.26	207.05	207.91	208.98	207.74	207.42	207.2	207.11	208.44	208.6	208.54	206.63	207.51	208.86	207.84	207.76	207.39	209.44	207.56	207.55	208.56	207.75	207.98	207.35	208.75	207.84	207.87	207.91	207.15	208.04	206.14	207.48	207.76	207.31	207.96	208.26	207.75	207.89
209.34	209.76	209.63	208.82	209.17	209.13	209.34	208.92	208.88	210.88	210.61	209.11	208.27	208.79	209.38	208.62	209.21	210.19	209.64	210.11	208.53	208.42	208.81	210.09	209	209.1	208.58	208.78	209.99	209.36	209.54	209.31	208.95	209.22	209.38	208.58	209.98	210.08	207.95	209.07	210	209.55	209.41	209.61	210.02	209.4	209.42	208.64	210.18	209.61
205.84	207.49	204.72	206.91	205.68	206.24	206.81	205.02	206.21	206.5	206.32	206.7	206.33	205.91	205.74	206.88	206.46	206.72	206.25	206.34	205.91	206.5	205.86	206.28	206.65	206.34	207.46	206.57	206.85	207.75	206.9	206.65	205.99	207.01	206.65	206.06	205.89	205.65	207.41	206.67	206.84	204	206.75	206.2	206.97	205.75	207.06	206.28	205.82	206.6
203.48	204.68	205.05	204.78	203.92	204.55	204.41	204.13	203.71	204.89	203.11	203.31	204.49	203.19	204.47	203.84	204.47	204.75	204.81	205	203.35	204.01	204.05	204.52	204.46	203.74	204.79	203.97	204.32	202.32	203.89	204.13	202.68	204.51	204.47	203.75	203.99	205.09	203.85	205.17	203.59	204.64	203.51	205.58	203.28	204.84	203.65	202.87	203.33	206.35
208.13	207.78	210.29	209.08	208.72	209.18	209.22	208.46	208.59	208.01	208.09	208.39	208.83	209.85	208.96	208.73	208.96	208.18	210.16	209.13	208.97	208.67	209.39	208.78	209.39	208.79	209	207.01	208.72	208.49	208.77	208.36	208.77	208.26	208.94	207.41	207.36	207.57	207.91	208.79	209.42	208.67	208.29	208.59	209.19	208.67	208.29	208.89	208.19	209.08
217.87	217.53	217.95	217.81	217.63	217.55	216.95	217.84	217.63	218.75	218.38	216.64	218	217.74	217.88	218.88	217.15	218.42	217.52	217.93	218.58	217.84	216.7	217.52	218.36	217.48	218.7	218.05	218.46	219.02	217.54	217.69	216.94	216.94	217.14	217.75	218.45	217.64	218.73	217.05	218.22	217.21	215.97	217.98	217.24	217.81	218.44	218.24	217.99	217.31
210.25	209.8	209.35	208.54	209.3	209.91	209.19	210.07	209.3	209.79	208.83	208.88	209.07	209.39	210.08	209.75	209.16	209.41	210.31	209.3	209.07	208.86	209.05	208.98	208.8	210.4	209.99	208.59	209.35	209.39	209.25	209.32	210.61	210.19	208.96	209.92	209.15	208.76	210	210.34	209.54	208.59	209.67	209.06	209.51	209.34	209.78	209.28	207.95	209.25
205.19	204.34	205.1	204.62	203.32	204.55	204.54	203.99	205.8	204.32	204.3	203.78	204.57	203.44	204.78	206	205.86	204.73	205.58	204.14	204.6	203.96	204.91	204.17	205.26	203.94	205.2	206.21	203.72	204.41	205.17	204.4	205.06	205.23	204.43	204.05	204.61	204.35	204.62	204.39	205.12	205.01	204.31	204.34	204.97	204.72	205.51	204.78	204.74	205.88
204.31	202.77	204.89	204.14	204.86	205.76	204.43	204.09	204.45	204.46	205.94	205.13	205.37	203.83	204.8	205.53	204.94	204.11	204.02	205.62	205.82	203.75	205.47	204.37	205.56	205.02	205.41	205.25	204.58	204.94	204.66	204.4	204.68	203.91	204.7	205.64	204.49	205.78	204.96	203.73	204.2	204.6	204.74	203.69	204.46	203.64	205.3	205.52	204.92	203.56
208.24	207.19	208.01	208.92	208.1	206.9	207.78	209.14	209.04	207.97	207.28	208.37	208.18	208.43	208.46	207.02	207.77	208.61	208.32	207.71	207.55	207.52	207.97	207.78	207.87	208.37	206.51	207.07	209.34	207.3	208.15	207.87	207.66	207.5	206.98	209.02	207.43	207.84	208.31	209.43	207.13	208.22	209.2	208.51	207.08	207.55	209.24	207.9	208.1	207
193.47	195.12	194.07	192.55	194.18	194.03	194.77	194.68	194.83	194.46	194.34	194.85	194.69	195.13	195.03	193.66	193.99	194.88	194.52	194.46	194.83	194.33	194.5	194.66	194.96	193.55	194	193.89	195.04	195.38	194.22	195.2	194.47	194.72	194.67	194.02	192.38	194.38	193.54	194.82	193.54	193.97	193.77	193.6	194.84	193.21	194.07	194.13	194.54	193.47
198.5	199.66	198.99	198.37	199.86	199.74	198.88	198.84	199.46	198.86	200	199.39	199.34	199.54	199.62	199.55	199.2	199.56	198.6	199.59	199.98	200.06	199.99	198.51	199.71	199.22	199.86	200.14	198.21	198.85	199.83	199.24	198.86	199.69	200.07	199.53	199.66	198.55	199.84	199.63	199.29	199.7	199.58	199.35	197.26	198.46	200.65	200.06	199.13	199.08
208.79	207.65	207.41	207.18	207.81	208.28	209.09	207.56	208.03	208.07	208.29	206.72	208.66	207.22	208.11	208.07	207.96	207.48	207.11	206.57	207.97	208.25	208.95	207.87	207.73	208.14	207.22	207.11	207.39	207.81	207.17	207.51	207.49	206.92	207.31	209.87	208.09	207.06	207.87	208.3	208	208.03	207.55	208.15	208.38	208.28	207.38	208.22	207.37	207.56
199.26	199.02	199.11	198.94	199.6	199.38	199.06	199.96	199.17	199.94	199.12	198.25	199.15	199.47	199.87	199.47	199	197.73	198.15	199.42	198.98	199.27	199.69	200.11	200.01	199.17	198.95	198.87	199.83	198.33	199.44	198.39	199.27	198.8	198.61	198.67	199.45	199.1	198.85	199.81	198.41	199.21	199.05	198.33	199.37	200.53	198.26	199.26	200.1	199.19
216.93	215.4	216.79	216.75	216.42	217.01	216.6	216.69	217.38	217.43	215.72	215.65	217.18	216.93	216.97	216.69	216.68	216.74	217.11	217.55	216.63	216.84	218.26	218.25	216.21	216.91	217.86	215.17	217.57	216.97	217.15	215.79	216.99	217.65	217.27	216.33	217.94	215.97	216.18	217.4	217.3	217.93	217.08	216.72	217.93	217.95	216.74	217.05	217.44	216.36
202.83	202.5	203.25	202.48	203.35	202.78	203.53	203.73	203.15	203.96	203.18	202.29	203.24	203.66	203.41	202.57	203.72	203.4	203.85	204.01	201.85	202.53	202.41	202.86	203.41	204.38	202.97	202.54	203.49	204.72	203.16	203.89	203.63	202.61	204.11	202.88	202.94	204.05	203.8	202.57	203.37	203.7	202.5	202.87	204.06	202.78	204.27	202.84	203.96	203.08
209.52	208.49	208.91	208.22	208.74	209.41	210.32	208.88	209.19	209.46	209.46	208.91	208.2	209.7	208.73	208.32	208.62	208.4	208.46	208.17	208.61	208.32	208.64	208.88	208.36	208.57	207.6	207.67	208.54	208.62	209.55	208.77	209.63	208.89	209.21	209.35	208.67	208.65	207.92	208.65	208.49	207.46	208.25	209.23	208.72	208.46	208.09	208.56	208.31	208.22
203.96	203.93	203.72	202.78	203.61	203.46	203.26	202.57	203.34	203.78	203.26	203.03	203.09	202.71	204.64	203.81	203.78	203.11	203.47	202.37	204.42	203.06	202.79	202.31	204.05	202.82	203.68	202.52	204.06	204.3	202.55	203.17	203.57	204.2	204.78	202.69	203.86	203.22	202.79	204.48	202.17	204.1	204.53	202.75	202.82	204.47	203.58	203.31	202.6	204.11
204.29	204.3	203.05	205.21	205.35	205.78	204.77	203.98	204.74	203.62	204.34	204.7	204.34	204.99	204.53	204.23	205.34	206.01	205.17	203.45	204.77	205.68	204.83	204.59	205.64	205.2	205.21	204.5	205	204.93	204.97	205.38	205.65	204.62	204.56	204.95	205.08	204.9	204.45	204.96	205.67	204.27	204.5	205.93	204.76	205.55	204.96	204.06	204.83	204.2
211.63	212.75	211.45	212.05	212.67	212.64	212.23	213.1	212.21	210.93	211.76	211.67	212.71	211.66	211.91	211.61	212.18	210.96	212.51	211.11	212.3	211.93	211.4	211.72	212.25	212.41	212.63	210.84	212.47	210.53	211.67	211.78	211.54	211.66	210.58	212.57	210.85	211.16	212.23	211.28	211.25	211.29	212.18	212.11	212	211.39	211.09	209.88	211.25	211.01
198.12	198.58	198.3	199.65	198.04	198.32	199.33	197.94	198.3	198.93	199.11	199.36	198.07	198.53	198.89	197.94	198.79	199.13	198.57	197.7	200.39	198.92	199.61	198.96	199.04	198.64	198.93	198.49	198.75	198.54	198.02	197.85	197.72	198.36	198.31	197.98	198.4	198.46	199.14	197.88	198.79	198.83	198.35	198.36	198.17	198.71	198.49	198.06	198.1	199.29
211.37	211.42	211.16	210.66	211.17	210.74	212.07	211.82	211.98	211.16	210.3	210.92	211.68	211.56	211.43	211.46	209.99	211	211.11	210.98	210.6	211.23	211.78	211.87	211.72	210.85	212.46	212.13	212.45	211.46	211.67	210.79	211.69	211.68	211.57	211.57	211.08	212.01	211.7	211.04	211	212.74	211.27	210.77	210.94	211.81	211.31	211.63	210.82	211.31
208.82	207.69	207.96	207.53	207.28	208.54	206.98	207.04	207.79	207.96	208.12	207.5	207.76	207.59	208.29	207.26	208.18	208.61	207.48	208.27	208.36	207.78	208.29	207.14	207.65	207.82	207.77	208.83	207.76	207.36	208.3	207.64	208.38	207.79	207.84	207.55	207.87	208.37	208.43	207.5	206.9	209.92	207.78	207.39	206.84	208.43	208.47	206.63	208.38	207.41
217.16	217.41	217.5	216.22	216.57	217.08	216.73	216.6	216.89	217.48	218.13	217.12	216.04	217.79	217.45	216.87	217.52	217.02	216.81	217.51	217.82	216.39	217.89	216.29	217.05	217.52	217.16	217.64	217.72	216.82	217.4	216	215.81	217.24	217.45	217.9	216.85	216.72	217.71	218.12	217.02	217.89	217.22	217.83	218.12	215.9	216.09	215.98	217.65	216.6
207.77	208.03	207.45	207.84	208.77	206.95	207.89	208.31	207.25	209.84	207.42	208.19	207.88	207.73	205.56	206.84	207.33	207.98	208.52	207.02	206.97	208.46	207.91	207.55	207.94	208.5	207.2	207.58	206.84	206.81	207.52	207.51	207.15	208.03	207.27	207.73	207.15	206.98	207.69	207.35	208.18	208.06	208.12	207.9	206.71	207.39	209.43	207.71	208.18	207.2
217.63	217.31	216.83	216.27	217.5	217.94	217.38	216.62	217.41	218.01	217.08	215.85	216.49	215.88	216.57	216.96	216.98	216.93	216.33	217.82	216.74	217.07	218.37	217.25	217.81	215.84	216.88	217.33	218.01	217.34	215.93	216.76	217.21	217.81	216.67	216.93	216.54	215.73	218.26	217.99	217.19	215.74	216.66	217.41	216.67	217.39	217.38	217.52	217.44	216.04
213.51	214.02	213.64	213.6	213.02	213.72	213.76	213.09	213.18	212.79	214.7	212.7	214.15	213.46	214.89	213.5	214.39	213.65	214.26	213.8	213.38	212.96	213.67	214.19	214.4	214.72	213.13	214.08	212.27	213.51	214.58	212.89	213.13	212.92	214.1	213.33	213.28	213.33	214.26	213.4	213.86	213.02	212.84	213.85	214.49	212.87	213.37	213.99	214.08	213.98
193.63	194.48	194.83	193.15	194.74	194	195.06	193.28	194.38	194.5	195.33	193.68	193.14	193.47	193.27	193.83	194.38	194.58	194.14	194.31	194.14	193.28	195.8	193.63	194.02	194.67	193.24	193.89	194.64	193.11	194.09	193.21	193.74	193.65	196.04	194.4	195.55	195.2	193.46	194.02	194.44	194.36	193.19	192.73	192.99	194.25	193.82	195.45	193.63	194.74
201.91	202.83	202.81	202.93	200.78	201.98	202.68	203.97	201.52	201.98	202.14	202.34	203.25	202.26	201.93	203.23	201.36	202.23	201.79	201.1	202.4	202.05	202.62	201.93	204.22	201.66	203.55	202.95	203.66	202.61	202.08	203	202.13	202.31	202.01	202.22	204.02	201.91	202.74	203.02	202.1	201.69	201.96	203.4	202.04	203.51	202.43	202.86	202.12	202.94
198.65	199.9	199.24	198.46	199.48	199.69	199.46	199.61	199.21	199.78	198.32	199.28	197.82	199.28	199.52	197.55	198.64	199.77	198.98	199.44	199.6	199.58	199.36	199.11	198.63	199.74	199.52	198.35	199.36	199.28	198.93	199.63	199.21	199.74	199.21	199.2	201.13	198.96	199.32	198.76	199.58	199.26	199.47	200.08	201.02	199.64	198.75	199.21	200.34	199.06
211.84	212.01	211.62	211.55	211.45	209.71	212.41	211.5	211.97	211.19	211.31	212.25	210.34	210.18	212.38	211.85	211.15	211.95	211.79	211.35	210.38	211.88	211.83	212.28	211.07	212.57	213.07	212	212.63	212.13	211.22	211.57	210.86	211.09	211.13	211.24	211.83	211.38	211.49	210.96	212.57	211.29	212.48	211.1	210.89	211.34	211.28	212.34	210.57	211.26
213.7	211.82	213.2	212.99	213.07	213.61	212.86	211.66	212.7	214.06	213.33	213.16	213.86	213.15	213.25	213.01	213.54	213.93	212.44	213.01	212.05	212.88	212.14	212.05	213.22	212.56	214.31	211.69	212.04	212.6	213.46	212.29	212.64	212.24	213.29	212.21	212.61	212.98	213.43	212.77	212.87	212.52	213.25	212.76	213.53	213.24	212.31	212.32	212.11	212.82
209.36	209.35	208.98	210.49	210.64	209.66	209.93	208.6	210.59	209.96	209.19	208.99	210.07	208.86	209.88	209.71	210	210.48	209.59	209.4	209.11	208.69	210.15	208.3	209.47	210.26	209.45	209.27	210.82	208.77	210.52	210.04	207.92	210.36	208.45	209.68	209.83	208.74	209.29	210.89	209.19	210.01	210.56	211.41	210.11	209.45	209.9	208.85	209.6	209.57
209.35	209.59	208.71	208.9	208.48	208.18	209.09	209.5	208.38	210.25	208.1	209.21	207.52	208.08	208.8	208.63	208.43	208.52	208.43	209.68	208.66	208.39	208.27	208.23	209.12	208.99	209.61	208.18	207.97	207.91	208.88	208.99	208.98	208.69	207.77	207.49	208.6	209.18	209.13	208.43	208.33	209.55	208.54	209.67	208.59	208.49	209.11	208.49	207.86	209.43
203.51	205.15	204.76	204.81	204.71	204.15	205.07	204.17	205.18	205.96	205.76	204.67	205.39	205.06	203.9	205.05	204.99	204.44	203.69	204.95	205.11	204.53	205.91	203.23	205.41	205.22	204.72	204.59	205.87	205.44	205.04	205.02	204.35	205.81	204.46	204.83	204.55	204.72	203.29	204.51	204.29	203.59	205.34	204.15	204.92	206.27	204.38	204.98	203.89	204.6
208.58	208.99	209.48	208.77	207.84	209.21	208.23	206.61	208.2	207.57	209.21	208	208.43	208.87	208.51	208.65	209.27	207.81	208.5	208.57	207.85	209.81	209.21	209.35	208.71	207.94	209.83	207.55	208.22	208.61	207.2	209.67	209.52	207.75	208.21	208.49	208.68	208.35	208.2	208.15	208.39	208.56	207.98	208.1	209.19	207.88	209.6	208.39	209.05	209.76
195.08	195	194.66	195.6	194.17	195.55	195.44	194.75	196.13	195.53	195.39	196.38	195.48	195.62	194.47	195.98	195.55	195.44	195.05	196.09	194.27	195.87	194.85	193.41	195.75	195.25	194.92	194.71	195.3	194.19	196.42	195.15	195.58	196.37	196.07	195.4	196.17	196.05	195.55	194.32	194.45	195.37	195.78	194.4	195.72	195.43	196.07	195.39	195.79	194.68
205.81	207.7	206.23	207.61	205.29	206.03	205.87	206.31	206.49	206.82	204.91	206.25	206.45	206.75	205.59	207.45	205.85	205.26	207.17	205.66	205	206.29	205.87	206.33	204.67	206.75	206.58	206.07	205.91	205.74	207.3	206.13	205.55	206.09	207.19	207.02	206.24	206.51	205.75	206.75	206.88	205.57	205.95	207.02	205.85	208.08	206.67	207.62	205.66	206.63
203.41	203.66	203.83	205.13	203.03	203.63	202.77	202.01	202.79	204.41	203.4	203.25	203.02	204.18	203.08	203.87	205.04	203.49	203.72	202.94	204.09	204.67	202.86	203.84	204.02	203.7	204.36	203.72	204.54	203	203.87	204.29	203.59	203.38	203.24	204.48	203.1	204.65	203.19	203.98	204.5	203.26	204.14	203.57	203.2	202.44	202.93	204.05	202.28	203.39
197.08	197.79	198.74	198.84	198.13	197.64	198.76	199.37	198.41	198.86	198.77	198.33	198.36	198.74	199.46	198.01	197.83	198.57	198.29	198.7	198.43	197.98	197.26	198.41	198.84	197.96	198.8	197.69	197.72	198.48	199.29	199.31	199.39	197.23	199.08	199.09	199.08	198.48	198.25	198.43	199.41	198.32	198.51	199.11	198.08	198.56	198.55	199.57	199.09	198.98
198.57	200.04	199.64	199.6	198.65	200.55	199.36	200.66	199.65	200.16	199.31	199.55	197.72	198.69	200.35	198.55	199.6	199.86	199.42	198.5	199.51	200.14	199.77	199.88	198.72	198.81	199.38	200.63	199.45	198.82	199.52	199.8	199.82	199.15	200.32	199.54	199.75	199.04	199.49	200.1	199.56	199.11	198.25	199.28	198.55	199.61	200.07	199.77	199.14	198.73
204.32	203.4	204.44	203.93	204.27	203.41	203.98	203.19	204.73	203.93	203.57	204.06	204.26	203.12	203.63	203.26	203.39	203.81	204.68	203.69	203.31	204.09	204.26	205.06	204	203.28	204.03	202.67	203.36	202.56	203.25	202.31	204.07	203.34	203.11	203.52	203.26	203.54	203.44	202.66	203.56	203.36	203.59	203.86	204.81	204.1	202.77	204.67	203.88	202.97
212.17	211.35	211.92	211.58	212.29	211.72	211.38	211.79	212.93	212.72	213.33	212.11	211.74	212.47	213.08	213.09	211.41	213.62	211.93	214.15	212.32	211.35	211.42	213.06	212.41	213.47	212.19	213.25	213.91	211.85	212.34	212.03	211.86	211.83	211.83	211.66	212.51	212.38	213.42	212.51	212.58	213.8	212.23	212.04	212.17	212.63	212.57	212.53	213.68	212.96
208.53	207.68	208.74	208.06	206.99	207.29	207.95	207.6	206.75	207.03	208.1	207.16	208.05	207.26	208.09	207.31	207.87	207.86	207.37	207.77	207.78	207.54	208.13	207.89	208.11	209.2	207.75	207.75	207.21	208.25	207.24	208.37	208.28	208.41	206.98	207.56	207.91	207.9	208.26	207.12	208.04	206.01	208.02	207.13	208.78	209.3	207.73	208.07	207.44	207.81
205.3	205.49	203.52	203.24	205.12	203.85	204.35	205.82	204.88	205.3	205.15	204.59	205.37	204.84	205.04	203.83	205.75	205.13	205.02	204.61	205.65	205.77	205.43	204.48	205.18	204.83	204.88	205.05	204.84	205.88	204.23	204.29	205.23	205.11	205.02	205.31	204.24	205.22	204.64	204.87	204.62	205.13	204.03	205.59	205.54	205	205.69	204.76	203.85	204.94
211.3	211.63	210.87	212.78	211.48	211.63	211.87	210.09	212.34	211.56	212.17	211.45	210.85	212.11	211.98	210.19	211.07	211.93	211.36	210.68	211.35	211.21	211.77	210.81	211.55	210.92	211.17	212.66	211.83	211.85	212.11	212.2	212.44	211.78	212.13	211.22	211.91	211.19	211.77	211.72	211.75	212.24	210.76	210.82	211.56	212.2	210.8	211.92	211.59	211.04
211.44	211.65	211.21	211.37	210.99	212.61	210.73	211.22	212.77	210.99	212.06	210.43	210.94	211.56	211.71	211.16	212.19	212.58	212.16	212.01	210.8	212.2	212.84	210.47	211.26	211.28	211.03	212.33	211.04	211.35	212.56	211.83	210.25	211.36	211.2	211.43	211.63	210.74	211.77	211.17	212.65	211.24	211.36	211.75	211.96	212.43	211.34	210.72	212.04	213.4
202.81	203.1	202.77	203.54	202.64	202.06	201.4	201.92	202.07	202.66	203.61	203.14	203.51	202.92	201.91	201.73	202.27	203.46	201.71	202.13	202.59	201.86	203.02	203.1	202.29	203.03	202.03	201.76	202.23	201.38	203.86	203.04	202.82	202.89	201.8	202.1	202.83	201.61	203.24	203.65	203.68	201.17	202.24	203.41	202.7	203.97	202.77	203.1	201.62	202.32
213.14	212.22	211.18	212.87	211.79	213.36	212.61	211.38	213.14	212.57	213.71	212.48	212.13	212.76	212.32	212.43	212.66	213.02	212.09	211.63	211.68	213.21	213.14	212.46	212.44	211.85	212.05	212.8	212.32	212.14	212.65	212.11	212.48	211.97	212.38	212.9	213.61	212.45	212.46	211.55	212	211.64	212.02	212.85	210.96	212.86	213.23	212.81	212.85	213.08
203.09	203.54	204.91	204.1	203	203.97	203.33	204.77	203.33	204.54	203.94	203.2	203.51	203.01	204.2	203.62	203.7	203.93	203.86	204.41	203.72	202.9	203.49	204.77	204.07	203.31	204.21	203.52	203.08	205	204.08	202.99	203.1	204.96	203.76	204.01	203.54	204.1	203.14	203.24	203.45	203.64	204.39	203.29	204.14	203.77	203.64	204.49	203.59	204.63
205.81	205.37	205.21	206.42	206.97	205.45	204.29	206.4	205.42	205.02	205.66	205.75	205.29	206.36	206.47	205.96	205.89	205.5	205.52	205.95	206.55	205.11	204.62	205.66	205.43	205.06	205.44	204.04	205.14	206.01	206.16	204.94	205.89	206.09	207.56	205.26	205.92	204.57	205.48	205.3	204.57	205.26	205.08	205.2	206.76	206.39	204.58	205.74	204.73	204.97
210.1	210.01	208.86	208.46	208.21	208.79	208.27	208.79	208.55	208.13	208.49	209.1	207.51	209.14	207.75	209.62	208.51	208.44	207.54	207.77	208.64	209.44	208.77	208.5	208.24	208.42	208.47	208.26	208.1	209.19	207.88	208.22	208.69	208.37	208.81	208.72	208.55	208.97	208.41	209.82	208.14	208.1	209.26	208.79	208.46	207.48	208.2	210.19	208.2	207.74
211.73	212.49	211.88	212.11	211.38	211.11	211.04	210.72	212.06	211.2	211.99	211.44	212.35	212.34	211.34	211.91	212.92	212.2	212.32	211.14	212.33	212.73	211.85	212.99	211.51	211.46	211.88	211.85	211.89	210.54	212.09	211.51	212.22	211.6	211.66	211.18	211.55	211.25	211.61	212.77	212.28	211.84	212.05	212.52	210.99	212.51	212.56	211.99	210.83	211.85
213.72	213.29	213.79	213.1	212.13	212.43	213.46	213.08	213.45	211.94	212.79	213.37	212.25	212.77	213.22	213	212.53	212.81	213.54	213.08	212.08	213.98	213.01	212.05	213.37	213.07	212.9	212.22	212.88	212.95	213.51	212.54	213.07	212.94	213.23	213.02	212.67	212.74	213.58	213.31	214.53	212.75	213.93	213.13	213.36	213.05	212.9	211.97	212.82	213.69
216.95	216.96	216.91	217.06	217.15	216.42	217.15	217.48	217.56	216.1	217	217.29	217.73	215.93	217.48	217.52	217.88	216.62	217.07	216.84	216.99	217.17	217.49	217.32	217.81	217.28	217.4	217.39	217.55	215.75	217.69	216.56	217.93	216.43	215.61	216.09	216.63	216.7	217.36	216.97	217.4	218.24	216.48	216.78	217.19	217.62	217.86	217.25	217.23	216.85
211.75	212.11	212.03	211.73	211.56	211.93	212.24	212.76	212.29	212.36	211.64	211.44	211.16	211.58	212.23	212.4	211.75	212.54	212.38	211.82	212.4	212.79	212.05	212.25	212.97	211.42	211.5	211.47	212.16	211.81	211.51	211.67	212.07	211.75	211.68	211.49	212.45	212.67	211.11	212.04	209.9	212.42	212.23	211.19	212.03	212.6	211.3	212.37	212.41	211.67
201.38	200.61	199.83	200.44	201.91	199.16	199.67	201.2	201	201.67	198.91	200.27	200.46	200.12	201.24	199.63	200.61	200.19	200.96	200.04	200.25	200.61	200.82	201.16	199.81	200.26	200.82	200.3	200.94	201.39	200.09	200.72	199.74	199.95	200.26	200.11	200.55	200.11	201.32	201.59	199.88	201.11	199.58	199.37	201.52	200.18	199.48	200.44	199.33	201.21
203.55	203.85	203.79	203.63	204	203.97	202.79	202.47	203.84	202.87	203.98	202.58	202.79	203.06	205.06	203.57	203.85	203.46	203.82	203.16	203.08	203.21	203.84	204.22	203.91	204.52	204.08	204.49	204.11	204.23	204.2	204.02	203.72	203.75	203	204.37	202.58	204.5	202.74	203.14	204.08	204.37	203.76	204.31	203.96	204.47	202.87	204.78	203.14	204.54
205.31	205.24	205.43	205.76	205.69	206.08	205.98	206.77	205.37	206.11	205.35	205.56	206.71	203.77	205.77	205.95	204.42	204.57	204.64	205.61	205.74	204.62	205.43	204.78	206.97	205.26	205.71	204.81	205.63	205.1	204.98	205.48	205.85	204.85	205.31	206.17	205.65	206.44	205.15	205.85	206.91	204.9	206.11	205.56	205.37	205.52	205.99	205.21	205.77	205.94
202.54	202.73	202.68	203.05	201.91	201.79	202.37	202.57	203.61	202.77	202.6	202.57	202.28	202.25	201.8	201.8	201.94	201.94	202.64	201.58	203.02	202.26	201.53	202.44	201.55	201.74	202.51	201.9	202.48	202.68	202.66	201.7	202.73	203.04	202.41	203.02	202.94	202.9	201.56	202.09	201.75	201.66	201.97	203.21	202.65	201.73	202.36	203.4	203.09	201.54
208.26	207.56	207.95	208.18	209.06	208.65	207.55	209.03	207.63	208.01	208.47	209.04	209.52	207.61	207.69	208.53	209.56	208.95	207.77	207.3	209.4	208.8	208.94	208.55	208.34	207.97	209.83	209.52	210.03	208.24	208.64	208.06	208.28	208	209.27	208.74	208.99	208.15	208.87	208.03	208.68	208.58	208.11	209.45	206.87	208.76	208.78	208.02	207.41	208.86
211.23	212.04	211.34	213.07	212.15	212.7	212.71	211.98	212.72	212.49	211.35	212.97	212.98	212.44	211.49	212.01	212.39	211.74	211.93	213.32	211.75	213.55	213.02	212.46	212.07	212.05	212.04	212.33	212.39	213.28	212.11	212.97	212.49	212	213.09	211.96	211.51	211.54	212.05	210.58	212.27	211.72	211.46	212.65	213.12	211.91	212.85	212.77	212.04	212.43
208.33	207.57	206.68	206.18	207.63	207.63	208.54	208.02	208.15	207.64	208.36	208.65	206.6	208.31	208.98	207.52	206.57	208.21	207.75	208.66	207.86	208.02	206.85	207.61	209.06	207.64	207.37	207.45	207.54	207.62	207.76	208.42	207.3	206.76	208.9	208.1	208.59	207.59	206.94	208.93	207.57	207.55	207.89	207.22	207.37	207.84	208.21	207.32	208.49	207.92
212.2	211.55	212.03	212.09	212.07	212.05	211.19	212.7	212.13	210.79	211.45	212.13	212	211.97	212.37	212.45	211.98	212.42	211.65	212.26	210.75	213.02	211.8	211.73	212.32	212.66	212.22	211.28	211.09	212.44	211.73	210.48	211.6	211.06	211.81	212.24	211.52	211.58	211.58	212.9	211.41	211.13	210.23	212.35	211.66	211.8	210.77	211.12	211.78	210.14
206.42	208.41	206.78	206.67	208.26	208.29	208.58	207.49	207.21	206.04	206.93	207.18	207.45	207.55	207.62	208.5	206.12	207.07	206.87	206.68	208.17	207.47	208.69	207.02	207.39	207.6	209.17	207.9	209.12	207.5	208.11	207.85	207.59	207.24	207.39	206.93	207.66	207.78	207.16	208.42	207.79	207.11	207.19	207.32	207.18	208.69	207.68	208.05	207.45	207.73
216.74	217.01	215.6	216.82	216.56	218.25	217.05	216.17	216.16	216.65	216.62	217.31	217.76	217.95	217.59	216.98	217.54	216.67	216.54	217.06	216.64	215.95	217.66	216.99	217.53	217.41	216.69	216.76	217.34	217.4	216.55	216.77	216.96	217.76	218.61	216.88	217.33	216.96	216.69	216.25	215.77	217.58	217.03	217.21	217.94	216.96	216.35	217.15	217.31	217.07
212.62	211.92	211.29	212.58	212.63	212.63	211.98	212.76	212.53	213.01	212.4	213.23	211.95	212.93	211.87	212.09	211.96	211.65	211.95	212.7	211.85	212.84	212.3	212.96	211.65	211.76	213.37	211.91	212.66	213.21	212.95	211.43	212.61	212.16	212.69	212.69	211.92	212.35	212.88	212.98	212.62	212.87	213.14	211.92	211.93	211.4	211.92	212.59	212.41	211.85
213.29	213.38	212.68	213.75	213.13	212.9	212.63	212.67	211.12	212.37	212.06	213.41	213.46	211.84	212.16	211.98	212.05	211.38	213.03	213.14	212.98	212.79	212.39	211.94	212.56	212.64	211.3	211.66	211.9	212.29	212.91	213	214.11	212.53	212.05	212.53	212.52	212.88	211.89	213.25	213.27	213.29	212.87	212.36	212.63	211.85	212.42	211.03	212.28	211.82
216.66	215.43	216.51	216.85	216.67	217.9	216.75	217.18	216.57	216.86	216.72	217.03	217.31	215.9	215.74	218.07	218.34	216.59	216.84	217.05	215.55	217.72	216.23	217.85	217.33	215.98	216.47	217.65	217.18	215.21	217.56	217.85	216.98	216.07	216.62	217.07	216.45	217.73	216.37	215.94	215.86	217.3	216.01	218	216.79	216.87	217.66	216.53	217.19	216.48
208.51	207.32	207.54	207.66	206.55	206.93	208.24	207.05	209	207.3	208.04	207.39	206.67	207.96	207.16	206.56	208.68	207.28	208.05	206.41	208.06	208.69	208.36	208.16	207.55	208.72	208.25	207.05	208.23	208.43	208.44	207.77	207.92	207.71	208.54	206.6	207.26	207.66	208.75	207.66	207.83	207.31	208.29	207.02	208.15	208.06	207.73	207.23	207.73	208.53
201.87	201.71	202.69	202.79	201.88	202.01	202.35	202.5	202.96	202.02	202.79	202.99	202.1	202.71	202.76	203.15	202.14	202.26	202.66	202.59	201.57	201.17	202.63	201.54	203.5	202.77	202.6	202.67	201.97	202.71	202.87	202.07	202.67	202.29	202.62	204.05	203.17	202.53	202.24	202.41	202.15	203.41	202.26	202.06	203.46	202.08	202.69	202.29	203.09	202.8
211.93	210.4	213.28	212.5	210.9	212.16	210.68	211.42	211.29	211.61	212.3	211.77	211.05	212.29	210.97	212.08	211.16	211.16	211.78	211.72	211.57	211.08	210.94	211.48	212.54	211.96	212.08	210.72	210.66	210.65	212.73	211.77	212.14	211.6	210.5	211.56	211.83	211.1	212.36	211.2	212.18	212.12	211.77	211.34	213.39	211.61	212.09	212.2	212.63	212.12
217.21	217.69	218.1	216.4	217.08	217.73	216.81	216.24	216.68	216.22	218.7	217.36	216.14	217.33	216.77	216.18	217.56	217.16	217.6	217.24	217.19	217.81	217.5	218.32	216.51	216.75	217.05	216.76	216.48	216.48	217.46	216.26	217.06	218.65	217.94	217.18	217.81	216.8	217.55	217.2	217.13	218.28	218	216.74	216.61	216.65	217.37	217.15	217.12	217.56
209.29	208.43	210.26	208.64	210.05	210.62	211.17	210.6	209.94	210.96	209.49	209.61	210.05	209.5	209.82	209.78	209.84	209.75	209.6	210.48	209.58	210.48	210.1	208.81	208.55	209.66	209.3	209.27	210.59	210.26	210.02	209.34	210.11	211.24	209.69	210.4	209.63	209.41	209.56	210.51	207.73	208.77	208.94	209.47	209.88	210.25	209.96	208.59	209.37	209.48
211.41	213.45	210.43	212.24	211.41	212.54	211.86	211.13	212.24	212.43	213	211.06	211.83	212.58	211.54	210.99	210.91	212.47	212.17	212.2	211.43	212.22	209.72	212.18	212.08	211.7	212.01	210.77	211.26	211.64	212.3	210.93	212.89	212.32	210.58	212.17	211.66	210.98	211.01	212.81	211.85	211.15	210.83	211.62	211.8	211.99	211.04	211.26	211.59	211.27
203.07	202.37	203.2	202.63	202.76	202.15	201.99	202.24	202.26	201.79	202.84	202.41	203.09	201.77	203.54	202.66	202.1	202.55	202.54	202.59	203.98	202.89	204.24	202.83	201.68	201.11	203.54	202.12	202.54	203.46	203.02	203.11	202.24	202.6	202.38	202.59	202.49	202.12	203.31	201.91	202.02	203.68	202.88	203.28	202.49	202.8	202.83	202.5	202.68	203.67
211.76	211.5	211.53	210.77	211.2	210.63	211.12	211.83	211.75	211.61	211.3	212.62	211.77	211.06	210.87	211.12	212.67	211.97	211.43	211.81	211.54	210.88	212.43	212.44	210.87	212.56	212.71	210.56	212.15	210.68	211.94	211.55	211.25	211.48	212.43	212.99	212.23	211.57	212.26	210.44	211.21	212.36	210.22	212.6	210.79	211.74	210.43	211.1	212.66	211.4
216.67	217.42	216.44	217.01	216.59	216.06	216.6	217.41	217.58	217.28	216.93	216.03	216.62	217.24	216.53	217.89	216.39	215.54	217.89	218.07	215.9	217.28	217.69	217.09	215.88	216.41	216.32	216.84	217.54	217.09	215.14	216.94	216.84	217.21	217.03	217.64	216.99	216.9	216.56	216.94	217.57	217.15	216.53	216.63	217.16	217.51	216.98	216.62	216.76	216.71
194.17	194.07	193.18	193.63	195.29	194.55	194.86	194.28	194.76	193.41	193.88	194.84	193.96	193.63	194.53	193.41	194.12	193.71	194.42	194.45	195.51	193.94	194.27	193.67	194.29	194.74	193.82	193.47	195.08	192.15	194.57	194.17	193.72	194.95	194.63	193.74	193.99	193.08	194.89	194.82	194.23	193.88	194.95	195.44	193.41	192.93	193.9	194.89	194.5	193.84
208.74	207.63	208.78	208.68	208.29	207.41	208.55	207.81	208.59	209.51	209.19	208.93	208.52	208.95	207.82	208.66	207.62	208.72	207.83	208.38	208.13	208.53	207.72	208.55	207.97	209.44	207.73	208.74	208.48	209.53	208.88	209	207.6	208.26	207.71	208.62	208.75	207.43	209.22	209	208.26	208.26	208.34	207.62	208.99	208.02	210	207.45	209.43	207.52
209.3	209.76	209.24	209.29	208.05	207.83	208.36	207.9	208.62	209.67	208.45	207.68	208.66	209.02	207.99	208.89	208.94	208.57	208.2	209.69	207.21	207.68	208.4	208.22	210.16	207.51	207.62	207.7	209.02	209.09	208.69	208.74	209.86	208.91	208.86	209.82	209.52	208.48	208.67	209.07	209.32	207.62	208.27	208.06	208.3	208.42	209.08	208.28	208.72	208.64
204.1	203.1	203.12	202.89	202.56	202.06	202.85	202.98	202.27	204.21	202.81	204.26	203.22	203.04	203.43	203.56	202.96	202.59	202.57	203.73	203.99	204.29	203.54	202.71	203.63	203.07	202.42	202.7	203.17	204.13	203.69	204.23	202.47	203.12	204.39	202.26	203.84	202.68	203.04	203.38	202.81	202.83	201.99	203.9	202.81	203.36	204.48	202.56	203.35	203.59
209.22	209.97	208.88	208.67	208.16	209.45	208.55	208.37	209.23	209.87	209.3	208.67	208.36	209.39	208.08	208.27	208.75	208.22	209.1	208.41	207.27	208.46	208.63	208.34	208.04	207.72	209.03	208.07	207.95	209.04	208.27	208.32	208.17	209.6	207.1	208.72	208.24	208.1	208.92	208.37	208.59	208.46	207.83	209.1	208.77	208.54	209.23	208.77	207.67	208.54
216.85	217.67	216.99	218.15	216.89	216.9	216.77	217.6	216.39	217.77	215.88	216.91	216.43	218.02	216.89	217.95	216.63	217.49	217.06	216.92	217.44	217.7	217.33	217.63	216.91	216.23	217.52	217.74	217.52	216.36	217.44	217.37	216.3	217.11	216.87	217.83	216.5	216.41	217.61	217.73	217.01	216.26	216.43	216.66	217.59	217.49	218.16	217.6	216.9	217.4
203.24	203.04	202.61	202.34	203.17	203.14	203.54	203.19	204.14	203.65	202.65	203.39	202.54	202.08	202.84	203.87	204.34	204.91	204.33	203.62	202.05	203.79	204.48	204.82	203.81	202.4	203.48	203.38	203.26	203.02	202.27	203.94	203.75	205.43	202.35	203.57	204.43	204.02	202.59	204.28	203.27	204.79	204.32	203.39	203.13	204.07	203.5	203.29	202.49	202.41
202.81	201.99	202.86	202.23	201.31	203.68	202.67	202.91	202.15	202.61	201.89	202.75	202.39	203.14	203.42	201.61	202.08	202.17	201.9	202.66	201.8	202.61	201.63	201.67	203.36	202.49	201.84	203.19	201.34	202.81	202.09	203.26	203.16	202.88	202.23	202.26	201.61	202.34	201.86	201.7	203.13	202.31	201.23	202.07	203.27	201.65	201.37	202.1	202.84	201.44
218.57	217.81	217.4	218.26	218.15	217.35	218.06	219.55	217.95	217.64	216.04	218.36	218	216.93	218.62	218.24	218.06	218.08	217.73	217.66	217.04	218.45	217.41	217.54	218.21	218	217.41	217.76	216.09	217.85	217.55	217.88	217.74	219.16	217.97	217.87	217.21	217.13	218.16	219.18	217.08	218.74	217.31	218.44	218.41	217.19	218.47	218.89	217.92	218.68
210.75	211.12	210.76	210.88	211.17	212.18	212.13	211.25	210.71	212.06	211.74	210.83	213.12	211.83	210.53	210.49	211.56	211.51	211.59	211.58	211.61	212.62	211.98	211.44	211.14	211.68	211.73	212.08	212.55	212.5	211.26	212.43	211.87	211.65	212.26	211.28	212.78	212.1	211.48	211.27	211.89	212.64	210.82	211.2	211.23	210.37	211.77	212.43	211.66	211.84
211.34	211.29	211.57	211.02	211.92	211.86	211.95	212.32	211.46	212.32	210.51	211.67	212.65	212.12	211.57	210.52	211.66	212.17	211.47	211	213.22	212.57	211.25	211.8	211.23	211.41	211.14	212.63	211.74	211.65	211.65	211.88	211.93	211.45	211.11	212.05	211.07	212.33	211.6	211.96	211.95	212.77	211.13	211.47	211.99	212.05	212.15	211.63	211.41	211.23
202.95	203.66	202.89	202.8	202.67	202.5	202.45	203.35	202.85	203.4	202.01	203.5	201.01	203.1	202.01	201.81	202.38	201.88	203.82	203.12	202.68	204.1	202.14	203.14	203.01	201.34	202.24	202.5	202.09	203.6	201.64	202	202.2	203.39	201.97	202.38	201.86	203.19	200.89	202.15	202.92	201.92	202.24	200.73	202.66	202.63	202.62	202.26	202.6	202.97
208.44	208.31	208.4	207.2	208.71	208.78	209.31	209.09	207.83	208.66	208.56	208.58	208.11	208.81	208.46	207.96	209	208.78	209.52	208.35	207.99	208.69	209.27	207.78	208.49	208.18	209.15	208.06	207.2	207.75	209.22	208.05	208.38	208.29	208.52	209.18	208.32	209.4	209.03	208.5	209.61	208.54	208.24	209.19	209.57	208.03	209.13	207.4	207.58	208.96
199.85	199.51	198.43	199.27	199.03	200.07	200.63	199.95	198.6	199.17	197.86	199.5	199.17	199.89	199.62	198.86	198.81	198.86	199.29	198.74	198.8	199.55	199.76	199.32	198.72	198.27	198.91	199.23	200.26	199.05	200.91	200.74	199.68	199.98	199.21	199.23	199.76	199.6	199.61	199.17	199.53	199.9	200.07	199.12	200.53	199.82	199.41	200.04	198.47	199.73
217.97	216.84	216.65	216.38	216.36	217.87	215.92	217.12	216.01	217.53	218.26	216.4	217.17	218.74	217.83	217.09	216.74	217.49	217.49	216.07	217.83	217.14	216.87	216.67	217.45	217.18	215.64	216.85	217.5	216.69	217.36	217.07	216.85	217.61	217.45	216.2	217.4	216.96	217.79	217.62	216.45	216.72	217.26	216.21	216.23	216.04	216.8	217.49	217.73	217.01
199.06	198.59	199.46	199.37	200.36	198.38	198.78	199.47	199.54	199.69	199.92	199.25	198.52	199.66	199.75	198.8	199.26	199.17	199.32	200.29	198.33	199.04	200.35	199.05	199.69	198.12	199.5	198.97	199.84	200.32	199.5	199.15	198.58	199.48	200.04	198.29	199.32	199.44	198.79	199.13	199.09	199.31	199.71	199.88	199.07	200.19	199.27	199.67	198.84	199.04
201.77	200.14	200.82	201.56	201.44	201.12	201.35	201.44	202.54	202.54	201.52	201.15	202.13	201.96	202.22	201.21	200.97	200.79	201.37	201.5	201.18	202.33	201.18	202.59	200.61	201.27	201.79	200.65	200.93	201.09	200.75	200.76	201.03	201.67	201.36	201.27	202.35	200.67	200.7	200.38	201.49	201.5	201.56	201.11	200.28	200.8	201.73	201.15	200.49	201.49
212.13	212.97	211.37	211.22	212.24	210.71	212.58	210.87	212.53	211.48	211.05	211.8	211.81	212.12	211.26	212.43	211.06	211.68	212.3	212.1	211.46	211.29	210.99	211.8	211.93	211.25	212.29	210.38	211.86	212.05	211.97	212.1	213.67	211.73	211.43	212.03	211.51	211.62	211.92	211.88	211.5	212.11	211.26	210.64	211.9	212.62	212.65	212.38	212.07	212.01
205.03	204.04	204.5	203.55	203.9	202.98	202.74	203.67	204.27	204.27	203.75	203.75	204.33	202.97	204.62	203.55	204.02	203.58	203.53	204.64	203.84	204.44	203.57	204.47	202.74	204	204.33	204.7	204.94	204.25	203.64	204	203.83	203.32	204.11	203.95	202.97	204.08	205.24	202.87	203.51	204.53	203.38	204.14	205.07	202.77	204.19	202.95	204.2	203.75
213.06	212.63	211.1	211.28	212.29	212.44	211.28	212.16	211.22	212.07	211.04	211.42	211.48	211.21	210.11	211.47	210.96	212.28	212.53	211.49	210.45	211.23	211.31	211.97	211.57	211.4	211.33	211.16	210.96	210.78	211.2	210.47	210.56	212.61	211.73	212.41	212.79	211.84	211.4	212.34	211.1	210.03	211.63	212.26	212.26	212.02	211.79	211.9	212.62	210.73
209.05	209.28	209.66	210.46	210.07	210.01	209.44	209.31	208.92	209.68	209.96	209.6	209.57	209.83	209.46	208.61	208.43	210.39	210.52	210.25	209.54	209.98	209.38	209.03	208.74	210.58	209.04	209.11	210.07	210.61	209.58	210.7	209.13	209.98	209.42	210.03	208.48	209.44	209.16	209.89	209.56	209.75	208.55	209.59	210.05	210.25	210.66	209.38	208.72	209.7
208.75	209.19	209.43	208.67	208.27	209.32	209.03	208.67	209.45	208.81	209.49	207.99	208.93	209.06	208.87	209.86	209.34	208.2	208.47	209.03	209.3	208.1	209.01	209.5	209.91	208.56	209.13	209.21	209.9	208.67	208.58	207.98	209.17	208.33	209.7	208.69	208.51	208.05	208.58	208.58	208.73	208.43	208.61	208.68	209.26	210.36	209.01	208.73	208.83	209.51
199.7	198.97	200.42	199.8	199.29	200.58	199.18	199.78	198.88	199.28	199.47	200.21	200.04	199.55	199.17	198.64	199.79	200.09	199.08	199.22	199.97	199.12	198.39	199.08	199.8	199.25	198.61	200.02	199.27	199.22	200.23	198.6	198.33	199.8	198.08	199.79	199.15	199.91	199.83	199.83	198.57	199.34	199.67	199.26	200	199.56	199.3	199.26	198.71	199.07
209.22	209.7	208.2	209.85	208.53	210.08	209.41	208.92	208.55	208.29	208.38	208.49	208.77	209.49	209.08	208.68	209.26	208.16	209.06	208.78	208.38	209.28	209.04	209.67	209.18	209.75	209.01	208.52	208.3	207.53	209.6	208.69	209.02	208.06	208.19	209.36	208.93	209.53	208.98	209.43	209.16	208.8	209.1	208.86	208.57	208.43	209.65	208.71	208.26	207.89
211.73	212.74	213.45	211.27	212.37	212.82	212.53	212.19	211.97	212.49	212.82	213.06	211.26	212.01	212.79	211.54	211.75	213.41	210.9	212.22	212.64	212	213.99	212.1	212.24	212.2	213.31	212.81	212.84	212.54	213.65	212.53	211.96	211.54	212.84	211.85	212.31	212.05	212.41	211.61	212.87	212.19	212.11	212.36	212.94	212	213.04	212.72	211.99	212.96
211	211.5	211.85	210.75	210.79	211.77	212.96	211.2	211.92	212.34	211.76	211.97	212.92	211.62	212.25	212.09	211.97	211.3	211.4	210.84	213.15	210.55	211.43	212.05	212.52	211.09	210.5	210.92	210.74	211.56	211.45	210.94	210.05	210.6	210.87	211.76	212.13	211.28	211.52	210	211.46	211.54	211.38	211.47	211.8	210.57	210.97	212.21	212.24	211.73
199.32	199.89	200.61	199.26	199.85	199.71	199.75	199.53	198.67	200.19	198.51	199.55	198.53	200.42	199.69	199.19	198.32	198.93	198.86	199.25	199.75	200.43	198.97	199.39	199.99	198.85	200.5	199.67	199.13	198.95	199.7	198.63	197.81	199.92	199.41	198.9	198.75	198.92	197.93	198.59	199.26	199.43	199.24	199.45	199.4	198.06	200.13	197.47	199.49	199.36
203.82	203.37	203.17	203.77	204.27	203.71	204.74	202.49	202.63	204.33	203.81	203.69	203.43	204.92	205.39	202.81	203.33	203.11	204.05	203.08	206.03	203.56	202.94	203.39	204.24	202.77	204.68	204.14	203.96	204.05	203.25	204.49	203.52	204.04	204.1	203.91	203.85	204.11	204.22	203.47	203.42	204.32	203.19	204.92	203.85	204	204.04	203.27	204.23	202.83
208.34	209.09	208.44	207.96	209.68	208.8	207.34	209.16	209.02	208.63	208.87	208.57	207.97	209.37	209	209.04	208.78	209.48	208.96	208.46	208.73	208.52	208.11	208.57	208.96	208.32	208.65	208.58	209.65	208.18	208.11	208.89	208.39	209.03	207.87	208.91	208.66	209.48	209.18	208.07	208.53	209.63	208.21	209.04	208.13	208.37	208.35	209.96	207.53	208.76
204.47	205.19	205.18	204.51	204.95	205.19	204.59	205.27	204.8	205.64	204.38	205.35	204.33	204.14	204.02	204.9	204.19	205.39	204.29	205.61	204.44	203.93	203.65	205.05	205.12	204.52	204.72	204.33	204.17	205.16	204.57	204.49	204.6	204.5	204.14	205.05	204.68	204.09	204.2	204.63	204.66	204.91	204.02	204.63	204.98	205.37	204.61	203.67	205.22	204.66
208.53	209.62	209.07	208.71	210.74	209.36	209.22	208.51	208.32	207.59	210.03	208.97	208.2	208.42	208.79	208.37	208.74	209.12	208.7	207.98	207.87	209.42	208.19	208.91	208.98	209.04	207.31	209.73	208.89	209.03	208.55	208.31	209.32	208.6	208.45	209.19	209.2	209.23	208.44	208.72	207.71	209.36	209.28	207.89	207.86	207.75	208.51	208.84	208.6	209.33
208.59	206.95	208.05	207.39	207.36	206.83	208	207.49	207.6	207.95	208.33	208.73	207.87	207.89	207.99	207.72	206.75	208.67	207.7	206.96	206.99	208.86	208.37	208.58	208.24	208.65	209.06	207.41	207.47	207.78	207.95	207.16	208.09	207.96	207.35	207.59	208.24	207.51	206.36	207.18	207.8	208.07	207.72	207.8	208.69	207.59	208.92	208.12	207.56	207.85
212.58	211.7	211.17	212.08	212.22	211.12	211.58	211.18	211.64	210.85	210.58	211.17	211.59	211.42	210.96	210.19	211.68	211.59	211.37	212.09	212.43	211.72	212.22	212.09	210.42	211.1	211.95	211.43	211.48	212.04	212.16	211.09	212.32	212.08	210.66	211.22	212.32	211.79	212.42	212.49	211.82	212.38	211.47	212.09	211.48	211.63	210.53	210.77	211.43	211.48
212.1	212.85	212.66	212	212.26	213.12	212.88	211.37	211.72	212.2	211.7	212.45	212.28	212.56	212.7	212.09	211.91	211.99	211.34	212.86	213.6	213.2	212.25	212.6	212.49	212.32	213.35	211.69	211.9	211.3	213.22	212.53	212.59	212.28	211.85	211.6	213.23	211.51	212.8	212.96	212.07	211.15	212.4	212.58	212.57	213.1	213.43	212.88	212.54	212.57
203.75	204.09	203.51	204.31	204.12	203.62	204.32	204.01	203.43	204.14	203.36	203.09	203.44	203.27	203.91	204.1	203.22	203.28	204.53	203.42	203.11	204.17	204.83	204.53	203.13	203.47	204.24	203.55	204.4	204.03	204.3	202.64	203.99	203.1	203.11	205.55	203.48	203.88	203.71	203.71	204.36	204.25	203.83	204.18	202.95	203.39	204.71	204.36	202.84	204.52
202.94	203.52	203.19	204.09	204.09	204.23	202.8	204.35	202.85	205.08	203.45	204.48	203.66	203.68	202.93	204.09	204.24	203.2	204.22	203.45	203.08	203.62	203.18	204.92	202.73	204.49	204.56	203.2	203.89	204.45	203.84	202.8	204.08	203.73	202.66	203.95	203.85	204.11	202.54	203.77	203.62	203.17	203.61	204.18	202.97	201.49	203.52	203.6	203.15	203.74
209.56	207.24	209.26	208.78	209.28	208.36	209.86	208.25	208.23	208.79	209.17	208.64	209.05	207.65	209.8	209.57	208.12	208.6	208.84	208.98	208.52	208.82	209.46	208.84	207.81	208.5	209.69	208.84	209.86	209.43	209.27	208.9	208.98	207.74	209.23	209.1	207.54	207.19	207.82	208.52	208.25	208.57	208.5	208.86	208.43	207.14	207.67	208.53	208.4	208.42
216.72	217.1	217.33	216.54	217.44	217.83	216.87	217.2	217.44	217.41	217.9	217.02	216.03	218.03	216.88	216.95	217.87	217.07	217.26	218.03	216.28	217.25	217.83	217.1	216.79	218.1	216.35	216.62	217.2	216.94	216.89	217.07	216.13	217.25	216.15	217.65	216.62	216.05	217.6	216.37	215.68	216.94	216.03	217.71	216.32	216.2	215.62	217.1	216.13	216.99
207.22	207.13	205.91	205.49	206.42	205.01	206.71	206.43	207.02	207.43	206.29	206.01	205.61	205.94	206.18	205.94	207.28	207.09	206.23	206.83	206.34	205.89	207.16	207.49	205.95	206.36	206.75	206.99	207.23	205.56	206.68	204.73	207.39	205.18	206.34	205.3	205.65	207.81	206.32	206.28	206.45	206.49	206.95	205.41	206.31	206.96	207.13	206.51	206.51	206.01
211.6	211.49	211.89	211.96	211.18	211.17	212.2	211.38	211.69	211.72	212.15	212.91	211.41	211.06	212.05	211.55	211.22	210.97	211.32	212.95	211.6	211.51	212.19	210.73	212.42	212.11	211	211.86	212.46	212.24	211.69	211.82	211.97	211.29	211.52	213.1	211.46	212.33	212	210.76	211.54	211.35	212.76	211.43	211.8	211.31	211.98	212.44	211.45	211.63
201.98	202.39	202.87	202.28	202.54	201.73	202.39	202.28	202.51	203.44	203.31	202.8	202.91	203.73	201.1	203.14	201.16	202.4	203	202.38	202.12	202.19	202.06	201.97	202.64	203.43	201.94	202.71	202.91	202.8	202.84	203.32	202.15	202.99	203.62	202.18	202.4	202.23	201.71	203.75	202.44	202.88	203.11	203.41	201.13	203.25	201.13	203.45	202.86	202.03
212.39	213.8	213.21	213.79	213.06	213.33	212.94	213.38	213.1	212.28	212.1	212.02	213.34	212.81	212.96	212.21	212.04	213.38	212.95	213.65	213.1	212.48	213.74	211.05	213.49	212.75	212.78	212.76	212.94	213.92	213.18	213.01	213.11	213.51	212.64	211.95	212.88	213.3	212.03	213.17	212.76	214.3	212.36	212.31	213.06	213.11	212.83	212.54	212.64	213.55
208.26	208.2	207.79	207.22	207.37	207.89	207.28	207.86	206.85	208.16	208.44	207.02	207.21	208.25	207.62	207.97	209.12	207.59	207.49	207.76	208	208.65	208.2	206.51	208.56	208.34	208.05	207.82	207.77	207.57	208.04	207.05	207.37	206.89	208.66	208.06	208.56	207.66	209.25	207.92	208.31	208.08	208.25	208.21	208.82	208.37	207.95	208.08	208.29	207.36
206.17	205.86	206.38	205.46	206.08	207.02	206.96	206.86	205.63	205.9	206.06	206.59	206.32	206.5	206.28	207.1	206.16	206.37	206.4	205.81	206.69	207.13	206.6	205.63	207.54	206.2	206.38	204.99	205.18	205.9	206.04	206.7	206.3	206.32	205.34	205.75	207.89	206.08	206.84	206.45	206.62	206.74	205.8	206.93	207.64	206.08	206.85	206.28	206.08	205.6
208.51	207.07	208.25	208.37	206.93	208.22	209.06	209.19	208.86	208.59	208.78	208.45	207.93	209.45	209.06	208.33	208.35	209.61	209.27	208.52	209.01	207.97	208.37	208.79	207.76	208.91	208.28	207.96	209.41	209.27	208.85	210	208.45	208.61	208.49	207.24	208.29	208.2	207.99	209.38	209.08	208.58	208.14	208.36	208.72	209.13	209.28	209.25	208.69	207.83
204.28	204.34	203.7	204.01	202.97	202.83	203.22	203.72	204.11	203.53	203.69	203.98	204.79	202.76	201.94	204.97	203.63	204.88	204.02	203.91	203.63	205.06	203.85	204.22	203.4	203.59	204.26	203.67	204.01	204.01	203.6	203.61	203.3	203.71	203.94	204.17	204.68	203.62	202.68	204.18	202.81	205.21	204.15	203.42	204.09	202.91	203.92	203.98	202.42	203.51
200.9	200.42	200.86	199.39	201.51	199.29	200.59	200.16	199.82	201.32	200.25	200.89	201.08	199.86	201.17	200.59	200.31	199.16	199.95	201.2	200.37	199.67	200.85	199.89	199.51	201.16	200.3	200.99	199.92	199.72	200.9	201.46	200.16	200.5	200.38	200.23	200.2	200.15	200.47	201.12	200.17	199.8	200.27	199.96	200.8	199.71	200.58	202.2	200.23	200.95
212.78	212.32	211.6	211.41	212.85	211.67	211.83	212.2	212.71	212.71	212.72	211.01	212.39	212.86	210.4	212.77	211.79	211.46	212.33	212.18	212.75	210.76	211.83	211.13	210.67	211.73	211.91	212.13	212.24	212.3	211.87	212.51	211.44	212.9	211.14	211.75	212.31	212.4	212.86	212.4	212.34	211.32	211.43	210.52	212.26	212.38	212.13	212.77	212.26	211.5
200.53	200.77	200.17	200.39	199.77	199.73	201.29	200.81	200.42	200.18	200.89	200.03	199.26	200.88	199.5	200.58	201.88	201.66	200.07	199.96	200.29	199.81	199.58	200.71	199.99	200.61	200.1	200.92	200.27	198.8	200.42	200.59	199.12	199.63	200.39	199.85	200.01	200.04	199.17	199.72	200.55	200.29	200.36	199.35	199.72	199.86	200.48	200.43	199.89	200.98
211.72	211.57	212.34	211.27	211.8	212.01	210.91	212.05	211.5	211.14	211.5	211.62	210.22	210.2	211.2	211.66	210.65	211.24	210.11	211.65	212.68	211.35	210.88	213.03	211.58	212.07	210.63	211.92	211.98	212.4	211.51	211.96	211.59	211.12	212.89	211.18	211.38	211.32	211.27	211.27	211.24	212.66	212.18	212.22	211.61	210.57	212.51	212.71	211.48	211.25
217.87	218.52	217.39	218.5	217.82	218.02	218.53	218.33	217.03	216.94	217.92	216.99	218.26	216.97	217.66	217.53	218.05	217.83	218.15	218.18	218.24	217.85	218.15	217.41	218.39	216.46	218.01	217.2	219.2	217.99	218.23	218.51	217.04	218.86	217.27	217.43	218.51	217.86	217.35	218.48	217.84	218.07	216.59	218.01	218.34	217.7	218.22	218.09	217.62	216.56
203.14	201.13	200.61	200.85	201.35	201.3	201.42	202.49	201.36	200.54	201.01	200.58	201.58	201.58	202.08	202.08	200.79	199.72	200.65	202.09	201.36	200.75	201.28	202	200.85	201.32	202.4	201.02	201.62	200.92	201.59	200.76	200.9	201.52	201.13	200.86	202.16	200.97	201.09	201.14	201.14	200.5	201.64	200.18	201.12	201.66	201.37	201.55	202.27	202.61
209.21	209.12	209.65	210.46	209.52	210.23	208.69	209.7	209.73	209.24	210.04	209.03	209.67	210.21	209.6	209.92	208.78	209.72	209.01	209.8	209.32	210.53	208.62	209.29	210.19	208.04	209.66	209.26	209.62	210.24	209.56	208.91	210.55	210.11	211.34	210.93	208.59	210.26	208.14	208.37	209.51	210.83	210.1	210.05	209.6	208.98	209.28	210.06	210.29	208.67
208.06	209.68	209.23	208.98	208.25	208.45	209.09	210.34	209.52	208.86	207.58	208.51	208.78	207.83	208.52	208.14	209.54	209.6	208.58	208.59	209.81	208.21	208.1	208.1	208.15	210.06	208.07	208.62	208.89	208.52	209.33	208.08	208.27	208.76	209.04	209.26	208.79	208.88	207.67	208.76	208.92	207.51	209.62	208.46	209.09	209.65	209.37	210.17	208.06	208.03
203.76	204.61	202.97	203.87	203.74	204.27	203.35	203.97	203.25	203.7	202.08	204.11	203.88	202.97	203.39	202.65	203.83	203.71	203.74	204.5	204.26	202.07	204.16	203.26	204.27	204.9	204.26	204.54	203.86	203.55	203.15	203.09	203.93	203.55	204.48	203.24	203.73	203.51	202.84	203.1	204.87	203.52	205.14	204.22	203.49	203.1	203.6	202.96	204.02	203.89
207.97	208.39	206.73	208.21	207.19	208.44	208.02	207.48	206.94	206.72	205.56	207.35	208.48	208.37	207.79	207.81	207.86	207.72	207.14	207.46	207.91	206.02	207.77	207.64	207.54	207.02	207.13	208.16	208.44	207.76	207.49	209.13	207.76	206.87	208.35	208.73	207.02	206.47	207.79	206.93	208.14	208.16	207.11	207.25	208.37	208.28	208.85	207.65	205.91	207.61
208.37	209.53	208.86	208.6	208.22	208.39	208.9	208.7	208.47	208.88	208.69	209.7	209.5	209.47	208.62	207.46	209.01	207.98	208.88	208.42	207.4	208.4	208.61	208.51	208.21	209.1	207.24	209.55	209.61	207.76	209	208.84	209.8	208.52	208.68	208.99	208.85	208.94	208.32	207.57	207.74	208.88	209.12	208.44	208.68	208.54	209.61	209.12	209.16	208.45
212.24	212.87	212.12	211.42	211.88	211.21	211.24	212.25	211.96	212.33	212.23	211.53	211.55	212.95	212.17	211.63	212.63	211.13	211.72	212.23	210.48	212.38	212.62	213.03	212.06	211.9	212.64	212.49	211.02	211.22	211.92	212.78	211.12	211.06	210.42	211.58	211.73	211.16	212.5	211.06	212.67	211.33	211.77	211.75	212.96	212.02	210.92	212.92	212.2	211.37
199.91	199.92	198.71	199.17	199.15	199.74	198.81	199.64	199.12	200.12	199.72	200.05	200.86	199.72	200.24	198.25	200.46	200.3	199.75	199.83	198.4	200.3	199.89	200.4	199.86	199.41	198.43	200.66	200.27	199.1	199.73	198.7	199.09	199.06	199.61	198.59	199.38	200.59	199.94	198.98	200.1	199.03	200.31	198.97	199.4	199.15	198.91	200.49	198.99	199.79
211.54	210.5	208.59	210.05	209.79	208.69	209.87	209.22	208.95	209.17	208.76	210.17	210.17	209.43	210.09	209.64	210.45	208.83	210.77	209.81	209.17	208.39	208.52	210.02	209.36	208.75	210.47	209.85	209.08	208.9	209.12	210.48	209.11	209.67	210.21	210.37	209.86	210.06	209.05	209.95	210.07	208.79	210.12	210.64	209.95	209	208.39	209.46	208.37	209.81
203.95	202.59	202.28	202.74	203.49	203.76	202.27	204.08	202.74	203.62	203.09	203.21	203.04	203.66	201.41	203.97	203.41	203.73	202.29	204.01	202.41	203.62	202.33	203.34	203.69	202.71	203.66	203.19	203.1	203.53	204.47	203.25	203.99	203.21	203.21	202.31	203.24	202.57	203.27	202.98	203.78	202.37	202.6	203.62	203.52	202.12	203.73	203.69	203.79	202.99
199.68	200.76	203.2	200.25	200.48	200.45	203.02	201.48	201.4	202.16	200.72	200.11	201.92	200.38	200.22	201.56	202.06	201.1	200.76	201.22	201.97	199.63	201.93	202.1	201.3	200.85	201.56	200.42	200.02	201.06	200.42	200.83	200.52	202.93	200.33	200.83	201.63	201.51	202.17	201.59	202.35	200.46	201.14	200.88	201.07	201.4	201.25	201.04	201.93	200.65
200.86	199.34	200.19	200.03	200.14	199.22	200.16	200.86	199.4	200.66	199.87	199.45	201.07	199.49	200.08	199.57	199.22	200.82	200.35	200.77	199.99	199.83	200.72	201.29	200.32	198.67	200.35	200.38	200.33	200.76	199.72	199.33	200.78	201.01	199.4	200.82	199.32	200.27	201.05	200.42	199.08	200.15	200.58	200.29	201.99	201.23	200.58	199.37	200.41	200.79
207.4	207.14	208.15	207.46	206.95	208.11	208.53	207.41	207.66	208.83	206.81	207.3	208.77	207.41	207.67	209.04	208.08	207.69	207.39	206.76	206.93	208.04	207.88	208.27	207.55	206.53	208.18	208.49	207.34	208.52	207.35	207.06	207.13	208.1	206.86	207.04	208.6	208.2	208.54	207.9	207.09	208.76	208.9	207.66	207.51	208	207.69	207.87	206.84	207.39
211.27	211.17	212.73	211.26	212	211.06	212.18	211.31	212.32	211.26	211.78	212.74	211.92	212.03	211.48	212.9	210.77	212.41	211.39	212.86	211.68	212.73	212.79	211.08	212	213.02	211.61	211.71	210.91	212.32	212.32	212.54	212.15	212.09	212.17	212.44	212.1	210.89	213.05	211.79	211.31	210.92	212.17	212.43	211.37	212.3	211.73	211.96	212.8	212.95
206.63	208.5	207.58	207.75	207.73	207.8	206.3	206.94	208.84	207.13	207.52	207.92	207.1	207.2	207.35	206.75	207.45	207.55	207.95	206.46	207.03	208.86	208.46	209.06	207.03	208.94	207.87	207.9	208.12	207.59	208.27	208.9	207.77	207.55	208.57	206.83	208.17	207.47	208.43	207.86	208.28	206.64	207.47	209.01	207.25	207.73	206.77	207.6	207.27	210.09
208.26	208.75	209.82	208.3	208.8	208.61	208.17	209.39	208.8	208.49	208.57	208.8	207.37	208.65	208.46	208.5	207.55	208.87	209.19	208.46	209.15	208.98	208.87	208.46	209.55	208.91	208.79	208.77	208.07	208.07	208.14	208.54	208.19	209.07	208.94	210.07	209.06	208.23	208.62	208.29	208.47	209.5	208.47	209.8	208.2	208.68	208.51	208.86	209.8	207.9
202.7	203.05	203.41	202.07	203.68	203.58	202.06	203.83	202.55	204.38	204.45	203.85	203.45	203.54	202.94	204.27	202.57	203.12	202.58	203.15	202.91	203.59	203.68	204.13	203.29	203.86	202.77	204.6	204.15	203.65	203.82	203.42	204.21	203.34	203.21	202.42	203.62	203.78	202.89	202.56	203.88	203.58	201.59	204.09	203.61	203.49	204.45	203.14	203.35	202.85
212.22	213.21	213.48	212.8	213.54	211.37	213.4	213.58	213.3	213.55	212.47	212.3	213.23	212.94	212.95	213.01	212.78	213.46	212.41	214.02	212.65	212.56	213.57	213.14	212.16	213.8	212.95	213.28	213.02	212.35	212.7	213.5	213.69	213.97	214.03	213.38	213	213.18	212.19	213.21	213	212.75	211.92	213.08	212.49	211.98	211.8	213.45	212.81	214.7
207.17	207.24	208.1	207.18	206.8	207.31	207.97	207.88	207.44	209.34	207.9	207.87	208.05	207.76	207.22	207.34	207.81	208.02	207.02	207.88	208.21	207.75	208.5	207.77	208.28	206.87	207.5	208.54	208.54	207.68	207.35	206.07	208.52	207.64	206.92	207.82	207.03	207.54	208.03	207.76	208.07	207.82	207.59	207.17	207.88	207.31	207.17	206.86	207.4	208.44
208.29	207.28	207.07	207	207.25	207.56	207.48	208.33	207.51	207.91	208.11	206.91	207.58	206.99	207.8	208.39	207.83	206.19	208.52	208.36	208.12	208.19	207.65	207.1	208.21	207.51	207.04	207.96	207.87	207.51	207.24	208.15	207.62	207.88	207.41	207.48	208.41	206.42	207.52	207.68	207.94	207.5	208.05	206.85	208.1	207.11	208.04	207.9	207.91	207.22
211.16	211.69	212.35	211.88	212.03	211.29	211.16	210.8	211.31	212.49	212.61	212.23	211.69	212.18	211.62	212.21	212.16	211.65	212.92	211.32	211.39	210.59	213.21	212.42	212.54	211.33	212.54	211.89	210.79	212.31	211.79	212.5	211.23	210.72	212.24	211.47	211.19	212.29	209.91	212.58	211.18	211.95	211.75	210.84	212.23	211.93	212.37	212.11	211.54	211.81
200.66	200.43	199.56	200.56	200.24	199.6	200.04	201.48	199.29	201.38	200.39	198.91	200.59	199.39	199.68	200.27	199.5	201.9	200.68	201.64	199.93	199.9	200.35	201.63	199.71	199.76	200.5	200.35	200.12	201.18	200.5	199.94	199.01	200.68	199.44	200.59	199.94	200.4	201.09	199.78	200.15	200.16	201.05	199.58	200.18	200.74	200.38	199.81	200.99	201.37
199.71	199.13	199.31	199.21	200.59	199.01	199.39	200.28	198.74	199.9	199.77	198.79	198.94	199.82	200.74	199.99	198.9	198.76	198.71	201.33	198.94	198.8	199.8	199.16	199.32	199.75	198.99	199.08	199.89	199.76	199.27	200.36	198.87	198.88	199.05	198.95	199.77	199.03	199.87	199.45	200.08	200.33	198.78	199.74	200.73	199.66	199.1	198.78	198.47	199.1
211.5	212	211.08	211.82	212.46	211.3	212.22	212.3	212.85	212.69	211.83	211.13	211.07	212.62	210.58	211.82	210.96	211.84	212.14	210.84	210.58	212.69	211.86	212.12	210.54	211.4	211.05	211.78	212.19	212.21	212.58	211.45	210	211.44	211.35	210.55	212.32	211.33	211.61	211.54	211.4	211.61	211.18	211.74	211.26	210.63	212.24	211.55	211.44	211.85
[truncated: 150 more columns]
