# Supplementary material for: Genetic dissection of main and epistatic effects of QTL based on augmented triple test cross design
Source: PLoS One. 2017 Dec 14;12(12):e0189054. doi: 10.1371/journal.pone.0189054 (PMC5730204; doi:10.1371/journal.pone.0189054)
Supplement: S6 Supporting Information — (ZIP) [file pone.0189054.s006.zip › z1_200_0.8_5.csv]

199.28	197.73	198.6	197.83	197.47	197.61	199.42	197.37	198.61	199.93	198.74	197.62	198.22	200.01	198.6	196.33	198.04	198.23	198.65	199.98	199.49	196.53	198.71	198.42	200.19	198.72	199.74	197.86	200.07	199.76	198.22	198.27	198.97	198.59	200.4	199.35	198.99	198.63	199.34	200.65	198.46	197.84	198.07	198.94	196.82	197.67	200.41	198.41	197.79	199.96
213.56	215.1	214.89	212.92	214.06	213.84	213.27	214.82	212.79	213.91	211.71	212.02	213.22	214.3	212.91	214.12	213.26	212.81	213.87	215.29	213.5	215.35	214.98	214.95	215.46	213.16	213.37	215.21	213.26	213.08	213.59	213.86	214.94	213.51	213.8	213.41	211.97	214.2	213.74	214.54	214.81	213.88	213.76	213.38	214.3	214.3	214.32	215.06	214.75	214.12
215.28	214.68	218.18	216.45	216.22	216.61	215.69	217.41	216.76	217.87	214.8	215.33	218.92	216.71	215.83	215.1	217.55	217.54	216.1	217.07	217.88	216.09	216.64	216.68	218.09	217.59	219.67	216.9	216.09	216.99	217.33	216.76	217.66	217.25	216.69	219.34	216.88	217.45	216.31	216.85	216.05	217.69	217.33	216.62	217.21	215.82	217.66	216.25	217.81	216.09
199.28	201.58	199.65	200.78	199.59	200.58	200.01	200.83	200.88	200.29	201.2	199.09	201.22	199.33	200.89	200.1	199.99	198.44	200.73	199.16	200.78	200.11	200.8	199.57	201.55	199.9	200.94	200.92	198.92	201.57	202	201.09	199.22	200.72	200.33	199.52	200.96	201.29	200.47	200.72	200.2	199.7	200.23	201.64	200.79	201.84	200.97	200.39	201.02	200.29
216.63	218.07	217.42	217.21	216.58	216.89	216.08	215.06	217.19	217.11	216.03	216.74	217.85	217.41	217.06	216.74	215.46	216.3	217.41	216.81	217.76	216.8	217.68	216.49	218.07	215.5	215.99	216.29	217.86	216.58	216.42	215.97	216.58	216.44	217.52	215.98	216.39	217.84	217.46	217.05	218.04	219.65	218.11	217.02	216.47	214.52	215.97	217.91	215.16	216.99
197.88	199.14	197.84	198.08	198.07	198.71	199.72	197.58	197.66	197.65	199.3	198.69	199.26	199.77	198.87	197.73	197.96	197.85	198.89	198.06	197.67	197.78	198.57	198.69	198.45	199.47	198.38	197.25	198.74	197.76	198.49	198.12	197.11	196.29	196.59	198.05	198.76	197.56	198.25	199.32	199.24	198.77	197.7	198.2	197.37	198.02	197.7	199.65	199.1	197.92
198.46	196.94	198.27	197.79	198.29	197.75	197.41	197.46	197.95	198.29	197.31	197.74	198.83	196.83	199.15	199.05	198.04	197.75	198.57	197.69	196.93	198.36	198.19	198.02	196.81	197.83	197.08	198.23	196.99	197.6	198.54	197.44	198.53	197.23	198.78	198.3	198.24	196.06	197.62	198.03	197.44	196.89	198.14	197.72	198.12	197.71	197.83	198.38	198.06	198.98
208.55	209.51	209.22	210.76	208.74	208.56	208.1	208.84	207.85	210	209.37	207.12	209.18	207.42	208.49	209.18	208.65	208.52	207.14	208.74	207.84	209.58	209.68	208.12	209.87	209.4	208.3	208.48	208.71	208.72	209.17	210.46	209.49	207.76	207.52	208.05	208.41	210.09	208.09	209.93	208.32	208.78	208.55	208.68	209.06	207.39	209.57	207.14	207.77	209.25
217.56	218.53	218.16	217.97	217.57	218.04	218.21	218.45	216.67	217.95	217.63	218.13	218.31	218.49	217.53	217.31	216.59	217.91	217.97	219.24	218.56	217.34	217.8	218.83	219.39	218.48	217.77	218.03	217.71	218.2	217.12	216.87	218.27	217.79	217.58	217.92	217.3	217.02	218.56	218.86	218.75	219.68	218.19	218.21	217.58	218.47	218.2	217.64	218.16	216.43
207.44	208.92	208.54	209.19	208.22	208.26	208.71	208.31	208.08	209.76	208.25	208.26	209.99	209.75	208.06	209.53	208.4	209.24	208.57	209.15	208.43	206.77	209.45	207.12	209.1	208.68	208.98	206.95	207.77	208.67	208.37	209.03	207.83	208.85	210.42	208.3	209.26	209.4	207.96	207.55	208.94	209.08	208.5	209.44	208.15	208.78	209.85	208.44	209.43	208.15
218.51	217.45	217.59	216.96	216.41	215.68	218.78	218.3	218.4	217.09	217.77	219.67	219.04	217.11	217.45	216.59	218.18	217.61	215.98	216.9	218.59	218.02	217.89	217.07	217.83	218.46	217.49	217.49	219.57	219.78	216.51	216.88	217.64	218.03	217.89	218.24	217.57	216.96	219.56	217.04	217.12	215.88	219.46	218.21	218.8	216.74	218.31	216.69	218.35	217.41
206.63	207.21	207.23	208.91	208.02	206.51	208.71	207.92	206.76	207.02	208.3	206.97	207.98	206.76	207.13	207.59	208.39	207.43	208.01	207.93	209.2	207.05	208.02	207.26	207.7	207.08	207.92	206.89	208.18	206.92	206.98	208.7	208.71	208.97	207.66	208.25	208.34	207.24	206.4	207.55	206.24	208.26	206.38	205.91	208.34	207.7	208.35	207.93	207.52	208.04
214.73	211.87	213.31	212.8	212.73	212.03	212.01	212.54	213.19	211.71	212.33	212.34	211.96	212.22	213.02	213.07	211.08	213.45	211.58	211.39	213.27	212.17	211.42	210.71	212.96	212.28	212.46	212.75	212.6	212.68	212.92	212.18	211.67	214.17	212.96	213.17	212.21	213.56	211.71	212.91	214.07	212.46	213.02	212.9	212.67	211.97	212.2	211.88	212.12	213.8
213.85	212.16	212.01	212.35	211.38	212.47	212.1	212.54	213.31	212.35	212.26	211.51	212.54	212.54	212.79	212.01	212.05	212.91	212.35	212.46	212.27	212.89	212.91	211.75	211.76	212.98	213.2	211.9	210.32	212.47	212.08	211.49	212.33	212.79	212.93	210.97	213.4	213.09	211.61	212.47	211.97	212.93	212.93	213.39	211.19	210.94	214.38	212.03	214.2	212.87
217.75	217.63	215.82	217.28	217.95	218.14	217.7	216.52	216.56	217.46	216.75	216.91	216.69	215.36	214.92	216.03	216.78	218.21	217.2	216.75	217.92	215.94	216.99	218.11	216.92	216.79	216.94	216.14	217.32	216.15	216.24	216.7	216.93	218.72	216.18	217.89	216.74	217.88	215.99	217.2	215.42	216.71	215.23	217.24	218	216.53	217.76	218.44	216.18	215.79
209.14	210.08	208.44	210.25	209.77	209.59	209.72	208.55	209.42	209.03	207.84	209.1	208.09	209.42	209.55	209.46	208.84	209.23	209.89	209.77	210.87	209.67	210.89	209.09	209.91	209.16	208.68	209.61	209.79	211.15	210.14	211.61	210.84	210.56	207.94	210.36	209.32	209.63	208.89	209.67	208.81	207.69	209.9	211.07	208.84	209.43	210.04	211.19	209.46	210.47
203.13	206.28	204.14	203.51	204.3	203.56	203.92	203.36	203.12	204.99	203.16	203.29	201.35	204.44	202.96	204.79	202.83	203.94	203.78	202.4	200.48	202.86	202.28	202.46	204.04	204	203.49	203.66	203.3	203.73	204.92	203.43	202.11	203.17	204.03	202	203.79	202.93	202.78	202.82	204.02	203.06	203.29	203.22	203.46	204.01	203.1	202.18	203.2	204.18
215.76	217.59	218.37	218.81	216.55	217.16	218.09	216.91	217.43	216.87	217.54	217.21	217.15	216.6	216.48	217.05	216.56	217.31	215.87	218.47	216.42	218.13	217.1	216.97	218.54	215.2	217.86	216.29	216.63	217.68	215.33	217.78	216.31	218.04	217.7	218.98	218.36	215.98	219.08	216.37	217	215.96	214.93	217.8	218.73	217.21	217.11	215.94	218.06	215.39
202.48	202.29	200.78	198.81	201.07	200.21	200.92	201.69	199.17	199.16	201.32	201.2	199.45	200.11	200.75	200.72	201.4	199.61	200.72	201.65	200.7	201.44	200.47	201.08	199.82	200.4	198.89	200.91	200.59	200.9	200.18	200.21	201.45	200.42	200.84	200.68	200.07	200.09	199.67	198.5	200.19	199.03	201.28	199.61	199.35	202.55	199.04	199.61	200.63	200.48
203.47	203.13	202.41	205.13	202.27	203.62	202.57	203.87	204.62	205.44	201.6	203.27	202.24	203.2	204.71	203.32	203.97	202.81	202.3	204.42	202.73	203.09	203.02	203.66	202.37	204	203.83	202.49	203.23	203.03	203.84	203.07	203.26	204.35	201.84	203.8	203.12	203.85	203.06	205.28	204.23	202.27	203.71	201.78	202.4	201.39	203.33	203.49	204.96	203.74
210.69	212.8	211.28	211.91	210.89	213.44	211.47	211.55	212.06	211.05	211.35	212.68	211.99	212	212.15	211.07	210.31	210.7	211.45	211.31	212.06	211.18	210.43	211.73	212.06	211.43	210.77	212.44	210.77	210.25	212.34	211.28	210.65	212.19	212.47	212.05	212.57	211.57	210.82	212.33	212.62	212.83	211.18	212.5	211.23	211.23	210.38	210.99	212.51	210.9
207.35	207.82	209.26	206.3	206.7	208.01	207.55	208.3	207.23	208.06	209.87	208.49	207.74	207.29	208.86	207.85	207.47	207.29	206.74	207.73	204.97	209.04	208.12	207.68	208.98	208.76	209.12	208.93	208.05	208.05	208.41	207.36	207.58	207.15	207.3	208.48	210.71	206.23	207.97	207.29	206.72	207.64	207.76	207.68	208.01	207.66	208.88	206.28	208.17	207.5
201.4	203	201.8	201.54	202.09	201.83	203.53	202.11	202.17	203.35	201.51	201.93	202.47	202.39	202.52	202.56	204	201.72	202.01	200.71	203.26	202.71	201.71	202.73	202.46	203.66	202.88	201.19	203.37	201.53	203.26	203.1	202.23	202.53	201.77	204.43	200.98	201.87	201.58	203.47	200.61	201.51	201.72	203.02	202.86	203.97	201.82	202.64	200.58	203.52
204.33	204.62	205.32	205.24	202.46	204.02	204.2	204.77	204.44	205.94	204.97	204.78	204.75	205.44	204.4	205.34	205.47	204.84	204.37	205.03	204.91	204.79	205.09	204.62	204.79	205.62	204.14	205.12	204.96	205.57	205.49	204.3	204.87	204.54	202.24	204.24	203.51	205.3	205.59	205.18	202.35	205.41	205.8	205.74	206.53	204.72	204.47	205.09	204.45	203.86
214.06	213.96	214.57	211.82	211.21	212.8	213.46	212	213.53	213.21	213.4	213.54	212.3	214.05	213.71	213.09	212.11	212.59	213.39	213.99	214.77	211.7	213.3	211.67	212.48	212.24	211.95	211.61	214.2	212.74	212.39	211.81	213.8	213.73	212.67	212.21	214.3	212.82	212.23	214.62	212.68	214.89	213.98	213.08	213.34	213.57	214.16	212.55	212.97	212.76
216.79	217.17	217.72	216.76	217.07	218.46	217.03	219.17	217.16	216.69	217.01	216.33	216.56	216.76	217.05	217.53	215.96	214.62	216.5	216.42	216.08	217.54	217.01	214.24	217.46	215.7	217.75	217.33	216.65	215.57	215.17	216.44	215.89	217	217.02	217.9	218.15	217.3	216.83	216.65	216.17	216.53	216.22	216.61	215.8	217.48	215.24	216.55	219.23	217.27
207.83	207.18	206.09	207.46	207.13	206.87	207.13	207.07	208.07	207.37	209.18	207.94	206.32	206.56	207.2	208.22	207.17	207.26	207.53	208.1	207.62	207.47	208.55	209.31	207.72	207.97	207.67	206.51	207.01	207.49	207.86	207.54	207.54	207.15	207.7	207.66	207.29	207.58	208.62	207.66	207.76	207.76	207.09	208.34	208.46	207.6	207.54	207.46	208.5	205.6
211.18	211.61	212.21	211.31	211.72	211.56	210.97	212.14	211.72	210.95	213.06	212.87	211.21	211.01	212.16	210.08	210.24	211.03	211.23	212.17	209.78	212.54	211.53	210.73	211.54	212.93	211.16	211.14	211.62	211.95	212.32	211.47	211.24	212.1	211.56	211.64	210.71	212.14	211.47	211.1	211.27	210.63	210.91	211.22	212.28	211.76	210.39	210.84	211.13	210.2
205.78	207.4	206.37	208.6	206.32	209.15	208.99	208.08	207.91	206.29	208.18	207.2	208.41	207.99	206.18	208.7	206.26	207.93	209.52	208.03	209.24	207.78	208.15	206.65	209.26	207.41	207.48	208.98	208.13	205.89	208.36	207.32	208.56	207.16	207.92	208.91	207.33	207.83	208.81	207.09	207.46	207.22	208.45	205.94	209.67	206.75	207.98	208.73	206.56	207.94
208.23	209.28	207.51	208.72	207.56	207.3	207.6	208.82	208.53	206.74	207.81	206.47	209.17	206.95	208.24	207.48	208.11	207.71	208.05	207	207.12	208.37	208.67	207.7	207.83	207.12	207.3	209.18	206.6	207.63	207.74	206.84	208.01	209.03	206.39	208.33	207.8	208.91	208.21	208.13	207.51	207.8	205.54	208.68	206.45	206.85	207.63	209.25	209.81	207.49
201.6	202.91	203.24	203.06	201.01	201.32	201.03	202.14	203.24	203.01	203.93	200.91	202.06	201.84	204.23	201.12	202	202.32	203.11	203.3	203.11	202.78	202.91	201.22	201.62	200.81	203.98	203.07	203.07	203.33	201.93	202.77	203.05	200.78	202.66	204.36	202.86	203.13	202.13	202.01	201.7	201.63	203.45	200.8	201.1	202.12	203.12	202.8	203.61	203.49
217.65	217.79	218.9	218.07	217.77	217.25	218.1	217.33	217.98	216.56	217.43	216.93	219	217.42	217.1	216.02	217.6	217.44	217.56	217.78	218.24	218	217.63	219.22	218.18	216.73	217.1	215.62	217	217.77	218.17	216.65	217.53	216.8	216.25	218.13	216.47	217.54	218.48	218.14	216.94	218.18	217.64	216.67	215.9	216.42	216.93	219.12	220.04	217.98
211.1	212.15	213.14	212.19	212.85	213.59	213.32	213.46	211.93	212.6	212.52	211.46	212.95	211.3	212.37	211.76	212.72	211.76	212.81	213.36	211.57	210.45	213.58	212.55	213.25	212.35	211.93	212.28	212.33	212.37	211.81	211.96	213.3	212.18	210.77	214.12	211.2	212.56	212.69	212.34	211.98	212.3	212.23	211.97	211.09	212.72	213.3	213.91	213.35	212.08
200.87	199.55	200.43	200.14	200.33	199.41	199.99	199.09	200.1	200.06	199.86	199.42	201.41	201.17	200.65	200.56	200.73	199.2	199.71	200.49	201.36	200.49	201.97	200.27	200.21	200.02	200.31	201.96	201.04	199.29	200.82	201.33	199.18	200	200.89	199.86	200.52	200.16	198.74	201.1	200.88	200.49	201.02	201.71	199.8	199.59	201.63	199.84	201.14	201.61
209.91	210.47	211.34	210.73	209.13	209.92	208.69	208.23	209.84	209.02	208.8	208.07	209.99	209.4	208.67	208.45	208.92	209.87	208.67	210.21	207.52	210.02	209.07	210.63	209.03	210.04	209.35	209.37	210.24	210.65	208.4	209.36	209.32	208.89	210.35	209.44	210.88	209.15	210.27	210.16	210.27	209.21	208.01	208.44	208.75	209.79	209.72	209.61	208.7	208.54
209.06	207.84	209.18	208	207.94	207.2	209.89	208.7	209.82	207.78	208.19	208.91	207.1	208.7	208.27	207.46	209	208.27	209.2	208.74	209.55	209.2	208.78	208.31	209.68	209.9	207.33	208.55	209.39	208.63	208.63	208.12	208.87	209.4	209.59	208	208.19	209.1	209.34	207.95	207.31	209.85	210.42	208.62	208.57	207.28	208.07	209.23	208.65	210.9
207.04	206.32	205.7	205.94	206.37	207.27	207.27	204.92	205.62	207.61	206.13	207.3	206.24	207.28	206.42	205.26	205.6	206.15	205.87	207.53	205.98	206.65	206.08	207.12	206.36	205.67	204.91	205.14	206.66	208.02	205.76	205.45	208.25	207.39	205.87	206.07	207.73	205.45	206.71	206.05	206.44	207.09	206.84	207.6	208.5	205.64	205.16	205.86	205.96	205.65
206.43	208.58	207.5	206.93	208.05	208.33	206.88	207.19	207.79	206.82	207.93	208.18	207.47	206.53	207.1	206.8	207.36	208.44	208.61	207.27	206.56	208.1	208.3	206.59	207.82	206.65	208.35	207.46	208.06	209.43	207.26	210.13	205.43	208.09	206.57	207.59	208.13	208.82	209.94	206.71	207.9	207.44	208.09	207.01	207.58	207.95	206.67	206.78	205.38	207.46
210.24	210.19	209.74	209.02	207.57	208.82	208.42	209.2	209.31	208.98	208.53	209.29	209.72	208.29	209.79	209.39	208.77	209.73	209.57	208.57	209.08	209.62	209.44	209.75	210.04	209.2	207.66	209.82	209.84	209.9	211.05	209.23	208.82	210.01	208.05	209.35	209.26	209.56	209.5	209.83	210.67	208.97	209.61	208.48	208.17	210.98	210.88	209.21	210.68	208.95
199.48	198.97	198.17	198.92	199.77	198.14	196.51	198.18	199.7	198.38	198.16	198.07	198.35	196.31	198.2	199.76	198.78	199.83	199.07	197.97	199.16	200.11	197.96	197.84	197.89	197.29	199.91	200.33	199.04	198.4	197.74	198.46	199.64	198.61	196.34	199.51	198.22	199.29	197.09	198.36	198.55	197.38	198.35	198.73	198.61	197.71	199.59	199.6	199.57	198.88
209.43	209.3	209.82	210.13	208.65	208.64	208.86	208.11	208.66	207.55	210.5	208.65	208.73	209.71	209.29	208.51	208.6	208.28	208.67	209.21	208.09	207.42	208.96	208.76	207.05	207.63	208.26	209.5	211.33	209.09	208.64	208.06	209.71	207.85	209.53	208.44	209.48	209.06	207.77	209.15	210.11	209.01	209.42	209.23	211.24	209.77	209.69	208.17	207.88	208.17
213.14	213.18	213.12	211.99	212.97	211.24	211.66	211.58	212.43	211.62	212.67	211.91	215.38	212.15	211.13	212.68	212.67	212.57	213.61	213.7	212.55	214.42	214.77	211.58	212.07	213.69	212.44	213.22	211.05	212.81	212.86	212.94	212.32	211.92	213.11	213.4	212.93	212.96	211.91	214.04	212.69	214.05	211.4	213.12	212.22	210.97	211.15	212.15	210.97	212.65
202.69	202.83	202.85	201	201.57	202.84	202.43	202.78	203.35	201.19	201.89	203.19	202.66	202.98	202.37	202.68	201.67	201.19	202.09	202.58	202.65	201.88	203.2	201.32	202.27	200.65	202.71	203.44	203.99	203.04	202.78	202.23	203.76	201.1	201.47	201.59	200.43	202.9	202.17	201.85	203.49	201.99	202.77	202.27	201.99	202.74	201.38	202.65	201.82	203.03
204.19	205.18	204.69	206.85	204.75	205.64	203.43	204.06	204.81	203.99	202.62	205.58	204.35	204.38	204.97	204.8	204.36	203.65	205.33	204.1	205.77	204	204.46	202.82	204.73	206.07	204.37	204.33	205.07	205	205.4	205.47	204.11	203.77	203.87	203.41	205.23	204.09	205.48	203.39	204.32	204.75	204.36	204.81	205.46	205.02	202.85	205.67	205.11	203.83
212.13	211.95	212.32	214.27	213.24	213.01	212.98	213.59	214.8	212.3	214.12	213.84	212.13	214.31	214.85	213.46	212.94	212.07	214.23	214.93	213.46	211.26	212.07	212.6	214.05	212.14	212.55	212.66	212.96	213.52	214.1	211.04	213.29	212.29	212.65	213.12	212.42	212.64	212.8	214.69	214.01	214.08	213.46	213.54	212.69	212.49	213.63	212.62	213.5	213.23
201.92	200.42	200.39	201.61	201.48	200.56	199.42	201.23	199.36	199.64	199.63	201.77	199.3	200.63	200.04	199.21	201.79	199.71	201.88	200.63	199.25	200.41	201.45	198.92	202.86	198.92	199.24	200.62	201.05	202.64	200.62	200.11	200.78	200.34	199.9	200.55	201.01	200.5	199.68	201.05	201.09	200.71	201.67	200.65	200.46	201.98	200.85	199.45	201.34	200.79
203.57	203.71	203.37	202.95	203.75	204.06	204.09	204.39	203.28	203.76	202.1	203.33	202.94	202.55	201.88	203.05	204.35	202.94	203.82	202.89	203.73	203.79	204.67	203.78	205.81	203.47	203.58	202.95	204.57	203.52	201.22	204.03	204.46	202.7	203.23	203.01	203.96	203.44	205.58	201.98	203.87	202.97	204.51	203.91	203.02	202.1	203.54	203.15	203.66	204.54
207.23	208.76	207.74	206.97	208.13	207.9	204.95	206.16	208.07	207.92	208.8	206.83	206.6	209.89	206.75	207.71	208.14	208.49	207.35	205.59	206.62	208.01	209.1	206.92	207.47	205.77	209.32	206.57	207.4	208.08	208.29	206.46	207.79	207.87	208.57	208.77	208.29	206.77	207.34	205.96	207.36	207.44	206.41	207.43	207.25	207.16	208.47	206.76	208.66	206.32
210.24	211.76	211.38	208.37	210.32	212.81	211.53	212.19	211.74	212.68	209.94	212.38	213.18	211.06	212.22	211.57	209.78	212.07	210.77	211.68	210.97	210.9	210.86	211.42	212.62	210.47	210.35	212.61	212.18	211.6	212.25	211.79	210.21	211.77	209.59	212.49	211.48	211.01	212.72	210.68	211.89	210.95	210.59	210.76	211.98	212.05	212.12	211.57	211.78	213.11
200.19	199.18	200.82	200.11	200.07	199.22	200.89	200.31	198.63	200.44	199.21	200.26	199.27	200.12	198.3	201.82	199.6	197.44	200.36	197.79	198.84	199.27	198.81	198.38	200.26	201.17	199.96	199.83	197.88	199.91	200.95	199.45	200.04	198.77	199.19	199.17	199.66	199.46	198.86	198.7	199.39	199.33	200.18	199.15	197.94	199.14	200.43	198.6	200.78	199.79
199.59	199.87	199.17	199.39	201.76	200.12	199.45	200.84	199.32	200.6	202.36	199.75	200.92	200.25	200.19	199.06	200.5	199.57	198.86	200.68	201.35	200.06	199.58	200.47	199.44	200.46	198.35	199.49	200.58	200.09	199.88	201.21	200.21	201.09	199.93	199.5	200.58	198.68	201.21	200.32	200.19	200.77	200.2	200.13	200.45	198.91	200.28	201.18	199.1	202.1
210.26	210.2	209.67	210.4	209.63	209.6	210.36	209.25	209.34	209.05	209.89	209.68	210.39	208.9	210.03	209.45	209.29	210.19	209.6	208.82	209.95	208.76	210.69	210.62	209.71	210.45	209.53	208.82	210.32	209.74	208.71	208.62	209.76	208.79	209.84	210.51	208.95	210.28	209.72	209.99	209.94	209.56	209.5	209.89	210.7	209.8	208.03	208.76	209.04	209.03
210.48	209.74	209.89	208.92	208.89	208.52	210.33	209.44	207.9	207.96	209.01	209.91	208.7	209.4	208.97	207.99	208.47	210.11	209.11	206.86	208.26	207.36	208.52	209.05	207.08	208.89	209.39	209.28	209.62	208.52	208.61	208.66	209.61	208.99	208.85	208.61	209.36	208.7	209.67	208.45	209.38	210.08	208.37	207.92	209.49	208.91	209.6	208.64	207.32	209.79
209.02	209.32	206.66	209.63	209.97	209.81	210.66	209.82	209.94	210.66	211.36	210.19	210.75	210.06	209.34	209.04	210.5	210.38	209.1	210.57	210.74	208.05	209.06	210.08	208.84	210.23	211.05	209.77	210.06	209.25	210.04	208	209.82	210.11	209.8	209.64	210.4	210.24	210.56	209.5	210.92	208.54	208.66	209.59	208.74	210.71	209.23	209.81	210.67	210.14
208.07	208.16	208.75	208.18	206.31	207.39	207.95	208.39	207.52	208.46	207.5	208.94	208.15	209.46	207.89	207.85	207.9	208.29	206.65	207.9	206.52	208.29	206.89	207.03	208.02	207.57	207.04	208.18	207.25	205.75	208.44	208.47	209.07	207.84	208.98	207.08	206.6	207.92	207.09	207.45	207.15	208.83	209.42	208.85	209.85	207.55	207.5	207.41	207.36	205.99
206.42	207.2	208.66	206.82	206.64	206.47	208.35	208.65	207.63	208.86	206.57	208.12	205.99	206.78	208.38	208.49	209.42	208.16	205.7	207.41	207.45	207.16	207.76	207.34	207.62	206.6	209.73	206.71	206.7	207.42	208.11	208.53	208.8	208.23	206.4	208.29	207.38	207.6	207.93	207.93	208.26	205.1	207.68	207.81	207.58	207.42	207.9	207.4	208.02	206.19
207.44	207.61	207.57	209.23	207.09	206.78	207.09	206.59	208.33	206.1	207.59	206.93	206.58	207.05	206.61	208.33	206.71	208.91	206.52	207.15	206.43	208.23	207.63	208.22	206.54	206.93	207.38	207.92	208.3	207.34	208.84	207.67	207.72	208.42	207.3	208.46	207.52	207.17	206.18	207.04	206.98	206.67	208.81	208.08	207.26	205.78	208.2	206.97	207.84	208.52
199.8	202.64	199.95	199.68	199.36	200.2	201.52	200.16	201.31	200.41	198.89	201.61	200.93	200.94	200.36	199.66	199.07	200.54	202.01	199.69	201.16	199.91	201.13	199.44	200.41	200.35	199.14	200.88	200.63	199.4	199.29	201.22	199.96	201.78	200.26	201.25	200.2	199.97	198.34	199.71	198.72	201.14	201.59	201.02	199.97	200.14	198.98	201.24	199.6	198.77
203.14	203.29	204.22	204.51	203.2	203.2	204.87	204.01	202.44	203.51	202.66	204.12	204.38	204.51	203.7	203.63	203.93	204.43	204.55	203.8	204.02	204.32	202.92	205.15	202.74	203.37	202.66	203.93	202.52	204.74	204.1	203.46	202.68	204.19	204.65	205.05	204.92	204.7	203.68	204.53	203.6	205.5	205	204.18	202.58	203.94	204.97	205.06	204.9	205.01
203.58	203.53	203.22	204.68	204.08	204.7	203.81	203.57	201.83	202.54	203.18	204.38	203.36	204.33	202.79	203.16	203.22	204.2	203.35	204	204.07	204.27	202.59	202.47	204.48	204.43	203.97	204.16	202.71	203.16	204.78	203.04	203.93	203.74	203.33	203.74	203.42	203.52	203.17	204.59	203.49	205.74	204.37	201.81	202.97	204.77	203.69	203.86	203.36	202.42
209	207.33	208.62	208.1	206.82	209.06	209.64	209.67	208.89	209.38	209.22	206.81	207.93	207.98	209.59	207.92	207.53	207.57	209.36	208.16	206.51	208.9	209.52	209.63	209.08	208.96	209.57	207.1	207.42	207.28	209.5	209.45	206.73	208.52	210.19	207.94	207.25	208.82	209.05	209.08	208.05	209.2	209.09	209.61	208.2	207.98	208.57	209.12	209.02	205.33
212.7	213.04	214.33	215.17	212.41	213.13	212.58	211.96	211.84	212.89	213.03	215.25	213.38	212.57	213.56	212.45	213.73	212.7	213.21	212.52	212.15	210.99	213.34	213.64	214.07	211.49	213.52	211.43	214.25	212.93	213.68	213.17	211.93	213.26	213.02	214.68	211.78	213.33	211.9	212.07	212.92	211.14	212.58	211.84	213.08	212.93	212.78	213.21	214.11	213.13
212.01	213.67	213.08	213.77	211.82	212.36	213	212.24	213.28	212.2	212.18	214.31	213.68	214.07	213.48	214.85	213.4	214.29	213.52	213.45	213.2	214	213.7	214.11	212.87	214.66	212.67	212.68	211.73	212.75	211.9	215.32	212.31	213.32	213.59	212.32	211.98	213.25	212.56	212.12	212.93	212.96	212.9	214.44	212.25	212.57	213.62	213.93	212.39	211.81
218.46	218.89	218.53	217.36	218.41	216.77	219.17	217.54	218.9	215.53	217.44	217.28	218.89	217.51	217.74	217.72	217.94	217.01	218.28	217.52	217.5	218.11	216.64	218.83	217.38	217.47	216.71	218.81	219.58	216.25	216.55	217.7	219.29	218.95	218.29	218.21	218.37	217.93	215.8	218.49	219.73	216.08	218.69	217.33	215.73	218.42	218.18	219.54	217.42	218.95
208.12	208.53	206.88	208.3	207.59	210.13	208.93	207.84	207.8	210.52	209.7	209.4	209.27	208.7	208.6	209.53	208.64	209.3	209.6	208.16	207.62	208.13	207.5	208.87	207.22	208.21	208.14	208.32	209.12	207.45	208.51	207.39	209.44	207.58	207.14	210.03	208.23	208.75	208.43	209.17	209.78	208.66	207.58	208.57	208.69	209.67	208.37	208.48	210.04	207.52
199.14	199.6	200.16	201.92	199.7	199.5	200.12	200.2	199.11	200.76	198.69	200.34	199.65	198.23	198.59	200.09	199.41	198.44	199.41	198.57	198.85	198.53	198.88	198.72	200.03	199.83	199.48	199.5	199.82	200.07	199.4	200.08	199.39	197.87	200.4	198.55	197.52	199.09	198.81	198.57	200.03	198.92	199.77	200.03	199.77	196.97	199.72	200.31	199.72	199.35
208.62	209.28	207.38	208.89	208.15	209.39	208.05	208.85	209.26	209.69	206.22	204.75	207.97	209.29	209.13	208	209.08	208.53	209.57	208.77	208.6	209.01	209.41	207.78	208.05	207.37	207.99	209.5	209.11	207.84	209.51	209.11	208.7	207.75	208.91	208.63	210.22	209.85	207.21	209.77	209.12	209.11	211.07	207.99	207.44	209.62	210.56	210.24	208.53	208.53
194.21	193.64	193.39	194.73	195.27	194.05	195.06	193.82	193.93	194.84	194.31	194.37	193.12	192.12	193.85	195.75	195.13	194.77	194.39	194.25	194.79	194.53	193.82	194.8	193.81	192.01	192.91	195.04	194.53	194.12	194.59	194.14	195.36	195.43	193.9	194.35	191.97	194.09	195	193.55	194.67	194.59	195.1	194.93	195.27	193.9	194.03	194.45	193.69	194.55
211.53	212.43	210.73	212.52	212.5	212.26	212.19	211.74	212.02	211.53	212.14	209.89	211.89	209.87	211.99	212.04	212.82	211.21	212.01	213.08	212.79	211.02	211.91	212.54	211.75	212.51	213.28	211.52	211.49	212.22	211.94	212.27	212.81	211.45	211.62	210.7	212.38	210.4	210.72	213.1	210.62	211.88	210.46	210.16	210.99	210.98	211.56	213.09	211.36	211.41
208.61	207.27	206.65	206.83	208.02	207.83	209.12	207.14	206.72	208.57	205.88	206.66	207.09	207.83	208.08	207.62	207.28	207.6	207.96	207.48	206.34	206.7	206.8	208.12	207.54	207.46	206.58	207.25	207.27	206.35	207.23	206.97	207.14	206.97	208.45	207.6	207.61	208.16	207.32	206.9	208.24	206.91	208.32	207.47	207.9	208.19	206.57	207.8	209.19	207.95
218.09	216.32	217.43	216.61	216.75	215.95	217.6	215.47	215.89	217.2	215.8	216.32	216.35	216.78	218.61	216.26	217.43	217.8	218.04	216.51	216.56	217.2	218.18	216.28	215.89	217.76	217.85	218.44	216.54	217.24	218	216.66	217.11	215.94	219.41	218.51	215.88	217.56	215.71	216.48	217.03	217.64	217.6	217.56	215.58	216.31	218.27	217.17	216.29	216.22
203.53	204.56	202.93	203.29	204.53	205.5	203.86	203.23	204.3	204.63	203.61	204.33	204.06	204.15	203.93	203.95	203.07	203.93	203.77	203.38	204.06	206.61	202.95	202.82	203.93	204.01	204.17	203.02	203.91	202.98	205.17	202.38	204.85	203.58	203.93	203.99	205.95	201.45	203.38	203.4	203.84	204.35	204.26	203.14	205.38	205.4	204.7	205.52	204.46	206.13
200.99	199.94	198.81	199.8	201.02	200.47	199.94	202.38	200.84	199.94	199.66	199.29	202	200.51	198.35	198.23	200.99	200.91	200.83	199.8	201.2	200.85	200.6	201.13	199.86	200.37	202.01	199.66	199.97	200.93	198.67	199.45	200.96	200.72	199.33	199.39	200.46	199.88	201.32	200.86	199.42	200.8	199.55	200.25	201.27	201.72	200.26	200.67	201.89	199.36
197.51	199.44	198.15	199.94	198.68	199.11	197.35	197.41	198.87	198.17	197.38	197.91	198.69	198.27	198.55	198.82	198.86	197.32	199.04	197.51	198.08	198.73	198.07	199.04	198.39	196.79	198.07	197.63	198.14	198.04	199.13	197.21	197.98	199.6	196.17	197.77	199.33	197.65	196.75	196.59	197.88	198.22	199.73	200.5	197.08	197.51	197.2	197.43	197.03	196.79
203.8	203.34	203.84	204.23	202.79	204.03	204.26	203.42	202.19	202.33	203.48	204.43	202.28	202.67	202.76	202.97	203.2	202.66	203.46	202.54	202.74	201.55	203.91	202.87	202.72	204.31	205.04	203.06	203.19	205.03	201.52	202.97	200.72	202.57	203.3	202.28	202.58	203.37	202.93	202.81	202.43	199.99	205.12	203.02	203.64	203.95	203.18	203.83	204.08	202.39
199.59	198.66	199.7	199.94	199.58	199.34	199.09	200.05	202.68	200.19	200.48	200.56	201.63	199.08	201.21	201.08	200.9	203.07	200.55	198.65	199.33	199.98	200.86	201.24	199.78	198.5	200.07	200.82	200.63	200.29	200.8	200.91	200.74	201.85	201.53	200.9	200.19	199.47	199.68	199.39	200.73	201.08	200.73	199.12	200.15	200.17	200.81	200.66	200.97	199.34
208.37	208.8	208.66	208.21	209.97	207.59	209	209.7	207.81	208.63	207.97	207.56	207.78	208.42	207.4	207.41	209.5	208.8	207.82	208.07	207.51	208.66	207.76	207.85	207.96	208.94	209.59	210.24	208.57	206.57	207.15	209.31	207.41	208.48	208.53	206.73	207.43	209.94	208.58	207.9	209.16	208.61	208.32	207.19	208.05	209.19	209.96	208	208.53	208.81
217.84	216.55	216.43	217.39	218.96	217.52	215.55	216.79	219.05	218.87	218.73	218.83	216.18	219.29	217.34	217.97	216.89	216.22	216.71	217.43	216.06	217.42	214.96	218.12	216.41	218.15	215.91	216.81	217.28	218.45	217.91	216.61	217.54	218.61	215.76	217.27	215.54	217.19	215.82	217.99	215.57	217.98	217.41	217.97	217.51	215.42	217.11	217.62	214.87	217.68
207.53	206.39	210.03	208.12	209.35	209.38	208.51	208.54	208.15	208.27	208.13	207.55	208.23	208.18	209.56	207.26	208.27	209.08	207.6	208.08	208.5	210.25	207.53	208.22	207.37	208.55	208.99	207.48	208.16	208.17	208.11	208.43	206.89	209.35	209.7	207.37	208.33	207.9	208.74	208.81	209.3	209.63	208	208.42	207.99	208	209.94	208.33	209.22	208.02
209.36	209.06	209.43	207.43	207.91	208.4	209	210.09	206.18	206.02	208.96	208.32	209.65	209.12	209.25	209.38	209.23	207.18	209.95	208.84	207.14	210.25	208.78	209.07	209.53	207.53	208.11	207.51	207.14	208.79	209.85	208.11	209.4	208.36	208.53	207.11	208.36	209.23	210.18	208.52	208.41	208.89	208.18	209.86	208.12	208.44	210.93	208.74	208.43	208.15
210.88	211.74	211.89	212.12	212.23	212.45	212.95	212.82	212.48	211.45	210.49	212.18	213.05	211.91	211.71	208.44	211.33	212.3	210.76	212.9	211.12	212.01	213.7	211.07	211.73	213.25	211.5	211.14	210	210.29	211.8	212.36	212.78	213.19	212.58	212.17	212.41	213.34	210.6	212.26	210.58	210.91	211.67	211.52	212.15	212.85	212.22	211.21	211.9	210.83
198.14	196.83	198.51	197.42	199.21	199.52	197.61	199.43	197.54	198.46	197.51	198.48	197.68	200.17	198.84	199.88	199.51	198.02	197.73	198.96	199.61	199.66	197.45	200.13	198.72	196.85	198.95	198.44	198.43	199.83	198.87	198.98	199.06	198.82	200	199.57	199.01	198.52	198.97	198.39	200.57	197.55	199.3	198.69	198.89	199.29	198.51	200.29	197.62	199.9
204.6	203.34	204.02	203.19	205.04	204.23	203.56	202.69	204.19	204.4	202.45	203.39	204.25	205.31	203.64	202.8	205.65	202.93	202.71	204.22	202.67	206.09	203.31	202.28	203.9	203.56	204.52	202.45	202.73	205.13	205.85	203.92	204.43	202.7	203.65	203.27	204.33	204.29	204.75	204.91	205.34	203.66	202.61	205.48	203.53	205.34	203.03	203.66	204.5	204.59
209.31	208.94	207.3	206.97	207.94	207.57	207.44	206.54	208.64	207.25	208.41	208.57	209.83	206.69	207.1	206.87	208.37	207.5	208.38	207.38	207.61	208.5	207.89	207.19	207.73	207.75	207.63	208.36	206.41	208.39	208.4	207.83	207.57	206.61	208.57	208.48	207.31	207.53	206.38	206.75	207.19	206.86	208.22	208.24	209.36	208.26	207.83	206.24	207.87	209.05
200.99	200.48	199.35	200.12	198.29	201.13	199.65	201.37	200.98	199.41	199.97	200.11	200.83	200.8	199.6	201.18	199.91	199.56	200.46	200.09	200.36	200.4	200.32	200.9	199.62	202.06	201.35	198.96	201.39	200.02	201.11	200.49	200.28	200.06	200.49	201.23	199.33	200.42	200.99	199.59	199.91	201.7	201.46	202.02	200.41	199.06	199.52	198.98	199.52	201.67
207.48	205.73	206.58	206.74	205.89	206.04	206.01	205.95	206.53	206.54	208.89	205.61	208.13	206.9	205.91	207.39	206.23	206.4	206.3	206.67	206.36	205.56	206.22	206.67	204.13	206.79	206.69	207.05	205.69	207.92	206.27	207.36	206.06	206.02	206.59	206.91	207.87	205.49	206.68	207.64	205.78	206.54	207.77	206.7	206.71	206.98	205.21	205.23	207.5	205.83
210.73	208.94	208.99	210.48	208.69	209.2	210.76	210.32	208.95	210.12	208.78	210.72	210.5	210.1	210.24	210.41	211.07	209.7	210.69	210.79	208.97	209.59	208.52	209.04	209.85	210.33	211.06	208.67	208.37	209.22	209.76	208.34	211.13	209.99	208.91	209.5	209.41	209.86	211.29	209.67	208.27	210.95	208.6	209.6	209.83	210.03	209.51	211.35	211.3	209.74
203.71	202.71	204.65	203.18	202.97	203.12	203.98	203.59	203.04	204.37	205.02	203.7	202.75	204.99	203.89	204.03	205.03	203.54	204.77	202.87	202.58	204.22	205.14	202.46	204.56	204.36	203.14	205.03	203.15	203.51	203.35	204.2	203.08	203.44	202.94	204.63	203.68	202.22	203.94	205.34	202.32	204.51	203.88	203.09	203.05	204.13	202.53	202.05	204.48	203.47
204.51	203.52	204.34	205.03	205.72	205.3	204.24	205.52	205.32	205.51	205.48	206.41	205.92	203.84	204.39	204.93	204.23	204.76	204.78	204.52	204.68	205.1	204.62	204.98	205.36	203.25	205.66	204.85	203.37	204.55	204.93	204.62	205.59	205.65	204.65	205.33	203.97	204.13	203.91	205.83	203.61	205.14	204.97	203.99	202.8	204.95	205.71	205.53	206.47	203.56
202.28	200.52	202.44	202.31	201.63	202.22	202.64	201.17	200.53	202.89	202.76	203.56	202.63	201.45	201.46	203.35	201.58	202.1	201.79	202.81	202.77	202.27	202.5	202.23	202.07	203.91	201.77	200.57	202.97	202.45	203.2	202.61	202.39	203.98	201.96	202.11	201.73	201.36	203.55	202.05	202.36	202.69	201.9	202.63	203.25	202.47	201.85	202.43	204.48	201.7
203.61	202.89	206.31	203.59	204.54	203.8	203.3	204.13	201.87	201.16	203.09	203.37	202.43	203.41	204.01	203.54	204.31	203.39	203.86	203.47	204.09	203.58	204.4	202.4	203.22	201.7	203.88	202.66	202.66	202.98	202.45	203.46	202.68	205.07	204.64	202.53	202.9	204.97	202.43	202.7	205.23	204.42	201.02	204.21	201.77	202.81	201.48	204.8	205.04	205.68
200.07	199.85	201.54	200.86	199.61	199.31	201.38	201.71	201.31	201.54	201.42	201.47	201.02	200.86	201.74	200.29	201.31	201.75	201.12	200.44	201.54	202.16	200.17	200.42	199.32	201.69	200.29	200.86	201.58	202.12	201.61	201.23	201.83	200.67	201.49	201.6	200.65	200.55	202.83	200.72	202.88	201	200.89	201.9	201.48	201.21	201.3	202.77	200.88	201.71
201.15	200.27	200.88	201.53	201.73	201.71	201.16	199.41	202.55	201.49	201.84	201.09	201.1	200.75	201.75	202.88	200.53	200.15	201.49	200.32	200.97	201.39	200.96	201.24	199.5	199.45	201.13	200.33	201.37	202.2	199.84	202.11	200.01	201.31	200.85	200.34	202.28	200.22	200.79	201.39	201.56	198.81	201.72	199.47	201.26	201.74	202.74	202.59	201.58	199.65
209.35	209.25	209.42	208.43	208.71	208.92	207.76	208.79	207.33	209	207.49	206.62	208.14	208.84	209.65	208.79	208.49	207.88	208.41	207.23	207.37	208.4	209.47	209.04	208.69	207.81	208.53	207.65	205.97	208.87	208.49	207.97	208.45	209.75	210.69	207.85	206.69	209.37	210.83	209.82	209.87	209.78	209.05	208.04	208.37	209.73	208.25	208.48	208.9	209.6
210.07	211.7	211.64	210.39	211.61	209.66	210.53	211.5	211.31	210.72	211.1	212.87	211.38	210.11	211.25	210.94	210.95	210.32	211.7	212.06	211.42	212.32	210.9	211.25	211.17	212.47	212.8	212.05	211.88	210.49	212.24	212.97	210.42	211.82	210.92	212.02	211.38	212.48	211.3	211.56	212.77	212.5	213.02	211.93	211.51	211.23	209.3	210.94	211.61	211.47
209.28	208.82	208.59	207.1	206.22	207.18	208.39	208.56	206.82	206.58	205.93	208.74	207.87	206.99	207.96	207.91	207.94	207.43	208.75	207.09	207.38	207.82	207.73	208.07	207.71	208.45	207.24	207.46	207.67	206.95	206.98	208.4	207.77	207.03	209.04	206.95	209.88	207.85	207.43	207.67	206.81	206.93	208.19	206.89	208.56	207.35	207.24	209.08	207.5	207.61
208.03	207.14	207.25	208.23	207.77	206.52	208.1	207.74	208.24	207.19	207.13	207.81	207.85	208.1	208.68	207.51	207.37	208.84	208.46	207.21	207.85	208.09	206.53	208.48	209.14	208.23	207.43	206.8	206.91	207.67	207.54	207.88	208.26	208.51	207.42	207.36	208.24	207.16	207.89	206.01	207.79	207.2	207.27	208.83	208.2	207.34	208.06	207.9	208.53	208.51
211.65	212.6	211.72	211.98	210.83	211.89	210.63	210.85	211.8	210.99	213.19	212.53	210.98	211.22	212.58	211.26	210.08	211.07	211.85	211.62	211	214.64	212.19	210.41	211.39	212.3	211.4	211.93	212.32	210.73	210.24	210.66	210.3	211.23	211.69	210.71	211.67	213.18	212.43	212.13	210.88	210.74	212.08	211.55	211.59	211.43	210.86	210.85	212.75	209.72
213.7	211.74	211.53	212.79	214.1	212.83	214.38	213.16	213.64	214	213.66	212.73	212.6	213.05	212.1	213.25	212.78	211.6	211.65	212.25	212.32	210.3	212.69	213.19	214.06	213.28	212.21	211.64	212.37	213.17	211.49	214.54	212.32	213.73	212.53	213.79	211.14	212.64	212.97	212.38	214.17	213.21	213.72	213.2	212.69	212.88	212	211.72	212.62	213.25
208.56	210.09	209.02	208.23	208.83	210.96	210	208.91	209.02	209.32	210.4	208.6	207.6	209.74	209.08	210.48	210.02	210.73	209.56	210.71	208.33	208.43	207.34	210.17	207.93	209.14	210.53	208.37	208.8	209.38	209.03	209.64	209.79	209.05	208.83	209.87	210.68	208.78	208.75	209.03	210.66	209.09	209.89	209.73	209.89	209.33	209.22	208.67	209.65	209.49
205.58	205.52	203.51	203.16	203.27	202.32	204.26	202.54	202.54	203.5	204.41	202.81	205.12	204.9	203.03	204.81	204.37	202.05	203.22	204.98	203.54	201.71	203.68	203.44	203.63	203.7	203.45	203.12	203.99	204.11	203.7	204.47	202.53	202.72	204.04	203.77	202.36	204.19	203.29	201.32	203.66	202.42	203.67	204.32	204.13	204.21	202.15	203.24	202.32	203.68
207.06	208.98	210	208.77	208.7	208.25	207.49	207.63	209.44	207.44	207.8	208.58	208.56	208.98	207.54	208.65	208.54	209.46	208.17	207.54	209.51	209.22	210.32	208.38	209.77	208.89	209.31	208.99	207.81	208.7	208.36	208.7	208.81	206.69	208.39	210.93	209.63	209.04	209.12	208.3	207.11	207.63	210.72	208.73	209.56	210.14	208.01	209	208.09	209.43
195.01	195.85	195.79	195.17	194.17	194.62	195.31	195.45	196.02	192.98	195.19	193.91	193.82	195.18	194.5	195.98	194.56	194.71	197.36	194.95	196	195.15	195.65	195.92	195.76	195	196.59	195.87	193.82	195.19	194.43	194.78	195.62	193.77	195.88	195.23	196.74	194.15	196.78	195.79	196.18	195.91	194.94	195.6	194.87	195.54	196.11	195.42	194.91	194.2
211.69	210.97	211.95	211.89	211.33	209.83	211.21	210.96	211.47	211.3	210.97	212.2	209.66	211.04	210.69	210.55	212.52	212.34	211.87	211.64	211.26	212.62	209.77	211.46	212.64	211.75	211.12	212.54	212.43	212.02	209.52	211.63	212.86	209.98	209.85	211.29	211.01	210.8	212.98	211.36	211.56	211.91	210.12	211.04	211.35	212.2	211	210.77	213.98	211.92
213.5	213.55	214.16	213.6	213.15	213.63	212.54	214.88	213.67	214.07	213.64	212.46	214.23	213.87	213.71	213.97	212.43	213.93	214.84	212.98	214.47	212.52	215.61	214.08	213.71	214.07	214.36	214.62	214.43	214.11	213.6	214.39	214.26	214.33	214.52	214.82	213.73	213.54	212.93	215.38	215.43	212.49	213.8	214.78	213.29	213.12	213.88	214.75	215.24	214.21
209.38	208.37	207.72	209.21	208.4	208.74	209.66	210.01	209.8	209.09	209.35	208.2	208.85	209.52	207.77	210.72	208.75	207.39	208.11	208.31	208.29	208.72	208.6	208.12	207.67	208.05	207.44	209.49	210.01	208.96	208.44	209.38	209.31	209.74	209.52	209.9	208.88	207.86	210.85	208.34	208.96	208.16	209.44	209.88	208.01	209.43	210.11	208.23	208.93	209.26
207.5	208.18	205.62	207.36	208.93	207.37	208	207.14	208	208.66	207.25	207.19	208.28	206.52	208.63	207.41	206.97	207.47	208.43	207.76	208.17	208.7	206.33	207.86	207.88	207.49	205.76	207.69	205.57	208.54	207.07	206.92	207.6	206.17	208.37	206.28	206.19	206.35	206.68	207.49	208.81	207.37	208.9	207.54	209.38	206.83	208.17	207.47	207.77	207.8
209.29	206.67	207.35	209.1	207.97	209.36	210.49	206.11	208.55	208.55	209.2	207.21	209.43	208.14	207.91	208.98	207.54	208.26	207.21	208.62	208.68	209.43	208.65	207.85	208.66	207.52	210.26	207.27	207.12	208.49	206.52	208.52	208.52	208	208.43	208.82	207.8	208.06	208.57	208.01	209.68	208.07	209.88	207.7	207.69	210.48	209.18	209.06	208.02	209.46
200.75	200.88	200.68	201.08	200.92	200.18	202.01	202.31	198.69	199.92	198.76	200.13	200.43	198.8	200	200.37	200.71	199.79	199.45	200.61	200.89	200.53	200.12	201.88	200.32	200.87	200.84	200.78	199.24	201.01	201.56	199.52	200.96	200.95	201.15	200.5	199.42	201.24	200.55	200.32	199.53	199.78	199.33	201.17	199.53	201.36	203.52	200.33	200.42	200.28
211.74	210.71	211.66	212.8	211.52	211.65	212.54	212.02	211.51	211.46	211.32	212.11	213.4	212.28	210.83	212.25	211.34	212.19	212.18	213.17	213.04	213.5	212.51	212.86	211.3	210.15	212.03	211.89	211.97	210.92	211.77	211.73	210.82	211.42	211.97	212.71	210.66	212.01	212.71	212.6	212.38	211.48	212.11	210.26	212.45	211.72	212.75	211.51	212.12	211.81
215.26	216.25	217.47	217.99	216.68	218.24	216.59	216.64	217.02	217.16	215.79	216.54	217.95	216.36	216.77	217.35	215.33	217.24	215.61	216.49	215.58	218.06	216.08	216.79	217.79	216.22	217.06	217.08	216.74	217.79	217.85	217.42	217.8	215.45	217.24	217.57	216.67	216.9	217.22	216.44	217.42	216.75	216.58	215.98	216.84	216.13	216.43	217.4	215.73	217.45
205.76	203.77	204.99	204.92	204.86	205.14	204.89	206.83	205.17	205.22	203.82	204.04	205.09	205.01	206.01	205.68	205.22	203.83	203.92	207.05	203.41	206.02	205.45	204.01	206.49	205.23	203.05	203.51	203.4	206.09	205.18	204.3	206.37	204.39	203.07	205.06	202.94	204.58	206.54	204.84	205.23	204.07	205.12	205.63	204.91	207.46	204.14	205.15	206	203.9
207.45	206.93	207.01	207.68	208.18	207.52	207.87	208.08	207.26	207.88	208.14	207.04	207.41	207.63	207.26	207.7	206.21	209.19	207.39	207.96	207.31	209.25	206.7	206.3	208.17	209.15	208.27	205.73	205.88	207.05	207.92	206.93	207.64	207.26	207.37	207.48	207.33	210.43	208.4	208.07	207.15	206.64	208.09	208.09	207.92	207.9	206.98	208.26	207.26	205.41
200.59	199.83	200.94	200.93	199.82	200.25	200.46	200.96	198.86	201.36	200.93	199.5	201.95	199.2	199.38	201.14	198.92	201.28	200.86	200.73	199.91	201.44	199.65	199.22	200.54	199.99	201.38	200.89	199.96	199.8	202.35	199.15	200.1	199.8	198.58	200.86	200.25	199.65	201.04	199.01	200.48	198.47	200.41	200.3	200.29	199.81	201.29	200.68	201.61	198.34
209.02	208.84	209.16	208.14	209.88	210.02	209.76	207.33	209.3	209.86	207.38	208.1	207.11	209.52	207.69	208.29	209.62	208.92	207.71	207.92	208.8	208.52	210.04	207.89	209.5	209.83	207.54	209.55	208.56	209.41	209.71	208.58	208.97	206.71	211.05	208.91	208.07	208.81	209.65	208.49	208.55	208.4	207.89	209.8	208.21	207.89	209.04	208.35	209.54	208.54
204.53	203.41	204.17	205.75	205.81	203.96	204.86	203.66	204.43	205.98	203.94	205.69	205.97	204.65	204.87	204.64	204.6	204.68	204.7	204.83	205.24	204.65	204.76	205.8	203.93	202.22	204.64	204.78	203.78	204.72	204.46	205.09	204.77	206.25	205.28	205.68	205.42	203.35	206.24	204.29	204.23	206.12	204.09	205.32	204.65	203.88	203.07	204.69	203.78	205.07
207.24	209.17	209.01	209.46	208.42	208.78	210.49	208.36	208.93	208.8	208.87	208.26	209.08	207.92	207.87	208.98	208.12	208.99	208.45	210.66	207.03	209.15	208.35	207.98	209.47	210.82	207.65	208.71	209.29	209.72	209.27	208.61	209.36	209.99	209.86	208.17	209.37	209.78	208.61	208.38	207.82	209.05	209.78	208.31	207.39	208.89	209.81	209	209.14	210
200.06	200.45	201.02	200.04	199.77	201.42	200.51	201.56	200.82	200.99	199.92	200.17	200.45	199.54	200.9	200.8	200.38	200.34	200.18	199.65	200.82	199.96	200.13	200.3	201.72	200.25	199.6	200.16	200.13	198.62	199.1	200.83	200.4	201.28	200.58	201.37	200.99	200	201.07	201.81	200.34	201.15	201.24	201.51	200.98	199.5	200.09	200.84	200.53	200.92
216.07	216.27	216.51	217.01	217.83	216.29	216.9	217.72	218.16	216.3	216.49	217.08	216.48	217.29	216.85	217.41	217.78	218.09	218.46	216.69	217.16	217.1	218.59	217.99	217.94	217.15	217.26	218.43	218.14	218.45	216.74	217.99	216.86	218.34	216.39	218	217.1	216.42	217.09	217.03	217.08	215.77	216.45	216.14	216.59	216.85	214.52	216.38	217.66	218.13
199.17	199.86	199.3	201.27	200.88	199.22	200.58	200.24	200.93	200.63	201.44	197.86	201.37	200.72	199.04	198.81	201.5	199.07	197.48	202.09	199.59	200.29	200.2	200.03	199.37	201.18	200.38	200.36	199.35	198.94	199.71	200.7	201.14	200.19	198.64	201.32	200.75	200.22	201.66	199.19	199.85	200.27	199.27	199.28	199.27	199.21	200.14	199.44	201.78	200.28
204.99	205.84	205.52	204.81	206.08	204.89	206.84	205.74	206.89	205.78	203.6	207.04	206.37	205.94	206.47	206.9	205.64	204.69	205.67	204.47	206.12	204.91	206.89	205.91	204.78	205.31	205.82	203.99	203.73	206.18	206.75	203.67	204.37	205.52	207.33	204.23	205.71	204.71	206.1	203.95	206.24	206	205.39	206.58	205.39	206.35	207.38	206.86	204.93	206.46
194.95	194.87	194.43	196.48	195.13	194.65	196.34	195.3	195.37	195.93	194.23	194.14	194.56	195.5	194.42	196.46	195.91	195.77	196.93	195.59	194.59	195.09	196.07	195.76	194.79	193.92	196.33	195.91	195.84	193.92	194.75	196.01	196.14	195.94	196.36	196.19	196.44	195.83	195.25	193.62	195.23	193.35	194.28	195.82	194.51	194.79	195.71	195.84	196.53	196.13
207.18	207.8	206.95	208.22	207.49	206.92	208.53	208.56	209.9	206.7	207.46	206.86	207.93	206	206.61	207.79	206.86	207.98	207.53	208.77	208.24	206.74	209.16	207.17	208.72	208.41	209.15	208.61	207.75	208.64	208.6	207.83	207.39	209.12	207.73	209.38	207.03	208.9	208.85	208.04	208.42	206.76	208.45	207.69	207.14	208.42	207.91	208.18	209.89	209.04
201.3	201.96	202.94	202	201.51	203.94	202.2	203.8	203.17	202.21	203.46	202.06	201.07	202.71	201.22	204.09	202.15	201.6	202.15	202.63	204.43	202.01	200.97	202.86	201.89	200.57	202.16	201.44	202.83	203.88	203.1	202.44	202.12	202.14	202.09	202.08	203.82	202.8	203.15	203.33	202.23	203.37	202.53	201.81	201.17	202.71	201.64	200.05	201.53	203.77
219	218.03	217.46	218.41	219.32	218.92	218.76	217.43	219.77	218.37	217.33	219.31	217.43	219.72	219.34	218.38	217.1	216.82	216.51	217.97	218.24	218.24	218.11	218.2	218.23	215.98	216.79	217.16	218.06	217.38	218.25	218.09	218.88	218.54	218.09	215.35	218.48	217.33	217.35	219.6	217.76	219.05	217.31	216.77	218.24	219.2	217.97	216.8	218.43	218.52
196.7	192.9	194.4	195.61	194.72	194.66	194.41	194.49	195.29	196.4	194.92	195.1	194.6	194.68	195.47	194.96	195.51	194.13	194.16	194.52	195.16	196.08	196.2	194.12	194.4	194.34	193.77	194.21	196.05	196.03	194.41	195.14	195.17	193.75	194.35	195.89	194.68	195.02	194.76	194.45	195.85	195.22	196.23	196.21	194.97	194.21	194.28	196.93	194.32	194.97
213.81	211.37	210.46	212.09	210.94	212.07	211.34	210.87	210.75	211.96	212.8	212.18	213.86	211.58	211.47	211.65	211.95	212.43	212.16	211.9	210.3	211.68	210.85	213.19	212.15	212.28	211.45	210.89	211.22	211.32	211.31	211.64	211.83	210.33	212.81	212.87	210.43	212.53	211.39	210.89	211.94	211.41	211.86	211.38	212	210.47	212	212.44	211.4	211.92
200.78	199.44	199.22	199.69	199.27	199.1	200.43	199.54	201.4	200.11	198.23	198.82	198.54	199.58	199.9	200.39	199.78	199.95	198.69	200.04	198.63	198.89	198.94	199.5	198.44	200.15	198.07	198.54	199.14	199.13	198.4	199.76	199.22	197.9	200.07	200.13	198.48	198.26	199.44	199.82	199.84	199.15	198.01	200.76	198.94	200.13	199.41	199.46	196.97	200.49
207.66	209.51	209.57	208.51	208.62	207.26	210.08	208.08	207.83	209.64	208.74	209.51	209.61	207.52	208.24	207.86	208.05	207.12	207.55	210.02	209.22	209.42	209.4	208.06	208.07	207.82	208.51	209.18	207.74	208.78	209.23	208.1	210.04	208.96	208.63	209.88	211.25	210.16	208.68	207.21	209.71	207.35	207.39	208.11	209.17	210.03	209.29	209.61	209.22	209.6
204.19	204.1	205.08	205.42	204.79	206.98	204.94	207.37	204.75	205.95	206.76	205.76	203.55	205.14	204.54	205.26	205.84	205.73	205.23	205.24	205.79	204.76	205.8	205.73	204.96	205.62	206.31	205.81	206.48	205.21	204.67	206.6	205.37	206.31	204.6	205.48	206.87	206.51	205.07	205.63	204.44	205.45	205.48	207.47	206.49	204.99	206.32	206.4	205.64	205.49
208.6	207.83	209.25	209.25	207.57	207.91	207.96	208.13	209.32	207.9	208.3	209.03	210.5	208.47	209.32	208.53	209.09	209.08	210.23	208.82	208.11	209.21	208.32	209.12	207.77	208.51	207.77	210.21	208.99	208.52	207.34	209.16	208.4	209.7	207.41	208.89	208.95	207.5	206.69	208.35	209.75	207.79	208.59	208.77	207.67	207.61	209.37	208.6	209.25	208.52
213.88	214.3	213.88	213.42	213.55	213.79	213.64	212.23	213.72	213.6	214.31	214.84	215.67	213.78	215.49	214.03	215.01	212.87	213.99	215.03	214.4	214.55	213.87	213.82	212.4	213.26	213.2	213.74	214.01	217.79	213.97	213.05	214.25	214.31	214.44	213.55	214.46	213.37	215.28	212.88	212.86	211.92	212.79	213.58	212.97	214.86	214.47	212.56	214.45	214.24
208.42	207.95	208.26	209.05	209.73	208.81	208.4	207.22	208.43	210.23	206.73	208.89	209.87	208.98	208.73	207.28	209.31	208.07	210.44	210.26	207.58	209.19	207.7	209.47	210.84	209.9	208.76	210.06	208.15	209.69	208.48	209.8	209.57	209.47	207.62	209.63	209.33	209.53	208.05	208.57	209.8	208.41	209.83	209.43	208.39	207.76	209.17	206.58	208.88	209.58
206.79	205.59	207.79	206.23	206.65	205.87	206.12	205.55	205.9	207.38	204.42	206.39	205.45	206.4	206.56	206.61	206.76	207.46	206.51	207.38	207.51	205.66	205.52	206.82	205.45	205.53	207.71	206.09	205.46	207.61	206.45	207.1	207.07	205.95	206.46	204.32	205.69	206.84	205.92	207.48	205.8	205.94	205.68	205.83	207.08	207.06	205.58	206.79	205.15	208.24
211.08	212.24	211.86	211.53	211.68	212.83	212.66	211.31	212.85	211.57	211.78	211.11	209.92	211.38	210.04	211.12	212.46	212.24	211.47	211.79	210.99	212.1	211.4	213.26	210.26	212.93	211.4	210.77	210.41	211.94	210.33	210.81	213.45	210.9	212.24	210.7	211.71	210.2	211.32	210.98	211.89	211.27	210.97	213.35	211.88	212.58	211.3	211.43	211.13	211.01
208.14	207.22	209.75	209.65	208.74	207.49	209.91	208.98	209.61	206.93	208.96	209.85	210.24	209.56	209.34	206.9	209.21	209.38	209.38	208.12	210.47	208.12	208.39	209.11	208.8	209.18	208.09	209.06	209.05	210.12	209.2	208.71	209.32	207.73	209.01	210.04	207.74	208.63	209.22	209.06	208.74	208.09	208.34	207.95	207.69	208.62	209.33	210.31	208.33	206.94
208.95	209.72	210.16	209.18	209.08	209.22	208.83	208.56	209.32	209.12	206.53	206.92	206.97	208.29	208.57	207.73	207.32	208.92	209	208.98	209.78	209.16	209.15	209.77	209.59	208.62	209.61	208.81	209.76	209.03	210.01	207.22	206.75	208	207.7	209.08	209.47	209.23	208.49	208.81	209.11	209.3	208.31	207.92	208.98	208.48	209.67	208.01	210.03	209.38
212.37	210.6	210.95	211.93	211.81	212.31	210.19	212.78	208.84	213.96	212.58	211.48	212.43	212.1	210.75	211.87	210.59	211.96	212.16	211.3	210.89	212.38	210.91	210.83	212.19	210.41	212.46	211.61	212.79	211.4	212.37	212.79	210.24	211.3	212.31	211.21	211.39	212.37	210.14	210.58	211.21	211.6	211.24	211.7	210.86	211.69	211.05	212.04	210.98	211.81
208.88	208.5	210.5	209.24	208.34	209.44	208.82	208.97	209.08	209.06	208.79	208.63	207.07	209.24	208.94	208.34	208.71	208.25	207.42	209.51	208.86	207.83	210	209.48	208.17	208	207.82	207.07	209.82	209.5	209.7	208.95	209.04	208.3	206.54	208.18	207.25	209.3	207.72	208.4	208.97	210.02	208.58	210.22	208.21	209.16	209	209.34	208.81	208.86
206.84	207.93	206.65	208.11	208.45	207.04	208.68	207.61	207.4	207.08	209.15	208.13	207.3	207.47	209.2	209.3	208.44	207.57	207.22	207.85	207.58	208.52	208.9	207.36	207.82	206.79	208.08	206.73	208.26	206.28	208.17	208.35	208.3	207.21	207.17	208.74	208.21	208.48	208.67	206.69	207.76	207.54	206.89	208.51	206.16	207.61	208.49	208.54	209.11	206.91
211.42	212.76	209.82	210.98	210.67	211.89	213.07	211.77	210.56	210.28	210.4	211.05	212.17	212.07	211.53	212.02	212.88	210.84	210.81	212.17	210.9	211.85	212.41	211.86	213.41	212.4	211.9	211.33	211.55	210.6	211.04	211.33	210.32	211.26	211.85	212.93	211.92	209.12	211.6	211.65	212.12	209.42	211.3	212.28	211.48	209.25	212.22	211.25	211.39	213.35
204.98	206.07	205.7	202.54	205.26	202.53	204.54	203.99	204.58	205.75	205.54	204.89	206.22	203.94	204.2	203.8	206.69	203.34	204.1	204.34	204.1	205.68	206.5	204.74	204.75	204.6	205.9	204.39	203.18	203.66	204.04	205.49	204.27	205.2	203.86	204.31	205.56	205.05	206.02	205.97	203.95	205.44	203.65	203.63	204.79	204.77	203.53	204.42	206.02	204.82
197.06	198.53	199.89	197.36	196.94	197.96	196.85	197.01	198.33	199.61	197.78	198.76	198.61	196.72	198.09	197.25	199.08	197.75	198.87	198.85	198.44	198	197.74	197.28	198.31	197.83	198.02	197.26	198.55	197.28	197.12	198.43	198.3	197.97	198.51	198.23	197.41	198.08	196.31	198.55	198.14	198.51	197.96	199.05	199.05	197.5	198.19	198.72	197.36	199.79
199.24	197.49	197.78	199.05	199.56	198.45	199.14	198.66	201.75	199.32	199.39	197.74	199.08	200.08	198.23	198.86	201.05	198.75	200.39	199.74	199.02	200.45	198.41	198.63	199.4	200.64	201.23	199.62	199.96	199.38	200.47	198.9	198.48	199.67	200.28	198.58	200.32	198.2	198.39	199.22	198.2	198.67	199.67	200.2	199.84	200.79	199.33	199.69	197.81	198.94
197.8	199.16	198.08	199.36	200.71	199.54	198.61	199.37	197.08	197.12	200.26	199.55	199.61	200.65	198.06	202.22	198.82	199.13	200.62	200.48	199.96	199.57	198.58	200.23	198.6	198.75	199.48	197.97	200.15	200.48	199.82	200.5	200.36	199.54	201.14	200.14	199.48	199.95	201.28	198.8	197.86	198.46	197.49	199.51	199.46	198.54	200.66	198.77	199.4	199.45
212.13	212.94	213.26	213.18	213.91	211.8	212.99	212.95	213.64	212.71	212.45	213.1	211.73	214.78	214.45	215.56	213.32	212.71	213.16	212.33	212.24	213.45	214.3	210.11	212.09	213.48	212.99	213.64	212.78	213.3	213.95	213.27	213.88	212.12	212.96	213.34	212.46	213.98	213.05	213.93	214.48	213.14	212.28	214.38	212.36	212.25	213.18	212.09	212.8	214.94
212.17	210.65	212.88	212.41	211.09	212.08	212.33	211.49	212.36	210.55	212.32	210.44	212.11	211.67	210.48	212.41	212.62	211.09	210.96	211.24	212.47	214.51	211.71	210.59	210.62	209.77	211.13	213.21	212.18	212.02	212.24	211.85	211.87	211.93	210.43	210.61	212.92	211.3	212.04	213.07	211.42	212.02	211.24	212.72	211.34	210.79	210.24	211.71	210.87	211.53
203.91	203.42	205.23	203.96	204.03	204.43	203.1	203.22	202.63	203.04	203.22	203.75	203.15	202.62	203.97	203.56	203.98	203.15	203.69	202.63	204.24	204.48	204.87	202.31	203.26	203.88	204.37	203.61	202.96	203.66	202.82	203.52	203.45	202.19	202.95	205.86	203.37	203.73	201.86	204.03	201.82	203.79	203.92	203.16	205.11	203.67	202.67	206.53	201.49	202.98
205.65	206.2	207.94	208.84	207.45	208.09	206.35	207.05	207.94	208.01	206.52	209	208.72	208.88	207.89	207.33	210.15	207.66	207.2	207.12	208.09	208.59	206.79	207.92	208.63	209.12	208.09	208.59	207.77	206.76	207.83	209.04	207.56	207.04	207.26	207.57	207.95	207.94	207.82	207.29	207.02	207.29	207.76	207.32	208.23	207.77	207.3	208.17	208.93	207.33
208.9	210.1	210.15	207.68	209.86	206.25	207.96	207.05	210.15	207.68	207.88	209.18	209.27	209.15	207.94	209.18	209.11	209.29	207.62	208.28	209.62	208.85	206.79	205.79	209.74	208.21	209.7	207.88	207.29	209.97	208.75	208.03	207.55	207.69	209.59	207.57	208.3	210.05	208.68	206.78	208.72	207.9	205.52	207.77	208.08	208.58	208.59	206.79	209.89	207.8
209.4	208.01	207.7	207.67	209.5	207.59	208.17	209.75	209.22	208.73	209	208.57	209.3	208.78	208.84	209.11	209.04	208.85	209.18	210.45	207.44	209.18	209.15	209.96	209.81	209.87	208.91	208.18	208.81	205.64	208.11	208.19	209.08	209.29	207.8	207.52	208.33	207.56	207.98	207.3	209.62	207.72	208.71	208.82	208.66	209.11	208.78	207.81	208.38	208.63
214.44	214.65	214.03	214.16	212.44	214.07	213.61	212.46	214.16	214.19	215.86	211.82	213.56	213.65	213.31	213.71	213.9	214.3	213.44	213.25	213.06	212.77	211.35	212.71	213.29	213.6	212.7	213.42	213.21	213.6	214.95	214.29	213.89	214.51	211.5	213.45	214.59	216.17	214.19	214.41	214.38	212.99	214.12	214.01	213.82	212.66	213.7	215.37	213.97	212.34
219.05	217.82	216.81	216.44	217.88	218.38	218.3	218.95	217.67	218.55	219.03	216.81	217.7	216.86	216.87	218.86	215.62	216.93	218.77	217.2	219.69	217.02	216.84	218.85	216.82	219.12	217.61	217.4	217.61	220.06	219.1	216.65	219.06	218.02	218.43	218.2	217.77	217.7	217.77	217.95	218.65	217.11	216.59	218.13	216.65	218.22	217.49	217.37	218.45	218.25
209.76	212.16	210.03	212.66	212.57	211.48	210.11	213.57	212.08	213.33	211.61	212.22	214.76	213.02	211.16	212.23	212.93	210.82	212	210.49	211.78	212.18	211.71	211.51	212	211.04	211.31	211.57	212.53	213.65	212.02	211.57	212.11	210.4	211.47	211.05	212.07	211.25	211.67	212.52	213.09	212.12	211.47	211.92	211.78	212.61	211.21	211.12	211.14	211.68
197.61	199.64	198.9	199.98	199.28	199.34	198.54	200.25	199.22	201.02	198.92	199.21	200.04	198.37	198.67	199.25	197.79	199.43	199.29	201.06	199.69	200.04	199.99	199.72	200.15	200.32	199.58	199.54	199.82	198.91	197.42	201.34	198.61	198.71	198.5	198.72	200.18	198.9	199.18	198.25	198.84	199.34	198.92	197.46	197.06	199.04	200.27	199.61	198.09	200.36
208.08	207.55	208.15	208.72	208.15	207.42	207.67	204.94	207.55	207.46	207.69	206.42	207.71	209.58	208.47	207.66	209.03	205.85	207.06	207.65	207.82	208.02	207.82	206.99	208.71	209.07	208.23	207.03	206.2	208.17	205.81	208.02	207.48	207.44	206.83	207.94	208.47	206.65	208.24	206.06	207.44	207.24	207.71	208.11	207.62	207.45	206.95	208.68	207.61	208.38
199.26	200.03	200.08	199.38	199.68	199.72	199.18	200.44	200.11	200.03	198.75	199.21	198.86	200.45	199.51	201.08	200.85	199.61	199.11	199.87	199.97	199.28	199.84	200.65	197.46	199.81	200.37	200.39	201.17	198.36	199.27	198.75	201.15	199.28	199.3	199.46	198	199.09	200.71	199.61	199.25	199.01	202.19	199.27	198.47	198.86	197.43	200.84	198.33	200.71
199.37	198.68	198.89	199.02	200.64	199.15	200.66	200.13	198.22	198.95	199.76	199.76	199.55	200.11	199.31	198.83	199.68	199.01	199.89	198.83	199.94	198.64	198.36	200.84	199.36	200.34	200.29	199.39	198.03	199.91	198.8	198.18	200.89	199.12	199.48	198.71	199.62	200.01	198.15	198.92	200.61	200.65	200.26	198.77	198.76	200.27	198.94	198.98	198.28	200.3
211.24	213.24	213.79	212.07	211.77	212.36	213.21	212.21	211.28	211.45	210.77	209.97	212.65	210.74	212.42	210.61	213.21	211.63	212.33	213.07	212.4	211.98	211.71	211.25	211.83	211.44	212.24	210.19	211.73	212.6	210.62	212.1	212.3	211.45	210.32	212.78	212.2	210.98	210.85	212.1	212.34	211.25	210.9	212.21	211.18	212.07	212.61	210.53	212.9	211.3
198.72	199.63	198.9	199.67	198.02	201.65	199.94	199.2	199.04	199.49	200.55	199.07	200.62	198.91	199.07	200.01	198.67	198.88	197.45	198.72	199.43	199.33	197.77	198.94	198.2	199.3	197.63	199.81	197.19	199.01	199.09	200.15	199.66	200.02	200.47	198.82	199.54	200.23	202.13	199.38	196.88	201.12	198.92	198.28	198.89	199.45	198.71	199.7	197.88	199.59
201.48	200.85	201.84	200.51	200.57	200.34	201.19	202.15	201.06	201.53	200.73	199.89	198.91	201.34	201.4	201.21	200.72	202.48	201.39	200.05	201.61	200.26	202.98	201.03	200.32	201.11	201.93	201.4	200.51	200.87	201.67	201.57	201.12	201.38	202.67	200.37	200.35	200.61	200	200.07	200.95	199.85	202.95	202.29	201.54	200.05	200.93	200.54	202.09	201.22
209.25	208.09	209.11	209.05	210.94	209.12	207.8	207.46	209.05	208.44	208.92	208.79	207.49	207.72	209.3	209.45	208.9	209.6	208.57	208.01	208.58	207.8	207.98	209.68	207.14	209.58	208.24	208.15	208.87	208.59	208.04	209.35	209.17	209.26	209.7	207.27	208.57	210.85	209.18	208.49	208.35	208.88	208.99	208.82	207.94	208.26	209.01	208.13	208.16	208.04
208.63	208.72	208.31	209.8	210.07	208.75	209.28	208.44	209.61	209.73	209.18	208.7	210.37	208.7	209.68	209.92	210.16	209.74	208.63	208.04	210.19	210.25	208.41	209.37	209.17	209.54	210.02	207.52	210.13	209.34	209.86	209.27	209.92	209.65	209.22	207.8	209.52	207.44	210.01	209.38	208.48	210.2	208.91	209.13	208.71	209.61	209.91	208.21	208.37	211.88
203.78	203.58	204.08	205.17	203.16	205.25	204.06	204.65	202.25	204.2	203.83	203.5	202.25	204.91	204.68	203.96	205.91	204.45	203.17	202.91	203.44	202.99	204.05	203.4	205	204.16	205.52	202.41	202.64	203.57	205.83	203.98	204.24	204.19	202.58	204.71	203.7	203.94	202.66	203.76	205.48	204.07	202.86	203.6	203.82	204.44	205.78	205.56	204.97	203.6
207.8	208.83	207.16	207.3	208.11	207.22	208.31	206.98	207.68	208.04	207.59	207.88	207.24	206.89	208.49	207.03	206.92	208.27	206.22	207.43	207.48	208.69	207.34	207.18	205.47	208.4	207.74	208.57	207.61	207.85	208.44	208.49	206.69	207.9	206.26	207.68	205.56	210	207.17	207.82	205.85	208.55	207.96	207.32	207.49	208.93	208.09	206.44	207.87	207.25
215.5	214.53	214.07	214.89	213.19	213.88	213.5	213.95	212.89	212.76	214.79	214.13	212.36	214.33	214.93	214.88	213.35	212.37	213.86	212.67	214.58	213.92	214.75	214.99	214.19	213.52	212.71	213.32	214.12	213.68	213.77	212.72	213.96	213.36	213.49	214.38	213.98	212.93	214.49	212.82	214.02	213.1	213.17	213.71	214.04	214.2	213.54	213.85	214.73	213.82
197.76	199.78	199.69	201.18	199	197.66	199.33	199.99	198.57	199.43	200.09	200.1	200.71	199.4	198.22	200.28	200.5	197.67	200.79	200.35	197.46	199.45	199.99	199.06	200.12	200.09	199.93	199.81	201.25	199.6	200.64	201.12	197.48	198.66	199.67	200.19	200.95	199.28	199.61	198.72	200.54	200.79	201.1	199.74	198.66	199.42	197.9	198.3	199.38	199.69
201.06	202.82	203.28	202.42	200.63	203.15	202.67	203.19	203.94	202.4	202.1	203.22	201.56	201.77	202.78	203.95	202.68	204.56	203.02	203.63	201.03	201.31	204.46	203.16	203.01	201.9	202.85	201.9	201.04	204.33	203.73	201.79	204.63	203.31	203.88	203.36	203.83	202.38	200.79	202.04	201.54	202.63	202.86	203.31	202.3	202.5	201.57	201.98	200.82	202.04
204.1	203.38	203.8	202.67	203.09	206.05	203.36	204.72	205.02	204.02	204.25	203.25	205.25	204.13	203.01	203.31	203.76	203.53	202.75	204.01	203.29	205.29	203.05	204.6	201.81	202.31	203.06	204.48	203.38	204.77	202.53	203.15	204.23	204.45	203.75	203.6	202.35	203.69	203.86	205.53	203.85	203.25	203.37	203.99	204.87	204	204.31	202.65	203.55	204.35
212.37	213.92	214.11	212.88	213.86	213.38	213.09	214.25	212.84	212.46	212.58	213.83	215.17	214.51	214.96	213.8	211.07	214.18	213.19	214.21	213.34	213.51	211.89	213.09	213.54	214.57	214.18	214.03	213.78	213.9	213.64	213.57	215.16	212.9	213.29	213.89	214.59	212.63	212.36	211.53	213.6	213.04	212.5	211.71	212.89	213.46	213.62	214.46	213.44	213.22
205.23	206.27	204.91	207.06	204.66	206.12	205.92	204.56	205.04	206.72	203.71	207.72	204.43	204	205.82	206.81	205.16	205.7	206.65	205.19	205.11	204.44	205.45	205.72	207.33	204.9	204.53	205.41	205.98	206.76	204.9	204.04	206.08	204.6	207.01	204.43	205.27	204.83	206.31	206.35	205.27	204.17	205.25	205.94	203.92	203.97	204.6	206.17	206.78	206.03
200.58	203.52	202.38	201.74	201.56	201.95	201.61	202.79	203.63	203.33	201.67	201.42	202.55	201.85	202.46	201.02	201.92	204.29	200.68	201.99	202.45	204.7	203.97	203.5	200.74	201.74	202.08	202.76	201.1	202.01	202.57	201.74	203.65	202.8	202.42	202.56	203.01	203.01	201.64	201.94	202.38	202.6	202.16	203.81	201.33	202.64	202.75	203.15	203.12	202.02
202.14	202.07	203	201.75	204.18	201.97	203.85	202.32	201.83	202.38	201.79	200.88	203.19	201.44	202.68	200.9	205.12	202.91	202.33	201.24	202.71	203.28	202.32	202.86	202.47	201.6	201.92	205.32	203.17	203.02	202.09	205	203.35	203.12	203.24	203.4	203.21	204.01	202.58	203.16	201.86	204.56	201.59	202.43	203.33	203.1	201.69	202.24	203.47	202.93
211.55	210.33	211.82	212.66	211.53	210.99	212.48	211.9	211.11	209.75	211.75	211.77	210.95	212.83	212.12	211.27	211.13	210.98	211.62	211.71	211.01	210.73	212.3	211.31	211.86	211.3	211.25	211.34	211.8	210.96	212.86	212.4	211.55	211.59	211.31	210.59	210.63	211.46	210.76	210.69	211.52	211.63	211.5	213.24	211.05	212.64	212.3	211.64	211.84	211.41
204.91	203.95	202.28	204.06	204.79	202.49	204.63	203.75	204.76	203.03	203.91	203.9	203.88	205.61	203.87	204.18	204.67	204.58	204.08	204.84	203.19	205.43	203.28	205.37	204.87	203.45	204.57	203.54	203.99	203.96	203.23	203.73	204.39	204.22	204.15	203.96	203.71	202.87	202.11	202.88	203.45	204.43	202.52	204.43	203.24	205.37	204.79	204.83	204.59	202.93
207.6	206.42	208.16	206.78	209.62	208.08	207.91	207.2	206.77	206.21	209.22	207.6	207.82	208.2	205.46	208.23	207.7	208.18	207.05	206.8	209.06	208.67	208.59	208.36	207.19	208.03	208	208.65	207.73	207.86	206.98	208.44	208.52	208.41	207.07	208.4	208.81	206.79	207.51	208.51	208.17	208.91	206.76	206.58	208.53	209.34	207.88	208.41	206.84	208.43
199.8	201.67	199.13	202.68	201.71	200.09	200.68	200.13	201.15	198.86	200.1	201.03	199.19	201.79	198.6	200.13	201.25	201.84	200.4	198.71	201.41	201.73	201.76	200.36	201.67	199.85	200.59	200.96	199.7	201.86	199.25	201.14	199.03	200.81	199.55	200.52	199.91	199.48	198.56	200.31	200.49	200.04	201.15	200.2	198.17	201.97	200.68	200.36	199.98	200.09
198.29	198.37	198.48	196.84	196.52	198.24	197.11	197.4	197.85	197.58	199.68	197.91	197.17	197.71	197.67	198.82	196.8	198.01	198.14	198.93	197.21	197.76	198.69	198.37	198.19	197.45	196.32	198.2	198.08	198.27	198.76	196.09	197.7	198.73	197.15	198.38	198.34	197.73	198.94	198.55	197.36	197.35	197.1	197.44	198.8	197.52	197.66	198.43	198.85	197.88
217.55	217.77	217.54	216.94	217.19	217.93	218.22	219.13	218.21	218.9	216.53	217.28	218.13	217.47	217.58	218.31	217.8	217.7	218.01	218.6	218.09	218.19	217.98	217.65	218.04	218.63	217.57	218.39	216.4	216.06	217.11	217.5	217.41	218.5	217.84	217.18	217.95	218.56	218.54	217.77	218.31	218.23	216.82	217.69	219.45	217.2	217.65	217.14	217.99	218.43
207.72	206.78	208.91	209.26	206.9	208.05	207.31	208.5	208.67	208.77	206.85	208.33	209.92	209.03	209.32	209.24	208.97	208.92	208.1	208.78	207.64	206.79	209.3	207.75	209.28	209.1	208.52	209.23	210.67	207.24	209.38	207.31	207.85	206.57	209.17	209.69	207.31	209.27	207.35	208.8	209.39	208.98	209.14	209	207.97	208.32	209.68	208.37	209.09	209.55
217.01	218.05	216.58	216.66	218.54	217.95	215.86	215.73	216.33	216.09	215.62	217.33	216.92	216.21	215.5	217.04	217.12	217.07	217.72	217.95	217.38	215.9	216.18	216.17	216.04	216.21	218.95	215.69	216.36	217.69	214.95	217.11	218.44	217.19	215.96	217.12	217.36	217.62	216.67	215.68	217.74	216.96	216.17	217.68	215.86	216.98	216.96	216.59	216.44	216.15
216.78	217.05	218.08	218.23	216.34	217.76	216.24	216.33	215.72	218.09	218.04	216.03	218.55	216.41	216.28	217.71	217.75	216.87	216.27	215.16	217.62	216.6	217.66	217.06	216.77	216.5	216.75	216.3	217.45	216.46	215.1	216.87	218	216.3	217.05	216.62	216.6	216.75	216.28	216.18	215.86	217.73	216.35	217.59	214.9	215.63	214.84	215.27	216.93	217.14
195.02	193.01	195.25	194.82	194.69	192.87	194.16	194.2	193.78	195.87	192.9	195.3	192.87	195.06	192.79	193.52	192.94	194.13	194.46	193.53	192.15	195.46	194.22	194.94	194.6	193.66	193.01	194.23	193.02	193.8	193.39	193.45	193.52	195.27	193.21	194.9	193.75	193.61	194.66	195.03	193.96	193.18	194.8	194.43	195.17	193.79	193.44	195.02	193.81	194.54
209.4	207.7	208.22	209.71	208.25	208.07	207.69	209.04	208.36	209.45	209.71	209.32	208.57	209.27	209.79	208.62	207.51	206.95	206.54	206.72	209.25	209.1	207.76	207.77	208.95	208.79	207.41	209.01	209.06	209	209.21	208.09	209.74	208.2	207.85	208.79	209.15	208.59	209.12	208.94	207.83	207.49	208.16	208.7	208.45	208.96	208.4	208.68	208.9	209.73
207.28	206.89	206.5	206.46	205.22	206.98	205.89	207.36	207.92	206.25	206.17	206.15	207.29	206.45	205.71	207	208.06	204.44	205.97	207.89	204.16	206	206.05	207.18	206.08	208.03	206.68	207.09	205.34	205.54	207.38	206.28	206.33	206.46	205.09	204.95	206.4	207.9	205.99	205.14	205.88	208.2	206.74	206.17	207.28	206.74	205.53	206.89	207.67	206.97
203.1	201.98	202.2	202.57	203.95	203.1	203.66	202.53	203.57	202.59	203.61	202.46	202.38	201.95	203.28	203.83	202.8	203.09	202.14	202.61	202.16	201.03	204.25	202.34	202.41	203.32	203.28	204.65	201.99	203.45	204.3	203.67	202.13	202.2	203.23	203.6	204.31	203.83	202.73	204.07	203.57	202.79	204.15	202.51	203.22	202.66	203.82	201.01	203.71	201.39
209.06	210.44	211.41	211.24	210.98	212.12	212	212.53	211.79	212.07	213	211.11	210.9	213.94	211.01	209.86	211.86	210.86	209.66	212.82	211.86	212.28	211.02	210.56	211.34	211.09	210.65	210.89	211.55	212.94	211.58	211.32	211.63	210.11	212.84	209.86	211.87	212.03	212	212.82	210.75	211.81	210.69	212.35	213.36	211.15	212.23	211.67	211.25	211.11
203.76	204.69	203.79	203.47	203.39	203.78	203.28	203.08	204.23	202.17	203.55	204.37	203.37	203.42	204.15	203.48	203.56	203.37	204.68	203.24	204.89	204.71	203.44	204.7	203.76	203.58	203.84	204.55	203.88	204.21	203.89	204.67	204.9	204.31	203.82	203.01	204.28	203.14	205.27	202.64	203.17	202.24	204.72	202.75	204.14	204.54	203.71	203.53	205.61	202.16
206.9	208.23	205.99	207.63	205.57	206.81	207.68	208.3	207.61	206.92	208.75	207.78	208.44	208.28	207.04	208.34	207.2	207.16	206.66	208.28	208.24	208.26	207.91	207.37	207.49	208.09	207.33	207.18	207.98	208.59	207.96	208.01	207.98	208.01	207.88	207.64	207.53	208.11	208.16	208.91	208.79	206.29	208.09	207.83	208.28	207.99	207.37	207.72	207.54	206.6
198.85	198.44	199.08	198.74	200.7	199.82	199.43	199.94	198.27	198.82	199.75	198.88	199.84	200.04	198.43	199.62	200.04	199.96	200.15	198.73	199.25	199.55	199.7	197.49	199.58	200.59	200.02	198.48	198.72	200.75	200.98	198.84	197.96	199.13	200.41	199.54	198.86	199.71	199.11	198.28	199.45	199.29	199.79	199.15	199.87	198.5	199.97	200.27	200.31	201.47
199.06	198.71	198.37	198.51	198.1	198.92	199.26	199.45	198.98	200.65	199.21	199.08	198.3	196.5	198.76	198.95	198.91	198.61	199.05	198.47	198.04	199.04	199.15	198.7	199.28	197.63	198.59	199.14	198.71	199.13	197.7	198.34	198.17	196.66	198.51	199.62	199.97	199.79	198.48	197.41	199.52	197.71	198.1	198.32	198.8	197.63	197.93	199.05	198.54	199.75
209.17	209.2	208.61	208.82	209.1	209.16	207.65	208.74	207.38	208.36	208.75	211.53	209.7	208.16	209.77	209.93	209.13	210.1	208.49	209.13	207.61	208.6	207.85	208.22	208.25	207.37	208.97	208.13	209.6	209.56	206.79	207.22	208	209.95	207.98	208.11	208.95	209.29	209.39	208.36	209.63	209.27	208.98	208.41	208.95	207.3	209.84	208.7	208.48	208.05
215.5	218.3	215.43	217.9	217.94	217.1	218.19	216.21	217.09	218.46	218.71	217.08	217.44	217.17	217.65	216.54	217.23	216.08	216.91	217.95	215.63	217.39	217.84	217.49	216.98	216.2	216.93	217.82	217.65	217.29	217.61	216.85	217.45	216.01	217.2	217.53	216.17	218.58	215.62	217.17	216.47	217.11	219.05	216.43	216.94	215.26	216.17	216.86	216.24	216.01
198.7	200.18	198.08	199.07	200.16	198.65	198.9	200.25	199.19	198.67	198.84	199.92	200.38	200.75	199.92	198.9	198.55	199.45	200.9	199.2	199.43	198.14	200.06	200.17	199.39	199.93	199.03	200.06	199.69	198.05	198.75	200.62	198.91	199.77	197.82	199.55	200.06	199.94	199.63	199.06	199.59	199.96	200.77	198.59	200.61	199.78	199.36	200.73	200.44	198.77
200.59	201.04	200.43	201.88	199.67	200.49	200.91	200.01	201.31	200.48	201.37	200.88	198.92	199.66	200.5	201.46	199.68	199.8	200.36	198.87	199.96	202.11	198.63	201.28	200.17	200.3	201.67	200.11	201.33	199.58	200.26	199.5	200.61	199.95	202.02	200.46	199.96	199.83	199.74	199.34	201.38	201.59	198.95	199.11	200.58	201.53	200.32	200.45	201.28	200.41
207.77	210.54	210.44	208.96	208.16	208.82	209.4	209.11	209.03	209.31	209.38	210.07	209.3	210.01	209.51	209.28	208.64	208.46	209.46	209.7	209.62	210.25	209.33	207.91	209.27	208.92	208.15	209.81	209.45	209.66	211.02	210.11	208.28	209.35	209.56	208.37	209.24	209.41	210.03	210.14	209.8	210.28	209.22	208.56	210.42	209.23	208.64	210.69	208.51	209.07
206.58	206.95	206.79	206.72	206.59	205.87	206.68	206.83	205.12	204.81	205.29	208.18	205.32	208.45	206.69	208.13	206.82	206.6	204.82	206.52	207.62	205.71	206.16	205.61	205.98	206.47	206.92	206.24	206.12	205.8	205.92	205.69	207.72	207.1	207	206.44	205.24	206.1	207.86	206.36	206.43	205.87	208.17	205.91	206.5	207.23	205.43	205.67	206.43	206.7
203.02	202.6	202.16	202.41	202.2	202.98	202.39	200.74	202.34	202.36	202.42	203.38	202.72	202.39	201.73	202.29	201.39	201.72	201.44	202.71	200.15	202.98	203.18	202.8	202.73	201.83	201.98	201.35	203.75	203.14	202.74	201.3	201.1	200.73	201.72	203.33	201.98	201.38	201.73	202.45	203.8	200.52	202.23	201.77	201.97	202.74	203.4	202.13	202.71	204.37
202	203.99	202.88	203.31	202.94	203.34	203.67	203.23	201.23	203.52	204.33	204.29	203.84	204.45	202.56	202.51	202.8	203.32	202.25	204.17	201.85	203.73	203.52	201.74	201.78	202.25	204.86	202.51	203.34	201.78	201.91	201.24	203.78	202.53	203.55	203.07	202.05	202.53	201.65	202.3	204.57	203.49	202.58	203.14	203.3	203.22	202.78	203.65	202.07	204.18
207.05	207.92	208.55	207.21	208.34	208.07	207.04	207.72	207.22	208.64	206.62	208.75	206.35	208.43	206.87	208.2	207.59	208.57	206.92	208.2	207.5	207.51	207.17	207.36	209.11	206.17	208.25	206.78	207.62	207.96	208.32	206.76	209.04	207.56	207.71	209.02	207.93	208.53	208.09	208.96	208.68	207.3	206.97	207.26	207.37	208.95	208.19	207.29	208.78	208.11
[truncated: 150 more columns]
