# Supplementary material for: Genetic dissection of main and epistatic effects of QTL based on augmented triple test cross design
Source: PLoS One. 2017 Dec 14;12(12):e0189054. doi: 10.1371/journal.pone.0189054 (PMC5730204; doi:10.1371/journal.pone.0189054)
Supplement: S6 Supporting Information — (ZIP) [file pone.0189054.s006.zip › z1_250_0.2_10.csv]

198.63	203.61	197.23	202.07	200.44	200.95	198.42	202.91	200.05	199.56	196.64	201.61	200.96	202.6	201.47	203.29	198.3	201.11	199.03	200.98	202.22	195.46	198.78	202.51	201.79	201.98	201.28	199.08	197.11	200.64	195.92	205.88	204.78	198.89	201.81	202.72	199.87	206.41	201.12	202.22	202.55	200.41	202.13	203.47	199.91	202.63	195.09	199.04	207.27	201.62
219.32	216.47	221.09	218.01	217.65	218.09	214.38	217.1	215.53	217.79	220.63	216.88	219.96	216.99	219.26	222.78	216.69	216.43	216.82	215.72	217.91	215.36	216.26	216.25	218.63	215.16	213.32	217.77	216.39	217.26	216.32	217.87	215.79	215.38	216.15	220.04	222.17	216.14	223.38	216.49	217.98	216.98	211.88	216.84	218.5	223.33	218.28	219.57	215.77	219.22
204.47	206.85	202.79	203.66	206.55	202.37	203.98	201.43	203.88	205.49	196.16	204.53	198.45	208.15	199.3	207.19	202.99	202.96	206.97	205.63	205.2	204.71	205.38	197.87	209.02	208.75	210.29	206.48	208.65	205.9	205.07	203.41	205.49	206.32	204.77	200.3	210.4	206.76	201.24	197.09	206.39	204.51	200.84	203.66	204.8	204.16	203.79	201.67	207.24	200.15
217.93	213.64	216.71	219.05	219.65	221.87	217.2	217.02	217.9	217.3	214.62	220.72	218.04	216.86	213.88	215.37	217.46	220.44	218.04	215.97	216.16	219.3	220.91	214.91	213.39	222.61	216.98	214.53	216.89	217.03	216.45	217.03	213.24	219.92	214.66	218.16	218.48	219.03	215.51	218.51	215.34	220.73	218.64	218.2	217.11	217.1	217.88	217.31	216.12	218.48
201.4	201.37	200.23	200.06	202.73	200.94	202.97	202.18	199.87	199.55	197.55	200.09	201.55	196.07	207.04	201.85	200.24	191.88	204.31	200.28	197.15	201.42	199.32	200.12	202.78	204.86	202.4	203.51	199.93	197.82	199.18	205.6	200.21	203.08	202.1	202.33	199.24	203.67	204.58	198.13	196.56	198.74	202.94	199	200.93	203.56	205.22	201.13	201.94	202.98
213.83	215.73	213.58	214.83	212.01	210.37	211.23	213.6	209.77	207.39	212.6	214.77	209.04	215.72	212.92	210.28	216.1	211.02	214.67	209.53	216.51	218.93	210.23	212.94	207.62	215.85	208.84	212.36	212.2	212.79	213.06	209.86	209.56	215.91	212.72	212.79	209.2	210.42	207.67	212.3	208.77	209.85	214.34	211.04	210.38	213.3	211.67	214.26	211.67	212.5
205.45	201.33	200.22	207.3	203.33	202.48	203.77	197.51	199.84	202.58	204.93	200.66	203.72	202.34	203.6	208.54	201.05	199.01	201.38	203.83	202.68	202.56	202.32	203.9	203.13	207.53	203.38	203.78	204.26	199.65	205.62	197.36	200.17	201.29	199.02	208.76	204.78	203.09	204.57	201.51	203.96	202.94	203.48	204.25	204.42	203.58	204.04	202.96	203.61	201.01
200.54	198.03	200	197.87	198.94	200.87	195.26	197.01	195.29	200.45	200.06	198.62	193.46	194.34	203.05	199.39	199.64	196.36	197.83	194.42	202.77	198.56	197.95	193.9	201.9	202.11	196	197.74	197.65	197.59	194.37	199.84	201.79	197.44	198.96	198.79	197.28	202.21	195.07	197.26	197.62	201.09	196.78	197.3	197.13	200.29	201.24	198.89	199.83	198.14
197.85	197.3	198.88	198.89	201.48	195.68	200.62	199.1	198.44	196.72	197.2	197.82	198.07	196.83	197.77	199.29	194.59	202.59	199.66	198.5	196.26	197.05	199.46	199.42	193.03	198.32	199.84	194.48	200.38	195.05	198	194.28	195.2	196.17	196.38	196.86	196.77	204.22	198.66	200.91	197.39	200.93	196.3	199.1	200.24	197.85	198.6	196.13	195.87	196.18
199.29	200.39	204.57	207.87	197.73	199.88	201.19	202.65	198.26	199.79	201.45	196.66	200.88	197.93	204.12	199.03	200.64	200.48	196.73	199.39	198.17	202.23	203.98	198.32	196.46	204.73	204.83	198.43	204.43	195.72	201.2	197.87	196.13	201.4	197.95	199.9	196.56	201.78	198.71	197.78	198.3	198.01	202.06	196.13	200.54	199.35	202.19	200.48	199.72	196.65
203.43	201.84	199.51	202.51	199.41	199.78	205.02	202.79	205.09	201.23	203.4	199.83	200.68	204.43	207.1	205.57	202.86	206.01	203.2	205.32	199.77	204.15	202.18	205.37	205.36	206.81	204.95	204.23	202.5	205.79	203.51	205.07	200.95	205.92	200.75	204.23	207.09	207.98	201.47	203.95	206.23	202.02	207.44	202.23	204.38	203.68	203.77	203.2	202.7	204.67
204.94	207.9	206.79	203.9	210.03	212.48	211.58	209.22	206.37	208.22	209.37	208	205.74	208.06	204.39	205.14	209.18	205.55	201.07	210.47	205.62	217.12	208.29	211.93	205.61	205.12	205.64	209.34	205.75	210.77	208.34	207.85	208.22	212.31	205.31	207.39	209.35	210.46	208.65	206.34	205.28	207.94	210.14	206.19	207.65	205.69	209.35	211.16	210.81	197.77
206.74	207.54	207.95	205.66	212.92	211.64	209.13	204.38	206.1	206.41	208.77	207.98	209.82	207.4	210.22	203.77	207.29	205.27	206.3	210.01	211.49	202.74	207.8	211.16	204.31	208.51	208.04	209.43	207.02	207.93	206.61	208.3	212.56	208.38	203.75	206.25	204.68	203.31	211.19	206.89	211.52	208.05	206.16	205.84	209.14	210.09	208.29	205.31	208.53	205.97
213.15	207.47	208.06	207.5	207.14	208.52	206.61	205.98	204.5	208.35	205.65	208.08	209.33	210.87	209.61	204.29	208.08	210.57	209.99	208.4	204.5	210.08	211.29	210.42	206.69	210.31	207.75	209.76	206.7	208.91	206.29	206.48	208.02	202.6	212.32	205.48	211.02	203.58	211.26	208.06	203.59	207.52	206.95	211.22	211.35	210.42	203.68	208.06	211.17	211.46
203.2	200.79	201.6	195.82	199.48	199.71	199.97	197.29	198.27	201.09	200.26	199.14	197.38	199.26	200.01	197.39	203.36	197.53	197.71	198.67	199.57	198.23	197.41	196.25	203.28	199.28	200	199.1	199.05	197.87	198.99	201.61	197.73	199.18	204.89	200.57	197.58	204.04	200	198.04	198.87	194.33	203.79	200.26	202	198.63	195.08	199.47	202.28	203.62
220.1	217.19	214.8	219.25	216.3	217.11	219.21	215.15	218.38	218.82	219.59	215.13	217.1	213.4	219.7	218.68	219.47	214.35	214.34	216.25	216.03	213.05	215.89	219.22	221.77	218.81	216.28	219.77	215.31	220.68	218.27	219.08	221.29	221.22	219.53	217.05	219.87	216.53	216.75	211.97	215.52	217.87	222.19	217.24	215.33	221.97	219.67	221.74	213.01	219.47
200.65	200.62	201.24	200.66	197.64	198.3	195.95	196.03	199.88	197.34	198.77	195.41	201.22	200.27	198.59	196.13	195.72	199.98	196.59	199.05	197.53	194.34	193.44	197.66	200.09	199	197.71	199.82	197.24	197.26	199.75	200.69	197.05	198.4	197.52	197.37	198.75	195.21	201.18	199.88	199.83	197.17	198.43	192.04	197.2	198.78	195.18	195.18	196.86	197.36
210.16	208	200	208.73	205.09	209.35	207.3	206.71	206.7	207.88	208.61	212.7	212.52	205.37	208.61	207.69	210.69	207.92	207.68	207.48	204.79	211.19	205.06	206.73	209.15	207.48	204.86	217.7	213.51	208.54	203.69	217.5	210.06	210.15	207.53	205.86	207.81	207.6	215.15	214.09	209.54	206.27	211.14	209.73	209.04	205.93	206.69	213.73	207	207.13
212.48	209.38	204.99	209.25	206.31	209.33	210.71	208.09	209.67	209.1	210.31	209.91	206.7	205.8	209.81	207.91	208.01	213.22	206.44	205.4	207.92	207.77	206.95	208.67	212.48	208.81	212.34	208.72	205.37	206.87	212.69	206.12	211.39	207.71	203.35	207.78	206.38	209.57	205.44	207.1	209.1	211.9	207.57	208.62	207.23	207.78	206.61	207.64	209.45	206.83
206	208.05	212.21	201.66	202.03	202.63	205.84	208.84	204.41	205.1	205.2	212.59	204.27	205.52	202.96	199.96	206.18	205.93	207.85	201.69	205.89	204.2	205.69	199.76	209.63	204.43	201.8	201.57	202.6	203.52	205.74	200.32	208.32	203.25	203.65	203.12	208.38	208.54	204.29	208.36	199.65	202.19	204.08	204.6	209.22	202.11	205.79	202.61	202.52	202.45
205.09	207.49	209.08	204.81	203.2	206.89	206.91	206.76	209.41	214.1	208	209.79	206.14	208.11	204.64	210.73	207.49	206.86	208.34	209.77	211.75	207.46	211.95	209.46	207.16	207.19	208.75	201.9	213.88	204.52	209.35	208.74	205.32	209.4	210.73	208.79	207.6	206	212.43	205.63	209.41	208.87	207.18	206.12	204.68	210.56	208.67	204.31	203.36	209.7
217.34	217.8	215.78	214.96	212.64	214.99	218.33	213.8	219.97	220.1	215.84	217.75	219.98	216.91	215.31	217.8	214.79	217.86	218.49	221.58	220.05	220.16	216.16	219.58	223.73	214.49	219.84	219.33	222.62	214.81	220.06	217.44	218.5	220.08	218.84	214.69	220.67	219.03	216.93	216.07	213.95	216.52	219.06	219.21	216.57	216.67	218.87	219.71	218.13	219.06
211.86	207.65	210.32	214.46	213.13	211.19	210.12	210.11	214.7	211.54	214.62	215.89	214.18	211.05	209.92	214.83	211.79	212.42	213.95	213.38	211.95	207.32	214.73	212.65	211.98	212.15	209.72	213.11	214.15	213.56	211.15	214.85	212.55	213.43	212.46	218.44	212.33	207.42	203.71	212.36	210.43	212.62	210.23	212	211.29	216	209.67	211.85	212.23	213.59
205.31	206.35	211.71	207.68	205.15	208.75	206.48	206.48	205.32	211.59	210.27	204.87	206.25	209.34	206.01	209.2	211.57	209.74	205.07	204.97	207.04	210.62	204.23	210.8	206.21	212.25	208.13	211.16	210.24	210.34	208.84	207.59	210.8	209.12	205.72	212.47	205.18	207.91	211.68	208.66	207.75	210.42	211.73	208.67	208.8	207.75	207.6	209.48	208.06	209.68
211.61	213.36	219.43	217.58	216.24	223.3	215.72	212.83	217.05	218.39	217.51	214.95	217.12	215.25	210.56	221.28	220.1	216.23	215.87	217.03	215.51	214.05	220.34	212.85	218.51	215.11	215.26	220.94	216.34	213.01	218.62	214.87	221.56	218.21	216.96	222.7	218.32	218.68	219.25	216.1	222.48	218.32	220.88	215.47	212.79	216.77	216.95	216.96	217.95	212.22
208.34	208.74	208.93	205.79	210.22	207.61	208.22	207.89	210.6	208.31	211.48	203.17	206.85	210.43	208.78	207.07	207.33	211.1	213.44	206.09	208.06	211.61	209.27	209.85	210.86	207.94	213.69	208.95	208.89	208.32	205.02	206.65	207.04	209.77	207.08	211.36	203.49	208	209.28	212.14	206.82	209.47	213.02	215.11	211.55	209.99	209.64	201.53	206.22	209.96
210.91	207.16	208.54	209.45	209.99	208.01	210.99	211.28	208.63	210.49	211.06	208.44	210.35	210.65	205.69	209	214.17	207.54	209.1	207.27	210.91	202.84	209.44	205.42	207.46	203	206.9	208.32	209.02	204.79	208.04	211.05	204.53	208.82	210.19	205.87	210.16	208.64	207.13	208.05	204.15	212.27	210.73	203.98	209.28	208.49	205.79	210.8	210.93	209.14
204.65	203.91	199.38	200.7	204.23	204.17	204.89	204.54	199.43	202.86	202.57	204.67	205.04	202.69	198.63	200.44	204.39	200.34	202.9	204.27	202.56	195.63	203.61	205.73	204.39	206.97	196.89	205.42	198.45	199.97	205.31	202.94	205.42	205.19	202.11	200.61	201.61	204.01	201.93	203.15	199.32	203.82	205.17	203.63	200.88	203.9	200.57	206.25	199.98	201.43
199.72	204.25	202.07	203.61	201	206.49	208.77	204.4	200.4	203.91	206.02	203.42	201.06	204.1	203.51	206.33	204.18	199.77	210.67	205.23	198.86	202.74	207.92	201.41	204.66	203.41	205.09	201.53	210.07	202.65	204.81	196.39	196.65	200.33	200.98	199.89	201.63	202.44	203.46	204.35	203.92	203.03	202.32	202.73	203.08	210.58	202.12	201.41	205.37	198.66
215.76	205.7	209.77	208.9	209.63	209.21	209.01	208.9	206.72	208.53	205.34	206.21	207.72	211.48	206.71	204.21	205.5	210.11	207.31	206.57	210.37	209.09	208.89	209.03	204.91	208.15	207.26	207.89	205.21	208.64	211.08	211.57	209.27	206.78	211.37	209.18	209.17	208.17	205.09	208.91	202.41	210.72	213.04	215.65	214.81	210	209.94	210	204.87	209.1
195.37	202.01	205.86	199.47	202.96	202.56	200.51	199.63	198.58	194.43	202.75	196.4	197.83	194.88	201.16	195.7	200.5	200.44	195.1	202.01	200.5	201.89	198.94	199.67	202.38	193.93	199.09	202.06	196.45	200.95	199.45	199.06	199.7	204.5	200.36	203.69	202.93	199.52	199.04	201.38	198.09	200.18	197.03	198.22	201.7	196.56	199.09	201.21	202.64	201.15
216.73	210.09	218.07	218.07	215.04	213.92	217.27	211.7	214.36	213.55	214.16	215.96	217.21	214	211.85	215.84	217.81	213.32	211.17	211.76	213.61	215.57	214.67	211.17	208.44	215.2	210.86	212.39	210.8	215.76	213.69	214.37	215.59	214.93	213.69	210.33	212.37	215.83	209.55	210.61	211.43	210.16	213.83	215.39	213.36	216.11	212.29	221.35	218.64	211.73
203.48	207.65	207.09	210.43	202.73	207.08	202.87	207.21	202.59	201.96	206.26	205.68	200.77	204.22	202.95	204.21	204.92	205.55	203.86	203.92	205.18	200.87	204.56	201.11	201.59	204.9	204.54	206.73	207.66	205.3	201.72	201.63	204.85	210.47	203.11	203.22	202.96	209.36	199.1	202.71	204.08	199.04	205.76	203.09	205.29	204.72	202.16	203.23	202.05	204.87
209.02	206.25	209.1	213.29	205.3	207.5	209.63	208.48	201.74	204.14	211.36	206.08	210.07	205.69	204.96	209.5	208.18	207.2	205.89	214.14	208.11	209.29	208.2	203.66	207.34	207.24	209	208.83	207.79	207.97	208.75	204.63	204.66	209.96	204.56	203.23	209.19	206.69	208.24	207.5	208.6	204.34	208.93	206.88	204.01	208.7	210.12	205.72	209.62	205.1
205.29	205.43	200.69	206.2	203.77	204.65	202.35	210.4	204.07	202.26	203.29	202.57	202.15	207.88	206.39	206.5	204.85	203.38	199.7	202.93	208.78	206.43	204.66	202.54	205.15	202.46	205.35	207.41	206.46	203.99	201.6	202.06	202.5	201.73	204.64	204.05	205.97	202.98	204.35	208.03	206.52	206.31	203.69	202.49	201.45	199.58	203.32	201.53	205.99	208.03
212.22	213.43	206.42	208.36	209.27	211.38	208.93	211.97	208.63	205.73	207.53	207.87	205.98	205.02	210.94	210.03	208.73	210.38	210.31	208.92	210.06	212.27	206.74	206.51	206.73	211.03	212.98	208.13	206.17	206.81	211.66	209.64	207.02	211.25	212.54	214.84	207.14	207.99	207.94	210.16	208.37	206.31	206.12	202.96	204.31	208.48	209.16	213.99	209.1	208.75
207.34	202.05	212.26	207.75	209.33	207.66	202.15	206.97	205.3	206.46	209.29	210.68	209.35	204.15	207.49	211.88	210.55	207.64	207.57	206.67	208.09	209.78	206.86	207.98	209.13	208.34	207.16	209.64	206.45	211.49	210.32	209.08	212.2	209.21	205.21	206.41	209.84	205.3	210.75	210.24	208.95	211.39	209.01	204.58	209.42	209.14	213.13	208.28	208.68	212.3
206.34	204.19	208.43	203.77	208.22	207.44	204.64	207.95	206.17	204.14	209.19	204.83	205.05	209.48	205.3	203.12	205.09	201.9	210.48	204.86	205.35	207	202.2	203.99	203.48	199.31	204.96	205.26	209.32	202.02	206.48	208.84	210.88	205.55	204.21	205.81	204.67	201.48	204.27	207.07	206.73	205.21	200.26	201.37	207.52	209.27	203.4	205.26	209.84	205.9
210.69	204.4	204.37	202.73	204.35	200.91	203.39	204.68	204.43	201.62	200.76	204.95	209.16	201.84	207.77	200.53	205.71	210.18	202.18	206.58	201.63	205.9	206.26	203.2	203.74	204.3	208.1	207.87	207.05	201.26	205.4	201.26	204.31	207.24	198.94	205.94	206.9	200.26	205.65	207.8	204.09	204.77	210.12	206.77	205.85	203.65	205.77	206.38	210.25	200.64
205.22	199.73	202.54	199.12	208.3	200.78	205.33	204.98	203.98	201	206.57	203.17	203.87	198.94	199.11	201.74	205.61	202.66	201.65	196.91	204.39	204.01	200.9	203.2	203.77	199.66	198.99	200.57	207.17	203.24	203.96	205.9	202.74	204.26	204.22	203.88	206.76	201.84	201.02	204.93	204.45	204.13	204.14	202.01	203.54	203.14	204.4	206.88	205.16	202.06
205.48	209.12	201.84	211.32	209.3	210.85	207.77	205.15	207.24	206.25	205.99	209.62	206.28	203.59	212.01	205.45	210.25	204.6	208.6	208.78	209.58	209.16	209.74	208.66	202.95	206.45	210.95	211.04	208.24	211.49	205.82	208.36	208.66	211.37	208.47	202.27	204.56	209.98	212.78	205.84	208.5	208.08	207.39	208.18	209.17	212.67	208.69	209.33	207.37	210.43
206.33	204.84	201.13	209.96	208.02	208.53	203.19	208.48	210.03	209.46	211.08	211.69	206.79	214.73	208.77	207.39	208.29	204.6	207.95	214.14	216	207.19	215.05	209.28	210.39	206.16	210.25	209.83	213.26	209.66	207.19	212.77	204.63	206.45	209.13	204.12	217.88	203.51	205.12	209.38	207.98	203.68	209.32	209.08	210.85	209.96	209.85	209.56	209.82	210.72
199.89	195.05	192.85	197.05	196.52	194.82	198.48	197.01	195.91	192.81	196.23	197.28	190.45	194.73	196.09	193.76	200.7	195.24	193.61	194.42	196.54	192.51	194.05	193.56	196.1	197.42	197.92	196.69	193.44	196.88	198.13	197.11	196.8	198.7	194.61	192.34	196.91	198.15	197.09	196.01	197.1	193.89	194.4	192.91	195.06	192.68	191.73	191.5	193.17	194.18
195.89	195.96	196.6	192.13	193.06	190.03	196.4	200.16	193.47	195.81	192.62	194.85	190.35	188.87	195.27	194.09	193.8	192.36	193.78	191.42	194.95	199.91	193.02	193.18	192.02	190.05	196.43	195.54	191.87	187.81	191.73	193.7	189.62	193.07	196.68	193.03	191.61	191.69	197.13	196.63	194.34	197.22	193.44	192.96	193.99	193.36	193.66	191.86	189.67	188.64
199.2	204.69	203.99	202.54	200.67	203.57	196.24	193.54	197.9	205.58	195.04	204.71	203.48	200.21	197.58	198.51	195.95	200.77	199.81	196.54	203.85	199.57	196.11	198.88	194.78	202.05	198.3	201.54	196.82	196.28	200.82	203.57	196.14	199.24	202.9	201.67	197.31	197.13	203.79	200.96	201.38	194.82	198.65	196.36	199.91	193.87	199.44	202.38	200.99	201.1
217.87	211.45	217.04	218.04	213.22	212.19	217.19	213.24	219.45	212	219.27	214.63	217.12	213.08	215.55	223.85	217.4	217.55	216.76	214.64	215.55	214.29	214.08	217.52	217.29	210.21	215.74	218.74	219.18	218.26	220.03	219.27	215.64	219.53	217.13	214.72	221.93	220.04	213.44	218.33	216.73	213.38	211.55	216.67	214.61	220.46	218.16	220.1	213.89	216.87
200.69	197.21	201.39	198.78	198.96	201.37	197.16	203.55	202.24	203.38	195.31	199.37	195.5	199.1	192.26	196.38	199.01	195.51	197.35	199.95	198.07	198.32	196.71	195.89	193.69	193.42	198.32	199.64	196.16	200.98	199.16	199.04	200.13	200.51	198.16	197.32	199.32	198.12	201.28	200.96	197.28	199.33	201.74	198.9	198	194.4	199.27	197.54	195.45	195.51
210.26	208.96	207.8	211.54	206.95	209.86	208.47	207.02	210.88	209.94	209.3	208.99	209.29	211.78	213.29	212.01	209.26	204.95	210.78	205.05	204.99	208.28	210.01	203.79	207.98	205.76	210.88	208.74	209.94	210.01	205.8	211.47	204.91	209.44	211.67	208.68	206.14	211.18	207.95	211.88	206.19	210.57	213.6	208.1	215.33	206.15	208.44	206.94	207.83	208.5
215.4	211.49	207.85	208.98	204.89	208.17	205.54	208.28	206.89	205.69	210.05	207.9	208.94	205.68	208.63	209.68	207.05	207.55	209.36	208.15	207.18	209.01	206.73	208.2	210.57	202.51	212.14	211.71	207.1	210.38	204.97	209.2	205.63	207.24	209.85	212.49	209.65	208.93	205.12	211.23	211.62	207.59	209.71	204.29	205.89	209.33	211.14	206.86	206.77	204.85
200.75	201.52	203.23	200.29	201.63	204.73	208.86	208.65	206.95	205.05	202.9	199.45	201.41	204.38	205.38	207.42	204.95	199.87	205.02	204.3	204.89	200.17	207.39	207.85	203.45	203.41	205.76	202.01	203.29	204.12	202.96	206.15	206.88	204.11	200.28	202.88	202.26	204.41	202.57	207.13	206.46	200.79	206.15	200.41	207.4	201.52	200.42	204.19	205.03	204.98
213.39	217.74	219.2	220.52	217.14	215.65	218.23	219.52	216.46	219.46	213.56	216.36	217.74	217.07	217.58	212.46	216.41	216.29	217.19	215.68	215.22	213.45	219.18	218.14	221.27	219.3	214.07	218.43	217.9	212.13	217.14	219.43	219.93	217.08	221.79	217.12	215.76	220.81	219.17	212.83	213.55	216.69	215.78	211.54	218.66	216.52	218.15	216.05	218.03	218.14
194.64	196.1	194.98	199.63	198.27	200.57	195.59	202.68	195.09	197.19	194.91	203.85	199.92	197.72	194.15	195.79	190.91	200.41	197.1	196.75	193.85	193.51	199.54	200.6	197.64	195.09	197.19	199.49	198.18	201.62	203.46	204.39	199.49	200.92	203.26	198.99	197.77	196.47	202.47	198.37	200.49	196.25	200.7	198.21	198.16	195.69	199.8	197.93	195.45	198.75
209.31	209.38	210.35	210.96	210.42	211.8	204	207.85	205.04	210.96	210.43	211.46	205.82	210.33	206.43	208.77	212.09	207.68	207.92	214.96	207.85	204.74	208.15	208.2	208.15	205.4	207.82	212.47	203.85	207.26	210.7	204.12	206.12	208.52	209.15	207.37	209.1	208.93	204.12	206.43	212.29	207.99	210.64	208.79	209.49	207.01	210.05	207.79	210.97	207.65
209.5	195.83	202.65	203.08	206.36	203.07	201.75	203.76	202.81	206.73	203.18	203.67	196.2	206.78	206.55	207.88	206.74	202.18	202.86	200.07	204.3	205.04	199.99	203.66	203	201.21	202.37	202.81	205.13	206.79	203.72	201.68	203.49	204.93	205.32	208.14	204.87	204.93	202.85	203.11	207.74	205.22	205.82	201.03	203.72	199.2	205.47	202.76	201.43	203.21
215.18	211.55	213.66	215.51	215.73	216.06	218.23	222.14	217.14	215.54	220.37	218.76	216.61	220.05	219.25	214.23	215.71	219.95	217.45	216.16	217.16	218.89	215.51	216.9	215.8	218.69	218.87	217.41	217.73	216.01	218.76	220.39	219.96	217.84	219.09	218.31	217.19	219.03	215.99	216.68	218.74	218.02	219.04	216.79	215.49	216.29	215.19	219.77	222.78	218.05
205.09	205.16	207.61	204.2	205.18	205.61	204.17	207.24	205.53	204.08	207.91	209.87	202.18	208.82	204.85	205.75	201.91	202.98	206.6	207.65	205.68	206.88	205.6	206.79	208	208.15	206.37	204.43	206.88	205.41	203.48	201.32	203.68	208.83	211.65	207.71	208.27	200.81	202.65	204.61	202.92	204.74	202.18	203.63	209.62	207.53	204.49	205.84	202.35	209.96
205.22	202.72	205.59	209.73	204.11	203.83	199.55	204.37	201.62	195.81	201.98	205.73	201.23	203.81	198.94	205.54	204.53	202.86	204.16	199.91	203.33	201.3	199.07	201.93	204.9	204.69	205.04	199.07	196.66	203.27	201.86	205.08	199.89	199.33	206.98	204.03	199.68	198.34	203.87	206.01	203.51	204.91	204.62	205.59	200.72	205.09	200.64	203.44	202.05	201.1
200.46	196.85	196.15	201.18	196.66	198.44	204.47	204.76	198.14	196.08	200.67	196.68	194.76	201.26	193.85	202.06	199.93	198.29	195.61	203.18	202.18	193.83	198.04	201.78	203.27	201.07	199.79	199.82	201.99	203.3	198.48	199.11	198.41	200.73	205.15	199.75	200.37	202.42	203.39	195.51	201.06	198.27	200.91	201.57	199.69	202.24	202.73	201.32	200	203.13
209.05	212.28	214.74	211.94	211.88	215.66	214.66	211.85	211.85	211.33	213.14	213.81	212.22	214.12	213.27	213.13	211.16	209.33	212.26	213.01	207.81	210.59	211.8	214.35	219.07	215.97	212.75	211.8	219.14	209.82	213.95	214.71	215.63	208.79	216.91	212.01	210.4	214.2	215.56	209.22	208.86	210.11	209.78	217.18	214.99	211.04	218.89	212.53	216.7	210.96
208.4	209.47	213.48	213.61	210.04	206.75	209.59	211.24	211.94	209.5	213.32	209.43	213.99	210.48	213	213.43	216.34	212.04	209.84	208.31	210.25	211.79	213.03	217.03	213.64	209.69	212.11	208.41	209.82	209.44	210.28	213.31	215.65	211.85	214.48	214.55	210.37	212.27	215.52	208.56	209.81	209.76	213.02	215.45	216.71	210.58	205.97	210.57	215.77	214.21
206.94	204.35	200.21	205.64	203.6	203.68	202.84	201.11	204.59	206.92	198.81	206.87	203.73	203.05	203.83	205.05	200.21	205.03	203.81	201.97	201.19	202.69	203.16	200.1	201.69	204.04	201.28	204.46	204	198.63	203.68	199.63	203.66	205.54	198.78	202.13	203.28	203.74	198.34	200.42	201.04	203.83	202.65	201.61	204.21	202.29	203.09	201.3	197.91	203.55
205.16	201.23	204.73	205.75	204.74	199.35	202.96	203.99	201.37	201.05	205.67	197.02	208.36	199.91	205.87	204.47	201.59	206.66	202.77	200.35	201.86	204.21	202.31	205.48	201.8	205.27	202.58	204.71	200.58	204.37	206.81	205.02	203.88	199.23	202.54	205.91	199.58	204.2	204.14	202.62	203.93	206.38	203.68	207.15	201.11	204.25	202.84	203.78	202.95	204.88
212.05	215.19	217.2	215.77	217.87	214.59	218.65	214.02	216.53	213.3	217.75	217.78	213.31	216.92	215.83	220.37	219.45	215.65	214.7	216.57	214.43	212.94	215.94	214.48	221.15	214.32	215.95	217	218.87	217.44	215.07	221.76	218.68	215.34	213.04	215.76	218.41	212.67	218.05	218.21	216.82	219.5	216.5	220.23	217.43	217.57	219.79	218.21	216.3	215
208.15	210.54	209.38	205.96	209.43	205.95	206.25	210.3	211.71	209.37	209.93	208.19	208.77	212.55	206.97	210.83	207.76	211.6	205.88	211.02	209.32	207.87	207.58	210.43	206.7	204.59	204.97	209.54	213.07	209.25	204.17	208.05	206.69	207.31	208.43	208.19	208.02	209.81	212.1	210.16	211.94	208.04	207.14	206.65	207.7	212.21	205.97	208.05	208.09	213.82
213.63	212.69	210.85	211.75	207.31	207.11	208.58	211.18	212.93	210.64	215.15	206.1	210.59	212.14	204.5	210.95	214.46	212.93	210.35	210.73	209.49	208.6	211.39	211.18	210.16	218.74	212.72	214.02	210.19	208.89	207.85	210.58	210.94	208.73	209.37	208.52	212.99	211.56	212.97	212.73	210.09	213.58	212.51	212.61	204.93	212.89	208.77	214.89	211.85	210.98
206.89	204.95	210.42	205.2	200.06	204.92	205.61	208.25	197.89	207.02	207.79	205.61	209.29	202.01	204.41	206	203.22	204.2	201.83	204.77	202.55	207.07	201.63	206.9	207.62	203.66	209.4	204.71	204.35	205.74	207.24	205.72	207.04	201.11	206.98	202.61	204.91	204.9	206.32	209.69	204.26	206.4	204.03	205.3	202.84	202.93	205	204.72	203.01	203.68
207.99	204.88	205.08	201.23	205.79	204.2	206.21	202.98	204.5	209.64	203.45	199.08	207.81	208.08	207.22	206.66	207.94	210.44	208.66	207.87	202.24	199.6	202.02	201.18	206.53	205.95	200.25	211.42	203.68	202.27	206.22	204.58	204.24	206.86	204.16	205.02	201.34	206.03	205.13	205.45	200.21	206.61	203.67	207.85	205.6	204.97	202.69	205.49	203.56	202.86
216.95	212.76	216.92	215.3	217.91	217.22	220.43	215.95	218.91	216.06	217.29	217.73	215.35	216.74	214.51	215.2	214.09	216.56	217.71	215.3	216.38	215.64	219.5	217.37	217.2	215.08	219.96	215.5	217.88	218.81	211.99	214.57	217.27	213.68	218.49	219.63	219.98	217.26	217.41	217.86	217.64	216.33	215.67	212.36	215.9	216.58	217.85	217.11	215.4	218.92
202.04	201.27	206.76	209.53	205.45	205.58	208.68	203.74	202.25	203.99	205.99	204.81	205.35	204.07	204.54	204.16	201.57	204.14	204.89	198.97	206.6	200.27	205.3	207.91	203.99	205.57	202.55	204.42	208.15	206.48	201.75	203.87	208	203.12	207.56	202.33	204.53	205.72	200.39	203.25	203.3	204.24	204.48	206.42	203.15	201.16	207.3	200.26	201.77	204.05
196.11	201.57	201.6	197.88	200.89	197.06	203.13	198.73	205.12	198.94	199.48	202.44	200.09	202.99	198.44	199.65	201.94	201.24	196.83	201.48	200.62	199.18	202.41	202.47	197.57	197.9	203.47	198.57	199.12	200.98	201.29	199.16	199.69	195.62	200.13	203.39	200.67	200.31	197.83	200.63	199.4	202.44	202.32	201.22	199.15	200.04	197.63	198.06	196.55	201.74
199.35	198.79	200.28	203.71	198.64	197.98	202.38	202.56	201.8	204.17	201.18	201.82	201.85	195.89	198.3	201.16	197.53	204.68	201.61	198.3	201.2	203.29	196.99	200.61	204.26	201.75	198.74	199.66	200.47	203.07	198.71	204.12	199.89	200.8	200.42	195.65	196.55	204.56	202.82	205.11	199.57	200.45	199.69	201.36	202.56	197.88	202.33	199.87	197.75	201.16
201.46	202.55	199.39	200.03	199.31	201.55	198.42	203.15	195.29	199.62	203.9	202.98	201.29	200.11	201.08	202.48	203.82	199.51	200.94	199.22	198.13	198.7	202.22	201.24	200.52	198.13	202.79	200.49	198.08	201.26	199.33	204.28	198.1	202.7	201.99	200.75	201.85	199.56	201.6	201.59	202.38	201.55	199.16	199.18	205.79	205.48	199.94	207.53	204.26	201.75
204.4	205.84	202.77	199.5	202.47	202.63	200.38	209.44	199.09	200.77	205.53	202.03	203.83	205.69	203.23	204.64	195.78	202.77	205.02	202.38	205.14	199.26	203.02	202.59	210.61	203.57	204.23	204.92	204.09	203.05	202.21	206.16	202.89	203.05	210.62	202.64	203.83	205.24	200.57	206.11	206.17	200.78	204.11	204.64	206.1	198.46	206.64	198.45	205.13	198.15
214.7	212.86	212.82	215	213.31	214.9	210.41	208.15	211.65	212.34	211.44	210.02	210.9	211.47	212.42	217.61	207.49	212.81	213.5	211.25	210.1	212.62	217.36	207.71	212.5	216.98	209.45	215.93	208.95	210.96	211.55	214.15	211.88	208.45	208.28	210.91	213.04	209.33	212.1	214.57	213.19	213.84	214.99	209	212.86	211.23	212.12	212.28	211.02	211.72
194.44	195.09	197.91	196.59	195.37	200.53	193.23	190.88	194.88	196.41	194.65	196.26	193.9	193.15	195.19	197.02	188.02	194.43	195.82	193.85	195.28	197.77	196.51	194.01	192.17	192.22	193.53	200.31	194.68	194.26	194.45	195.41	193.74	195.2	196.04	192.3	195.82	192.61	198.9	191.15	197.79	196.99	190.23	190.52	197.37	196.64	193.93	197.41	193.98	191.55
214.32	218.56	214.5	216.48	214.66	218.75	218.28	217.66	215.75	217.25	212.78	215.83	216.19	218.13	219.1	216.94	218.56	222.09	212.4	216.77	219.61	217.69	213.82	217.67	216.02	217.81	214.9	215.8	214.38	216.07	220.81	214.49	216.03	217.43	218.15	217.81	218.84	217.61	217.92	221.06	216.98	219.25	217.62	214.9	219.69	219.94	218.65	218.53	222.08	212.75
214.09	212.29	213.24	218.36	212.28	212.39	209.19	207.89	213.57	211.45	215.64	208.93	211.08	211.05	212.85	215.63	209.34	217.66	215.41	214.72	210.1	212.61	215.07	209.78	211.7	214	212.67	210.41	212.87	209.33	208.62	218.35	209.35	214.47	218.01	212.72	208.92	213	211.75	210.18	207.39	212.11	213.44	213.81	213.81	214.07	211.27	207.93	214.36	216.65
201.34	198.95	203.58	202.87	200.59	206.8	200.97	202.12	203.16	201.26	202.21	203.13	204.24	206.64	203.61	208.59	204.08	202.18	205.87	203.94	204.92	198.63	201.48	206.08	200.52	200.63	201.61	202.36	202.43	201.01	202.48	203.42	201.43	201.64	198.82	201.54	200.6	204.25	199.15	204.7	205.19	204.09	202.92	201.49	203.16	208.96	205.78	203.56	205.61	202.68
209.74	209.41	207.74	213.43	210.02	208.94	210.59	212.84	208.39	210.64	207.9	208.21	204.05	209.27	209.4	211.67	209.19	205.65	208.26	212.82	205.46	209.07	207.5	212.01	207.25	213.16	202.7	206.55	209.76	206.16	211.13	207.8	207.08	208.44	208.88	207.9	207.48	210.17	208.31	209.95	207.83	207.09	206.84	210.89	210.05	210.79	210.72	209.54	212.12	207.78
213.79	214.11	209.15	214.73	215.58	211.53	213.84	214.36	208.67	213.4	211.29	212.76	209.42	210.15	209.6	212.04	210.12	208.26	211.21	209.23	210.05	210.55	212.97	212.37	213.01	212.57	210.96	213.57	209.94	213.8	213.32	215.55	210.29	212.72	208.37	215.49	210.11	211.01	214.49	210.56	211.84	209.02	206.99	210.75	208.63	203.64	213.63	207.29	213.44	214.67
202.77	202.5	201.32	203.12	206.13	208.6	206.06	199.87	211.76	204.89	202.95	204.16	201.28	204.76	200.47	205.77	202.08	203.5	205.59	206.98	203.78	205.56	202.92	201.44	198.22	203.03	202.99	203.76	206.64	205.01	199.39	205.12	198.32	200.28	210.2	198.7	200.63	203.24	198.05	200.03	202.25	208.7	204.8	199.51	202.26	203.51	200.88	203.37	201.34	200.24
212.44	213.04	208.71	210.48	203.98	211.92	208.8	213.07	216.06	208.87	205.69	212.27	210.34	205.14	208.98	205.36	206.01	207.97	213.56	209.4	208.27	207.81	211.78	210.98	206.45	212.51	208.22	207.5	211.52	207.59	215.19	209.25	209.16	212.7	203.62	209.79	214.95	207.57	210.14	209.24	208.43	209.31	203.82	206.81	208.08	213.03	214.89	205.6	206.94	212.33
199.64	199.9	202.61	196.77	203.13	197.14	197.88	200.13	199.08	198.64	197.11	199.24	203.58	194.44	198.5	197.47	198.09	199.95	197.91	198.78	201.45	192.13	203.6	203.42	200.36	193.78	198.31	202.55	199.63	200.5	205.03	202.04	197.14	200.71	202.78	196.45	201.34	195.2	195.43	197.6	196.43	197.47	200.06	195.47	199.51	200.66	198.89	196.71	200.38	197.67
213.25	210.97	210.99	211.94	214.28	205.01	207.61	210.22	205.96	205.93	209.41	212.66	208.29	206.24	210.82	210.31	214.92	213.05	206.89	206.4	210.4	204.06	209.06	207.85	210.29	207.18	209.33	204.45	207.63	209.09	208.92	211.1	207.17	206.37	211.35	214.19	213.09	208.46	210.25	208.87	210.98	207.47	211.66	202.59	208.58	210.26	209.59	210.29	205.92	201.09
210.72	209.57	212.78	209.89	214.16	215.14	209.31	208.56	207.97	214.39	214.43	209.66	211.78	210.69	212.51	211.61	210.17	211.87	208.18	210.77	210.43	213.93	210.57	208.2	208.74	211.35	209.28	207.65	213.05	215.78	211.46	212.93	211.9	213.96	206.94	214.49	213.49	213.34	211.43	209.71	208.28	209.2	208.87	211.14	210.03	209.92	207.9	212.52	210.85	211.17
208.54	213.9	210.57	208.18	204.12	212.05	211.39	204.06	211.81	211.52	208.72	208.8	209.92	204.78	207.59	209.27	214.44	201.76	211.41	212.35	206.59	211.8	207.58	206.53	207.5	206.51	210.63	209.83	206.52	209.3	211.62	209.09	203.84	204.6	204.08	209.19	210.11	205.79	208.99	211.98	210.13	205.1	207.04	204.89	205.94	206.9	210.09	209.22	208.22	208.21
210.51	211.25	209.04	210.38	207.51	208.98	210.14	211.62	214.07	205.44	210.65	210.24	209.32	211.21	211.51	210.84	205.07	212.65	206.11	210.92	207.01	205.29	210.13	207.87	212.26	207.61	207.9	209.06	211.53	209.18	211.95	211.51	208.6	212.99	209.4	210.55	209.72	209.15	203.38	210.93	209.44	210.65	202.16	206.73	206.57	207.88	206.98	210.18	212.03	211.53
211.41	214.63	215.98	213.83	213.13	217.56	215.95	216.63	218.42	219.47	213.36	214.08	216.2	214.29	214.08	214.41	217.3	219.67	219.83	216.01	215.26	215.41	214.83	220.66	214.07	218.34	218.56	215.05	217.04	218.5	217.74	215.97	215.62	218.34	216.31	219.18	219.7	217.71	215.56	216.33	213.69	216.82	215.15	219.11	217.39	216.35	217.42	217.29	223.8	216.43
201.91	206.28	200.65	201.59	201.75	199.98	203.89	202.88	202.79	205.61	205.22	203.02	201.75	199.83	202.76	202.75	204.34	202.03	203.38	201.78	202.88	203.22	202.87	198.89	204.84	204.07	200.75	202.68	198.73	202.66	202.83	201.11	205.66	202.11	202.33	204.9	201.83	202.71	201.56	199.3	202.73	200.93	206.14	199.63	199.58	203.42	205.34	202.4	207.1	200.63
209.68	207.53	204.44	208.2	207.9	212.12	208.7	212.32	212.5	210.74	211.92	211.96	206.76	206.16	208.17	204.76	202.73	208.97	212.36	210.47	208.12	210.63	211.64	210.91	212.74	207.11	206.85	209.62	204.65	205.06	209.39	205.34	209.59	207.6	209.4	212.37	206.73	208.87	206.52	209.76	207.5	205.55	207.52	209.44	211.57	209.11	206.94	207.3	209.19	205.64
200.93	201.31	204.29	209.48	203.08	205.78	204.28	205.9	204.51	206.22	202.81	204.47	206.38	205.53	204.21	200.9	208.66	208.78	201.42	207.11	204.07	204.37	206.16	206.36	205.06	204.44	203.99	210.11	208.2	206.47	205.93	203.9	201.99	205.79	205.18	206.67	205.13	204.45	205.52	204.75	202.42	204.16	206.63	201.43	204.36	202.46	202.22	205.12	203.26	211.57
203.57	200.94	202.75	204.88	204.86	204.5	202.68	203.12	207.93	203.17	201.5	199.89	205.05	207.05	203.5	203.67	199.53	204.7	200.01	201.43	202.15	201.64	201.41	203.5	202.74	205.33	200.8	201.81	203.14	204.4	202.01	199.14	208.25	203.82	199.91	201.66	207.08	202.1	208.7	207.2	201.32	195.71	204.84	203.09	207.38	203.09	199.24	204.89	204.38	200.85
212.87	211.68	211.85	216.92	213.54	216.23	212.19	215.11	211.19	214.06	212.19	215.89	211.18	210.33	213.63	211.99	211.57	213.05	214.29	213.91	212.97	212.28	210.32	211.48	209.66	218.8	213.41	213.64	216.93	212.41	208.62	211.26	214.71	211.04	215.88	213.53	207.75	215.48	215.8	209.91	212.32	216.12	211.58	215	213.44	211.21	214.51	209.86	211.85	210.16
208	207.53	210.3	208.6	211	208.69	210.24	208.75	207.82	213.12	206	210.28	213.04	209.04	209.13	212.54	207.33	207.48	210.43	206.99	210.34	210.11	210.82	207.34	209.9	208.77	211.45	207.88	207.08	211.28	209.43	208.53	214.89	211.84	209.25	210.15	211.4	206.09	206.99	204.44	210.54	208.45	212.2	206.49	207.21	208.48	205.89	207.76	210	205.99
222.13	218.34	214.88	220.61	217.49	221.47	218.62	217.39	209.11	219.34	219.37	219.53	213.28	219.47	218.27	216.77	219.24	216.86	220.31	219.29	218.08	218.46	216.52	218.08	217.79	217.76	216.25	217.4	213.96	217.66	213.25	216.53	215.09	222.08	219.51	217.75	213.59	218.87	218.16	215.67	223.26	221.34	217.44	218.46	219.19	221.51	217.94	219.86	222.15	220.47
198.83	198.57	200.23	195.12	193.68	202.5	194.42	199.64	203.34	198.84	201.91	198.91	196.35	203.88	202.06	200.77	194.18	196.98	200.72	201.74	200.22	198	200.54	200.32	194.36	197.44	196.31	197.05	198.17	197.58	201.52	199.23	201.41	197.8	199.57	194.21	196.88	201.77	198.93	199.72	203.42	194.65	200.4	192.69	199.87	199.56	201.59	196.57	201.1	202.37
208.67	208.72	207.75	202.82	206.21	204.34	208.48	203.06	207.62	203.14	205.24	205.81	204.94	205.42	204.09	207.35	211.22	202.04	207.29	204.08	202.3	200.39	206.91	209.58	206.42	205.85	205.6	203.65	208.29	206.91	203.23	201.72	207.79	212.19	206.4	205.85	204.5	200.46	204.47	206.37	204.46	205.16	207.86	202.82	206.31	205.26	203.46	205.96	204.04	207.09
215.77	211.41	209.95	209.96	211.87	214.03	208.58	212.39	212.64	210.32	215.5	213.44	214.9	213.09	211.17	213.3	212.68	211.46	212.59	213.88	218.38	213.4	212.09	215.9	217.46	209.8	215.12	207.88	212.87	211.04	206.63	216.3	210.9	209.62	211.48	214.67	210.36	214.54	216.03	209.87	212.84	209.8	209.81	208.27	210.01	210.69	213.68	211.87	211.02	212.85
207.61	203.99	212.03	207.21	206.63	207.21	206.28	207.88	205.22	203.83	206.27	210.3	203.32	204.95	209.86	206.51	207.21	204.74	201.51	207.75	206.14	203.05	206.72	200.85	208.77	208.11	206.08	208.05	209.53	206.49	206.89	204.11	208.38	205.26	206.2	210.42	202.89	209.68	208.05	208.1	204.13	207.03	205.64	204.7	204.91	207.82	202.65	204.3	203.43	204.27
196.69	204.34	194.83	191.61	202.27	199.9	197.63	201.21	199.47	197.52	201.3	199.72	201.35	197.44	196.91	195.67	197.54	199.26	204.42	200.29	195.37	197.37	197.64	196.83	197.47	198.51	196.44	198.07	200.1	199.47	199	201.57	200.57	200.08	196.36	202.54	199.99	195.98	192.31	198.68	196.3	197.46	197.47	199.11	196.52	196.99	199.93	197.07	197.5	196.98
195.09	195.37	193.2	192.28	195.16	196.04	192.71	191.52	193.93	193.48	194.52	197.29	196.8	198.95	196.81	191.39	193.91	195.92	192.43	196.52	194.74	191.39	190.47	193.61	196.58	200.28	192.86	192.22	194.02	191.66	197.98	193.58	196.45	196.46	195.7	193.56	196.2	190.18	191.05	191.34	200.01	198.65	195.18	192.97	195.45	191.21	197.66	191.82	194.97	195.55
219.38	220.14	217.11	210.84	216.95	218.14	222.15	216.41	216.23	216.69	216.07	219.77	215.37	217.29	218.74	219.52	222.32	219.04	215.16	217.45	217.25	220.38	216.56	218.36	214.75	214.55	214.9	214.79	215.34	214.41	219.31	220.45	217.33	218.91	213.72	215.1	217.57	216.44	215.71	215.6	217.73	216.25	217.5	220.4	218.51	212.23	213.51	221.7	215.64	218.54
210.97	217.24	213.15	211.37	213.28	211.09	216.05	211.78	212.78	211.78	213.45	216.49	212.19	210.54	215.03	209.67	212.94	212.08	210.76	213.18	214.44	206.53	211.26	213.86	209.75	212.83	216.37	211.8	211.43	210.75	206.43	216.84	215.47	210.31	206.83	204.3	213.48	214.57	215.7	208.8	212.26	211.85	210.14	212.23	212.78	210.53	211.78	215.05	214.35	210.83
203.56	198.48	204.56	204.18	203.46	202.76	200.66	206.61	200.03	204.27	200.17	206.44	203.81	206.02	205.54	204.13	201.92	203.49	204.22	199.57	205.76	203.87	205.06	204.41	205.98	203.39	204.89	202.84	200.94	203.19	202.98	206.03	200.82	198.55	204.92	201.61	202.73	201.88	201.65	200.47	204.26	209.58	201.82	201.56	204.12	200.41	200.78	205.9	207.79	201.68
202	203.59	198.91	200.87	198.86	205.93	209.25	203.4	201.87	203.69	210.63	204.43	209.05	202.18	203.73	208.56	204.16	200.84	206.63	202.34	203.94	203.74	200.87	207.5	208.36	207.15	207.44	202.3	206.6	202.72	204.44	200.28	206.86	204.08	203.19	204.35	203.94	206.5	204.6	203.68	207.3	207.41	208.67	202.17	202.46	209	205.26	203.96	202.31	203.3
212.33	210.14	207.85	209.87	208.6	205.24	207.85	208.52	202.73	211.19	210.65	206.59	207.46	208.85	207.78	214.24	207.4	207.37	208.65	207.65	209.34	205.88	210.8	209.38	213.16	206.07	207.13	202.58	208.39	209.73	208.54	205.54	208.42	210.83	210.6	210.17	209.93	207.88	216.8	210.44	212.74	204.81	215.28	205.11	208.82	209.57	212	205.86	210.92	211.23
209.05	203.18	208.92	209.91	208.47	206.92	202.9	206.14	210.9	204.15	207.68	207.26	203.83	209.28	206.9	207.25	207.24	210.41	202.61	208.49	204.58	208.98	205.54	207	204.33	208.9	204.08	208.73	203.88	207.61	208.36	204.47	209.71	208.89	207.33	206.41	207.77	208.79	211.97	210.69	207.91	205.95	205.09	211.29	206.88	207.41	210.69	211.21	205.44	209.46
207.6	208.74	206.57	211.82	211.66	211.07	208.08	207.48	206.94	209.49	212.69	211.32	210.15	209.66	210.99	209.99	212.12	207.52	206.93	206.6	209.89	209.05	208.18	204.83	208.45	201.41	207.03	211.02	211.52	206.04	208.98	213.08	210.2	209.38	208.36	208.06	209.19	210.3	203.37	206.01	210.23	210.35	209.35	206.1	208.98	207.4	205.68	207.84	209.36	208.27
205.03	218	218	209.34	214.21	213.94	214.6	216.52	210.52	210.35	207.69	216.43	215.25	213.32	211.49	208.42	210.54	215.72	214.49	209.97	214.06	205.32	212.97	218.09	210.87	212.24	212.67	213.82	207.07	212.36	214.22	212.07	212.2	210.37	208.58	212.49	210.31	213.8	213.45	213.26	208.31	218.88	214.75	214.42	210.72	210.69	213.19	212.47	212.06	204.25
197.69	198.94	207.25	198.92	202.13	200.48	202.32	196.46	199.33	197.54	196.61	199.46	194.53	200.37	200.89	204.04	200.92	198.36	202.59	197.74	198.26	207.38	201.08	195.16	195.6	200.21	199.14	202.47	198.73	202	206.19	198.59	202.7	202.41	194.17	198.77	206.25	200.72	198.35	201.25	203.02	199.88	196.79	197.96	198.93	195.83	197.13	203.08	203.78	202.18
210	214.36	211.85	212.99	214.84	213.98	213.16	213.96	214.2	219.23	213.29	212.13	213.89	216.73	216.22	214.69	212.1	214.87	215.82	210.52	214.97	208.38	216	213.95	214.48	213.03	212.29	215.61	217.03	212.35	211.76	212.21	214.83	212.68	215.33	215.82	213.48	216.05	209.12	211.16	209.99	217.26	215.06	210.56	212.95	214.37	215.57	217.17	212.05	212.41
210.05	211.02	208.55	209	209.13	207.69	207.4	206.71	208.28	210.22	204.23	203.27	207.15	207.27	207.76	206.77	204.21	210.67	206.8	205.1	208.96	209.89	207.03	206.94	203.45	204.24	203.39	208.02	204.5	202.57	207.21	207.89	209.61	206.31	207.04	207.52	204.78	209.27	206.25	210.58	209.55	207.65	208.1	209.29	208.9	207.97	208.27	207.91	208.37	203.55
214.47	216.56	209.61	210.98	210.81	214.75	211.29	214.31	210.93	206.51	214.17	212.74	209.98	217.95	212.19	210.58	212.38	207.84	208.65	212.41	209.2	211.63	209.92	218.38	211.95	207.95	211.39	209.75	214.19	209.24	215.58	211.75	209.46	214.52	210.41	211.72	210.6	210.67	210.69	214.63	212.14	212.2	209.62	215.12	205.81	211.46	216.01	211.91	208.62	209.88
205.17	202.19	204.9	204.53	204.53	199.64	199.75	204.73	200.26	201.99	201.52	202.64	205.6	207.33	199.63	205.79	200.77	202.22	208.29	201.74	203.69	201.49	206.4	204.54	203.32	205.16	201.98	202.18	201.87	200.55	201.66	205.66	204.11	206.68	206.56	205.69	199.83	205.84	198.3	200.52	200.14	202.11	206.89	203.16	205.24	202.08	205.68	200.64	198.99	202.44
217.76	219.68	214.38	217.03	217.64	215.18	217.74	217.59	219.81	216.27	217.21	216.9	216.52	214.25	213.69	219.6	214.07	215.09	216.55	221.52	215.06	211.07	214.98	215.92	216.45	214.47	217.12	218.43	220.13	215.02	219.42	217.75	219.64	215.95	220.05	219.14	224.47	222.39	221.46	217.4	220.36	215.75	215.92	220.64	219.26	215.51	220.29	223.17	216.06	216.7
213.62	208.68	206.96	208.48	199.55	201.61	205.24	204.87	204.53	206.45	206.05	202.96	201.04	207.71	211.49	206.69	205.89	204	202.99	202.85	207.84	207.6	206.18	206.4	203.43	208.34	204.16	207.63	210.84	201.56	206.84	208.04	201.29	201.31	203.79	203.83	206.13	208.59	202.39	202.66	206.73	202.5	205.78	207.51	203.99	205.76	206.44	207.9	206.05	204.73
198.32	199.39	205.49	202.48	204.61	204.55	202.47	202.19	198.87	202.32	203.09	202.25	205.74	197.75	208.16	200.72	205.44	204.62	203.56	201.06	202.94	201.69	197.67	198.2	204.65	201.13	204	202	200.18	202.27	200.81	204.6	197.53	202.34	201.7	198.89	201.44	201.15	199.72	198.41	207.69	206.31	199.11	203.29	203.45	198.83	200.31	195.43	201.97	205.47
203.68	199.64	201.38	204.15	205.32	200.23	204.51	201.81	206.49	201.31	203.6	203.29	203.71	204.39	201.89	203.97	200.95	198.51	205.66	205.08	206.46	200.62	198.65	209.92	201.52	207.69	199.07	201.52	207.21	202.12	204.41	203.9	204.73	202.95	203.79	199.27	204.96	203.02	202.88	203.03	204.85	205.82	203.77	206.47	202.72	209.58	203.95	203.03	207.29	201.15
216.79	216.63	221.7	217	219.21	218.03	217.43	216.98	226.37	216.91	215.66	220.04	220.25	220.9	220.67	215.52	216.81	218.23	218.6	219.66	221.83	216.56	214.65	219.04	217.98	215.09	221.83	217.51	217.91	218.29	217.08	218.14	216.7	214.33	219.9	216.27	218.88	219.85	215.42	219.06	218.26	218.2	217.58	216.45	215.15	214.16	218.2	213.18	217.73	221.42
200.98	202.44	201.85	200.17	199.8	202.8	205.1	200.35	204.74	207.1	201.8	201.87	200.78	201.25	199.74	203.29	204.49	207.04	201.93	202.02	202.65	201.88	205.52	207.07	203.33	204.57	196.9	201.84	203.1	203.18	206.16	204.74	204.2	205.05	202.77	202.01	198.24	200.92	204.62	202.32	204.33	206.51	197.91	207.11	202.72	200.31	203.55	198.97	201.18	195.03
198.53	203.51	202.25	207.13	197.98	199.86	200.1	202.57	206.84	200.25	200.8	203.73	201.7	202.22	199.7	199.76	204.29	203.55	200.08	201.21	206.56	205	202.81	199.63	200.32	206.07	201.8	204.48	206.02	200.25	200.59	201.1	202.93	204.35	199.9	207.49	199.47	201.12	198.73	200.06	201.99	198.52	201.37	197.92	200.79	203.79	206.33	207.55	197.08	204.26
206.11	206.99	205.63	203.41	199.12	203.83	202.18	205.95	203.96	204.14	206.89	201	206.57	204.28	201.63	205.93	205.02	203.3	200.86	202.05	206.7	205.47	204.03	207.15	199.6	198.6	203	205.77	203.02	201.58	203.03	204.63	202.76	205.09	201.48	205.27	200.31	206.32	200.54	205.18	204.11	197.43	201.26	199.44	200.99	207.42	200.36	199.58	205.55	200.97
204.97	199.1	207.95	208.08	201.97	208.45	203.5	203.58	204.26	204.47	200.79	206.45	205.75	204.35	205.32	201.03	205.34	202.17	207.4	205.61	202.71	204.5	204.18	199.78	203.04	203.22	201.36	204.72	202.59	202.48	201.5	203.59	201.26	204.2	198.08	201.68	204.28	205.93	201.66	205.67	201.87	204.08	208.14	202.74	201.22	206.87	200.84	200.7	206.37	203.92
208.62	206.33	207.91	202.6	209.8	203.17	207.37	210.78	202.41	205.16	206.66	207.21	208.01	208.53	208.88	212	209.79	210.76	205.33	208.59	212.09	207.36	213.42	210.42	209.22	210.7	211.16	210.9	205.18	207.82	202.77	205.65	210.98	206.99	206.83	205.43	212.74	208.02	211.21	210.25	211.37	212.28	207.45	208.05	207.49	207.33	208.4	207.47	208.7	208.44
200.22	198.29	197.74	199.44	199.44	198.3	201.87	203.62	201.85	206.78	202.06	204.14	198.55	207.83	205.51	203.95	202.18	206.83	205.54	202.69	204.12	202	207.15	199.23	198.53	203.91	198.84	202.83	202.05	203.87	201.12	198.56	202.75	204.5	198.14	204.76	205.32	205.33	200.69	197.64	204.56	202.24	207.47	206.91	205.13	199.16	200.87	204.34	200.25	196.29
200.62	204.27	205.97	200.71	206.36	203.95	200.68	206.18	211.32	200.62	204.74	206.85	209.03	201.25	200.76	202.95	196.28	202.93	207.6	205.35	202.88	201.84	204.19	205.04	206.53	200.56	198.16	197.89	206.24	201.41	207.1	202.28	207.08	206.31	202.68	205.17	202.07	201.61	203.64	206.05	205.88	212.25	201.87	202.06	203.1	203.65	200.89	209.31	197.2	206.34
201.1	196.25	198.91	196.72	199.8	198.98	202.54	200.65	201.4	197.3	196.69	201.59	203.24	199.76	200.54	201.94	197.84	201.89	196.31	198.65	204.66	198.1	199.51	202.04	202.71	202	200.54	197.93	203.14	207.96	198.98	199.22	200.98	202.24	205.36	202.51	203.84	195.65	200.15	196.93	196.22	196.45	204.26	198.29	195.36	195.04	203.15	196.37	197.48	192.55
216.94	217.72	219.11	216.94	215.68	221.72	218.49	211.9	221.55	220.02	221.65	216.25	218.18	221.19	218.88	216.49	212.16	213.4	219.33	215.52	221.54	217.34	216.98	215.09	217.85	220.89	217.74	215.19	216.52	219.42	218.88	216.95	220.46	213.9	214.59	215.29	218.27	217.35	219.13	218.66	218.11	219.36	218.48	217.95	220.53	215.26	220.23	214.21	220.48	220.46
201.78	203.94	203.31	199.89	202.75	206.49	206.88	206.07	203.59	203.73	204.63	202.22	202.42	206.62	202.34	202.19	207.85	206.13	199.85	204.3	199.53	205.15	203.72	202.68	205.47	205.46	203.85	202.23	203.91	208.37	204.34	204.47	208.46	206.49	207.74	203.93	200.65	201.5	205.66	200.53	199.95	204.5	203.06	202.53	205.16	198.29	201.53	200.58	206.19	205.59
199.25	200.87	202.06	203.29	197.67	202.05	196.56	197.69	201.63	196.82	199.04	195.62	201.32	196.25	198.74	197.34	197.04	198.86	198.84	204.57	200.3	202.37	198.68	197.87	207.06	193.04	198.42	198.35	205.1	200.63	197	199.8	200.32	205.42	199.94	200.7	200.11	191.76	201.94	203.43	202.26	203.58	198.03	199.93	199.08	198.99	197.37	198.94	196.16	204.2
202.66	202.58	203.79	201.9	207.54	208.09	205.48	200.77	203.34	207.65	206.13	203.29	201.63	206.18	208.16	201.52	207.65	199.23	204.34	200.39	199.02	204.52	205.27	204.03	206.54	205.75	206.81	206.73	203.29	208.7	205.07	203.98	207.68	202.77	204.83	203.94	201.2	206.61	203.72	212.68	206.41	203.72	207.24	204.84	203.82	204.88	206.06	202	204.4	202.86
216.52	218.46	214.81	219.71	216.89	221.83	217.67	219.99	217.4	219.49	219.8	218.13	216.63	218.75	220.62	216.66	218.43	212.39	210.47	219.75	216.35	218.51	214.62	220.44	217.06	220.47	217.27	217.3	217.53	212.65	216.7	217.84	214.92	217.36	208.33	216.83	213.88	219.37	219.03	220.58	222	219.05	216.3	218.66	218.36	217.55	220.12	218.02	217.17	217.08
203.39	206.45	207.68	215.09	211.45	215.15	212.76	213.54	208.35	215.05	211.14	213.19	215.19	208.38	211.38	211.88	211.2	211.27	214.29	209.63	214.71	213.74	210.8	210.81	212.53	207.17	209.47	214.64	212.37	210.62	210.37	207.85	212.08	208.17	216.11	212.95	208.83	215.66	211.39	212.24	207.07	212.48	210.9	213.16	209.2	212.92	212.06	217.17	213.6	211.85
203.43	198.95	199.92	203.39	206.06	204.17	201.39	201.11	204.13	208.13	206.89	202.19	201.74	205.07	204.66	205.44	212.68	200.36	201.13	202.03	204.92	206.18	204.15	205.02	206.99	201.65	202.49	206.6	204.91	202.78	202.64	202.18	204.79	208.76	200.53	200.16	200.29	198.04	204.02	204.13	197.57	201.45	201.88	203.95	199.96	199.15	204.94	204.46	201.67	204.94
200.98	196.88	201.69	201.91	197.59	197	193.82	199.71	201.21	195.67	199.57	196.53	199.28	198.71	198.52	196.19	200.39	200.3	197.22	201.18	198.72	200.14	201.05	196.11	201.52	203.14	201.3	199.59	197.85	199.39	200.91	200.82	200.18	199.67	198.67	200.17	198.96	197.05	198.45	202.45	201.36	203.81	202.71	200.73	197.93	204.05	197.84	197.27	200.45	198.64
199.01	196.15	194.35	196.8	195.65	199.52	199.71	202.08	197.65	196.57	198.2	201.36	203.16	201.85	196.85	190.89	201.45	199.09	202.05	200.37	196.74	196.6	196.07	200.66	195.85	198.27	199.67	201.87	195.39	197.01	198.21	194.76	202.2	198.42	196.49	202.3	191.46	199.75	197.09	197.43	197.98	199	197.51	201.01	197.97	199.11	199.05	196.27	201.56	201.03
200.26	206.36	204.1	206.55	203.42	203.28	208.31	205.99	206.8	203.7	206.57	205.91	204.52	205.2	203.12	207.73	205.03	211	203.92	205.06	202.83	204.81	204.46	200.22	207.14	204.7	199.29	202.75	208.78	207.05	204.19	207.12	205.73	202.64	199.04	206.89	200.15	204.1	207.13	202.48	199.72	204.18	204.71	207.01	209.39	202.57	203.34	205.29	203.38	207.12
208.37	205.95	209.15	209.38	204.75	204.36	209.93	204.7	209.01	206.68	211.12	207.41	208.26	206.44	203.39	210.54	205.29	206.09	214.37	212.74	206.85	208.09	204.68	205.98	205.99	206.45	203.93	207.44	207.88	210.96	203.85	207.39	203.85	203.56	206.79	210.27	202.07	208.06	204.2	203.73	205.86	207.67	203.88	204.32	205.47	207.17	207.73	205.48	209.39	210.51
211.01	212.55	208.44	215.36	214.66	210.39	209.81	214.01	211.05	210.73	215.16	208.76	208.98	215.44	208.52	215.19	212.37	205.99	214.9	211.29	215.62	211.06	214.58	211.14	212.38	214.68	209.38	210.8	214.08	215.17	208.83	210.81	212.21	215.42	210.23	209.2	214.08	213.69	213.87	211.26	214.12	210.98	214.1	215.38	213.48	212.44	210.4	213.91	211.81	214.02
218.21	214.83	214.84	217.24	218.36	218.52	219.98	219.77	217.06	216.45	216.51	219.92	216.89	217.95	220.05	221.44	215.59	215.72	219.5	218.06	214.07	217.34	219.06	219.13	219.04	220.82	220.67	219.9	219.73	218.73	215.59	216.75	218.78	214.51	216.03	215.18	218.82	213.91	216.09	216.89	214.98	217.69	215.47	214.75	217.48	211.45	213.55	215.2	218.82	215.13
218.16	215.97	219.76	217.36	218.66	217.45	217.07	218.2	217.57	214.19	218.76	213.76	219.21	220.34	215.15	220.87	220.95	218.27	214.95	219.6	220.04	216.86	215.41	217.37	217.96	220.33	216	218.74	214.24	218.93	214.82	215.02	214.55	217.32	224.69	218.09	218.43	218.84	219.81	218.18	212.96	215.38	220.72	215.77	218.17	219.37	223.1	215.02	219.46	224.69
220.65	218.07	218.19	213.81	216.93	214.56	214.83	215.58	221.73	214.25	219.11	216.96	218.7	217.55	214.02	217.55	216.82	213.99	218.67	212.1	216.59	210.65	221.56	216.08	215.99	215.39	218.7	219.7	217.25	219.42	216.82	219.39	217.53	215.69	221.94	219.76	220.08	219.66	218.79	216.04	215.83	220.2	216.51	218.46	219.68	217.09	217.6	214.67	217.32	218.85
201.11	202.33	202.99	202.18	201.37	202.91	204.88	202.41	204.69	200.7	203.41	201.77	206.41	201.89	202.7	203.49	203.85	205.62	203.28	199.66	204.09	199.65	203.8	202.52	206.97	204.66	202.42	201.46	207	203.83	205.64	199.05	201.7	203.7	201.99	203.37	207.49	198.87	204.14	199.29	205.03	206.04	205.39	194.83	201.65	204.93	201.84	206.31	206.97	204.37
204.14	203.13	203.93	203.76	204.85	204.23	204.62	207.16	202.74	198.6	206.92	204.97	204.54	203.68	203.31	199.01	199.51	200.67	200.24	201.48	203.46	205.49	199.44	202.66	204.63	195.74	201.05	199.58	198.8	199.49	201.38	205.71	200.26	197.36	201.92	200.13	205.88	201.34	198.24	201.98	200.46	202.72	199.44	207.59	199.14	202.23	206.18	205.74	207.19	204.93
201.45	204.52	204	202.39	201.82	201.32	200.14	199.09	199.76	202.14	204.48	204.75	203.53	201.14	198.85	200.69	202.4	199.81	199.62	202.26	202.22	203.39	202.25	201.44	203.52	198.9	199.87	200.54	199.48	201.05	198.6	204.43	203.56	197.55	203.04	198.72	201.19	201.07	200.05	202.42	199.4	202.9	204.43	197.53	196.74	201.31	205.16	197.93	201.28	204.03
211.48	208.84	202.3	203.91	207.93	209.09	210.69	208.41	207.48	208.19	202.95	208.12	202.83	205.43	210.62	207.01	204.76	209.13	206.71	213.24	204.67	208.52	211.4	209.72	204.07	209.26	208.31	209.88	206.62	205.35	205.88	204.97	208.04	206.82	204.17	210.21	205.94	206.84	208.76	206.97	205.8	203	205.04	205.78	208.19	205.88	203.76	207.66	207	208.36
210.4	207.29	209.05	212.77	210.63	209.23	201.63	204.43	207.96	205.52	207.04	209.2	209.84	209	203.01	208.48	207.8	206	211.39	206.32	207.69	202.51	209.2	213.87	203.25	210.46	209.95	209.08	208.73	209.08	207.27	204.39	208.71	204.92	207.35	213.46	207	213.42	207.79	207.8	209.18	209.28	211.21	205.7	205.93	207.38	214.17	204.64	208.92	208.07
207.3	210.99	210.7	209.11	203	211.85	211.34	207.41	210.21	209.32	208.03	206.27	205.28	207.96	207.82	205.6	205.94	208.07	209.16	204.47	209.85	205.95	209.57	206.92	205.27	210.34	206.6	207.99	208.69	207.93	206.69	211.09	209.13	215.48	203.95	209.33	204.2	208.93	211.28	208.48	209.67	210.84	207.64	205.38	209.06	206.65	214.15	212.73	210.27	206.09
202.48	203.22	208.32	200.73	202.3	202.68	199.78	203.32	205.52	206.24	201.28	205.05	204.24	202.67	202.38	204.7	203.55	206.92	209.74	207.58	203.63	201.25	204.88	201.46	201.49	203.57	205.03	204.17	206.39	207.87	206.89	203.8	203.36	205.72	202.7	203.7	211	201.78	205.52	209.18	203.08	204.27	201.84	201.01	204.33	208.97	203.88	204.32	201.77	201.95
201.93	204.04	204.21	207.71	207.63	201.39	201.83	202.53	206.11	206.41	204.92	201.91	205.08	204.26	201.61	198.18	202.75	205.79	203.16	201.29	202.51	206.01	207.66	209.27	203.67	203.9	201.34	203.62	204.68	198.37	204.14	205.45	203.68	207.9	206.15	206.59	202	205.43	202.7	203.6	204.63	203.19	205	205.66	205.3	205.96	200.64	205.95	203.07	207
213.81	217.79	218.46	215.28	216.05	223.49	219.39	220.14	214.94	216.93	216.99	217.23	212.19	220.46	212.77	220.62	215.87	217.33	220.73	219.24	219.82	215.71	216.28	218.18	217.45	220.36	218.39	213.32	222.19	218.29	216.17	217.72	217.95	217.85	218.01	217.18	220.05	218.19	219.67	217.61	218.36	217.63	212	214.33	218.13	217.76	216.28	218.59	215.67	222.42
195.08	198.13	200.64	197.72	197.98	201.01	197.21	196.8	200.96	198.52	200.93	201.35	198.89	200.68	194.29	199.55	202.58	198.54	201.61	197.95	198.5	200.27	203.76	198.71	202.46	205.14	198.76	203.38	201.51	200.45	203.6	201.65	199.44	198.59	202.64	200.92	200.29	202.22	202.9	198.04	202.98	202.17	198.68	195.04	200.44	203.26	200.4	201.61	202.24	203.92
205.7	198.69	199.05	208.44	201.54	203.6	202.67	204.46	198.73	202.51	200.33	202.58	205.86	203.58	202.5	204.71	205.68	209.16	200.29	202.72	201.21	197.24	200.55	204.99	203.35	205.04	204.86	205.02	204.25	209.8	204.57	204.65	207.27	207.83	207.09	208.23	202.46	208	199.09	202.04	205.09	204.65	203.51	207.42	205.14	203.36	200.85	202.83	205.33	200.07
201.7	200.12	198.25	203.53	198.93	201.98	200.88	200.34	200.2	202.77	202.7	202.85	198.02	201.21	204.87	203.45	199.5	200.06	200.81	202.48	200.05	201.43	199.35	200.98	205.74	199.85	206.16	201.13	209.24	203.75	207.11	203.76	201.02	205.77	201.43	202.3	205.61	202.78	203.45	200.07	202.04	198.96	202.25	201.84	201.7	202.39	198.78	201.17	203.04	196.43
214.03	210.91	210.6	211.35	207.84	212.97	215.36	212.74	213.2	210.39	209.33	208.04	210.7	212.93	211.7	208.95	207.88	213.68	215.95	210.63	208.45	212.07	212.77	213.49	213.52	212.57	215.23	210.08	212.01	207.74	218.05	213.33	211.87	211.21	208.51	212.88	212.23	208.84	214.49	213.65	212.09	212.56	212.96	215.2	212.24	216.8	212.73	214.14	214.78	211.84
217.76	213.23	211.63	211.72	211.69	213.49	215.72	218.52	210.2	213.52	216.91	214.8	212.84	211.48	214.21	214.5	214.06	209.94	214.32	210.92	218.38	212.74	210.96	211.74	213.58	209.79	219.61	210.75	214.44	211.59	212.14	213.53	211.47	216	212.49	212.01	216.33	212.11	212.36	211.49	213.57	214.38	210.84	215.06	212.56	214.34	210.47	210.5	211.03	212.59
204.89	207.67	207.22	208.89	214.84	203.59	205.97	206.25	205.72	208.92	205.55	211.49	205.05	208.16	202.03	208.46	209.28	204.88	207.95	211.07	208.04	204.46	210.23	208.26	208.34	208.27	205.59	206.86	206.43	205.92	206.68	210.33	206.67	207.22	204.15	204.98	212.32	205.26	205.06	205.58	209.07	202.75	202.92	206.02	210.02	204.62	208.01	206.39	207.36	206.42
218.79	218.69	213.47	217.24	218.71	222.3	215.06	217.06	218.34	216.39	219.08	215.24	221.05	218.18	220.67	218.12	215.72	215.72	219.07	217.97	219.94	222.04	211.5	221.2	217.52	218.42	223.26	220.01	219.22	218.92	218.69	215.71	215.19	219.85	217.55	225.85	219.45	214.54	213.96	217.87	220.19	217.01	215.87	215.8	217.13	220.51	217.74	220.64	217.85	218.87
207.12	207.45	206.84	205.58	210.05	205.67	208.68	204.84	209.31	207.98	205.36	203.65	208.16	208.05	204.66	206.87	207.92	214.83	207.75	213.5	209.15	210.57	208.89	208.54	206.38	211.24	208.15	211.79	203.33	209.03	205.96	205.74	213.55	207.06	212.79	202.38	213.35	208.97	205.37	207.46	208.71	209.24	208.71	210.07	206.45	210.6	205.96	209.45	208.77	213.13
205.32	198.38	202.59	200.51	204.7	199.73	200.14	204.76	203.18	203.23	198.34	205.25	195.83	198.58	199.63	200.43	200.86	201.58	202	200.88	200.18	201.73	197.26	201.23	201.34	202.69	199.62	203.81	205.41	201.85	200.75	207.18	202.47	201.88	202.09	204.15	203.4	204.9	206.38	203.73	201.85	203.61	203.01	200.34	202.62	204.97	205.7	197.11	202.85	205.38
199.06	206.2	199.15	198.58	197.04	199.15	199.23	203.65	198.87	197.86	201.41	199.13	197.56	203.56	201.02	200.96	200.95	197.71	198.26	201.05	203.85	201.14	203.24	199.83	200.72	196.04	199.37	203.18	202.36	200.87	202.95	199.09	199.15	203.8	200.85	198.12	199.52	202.75	202.5	200.2	198.63	203.79	199.07	198.59	196.96	200.57	202.29	200.46	199.6	199.93
202.68	200.3	198.33	200.37	199.4	199.93	203.42	199.54	203.28	204.77	205.85	197.2	204.41	196.44	197.94	201.88	203.51	197.16	201.77	196.15	202.73	200.26	199.87	193.6	195.81	198.96	197.22	199.95	200.29	199.6	201.73	203.93	198.17	205.09	199.33	202.06	198.02	197.38	202.29	201.01	200.79	196.24	199.05	199.46	205.55	199.17	202.78	200.54	200.9	199.55
206.53	209.13	209.23	208.18	206.37	210.72	212.43	214.93	212.11	207.75	211.38	209.28	207.65	210.97	209.99	212.39	205.71	209.64	207.8	209.57	210.97	210.63	210.1	207.81	209.18	212.38	211.78	208.25	210.52	209.53	209.45	211.11	207.19	208.06	212.53	205.39	203.7	207.52	211.36	207.38	206.36	206.45	211.44	206.65	209.79	209.67	207.7	211.74	206.34	204.11
205.62	206.14	204.12	205.24	207.08	209.31	203.76	209.33	210.75	206.14	208.76	204.61	211.42	208.29	210.62	212.63	204.36	206.81	207.15	208.58	203.85	204.35	203.18	205.15	206.34	206.09	206.15	206.82	205.97	212.5	205.31	208.22	206.3	202.95	204.75	208.03	208.34	204.36	208.23	206.68	205.49	207.22	209.28	206.15	204.56	204.83	204.92	208.97	203.64	206.31
210.19	212.71	208.87	208.59	213.87	210.41	211.99	210.6	209.79	205.65	212.74	210.39	209.85	210.54	212.08	211.94	208.3	207.68	214.66	211.8	207.47	208.46	209.12	206.71	209.93	213.11	209.32	213.75	211.79	210.83	209.95	205.85	209.19	208.08	208.39	207.42	205.54	211.16	209.1	205.01	204.89	213.83	208.69	208.8	207.21	209.03	208.38	208.75	209.47	209.47
212.97	218.22	218.72	212.94	216.8	213.26	215.72	214.65	218.61	215.96	218.88	220.29	217.92	217.48	218.94	214.8	218.31	214.59	217.64	213.76	216.97	217.8	221.65	215.74	216.92	219.35	217.01	216.25	219.8	211.82	217.07	221.36	217.72	216.98	219.52	222.03	218.76	215.15	219.47	211.44	215.87	215.07	217.89	215.74	213.27	217.25	216.21	221.46	219.48	214.44
194.47	201.44	199.16	195.19	199	193.94	193.65	198.01	193.31	194.96	195.22	197.93	198.39	194.85	194.75	196.16	199.4	198.43	193.39	199.5	194.53	194.84	192.03	198.35	192.98	201.7	194	194.82	195.19	198.18	200.83	197.66	196.1	197.34	200.06	193.58	196.47	195.67	189.68	193.62	195.3	194.86	195.08	192.28	191.74	195.14	195.86	194.05	193.21	192.03
209.6	203.74	207.48	204.89	203.4	200.56	205.96	206.93	201.47	207.1	205.02	206.75	208.25	207.37	208.24	209.65	204.2	207.76	211.64	208.66	201.74	209.59	206.98	204.2	209.77	213.49	209.41	203.49	210.15	205.83	205.59	208.74	205.28	206.3	203.36	206.47	206.35	208.57	212.67	204.65	207.78	207.76	209.89	207.69	206.56	204.71	206.98	207.86	207.4	209.16
211.31	213.13	213.67	211.57	207.59	214.59	211.97	211.24	213.18	217.98	214	209.88	211.36	210.84	208.15	209.84	217.63	208.46	213.11	207.84	211.06	212.38	213.09	213.43	213.02	210.34	213.37	210.2	214.25	213.08	212.29	210.17	210.83	212.46	208.4	211.92	210.99	209.78	211.65	211.64	212.86	213.26	215.04	215.81	214.05	212.39	210.17	210.5	210.38	213.19
205.27	204.3	205.67	199.93	207.13	199.35	202.44	199.71	202.35	206.4	197.93	204.81	203.85	203.44	198.22	201.42	204.06	203.36	204.12	202.41	207.12	201.47	201.79	206.12	205.61	200.96	201.72	202.86	205.13	207.66	198.38	200.25	206.46	207.83	204.43	203.81	202.05	200.86	200.86	205.19	207.74	206.31	201.7	201.86	202.95	203.25	207.42	204.21	208.11	202.93
205.19	211.31	205.43	210.66	208.88	210.25	209.78	207.55	209.8	207.93	208.3	208.51	211.17	212.33	210.63	207.86	211.54	209.92	210.65	210.96	205.64	209.76	209.49	209.7	206.55	206.07	209.29	209.33	210.91	206.1	208.5	209.89	210.94	205.63	210.08	207.78	208.7	207.11	213.97	208.2	208.36	207.73	203.31	212.06	206.9	210.19	206.45	210.84	209.42	203.58
210.76	207.76	205.54	204.14	209.61	207.29	207.18	207.93	207.52	208.67	204.09	204.78	210.35	214.19	207.3	209.58	211.24	208.06	206.23	210.67	207.28	208.03	207.7	205.3	204.79	209.85	209.89	204.79	207.18	207.23	207.65	209.91	205.08	207.36	207.97	210.73	210.3	208.75	206.46	206.58	205.55	212.82	203.38	210.69	206.53	208.22	212.08	210.49	204.43	205.65
202.11	202.2	202.29	199.97	198.7	204.28	204.76	201.28	203.14	201.23	204.48	200.39	203.03	204.83	196.89	201.06	202.53	203.59	204.76	199.86	199.29	206.4	200.87	199.51	201.12	198.81	202.63	205.14	199.27	203.59	198.74	207.12	206.26	199.67	200.54	203.88	202.99	202.4	204.71	205.06	201.34	200.48	201.1	202.54	199.99	200.5	202.81	199.76	198.43	206.8
210.03	208.77	205.78	205.34	206.99	211.14	207.95	209.64	207.76	211.47	206.53	208.34	209.17	206.26	207.95	212.01	206.67	212.62	210.49	211.15	208.54	212.13	203.21	205.81	208.49	204.51	207.03	206.26	207.63	208.82	205.66	207.91	209.85	202.49	208.2	208.75	209.53	204.1	208.09	206.39	206.02	209	201.64	210.42	204.33	207.38	208.02	206.85	209.21	210.66
205.04	205.52	205.79	206.42	208.93	205.95	209.99	210	209.2	205.07	209.77	205.59	206.88	209.18	211.54	209.46	211.17	208.44	208.01	209.84	208.35	203.75	212.05	208.57	209.55	201.8	207	210.79	210.3	211.76	209.59	208.27	209.85	206.97	207.43	208.51	207.86	203.17	206.51	205.83	206.21	206.7	214.39	208.13	209.07	205	206.57	204.77	210.97	208.82
204.46	209.6	204.9	200.29	204.84	203.17	205.93	204.41	207.15	204.22	201.51	205.99	206.73	202.83	204.41	198.67	200.73	205.31	203.87	203.99	204.14	207.02	205.73	204.33	204.19	202.98	201.84	198.36	206.78	203.28	203.41	200.02	204.69	203.35	205.81	207.06	198.98	197.9	203.24	202.42	197.22	202.57	204.02	206.64	201.62	208.27	206.67	200.06	204.38	205.56
205.26	203.4	202.05	203.01	202.76	200.9	201.31	207.3	204.93	199.95	202.61	208.51	202.88	202.96	204.68	202.86	202.69	200.22	205.59	201.39	203.72	200.76	206.25	209.05	199.97	207.75	200.01	204.72	206.09	199.22	202.76	200.05	203.92	200.99	198.09	204.19	203.75	204.97	197.21	203.29	199.67	205.51	204.28	203.37	204.13	205.38	205.38	202.27	203.92	202.91
201.83	208.02	201.92	207.98	200.95	208.22	207.21	205.02	200.01	203.21	203.31	206.86	207.57	207.5	201.29	202.41	205.95	206.05	203.65	200.52	212.91	202.1	203.38	205.36	204.49	204.09	206.75	202.63	205.43	208.49	198.86	207.77	204.82	206.76	204.04	206.55	203.88	202.55	206.74	198.51	203.32	203.37	202.24	203.99	207.41	205.68	202.28	204.81	199.9	203.67
208.67	216.1	208.11	212.34	213.04	210.68	209.15	209.62	212.86	210.82	210.84	212.53	215.5	209.63	217.17	211.44	216.62	211.85	210.85	212.07	210.83	208.64	211.38	211.9	212.79	209.49	208.77	212.64	208.72	209.15	215.06	216.48	211.09	212.45	211.96	214.08	209.44	209.4	213.22	214.11	208.93	210.12	215.25	210.94	214.63	214.19	211.56	213.72	210.91	213.92
215.94	213.87	213.7	218.22	221.54	216.33	220.5	220.26	220.63	219.39	215.75	215.62	218.04	216.33	220.27	215.34	217.67	214.18	216.78	213.14	219.47	221.71	219.39	220.5	219.31	219	223.63	214.78	217.28	220.02	217.1	222.94	219.41	216.21	218.32	215.46	216.2	217.16	220.07	221.01	220.47	213.05	214.73	217.48	216.85	208.78	215.06	219.83	214.61	218.8
198.07	196.91	197.6	201.06	201.04	200.71	197.08	203.77	200.66	203.72	195.02	199.38	201.59	200.42	200.48	196.4	194.76	200.92	201.78	194.54	203.64	199.11	198.33	199.38	202.19	199.89	201.26	200.72	203.79	198.71	198.95	199.51	196.04	194.72	198.15	202.85	193.64	198.32	198.68	198.38	198.6	196.54	201.95	200.63	196.22	196.67	201.74	198.8	198.07	199.04
213.56	206.79	203.19	204.84	212.22	211.14	208.61	204.94	210.44	205.26	209.72	206.44	205.48	206.1	206.2	211.99	207.97	206.03	211.14	203.53	209.4	206.71	204.44	207.53	210.16	209.86	207.75	207.57	210.19	207.72	209.3	203.49	211.46	203.36	210.13	204.95	208.76	208.5	212.72	210.17	211.09	207.88	212.27	206.29	206.58	206.56	210.73	209.81	206.29	210.12
201.27	199.95	200.36	201.23	197.84	201.84	197.82	201.57	199.07	199.09	202	199.48	198.07	199.88	201.75	197.81	198.83	197.59	203.13	201.95	201.49	201.85	201.38	202.96	196.47	200.83	200.14	201.72	199.01	203.19	196.83	201.03	200.05	198.17	203.2	197.42	199.89	197.07	194.58	198.57	197.82	198.3	200.4	203.21	198.41	199.73	201.3	196.73	204.59	199.87
207.28	207.6	202.61	207.31	209.71	207.99	201.83	212.25	207.2	207.99	209.14	209.4	207.32	205.29	207.47	205.1	204.55	208.58	206.37	211.12	206.15	210.96	207.7	209.53	204.29	207.59	208.84	209.45	210.03	203.78	209.74	204.99	207.35	211.81	208.72	210.07	206.87	207.24	207.92	206.38	203.89	210.89	205.1	208.5	205.88	205.59	208.54	206.8	208.87	210.83
216.74	218.77	218.97	217.73	219.97	221.9	220.24	213.68	217.49	216.03	216.2	217.66	218.65	216.92	212.3	222.05	214.34	214.11	218.73	214.5	211.89	216.02	218.59	217.91	216.47	215.85	217.33	216.53	219.14	216.98	217.78	217.85	215.7	219.36	219.81	216.99	217.38	213.94	213.42	215.15	217.49	215.07	212.91	216.43	214.8	218.63	219.71	213.52	220.46	216
208.19	206.31	204.53	207.15	204.43	199.86	207.51	201.64	204.78	205.76	203.88	201.49	203.99	196.65	206.89	204.02	201.89	198.4	203.42	207.74	204.3	205.31	199.08	205.08	203.13	200.17	202	200.95	200.49	202.97	206.63	201.86	209.31	206.37	199.95	204.84	207.2	200.89	207.16	204.27	203.59	203.49	203	202.53	205.5	202.81	200.92	200.17	205.14	201.47
214.58	209.75	212.43	209.18	211.76	215.31	213.27	214.84	212.47	210.52	208.13	212.08	213.64	216.92	217.15	210.91	213.07	215.91	215.28	212.05	214.46	216.12	219.4	215.82	216.41	210.31	207.45	213.78	213.58	215.83	212.12	213.64	207.46	211.34	207.9	212.26	211.43	211.11	213.39	212.16	211.81	212.28	218.17	212.59	213.77	213.52	218.34	213.49	210.45	213.85
206.13	206.03	206.62	207.99	210.19	216.69	210.25	213.17	208.52	208.64	206.09	211.75	211.01	208.33	207.37	208.31	209.2	207.34	212.97	207.89	207.46	211.17	208.26	211.21	211.71	207.76	206.85	211.68	208.52	204.27	210.96	208.63	211.84	206.02	207.6	208.04	213.89	205.54	207.77	208.13	211.5	211.96	207.16	206.02	205.99	207.52	211.97	208.84	205.36	211.4
210.68	215.12	217.29	211.65	213.32	211.01	215.01	217.72	207.59	207.3	206.27	210.4	211.26	212.79	210.4	212.02	213.88	209.83	216.98	211.68	214.78	212.16	216.02	209.63	212.69	214.01	214.99	208.7	215.23	208.83	214.02	213.19	206.53	213.3	209	209.53	208.21	213.5	210.57	209.38	211.36	212.3	210.11	211.31	210.36	211.9	213.67	211.41	206.43	212.32
198.35	197.78	200.28	202.56	197.95	200.17	202.37	198.07	201.02	200.16	198.3	198.03	196.71	202.6	197.56	197.37	200.21	195.67	197.96	196.62	195.81	195.2	200.96	198.93	194.52	198.59	200.28	196.07	201.64	204.44	203.65	200.51	199.81	200.29	199.85	196.92	197.24	202.18	196.82	196.43	198.27	197.2	200.99	200.33	197.02	195.89	198.77	201.38	199.06	193.51
207.62	205.91	204.78	205.59	212.3	210.05	205.41	205.67	203.64	205.59	208.56	208.15	204.11	202.48	203.46	204.93	203.22	204.61	201.44	208.96	206.71	205.9	203	202.11	207.27	205.67	210.34	209.61	205.24	204.93	202.53	203.22	207.78	205.15	207.12	204.59	207.51	205.47	206.69	208.31	207.9	208.25	205.62	207.04	202.11	210.79	201.64	200.22	207.2	204.63
209.93	206.21	205.41	207.96	207.38	206.11	211.09	204.89	207.86	208.9	211.67	204.88	203.72	205.51	205.76	207.26	204.99	205.43	207.55	211.31	206.35	208.33	209.05	206.68	209.3	205.89	214.6	206.86	206.49	209.74	206.03	204.09	210.38	210.88	208.33	205.62	206.31	209.93	208.82	206.6	209.31	208.09	205.82	203.19	209.4	203.66	211.23	210.39	203.74	210.07
204.06	207.46	207.49	206.5	209.73	207.99	213.16	208.08	206.16	208.49	207.15	213.08	206.36	210.6	208.72	206.47	209.93	214.93	209.11	207.37	208.83	206	203.56	208.03	202.83	206.18	206.9	209.01	206.64	209.81	205.36	209.72	212.58	211.71	208.86	209.47	203.75	208.25	204.77	204.77	209.26	208.22	204.64	207.85	208.1	209.23	204.53	208.94	207.21	207.17
206.81	209.89	207.16	203.53	204.21	209.39	208.02	205.38	207.35	208.99	207.03	206.44	205.3	207.17	212.05	207.06	209.17	208.43	213.06	209.48	213.73	210.43	207.23	207.67	210.25	204.76	210.95	207.92	207.49	205.02	209.96	207.21	210.69	211.55	207.43	206.62	204.72	204.4	201.04	209.2	206.63	206.69	203.64	204.13	204.81	202.82	205.03	202.15	207.05	207.86
204.26	212.83	204.72	208.37	204.23	210.73	211.32	206.18	207.77	209.46	205.86	204.59	208.5	204.09	205.74	205.12	203.31	207.28	204.52	207.5	208.22	208.07	210.64	209.04	207.29	207.92	206.51	205.18	210.02	207.58	209.27	207.79	204.92	206.32	208.92	210.63	208.34	209.57	207.67	207.22	209.29	210.04	208.76	208.83	210.64	205.39	207.2	201.9	207.91	207.31
204.76	207.09	205.61	205.95	206.67	209.38	206.42	207.41	209.13	204.5	203.16	206.44	210.18	212.18	209.32	207.12	211.83	205.83	204.18	211.15	212.03	204.98	209.45	207.42	209.24	214.29	209.8	208.65	205.81	213.49	203.59	205.24	206.04	210.8	207.61	202.91	208.23	207.27	208.5	208.4	209.2	208.97	211.31	203.08	204.76	210.58	206.33	207.88	208.47	207.89
215.62	216.59	213.6	221.79	216.02	215.09	214.04	213.37	211.22	216.42	214.02	216.7	222.46	219.14	216.92	214.5	216.93	216.15	216.64	220.13	218.08	215.86	216.74	218.33	212.91	218.34	215.22	216.45	214.85	218.02	214.91	218.32	219.52	214.53	220.3	219.64	214	220.01	218.9	217.4	214.45	216.09	214.58	214.26	220.11	219.72	222.42	218.79	222.48	214.42
218.79	215.21	217.91	220.02	218.55	211.49	217.97	217.38	221.23	215.24	217.17	215.01	217.2	222.13	214.71	217.78	216.33	217.02	218.63	218.82	217.44	218.03	218.02	214.16	216.06	215.42	220.69	220	218.84	220.36	218.45	218.75	216.56	213.61	215.37	219.33	218.19	212.86	214.29	216.69	219.19	216.3	214.9	211.83	213.43	215.71	220.96	217.88	215.68	214.9
210.76	212.13	213.79	217.81	210.17	210.2	208.95	207.31	213.99	212.64	213.9	213.07	212.58	210.36	212.11	210.4	211.06	212.62	209.86	214.47	209.66	210.93	211.92	211.68	209.33	209.47	209.12	212.36	215.97	214.75	207.54	208.68	214.82	213.05	210.82	208	209.03	212.16	211.99	205.96	211.08	209.44	208.25	213.28	210.79	211.28	211	212.37	212.73	211.72
202.2	200.33	201.88	195.92	200.56	196.84	203.09	204.16	202.22	198.44	204.48	199.61	201.57	200.85	197.66	197.73	201.31	198.43	204.31	201.83	198.27	201.89	204.97	202.36	198.75	196.48	198.65	200.17	200.93	202.59	197.26	201.48	202.87	201.03	199.18	199	204.29	200.67	199.13	204.42	198.31	199.31	200.12	199.37	198.69	200.12	202.9	203.13	201.94	197.37
195.87	195.49	196.91	200.92	202.52	201.43	203.1	204.31	205.22	198.19	205.11	202.08	200.07	199.85	198.11	201.8	199.84	202.53	202.7	199.17	203.4	201.6	197.48	202.88	201.22	207.07	203.19	198.57	198.7	199.96	202.42	198.97	197.76	203.5	203.38	197.55	201.59	200.12	195.06	206.74	198.91	204.85	198.47	201.62	199.16	199.19	200.47	198.82	197.26	203.58
215.45	214.99	211.71	211.15	215.46	213.37	216.48	212.61	213.75	213.83	214.08	215.31	210.66	214.87	214.24	214.35	212.55	213.84	217.36	214.79	212.33	213.71	209.69	212.43	210.67	212.98	215.57	210.82	215.4	212.86	218.03	214.01	213.34	214.84	211.09	217.31	216.98	216.72	216.52	213.39	217.62	215.6	215.31	217.39	211.31	212.42	214.8	213.54	213.2	217.09
214.83	216.18	216.2	220.57	215.91	221.96	214.11	217.63	215.4	214.68	214.83	210.57	216.39	221.4	220.05	218.42	211.44	217.55	214.9	217.91	221.77	212.75	219.1	216.57	217.82	214.4	215.47	219.54	217.56	222.12	218.68	213.61	216.56	221.78	213.5	221.92	216.23	220.35	212.86	215.48	217.09	219.57	218.6	217.69	221.71	219.11	216.23	216.9	220.5	219.38
206.24	208.24	208.13	208.34	212.59	210.27	209.53	209.43	205.22	208.14	208.57	205.63	206.13	213.29	210.1	208.16	210.64	209.28	207.02	204.71	206.3	203.95	209.19	213.02	208.49	210.31	209.14	211.89	208.75	206.04	210.57	206.23	207.49	203.08	205.56	210.15	214.27	208.89	207.34	212.14	216.54	209.08	207.06	203.25	205.16	210.78	208.84	209.4	211.39	208.36
198.2	198.43	199.16	209.27	202.01	194.75	202.97	202.35	198.74	204.05	203.32	201.32	206.44	201.13	199.57	202.26	200.8	201.78	199.98	203.14	202.46	198.05	198.21	203.41	204.55	201.6	204.84	201.18	201.82	198.86	203.43	206.37	196.72	200.21	196.36	198.35	200.9	197.37	204.65	204.02	201.29	198.99	200.24	201.9	203.13	199.38	200.76	198.04	198.23	203.22
202.97	206.63	205.73	202.63	204.71	208.45	204.37	205.21	207.34	203.54	205.65	208.69	201.77	209.18	202.1	204.73	205.45	203.24	208.09	206.27	206.88	204.16	208.49	205.94	206.19	203.93	202.76	206.5	207.15	203.16	208.73	204.22	205.1	205.8	207.43	209.65	208.31	205.22	202.51	206.26	207.39	202.58	208.63	203.42	205.91	202.54	201.11	207.86	206.53	206.25
215.82	218.68	217.58	216.68	215.74	218.93	221.83	216.18	218.56	222.96	215.63	215.16	215.25	222.71	216.23	214.88	219.16	215.88	215.17	219.46	216.93	217.34	217.99	218.61	219.56	221.66	216.61	217.49	214.7	216.6	219.64	218.83	217.06	218.43	214.66	215.41	216.02	220.91	216.43	218.9	218.45	216.93	217.01	218.72	216.52	220.21	217.52	211.46	221.86	218.61
201.76	202.71	199.22	199.43	199.56	200.11	199.12	198.22	199.84	203.06	198.98	200.4	195.63	197.89	194.08	199.03	199.11	200.3	199.1	202.29	204.77	192.98	199.69	202.16	198.02	199.91	202	198.97	199.47	198.77	197.46	202.97	196.88	203.47	200.32	203.65	199.93	198.24	195.87	199.03	196.28	196.96	205.15	195.05	198.93	199.99	200.79	196.52	197.48	200.28
215.17	213.45	210.06	209.01	210.6	215.48	213.31	214.56	216.09	210.69	214.1	213.3	212.79	213.64	206.27	209.18	211.94	213.04	211.22	206.8	216.68	215.65	213.38	210.57	211.89	211.4	210.02	210.93	214.12	212.58	215.91	213.69	209.55	216.65	211.75	210.75	209.81	212.69	212.21	212.87	211.12	213.16	208.08	212.2	213.14	212.26	211.46	214.84	212.67	207.72
208.41	203.87	211.92	210.82	209.83	211.86	207.52	208.56	210.54	211.1	207.06	211.09	204.03	209.54	208.67	215.55	212.38	208.47	211.38	205.51	205.77	209.31	208.45	213.3	211.57	208.97	205.68	209.2	210.06	204.62	206.13	215.09	207.84	208.05	208.25	212.04	205.52	209.63	212.31	208.44	210.18	211.85	209.45	212.03	209.96	208.26	211.74	207.68	207.7	207.52
203.83	204.7	199.81	204.28	204.2	200.65	202.78	199.52	205.51	204.22	202.58	200.8	204.41	200.81	202.19	199.67	203.25	203.53	203.31	202.12	206.4	207.04	204.2	208.55	204.32	205.4	203.34	206.01	204.35	201.62	200.03	198.69	198.64	197.12	202.37	207.5	205.09	202	202.61	201.99	201.96	207.16	203.68	200.31	207.64	204.65	202.59	205.1	200.5	202.38
211.26	208.02	208.71	211.12	210.78	208.46	211.82	210.73	208.63	209.6	208.77	202.14	203.92	207.72	207.7	207.95	209.36	204.82	204.5	204.31	206.68	204.59	208.21	208.54	206.69	210.29	209.17	206.59	207.6	209.93	203.51	211.39	211.85	213.23	207.24	207.96	205.73	205.66	206.97	207.73	207.09	206.31	203.22	203.42	204.07	208.43	207.91	206.33	208.79	202.86
204	207.07	201.55	201.36	203.63	203.04	198.74	202.63	204.19	201.61	198.27	205.22	204.69	201.58	204	204.72	205.44	200.22	200.76	204.73	205.58	202.45	202.01	204.73	199.65	201.77	202.42	207.51	203.39	201.92	203.22	207.33	205.12	203.99	207.97	204.55	202.36	203.67	207.77	205.84	208.76	202.33	201.28	201.59	204.58	201.39	199.81	203.92	205.49	201.21
207.31	207.22	210.79	207.19	206.24	208.85	206.42	206.45	204.79	206.43	206.33	205.73	207.9	208.64	210.63	202.11	206.03	205.56	203.66	207.3	206.22	210.5	207.41	210.74	201.75	204.69	201.04	205.82	206.09	210.63	205.98	208.29	206.92	204.98	208.01	211.57	208.44	205.46	203.77	204.12	205.33	206.28	208.29	207.3	206.47	204.05	206.68	204.58	209.17	208.48
215.38	216.08	219.5	215.92	220.06	219.63	214.16	215.65	217.15	214.99	213.65	214.39	213.8	215.74	218.08	212.64	216.17	216.67	215.69	214.69	212.1	217.7	214.7	219.67	214.77	217.65	213.95	220.09	210.67	211.55	220.67	215.91	217.47	214.05	220.13	216.69	216.41	213.9	221.42	213.06	214.98	214.46	214.7	221.61	216.32	220.32	215.39	216.3	219.12	219.01
210.15	211.31	208.5	213.19	212.3	211.08	211.27	211.54	208.01	215.11	206.96	206.41	208.07	206.13	208.41	210.61	208.07	212.03	205.67	204.9	210.61	206.28	211.59	208.44	209.04	214.43	205.65	210.95	211.38	214.2	208.66	207.25	207.77	207.3	207.23	209.38	207.41	210.71	209.26	209.34	209.9	206.24	211.64	211.45	209.56	207.12	208.06	209.8	205.85	210.57
206.03	200.76	205.9	205.24	203.9	199.38	203.06	204.26	207.97	198.42	205.21	206.27	206.37	200.28	208.57	201.87	204.92	203.38	206.47	201.96	203.32	203.94	200.89	204.83	203.8	205.08	199.21	204.5	207.02	202.97	203.32	203.53	201.92	208.84	201.38	209.56	203.48	200.67	202.01	205.3	205.23	204.05	206.31	201.56	203.61	208.21	202.11	199.65	206.61	203.68
219.37	220.34	213.31	217.22	218.36	215.14	217.53	221.02	218.89	218.02	212.06	214.92	216.93	218.13	215.87	216.1	220.16	219.27	215.82	213.17	214.59	217.84	218.46	219.81	215.54	213.18	218.52	219.42	212.31	219.22	220	217.3	221.83	217.56	217.06	216.01	216.77	222.63	215.3	218.35	219.51	218.73	220.99	214.81	215.75	218.21	219.28	217.38	220.99	215.32
203.77	204.57	203.71	199.02	204.44	204.88	205.94	199.08	203.58	206.26	206.58	200.1	204.72	202.31	201.88	200.46	201.38	202.87	199.43	203.38	201.89	208.95	202.72	201.59	205.33	203.69	206.31	202.93	201.99	199.87	203.91	209.18	202.7	198.33	205.23	196.85	204.41	208.43	203.87	204.46	198.79	203.12	204.97	207.68	201.33	201.57	204.54	201.51	201.27	200.28
208.23	204.14	208.67	209.71	210.79	209.32	207.84	210.31	205.63	205.97	207.28	205.58	208.15	210.25	208.1	211.77	207.76	211.8	211.09	211.55	207.17	211.56	208.91	204.91	204.9	199.72	209.06	206.14	208.46	205.96	205.82	205.67	208.79	208.68	208.11	209.43	206.83	209.48	205.52	207.99	206.81	207.02	211.1	210.64	206.59	208.48	209.17	207.52	207.95	207.49
207.26	206.81	208.95	209.53	207.51	209.66	206.15	208.28	209.63	210.25	209.37	207.92	208.7	209.39	204.73	207.79	205.66	205.94	211.94	209.38	210.7	206.8	204.55	208.12	217.95	207.89	206.67	211.99	209.17	205.21	203.32	207.35	207.16	209.44	206.07	209.87	208.24	209.23	206.16	209.98	211.23	209.12	212.12	204.95	211.54	204.77	207.37	206.59	208.78	206.03
214.04	219.18	215.33	212.18	213.68	211.1	213.56	214.3	214.49	212.9	209.44	212.94	217.01	214.92	214.33	213.52	208.79	211.23	215.38	209.37	216.23	219.51	214.23	207.35	217.29	213.64	209.18	214	212.76	209.11	209.74	209.45	214.42	213.5	212.39	214.55	214.8	213.36	210.48	215.01	214.22	217.85	213.53	212.67	215.38	211.6	217.76	212.2	216.75	209.77
213.9	211.82	214.97	212.35	213.99	216.41	216.38	216.86	214.29	215.44	213.55	219.66	210.72	215.55	216.95	216.99	217.04	211.6	213.42	212.02	212.38	212.72	214.94	212.24	214.32	210.88	212.07	217.35	213.34	213.45	212	209.89	210.04	214.92	210.29	213.6	218.27	212.22	211.9	211.04	215.18	214.94	213.19	218.69	212.97	214.61	215.51	217.23	213.23	216.54
206.43	205.88	203.39	206.93	206.77	205.19	209.24	203.32	203.12	201.57	205.98	201.5	207.41	204.41	204.77	204.12	206.39	204.32	208.14	207.71	205.91	203.04	207.54	207.92	199.97	202.31	207.56	204.42	203.39	209.64	202.28	206.51	204.88	203.49	204.97	202.66	202.5	204.61	207.01	208.17	206.43	200.68	204.73	202.49	203.61	203.28	204.28	200.56	207.32	204.21
206.06	210.93	210.29	208.98	213.18	210.68	207.66	208.01	209.77	210.23	206.68	206.99	212.26	211.63	208.76	207.68	208.75	205.72	210.54	211.21	208.1	208.75	205.56	211.69	209.08	208.72	213.73	209.63	210.18	212.45	210.07	208.07	209	210.83	204.94	207.31	210.87	210.03	208.04	211.23	209.04	207.59	207.79	209.41	208.43	210.07	209.11	207.83	212.87	206.51
216.82	219.8	216.17	216.68	215.32	223.82	218.83	221.32	220.22	219.49	215.07	217.1	221.19	212.17	216.65	215.88	216.25	217.37	218.58	221.11	215.72	215.9	220.49	217.85	213.68	215.31	220.4	223.38	216.72	215.38	218.42	216.08	215.32	213.36	218.16	218.88	212.82	216.97	218.43	216.33	214.09	215.6	214.73	213.57	217.3	216.69	217.47	220.82	217.43	221.54
201.26	202.92	205.26	204.97	201.29	200.44	200.64	204.44	202.91	203.46	198.07	212.62	200.97	205.61	201.44	199.08	205.27	202.01	205.08	204.19	201.87	207.64	203.29	206.03	204.14	202.12	200.47	198.41	199.96	202.09	204.31	204.63	201.15	204.88	201.85	205.83	206.52	202.44	203.58	200.44	205.69	201.33	202.35	197.44	203.7	202.57	201.72	202.64	208.85	208.35
207.48	213.45	207.24	208.56	212.71	212.15	210.53	209.13	210.69	207.61	209.08	209.18	217.64	212.69	205.31	208.74	210.55	211.84	216.87	208.67	216.23	208.15	207.7	207.03	204.77	204.61	205.64	205.47	203.49	208.66	206.09	214.11	212.69	213.49	209.1	206.6	212.1	213.4	208.87	208.65	214.11	210.98	206.7	204.29	209.38	209.24	210.92	207.56	208.08	208.48
196.04	202.52	193.91	198.45	199.58	201.31	198.87	198.08	200.49	196.02	198.35	202.78	199.13	200.89	199.21	200.59	202.87	204.36	201.97	199.59	195.83	200.95	200.18	200.99	197.29	199.63	201.24	197.96	199.87	200.13	199.15	199.55	197.62	199.05	200.97	200.05	201.49	201.61	203.61	198.97	200.8	199.41	202.52	200.51	199.07	198.59	204.6	195.87	200.45	196.45
201.19	202.88	207.24	202.78	205.43	207.46	201.83	201.46	203.69	200.97	198.53	203.31	202.59	203.52	199.92	200.41	202.79	204.97	206.65	205.29	208.88	200.63	201.02	201.6	205.64	207.55	204.06	203.2	204.91	199.08	207.21	207.17	199.99	203.43	206.61	201.39	199.9	204.19	201.94	199.74	203.79	202.52	203.6	205.23	206.73	199.41	203.19	204.33	208.79	202.81
215.49	217.32	215.9	213.9	217.98	212.97	216.83	215.02	216.41	217.48	218.86	214.19	214.4	215.23	217.12	219.31	216.79	218.48	220.6	215.43	217.18	209.31	216.8	214.66	213.61	218.28	216.49	215.32	215.07	222.23	219.87	218.14	216.98	215.69	220.27	214.5	215.52	216.14	215.48	216.05	215.7	218.54	217.04	215.65	212.72	215.93	216.04	213.63	217.73	213.18
191.74	197.41	200.34	197.39	200.22	198.65	199.52	197.73	199.06	196.6	198.89	200.61	198.37	199.22	200.49	198.69	199.24	195.64	199.05	200.22	198.35	195.38	200.52	197.11	197.81	199.6	204.01	199.24	199.52	198.04	201.34	198.76	200.72	199.85	200.19	195.17	199.42	196.85	198.44	200.32	203.04	201.89	202.36	199.03	198.11	201.63	197.3	200.57	192.7	195.25
207.34	207.21	207.74	210.13	210.05	213.43	202.52	207.97	209.49	208.91	213.31	209.41	209.94	211.03	212.55	209.55	211.05	211.07	209.26	210.72	209.01	212.1	207.99	209.47	209.97	207.48	211.73	213.12	209.39	209.61	205.82	213.25	210.2	209.53	206.71	209.53	212.61	205.08	209.8	208.78	213.27	207.31	208.61	206.82	211.92	204.72	204.61	208.42	214.74	214.26
205.25	208.43	206.22	210.08	210.56	208.21	209.27	210.58	210.07	212.63	205.95	205.47	208.05	210.87	210.68	213.78	207.96	206.53	212.87	209.84	213.85	208.37	207.6	214.03	209.34	209.13	210.09	207.23	207.62	205.72	209.95	208.35	210.02	212.88	205.46	207.63	212.81	212.87	211.2	210.81	209.88	210.26	212.56	210.55	208.54	209.47	205.32	209.71	210.67	209.76
195.09	197.86	193.69	191.96	190.37	188.16	195.88	195.73	198.13	193.6	195.31	200.22	193.8	197.08	193.7	199.38	196.29	198.25	197.07	193.47	192.41	191.59	193.45	194.7	197.15	193.54	198.02	195.28	194.2	193.14	192.07	194.23	199.41	191.6	196.3	194.35	194.14	198.15	197.76	200.4	198.01	197.88	191.87	197.71	192.28	195.37	190.94	195.56	194.98	190.04
203.27	199.32	205.31	203.78	195.36	209.43	204.19	200.71	204.92	201.62	203.43	202.98	204.09	204.09	202.97	198.32	204.41	200.79	202.01	204.53	203.9	204.83	201.19	201.72	201.78	207.38	208.45	203.38	203.74	203.96	203.97	199.84	203.63	206.73	203.12	204.62	200.97	204.94	201.14	208.41	203.98	204.45	203.55	204.76	203.58	203.35	207.84	204.21	200.32	203.36
209.58	208.42	207.91	205.7	207.44	207.76	209.22	207.93	206.96	214.24	206.85	211.58	209.37	207.53	204.51	208.48	205.9	209.95	208.04	212.28	210.31	201.64	208.32	210.48	201.29	207.3	208.35	209.92	207.88	208.36	207.67	207.17	212.79	210.41	210.34	208	204.78	211.77	207.69	208.94	209.47	206.71	204.6	208.32	204.36	212.42	206.91	205.83	206.16	207.43
195.15	198.74	198.29	196.49	194.09	201.57	196.66	198.37	201.23	196.82	201.44	198.84	197.39	197.74	196.77	202.46	203.72	200.2	194.67	200.37	199.16	197.43	195.26	195.39	195.84	199.17	196.01	195.17	202.72	196.12	201.27	200.54	197.62	197.85	199.6	197.87	194.67	201.48	197.75	199.89	197.4	199.25	198.88	198.63	196	200.41	201.7	199.6	194.96	204.63
210.53	211.01	208.35	206.15	206.45	213.06	208.83	211.62	219.41	210.59	216.08	207.53	213.16	207.98	214.79	212.44	210	212.37	215.33	208.94	210.83	207.43	210.44	212.82	211.36	212.44	214.27	210.61	212.84	215.13	216.16	214.3	212.77	213.03	212.1	211.84	212.23	212.3	210.91	212.79	210.25	209.25	215.36	217.51	214.78	212.89	213.92	210.29	209.55	211.92
207.51	208.13	207.29	209.33	212.63	205.47	206.88	202.86	214.56	209.08	208.49	205.41	205.16	204.54	204.96	204.32	202.83	200.02	207.66	202.1	206.53	211.73	206.47	206.84	209.85	208.21	212.33	207.02	206.91	209.51	209.63	209.17	206.12	207.54	209.61	211.42	205.39	209.1	208.56	204.97	204.85	206.68	206.62	207.22	206.8	205.8	211.02	208.21	202.79	210.89
211.78	206.24	210.86	209.62	211.52	206.66	206.66	210.96	203.53	207.84	210.2	208.97	207.22	213.04	207.91	202.12	206.17	204.81	211.23	210.01	208.68	210.45	203.56	208.36	212.28	210.38	207.3	204.14	209.65	210.55	209.59	208.42	211.36	211.02	211.79	206.33	212.72	205.86	210.2	209.19	214.54	208.01	210.18	206.31	210.02	208.12	207.71	208.88	207.46	205.96
201.64	205.93	211.75	206.96	208.02	204.75	208.22	207.94	206.32	210.6	202.13	205.91	206.99	207.31	206.09	210.93	211.04	205.79	209.75	208.32	203.09	213.58	207.46	206.24	206.31	209.25	202.65	207.16	206.6	203.35	205.91	205.07	209.53	209.98	207.79	203.68	203.25	207.06	208.36	210.05	207.27	208.67	207.4	203.68	207.89	205.79	206.14	209.67	210.42	208.64
199.44	201.46	198.84	199.95	198.98	203.78	197.24	200.97	196.94	200.04	199.82	200.99	196.86	204.76	200.58	198.88	200.2	204.35	200.29	199.94	203.16	200.55	202.37	202.61	203.91	200.48	198.02	199.41	199.23	199.03	195.35	195.48	194.65	197.63	202.26	201.7	199.02	202.9	193.95	200.89	197.78	201.5	199.73	201.33	199.41	199.77	203.09	201.27	201.57	201.74
220.59	221.14	221.61	218.15	217.1	218.75	212.97	219.2	219.48	219.45	220.05	215.7	215.04	219.78	216.85	216.7	220.63	219.34	219.95	219.29	215	216	217.61	215.49	222.32	222.16	223.5	214.96	223	214.98	212.34	215.65	215.19	217.3	214.79	216.79	217.78	215.35	215.14	219.52	216.05	218.84	214.43	218.05	220.41	215.84	218.91	218.47	218.46	217.37
212.47	212.18	207.89	211.94	209.66	207.29	203.5	209.19	207.6	210.83	207.79	208.94	209.24	204.64	207.26	212.4	205.59	209.88	208.72	211.73	210.75	214.19	208.13	207.67	210.84	209.42	209.86	208.61	207.68	213.8	211.12	207.66	208.48	207.23	212.53	205.27	205.27	210.06	206.17	211.95	210.57	203.9	211.66	207.7	214.18	211.4	205.65	208.79	207.27	211.95
200.19	201.72	202.02	198.55	209.4	201.63	206.85	204.81	201.63	204.19	206.24	200.87	207.29	201.52	202.83	206.82	203.72	202.69	202.48	200.8	205.71	205.64	207.04	203.46	200.3	205.88	199.4	201.46	206.29	204.32	202.82	202.72	204.8	206.97	202.04	206.12	210.86	202.14	204.42	207.37	204.69	202.33	200.77	203.52	204.4	200.51	202.37	204.86	206.61	201.6
215.23	215.23	209.67	219.93	219.47	218.08	211.69	216.62	213.79	220.65	216.63	214.28	216.47	217.18	220.43	213.44	217.45	214.17	215.67	217.07	214.35	219.18	220.62	220.13	218.15	213.54	221.99	212.68	218.84	213.5	218.31	221.15	212.98	210.79	214.68	218.89	217.85	217.39	215.95	212.22	217.47	214.69	214.02	217.83	221.82	218.33	215.98	217.75	223.17	218.62
208.93	206.06	209.77	210.59	208.54	208	211.86	208.83	207.95	213.09	211.34	206.33	211.28	205.5	210.36	211.27	211.3	211.21	209.85	208.18	206.44	208.11	210.8	210.13	205.22	207.36	210.27	213.95	206.66	204.2	206.61	209.49	206.75	205.99	205.06	209.06	209.03	210.97	211.6	202.76	209.8	209.46	209.88	208.82	210.39	204.44	207.12	207.29	202.52	207.51
216.13	215.09	215.34	210.49	212.55	215.15	213.67	216.78	217.94	216.56	219.09	209.6	217.07	211.06	211.91	212.12	213.59	211.31	217.82	213.13	212.37	218.94	213.29	210.09	216.16	207.13	216.25	216.34	216.93	218.65	219.64	209.05	212.55	215.96	212.33	211.78	210.22	215.35	211.04	214.5	215.64	216.89	211.64	212.74	210.37	215.74	213.52	213.37	213.17	214.71
215.57	214.05	219	215.61	221.24	216.19	216.68	214.49	218.25	216.72	213.81	212.76	212.44	214.41	217.17	213.59	214.43	215.43	214.44	215.13	213.77	220.23	217.19	222.92	213.22	219.24	218.28	216.91	219.76	217.04	216.18	218.22	219.74	217.28	218.14	218.24	213.21	216.75	214.97	216.25	212.05	217.21	215.18	218.23	214.46	216.44	221.81	218.94	216.2	215.68
[truncated: 150 more columns]
