# Supplementary material for: Genetic dissection of main and epistatic effects of QTL based on augmented triple test cross design
Source: PLoS One. 2017 Dec 14;12(12):e0189054. doi: 10.1371/journal.pone.0189054 (PMC5730204; doi:10.1371/journal.pone.0189054)
Supplement: S6 Supporting Information — (ZIP) [file pone.0189054.s006.zip › z1_250_0.2_5.csv]

206	205.25	213.31	209.73	204.34	209.9	207.52	207.52	209.12	201.87	204.43	211.16	209.58	206.43	210.64	206.2	210.52	208.96	206.57	208.76	203.28	206.82	207.75	208.13	206.64	205.54	204.51	206.06	208.51	213.72	211.58	210.13	206.38	202.29	207.64	205.42	210.77	203.82	209.75	205.56	215.87	207.35	205.42	216.32	210	204.41	209.22	212.07	205.77	205.83
212.07	204.14	212.6	207.41	208.8	205.99	201.18	210.1	204.58	210.95	211.7	209.32	216.22	202.89	211.03	209.85	208.67	217.05	209.47	213.01	210.17	205.5	206.5	213.33	212.13	212.34	211.06	212.74	212.99	215.21	207.78	209.82	211.81	212.88	208.32	209.88	208.29	214.77	215.4	204.71	210.03	211.06	215.2	206.67	207.2	210.06	211.69	213.74	208.95	206.12
211.49	199.93	203.54	205.36	203.26	201.88	211.36	207	197.65	205.1	206.27	203.12	205.95	205.99	203.47	202.55	200.98	210.4	203.26	202.56	207.72	206.4	198.62	202.86	200.6	205.4	207.25	205.67	203.91	201.37	208.91	201.18	201.12	203.31	199.8	201.7	194.65	197.25	202.29	209.52	202.01	205.64	200.29	210.56	207.38	203.81	207.76	200.73	212.41	204.47
213.54	212.58	213.29	211.91	215.81	205.26	217.62	217.38	213.47	211.3	207.1	214.13	214.91	221.04	215.23	216.14	205.13	209.23	214.12	219.11	217.2	209.98	212.9	210.03	210.48	209.59	217.71	213.74	216.79	214.43	217.59	214.69	214.3	214.77	214.17	209.83	211.64	215.29	215.04	219.69	218.04	211.3	217.07	208.04	215.12	211.11	215.93	214.01	212.17	210.12
196.88	202.75	205.92	199.61	198.76	207.01	205.59	202.15	204.41	200.89	208.22	196.64	205.26	194.62	199.88	197.89	201.31	199.81	201.77	198.06	195.1	206.32	198.69	203.09	197.48	204.44	203.84	201.06	203.61	199.04	201.87	206.86	205.02	212.74	200.7	200.96	200.78	198.53	205.91	208.18	199.35	200.2	202.65	204.41	200.08	208.04	199.11	194.72	202.97	205.48
203.8	207.71	211.81	211.67	211.59	206.47	205.88	207.7	201.93	214.68	204.11	206.49	206.32	210.5	207.62	206.99	205.35	203.93	208.45	210.13	204.66	201.94	203.13	211.78	204.56	210.11	196.86	209.92	210.23	205.91	206.59	207.73	209.13	208.96	212.26	203.63	214.14	208.21	206.99	207.64	209.07	207.85	207.52	210.28	209.12	203.76	208.25	210.27	201.09	211.02
214.16	210.48	213.75	209.05	209.44	210.86	208.42	207.88	204.54	207.27	202.6	210.18	210.18	206.13	215.37	208.01	211.42	213.18	202.31	212.5	206.97	208.8	210.41	212.24	209.51	205.46	210.64	205.09	208.68	210.09	203.66	207.14	208.29	213.8	210.87	208.97	205.47	211.58	212.54	207.48	205.51	206.4	209.99	215.23	206.9	207.39	209.7	203.98	208.11	209.9
207.69	205.55	208.46	211.87	211.44	214.19	211.64	217.6	203.66	210.92	210.42	210.08	213.44	217.73	210.57	210.54	211.09	210.3	209.44	208.46	198.26	211.86	214.43	209.71	208.69	216.31	215.11	212.55	208.36	217.04	217.24	207.75	214.65	214.77	206.3	209.94	209.73	215.48	211.87	210.46	206.76	206.16	212.43	205.19	208.36	209.91	207.83	213.07	213.86	216.57
190.55	191.47	195.69	198.13	192.14	194.78	193.82	199.09	193.96	193.47	192.01	200.99	194.62	201.8	190.65	190.69	199.01	195.33	200.55	196.94	191.27	191.66	198.47	191.83	195.23	194.92	194.31	189.35	195.49	200.59	195.92	197.61	198.24	193.23	195.36	200.23	191.68	193.3	189.46	196.53	199.9	197.18	199.19	198.41	194.33	195.75	193.69	190.33	191.22	197.85
199.06	205.2	197.68	201.71	205.91	206.49	209.75	203.17	203.12	208.55	198.96	204.66	200.4	206.27	203.65	199.35	200.5	208.73	202.13	204.37	201.92	203.06	200.45	196.07	207.15	209.4	198.29	207.99	201.79	201.76	201.41	201.56	200.17	199.11	201.46	204.41	203.44	203.6	206.44	196.76	199.01	199.97	206.62	199.24	204.73	205.73	202.07	207.45	206.68	198.38
206.7	198.69	207.94	204.71	208.58	209.8	208.03	208.6	208.03	205.53	213.2	212.07	201.08	202.52	208.55	203.83	209.15	210.86	203.46	201.52	209.72	209.25	207.86	210.31	214.11	205.38	206.44	207.55	207.23	210.57	212.85	207.46	197.26	201.81	201.55	209.73	204.44	208.53	199.72	204.36	211.45	203.46	209.13	209.34	210.07	195.82	206.43	206.4	202.67	209.97
203.67	209.11	202.23	207.39	206.84	218.25	201.51	206.53	205.75	205.57	200.52	211.31	209.1	204.32	207.93	205.21	207.5	206.52	204.55	199.38	208.57	201.89	208.68	206.38	207.72	208.43	202.19	204.68	208.8	197.94	206.23	202.58	197.73	202.97	200.18	205.27	204.45	207.79	205.79	202.05	211.16	205.83	206.09	205.12	208.41	207.37	204.44	204.53	209.09	201.14
208.28	210.89	207.82	215.06	210.79	204.54	206.24	208.96	208.39	204.51	213.88	209.89	203.55	212.08	211.3	213.93	206.86	205.23	207.74	211.73	203.13	205.07	212.54	214.37	218.96	208.46	208.03	213.77	210.28	208.68	203.01	207.53	218.99	208.97	213.31	213.6	207.21	210.13	207.78	204.76	204.16	206.96	208.23	207.96	214.04	212.24	207.94	207.49	201.31	217.77
195.38	202.36	200.75	202.34	205.89	211.76	201.17	203.22	195.92	206.55	196.5	202.05	201.09	202.47	196.42	203.48	196.63	207.97	199.12	193.51	209.32	199.62	204.79	198.35	196.3	192.55	209.96	197.73	197.5	206.02	203.65	200.94	199.44	202.08	205.85	200.7	201.71	200.28	201.08	200.81	202.1	203.75	203.94	204.96	201.41	194.51	203.5	207.21	206.85	200.34
220.03	215.22	222.72	216.69	220.86	219.51	212.79	215.12	221.39	216.5	219.11	212.35	220.21	219.22	218.73	221.26	224.41	209.16	218.93	221.29	219.34	218.27	214.73	217.9	218.66	216.51	215.8	211.87	215	214.96	211.3	217.18	222.05	211.56	216.23	215.85	217.99	214.73	222.35	212.36	219.49	216.02	220.17	220.72	214.85	221.23	218.83	218.2	222.03	224.73
197.57	204.39	194.89	198.62	197.54	194.87	198.29	203.8	198.24	195.64	197.6	199.61	194.65	196.84	200.39	201.44	196.77	194.81	198.29	193.52	201.57	198.96	202.54	196.07	193.74	198.41	198.78	199.99	195.2	201.45	191.08	202.32	195.17	202.93	199.01	197.36	194.81	196.23	200.47	197.33	200.07	197.28	195.62	193.4	192.61	192.03	196.5	190.45	195.05	197.67
202.35	195.49	204.32	193.32	198.6	197.55	199.62	198.81	198.14	191.73	199.02	203.33	201.84	202.02	203.33	195.83	196.59	195.99	201.53	200.65	196.59	195.77	200.03	188.39	198.5	201.26	200.42	201.64	200.7	197.47	199.15	194.9	195.55	198.7	194.65	199.92	199.79	201.39	195.47	198.19	202.54	198.74	196.7	191.27	195.33	201.91	201.67	199.95	194.57	191.16
209.86	204.51	209.75	210.64	208.87	204.43	204.36	212.03	201.95	208.57	209.47	203.79	205.65	207.33	210.78	206.36	208.94	215.33	208.33	206.22	217.58	204.64	217.23	207.67	205.43	202.81	211.25	208.35	207.66	206.45	209.76	210.34	210.79	208.03	209.65	213.44	203.01	209.31	218.09	208.24	211.72	206.11	212.78	207.16	204.25	201.86	209.73	204.39	211.74	207
204.47	203.78	202.26	201.48	206.05	200.95	204.67	204.33	201.79	202.88	208.59	201.87	204.57	205.55	210.44	196.46	206.09	207.18	201.81	204.58	197.59	199.69	200.37	194.06	203.13	204.25	200.65	203.66	203.26	206.17	202.32	205.34	206.89	202.93	203.72	198.75	210.01	206.26	205.51	205.89	204.48	209.61	198.67	203.11	203.25	207.71	208.1	197.56	198.9	199.79
216.34	204.43	214.77	213.05	206.62	203.52	212.78	209.76	200.36	208.32	207.94	204.55	209.16	210.8	207.5	209.1	204.89	207.1	203.72	207.47	213.68	211.01	208.2	211.57	206.67	205.33	205.97	210.24	218.15	209.4	205.58	209.26	205.83	206.64	213.15	206.19	206.7	200.27	207.41	212.35	208.18	211.42	207.1	205.01	217.1	207.63	203.77	205.57	210.01	204.72
201.93	200.68	197.35	199.44	199.69	200.71	198.93	200.49	199.1	199.84	201.67	203.54	198.7	198.68	205.13	200.3	198.44	200.63	199.11	201.01	203.92	196.43	197.7	199.67	201.57	202.86	201.52	201.21	203.5	208.8	197.46	202.31	200.6	199.91	199.17	199.55	205.62	206.06	195.42	204.27	201.74	199.83	202.08	206.31	202.41	202.59	197.6	198.83	200.91	195.01
208.98	210.2	203.03	196.77	204.05	207.13	198.91	206.22	206.24	203.07	205.55	199.64	207.62	206.56	208.73	199.51	200.45	202.68	204.73	196.45	203.01	205.21	202.88	207.86	208.03	198.25	209.86	210.39	206.22	200.91	204.54	212.1	201.56	201.22	213.65	203.88	206.3	211.48	206.59	206.89	202.36	205	203.62	198.22	205.8	201.36	209.02	206.08	203.46	202.5
194.21	208.45	203.02	197.28	206.58	199.04	198.22	196.23	206.18	199.2	203.9	206.21	201	203.45	200.28	198.66	205.88	196.98	198.73	199.7	201.85	204.04	211.95	200.13	202.48	202.02	207.33	205.66	202.11	208.41	205.48	200.98	203.54	203.54	208.66	212.61	203.29	204.69	204.73	205.49	211.25	202.78	206.52	202.73	205.35	202.94	205.53	201.77	210.29	197.53
209.38	214.12	216.48	212.5	225.22	214.39	224.56	212.76	221.09	215.63	215.19	206.41	223.58	215.39	215.27	222.17	212.76	218.43	222.93	221.01	219.39	222.03	213.56	220.36	211.38	213.82	219.12	222.59	217.28	219.01	221.17	213.79	219.65	220.68	211.28	223.14	221.13	211.79	212.7	216.36	214.1	218.54	220.39	211.74	218.2	217.72	209.75	217.61	214.13	213.74
211.95	210.84	209	205.43	213.75	207.43	208.86	210.48	205.72	203.08	215.17	210.29	209.36	207.83	210.15	210.23	204.42	202.64	208.63	214.17	199.6	211.2	210.34	208.94	207.97	204.81	208.83	210.85	210.61	203.36	210.23	205.66	214.02	203	211.2	205.58	205.26	213.01	212.32	211.2	213.99	204.42	217.45	211.72	201.83	210.79	212.33	210.12	212.15	206.44
204.48	201.24	211.5	207.28	207.81	216.23	210.23	210.52	204.67	205.24	207.96	204.08	204.66	200.91	208.33	204.74	209.44	209.58	207.82	207.46	199.19	209.8	210.1	214.19	211.17	202.11	212.52	201.85	200.2	205.15	206.11	204.77	210.37	209.55	205.67	208.63	202.49	210.48	203.63	210.28	208.07	209.05	198.19	203.79	206.23	200.93	209.63	206.5	211.81	208.91
196.53	210.68	203.41	197.06	198.27	198.72	201	196.6	191.26	196.23	192.11	202.23	203.59	194.14	199.61	196.24	194.52	202.17	196.75	199.27	203.43	202.65	200.03	191.39	208.02	202.06	196.88	195.66	202.33	198.42	199.37	194.31	200.42	195.51	196.95	203.56	207.44	195.84	196.39	203.6	200.63	195.73	195.13	203.14	203.35	202.71	197.41	202.37	204.57	198.28
204.86	206.6	210.39	205.24	202.05	204.43	207.15	198.38	208.88	201.1	207.41	207.1	203.62	206.06	206.56	203.01	206.21	210.77	203.49	204.89	206.16	204.88	203.09	207.03	204.67	201.94	204.76	205.2	201.82	203.6	203.83	205.9	207.83	207.47	201.32	214.32	201.25	213.82	201.16	203.93	205.44	211.46	195.18	204.74	209.43	204.37	202.21	210.64	206.21	205.76
211.89	211.98	213	210.07	206.52	211.67	217.93	210.72	210	216.07	212.75	210.71	214.81	217.05	210.44	208.97	211.54	215.73	216.85	213.27	206.89	212.16	210.56	212.68	213.58	220.25	211.14	214.34	212.67	205.91	216.81	209.55	214.84	213.48	214.68	209.67	218.37	211.78	212.25	212.72	213.77	206.7	212.14	212.54	212.34	210.66	219.35	211.15	203.64	208.63
203.63	206.46	195.67	209.12	207.27	201.23	201.16	199.56	201.36	207.27	209.28	205.86	203.27	202.28	201.8	210.87	203.72	206.64	198.36	210.53	200.22	205.59	202.71	203.55	202.88	203.67	197.85	202.47	202.16	203.86	207.86	204.63	206.82	210.8	205.2	202.52	193.38	202.26	202.78	195.91	205.24	204.07	199.86	204.63	209.19	206.78	205.44	202.9	203.91	208.02
210.34	211.11	210.03	207.71	207.62	209.69	210.82	207.3	212.25	209.79	215.33	213.25	208.55	210.28	206.03	213.36	205.37	212.18	211.14	210.26	210.81	212.46	211.65	210.5	206.58	210.1	212.9	205.75	207.57	206.41	210.22	209.35	208.42	208.95	210.73	207.01	207.84	203.87	211.63	205.9	204.24	206.64	209.75	212.28	206.24	201.51	208.56	209.23	204.42	208.82
213.73	215.65	213.29	219.68	206	217.45	212.22	204.78	211.82	209.05	209.38	219.54	210.64	211.14	210.88	214.24	207.8	209.36	211.14	212.62	205.22	211.26	213.71	217.71	209.54	213.72	214.26	210.67	214.51	213.28	206.15	218.82	217.62	215.93	211.81	212.14	207.9	210.92	213.58	206.73	219.42	207.54	205.55	210.64	210.93	216.81	212.02	212.55	211.71	206.34
191.87	197.23	189.55	197.49	190.8	194.92	192.96	195.33	193.25	195.52	194.07	191.49	193.59	193.43	194.43	190.25	195.25	194.5	190.93	193.26	191.42	190.66	198.22	189.81	197.43	190.66	191.1	194.13	199.85	189.28	194.14	200.86	195.92	194.51	197.74	190.94	193.1	199.75	194.67	193.46	193.31	186.75	196.9	197.23	192.17	195.54	196.65	194.87	191.06	204.35
207.86	204.55	207.32	204.84	217.05	205.11	208.41	206.58	209.57	207.61	211.37	205.05	210.38	208.61	212.03	210.83	215.49	209.05	216.26	205.78	208.24	206.66	214.42	205.42	211.8	209.29	206.48	207.62	207.99	205.89	210.13	212.25	209.33	215.19	207.62	206.95	214.43	203.95	204.66	211.24	209.38	210.53	207.39	209.61	205.71	212.03	207.64	202.18	204.19	208.48
218.75	218.21	213.17	214.71	215.7	219.19	212.51	218.54	214.33	212.2	219.26	221.79	214.72	221.05	220.52	221.11	211.84	217.23	218.94	219.92	210.67	217.02	221.05	214.62	212	221.82	212.92	221	210.82	220.95	219.69	218.06	216.37	216.86	218.55	216.08	217.89	215.79	222.86	220.7	214.52	218.83	216.19	215.64	209.9	210.61	218.34	220.41	213.07	214.78
207.25	204.65	210.71	208.66	207.8	207.77	207.2	205.83	207.93	205.07	205.63	209.78	203.77	203.77	212.03	203.85	206.99	201.94	206.65	206.23	208.34	205.05	201.55	208.28	205.79	200.49	206.62	205.96	212.45	214.91	207.37	209.55	208.16	208.89	210.75	208.09	213.33	204.77	205.53	205.33	212.64	210.41	207.18	208.18	211.6	209.61	204.65	201.99	203.34	201.7
208.24	201.44	206.73	208.28	206.69	208.58	206.43	210.61	208.11	203.04	206.79	211.81	211.91	205.7	208.22	210.44	208.45	209.91	211.46	205.38	207.13	209.75	203.77	209.58	206.55	202.94	203.57	211.44	211.83	207.53	206.04	211.45	211.02	203.88	209.47	205.74	208.16	206.43	212.74	205.12	213.54	204.02	206.46	210.97	212.97	213.86	206.21	215.59	212.01	203.36
193.63	201.29	193.24	193.46	201.76	200.53	200.16	193.88	197.45	195.9	185.51	197.14	197.65	194.53	203.81	195.7	195.92	190.21	195.13	189.63	197.34	197.43	195.51	196.24	196.9	197.24	199.48	200.49	199.93	196.67	201.67	197.06	193.35	190.55	196.83	199.51	196.75	198.85	193.06	196.98	190.81	188.26	192.25	197.18	186.25	191.92	198.9	187.54	194.92	191.17
208.66	206.46	199.77	208.06	203.37	210.1	200.36	200.72	204.35	202.12	201.5	207.96	204.32	203.34	203.19	207.3	211.55	204.44	199.24	210.57	200.15	199.79	210.82	204.13	197.53	198.32	203.73	208.5	208.27	206.85	197.09	201.09	202.79	204.84	204.65	204.38	201.79	206.41	206.46	203.61	205.12	211.82	208.54	201.83	204.77	204.35	204.82	202.41	202.14	209.49
212.62	211.84	210.34	211.61	209.04	216.91	211.27	212.23	215.01	207.47	213.88	209.43	208.92	211.71	213.25	213.79	217.22	213.97	216.33	214.09	214.29	210.05	216.12	216.28	209.48	217.51	215.99	212.54	207.79	214.65	211.02	204.9	216.35	207.21	205.63	206.47	211.6	215.34	211.11	211.09	208.18	207.34	209.75	216.53	210.23	204.98	211.52	211.57	212.2	216.2
219.43	209.38	218.82	217.63	219.33	217.86	214.51	219.46	217.54	220.88	219.09	219.4	219.53	215.18	219.79	214.16	210.62	213.77	215.51	225.27	215.44	214.67	225.03	215.82	220.73	216.09	216.09	218.38	222.73	221.39	229.63	218.63	213.07	216.8	218.35	224.45	214.2	216.46	220.95	219.49	222.35	216.72	211.45	218.17	219.37	217.6	212.56	218.6	219.37	218.3
203.27	205.8	204.92	206.9	208.99	201.45	202.07	205.75	211.14	210.49	204.09	204.89	215.19	216.67	203.46	204.13	209.43	209.18	206.45	204.66	210.08	210.21	202.74	210.09	205.62	202.76	207.25	205.37	204.75	204.25	206	203.35	211.93	206.56	208.8	206.26	199.92	205	208.18	211.36	211.46	198.9	214.1	206.72	207.73	196.52	206.23	209.41	211.48	202.74
212.52	211.34	216.26	216.07	212.12	217.98	216.01	215.95	213.3	219.86	218.09	220.68	220.01	210.42	218.25	216.92	219.98	220	217.01	222.48	220.11	219.25	218.88	215.51	215.86	216.21	212.16	212.35	220.49	215.61	215.64	217.22	216.58	214.31	217.34	223.91	219.23	218.82	222.42	213.44	217.91	218.41	215.91	215.28	211.88	212.54	212.79	215.29	219.32	213.11
206.24	203.41	206.57	205.91	207.99	202.45	204.25	204.07	199.39	201.95	201.56	205.08	205.24	198.76	207.13	194.8	207.5	203.12	208.42	209.61	208.73	205.2	206.39	202.63	204.42	213.33	206.76	205.34	208.09	203.22	197.29	206.86	204.23	210.82	206.19	206.12	203.17	203.27	201.94	200.17	211.04	205.48	208.16	200.46	202.64	202.94	200.75	204.74	202.49	205.25
211.99	206.58	209.3	209.83	208.16	209.82	213.08	216.91	208.83	214.59	212.62	210.32	210.81	208.41	212.08	210.21	213.79	213.4	212.62	209.62	214.32	210.29	216.4	216.97	209.44	215.04	211.02	211.26	212.33	211.82	210.78	212.34	210.88	210.77	202.48	218.98	212.44	209.68	211.22	214.08	216.17	207.02	209.99	207.17	215.21	212.54	204.74	216.51	208.23	207.88
200.27	206.54	211.98	200.53	205.42	207.82	204.99	204.74	204.84	201.65	203.34	212.09	202.32	209.75	197.82	210.21	202.4	206.87	206.6	203.13	206.53	203.47	206.24	207.65	199.25	199.96	201.28	207.56	203.87	203.81	206.37	205.99	200.6	202.59	209.56	204.01	207.69	201.68	207.78	202.45	203.92	205.27	205.87	205.34	210.65	201.49	203.71	207.89	207.36	204.25
196.37	202.44	211.12	211.09	206.42	208.53	203.75	204.43	208.01	204.62	204.9	212.71	205.23	210.33	213.2	210.38	207.5	207.82	207.54	199.59	202.72	205.03	202.4	210.59	208.01	211.23	214.66	208.99	206.03	213.7	209.8	210.42	215.85	204.47	208.27	205.51	204.31	208.24	215.51	209.32	206.01	215.92	208.18	211.98	211.79	214.79	217.17	213.97	211.01	212.05
201.3	207.19	208.39	196.78	199.17	204.96	200.67	196.16	209.76	200.69	200.87	202.07	201.9	203.29	207.08	208.67	203.27	201.19	203.77	204.38	200.8	198.62	200.56	202.82	202.25	202.3	203.05	199.46	204.67	197.52	202.94	206.82	200.94	205.97	204.06	206.44	207.13	211.38	202.86	205.59	206.09	200.64	199.78	196.8	206.08	201.58	205.87	204.24	200.61	201.22
211.6	211.05	209.02	211.75	204.19	208.68	215.98	208.06	212.01	209.75	208.98	207.04	212.02	210.01	206.22	205.82	210.53	212	201.26	208.49	206.44	207.1	205.14	216.62	203.38	201.94	210.61	213.25	215.58	210.67	209.47	207.9	212.51	211.42	212.26	206.45	211.54	203.2	205.9	209.64	202.45	214.37	210.99	210.01	211.41	209.4	212.36	205.13	199.59	208.82
211.56	215.94	214.69	213.16	221.53	212.81	219.18	216.48	218.3	219.01	214.75	222.19	213.84	222.56	217.27	218.59	213.03	212.99	217.46	219.01	221.71	222.33	216.91	216.57	214.18	214.9	220.59	210.79	221.29	223.56	214.81	217.51	216.05	219.51	213.49	214.61	217.43	213.66	212.75	221.34	216.8	213.32	216.88	216.39	221.5	224.15	214.89	217.66	218.12	216.62
205.12	207.24	206.5	206.88	212.45	209.69	202.67	205.19	213.23	208.74	203.19	206.04	211.57	208.74	212.52	211.32	210.99	209.3	210.39	209.3	210.22	210.06	208.91	209.48	203.71	206.72	207.26	206.97	214.82	205.11	212.77	205.77	204.37	209.79	205.84	204.95	208.31	208.06	212.82	206.77	206.88	207.16	208.81	210.05	204.32	204.14	209.04	206.08	216.71	208.65
198.11	195.08	198.73	195.72	198.42	195.84	199.27	203.26	204.36	200.15	196.36	196.73	198.12	201.61	201.45	204.15	200.25	200.98	198.34	204.33	203.66	205.87	199.09	198.25	203.9	192.79	197.58	203.1	199.79	198.56	203.16	196.2	195.7	194.14	198.36	197.02	192.89	196.2	202.35	200.6	192.69	200.34	195.64	196.62	207.74	205.21	196.69	201.21	203.38	197.74
202.34	206.21	203.74	202.84	206.13	197.95	207.26	206.92	199.42	208.22	194.77	200.2	206.14	205.61	202.54	204.1	202.91	205.35	201.56	203.5	207.39	201.17	192.02	200.61	205.14	198.04	200.87	206.85	201.15	202.26	207.59	213.22	208.53	202.74	208.97	201.27	200.27	205.7	205.64	195.88	203.28	203.32	197.13	199.61	206.33	197.33	201.67	206.54	205.49	206.08
217.26	217.72	220.04	223.19	219.27	215.34	220.34	220.29	223.8	223.02	219.49	215.04	217.15	220.1	216.38	221.75	210.96	215.32	218.14	218.89	209.91	219.34	216.91	216.2	213.64	218.5	223.33	213.28	216.32	215.77	218.37	222.47	211.66	212.95	207.27	213.66	215.49	220.75	223.71	219.13	225.88	213.43	221.34	220.2	217.4	210.38	216.31	218.85	216.18	215.52
209.2	213.06	209.15	207.63	213.8	215.14	206.01	211	206.67	210.14	216.97	215.52	211.97	209.39	210.37	214.45	208.27	214.28	207.94	207.65	207.37	210.11	209.47	207.06	211.13	207.75	214.44	212.3	214.45	207.78	211.6	206.45	212.96	208.51	210.94	214.57	213.02	209.55	205.29	212.14	208.82	207.72	210.18	211.35	212.34	210.64	210.56	208.83	207.22	211.27
202.16	210.93	196.76	201	209.72	209.1	206.34	203.63	200.84	204.62	207.3	199.42	206.52	206.98	203.14	208.69	205.02	204.62	202.73	198.96	206.42	206.38	201.54	203.93	209.08	198.49	195.86	203.03	210.48	203.16	207.52	200.99	207.14	208.26	202.41	203.34	203.18	199.5	206.34	208.55	207.85	205.51	201.46	201.3	203.64	201.9	202.86	206.27	203.2	206.02
207.22	202.12	207.65	204.22	199.46	203.45	202.79	200.09	209.14	198.59	203.04	201.63	200.56	203.95	203.81	200.32	208.48	201.53	205.17	195.94	201.2	202.68	203.23	204.07	200.85	201.12	203.1	205.87	203.88	200.08	201.08	198.41	203.28	201.97	194.84	209.64	201.56	202.86	202.41	200.64	200.66	208.05	205.36	203.22	199.03	207.86	200.14	199.76	198.86	202.62
205.29	209.92	206.61	210.14	205.52	212.55	208.9	207.71	212.12	209.01	204.44	204.26	201.54	201.68	208.84	209.92	201.94	206.72	200.79	203.23	206.42	211.32	209.74	198.47	200.82	202.94	207.1	206.51	209.18	212.43	205.64	197.32	214.66	208.83	206.56	198.69	208.74	208.74	203.79	206.57	201.97	215.56	199.9	206.12	213.14	204.62	204.03	208.76	207.44	205.62
201.1	203.92	212.53	210.87	199.1	205.17	204.53	208.61	203.61	201.4	206.25	204.87	207.49	208.64	207.9	208.8	210.71	210.93	211.59	211.78	198.68	206.25	204.51	206.98	206.25	204.12	210.52	205.16	214.53	205.61	207.1	206.71	208.19	207.62	207.44	203.2	203.18	203.41	205.8	209.44	207.67	209.94	207.85	206.12	205.75	200.89	209.72	210.08	203.88	207.35
215.29	223.33	207.72	221.03	211.69	219.88	213.12	213.27	221.72	222.56	219.05	217.25	217.49	213.43	215.5	217.14	215.96	223.93	216.72	220.52	225.23	210.47	215.6	210.1	217.58	217.47	221.71	214.48	218.28	215.08	211	220.7	213.58	216.18	215.22	220.5	213.22	224.31	213.2	217.76	220.64	220.03	220.24	216.24	220.51	216.17	214.3	216.64	213.06	216.96
207.97	196.13	212.23	212.18	211.8	202.43	196.53	202.73	196.72	205.57	202.67	204.48	199.68	203.69	207.27	196.33	207.07	200.68	206.47	199.39	200.82	201.14	201.37	205.29	197.36	199.71	199.38	204.86	198.9	201.9	208.81	209.53	200.16	207.68	198.23	200.06	201.31	202.18	204.43	202.5	200.08	197.72	210.14	205.73	203.62	205.28	206.12	203.93	203.37	201.85
207.35	204.5	206.37	203.91	206	208.98	210.73	206.44	201.08	200.64	199.7	202.8	206.28	202.38	202.75	209.67	204.37	207.42	207.52	205.09	204.41	205.45	209.71	202.68	202.91	206.03	209.21	200.25	198.08	204.13	209.52	203.45	201.88	200.94	198.63	200.25	207.68	201.54	200.95	200.58	206.49	205.6	207.84	208.96	207.98	212.08	209.59	203.06	196.93	195.74
211.97	210.31	209.21	207.07	204.28	213.75	210.43	215.75	208.62	208.62	212.4	208.04	211.23	209.27	212.74	208.3	208.96	209.54	201.66	217.47	204.77	208.31	206.62	210.5	208.34	208.52	213.6	206.07	206.53	208.35	211.79	205.7	207.59	207.68	200.64	200.33	210.39	213.39	206.77	202.3	212.17	203.57	211.99	209.92	209.13	209.4	208.32	202.96	208.5	209.49
197.29	205.15	205.69	203.12	199.13	201.53	201.72	203.34	201.49	204.33	207.86	197.62	202.57	203.91	202.96	202.21	197.13	207.7	200.54	199.59	200.77	201.06	204.19	203.69	197.09	205.88	207.98	206.91	198.56	206.18	205.85	207.6	210.89	205.06	206.54	205.68	204.2	202.36	207.65	203.68	201.13	199.41	204.75	199.57	208.44	199.42	201.12	200.11	190.72	199.26
199.45	195.69	204.34	199.21	197.85	201.52	193.86	204.15	197.22	204.78	198.29	202.53	194.74	203.27	202.48	196.37	197.94	203.71	198.78	204.83	198.19	202.97	200.87	201.21	199.86	200.01	197.83	196.7	201.73	196.28	199.09	195.05	202.45	197.49	196.12	195.51	197.43	195.97	199.48	201.22	205.97	201.94	197.52	195.67	198.37	201.42	203.76	200.69	197.89	198.66
208.91	211.17	209.52	213.75	205.09	214.28	210.19	213.88	204.36	213.88	213.61	210.83	215.74	213.39	215.45	207.04	214.19	204.34	207.57	211.99	209.34	212.1	217.42	212.65	212.56	217.71	211.45	209.38	207.21	216.93	211.29	206.87	214.7	213.53	216.82	218.6	211.86	213.57	216.25	210.41	209.03	209.48	213.85	211.42	214.62	211.13	211.53	207.31	209.31	209.28
195.18	201.86	192.82	191.11	197.17	191.3	196.64	197.13	193.7	189.49	193.4	193.41	192.61	193.61	201.3	191.18	196.68	203.2	197.27	196.31	194.15	189.05	190.7	197.97	199.9	197.19	191.31	190.5	195.31	200.47	195.5	190.92	186.41	194.7	188.39	197.63	191.25	195.72	197.91	195.89	197.42	194.23	196.36	194.89	196.83	194.48	194.45	185.48	189.06	194.22
220.32	216.39	215.58	215.51	216.75	218.3	216.24	218.73	216.95	214.23	216.63	217.41	211.28	218.65	211.23	217.03	218.77	212.45	216.16	210.52	220.46	218.57	216.58	220.91	212.77	215.45	216.1	215.59	219.41	214.9	220.07	219.57	216.58	221.77	216.77	211.3	218.69	216.79	213.05	211.57	220.32	221.74	220.13	215.05	219.04	214.84	216.21	219	216.89	219.77
206.91	205.76	213.75	210.57	210.69	208.81	206.08	210.48	207.91	210.38	204.82	207.31	209.14	208.84	216.9	202.77	213.33	207.19	213.62	213.84	204.8	207.35	197.72	206.35	201.37	209.98	211.61	205.75	204.3	215.92	205.14	207.99	210.94	206.51	206.81	204.83	203.63	203.48	218.45	208.15	208.66	210.65	207.19	205.03	206.19	210.45	212.34	204.98	206.35	212.55
202.14	197.18	195.87	194.74	198.07	188.91	196.62	205.96	198.06	197.15	191.48	200.76	194.99	193.52	203.51	198.73	198.94	199.12	199.3	195.21	195.64	198.43	194.78	199.21	200.4	196.87	203.3	194.63	205.9	190.92	196.14	191.24	196.83	197.72	193.51	197.54	193.8	198.84	197.8	199.69	197.46	191.39	191.4	192.56	195	195.52	199.9	195.67	195.8	195.5
212.7	209.85	221.04	215.63	211.67	216.3	224.64	212.3	216.71	218.06	215	215.32	213.02	219.95	216.5	212.46	216.71	221.6	217.29	214.98	218.29	218.11	219.65	218.34	216.54	212.5	215.57	219.58	220.2	213.83	218.62	220.93	216.05	214.52	221.88	216.92	220.8	211.55	217.86	214.17	217.02	212.98	208.74	214.91	220.39	217.47	219.46	213.63	216.04	224.31
195.82	202.95	200.24	198.62	201.04	195.64	199.97	194.91	195.27	201.71	199.42	199.03	202.02	193.51	200.81	196.87	204.75	194.75	201.63	198.77	198.81	194.4	200.87	203.4	195.89	197.66	197.19	192.82	197.36	196.76	196.39	202.37	196.68	198.73	187.66	201.43	198.15	200.7	201.25	202.27	199.24	197.37	192.86	196.96	196.74	197.48	201.79	195.05	191.83	194.45
209.78	203.26	210.43	205.99	209.19	208.41	205.39	211.23	210.13	204.42	205.17	216.87	204.99	205.11	212.88	203.77	208.28	204.12	207.88	210.68	208.91	210.39	207.65	206.71	207.91	209.41	207.59	201.31	212.14	209.91	207.89	209.5	213.25	208.64	207.68	209.51	205.08	208.34	214.53	208.77	214.19	208.5	213.96	208.24	210.61	211.52	204.18	206.91	205.36	211.51
193.33	197.09	201.81	206.49	200.27	202.11	197.97	207.73	198.42	198.26	194.47	197.73	197.54	195.22	212.06	203.02	202.55	199.13	201.5	202.63	200.25	203.38	202.71	201.5	199.04	201.72	196.84	201.85	202.17	192.64	200.89	201.33	208.77	199.95	207.1	196.78	201.42	203.4	200.13	204.75	203.35	201.96	202.54	196.94	199.5	209.91	200	197.97	200.35	202.73
216.48	210.1	212.75	214.98	206.7	209.07	212.09	207.15	213.26	208.27	214.6	209.81	222.94	210	210.95	206.64	206.34	212.01	209.38	208.66	211.63	206.18	209.88	213.38	215.55	210.85	211.65	206.87	213.5	215.55	211.67	217.22	209.58	208.98	211.38	213.13	217.5	208.15	209.16	212.98	214.37	210.89	210.67	210.79	212.81	216.46	206.15	215.93	209.47	214.61
215.37	210.89	212.36	198.09	209.09	215.51	211.82	209.89	207.25	209.01	206.84	205.38	203.25	209.35	206.68	209.92	212.95	211.6	205.6	213.22	211.01	215.06	206.19	212.42	211.76	211.64	208.7	202.64	211.8	212.52	208.26	213.35	210.24	204.88	211.96	204.22	203.47	216.8	209.11	209.47	211.42	207.83	208.17	202.71	205.33	208.86	208.56	207.6	211.39	213.81
207.93	205.83	206.41	205.66	202.62	207.17	204.24	205.9	204.89	203.67	203.47	206.27	197.58	208.13	200.97	204.3	209.52	201.66	202.52	207.52	199.56	210.3	199.98	194.39	199.53	205.42	202.76	195.47	203	205.59	203.68	199.88	199.72	210.43	205.18	208.13	205.02	205.58	205	198.52	207.67	204.36	198.94	208.32	199.61	202.8	200.98	204.09	198.36	208.54
204.13	196.29	194.47	197.09	201.37	206.33	201.06	203.85	197.3	197.23	199.71	203.65	198.06	199.94	198.74	200.65	199.95	196.43	201.66	201.57	197.14	197.65	205	200.89	195.19	192.67	201.76	196.48	200.99	200.32	201.67	199.37	207.55	204.93	204.12	193.21	198.57	199.48	199.31	200.19	198.05	204.04	202.15	196.18	197.46	196.85	197.62	197.85	201.93	200.83
203.8	202.95	200.5	199.59	201.42	199.39	197.87	202.22	203.09	199.25	202.13	200.5	195.83	197.32	194.96	201.08	199.1	203.77	203.15	208.4	200.76	202.41	193.11	203.76	197.15	199.85	207.88	192.92	201.58	197.7	195.73	191.86	196.99	202.74	196.16	206.86	195.89	210.34	202.75	201.16	199.42	204.83	197.65	201.96	206.65	199.61	195.69	201.36	195.71	196.38
213.26	211.96	210.2	205.79	207.07	209.67	205.99	207.12	210.72	205.49	203.2	209.18	207.04	205.13	207.38	212.81	209.3	212.43	208.63	202.95	206.54	201.87	212.08	209.27	202.19	209.71	203.69	208.33	203.48	209.75	206.76	205.83	209.36	204.74	210.4	207.54	208.27	207.18	202.77	201.32	211.46	210.81	210.41	210.6	210.04	204.09	217.05	214.79	206.68	206.75
215.65	214.74	206.15	215.43	209.77	211.22	209.23	206.22	216.01	213.71	216	203.71	206.34	209.85	216.34	208.08	214.87	210.4	212.08	215.19	218.34	213.75	215.54	208.57	215.05	210.32	216.31	213.19	218.73	219.88	217.78	213.88	210.72	217.23	216.82	208.55	207.95	205.05	218.14	214.96	219.26	213.4	208.19	208.68	209.05	208.55	215.42	214.41	218.72	209.66
217.55	211.69	212.12	210.5	216.42	206.55	214.65	203.89	211.24	210.06	210.93	208.57	207.46	206	205.99	212.83	213.52	209.24	205.52	208.77	212.47	204.68	208.72	205.76	210.21	208.07	209.72	208.09	204.18	213.06	217.08	210.29	211.29	211.09	208.74	205.52	203.84	210.17	210.88	209.02	203.39	208.1	211.34	207.65	201.53	212.05	206.75	212.08	210.82	201.36
198.61	195.28	196.57	198.24	191.47	199.52	197.32	203.41	198.81	196.7	202.73	205.64	201.13	203.47	201.54	203.23	199.23	202.25	195.18	196.22	200.28	193.96	206.44	204.73	197.34	200.11	203.78	200	198.12	198.34	200.82	203.95	198.52	200.82	200.56	195.82	197.59	199.65	197.67	202.46	191.09	195.86	201.24	195.22	205.19	203.03	199.58	198.96	202.43	202.41
194.31	200.46	192.58	198.9	203.14	199.27	199.86	195.27	197.63	198.04	203.93	201.6	206.83	201.25	204.61	194.03	198.72	200.89	203.09	200.85	198.5	206.64	199.83	201.59	196.01	194.1	196.34	202.47	201.43	201.19	194.01	198.94	200.97	204.69	190.91	202.08	197.38	191.14	197.24	205.87	202.05	199.42	195.92	199.05	206.17	199.45	196.48	196.92	195.57	196.08
211.95	209.84	208.49	207.5	204.84	209.26	209.56	212.72	210.72	202.59	204.31	209.99	201.01	213.92	214.02	207.19	206.24	207.18	208.83	206.79	201.34	206.1	202.42	216.44	208.77	205.69	204.57	208.43	207.86	204.58	209.91	205.33	213.45	208.27	213.8	209.61	206.3	205.3	201.79	206.93	211.29	209.16	207.19	202.58	219	205.69	206.91	207.2	210.13	212.01
204.03	207.98	199.38	216.18	210.63	205.23	205.07	207.85	199.18	206.56	206.63	206.66	203.69	200.61	211	203.45	208	208.05	208.44	201.17	210.78	203.96	212.94	207.97	203.45	204.06	207.2	212.67	209.5	205.57	204.06	211.07	212.69	218.12	210.97	209.76	204.51	204.07	207.24	208.5	202.39	206.72	205.97	204.53	208.53	209.09	209.98	207.38	201.14	208.8
201.62	196.85	198.41	205.05	195.54	196.12	200.64	197.56	202.68	205.82	199.47	198.79	187.12	200.53	203.91	205.6	203.16	196.58	203.43	198.63	196.87	200.14	199.91	201.25	196.93	195.22	201.15	200.02	198.13	199.31	201.64	201.61	198.23	197.59	202.93	203.7	196.04	193.91	193.02	198.39	200.59	205.62	203.11	203.14	195.38	193.41	198.94	200.78	194.9	201.48
210.55	206.76	214.77	212.52	217.85	216.73	211.32	212.21	211.63	213.06	206.01	206.33	208.87	207.7	209.99	211.91	215.76	210.98	214.26	217.52	212.55	211.08	210.68	209.04	216.85	206.66	210.12	222.99	213.06	209.05	211.83	208.68	208.49	208.78	210.11	212.3	210.26	217.23	211.94	212.95	213.53	220.2	214.42	204.57	218.33	211.77	210.25	212.67	217.33	210.99
203.75	209.36	202.56	205.12	206.56	206.05	203.55	202.92	202.35	206.36	207.93	209.42	207.37	205.85	204.55	201.65	204.66	195.48	207.68	209.28	205.77	206.95	206.1	210.88	210.29	205.09	210.57	208.59	208.69	206.76	206.43	206.12	206.02	209.27	205.04	204.28	211.46	200.13	212.82	200.64	200.98	204.04	201.26	201.25	207.03	207.56	206.53	209.05	210.24	208.56
192.11	196.63	198.38	200.83	199.78	205.93	198.37	203.94	200.48	194.77	201.78	195.23	196.7	195.63	199.99	200.54	194.44	204.36	204.71	196.15	202	191.96	204.92	204.16	198.52	201.58	200.64	196.34	203.49	198.38	200.04	204.51	205.47	199.6	198.49	200.92	203.87	190.95	194.93	201.77	200.08	196.46	201.85	192.14	199.85	203.85	200.43	198.42	197.11	200.91
204.32	206.96	204.05	202.15	203.59	208.64	210.43	204.81	211.65	204.44	214.01	209.55	207.23	214.43	210.72	203.5	204.36	208.64	205.25	203.69	203.52	204.63	208.29	202.52	203.8	209.25	205.14	213.07	204.91	202.61	208	198.96	206.85	204.78	207.79	209.31	210.66	208.65	204.94	211.19	206.03	208.77	206.08	200.58	207.46	203.34	205.27	210.06	209.79	210.32
204.13	205.99	207.87	210.89	213.6	209.69	216.19	207.06	206.4	207.85	213.24	203.71	216.88	206.94	209.16	210.01	210.51	208.06	208.44	213.3	208.37	207.36	206.92	208.7	209.94	213.28	206.77	201.47	205.24	206.14	205.65	206.16	207.46	215.05	208.27	208.49	205.39	204.08	218.88	208.79	204.54	205.16	206.89	207.68	207.09	209.34	210.72	214.86	203.91	205.89
212.68	213.48	199.95	218.63	212.99	208.74	209.91	208.94	210.58	211.17	209.35	211.73	206.71	210.48	208.61	213.31	211.78	209.21	203.67	211.9	211.32	201.5	214.15	202.26	213.11	207.29	210.23	208.61	212.92	216.5	206.78	203.02	208.45	214.42	205.84	207.27	214.2	210.44	209.55	211.93	210.61	207.26	204.67	209.74	202.92	214.04	211.89	212	205.66	204.14
210.34	205.87	209.78	203.55	208.55	199.56	205.66	202.19	206.35	204.55	204.47	211.68	211.11	209.03	209.75	210.8	201	202.21	208.31	211.32	208.58	208.02	207.24	212.27	203.11	212.16	206.3	209.71	207.4	205.07	207.65	202.7	207.42	212	205.61	209.67	208.93	212.54	204.97	204.19	205.01	206.82	213.22	206.91	211.85	205.29	209.54	205.48	205.49	209.16
205.89	201.78	208.89	204.8	210.06	202.77	204.96	201.21	209.51	204.82	208.34	201.14	205.76	207.28	200.9	200.92	205.56	210.17	208.75	205.14	204.52	206.62	205.6	209.74	204.86	208.37	204.4	201.04	201.73	204.66	199.04	205.52	200.83	207.93	204.03	207.91	202.42	208.28	197.02	212.19	206.06	205.07	204.2	207.76	210.9	203.95	205.98	208.95	206.01	205.1
217.77	202.21	212.51	212.03	210.27	215.15	211.58	208.9	209.93	207.46	207.35	212.3	211.4	207.6	211	210.24	210.88	215.42	217.59	211.16	215.06	210.52	218.77	213.35	214.74	209.77	211.53	215.42	209.47	212.72	211.02	210.24	208.46	218.03	213.26	214.25	211.38	213.92	213.65	212.13	209.24	212.95	215.08	213.08	213.68	211.45	211.94	210.76	211.5	212.13
203.95	208.3	210.87	198.86	209.24	205.8	213.66	207.6	210.04	203.54	205.87	204.69	208.5	206.95	206.87	207.61	212.01	210.41	200.48	202.89	203.41	216.66	204.56	211.31	206.66	207.14	206.16	212.27	206.35	206.28	209.95	210.01	205.44	214.37	203.87	208.34	210.58	207.38	207.56	207.54	203.63	218.6	194.46	207.56	205.1	209.59	206.84	203.45	205.71	209.19
214.5	208.31	214.25	213.22	214.68	208.38	212.05	212.25	211.96	206.75	211.34	205.03	214.04	207.8	212.84	208.96	212.95	213.73	215.87	215.67	212.69	214.05	210.67	217.33	209.16	214.65	212.16	213.81	213.65	210.47	207.13	212.12	213.77	217.81	213.41	212.82	211.72	207.18	212.21	210.78	221.26	215.72	212.11	214.1	211.31	211.41	215.36	213.5	218.55	213.5
212.03	210.52	209.2	212.28	204.95	208.62	204.65	207.44	206.15	205.06	208.92	204.7	213.46	208.35	206.93	200.72	209.37	209.7	204.54	203.87	210.72	209.3	203.56	206.04	208.91	212.04	208.33	203.85	206.09	211.41	204.65	208.63	202.77	205.85	211.63	213.22	206.4	206.26	207.95	203.18	209.82	207.07	202.54	201.03	206.34	208.27	207.76	209.52	206.08	204.75
206.71	202.3	213.16	201.82	207.7	207.52	212.35	206.55	204.67	211.29	212.25	203.16	205.15	207.28	202.68	207.48	205.1	209.88	211.76	205.93	209.53	202.52	213.76	207.15	205.77	211.48	203.72	210.24	214.92	204.17	202.79	209.03	204.1	217.19	208.08	209.45	205.84	208.18	211.8	211.11	211.58	204.84	210.6	210.29	206.93	207.77	201.57	209.15	205.76	209.79
210.69	204.89	210.19	210.11	210.92	214.46	218.53	212	212.43	214.51	216.06	216.44	210.86	212.74	211.52	221.04	210.17	217.21	209.89	218.91	204.04	213.7	212.96	213.32	209.69	219.12	218.1	209.07	216.23	217.44	209.47	210.29	218.33	223.05	213.48	210.41	213.16	214.68	212.29	211.18	207.54	206.25	210.61	208.53	209.8	212.09	215.56	215.22	209.47	213.13
220.22	211.03	204.26	206.94	209.07	211.98	212.05	209.59	210.36	214.7	216.3	213.37	209.92	213.73	218.35	212.65	214.45	211.14	214.01	200.38	217.02	214.52	212.6	213.11	211.2	209.75	212.5	209.32	215.76	208.32	213.44	213.31	209.66	214.47	210.75	210.38	210.64	209.95	210.36	211.66	209.34	210.87	210.18	213.98	214.64	210.89	211.51	213.91	212.49	212.58
205.58	215.26	215.09	208.39	207.73	211.79	217.35	207.7	206.94	212.36	211.96	212.54	212.48	216.16	210.13	207.6	213.14	211.38	207.87	212.8	209.44	209.07	214.34	209.76	209.12	213.38	212.38	211.36	210.43	204.36	211.79	211.9	213.23	212.41	211.97	209.05	211.95	210.37	213.89	212	207.07	210.56	218.35	209.91	202.59	213.35	212.47	212.29	214.64	208.05
201.67	205.97	207.33	208.37	207.77	204.69	206.75	205.69	208.99	209.38	211.57	214.05	202.49	207.96	211.85	212.37	209.57	205.91	213.28	199.45	201.16	204.96	208.19	204.79	204.32	202.46	208	204.96	207.17	203.85	198.49	213.62	202.79	203.98	210.35	206.64	211.6	211.4	201.63	202.73	200.42	203.27	207.96	205.84	206.74	208.19	212.45	206.45	201.71	205.15
205.79	205.89	197.26	200.43	202.72	209.06	202.43	206.75	210.18	201.45	204.39	208.24	201.1	206.31	209	211.86	207.91	206.82	203.21	201.88	205.46	203.88	206.59	209.28	204.54	202.65	206.33	208.44	200.22	210.24	208.65	205.43	206.24	199.8	203.68	205.15	200.4	202.76	198.29	211.51	204.78	207.57	207.47	198.89	201.3	207.31	197.97	204.27	212.31	202.52
211.19	207.11	203.19	214.1	209.6	211.32	205.93	209.73	215.21	213.01	209.92	211.35	210.65	213.39	209.59	211.95	208.94	211.65	205.47	211.34	210.04	205.6	213.02	212.39	215.39	213.96	210.18	213.23	212.6	208.3	208.69	216.4	210.54	215.63	214.87	216.9	203.19	210.67	210.72	212.5	214.98	214.32	205.39	213.08	214.06	215.79	206.63	212.25	208.03	215.35
213.62	210.06	219.91	213.17	214.07	217.12	211.54	210.42	211.93	213.86	207.52	213.23	207.04	223.08	206.73	211.15	212.18	216.56	210.68	212	212.35	209.48	206.11	219.47	211.01	209.14	212.16	211.19	212.51	209.91	208.16	211.9	211.22	202.39	217.89	208.65	217.1	212.34	210.88	215.28	202.01	215.1	205.78	203.88	212.95	212.27	207.47	210.94	208.2	208.45
203.46	214.65	214.82	212.57	211.62	210.95	211.34	219.68	210.25	216.35	211.78	210.03	212.41	215.47	205.33	208.79	212.47	215.63	208.01	213.18	209.64	213.83	207.34	210.59	215.85	210.15	218.16	207.47	213	207.53	207.56	215.14	212.5	217.3	218.68	212.07	208.78	212	211.15	211.94	217.78	215.17	210.64	212.12	213.49	206.06	205.82	203.02	213.22	208.23
202.99	209.6	204.52	209.44	201.97	209.73	209.21	206.78	212.61	203.74	208.37	208.49	208.07	210	205.32	210.35	206.88	209.09	207.99	201.73	209.32	212.52	210.11	209.42	204.34	201.44	211.27	211.73	198.75	205.72	210.22	209.23	204.6	195.23	206.73	212.4	212.1	205.27	212.23	202.84	216.94	207.1	209.91	210.49	206.77	210.98	209.25	202.95	211.67	201.35
206.78	207.9	208.9	205.12	201.53	203.77	203	205.39	202.23	203.73	208.61	198.87	204.72	207.63	206.11	199.01	206.46	204.43	197.65	194.51	203.72	206.95	204.8	203.96	206.31	198.86	210.75	203.15	206.79	203.4	201.16	201.63	200.76	202.53	203.62	201.43	198.91	205.57	203.89	202.52	204.85	205.86	209.18	204.96	199.38	201.72	194.43	199.01	200.63	210.9
202.41	211.22	202	199.84	205.33	205.81	202.64	198.67	204.14	205.72	206.71	201.62	209.96	210.19	204.06	197.68	198.81	201.63	203.93	208.19	205.97	207.07	206.68	206.68	200.87	205.06	208.01	206.48	202.96	200.72	211.31	207	209.97	205.14	204.67	210.96	200.07	200.93	209.69	201.27	201.29	206.53	202.91	206.79	210.74	200.15	202.45	205.05	196.65	200.42
212.02	211.98	199.92	202.71	208.88	213.12	211.21	205.67	206.51	206.42	206.08	211.06	209.9	212.86	204.95	208.91	213.56	206.66	207.71	202.65	206.04	200.56	206.68	204.13	207.23	207.81	206.69	210.16	209.18	207.27	207.4	203.86	204.34	203.4	211.85	213.15	209.89	207.49	207.53	209.82	206.87	206.85	215.32	210.86	204.73	217.92	207.37	207.67	206.36	209.76
206.43	207.15	215.78	212.17	211.52	214.68	218.59	215.05	215.61	216.42	213.69	214.83	212.19	214.84	215.32	207.24	217.25	210.73	212.23	213.69	210.52	213.3	208.02	211.15	213.3	216.85	215.95	214.51	211.36	211.82	209.21	218.17	211.71	210.03	212.87	222.44	209.19	205.48	213.28	210.48	215.41	217.97	204.07	213.82	208.07	209.78	215.23	203.74	212.17	215.5
205.77	200.11	204.91	205.53	206.18	201.97	210.24	203.75	198.38	193.41	207.77	207.02	201.65	207.52	199.91	208.65	201.13	199.64	199.39	200.45	204.21	198.92	206.47	208.8	198.19	199.19	203.85	207.84	204.11	200.18	207.64	204.98	204.51	200.13	204.03	204.21	204.89	198.48	208.85	206.25	198.42	198.72	204.74	205.34	204.29	201.14	204.05	200.16	203.83	206.42
203.89	202.76	199.38	202.39	213.07	205.46	207.07	206.28	208.16	206.49	204.76	206.31	205.55	198.1	209.31	205.13	208.07	205.75	203.05	202.17	205.53	204.35	202.93	202.19	193.39	203.49	204.14	204.4	204.11	207.57	202.59	204.3	203.05	208.77	200.13	208.34	200.73	210.88	205.17	207.57	200.51	209.58	204.81	201.64	204.64	204.11	203.77	201.98	203.08	199.59
217.41	217.48	216.12	218.61	219.67	221.26	222.21	220.46	213.37	222.1	221.46	220.55	214.31	215.46	217.22	219.74	216.61	219.07	216.2	219.71	216.73	219.28	216.76	218.13	222.13	212.27	218.73	220.38	221.25	223.18	212.56	222.91	221.38	217.83	219.37	214.31	224.32	214.67	216.82	217.85	216.24	216.18	222.29	223.18	219.42	215.35	219.99	216.88	214.08	211.55
206.91	208.33	202.2	200.21	198.76	197.39	203.18	209.24	202.1	207.25	202.08	202.02	202.08	203.97	203.07	204.07	206.69	204.2	203.2	200.84	201.12	197.16	196.87	206.31	199.83	206.25	200.12	207.23	201.36	205.38	209.03	199.68	209.63	198.84	197.74	208.53	203	202.4	200.86	198.06	201.63	203.47	201.25	203.97	204.97	201.09	205.05	200.48	197.58	199.84
204.46	199.88	200.47	201.83	211.38	199.47	202.76	206.51	208.63	198.09	209.96	203.74	201.04	197.49	199.95	197.97	197.37	202.6	203.07	205.2	199.77	206.29	201.66	198.4	203.52	202.79	197.3	203.49	200.71	200.61	197.29	201.41	202.88	199.51	204.12	204.15	202.07	201.78	201	208.28	207.9	201.6	201.3	201.72	199.2	201.58	204.23	197.84	203.68	201.37
203.53	210.44	203.86	208.54	207.01	206.7	204.95	208.94	209.68	205.63	207.18	212.4	209.8	204.33	210.78	214.34	207.27	209.12	211.28	211.24	210.09	205.58	209.77	206.83	209	212.56	212.51	210.89	207.58	209.63	210.71	204.88	210.6	212.85	206.07	208.87	209.6	207.43	208.29	203.71	208.19	210.27	209.38	210.46	206.35	213.12	207.28	203.74	211.6	206.59
212.43	213.88	208.73	219.18	209.22	214.2	215.6	210.98	210.41	213.94	207.66	208.52	203.48	211.42	215.56	213.11	209.85	209.9	211.96	212.8	214.94	211.52	211.53	207.09	209.51	213.56	214.7	210.71	208.26	210.52	207.15	209.62	211.36	210.28	211.01	212.95	213.5	212.93	220.07	214.37	217.6	210.83	212.15	213.29	217.46	209.66	208.85	212.18	207.02	209.94
207.78	215.1	208.05	213.5	209.12	207.09	211.62	209.63	204.73	215.81	203.46	207.85	205.84	213.05	209.08	213.68	209.99	218.04	208.9	207.76	210.89	211.47	208.59	213.94	208.93	210.99	210.24	211.46	215.83	207.52	209.59	211.67	218.17	210.05	208.58	216.11	208.34	213.07	207.14	208.22	208.99	209.14	208.37	212.61	213.56	208.79	205.27	214	203.44	209.97
211.38	210.48	211.19	207.07	211.55	213.69	210.17	210.02	208.01	216.42	208.31	215.09	208.47	211.87	216.45	208.68	202.7	216.37	210.94	213.29	216.97	210.12	212.98	205.39	215.18	206.61	217.72	212.25	217.87	204.82	210.89	212.27	215.83	207.52	216.68	215.49	214.47	216.31	216.07	210.24	215.3	217.55	209.49	206.22	213.65	209.93	206.62	210.8	215.3	211.77
210.67	216.4	209.59	204.39	209.17	210.78	209.35	205.76	200.5	209.05	198.84	211.14	203.75	206	208.27	215.93	201.33	209.84	215.06	200.76	214.09	208.93	213.18	205.83	203.8	209.59	212.94	204.2	201.19	210.12	206.24	205.2	203.7	211.94	208.88	200.09	212.56	211.72	203.8	208.99	206.33	206.73	210.09	210.31	214	210.7	203.72	202.36	208.3	206.87
197.62	200.59	202.39	197.84	201.11	201.58	200.18	198.65	200.24	199.52	194.13	195.84	200.59	193.88	199.57	198.22	197.62	194.83	202.15	205.91	203.19	209.42	195.72	196.14	203.04	193.29	197.89	203.25	200.53	199.81	205.45	204.93	200.1	197.72	197.43	199.6	201.1	202.3	197.36	198.73	196.56	201.09	194.29	201.64	203.22	193.23	197.32	200.58	193.85	193.7
202.74	202.1	203.57	207.3	205.89	207.09	204.05	213.96	201.6	200.51	203.19	207.85	208.03	208.68	205.31	208.59	208.62	202.04	208.62	203.42	208.54	206.72	208.36	209.51	205.8	212.05	206.26	209.32	208.37	213.07	202.46	202.65	209.16	202.83	204.27	214.31	206.33	209.99	208	206.02	208.85	211.2	205.42	209.91	212.6	206.74	207.94	208.04	206	209.25
210.23	214.91	211.06	216.54	214.29	217.77	208.06	215.34	212.7	217.7	211.64	209.45	211.11	207.18	209.58	211.27	210.04	214.77	211.3	211.51	210.74	208.52	211.82	209.02	214.09	213	216.25	212.12	212.24	214.39	208.54	213.77	207.71	211.61	205.52	210.42	212.37	217.89	213.54	210.11	209.38	214.95	206.31	209.51	222.08	215.15	211.22	216.01	204.2	208.96
212.41	213.57	214.07	218.51	216.93	220.38	223.19	216.25	213.8	212.6	216.93	225.17	222.23	217.43	220.92	209.63	217.97	211.84	219.47	213.91	216.57	215.92	217.58	216.08	218.79	221.2	220.62	216.61	217.26	216.91	214.61	218.3	219.01	216.3	220.05	212.99	230.79	219.12	214.72	216.55	214.41	218.17	217.65	214.95	221.48	213.73	217.28	218.13	222.41	218.73
211.11	208.87	207.84	217.91	210.78	216.89	217.25	207.16	215.07	214.16	218.83	212.36	210.46	214.98	216.06	204.42	216.12	217.9	212.87	217.42	213.26	208.48	207.22	210.08	220.46	209.94	204.63	213.76	215.53	216.71	219.95	218.76	211.28	212.21	217.3	216.44	217.48	221.18	219.34	211.54	211.04	214.72	208.28	209.43	218.87	214.4	212.21	217.1	215.54	216.64
207.2	216.99	212.1	215.5	216.71	206.85	213.46	216.67	211.42	219.56	209.19	213.23	215.6	212.27	217.09	212.2	215.76	214.51	206.02	208.99	212.53	210.05	214.57	215	216.53	209.8	208.3	213.83	211.89	212.38	210.94	207	208	206.22	203	210.39	214.38	217.91	211.6	212.37	207.92	213.55	209.73	212.49	212.16	214.95	209.16	217.57	218	206.97
209.4	207.59	211.53	213.77	214.24	211.01	204.03	206.24	206.78	210.55	210.63	212.29	206.72	217.12	209.8	212.83	211.18	210.16	213.73	218.03	216.38	212.69	205.16	210.47	206.26	215.35	218.38	213.68	215.31	213.61	207.91	211.39	209.66	207.84	216.3	212.02	211.37	207.74	215.4	216.84	208.68	218.9	215.9	208.29	210.99	212.19	209.79	214.15	214.52	212.35
199.21	203.5	198.56	200.8	207.42	204.83	211.53	200.14	206.55	204.68	200.85	206.13	199.52	204.83	202.38	203.27	204.31	199.57	203.34	201.73	202	207.04	199.31	204.39	207.48	211.89	205.73	203.85	204.46	207.62	196.98	199.6	200.97	211.73	207.41	205.33	199.93	198.4	203.45	207.74	204.92	206.62	196.68	207.71	201.2	196.75	204.95	206.07	201.98	201.76
199.6	205.34	202.1	211.31	209.84	210.77	207.97	206.4	208.48	210.49	207.06	206.44	206.22	206.03	203.43	206.75	206.15	204.9	209.33	208.02	204.99	205.09	209.45	210.65	205.26	199.84	201.31	209.66	213.29	202.53	204.4	211.81	209.97	209.1	213.08	211.2	206.14	210.3	206	206.93	211.42	199.97	208.6	206.85	211.54	208.81	213.31	207.19	202.39	202.35
212.41	211.92	216.91	209.38	210.31	211.37	212.18	208.46	206.76	218.17	209.89	208.68	213.39	217.13	211.18	210.43	212.42	213.32	207.01	211.03	209.24	213.1	211.45	214.16	214.41	213.81	209.09	208.54	219	216.08	211.26	214.86	214.9	212.45	214.51	212.85	210.94	209.07	218.55	212.55	210.56	211.93	210.81	213.99	221.32	210.51	215.12	215.7	213.2	212.74
210.43	218.97	222.31	214.39	218.53	224.98	213.13	218.28	216.75	217.86	221.7	216.78	213.75	222.76	210.81	218.54	212.02	224.95	219.65	221.72	221.45	220.76	218.69	219.7	211.41	212.71	215.59	216.94	220.63	222.01	220.06	217.83	218.76	219.14	214.33	211.5	221.09	219.77	218.22	219.09	213.86	227.5	214.29	211.94	213.98	217.86	216.84	224.6	220.59	216.57
205.83	206.62	201.35	206.77	210.88	201.95	211.9	213.21	205.88	208.53	205.83	206.83	209.35	209.57	207.85	201.85	206.67	211.38	211.3	207.99	216.12	206.18	210.52	206.96	203.1	211.98	206.71	209.09	212.2	203.64	205.05	211.19	208.11	206.7	203.56	203.94	207.07	207.67	208.52	211.31	217.56	203.37	210.35	206.36	208.16	209.4	213.02	214.22	203.89	204.83
219.85	218.4	221.09	214.68	216.62	226.95	213.42	217.29	220.29	217.5	215.89	215.69	218.08	217.07	221	218.57	220.97	215.03	222.94	212.9	217.1	217.92	216.15	216.08	219.86	213.14	216.69	213.51	223.04	211.64	217.58	218.33	221.85	219.49	211.78	218.9	224.67	217.99	216.37	216.38	219.31	221.15	212.3	218.37	218.51	210.15	220.89	215.49	220.2	216.46
211.7	208.86	201.91	199.18	206.44	205.17	201.8	201.1	206.13	205.59	204.3	204.87	204.44	203.65	200.16	205.15	201.05	210.01	198.97	208.3	200.07	198.21	195.5	206.64	208.62	204.76	203.58	205.4	199.58	204.64	203.37	203.17	208.62	200.35	204.21	201.52	198.82	207.3	202.06	206.26	206.61	202.31	202.84	201.47	199.08	205.49	201.07	208.98	200.99	205.33
212.4	207.03	211.05	211.16	212.01	214.36	216.35	215.13	217.66	205.28	213.38	216.41	206.5	207.73	215.8	208.87	211.94	205.27	215.67	211.45	207.69	209.43	214.13	211.79	212.56	210.89	215.92	213.61	206.97	212.98	212.43	207.49	210.55	210.89	214.61	223.38	213.87	217.06	210.87	212.47	215.83	216.12	212.44	208.62	209.38	213.53	220.89	212.92	217.92	212.38
203.73	202.74	205.38	201.33	203.28	208.72	205.77	202.15	205.64	199.12	211.23	206.18	203	207.12	203.45	203.36	202.02	200.78	197.36	203.29	207.79	206.44	203.54	205.67	196.02	202.54	202.75	202.97	198.43	197.56	206.53	200.55	203.59	205.61	209.06	207.56	207.49	205.62	203.96	202.32	198.25	213.01	206.71	203.11	208.63	205.8	205.95	201.59	201.79	200.3
219.18	212.94	221.13	219.59	214.91	220.05	218.68	213.65	218.82	221.8	220.18	214.87	216.02	212.16	228.51	218.36	211.33	212.21	218.09	217.66	220.26	214.81	213.57	207.84	220	220.97	210.52	217.42	221.96	217.65	215.23	224.29	217.3	212.57	218.77	218	216.08	220.61	217.09	218.93	217.39	216.43	217.82	217.32	212.03	211.71	218.75	206.89	218.43	218.73
202.05	206.99	211.34	205.69	207.17	204.47	203.33	203.54	204.31	205.45	212.53	205.11	214.01	206.86	208.01	216.98	211.74	204.4	206.86	210.82	213	210.22	208.36	204.88	203.75	202.47	209.8	213.3	208.31	211.97	199.68	207.09	213.41	205.5	203.42	209.47	204.91	207.21	214.36	205.93	208.46	215.12	204	209.89	204.62	210.39	203.58	198.86	207.22	201.95
207.77	208.53	210.07	209.58	217.55	215.58	207.71	213.67	208.35	204.66	203.78	212.87	206.66	210.39	206.96	205.5	208.89	208.93	204.89	208.12	210.69	211.52	208.31	206.59	209.36	206.34	209.08	205.79	213.58	208.93	207.98	212.48	210.24	209.66	212.6	206.62	205.92	210.62	211.39	218.01	211.99	207.25	211.11	209.99	207.23	212.27	208.21	212.11	204.94	209.99
209.21	212.61	210.15	209.89	214.88	213.51	205.57	211.14	211.44	211.53	212.44	205.37	211.78	212.16	210.88	208.9	209.87	202.07	211.42	200.97	209.43	203.04	210.69	206.08	209.36	212.21	208.56	211.15	209.69	212.51	208.22	213.08	206.75	210.7	210.35	209.6	212.69	214.01	207.26	211.09	206.81	206.1	202.55	211.32	218.58	214.08	207.74	216.61	211.27	211.17
218.19	215.13	216.76	215.89	206.13	218.39	220.93	221.66	219.79	216.29	212.68	217.36	218.47	217.46	217.87	220.54	216.25	213.65	221.91	211.62	213.65	223.6	218.09	220.14	213.55	214.74	214.76	226.66	210.49	217.93	216.37	216.74	219.07	218.87	218.93	214.57	215.72	219.29	217.62	221.76	219.92	214.69	217.82	218.47	215.87	216.18	219.21	215.6	220.41	214.3
205.25	199.66	209.49	208.17	208.8	208.45	206.84	205.9	207.24	205.06	209.83	201.27	200.34	208.24	209.18	201.34	205.17	203.92	209.36	202.59	203.19	212.59	208.08	204.09	203.91	210.16	205.12	212.11	208.38	200.67	209.43	206.81	209.85	206.25	206.02	204.3	200.19	202.47	198.66	210.83	206.22	199.31	206.49	209.68	205.56	210.02	215.18	211.87	210.06	205.91
197.67	204.54	202	207.82	202.61	204.36	199.37	209.3	194.31	203.4	209.99	201.05	196.97	197.85	202.47	205.27	204.11	197.19	206.21	208.38	205.5	208.45	205.78	205.19	201.12	198.92	204.57	201.79	205.93	200.98	208.08	198.32	207.69	203.39	203.85	206.93	202.48	204.78	201.77	202.53	201.13	196.66	193.03	203.14	201.57	206.82	202.81	209.23	210.18	205.41
214.42	214.46	214.14	211.37	203.41	214.01	209.65	215.27	216.65	206.74	209.91	210.33	211.76	208.08	214.3	212.99	215.43	211.39	219.49	215.42	209.55	211.11	210.08	211.62	210.76	210.87	209.96	211.2	207.46	213.69	218.31	213.18	209.73	210.35	215.23	215.36	211.67	214.38	213.6	204.26	215.13	208.25	212.12	211.49	213.01	210.39	214.1	212.51	216.5	209.71
208.61	205.17	214.4	211.89	204.71	209.47	207.58	217.77	205.91	211.62	204.36	203.55	211.04	208.24	206.62	214.39	209.44	210.12	206.81	213.41	211.2	204.51	208.22	210	208.06	211.34	214.71	206.52	213.27	205.24	205.38	210.9	201.54	208.97	207.75	210.96	207.81	216.78	205.53	207.84	208.89	204.27	204.24	199.94	211.84	208.29	205.63	208.07	206.34	197.77
199.56	208.43	206.99	209.59	202.06	204.85	209.59	206.64	210.45	204.1	203.08	206.3	205.02	209.64	202.26	205.07	202.33	210.88	209.1	206.08	216.19	210.3	207.94	205.12	208.49	206.97	203.74	204.49	208.62	208.97	200.69	208.36	209.12	203.64	206.89	209.39	207.69	209.15	202.46	206.43	209.43	209.16	207.1	207.88	202.7	204.38	205.42	206.79	206.52	199.2
214.79	211.38	213.56	202.93	209.06	210.09	214.37	216.37	208.58	208.26	210.75	207.58	218.41	214.92	213.91	206.25	209.58	212.83	214.84	220.21	211.44	213.51	210.72	214.71	214.78	214.95	213.08	213.46	217.77	222.95	207.05	212.09	212.09	214.99	209.77	210.83	205.57	213.74	213.18	222.56	210.04	215.33	221.48	206.44	211.12	210.34	209.96	211.1	208.91	208.05
212.66	212.76	212.8	210.65	214.21	205.49	213.63	213.05	205.03	211.82	210.13	211.23	214.5	214.3	215.38	210.48	213.73	205.26	206.44	208.27	206.3	206.55	212.6	211.38	210.79	211.72	209.77	213.73	216.35	212.26	212.42	206.48	210.73	212.68	217.51	213.55	212.78	218.87	199.5	208.48	207.66	208.36	213.57	215.91	212.52	216.3	210.87	213.27	210.13	217.64
207.9	209.96	210.06	201.79	208.95	202.65	205.26	204.74	218.06	207.9	211.77	209.71	204.8	198.1	211.93	210.27	208.05	204.68	210.27	205.95	207.86	209.19	203.8	213.85	213.96	212.88	214.59	205.42	207.61	203.63	210.49	207.54	205.06	202.07	203.75	204	210.11	201.6	211.79	205.96	202.33	206.15	207.99	203.44	211.9	207.79	210.57	211.18	208.91	210.47
210.59	211.51	209.7	207.14	204.67	205.92	197.87	202.28	201.91	204.65	199.57	202.83	205.21	201.44	201.77	205.08	199.18	202.45	205.19	207.48	206.77	202.84	206.22	205.93	200.09	202.1	195.48	203.54	205.1	209.31	207.34	197.8	201.58	200.66	204.23	199.73	199.44	207.53	202.17	214.83	196.46	205.28	209.04	208.19	206	204.22	201.82	201.74	204.31	203.19
210.18	205.43	199.8	201.87	201.09	205.64	206.51	202.16	206.13	207.21	197.14	198.76	197.5	206.57	209.72	202.25	198.85	206.74	203.35	199.78	205.24	201.83	198.96	207.93	199.67	199.79	203.27	196.02	196.3	203.07	204.13	198.02	203.51	209.92	201.88	201.13	208.37	197.07	206.4	211.42	204.2	205.68	204.21	206.79	205.57	213.48	199.58	200.62	198.2	197.39
216.09	207.94	207.76	216.42	209.77	212.8	212.38	207.7	210.83	206.43	220.52	215.14	218.38	212.43	219.07	217.11	212.35	212.45	211.77	211.21	211.99	209.42	215.51	211.16	209.71	218.11	212.21	211.64	213.66	216.75	211.63	213.64	217.8	212.06	213.71	215.12	212.86	205.62	205.71	213.17	214.7	209.83	211.45	210.53	214.24	212.36	217.58	209.13	218.23	209.44
204.79	205.55	205.15	206.46	206.95	210.45	211.41	201.92	207.63	209.06	207.61	206.05	208.46	206.65	200.6	207.06	213.82	206.64	205.61	207.21	207.41	204.52	212.23	211.7	212.26	205.61	208.63	207.83	212.67	210.47	213.99	207.23	209.4	209.86	216.07	208.44	206.8	210	211.18	208.91	207.91	207.24	208.95	210.87	213.91	212.33	211.92	209.49	202.1	200.37
206.82	202.91	198.09	207.39	204.87	205.57	198.89	203.74	204.93	202.18	197.88	202.9	201.41	202.61	202.16	204.34	202.69	202.53	204.64	201.8	205.87	202.96	198.1	208.24	204.41	204.49	202.13	203.51	198.82	205.48	202.75	209.94	200.39	203.82	204.1	203.98	202.49	200.55	200.55	206.31	204.21	208.35	204.23	201.33	207.99	201.22	204.15	198.82	206.44	201.85
209.81	207	209.38	210.83	201.68	208.93	211.47	205.93	210.37	208.96	207.4	202.95	211.31	209.77	204.6	209.71	211.28	205.38	207.36	208.21	201.74	210.89	210.13	212.67	209.05	202.61	213.17	213.24	208.8	212.31	213.33	205.51	205.9	209.68	206.37	215.5	209.27	212.99	204.41	206.83	205.04	211.24	200.17	201.78	209.03	204.51	202.29	209.35	203.61	217.4
216.01	212.03	218.5	214.14	221.62	212.4	214.85	220.65	223.56	211.12	217.14	220.12	218.68	213.95	221.49	214.03	218.85	216.55	224.41	218.85	212.26	220.93	221.02	212.72	222	211.59	221.51	217.68	215.61	215.61	216.52	216.94	218.73	216.23	215.92	217.3	219.97	217.42	218	211.12	214.56	218.17	215.57	214.95	218.32	212.86	214.29	215.6	218.09	217.48
197.36	200.71	201.12	196.08	202.11	199.78	202.3	202.1	194.6	196.3	200.01	199.57	206.23	199.38	200.37	197.06	202.28	205.54	198.79	196.45	207.07	196.2	199.86	207.4	200.74	197.69	195.56	200.56	193.8	198.94	200.57	209.03	193.9	192.2	198.72	198.98	195.04	194.48	202.23	200.77	202	197.44	196.12	196.65	198.6	194.14	205.89	189.15	201.99	195.97
206.28	204.25	208.25	203.97	202.77	209.04	207.26	206.22	206.05	204.29	200.47	204.05	207.88	202.75	203.35	202.33	206.34	198.05	200.41	206.63	198.86	205.73	201.06	205.25	204.67	203.15	204.71	204.63	203.43	207.36	207.28	198.55	204.88	199.28	205.15	202.51	207.45	200.57	199.55	205.45	211.05	209.27	205.4	203.22	202.65	200.52	203.37	201.98	210.1	207.22
212.17	200.6	209.15	209.86	213.94	209.68	209.51	212.19	212.65	217.37	214.51	213.62	206.94	215.56	208.69	210.32	209.42	211.49	210.2	212.49	210.19	212.48	222.3	212.61	206.43	211.21	212.18	215.77	210.88	215.51	211.56	210.55	212.57	211.03	209.78	213.63	212.95	215.06	207.12	209.96	214.25	210.9	212.07	212.57	209.28	210.81	210.93	215.16	210.5	215.91
216.89	214.92	223.78	210.31	222	215.54	212.9	221.79	217.91	216.67	221.19	223.41	217.46	218.24	209.17	221.31	216.76	218.41	221.51	216.91	218.43	220.25	214.95	217.43	225.42	213.57	221.85	214.19	218.41	222.51	213.22	213.21	214.21	216.81	216.62	222.07	215.9	219.8	215.18	224.55	215.17	217.95	219.94	220.38	214.29	215.38	216.21	217.51	214.85	212.67
212.34	205.43	209.29	205.36	208.39	203.17	204.7	209.9	210.59	212.92	209.31	203.38	214.17	208.87	203.19	200.17	205.99	206.54	202.28	209.49	212.52	206.7	213.28	211.24	199.09	204.85	205.59	210.66	201.94	207.72	206.6	206.6	206.86	208.34	209.17	208.81	209.15	207.07	208.48	210.7	205.5	204.92	206.67	207.69	202.29	203.38	204.87	209.57	207.24	207.65
215.7	213.49	210.1	217.81	214.78	210.04	207.13	214.5	216.97	210.85	217.28	209.32	208.81	219.97	214.91	206.09	214.3	219.34	213.96	211.75	208.88	212.54	217.93	209.52	210.78	217.89	215.38	212.35	212.77	212.88	211.97	207.68	207.1	213.12	216.27	212.04	221.92	215.8	212.12	210.54	216.37	212.43	215.92	212.16	214.6	212.48	212.09	213.82	221.49	220.7
211.86	208.35	209.74	209.04	211.23	211.87	210.6	202.5	213.29	207.28	208.41	211.59	206.36	214.89	210.81	208.61	210.47	215.75	210.98	209.13	208.54	200.05	207.73	211.12	207.7	206.45	206.39	212.72	209.49	209.42	210.87	206.85	203.41	205.64	210.79	209.65	205.95	208.31	207.46	206.63	205.91	211.62	209.35	207.24	204.23	210.39	206.08	209.7	212.13	205.38
201.45	211.01	207.41	200.76	212.98	205.78	209.18	207.95	209.37	208.68	209.86	200.25	208.9	207.98	207.77	211	209.21	208.44	208.35	208.39	206.58	201.65	211.72	217.24	211.66	203.77	217.27	210.51	205.14	207.95	213.22	211.19	211.46	208.3	209.56	212.21	204.66	214.28	208.85	215.62	211.76	212.81	212.15	208.91	212.5	208.44	205.58	203.6	217.86	206.51
224.81	212.86	217.24	217.92	217.39	214.54	213.15	212.13	221.31	217.51	218.2	214.94	212.47	212.29	215.69	222.22	213.85	216.56	218.24	216.01	220.63	216.94	212.72	223.65	211.7	220.21	221.25	215.72	215.47	220.16	217.12	216.83	217.01	217.64	216.47	214.6	216.21	221.69	212.26	220.54	217.61	219.31	212.98	214.11	217.04	215.76	217.76	220.02	218.42	210.79
204.68	207.67	207.25	200.14	197.54	200.57	203.59	207.41	202.22	210.07	205.13	201.39	198.13	210.76	202.55	200.73	198.01	205.15	197.78	200.4	202.96	200.66	201.58	206.08	198.78	200.5	195.46	202.68	200.25	202.32	198.65	200.46	203.24	201.07	194.52	202.32	204.04	202.61	202.29	205.23	205.28	207.59	201.74	197.21	200.93	196.25	202.27	195.48	200.13	204.26
213.56	209.25	209.07	210.6	212.89	211.08	204.14	208.42	200.23	207.91	209.04	203.2	210.24	205.26	208.7	214.87	206.21	217.51	210.49	203.11	203.75	203.37	200.49	209.45	203.18	211.37	209.94	206.13	209.39	207.28	206.85	211.19	210.34	203.15	206.62	212.01	210.82	206.96	211.04	207.63	204.54	204.8	204.67	210.74	209.46	210.2	210.87	207.15	214.45	213.3
214.25	210.29	214.25	208.13	209.52	212.08	202.8	212.01	213.26	208.58	209.31	211.79	205.24	206.62	206.25	205.95	198.04	207.6	213.95	212.65	217.03	203.9	205.57	208.36	203.74	207.25	216.23	208.25	209.17	211.89	210.03	210.57	207.34	209.68	206.26	209.04	203.65	211.05	214.36	206.84	204.22	209.01	210.2	204.4	207.58	208.04	210.9	213.26	209.63	205.02
199.49	201.82	197.09	209.3	202.66	201.66	198.42	208.53	205.97	206.33	204.44	200.51	200.77	209.23	206.2	207.09	205.95	203.86	204.17	207.83	204	203.27	200.83	204.34	209.87	202.69	200.88	203.6	200.03	197.21	201.07	194.81	199.65	205.47	206.34	199.23	202.25	202.66	205.31	204.47	203.66	203.21	208.39	205.08	200.91	204.77	207.81	206.51	202.86	196.17
196.42	198.1	198.16	192.4	202.07	200.8	196.23	192.11	197.04	200.76	197.15	201.8	203.46	200.89	205.12	198.7	199.51	197.51	193.23	198.85	196.78	196.18	198.07	199.36	193.5	201.94	204.51	196.96	196.71	205.08	198.63	196.89	194.39	201.5	194	198.82	205.07	201.62	196.55	200.13	201.85	200.43	197.96	199.09	197.96	195.44	201.56	195.38	195.19	197.29
204.78	203.51	210.46	210.19	204.22	205.95	206.54	211.89	207.26	206.94	204.62	208.5	203.15	204.65	204.05	210.22	207.76	209.05	206.89	202.33	209.76	210.3	208.41	203.91	208.8	208.84	209.43	205.99	209.94	210.99	210.5	204.38	207.8	200.9	203.7	210.55	215.35	208.16	210.13	208.27	208.3	210.47	212.27	210.81	205.88	212.64	207.99	202.73	210.52	209.03
198.86	204.61	203.74	196.48	204.23	197.62	196.8	201.43	201.31	190.77	201.64	204.63	205.94	198.68	200.19	200.46	206.16	199.93	200.97	194.57	197.78	197.34	196.77	195.95	198.43	204.03	203.02	203.04	192.53	199.46	200.34	204.72	200.33	199.3	205.99	198.01	203.5	198.85	198.84	197.55	197.33	202.86	204.36	192.3	200.8	196.07	206.06	206.89	204.86	205.77
193.39	205.14	195.86	201.75	199.25	197.55	198.6	206.09	194.04	196.2	198.85	199.49	198.52	202.94	197.09	198.28	200.46	202.53	205.53	200.08	194.29	197.39	204.38	205.37	201.01	196.26	199.58	206.04	202.63	196.26	197.29	201.79	203.48	201.09	203.7	206.13	200.95	203.59	206.7	202.86	203.22	194.15	200.12	201.29	199.96	199.7	201.2	202.89	200.87	200.22
221.4	215.31	213.28	209.89	215.23	219.65	218.82	223.74	214.04	220.43	219.27	221.97	214.15	224.39	214.81	214.66	221.84	222.13	213.94	217.92	217.33	217.75	220.66	215.49	216.6	223.03	217.92	217.6	219.28	228.68	210.75	217.74	217.13	218.42	214.69	214.64	225.74	219.47	216.37	219.38	215.76	208.34	217.47	220.19	212.15	215.64	221.35	209.61	218.56	220.3
209.16	205.2	205.86	207.96	214.24	214.16	210.1	207.7	210.68	209.88	207.49	212.17	210.33	217.06	212.43	208.08	211.12	210.42	209.24	213.41	210.14	209.77	210.97	217.45	201.05	205.19	207.55	205.81	208.94	204.4	205.01	208.12	219.19	209.56	211	213.1	208.34	213.72	212.63	206.28	214.67	213.09	214.92	209.28	211.88	210.68	211.52	206.19	212.04	207.41
205.01	214.45	206.85	210.52	208.79	215.93	210.66	213.39	214.73	214.15	213.87	206.97	210.89	211.97	211.19	210.15	215.79	207.89	214.25	214.85	214.52	213.48	213.36	213.24	210.04	211.18	211.59	211.19	210.9	211.6	213.84	216.14	210.1	215.02	211.13	214.94	210.98	210.61	208.81	209.03	205.73	217.77	219.17	209.28	206.87	216.58	210.6	215.13	207.51	210.55
203.72	193.98	198.04	193.07	204.55	199.19	198.65	199.82	195.93	204.42	198.75	198.97	195.88	204.55	202.9	193.46	194.2	199.09	200.37	198.14	198.15	202.29	197.7	197.71	196.84	202.84	200.95	203.49	201.91	203.06	194.49	199.53	202.85	203.75	193.75	200.7	201	202.06	197.24	198.83	195.34	198.29	199.27	200.16	193.94	200.22	198.71	191.48	196.66	206.84
204.09	209.09	204.61	213.52	209.65	207.37	216.01	212.48	201.25	203.73	207.31	206.27	204.87	198.98	210.43	208.28	205.1	208.48	207.82	213.6	209.39	211.97	213.03	213.66	203.67	203.4	211.97	212.8	218.4	207.97	200.5	212.33	207.72	204.68	207.85	201.91	212.45	210.94	206.47	209.29	203.98	211.06	206.81	206.75	205.77	201.37	208.04	200	207.69	207.57
198.38	201.61	191.92	198.31	192.31	205.29	200.49	199.15	195.85	201.28	195.58	198.73	196.43	204.97	197.56	202.72	198.95	200.87	198.41	201.09	195.43	197.09	198.11	205.89	202.6	195.69	197.16	196.93	198.83	204.26	206.32	196.58	197.73	196.6	204.64	202.64	197.45	201.06	201.03	198.86	203.81	197.57	199.08	199.07	192.08	206.87	202.45	202.58	201.44	196.98
204.64	207.74	205.45	205.76	213.07	206.21	205.05	209.24	203.95	204.73	213.91	209.56	211.14	205.93	210.75	207.04	205.84	210.75	210.9	210.34	208.56	212.71	205.94	206.54	206.11	204.7	208.55	207.03	204.83	207.25	206.16	210.04	208.17	208	211.48	207.08	204.48	209.14	203.62	212.67	208.07	205.16	208.6	209.52	203.33	207.72	206.24	208.31	211.72	215.36
212.54	211.49	198.91	208.78	200.35	201.69	201.78	211.17	202.79	204.28	204.31	200.93	202.99	200.33	205.46	202.92	205.31	198.28	202.62	199.93	205.64	203.6	201.09	210.98	194.08	201.18	199.56	207.35	201.18	207.16	206.36	207.55	202	212.64	205.77	199.16	201.98	201.25	206.79	205.75	205.39	204.32	208.4	204.71	208.41	200.79	199.85	198.96	203.49	200.64
206.29	209.65	211.73	206.99	208.04	206.44	211.2	209.08	214.17	203.83	212.66	209.8	211.77	215.22	214.74	215.11	208.7	209.63	211.66	214.03	205	211.35	209.13	205.41	208.7	210.51	208.44	213.75	210.96	210.21	206.38	209.46	213.18	207.41	207.07	203.51	208.56	207.78	207.44	213.8	211.07	213.51	207.94	203.45	203.87	211.42	213.75	210.37	209.19	210.17
200.08	201.69	192.99	200.28	198.56	205.61	195.43	206.55	203.3	197.67	208.18	202.57	201.18	201.97	201.65	202.02	206.04	205.29	202.82	204.55	201.36	199.13	200.47	205.27	202.28	194.7	199.66	201.61	193.3	204.93	202.05	205.25	206.03	199.58	202.79	201.21	202.2	196.72	208.9	203.77	200.02	202.11	200.42	210.87	198.36	199.15	200.18	203.64	206.07	201.61
211.74	217.35	209.47	206.43	208.8	208.7	213.88	213.86	210.44	216.86	217.62	217.16	206.99	221.79	207.31	218.81	208.26	209.58	207.93	210.6	208.06	213.78	210.4	212.29	208.56	211.01	212.34	209.53	209.1	207.08	211.54	207.09	213.22	210.94	215.62	209.38	208.52	211.56	214.18	209.38	208.84	214.5	215.56	214.89	214.37	212.26	207.74	214.67	209.31	212.29
204.46	200.1	198.96	205.44	198.92	199.12	203.28	202.75	204.18	201.06	196.87	194.76	196.71	195.29	202.23	201.48	197.64	200.72	202.1	201.29	199.3	200.7	200.71	199.61	205.75	202.12	194.14	199.79	206.74	193.49	198.58	200.72	197.57	202.09	197.93	201.8	202.21	198.38	195.88	206.09	195.01	200.02	197.79	192.27	197.71	202.58	199.01	199.81	195.56	204.24
211.65	205.72	202.2	207.25	212.73	209.81	208.25	207.02	207.68	204.78	210.57	202.06	211.74	204.02	208.02	206.46	208.91	197.76	211.17	207.92	212.24	208.73	204.36	206.22	208.48	215.45	208.97	200.83	212.05	204.09	208.64	203.52	204.62	201.84	203.86	197.47	208.37	213.42	209.87	210.06	208.98	208.05	212.32	210.8	204.31	208.59	197.57	210.8	203.63	210.63
209.04	209.55	202.04	205.83	204.78	208.52	206.44	211.67	206.48	206.14	207.78	197.49	204.76	208.64	205.55	203.27	201.84	206.13	204.06	202.07	196.35	204.96	201.1	201.62	209.42	207.75	199.54	207.8	203.51	207.34	208.82	205.14	204.95	208.02	207	207.2	203.33	201.96	205.42	205.87	196.03	204.13	203.88	206.36	206.08	200.39	209.33	202.51	199.04	208.7
201.16	196.71	196.07	203.27	205.84	200.18	198.49	196.71	202.33	203.99	203.3	202.5	200.33	206.15	194.51	200.49	185.84	196.15	208.05	194.52	202.03	201.85	197.89	196.84	203.74	199.77	200.27	204.69	204.47	200.03	197.16	199.38	196.51	201.16	201.1	198.89	197.84	206.37	201.3	201.71	202.74	193.78	196.81	199.36	202.22	201.4	202.52	204.63	197.6	203.86
206.12	194.18	208.4	205.21	199.34	204.42	205.69	204.73	202.58	203.2	202.82	199.55	197.93	198.96	200.86	206.98	198.95	201.58	206.9	212.69	204.79	201.77	203.98	205.56	202.5	202.96	199.42	201.28	199.4	204.65	210.54	203.75	203.14	206.29	198.52	200.07	205.28	197.37	206.86	210.65	209.49	205.08	203.69	202.43	202.89	204.34	203.93	205.89	205.28	202.44
203.21	207.31	205.47	210.35	210.71	211.78	211.04	211.55	204.27	209.25	211.58	203.18	201.93	210.83	202.8	210.08	209.04	208.47	211.06	210.82	200.43	200.32	209.91	203	207.15	211.21	206.94	203.57	203.59	210.67	207.89	202.39	201.62	199.98	206.74	205.9	210.99	207.74	209.03	209.88	207.77	205.55	208.88	206.25	211.15	205.63	204.14	206.39	203.86	205.95
196.71	204.22	199.61	198.89	203.69	204.09	201.58	201.07	193.87	197.72	198.4	198.06	193.27	202.02	203.1	199.73	201.96	197.87	196.64	197.94	198.56	203.46	204.53	201.45	206.52	206.45	192.01	197.77	195.8	200.95	198.61	193.01	201.6	202.2	204.31	202.98	203.26	206.16	201.32	198.52	197.32	196.89	205.27	192	199.73	201.08	201.79	194.95	204.53	196.59
203.09	208.02	213.88	204.79	206.32	211.54	210.93	209.47	205.65	211.01	209.31	204.95	204.04	212.69	209.34	206.52	206.57	206.99	209.9	206.93	210.49	208.78	203.22	214.03	212.08	209.89	203.86	205.92	208.62	216.79	209.94	205.9	205.88	202.84	208.24	210.66	203.76	211.52	206.33	211	207.53	203.21	211.65	210.39	207.01	204.93	207.56	203.48	206.25	210.77
206.92	209.48	202.21	210.96	206.26	199.21	210.93	205.15	202.36	213.27	208.95	208.86	206.13	214.46	210.39	212.45	200.92	202.48	210.61	203.51	206.08	207.9	208.94	205.77	202.74	208.13	204.37	206.78	210.09	210.21	209.83	210.85	208.49	212.15	211.04	204.55	206.29	207.89	204.15	212.19	210.7	207.28	204.14	211.75	204.16	210.25	210.53	211.94	210.64	208.9
192.35	196.77	200.33	197.46	200.12	208.15	201	198.94	198.56	200.34	202.89	197.67	196.18	201.17	197.97	197.74	195.18	197.51	195.36	197.81	198.97	194.95	196.74	193.46	202.22	194.26	196.42	198.32	190.95	191.35	205.88	200.59	203.28	190.64	205.23	196.68	197.08	196.54	204.7	202.67	200.51	205.51	197.04	200.23	195.7	199.27	200.39	203.4	195.83	199.22
202.11	205.79	212.18	209.95	204.62	211.32	207.22	207.95	208.15	205.94	202.05	214.79	209.15	208.65	208.69	202.53	209.26	206.32	208.2	207.82	206.25	207.73	203.74	202.46	213.43	211.16	209.86	204.78	213.41	206.21	209.95	204.9	209.76	208.93	205.86	205.1	215.8	214.42	211.99	203.86	217.34	205.05	207.33	204.27	205.71	205.57	205.45	204.99	208.45	213.52
199.97	200.15	202.52	201.72	201.3	201.12	204.39	202.17	206.25	201.53	206.71	203.19	209.94	201.52	203.21	206.15	202.54	205.59	198.69	209.01	199.73	206.67	201.32	201.89	201.04	212.68	189.33	208.55	211.78	207.4	204.72	206.96	204.9	198.54	198.96	212.15	204.08	200.57	203.62	210.15	203.92	199.12	198.47	203.56	198.5	203.16	200.38	205.41	211.16	200.77
195.25	199.83	202.09	204.2	205.28	202.44	194.92	199.04	198.22	196.72	200.6	196.82	192.14	197.23	200.33	198.28	202.52	195.78	201.02	196.17	203.04	201.78	201.59	203.97	197.39	195.77	200.86	191.49	197.35	199.45	202.38	194.68	197.68	202.18	197.64	199.15	192.7	202.36	202.47	204.07	198.54	190.92	203.14	197.03	200	201.34	200.54	197.61	202.65	197.86
210.27	207.68	213	208.68	209.65	202.63	207.73	207.19	201.01	206.72	202.24	207.35	208.6	199.74	212.02	212.88	210.03	211.92	209.9	204.97	206.28	205.6	213.37	208.43	203.93	207.61	214.19	199.85	213.46	209.25	214.27	205.51	208.92	208.18	207.61	201.22	202.85	209.97	208.83	207.65	205.15	205.43	207.8	209.33	205.46	204.79	204.08	213.4	207.37	210.14
212.5	213.46	206.09	207.01	207.96	206.4	203.97	206.63	206.48	200.42	210.65	206.01	208.83	205.78	209.05	207.97	203.37	206.35	204.11	208.89	203.48	207.73	202.07	201.84	205.78	206.17	206.2	204.03	205.27	199.79	204.83	204.42	206.27	206.79	205.38	201.76	203.84	205.49	203.85	208.21	200.28	209.06	203.88	209.96	207.11	202.65	204.43	201.7	207.58	204.76
212.4	210.25	204.25	213.31	208.86	213.27	209.66	206.67	209.94	212.63	215.18	207.61	208.17	214.89	216.72	209.08	209.51	215.96	204.7	215.74	209.91	211.33	212.3	214.53	207.57	211.99	211.65	213.12	210.32	203.46	210.72	209.47	208.76	207.62	208.88	211.61	208.66	210.78	210.25	210.71	203.17	207.19	211.01	210.67	215.02	209.82	209.52	210.75	213.3	214.2
210.54	193.61	201.97	211.61	202.64	204.43	212.58	208.06	206.11	210.18	213.01	203.22	203.45	211.67	201.21	205.71	219.65	211.88	207.37	208.93	205.59	211.24	203.4	214.54	198.28	209.25	206.15	207.88	214.16	208.7	206.52	204.07	207.15	206.63	210.49	211.15	217.33	210.97	204.18	209.86	208.37	203.1	206.38	210.52	208.17	206.49	214.6	208.65	210.46	204.67
200.67	211.03	201.67	200.85	205.75	201.88	197.8	208.13	206.8	202.26	196.74	201.97	208.09	203.17	205.63	200.6	200.5	198.01	203.42	202.59	194.68	199.24	195.83	203.03	206.41	205.11	205.01	201.58	198.61	204.52	202.24	209.22	199.92	206.5	208.34	198.05	202.78	203.57	201.44	203.71	203.12	201.13	200.78	202.58	197.78	202.9	200.58	200.28	206.11	209.8
209.26	209.33	212	212.78	210.83	213.09	218.51	222.79	214.78	217.3	213.74	216.98	209.26	216.99	214.61	209.09	209.55	206.27	214.02	219.2	211.52	209.23	214.96	213.37	217.77	212.58	215.34	213.19	209.61	215.74	211.73	217.14	212.27	214.61	219.41	213.01	218.56	212.92	215.53	216.83	214.09	212.03	211.58	217.45	218.25	213.98	212.47	212.46	212.71	209.52
207.04	203.3	204.71	203.41	203.09	207.34	211.59	198.55	209.47	208.36	204.48	205.65	207.28	204.08	201.73	200.82	204.05	209.87	201.84	204.26	206.34	202.09	206.39	202.29	200.34	206.53	203.89	210.36	214.52	205.33	205.55	210.38	205.57	202.14	207.66	205.95	207.84	206.37	201.35	208.53	202.62	199.97	205.95	201	201.33	207.78	204.38	203.16	204.56	208.08
201.33	199.91	195.73	199.5	195.34	204.01	193.73	207.15	195.7	194.23	192.94	197.06	195.56	207.47	197.7	197.11	199.58	198.56	198.39	203.53	198.65	196.16	196.91	199.75	201.06	202.38	204.29	196.2	198.66	201.11	196.64	200.69	198.87	195.99	198.92	203.5	200.35	204.22	199	197.23	202.6	205.33	200.37	204.64	192.98	200.17	195.46	200.28	198.34	200.91
207.1	201.92	211.32	205.48	201.46	212.22	205.33	210.43	211.61	213.86	207.85	207.71	207.26	214.86	208.77	203.75	212.68	210.91	205.91	210.75	206.59	208.03	209.44	207.77	207.03	213.56	205.51	211.6	205.2	208.25	207.53	207.83	205.81	216.43	210.22	205.85	206.97	206.98	210.52	201.95	214.55	211.29	206.08	204.74	206.03	201.43	205.92	209.92	208.88	212.66
212.03	209.36	205.77	211.09	207.77	215.51	213.79	210.64	206.38	199.31	209.44	207.48	206.79	213.81	209.67	202.8	203.5	213.15	207.95	207.61	215.81	205.18	214.08	204.63	211.23	207.63	208.55	213.19	206.72	205.94	200.11	211.13	205.41	211.46	211.61	210.31	208.88	206.65	212.35	213.24	205.81	212.1	210.92	209.4	210.08	209.04	209.52	207.76	210.37	206.52
196.56	196.58	201.13	195.68	205.4	196.89	205.18	202.28	196.02	199.32	203.12	201.72	201.44	204.73	200.14	201.47	199.41	205.74	203.21	195.94	200.9	200.99	199.08	206.04	199.39	203.18	195.93	200.62	198.24	205.69	203.64	202.48	201.23	198.18	201.78	197.12	207.41	201.27	201.1	204.79	198.11	202.12	196.04	203.42	207.03	207.22	198.15	202.14	201.63	206.24
198.11	204.36	205.02	203.58	204.97	201.23	207.29	204.86	205.92	203.95	204.66	204.24	201.32	203.1	206.55	207.11	207.54	199.18	206.7	202.46	202.93	202.29	197.22	205.77	195.53	208.46	197.79	197.31	198.35	202.94	201.45	204.05	203.28	198.55	201.76	201.74	205.88	208.01	200.98	208.35	207.35	206.24	204.45	206.31	209.13	213.64	202.42	202.84	203.71	210.89
196.93	202.76	200.77	196.58	198.66	194.87	195.38	198.91	202.9	202.4	203.55	201.67	198.78	199.48	200.97	206.31	203.51	202.32	194.61	199.04	196.88	203.01	202.06	199.89	202.66	199.24	204.26	196.01	199.2	193.3	205.07	200.94	204.33	204.54	196.9	203.67	195.67	195.86	199.63	204.05	204.51	196.63	203.53	199.24	201.32	196.9	199.28	198.4	198.64	193.63
199.68	198.86	202.75	198.74	201.37	199.95	206.81	204.18	200.36	207.42	202.69	204.7	199.26	201.21	203.2	200.95	206.61	194.27	198.98	197.78	203.38	198.01	206.3	204.3	201.27	199.4	205.08	200.51	203.56	204	196.47	200.41	198.56	204.59	204.67	204.44	199.05	201.66	202.29	206.43	198.48	199.83	195.79	200.48	195.47	197.71	200.52	194.69	203.02	206.25
204.51	204.11	199.97	201.88	205.92	208.13	206.83	197.49	212.22	199.88	205.28	201.16	206.71	206.78	203.44	201.85	198.26	199.41	201.69	207.38	202.97	203.94	203.85	203.93	203.26	203.23	200.37	202.87	206.18	205.9	206.35	201.66	202.5	206.76	205.59	207.06	199.29	204.42	211.35	200.48	213.49	208.51	203.95	203.33	204.38	210.51	199.09	201.27	202.99	208.71
213.73	212.72	213.28	216.97	221.8	215.85	214.6	209.24	212.42	214.68	216.31	220.21	212.68	207.44	212.23	211.09	207.46	221.93	211.35	210.47	217.65	221.91	213.49	216.17	214.78	217.81	218.33	211.76	215.35	218.2	215.91	212.59	203.62	214.92	216.21	212.89	217.25	211.04	212.72	212.56	213.14	205.27	219	219.48	214.13	204.49	211.1	205.49	218.75	211.45
202.54	196.13	201.28	199.58	190.14	200.7	199.76	197.58	201.75	205.16	201.26	200.93	203.35	199.47	198.67	199.48	204.31	201.25	195.39	199.22	197.21	199.83	196.59	201.24	196.62	204.26	199.11	191.95	196.69	197.53	202.87	202.57	196.07	203.41	194	193.48	198.82	198.26	199.19	197.01	199.08	201.13	196.03	197.5	190.51	201.63	194.16	200.01	199.98	193.6
212.02	207.54	207.88	205.12	206.17	206.5	209.3	211.38	207.87	204.88	203.15	202.92	209.6	204.73	206.65	212.7	207.7	211.43	206.6	205.32	209.64	204.36	206.07	205.06	211.03	212.11	207.44	205.91	210.16	208.62	210.1	210.53	197.17	207.97	210.94	211.18	208.61	207.37	208.5	207.14	209	210.92	205.76	215.77	212.07	207.44	212.01	214.08	212.21	210.83
211.65	209.86	220.66	207.81	207.34	216.71	211.18	206.03	210.73	211.14	211.64	214.23	213.11	212.73	211	207.32	212.84	209.92	213.25	211.84	213.08	207.54	214.29	216.67	205.29	207.79	209.87	204.75	206.79	210.31	202.95	204.12	210.26	207.23	211.97	210.63	205.66	208.86	217.57	214.82	208.56	205.75	207.15	210.12	206.37	211.92	206.06	212.35	208.51	216
211.02	209.19	216.66	207.39	204.42	203.03	207.08	210	211.1	207.33	213.84	209.02	204.3	211.27	215.04	208.63	211.18	213.07	208.03	211.32	203.59	202.08	205.16	213.37	209.36	208.06	203.79	215.42	206.49	215.1	197.62	213.42	207.42	212.21	213.42	210.53	207.95	205.96	213.35	211.78	214.86	202.15	208.25	211	210.62	209	208.23	209.71	206.7	209.77
207.52	202.22	208.36	208.54	205.4	204.83	205.99	206.59	211.67	209.83	206.59	201.4	208.01	209.22	205.32	205.96	205.76	207.89	210.58	213.74	210.78	217.29	215.46	211.33	209.77	209.53	206.03	200.29	208.63	210.77	205.87	206.82	214.32	207.5	205.51	207.22	208.84	203.28	206.21	210.01	201.55	206.02	210.86	210.27	207.48	207.67	209.89	205.76	204.49	214.07
220.68	214.51	216.24	211.19	219.08	221.03	216.72	219.52	218.94	221.26	220.86	217.6	224.73	216.94	219.51	216.27	219.82	220.11	214.84	217.55	213.58	217.69	213.11	220.05	221.33	220.56	221.79	212.44	214.16	217.19	212.47	217.9	218.74	220.94	213.49	216.76	211.82	217.85	219.41	211.99	220.86	223.42	218.11	216.63	214.77	217.87	221.19	220.82	215.12	212.44
209.23	206.32	207.37	202.76	205.88	203.75	200.49	209.61	209.28	204.5	205.5	201.25	211.87	207.91	207.16	204.1	211.63	203.07	207.61	200.85	211.01	201.67	202.57	207.03	207.71	203.64	205.33	208.1	204.53	207.28	203.59	211.72	204.37	199.25	204.62	212.64	204.84	204.1	214.62	209.56	202.29	202.43	197.94	207.89	205.08	204.25	206.6	209.79	204.42	204.28
203.81	205.03	205.07	206.79	207.38	206.21	211.65	204.82	211.63	211.8	203.69	205.88	205.27	208.6	202.89	211.27	207.34	206.67	197.89	200.66	210.23	207.55	203.01	214.26	206.79	203.76	197.59	208.32	205.09	210.37	221.17	204.22	208.58	210.72	205.4	204.73	207.09	206.59	206.09	209.49	211.79	212.44	205.62	208.73	207.51	206.28	208.18	206.48	209.64	206.46
212.38	208.1	214.13	201.8	214.12	213.32	207.98	212.28	208.3	206.25	213.13	215.27	204.31	199.5	205.52	203.51	207.43	203.75	207.43	214.3	208.25	212.61	207.64	208.93	207.89	213.86	211.55	207.31	213.09	209.35	206.3	210.5	210.92	210.51	201.68	210.33	213.18	211.29	203.78	212.11	203.31	208.02	204	213.47	200.32	204.68	202.96	206.36	208.11	204.36
203.61	212.67	211.37	213.02	213.61	208.72	213.2	216.35	212.79	214.56	215.35	212.43	215.78	208.77	209.78	208.73	210.01	212.97	209.95	213.28	205.42	213.44	207.96	207.57	211.9	211.69	214.55	212.82	218.8	207.29	214.63	213.91	216.87	208.85	213.84	215.83	211.58	210.8	206.12	204.14	205.74	207.08	208.99	209.82	217.38	210.74	213.23	209.26	211.77	210.77
205.45	203.84	202.88	198.45	196.13	209.77	206.28	201.85	208.8	201.15	209.32	199.91	205.33	201.84	203.55	203.79	197.85	202.34	202.02	211.1	208.04	203.28	200.06	215.34	205.05	201.23	203.4	201.31	204.29	200.39	207.19	204.18	203.89	208.92	197.92	208.14	205.81	201.34	207.51	198.29	200.13	200.46	207.67	203.33	200.94	198.43	207.08	206.07	193.75	200.77
207.35	208.33	203.74	205.76	206.62	208.17	203.37	211.57	207.18	207.8	208.8	212.43	202.79	205.86	204.52	211.26	209.52	206.05	203.65	210.41	210.05	212.07	204.27	205.25	207.31	212.39	206.2	204.9	208.3	207.73	212.67	207.8	208.61	211.09	209.75	209.01	208.88	208.59	210.05	212.68	214.37	210.44	211.11	205.48	212.95	209.7	210.43	205.17	207.34	207.6
213.59	213.31	208.81	215.16	216.28	213.41	214.01	211.66	210.3	211.46	209.54	209.19	208.56	210.9	212.27	215.16	213.24	206.74	214.89	214.32	214.93	209.31	215.35	208.73	205.82	214.04	209.18	210.1	208.07	206.65	209.92	211.71	204.27	207.27	215.19	209.32	217.96	217.23	211.57	211.25	206.73	214.72	213.9	212.71	213.23	210.63	209.32	218.12	211.13	213.93
204.76	202.82	201.77	202.42	206.2	202.31	201.87	210.12	202.85	203.35	206.74	206.78	199.15	204.67	202.01	207.01	200.51	206.22	204.47	210.8	206.16	209.2	209.74	195.17	209.43	206.26	197.68	206.22	203.75	196.06	201.5	204.93	203.1	203.77	207.27	206.38	202.55	203.85	205.5	202.29	205.09	205.61	204.43	210.28	206.64	210.7	203.03	200.53	197.71	207.93
200	210.7	208.07	211.5	200.98	210.33	211.89	214.35	202.6	204.97	214.05	210.28	210.5	202.22	209.62	207.39	215.3	208.38	205.93	215.35	209.23	213.61	209.83	208.36	210.08	201.5	213.63	208.9	210.37	217.25	206.07	209.02	208.25	210.73	212.19	205.4	213.49	207.13	212.41	208.72	212.09	207.93	209.36	203	210.69	206.39	212.71	211.82	206.49	205.31
184.35	193.25	198.36	195.2	187.89	191.72	189.4	194.47	190.72	194.81	195.45	193.35	191.02	196.62	194.86	191.58	193.47	197.17	193.71	202.87	193.52	189.36	191.74	202.76	197.66	201.46	200.88	197.95	195.71	198.31	185.81	195.69	196.53	197.9	187.8	197.03	191.09	192.68	193.99	197.69	199.36	190.86	193.27	198.28	192.95	200.52	194.53	190.14	193.06	197.68
212.92	210.47	211.57	209.78	214.23	205.06	204.65	204.33	208.32	208.88	203.41	208.65	212.62	214.36	213.12	209	203.58	212.04	208	206.95	213.32	205.82	210.67	208.53	206.61	210.11	211.53	214.65	207.38	209.32	209.63	209.14	211.19	210.55	207.86	212.67	202.94	209.52	213.05	205.86	207.67	209.56	202.6	209.37	206.63	210.83	211.76	207.16	208.08	210.32
201.55	198.25	196.71	200.85	192.46	199.37	199.08	197.82	199.34	206.11	200.16	199.57	195.9	196.56	196.02	202.76	200.3	204.03	204.63	202.26	199.85	198.32	200.49	200.36	196.08	195.44	196.17	198.8	201.84	205.15	191.15	197.06	198.84	200.02	197.24	197.84	202.01	197.19	196.08	205.91	198.73	198.03	199.64	199.7	199.47	203.33	194.84	194.57	198.37	203.76
209.82	209.75	209.57	214.32	214.36	201.53	208.48	210.38	209.27	210.94	207.99	201.39	203.48	206.46	204.64	212.2	204.64	213.7	207.68	210.12	212.79	207.61	206.57	202.58	214.25	209.47	208.84	204.86	208.46	209.76	216.3	205.15	201.58	208.07	211.56	208.73	207.86	208.9	208	210	209.69	205.38	205.72	208.79	205.51	209.32	203.15	204.5	209.28	210.12
211.11	209.78	202.83	207.93	208.72	209.61	206.46	209.02	211.84	208.08	210.75	215.39	211.82	218.27	211.9	208.06	207.35	206.92	206.63	205.49	210.12	204.24	204.46	212.09	205.34	209.5	205.55	203.02	203.05	210.23	207.24	214.02	208.28	204.05	207.42	206.47	212.24	211.92	213.61	206.59	212.12	206.22	207.53	208.33	209.88	214.39	210.26	200.56	205.99	207.31
204.95	205.12	205.81	205.21	195.77	202.13	195.13	200.53	203.08	197.28	203.56	198.25	204.29	199.17	195.59	199.88	204.17	198.52	196.82	196.68	196.07	202.84	197.09	204.25	199.46	198.53	195.48	194.92	198.13	203.53	197.61	206.48	202.14	200.44	196.25	202.98	196.59	203.18	201.51	200.49	196.28	196.84	198.73	198.09	198.65	206.2	200.98	201.83	201.72	198.1
210.49	203.39	212.2	206.17	205.45	200.61	217.42	213.48	207.82	207.53	203.88	210.23	205.07	205.34	212.6	205.84	204.51	207.02	210.52	211.18	209.94	216.97	204.35	204.56	210.42	199.63	204.02	205.83	205.95	208.5	209.76	207.49	209.76	210.21	205.77	210.15	210.27	206.43	210.11	212.48	204.54	203.28	203.28	211.52	210.78	201.35	198.47	217.52	211.24	212.34
208.76	211.56	211.46	200.95	206.71	210.35	204.25	208.83	208.45	211.89	207.36	205.79	205.99	201.42	204.13	212.48	210.32	206.13	201.12	210.18	206.81	206.94	207.77	206.21	201.42	206.72	208.78	209.09	203.46	203.64	212.53	209.65	202.04	206.48	203.33	209.19	204.61	204.45	205.89	202.84	206.29	203.52	207.46	205.67	208.33	208.11	210.22	205.18	208.62	203.71
207.67	205.34	206.89	203.95	203.46	203.17	200.84	205.33	207.04	210.54	204.7	210.99	206.77	201.88	202.09	202.33	210.08	200.34	199.93	202.84	201.85	206	202.43	204.75	207.92	204.5	197.45	204.98	202.64	207.65	208.39	204.75	210.4	202.37	200.8	196.2	201.84	201.04	205.73	199.13	198.58	202.9	206.47	199.89	201.19	196.76	202.05	206.13	199.95	199.01
209.39	198.33	204.11	207.44	207.03	208.24	208.73	198.42	208.59	212.78	209.32	204.73	206.66	205.34	208.61	207.84	199.67	215	195.17	209.48	204.39	205.84	205.86	205.63	200.45	204.06	200.4	207.26	205.37	208.48	204.32	208.81	206.41	203.7	201.24	203.04	201.87	209.52	201.57	204.57	198.09	206.98	203.4	203.22	204.29	206.83	209.33	208.73	206.48	201.5
217.9	209.22	213.26	207.13	206.26	207.33	213.79	212.51	211.8	217.37	207.89	215.23	211.71	212.48	214.34	215.78	208.06	207.91	212.78	202.81	213.24	207.47	209.86	210.37	208.98	217.11	212.97	213.24	210.81	214.71	209.54	214.38	207.37	211.47	213.75	210.51	213.92	210.79	212.91	203.96	212.59	215.55	211.44	213.54	209.74	213.33	210.65	219.34	209.58	209.15
203.43	205.84	202.79	204.05	205.62	199.93	194.06	200.19	201.98	201.8	198.1	198.84	202.85	205.05	198.92	199.55	208.53	200.7	204.95	202.92	208.57	197.75	203.19	199.19	205.69	203.29	201.79	201.74	211.69	201.73	204.17	203.21	202.08	199.89	202.71	200.85	199.06	202.54	203.69	201.08	203.36	202.22	199.05	201.92	202.63	202.99	202.5	203.97	207.09	196.49
210.09	203.97	208.68	207.7	204.52	210.69	208.26	211.85	209.47	204.68	206.95	208.3	209.05	209.85	206.16	203.95	217.1	204.7	205.21	202.16	207.32	205.32	210.39	209.24	203.89	212.12	205.63	206.56	212.8	210.34	217.45	208.19	209.65	206.94	203.4	208.35	208.51	205.42	212.5	212.2	203.72	216.6	208.39	208.81	205.6	211.96	218.18	207.81	208.86	213.29
203.18	199.7	200.22	212.85	206.99	206.54	201.64	206.99	203	202.53	201.4	198.56	201.53	201.19	204.61	203.23	203.26	197.47	204.77	202.23	199.7	207.11	206.9	207.18	200.27	205.29	207.04	201.9	202.9	205.88	204.05	203.14	206.26	198.04	202.44	202.83	201.66	199.76	203.67	202.7	208.91	203.16	201.74	203.83	200.9	206.88	201.38	209.82	210.91	206.06
216	210.07	204.49	212.18	209.19	202.75	212.62	208.87	206.07	208.73	204.12	206.83	210.07	210.73	207.2	204.29	214.33	207.21	209.63	210.35	209.19	208.2	206.4	212.27	208.6	207.65	215.09	209.1	212.12	209.47	206.48	207.46	210.39	217.57	208.42	212.96	210.2	205.82	210.9	203.94	215.35	203.4	212.46	210.52	205.62	205.42	200.49	214.65	203.88	201.16
205.28	198.29	205.08	205.99	199.44	204.91	200.6	206.39	208.59	199.56	200.55	209.88	206.98	202.46	199.24	209.74	197.96	195.92	201.17	201	195.73	197.63	205.32	202.28	200.89	202.66	203.54	200.97	199.45	203.78	203.82	201.48	204.47	202.07	197.02	205.96	207.3	202.44	205.4	203.02	205.69	199.99	209.19	201.74	204.47	204.65	202.86	202.82	204.47	195.42
211.98	210.95	215.35	211.77	211.48	218.57	209.69	216.29	212.03	206.31	208.67	213.59	212.05	206.11	215.86	204.96	205.93	204.24	215.06	217.83	211.8	202.91	213.37	208.74	210.92	219.77	212.23	212.05	207.73	207.85	221.15	211.95	212.59	202.27	212.26	212.54	214.98	209.84	214	211.66	212.38	204.38	211	209.21	210.69	213.7	216.6	207.9	212.16	215.64
205.85	206.99	204.16	206.05	206.68	203.69	205.44	197.85	209.36	203.02	205.49	205.1	210.03	201.61	207.22	199.21	206.77	204.73	210.52	206.65	212.54	207.85	202.75	208.78	203.26	200.33	206.17	205.99	207.36	207.86	208.78	202.78	202.71	203.39	208.32	205.57	202.06	206.64	205.9	206.87	209.25	204.86	209.35	205.14	206.77	205.19	201.71	204.51	204.58	205.29
201.9	195.75	206.84	196.99	201.68	208.15	205.8	209.52	207.2	208.89	205.98	207.95	201.22	198.05	195.66	205.27	203.18	202.58	198.48	199.2	205.54	201.66	201.56	200.91	198	202.98	203.47	203.26	204.49	200.5	201.71	199.52	203.52	196.35	202.54	200.45	205.33	199.09	202.17	205.1	204.2	200.82	197.28	205.38	207.28	206.87	205.19	206.49	202.5	205.4
[truncated: 150 more columns]
