# Supplementary material for: Genetic dissection of main and epistatic effects of QTL based on augmented triple test cross design
Source: PLoS One. 2017 Dec 14;12(12):e0189054. doi: 10.1371/journal.pone.0189054 (PMC5730204; doi:10.1371/journal.pone.0189054)
Supplement: S6 Supporting Information — (ZIP) [file pone.0189054.s006.zip › z1_250_0.5_10.csv]

199.42	197.75	197.33	199.21	197.68	198.48	198.17	196.49	198.36	198.57	196.24	198.95	198.39	197.18	197.41	200.47	198.53	196.83	196.57	198.03	199.52	198.93	198.86	199.14	198.87	196.34	197.6	196.75	198.7	198.35	196.97	199.55	199.29	196.76	199.47	199.74	200.01	196.71	198.22	199.79	199.37	198.46	197.27	199.9	196.55	198.5	199.01	197.31	198.43	198.66
204.86	206.8	205.4	205.08	206.82	206.19	205.24	205.15	204.84	203.54	206	204.72	205.51	204.48	205.07	205.2	204.45	203.08	206.62	205.12	204.24	206.77	205.33	206.09	204.32	205.33	205.52	206.32	204.66	204.35	202.93	206.34	205.26	204.97	207.01	205.52	202.82	206.71	204.92	204.24	204.48	205.58	204.31	203.26	205.9	202.5	207.16	203.91	205.09	204.99
208.61	207.37	208.43	207.3	208.97	206.57	208.1	207.42	208.07	207.1	206	208.71	209.29	207.42	208.03	208.25	206.45	206.95	208.5	208.36	208.73	206.46	207.34	208.61	208.91	205.89	205.01	205.91	204.92	207.08	208.41	207.33	208.42	207.61	207.43	209.01	206.45	210.04	205.91	208.65	209.4	209.62	208.64	207.29	207.09	210.05	206.97	210.48	206.74	208.29
199.69	203.34	200.5	203.32	199.64	199	199.04	201.4	200.39	199.37	201.39	201.06	202.11	199.89	199.87	200.77	200.66	201.45	200.21	200.85	201.73	203.27	201.32	201.97	202.1	200.98	202.53	199.39	202.32	201.32	201.66	199.2	200.07	200.33	199.55	199.88	202.07	201.54	199.89	201.92	200.12	199.78	199.39	199.58	202.86	201.51	200.94	202.49	200.03	200.83
208.57	207.37	206.52	209.37	207.5	207.2	206.55	207.97	205.35	205.99	205.31	206.55	205.94	207.88	207.59	205.83	206.92	205.26	207.42	208.27	205.99	206.61	205.74	206.31	205.74	206.9	206.88	206.69	206.92	207.83	206.15	206.61	207.72	207.19	206.01	207.43	204.21	206.08	206.39	207.32	206.51	205.86	205.38	208.57	207.24	207.26	206.03	206.21	206.08	204.92
209.6	208.51	208.4	208.17	207.01	209.51	211.07	208.69	210.3	211.56	210.12	208.07	210.3	210.4	210.99	210.26	210.08	208.11	207.45	208.86	208.56	207.31	208.22	209.1	208.87	208.2	207.89	209.23	208.31	208.44	208.59	208.61	208.2	209.35	206.8	209.29	208.54	211.55	210.44	209.29	209.46	208.56	208.63	208.64	209.3	210.12	208.15	210.15	209.44	207.62
206.19	205.45	207.24	207.88	202.81	205.31	203.8	205.86	207.41	204.44	208.22	207.2	206.68	207.39	206.53	205.23	207.11	204.92	204.33	205.39	206.95	204.5	204.88	206.48	203.52	206	206.69	206.28	205.96	205.35	204.7	206.2	206.03	204.89	205.25	206.01	206.37	204.78	205.53	205.92	205.68	204.54	206.06	204.33	205.06	205.42	205.33	205.61	205.87	206.12
202.67	201.13	202.97	203.01	202.65	204.85	201.47	204.47	202.85	203.31	202.12	202.71	204.31	201.03	199.39	201.79	203.91	200.83	200.61	202.27	204.42	203.15	202.86	201.85	202.86	201.82	202.39	202.11	201.4	201.4	203.46	204.29	203.23	203.86	201.58	202.12	203.8	202.87	202.9	202.01	203.13	205	203.79	203.5	202.83	202.67	201.4	201.34	201.36	200.61
202.88	200.83	203.87	202.93	202.22	202.89	203.65	205.75	204.32	203.49	204.22	202.67	204.26	203.34	201.69	205.5	203.41	205.15	202.57	203.69	203.99	203.16	204.61	203.12	202.21	201.06	205.01	202.07	204.56	204.4	202.08	202.49	203.67	201.7	203.68	205.81	202.45	200.72	203.41	203.63	202.49	201.62	205.12	203.72	203.02	201.82	200.64	202.51	203.88	202.15
197.15	198.63	197.71	198.78	199.15	200.02	197.36	198.16	198.31	198.16	198.69	198.79	197.99	199.8	197.5	198.78	198.35	198.42	198.49	196.46	197.78	195.06	197.71	198.13	198.1	200.97	199.47	199.55	198.21	197.65	199.67	198.91	199.63	200.22	197.15	197.08	197.17	198.81	198.11	200.48	196.81	198.14	199.21	197.75	197.14	198.21	195.05	199.98	198.74	198.97
218.01	217.53	217.11	217.45	218.47	215.63	215.88	217.51	218.12	218.38	216.35	217.59	216.92	216.27	217.01	216.9	218.96	217.63	217.45	217.51	219.37	217.9	218.07	217.3	217.27	218.17	217.42	217.31	217.94	219.55	218.69	216.85	218.53	216.97	218.21	216.07	219.55	217.31	217.43	216.91	220.35	217.23	217.92	216.74	219.33	219.72	214.96	217.45	216.55	218.72
200.74	199.33	199.8	202.21	201.23	201.08	200.81	200.52	200.75	201.4	200.02	200.02	203.08	200.4	199.55	201.17	202.18	201.25	201.51	201.16	199.46	200.97	201.58	200.28	200.86	201.34	201.51	202.27	202.04	199.89	199.65	199.07	202.87	202.48	200.65	200.42	200.02	202.51	200.53	201.94	197.74	199.04	201.48	201.09	201.33	202.77	203.66	202.28	203.77	199.85
212.46	212.3	211.76	212.58	212.24	211.96	211.62	212.74	213.98	210.69	214.16	213.02	214.02	211.86	212.53	212.39	214.31	214.3	213.66	215.35	214.13	212.77	212.52	210.98	214.52	213.22	212.1	211.59	213.36	213.33	213.44	210.81	211.72	211.35	212.4	212.17	213.49	212.79	210.88	212.33	212.01	213.8	214.65	212.2	212.81	212.35	209.7	210.22	211.18	213
204.22	206.09	204.73	207.05	206.73	206.3	204.49	205.63	205.15	206.61	203.59	204.22	204.94	204.89	205.47	205.24	204.98	203.98	206.01	203.92	205.97	202.66	206.29	205.82	206.09	205.62	205.25	206.34	205.01	205.68	205.45	204.65	208.89	205.12	204.29	206.73	205.73	204.68	203.62	202.38	204.23	205.44	206.81	206.44	204.92	206.44	206.6	205.44	205.55	203.62
210.29	212.7	213.57	212.21	211.85	213.12	212.63	212.47	213.86	211.85	212.07	210.59	212.71	211.87	212.82	213.15	212.66	212.73	212.96	211.63	213.46	212.13	214.23	212.53	211.32	212.6	212.18	212.81	211.95	212.55	211.8	213.69	209.7	212.45	211	210.8	214.94	210.76	213.56	211.45	211.04	214.06	209.72	214.03	211.89	212.57	212.86	213.9	212.05	211.18
212.69	209.19	211.66	211.48	212.68	212.41	211.39	213.19	213.11	212.38	212.4	212.18	211.54	211.42	211.33	209.81	212.32	210.55	212.19	210.61	211.24	213.15	213.26	212.22	211.22	211.98	213.66	210.86	212.18	210.05	210.77	211.27	213.04	213.6	211.99	209.58	211.44	211.73	211.22	210.02	211.72	211.61	208.74	209.88	213.52	209.96	211.99	211.16	212.07	211.33
220.71	217.34	216.17	216.68	218.73	218.42	218.62	217.44	216.6	218.32	219.26	214.33	216.34	219.68	217.45	215.99	218.34	216.79	218.78	217.12	217.65	218.52	218.23	218.34	218.93	219.31	218.49	216.18	216.98	218.72	216.35	218.87	216.75	218.87	217.39	218.44	219.22	218.65	217.15	217.15	216.91	218.01	219.65	217.28	216.76	216.97	217.94	217.13	221.19	219.85
209.93	205.52	209.6	206.97	210.46	208.17	210.76	209.66	209.24	208.84	208.84	211.03	207.98	207.12	209.71	208.2	206.46	209.24	210.28	208.61	206.07	209.83	208.37	209.39	210.22	210.27	208.01	207.57	208.86	207.39	208.96	210.42	206.72	208.54	207.75	209.59	209.66	209.9	208.1	208.16	209.93	208.93	209.47	209.53	209.37	209.2	207.83	209.07	208.86	208.68
208.28	206.38	209.61	208.97	209.86	207.96	210.21	209.31	208.68	208.83	208.28	209.6	209.06	206.72	208.1	207.36	211.01	209.62	209.18	207.92	204.68	207.61	206.93	208.3	208.21	208.57	208.23	210.26	208.81	207.79	209.47	207.39	209.16	207.72	211.68	208.94	210.77	208.06	207.78	208.37	208.65	207.84	207.06	206.99	211.21	210.38	205.81	209.73	207.45	208.14
217.37	218.13	214.57	216.5	217.36	217.23	217.33	215.89	216.23	216.22	217.1	219.08	213.93	218.53	215.93	217.49	215.53	214.44	217.58	217.69	217.48	218.68	216.58	214.58	217.28	215.16	218.07	216.8	216.9	219.36	217.77	217.84	217.23	216.87	216.39	217.89	218.27	216.16	214.64	218.68	218.23	218.5	215.28	219.36	217.04	217.29	215.05	217.99	216.1	216.33
207.38	206.11	202.51	207.49	204.87	206.03	206.75	205.34	203.77	202.83	203.74	204.07	207.33	205.97	204.93	204.97	206.67	206.28	205.86	205.31	207.41	207.63	205.5	205.59	204.76	204.81	204.34	205.84	206.01	203.41	204.67	206.69	206.35	205.59	206.32	206.67	206.86	205.51	206.95	205.95	207	204.52	206.53	206.09	206.19	203.79	207.58	204.96	205.94	205.18
200.51	199.23	198.46	202.1	200.28	200.66	199.53	201.33	200.64	200.37	201.17	199.76	200.99	199.84	197.53	199.7	200.75	199.89	201.04	201.84	200.29	200.04	200.1	200.19	200.52	200.39	201.39	199.37	200.54	200.11	201.58	200.63	201.91	199.63	199.97	199.4	200.77	200.88	202.82	200.97	202.01	202.3	201.53	198.87	200.63	199.19	200.22	200.53	202.31	199.66
208.44	208.33	209.87	208.18	208.2	206.1	209.98	207.81	207.52	208.4	205.87	208.51	207.69	208.11	208.96	209.23	208.31	208.06	206.58	208.16	210.13	210.66	207.86	208.93	210.14	206.38	209.15	209.78	210.01	207.58	206.6	207.06	207.51	208.35	210.73	206.27	208.34	210.9	210.17	208.1	209.65	207.73	209.77	208.92	207.87	208.11	208.89	209	209.98	208.59
209.08	209.73	209.66	208.17	208.3	207.45	206.3	206.55	209.16	208.74	208.68	210.13	207.46	207.3	210.7	209.56	210.24	207.76	209.36	208.8	207.11	208.67	209.39	207.16	206.91	207.18	208.6	209.88	206.96	208.67	209.44	207.9	208.52	208.68	209.62	207.86	209.54	209.16	207.91	209.34	206.91	209.47	210.11	208.99	209.58	208.14	209.84	207.66	208.78	208.32
212.77	214.34	214.31	212.58	212.23	211.73	215.59	214.73	211.52	211.41	210.88	213.66	212.15	213.2	212.68	213.32	213.29	214	213.8	213.46	211.42	213.1	214.53	214.02	212.39	212.94	211.35	212.12	212.62	210.92	211.6	215.06	213.25	214.9	213.75	213.88	211.47	212.99	211.12	213.52	213.27	212.46	214.22	213.21	212.66	211.67	212.07	214	214.46	214.77
210.51	210.28	207.99	209.45	209.18	210.72	209.59	210.94	208.57	210.77	209.45	208.08	209.92	210.76	210.08	207.15	209.3	209.42	208.9	209.89	208.92	209.07	207.27	209.46	212.96	209.62	209.19	210.67	210.9	209.39	211.57	209.07	210.69	211.31	209.5	207.98	209.87	209.22	210.16	210.96	209.84	209.65	208.22	208.73	209.88	208.61	207.78	207.88	208.26	208.73
214.75	213.49	210.71	213.34	212.87	211.97	212.22	213.45	213.76	213.16	215.35	213.59	213.01	213.97	211.93	214.37	212.47	212.81	211.49	212.11	213.9	212.95	212.47	211.02	213.24	215.08	212.92	210.67	214.38	214.29	213.99	211.9	213.67	212.11	212.19	211.82	212.64	213.34	213.36	213.23	213.48	213.74	210.96	209.99	211.63	213.79	213.17	213.27	211.99	212.64
208.93	207.75	209.83	208.75	207.08	209.18	211.31	208.48	209.87	208.83	209.22	208.33	208.98	207.57	209.23	209.43	208.73	208.75	206.57	210.07	209.13	208.05	208.72	212.2	207.44	209.22	208.57	206.79	209.88	207	206.73	209.14	209.84	208.62	207.3	209.16	210.33	208.61	210.14	210.67	207.8	208.61	208.08	208.52	210.2	208.83	207.44	209.74	209.17	210.24
200.45	199.21	200.69	201.44	200.73	198.98	201.82	200.72	200.85	199.98	197.12	201.17	199.41	200.71	202.02	201.05	200.08	200.53	199.42	201.59	199.26	199.66	199.56	200	200.69	199.2	201.86	200.85	201.83	202.84	197.66	201.07	199.68	198.96	200.1	201.19	200.62	200.42	200.92	201.11	199.7	199.7	200.66	199.88	202.32	198.38	200.32	199.74	199.05	200.25
219.51	217.23	218.04	216.33	216.08	218.27	217.6	215.21	216.96	215.49	219.21	217.02	217.76	217.18	215.91	219.08	216.43	219.55	216.78	217.85	215.49	216.57	217.14	217.95	217.08	219.12	215.58	216.29	217.29	215.84	216.51	215.88	218.14	217.52	218.31	218.55	217.38	219.43	217.54	218.12	217.99	217.36	215.59	216.34	217.5	218.7	216.17	216.42	216.89	214.28
209.42	209.23	209.59	210.46	209.81	209.14	208.56	207.98	207.64	208.16	207.37	208.01	209.94	207.44	208.1	208.94	207.01	209.49	209.53	209.29	210.9	207.14	209.15	209.18	208.01	209.46	207.75	207.49	209.34	206.4	210.01	208.28	210.19	207.14	209.28	208.12	209.07	208.95	210.76	208.12	211.47	209.07	207.64	209.5	206.88	206.3	208.06	209.51	208.17	207.16
215.97	217.56	219.24	217.43	216.33	217.97	216.33	216.67	217.41	216.54	216.03	218.08	217.49	216.16	216.01	216.19	213.69	218.23	216.69	218.43	216.37	216.51	218.72	217.71	218.29	216.69	214.31	215.48	218.35	217.87	216.05	216.96	214.99	217.9	217.1	216.32	217.06	214.55	215.61	216.67	219.57	215.74	217.32	218.83	217.98	216.56	217.75	216.67	215.46	219.68
202.72	206.08	205.77	205.78	205.01	205.98	204.97	206.55	204.68	204.11	204.88	205.36	203.9	205.28	204.78	205.67	203.16	204.56	204.28	203.93	204.46	204.23	204.99	203.89	202.47	204.4	201.45	203.12	203.85	204.08	204.37	204.28	204.26	206.83	203.66	204.25	204.2	206.27	203.65	203.54	204.96	203.99	204.23	203.72	203.88	206.84	205.8	203.87	205.67	205.02
213.02	213.21	211.92	212.81	211.99	212.49	214.32	212.15	212.09	213.13	212.21	212.21	214.1	212.11	211.06	211.94	209.9	211.58	212.81	210.42	211.72	212.64	211.11	213.28	210.71	211.38	210.75	213.26	211.93	211.63	211.35	212.41	212.1	209.15	213.81	208.87	210.89	212.88	210.72	210.39	213.94	209.7	212.49	212.99	211.3	211.76	210.24	210.49	211.67	209.27
214.65	215.48	215.3	212.95	214.02	213.68	214.69	213.39	212.36	214	214.37	212.8	215.01	214.62	215.08	215.48	215.29	212.82	213.72	214.32	213.38	215.68	213.77	215.52	213.35	213.85	213.69	214.65	213.37	213	214.32	214.85	214.55	215.11	215.27	213.63	213.9	213.26	212.92	211.91	213.28	214.83	213.1	214.03	211.89	212.43	213.02	213.79	212.66	214.32
199.84	199.07	197.39	200.12	196.13	198.65	196.61	199.88	198.64	202.21	198.77	199.85	198.87	197.34	198.7	196.95	199.95	202.33	198.82	199.75	198.86	197.87	198.73	200.06	195.4	201.17	199.57	196.63	198.71	197.36	199.79	198.22	199.74	195.37	196	198.13	198.85	198.43	197.1	197.05	199.18	199	197.17	199.32	197.61	198.15	197.1	198.15	199.3	198.08
203.87	203.33	203.77	203.67	202.96	203.8	203.55	203.68	202.59	203.3	205.44	202.59	202.47	203.34	201.92	204.34	201.86	202.07	204.9	202.82	203.53	205.01	202.23	205.11	201.53	205.78	203.61	201.99	203.73	202.55	203.92	204.05	204.22	201.5	202.74	202.84	202.64	201.24	203.39	205.11	204.03	205.87	204.06	201.65	203.23	203.52	204.25	203.27	204	202.58
211.83	210.47	212.33	211.45	210.36	211.62	210.58	210.51	210	211.82	213.02	209.15	210.51	210.95	210.22	211.23	212.08	210.64	212.8	210.1	210.09	210.44	212.77	211.75	214.15	213.39	208.85	211.52	213.28	211.65	211.92	213.61	213.83	210.47	212.73	213.95	211.97	210.95	214.06	211.73	211.41	216.08	210.19	210.7	210.75	211.91	213.1	210.98	210.33	210.37
218.1	217.47	216.52	218.01	219.22	217.48	217.92	213.85	219.07	217.48	218.74	216.63	218.6	219.15	218.01	216.42	216.36	217.16	218.64	218.83	217.53	216.49	216.81	218.65	217.06	218.18	218.58	217.82	217.55	216.3	216.93	217.26	216.12	217.98	216.68	218.29	219.17	217.15	217.69	218.97	217.01	217.21	219.57	215.8	218.34	219.16	218.12	219.8	220.34	216.93
201.43	202.82	205.11	204.51	204.48	202.75	204.19	202.36	202.9	203.27	200.92	202.05	203.57	203.37	202.12	203.41	202.51	203.85	204.98	202.47	202.28	200.75	203.33	205.16	203.8	203.94	204.42	203.23	202.08	202.75	204.73	204.45	202.71	202.65	204.65	204.51	202.34	201.75	205.2	204.37	202.42	202.3	202.43	204.93	204.5	203.63	202.87	204.72	204.86	202.54
209.23	209.98	206.22	206.75	207.67	206.66	206.15	206.13	207.36	206.67	207.37	210.25	206.35	206.77	209.01	207.96	207.84	205.87	206.23	208.86	206.78	208.3	208.66	206.36	209.5	206.61	210.02	207.57	207.61	208.05	206.77	209.21	208.5	209	208.18	206.98	207.78	206.75	208.56	206.44	207.32	207.6	206.94	205.76	205.68	204.26	206.8	206.47	207.05	206.99
217.21	217.07	216.54	216.73	217.28	217.4	217.26	216.57	217.44	215.89	215.08	215.43	216.6	217.24	216.29	216.24	217.23	216.42	215.78	216.35	217.17	216.25	217.04	216.79	217.74	217.58	218.09	217.83	219.18	218.24	215.68	217	217.9	218.46	218.13	217.13	216.53	218.25	217.65	218.56	215.37	216.74	216.55	217.74	216.68	215.23	216.44	215.53	216.12	217.33
203.79	201.54	204.66	202.58	201.11	201.46	202.77	202.92	201.35	200.95	200.43	201.49	202.18	201.47	201.28	200.52	199.71	199.45	203.66	201.05	199.6	202.12	201.51	202.99	202.1	200.71	200.14	201.57	200.73	200.36	202.77	199.97	200.44	203.44	199.74	200.44	200.77	201.46	201.43	199.45	199.49	199.68	198.73	203.49	200.41	200.89	200.06	202.81	201.17	201.77
204.09	205.06	203.41	201.99	204.48	203.87	205.15	204.83	203.04	202.2	203.53	205.59	202.66	204.12	204.03	203.25	203.44	202.67	205.44	202.65	203.78	203.8	202.94	205.29	204.17	203.12	201.35	205.27	204.13	202.28	204.75	204.63	206.1	203.75	205.07	203	202.36	203.31	204.53	203.01	201.79	205.2	200.94	206.44	203.27	203.46	202.01	203.06	201.36	204.16
200.73	199.15	198.97	197.94	200.9	198.96	201.61	199.47	200.12	200.57	200.31	201.48	200.05	200.74	197.34	200.69	198.65	201.03	200.28	197.77	199.31	200.61	201.65	198.51	198.27	201.49	199.31	200.49	198.09	199	199.21	201.34	202.39	199.86	199	199.95	198.85	198.62	201.07	200.49	199.71	200.25	198.98	200.26	201.08	199.75	200.5	200.83	200.39	198.69
216.02	219.33	216.1	215.1	217.23	217.95	216.79	218.85	219.84	216.95	216.31	218.91	219.11	216.87	215.14	217.04	215.94	218.38	217.31	216.78	216.39	217.06	216.63	216.06	217.83	217.87	218.15	217.81	217.45	218.24	216.61	216.56	217.44	217.26	216.98	219.21	217.8	216.94	217.58	216.61	216.04	218.59	217.12	220.39	218.62	219.5	215.63	218.44	215.63	215.77
203.88	205.17	203.95	202.25	204.39	203	205.74	205.18	203.25	202.05	202.13	204.46	202.89	202.8	203.59	205.75	203.89	203.81	204.33	203.44	205.35	202.23	203.31	203.64	205	202.72	204.35	202.83	205.86	203.44	203.43	204.16	203.98	202.93	206.03	205.21	202.41	204.77	202.03	204.97	202.62	204.34	203.78	204.96	203.38	203.84	203.14	202.69	205.55	204.72
205.86	206.33	207.77	206.39	208.77	205.78	206.27	208.49	207.44	207.66	207.13	206.38	207.1	206.41	206.88	207.24	208.72	207.64	209.81	207.43	205.51	208.26	209.34	207.65	208.49	209.05	208.6	209.21	208.54	209.43	207.68	210.79	205.76	207.67	206.77	206.73	210.95	207.02	204.66	207.5	207.93	208.21	207.2	206.1	207.42	206.38	207.99	207.09	207.51	206.49
217.78	217.55	217.03	218.36	217.61	218.22	215.29	216.33	216.91	216.44	217.67	216.23	218.1	217.81	216.24	217.58	218.38	216.75	217.81	219.14	217.88	219.39	218.85	216.39	217.82	218.2	218.67	217.05	218.3	218.01	217.46	217.13	217.06	215.07	216.03	215.43	215.36	213.5	218.41	216.61	218.4	218.42	218.29	216.92	218.54	216.93	217.23	217.93	216.76	216.95
212.63	215.8	213.88	213.66	213.19	214.49	213.42	213.63	214.08	213.84	214.48	214.38	214.74	215.56	212.79	214.22	214.4	213.9	216.14	213.58	214.29	215.5	213.43	214.96	212.51	211.5	215.33	213.62	213.98	213.66	212.85	214.97	212.71	215.01	212.49	214.66	214.43	211.54	214.62	213.64	213.04	215.21	214.96	213.14	213.77	212.24	213.98	212.7	215.27	214.42
203.84	202.98	201.36	203.68	204.3	202.75	204.9	202.22	202.7	202.68	202	202.89	203.02	202.57	201.12	204.14	204.32	205.49	202.83	205.18	203.32	203.37	202	204.12	204.25	202.25	202.62	203.88	204.36	204.48	204.93	204.52	204.99	203.98	201.46	202.13	204.07	203.04	204.59	203.3	204.28	202.2	201.8	202.21	202.9	205.31	204.08	204.6	202.37	204.59
206.13	206.59	207.26	206.31	204.04	205.62	202.33	207.42	204.22	205.59	204.98	203.59	204.9	206.38	204.19	206.96	205.11	206.38	202.99	205.55	205.83	205.14	203.65	203.74	205.56	204.56	204.57	206.1	205.41	203.69	205.48	206.34	204.01	205.78	203.41	204.4	204.16	205.54	204.59	205.3	203.64	203.54	205.27	206.23	205.7	205.4	203.57	202.39	203.1	204.8
211.67	213.38	211.81	209.96	210.99	212.42	212.16	213.42	213.28	211.53	211.22	209.84	213.08	212.89	208.91	213.19	213.51	214.4	210.88	212.43	212.94	212.06	213.48	212.63	212.4	213.17	211.51	215.17	211.26	211.98	215.66	211.79	213.26	210.44	212.48	213.1	212.55	212.91	212.18	211.79	212.38	213.12	210.72	212.83	209.28	212.11	212.63	212.44	209.21	210.04
205.25	204.52	205.04	203.47	206.08	205.48	204.3	205.94	206.33	207	205.19	203.69	205.36	206.15	205.37	206.45	205.85	206.8	205.66	207.51	207.69	204.72	204.15	203.21	204.81	204.52	204.89	205.48	206.98	205.58	207.52	207.36	206.03	206.66	206.07	204.97	207.42	204.28	209	207.18	205.39	206.17	206.65	208.89	206.87	204.17	203.95	207.84	204.75	204.95
219.75	219.6	216.46	218.56	217.43	215.88	216.27	219.2	218.49	220.08	217.82	218.41	217.19	218.71	218.59	217.27	217.15	219.92	217.16	218.77	216.76	217.51	218.15	217.51	220.2	218.86	217.34	217.8	219.28	218.43	220.05	218.66	217.95	215.41	217.55	217.45	218.33	218.11	217.6	219.15	217.09	217.63	215.66	217.42	217.35	216.71	216.06	216.58	217.5	217.07
206.08	209.47	208.37	207.7	206.51	205.73	210.09	208.1	208.03	208.81	206.24	209.31	209.42	206.79	207.97	205.86	207.3	208.82	207.66	209.43	205.64	207.8	207.08	206.77	207.12	208.04	209.69	206.13	205.54	209.67	210.03	206.81	208.13	207.23	207.11	207.03	208.13	207.08	209.42	207.49	209.06	208.46	208.64	207.06	208.93	206.26	208.49	205.75	205.26	207.02
208.68	207.27	210.62	205.55	210.9	207.08	209.43	208.12	207.05	208.37	207.6	207.34	207.28	207.75	208.84	207.12	208.03	207.92	206.78	208.92	205.04	205.43	207.53	208.71	206.89	207.46	207.1	208.19	209.66	208.02	207.4	207.85	209.31	210.98	207.44	208.03	207.68	209.23	208.17	207.63	207.96	207.22	209.31	206.59	206.8	208.08	207.84	208.78	206.55	207.13
208.58	207.65	207.44	207.88	209.11	209.21	207.13	209.91	207.84	207.22	208.85	205.93	207.31	208.4	208.39	207.7	207.73	209.31	207.33	209.04	207.19	207.87	208.49	208.9	206.41	208.73	206.86	209.86	208.79	207.86	210.65	206.88	206.97	210.15	205.9	207.23	206.32	208.43	208.32	207.2	206.86	206.92	209.3	208.97	205.98	210.29	206.91	207.41	207.27	206.91
205.43	203.45	206.03	204.78	204.34	204.53	204.71	204.78	205.04	205.48	205.36	204.73	208.05	203.79	206.26	204.12	204.54	203.56	205.18	205.63	205.21	205.09	205.41	203.96	204.67	206.47	208	204.45	204.82	203.59	205.02	204.06	205.9	205.54	205.65	205.69	206.55	206.73	203.87	205.83	206.12	205.82	203.94	202.79	206.18	202.73	204.71	203.71	205.61	205.84
207.99	208.55	208.22	208.84	207	210.14	207.71	207.38	208.12	208.72	207.66	208.63	207.29	209.87	209.65	209.46	207.76	209.69	207.05	211.49	207.56	208.82	208.56	209.17	208.24	208.48	209.15	208.48	207.16	209.14	207.81	209.8	209.74	207.73	206.37	209.58	210.15	208.37	210.02	208.82	208.06	207.36	209.16	206.46	210.37	207.04	206.8	208.07	207.16	211.41
217.79	219.51	216.77	214.8	217.82	216.76	218.4	216.94	215.99	216.65	217.92	216.82	216.14	217.56	217.64	217.39	218.61	216.22	216.43	215.45	214.82	216.33	216.37	217.29	216.53	214.21	216.87	216.28	215.01	216.62	216.13	216.05	217.29	216.34	215.98	216.84	216.79	217.73	216.74	217.28	214.42	217.66	217.5	218.36	217.31	216.57	217.47	216.66	216.91	216.23
218.63	216.98	219.05	216.32	218.07	217.64	214.45	218.13	218.9	216.5	217.14	218.35	216.4	217.68	218	216.18	216.64	216.99	214.91	216.66	217.1	217.69	220	217.71	218.48	216.84	215.33	216.97	215.78	215.86	216.76	216.99	217.99	215.48	214.29	216.72	218.93	214.41	216.66	218.5	217.24	218.06	215.56	217.34	216.95	218.14	215.85	214.75	217.25	216.75
208.91	210.62	208.76	208.16	206.1	206.33	209.87	209.77	209.57	209.07	210.27	206.82	209.16	210.42	208.08	208.76	208.77	209.97	209.32	208.31	209.34	212.63	211.78	207.93	208.87	207.41	209.5	208.21	207.28	209.03	206.82	208.59	209.32	207.82	209.05	208.02	209.82	208.04	208.3	210.16	209.55	208.9	208.02	210.71	209.57	208.64	210.18	210.82	211.27	209.37
216.55	218.59	215.37	216.23	218.17	217.22	216.07	218.92	217	219.33	215.35	214.99	217.5	218.68	218.44	218.93	217.62	217.4	217.57	215.63	216.89	216.31	217.06	216.16	217.15	219.22	218.01	219.13	216.18	216.16	216.92	215.07	217.75	220.99	217.88	218.12	216.8	216.89	216.08	215.63	216.63	216.09	217.77	218.26	219.56	217.72	218.75	217.66	217.7	215.82
204.06	203.75	203.95	204.62	203.64	204.35	203.5	202.47	205.09	204.86	202.41	203.46	204.59	203.34	204.76	201.92	206.45	203.21	204.99	202.83	204.29	203.92	202.55	201.95	202.79	204.13	203.58	204.63	203.75	202.57	204.47	204.56	204.12	205.75	204.41	203.4	202.9	202.64	204.04	204.54	202.54	204.84	203.36	202.8	201.01	206.06	204.14	203.01	205.08	203.78
210.51	212.46	212.13	208.5	209.89	212.38	210.73	210.08	209.83	210.57	212	211.73	213.24	211.98	213.51	209.86	211.63	211.77	210.25	210.7	210.1	212.53	212.4	210.87	208.11	210.35	212.95	210.57	212.97	210.97	213.3	210.43	210.67	211.84	210.85	213.5	210.82	212.42	210.58	212.37	211.4	211.56	211.33	210.09	212.32	212.86	212.8	212.05	212.33	211.75
200.41	201.32	199.3	201.42	198.67	200.82	200.27	202.54	200.04	202.47	199.91	202.03	201.47	201.45	202.56	199.14	199.37	199.81	200.49	199.25	202.22	200.95	200.06	198	201.27	201.24	200.4	199.92	201.26	200.59	197.75	201.86	200.74	201.31	201.45	199.9	200.11	200.94	201.63	200.25	200.21	199.56	201.04	200.41	200.96	201.49	199.37	200.47	201.72	200.8
208.69	209.07	210.9	210.7	209.38	209.52	207.83	210.94	207.93	207.69	211.26	209.47	209.41	211.14	208.78	207.86	209.26	210.56	210.66	208.87	210.79	209.44	209.54	210.24	210.18	209.98	209.26	209.99	209.28	212.69	212.02	206.65	208.24	208.68	208.68	207.58	208.88	206.95	207.81	209.82	208.82	209.95	207.97	207.35	209.48	208.79	208.57	209.91	209.67	207.93
211.58	212.79	210.26	211.37	212.15	212.87	210.72	213.52	212.54	213.46	211	210.61	208.43	212.41	209.9	210.88	212.73	209.67	210.19	214.15	210.07	214.06	213.21	210.79	209.92	211.63	212.41	211.75	211.37	209.94	211.03	212.44	210.58	212.04	211.12	211.59	212.29	211.25	211.15	210.8	209.37	213.81	209.49	210.89	214.94	210.3	213.53	210.66	211.77	212.74
207.48	208.28	205.63	207.86	206.07	206.17	205.22	208.29	207.84	208.42	210.46	208.12	207.91	209.9	205.85	206.57	207.22	206.2	207.91	207.98	208.24	208.63	207.47	207.09	210.07	209.16	209.39	210.92	207.88	208.01	207.06	207.23	206.72	206.45	205.42	210.35	208.85	208.49	208.29	205.95	207.45	209.33	208.23	208.49	204.98	208.88	207.96	208.07	207.28	208.21
203.67	203.87	206.65	206.3	202.69	203.89	204.78	205.11	203.6	207.4	204.71	205.78	202.85	203.69	204.38	205.24	205.22	204.82	205.48	204.56	204.37	204.66	203.97	204.62	206.48	204.37	205.12	206.34	206.79	203.67	203.77	205.21	205.59	205.5	205.56	205.51	204.42	206.96	206.03	206.55	205.92	205.27	202.84	207.45	205.21	203.28	203.91	205.47	206.33	206.11
209.51	205.86	207.01	208.93	206.64	207.67	208.24	208.89	208.21	211.94	206.07	207.46	206.68	208.24	207.63	207.65	207.44	207.91	208.07	205.08	208.39	208.46	208.39	208.07	206.67	207.71	205.99	208.11	207.4	206.68	207.52	208.45	208.37	205.79	208.42	206.41	208.3	205.85	206.5	206.21	206.45	203.88	207.42	207.11	207.11	207.72	210.55	206.72	208.48	207.17
204.55	202.92	201.41	204	202.14	201.86	201.77	203.2	203.78	203.6	203.81	201.74	201.73	203.41	202.54	206.98	200.5	203.9	204.41	204.88	205.31	205.1	204.94	203.8	202.31	202.45	203.36	202.1	204.3	204.49	203.63	203.61	205.32	202.83	202.55	202.96	201.67	202.55	203.75	204.73	201.67	205.07	203.84	203.99	204.76	203.82	202.17	204.1	201.78	203.77
205.1	207.05	204.49	205.36	205.37	205.48	206.54	201.41	205.03	205.16	204.66	204.31	205.36	205.38	204.85	205.93	204.5	205.92	202.35	205.25	205.62	202.04	203.9	205.53	205.08	204.11	203.16	203.45	206.33	204.86	203.06	206.22	203.94	202.8	205.71	206.02	204.57	204.16	203.84	203.66	204.95	206.84	205.51	204.96	204.33	206.76	204.68	204.24	203.11	202.61
218.31	217.29	218.32	215.85	214.76	216.24	216.31	216.76	216.35	218.17	217.55	217.02	219.45	216.58	216.96	217.1	216.44	215.81	215.79	217.43	216.91	218.85	216.57	215.71	217.09	216.82	219.2	217.79	219.42	218.57	217	216.89	216.11	217.82	219.12	217.46	216.28	215.35	218.5	216.33	217.36	218.57	215.4	219.84	217.18	217.4	217.54	218.34	218.14	217.54
200.16	198.38	199.98	198.24	198.64	198.41	197.85	199.86	201.46	198.89	199.5	199.27	198.68	198.97	196.81	197.53	199.55	197.19	199.4	197.25	200.39	197.84	198.76	199.11	195.9	199.01	196.68	200.39	198.05	198.58	200.19	196.73	200.29	198.57	199.31	197.55	197.61	199.93	199.56	199.39	199.12	199.03	196.34	199.8	199.81	199.35	197.57	198.82	201.09	197.64
218.24	217.17	218.68	218.15	217.6	216.22	218.83	216.78	218.16	216.29	217.9	218.19	217.68	217.06	217.17	216.49	218.6	217.37	218.52	217.21	216.25	218.53	217.98	217.27	219.42	218.12	216.94	216.88	217.96	219.42	218.89	216.95	216.16	217.85	218.61	215.76	216.04	217.62	219.66	216.65	217.31	216.36	216.12	219.84	219.11	215.19	218.77	217.26	217.74	219.35
208.12	207.85	207.68	209.54	208.63	209.12	206.28	207.62	206.86	207.98	208.4	206.89	208.76	208.16	207.96	208.75	207.76	208.45	209.02	205.76	207.88	208.11	208.8	205.77	206.92	206.4	206.95	207.57	207.93	209.92	206.44	204.13	207.95	209.3	208.65	208.26	207.82	206.03	207.86	207.63	206.96	207.42	208.38	209.17	206.85	209.3	208.46	209.13	210.21	208.66
212.72	213.31	212.61	211.58	213.64	211.75	210.63	212.46	212.1	212.43	210.41	213.3	212.89	213.08	210.56	214.67	212.07	214.8	213.08	212.08	213.51	213.14	211.75	212.88	211.51	213.24	213.35	212.61	213.31	212.14	210.71	213.82	209.84	211.26	210.04	214.61	211.38	210.85	212.34	210.24	212.16	214.97	211.07	214.44	213.33	212.93	210.25	213.79	213.27	212.43
205.93	203.11	202.53	205.15	206.27	205.28	205.44	206.38	204.62	203.63	206.86	201.84	204.68	202.13	204.6	203.57	206.37	206.49	205.71	204.45	204.26	203.94	205.93	206.32	204.78	204.07	204.57	205.93	202.7	204.46	204.29	205.16	204.57	205.92	203.21	205.06	204.45	204.47	205.02	203.86	206.52	201.53	207.17	206.37	204.69	204.2	205.24	205.3	206.05	202.28
210	213.62	209.32	211.86	211.92	211.39	215.03	214.43	211.27	213.7	213.68	212.06	213.16	211.97	212.77	212.47	212.26	211.35	211.98	213.26	213.37	210.44	212.41	212.63	212.43	211.88	212.54	211.55	212.84	211.51	212.46	210.98	211.42	211.72	214.04	209.81	212.92	214.47	210.79	210.22	212.94	212.38	212.53	214.14	211.31	212.45	212.28	214.01	212.52	212.17
205.85	205.57	205.1	206.96	205.59	206.1	207.84	205.44	207.28	205.22	205.13	207.53	206.33	206.57	206.21	205.11	208.07	208.02	206.56	205.58	208.2	207.86	206.4	206.65	206.05	205.82	205.85	205.92	208.52	204.68	207.06	206.94	205.93	206.13	207.15	206.46	205.19	208.03	206.01	206.26	205.36	204.78	207.96	204.63	207.29	204.61	207.33	205.94	205.4	207.94
202.53	203.9	204.49	204.22	205.11	206.3	202.6	204.6	204.87	204.85	203.79	203.36	207.61	204.7	205.37	205.29	204.81	206.07	203.55	204.31	205.14	206.63	202.16	206.21	203.98	202.92	207.72	204.75	204.5	205.51	205.32	206.51	203.09	205.26	204.9	206.99	203.72	203.34	204.51	206.85	205.22	204.47	204.32	204.23	207.26	204.85	202.99	205.12	201.91	202.52
209.48	209.03	207.81	208.39	207.54	208.13	207.17	210.07	209.2	211.1	207.56	207.08	209.05	207.86	209.4	207.9	206.93	206.72	211.55	208.71	209.77	209.81	210.11	208.2	209.72	207.8	207.63	209.18	209.5	205.22	207.97	208.32	209.08	208.77	209.25	208.15	209.94	209.09	207.6	206.55	210.41	209.13	208.63	208.46	207.28	208.9	210.1	210.04	206.79	208.29
210.81	211.49	212.5	211.6	211.39	210.8	213.48	213.73	210.58	212.1	210.64	212.98	210.43	210.38	213.05	212.51	213.35	211.99	211.27	210.67	211.01	211.37	211.78	213.44	213.37	212.62	213.09	210.89	211.89	213.46	213.36	211.55	210.22	209.94	211.61	213.16	210.8	209.06	211.19	210.61	212.33	211.57	210.18	210.06	211.78	213.68	214.16	210.26	212.38	211.96
213.78	211.95	212.21	212.91	212.71	213.04	213.01	211.45	211.25	212.46	214.71	212.37	211.24	213.96	212.81	212.55	212.95	212.87	213.38	211.66	212.79	212.1	211.52	214.29	212.63	211.28	212.26	210.79	213.44	212.03	212.03	212.51	212.19	214.88	212.2	214.23	211.7	213.01	213.44	212.78	211.29	215.46	211.83	213.3	214.41	213.92	213.9	211.77	214.82	213.59
211.12	212.22	211.98	211.33	212.69	213.02	213.04	212.02	211.51	211.59	213.25	212.56	214.21	212.8	207.61	212.17	212.75	211.64	211.88	214.5	213.12	211.49	211.67	211	213.58	210.71	210.83	211.57	212.21	211.36	211.13	212.95	211.24	210.92	209.69	208.26	211.87	212.89	211.39	211.66	212.43	212.54	212.84	212.53	211.98	212.88	211.81	211.17	210.54	211.75
203.83	202.43	202.08	202.7	203.94	201.66	201.17	202.69	203.71	200.68	201.41	203.65	202.11	204.95	201.48	203.3	202.3	202.58	203.37	203.32	201.99	203.74	202.69	203.27	204.04	203.42	203.33	202.1	203.62	203.56	204.39	203.01	202.09	203.34	202.69	202.59	203.16	202.93	204.81	200.43	203.28	203.21	201.16	201.78	201.38	203.24	204.13	202.64	202.22	203.54
205.05	205.48	205.87	205.92	207.7	208.28	205.12	205.93	207.21	204.6	207.42	204.58	207.71	206.65	206.19	208.58	206.56	205.78	205.86	207.74	205.27	207	207.16	206.09	205.88	206.18	208.41	207.29	205.33	205.12	208.4	208.16	206.47	207.42	205.68	206.04	205.79	207.49	206.35	205.88	205.26	205.65	205.13	206.84	205.68	207.07	205.08	206.37	204.79	205.99
199.14	198.59	198.79	201.56	200.31	200.77	198	199.26	199.33	198.97	200.11	198.12	199.81	200.37	198.98	200.89	197.44	199.84	198.18	198.52	198.21	198.26	198.1	199.11	200.9	198.19	197.72	200.91	198.79	199.59	202.22	200.03	200.82	200.29	200.75	198.75	199.91	200.08	200	200.57	199.5	197.86	199.66	198.79	202.65	199.3	200.78	201.92	197.57	202.03
197.4	197.45	198.35	198.39	196.64	196.92	198.42	198.88	196.48	197.76	197.61	202.28	196.64	198.84	196.77	198.4	196.13	197.74	197.39	195.83	197.2	198.43	198.52	198.96	197.92	198.29	198.15	198.17	199.35	197.17	195.67	195.66	198.36	198.16	198.34	197.19	198.4	199.15	197.82	197.58	196.78	198.05	196.36	199.68	198.44	198.34	197.02	199.4	198.26	198.61
213.2	212.19	213.63	212.24	212.65	212.3	212.39	210.74	211.89	211.76	211.9	211.19	214.8	214.61	210.18	210.15	211.65	212.15	214.16	214.13	213.77	211.32	212.9	213.12	211.64	209.61	213.46	212.92	212.2	212.64	212.72	210.53	211.15	212.73	211.72	210.92	212.44	212.76	212.55	211.78	210.94	212.58	213.07	210.56	211.49	209.76	211.61	211.85	212.29	212.84
211.51	210.5	211.57	212.35	211.19	212.99	210.98	212.53	211.6	213.57	212.46	210.73	210.46	211.38	212.97	212.03	211.13	213.66	213.73	212.72	214.07	211.04	209.99	212.07	212.77	212.65	211.87	210.9	212.23	213.72	212.65	213.91	212.08	212.53	209.63	211.13	212.66	210.52	211.65	212.52	212.3	212.14	212.42	210.36	211.61	211.94	211.72	210.59	212.05	209.68
209.74	208.25	207.75	207.08	205.92	206.54	208.91	207.66	208.81	209.65	209.1	210.29	206.46	208.78	206.54	207.55	207.92	209.4	207.87	207.99	209.14	208.54	207.05	207.52	205.33	208.69	206.7	208.3	208.08	208.23	206.94	205.45	207.76	207.84	209.16	207.45	205.19	207.96	208.5	205.64	208.19	208.2	207.1	207.25	207.94	208.28	208.81	208.19	207.54	208.33
205.59	207.37	209.5	206.63	207.62	208.84	207	208.39	208.29	208.11	207.61	209.83	208.69	210.76	208.29	209.41	206.98	208.61	207.74	208.32	207.31	208.64	207.38	208.3	207.58	207.88	207.02	208.09	209.28	209.78	208.55	208.15	206.77	206.5	209.4	207.4	209.23	205.65	207.35	206.9	208	208.38	206.52	206.78	208.07	210.03	210.91	207.26	207.62	206.85
193.56	194.19	192.45	195.33	192.06	193.89	194.78	193.64	193.56	194.94	194.41	194.71	194.61	194.42	193.35	195.94	194.89	193.1	192.98	195.8	195.3	194.45	195.31	194.47	196.09	194.26	195.15	192.19	195.31	193.69	194.83	195.86	193.01	194.06	192.55	192.07	193.74	194.16	195.36	192.76	194.42	194.52	194.99	194.02	195.56	193.61	192.91	193.91	192.77	194.63
211.82	213.19	213.8	213.15	215.63	213.97	213.52	213.82	212.51	212.39	213.58	214.61	213.54	213.49	212.91	213.22	211.96	214.16	213.43	212.7	211.32	212.47	213.5	211.07	212.31	213.04	214.14	214.88	211.13	213.63	213.04	211.9	213.34	212.33	213.66	214.09	213.76	212.39	214.94	215.09	213.44	214.9	213.92	215.09	212.58	212.36	213.61	213.3	213.59	214.35
210.82	210.58	210.02	211.94	209.84	212.03	210.81	212.39	211.71	211.23	210.89	209.6	211.84	212.4	213.88	210.81	211.89	210.73	214.05	211.46	210.72	209.7	212.06	213.08	212.03	213.34	211.29	212.02	210.66	212.76	211.99	209.57	210.16	213.51	212.14	212.32	211.56	212.09	212.66	213.45	213.24	208.97	211.1	211.62	209.15	211.29	211.51	212.51	212.08	210.13
208.13	208.54	206.83	210.16	209.68	211.15	208.93	209.16	209.47	210.73	210.26	210.52	210.15	210.32	211.14	210.77	210.48	211.09	208.89	209.62	209.9	209.32	207.7	208.32	209.74	211.5	209.09	208.18	208.95	210.43	210.9	210.5	210.77	206.83	210.56	209.77	209.51	210.96	208.91	209.13	209.62	212.78	208.28	209.51	208.6	209.62	210.32	209.67	209.45	210.31
210.13	210.34	210.26	209.86	208.9	209.57	211.08	209.66	209.86	208.54	208.97	208.56	209.39	209.55	210.48	210.36	210.8	208.93	210.23	209.3	208.27	210.22	209.57	211.74	209.89	213.47	210.99	210.83	208.17	210.56	210.77	210.23	210.22	209.14	208.02	209.88	209.68	207.58	210.98	211.55	208.94	206.98	208.17	210.63	210.08	209.34	210.85	209.66	209.55	209.6
203.3	203.89	204.31	203.51	204.96	203.78	206.34	205.5	202.9	203.01	203.5	206.29	205.8	202.69	204.73	205.39	203.45	205.28	205.98	203.52	204.72	205.06	203.11	203.49	202.48	204.46	204.43	205.31	204.01	205.02	202.51	206.14	204.59	207.65	203.99	204.57	205.21	204.93	204.04	204.34	206.2	204.98	205.45	206.29	206.88	207.02	203.25	206.72	202.13	203.43
201.19	201.63	203.68	201.95	203.52	203.24	204.09	203.15	203.41	200.72	200.96	201.9	203.29	203.08	202.84	203.68	202.72	203.92	202.11	203.94	203.59	202.38	200.83	202.62	203.93	202.93	201.76	201.85	200.68	201.43	203.89	201.92	202.61	202.92	201.34	202.61	202.78	203.73	201.92	200.45	202.91	202.98	204.31	204.61	202	202.85	204.54	202.73	201.61	202.07
207.89	207.57	206.69	206.67	207.74	207.52	208.3	206.61	209.38	206.63	207.04	207.52	209.38	206.52	209.15	209.33	208.19	207.75	206.58	207.75	208.17	207.98	207.11	208.94	208.39	208.23	205.99	206.7	208.69	209.9	207.19	204.47	206.04	208.61	206.58	207.41	204.58	207.46	208.47	206.87	208.18	207.2	207.3	207.36	206.78	207.65	206.79	205.19	207.42	208.8
212.58	209.4	211.02	211.46	211.88	211.22	212.61	211.98	210.46	214.35	211.65	213.48	211.77	215.15	212.75	210.99	211.24	212	210.64	212.18	210.12	212.03	211.41	213.28	210.17	212.87	210.53	210.08	210.93	212.4	213.51	210.91	212.4	211.88	211.69	212.29	211.16	210.31	210.49	211.73	210.64	212.78	210.96	212.01	210.35	212.49	210.35	212.2	211.31	211.29
203.06	204.26	205.23	202.37	204.23	206.43	204.87	204.56	205.04	202.55	204.05	204.05	206.28	203.92	202.31	206.48	202.18	203.83	203.7	205.26	204.34	205.14	203.8	204.49	202.29	203.47	206.2	207.15	202.56	203.89	203.11	204.44	205.18	204.04	206.7	203.92	203.67	202.02	204.08	205.49	204.72	204.76	204.05	204.57	205.02	202.7	204.19	206.14	203.16	205.35
208.12	208.81	206.47	209.1	207.95	207.87	208.74	209.25	208.52	207.84	210.06	207.43	207.86	207.98	207.48	207.18	207.52	207.99	206.5	209.72	206.84	206.94	209.64	209.11	206.55	209.77	207.92	207.13	208.4	207.98	209.6	206.54	206.14	207.13	208.51	208.62	207.49	208.35	209.54	206.82	208.05	207.42	205.22	209.47	206.1	207.17	208.26	207.89	210.19	206.79
213.12	214.41	211.28	213.09	215.58	211.9	208.68	213.69	211.63	211.42	209.95	211.63	214.16	210.59	210.83	213.23	211.39	213.46	212.35	212.4	213.12	210.81	211.21	211.13	213.54	212.28	212.53	209.37	212.87	212.1	212.81	212.39	210.1	213.39	211.36	211.86	212.02	211.36	212.23	213.9	212.05	211.11	212.96	211.45	210.59	212.74	212.3	214.17	213.19	213.51
203.93	204.3	206.31	204.03	201.96	202.78	203.12	203.19	204.24	203.7	203.52	205.56	203.75	203.9	204.3	203.01	204.96	203.71	202.82	202.86	204.02	201.9	203.67	203.74	203.38	202.19	203.42	204.53	201.15	205.78	204.18	204.95	203.88	205.65	202.07	205.54	203.24	205.03	203.39	204.12	203.75	205.89	202.53	204.53	202.96	204.89	203.93	205.99	203.36	202.38
201.13	202.52	204.27	200.81	200.81	202.46	203.48	202.42	203.77	204.08	202.53	204.14	203.18	202.96	204.17	204.13	203.56	201.91	203.09	202.52	204.24	204.52	203.19	205.11	200.8	203.97	203.04	203.6	200.78	203.19	202.87	203.53	201.31	202.57	204.38	201.82	201.81	200.9	204.31	201.27	201.41	202.9	203.86	202.89	204.16	202.92	202.56	202.17	202.9	203.06
212.61	212.94	212.18	213.27	212.39	214.12	210.89	215.6	213.52	212.79	212.2	213.61	211.88	213.53	211.63	212.55	211.48	212.06	212.5	214.63	210.5	212.01	214.06	213.9	213.91	215.41	211.77	213.55	212.93	213.07	214.22	212.5	212.45	211.29	213.3	213.44	213.35	213.76	212.38	211.87	213.16	213.86	210.19	211.92	213.91	213.38	213.33	213.84	210.49	213.48
204.34	202.15	202.22	202.09	200.89	204.29	200.39	202.9	202.76	203.41	203.67	201.84	203.99	201.4	204.52	203.79	203.2	203.35	202.64	203.02	201.34	203.97	204.39	204.01	200.91	202.52	202.38	205.32	200.95	204.1	201.69	200.86	203	203.97	201.95	200.81	201.52	201.91	201.47	202.25	203.26	202.32	201.63	203.71	202.93	203.29	202.27	203.12	202.23	200.46
217.56	218.58	219.32	217.41	217.06	217.88	216.96	219.65	215.57	217.33	217.11	216.7	218.05	217.43	218.38	217.53	216.57	217.02	218.31	215.98	215.4	217.76	217.47	214.89	217.72	216.51	217.44	216.64	217.55	216.18	215.68	217.98	217.09	216.26	215.33	216.54	216.95	215.15	217.3	216.6	216.41	216.17	216.37	216.98	217.03	215.51	216.47	217.66	214.68	216.59
210.44	205.74	206.28	205.35	204.92	207	207.73	206.28	208.51	206.59	207.54	208.43	208.05	206.48	206.54	206.83	203.78	207.03	206.87	205.7	206.81	206.77	204.44	209.81	205.98	206.76	206.41	203.5	207.08	206.68	204.47	205.93	207.22	205.89	207.38	206.61	208	208.61	206.76	206.54	205.97	205.74	206.73	205.74	206.88	206.27	203.89	203.99	203.66	204.34
202.96	203.94	203.88	203.23	204.18	203.59	205.83	202.66	203.61	203.63	204.52	206.46	201.97	202.92	202.88	202.87	205.9	201.94	203.66	205.3	207.18	203.52	203.77	203.95	206.71	203.1	204.43	203.8	204.48	204.41	203.78	204.09	202.07	203.73	204.7	203.37	203.66	202.78	204.86	204.39	202.18	206.09	204.96	205.71	203.4	204.32	203.38	202.69	203.98	205.79
213	213.66	212.5	213.25	213.14	213.65	212.05	213.58	212.04	211.7	215.1	212.99	212.79	213.52	211.41	213.23	210.89	212.59	213.77	213.29	213.5	213.51	213.3	213.09	213.42	212.21	211.91	211.95	213.88	212.7	211.41	212.28	211.74	213.43	214.89	212.73	213.04	213.95	212.39	210.44	214.85	213.28	212.3	212.31	214.68	212.22	211.96	212.78	213.75	210.11
204.93	204.44	203.49	204.27	205.8	202.37	204.17	204.32	203.82	204.19	203.41	202.62	203.5	203.11	204	203.67	203.14	204.07	203.79	203.63	201.68	204.88	203.24	204.67	204.23	204.9	203.09	202.89	202.96	204.8	205.12	204.75	204.77	204.71	203.86	203.87	203.5	203.48	203.6	202.62	203.7	204.93	204.16	202.34	204.14	202.36	202.44	201.84	201.68	203.82
200.36	201.65	200.79	201.92	198.79	201.16	198.84	200.14	200.9	199.06	200.21	199.13	201.68	203.89	200.29	199.8	199.9	200.6	201	198.59	202.81	199.09	203.33	201.47	201.82	202.32	202.89	200.7	200.24	201.08	200.27	200.24	199.6	199.26	202.54	202.22	200.27	201.72	202.33	202.66	201.55	202.2	201.78	199.36	202.16	202.68	199.56	201.27	200.75	201.64
213.93	213.06	213.29	216.16	212.76	211.84	212.31	214.26	214.41	211.22	213.82	214.39	213.4	212.06	214.63	212.52	214.7	213.8	212.33	212.69	211.45	212.02	213.56	213.52	212.61	213.25	213.08	213.51	211.4	213.88	211.98	213.12	212.51	211.5	212.33	211.21	213.98	214.47	212.31	215.96	213.49	213.64	212.05	212.92	213.38	212.78	211.1	213.23	212.47	212.35
212.24	213.41	213.31	211.64	212.35	212.64	212.9	213.64	213.52	214.17	212.94	213.59	213.68	213.86	212.18	211.27	214.08	212.59	212.35	212.57	210.73	214.48	212.56	212.6	213.38	213.75	213.49	217.07	213.63	214.24	211.95	212.72	212.99	212.53	212.94	211.95	213.8	214.26	213.38	214.59	215.71	213.98	211.53	212.93	213.83	213.65	214.67	212.38	214.17	212.3
214.96	216.49	218.46	218.19	218.27	217.34	216.32	217.54	216.33	217.78	215.91	216.13	217.44	215.49	216.3	216.43	217.1	216.54	217.62	216.56	218.11	218.72	216.45	216.05	216.67	217.47	216.43	217.14	216.94	218.12	218.77	218.49	217.71	214.96	216.87	217.97	219.24	216.35	218.16	215.68	215.65	216.63	217.17	215.13	216.54	216.26	216.88	216.24	217.39	216.96
208.08	205.59	207.96	208.24	208.41	208.22	204.87	210.36	209.39	207.82	207.17	207.03	206.18	207.33	209.65	209.08	210.51	209.17	208.46	208.23	206.75	209.46	208.12	208.44	208.25	209.07	206.49	208.55	207.48	205.7	207.2	209.21	209.31	207.39	206.91	206.77	207.02	207.77	207.13	209.07	207.12	209.65	206.68	207.32	208.64	208.38	207.37	208.97	209.44	207.73
209.42	206.32	208.4	207.84	208.25	207.48	206.79	206.92	206.9	207.05	207.68	207.33	207.8	205.65	207.83	205.95	210.6	207.25	205.07	206.47	206.49	206.72	206.82	207.94	208.64	207.99	208.18	207.32	205.83	207.88	207.57	205.85	209.87	207.56	208.81	208.15	208.22	206.58	210.9	205.17	207.58	208.04	207.04	206.26	207.73	208.92	207.45	208.19	207.19	206.36
207.23	209.35	210.46	210.52	208.76	209.59	209.82	209.85	209.81	208.32	208.18	209.25	210.82	209.26	209.02	208.62	206.16	209.98	209.31	207.23	207.2	210.23	210.58	210.98	209.79	211.66	209.86	208.97	209.74	208.63	209.77	209.95	210.8	208.45	210.28	209	208.86	208.57	207.11	210.39	207.14	207.37	209.07	208.1	210.29	209.72	207.77	209.11	209.81	208.45
209.52	210.92	207.47	206.94	207.91	207.14	208.58	209.51	208.19	206.66	207.87	207.26	209.19	208.41	208.89	206.59	210.86	209.22	206.16	209.63	207.95	207.43	207.83	210.9	208.82	208.38	208.76	208.62	208.15	209.24	206.48	207.39	208.1	208.68	207.35	206.88	210.87	210.69	210.87	208.4	207.95	208.3	209.22	208.51	209.71	207.09	208.15	208.1	208.33	207.65
202.28	203.66	204.41	203.1	201.03	201.42	202.78	201.95	204.28	198.95	200.64	200.52	201.81	201.94	201.03	202.79	202.82	203.08	201.21	203.71	202.69	202.45	200.79	203.77	202.24	204.06	200.66	203.24	204.13	204.18	205.57	204.59	204.18	203.24	202.45	202.52	203.35	204.06	202.4	202.6	202.52	200.96	203.65	203.24	203.89	202.24	203.98	204.54	203.92	201.24
207.29	209.66	210.09	207.71	209.4	208.46	210.04	209.63	209.18	211.24	210.4	208.78	207.16	209.21	206.87	208.56	208.92	207.95	210.35	206.92	209.03	209.66	208.66	209.04	209.25	208.99	210.13	208.87	208.77	210.82	208.25	209.51	208.14	209.95	208.83	208.19	209.15	208.54	206.32	206.7	209.43	208.66	209.02	209.87	208.86	207.96	210.04	208.78	208.68	207.42
203.73	204.87	206.93	206.41	206.4	204.12	204.82	205.56	204.28	204.6	207.05	207.51	204.46	204.8	206.21	207.46	206.85	206.94	205.2	204.94	208.39	205.24	205.97	207.01	204.02	207.07	205.84	207.42	206.98	205.89	204.41	204.73	207.02	204.5	205.47	205.11	204.84	206.06	208.45	204.18	206.74	205.56	206.37	207.44	205.72	207.37	205.91	202.82	205.13	205.75
209.14	209.84	208.71	208.35	208.87	208.16	209.02	206.99	209.56	206.66	207.86	211.87	208.84	209.4	208.92	208.98	208.74	207.76	208.88	207.32	211.21	207.96	208.88	208.57	209.7	208.86	208.31	208.71	210.39	209.7	208.98	206.48	207.62	209.25	207.46	210.77	210.2	209.87	209.28	209.5	209.5	208.44	212.96	209.96	209.94	206.49	207.81	210.43	207.87	209.78
198.44	197.86	195.78	199.2	199.91	199.05	196.06	197.85	199.7	197.23	197.52	196.97	197.54	197.32	198.22	197.01	200.19	197.44	197.22	198.87	199.39	197.81	199.31	199.89	199.45	196.55	197.6	198.23	198.79	198.39	197.77	198.68	196.77	197.63	199.05	198.74	198.33	198.59	199.59	198.2	197.92	200.84	200.98	195.64	196.17	199	196.06	198.46	197.41	198.65
203.19	203.21	203.29	204.73	205.95	203.79	202.77	202.79	203.07	204.06	205.06	205.58	204.29	202.02	203.63	204.2	204.45	206.21	205.37	205.19	203.18	204.28	204.28	204.35	203.45	204.42	203.85	201.84	203.41	204.73	201.55	205.02	201.56	205.05	203.41	202.51	204.76	204.74	201.92	202.09	204.57	205.81	203.24	202.01	204.49	205.42	203.53	204.11	202.72	202.59
203.39	202.63	202.59	202.24	204.19	203.68	202.78	204.79	203.29	204.05	203.66	203.04	204.79	203.08	204.27	204.73	203.35	202.89	202.62	204.18	204.28	201.35	204.11	202	202.58	204.72	201.23	203.98	204.11	203.39	204.06	202.33	205.4	203.36	201.27	204.94	202.5	205.27	201.27	203.12	204.62	202.67	202.37	204.86	202.49	203.76	204.03	203.31	202.86	203.21
204.89	201.73	205.66	201.83	202.14	203.05	205.63	201.97	204.37	204.1	205.98	204.71	206.02	204.49	203.54	204.27	205.46	204.9	205.16	205.71	206.14	203.69	205.94	204.89	203.23	205.03	204.36	203.28	205.04	205.54	205.12	203.66	203.32	203.95	206	205.02	203.71	203.73	204.32	205.22	202.39	204.39	204.39	205.63	206.01	204.66	203.62	204.06	204.21	205.5
202.63	203.96	202.59	202.17	202.22	203.93	202.9	203.86	204.5	204.52	205.13	204.24	204.41	201.37	202.06	203.34	203.93	203.64	203.24	203.36	203.59	202.26	202.48	204.51	204.91	205.68	205.43	201.59	204.84	204.29	202.82	204.59	202.6	203.47	202.63	205.28	203.14	203.34	201.59	204.27	202.95	202.4	204.7	201.65	202.02	204.3	204.17	204.51	204.15	202.79
214.84	217.93	218.67	219.04	218.57	217.44	214.96	215.15	218.66	215.12	219.33	217.25	216.97	216.09	217.44	216.81	215.17	217	217.6	218.6	216.98	216.99	217.42	218.19	214.77	215.97	217.57	215.85	216.82	216.53	219.51	215.82	219.9	217.99	216.67	216.83	216.63	216.74	216.79	215.65	216.66	218.45	217.89	218.8	217.17	218.96	216.87	216.37	216.19	215.3
212.16	212.22	210.15	211.85	210.8	213.41	209.89	210.47	211.47	211.94	211.21	210.49	211.5	211.4	210.59	212.28	211.65	213.48	213.56	210.01	212.54	208.62	211.24	212.22	212.92	211.14	211.4	211.54	211.35	210.14	211.83	210.87	209.21	210.77	213.57	211.15	210.36	212.8	210.44	210.76	210.23	210.52	211.1	210.93	211.35	210.53	210.1	210.87	213.22	212.68
200.66	198.67	202.74	200.1	201.93	201.54	199.92	199.61	202.18	202.73	201.49	204.2	200.69	202.9	201.39	204.54	200.63	201.2	201.36	198.07	200.86	202.27	200.23	202.06	201.38	198.98	201.33	200.45	200.62	201.03	201.61	201.39	202.87	201.41	202.69	199.22	198.52	202.34	202.35	201.93	201.09	199.77	200.75	198.76	197.67	201.91	201.67	202.28	201.49	200.72
202.77	200.88	202.33	200.49	203.56	201.54	202.27	202.75	202.2	200.82	201.23	201.09	202.84	201.38	203.08	200.77	200.39	200.62	201.6	200.23	201.65	200.32	201.11	200.69	200.13	199.73	200.99	202.11	199.6	200.58	201.62	199.16	202.11	203	200.42	202.15	202.15	202.47	202.84	201.45	200.91	202.01	200.27	203.24	199.64	201.15	200.58	201.59	201.67	201.02
207.83	206.2	206.87	206.31	206.83	206.01	205.3	206.17	206.36	205.75	206.42	206.34	207.12	204.41	206.78	205.65	205.83	207.22	205.36	206.09	207.42	206.99	204.89	205.79	209.72	205.3	205.78	206.33	206.31	206.75	206.17	207.36	205.98	206.03	207.34	207.66	207.55	207.17	205.57	207.36	206.47	205.92	205.76	206.34	206.81	205.9	207.84	207.26	206.55	205.8
204.14	206.06	205.35	205.26	204.69	204.19	204.15	203.73	205.09	204.69	203.81	206.87	205.39	202.95	203.74	202.5	206.73	204.7	202.65	204.05	204.42	207.08	204.16	205.3	204.62	203.67	208.21	204.77	202.07	203.45	203.74	204.53	206.73	204.16	206.17	203.81	204.76	203.03	206.02	203.44	202.86	204.74	203.04	204.45	204.98	203.79	204.59	204.78	207.37	204.9
197.1	197.73	196.59	196.46	197.66	197.74	196.98	199.24	198.33	197.59	198.9	198.9	198.58	198.98	197.15	196.53	198.15	196.52	198.36	197.46	198.68	200.17	198.12	195.65	197.76	198.77	199.16	197.52	199.59	197.85	197.38	196.22	196.1	197.13	198.16	199.99	197.77	199.28	197.71	197.5	196.89	197.08	197.04	198.77	198.8	198.97	195.09	196.58	198.43	197.73
212.25	211.33	211.64	209.8	210.92	213.99	211.96	210.98	213.2	212.63	211.21	213.67	212.63	211.96	212.43	213.65	212.31	212.53	212.48	213.94	211.89	213.59	213.69	212.41	213.93	212.59	210.93	212.17	211.29	211.7	210.99	210.61	214.14	210.88	211.75	212.49	210.52	211.2	212.3	212.4	212.61	211.49	211.63	212.45	213.91	214.38	211.56	212.93	212.74	211.84
201.86	202.17	200.68	202.34	203.1	201.9	201.91	201.37	203.78	201.82	202.67	202.73	203.27	204.91	201.83	203.16	201.52	202.21	204.19	204.34	203.57	203.77	203.32	201.92	202.29	202.63	204.14	202.38	202.14	202.3	202.23	203.69	204.01	201.75	201.82	201.82	201.91	203.55	203.33	202.14	202.34	203.28	199.37	202.18	203.9	202.64	201.16	201.31	203.44	201.73
200.68	200.5	202.62	203	201.04	201.04	200.36	203.05	201.23	202.26	203.12	202.93	201.11	200.31	202.7	200.94	199.56	200.34	201.28	203	199.8	200.85	200.7	199.98	201.07	202.31	201.74	201.17	200.15	200.13	198.54	200.61	200.89	201.12	201.74	199.59	199.32	202.01	201.7	202.49	199.23	201.41	199.48	201.6	200.63	201.4	202.54	202.22	201.01	201
206.48	209.55	206.59	208.38	210.3	207.58	209.05	208.33	208.31	207.81	207	208.15	206.95	207	207.39	206.75	207.47	209.17	208.43	209.19	209.6	204.57	207.72	209.51	207.99	206.17	209.36	207.23	205.75	206.82	206.66	206.55	206.71	206.12	209.79	209.56	209.19	208.27	208.78	208.15	206.4	206.82	206.76	208.22	206.65	207.3	206.44	206.68	207.84	209.27
208.73	208.79	207.05	206.52	206.1	207.36	208.9	206.41	208	209.12	207.55	208.56	209.1	207.9	208.02	207.56	207.97	210.41	208.19	206.81	209.44	208.6	207.7	207.79	208.33	208.25	208.43	206.51	207.63	208.88	207.65	207.61	209.4	209.2	206.7	209.26	208.77	211.01	206.75	206.83	204.78	207.5	208.37	207.91	209.61	207.88	208.5	207.23	209.23	208.41
206.3	207.31	205.84	209.25	207.3	206.4	206.46	207.86	207.22	208.06	208.88	207.78	209	206.58	207.88	206.65	208.51	207.66	206.29	207.79	206.27	207.54	206.67	205.57	207.59	207.03	206.15	205.82	207.54	207.25	207.19	206.06	209.41	208.02	206.62	207.57	207.71	207.07	207.46	209.5	205.93	209.58	206.95	207.6	208.7	209.08	206.86	207.15	208.3	207.94
210.98	212.49	212.6	213.76	212.02	213.85	211.65	209.47	213.3	212.35	213.37	211.2	211.44	213.6	211.72	214.16	213.46	210.07	212.95	212.36	210.23	212.05	210.23	209.18	213.56	211.18	211.73	210.73	213.16	211.24	210.16	209.19	210.4	213.19	211.25	212.94	212.58	210.9	209.93	209.95	211.52	208.91	212.21	211.65	210.86	211.58	210.17	211.5	212.57	213.07
213.4	212.49	212.37	209.89	215.02	211.09	213.91	213.12	211.6	211.42	209.48	211.14	210.22	211.34	210.61	213.05	215.4	212.82	211.97	213.27	211.2	212.57	211.48	212.28	212.34	212.29	212.52	214.39	213.04	215.12	212.04	212.94	213.58	212.41	211.98	211.89	212.71	211.98	212.37	209.64	211.02	214.11	210.63	212.83	212.8	212.76	211.19	214.55	212.72	211.24
201.67	200.1	201.07	202.51	199.78	198.27	200.83	200.02	201.47	201.76	201.27	202.77	199.21	201.98	199.54	200.94	202.09	200.47	199.75	201.3	200.61	201.09	200.27	199.07	199.57	202.27	200.25	199.68	201.6	200.2	199.87	201.77	197.79	201.05	200.56	199.81	198.55	201.45	200.17	200.46	199.35	199.01	201.25	199.37	198.53	198.2	199.71	199.03	198.59	200.03
208.78	210.54	208.41	209.13	209.97	208.8	209.55	209.78	209.39	210.89	209.29	210.12	208.49	211.3	208.68	210.83	209.17	210.94	209.02	211.18	211.91	210.31	207.69	209.53	210.65	210.75	209.76	209.7	209.62	209.68	208.11	211.48	211.29	210.67	207.07	211.43	209.85	209.36	211.02	209.46	209.2	210.46	209.44	207.36	209.9	210.57	209.59	208.66	207.35	208.02
208.81	209.96	207.86	209.03	208.39	210.61	207.99	208.02	207.68	209.54	210.17	208.67	208.34	210.71	207	208.82	207.73	207.94	206.98	207.72	208.62	207.08	206.99	208.89	210.28	209.95	208.7	210.36	208.54	210.06	207.33	208.22	207.88	209.29	210.76	210.78	206.44	209.98	207.05	211.02	209.45	209.14	209.63	208.68	209.31	209.97	206.8	208.28	208.91	210.15
206.39	209.02	207.07	208.18	207.76	208.76	207.96	208.03	206.97	208.43	208.4	205.79	207.3	208.5	208.1	209.06	207.67	206.07	207.4	206	206.28	209.68	207.99	208.73	209.23	207.36	209.78	207.31	208.3	208.5	208.38	208.2	207.91	207.61	208.52	208.39	205.94	207.14	209.71	209.98	208.17	208.38	207.32	205.31	206.66	208.46	206.51	209.38	210.4	207.79
205.44	205.1	203.24	205.22	205.81	204.94	205.54	200.95	205.19	205.23	204.75	202.57	205.26	202.8	202.23	205.27	203.65	202.77	202.93	204.44	205.06	205.39	204.77	204.46	203.3	202.33	204.32	202.03	205.32	205.97	207.15	204.48	205.97	203.27	204.69	204.71	206.06	203.42	204.53	205.28	205.38	204.11	204.3	202.89	204.3	205.53	203.31	202.67	204.08	202.03
216.88	215.9	218.37	216.31	214.98	216.12	219.82	220.89	218.53	216.58	216.36	216.67	215.3	215.7	214.74	213.88	218.28	215.64	217	217.74	214.8	215.32	214.51	216.94	215.93	216.7	218.27	214.86	217.06	216.74	216.81	217.06	216.51	215.8	217.23	218.07	217.63	217.8	215.36	217.58	215.16	218.66	217.23	216.27	216.95	216.92	217	216.03	216.41	215.97
209.95	207.48	209.54	208.87	208.94	208.86	208.75	208.48	209.85	210.71	208.04	206.11	208.8	210.76	210.42	210.54	209.68	209.36	207.7	208.67	207.79	208.75	209.83	207.93	210.06	210.04	208.7	207.83	208.62	209.81	209.12	210.1	209.94	209.92	209.11	209.75	208.8	209.44	210.89	211.02	210.28	209.07	207.44	209.7	209.51	208.83	209.92	209.9	209.36	208.3
206.7	209.35	207.56	206.36	209.45	208.61	208.85	206.8	210.26	206.65	206.96	210.15	209.23	209.05	207.58	209.33	210.33	208.03	208.74	206.47	205.72	208.82	207.78	207.71	208	207.52	209.47	208.02	209.33	208.31	205.41	209.57	206.81	208.14	207.29	209.58	208.49	207.51	209.11	209.95	209.04	206.25	211.99	208.2	206.95	207.38	210.11	207.12	207.67	209.61
209.06	210.12	211.59	211.49	212.93	212.59	210.27	212.39	215.37	212.78	212.86	211.61	213.68	213.21	210.04	212.45	211.93	213.14	210.42	210.9	209.98	210.98	210.67	212.88	211.07	210.8	211.45	213.92	211.59	212.59	211.8	211.54	212.81	215.63	211.53	208.4	211.39	211.78	211.71	209.86	212.08	211.79	211.78	212.29	212.23	210.13	209.9	211.04	213.13	213.22
208.88	209.58	210.2	209.43	208.99	212.01	207.84	210.26	209.07	210.06	210.57	207.99	209.04	209.75	206.59	209.36	209.96	208.28	209.44	209.25	207.34	209.12	209.91	206.02	207.86	209.15	210.43	208.11	209.43	206.48	207.27	208.03	209.58	208.18	207.91	210.8	208.51	209.07	207.94	208.78	207.88	209.47	208.57	208.34	208.75	208.78	208.86	211.1	207.98	209.52
206.46	207.8	209.27	206.54	207.71	208.63	206.68	208.1	207.7	207.89	207.96	206.72	206.82	205.42	205.51	208.06	208.92	208.57	208.13	205.35	206.22	207.59	208.85	207.74	207.77	206.5	207.38	208.52	208.08	207.99	209.76	207.17	207.17	208.58	207.35	206.17	204.97	207.83	208.14	208.76	209.25	207.35	206.85	207.79	208.17	208.16	207.44	207.22	207.55	207.42
207.04	205.47	207.57	205.79	206.86	203.67	204.67	205.93	206.47	203.7	207.54	206.12	205.29	207.48	204.07	205.3	206.86	205.32	206.26	205.85	208.33	205.27	206.81	207.74	206.76	206.31	207.93	205.25	206.75	207.05	205.06	206.57	206.98	207.92	206.09	207.22	207.48	205.62	205.96	206.73	205.86	206.08	205.85	207.32	206.98	205.84	203.95	206.31	203.2	205.59
206.83	203.7	203.61	203.71	204.11	204.13	203.96	203.07	202.64	203.05	202.84	201.34	202.94	204.91	204.42	203.37	205.58	204.71	203.36	202.86	204.18	202.31	204.46	205.65	202.6	202.87	206.22	203.39	205.71	206.86	203.08	202.53	202.88	203.28	202.76	203.94	202.04	203.6	203.32	203.65	203.86	204.34	202.12	201.29	203.14	203.92	201.82	204.47	202.94	203.7
204.02	202.36	203.72	204.47	202.15	204.62	202.59	203.86	203.82	202.97	204.06	203.42	199.88	204.31	202.55	205.02	203.97	201.49	203.79	201.65	203.65	204.03	200.36	204.15	204.58	203.4	203.47	204.21	205.31	203.39	202.93	204.53	202.88	203.79	203.53	201.01	204.77	203.79	202.43	203.05	201.69	203.02	202.84	202.68	202.55	203.63	203.68	202.99	203.6	203.57
208.69	208.02	208.14	208.97	208.35	207.94	208.29	206.74	207.66	208.98	207.77	210.59	208.53	207.15	209.97	209.86	210.47	207.5	208.74	209.52	208.14	207.32	208.33	209.47	207.32	208.01	208.22	209.24	207.9	209.32	209.18	207.54	206.82	208.12	209.08	210.76	208.35	205.54	207.4	208.88	208.64	210.22	209.67	209.83	208.09	206.96	209.41	208.89	206.16	206.54
198.88	198.26	200.36	199.79	202.14	198.25	198.96	197.99	198.18	200.52	197.58	203.44	202.24	198.32	197.49	200.64	200.53	199	199.91	200.87	198.9	198.58	200.3	200.27	198.66	199.05	199.21	199.89	199.97	198.76	198.97	198.95	200.57	201.08	198.3	199.45	197.78	199.47	197.48	198.44	200.55	198.07	197.76	198.27	198.57	198.95	198.15	199.98	199.08	199.21
207.34	205.73	207.44	207.38	208.11	206.9	206.52	205.45	206.89	205.73	207.11	205.99	205.37	204.69	206.88	205.55	206.81	206.43	206.84	204.92	207.48	207.88	207.09	206.3	205.55	206.1	206.67	209.18	206.73	207.2	205.53	206.89	208.47	207.2	206.78	208.7	205.64	207.75	206.21	205.7	206.5	204.12	205.8	206.07	207.08	206.05	205.92	206.99	205.07	206.69
195.49	198.15	196.93	196.89	197.56	197.96	196.98	199.24	196.06	198.29	195.93	198.8	198.91	195.41	195.93	197.94	199.35	200.22	197.85	197.28	197.32	197.43	198.86	198.55	197.38	198.47	198.01	197.88	198.09	198.47	196.9	198.06	196.78	198.77	196.9	196.92	197.64	196.33	196.94	199.98	199.37	198.24	198	196.21	198.85	196.01	197.97	199.38	196.77	198.96
203.38	204.77	204.89	202.81	203.25	204	205.08	204.67	203.48	203.85	203.92	204.36	203.67	203.07	202.26	204.41	204.45	204.11	202.69	203.29	203.44	203.37	203.54	204.6	202.79	203.98	203.67	202.82	205.17	204.42	203.26	203.97	203.94	205.05	202.03	204.67	203.68	204.02	204.49	204.42	203.73	204.28	205.03	203.72	203.11	202.27	204.76	205.68	205.61	205.28
204.39	203.89	205.12	204.06	205.3	205.12	206.26	205.52	203.19	205.3	206.15	203.89	202.39	206.16	205.69	206.52	203.89	206.97	202.91	207.24	206.73	202.88	205.07	203.26	204.07	202.31	205.88	205.24	204.7	206.12	204.52	203.82	205.29	204.08	201.86	204.59	203.95	203.74	203.46	205.67	203.9	202.53	204.91	204.2	204.79	203.04	205.46	205.66	207.16	203.07
216.31	217.97	218.94	216.91	213.98	217.95	216.8	218.12	217.97	215.62	217.55	218.58	217.44	216.84	217.47	216.78	218.53	219.09	219.02	216.74	220.81	218.64	218.45	216.1	218.05	219.51	219.42	216.28	216.49	217.02	219.54	218.76	217.7	217.69	218.63	217.11	218.91	217.89	217.39	219.68	219.58	218.11	219.19	217.19	217.23	217.44	217.01	220.55	218.82	217.52
210.14	207.56	207.75	208.52	206.07	206.83	204.31	206.16	208.12	206.28	207.61	210.92	207.93	206.22	208.08	208.22	208.77	209.51	207.73	207.2	208.02	206.09	208.9	208.26	206.94	207.93	205.87	209.4	207.67	210.52	206.45	208.05	206.9	206.31	209.43	207.16	205.62	207.77	207.48	207.26	207.43	205.55	206.92	207.85	206.66	205.88	208.16	208.21	207.07	207.19
206.62	206.2	204.9	205.55	206.1	201.47	202.36	205.03	205.57	205.22	203.2	201.66	202.54	204.81	206.46	204.48	202.77	204.5	202.41	204.66	203.48	203.79	201.39	203.19	205.13	205	203.99	204.63	203.1	204.36	204.51	202.36	200.99	201.99	204.32	202.53	201.64	203.19	203.63	205.93	203.32	201.54	205.5	202.07	202.26	204.52	203.18	201.92	202.94	201.68
206.86	208.09	209.6	208.29	210.23	209.46	208.74	208.12	207.42	209.17	208.3	207.76	209.34	209.04	211.18	209.78	206.43	206.8	212.1	208.31	210.2	208.51	207.81	210.08	206.2	208.61	208.14	207.39	208.7	206.26	207.21	208.31	208.37	207.54	208.81	209.27	208.38	209.48	210.68	208.88	209.46	209.33	208.14	208.33	207.01	207.15	207.38	208.11	209.01	209.39
211.6	210.55	211.3	213.47	212.2	213.25	209.2	210.26	209.92	213.52	208.31	211.15	213.09	208.36	211.63	210.15	212.11	210.44	209.53	214.15	213.71	211.74	212.52	211.28	211.06	210.34	213.38	212.97	210.92	210.72	213.06	212.49	211.8	211.05	212.72	211.04	210.14	211.91	210.11	211.99	209.65	211.06	210.21	210.01	213.63	212.54	211.29	210.94	212.96	213.49
202.94	206.55	204.01	204.7	202.98	203.41	206.27	203.14	204	204.21	203.16	202.25	202.93	202.7	204.38	203.85	201.98	203.34	202.69	203.05	204.34	205.62	204.44	203.25	205.45	204.65	204.37	203.93	206.11	202.89	204.73	202.65	205.75	203.6	203.61	201.4	203.82	204.83	205.54	204.55	203.03	204.23	204.93	204.78	203.36	203.29	202.64	202.97	202.91	203.09
212	210.9	210.52	211.85	212.58	210.85	212.38	212.65	212.74	211.93	210.62	209.91	210.87	211.17	212.82	214.3	212.7	210.22	211.27	210.14	212.08	212.74	211.68	211.12	211.09	211.5	210.81	212.04	213.06	210.93	212.07	210.7	209.71	211.59	211.92	210.43	211.36	211.23	210.36	212.47	209.5	211.36	212.01	210.17	211.41	211.17	208.6	210.46	212.42	211.25
201.07	203.33	203.34	202.81	203.79	203.54	199.47	202.28	202.32	201.76	204.73	202.04	204.47	205	204.61	204.27	202.91	201.24	203.24	200.06	201	199.84	201.44	203.8	202.16	203.59	205.37	200.88	202.26	201.97	203.01	204.16	200.79	201.27	201.46	201.19	205.48	202.82	202.19	203.33	201.05	203	205.59	201.75	202.48	201.39	204.13	202.51	201.23	200.87
203.5	204.55	205.04	202.06	203.05	203.7	204.69	203.26	202.38	205.86	203.37	202.81	202.94	203.13	202.23	201.44	202.38	203.09	202.47	204.3	204.06	203.51	204.11	204.1	203.98	203.43	203.64	203.66	204.17	204.19	202.85	202.99	205.57	203.69	202.47	202.03	202.28	203.35	203.97	202.89	202.71	204.15	203.23	204.24	203.91	205.19	203.62	202.59	203.01	204.16
205.07	206.09	202.16	202.19	202.86	202.67	202.53	203.92	201.64	204.9	203.25	204.89	205.29	203.8	204.58	204.84	202.05	201.8	201.48	202.98	202.79	202.98	205.03	205.09	203.13	204.3	203.65	203.24	204.36	203.07	202.74	201.38	202.93	204.27	202.61	203.22	204.32	202.99	204.1	201.61	203.3	203.16	202.3	205.63	204.15	204.16	203.15	202.36	203.31	205.33
203.74	203.47	204.64	206.36	203.34	206.78	204.18	203.33	205.59	203.46	203.26	205.69	203.97	204.73	202.24	202.96	206.45	205.58	204.26	205.01	201.8	202.98	204.56	203.41	205.85	203.11	203.08	203.31	205.59	202.86	202.58	203.54	203.12	202.01	204.56	203.7	204.86	203.85	203.99	205.91	205.12	205.7	204.96	202.53	203.99	203.72	204.12	205.39	205.2	202.78
209.85	208.36	209.41	210.83	208.25	210.68	209.57	210.22	206.16	207.09	210.21	209.41	206.6	208.4	207.77	206.98	210.33	209.39	212.36	209.76	210.78	209.42	208.31	207.59	209.04	209.34	209.43	210.5	209.33	207.15	210.77	207.1	208.42	208.78	206.97	207.56	208.94	209.64	211.13	206.98	208.28	209.85	207.61	208.44	209.11	208.42	210.56	208.38	210.22	209.53
217.81	216.64	217.13	215.36	219.58	217	215.03	216.25	218.71	216.24	219.6	215.89	217.88	214.85	217.81	217.34	218.91	216.39	216.64	216.44	217.25	215.62	217.76	216.57	216.71	217.88	217.56	218.32	218.42	216.24	216.67	216.12	216.4	215.85	215.91	216.05	216.27	217.02	218.49	216.78	217.27	217.96	216.17	216.21	217.09	217.47	216.6	217.27	217.81	215.77
200.91	199.8	202.68	203.61	204.89	204.48	203.04	204.1	203.95	203.61	203.32	202.16	204.52	203.34	202.28	201.16	203.35	202.72	202.43	202.57	202.21	200.5	204.81	203.99	203	203.86	202	202.26	200.87	201.05	203.22	205.43	202.22	202.06	202.12	203.73	203.81	202.66	204.08	203.27	203.47	203.27	201.39	204.37	202.86	204.65	204.64	203.14	203	203.09
205.4	206.07	204.04	205.53	203.65	206.12	205.41	203.84	204.87	206.38	205.47	205.7	204.31	205.01	203.31	206.24	204.33	207.02	205.07	204.98	207.11	205.25	205.43	205.17	205.23	204.56	204.81	204.85	205.69	204.41	204.07	204.58	205.22	204.05	206.27	208.07	205.92	204.12	205.98	205.41	205.79	205.27	204.89	205.49	205.33	204.78	205.63	205.44	204.22	205.98
216.86	217.25	218.72	216.81	216.86	217.61	218	218.1	218.21	217.38	215.9	218.23	216.83	217.12	217.39	220.13	218.86	216.55	217.84	217.75	216.63	217.85	216.41	220.1	219.12	218.27	217.98	218.1	217.5	218.32	220.3	217.68	217.77	217.98	217.3	219.33	219.06	219.71	219.08	218.13	218.43	215.54	217.62	217.34	217.13	217.61	218.18	218.57	218.02	217.29
211.8	213.34	215.06	214.4	211.96	213.57	214.24	214.56	212.59	212.53	213.02	212.93	212.83	214.31	213.14	212.57	214.42	212.9	211.9	213.65	212.02	212.32	212.4	212.65	211.58	211.96	213.11	211.65	214.82	212.9	212.39	211.44	213.09	208.56	214.61	213.73	211.68	210.72	212.95	212.97	212.53	214.39	210.95	211.54	213.17	213.82	214.03	214.39	210.94	215.34
206.61	203.69	205.22	204.24	203.84	203.42	203.95	203.55	205.18	203.15	204.31	205.15	202.81	207.16	205.72	203.67	204.7	205.85	207.82	204.93	203.92	202.82	203.3	206.06	204.01	206.06	202.54	203.97	206.48	204.6	207.85	205.34	204.32	203.79	205.3	205.32	206.33	203.52	205.88	205.76	203.79	205.24	206.77	203.92	206.84	205.51	203.7	205.86	205.47	206.35
203.75	205.72	203.48	204.36	203.88	205.04	205.05	206.36	206.7	205.3	205.32	204.17	203.39	206.39	205.11	205.96	203.65	205	203.26	203.2	204.89	203.38	204.3	204.59	203.32	205.03	205.73	205.99	203.87	204.46	206.19	204	204.24	204.35	204.05	204.66	204.92	205.42	203.92	206.82	204.52	204.99	205.75	204.15	203.86	206.31	204.84	204.88	204.01	205.87
197	195.8	198.71	197.5	199.26	199.11	198.71	197.9	197.8	196.85	198.14	198.19	199.87	196.59	197.73	198.15	197.62	198.38	197.6	196.73	197.57	198.4	198.26	198.46	199.28	198.79	196.85	196.59	198.82	198.64	197.01	197.27	197.08	197.02	198.06	199.21	201.53	198.68	198.53	197.64	198.3	197.67	195.44	197.29	199.64	198.98	198.04	197.94	197.97	198.04
198.91	200.74	200.29	201.16	200.38	199.95	200.15	200.68	202.43	201.15	202.72	201.3	201.89	197.4	201.33	200.48	200.5	200.59	201.29	200.39	199.29	202.12	199.32	199.46	201.76	201.22	200.1	199.87	201.11	201.09	198.99	200.23	201.65	200.44	199.86	201.09	200.49	200.68	203.71	199.88	199.08	202.01	201.84	199.63	201.63	198.04	199.31	202.35	196.38	201.49
206.94	208.97	210.44	209.16	209.18	209.18	207.74	210.68	208.28	210.54	209	209.33	207.91	208.7	208.04	209.72	208.17	208.18	207.29	207.43	207.68	208.5	211.08	207.37	208.79	212.87	209.84	207.09	209.86	208.05	209.31	211.67	208.62	209.33	210.22	208.44	208.66	208.98	209.18	209.45	208.33	205.68	209.4	208.14	211.48	207.33	206.53	208.55	210.51	210.56
200.96	199.03	197.55	198.7	198.4	197.63	200.28	199.67	199.01	196.44	199.54	200.29	199.47	198.96	201.32	197.29	198.66	198.53	200.08	199.48	199.44	198.53	197.95	199.39	199.83	201.86	197.87	198.97	198.08	197.93	196.53	199.25	198.09	197.63	197.79	195.92	199.98	197.95	199.05	199.8	200.17	198.75	198.28	199.02	199.68	200.44	197.57	200.67	197.68	199.35
199.31	199.1	201.99	197.51	199.5	201.99	199.54	200.27	199.04	199.58	199.13	197.76	200.56	200.02	198.51	199.67	198.68	199.13	201.18	200.33	199.51	200.95	200.78	200.07	201.46	199.4	196.2	197.64	201.37	199.58	199.85	198.96	197.7	200.55	198.86	199.42	198.18	199.21	199.75	202.09	198.57	201.67	202.75	199.65	200.96	199.61	200.69	200.42	200.97	199.7
218.55	217.04	219.23	217.55	217.6	218.25	218.2	216.44	217.8	218.88	217.36	217.94	217.26	219.09	217.5	218.35	218.97	218.82	218.85	217.49	216.78	216.32	219.85	218.33	217.01	218.25	218.91	215.78	215.09	216.11	217.03	219.91	217.78	216.99	217	218.57	217.74	218.33	219.22	217.02	217.41	214.58	218.11	219.48	217.97	217.6	217.51	216.17	218.53	218.06
195.65	198.57	194.77	195.43	195.97	195.87	194.21	194.44	195.67	195.11	194.82	194.33	195.05	196.83	194.2	193.9	197.05	195.56	194.73	195.64	196.06	196.09	192.96	193.41	194.28	194.73	196.14	195.63	196.39	195.7	196.09	196.23	193.67	194.96	198.31	194.44	196.14	193.38	195.95	194.05	195.26	194.11	193.86	193.45	194.82	195.64	194.67	195.97	195.39	197.01
208.27	205.14	206.83	207.16	207.72	206.64	203.46	205.69	206.32	204.99	208.06	206.89	205.47	208.15	206.77	206.25	208.45	206.97	204.38	207.38	207.02	207.59	205.95	204.51	207.99	208.36	206.94	208.85	206.89	205.46	204.07	207.7	208.35	206.07	204.57	204.99	206.5	206.9	207.47	206.6	205.32	204.33	205.85	205.66	205.18	206.76	205.47	208.85	206.3	205.3
211.7	211.99	212.55	212.07	212.52	211.43	210.27	213.61	211.4	211.66	213.1	212.54	212.62	211.58	210.6	212.77	212.74	211.02	211.61	209.57	212.92	210.95	211.31	210.96	213.63	210.55	211.48	212	211.61	211.94	212.6	211.23	209.48	213.07	209.68	212.59	210.57	214.07	214.15	212.5	212.37	211.65	212.91	213.16	213.36	210.78	211.22	211.29	212.37	211.68
205.16	203.43	206.24	203.73	205.24	205.05	203.94	205.15	206.11	204.41	207.87	206.73	204.13	205.17	204.96	207.41	205.72	204.29	205.56	207.68	206.06	202.57	204.88	204.65	205.47	204.46	204.65	206.71	205.32	206.55	204.91	205.28	205.3	205.35	207.08	206.28	205.99	206.68	206.22	205.98	206.15	203.71	203.31	203.55	206.21	205.77	206.26	205.48	206.78	207.75
208.74	209.65	210.88	208.53	210.71	207.12	207.62	207.67	209.72	208.62	210.41	209.02	208.55	208.85	208.84	209.03	206.44	208.41	208.4	209.26	208.14	209.22	207.37	207.69	210.41	209.03	208.34	209.35	207.06	208.38	209.89	208.1	207.3	208.76	206.72	209.57	207.98	208.77	209.16	206.67	209.11	211.77	210.63	208.54	210.31	206.57	209.96	209.74	205.89	212.02
214.02	212.53	211.36	211.99	209.79	211.64	211.65	212.54	212.53	211.53	210.89	211.33	212.78	212.79	212.63	212.44	210.27	210.86	209.4	210.12	212	212.36	210.39	213.16	210.97	211.49	212.15	213.23	213.63	213.52	212.21	208.86	211.64	211.99	211.51	211.82	214.06	211.5	212.69	213.06	212.93	211.76	210.5	212.17	211.34	210.03	212.9	211.7	210.78	211.89
217.71	216.46	219.58	217.72	217.37	218.4	216.95	217.56	216.08	215.52	217.02	216.47	216.92	218.32	217.81	218.19	216.16	216.18	217.02	218.63	216.41	217.81	215.96	215.47	219.09	218.77	217.2	218.38	218.98	216.5	220.12	216.1	218.21	217.91	217.92	217.85	218.56	217.53	217.93	217.76	216.88	215.21	215.72	215.18	219.74	215.28	217.53	217.22	215.67	217.14
208.48	208.76	207.98	207.02	207.23	206.9	208.31	207.69	208.99	207.8	206.98	207.68	205.96	209.33	207.63	207.18	206.71	206.02	208.16	207.43	207.99	207.61	210.08	206.29	206.79	210.47	207.4	206.82	206.62	208.04	209.25	206.46	207.96	207.44	209.92	208.16	206.65	207.6	207.44	208.78	208.3	207.73	205.97	207.89	208.79	207.35	209.29	208.15	205.83	206.82
212.73	211.47	209.58	210.05	213.26	211.93	212.93	212.23	211.71	210.44	212.89	210.94	212.27	211.91	211.88	210.64	210.94	211.47	213.06	212.93	211.78	213.18	212.48	209.97	211.58	213.05	211.79	211.34	211.99	210.47	212.15	212.1	211.75	212.74	210.62	212.52	210.45	209.6	212.1	208.6	210.74	214.32	211.84	212.09	213.17	211.43	212.88	212.07	212.31	214.43
206.49	204.12	203.11	203.78	205.25	201.78	203.83	204.94	203.47	204.18	201.1	204.29	205.62	202.1	203.36	204.81	205.06	204.91	205.34	205.57	203.98	206.3	204.2	203.64	205.49	204.02	206.63	204.19	204.31	207.46	203.7	206.12	204.48	203.99	203.94	205.45	203.15	203.97	203.91	205.65	205.23	204.2	205.06	204.8	205.91	205.4	203.26	203.81	204.84	205.22
209.17	205.74	204.13	209.7	206.54	204.58	202.74	206.18	206.46	207.93	204.94	208.08	207.34	207.54	206.03	207.49	206.15	205.91	204.69	206.67	207.26	206.52	206.02	206.69	206.65	207.24	204.87	208.06	207.43	207.38	206.06	207.49	206.72	206.95	206.9	206.84	207.71	208.41	204.58	206.61	206.93	205.93	207.16	207.95	206.03	205.53	206.38	207.27	206.92	206.68
202.09	202.72	202.53	201.12	200.96	204.08	200.27	202.1	203.78	202.89	204.64	203.39	201.86	201.47	204.23	203.81	202.65	203.42	204.4	204.71	206.36	202.53	200.18	203.34	203.61	201.6	205.32	202.68	204.71	204.46	204.65	205.13	203.81	201.91	202.29	200.02	204.18	203.18	203.73	204.19	205.22	203.99	205.28	202.04	202.56	203.65	202.2	202.96	203.2	205.15
211.97	209.47	210.39	213.21	211.17	210.53	211.73	211.02	210.87	211.25	210.63	211.61	212.54	213.68	212.92	210.91	212.87	212.68	210.47	210.23	211.62	212.12	210.54	212.07	213.97	212.26	211.8	212.34	212.76	211.94	212.74	211.94	211.81	211.97	210.77	213.82	212.9	213.63	211.73	210.87	211.66	210.74	211.72	210.75	213.52	211.19	212.49	209.92	212.93	210.63
202.69	201.19	202.7	203.42	204.02	201.56	201.36	202.25	202.77	201.52	201.71	204.74	203.35	200.56	200.93	201.91	203.2	201.62	202.47	203.15	201.54	203.69	200.74	201.86	201.53	201.05	202.12	201.55	203.27	201.21	201.04	200.41	203	203.75	203.78	203.54	203.06	202.6	201.73	200.26	204	201.13	203.99	199.46	203.68	202.02	204.99	204.26	200.59	200.74
207.76	205.87	208.42	206.71	206.41	207.06	206.12	208.68	205.91	207.82	207.39	206.05	208.21	208.6	207.39	207.31	207.55	205.19	207.04	208.31	208.6	206.43	207.17	207.42	208.13	209.42	206.93	207.29	206.62	208	208.47	207.47	207.75	207.85	206.3	207.38	209.1	204.41	207.99	210.58	205.93	206.12	208.5	210.34	209.7	209.59	204.68	208.38	206.97	208.09
209.65	206.92	211.35	206.65	210.71	208.22	209.84	210.51	209.11	211.16	209.61	209.98	208.59	208.42	209.7	210.51	208.47	211.94	210.74	208.6	209.28	208.85	209.71	209.71	210	207.41	209.87	207.8	213.01	208.98	210.08	210.29	208.41	209.85	208.64	210.62	209.5	209.84	209.03	208.93	209.78	209.16	211.1	208.88	210.57	209.37	209.28	208.56	209.25	208.27
204.6	204.14	205.95	202.34	202.18	204.11	201.94	204.76	202.02	201.95	201.93	202.54	204.38	203.51	202.49	205.21	204.53	201.95	202.64	206.06	204.48	203.63	205.53	203.14	202.91	204.5	203.84	203.95	203.21	202.49	203.84	203.13	203.37	202.54	201.56	203.19	201.52	201.82	203.5	204.17	203.11	203.09	204.62	201.45	201.93	202.8	204.85	204.08	205.61	202.53
209.24	208.96	209.79	208.14	207.88	204.83	208.27	208.57	207.59	210.06	206.79	208.58	209.37	211	210.07	206.38	208.02	208.24	209.27	207.99	209.09	207.97	209	208.89	207.19	209.88	206.73	210.35	209.16	208.08	210.15	207.45	208.77	207.59	208.04	209.67	210.07	209.32	206.61	211.03	208.33	207.04	209.86	206.11	209.15	209.61	206.54	208.87	206.98	207.47
208.4	205.43	207.65	208.12	206.92	208.25	206.09	207.22	205.68	206.6	206.64	205.92	208.81	205.37	206.18	205.81	206.15	206.03	206.66	204.62	205.7	207.93	207.86	205.53	207.24	206.28	205.32	208.39	205.99	206.35	207.32	207.43	206.95	206.42	205.99	204.91	206.95	205.67	206.59	206.81	206.46	205.48	205.66	207.62	207.06	205.62	206.51	206.65	207.42	207.22
208.15	209.28	206.8	208.55	207.85	205.83	207.54	209.2	207.06	208.2	209.71	208.25	207.54	209.2	207.51	206.96	204.89	208.89	208.71	208.65	208.35	208.6	210.24	207.35	207.56	208.11	209.62	210	206.9	208.45	206.07	206.76	206.68	207.74	208.34	206.37	207.12	207.44	207.68	208.01	207.16	205.82	208.93	208.8	207.32	207.26	207.45	207.51	208	207.7
206.6	207.81	206.72	208.6	207.18	209.32	208.09	206.75	208.91	207.29	206.75	209.87	208.19	208.66	205.75	207.64	205.98	209.06	206.16	207.09	209.27	207.06	206.47	208.04	208.85	207.36	208.92	206.98	207.24	205.57	209.42	205.53	208.38	207.66	205.39	207	206.92	206.83	207.69	208.24	207.34	208.32	209.82	207.75	210.31	208.66	207.16	205.81	208.78	206.56
202.42	201.58	200.96	202.48	204.17	203.56	202.32	201.49	203.14	202.37	201.58	204.22	201.85	202.94	200.82	203.35	203.32	203.03	203.4	203.82	204.27	203.46	202.52	203.39	203.29	199.33	201.44	202.91	205.9	202.15	201.07	202.39	203.04	203.5	199.34	204.97	201.56	201.68	200.93	203.03	204.9	201.07	203.23	202.67	205.54	201.77	203.35	203.04	201.02	200.56
201.99	204.33	203.08	202.94	202.08	202.88	204.7	203.62	204.5	203.64	203.51	203.77	205.27	203.2	205.01	204.7	203.29	200.55	203.39	202.82	201.47	199.9	201.24	203.38	202.33	202.57	201.75	202.7	204.39	202.29	203.76	202.44	204.7	201.98	202.46	203.06	201.72	202.06	203.68	200.94	201.71	204.12	203.23	200.27	203.55	202.91	203.56	201.19	204.03	200.63
203.78	202.57	200.69	200.62	205.58	203.29	203.17	204.03	207.06	204.5	204.26	203.57	203.27	203.82	205.17	203.29	206.22	206	204.32	204.85	201.94	201.67	201.33	202.6	204.59	203.27	204.51	203.59	200.91	204.56	203.42	205.77	202.93	202.09	205.9	205.3	204.62	204.27	204.84	205.99	203.2	205.17	204.67	201.85	203.87	203.27	203.67	204.18	205.35	202.66
205.1	205.81	201.2	205.08	203.9	204.18	204.01	204.84	203.23	203.98	203.09	201.96	205.11	204.89	203.73	203.97	204.24	202.18	206.84	204.2	203.84	204.01	204.16	202.52	201.85	203.28	203.15	203.1	203.23	205.63	202.29	204.57	201.72	203.11	204.16	204.08	203.67	201.49	204.77	204.78	203.26	203.94	206.2	202.56	204.91	204.33	203.55	204.14	203.97	204.91
205.34	204.3	207	207.86	205.11	204.31	204.61	206.04	204.35	206.38	207.78	206.05	204.36	205.36	206.79	203.89	204.32	207.87	206.44	206.9	205.27	207.4	205.07	205.09	207.17	206.79	205.7	205.26	204.71	205.21	203.36	205.5	205.73	206.11	207.02	206.88	204.75	206.13	205.25	207.36	206.58	204.44	206.6	207.31	204.38	206.4	206.96	206.28	204.92	206
195.55	192.31	194.75	193.89	194.47	194.08	192.53	192.68	195.55	195.28	193.2	194.6	193.39	195.41	194.33	192.99	190.81	192.4	195.16	190.25	195.24	195.3	194.25	193.97	193.57	195.06	195.1	194.04	194.12	193.83	192.43	193.26	192.89	193.13	196.49	193.72	193.27	194.57	194.09	193.78	195.75	195.41	195.52	193.81	194.5	192.04	194.59	195.62	193.73	196.25
210.12	211.21	211.3	209.37	209.62	209.85	212.31	211.62	213.91	211.57	211.4	214.22	211.15	209.23	210.86	214.56	213.04	209.38	211.24	213.19	210.33	211.14	209.99	213.5	211.99	211.78	212.77	212.42	209.29	209.13	212.56	212.48	211.31	210.01	210.95	212.72	210.9	210.96	210.97	210.87	209.33	210.93	211.62	212.17	212.59	211.87	212.41	212.44	213.08	212.08
207.76	209.64	209.69	207.39	208.02	207.59	208.54	208.71	207.07	208.45	209.92	208.23	208.15	211.1	206.01	210.19	208.31	211.39	207.65	209	207.4	210.11	210.46	207.54	207.44	209.87	206.94	208.58	209.97	208.46	209.56	210.12	207.72	210.15	209.66	207.64	209.13	209.68	211.05	207.68	208.65	209.52	209.41	208.46	208.65	212.62	208.08	208.6	208.78	209.34
194.81	194.41	193.54	193.49	193.84	196.52	193.03	195.84	192.13	192.92	193.32	196.24	191.69	195.65	195.23	191.35	193.61	194.29	196.13	193.81	194.88	194.86	192.05	192.89	193.92	193.43	192.03	193.82	193.1	193.37	194.43	193.81	194.01	193.72	194.02	194.9	194.5	193.87	195.87	195.46	192.88	194.16	191.64	194.26	194.73	194.87	194.23	194.11	195.74	197.18
205.65	206.78	206.55	206.67	206.05	202.72	204.1	204.8	202.63	203.23	204.96	204.69	205.77	205.42	202.21	203.38	203.79	203.26	204.34	203.95	204.58	204.13	203.42	205.22	205.05	204.58	205.55	203.36	203.57	201.6	204.74	207.51	205.43	204.83	203.68	205.79	205.45	204.45	206.78	206.39	206.31	205.17	203.32	203.78	205.05	204.81	204.03	203.72	206.02	204.83
204.26	203.62	203.83	202.33	203.11	204.43	204.33	203.05	203.41	204.16	203.9	204.54	205.14	202.5	203.61	205.85	205.17	207.94	205.33	203.31	204.77	205.07	202.7	203.1	206.17	203.37	204.74	203.1	203.9	201.98	203.29	203.93	204.12	202.98	204.64	204.55	203.91	202.88	203.31	204.91	203.88	205.76	202.91	205.4	206.61	202.59	203.11	203.26	204.36	202.97
199.35	200.9	201.73	202.44	200.37	202.75	199.31	200.85	200.79	200.29	200.41	200.59	199.73	200.24	202.12	198.62	200.32	200.77	200.52	199.82	196.97	201.8	200.59	200.17	201.41	200.46	202.08	199.93	200.89	199.94	200.28	198.55	199.29	199.26	199.62	199.57	198.98	202.16	200.14	199.86	201.54	198.63	200.73	197.88	201.44	201.17	200.03	201.3	199.82	199.55
214.78	211.19	212.91	212.44	211.07	212.43	213.06	210.4	209.79	213.08	214.07	212	212.56	211.64	211.18	211.07	210.44	210.9	209.39	214.4	212.35	212.12	212.85	214.09	210.86	213.73	212.68	211	211.99	211.68	211.53	212.66	209.97	210.46	211.32	211.42	211.43	210.1	213.62	212.62	211.74	211.32	210.91	210.6	212.17	211.3	213.19	212.76	212.68	214.07
206.41	210.61	206.69	208.44	205.67	206.52	208.27	207.63	206.56	207.24	206.38	208.21	205.29	208.62	208.5	208.56	209.21	207.32	208.16	206.6	208.63	210.18	207.77	209.57	210.03	209.45	209.58	208.38	207.78	207.88	207.18	208.73	208	207.51	207.83	207.62	207.01	209.72	208.62	208.97	209.27	208.73	206.81	208.54	205.22	208.07	206.7	207.79	206.66	207.35
209.18	211.76	208.38	209.02	211.02	207.74	211.92	208.75	207.39	209.88	208.65	207.92	210.65	209.54	210.84	210.37	210.46	211.38	209.42	209.97	207.34	209.05	211.02	208.31	208.09	208.73	209.58	209.19	209.87	209.47	207.3	210.58	208.43	208.27	209.62	209.22	210.41	208.39	208.56	208.48	210.06	209.46	209.18	209.37	210.12	207.92	209.67	210.83	210.49	210.13
206.32	208.27	207.75	207.39	209.87	207.92	208.33	205.31	209.98	206.09	209.63	207.25	208.78	209.41	207.62	207.38	208.93	207.56	210.52	208.9	209.95	208.61	207.39	208.36	207.74	206.18	207.21	209.17	208.79	208.87	206.97	206	209.55	207.89	208.65	208.89	206.04	206.73	207.03	208.15	207.66	206.14	209.53	207.48	209.3	206.86	207.43	206.4	207.28	209.3
216.51	217.42	217.41	219.81	217.85	217.58	219	217.45	219.04	218.61	217.85	218.59	218.12	217.84	219.54	217.8	216.95	220.65	217.51	217.2	221.09	219.09	216.43	219.46	217.69	216.92	216.71	216.79	217.22	218.23	216.94	217.91	218.39	217.07	217.76	218.14	217.63	217.72	220.06	219.43	217.72	215.05	217.05	216.69	219.92	217.96	216.95	217.07	218.63	218.06
213.02	213.05	211.68	212.15	210.17	212.01	210.71	213.69	211.65	211.02	211.2	212.16	209.13	214.76	211.62	211.27	211.89	211.76	210.47	211.8	211.73	211.8	211.43	210.91	210.46	212.06	211.92	213.12	210.6	209.66	210.67	213.39	209.33	211.45	211.75	212.09	211.72	210.67	212.27	211.06	209.97	210.51	212.72	211.09	209.01	211.33	210.69	213.05	211.01	212.42
212.92	212.49	211.75	212.87	210.97	210.66	209.84	212.5	212.86	211	210.85	213.49	212.74	210.95	211.35	211.12	212.66	210.92	210.3	213.72	212.66	212.77	211.51	210.46	211.27	211.97	210.79	209.75	211.83	214.36	212.6	210.54	213.4	212.62	212.34	210.86	209.7	210.81	211.48	213.51	209.83	212.55	213.4	211.97	211.09	211.01	211.89	213.54	210.97	212.02
199.47	197.68	202.09	199.93	198.89	199.81	199.2	200.63	197.41	199.9	198.82	197.6	201.24	200	199.39	198.99	198.64	198.99	198.72	199.58	199.61	198.27	199.57	198.52	201.28	200.25	199.6	201.11	198.43	197.37	199.54	200.1	200.47	199.86	202.11	198.2	201.05	198.46	199.65	200.26	198.5	198.82	199.21	199.05	196.55	200.52	199.55	199.47	198.96	200.24
199.73	197.32	200.17	198.62	200.45	199.13	200.07	197.12	199.24	199.58	197.73	199.26	200.01	197.2	199.48	199.87	200.58	199.03	198.69	198.02	199.72	200.64	198.78	201.47	197.99	197.34	201.59	200.61	199.81	197.64	199.3	199.73	200.01	199.52	200.23	199.2	202.32	199.36	200.47	201.34	199.57	197.78	200.78	202.23	198.55	202.92	198.53	199.79	199.26	200.63
210.01	210.32	212.9	211.3	212.69	211.04	213.69	211.62	211.2	212.23	212.36	211.25	210.97	211.64	210.81	212.15	213.11	212.9	211.58	212.05	212.19	213.18	213.79	212.25	212.2	212.94	211.43	213.46	212.02	210.36	209.25	212	213.73	212.17	213.21	212.82	211.15	213.07	211.08	211.68	212.02	212.8	209.34	209.86	211.87	212.21	211.31	211.39	211.68	210.79
212.05	212.62	212.4	213.12	210.57	209.92	211.58	212.71	211.62	211.17	210.8	211.89	210.34	211.35	211.2	209.74	211.23	209.71	211.7	212.49	211.38	211.52	209.63	212.66	210.67	212.01	213.04	211.95	212.57	212.87	212.91	209.66	212.62	210.49	211.79	211.91	212.06	211.18	212.89	212.6	212.79	210.52	213.09	210.83	212.07	213.38	213.29	210.85	211.24	211.95
212.95	212.36	211.74	210.73	212.8	211.1	210.62	212.82	210.04	207.65	214.1	212.56	212.9	215.78	212.57	213.34	209.58	212.51	212.44	210.32	210.62	209.84	211.52	211.65	213.19	212.95	214.23	210.18	212.53	214.06	209.19	210.71	214.24	212.93	213.93	212.42	212.68	210.72	210.7	211.18	211.18	211.23	210.69	212.44	212.72	213.03	211.22	210.46	209.85	209.16
213.16	210.84	212.1	213.02	213.25	211.81	212.54	210.67	210.9	213.57	211.54	212.78	210.43	212.67	209.68	212.19	214.77	213.09	214.02	210.56	212.2	212.96	213.96	211.73	212.07	213.65	213.58	210.91	212.26	211.08	214.4	213.05	212.47	211.33	211.36	211.48	212.28	213.41	211.89	212.8	211.48	213.03	213.05	211.05	213.9	212.93	212.41	210.74	212.89	211.84
209.05	207.25	209.94	210.61	209.96	207.97	208.41	209.4	206.8	208.3	208.71	208.5	209.43	209.15	209.85	208.4	207.53	206.75	208.34	207.97	207.88	208.72	206.62	208.88	209.42	210.36	208.04	209.38	208.26	206.27	211.74	208.32	209.52	207.4	208.72	208.59	208.18	208.83	208.93	209.42	207.96	208.85	210.57	207.86	210.48	208.14	207.9	207.52	208.14	210.66
209.09	209.29	209.11	206.79	208.26	210.8	205.51	209.28	206.85	209.61	209.17	209.96	207.48	207.48	209.12	208.39	207.82	208.45	210.44	208.81	208.44	208.98	208.89	209.23	207.57	207.77	211.56	209.08	206.03	208.97	208.58	208.26	206.6	207.87	206.93	209.2	208.75	207.46	210.3	207.31	210.48	209.67	206.6	207.15	209.16	209.82	210.17	209.51	208.69	207.79
209.42	208.96	212.21	209.44	208.26	208.99	208.91	205.58	210.24	210.52	208.6	208.67	209.59	209.8	208.8	209.98	213.13	207.78	209.13	206.79	209.17	207.5	210.06	207.61	207.35	209.14	210.16	209.24	210.9	208.61	210.17	211.66	208.96	207.65	209.32	210.07	209.06	208.01	208.68	209.5	207.81	208.15	207.45	210.72	210.2	208.67	208.38	208.55	208.2	210.93
209.51	205.97	207.17	210.91	208.15	206.51	209.35	208.24	208.02	208.71	208.73	209.15	209.29	207.92	207.09	206.42	209.75	206.32	206.56	208.34	210.45	207.91	209.12	208.88	206.1	209.45	209.43	208.32	209.57	209.36	210.08	208.13	209.49	208.25	209.07	206.53	207.93	207.88	210.13	210.98	209.79	208.92	208.61	208.67	208.71	206.3	209.38	207.78	208.97	208.36
211.14	209.6	210.05	210.5	209.79	211.69	207.93	209.14	208.26	208.26	209.2	207.22	206.15	208.51	207.49	209.81	208.69	208.42	207.56	207.42	208.15	207.88	208.88	206.67	210.83	205.29	209.82	207.85	207.44	209	207.73	210.27	209.64	207.14	209.76	208.38	209.84	207.63	208.07	209.18	208.6	208.87	210.35	205.68	207.5	208.84	207.64	207.2	209.27	208.81
215.42	214.32	215.47	212.33	212.57	213.59	213.18	214.05	213.57	213.63	213.42	212.63	212.75	214.67	213.19	212.98	214.72	211.15	212.25	212.7	212.94	214.22	211.61	211.98	215	212.89	216.15	213.42	213.05	212.57	214.53	213.4	214.52	215.19	213.22	211.36	213.32	214.02	215.31	213.42	213.6	214.11	216.32	213.58	211.86	216.61	214.38	214.42	214.31	213.06
204.24	202.35	203.07	203.78	204.01	203.27	205.51	203.16	202.51	205.56	203.3	202.71	202.17	202.28	202.52	201.58	205.18	205.49	205.51	202.22	202.76	205.23	203.4	202.88	205.39	202.39	201.37	204.98	202.62	203.54	200.84	203.26	205.84	203.67	203.01	203.87	202.96	202.71	202.77	203.03	203.23	206.52	203.27	203.14	203.9	203.2	204.69	202.38	203.52	202.99
199.99	198.06	197.97	198.81	199.43	199.79	196.94	197.63	199.14	199.35	199.18	198.56	199.07	199.75	197.72	201.4	199.13	198.61	199.22	199.11	199.23	196.34	199.81	197.15	199.48	201.56	201.1	198.02	198.7	197.19	198.88	200.6	200.51	200.65	197.96	200.12	198.4	199.14	200.2	198.55	199.75	197.89	199.51	198.64	199.53	198.92	199.82	197.61	201.19	198.46
204.77	206.51	206.09	204.58	204.18	207.03	204.92	206.03	205.94	205.91	204.85	204.98	204.34	206.81	204.47	205.17	206.41	206.71	206.43	202.36	205.4	206.04	205.31	206.34	206.17	203.5	207.58	203.63	207.48	205.75	204.13	205.22	206.03	205.16	205.96	205.61	206.46	206.22	206.92	207.84	203.54	204.38	206.05	203.76	205.88	203.64	206.66	205.24	205.3	202.81
200.15	198.83	198.66	199.07	198.73	200.21	198.98	200.02	199.72	198.13	197.72	199.82	199.9	200.89	197.2	199	199.27	200.63	198.61	197.63	200.51	197.27	198.09	199.33	200.34	198.66	198.66	198.43	199.71	199.26	198.9	200.1	199.52	201.5	198.86	198.14	201.45	199.71	198.83	197.86	199.2	202.13	199.06	197.44	199.78	200.86	199.39	200.32	200.96	199.59
201.61	203.6	204.79	201.24	201.66	203.83	201.96	204.35	203.79	203.8	204.04	200.76	203.97	201.78	202.58	201.58	203.74	202.91	203.74	201.74	204.83	203.61	203.48	202.4	203.39	201.87	200.95	204.84	200.95	202.69	203.67	203.45	202.52	204.57	201.33	201.51	202.94	200.38	203.57	202.41	202.21	201.46	202.73	204.09	204.72	206.18	202.44	202.84	201.2	202.73
[truncated: 150 more columns]
