# Supplementary material for: Genetic dissection of main and epistatic effects of QTL based on augmented triple test cross design
Source: PLoS One. 2017 Dec 14;12(12):e0189054. doi: 10.1371/journal.pone.0189054 (PMC5730204; doi:10.1371/journal.pone.0189054)
Supplement: S6 Supporting Information — (ZIP) [file pone.0189054.s006.zip › z1_250_0.5_5.csv]

203.4	204.86	203.95	205.74	203.82	204.07	202.07	205.69	205.07	204.91	205.23	207.6	200.91	203.63	201.78	199.42	202.82	204.17	205.15	204.44	202.78	203.71	204.27	203.57	205.01	202.63	204.36	205.92	202.63	204.66	204.86	205.58	202.25	205.53	202.03	203.15	200.31	199.83	202.65	201.67	199.64	205.11	205.41	204.44	201.29	205.29	206.25	202.51	201.96	206.37
215.2	217.23	213.85	216.65	212.8	215.35	214.04	214.42	215.07	213.43	214.4	212.89	214.07	214.67	211.55	214.08	210.97	215.68	211.82	211.47	214.06	213.59	213.36	215.46	214.78	212.86	214.23	213.64	215.36	213.25	214.46	213.61	214.5	211.82	212.44	216.6	213.15	211.55	213.51	211.58	212.52	214.37	213.46	211.4	215.38	214.01	213.54	216.55	216.72	211.03
217.73	217.37	218.18	218.39	217.72	214.29	217.32	218.95	216.84	217.43	216.8	215.64	216.86	218.36	215.39	218.24	215.46	216.57	217.93	214.55	218.3	217.27	214.69	214.73	216.93	219.24	216.48	218.15	215.72	218.6	216.27	216.15	218.14	217.46	215.99	214.88	220.67	216.58	215.45	216.93	219.88	218.23	218.77	220.27	217.4	215.43	217.88	215.57	219.38	217.64
222.1	216.39	215.74	217.09	218.03	216.78	219.6	215.56	214.77	220.36	218.52	218.17	216.97	216.75	214.53	219.45	219.89	216.43	219.5	216.6	218.27	220.27	218.41	216.51	217.56	215.1	217.96	215.23	219.39	218.34	217.24	219.22	215.19	216.07	218.32	215.57	215.18	213.81	218.32	217.94	214.62	216.11	218.63	216.67	215.64	217.18	216.95	214.86	216.1	216.3
207.09	210.72	210	207.01	208.26	210	208.53	208.58	211.24	211.14	209.04	211.27	208.53	208.41	210.56	208.06	207.72	212.04	207.48	208.51	210.82	212.93	210.97	209.92	206.95	209.3	209.82	207.62	209.13	207.92	210.54	209.63	209.33	214	209.38	211.48	209.25	210.75	208.51	211.5	209.77	210.88	209.11	212.4	207.72	210.63	208.68	209.7	212.93	209.69
207.87	207.46	205.83	210.6	206.1	207.54	208.85	208.26	210.62	208.72	208.13	207.9	208.74	208.21	207.96	209.82	207.8	209.39	205.53	205.37	207.02	206.23	208.33	207.09	212.77	205.7	208.91	206.23	206.44	205.78	208.51	206.02	206.21	209.42	205.53	207.01	212.01	209.21	207.29	208.25	209.41	206.97	208.26	205.41	205.27	206.42	207.29	203.32	203.79	208.72
212.24	212.1	212.81	214.28	213.51	209.61	211.1	211.94	213.16	212.32	212.86	211.73	213.44	210.53	211.23	211.43	210.9	212.31	209.13	209.93	213.69	212.42	209.38	210.03	211.65	213.57	212.19	213.75	211.89	211.51	211.87	211.02	213.58	213.63	210.71	210.95	211.4	208.07	211.39	210.25	209.33	213.9	207.51	209.68	211.04	212.99	212.35	214.12	211.26	211.21
214.47	214.84	211.39	209.15	211.38	212.65	212.02	207.82	209.03	212.44	213.11	214.79	213.77	209.16	213.64	209.23	212.36	213.46	212.67	215.76	213.82	211.37	213.38	214.36	211.97	212.03	212.73	215.18	212.65	213.01	213.6	213.58	212.54	210.3	212.21	209.92	212.84	212.63	215.48	211.12	210.68	212.44	214.02	211.59	213.31	216.24	214.46	214.32	212.3	209.85
205.6	206.74	205.68	207.43	206.6	207.21	204.43	209.37	205.87	205.21	208.03	205.01	204.84	208.45	207.47	206.63	206.07	207.6	206.1	207.22	207.97	206.53	203.67	208.6	205.85	206.48	205.88	206.4	206.77	204.72	208.12	208.68	205	203.97	206.14	209.35	206.52	208.31	204.92	208.77	209.1	204.21	209.49	204.81	211.02	208.4	207.54	211.29	206.41	204.28
209.12	206.25	209.33	208.74	208.08	208.57	209.06	204.99	210.04	204.65	206.23	207.87	209.15	206.18	208.97	204.44	208.73	209.77	208.5	208.06	209.83	205.09	207.36	208.46	207.74	210.8	207.12	206.52	206.89	210.16	208.11	206.75	208.16	208.43	206.09	208.62	210.34	210.23	209.67	209.88	208.28	205.21	211.47	207.13	210.49	208.15	208.15	209.25	206.34	208.48
205.48	205.11	203.5	204.45	205.26	204.55	204.3	203.46	205	204.97	204.03	203.85	205.92	206.12	201.98	206.41	208.33	202.97	207.89	203.49	203.18	203.95	204.43	205.95	204.2	204	201.1	203.16	207.77	203.38	205.28	202.69	203.92	204.75	205.96	203.76	205.59	203.72	204.89	206.97	202.97	204.87	206.11	202.37	205.46	202.8	206.12	204.73	205.5	203.73
210.6	212.93	218.27	214.26	212.89	215.57	211.61	213.26	212.04	214.74	213.91	212.25	214.94	213.65	214.49	213.09	215.5	213.19	214.16	213.68	212.2	213.64	212.49	209.57	210.54	213.7	212.99	213.17	215.09	213.83	214.16	214.01	213.81	210.7	213.23	213.88	214.28	213.55	213	215.03	211.92	214.85	211.73	209.29	210.8	209.48	214.59	214.16	213.42	213.51
196.66	199.44	198.87	198.96	197.86	196.69	196.96	197.44	197.74	197.95	199.16	200.34	194	196.51	200.09	199.25	198.9	196.9	196.96	198.79	199.66	201.33	199.25	197.87	199.08	195.46	199.14	195.88	200.44	198.99	197.86	197.89	198.11	199.08	197.89	199.98	197.69	195.05	195.4	199.7	199.33	198.19	198.06	197.47	198.46	196.86	197.88	196.32	201.82	200.71
214.36	218.05	211.8	219.68	217.28	221.25	217.82	218.53	217.33	215.66	215.63	218.83	216.04	218.8	217.27	217.56	216.37	218.94	217.16	221.99	215.71	215.99	216.98	222.38	216.38	215.59	216.76	215.86	216.68	220.3	216.31	218.71	217.99	217.94	219.73	220.02	216.68	219.2	216.86	220.02	216.3	217.7	216.85	218.03	219.61	219.53	217.71	217.72	217.59	217.99
202.11	202.38	199.24	198.53	202.22	202.03	198.25	203.98	201.31	199.33	203.67	203.43	199.93	198	201.31	202.38	200.68	200.83	204.81	201.98	196.99	200.37	198.11	197.11	203.53	203.84	201.19	201.29	201.16	200.06	201.81	199.19	202.75	203.37	203.11	202.36	200.07	198.15	201.56	200.92	202.37	199.31	201.09	202.46	201.64	200.69	199.89	198.27	200.32	200.14
207.43	204.6	206.45	206.3	207.2	210.5	208.63	206.95	208.51	210.48	209.03	208.97	211.49	209.71	208.57	206.1	208.71	206.3	206.29	212.44	208.62	204.45	211.9	206.31	209.8	210.76	207.11	211.32	208.99	208.56	210.54	207.28	209.77	212.37	208.34	209.1	208.27	207.2	208.36	209.98	208.88	205.57	209.98	208.64	207.02	208.12	209.61	206.75	208.32	209.63
206.29	202.84	204.58	204.59	203.72	203.88	201.57	203.29	201.24	205.36	205.07	205.03	204.91	204	202.38	206.6	205.74	199.86	202.98	199.96	203.68	200.45	202.43	202.67	204.43	202.48	204.86	200.95	202.19	201.75	204.18	202.38	200.6	202.29	202.45	205.85	205.52	204.14	202.14	203.18	203.48	204.33	202.89	205.14	204.86	200.78	204.9	201.8	201.96	202.4
213.21	212.49	211.56	214.59	213.87	210.25	214.22	214.88	214.22	215.98	213.02	211.15	212.83	214.16	211.79	214.72	214.13	212.57	208.73	212.49	209.08	209.8	212.83	211.8	215.59	213.88	214.52	212.84	212.52	211.31	213.37	215.12	212.77	210.22	214.14	211.9	210.26	213.28	210.33	211.95	213.02	214.87	211.5	214.75	216.69	212.23	211.76	216.56	212.68	211.04
215.02	217	213.52	215.75	215.97	215.79	216.32	215.4	218.53	220.07	219.5	216.29	213.27	214.87	218.73	214.55	214.97	218.69	215.88	214.24	217.73	214.92	217.95	218.81	217.35	216.24	215.36	216.18	215	217.9	220.54	218.52	216.67	216.63	218.37	212.47	216.2	216.62	218.14	217.25	216.45	218.65	218.43	215.32	216.15	217.2	216.05	216.81	217.29	215.9
211.05	213.51	215.28	215.16	212.22	208.72	211.93	209.49	211.1	214.19	210.29	213.11	208.15	214.97	211.99	212.74	211.95	212.01	212.01	212.95	216.36	212	211.87	213.05	211.62	209.81	211.36	213.29	212.91	212.7	212.64	212.25	210.63	211.96	211.69	212.92	209.87	211.48	211.37	211.65	211.1	213.24	212.91	215.56	214.16	211.84	212.27	212.36	211.15	209.04
205.09	202.57	202.98	204.91	202.74	203.08	203.16	202.36	204.45	203.88	205.11	204.66	206.22	204.83	205.57	205.05	205.54	202.42	209.03	204.1	205.53	204.61	203.51	201.48	204.13	201.51	202.56	201.52	204.03	204.21	204.97	204.2	204.21	202.25	202.33	205.08	202.09	203.72	205.13	204.23	202.62	203.7	200.98	202.05	203.82	203.39	203.85	202.84	204.39	201.81
201	202.59	201.86	202.98	202.69	204.03	202.74	205.54	203.7	201.34	204.57	201.8	201.13	205.07	203.55	203.47	201.05	200.66	204.75	202.6	202.71	202.7	201.38	203.68	201.67	201.87	201.92	206.88	201.34	202.72	201.35	201.43	205.31	203.86	205.92	202.58	202.49	204.24	201.53	201.99	203.11	205.2	203.69	201.06	202.74	202.77	205.28	201.92	199.67	201.52
213.85	217.15	212.35	215.24	214.49	211.64	215.62	211.77	210.82	213.45	213.41	214.6	212.42	212.3	214.55	212.77	211.36	214.62	214.38	215.63	214.79	212.39	211.23	214.66	212.92	212.03	214.38	211.51	211.24	210.75	212.95	211.39	215.22	213.57	212.26	214.71	215.78	213.66	211.84	213.17	214.93	213.7	212.39	214.3	211.18	213.35	215.08	212.81	212.59	214.1
205.42	205.89	202.31	203.74	203.07	201.51	203.58	205.89	206.8	207	205.16	207.24	202.74	205.18	205.47	205.04	204.99	204.1	203.05	207.11	205.31	205.29	206.21	205.7	205.6	204.84	206.58	202.21	204.01	207.95	202.03	203.21	201.98	204.64	204.25	206.42	208.22	203.64	206.89	206.24	206.65	208.91	208.85	201.91	204.55	202.96	207.8	204.05	205.59	206.33
201.99	204.98	201.98	200.24	198.72	201.7	202.74	199.21	199.83	198.63	205.7	202	200.43	202.72	204.1	200.42	201.35	202.49	200.43	199.25	203.24	200.2	200.46	198.99	202.32	204.61	202.32	199.46	201.6	204.27	201.49	200.88	202.52	200.81	205.1	199.99	200.47	202.59	196.96	204.27	202.2	202.3	200.22	199.99	201.91	198.93	204.5	199.95	201.12	203.26
200.16	202.32	206.04	203.9	207.24	203.85	205.1	205.36	206.03	206.13	205.21	203.69	204.77	205.81	203.36	203.93	207.49	204.46	201.63	204.43	206.52	202.29	202.99	205.66	204.6	203.18	201.43	207.17	201.59	206.5	205.01	203.97	204.63	201.21	202.91	208.12	204.9	202.59	206.73	206.24	206.24	204.75	203.75	208.03	207.48	201.72	205.99	205.9	203.08	201.65
206.63	202.26	206.21	206.33	203.89	207.75	205.11	206.16	203.06	205.65	204.83	206.74	205.14	204.73	202.52	204.9	203.42	205.53	203.74	207.59	203.28	202.91	204.08	207.65	204.66	206.63	206.21	205.52	205.36	203.37	206.92	203.12	205.26	202.89	205.62	205.13	203.38	201.81	204.81	203.89	201.68	205.9	207.78	207.43	204.86	207.2	206.28	205.06	204.58	207.36
210.04	205.96	205.18	205.03	202.56	208.6	208.57	207.27	205.73	206.07	204.78	204.97	204.78	208.27	205.32	205.32	208.12	207.46	206.99	200.86	206.19	203.79	204.8	203.2	206.17	209.98	204.79	205.72	207.12	207.15	205.9	204.46	207.43	207.48	207.9	208.74	205.11	208.23	206.09	207.07	207.32	203.99	202.07	203.11	207.19	204.78	212.55	206.37	205.91	207.67
204.25	206.04	203.48	205.27	204.76	204.42	202.06	201.6	206.14	204.38	203.43	206.65	201.34	202.08	205.47	205.12	203.62	205.07	202.38	203.06	200.99	200.68	204.92	200.28	206.81	202.74	203.6	204.53	201.85	202.14	205.55	206.09	204.84	205.32	201.58	205.64	204.68	207.54	200.85	204.87	204.51	202.04	202.5	204.06	205.05	205.32	203.3	203.61	204.63	204.66
199.6	201.27	199.65	201.12	200.84	202.04	200.86	197.79	201.6	200.27	198.85	199.19	198.82	200.26	200.88	200.52	201.11	198.95	201.18	200.25	201.67	201.26	202.07	204.02	198.75	199.35	200.86	197.59	198.28	200.69	203.11	202.17	199.35	199.41	200.01	202.7	198.46	202.17	198.23	201.93	202.42	198.65	199.7	199.52	201.97	202.64	202.3	201.12	203.7	204.47
212.4	211	213.82	211.79	214.01	216.39	214.62	212.5	217.16	214.24	210.13	213.12	210.76	214.12	211.97	209.06	214.49	210.27	212.55	215.3	211.76	213.3	214.47	209.6	215.2	212.97	215.49	214.19	211.6	215	213.22	213.73	209.56	214.13	210.64	209.81	214.02	213.37	210.78	215.01	213.71	210.3	209.8	213.61	212.64	213.25	212.26	214.94	211.66	211.53
209.42	211.33	208.38	211.57	209.19	210.2	206.57	208.81	212.67	210.08	208.72	208.84	211.11	209.69	207.85	209.97	208.2	211.71	211.33	210.87	207.07	211.75	209.57	211.32	210.67	208.83	207.63	209.65	209.64	209.56	208.74	211.03	210.56	209.57	212.46	208.2	212.04	209.49	210.11	210.56	209.38	212.79	208.9	209.05	210.66	208.36	210.75	211.06	211.27	206.69
209.6	209.42	210.74	208.23	209.61	206.77	208.13	212.05	209.55	209.17	212.26	205.6	207.16	213.13	209.7	210.44	208.8	212.37	211.4	209.37	208.55	209.6	209.19	210.01	212.01	211.3	209.56	207.74	212.15	207.94	208.2	212.3	209.93	209.37	208.63	209.6	207.31	210.01	209.43	209.85	209.26	207.37	209.3	209.84	208.7	209.38	210.79	210.85	208.23	207.49
204.01	202.55	205.72	202.24	204.21	206	204.39	205.58	204.79	203.85	205.54	205.14	206.6	206.47	205.81	203.35	200.51	202.79	204.91	202.98	202.11	203.28	202.09	203.73	203.7	205.2	201.93	203.36	199.58	205.64	204.83	203.94	200.58	205.08	204.72	206.56	200.97	202.7	203.85	203.09	204.77	202.18	205.76	202.7	203.95	204	205.17	203.55	204.61	203.99
218.52	217.7	217.97	221.65	215.77	220.1	218.76	214.36	215.48	215.61	217.95	216.31	213.94	215.92	219.21	216.94	218.92	217.35	217.13	215.88	218.64	215.61	217.15	216.98	212.92	214.99	213.25	217.74	217.09	215.73	218.72	215.75	216.48	218.92	213.2	215.24	214.31	215.74	218.09	217.5	217.16	215.66	215.92	219.45	215.48	216.42	215.84	216.68	219.21	218.83
211.86	211.52	211.18	211.13	212.04	215.07	210.74	212.03	208.86	211.14	210.74	211.85	214.41	211.24	210.65	213.86	211.74	209.7	213.45	209.74	211.87	209.24	211.67	216.04	213.02	212.2	208.85	210.89	212.88	210.75	208.67	211.65	213.58	207.76	211.44	211.57	212.78	213.57	212.74	213	211.03	210.26	211.95	211.29	215.6	210.86	212.62	211.4	210.17	208.58
209.68	208.62	208.17	210.38	211.45	207.31	210	208.75	207.89	207.54	207.4	209.5	209.69	210.88	207.15	209.8	205.28	209.76	211.37	204.93	207.95	210.69	208.74	209.6	210.63	207.75	208.95	209.86	209.64	210.2	210.34	208.2	212.01	210.92	210.62	208.78	210.42	205.8	210.15	211.22	206.21	208.03	209.91	208.45	207.72	209.68	209.14	211.19	206.39	211.19
202.55	200.53	196.69	198.23	200.62	198.2	201.35	200.15	200.37	201.18	200.62	202.44	201.49	197.32	199.76	202.46	199.92	199.09	200.25	200.02	198.9	196.85	203.62	198.48	198.76	200.15	199.88	203.19	202.19	200.2	198.47	202.47	200.99	203.57	202.19	202.54	201.68	200.92	199.26	200.97	202.7	198.84	200.95	197.61	200.45	200.26	200.42	203.23	201.27	198.82
204.28	205.02	202.67	201.08	204.45	203.15	200.75	201.76	200.86	206.14	203.93	202.83	205.68	204.53	202.08	204.05	204.38	203.81	204.46	201.89	202.08	204.87	205.78	204.63	203.78	203.9	204.83	200.36	205.27	201.97	200.49	203.31	200.37	204.12	205.88	205.36	202.83	206.52	202.04	204.55	204.63	202.49	203.71	203.35	202.87	202.85	199.71	203.83	202.86	204.82
196.57	198.35	199.84	197.2	197.77	199.49	199.53	198.31	199.94	197.47	193.59	202.16	197.34	198.16	199.73	198.13	198.06	196.23	197.36	199.62	202.76	198.75	198.26	198.31	195.53	201.6	197.57	201.42	197.75	200.82	198.34	198.18	200.32	196.51	198.98	198.96	197.84	200.96	199.81	199.8	198.83	197.85	198.51	199.33	199.09	199.75	197.28	197.4	201.02	202.84
197.46	195.96	197.8	195.81	199.84	197.22	196.22	197.54	196.83	197.25	197.4	197.71	197.03	195.34	197.09	195.8	198	195.88	196.85	197.62	199.75	196.1	198.28	200.55	196.23	197.96	196.63	198.35	196.86	196.91	194.61	198.57	197.43	195.2	197.28	195.54	198.67	198.25	199.39	199.38	195.71	196.61	201.17	196.03	197.38	200.19	197.86	199.68	197.87	198.19
203.66	203.23	202.09	204.73	200.94	200.76	202.05	206.09	202.44	204.07	204.43	201.87	201.36	202.47	202.77	200.56	200.99	198.4	202.91	201.93	201.93	203.51	201.61	204.77	201.48	204.63	206.86	206.85	203.11	203.85	203.97	203.76	203.28	206.24	205.97	199.77	198.87	202.21	204.35	200.19	204.59	200.69	204.99	205.26	202.61	202.1	199.58	202.34	199.67	201.72
206.18	207.97	209.46	205.43	209.01	210.5	207.39	211.09	205.61	205.85	208.32	206.87	211.61	209.63	206.75	207.88	208.9	209.12	209.66	207.55	207.46	204.69	210.21	208.55	209.63	207.06	211.6	204.51	206.35	205.62	208.66	206.1	204.34	210.69	207.08	208.54	207.5	209.48	209.42	205.89	210.19	203.33	208.58	206.92	207.45	207.84	208.94	205.52	209.78	207.75
198.79	198.15	197.64	196.76	198.78	198.01	198.66	199.17	195.98	198.33	195.69	199.05	196.64	196.9	195.36	197.14	197.32	198.13	199.83	194.53	197.42	197.18	197.36	204.28	199.25	198.88	196.38	195.18	199.31	196.93	197.2	198.8	200.42	199.02	198.89	194.88	197.59	198.58	200.46	198.32	195.79	200.29	200.93	197.84	195.91	195.61	196.39	201.33	196.39	196.48
197.67	196.13	195.51	198.9	198.65	198.42	194.83	196.6	198.76	196.57	196.13	198.02	199.17	196.83	198.61	199.45	195.33	199.72	197.48	197.65	198.16	198.8	198.11	199.86	195.23	201.37	196.81	197.35	196.74	198	199.15	197	199.75	199.29	197.76	200.64	200.01	195.16	198.67	197.32	199.08	196.41	197.31	197.29	196.86	199.79	198.97	196.56	198.2	203.76
205.01	203.71	201.95	204.71	205.3	203.77	203.5	203.78	203.13	202.56	202.63	204.24	206.81	204.91	205.8	202.58	201.98	203.84	205.34	203.93	202.48	204.85	204.74	204.49	203.33	201.24	202.35	207.93	200.54	205.5	204.43	203.62	202.55	202.33	204.92	201.35	200	203.4	205.46	201.01	202.51	204.49	201.9	202.65	204.14	203.64	202.34	204.98	204.93	204.6
194.88	193.01	193.47	192.03	195.37	195.55	193.07	194.68	197.77	193.27	192.57	194.96	197.84	193.71	194.68	195.06	194.96	193.93	195.51	193.19	195.85	193.77	194.98	198.24	194.66	195.29	194.93	194.24	194.45	194.81	192.11	196.34	196.5	191.6	193.75	193.1	196.15	191.19	194.03	191.53	196.41	191.97	192.75	194.22	194.65	196.95	197.8	193.97	195.46	191.95
201.45	197.46	199.03	201.07	201.13	200.08	201.22	200.11	196.56	203.51	199.74	197.36	199.98	203.31	202.34	197.86	200.09	201.59	198.25	199.04	199.26	199.84	202.41	202.27	201.36	200.17	200.34	202.29	198.29	203.61	201.92	201.22	204.38	200.98	199.54	199.43	202.41	202.56	201.96	200.12	198.2	202.78	201.18	198.78	198.88	203.3	198.19	199.36	199.95	199.96
197.5	198.95	202.13	197.62	201.28	196.92	201.43	198.1	197.35	200.64	202.21	201.68	200.64	197.7	201.32	197.91	198.79	202.45	199.47	199.19	200.8	202.04	202.65	200.6	199.77	202.98	200.3	201.81	198.99	199.85	198.88	200.13	201.9	200.5	201.71	200.77	201.36	201.87	200.72	201.11	201.11	200.02	199.77	201.37	200.41	200.59	198.81	199.56	200.42	201.76
194.31	199.31	200.63	196.9	198.47	201.57	197.22	197.05	195.2	198.85	201.05	200.09	200.07	199.44	197.2	201.48	198.16	197.91	198.8	199.85	195.4	198.49	198.06	198.82	201.54	198.11	199.29	200.91	198.44	198.14	196.61	200.05	199.53	198.78	198.05	199.87	198.61	199.15	197.66	200.36	195.26	196.8	199.9	200.7	199.12	197.58	198.65	200.92	199.75	199.18
204.22	203.72	202.25	202.66	206.16	206.68	200.98	205.05	205.23	201.67	202.9	203.77	199.66	203.94	204.12	205.43	201.03	203.96	201.44	205.43	206.42	202.67	202.49	207.92	205.65	201.06	207.45	202.67	207.15	203.51	205.03	205.83	201.11	200.7	200.28	202.6	203.26	203.55	205.11	204.39	206.01	207.63	204.65	203.03	199.49	204.29	202.47	200.72	200.87	206.85
212.54	214.25	214.08	214	207.87	213.35	214.43	212.51	210.48	209.89	214.29	212.32	213.21	208.73	210.89	215.4	210.8	210.24	211.09	210.14	213.49	211.55	215.2	212.39	209.15	211.88	212.71	213.31	215.62	212.53	212.35	211.38	209.79	213.19	213.54	212.09	209.88	212.59	214.37	212.13	213.92	210.84	211.87	211.77	210.88	210.9	214.11	214.53	214.42	212
208.7	209.12	209.85	208.6	207.97	206.56	208.51	207.74	209.47	208.73	205.65	209.66	209.26	208.2	213.58	210.29	207.2	210.91	210.09	208.23	208.74	205.93	205.87	207.91	210.26	207.81	210.09	209.64	208.54	205.87	203.89	211.39	208.1	207.56	207.53	208.49	212.96	207.03	208.21	208.57	206.91	207.24	208.23	211.51	215.41	208.64	209.07	207.45	206.95	208.58
211.71	209.55	209.94	210.11	211.27	212.19	211.53	213.65	213.97	214.22	213.89	209.52	211.4	213.82	211.48	210.66	212.26	210.92	211.62	214.14	212.42	211.3	208.46	209.72	209.94	211.49	210.35	210.33	214.12	210.15	210.22	214.93	212.4	212.08	213.7	211.86	209.83	212.28	209.88	212.15	210.36	212.15	211.69	210.9	210.27	213.54	210.19	211.76	210.71	212.59
214.7	209.3	210.67	209.1	213.22	209.9	212.69	213.26	210.92	210.83	210.61	212.23	215.25	213.4	212.56	212.39	213.75	210.54	210.68	213.74	211.62	213.12	208.71	207.01	212.5	208.47	213.22	212.83	210.94	212.79	210.97	209.72	211.03	211.56	211.37	210.12	211.7	212.79	209.68	211.05	214.38	213.26	210.18	210.32	211.53	214.79	209.53	211.62	212.66	211.89
202.5	204.89	200.89	203.89	198.9	204.31	206.36	202.53	202.33	199.36	204.39	204.7	202.15	202.89	204	203.74	201.32	201.71	199.65	199.69	204.58	204.36	201.33	201.8	205.55	202.96	202.71	201.48	202.64	203.94	202.69	204.88	202.56	201.58	204.56	201.75	202.76	203.03	202.53	204.36	201.3	204.42	200.93	203.92	201.34	202.18	205.54	204.77	203.17	198.7
219.09	217.66	218.88	216.48	217.36	221.58	218.62	216.7	215.54	218.36	218.79	218.29	220.15	219.14	219.31	219.66	215.36	216.28	220.1	219.2	219.8	218.43	216.67	216.93	220.01	216.23	214.05	217.13	219.87	217.78	216.57	215.28	218.86	219.65	215.46	219.15	216.91	217.18	217.05	218.82	219.55	219.45	216.89	217.25	216.66	217.38	220.16	219.16	216.01	218.72
218	220.61	219.07	216.67	217.76	215.11	215.25	216.32	218.26	215.33	217.31	218.5	217.28	215.85	214.35	216.42	216.24	216.35	215.59	215.33	215.71	218.04	216.83	217.53	216.65	215.89	216.69	217.58	217.87	216.21	218.57	215.06	215.17	215.15	214.04	216.25	217.41	217.32	218.6	217.52	219.58	215.08	214.62	217.59	215.65	216.88	215.95	218.56	214.57	218.51
218.47	216.2	218.13	216.52	216.56	218.06	217.91	220.86	218.43	217.47	218.63	218.97	222.32	218.55	214.79	218.88	218.31	217.79	219.06	214.18	215.58	218.26	219.17	215.26	218.27	218.17	218.61	218.28	214.99	219.89	218.58	217.87	216.4	216.7	216.9	222.45	215.06	217.34	217.61	219.52	213.6	215.24	219.08	219.69	219.1	216.64	216.38	219.76	217.11	219.63
211.78	210.21	212.24	212.26	212.71	213.81	213.26	212.18	210.27	213.72	214.17	215.56	218.59	209.81	215.61	212.46	212.87	213.98	209.32	214.59	215.96	214.16	217.98	216.9	210.68	211.54	211.82	212.71	213.72	214.07	214.8	211.76	211.97	211.46	210.75	211.33	212.93	211.66	213.52	212.28	212.57	211.63	212.86	210.3	212.16	214.28	217.09	212.81	212.35	214.14
209.92	213.96	217.37	210.86	212.05	213.97	213.1	211.93	213.27	212.04	212.37	211.91	211.98	210.11	211.12	216.52	213.27	212.25	211.61	209.15	212.77	215.63	210.41	211.06	210.35	211.87	214.4	216.13	210.92	212.15	213.6	210.2	210.48	213.04	207.96	210.01	209.08	212.21	212.93	213.96	212.38	211.3	212.27	210.28	211.2	212.77	211.48	212.57	212.58	212.11
200.29	197.94	200.17	200.95	199.92	199	199.49	195.47	199.85	201.73	201.39	203.37	203.29	197.41	203.53	199.85	199.65	199.61	203.39	201.05	200.84	199.15	200.31	202.02	199.76	201.31	201.94	201.17	198	198.08	203.98	199.09	198.02	201.56	199.27	200.68	200.67	198.83	198.22	200.31	202.43	202.23	202.14	199.35	201.7	198.28	200.96	207.33	200.55	200.33
202.22	203.97	203.69	202.65	205.24	206.17	207.42	204.45	205.24	206.72	206.23	207.46	204.44	204.66	204.42	204.06	202.34	208.3	207.6	206.29	202.55	206.63	208.8	203.66	205.12	205.16	206.51	204.93	203.26	204.6	206.94	204.96	203.43	204.66	205.98	205.43	205.51	203.07	208.16	204.08	207.15	203.59	206.03	205.13	202.61	203.71	207.28	203.91	206.16	203.92
204.17	206.19	204.7	207.61	205.64	206.06	207.2	208.44	206.96	206.98	205.14	205.12	209.58	204.67	203.07	205.43	206.83	208.23	205.71	201.19	207.16	206.65	206.38	206.59	207.98	206.48	207.5	207.76	208.86	207.13	206.29	209.11	208.54	206.88	204.58	207.84	204.68	206.53	206.46	205.51	203.03	210.67	205.41	205.31	205.49	205.9	205.66	206.2	208.5	211.91
213.88	212.72	212.57	208.65	211.05	209.29	215.12	213.24	212.97	211.27	213.71	211.19	213.02	212.77	211.96	210.81	213.72	207.37	212.87	211.57	213.63	213.39	211.18	212.3	211.97	210.88	214.27	212.01	213.4	214.39	210.49	212.61	212.22	211.62	212.8	211.52	210.57	214.1	211.89	210.67	211.89	215.75	213.19	210.22	208.6	212.61	210.06	213.77	212.37	211.03
199.64	200.3	197.8	196.93	199.12	200.77	198.79	199.77	200.35	200.42	198.44	199.38	199.86	200.51	200.67	202.62	202.99	198.07	201.11	198.62	200.7	199.24	200.47	201.24	204.04	201.9	197.63	199.34	197.09	198.57	201.2	198.26	199.29	199.7	197.96	200.38	199.65	200.96	197.69	198.62	200.96	202.07	198.89	197.85	200.82	200.14	200.94	199.79	202.27	200.13
211.48	211.14	212.62	210.31	211.32	216.35	213.79	211.42	210.37	211.3	213.9	209.96	211.82	213.29	212.41	212.39	213.18	212.43	211.49	213.19	213.81	209.65	214.23	210.51	210.7	211.28	210.94	210.59	211.66	212.14	210.53	212.94	211.61	211.16	211.46	212.2	208.75	213.12	210.9	212.09	209.53	208.21	212.1	215.04	210.35	209.51	213.62	212.63	213.69	211.26
213.66	214.67	211.22	214.01	213.65	210.91	216.39	213.73	212.1	209.67	212.54	212.54	214.55	210.12	213.4	209.54	210.21	212.44	212.03	214.14	213.49	211.9	209.86	209.44	213.96	215.37	211.86	212.73	218.31	211.42	212.24	212.28	212.3	212.63	209.25	212.01	214.72	210.19	211.03	207.34	212.58	214.19	214.77	212.84	212.34	208.82	213.97	211.54	211.9	214.76
203.64	208.98	208.83	211.11	205.72	208.03	205.89	206.18	209.17	206.73	209.07	206.56	208.33	207.49	208.26	211.9	209.13	209.97	204.61	207.65	207.22	206.74	206.25	211.43	207.53	207.04	206.97	203.98	206.66	210.63	209.47	208.49	210.2	207.38	206.41	206.31	207.75	206.78	209.95	209.74	208.27	207.74	208.96	207.83	206.25	209.33	210.8	207.78	210.02	209.59
201.24	200.53	201.35	201.87	202.28	200.27	202.83	203.36	205.75	201.85	202.76	203.13	202.95	201.52	201.39	204.04	202.94	204.84	205.32	203.49	203.29	200.52	202.33	203.17	205.48	202.12	200.74	201.88	202.23	201.11	200.54	203.39	200.54	202.65	202.34	203	201.91	198.63	202.38	205.1	202.24	201.47	202.38	203.78	201.01	201.12	203.44	200.71	203.35	204.01
207.12	206.46	200.46	205.8	204.08	205.58	203.37	204.93	205.37	202.12	201.35	207.82	204.44	205.65	201.8	201.43	204.65	202.3	205.74	206.48	205.36	205	201.22	206.49	204.64	204.07	204.54	203.23	202.17	202.58	202.18	203.76	204.3	204.63	201.73	204.72	205.96	204.36	204.45	205.23	205.99	203.69	200.91	201.01	204.66	203.31	205.21	206.04	206.11	205.89
202.95	199.06	204.65	203.1	203.92	204.34	202.44	202.34	205.37	206.75	204.67	202.48	207.27	202.49	204.12	207.46	205.55	200.05	204.28	202.29	201.99	203.74	202.43	203.13	199.75	204.93	202.39	203.81	200.89	203.85	201.17	203.07	201.55	202.3	202.6	203.15	202.5	203.69	204	202.69	201.83	203.05	206.28	202.94	201.96	206.46	204.26	204.13	205.73	203.87
200.96	201.49	203.79	206.69	202.64	203.12	202.43	205.26	205.26	202.7	202.13	203.15	205.3	204	204.42	202.5	202.98	205.64	201.04	201.08	201.14	203.83	205.64	201.59	203.13	202.66	206.64	201.06	202.91	203.77	205.47	204.1	202.05	202.99	204.97	200.25	202.91	205.5	206.18	203.78	204.95	203.58	199.91	201.46	205.42	203.01	203.9	204.34	205.42	201.84
210.7	208.54	210.65	209.66	214.27	209.32	211.8	210.71	213.61	211.33	212.05	213.47	213.5	210.91	211.3	210.47	215.08	211.95	212.06	211.09	212.03	211.83	213.27	213.16	214.67	212.83	210.29	212.96	211.72	210.02	212.85	211.27	213.49	212	210.8	213.66	211.27	211.38	213.9	210.77	211.7	211.06	211.69	210.71	212.88	211.97	215.78	213.35	213.87	211.48
204.13	208.12	205.14	205.73	206.4	207.3	207.92	207.61	207.91	207.54	208.76	206.37	204.39	203.01	204.2	206.3	203.45	207.33	207.36	205.47	204.93	207.37	206.26	205.53	206.56	206.1	207.49	209.74	208.98	206.5	209	207.4	206.76	206.56	206.02	208.24	204.87	207.29	204.53	204.72	208.37	208.94	206.59	204.72	205.8	204.77	207.23	205.14	207.97	205.7
208.68	208.26	210.91	206.62	212.59	209.49	210.73	211.59	209.39	209.15	208.73	206.18	210.98	209.96	207.79	209.63	210.12	209.6	208.96	211.48	210.32	208.49	208.07	207.51	208.24	209.25	209.72	208.85	208.15	205.59	204.26	209.66	207.91	209.06	207.24	209.34	206.69	208.82	204.45	206.87	209.63	208.73	205.46	209.74	209.19	209.7	207.89	207.99	212.66	208.01
205.82	202.88	205.39	204.7	205.06	207.28	204.02	203.12	202.82	202.82	203.13	203.63	203.68	204.65	202.99	200.8	203.25	201.74	206.43	202.5	203.73	204.44	205.03	203.85	207.75	204.65	204.65	204.21	203.45	205.59	207.12	207.91	202.99	203.31	203.17	205.38	202.36	205.86	202.32	201.48	205.49	201.24	203.93	202.66	201.99	203.71	204.12	205.21	200.85	204.99
207.39	201.08	205.75	205.79	203.88	205.18	205.23	205.23	202.81	202.55	205.35	205.4	205.42	203.14	205.87	204.16	205.1	204.87	203.76	206.22	203.2	204.22	203.07	203.86	200.15	202.48	206.88	206.26	200.77	203.3	202.38	204.07	204.63	202.88	203.08	202.96	202.15	202.5	202.99	203.09	205.83	207.54	202.85	204.43	205.07	206.89	204.92	202.16	201.65	201.23
213.28	203.89	207.31	208.94	211.33	209.81	210.15	208.12	207.69	207.38	208.2	209.78	209.71	207.44	206.99	208.87	207.06	205.32	211.01	211.14	207.02	210.02	210.42	209.83	212.36	211.1	208.83	207.41	205.79	208.99	210.12	210.69	208.23	209.87	209.22	209.06	209.54	208.6	209	210.21	209.47	204.29	211.29	208.34	206.9	209.42	209.12	209.17	207.97	208.81
201.98	201.68	203.81	203.59	201.9	203.7	200.72	201.41	202.3	203.89	203.63	200.09	204.84	202.35	200.92	202.41	202.91	202.63	200.85	199.35	202.47	200	202.41	199.13	201.85	202.79	199.81	204.17	204.81	199.99	201.55	201.22	201.62	202.97	205.43	201.55	203.48	201.25	202.12	200.81	202.39	201.59	202.19	204.04	203.9	202.65	203.29	204.39	203.43	201.48
210.79	209.18	213.42	212.64	211.92	213.52	214.67	212.66	211.9	214.55	212.82	216.17	215.44	211.42	214.7	212.78	213.59	213.54	211.44	211.98	210.05	212.45	212.97	215.42	213.26	213.3	216.88	214.64	213.09	214.29	210.62	211.62	212.37	213.18	213.11	211.67	211.07	211.35	212.55	211.5	208.85	211.53	211.53	215.07	212.36	212.51	212.55	213.11	210.85	213.53
207.92	211.12	211.17	210.31	207.46	210.58	207.95	207.35	205.73	208.42	207.32	207.76	206.69	207.76	205.97	205.39	209.17	206.98	205.55	206.76	209.17	208.57	206.45	206.93	205.4	207.99	210.88	204.56	206.57	208.55	205.39	208.43	208.29	205.76	208.61	210.42	210.04	207.22	208.43	208.64	211.61	207.33	208.77	206.33	209.64	210.48	207.32	211.09	209.88	210.61
215.52	215.44	214.64	213.49	214.48	212.92	211.54	215.09	214.53	215.4	211.22	213.58	213.54	215.1	214.57	217.08	211.67	213.84	210.87	214.05	216.64	209.75	212.25	211.14	212.29	211.13	214.71	213.16	214.55	214.32	213.46	214.2	212.19	217.06	213.26	216.1	212.35	213.22	212.25	215.07	212.74	214.04	214.54	211.84	214	215.14	217.64	214.26	214.5	214.86
205.19	201.98	198.77	199.72	200.91	202.61	200.35	202.84	203.64	200.87	202.5	201.84	203.33	203.97	200.81	202.1	202.3	200.57	202.41	200.8	203.87	202.16	202.74	203.13	203.12	203.11	203.75	203.33	203.96	204.33	202.89	204.38	202.95	200.23	203.84	205.08	199.66	205.21	201.41	203.27	204.72	202.93	203.71	204.17	202.55	203.86	202.96	203.92	203.02	204.72
206.62	211.14	205.29	205.98	204.73	204.76	206.22	208.3	208.13	208.54	203.28	206.09	205.78	208.01	205.79	206.88	203.47	207.53	206.1	202.51	206.43	205.95	206.41	206.23	205.66	206.98	207.28	205.47	208.16	205.92	205.89	201.53	205.16	204.46	204.7	204.22	202.82	209.75	207.24	206.45	208.95	206.09	208.48	204.85	209.21	208.41	209.94	206.59	206.9	204.94
201.33	203.96	203.33	203.19	205.62	201.16	201.45	202.31	203.44	201.26	204	204.38	203.56	201.55	202.25	202.42	202.82	200.96	200.57	202.62	200.2	205.03	201.76	200.73	200.07	202.64	200.4	203.87	201.87	204.8	203.06	198.79	203.07	204.1	203.41	204.89	201.47	204.71	199.64	204.76	203.08	201.15	200.15	199.91	203.61	199.04	202.45	202.29	200.21	201.38
198.14	201.72	198.04	200.78	199.47	198.44	201.16	201.85	197.15	197.61	198.31	198.96	200.32	196.55	197.23	202.02	200	198.09	201.46	198.8	198.2	201.02	201.18	200.49	197.32	200.04	200.04	196.69	199.05	196.19	197.73	201.82	198.78	199.69	200.53	199.13	201.7	202.95	199.49	196.2	200.76	197.7	199.7	201.47	199.35	199.27	199.86	200.57	199.49	198.65
209.56	208.89	207.72	209.79	210.57	209.53	210.3	208.96	209.29	206.53	208.77	207.34	209.72	206.81	207	211.27	209.88	210.67	211.38	209.72	209.83	209.88	210.44	208.84	206.72	208.26	207.7	207.01	211.13	206.97	209.14	205.92	207.58	211.25	208.39	207.73	211.93	207.58	210.26	208.56	207.65	207.66	209.42	209.55	207.39	212.46	206.58	207.94	209.57	210.9
209.02	206.21	202.75	208.22	203.68	207.98	205.17	206.11	203.39	202.7	204	204.09	204.84	205.4	205.84	205.39	208.44	204.37	206.05	206.61	205.92	205.31	204.46	206.23	203.97	205.77	204.55	202.01	204.96	202.79	206.03	203.05	205.49	204.65	205.33	204.31	204.91	205.92	201.98	205.45	205.35	207.23	204.9	205.99	205.59	205.56	204.03	203.92	207.18	207.68
204.25	203.75	206.77	202.54	206.11	202.34	204.54	200.21	202.66	203.67	203.99	203.67	203.6	203.54	200.98	200.58	203.19	204.81	203.29	205	204.52	204.69	204.78	201.73	204.2	206	202.52	201.57	204.53	201.12	202.49	202.87	201.71	203.3	203.81	202.51	200.99	205.78	201.55	205.87	205.15	203.39	204.03	204.87	203.31	201.82	204.04	204.19	201.82	202.4
205.95	202.74	204.38	205.14	204.25	205.39	201.04	205.99	201.7	206	209.17	206.35	208.17	204.34	203.69	206.96	204.07	204.66	202.12	203.21	206.5	205.76	204.64	205.02	203.15	203.59	208.32	203.83	205.63	204.26	203.79	205.9	205.85	206.38	205.96	205.71	205.85	208.49	205.94	204.34	204.91	207.84	201.56	205.37	205.96	205.05	205.12	207.37	201.8	206.05
204.51	208.99	202.86	204.59	205.28	203.11	206.69	203.04	204.54	206.75	204.62	201.15	205.98	204.88	204.16	203.94	200.39	205.25	206.16	202.57	204.31	206.63	202.9	205.82	206.56	207.11	202.75	209.47	204.08	205.14	206.13	206.74	204.92	205.42	203.65	203.75	207.69	202.57	205.74	202.76	205.54	204.3	207.26	205.83	202.1	202.59	207.67	204.68	203.07	206.6
203.8	200.51	201.02	202.53	204.32	202.83	201.19	207.04	201.56	203.1	200.46	197.73	204.52	203.14	203.34	204.61	199.52	204.24	203.08	200.67	204.95	201.78	204.43	204.21	202.71	204.95	205.77	201.42	205.85	202.91	200.78	206.15	204.27	205.02	198.2	202.37	201.76	204.03	202.83	202.16	203.89	201.85	201.7	201.93	198.66	201.88	202.24	205.23	203.53	203.06
201.94	196.76	200.49	197.4	203.66	200	196.99	199.1	199.26	200.61	203.14	196.8	195.88	201.13	198.03	198.67	199.59	201	197.85	200.37	200.96	200.21	201.16	200.45	199.83	203.17	196.91	196.75	197.16	201.16	199.81	196.05	199.02	203.18	199.55	196.68	198.58	201.18	197.24	200.3	199.87	203.09	199.41	201.13	201.69	198.75	199.16	201.18	200.16	202.43
201.95	202.42	200.93	201.48	204.84	201.95	202.13	201.75	202.07	205.69	203.44	203.94	201.79	205.44	202.03	203.5	201.71	201.26	204.17	200.71	204.98	200.06	199.81	203.73	201.52	206.13	201.92	200.83	202.45	203.06	202.58	200.69	203.26	200.5	203.87	203.48	202.49	203.76	204.14	202.9	203.36	204.32	201.89	204.42	203.44	200.64	200.67	201.74	203.65	205.62
209.41	216.85	211.98	215.23	214.41	213.12	212.14	212.97	212.11	212.4	212.93	212.29	212.02	211.73	214.74	212.04	214.44	212.07	213.54	214.72	215.37	213.16	211.53	215.78	212.3	207.19	213.07	210.82	214.61	215.48	213.7	211.7	212.47	211.62	211.03	212.02	213.84	212.15	212.74	213.99	215.36	215.1	211.61	213.68	213.9	211.13	215.66	211.93	211.2	212.24
210.98	207.81	210.59	209.6	206.01	209.57	208.27	211.7	211.24	206.71	209.3	210.61	208.07	209.39	211.77	205.25	207.61	208.43	206.4	205.41	208.96	212.68	204.96	210.01	209.36	210.79	212.65	207.18	209.51	208.25	209.76	209.89	209.19	206.02	206.03	206.55	205.64	212.07	210.83	207.4	206.21	207.13	209.28	211.14	210.5	204.14	210.64	209.5	211.7	205.59
202.03	205.25	205.14	205.3	200.16	204.13	204.4	205.74	204.75	205.11	203.05	200.32	203.33	200.47	203.07	200.33	204.15	202.51	203.62	200.8	204.82	201.87	201.79	201.5	206.13	201.95	206.23	204.68	203.15	202.44	202.3	203.75	201.38	201.64	201.62	203.95	204.7	204.48	205.5	201.79	202.09	203.51	203.74	202.21	207.09	205.45	205.01	202.53	204.6	202.42
205.04	206.56	207.78	207.81	204.83	208	210.78	206.79	205.84	203.84	208.14	205.71	205.47	206.05	208.23	208.2	206.38	208.09	203.71	208.19	206.74	209.76	205.17	208.25	208.94	211.44	205.69	211.39	206.59	207.49	207.46	207.55	205.51	207.72	208.7	207.03	205.79	208.91	208.59	208.88	204.48	210.51	211.07	208.07	210.19	206.86	205.09	206.82	206.64	208.76
203.3	199.24	197.73	202.8	201.69	199.62	198.91	202.36	201.59	200.94	202.72	201.92	201.87	203.32	199.09	199.77	199.64	198.96	202.58	199.86	202.01	200.99	201.32	201.73	204.68	200.64	199.19	200.73	197.76	202.04	201.31	199.35	202.78	198.87	200.51	200.08	199.33	200.85	202.92	202.28	202.57	199.94	200.67	200.71	201.5	203.08	203.91	203.56	198.08	200.49
217.44	215.85	217.31	216.58	216.78	218.55	217.29	215.75	216.82	216.33	214.31	216.6	214.96	218.71	218.7	215.21	216.1	218.68	213.43	216.08	216.24	213.77	221.22	219.04	218.22	220.6	220.14	218.62	219.27	221.52	215.74	216.04	218.02	214.73	216.32	217.95	217.42	216.32	218.93	215.35	218.09	218.93	217.02	218.49	215.13	217.82	217.8	216	216.77	216.21
204.02	202.64	202.81	202.89	203.84	202.72	202.71	204.44	203.02	205.55	203.06	204.65	203.7	202.84	203.58	204.6	202.67	201.76	200.32	203.95	201.65	203.42	201.44	201.89	203.58	199.94	203.08	204.57	201.87	202.47	206.05	204.35	204.87	203.83	203.91	203.4	205.68	201.62	198.93	203.45	205.56	204.92	203.06	202.96	204.48	205.3	207.39	203.96	201.84	202.04
197.38	196.46	200.98	199.89	199.31	198.97	199.51	197.33	201.91	199.66	199.47	197.96	199.99	197.67	201.97	199.05	197.56	196.1	195.27	197.23	199.55	199.86	198.56	199.98	197.37	196.45	197.24	197.79	199.82	197.35	195.05	198.06	198.32	199.33	200.57	198.87	198.8	197.77	199.07	198.57	196.39	197.54	196.92	198.67	196.15	202.15	197.03	197.08	196.75	197.65
207.15	211.08	208.93	210.46	207.58	209.66	205.8	209.8	211.94	205.2	206.76	211	210.3	208.04	213.03	208.58	210.7	208.52	207.37	213.91	210.95	206.93	208.39	210.34	207.02	210.05	210.77	205.76	213.35	210.64	208.16	212.86	206.54	210.07	208.62	209.66	208.7	204.27	210.95	207.16	208.64	210.39	204.45	209.23	209.21	208.77	208.38	208.65	207.19	208.39
204.25	202.35	207.3	203.47	202.62	202.45	202.99	206.02	206.5	201.56	202.28	203.73	206.11	200.82	206.04	202.99	203.45	201.83	204.06	201.2	203.73	206.63	203.37	202.97	203.34	202.97	201.46	204.25	202.54	204.68	203.26	203.92	204.26	200.43	205.51	203.16	204.71	202.32	201.46	200.07	204.61	199.93	206.34	205.09	202.61	202.18	204.56	201.87	204.3	206.41
202.16	197.66	198.26	200.65	195.77	198.15	200.02	200.61	201.03	198.72	200.42	200.2	198.66	203.69	199.26	199.08	200.75	200.97	202.09	202.15	201.82	197.51	199.1	197.28	197.67	202.45	199.19	198.78	203.14	200.27	200.47	200.4	198.78	199.38	201.52	201.85	202	200.46	201.44	199.25	198.57	200.98	202.5	199.31	200.01	200.2	199.82	200.26	201.47	199.04
209.67	210.35	212.48	209.32	208.51	209.8	212.2	210.26	210.05	210.68	212.28	210.95	211.05	212.58	210.69	209.08	212.76	211.51	210.79	214.72	209.35	213.64	210.58	215.35	211.01	208.72	209.24	212.09	210.16	215.84	213.79	212.77	211.1	214.61	210.37	213.69	213.83	212.94	211.98	214.56	213.8	210.53	212.07	211.55	212.94	214.92	209.49	212.35	208.65	211.64
211.31	206.62	209.61	208.89	209.03	207.71	206.25	207.45	207.29	208.27	207.33	207.33	208.39	205.94	208.58	207.78	205.81	209.27	204.01	209.29	209.13	206.55	209.52	207.73	208.58	205.24	206.2	209.71	209.21	205.63	212.17	207.32	208.78	207.24	207.63	210.45	210.77	209.43	210.85	207.99	208.29	209.35	209.07	208.14	204.99	208.72	211.73	206.88	207.35	207.41
219.77	216.97	215.67	216.77	216.46	215.46	218.3	215.66	216.52	217.99	218	216.76	217.15	215.99	218.18	217.09	218.37	220.06	218.31	217.82	215.57	216.78	217.77	216.48	219.23	218.53	217.37	217.51	215.2	218.9	218.79	219.86	215.14	215.38	219.11	217.39	218.61	219.88	218.75	219.9	218.95	216.39	217.21	218.18	219.9	218.18	221.4	217.47	216.55	216.46
203.01	199.62	198.46	201.26	203.51	200.85	196.96	201.26	200.75	197.79	195.09	197.2	200.83	199.87	204.49	202.78	199.8	197.39	196.98	200.03	200.23	201.82	201.03	200.68	203.28	204.85	200.67	197.55	202.32	199.8	200.32	200.99	200.21	200.95	200.78	200.43	202.13	198.8	201.66	197.7	201.35	199.38	200.18	201.87	198.99	200.59	204.51	200.01	199.89	202.38
205.84	208.72	207.01	209.67	206.84	207.86	207.52	207.7	206.91	207.57	209.09	208.97	210.82	207.94	205.51	206.68	210.44	210.21	208.48	209.07	206.88	209.08	209.43	211.77	210.49	208.16	210.01	207.13	206.38	208.76	208.19	208.42	207.75	209.66	210.29	209.53	210.67	208.08	209.98	206.41	208.93	207.1	210.17	208.49	209.1	209.74	210	207.4	208.22	207.3
203.16	201.99	202.7	202.62	205.58	204.47	203.73	201.83	203.62	204.01	204.8	204.8	202	206.41	204.7	204.33	203.74	202.57	203.51	203.85	204.26	200.67	201.35	203.57	205.76	205.42	204.08	201.14	205.66	204.33	204.39	199.46	202.34	203.59	204.69	203.52	204.73	205.08	206.28	203.63	202.85	200.12	204.18	205.67	206.23	204.84	206.22	204.11	209.15	202.23
210.13	210.42	212.34	213.35	210.33	212.51	213.58	211.65	211.87	212.36	214.75	213.47	214.12	214.04	215.31	213.75	212.23	215.78	212.23	214.73	212.73	212.74	215.58	209.5	212.56	214.23	215.8	213.49	210.36	213.76	214.4	213.56	214.87	213.93	213.3	210.3	212.57	213.61	212.87	214.69	208.91	213.4	216.7	214.72	210.5	215.78	212.6	212.76	212.99	213
214.22	209.77	212.49	210.52	209.54	214.4	215.95	210.2	212.54	210.78	211.87	211.7	214.57	213.24	213.23	213.3	213.3	211.98	209.46	210.52	210.53	214.08	210.43	209.79	211.38	213.46	211.96	211.28	209.85	208.51	210.27	215.47	211.94	209.9	213.15	211.14	207.89	212.86	213.49	207.88	209.13	210.72	211.46	212.25	212.66	212.79	212.48	213.61	209.1	210.23
205.2	203.46	205.55	205.9	204.58	207.81	203.56	202.61	203.45	203.75	206.1	201.53	204.35	203.42	205.01	204.23	203.34	205.57	204.36	207.59	205.93	203.79	205.54	204.85	203.25	203.43	205.75	203.68	206.96	201.63	206.9	203.98	204.83	202.81	204.37	201.47	202.77	204.73	202.91	205.47	202.39	203.79	202.38	202.93	205.48	200.86	203	199.58	204.52	206.75
198.16	200.35	198.72	201.57	201.44	201.84	195.87	201.23	201.57	196.65	200.38	199.25	201.3	201.59	200.69	200.67	199.6	198.47	199.47	199.86	198.14	196.98	200.42	199.21	201.96	201.53	197.97	201.25	200.48	199.97	199.15	198.68	199.58	197.35	200.11	203.75	198.52	198.35	197.58	202.62	201.13	199.15	200.36	199.2	200.34	198.83	197.69	198.9	200.32	201.13
208.27	207.93	206.42	206.15	207.2	207.09	205.76	207.5	208.97	208.98	207.79	207.8	207.73	206.67	204.92	205.59	209.32	208.31	206.67	206.07	207.88	206.93	209.83	209.02	206.83	207.48	206.75	205.8	207.95	208.2	207.65	209.44	206.03	213.39	208.39	207.35	208.39	204.06	211.74	207.23	211.81	207.3	207	211.1	208.34	210.09	210.44	204.05	209.99	207.19
213.16	211.18	212.64	209.66	208.5	211.56	209.47	214.14	210.31	212.43	211.69	209.3	210.14	209.32	211.36	212.48	210.13	212.8	212.15	209.91	215.97	210.11	210.96	212.44	210.18	217.9	210.41	209.81	210.11	213.48	213.47	213.94	213.33	208.61	210.93	213.68	210.15	212.33	214.66	210.17	210.56	210.2	207.4	213.11	211.72	213.31	210.89	212.89	207.14	214.73
211.86	214.97	212.13	211.81	209.94	213.17	209.83	214.54	211.59	214.89	215.49	214.29	209.39	213.68	212.98	212.26	213.13	210.84	210.83	212.17	212.28	211.69	211.31	214.55	214.15	212.6	210.01	212.1	211.32	214.7	214.09	213.99	211.34	210.99	210.86	212.26	214.81	211.57	212.13	212.95	213.7	211.98	214.18	211.84	214.87	212.14	218.21	214.6	212.53	214.01
200.48	201.06	201.14	200.08	201.06	202.91	198.96	198.48	198.74	200.2	202.16	201.53	200.21	197.94	200.4	200.18	200.12	198.86	199.65	199.39	201.17	200.69	200.33	200.68	200.69	198.32	200.13	199.12	195.79	199.94	199.85	199.54	203.21	198.74	203.37	205.33	200.14	201.95	200.88	199.42	200.04	200.78	201.46	200.57	203.34	201.31	198.74	200.75	203.27	202.87
214.45	217	215.37	220.99	218.99	218.27	216.49	218.98	216.82	217.92	216.21	218.01	217.79	215.22	215.72	217.59	218.33	217.56	216.39	218.58	216.85	214.7	217.15	214.4	218.2	217.12	213.94	218.72	219.46	214.74	216.19	217.4	220.38	214.43	213.56	216.2	215.69	217.97	215.71	219.22	214.05	215.68	219.25	218.05	216.5	214.65	218.29	219.54	214.79	213.25
217.87	216.67	216.95	216.75	215.1	214.93	216.62	216.76	218.65	217.81	212.79	216.68	216.23	216.44	219.95	217.27	220.69	215.66	217.03	217.95	217.59	218.35	221.11	216.02	217.38	215.87	215.25	218	217.48	218.6	218.35	218.08	215.92	219.64	218.06	215.02	216.71	218.49	215.49	217.79	220.24	215.2	217.05	219.53	218.12	216.89	218.58	219.62	218.36	220.59
218.08	218.45	220.17	219.67	218.64	212.18	218.42	216.61	216.25	218.18	215.44	216.37	216.75	216.46	218.85	220.05	218.45	220.25	220.86	217.41	219.13	217.85	217.06	217.83	216.78	217.04	218.73	219.21	216.75	214.9	213.59	219.66	219.78	218	215.98	217.61	217.69	216.83	216.76	212.77	217.44	214.41	219.12	219	218.76	219.78	219.97	217.49	219.02	218.12
214.37	218.64	213.75	217.43	215.37	216.21	217.06	216.26	214.35	218.83	222.03	214.06	215.72	216.34	217.89	215.11	218	217.42	219.37	219.96	218.36	218.99	220.14	217.88	216.24	214.8	212.94	216.01	213.93	217.94	219.02	219.66	218.77	216.7	214.71	215.8	217.66	216.76	215.89	217.06	219.56	215.51	217.44	216.41	216.41	217.7	215.67	217.16	218.85	214.77
211.31	209.28	214.51	209.85	210.4	213.59	212.09	212.42	214.96	214.87	212.67	213.58	211.61	211.68	210.36	211.53	212.95	212.63	213.33	214.14	211.63	212.13	215.56	211.34	213.63	210.8	213.4	215.75	213.37	213.23	211.88	213.44	214.46	213.23	215.19	211.87	209.27	214.28	212.74	213.44	211.89	212.15	215.76	212.39	210.36	211.37	213.98	211.97	213.81	213.25
203.97	195.77	205.94	202.5	202.24	201.26	202.19	201.92	202.76	203.43	203.01	203.4	205.46	202.87	202.96	204.09	204.76	202.07	202.59	203.51	203.57	203.94	200.41	202.89	201.74	204.97	202.1	201.62	201.29	201.76	205.6	202.75	205.17	201.98	200.85	202.61	203.26	202.71	201.27	200.96	204.45	199.81	202.39	202.08	204.36	202.86	200.6	202.54	200.31	199.82
202.98	201.49	203.36	204.41	206.02	201.96	202.6	204.55	202.51	202.12	205.04	200.43	204.91	203.09	204.43	207.06	203.64	199.32	204.04	204.25	204.38	203.58	200.88	201.35	201.61	202.02	201.88	205.77	203.6	202.83	203.18	203.07	204.18	200.76	203.41	205.99	201.88	205.23	203.8	201.35	203.52	200.83	205.43	200.67	204.27	205.06	204.05	203.06	204.28	204.01
210.91	210.73	209.14	211.13	213.17	211.76	213.96	211.87	213.09	211.9	212.42	211.93	207.42	213.06	209.2	210.94	211.71	208.52	210.32	211.42	209.52	213.07	212.87	211.32	215.02	211.75	212.1	212.82	208.27	211.83	212.17	212.81	210.16	210.73	211.76	217.05	213.94	211.59	213.99	215.84	214.34	214.62	211.58	214.66	211.4	209.87	213.02	211.9	212.74	210.58
202.54	200.94	203.93	200.35	202.26	200.3	199.85	199.13	201.24	202.77	200.77	200.77	199.68	202.06	200.72	201.17	200.47	199.89	201.49	201.25	197	198.89	202.02	200.62	196.13	201.95	199.74	200.37	199.83	198.59	200.34	198.37	202.51	200.45	203.72	197.17	203.95	200.96	199.34	200.41	201.2	200.71	201.4	203.78	197.51	196.99	200.64	202.09	201.88	198.18
216.09	216.32	219.52	218.35	216.95	217.58	220.36	219.54	216.86	216.75	217.64	214.79	218.38	220.35	216.4	218.98	216.6	216.97	219.47	217.87	213.92	216.35	216.14	217.06	216.51	219.69	218.15	220.38	217.03	216.64	218.25	222.09	215.49	214.74	214.72	216.29	217.11	220.33	216.86	220.78	219.45	218.62	218.27	216.23	220.5	218.33	221.02	217.28	218.98	217.92
206.06	206.29	206.66	206.92	208.54	209.55	211.2	207.18	208.59	208.26	212.22	207.15	205.2	207.98	209.12	209.93	205.8	205.44	209.38	207.5	212.02	205.81	203.48	207.75	209.52	208.3	205.7	205.65	207.6	207.59	204.53	208.18	210.46	209.64	211.15	209.19	210.93	209.22	208.96	207.88	209.17	205.17	206.31	208.23	206.26	210.5	208.08	213.05	209.11	209.47
199.61	197.99	199.72	200.61	199.89	197.61	200.4	201.88	199.06	196.89	196.24	199.33	197.5	199.83	197.63	199.94	200.02	204.35	200.38	201.17	201.09	199.11	197.51	195.5	201.3	198.88	198.51	201.62	198.64	200.37	197.88	197.82	197.26	198.71	198.5	196.83	198.87	199.74	195.39	198.78	196.27	197.47	199.36	202.17	201.34	197.36	202.47	199.45	202.04	200.51
205.28	201.93	203.11	201.63	202.74	200.36	203.4	203.01	204.07	204.15	202.68	204.08	201.89	201.33	205.66	204.46	205.25	204.5	202.74	208.18	203.86	206.07	205.5	200.52	201.81	201.03	201.99	202.58	201.33	203.26	200.77	204.2	202.82	203.4	203.84	203.26	205	202.67	203.65	205.31	200.45	201.58	205.47	205.01	204.78	200.74	202.4	202.16	201.07	204.56
203.67	203.97	201.17	201.26	201.5	199.12	200.15	200.47	203.08	196.77	198.46	200.38	199.95	197.36	201.5	202.53	200.28	202.05	200.46	196.57	199.5	203.58	202.56	197.3	200.49	201.99	201.13	199.72	201.71	201.46	200.67	200.31	201.67	201.62	200.35	200.63	199.26	196.52	200.4	201.33	200.61	198.5	199.23	200.86	200.36	199.78	200.83	202.42	200.58	197.55
202.13	203.55	205.62	202.24	206	203.55	203.62	204.56	202.43	203.45	201.65	206.47	202.36	203.69	202.26	201.92	206	207.3	203.22	201.77	199.44	206.86	207.02	202.9	206.91	205.75	204.49	205.44	203.45	203.45	202.13	201.78	202.37	208.97	203.25	202.14	204.7	203.19	204.67	207.83	203.08	200.5	201.6	203.85	205.44	202.95	206.24	202.66	205.08	201.95
208.34	210.16	206.48	210.6	206.31	207.2	205.71	212.47	209.36	209.45	210.52	208.5	210.56	206.32	209.79	208.45	208.63	211.58	207.07	209.45	210.33	209.98	209.38	210.31	209.74	207.3	210.53	208.26	210.42	213.02	209	207.71	206.2	208.85	211.58	212.43	207.31	211.18	210.74	211.49	208.09	208.4	209.6	207.38	210.32	209.4	209.54	211.22	207.82	209.83
199.68	200.55	199.86	202.15	200.45	199.93	200.26	199.79	200.06	196.74	201.88	195.99	198.88	202.47	201.25	198.58	198.35	198.07	199.95	198.33	198.24	200.73	199.12	197.15	200.91	200.61	202.52	201.79	204.52	200.03	199.12	198.64	198.13	196.73	203.38	199.9	198.06	196.27	198.55	200.81	199.66	199.26	200.49	198.4	199.69	197.21	199.86	197.59	199.17	198.08
213.91	212.35	211.98	214.58	214.22	213.57	211.22	213.48	210.57	212.16	212.85	213.81	208.72	211.46	206.71	212.81	208.67	209.22	210.68	212.09	213.08	211.03	210.47	212.67	213.65	214.88	212.36	211.44	210.6	211.48	213.03	212.08	214.77	210.59	211.1	211.46	209.88	209.94	211.7	213.45	210.62	212.66	212.13	213.13	213.66	211.17	211.3	212.89	214.94	213.73
205.54	205.94	206.05	206.29	203.84	202.68	207.05	205.91	205.47	205.69	204.51	202.38	205.1	205.8	203.54	201.7	202.67	205.43	205.19	205.81	203.95	203.2	203.15	204.16	204.86	204.99	207.81	204.01	204.67	203.82	204.83	204.04	204.12	205.08	205.94	203.89	206.2	205.79	203.68	205.03	203.56	204.51	208.6	204.26	203.24	201.28	203.91	204.76	203.3	208.41
196.69	194.23	194.17	194.5	194.84	193.33	194.99	193.4	192.25	193.29	194.25	195.24	194.91	194.7	193.49	192.99	195.51	194.29	192.21	194.23	197.15	196.97	194.21	192.53	192.42	194.19	194.42	193.85	196.65	192.87	194.72	193.29	193.1	192.17	193.47	195.06	194.9	195.25	195.9	195.94	193.5	193.59	194.23	195.45	197.12	192.8	192.53	194.8	196.23	194.82
211.65	208.9	208.15	209.64	209.86	207.37	205.73	209.82	209.19	208.36	209.91	207.96	207.72	210.7	207.37	205.52	209.59	208.35	210.08	203.88	209.12	208.14	208.7	207.17	211.17	207.45	209.12	212.36	207.12	207.31	210.4	212.05	209.73	209.39	207.02	211.82	208.69	207.98	208.84	207.26	210.29	207.69	210.93	207.78	205.8	209.62	207.04	209.58	207.44	208.05
206.5	209.36	208.47	208.93	211.37	206.55	208.39	211.44	206.16	205.31	208.62	205.01	204.72	209.62	204.36	209.99	208.82	214.19	207.55	210.11	204.01	205.89	208	208.99	206.84	206.86	209.24	208.55	206.1	205.72	207.38	210.02	206.59	207.94	205.38	206.01	206.2	213.01	208.85	207.12	210.77	210.12	209.31	207.67	206.45	208.04	205.96	208.11	207.84	207.87
206.39	207.68	207.07	208.4	208.81	211.93	208.89	210.12	206.33	207.83	206.98	208.51	206.76	207.03	209.31	205.88	209.26	204.49	209.18	209.13	208.47	206.37	206.38	206	205.06	207.14	204.8	207.43	208.75	209.29	209.14	207.63	208.64	206.76	207.81	206.86	208.74	206.55	207.88	208.85	206.88	208.67	209.55	211.23	207.19	208.46	205.1	210.02	205.11	208.9
209.77	209.57	210.2	207.79	208.93	208.68	208.43	208.29	207.69	209.9	208.5	209.26	210.43	210.93	210.91	211.5	207.92	210.22	207.75	208.4	208.03	207.92	209.52	205.99	211.22	207.97	210.67	210.58	212.87	211.41	208.19	209.68	212.01	210.83	210.29	212.57	212.32	211.54	210.99	212.2	209.17	207.46	209.3	209.5	207.69	211	207.5	210.77	209.97	207.78
210.61	211.66	214.64	211.41	212.99	210.95	213.43	210.05	214.58	210.79	216.18	214.15	211.63	213.82	211.81	211.23	210.44	210.31	215.83	213.74	209.72	213.02	211.97	214.3	212.54	212.44	213.93	211.37	212.12	212.76	210.73	214.83	211.53	212.1	213.53	211.9	212.89	211.55	212.28	217.91	215.27	213.02	215.98	213.49	212.34	213.49	212.49	212.43	212.94	212.16
212.98	213.59	211.39	210.53	211.73	213.23	210.97	214.94	214.29	211.6	212.9	212.76	212.57	212.94	209.63	208.26	211.91	212.94	211.1	210.54	214.95	212.25	211.17	209.01	210.34	211.01	212.79	211.4	211.32	211.91	210.44	211.79	211.34	216.9	212.06	211.56	211.5	212.07	209.56	215.26	211.81	211.5	210.48	212.55	209.94	211.52	211.89	209.45	215.64	213.06
207.56	203.78	206.91	201.98	205.25	203.64	204.14	204.72	204.18	204.01	208.39	207.36	204.43	205	203.8	203.61	206.35	201.47	205.69	203.14	207.83	205.31	205.5	204.23	204.66	204.11	204.46	205.71	206.13	203.85	206.86	202.67	206.71	207.26	204.06	206.61	204.24	204.93	205.05	204.55	204.65	203.14	206.06	204.06	205.98	202.17	208.03	202.98	203.45	202.62
213.95	216.99	212.94	216.65	216.53	213.78	212.43	215.35	214.26	214.75	213.07	213.88	213.55	211.36	214.6	214.15	213.38	213.85	216.01	214.87	214.41	210.1	211.83	214.52	214.41	213.29	211.63	214.35	212.97	214.37	212.09	216.68	213.53	212.27	212.8	213.38	213.71	215.18	212.19	216.09	212.96	213.54	212.63	212.28	215.52	217.88	213.03	214.11	210.99	209.6
203.28	205.93	206.15	205.35	207.09	207.59	205.89	205.11	205.47	205.57	207.61	204.48	206.19	205.18	205.65	202.95	205.31	203.86	206.56	204.94	206.62	207.54	205.98	208.07	206.53	206.62	208.77	206.06	206.08	205.74	204.69	205.29	202.49	208.54	208.72	205.31	205.3	202.53	207.58	204.85	207.48	205.42	204.05	204.97	206.16	206.82	204.29	204.45	206.58	205.04
214.38	220.56	215.99	216.77	221.1	217.93	221.07	219.61	216.45	220.3	220.66	217.25	217.93	217.65	217.15	217.53	218.77	217.38	217.56	218.59	218.37	215.6	217.74	217.19	220.5	215.89	216.81	216.89	217.43	218.39	219.76	218.44	217.4	215.37	218.14	218.42	216.02	219.01	217.95	219.74	215.57	215.25	215.27	217.24	218.9	218.52	217.38	220.07	214.65	215.78
200.5	200.06	201.35	201.78	201.21	199.48	202.29	198.67	197.15	202.75	202.69	195.64	200.37	200.95	200.75	202.6	199.26	198.95	200.42	200.24	202.39	205.47	205.35	201.2	202.11	199.46	198.94	198.48	202.27	199.12	203.65	201.76	200.08	197.77	200.33	197.1	201.23	199.47	201.01	199.92	201.1	200.67	199.32	201	199.67	201.93	198.4	200.79	200.86	200.27
206.28	203.82	203.25	202.86	205.15	204.69	203.43	203.74	202.48	204.85	205.39	204.22	204.3	204.13	202.37	204.99	203.67	205.95	205.71	204.96	205.11	202.56	205.61	202.12	207.96	204.3	204.43	205.77	203.91	202.63	205.69	201.63	204.14	202.8	204.4	204.41	204.77	204.2	208.54	203.08	207.89	204.28	204.61	204.39	205.32	203.47	204.43	205.84	204.29	202.06
203.19	200.67	203.26	203.12	200.51	204.73	202.27	202.98	203.38	204.93	203.87	207.33	201.57	202.73	198.53	205.33	201.72	202.8	202.22	204.7	205.64	200.58	203.44	203.95	203.67	202.6	204.88	203.28	202.38	201.82	200.56	204.75	203.27	202.36	201.43	201.38	204.01	204.2	201.61	203.75	201.7	201.33	203.2	200.92	200.52	205.55	201.35	201.16	205.96	204.5
200.52	199.53	203.83	204.18	203.71	204.58	202.14	204.64	202.23	201.5	200.74	204.94	200.95	201.07	200.35	200.51	203.16	200.43	202.02	201.72	204.92	201.63	203.84	201.89	203.34	201.08	203.47	202.25	198.56	201.62	202.85	203.13	201.5	199.5	200.43	201.24	201.18	202.54	201.05	199.4	198.58	199.49	202.28	198.69	201.26	202.16	204.22	202.94	204.84	203.59
210.45	211.03	206.72	210.8	207.73	207.84	208.42	208.54	206.36	206.54	211.35	211.28	211.66	208.72	207.48	212.2	213.53	209.78	208.51	209.85	211.87	207.47	206.82	207.98	212.21	206.09	207.47	209.74	208.39	208.75	207.95	209.06	208.95	209.74	208.82	209.29	206.04	209.27	209.54	209.72	212.14	211.35	209.44	209.46	211.22	208.66	207.11	207.62	209.3	211.77
208.16	208.43	211.35	208.36	210.89	211.21	208.18	211.43	208.97	209.2	211.42	212.04	209.85	210.86	210.9	209.67	210.7	210.91	208.27	206.92	210.75	212.81	208.58	209.05	210.12	207.61	209.69	210.51	207.34	209.92	209.3	209.58	212.11	210.5	212.98	208.52	211.8	208.48	208.96	213	209.87	208.53	207.48	208.85	208.68	209.02	207.79	209.56	208.47	211.25
207.04	207.81	205.66	203.04	205.18	206.56	207.91	203.48	206.26	209.56	204.76	205.8	204.09	206.45	205.94	208.57	206.35	206.87	206.68	206.54	207.15	206.41	203.86	205.82	208.45	209.46	203.63	207.15	207.97	206.95	202.58	204.03	208.76	209.9	207.93	205.86	206.01	207.41	205.93	205.76	207.92	206.11	208.45	204.8	206.87	204.22	206.58	205.7	205.23	208.25
208.67	206.04	208.89	209.22	204.9	207.9	208.19	212.34	205.04	208.47	210.35	207.78	208.07	208.48	208.18	204.78	204.99	208.61	201.37	207.36	207.15	206.37	210.78	208.2	206.99	203.87	209.39	210.26	207.96	208.15	208.82	208.88	208.26	207.3	205.17	205.61	207.31	204.25	207.37	208.59	204.82	205.49	207.25	210.59	207.01	208.76	208.63	205.18	204.85	205.59
209.02	206.39	207.52	208.3	208.09	210.53	208.11	209.5	204.93	209.26	206.96	209.23	207.9	207.25	205.96	205.81	205.29	203.75	208.61	205.33	207.53	207.26	204.25	205.18	207.02	207.08	209.02	205.04	208.08	210.39	206.49	210.3	210.26	207.23	207.95	208.3	208.14	207.17	210.79	209.96	204.38	209.06	208.04	205.19	208.05	209.89	206.83	206.69	208.65	206.23
205.77	206.22	204.95	205.45	206.47	206.09	207.28	205.98	207.06	205.87	207.64	210.58	207.28	209.66	205.13	206.82	206.46	208.87	206.86	204.53	205.01	205.69	208.72	208.6	209.76	203.79	206.35	208.95	208.43	205.77	207.96	208.59	209.75	206.31	207.42	204.86	209.28	209.31	207.36	208.11	209.35	213.31	210.33	207.71	206.46	208.17	206.87	205.62	207.71	205.07
195.05	194.67	191.41	192.39	192.56	197.82	194.16	193.08	196.98	195	194.69	193.74	195.73	193.65	193.11	192.56	193.99	193.99	192.91	196.44	196.16	194.8	197.21	193.7	192.87	192.91	191.39	194.39	195.3	195.13	195.17	193.23	194.44	194.52	196.01	195.16	195.26	194.29	192.48	196.24	194.75	195.48	193.7	193.95	190.72	195.38	192.57	193.48	195.16	192.88
197.99	202.54	202.58	207.21	202.99	204.86	201.41	204.55	199.36	202.66	204.13	204.26	200.59	201.89	200.71	201.53	200.59	202.52	201.17	200.64	201.5	202.3	203.14	200.94	202.74	199.72	201.98	201.46	201.99	199.48	199.81	201.71	203.75	200.76	202.23	201.55	197.23	199.3	205.22	201.11	201.78	201.49	202.16	204.28	204.93	203.32	201.33	204.45	205.27	204.13
209.51	207.17	206.1	204.76	205.35	206.57	210.01	210.3	203.22	211.21	208.52	208.13	208.08	205.13	206.93	209.26	207.62	207.59	211.05	209.76	206	207.19	208.74	209.74	208.35	208.35	210.02	210.62	207.06	207.33	209.36	210.47	207.38	208.77	209.85	209.11	209.17	206.37	207.79	205.81	206.75	208.19	207.26	207.79	207.01	209.84	207.26	207.51	206.58	205.21
210.94	211.1	212.45	211.63	209.85	213.59	213.72	209.22	211.76	213.55	211.11	214.93	214.02	212.38	209.07	213.13	208.93	216.5	214.24	213.54	214.36	210.47	211.95	212.63	211.67	211.32	209.21	215.69	214.73	213.86	212.1	212.93	211.35	213.73	210.68	211.56	211.28	213.18	211.36	212.92	213.1	211.44	210.86	211.88	213.58	214.62	212.17	212.1	213.28	214
205.48	211.06	207.5	209.96	208.92	207.73	208.31	210.08	207.75	210.44	208.24	207.19	210.43	207.25	206.19	205.51	207.73	207.25	210.49	209.17	206.58	207.68	208.37	210.29	206.94	203.98	209.11	209.77	206.42	209.91	212.17	206.91	209.08	207	206.64	206.44	209.11	210.61	209.14	208.96	208.99	209.26	209.91	207.9	211.83	209.17	207.95	208.16	208.06	206.83
218.12	216.7	217.3	217.03	218.33	216.95	217.02	215.05	217.5	217.33	217.83	216.3	215.76	216.66	217.11	215.55	218.31	218.78	214.75	218.28	215.57	217.03	218.19	217.02	216.12	217.16	215.52	216.74	215.64	215.79	219.8	215.93	217.32	218.56	215.27	217.54	217.72	214.71	212.53	214.99	215.25	216.42	216.06	215.13	219.35	214.63	215.72	216.58	216.51	214.22
206.24	210.69	205.26	207.32	208.63	208.97	208.19	205.49	212.27	208.73	211	208.18	208.08	208.16	210.81	210.76	209.75	208.47	210.64	211.94	206.76	206.1	206.29	209.03	210.9	209.12	207.07	208.27	208.89	207.26	211.03	208.16	208.4	209.86	206.2	209.31	210.88	207.78	211.09	209.57	209.77	210.1	207.64	210.82	206.5	208.41	208.49	209.7	206.69	208.61
208.19	208.64	205.34	211.46	205.28	205.34	209.83	208.25	205.2	208.05	208.4	206.57	207.11	208.72	206.52	209.63	207.35	210.19	210.36	208.07	208.29	206	209.41	207.98	208.6	208.14	204.76	207.75	203.13	209.88	210.6	208.44	209.15	208.65	208.05	208.24	211.06	208.58	209.39	206.81	204.32	205.74	207.53	209.5	206.19	207.9	207.99	210.54	209.42	205.66
205.11	204.97	203.17	204.17	205.55	207.56	204.65	205.83	206.98	205.93	204.69	203.55	203.53	202.91	206.29	206.01	203.1	209.74	208.04	206.63	206.35	203.24	203.4	204.78	205.07	202.12	205.25	202.7	203.13	205.64	205.6	204.38	203.82	204.2	203.78	202.98	207.49	205.59	205.2	201.37	204.31	207.71	203.48	209.15	204.45	205.11	205.8	207.48	203.79	207.49
215.51	213.45	214.7	215.46	213.55	214.65	210.64	212.27	212.9	211.7	210.93	213.46	211.17	210.73	210.53	215.07	213.75	212.12	213.72	211.77	213.17	213.48	212.47	212.04	212.63	211.53	210.93	209.27	211.95	212.45	210.89	212.49	211.69	213.93	210.81	212.33	211.72	210.77	213.46	212.27	210.83	211.14	211.37	209.76	209.41	208.38	213.03	210.59	211.66	211.58
204.59	204.03	202.93	203.53	202.64	202.96	203.71	204.64	201.02	201.88	202.36	202.41	202.18	203.53	201.43	201.21	204.53	201.87	202.05	200.53	203.84	205.27	202.81	203.37	202.04	205.24	202.03	203.44	203.93	201.81	203.48	201.99	201.15	201.49	204.65	201.99	203.97	201.08	205.27	205.75	203.28	202.19	205.54	203.92	203.34	206.51	203.26	202.79	204.64	202.73
199.43	200.34	201.45	200.51	200.75	201.82	201	198.75	201.64	201.58	201.86	201.37	201.05	200.6	201.01	201.34	201.44	200.88	200.6	201.76	200.53	203.38	201.63	202.32	202.67	194.8	200.5	202.06	197.8	201.98	203.41	202.09	200.96	201.56	199.38	200.36	196.4	200.23	201.76	200.27	200.76	199.48	201.31	204.13	203.63	201.53	199.82	200.98	202.18	201.12
208.04	205.84	204.97	204.74	205.97	209.81	205.48	208.77	207.61	206.14	204.79	203.88	206.54	205.73	209.21	207.13	206.27	205.64	206.78	206.84	210.47	203.11	204.96	204.75	203.38	205.81	209.79	206.4	209.54	207.7	206.23	206.72	208.81	205.92	208.02	206.46	206.05	207.75	204.41	203.81	206.27	206.43	207.51	205.49	206.79	206.11	207.33	207.39	207.32	205.3
203.4	205.14	203.87	206.67	206.09	203	205.52	204.36	206.28	206.5	203.12	204.79	204.21	205.01	204.04	205.93	202.88	203.26	204.93	205.25	205.53	206.49	204.21	203	201.83	203.43	205.4	202.81	203.28	203.48	206.68	204.18	205.87	205.23	206.92	205.33	200.3	205.4	206.36	205.9	206.43	200.71	206.51	204.73	205.45	206.21	204.24	204.06	204.89	207.38
201.09	200.18	200.18	204.34	201.18	200.31	200.16	202.5	200.37	202.68	202.78	200.05	200.26	199.07	198.92	202.3	199.53	203.86	201.26	199.73	201.87	203.44	200.14	201.02	202.88	197.69	199.83	201.44	202.95	202.3	195.63	201.74	201.73	203.74	198.91	200.24	199.57	200.83	200.83	203.28	202.63	201.26	200.36	196.92	198.79	202.35	203.63	201.34	199.47	203.2
215.35	213.07	212.43	211.54	214.35	212.86	215.58	209.56	210.01	214.71	211.29	212.67	213.05	212.8	212.79	214.48	214.28	212.54	211.9	211.44	213.1	210.38	213.15	212.16	214.3	213.81	215.98	212.54	211.02	211.02	213.18	213.59	212.35	211.12	213.59	214.98	213.61	212.88	209.82	216.17	212.82	208.26	211.63	214.21	214.9	213.6	212.4	216.49	216.75	211.93
216.4	210.12	211.64	211.01	213.1	214.72	214.49	212.24	210.86	211.98	213.29	213.89	215.55	218.79	211.72	212.87	213.5	214.05	213.64	212.43	214.26	213.01	213.17	211.27	215.04	211.35	211.32	210.99	212.67	216.94	213.18	214.49	216.35	210.07	209.72	212.32	214.2	213.22	214.13	211.39	211.32	214.56	212.1	212.25	213.87	215.15	210.97	213.87	214.63	214.44
208.3	209.91	211.05	213.55	210.06	211.09	207.81	210.06	209.99	209.8	205.98	207.5	208.52	208.4	206.3	211.1	208.7	208.49	210.53	208.18	206.71	209.64	210.98	207.84	207.76	206.82	211.53	205.68	210.13	210.41	208.08	210.17	211.24	210.29	207.93	208.84	208.63	207.25	214.06	206.72	208.73	209.63	209.53	209.35	210.74	209.95	210.32	209.14	205.59	209.6
212.04	213.14	216.2	211.02	213.73	212.4	212.23	212.7	212.34	212.95	213.11	213.41	213.09	215.2	214.9	211.87	211.82	213.75	215.27	215.03	213.77	212.49	211.1	212.58	212.59	215.35	213.26	212.73	214.1	211.52	214.91	216.65	213.38	210.68	211.03	210.3	214.05	211.79	213.89	212.99	211.12	214.26	214.32	213.65	211.45	213.79	213.88	210.55	214.19	213.07
207.18	204.87	202.79	202.81	204.07	200.95	207.32	204.32	206.04	204.89	204.71	205.9	203.6	205.45	204.29	206.12	203.11	206.86	205.78	206.65	202.3	204.39	201.51	204.65	202.5	205.15	203.07	204.66	206.07	206.2	205.02	202.31	205.55	208.99	204.65	204.11	204.25	204.37	207.16	207.03	202.73	205.84	204.4	204.22	204.5	203.18	203.93	202.44	205.95	205.62
198.75	196.86	200.14	200.74	201.12	200.62	202.32	201.35	198.96	201.39	199.75	201.06	198.6	198.94	197.27	199.78	197.57	200.21	196.98	199.33	197.84	201.25	201.16	199.98	198.69	198.22	197.75	200.41	199.04	202.2	199.88	201.19	201.09	198.6	198.18	200.7	200.3	199.52	202.17	200.81	198.14	201.14	199.09	199.66	199.9	200.73	201.75	199.36	199.92	197.5
210.87	206.95	210.05	209.22	208.29	210.72	211.02	211.64	210.14	205.46	208.21	211.39	213.51	213.03	209.14	210.83	209.42	211.73	209.53	207.67	210.57	209.44	213.11	212.08	210.61	208.69	207.33	210.9	208.88	211.07	209.72	213.86	211.25	208.43	210.31	208.64	208.69	210.45	212.49	212.29	209.65	207.64	211.35	209.82	208.94	213.63	210.01	210.61	207.4	212.52
206.99	209.58	203.94	208.2	208.66	208.59	207.92	206.77	206.6	208.35	209.55	207.79	209.7	206.72	207.71	206.28	211.85	207.36	206.31	207.09	209.35	210.73	209.04	207.91	205.13	208.5	209.14	209.41	208.69	205.75	208.6	206.9	203.4	206.71	203.87	209.1	205.52	206.77	207.17	213.63	205.28	208.02	206.39	205.29	207.14	206.81	208.58	206.91	207.81	207.11
215.44	211.83	209.46	215.62	214.25	209.75	208.63	212.34	216.89	212.67	212.41	209.37	210.77	212.56	210.32	209.98	213.32	211.69	211.66	212.97	211.45	209.09	212.43	211.18	209.67	207.67	207.81	212.65	211.29	214.78	208.4	210.4	211.09	214.55	215.07	210.73	212.25	211.79	214.24	214.01	213.72	214.49	210.74	211.82	213.63	211.88	211.9	211.58	212.03	213.46
219.09	221.25	217.66	217.93	216.56	217.96	218.55	217.16	217.83	219.45	218.63	217.33	217.6	216.06	219.02	216.38	214.68	215.3	214.88	218.97	217.95	214.45	217.97	217.81	217.44	216.24	221.09	215.09	215.78	217.21	215.48	219.92	216.47	218.15	214.67	216.08	217.36	216.39	216.87	216.05	215.42	217.35	217.17	216.16	215.46	214.97	216.57	213.75	218.84	214.32
206.5	206.97	206.41	209.28	210.41	207.38	208.04	208.77	207.85	209.87	207.28	213.56	209.22	207.05	208.77	211.07	208.89	212.25	209.04	209.26	209.55	210.97	209.6	210	207.07	210.97	207.42	207.66	207.38	208.76	208.1	209.88	211.02	209.9	210.87	205.68	206.54	211.39	206.32	208.34	205.3	207.06	207.69	208.91	206.24	207.33	211.34	209.04	210.07	206.96
207.83	206.64	208.68	207.58	209.71	209.08	209.98	208.37	205.64	207.99	208.58	212.03	212.02	207.91	209.37	210.31	207.47	207.3	209.53	212.09	208.48	212.23	210.2	209.33	210.23	208.01	207.73	212.49	210.34	206.09	206.55	210.19	211.33	208.72	211.28	208.99	208.2	210.06	210.42	209.26	211.68	208.64	208.44	207.54	209.29	210.56	213.07	208.27	210.79	206.5
205.87	205.2	207.45	209.74	206.97	208.84	207.26	211.85	206.32	208.88	211.23	207.89	209.94	207.99	207.34	208.61	208.8	207.34	206.58	208.2	206.73	209.38	207.44	206.3	209.62	207.56	209.91	209.3	208.82	205.83	208.18	212.76	210.86	205.73	206.27	210.61	207.21	210.16	208.6	204.7	210.44	205.31	206.02	209.03	205.28	208.23	209.13	205.25	206.26	205.98
210.4	207.33	209.53	206.47	210.43	204.78	208.94	210.36	208.36	207.34	208.21	208.03	208.45	210.2	206.92	210.14	208.42	210.51	209.94	210.57	209.39	209.31	207.78	210.41	210.51	210.5	207.59	206.65	205.47	209.2	206.49	207.59	208.26	209.13	208.65	205.42	207.24	208.69	210.97	209.95	206.72	207.22	208.39	210.2	210.67	210.2	208	207.89	207.67	206.26
200.14	194.66	193.26	196.38	191.57	195.65	196.38	196.25	195.09	195.25	193	201.35	195.75	196.31	197.22	192.37	192.8	198.15	196.72	195.48	193.76	194.37	196.29	195.18	193.28	196.31	194.74	193.51	194.68	195.87	198.86	197.57	192.53	193.83	196.17	192.8	196.53	198.37	194.29	191.19	192.66	194.61	196.01	196.27	194.45	197.41	192.81	193.53	196.32	198.05
210.33	205.52	207.38	207.61	208.73	207.28	210.96	208.07	206.85	207.05	207.68	208.04	206.82	213.27	206.58	206.61	208.32	209.81	209.9	209.85	207.67	209.07	204.97	208.29	211.96	210.92	207.19	205.8	209.16	208.65	206.51	209.06	207.59	210.1	206.19	209.78	211.79	206	206.62	209.37	205.86	209.96	206.66	211.07	210.38	212.1	210.69	205.79	208.66	207.61
197.78	201.32	200.39	199.14	202.08	198.49	204.69	202.29	198.31	197.05	198.6	200.53	199.23	198.57	204.4	198.42	200.18	200.63	200.43	199.99	199.83	198.38	199.78	202.93	202.13	199.25	199.66	203.13	201.24	196.49	200.64	201.09	196.68	201.22	200.22	203.57	198.9	199.7	200.59	201.11	200.03	197.93	200.16	201.86	201.26	203.52	201.51	201.47	200.92	200.13
210.59	211.48	211.92	211.64	214.02	214.5	210.59	212.95	214.19	207.43	209.37	212.21	210.7	216.3	212.56	213.52	213.19	213.54	211.32	211.92	211.84	212.82	212.94	211.41	212.74	214.67	212.28	210.83	211.26	213.91	212.23	213.4	212.42	215.41	211.97	213.45	210.88	212.97	214.27	212.68	211	213.75	211.62	211.64	211.29	213.15	212.71	210.75	210.74	214
205.74	206.26	204.91	208.68	201.35	208.11	208.17	207.27	209.43	208.17	208.19	206.62	207.8	206.31	207.18	209.29	207.79	209.07	207.33	204.37	207.32	206.59	208.39	207.57	207.92	207	209.14	206.78	208.4	207.44	210.69	207.03	210.15	206.73	202.02	207.83	205.53	208.01	208.74	209.08	206.86	207.03	204.68	208.59	207.67	207.7	208.1	207.47	210.77	207.85
199.46	197.84	196.53	199.76	199.11	200.94	199.5	197.77	198.95	197.56	199.64	201.71	199.98	198.94	199.1	200.87	199.28	200.33	200.58	199.91	201.86	200.22	201.38	197.66	199.27	200.7	198.85	198.61	199.47	197.92	203.97	199.64	197.54	197.33	197.97	197.04	199.08	198.3	201.13	200.4	201.14	199.1	195.03	196.54	202.65	197.79	197.71	199.12	197.95	196.27
203.89	198.15	198.7	196.19	200.95	197.64	198.93	201.3	200.02	200.53	195.63	199.22	201.37	201.89	200.36	201.74	199.13	201.45	197.94	197.94	201.96	199.19	200.04	199.36	201.68	199.81	200.19	200.22	199.03	198.12	200.75	201.1	200.7	201.69	200.19	200.33	200.68	199.51	196.56	203.5	200.11	200.16	200.83	203.23	201.36	200.95	201.43	199.49	200.36	200.94
209.63	206.63	208.05	205.82	208.45	208.85	210.45	211.3	208.99	210.2	214.89	209.04	210.61	211.22	210.23	206.74	211.08	208.92	207.96	210.34	211.06	208.17	207.71	209.59	212.69	210.74	206.04	208.74	209.78	208.54	207.03	209.13	207.64	209.25	211.21	206.77	208.63	211.44	208.77	212.31	209.41	208.87	207.42	206.97	209.15	210.89	210	208.4	212.16	207.11
207.83	206.87	208.79	204	207.07	206.61	207.1	204.19	208.81	206.16	205.3	204.22	208.17	206.74	204.17	205.01	203.67	205.39	209.37	204.24	203.34	206.5	207.51	206.88	205.71	205.44	209.43	206.2	206.95	207.66	205	207.47	205.52	206.14	206.98	204.54	204.4	206.74	206.88	206.79	204.84	206.7	207.46	204.39	206.96	206.67	205.72	209.35	205.43	206.99
216.63	210.97	213.72	213.33	213.14	213.85	215.19	214.87	215.55	211.99	210.21	212.33	212.79	211.02	216.61	212.93	213.76	214.08	214.45	214.53	213.29	212.39	215.71	211.68	211.33	210.43	211.29	211.52	212.29	214.81	211.84	212.46	214.79	214.77	213.23	215.78	215.52	210.48	207.69	213.13	215.36	212.07	212.58	213.29	211.9	212.34	209.95	214.74	211.76	210.29
219.93	216.37	216.21	216.01	217.28	215.34	219.86	218.26	219.29	219.1	217.13	217.04	218.33	217.37	217.05	216.09	218.33	216.95	217.54	217.62	221.24	218.72	217.63	216.7	216.1	217.87	218.75	217.84	217.45	218.35	216.63	216.3	216.24	213.3	216.98	216.84	218.9	219.41	217.92	219.34	217.29	219.76	217.94	218.21	219.66	219	217.62	216.81	215.09	219.93
209.36	207.58	208.96	210.01	207.16	207.93	206.57	207.87	207.86	209.1	211.56	207.39	207.11	205.37	209.42	212.42	210.61	209.28	209.29	207.37	212.74	211.21	208.02	208.8	206.97	209.75	210.52	209.59	209.47	210.24	209.96	205.99	206.53	206.82	209.76	207.84	210.4	210.85	211.86	206.83	207.27	206.27	208.44	208.88	208.12	207.12	208.02	208.29	208.3	206.45
206.65	208.12	206.93	205.44	206.34	206.12	205.39	208.99	207.56	208.7	207.61	209.74	206.61	206.74	205.92	208.13	206.58	206.04	209.61	207.15	205.94	208.63	208.85	206.72	208.39	205.69	208.54	210.35	210.44	208.43	206.87	209.97	212.57	206.3	208.38	210.25	210.88	207.68	209.93	208.9	206.91	207	209.51	210.38	207.39	209.53	206.59	205.88	205.89	206.29
202.45	204.71	205.37	202.3	202.84	203.13	207.42	203.27	204.97	204.17	204.56	204.05	203.16	204.5	206.39	206.27	204.58	203.98	204.19	204.85	204.71	206.73	204.63	207.01	206.47	204.12	204.45	207.74	205.47	207	201.41	204.31	203.38	205.26	204.4	202.42	204.1	205.1	206.75	204.06	204.67	204.3	205.31	205.15	206.44	203.73	201.35	207.44	205.52	206.18
212.28	211.09	213.79	214.52	216.18	209.28	212.03	208.46	212.34	210.63	212.71	209.97	210.44	208.74	209.93	211.38	210.24	212.18	209.37	210.65	211.33	211.21	212.46	214.75	210.97	210.69	209.9	209.98	214.24	213.05	214.41	211.56	212.01	210.82	212.94	211.27	208.6	211.49	209.25	213.9	212.81	211.93	213.22	212.98	211.43	207.81	212.1	213.96	208.95	211.15
204.5	204.95	201.28	203.3	201.48	205.38	203.31	203.4	202.33	203.19	203.84	203.73	205.54	201.63	202.83	205.06	206.45	205.09	204.2	204.74	202.54	202.22	208.26	204.7	201.51	201.5	204.99	205.07	203.55	202.85	202.67	201.2	201.71	204.44	206.68	200.9	204.85	204.74	200.25	203.42	203.06	206.05	205.19	204.79	202.51	204.44	202.91	205.62	201.69	203.17
203.13	204	206.65	204.65	203.36	205.43	203.55	205.05	203.21	206.49	205.1	202.91	206.1	205.75	205.4	207.34	206.18	205.07	201.05	208.61	204.1	208.01	202.87	205.57	205.02	203.83	203.41	201.04	204.13	206.86	202.5	202.95	206.26	201.44	207.73	205.28	207.53	205.29	203.98	206.65	203.61	204.96	199.56	203.35	204.86	207.4	205.74	203	206.01	202.22
197.55	197.94	202.85	199.34	197.59	197.39	196.27	201.16	199.27	199.18	196.54	200.05	200.88	201.19	199.27	197.72	203.74	200.65	199.98	198.63	196.54	196.29	199.86	197.6	198.01	198.42	196.89	202.31	202.05	200.42	197.86	200.74	197.53	197.33	200.01	197.53	201.63	202.76	199.01	198.34	200.72	203.05	197.15	199.96	202.23	199.03	196.75	202.69	200.48	200.98
203.03	202.87	203.38	202.31	205.41	205.9	206.86	201.67	205.65	204.52	201.29	202.14	203.59	202.87	204.52	203.35	201.42	206.19	203.89	204.34	205.39	202.52	204.46	205.83	203.61	204.75	206.28	202.66	205.59	203.97	204.88	204.46	203.54	202.68	202.16	203.46	206.11	205.02	204.82	202.25	204.02	206.35	202.14	204.78	203.28	202.99	205.8	204.73	203.79	201.21
205.16	204.88	207.09	205.09	203.81	206.01	206	203.82	203.88	204.19	205.3	203.18	204.65	206	204.22	205.18	204.99	207.1	205.84	207.32	203.64	205.14	206.65	203.24	204.43	202.61	203.04	204.01	204.92	205.21	203.83	204.77	204.12	205.39	205.44	204.44	199.53	202.97	203.14	205.3	206.65	203.86	202.58	204.14	202.93	204.96	205.68	202.14	203.23	206.65
208.14	209.96	206.97	209.56	210.99	209.63	206.45	208.49	209.94	209.86	210.21	209.66	210.38	212.07	208.57	207.27	208.63	210.75	211.54	209.84	209.84	208.93	207.92	208.76	208.74	208.79	209.3	212.68	210.16	208.43	207.13	209.78	209	209.47	209.99	207.59	209.31	205.85	210.29	209.91	208.61	207.32	211.31	210.67	207.03	208.91	208.53	206.4	211.45	208.55
197.21	195.82	193.41	193.39	193.04	191.06	195.98	196.48	191.43	195.26	194.56	193.23	193.44	191.69	193.51	195.89	194.75	196.37	193.12	193.34	196.28	195.87	191.13	196.21	192.83	194.29	193.83	193.72	195.98	190.69	191.96	196.12	195.31	191.53	195.05	196.1	195.35	193.73	193.99	195.87	194.43	193.85	195.59	193.07	197.16	196.79	192.77	192.05	194.55	192.18
209.53	209.01	210.67	207.56	212.95	209.48	209.02	207.44	206.14	211.77	207.98	210.14	207.65	210.54	209.38	211.3	206.09	209.95	209.37	210.26	207.36	213.4	210.59	207.72	208.2	208.26	205.49	209.94	208.07	209.26	207.81	208.23	213.98	206.96	210.9	208.56	208.95	209.58	208.82	206.69	206.95	207.78	210.59	209.35	210.45	208.32	205.97	209.4	209.77	210.51
206.67	206.11	209.7	206.68	205.42	206.5	205.47	205.63	209.18	205.28	206.16	208.28	206.17	207.71	210.52	210.02	208.61	211.44	208.66	207.97	210.16	209.51	208.13	210.82	208.43	206.72	207.95	205.07	210.79	206.85	206.71	207.94	206.75	206.92	208.82	208.38	208.66	208.95	204.97	205.56	209.03	206.99	207.07	207.71	211.89	205.29	205.48	208.78	212.73	207.75
197.3	200.5	200.11	200.03	200.88	200.04	199.87	198.7	199.86	197.49	199.32	199.96	200.46	201.3	197.86	200.47	198.66	195.23	201.78	199.09	200.16	198.74	198.49	200.62	195.72	200.07	199.74	202.74	199.86	198.76	201.66	199.48	197.82	201.19	199.49	201.75	199.75	198.24	203.53	199.53	197.45	197.81	198.86	200.63	200.1	196.3	197.96	199.8	200.47	199.21
205.38	209.96	207.21	210.24	211.28	208.7	206.79	209.87	207.16	207.55	206.86	208.42	211.96	205.57	210	209.64	211.73	207.15	212.04	206.79	209.89	207.62	209.12	209.4	208.17	209.76	210.6	203.86	209.15	212.48	209.66	209.33	208.01	207.98	212.18	209.39	209.64	208.65	207.41	208.72	211.59	207.73	207.79	207.55	207.46	210.66	210.25	205.02	205.89	208.59
213.12	217.7	217.22	218.66	213.93	216.27	215.34	217.49	216.31	215.57	219.43	219.98	217.01	219.08	216.93	219.54	217.96	218.93	215.01	215.89	217.05	213.88	214.33	216.48	218.61	215.29	215.23	217.55	216.75	215.87	217.95	216.45	216.68	217.45	214.05	214.31	215.99	216.22	219.12	214.53	215.78	216.29	213.95	216.12	215.22	218.42	217.58	218.18	218.71	218.36
201.09	202.59	203.23	205.3	204.66	203.5	205.9	203.38	202.61	203.61	203.93	204.87	202.38	201.37	200.39	202.44	205.82	206.11	203.11	203.79	204.27	206.1	203.6	202.78	203.82	201.57	202.55	205.9	204.26	205.45	204.79	200.31	207.56	203.93	207	203.96	201.23	204.23	200.57	201.65	204.36	203.91	204.11	200.76	204.48	201.73	201.86	204.22	203.33	202.15
213.63	216.78	216.14	215.37	217.41	216.46	216.75	218.5	219.08	217.52	216.88	213.65	217.89	217.99	216.31	218.36	217.51	218.17	217.86	216.81	218.3	218.19	216.86	218.41	216.37	216.72	218.2	217.17	216.44	218.2	218.21	219.2	218.56	216.87	219.67	217.64	217.52	216.64	217.34	217.75	216.14	220.24	220.22	219.72	214.09	219.12	219.78	214.83	217.36	217.6
196.15	194.28	197.91	194.06	195.83	195.04	194.52	196.84	195.26	194.87	196.21	196.66	195.03	195.16	198.05	198.64	196.15	192.02	195.65	193.07	195.71	196.19	195.5	193.21	192.1	195.46	196.44	196.11	196.56	196.3	196.41	193.1	191.45	192.05	194.84	194.79	196.76	196.52	196.27	195.5	196.85	196.54	194.23	192.41	193.82	193.26	195.97	194.71	194.96	195.54
207.54	209.28	208.7	211.03	209.67	207.78	211.09	209.09	205.8	207.04	210.44	204.86	208.61	207.97	208.23	209.85	209.66	210.37	208.64	210.28	207.53	210.13	209.21	210.74	210.36	208.53	207.45	207.01	206.85	208.9	206.71	206.71	209.6	209.11	206.38	211.21	208.77	210.34	209.72	206.49	210.32	207.13	205.39	210.35	211.05	206.99	205.56	210.71	210.67	204.77
209.07	208.13	211.75	208.99	207.86	211.45	206.6	209.43	209.26	207.89	208.57	211.16	205	205.71	214.05	207.78	209.97	208.08	208.48	208.29	209.34	210.38	210.08	205.89	207.79	211.33	208.25	210.66	211.11	208.49	208.41	208.75	211.19	210.54	208.57	210.43	213.06	204.15	210.16	211.24	206.8	212.98	208.85	209.2	207.46	208.25	207.93	210.18	209.14	210
210.29	210.52	212.03	212.4	213.2	211.93	209.46	212.29	212.27	210.59	213.07	214.81	213.5	210.09	213.67	208.37	211.33	213.21	209.45	211.77	209.6	216.01	210.32	212.66	213.67	212.57	212.55	212.19	213.28	211.46	215.55	210.51	215.06	215.63	212.21	212.12	213.09	216.22	212.67	216.6	213.43	213.25	211.07	212.69	212.09	211.11	217.5	213.2	216.95	210.77
211.55	206.47	207.38	211.63	205.22	211.5	210.44	213.6	209.56	205.93	206.5	206.67	207.58	209.03	209.66	209.49	208.31	208.53	209.4	207.91	211.89	209.31	212.08	210.77	208.7	211.52	207.53	212.85	212.48	211.14	210.72	209.61	210.87	207.16	206.46	206.08	205.71	210.1	206.98	211.12	207.63	210.05	210.11	207.64	209.74	209.91	209.21	207.43	208.32	206.41
203.13	202.67	204.78	200.85	205.05	203.59	204.76	203.84	204.49	202.5	198.78	203.22	202.23	201.55	202.12	203.66	203.18	200.98	204.21	203.06	198.78	199.86	203.26	200.92	203.53	203.12	204.55	201.54	204.67	201.36	202.21	199.74	203.01	204.19	202.36	203.22	205.38	202.8	200.89	200.62	204.65	204.17	202.33	199.82	203.16	199.7	203.74	203.44	202.52	202.89
203.36	202.01	203.09	202.76	202.6	204.73	201.19	199.82	202.4	196.21	199.32	201.96	204.17	197.89	202.57	200.97	200.02	203.41	200.12	198.25	201.84	199.74	203.14	200.1	201.7	201.35	198.59	201.25	199.36	203.82	196.8	200.84	202.78	203.42	202.97	201.81	202.72	202.11	199.68	202.01	199.16	200.04	203.28	197.4	200.66	198.53	202.87	199.25	200.15	202.38
208.17	208.69	209.48	206.66	206.89	209.07	207.24	207.64	209.02	208.65	207.08	207.99	209.26	208.61	209.19	208.68	208.56	208.29	208.11	209.17	208.63	205.29	205.47	210.93	209.08	211.41	206.21	208.3	209.49	207.05	208.52	208.52	209.54	210.48	213.6	208.46	206.45	206.86	209.03	209.57	209.42	209.46	208.92	205.93	210.2	206.81	206.35	208.61	208.68	205.43
210.01	209.14	207.66	208.82	209.34	210.8	207.76	210.27	210.16	208.48	209.93	210.7	206.44	211.58	210.99	206.96	210.04	210.39	209.38	210.47	207.1	205.49	208.43	205.04	210.59	211.95	206.32	211.65	207.79	210.99	207.65	209.05	209.87	208.25	209.85	206.66	209.7	210.17	207.26	208.97	207.48	210.19	209.02	208.54	208.22	207.28	208.2	208.1	205.59	207.31
217.69	215.43	216.63	217.59	216.87	215.31	219.13	217.76	213.46	217.83	214.38	216.8	217.4	214.3	219.1	217.88	214.83	217.07	216.13	216.61	220.52	217.63	218.06	215.74	219.01	216.55	214.46	215.81	218.19	216.26	217.24	217.77	216.12	216.72	217.54	216.57	216.52	216.75	217.49	216.06	216.08	217.23	216.99	215.96	214.41	215.65	218.62	219.16	214.96	216.73
196.26	199.41	197.12	197.21	200.82	202.55	198.38	197.78	198.47	198.72	196.75	196.2	200.54	200.67	197.97	199.6	197.37	195.64	201.17	199.78	197.31	198.74	196.11	195.2	196.18	200.35	198.94	195.32	200.21	197.33	197.76	196.96	196.06	197.28	199.69	198.05	200.02	197.77	196.09	200.88	194.96	195.92	197.89	198.96	199.8	197.12	198.77	199.05	200.3	199.33
209.8	207.76	211.26	207.23	206.7	205.39	206.23	207	206.42	208.85	204.59	209.29	208.37	206.94	209.38	207.55	206.77	207.05	205.48	207.03	208.84	208.31	209.5	208.2	206.58	208.63	208.28	209.82	206.96	205.64	208.19	208.57	207.69	211.61	206.34	208.28	207.84	209.74	206.51	207.7	211.64	210.09	206.19	209.39	210.38	207.89	205.54	208.56	209.1	206.59
208.38	205.82	208.23	209	207.15	203.39	208.97	206.68	210.13	209.91	209.85	208.54	211.4	207.14	209.57	206.9	208.22	207.19	209.42	206.68	208.23	207.01	206.06	208.27	210.71	210.95	209.11	208.41	203.81	207.19	204.95	203.53	212.11	207.67	207.42	206.84	205.86	208.03	210.09	208.95	206.9	204.91	209.89	206.26	208.29	206.09	206.79	205.07	204.22	207.64
214.18	208.81	208.09	206.65	208.22	208.33	206.97	209.86	209.66	208.92	206.69	207.93	209.96	208.32	209	209.77	207.77	209.91	210.91	207.05	209.68	210.26	211.16	210.64	209.66	205.7	206.33	207.67	206.98	208.31	205.88	208.52	207.77	209.32	208.46	204.73	209.61	207.24	207.86	211.55	208.85	207.8	212.19	206.91	206.24	204.47	208.75	208.29	213.05	208.69
216.92	219.54	220.07	214.64	217.81	218.78	219.07	220.34	214.59	219.1	217.43	215.37	217.33	216.24	218.13	219.38	216.6	215.6	214.26	220.39	215.75	216.61	215.75	217.86	219.3	215.13	215.57	215.44	215.02	217.94	213.83	215.11	215.29	221.71	218.91	217.09	217.27	215.61	218.78	218.07	217.37	216.28	218.99	218.01	217.16	217.48	216.67	217.53	216.34	214.92
193.66	196.62	195.48	194.8	196.33	198.31	195.48	193.18	196.61	194.65	197.21	194.81	194.13	196.62	194.62	196.09	194.87	195.97	192.13	192.94	195	195.14	198.39	197.1	193.11	193.53	195.71	194.12	193.8	195.49	193.44	196.68	191.24	192.44	195.55	194.53	196.74	196.28	195.17	195.32	195.51	194.95	193.26	194.81	196.7	194.81	195.88	197.63	195.32	193.54
201.15	201.52	199.2	202.26	200.46	202.31	205.22	200.36	205.22	204.5	204.14	203.73	206.46	207.22	202.1	203.46	204.26	204.26	202.11	200.89	203.71	201.75	204.36	203.4	200.8	203.25	201.39	203.6	199.36	204.42	201.23	199.73	202.36	202.23	204.68	198.53	201.41	204.55	205.32	204.38	201.08	205.31	201.14	204.61	206.38	201.12	203.97	205.65	203.45	204.01
205.89	208.82	211.08	208.1	203.71	209.04	207.49	211.3	208.26	206.12	206.62	206.4	205.57	206.91	206.71	206.83	208.56	204.82	208.51	203.86	208.43	209.18	211.09	209.62	207.22	207.76	208.91	209.29	205.31	209.13	206.58	207.64	209	209.42	207.15	206.08	206.9	206.93	209.28	210.22	210.17	208.25	207.14	207.34	206.54	209.59	206.46	206.02	207.61	207.41
205.51	208.48	204.17	205.56	207	210.13	203.9	204.93	206.23	203.08	205.77	202.39	203.92	203.51	206.09	205.55	207.43	206.49	207.22	205.34	205.16	207.1	209.46	207.5	204.68	203.24	205.18	207.46	204.34	206.53	206.29	206.11	202.24	208.45	204.99	205.34	207.05	210.2	206.62	204.9	203.7	205.98	207.85	208.08	204.63	205.04	203.18	208.16	202.66	206.52
205.76	207.3	205.36	205.06	203.87	204.87	203.7	205.46	206.15	205.85	203.7	206.13	206.16	205.37	204.68	205.27	205.29	206.97	203.27	206.53	204.68	207.67	207.08	205.9	205.7	204.45	206.7	205.72	201.81	206.42	206.85	204.36	202.57	206.64	206	204.75	204.1	205.54	207.78	204.96	202.59	209.22	203.05	204.71	205.83	204.32	206.12	206.34	203.69	204.9
208.28	205.75	210.4	207.14	211.38	206.4	207.17	208.1	208.09	208.74	208.56	209.32	209.43	206.88	210.7	211.22	209.03	206.13	205.92	212.15	208.83	209.36	208.77	204.2	210.8	206.25	206.68	208.5	208.84	208.74	209.38	208.54	210.07	207.25	204.31	209.62	208.55	210.91	208.87	206.51	208.62	207.22	209.51	207.56	210.15	209.9	208.31	210.67	208.03	207.05
199.17	198.57	199.82	199.74	199.29	200.19	201.95	199.36	200.16	201.39	202.11	201.35	202.13	200.07	202.1	201.12	201.97	200.31	200.03	198.53	200.66	198.06	197.87	202.82	200.8	200.33	201.7	202.42	200.12	200.8	202.36	197.41	202.66	201.47	204.25	200.65	198.38	197.6	201.48	201.05	200.98	201.1	196.52	199.95	198.24	196.64	201.11	200.21	202.31	202.13
209.13	211.3	211.8	209.22	208.33	212.93	211.05	209.67	210.61	207.86	208.09	209.22	212.86	207.72	211.78	207.53	209.22	213.24	209.27	210.14	210.26	207.17	211.87	208	208.73	207.52	213.36	210.56	208.47	207.51	209.05	209.26	208.07	208.26	211.39	208.98	210.06	213.87	208.9	206.84	209.31	208.72	209.58	212.51	209.5	208.75	209.78	209.02	209.39	209.58
205.52	205.78	204.38	205.42	206.17	204.71	203.7	205.57	206.64	207.04	205.48	202.78	206.37	203.94	204.8	204.8	206.25	207.11	201.46	203.35	204.89	207.59	205.2	204.29	205.24	207.09	204.42	205.36	205.54	207.38	203.59	208.13	205.51	206.39	205.91	204.81	207.35	209.09	206.38	203.51	205.81	202.89	205.67	205.46	204.46	205.17	203.23	204.87	208.97	205.09
212.88	211.04	209.93	211.51	211.15	208.43	212.71	212.53	212.11	212.25	211.59	212.38	214.29	212.18	211.33	208.58	213.82	214.05	213.36	212.64	213.99	213.26	210.54	215.25	211.08	211.42	210.05	214.58	210.1	213.06	208.76	211.74	212.93	212.73	209.68	212.83	211.67	213.05	215.05	213.34	212.28	211.12	211.4	215.5	211.58	214.47	213.98	213.99	210.61	213.14
215.43	217.63	218.23	218.25	219.88	215.5	217.75	219.89	221.21	219.21	215.59	220.02	215.9	220.99	220.12	219.91	217.46	216.11	221.27	220.91	218.07	218.39	218.35	221.94	218.64	217.95	217.43	214.84	220.17	218.48	217.1	216.9	218.33	214.63	220.87	219.62	219.99	218.43	224.44	216.4	217.51	220.25	216.8	218.44	216.3	219.97	218.35	216.48	218.76	219.21
199.19	198.1	201.62	203.39	199.83	196.14	201.5	203.4	198.68	197.27	199.14	201.57	200.07	198.97	199.36	201.05	199.73	199.62	203.68	199.14	200.13	202.97	202.27	201.35	199.77	203.69	202.37	201.62	199.46	198.99	200.91	198.28	198.31	199.4	200.35	200.53	198.02	199.98	199.94	199.69	199.85	200.74	198.84	200.34	200.36	198.51	199.35	196.63	198.55	203.3
211.94	213.61	211.83	215.41	215.52	212.74	213.65	216.56	212.84	215.81	213.07	208.39	214.54	216.44	215.01	216.21	214.35	215.43	214.61	215.41	212.43	215.54	214.88	212.93	214.59	216.1	212.22	213.86	214.23	208.52	210.49	216.16	213.36	212.29	214.12	210.68	212.05	211.43	209.33	212.6	215.61	210.04	218.35	212.09	215.27	215.46	210.12	210.75	214.75	211.41
210.75	210.51	208.23	207.59	208.99	207.92	210.53	209.42	205.74	208.31	210.77	206.55	206.84	208.91	208.21	207.87	207.55	206.02	209.13	207.88	212.04	209.92	210.63	210.03	210.11	206.24	210.07	208.09	208.51	211.37	209.76	211.95	209.64	204.99	210.41	209.95	210.28	208.3	209.67	207.04	210.23	207.12	211.71	210.94	208.3	207.78	211.23	207.11	209.16	208.92
201.46	202.57	206.47	200.48	205.58	203.64	203.32	201.1	204.72	203.56	202.53	201.03	206.31	204.69	201.87	203.65	203.87	207.13	205.65	203	203.47	201.34	203.06	201.98	205.71	202.95	203.6	201.4	204.65	202.87	202.9	202.96	205.22	203.08	202.07	200.34	204.31	201.29	204.3	207.27	204.49	201.84	202.97	207.49	205.44	205.37	199.79	205.02	203.86	203.22
209.12	208.59	209.62	209.61	211.01	212.41	206.95	206.89	211.49	209.6	210.83	207.78	207.96	210.08	206.75	209.45	208.02	208.12	208.87	206.29	208.39	208.5	207.23	210.69	210.37	210.44	206.76	206.11	206.98	209.36	207.74	209.45	210.33	208.29	207.54	209.89	209.43	207.54	210.75	206.59	214.1	208.3	210.54	210.04	211.17	209.55	208.76	208.38	208.33	208.29
200.66	200.12	202.59	197.03	200.85	197.58	199.68	200.69	199.8	203.13	201.03	199.66	198.75	196.7	200.45	197.96	199.92	198.83	198.96	200.65	199.26	198.46	200.26	197.99	199.24	198.31	200.33	197.62	197.28	199.94	200.48	194.48	198.88	199.18	200.82	197.12	199.83	200.29	201.7	200.25	199.09	200.2	197.91	200.13	199.44	202.63	198.91	198.73	199.6	197.64
[truncated: 150 more columns]
