# Supplementary material for: Genetic dissection of main and epistatic effects of QTL based on augmented triple test cross design
Source: PLoS One. 2017 Dec 14;12(12):e0189054. doi: 10.1371/journal.pone.0189054 (PMC5730204; doi:10.1371/journal.pone.0189054)
Supplement: S6 Supporting Information — (ZIP) [file pone.0189054.s006.zip › z1_250_0.8_10.csv]

216.51	216.02	216.4	217.31	216.02	216.07	215.97	217.42	216.96	215.4	216.55	217.53	216.2	216.7	217.45	218.18	216.07	217.62	216.8	217.36	216.14	216.92	216.63	217.21	215.67	218.43	217.2	216.94	216.82	216.6	216.5	216.74	216.47	216.62	218.32	217.42	216.85	217.3	217.56	217.2	217.24	216.59	217.61	217.83	216.5	217.19	217.22	215.93	216.8	217.55
209.23	209.76	208.49	208.27	209.76	208.51	206.96	208.2	208.35	208.03	208.53	207.55	207.49	207.93	208.77	207.91	209.18	208.16	209.06	208.54	209.4	208.23	208.47	208.71	208.86	209.38	207.98	209.5	210.48	207.6	208.9	208.55	208.36	208.39	209.7	208.06	207.97	209	207.32	209.23	209.73	208.71	208.14	208.45	208.85	208.49	207.09	209.05	208.94	208.38
203.42	204.22	204.49	203.84	203.71	204.2	204.82	204.99	203.58	203.1	203.12	204.15	205.43	204.25	205.09	204.45	203.63	204.54	204.71	204.43	203.85	204.07	203.84	204.53	203.12	204.89	204.76	204.77	204.63	204.79	204.18	204.15	203.83	203.68	203.48	205.11	204.1	204.4	203.4	204.23	204.49	204.44	204.56	204.69	204.15	204.17	204.1	204	204.93	203.02
202.92	203.71	203.28	203.05	202.8	202.75	202.82	202.85	204.29	203.34	204.15	204.34	202.69	203.91	203.2	202.73	203.49	203.26	202.62	203.53	203.94	203.49	204.07	204.16	203.46	204.28	203.29	202.78	203.89	204.28	203.56	203.26	203.41	203.21	202.79	202.74	203.75	204.75	203.49	204.49	204.21	204.72	203.6	203.04	203.85	202.99	203.37	203.13	204.25	204.64
209.16	209.57	210.03	210.41	209.16	210.16	208.85	208.59	210.23	209.68	209.49	208.72	210.87	209.66	208.64	209.47	209.51	209.77	209.24	209.43	209.13	209.09	211.11	210.29	209.86	209.31	209.7	209.68	209.64	210.76	210.27	209.74	211.06	209.44	208.18	209.82	210.08	209.77	210.91	209.05	209.91	208.78	208.41	210.32	208.35	208.47	210.22	209.04	209.09	209.37
201.86	203.08	203.21	203.54	202.72	203.45	202.98	203.23	204.3	204.19	204.46	203.26	203.73	203.53	203.9	203.33	204.95	203.97	204.3	203.2	204.54	203.88	203.02	203.19	203.96	203.23	203.11	204.33	203.68	204.11	204.37	203.65	203.8	204.18	203.51	203.57	204.12	204.26	203.61	204.57	204.08	204	203.22	202.57	203.1	204.28	204.2	202.75	203.15	203.46
212.51	213.02	212.46	212.35	212.09	213.06	212.45	212.64	213.14	212.9	213.56	212.14	212.26	212.04	211.61	212.41	211.88	213.91	212.78	212.58	211.22	212.68	212.37	211.38	213.1	212.97	213.02	211.84	212.23	212.93	211.58	213.51	212.47	212.21	211.79	212.22	211.32	211.75	212.83	212.67	212.61	213.47	213.26	213.43	212.08	211.85	211.88	212.07	212.27	212.88
208.92	208.91	206.69	209.12	208.81	207.89	208.6	209.07	207.58	208.14	208.38	207.87	207.76	209.38	209.01	209.4	208.41	208.33	209.19	208.33	208.75	209.73	208.8	207.57	209.76	208.6	208.85	207.32	207.82	209.11	210.87	207.48	208.19	208.15	208.96	207.75	209.06	209.85	208.19	209.27	209.32	209.77	208.65	208.71	208	207.77	207.09	209.71	209.12	208.18
208.74	208.07	209.11	208.46	207.99	209.05	209.26	208.48	210.29	208.75	208.87	208.89	208.56	208.03	208.6	208.94	208.61	209.46	208.04	208.41	209.34	208.27	208.18	207.98	208.09	208.96	209.1	207.36	208.24	209.03	209.21	208.27	208.17	208.96	209.75	208.9	208.44	209.17	209.6	209.29	209.05	208.38	208.5	209.07	208.54	208.28	209.2	207.76	209.31	210.27
204.3	203.33	204.71	202.26	203.69	204.15	204.36	205.51	204.28	203.95	203.92	204.41	204.03	203.07	202.94	203.68	204.08	202.86	203.05	203.92	204.72	204.34	204.46	203.54	204.39	203.32	203.87	204.95	204.07	204.72	202.73	204.19	204.39	202.78	203.49	203.03	204.73	203.87	205.24	205.02	203.58	204.27	203.29	204.38	204.32	203.61	203.11	204.31	204.69	203.37
217.29	216.45	217.4	216.49	216.7	216.57	215.97	216.19	217.88	216.51	216.63	216.63	217.14	217.11	217.17	217.07	217.13	216.15	217.65	217.44	216.57	217.74	217.77	216.22	216.97	217.81	216.06	216.95	216.47	217.11	217.68	217.48	216.97	216.42	216.36	216.22	216.75	216.97	217.27	216.13	216.81	217.77	218	217.52	217.77	216.96	218.31	217.78	216.37	216.47
199.81	198.78	199.71	199.91	198.59	199	198.91	199.47	199.93	199.19	199.38	199.7	198.76	198.98	199.91	199.15	198.19	198.69	198.43	199.91	199.08	200.4	199.74	200.36	199.22	198.57	198.79	199.01	199.48	201.01	198.34	199.24	198.99	200.03	199.18	198.99	199.19	198.95	199.31	200.76	199.31	199.44	199.99	199.96	200.09	199.36	199.25	200.16	200.86	198.89
216.91	217.14	216.34	218.28	217.12	216.97	217.16	216.9	217.04	216.29	217.39	216.4	216.62	217.58	217.18	216.49	217.38	217.15	217.21	217.72	216.73	217.13	216.86	215.3	217.1	216.13	217.3	216.47	216.19	216.59	216.87	216.09	216.39	216.92	216.52	217.48	218.23	217.76	216.63	216.85	216.57	216.85	218.12	216.71	217.56	218.18	216.31	217.23	216.31	217.21
200.98	200.64	199.54	200.44	200.2	199.59	200.35	199.82	199.64	199.35	200.05	200.02	201.83	199.98	200.9	200.84	201.7	199.17	200.85	199.9	200.83	200.49	199.74	201.39	199.92	200.78	201.85	200.13	201.47	200.07	199.58	200.41	200.4	199.95	200.32	201.34	200.56	199.28	200.64	200.17	199.8	201.03	199.79	200.22	201.04	199.35	200.54	200.3	200.78	200.47
207.88	208.1	207.73	206.76	207.43	208.13	207.85	207.19	206.7	207.32	208.28	206.68	208.51	208.39	207.18	207.55	207.32	205.7	206.96	208.26	209.25	208.37	208.57	208.06	207.78	206.96	208.42	206.9	207.38	207.95	207.92	208.38	208	208.05	206.6	208.59	208.35	206.25	206.54	207.6	208.31	206.95	208.01	207.25	207.69	207.19	207.58	208.38	207.82	207.52
199.71	199.32	199.86	200.56	200.61	198.7	198.92	199.02	198.85	199.38	199.84	200.35	198.23	199.95	200.38	199.93	199.58	199.63	199.33	199.93	199.88	199.33	199.45	199.29	198.82	199.79	200.23	199.13	199.22	199.37	198.57	199.4	198.63	200.05	199.15	198.73	200.5	199.37	200.07	199.7	199.48	199.46	199.99	199.16	199.83	200.8	198.92	199.09	200.4	199.1
203.9	203.52	203.67	202.7	203.47	204.76	203	204.07	203.12	204.27	203.14	203.84	203.28	203.14	203.1	204	203.9	202.81	203.03	203.73	203.65	204.1	203.64	204.39	203.46	203.58	203.67	204.07	204.16	203.88	203.4	202.81	204.98	204.5	203.45	204.06	203.9	204.63	203.28	204.38	204.76	203.82	203.75	203.59	204.74	202.88	203.97	203.6	203.59	203.29
217.17	217.03	216.13	217.14	217.51	216.34	217.69	218.16	216.93	217.57	217.09	217.34	216.4	216.76	216.34	217.17	218.19	216.92	215.52	216.09	216.78	216.71	216.93	216.81	216.31	218.06	217.99	216.82	216.65	216.94	216.75	217.36	217.32	216.9	217.49	216.96	216.27	216.07	215.51	217.19	217.3	217.68	216.99	216.32	215.94	216.24	216.81	217.67	216.89	217.29
214.81	213.68	214.81	214.23	214.61	213.6	213.11	213.64	214.5	214.53	213.41	213.49	213.42	213.43	213.64	213.92	213.55	213.17	214.24	213.11	213.15	215.96	214.17	213.52	214.4	214.13	214.35	213.65	213.21	213.21	213.64	214.29	214.08	214.51	214.34	214.09	214.26	215	213.22	214.03	213.82	212.31	214.2	213.82	213.53	213.79	213.97	213.92	214.27	213.34
208.31	208.48	208.56	207.55	208.35	207.89	209.03	208.02	209.87	209.15	208.3	208.55	208.36	208.34	209.95	210.18	207.91	208.62	209.11	209.57	210	208.95	208.98	209.03	209.43	207.99	208.84	208.88	207.91	208.65	208.36	208.32	208.08	207.57	207.77	209.33	208.82	207.73	208.27	209.23	208.18	209.13	207.17	209.06	208.9	209.78	209.58	207.56	209.31	208.81
208.58	207.47	207.17	208.35	208.24	206.8	206.7	208.03	208.25	208.03	207.52	208	207.85	207.84	207.07	207.74	207.7	207.68	207.94	207.45	208.79	207.68	207.25	208.58	208.33	207.06	207.92	207.35	208.3	207.8	208.19	206.48	207.2	207.66	208.17	207.51	207.82	207.6	208.34	206.64	207.2	207.71	208.21	206.72	208.32	208.26	207.48	207.5	208.27	206.96
203.32	202.79	201.07	203.55	202.24	202.63	202.11	202.42	202.15	203.46	203.09	201.79	202.55	201.79	203.27	202.93	202.47	202.67	202.91	201.64	202.81	202.62	203.09	203.11	202.29	201.91	202.99	203.66	201.68	201.68	202.5	201.49	202.59	201.42	202.34	202.56	201.7	202.93	202.1	202.2	201.89	202.04	202.24	202.04	203.15	202.64	202.95	203.12	202.35	202.37
209.28	208.99	209.65	208.09	208.78	208.5	209.18	207.83	209.44	209.61	207.31	208.27	208.2	209.24	207.65	208.14	208.16	209.26	209.04	208.85	208.54	207.69	208.13	208.5	208.44	209.01	208.14	208.8	208.72	208.79	208.28	209.68	208.49	208.99	208.62	208	209.38	208.78	209.51	209.2	208.15	209.17	207.78	209.25	208.85	208.26	207.83	208.91	208.31	208.09
203.93	203.72	203.92	203.68	204.6	203.36	203.96	203.65	202.65	203.5	203.93	204.7	203.52	202.72	203.06	204.35	203.6	205	203.99	203.35	203.08	203.47	204.36	203.06	202.65	203.54	204.28	204.48	203.07	204.12	203.74	204.14	202.99	203.24	202.75	204.39	204.81	203.64	204.07	203.5	204.05	203.08	203.36	203.32	204.31	203.42	203.92	204.97	204.29	202.42
218.06	219.42	217.03	216.2	217.4	217.05	217.17	215.36	216.94	217.87	215.86	217.25	217.44	217.07	217.27	217.71	217.49	217.25	217.31	217.12	215.97	217.29	215.86	217.42	217.05	218	217.46	217.26	216.8	216.22	217.79	216.3	216.59	216.54	217.18	218.15	217.67	216.14	216.29	216.99	216.59	217.52	216.98	217.33	216.17	216.2	216.98	216.97	216.28	217.47
199.05	199.66	199.54	199.69	200.15	200.58	198.99	199.28	200.08	200.56	199.26	200.99	199.96	200.19	200.42	200.38	199.38	199.82	199.94	199.88	200.23	199.39	200.71	200.56	199.57	200.44	199.23	200.11	201.34	200.07	200.5	199.23	198.92	199.18	198.42	199.43	199.04	200.28	199.34	199.58	199.36	200.04	198.76	199.31	199.72	199.11	199.46	200.45	198.46	199.15
217.65	216.83	217.03	217.24	216.2	215.31	216.4	217.15	216.56	216.95	217.71	218.02	216.22	216.85	216.87	217.02	216.63	217.01	216.43	218.11	216.24	217.61	216.69	216.88	217.25	217.42	217.54	214.98	215.84	217.45	216.74	217.05	215.85	217.29	217.1	215.87	216.64	216.07	216.41	218.32	216.19	216.27	216.91	218.35	215.55	218.21	216.76	216.9	217.72	216.33
202.64	202.47	201.69	201.91	201.38	201.8	202.93	202.76	202.84	201.06	202.69	201.99	203.2	203.49	203.65	203.72	202.52	203.71	202.3	201.69	203.2	201.92	202.07	202.46	202.83	202.67	202.11	203.24	201.78	202.48	202.64	203.31	202.08	201.8	201	202.12	203.19	203.06	201.38	203.22	202.95	202.97	201.9	202.14	202.07	201.38	202.49	201.61	203.36	202.16
211.45	211.39	212.59	211.84	211.29	212.73	212.27	211.88	212.72	211.52	211.08	211.07	210.58	211.37	212.56	212.9	211.68	211.43	210.59	211.49	212.06	211.69	211.48	212	211.79	210.78	211.49	211.83	212.12	212.27	210.67	211.69	211.36	212.03	212.27	211.78	211.97	212.83	211.52	211.93	211.18	212.97	211.71	211.26	212.3	211.51	211.37	211.49	212.87	211.85
210.22	212.03	210.52	210.11	211.57	211.27	211.57	211.47	210.24	211.31	210.74	211.85	211.46	209.88	212.15	211.53	211.82	212.18	212.38	212.31	211.79	212.56	212.06	211.25	212.39	210.71	211.55	212.02	212.59	210.51	211.37	212.21	211.91	210.31	212.14	210.74	211.63	211.85	212.98	211.77	211.69	211.71	211.64	212.2	212.14	211.61	212.35	211.25	212.21	211.12
207.65	209.22	208.17	209.23	209	207.4	208.31	209.63	208.12	207.44	208.96	208.68	207.46	208.2	207.03	208.68	209.01	209.33	208.28	208.75	208.49	208.84	207.24	206.99	209.25	208.38	207.66	209.31	208.62	209.64	208.15	208.11	209	208.1	208.61	207.59	207.99	208.86	208.5	207.92	206.87	208.99	209.29	208.45	208.98	208.45	208.45	208.79	207.67	207.24
207.74	208.4	208.88	208.23	208.24	208.37	208.38	207.77	207.28	209.2	208.67	209.04	209.06	208.92	208.18	210.09	208.03	209.35	207.67	208.81	207.27	209.02	207.61	208.31	208.32	208.34	208.07	207.9	208.11	206.97	207.89	208.29	208.51	208.51	208.71	208.89	208.09	209.11	208.27	209.47	207.39	209.49	208.8	209.28	208.54	208.03	207.78	208.67	208.55	207.74
207.58	208.93	208.61	208.55	208.82	208.13	207.56	208.92	207.37	208.13	207.96	208.97	208.16	208.24	206.66	207.5	209.57	209.18	207.74	209.33	207.3	208.4	208.06	209.38	207.84	207.83	208.73	207.88	209.68	208.5	208.08	208.96	210.17	207.87	208.82	208.33	207.13	208.64	207.97	208.24	209.07	209.11	206.89	207.57	208.1	208.74	208.94	208.86	207.43	208.37
212.25	213.72	211.23	211.61	212.71	213.08	212.78	210.65	212.11	211.55	212.85	211.07	210.73	210.8	211.93	211.37	212.57	211	211.87	210.3	212.44	212.16	211.05	211.44	211.38	212.14	212.2	212.06	211.39	212.83	212.31	211.42	212.47	212.58	212.14	211.54	211.04	211.48	211.78	211.51	212.02	211.11	211.36	211.79	211.95	210.56	212.13	210.83	211.72	212.31
202.03	203.36	204.76	203.34	203.03	204.21	204.03	202.78	202.26	203.27	202.44	204.14	202.3	203.78	203.95	201.83	204.19	202.3	202.97	203.98	202.93	204.28	204.53	204.19	203.62	202.91	203.05	203.57	202.99	204.15	201.91	202.25	203.05	202.88	203.29	202.13	203.02	203.33	202.12	203.45	203.1	203.21	203.12	202.91	203.59	202.31	203.64	203.26	203.8	202.97
197.49	197.95	197.67	197.85	197.7	198.27	197.66	198.57	197.56	197.12	198.58	197.68	198.33	197.29	199.07	197.96	198.95	197.18	198.47	197.59	197.92	197.74	196.56	198.55	197.93	197.28	197.82	196.72	197.34	197.9	198.27	198.85	198.28	197.53	198.13	197.48	197.24	198.26	197.25	198.56	198.03	198.64	197.58	197.08	198.05	198.01	198.38	198.38	197.59	198.11
195.28	195.04	194.68	195.42	195.98	195.37	195.14	196.72	195.7	195.61	195.07	194.7	196.02	195.27	196.09	195.16	195.49	193.86	195.78	195.45	195.14	194.74	195.35	195.85	194.32	195.06	194.92	194.74	194.98	196.33	195.15	196.01	195.59	195.19	194.42	195.73	195.41	195.29	194.59	194.92	195.18	195.17	194.36	196.28	194.99	194.92	194.7	196.01	195.63	194.85
203.54	202.82	203.63	203.54	203.32	203.25	203.49	201.94	203.97	204.23	203.99	203.53	204.01	204.21	204.35	204.92	204.28	203.86	202.77	203.6	203.71	203.34	204.37	203.6	204.58	203.1	203.64	202.77	203.56	204.33	201.86	202.48	202.84	204.17	203.1	204.02	203.51	203.57	204.99	204.21	203.32	204.63	203.89	203.6	205.28	204.87	204.89	203.02	203.64	204.08
206.54	207.26	207.38	205.57	205.96	206.61	206.52	206.94	205.82	205.89	206.12	206.88	206.07	206.37	205.25	205.51	205.31	205.78	207.11	206.77	206.22	205.46	206.02	206.02	206.93	205.96	206.06	206.93	207.2	206.3	206.83	206.36	205.1	205.92	206.01	206.47	206.38	205.84	206.92	206.46	205.58	206.93	206.6	206.24	206.79	206.03	206.45	206.36	206.32	204.68
208.83	208.16	207.17	207.98	206.88	207.86	208.4	208.09	208.82	208.77	208.47	207.55	208.29	207.21	207.67	207.12	208.03	207.91	208.27	207.48	208.09	207.17	208.95	208.07	207.65	207.79	207.58	207.47	208.57	208.17	208.53	207.13	207.38	207.78	208.32	207.61	208.43	209.09	207.45	207.37	207.39	207.21	208.55	207.21	207.07	207.22	207.54	206.58	207.77	208.58
207.62	207.2	207.1	207.62	207.81	208.55	207.91	208.93	207.69	207.35	207.96	208.35	207.75	208.34	207.89	207.8	208.57	208.79	208.64	207.35	207.76	207.5	207.95	207.87	206.41	207.79	206.53	207.63	208.25	207.91	209.11	209.15	208.03	209.04	207.46	207.79	207.19	208.2	208.53	208.2	207.58	207.02	206.78	207.76	208.22	206.82	208.51	208.7	208.11	208.51
204.39	203.44	203.09	203.96	204.23	203.96	204.96	204.79	203.98	203.87	203.82	203.16	203.99	204.27	203.37	204.29	205.28	204.54	204.51	204.15	204.32	204.55	204.57	204.45	204.45	203.86	204.25	203.55	204.23	204.52	203.87	204.34	203.12	203.35	204.46	205.47	203.95	204.84	203.18	203.68	204.7	205.12	204.62	203.42	203.32	202.64	204.87	204.15	203.31	203.54
201.4	202.16	202.63	202.09	202.41	202.71	202.26	203.38	202.7	202.65	202.42	202.96	202.65	203.07	202.82	203.12	203.82	202.55	202.47	203.72	202.88	202.9	203.03	202.37	202.68	203.45	203.54	202.9	201.5	202.89	202.32	202.59	203.11	202.96	201.53	202.93	202.55	202.32	202.83	201.64	201.86	203.24	201.95	203.13	201.7	203.3	202.67	202.33	203.83	203.17
200.21	200.6	200.41	201.13	199.64	200.88	200.71	199.91	201.38	200.89	201.12	199.07	200.65	199.2	200.04	200.3	200.96	200.49	199.98	199.52	199.36	201.12	200.73	199.05	201.24	199.53	200.55	199.62	200.75	200.11	201.14	198.56	200.28	200.5	200.73	199.32	199.49	200.8	201.17	200.27	199.47	200.16	199.91	198.41	200.05	200.46	199.83	200.73	200.19	201.34
205.23	206.27	206.58	205.13	206.16	206.27	206.7	206.88	206.04	206.53	206.12	206.64	207.44	206.93	206.33	205.68	207.15	206.94	206.51	206.41	207.2	205.87	206.58	206.28	206.91	206.65	206.74	206.35	206.54	206.64	206.97	207.06	205.61	207.5	206.42	205.87	207.49	207.35	208.05	205.83	205.74	207.46	205.91	206.11	207.17	206.04	205.98	206.47	206.12	206.44
209.43	208.14	207.37	207.84	207.97	208.05	207.71	207.28	208.61	206.5	208.85	207.42	206.57	208.39	207.68	208.27	208.65	207.15	207.88	207.62	207.94	206.89	207.58	207.51	206.67	207.42	207.26	207.19	208.45	207.04	207.56	207.69	207.53	207.79	207.43	207.72	207.84	207.15	208.17	208.26	208.14	207.31	207.32	207.31	206.99	208.45	208.32	207.64	208.41	208.42
216.77	217.95	216.52	217.35	216.58	216.22	216.69	217.57	216.98	216.78	216.45	216.76	216.9	216.61	217.72	216.99	217.02	216.25	217.29	216.64	216.41	216.89	216.32	217.55	217.19	217.09	217.33	217.11	217.32	216.79	216.08	217.48	217.21	216.86	217.23	215.73	217.35	217.26	217.85	217.64	217.02	216.59	217.46	217.35	216.1	216.27	218.07	217.56	215.76	217.1
208.2	209.17	208.37	207.64	207.55	209.99	208.26	207.6	209.67	209.08	209.59	208.55	208.76	208.32	208.39	209.05	208.73	207.88	208.71	208.69	209	207.94	208.79	208.53	208.21	208.6	208.54	209.8	209.28	208.31	208.72	207.84	207.82	206.78	208.37	209.32	208.2	208.54	207.9	207.49	209.24	206.97	208.13	208.77	208.49	207.95	208.08	208.27	208.65	208.87
213.82	213.15	212.88	213.03	212.8	213.09	213.23	213.47	212.08	212.3	212.97	212.99	211.48	212.74	211.93	212.99	212.59	212.67	214.33	212.45	211.85	212.74	213.68	211.69	213.06	212.8	212.6	212.83	211.73	213.17	212.72	211.44	212.21	213.34	213.2	212.89	212.79	212.27	212.71	212.34	213.69	211.46	212.99	212.52	212.69	212.87	213.25	211.99	213.67	212.31
210.18	208.55	208.59	209.34	208.81	208.33	208.73	208.1	207.42	208.33	209.19	208.51	207.92	208.31	208.99	208.52	208.7	208.3	209.48	209.01	209.67	207.83	207.57	208.54	208.7	208.57	207.62	209.52	208.34	209.77	208.17	208.12	209.05	209.18	207.99	209.3	209.6	208.57	209	208.58	208.35	209.36	209.09	207.86	208.14	208.8	209.91	208.33	209.8	209.16
204.32	203.11	203.93	203.54	202.79	203.27	203.26	203.13	203.6	202.59	204.15	202.57	203.49	204.02	203	204.31	202.66	203.23	203.8	204.54	203.58	201.92	202.69	203.51	203.22	202.72	203.22	202.07	202.58	201.69	202.06	202.72	203.28	203.67	203.3	203.37	203.37	203.49	203.08	203.24	204.25	204.11	204.62	203.63	203.81	203.68	203	203.87	203.61	202.49
201.71	202.37	203.5	202.57	202.74	202.79	201.77	203.68	203.34	202.58	201.86	203.58	202.73	202.26	202.66	201.95	201.88	202.73	202.23	202.16	203.37	202.55	203.67	202.4	202.9	202.11	202.19	202.55	202.88	202.83	202.68	203.01	202.5	201.97	202.79	203.24	201.49	201.08	202.96	202.98	203.56	202.39	202.33	201.86	202.01	202	203.91	202.38	202.41	201.35
199.95	200.26	198.12	200.63	198.61	199.46	199.92	200.09	199.37	200.07	199.05	200.49	198.09	199.55	200.88	198.12	199.1	199.63	199.01	197.84	200.53	199.54	199.28	199.01	200.49	198.45	199.1	199.97	199.61	199.36	198.86	200.24	198.8	200.12	198.52	200.19	200.56	198.62	199.23	199.65	199.83	199.59	199.81	200.07	197.77	199.77	200.51	199.74	201.43	198.56
210.07	209.16	209.02	210.18	209.29	210.76	209.47	208.5	209.7	209.57	208.85	209.11	209.55	209.87	208.79	208.8	209.32	208.96	209.42	210.06	208.5	209.92	210.98	209.18	209.65	209.83	209.94	209.11	209.89	208.38	208.58	208.59	209.15	209.55	210.71	210.15	208.07	208.89	209.09	209.84	210.21	209.67	210.15	210.33	209.45	210.04	209.55	209.2	209.16	209.51
195.5	194.93	196.06	194.68	195.97	195.48	195.31	194.09	195.08	195.94	195.9	196.63	195	195.83	195.31	195.89	195.49	195.05	195.7	195.21	195.36	194.85	195.53	196.05	195.68	194.83	195.07	195	195.65	195.23	193.48	194.95	194.53	194.75	195.02	195.57	195.12	195.49	195.64	194.97	196.06	195.48	195.28	193.59	195.16	194.93	195.07	195.64	195.01	196.14
199.65	200.17	200.15	199.85	199.86	200.73	199.69	198.8	199.36	200.06	198.73	198.7	199.12	199.78	199.46	199.9	199.48	199.1	200.04	198.71	199.98	198.76	198.71	198.52	199.96	199.94	199.7	198.88	200.67	200.56	198.42	198.89	198.97	200.23	199.75	199.54	199.35	200.85	200.03	199.12	198.74	200.08	199.73	199.34	199.09	199.07	199.28	199.23	199.68	199.66
203.05	202.89	203.65	202.24	203.36	203.64	203.53	203.5	203.5	204.01	204.18	203	202.14	203.54	203.48	203.98	203.03	202.76	202.79	203.68	202.54	203.33	203.94	204.9	202.64	203.25	204.39	203.97	203.32	204.55	203.85	203.73	204.18	204.38	203.7	204.19	202.98	203.61	203.65	203.7	203.15	203.35	202.68	202.76	204.02	202.34	202.63	204.35	202.99	203.39
207.74	207.62	208.08	209.19	208.14	208.12	208.27	207	208.84	208.01	208.34	208.62	209.43	208.38	207.85	208.49	207.83	208.72	209.18	209.02	207.71	208.05	208.47	207.86	208.59	208.29	208.44	208.16	209.35	208.21	207.24	210.09	208.55	208.76	208.7	208.92	208.13	208.74	207.96	209.22	208.24	208.27	208.4	209.18	207.88	208.51	209.5	208.19	209.22	207.24
211.57	211.52	212.64	211.56	210.28	211.41	210.92	212.51	212.62	210.67	211.24	211.18	212.52	211.53	212.56	211.65	211.9	211.79	210.96	211.73	211.97	211.79	210.74	211.18	210.83	211.44	212.1	210.9	211.58	210.74	211.32	211.71	212.15	212.23	210.9	211.54	211.27	209.85	210.94	211.76	211.85	211.23	212.06	211.22	211.26	211.62	211.87	210.58	211.84	212.36
214.56	215.41	213.68	212.86	214.12	212.97	213.6	214.11	214.62	213.3	213.13	213.61	213.3	213.12	213.11	213.9	214.41	213.67	213.48	213.63	213.09	213.1	214.1	213.53	214.4	214.2	212.24	212.96	215.22	214.23	214.44	214.44	214.18	212.86	213.44	213.82	213.09	213.05	213.24	214.67	213.34	213.66	212.87	214.41	213.31	213.28	213.22	212.71	214.15	213.7
216.66	217.88	218.18	216.55	216.53	217.15	216.94	216.54	217.25	216.66	217.42	217.01	217.23	216.42	217.96	216.94	217.6	216.68	217.65	216.96	217.76	216.83	217.36	217.41	217.25	217.76	217.4	216.02	217.41	218.12	216.09	216.89	216.15	217.11	216.56	217.05	215.45	217.19	216.88	217.73	217.29	216.92	216.92	217.95	216.56	217.05	216.78	217.16	218.01	217.19
200.87	200.18	200.47	199.77	199.68	200.48	200.71	199.18	200.52	200.67	199.36	200.85	200.35	200.06	201.47	199.93	200.15	200.27	200.02	199.93	200.01	199.37	200.27	199.42	200.53	201.18	199.62	200.25	200.37	200.66	199.62	199.89	202.25	200.12	199.75	200.31	199.3	200.08	200.11	200.09	201.08	200.55	200.4	201.26	200.8	201.62	200.81	200.33	200.08	200.91
203.84	204.47	203.61	203.85	204.25	203.93	204.21	204.1	204.57	204.11	203.31	203.43	203.71	203.36	204.17	205.03	204.41	203.48	203.89	203.48	204.04	204.46	204.05	203.79	203.58	204.17	202.97	203.26	204.36	203.92	204.3	203.84	202.95	204.52	204.43	203.8	203.86	204.86	203.07	204.68	204.29	203.89	203.65	203.94	203.81	202.78	204.21	203.62	203.35	203.37
206.68	207.54	207.29	208.16	207.94	207.8	207.51	208.16	207.39	207.79	208.26	208.6	208.11	206.35	207.11	206.58	207.82	208.05	207.19	207.2	207.26	206.2	208.24	208.04	208.04	206.61	207.33	207.28	208.19	206.57	208.35	207.16	207.69	207.98	206.57	206.95	207.45	207.12	206.12	206.37	207.78	208.24	208.7	208.27	207.69	207.64	208.23	208.47	207.57	207.14
200.37	200.76	200.57	200.97	200.19	201.41	201.39	201.02	200.15	199.66	201.05	199.48	199.87	201.56	199.96	201.29	201.39	199.61	201.55	201.66	200.32	200.62	201.33	200.83	202.14	200.38	200.04	200.78	199.63	199.48	200.75	199.7	200.51	200.64	200.53	200.6	200.28	201.08	199.35	199.85	198.6	200.85	199.83	201.36	200.22	200.73	200.82	200.15	200.52	200.59
205.03	204.01	204.19	202.7	204.63	204.95	203.52	203.83	201.42	202.79	202.65	204.08	204.19	204.15	204.63	204.11	203.06	204.71	202.75	203.24	204.7	204.55	204.03	203.57	203.1	203.7	204.67	203.82	203.48	203.3	204.1	204.74	203.78	204.27	204.86	203.92	203.18	203.28	204.43	204.1	203.42	202.83	203.38	204.67	202.93	203.5	204.11	203.99	203.8	203.71
217.63	217.62	216.5	216.15	217.4	218.13	216.58	217.68	218.43	217.04	216.86	217.52	216.33	217	217.45	217.43	216.88	216.25	216.38	216.28	217.97	216.36	216.72	217.37	216.52	216.41	217.79	216.62	217.26	216.61	216.63	217.41	215.58	217.68	216.44	217.07	217.27	216.52	215.56	217.88	216.57	216.74	215.79	216.97	217.06	216.58	217.9	216.39	218.08	216.32
217.36	219.34	217.07	217.94	218.27	217.83	217.92	217.07	217.41	218.75	216.96	218.29	219.02	218.34	216.59	217.02	218.85	218.63	218.53	217.73	218.15	217.7	218.3	216.95	218.13	217.22	216.96	217.73	217.61	217.88	217.43	217.51	217.89	217.74	218.06	216.88	217.66	216.58	217.05	218.65	217.63	216.9	219.19	218.85	219.06	217.29	218.28	217.47	218.27	218.06
218.7	218.78	218.08	216.82	216.75	217.6	216.92	217.37	218.27	216.75	216.48	217.3	217.33	218.4	218.31	218.12	218.42	218.24	218.48	218.07	218.78	217.55	217.41	217.12	218.48	217.64	216.4	217.9	219.11	217.87	218.71	216.29	216.87	217.59	219.53	217.36	216.78	217.61	217.8	218.26	217.44	218.19	217.42	218.06	217.08	219.22	217.13	218.18	217.76	216.75
202.26	202.79	202.62	202.32	203.83	203.2	202.58	202.14	203.19	202.25	202.47	203.12	203.78	202.72	201.94	202.71	202.02	202.6	203.13	202.6	202.01	201.82	202.24	203.27	202.49	202.32	202.26	202.05	201.94	202.05	201.82	201.56	202.68	202.59	203.68	203.77	202.35	203.54	203.7	201.02	202.72	202.19	201.69	202.51	202.97	201.5	202.8	202.28	202.7	201.95
213.23	212.58	212.95	214.04	213.39	214.26	211.72	213.07	213.51	214.13	212.91	213.04	213.68	212.36	213.51	213.16	213.34	214.09	213.17	212.43	212.61	212.34	212.97	213.57	213.77	212.61	213.97	213.08	212.83	213.56	213.33	212.14	212.82	213.14	212.72	213.75	213.38	212.73	211.94	213.79	211.96	212.26	213.14	214.14	213.82	212.11	214.2	213.92	213.43	214.87
216.25	216.36	217.56	217.37	216.65	217.68	216.38	217.25	218.62	216.82	217.35	215.84	217.25	218.1	217.16	216.39	217.16	216	217.2	217.28	217.46	216.92	217.81	216.6	216.91	217.17	216.42	216.08	216.13	216.84	216.48	218.08	216.45	216.64	217.71	217.05	217.02	216.07	217.26	217.82	216.28	215.8	216.82	216.93	215.85	215.9	217.04	215.95	216.59	218.24
202.96	203.51	203.92	204.18	202.97	202.95	204.08	203.33	202.68	203.3	202.8	204.38	203.25	202.94	204.19	203.41	203.49	203.44	202.09	202.82	203.23	204.3	203.08	203.44	203.69	203.24	203.72	202.98	203.35	202.71	204.01	203.99	202.7	202.45	203.41	204.08	202.12	202.58	203.58	203.74	203.45	203.27	202.79	203.45	203.88	203.57	203.39	203.68	202.08	202.44
211.9	211.48	211.04	211.19	210.84	211.18	211.89	210.74	212.41	211.4	211.9	211.97	210.99	211.82	211.81	212.25	212.67	212.03	211.06	211.45	211.56	211.12	211.78	212.2	211.7	211.9	212.59	211.34	211.86	211.83	213.17	211.66	211.48	212.84	211.24	210.19	211.1	211.95	211.97	211.93	210.62	212.01	211.21	211	211.1	211.23	210.56	212.18	211.11	211.23
208.25	207.19	207.42	207.9	208.06	207.02	207.14	207.24	207.77	208.42	206.67	207.4	208.14	206.87	206.84	209.51	207.84	208.17	207.83	208.04	207.65	208.35	208.04	208.53	206.84	207.32	207.38	208.11	207.61	207.41	207.07	207.29	207.67	208.17	206.8	206.68	208.13	207.86	208.22	208.05	208.16	208.75	207.97	208.39	206.27	208.5	206.23	207.46	207.63	207.78
203.76	204.46	203.33	203.36	204.2	202.78	204.91	204.41	204.55	203.04	202.93	203.35	204.49	203.55	204.21	202.43	202.25	203.11	203.54	204.21	203.45	205.12	203.19	203.47	203.5	203.63	204.82	203.13	203.6	204.08	203.76	204.27	203.14	202.9	204.16	203.76	202.79	203.83	203.13	203.8	203.39	203.06	204.02	202.78	204.61	203.53	203.42	203.7	203.32	203.35
211.73	211.96	210.49	211.75	211.22	210.86	212.13	212.89	211.72	212.55	212.63	211.47	210.98	211.19	212.54	210.42	212.48	211.93	212.32	211.1	211.94	211.73	210.67	211.85	210.54	213.05	212.47	210.69	212.02	212.63	211.6	212.12	212.93	211.35	211.59	212.43	211.17	212.4	211.96	210.87	212.75	210.16	211.45	211.48	212.84	210.5	211.73	211.84	211.95	212.13
199.67	199.09	199.43	199.97	201.06	200.23	199.49	200.99	199.33	199.56	199.67	200.38	199.11	199.39	200.25	199.36	200.2	199.53	200	199.88	200.69	200.75	201.23	199.24	199.27	199.88	200.31	200.39	201.6	198.82	201.26	200.07	200.05	201.03	200.66	201.46	201.32	200.15	200.37	200.33	200.13	200.02	200.54	200.75	200.02	199.19	200.14	199.82	199.03	199.08
204.31	203.46	204.35	204.31	203.12	203.09	203.33	204.14	204.06	202.87	203.09	203.18	202.83	203.08	202.75	202.22	203.66	202.57	204.37	204.45	203.97	203.35	202.39	204.07	202.72	204.12	203.05	202.54	203.62	203.91	204.14	203.17	203.72	204.88	202.59	204.16	203.64	203.74	203.91	204	203.55	203.22	203.13	202.56	203.21	203.91	203.75	203.27	202.89	204.12
213.18	212.38	212.67	211.88	213.6	212.94	212.83	212.89	213.14	213.34	212.75	213.92	212.91	214.34	213.21	212.45	213.61	212.74	212.45	213.11	213.43	213.96	213.1	213.24	213.26	213.05	212.65	212.81	213.39	213.07	212.1	212.84	212.2	211.8	213.85	213.43	212.83	212.25	214.27	213.06	213.28	213.15	212.89	213.98	213.28	212.47	213.22	213.04	212.43	212.89
204.09	202.29	203.2	203.5	203.71	202.96	202.56	203.65	204.14	202.52	203.51	202.4	202.68	203.92	202.63	203.39	202.34	202.34	202.86	203.43	203.97	203.42	203.61	203.48	202.15	202.75	203.24	203.44	203.88	203.34	203.82	203.61	202.43	202.32	203.98	203.05	203.13	203.73	202.3	203.06	202.75	204.5	203.74	203.71	204.32	203.73	203.04	202.07	203.27	202.76
212.05	211.29	212.48	211.95	210.5	211.59	212.23	210.12	211.68	211.17	210.88	212.73	210.82	211.6	211.5	211.39	212	211.98	212.88	212.09	211.69	212.13	211.42	211.85	212.57	212.64	210.82	211.84	210.97	211.06	211.87	210.13	211.57	212.05	212.51	210.92	214.46	211.61	211.15	211.75	212.52	212.51	212.73	211.7	211.27	211.57	211.04	211.65	211.09	210.82
212.4	212.11	213.09	211.1	213.05	212.74	212.74	212.38	211.38	212.16	212.41	211.03	212.38	210.57	211.13	211.5	212.93	212.08	212.66	212.14	210.46	210.88	211.49	210.98	212	210.22	212.22	212.11	211.34	211.91	211.92	212.94	212.4	211.18	211.72	211.41	212.01	212.3	211.79	211.68	211	212.42	212.27	210.51	212.52	212.36	212.37	211.45	212.4	211.96
210.9	209.32	209.03	210.61	209.95	210.11	210.59	209.08	209.9	209.7	210.25	211.35	209.52	208.37	209.38	210.22	210.44	209.61	210.96	209.9	209.82	209.29	209.57	209.61	210.36	209.44	209.09	209.77	209.64	210.51	209.17	209.81	210.3	210.55	209.63	209.29	209.25	208.54	209.7	210.41	210.1	209.8	210	209.68	209.8	209.1	208.78	209.63	209.04	208.06
216.65	217.59	217.8	218.3	215.87	215.47	218.99	216.02	216.88	217.16	217.76	217.86	216.97	216.25	216.53	217.78	216.86	215.8	216.9	217.01	217.22	217.24	217.48	217.75	217.71	215.64	217.49	217.46	216.41	216.61	216.36	217.05	215.68	217.71	218.26	216.87	217.31	217.35	216.41	217.13	217.07	217.01	216.57	218.3	217.24	217.39	217.5	216.79	217.35	216.89
208.45	208.69	208.04	207.44	207.47	207.17	207.65	207.56	207.44	206.96	207.58	209.2	208.02	207.5	207.73	207.54	208.16	208.14	207.48	208.95	206.75	206.13	207.57	208.3	208.74	207.52	207.81	207.84	206.96	208.51	207.4	207.73	206.71	206.76	208.02	208.38	208.25	207.04	208.47	207.87	207.79	207.47	208.76	207.95	206.1	208.01	208.79	206.22	207.75	208.03
203.12	202.34	202.71	203.15	203.39	202.94	201.37	203.06	202.69	202.75	203.49	204.77	202.65	202.48	203.04	202.9	202.91	202.85	203.17	203.46	202.48	203.35	202.14	203.3	202.71	203.9	202.4	202.61	202.8	202.98	204.01	203.57	203.07	204.77	203.32	202.02	202.71	202.23	203.63	203.47	203.18	203.02	203.14	202.26	202.53	203.84	203.4	203.19	204.24	203.91
199.22	199.33	199.07	198.22	199.43	198.45	197.97	197.32	199.06	198.02	199.09	198.52	199.73	198.72	198.27	199.31	198.81	199.32	199.43	197.91	197.78	198.46	198.97	198.55	198.81	198.52	198.26	199.19	198.97	198.43	197.64	198.01	197.78	198.48	198.25	198.11	198.7	198.46	198.97	198.9	198.68	199.28	198.34	199.48	199.35	200.03	198.79	198.7	199.83	199.23
211.41	212.29	212.5	212.76	212.28	212.76	211.24	211.62	210.25	212.1	211.96	211.24	211.7	211	211.95	212.01	211.73	211.69	213.11	211.03	211.84	211.12	211.43	211.84	210.73	211.64	211.89	211.42	210.32	211.34	212.92	212.77	211.87	211.69	212.3	211.75	212.41	211.72	212.08	212.85	212.64	211.1	212.19	212.5	212.69	212.39	211.02	212.7	212.62	212.37
209.26	208.13	209.19	208.74	208.39	207.94	209.07	209.3	209.7	209.43	207.79	208.11	208.48	208.67	208.74	209.06	209.44	209.1	209.85	207.7	208.42	208.54	209.08	208.19	208.53	208.94	209.23	209.7	209.54	208.03	209.22	208.79	208.92	208.75	209.32	208.82	208.56	208.13	208.45	208.49	209.28	208.93	207.74	208.17	209.52	208.46	208.15	208.24	208.72	208.99
199.57	199.98	199.25	200.39	199.79	200.57	199.73	199.34	198.56	197.79	199.7	198.33	199.06	199.05	199.9	199.47	199.3	199.16	198.54	199.28	199.81	199.13	199.86	198.68	199.89	198.47	199.28	199.48	198.42	200.12	200.68	199.04	198.81	199.57	199.59	199.45	198.04	198.98	198.36	199.31	199.02	199.2	199.38	198.78	198.85	200.61	198.42	199.23	200.24	198.69
203.1	203.49	202.6	203.92	203.13	203.62	202.5	202.88	202.7	204.42	204.31	203.51	204.9	204.24	204.14	203.51	203.6	203.53	203.59	203.49	203.56	204.72	203.74	204.25	204.83	203.62	203.52	203.27	203.88	203.8	202.95	203.59	203.82	205.52	204.8	205.42	203.58	203.07	203.73	204.27	203.07	202.69	203.88	204.41	203.58	203.51	204.29	203.49	203.85	203.05
215.78	216.7	217.38	216.67	217.35	217.11	217.75	215.39	217.24	216.42	217.82	217.58	217.2	217.17	217.54	217.14	216.44	217.12	217.07	216.88	217.06	218.37	216.81	217.28	216.62	216.67	216.97	216.84	216.26	217.22	216.76	216.71	217.31	215.74	215.96	217.41	216.32	217.69	218.44	216.74	217.77	216.87	218.77	218.01	217.51	216.92	216.88	216.35	217.01	216.92
198.74	200.02	200.67	200.12	200.54	199.34	199.13	199.04	199.22	200.19	199.74	200.71	200.37	198.73	200.08	198.54	200.79	200.55	199.35	200.34	199.08	198.57	199.89	199.63	199.19	198.31	199.36	200.49	200	199.75	200.44	198.9	198.88	198.65	198.32	199.49	198.59	199.59	198.72	199.91	199.32	200.5	200.05	198.96	198.74	199.45	199.44	199.98	199.21	197.98
203.63	204.83	204.62	202.93	203.57	203.64	202.73	202.41	203.55	203.21	204.13	203.12	201.93	203.05	201.84	203.65	203.23	203.1	203.43	203.31	202	203.03	202	204.22	203.66	203.23	203.32	203.54	202.27	201.17	203.69	203.32	203.57	202.88	203.18	202.81	203.34	203.24	202.22	202.5	203.72	202.81	202.88	203.28	205.21	203.35	202.39	203.69	203.98	202
200.57	201.08	201.05	201.33	202.61	200.6	202.74	200.66	202.03	200.9	201.5	201.98	202.42	201.07	202.14	200.94	201.6	201.68	202.97	201.13	200.74	201.93	201.09	200.96	201.85	201.01	202.17	200.72	200.84	200.42	200.47	201.55	200.88	200.13	202.35	201.24	201.24	201.62	200.83	200.35	201.64	200.85	201.42	201.24	200.99	201.59	200.25	199.58	201.51	203.51
212.43	211.4	211.59	211.49	212.44	212.31	210.43	211.02	211.61	210.88	211.74	212.13	210.92	212.35	211.78	210.74	211.25	211.94	212.32	211.33	211.61	213	211.6	212.17	212.46	211.82	212.63	212.1	211.09	209.83	211.33	213.11	211.83	211.47	210.5	213.09	211.25	212.29	211.93	212.5	213.17	211.72	211.87	212.03	211.6	212.81	211.66	211.53	211.88	213.15
212.95	213.51	213.51	213.54	212.51	213.58	212.26	213.21	212.32	211.79	214.1	212.58	213.2	213.56	213.63	212.77	212.34	213.81	213.56	213.76	212.5	213	213.11	212.52	212.62	211.59	212.87	214.31	212.09	212.03	213.95	212.19	213.92	212.17	213.14	212.15	213.23	212.59	214.31	212.39	212.69	213.49	212.87	214.21	213.06	214.58	213.08	212.26	213.28	213.14
207.94	210.23	208.67	208	208.98	208.34	208.49	208.66	209.97	207.3	207.69	207.73	207.73	209.14	208.93	209.4	208.17	208.47	208.81	209.29	208.71	208.02	209.07	208.91	207.82	207.36	209.43	208.43	207.9	209.98	208.81	208.67	209.4	209.61	208.85	209.24	207.58	208.14	209.2	208.93	209.68	209.05	207.58	208.64	208.72	208.64	208.17	209.06	209.27	208.72
202.14	203.08	201.67	203.82	202.69	202.4	202.68	201.33	202.03	202.25	202.48	202.28	203.53	202.9	203.19	202.69	202.9	202.66	201.86	201.02	203.94	202.63	202.32	202.97	202.87	202.12	202.03	202.24	203.2	202.1	200.88	201.83	202.99	202.15	201.65	203.18	201.11	201.68	203.31	202.13	201.86	203.14	202.53	203.17	201.98	202.06	203.3	202.24	201.85	203.3
212.03	212.22	212.75	212.68	211.22	211.87	213.35	212.76	212.33	212.82	212.67	212.74	211.91	213.15	213.21	213.01	211.6	211.74	212.61	213.81	212.28	212.47	210.78	212.07	211.97	211.88	212.68	212.51	212.22	211.69	213.28	212.72	211.63	212.34	212.04	212.92	211.8	212.5	212.17	212.15	211.18	212.73	211.7	213.08	211.67	211.66	212.18	212.76	211.52	212.75
217.99	216.88	216.02	216	216.56	217.42	218.8	217.98	217.65	216.59	216.18	216.66	217.06	217.06	217.38	216.78	216.69	217.6	217.09	216.11	216.65	217.95	217.06	217.51	217.91	216.01	217.31	218.4	217.23	218.21	217.1	216.57	216.73	217.18	217.4	217.67	216.62	217.12	216.71	217.53	216.15	217.43	216.5	217.97	216.77	217.31	217.83	217.48	217.73	215.46
208.41	207.87	207.39	206.96	206.15	207.29	208.08	207.31	208.9	207.1	207.45	207.39	207.79	207.54	208.14	207.24	209.06	208.22	206.7	207.52	208.38	207.94	207.83	207.18	208.43	207.41	208.46	207.97	207.99	207.53	207.18	206.95	208.82	207.59	206.85	207.75	207.57	206.51	207.21	207.91	207.92	206.86	208.06	208.4	206.83	206.59	206.98	207.37	207.61	208.56
193.41	193.43	192.85	194.51	195.09	195.04	194.69	193.29	193.92	195.23	196.09	193.81	194.39	194.15	194.38	193.88	193.35	195.52	194.53	194.32	194.36	193.09	193.8	194.04	194.99	194.77	194.46	193.23	194.43	194.66	194.3	193.77	194.83	194.62	193.71	193.69	193.71	194.66	194.59	194.13	195.48	195.76	193.64	194.73	193.63	194.42	193.76	194.73	193.27	195.26
204.85	205.79	205.03	205.5	205.38	203.98	205.19	205.62	203.67	204.21	204.24	204.08	206.1	204.69	205.11	204.93	205.51	203.98	206.21	205.22	204.23	206.18	203.87	204.52	205.79	204.15	206.51	205.22	205.46	205.39	205.32	205.32	205.15	203.94	205.25	203.94	205.69	205.3	204.84	205.18	204.81	205.1	205.12	204.68	204.94	205.69	205.5	206.34	204.39	204.92
208.12	207.6	209.07	207.81	208.23	208.7	207.55	208.13	207.67	206.44	209.07	207.33	207.74	207.94	208.5	207.87	209.01	207.8	207.35	208.14	208.38	208.16	207.62	208.11	208.83	208.19	207.57	208.58	207.28	208.27	208.58	208.09	207.49	208.25	208.21	207.32	207	207.79	207.93	207.65	206.85	207.52	208.51	207.3	208.47	207.87	207.98	207.52	206.92	207.48
197.88	197.97	198.59	197.86	198.22	196.74	198.54	197.94	198.19	196.59	198.35	197.96	197.76	197.96	197.95	199.03	198.4	197.89	197.04	197.47	197.82	198.15	198.05	198.34	198.42	197.79	197.92	198.23	198.05	198.1	198.43	198.79	197.46	198.37	196.81	198	198.7	198.81	197.78	198.3	198.53	198.56	198.41	197.89	197.93	197.43	197.86	197.51	197.55	198.36
212.73	210.76	212.67	212.25	212.08	210.02	213.55	212.77	212.02	211.44	212.29	211.66	212.46	211.77	211.83	211.61	210.64	211.6	210.78	212.72	211.63	210.68	210.82	211.91	212.31	212.77	211.8	212.68	212.21	212.31	211.18	211.39	212.35	212.94	212.44	211.9	211.66	213.1	212.09	212.38	211.74	211.94	211.49	212.23	211.96	211.59	211.72	212.63	212.09	211.38
208.46	208.73	207.83	208.65	208.01	208.3	208.77	208.33	207.93	208.56	208.29	209.29	208.81	208.56	209.19	207.88	208.12	208.46	207.29	208.49	208.66	208.89	208.18	209.15	209.51	208.74	208.29	208.18	208.09	208.47	208.27	209.75	208.52	209.04	209.15	208.61	209.12	208.28	210.07	207.34	208.99	209.2	207.85	208.59	208.5	208.48	208.2	208.3	209.2	208.85
198.67	200.85	200.89	199.92	200	200.59	199.63	199.57	200.54	200.48	199.35	200.73	199.41	200.47	200.98	200.67	199.66	199.88	198.81	199.93	200.18	199.42	200.05	199.79	200.46	201.11	201.3	199.87	200.72	198.63	200.45	200.23	199.91	200.82	200.75	200.11	200.67	199.62	200.01	200.57	199.69	200.29	199.43	200.79	199.91	199.85	200.64	199.72	200.02	201.07
198.9	199.63	199.62	199.43	200.62	199.36	199.47	198.2	199.35	201.46	200.87	198.5	199.59	198.59	198.69	199.06	199.84	199.55	199.72	198.79	199.68	199.86	200.42	199.16	199.41	199.11	199.32	198.45	199.01	198.71	200.22	200.24	200.72	199.49	199.79	200.35	199.66	199.89	199.58	200.38	199.89	200.29	199.25	200.27	200.25	199.41	199.58	199.57	199.74	199.49
201.42	203.21	201.99	204.1	202.05	203.03	202.79	202.43	202.11	203.75	202.87	203.05	202.62	202.56	204.99	203.98	202.39	202.58	201.57	203.9	202.21	202.29	203.02	202.79	203.81	201.55	203.01	201.3	201.66	201.44	203.27	201.69	202.11	201.64	202.74	200.72	202.69	202.58	202.38	202.34	202.73	203.15	202.12	202.95	202.57	202.99	202.57	201.96	202.62	203.1
208.96	208.28	208.51	207.96	208.75	207.72	209.28	208.46	207.23	209.37	209.99	208.92	208.44	208.09	208.68	209.69	208.28	208.78	208.71	209	208.96	209.19	208.23	210.17	208.88	209.31	207.63	209.78	208.72	210.19	207.81	209.52	209.42	209.13	209.31	208.6	208.83	207.89	209	208.28	208.14	208.55	208.35	209.88	209.18	208.44	208.26	209.01	208.67	208.39
216.43	217.33	216.09	215.65	216.63	216.41	218.51	217.69	215.43	216.22	217.25	214.83	217.36	218.11	217.16	217.42	216.58	217.76	216.81	217.04	217.1	216.29	217.7	217.16	216.24	217.62	217.85	217.79	217.31	216.94	216.48	217.28	215.81	216.98	216.91	216.85	216.66	217.96	217.4	217.31	216.87	216.58	217.76	216.32	216.45	217.23	217.79	217.84	217.31	217.45
211.74	212.83	212.65	212.5	212.54	213.22	213.32	212.59	211.75	211.73	212.27	211.57	211.29	213.67	212.07	212.22	212.73	213.2	211.56	212.03	212.38	212.21	212.02	212.75	211.13	212.94	212.21	212.24	213.44	213.14	211.36	213.19	212.92	211.72	213.15	212.87	211.71	213.58	212.86	212.87	213.23	212.84	213.38	212.94	212.69	213.02	212.83	213.24	212.25	212.05
207.8	208.24	208.34	208.91	207.39	207.94	207.38	208.49	207.55	207.01	207.83	207.74	207.55	207.92	207.18	206.58	207.87	207.78	207.18	207.43	207.16	207.89	207	207.3	207.9	208.2	207.14	208.37	207.27	208.82	208.06	207.28	208.91	207.56	207.9	207.46	207.59	208.45	207.87	207.84	207.44	207.89	208.21	207.31	207.86	207.96	207.37	208.62	206.96	208.65
202.26	204.59	203.79	203.15	203.67	204.05	201.79	204.2	203.39	203.21	202.78	202.74	202.52	202.99	202.54	202.04	201.83	203.8	202.45	203.23	202.25	203.53	202.36	203.53	202.65	202.94	203.01	204.45	203.38	202.68	204.11	203.29	203.17	201.91	202.45	203.38	204.32	203.58	203.18	203.82	203.49	201.96	203.86	204.18	203.46	203.5	203.68	204.1	201.59	202.97
210.99	210.66	210.29	208.38	209.3	210.23	209.75	209.91	209.21	210.83	210.02	210.03	209.6	209.6	209.26	208.84	209.9	210	209.8	210	208.95	209.39	209.9	211.08	209.99	210.07	209.27	208.98	209.41	209.02	209.24	210.1	208.66	210.05	209.92	210.17	210.38	209.51	209.62	209.78	209.63	210.8	208.95	209.35	209.36	209.37	210.78	209.58	208.9	210.69
213.64	213.15	212.17	213.31	212.39	212.56	212.71	214.1	213.99	213.42	212.31	211.96	213.07	213.69	212.36	213.31	211.93	213.12	213.51	211.99	211.9	213.49	213.33	214.08	211.74	212.29	213.21	211.7	214.06	211.9	212.74	212.94	213.99	213.09	213.56	212.17	213.09	213.14	213.13	211.57	213.65	212.74	213.17	212.42	212.52	212.93	212.01	214.13	212.51	213.84
201.56	203.61	202.47	202.42	202.53	201.65	203.11	200.62	202.77	201.05	202.54	202.29	201.95	201.7	201.83	202.69	202.95	202.96	202.92	201.66	202.68	203.52	202.52	203.31	203.3	201.64	202.54	201.82	202.75	200.98	201.29	201.37	201.99	202.35	202.49	203.46	202.52	203.06	201.47	201.92	204.21	202.12	202.55	203.08	203.99	203.05	202.48	202	202.76	202.41
202.83	204.47	203.72	205.18	204.13	204.58	204.41	203.77	202.72	203.06	204.05	203.52	205.36	203.29	203.83	204.02	202.94	204.03	205.07	204.44	203.41	205.15	204.25	204.51	204.73	204.54	204.72	204.93	203.81	203.86	204.26	205.34	203.18	205.04	202.94	204.31	204.34	204.44	203.11	204.22	203.05	203.05	204.5	202.72	202.7	203.44	203.99	204.67	202.91	203.82
207.16	205.59	205.95	205.7	206.22	206.08	206.94	206.18	205.21	204.44	205.2	204.56	205.75	205.89	205.44	205.5	204.99	204.9	206.97	205.84	206.07	205.4	206.23	205.93	205.61	205.27	205.57	206.25	205.55	205.15	205.23	204.83	206.35	204.97	205.82	204.6	203.79	205.79	205.63	205.96	204.89	205.01	205.75	206.44	205.91	205.29	205.75	206.31	206.05	206.05
213.52	213.99	214.16	214.93	214.56	212.72	213.39	214.03	213.91	214.08	214.96	213.58	214.08	213.24	213.96	213.63	213.36	213.37	214.22	213.68	213.66	214.32	213.87	214.79	213.74	213.19	212.71	212.87	213.63	213.21	213.75	213	213.49	212.28	215.11	213.28	214.26	214.47	213.53	213.8	213.64	213.65	215.05	213.21	214.14	212.82	215.03	214.62	213.67	214.38
210.88	211.19	209.94	210.83	209.12	208.82	210.54	209.68	210.1	210.75	209.94	209.74	209.46	210.08	210.35	209.01	208.73	209.59	209.05	208.85	209.49	209.54	208.72	209.99	210.32	210.54	209.67	209.35	209.42	209.52	210.44	209.61	209.12	210.39	210.31	208.98	209.54	210.48	209.16	209.88	208.65	208.41	208.49	209.59	211.08	208.81	209.79	208.5	209.16	209.37
205.87	207.46	205.94	206.81	207.1	207.37	206.4	206.74	206.88	206.56	206.62	206.73	204.95	206.01	206.02	207.31	206.85	207.22	207.15	206.08	206.48	207.02	206.12	204.68	206.3	206.57	206.27	206.42	206	207.1	206.05	206.7	206.4	205.4	206.53	206.13	207.04	206.7	207.1	206.15	206.32	207.11	206.8	206.44	205.91	206.07	206.61	206.37	205.91	206.08
210.69	209.63	209.35	207.96	210.2	208.81	209.28	209.4	209.78	208.41	209.77	209.34	207.99	210.18	209.88	210.17	209.81	209.31	209.89	210.31	209.14	209.43	208.78	210.02	209.44	209.66	209.98	209.49	209.89	208.75	210.08	210.47	210.28	209.21	209.62	209.85	209.32	210.04	211.41	209.67	210.4	210.39	210.63	210.07	209.83	209.05	210.05	209.9	209.79	210.3
209.17	207.09	207.97	207.41	208.19	208.71	209.11	209.51	207.03	208.52	208.87	209.11	208.5	209.21	208.18	208.41	209.6	209.72	207.89	209.53	208.51	209.68	208.2	207.89	208.43	209.22	208.32	208.36	208.93	209.43	208.43	208.08	208.89	209.77	208.07	209.05	207.78	208.31	208.15	208.47	209.2	208.11	207.28	209.82	209.01	209.18	209.24	208.69	207.49	208.41
203.72	203.37	203.29	203.62	202.03	203.33	203.6	203.31	203.41	202.32	202.66	203.52	203.31	203.38	203.15	202.78	203.09	203.98	203.9	204.11	204.32	203.08	203.01	202.89	203.71	204.74	202.33	202.54	202.94	204.51	203.34	204.89	204.05	203.09	202.01	203.51	203.15	204.11	203.12	202.87	203.47	203.56	202.82	202.89	203.04	204.03	203.84	203.85	203.42	204.27
204.7	203.76	203.68	203.54	203.19	203.24	202.82	202.45	205.02	204.1	203.63	203.97	203.33	202.59	203.42	202.74	203.36	203	204.23	204.11	203.06	204.83	203.39	204.61	204.41	204.33	203.01	203.66	203.29	203.26	203.59	202.85	204.28	203.27	204.05	204.17	205.44	202.96	203.88	204.45	203.1	203.31	204.46	204.95	202.57	202.52	202.36	202.35	203.72	202.77
201.89	203.32	202.73	203.61	201.98	203.4	202.22	202.42	202.8	203.92	204.53	202.56	204.15	204.06	202.72	202.74	202.84	203.69	203.88	202.42	202.14	204.33	204.44	202.69	202.93	202.29	202.21	203.42	203.63	202.25	202.51	204.29	202.52	202.34	204.45	203.65	203.59	202.93	203.55	204.27	203.07	202.54	202.91	201.66	203.93	203.09	203.76	203.47	202.43	203.93
208.49	209.15	208.49	208.44	209.25	209.63	208.91	209.04	209.87	209.23	208.61	209.14	208.76	208.33	208.49	208.75	208.3	209.5	208.88	208.78	208.47	209.62	209.09	209.73	208.59	208.07	207.38	208.75	207.67	208.49	209.1	208.78	208.22	209.87	210.09	208.84	209.16	209.1	209.42	208.59	209.45	209.19	208.68	208.55	208.09	208.03	208.61	208.16	209.38	208.79
203.43	203.51	204.02	203.76	203.44	202.28	204.02	203.31	202.76	203.1	204.03	202.41	204.62	203.96	204.25	202.75	204.4	203.09	202.62	202.25	203.51	202.15	203.03	203.11	203.33	204.18	204.12	203.65	203	203.13	202.96	203.42	202.52	203.17	203.13	204.04	203.29	202.43	203.4	203.57	202.64	203.93	202.82	203	202.67	204.08	204.05	203.66	202.77	203.68
198.47	199.83	198.39	198.3	197.99	198.86	198	197.73	198.64	197.71	199.15	198.14	197.7	197.68	197.75	198.13	198.81	198.9	199.69	198.86	199.26	196.53	198.7	199.58	199.03	198.9	198.01	198.68	197.72	198.71	199.69	197.34	199.6	198.27	198.19	199.74	199.66	198.93	200.1	198.3	198.03	198.04	199.71	198.57	197.52	197.84	198.43	199.19	200.28	198.88
193.61	194.52	194.43	194.24	193.98	194.5	194.15	193.38	193.38	194.17	194.87	194.1	194.14	194.21	194.23	194.57	193.05	194.18	195.17	194.13	192.31	194.86	195.76	194.09	194.46	194.93	193.97	194.06	193.75	195.21	193.9	194.76	195.75	193.44	193.18	194.62	195.51	194.11	193.56	194.63	195.14	194.49	194.26	195.26	195.97	194.68	193.74	194.8	193.93	193.91
203.41	203.59	203.01	202.56	201.57	202.73	202.83	202.89	202.57	202.68	202.2	203.15	203.68	202.88	201.88	202	203.56	204.15	202.25	202.55	202.89	202.03	203.12	203.08	201.86	202.32	203.35	202.51	203.46	202.53	202.43	203.26	203.83	203.36	202.2	203.19	203.22	202.9	201.2	201.21	203.13	200.95	204.36	203.66	202.01	201.92	203.15	201.87	202.34	203.72
197.7	197.68	196.94	197.53	198.53	198.24	197.38	198.3	197.62	199.32	198.84	197.45	196.5	199.01	197.87	198.99	198.74	198.07	196.89	197.72	197.41	197.25	198.27	198.32	197.21	196.53	197.79	198.27	196.67	198.19	198.28	197.93	196.73	197.47	197.97	197.73	197.94	198.02	198.02	197.6	198.17	198.09	197.91	198.36	197.83	198.3	198.07	197.8	197.52	197.69
208.46	209.66	208.78	208.28	207.63	209.16	208.62	208.13	208.18	208.99	209.31	207.35	208.72	208.8	208.9	207.67	208.84	208.31	208.67	207.92	207.96	208.38	208.81	208.17	208.21	207.65	209.04	208.68	207.44	209.57	208.87	207.77	208.29	208.41	208.88	209.03	209.35	208.8	209.23	208.27	209.75	208.91	210.29	208.31	209.21	208.66	209.05	208.99	207.04	208.31
202.62	203.86	203.23	203.94	204.86	203.2	203.32	203.14	203.76	202.93	203.58	203.77	203.06	203.36	202.92	203.62	205.39	204.27	202.86	202.48	203.11	203.37	202.45	203.6	202.82	203.71	204.33	204.48	202.97	203.8	203.9	202.53	202.63	204.49	203.48	205.13	204.29	203.08	203.75	203.98	202.22	203.55	203.23	203.64	204.42	204.1	203.9	203.43	203.43	204.17
216.59	216.63	217.32	218.27	217.83	216.33	216.6	215.2	217.7	217.2	216.08	217.88	216.8	216.57	216.84	218.12	217.55	216.94	216.41	216.31	216.15	215.86	217.12	217.57	216.59	216.43	216.47	218.29	218.1	216.86	216.55	215.87	215.46	216.85	217.05	217.05	216.94	217.85	218.51	217.89	216.67	217.45	216.52	216.74	217.91	217.02	217.57	217.6	217.33	216.78
208.51	208.71	209.13	208.27	209.83	208.08	208.39	208.94	208.95	207.91	209.36	208.71	208.67	210.61	209.27	208.52	208.09	208.28	208.84	208.91	209.35	208.91	208.88	208.45	208.94	209.41	209.54	209.1	208.92	209.1	208.69	210.13	207.9	208.46	208.62	209.46	208.41	208.58	208.79	208.66	209.62	209.35	208.66	209.47	208.39	208.86	208.73	209.17	208.29	209.35
199.25	201.19	202.14	200.35	199.83	199.76	199.41	199.72	200.06	200.55	200.27	200.99	199.97	200.02	200.59	200.74	200.13	200.04	200.1	200.28	201.3	200.75	200.69	200.11	200.13	200.47	199.73	200.59	200.18	199.74	201.25	201.15	200.72	200.06	200.96	199.25	201.47	201.27	200.1	199.95	201.8	199.76	201.09	200.11	200.17	200.65	201.14	201.12	201.45	200.01
200.67	200.72	200.98	199.33	199.59	200.18	201.04	200.35	200.95	201.07	200.37	199.51	200.88	199.54	200.15	200.23	199.3	200.57	200.04	200.74	200.66	200.48	200.56	200.99	201.31	200.82	200.73	199.62	200.04	199.68	200.49	199.73	200.55	200.34	198.86	200.6	201.5	200.39	200.81	200.47	199.74	201.6	200.01	200.39	201.25	200.22	200.47	200.32	200.45	200.42
195.15	194.18	195.07	193.69	194.09	194.02	194.33	194.55	193.75	194.6	194.24	193.6	195.26	194.1	194.31	193.93	194.73	194.09	193.61	194.53	194.01	193.81	193.96	195.04	193.72	194.38	194.03	195.15	193.18	194.86	193.86	194.07	194.41	196.38	194.76	193.21	193.92	194.38	193.78	194.7	194.41	194.47	194.02	193.76	194.31	195.28	193.6	193.63	194	194
198.28	198.46	198.68	198.23	199.31	199.1	198.59	198.74	199.15	198.46	199.51	198.68	197.15	199.05	199.46	198.58	197.76	199.04	197.89	197.6	198.41	197.98	198.85	198	199.24	197.99	199.01	198.44	198.94	198.22	198.43	200.02	198.27	198.13	199.46	197.4	198.57	199.24	199.05	198.02	197.87	198.5	197.71	198.96	198.11	197.96	200.07	198.38	199.09	198.68
203.36	202.91	201.66	202.59	201.48	202.35	202.38	201.47	203.07	201.21	202.41	203.41	203.39	201.98	202.93	202.82	202.53	201.28	202.39	201.74	202.01	202.47	202.95	201.78	203.18	203.03	202.68	202.66	201.88	201.69	202.94	202.96	202.65	202.42	202.58	201.74	202.82	200.86	203.09	201.98	202.42	201.72	202.6	202.78	202.39	202.82	202.14	202.7	203.73	202.2
208.8	206.85	207.18	208.36	208.23	207.99	208.09	207.28	207.91	207.94	208.51	207.44	208.04	208.23	207.26	207.74	208.05	206.17	208.63	208.04	206.88	208.2	208.74	207.45	207.6	208.61	207.15	207.16	208.64	208.38	208.05	207.83	207.9	208.24	207.74	208.55	208.28	208.17	206.85	208.17	208.06	208.3	207.21	207.86	207.32	207.96	206.91	207.61	207.31	207.73
208.93	209.65	207.52	209.1	209.52	208.51	209.38	208.94	207.98	208.02	207.72	209.16	207.68	209.28	207.87	208.45	208.21	208.79	209.24	209.63	208.54	208.57	207.93	208.52	206.8	209.19	208.82	207.61	209.3	208.07	209.87	208.03	209.47	209.03	208.38	208.69	207.95	208.57	209.21	208.46	208.44	208.93	208.93	208.84	208.2	208.46	207.85	209.13	208.91	208.64
214.35	214.29	213.83	213.37	213.8	214.2	212.11	213.46	213.42	213.63	214.38	213.89	212.49	214.12	213.86	213.75	214.05	214.46	214.77	213	212.99	214.95	213.26	213.84	212.71	213.4	213.09	215.31	213.81	213.27	213.01	213.72	214.55	213.28	213.66	212.81	214.14	214.69	214.49	212.96	213.62	213.49	214.54	212.56	213.48	212.6	213.61	213.67	213.33	214.2
205.53	205.31	205.77	204.63	205	203.87	205.54	204.43	205.56	204.61	205.02	204.91	203.85	205.36	205.21	204.59	205.14	205.03	204.6	205.43	203.98	205.07	204.5	205.18	204.23	203.49	205.48	204.8	205.23	205.01	204.42	204.7	205.77	204.72	205.35	204.65	206.21	204.09	204.29	204.64	204.48	204.59	204.47	205.09	204	203.99	204.44	203.77	203.63	204.32
200.21	201.56	201.19	200.77	200.65	200.1	201.14	200.9	201.34	200.92	201.38	200.21	201.22	199.73	201.52	201.99	201.52	200.91	201.64	199.81	200.59	200.68	200.86	201.65	201.17	201.39	200.98	201.11	200.96	201.11	200.7	203.04	201.44	200.77	201.67	199.87	201.46	201.26	201.86	201.04	202.15	200.41	201.65	200.84	201.49	201.59	201.05	201.01	201.15	201.28
200.06	199.05	199.54	198.71	199.82	199.81	198.87	198.43	199.5	199.01	198.62	200.42	198.62	200.19	198.64	199.28	200.1	199.32	198.98	198.76	199.43	199.59	199.05	199.08	198.83	199.15	199.61	200.46	198.82	198.63	200.08	200.14	199.78	197.59	199.05	199.41	198.26	198.17	200.22	200.07	199.18	198.58	199.67	198.34	199.04	198.53	198.8	199.9	199.52	199.36
211.76	210.37	212.48	210.81	212.01	212.78	211.89	211.3	211.63	210.69	212.12	211.85	211.89	211.27	212.23	211.9	210	213.1	211.6	211.8	212.71	213.59	211.46	210.96	210.43	211.39	210.41	211.8	211.77	211.61	210.93	211.19	212.17	211.65	210.88	210.92	211.96	212.83	212.16	212.23	212.05	213.11	211.9	211.56	210.49	211.94	211.53	212.02	211.3	211.24
211.51	211.37	211.6	210.63	212.35	212.24	212.23	212.04	212.15	210.73	212.62	212.03	212.14	211	211.8	211.19	212.69	212.35	212.09	211.82	212.27	211.7	211.47	212.42	213.16	211.95	210.97	211.49	211.91	211.63	211.74	211.93	211.41	210.85	211.33	212.21	212.48	212.98	212.53	211.23	211.4	211.29	212.59	211.8	210.87	211.85	211.36	212.37	210.5	211.89
208.08	208.5	207.67	206.96	207.05	208.28	206.86	208.32	207.9	208.02	207.81	208.14	208.64	207.75	208.11	207.55	207.7	209.32	207.42	208.6	206.94	208.88	208.48	207.33	208.33	207.77	207.13	208.13	207.91	208.56	207.96	207.26	207.56	207.7	208.36	207.13	206.68	208.96	208.98	208.14	208.4	207.09	206.3	208.65	207.82	207.47	208.33	208.13	208.41	207.04
207.93	207.42	208.52	207.7	209.34	208.36	209.28	208.8	207.82	206.32	208.01	209.9	209.8	207.3	207.47	209.43	208.35	208.96	209.37	209.26	209.71	210.05	208.73	208.45	209.22	208	209.06	209.07	208.35	208.39	208.85	208.16	208.71	209.3	208.6	208.07	208.53	207.79	208.72	208.79	209.58	208.67	208.63	210.04	207.83	209.51	207.89	208.04	208.82	208.11
204.11	203.81	204.29	204.65	203.46	203.3	202.7	203.69	204.06	203.95	204.27	204.14	204.22	204.68	204.59	204.52	203.19	202.97	203.96	204.81	203.83	203.89	204.72	203.47	203.73	204.53	203.89	204	204.02	203.57	204.29	203.05	203.9	203.49	204.65	203.93	203.04	204.14	205.97	203.86	204.39	204.41	204.58	203.9	204.46	204.54	204.8	204.72	204.23	203.52
202.73	201.47	202.14	202.33	203.49	203.01	202.73	202.86	203.05	202.08	202.6	201.49	201.1	202.49	201.87	202.67	202.53	202.45	202.65	202.85	202.08	202.16	202.18	202.47	203.55	201.99	203.47	201.97	203.15	202.75	201.36	202.01	202.32	203.14	202.39	202.72	201.88	202.16	203.22	201.56	202	202.21	202.53	202.69	202.5	202.97	202.52	201.92	203.12	203.39
207.85	206.76	207.88	207.24	207.5	208.35	208.4	207.39	207.93	207.74	208.28	208.2	208.45	205.74	208.19	206.46	207.2	206.68	207.82	207.82	207.53	208.18	206.88	208.77	207.67	208.33	206.48	208.18	207.44	207.17	206.97	207.2	207.41	207.69	207.81	206.62	208.03	207.56	207.48	207.05	206.97	207.17	207.58	207.33	207.47	207.15	206.43	208.45	207.8	207.83
201.72	202.77	202.62	202.28	202.97	201.47	203.63	202.92	201.55	202.55	203.81	203.83	202.17	202.6	202.81	202.5	202.66	202.63	202.28	203.59	203.44	203.1	201.54	202.65	201.67	202.32	202.93	203.07	202.91	201.47	202.54	201.73	203.19	202.49	202.78	201.85	203.72	201.5	202.7	201.57	201.21	202.09	202.9	202.45	202.77	202.59	203.73	203.02	201.99	202.66
193.69	194.26	195.08	193.6	193.78	195.67	193.9	193.88	192.88	194.78	194.66	194.01	194.71	193.22	194.58	195.8	193.88	193.49	194.52	194.27	194.13	194.89	194.1	194.41	194.56	194.67	193.75	193.81	194.14	194.19	193.18	194.65	192.54	193.73	194.96	195.19	194.41	193.64	193.92	194.43	194.02	195.61	194.96	193.66	194.4	194.81	194.35	194.4	194.19	193.69
199.92	200.67	200.87	200.24	200.46	201.08	200.14	198.54	200.68	199.82	199.68	198.65	200.54	201.09	200.97	201.27	199.4	199.74	199.93	200.17	199.85	200.22	200.52	199.89	201.03	199.64	200.4	199.71	199.99	201.43	200.12	199.52	200.68	200.25	199.8	200.52	200.92	201.72	199.9	199.56	200.72	199.5	200.16	200.59	200.18	200.49	199.6	200.63	199.79	199.58
202.15	203.27	201.66	202.37	202.2	203.67	202.71	202.51	202.5	203.07	202.02	202.99	202.66	201.62	202.7	202.42	203.07	202.44	202.57	202.33	203.7	201.75	202.07	201.96	201.63	203.41	202.3	202.95	202.24	203.04	203.19	202.44	202.33	202.25	202.67	201.12	202.51	202.05	203.51	201.68	201.97	202.45	203.82	202.32	204.01	204.02	202.92	201.62	201.54	201.79
204.36	204.98	204.19	205.05	205.45	205.61	204.69	206.53	205.09	204.7	204.54	204.91	204.7	204.35	203.87	204.88	204.67	205.38	204.39	204.44	205.27	205.9	204.61	206.12	205.01	204.22	204.4	204.01	204.4	204.99	204.43	204.22	204.13	205.44	205.12	205.09	205.43	205.02	203.86	204.54	204.85	203.68	205.42	205.27	204.09	205.12	204.51	204.49	205.17	205.87
195.63	194.87	196.18	194.48	194.89	195.63	195.97	195.56	196.51	195.58	194.34	195.02	193.99	194.66	194.05	195.2	195.28	195.41	194.52	194.97	194.95	195.33	194.98	193.96	195.01	195.23	195.74	194	195.6	195.86	192.15	194.74	195.64	195.89	194.28	196.5	194.61	194.5	195.72	193.11	194.94	194.48	195.17	194.77	194.49	195.05	195.15	195.59	194.66	194.25
209.42	209.66	208.39	208.74	207.2	208.81	208.04	208.54	208.42	209.8	207.87	208.69	208.63	209.06	209.57	208.72	207.92	208.41	208.8	208.55	208.88	207.41	208.46	208.06	208.46	208.22	208.97	208.15	209.21	208.82	208.52	208.66	209.88	210.31	208.53	208.85	208.2	208.65	210.15	208.06	208.92	209.76	209.08	209.06	208.89	208.73	208.51	208.9	208.27	208.2
196.51	198.44	198.4	198.75	197.12	198.11	197.86	198.99	196.92	198.15	198.57	199.35	197.48	198.83	197.28	197.58	198.37	197.86	198.37	197.22	198.91	196.88	197.49	198.51	199.03	197.5	197.11	196.87	198.29	197.9	199.01	197.18	199.27	197.69	197.7	197.29	198.05	198.04	198.03	197.35	198.24	198.95	197.18	198.78	197.43	199.1	198.7	198.23	198.6	198.53
207.65	207.35	208.3	207.69	207.25	208.53	207.54	208.47	206.94	207.65	207.76	207.25	208.21	207.88	207.14	207.73	207.39	208.95	207.33	208.51	208.44	206.53	208.47	207.2	207.55	208.29	208.71	207.35	206.48	207.16	208.32	207.24	207.53	207.44	207.68	207.17	208.69	208.3	207.46	207.56	207.15	207.39	208.22	209	207.97	207.01	207.74	207.5	208.21	207.17
206.81	205.82	205.79	206.87	206.15	205.56	206.48	206	207.02	206.84	206.42	206.16	206.42	205.57	206	206.52	207.26	206.76	207.5	206.04	205.51	206.72	205.64	206.6	206.96	206.06	206.03	206.48	205.51	207.51	206.09	207.38	206.06	206.19	205.78	207.4	206.6	206.04	204.86	205.83	205.04	206.5	206.65	206.9	206.34	206.15	206.11	205.63	205.56	207.77
203.62	203.66	202.79	202.62	203.52	203.95	203.51	203.78	203.92	203.82	202.96	202.65	203.87	203.44	204.06	202.98	203.91	203.65	203.88	203.66	202.52	202.85	202.84	202.58	203.23	202.41	203.49	204.72	202.41	203.25	203.31	202.98	203.9	203.57	203.47	203.44	203.37	202.65	203.82	203.44	203.84	203.44	203.45	203.11	202.5	202.34	203.42	204	202.8	203.9
208.81	207.36	207.68	205.87	207.77	208.18	208.34	208.45	208.91	208.98	207.4	206.4	208.15	207.05	206.99	208.1	206.5	208.62	207.16	207.94	207.11	207.43	207.44	207.62	205.74	207.69	208.5	207.2	208.82	208.19	207.53	206.59	209.02	207.86	207.54	207.72	207.98	208.33	208.23	207.7	208.16	207	207.45	207.9	208.79	207.44	208.46	208.2	208.04	207.13
212.98	213.28	212.78	213.07	212.52	213.52	214.15	213.33	212.85	214.29	213.2	213.42	214.05	211.54	213.58	213.34	213.14	213.29	213.04	212.57	211.22	213.55	214.24	211.46	213.76	213.24	213.03	213.24	212.71	212.91	213.11	212.68	212	214.07	212.89	211.83	212.95	212.85	212.69	211.45	212.89	211.98	213.25	213.54	213.81	212.4	212.03	213.33	212.62	212.97
203.4	203.67	203.36	204.78	203.92	204.09	203.89	203.94	204.27	203.54	202.88	203.01	203.54	203.73	203.08	204.16	203.45	204.26	203.92	204.1	203.86	203.97	203.24	203.71	204.12	203.33	204.47	203.64	204.29	204.06	202.11	204.56	203.98	203.14	203.08	203.84	204.21	203.21	203.84	203.27	202.82	204.02	203.72	202.74	202.86	202.9	203.71	204.46	203.92	203.35
202.57	202.71	202.83	202.29	203.39	202.3	203.59	201.67	201.86	202.59	203.92	202.17	203.27	203.35	202.35	202.34	201.96	201.32	203.33	202.13	203.22	203.08	202.95	203.7	202.54	201.6	202.48	203.55	202.82	203.05	202.8	202.65	202.42	203.07	202.26	202.52	203.13	202.11	201.98	203.56	202.59	202.55	203.08	201.87	202.19	202.68	203.28	202.48	203.68	201.98
203.79	202.4	203.47	204.49	203.28	203.8	203.07	203.94	203.3	203.11	204.02	203.45	202.84	202.97	204.43	202.99	202.49	203.01	202.76	203.65	203.62	202.68	202.3	203.63	202.62	204.03	203.67	203.22	204.52	204.73	203.87	203.68	203.86	203.36	203.03	203.36	201.81	202.75	202.66	204.46	203.41	203.03	203.64	203.96	203.78	204.1	205.5	204.13	203.6	203.9
217.01	216.91	219.12	218.24	215.62	217.67	215.68	216.49	217.04	217.69	217.3	215.38	217.01	216.37	217.16	218.68	217.88	216.19	217.59	215.4	217.5	216.96	217.18	216.37	216.91	217.04	217.99	216.73	216.98	215.7	216.91	216.65	217.21	216.37	217.77	217.19	217.78	217.27	217.13	216.1	217.07	217.23	216.48	216.99	217.58	216.93	216.06	218.42	216.29	217.05
211.66	212.45	211.26	209.94	211.54	210.69	211.05	212.17	211.76	211.75	212.17	212.15	211.93	211.55	211.21	212.37	211.28	212.32	211.34	212.07	212.12	212.7	211.65	211.12	211	212.06	211.85	211.03	211.16	211.7	212.06	211.71	211.34	211.19	211.37	211.31	211.65	210.74	211.36	211.22	211.67	210.89	211.79	211.18	210.71	211.16	211.9	211.45	211.31	211.97
211.92	212.24	212.47	211.81	211.47	211.66	213.23	211.76	211.08	210.8	211.91	213.05	210.73	212.13	212.12	211.09	211.83	211.1	212.62	211.85	211.67	211.38	212.59	211.55	211	212.08	211.61	211.96	212.24	212.05	212.45	212.32	212.08	212.26	211.48	212.45	212.25	211.4	211.94	210.47	211.79	212.01	210.48	211.84	211.87	212.57	211.25	211.62	211.64	213.07
212.4	212.88	212.51	211.23	212.56	213.05	211.61	212.07	212.25	212.36	212.33	211.78	212.32	213.29	211.51	212.76	212.51	211.32	211.65	212.62	212.71	213.89	211.89	212.57	213.46	211.75	212.37	213.26	212.5	212.07	211.99	213.67	213.02	213.59	212.26	212.45	212.74	212.21	212.27	212.37	212.27	212.85	212	212.01	211.76	212.49	211.51	212.65	212.89	210.72
203.98	202.6	203.22	203.64	203.19	204.06	203.47	203.07	203.54	202.85	203.15	203.07	203.71	203.23	202.36	203.55	203.93	203.53	203.76	202.85	203.64	204.31	204.11	202.86	201.27	203	202.76	204.36	205.01	203.94	204.23	203.81	203.55	203.45	203.44	204.5	203.61	202.21	202.69	204.57	202.87	203.25	203.49	203.85	201.9	203.4	203.63	203.3	203.15	204.65
199.32	199.96	200.42	201.58	199.95	200.84	200.27	200.12	201.48	200.42	200.84	201.49	200.53	199.22	199.63	200.51	200.8	200.46	200.05	201.28	201.04	200.72	201.47	199.61	199.42	201.94	202.31	201.42	200.7	200.03	199.65	200.5	200.16	199.64	200.01	199.95	199.28	200.25	199.2	200.67	200.97	200.05	201.36	200.45	199.84	199.89	200.97	200.73	199.43	200.2
204.04	203.48	203.32	202.88	204.41	202.13	204.78	202.94	203.71	203.33	204.05	202.51	204.04	203.51	204.57	204.05	203.25	203.82	203.65	204.09	203.15	203.87	202.81	203.41	203.86	205.12	204	204.05	203.75	203.63	204.35	203.99	204.82	202.78	204.25	203.69	203.46	204.18	203.69	202.13	202.35	203.88	203.32	203.41	203.05	204.53	203.67	202.6	204.09	203.57
198.26	199.04	199.22	198.33	198.76	198.1	199.39	199.25	198.21	199.83	198.72	198.38	198.73	199.61	199.01	198.79	199.12	198.55	198.92	197.79	199.99	198.42	197.91	198.79	198.67	197.95	197.28	199.87	198.12	198.43	199.5	198.11	199.56	198.74	198.66	199.03	197.68	198.31	198.19	200	199.11	198.33	197.65	198.86	197.21	197.95	198.23	198.42	197.99	199.14
207	207.41	208.08	208.38	206.89	207.97	206.98	208.12	209.79	207.6	207.55	208.35	208.04	207.59	208.35	208.59	207.85	208.08	207.31	208.19	207.6	207.58	207.53	206.54	206.38	208.05	207.5	206.75	209.53	207.86	207.15	208.84	207.72	207.47	207.17	208.05	208.86	207.32	207	207.27	208.49	207.67	207.14	208.45	209.32	208.39	207.26	208.48	206.97	207.85
209.23	208.74	209.11	209.14	210.59	209.05	209.97	209.01	210.18	210.43	210.06	210.84	209.47	209.93	209.03	208.72	209.36	209.72	210.48	210.18	208.62	209.72	209.57	208.97	210.18	211.5	209.66	209.91	209.46	209.53	209.77	210.43	209.88	211.19	209.63	209.24	209.93	209.31	209.42	208.62	209.21	209.86	208.82	209.59	209.57	210.99	208.02	209.68	210.64	209.93
199.15	198.55	199.8	199.2	198.93	200.02	198.65	199.17	199.38	199.02	198.9	200	198.88	200.61	199.16	197.8	198.23	198.85	198.98	199.29	200.72	199.56	199.6	199.8	200.37	199.68	200.53	199.79	198.6	199.04	200.35	199.95	199.72	198	199.46	198.73	198.77	198.85	199.46	198.49	198.9	199.34	199.01	199.06	199.79	198.33	199.67	199.23	198.6	199.37
207.78	206.72	208.22	207.72	205.89	206.68	207.43	207.8	208.17	208.07	208.01	207.4	206.76	207.5	208.53	208.19	209.47	208	208.44	206.38	207.67	207.62	207.19	207.83	207.77	208.47	206.99	206.16	207.08	207.94	208.42	208.11	208.74	207.36	207.49	208.81	208.85	206.94	206.6	207.78	207.92	207.95	206.67	207.25	208.1	208.02	208.18	207.85	207.71	208.64
208.96	207.51	206.87	207.3	208.28	208.8	208.38	207.12	208.68	207.48	207.2	207.32	207.34	207.93	207.71	208.45	208.36	207.33	208.99	208.14	208.53	206.91	208.84	207.35	207.79	207.1	206.96	208.3	208.52	208.03	207.13	207.99	208.46	208.97	207.19	207.84	207.87	207.75	206.28	209.16	206.5	207.51	206.37	207.54	208.68	207.88	206.48	208.22	208.54	208.68
214.29	213.78	213.54	214.36	212.3	214.65	214.02	212.98	212.81	213.82	213.89	213.56	213.64	213.59	214.8	214	212.84	213.56	213.46	212.51	212.57	213.8	213.84	214.37	213.1	213.41	214.53	214.38	214.02	212.04	212.76	214.1	215.44	214.16	213.85	214.28	215.06	214.21	213.42	213.88	212.88	212.57	213.2	213.57	214.12	213.96	213.99	213.32	213.01	212.83
200.12	199.88	201.24	198.68	200.88	200.06	200.79	200.52	200.74	200.41	199.97	200.53	200.58	200.27	201.84	200.1	200.02	200.33	200.2	200.12	200.65	200.7	199.96	199.2	200.58	200.8	199.52	198.6	199.05	200.15	199.29	199.86	200.02	199.74	199.97	199.81	200.31	200.81	199.08	200.7	201.47	198.74	201.11	200.66	200.21	201.17	201.05	201.43	201.68	200.91
199.09	199.87	198.26	198.74	199.63	199.84	198.6	200	199.33	200.14	199.9	200.04	199.91	199.66	199.3	200.11	199.1	199.91	200.29	198.87	199.22	198.79	198.82	198.59	198.69	199.49	198.94	198.4	199.5	199.16	199.81	199.98	200.47	199.31	199.9	198.44	199.97	199.73	198.92	199.01	198.71	200.12	199.44	199.18	199.62	199.79	198.64	199.25	199.38	198.31
195.26	195.47	194.64	194.92	195.32	195.47	193.89	194.6	195.91	195.41	195.64	195.66	195.73	194.7	195.76	195.31	195.57	194.69	194.82	195.64	195.1	194.91	194.84	195.05	195.58	195.82	194.66	195.23	194.68	195.93	196.14	195.24	194.16	194.25	195.17	194.78	195.02	196.05	195.19	194.75	196	194.87	194.69	196.44	194.7	194.64	194.29	195.52	195.47	194.97
194.46	195.91	194.56	194.5	194.29	193.52	194.15	193.5	194.84	194	195.36	194.05	193.76	194.61	194.08	194	194.33	193.91	194.01	195.37	194.37	193.67	193.28	194.7	195.37	194.14	194.11	194.05	194.09	193.89	195.98	192.91	194.09	195.12	194	193.85	195.06	193.89	194.63	194.53	193.42	194.1	193.11	194.56	193.59	195.34	194.7	193.71	194.07	193.35
199.4	198.81	200.3	198.38	199.45	200.25	198.64	199.54	198.78	198.87	200.7	200.31	199.75	198.82	199.98	199.16	199.92	198.89	199.34	199.64	201.4	199.17	199.44	198.26	199.11	199.58	199.19	199.79	199.71	200.1	199.34	199.6	198.47	199.67	199.14	199.34	199.44	199.05	199.63	200.42	199.89	199.4	198.43	200.07	199.03	199.46	198.55	199.05	200.96	200.08
209.18	209.66	208.17	208.67	209.64	208.34	206.87	209.24	209.4	207.92	209.25	208.37	208.94	209.78	208.18	208.48	209.44	209.03	209.32	207.91	208.41	209.66	209.6	208.64	207.2	208.42	208.13	209.28	207.48	208.07	208.2	208.91	208.19	208.08	207.58	208.02	208.04	207.82	208.51	208	209.73	208.09	209.04	208.44	208.54	209.09	208.79	209.3	208.86	207.83
218.05	216.86	217.65	216.98	218.9	217.72	216.67	217.81	217.9	218.42	216.71	217.23	218.2	218.49	216.85	218.54	217.11	217.12	219.24	218.02	217.39	218.28	219.66	218.14	219.08	218.1	218.5	218.65	217.87	218.27	217.05	217.67	218.33	218.56	218.53	218.47	217.85	217.59	218.82	217.36	217.55	217.13	217.87	217.92	217.04	216.42	217.44	218.49	218.23	217.93
206.7	206.37	206.6	206.9	207.33	207.06	206.7	206.99	207.08	206.04	206.93	206.74	206.13	206.33	206.3	206.57	205.36	205.58	205.17	206.68	207.02	206.45	206.23	205.25	205.77	206.72	207.06	206.95	205.69	205.57	206.33	207.11	206.46	206.22	207.08	206.55	207.14	206.94	206.89	205.02	207.04	205.86	207.51	207.08	206.4	206.89	206.18	207.77	206.14	207.44
193.3	194.39	195.01	193.95	194.22	195	194.84	192.51	192.65	194.3	194.73	193.56	193.22	194.45	194.03	196.04	194.31	194.97	195.63	193.7	193.92	194.29	193.79	194.09	194.07	194.43	193.61	194.83	193.98	193.15	193.65	193.22	195.45	193.99	194.3	193.81	192.87	194.49	193.62	194.15	194.32	192.64	193.53	193.74	194.76	194.04	192.95	194.56	195.01	194.28
209.85	208.78	207.12	209.16	207.41	208.38	209.78	208.02	209.04	208.88	208.6	208.6	209.24	208.42	208.8	208.19	209.37	208.14	208.75	208.53	209.79	208.76	207.99	208.58	208.42	208.93	209.16	208.83	207.53	208.81	208.89	210.07	208.91	208.76	207.64	208.3	208.76	207.4	208.16	207.46	206.19	208.83	207.34	209.01	208.77	208.75	208.53	208.7	207.39	209.39
205.34	205.61	204.63	205.31	205.71	204.64	205.61	204.5	204.79	204.87	203.98	204.69	205	205.43	205.87	204.66	203.6	205.93	204	204.18	205.29	204.63	204.24	204.73	204.24	204.42	205.23	204.23	204.48	205.39	203.9	203.72	205.76	204.97	205.46	205.33	203.47	204.15	205.07	205.27	204.05	205.07	204.52	205.16	204.19	204.54	204.68	204.3	204.8	204.62
206.58	206.37	205.38	205.48	205.62	206.18	206.6	206.88	206	206.97	206.27	205.72	206.07	205.45	204.88	205.41	205.98	206.61	206.03	204.84	206.8	205.83	206.03	206.76	206.02	205.86	207.06	207.79	206.28	204.86	206.89	206.67	206.36	206.01	206.45	206.72	206.25	207.84	205.69	208.02	207.31	206.78	206.97	206.5	205.86	206.96	206.2	206.46	206.11	207.15
210.4	210.87	211.09	212.55	211.76	211.58	211.22	210.87	210.72	212.02	211.05	210.79	211.45	211.09	211.05	210.95	212.85	212.52	211.64	211.29	211.43	211.75	211.52	210.96	211.01	210.21	211.68	210.24	212.05	211.14	211.64	210.62	211.1	211.66	211.91	211.65	210.35	212.17	211.82	211.62	211.6	211.62	209.73	211.46	212.18	211.08	212.34	210.88	211.59	211.91
212.8	214.06	214.58	213.85	213.43	214.62	213.62	213.64	214.17	213.46	213.59	214.89	213.65	213.69	214.26	215.03	214.31	213.58	213.98	214.54	213.67	213.66	213.12	213.87	213.8	213.53	213.24	213.75	214.28	213.54	214.84	213.9	213.82	212.9	212.7	213.05	213.63	213.5	213.4	213.87	214.27	214.38	214.3	213.65	214.39	213.11	213.64	213.65	214.69	214.73
210.87	211.71	211.6	212.1	212.52	211.89	212.27	211.42	211.24	211.63	212.41	211.06	211.98	210.01	210.99	210.96	211.43	211.64	210.86	212.18	211.72	210.85	211.08	210.56	211.23	210.92	211.59	211.31	211.97	211.93	212.38	210.69	212.36	211.33	212.05	211.14	211.23	211.16	211.91	212.52	213.11	211.46	210.85	212.68	211.53	211.92	211.15	211.96	211.15	211.36
212.05	210.97	212.12	211.15	211.33	211.87	212.07	211.19	211.62	213.06	211.62	212.68	211.88	211.48	211.8	212.23	211.81	211.38	212.02	211.46	211.63	212.66	211.58	211.11	212.13	212.01	210.66	211.65	211.71	212.82	211.69	212.11	212.24	213.51	211.72	211.63	211.98	212.15	211.13	209.68	210.27	211.44	210.67	212.24	211.01	212.4	210.7	212.93	211.99	211.24
203.81	203.78	205.01	204.63	204.29	205.43	205.56	204.8	204.12	204.03	203.99	203.83	205.56	204.13	204.61	204.62	204.38	204.63	203.87	205.25	205.02	205.01	204.55	203.66	205.39	206	204.9	205.22	205.22	205.98	205.04	204.13	204.97	205.17	205.27	204.71	203.57	205.69	204.74	205.62	203.98	205.33	203.8	204.51	205.08	204.93	204.7	204.79	204.38	204.46
218.14	218.68	217.73	217.46	217.35	217.5	216.58	217.65	217.75	218.33	217.79	217.86	218.56	217.4	218.22	218.14	216.91	218.97	217.53	218.01	217.01	217.61	218.38	216.84	217.76	219.25	216.48	218	217.97	218.19	218.51	217.78	217.87	218.5	217.66	217.45	218.25	216.89	216.99	218.23	218.68	218.29	216.82	218.15	216.92	219.71	217.68	217.53	216.87	217.94
197.88	198.77	197.6	199.29	199.51	198.53	198.83	198.7	199.35	197.82	198.98	198.44	198.76	198.63	198.83	198.22	198.49	198.38	198.89	198.99	198.14	197	198.96	199.27	198.7	198.78	199.66	199.23	197.94	198.54	198.09	198.81	198.88	197.88	199.28	199.59	198.73	199.65	198.23	198.65	198.83	198.44	198.64	199.45	198.87	199.05	198.02	198.8	198.95	199.04
206.46	206.44	207.18	207.07	206.55	206.7	206.84	206.03	206.47	206.73	205.93	205.7	207.15	206.19	206.78	206.43	207.5	206.71	207.46	205.87	206.17	207.17	206.14	206.04	206.24	206.35	205.87	207.31	207.89	205.96	206.55	206.62	206.7	206.49	205.51	205.76	207.14	207.37	206.14	206.04	206.51	206.23	206.27	206.73	206.31	206.75	206.17	206.46	206.59	205.37
217.6	217.69	217.33	217.19	217.08	217.32	217.33	218.08	217.09	217.6	217.38	217.09	218.32	217.92	217.36	217.36	217.7	217.95	218.45	218.04	217.27	218.19	218.7	217.44	218.8	217.36	217.46	217.74	217.06	217.58	218.52	218.2	217.61	217.07	218.28	218.07	217	219.23	217.63	216.94	217.25	217.69	218.51	217.83	217.59	218.12	218.42	217.56	217.82	217.66
201.65	201.81	201.4	200.42	201.8	201.34	202.57	201.71	200.8	201.45	201.55	201.12	200.97	201.72	202.32	199.57	201.22	201.61	200.37	201.44	200.81	200.46	201.96	200.14	203.05	200.11	202.82	201.79	201.65	201.65	201.59	200.64	201.45	201.45	200	201.6	201.62	202.21	201.06	201.01	201.55	201.2	201.25	201.06	200.92	200.61	200.58	200.98	201.84	200.71
217.79	218.41	218.33	217.44	217.65	218.11	217.83	217.92	217.05	217.06	218.78	217.49	217.1	217.38	219.89	217.06	218.48	217.96	218.44	217.85	218.03	218.02	217.25	217.68	218.55	217.98	218.94	218.14	217.14	218.1	218.23	218.56	217.07	218.23	217.71	217.01	217.49	216.48	217.62	217.96	216.77	217.66	218.47	219.12	217.23	218.09	218.2	217.95	218.17	218.04
207.33	206.78	205.69	206.05	207.27	207.04	206.62	206.06	206.9	205.86	207.02	207.09	206.5	207.09	206.3	207.06	206.18	206	207.4	206.03	205.02	207.4	206.46	206.9	205.27	206.6	206.69	204.71	206.97	206.53	206.89	205.55	206.5	206.47	205.74	205.78	205.95	205.26	207.12	207.51	207.29	205.6	206.69	205.56	205.63	206.03	207.09	207.26	206.11	206.42
197.88	198.27	197.36	198.57	198.61	197.95	197.47	197.05	198.69	197.47	200.23	198.51	197.77	198.45	198.55	198.05	198.25	198.87	197.95	197.56	197.81	197.75	198.15	198.25	198.18	198.05	196.94	198.42	198.43	198.49	198.06	198.13	197.69	198.51	198.04	197.58	197.93	197.47	196.69	197.62	197.32	197.82	197.79	199.72	197.74	198.73	197.63	198	197.89	198.55
199.22	200.61	198.96	199.42	201.19	199.53	200.89	200.91	200.82	200.07	199.19	200.67	200.66	199.27	199.72	200.51	200.33	199.43	198.59	200.81	200.82	199.69	200.3	200.07	199.6	199.94	201	199.91	201.55	201.38	200.47	198.96	198.81	199.98	200.55	199.35	200.77	199.84	200.09	200.55	199.82	200.38	200.04	200.32	199.99	199.56	201.17	199.82	201.01	199.42
209.52	208.36	209.07	207.51	208.1	209.34	208.78	208.98	208.48	208.39	209.02	209.6	208.28	209.54	208.86	208.61	208.94	209.5	209.1	209.17	209.73	208.99	207.92	209.6	208.13	207.92	209.57	209.17	209.15	209.26	208.18	207.39	208.72	208.36	209.43	208.6	208.54	208.49	208.65	209.97	209.99	208.33	208.23	208.2	208.79	207.7	208.63	209.8	209.29	208.47
210.01	208.9	208.78	210.88	210.15	209.95	210.51	210.13	210.06	209.31	210.73	210.03	209.75	210.47	209.36	210.61	208.92	208.64	208.77	209.98	209.39	209.44	209.07	209.04	210.21	208.88	209.86	209.85	208.6	209.5	209.74	209.84	208.59	209.29	209.92	209.69	210.31	210.31	209.49	210.06	209.55	210.73	209.05	209.59	210.14	209.54	209.51	209.22	209.47	210.33
207.95	208	207.17	207.58	208.24	207.34	208.7	207.99	207.43	207.9	206.6	206.63	206.76	207.77	207.88	207.04	208.13	208.38	207.31	207.48	208.15	207.47	207.88	207.23	207.41	207.1	207.22	208.87	207.81	207.2	206.69	206.98	206.23	206.63	207.44	206.69	208.28	208.38	206.89	206.61	207.47	206.52	207.2	206.71	206.75	207.88	207.99	208.18	207.71	207.56
203.87	203.36	202.73	202.67	204.09	203.23	203.45	203.68	203.44	203.47	204.07	203.24	202.59	203.34	203.62	203.08	203.11	203.63	203.88	203.39	202.51	203.78	203.25	203.24	203	203.13	202.13	204.41	203.68	203.22	203.28	202.34	204.44	205.15	203.41	202.51	202.81	202.09	202.45	203.78	203.33	202.61	204.83	203.31	203.26	202.83	204.45	204.3	203.65	202.13
208.69	207.73	207.56	208.96	209.36	209.44	208.65	207.29	208.86	208.94	208.5	208.73	208.9	207.81	208.54	208.31	208.78	209.69	208.88	208.93	208.72	209.41	209.02	207.17	208.06	208.91	208.25	208.62	209.02	207.19	208.81	207.68	209.28	208.92	208.47	209.14	208.48	207.98	209.09	207.09	209.4	208.86	207.6	209.06	207.99	208.59	209.93	209.87	208.62	208.61
210.01	208.35	207.93	208.87	207.52	208.78	207.92	208.15	208.14	207.66	209.1	208.43	209.31	208.59	208.42	209.36	208.92	208.47	208.08	210.15	208.7	208.58	209.4	209	210	209.33	208.98	208.12	208.33	208.31	208.55	207.94	209.41	208.17	208.37	209.07	208.36	209.3	210.07	208.59	208.17	210.3	208.14	209.5	208.75	208.67	209.31	208.95	209.38	208.94
204.36	204.16	203.15	203.47	204.6	203.81	202.87	202.98	202.59	202.98	203.32	203.06	202.86	204.22	203.33	204.08	204.33	204.14	202.4	201.6	204.54	203.42	203.09	204.18	203.23	202.63	203.7	203.07	204.2	203.7	202.96	202.61	202.9	202.98	202.91	204.3	203.1	204.3	203.83	202.47	203.36	203.52	202.76	203.3	203.35	204.89	203.55	202.85	202.12	204.04
217.96	217.31	216.6	218.01	217.42	217.42	218.18	216.96	218.03	218.46	218.8	217.18	217.68	218.3	218.29	217.19	218.51	219	216.64	217.47	217.47	218.35	218.02	217.77	217.15	217.11	217.11	217.68	218.06	217.69	218.13	218.03	216.46	218.4	217.29	218.4	216.55	218.91	218.24	217.99	217.54	217.72	217.55	218.29	216.8	217.58	216.88	216.15	218.44	217.41
202.55	202.94	202.01	202.3	202.58	202.48	202.26	203.26	203.7	202.09	202.62	203.82	203.77	202.27	202.03	203.23	200.92	202.73	203.01	203.38	203.06	202.11	202.94	201.56	202.88	203.16	203.32	203.83	202.73	201.69	201.88	202.82	202.97	202.49	203.28	203.16	201.18	203.07	203.54	203.44	202.71	203.03	203.1	203.18	202.42	202.19	201.64	202.57	202.21	201.97
203.59	203.72	202.89	203.49	204.1	203.62	203.25	203.37	204.65	203.85	203.82	203.42	204.68	203.69	204.25	204.02	202.51	203.88	203.39	204.56	205.47	204.32	203.31	204.36	203.26	202.57	203.26	202.98	204.39	203.47	203.12	203.81	205.2	204.4	203.63	205.23	203.48	204.64	202.83	205.07	205.12	202.96	204.36	202.73	203.92	204.47	203.47	204.31	203.37	203.89
202.68	202.85	202.17	201.54	201.02	201.72	201.37	201.89	202.95	203.15	202.11	202.71	203.13	202.27	203.08	201.96	202.01	202.84	202.41	201.67	203.22	201.89	202.2	202.65	202.36	202.36	202.92	203.32	202.72	202.46	202.7	202.33	202.24	202.6	203.15	201.86	202.94	202.56	203.06	202.5	201.22	202.85	202.69	202.49	202.04	202.28	202.41	202.05	202.59	201.84
208.64	207.72	209.04	209.25	208.63	208.82	209.22	209	208.09	209.56	208.99	209.78	209.46	207.9	208.33	209.52	208.5	208.17	209.43	208.13	207.96	208.77	208.41	209.32	209.77	208.3	208.38	208.74	208.12	209.29	208.8	208.75	208.01	208.27	208.36	208.04	208.43	208.82	208.52	208.9	208.76	209.21	209.6	209.39	209.18	208.97	208.2	210.13	209.08	209.61
217.26	217.37	216.57	217.4	216.71	216.53	217	216.67	217.05	217.6	217.2	217.8	217.18	215.94	217.63	215.59	216.87	216.29	217.65	216.24	216.73	216.49	217.14	216.74	217.44	216.89	217.29	215.96	217.12	218.2	218.06	217.96	216.1	218.47	216.57	216.89	216.92	217.36	216.6	217.14	217.11	216.39	216.86	217.42	216.24	217.5	216.71	217.19	215.69	217.35
212.11	214.02	213.37	214.55	213.04	212.93	212.6	214.39	213.61	214.58	213.8	215.07	213.64	212.63	214.16	214.61	214.34	214.45	214.04	214.34	213.78	214.41	214.13	214.36	213.42	214.46	214.08	213.06	214.7	213.46	214.09	213.94	214.53	214.29	213.84	213.03	214.49	213.37	214.1	214.22	214.11	213.95	214.15	214.21	213.83	212.6	214.35	213.38	214.05	214.15
204.06	203.31	203.43	204.16	204.52	204.64	203.89	203.44	203.38	204.11	203.3	204.03	203.33	203.61	204.22	204.54	203.16	203.51	203.25	204.46	204.5	203.06	203.82	204.46	203.99	202.72	202.38	203.57	202.58	203.77	202.52	202.7	203.61	206.17	203.71	204.38	203.18	203.15	203.23	203.54	203.14	203.29	203.98	203.86	203.32	203.51	204.33	204.26	203.88	204.12
205.01	203.35	205.22	202.67	204.07	203.89	204.94	203.12	203.46	203.14	203.11	203.85	204.74	203.56	202.5	203.89	202.19	204.13	204.49	204.45	203.73	203.55	204.14	204.11	204.05	203.86	203.66	204.1	203.83	204.79	203.61	203.4	203.14	203.46	202.99	203.59	204.06	204.26	204.35	203.06	203.65	204.38	203.94	204.65	202.86	203.48	204.16	203.4	203.23	203.6
207.62	207.89	208.14	207.91	207.94	207.4	209.19	208.32	208.5	208.04	208.02	208.56	207.8	209.91	208.09	207.49	208.06	208.03	208.2	207.58	209.13	207.77	207.65	208.43	207.41	207.81	208.57	206.57	208.17	207.26	207.57	208.47	207.78	207.81	208.59	207.87	208.25	207.41	208.41	207.48	208.35	208.78	207.26	208.78	208.49	207.14	207.91	207.76	207.88	208.89
214.13	213.45	214.72	213.45	214.4	213	214.45	213.73	213.41	213.84	213.52	213.93	215.15	213.75	213.26	213.92	212.81	214.68	213	214.05	213.21	213.64	213.89	214.49	213.35	212.21	213.66	212.99	214.12	214.66	213.16	213.43	215.14	213.1	214.23	214.08	213.09	213.95	214.22	214.54	213.37	213.63	214.87	214.22	214.15	214.57	213.59	214.18	213.49	213.62
205.46	205.27	205.32	206.59	205.29	205.58	205.91	205.97	205.35	205.47	205.62	207.6	205.79	206.12	206.33	206.3	206.58	205.47	205.93	205.9	205.56	205.74	206.68	205.37	205.04	205.47	204.91	205.97	205.34	204.56	205.36	206.29	205.22	204.3	205.13	206.28	205.33	205.77	205.96	206.25	204.63	204.59	205.47	205.19	205.51	205.84	206.08	205.84	206.14	205.81
210.71	211.03	210.6	209.79	210.03	210.69	209.73	209.56	210.11	209.73	209.22	209.29	210.26	209.91	209.62	209.62	210.39	207.76	208.99	210.17	209.37	210.68	209.54	210.1	211.18	210.15	208.82	210.12	208.24	209.79	208.86	209.41	209	209.29	210.32	209.6	209.37	210.33	210.04	211.1	208.45	210.84	208.76	210.4	209.58	208.94	209.44	208.59	209.34	209.84
207.69	207.43	207.93	207.91	208.31	208.18	207.65	207.01	207.72	208.08	207.78	208.78	207.03	207.62	206.74	208.16	208.11	207.5	207	208.81	207.66	207.77	207.24	207.87	207.27	208.52	208.2	207.26	208.67	207.55	206.77	208.9	207.05	207.03	208.57	206.74	207.31	208.65	207.97	207.75	206.87	207.6	207.5	207.84	207.96	207.11	207.11	207.32	207.51	208.82
218.07	216.84	216.52	216.09	217.68	216.77	216.88	216.86	216.64	217.48	216.36	217.41	216.4	216.67	216.39	216.17	216.76	217.22	215.6	216.35	214.97	217.27	216.03	217.06	215.7	216.86	217.17	216.49	215.86	216.31	217.47	216.33	216.38	216.56	215.97	216.16	215.93	216.64	217.05	217.35	216.5	217.01	217.02	215.88	216.84	216.25	218.47	217.84	217.84	217.03
212.97	212.57	211.46	212.41	211.88	212.67	210.78	212.07	211.32	213.3	211.99	212.29	211.64	211.55	212.42	210.93	211.47	211.98	211.52	211.9	211.44	211.18	211.45	211.65	211.89	211.48	212.09	211.85	211.6	211.02	211.67	212.64	211.88	211.94	211.81	211.98	213.4	211.15	211.78	212.2	212.19	211.8	211.99	211.61	211.81	211.95	212.53	212.01	211.09	211.08
211.89	210.94	211.2	211.41	211.31	212.08	211.85	211.97	213.11	211.66	211.45	211.37	212.7	212.33	212.08	211.74	212.39	212.3	211.86	211.65	211.72	212.64	211.29	211.78	211.61	212.59	212.82	211.94	211.79	210.94	213.1	211.77	211.39	211.94	210.43	212.93	210.7	211.56	212.05	211.41	211.71	211.02	211.41	212.15	212.24	211.06	211.5	211.46	211.99	212.38
208.74	207.26	208.5	207.38	206.89	206.84	206.4	208.55	208.14	207.34	206.8	207.2	207.9	207.35	206.48	207.6	207.55	208.39	207.32	207.18	208.22	206.42	206.49	207.45	208	207.97	207.94	208.26	207.33	206.84	208.19	207.77	207.63	207.24	207.96	208.47	206.82	208.11	207.91	207.46	209.01	208.14	207.4	207.43	208.14	207.85	206.26	208	208.01	206.67
207.55	208.29	208.46	208.96	208.32	208.33	206.93	206.88	207.47	209.41	208.98	208.23	208.99	207.89	207.91	208.03	208.22	208.45	206.99	208.8	208.53	207.32	208.32	207.3	208.53	207.75	209.02	208.76	208.3	207.69	208.72	207.5	208.14	208.49	208.05	206.83	208.46	207.34	208.92	210.12	208.72	208.28	209.35	209.21	209.57	209.58	207.92	208.33	209.48	206.87
201.06	200.64	200.49	201.25	201.22	200.94	201.27	202.01	200.98	200.85	201.41	201.19	200.35	201.7	199.65	201.41	201.75	201.06	200.41	201.3	200.92	201.63	200.78	201.1	201.77	201.44	201.52	201.11	202.17	201.7	201.95	201.11	201.06	201.22	201.81	202.3	201.54	200.26	201.85	201.18	200.73	202.06	201.83	201.21	201.02	201.99	201.52	200.36	200.46	200.78
204.52	204.09	203.27	204.25	203.78	203.11	203.49	204.43	203.72	204.71	203.22	203.55	203.07	202.37	203.85	204.13	203.35	203.88	202.85	203.64	203.78	203.61	205.44	203.25	203.44	203.88	203.75	203.56	203.78	203.27	204.01	204.91	204.27	204.26	204.45	203.07	203.46	204.59	203.25	204.33	203.71	204.1	205	203.23	205.04	203.59	203.93	203.08	203.3	202.9
199.61	200.04	199.91	198.6	198.83	198.71	201.26	200.57	199.48	198.46	200.05	200.38	198.92	199.04	199.34	199.08	199.41	200.1	199.83	200.08	200.28	200.64	199.67	198.15	199.35	199.67	199.07	199.52	200.37	200.16	199.57	199.6	199.72	199.75	199.34	200.08	199.39	199.99	200.36	199.94	199.73	199.82	200.02	199.83	199.19	199.63	200.54	199.46	199.7	199.43
204.86	204.52	204.91	206.24	204.29	205.04	204.77	204.48	205.23	203.58	205.27	204.75	203.87	204.74	204.84	204.76	205.94	203.75	205.42	206.41	205.78	203.49	204.71	204.81	204.67	204.95	204.05	204.07	204.18	204.26	205.38	205.42	206.06	205.51	205.58	203.75	205.01	205.46	204.91	205.39	206.06	204.4	205.31	205.04	204.95	204.26	203.72	204.33	204.85	206.59
210.56	211.21	209.74	209.61	209.39	210.59	209.15	209.9	209.5	210.51	209.71	210.53	211.56	209.86	210.18	209	210.01	209.04	209.85	209.6	209.22	209.49	209.9	211.33	209.64	210.17	209.48	208.13	208.83	209.23	208.71	210.06	209.7	208.77	208.91	208.66	208.47	209.8	209.73	209.21	209.45	210.45	210.6	209.5	209.23	209.18	208.35	209.53	209.3	209.11
207.43	207.9	209.01	208.37	208.06	209.35	209.04	208.11	207.91	208.95	208.55	208.27	208.73	208.24	208.94	209.7	207.83	207.84	208.33	208.85	208.24	208.72	208.72	208.25	207.7	207.6	208.68	209.29	210.29	208.59	208.51	209.37	208.84	208.07	208.97	209.23	209.03	209.96	208.22	208.71	208.35	208.8	209.33	209.75	207.76	209.82	209.31	208.06	208.18	208.81
204.34	203.8	204.56	202.69	204.69	203.66	203.79	204.7	204.38	203.21	204.34	203.85	204.99	203.89	202.49	204.62	203.33	203.75	203.82	204.55	204.41	204.46	203.51	203.65	204.81	203.79	204.08	204.92	204.26	204.36	204.3	204.4	203.37	204.33	203.85	204.25	204.02	203.97	204.21	203.82	204.61	204.69	204.28	203.15	203.96	203.33	204.58	204.63	203.77	202.52
208.81	209.13	208.8	209.99	208.6	209.01	208.47	208.32	208.59	208.5	209.35	208.55	207.56	209.01	207.45	209.09	208.21	209.68	208.36	209.12	208.95	208.35	209.61	207.73	208.53	208.93	208.26	208.46	207.83	207.97	207.95	209.27	208.48	208.96	209.13	210.43	208.43	209.01	209.25	208.72	208.92	208.03	210.18	208.9	208.01	209.17	208.73	208.58	209.16	209.03
208.19	208.44	207.8	209.04	207.66	207.92	208.27	207.66	208.11	206.94	206.81	207.63	205.68	207.67	207.45	208.15	206.99	207.68	207.17	207.68	207.32	207.84	206.92	207.68	208.91	207.09	207.88	207.99	207.57	207.32	206.7	208.31	207.42	208	207.9	207.83	207.49	206.48	208.65	207.86	207.88	205.78	206.76	207.39	207.89	208.27	207.95	206.52	208.13	208.02
200.92	200.26	201.78	199.99	201.06	201.71	200.69	202.47	201.7	201.38	200.8	201.09	201.53	202.53	202.35	201.2	201.37	200.99	201.41	202.1	201.24	201.91	201.54	201.11	201.25	201.79	202.14	202.1	202.05	200.95	200.35	200.18	201.67	201.19	200.74	201.63	201.65	200.17	201.21	201.27	201.71	201.11	200.98	200.72	201.13	202.1	200.37	202.03	202.26	201.12
[truncated: 150 more columns]
