# Supplementary material for: Genetic dissection of main and epistatic effects of QTL based on augmented triple test cross design
Source: PLoS One. 2017 Dec 14;12(12):e0189054. doi: 10.1371/journal.pone.0189054 (PMC5730204; doi:10.1371/journal.pone.0189054)
Supplement: S6 Supporting Information — (ZIP) [file pone.0189054.s006.zip › z1_250_0.8_5.csv]

199.08	199.97	199.51	199.23	199.85	198.24	200.97	198.9	200.56	197.93	198.68	198.57	198.74	199.78	199.36	200.44	198.39	199.87	197.72	199.49	197.2	199.29	199.06	200.69	199.87	198.97	199.72	199	199.13	199.66	200.1	200.93	198.38	200.3	198.67	199.32	198.52	199.9	198.78	200.21	199.52	199.06	199.3	199.6	200.52	198.98	200.42	199.41	200.9	199.03
208.41	208.85	208.24	208.03	207.58	207.45	207.31	205.88	207.15	209.14	207.38	208.13	207.72	207.79	208.46	208.96	208.14	207.79	207.41	208.06	208.43	208.32	207.29	207.63	206.78	207.53	208.17	208.64	209.16	207.52	208.54	207.96	209.19	207.63	207.05	206.9	209.59	208.28	208.44	208.39	207.59	209.14	209.52	208.66	205.81	208.22	206.43	207.59	208.72	208.74
219.41	217.56	217.43	217.6	217.09	216.08	215.79	217.75	218.33	217.07	216.91	217.5	217.21	218.68	216.82	217.74	216.31	218.11	217.25	217.63	217.25	217.42	217.6	216.35	217.45	216.31	218.54	218.31	218.16	217.08	216.28	216.08	216.77	216.27	217.26	218.16	216.56	215.46	216.4	216.28	216.81	218.42	217.68	218.62	217.25	216.63	217.53	217.54	217.36	216.58
211.21	212.7	211	212.12	212.37	211.87	211.79	211.93	213.69	213.01	212.28	211.61	211.32	213.54	211.28	212.17	212.97	212.16	213.19	212.23	211.65	211.7	211.58	213.01	211.86	210.65	210.86	211.38	211.93	210.8	211.14	212.46	210.41	211.07	211.76	212.05	212.5	213.12	213.36	212.08	212.54	212.64	212	211.7	212.77	212.31	211.91	211.18	210.74	212
202.1	206.77	205.44	204.8	206.13	204.34	205.09	203.76	204.94	204.76	204.45	205.53	204.52	205.58	206.44	205.17	203.79	205.27	205.41	205.71	204.42	204.86	204.37	205.46	204.32	205.77	204.24	204.33	205.3	204.63	204.77	206.26	205.26	204.89	204.3	204.22	204.77	206.08	204.85	206.6	204.77	204.78	205.44	205.06	205.49	205.37	204.58	204.88	203.79	203.97
213.14	211.86	211.93	212.07	211.72	211.44	211.35	212.01	211.98	212.39	211.8	210.82	212.15	213.53	209.56	211.96	209.96	211.55	213.22	212.66	211.29	213.28	212.03	210.34	211.91	211.38	212.04	212.01	212.05	211.61	211.8	210.65	210.96	211.17	211.94	212.45	212.89	211.83	212.41	211.9	211.47	210.87	211.43	211.91	212.15	211.29	212.25	211.31	212.07	212.78
197.14	200.3	199.44	198.8	198.63	199.67	198.96	199	199.14	198.74	201.98	199.54	199.08	199.17	200.57	200.05	201.48	198.66	200.06	198.71	198.03	199.85	200.39	198.37	197.52	199.96	199	199.64	198.35	199.47	199.84	198.43	198.81	200.51	199.94	199.91	200.95	199.63	200.19	199.77	199.39	199.71	199.95	198.92	198.68	199.71	198.86	200.56	199.17	199.17
212.25	211.75	211.02	212.24	210.69	211.57	211.39	208.93	212.2	211.6	212.35	211.3	211.1	211.88	212.2	211.97	210.36	212.19	210.44	211.37	212.47	210.58	210.86	211.5	211.65	211.79	211.62	212.28	212.26	212.11	209.8	210.83	210.99	210.3	211.14	211.44	210.97	209.96	211.72	210.45	210.58	211.16	212.35	210.6	211.4	210.45	213.18	211.59	212.68	211.9
218.7	217.93	217.92	218.35	217.88	216.77	219.24	217.45	217.95	218.78	217.57	217.31	218.95	218.33	218.39	217.1	217.31	216.38	218.54	217.5	218.82	216.81	217.65	218.15	218.23	218.88	216.96	218.41	218	217	218.04	217.7	218.42	218.27	218.76	217.84	218.56	219.56	217.75	217.48	217.64	217.56	217.79	218.31	214.75	217.3	218	219.46	216.69	217.81
201.83	202.7	202.32	202.01	203.04	203.53	200.49	202.57	203.26	203.02	203.18	203.07	200.04	202.42	201.3	203.45	200.6	203.47	201.5	202.86	202.64	201.92	202.22	201.68	201.28	203.71	201.28	202.32	202.97	202.77	201.16	202.42	202.13	203.34	204.33	204.8	202.79	202.29	203.31	202.83	201.91	201.72	201.82	203.17	202.43	201.03	202.5	201.99	202.53	203.49
200.09	201.55	200.81	199.73	198.22	199.21	199.09	200.66	200.12	200.08	198.72	199.35	199.27	199.32	199.74	200.01	198.09	201.36	199.87	199.15	201.01	200.46	199.29	199.88	200.17	199.67	201.07	200.09	200.58	201.68	200.47	200.65	200.58	199.51	202.45	199.45	200.79	199.5	201.42	200.01	199.57	202.5	201.02	200.09	199.79	200.05	200.76	199.94	200	200.74
202.26	201.71	201.83	201.87	202.66	203.34	202.32	201.84	201.62	203.58	201.89	203.32	202.83	202.23	202.73	203.32	201.81	203.87	203.23	204.13	202.48	203.52	202.71	202.95	203.18	203.07	202.66	203.7	202.02	201.61	201.56	202.46	201.82	201.43	202.85	202.57	203.39	202.27	201.93	201.94	202.03	201.94	201.57	202.11	202.23	203.29	202.6	202.05	202.79	204.14
204.53	204.61	204.51	203.79	205.5	204.34	205.66	203.28	203.9	204.2	205.96	203.19	205.08	206.31	205.79	205.03	204.66	204.74	204.08	204.59	203.35	204.4	203.44	205.72	204.95	203.97	203.79	206.73	206.06	205.42	203.5	205.84	205.8	204.9	204.06	204.91	204.44	204.08	205.53	205.42	202.05	204.32	206.32	204.29	205.95	205.81	204.59	206.01	203.67	204.7
217.69	217.39	216.91	216.4	216.76	216.5	216.61	218.18	216.99	217.18	216.7	216.62	217.12	216.03	217.15	217.42	217.74	216.98	217.1	216.1	216.35	218.02	217.64	217.1	216.76	217.42	218.19	216.81	217.63	217.32	216.45	216.92	216.39	216.2	217.37	216.39	216.57	218.09	217.88	217.12	216.17	216.28	218.13	217.32	217.05	218.23	215.74	217.07	216.44	215.88
209.37	207.49	208.92	208.82	208.07	210.81	208.32	209.11	206.83	208.33	208.31	207.35	209.92	209.46	209.82	209.39	207.93	208.47	208.48	208.56	207.31	209.16	207.47	209.24	207.55	209.7	209.12	209.2	208.42	210.01	210.49	209.22	208.27	208.12	208.72	208.34	208.49	207.45	208.95	208.01	209.57	208.34	208.78	209.55	210.32	210.39	210.08	208.42	207.72	209.37
202.77	202.47	201.54	203.75	202.51	201.6	204.02	202.95	202.54	202.32	203.01	203.45	202.27	202.16	201.02	202.14	203.1	202.7	202.56	201.75	201.98	201.77	202.62	202.41	200.58	201.91	201.94	203.08	203.32	201.25	202.98	203.12	201.15	201.54	201.86	204.37	202.52	202.35	202.58	203.5	202.75	203.04	203.35	202.8	203.15	202.16	202.54	201.73	202.99	203.5
209.27	208.95	209.59	209.55	209.17	209.78	208.05	208.19	208.68	210	209.72	208.37	209.98	209.63	209.3	208.47	209.39	209.33	208.6	208.68	210.31	208.74	208.81	210.16	210.4	209.95	208.22	209.09	208.22	208.25	209.51	209.53	209.09	209.62	209.01	209.9	209.62	210.51	209.17	208.94	210.68	208.71	209.71	209.62	209.58	211.1	210.05	208.86	209.3	210.1
204.76	203.8	204.27	203.36	204.85	203.14	204.2	203.54	204.53	204.29	203.85	205.34	203.97	201.6	203.71	205.09	203.56	202.59	203.67	203.35	204.43	204.22	203.94	203.23	204.24	202.92	204.59	204.2	204.01	204.14	204.46	203.42	202.85	203.51	203.78	203.38	203.68	205.07	203.55	204.48	202.59	203.11	204.36	203.48	203.74	203.78	203.53	203.48	203.65	202.71
217.12	216.78	216.61	219.28	216.6	216.31	215.95	218.06	217.28	217.54	216.94	215.78	215.7	217.06	216.32	216.28	216.35	216.46	216.55	219.17	215.7	218.58	215.79	216.8	216.99	218.31	216.64	215.71	218.37	217.68	215.52	218.08	216.86	217.18	217.04	215.7	217.59	217.16	217.47	216.29	217.28	217.73	217.72	217.12	217.14	218.07	217.52	216.93	216.1	217.81
200.35	201.77	200.26	200.44	202.14	201.1	201.17	201.83	201.77	200.75	202.24	201.58	200.3	199.89	200.96	201.57	199.58	201.7	200.81	201.23	201.91	201.39	202.06	202.7	201.25	201.92	201.48	200.93	201.39	200.77	200.24	201.95	201.47	200.28	201.53	201.33	199.37	202.46	201.54	202.41	199.21	200.35	202.53	202.46	201.81	201.83	200.49	203.53	200.83	202.07
207.32	207.62	207.51	207.72	206.33	208.48	206.1	208.37	208.32	207.36	207.47	207.05	207.44	208.4	207.14	208.15	207.77	208.49	208.73	207.83	207.49	207.69	206.96	208.12	206.53	208.75	207.9	207.99	208.53	208.27	207.52	207.96	206.74	206.81	206.02	207.96	208.62	206.98	207.58	207.63	207.37	208.84	208.47	209.17	208.52	208.24	207.44	208.45	208.8	208.69
209.41	210.08	208.03	210.22	208.53	209.85	208.7	209.08	208.53	209.21	209.14	208.14	208.42	208.47	209.1	208.23	209.96	208.92	208.53	209	210.53	209.4	207.94	210.29	207.79	210.47	209.63	209.7	208.18	208.52	209.27	207.12	208.19	209.19	208.43	209.98	210.06	207.85	207.69	209.17	208.74	207.02	207.66	208.41	209.31	209.05	209.36	209.07	208.06	210.62
201.38	203.04	203.77	202.69	202.59	201.66	201.35	202.01	202.41	202.11	203.9	202.87	203.24	202.11	202.31	202.95	202.8	202.27	202.22	202.08	200.74	203.23	202.12	203.37	202.27	203.27	204.18	202.61	202.35	202.11	203.09	203.9	204.33	203.23	203.17	202.23	202.12	203.25	202.17	203.63	203.08	202.59	203.32	202.66	202.96	200.82	201.63	201.55	202.66	201.45
197.23	197.13	197.04	199.37	197.82	198.2	196.81	198.46	197.26	196.69	197.96	197.82	199.05	197.35	197.33	198.4	197.62	199.06	198.16	196.53	198.11	197.17	198.89	196.9	198.71	197.84	198.58	198.26	198.44	198.58	197.98	199.19	196.97	196.24	197.86	196.97	198.76	199.16	197.36	197.65	197.37	198.84	196.32	198.36	197.98	197.06	197.92	196.9	196.76	197.37
206.19	204.83	203.91	206.49	207.49	205.26	207.12	207.04	206.78	206.82	204.91	206.16	204.6	206.31	207.1	205.34	208.03	207.04	207.74	206.57	206.11	206.24	205.48	206.96	207.76	206.04	207.64	205.64	204.93	206.67	207.88	206.01	206.53	206.49	206.34	205.69	205.92	205.63	206.55	204.44	207.24	207.36	204.83	207.83	206.16	206.97	207.02	205.98	206.71	205.99
203.71	203.91	205.93	203.61	205.6	205.07	203.16	203.96	203.95	205.68	203.75	204.88	205.76	204.41	203.65	205.58	204.18	205.28	205.65	203.81	203.05	205.03	205.76	203.3	204.07	204.4	204.23	205.05	204.57	204.98	204.13	205.66	203.5	205.61	205.52	204.24	205.01	203.84	205.18	204.06	204.21	205.02	204.09	204.73	203.55	203.7	205	204.42	204.3	205.09
192.4	194.2	194.58	195.32	195.37	194.6	194.07	193.36	193.72	195.05	193.5	193.75	195.47	195.05	193.4	196.4	192.4	193.2	193.63	194.15	193.75	192.75	194.84	193.92	194.37	193.84	195.3	192.92	194.57	194.43	194.53	194.03	195.96	193.88	195.01	193.86	194.28	194.29	194.27	195.85	193.58	193.74	193.93	193.57	194.68	193.83	195.3	193.54	193.87	195.82
203.81	203.27	201.79	203.48	203.06	201.49	204.34	204.39	203.01	204.9	204.02	203.38	203.84	202.5	204.75	203.27	203.42	203.1	202.72	203.45	202.13	203.73	202.07	203.62	201.79	204.01	201.35	202.91	202.76	203.34	202.91	203.31	203.93	203.35	203.16	202.35	202.68	202.37	203.21	204.62	203.27	203.86	202.89	203.97	202.7	204.35	204.36	203.29	203.41	202.02
206.92	206.33	206.29	203.6	204.83	206.13	205.56	206.22	205.93	205.9	205.93	205.74	205.22	205.77	205.62	205	204.89	206.29	205.71	205.39	203.4	205.2	205.51	204.12	204.85	206.16	204.47	205.31	206.85	206.48	206.26	205.44	206.3	203.76	205.41	205.14	206.03	204.49	205.53	205.25	204.33	206.52	205.83	204.66	205.51	205.8	205.09	204.14	204.75	203.42
203.2	202.78	202.34	204.95	204.12	204.91	204.31	203.14	202.55	204.52	203.33	203.08	203.03	201.55	202.78	203.55	204.21	203.79	203.86	203.97	204.07	203.72	204.53	202.89	205.19	203.22	202.91	203.96	203.42	202.28	204.25	203.78	204.86	204.76	204.34	204.57	203.7	204.65	205.64	203.8	204.61	202.3	205.56	203.68	203.61	204.42	203.96	202.45	205.18	204.25
199.87	198.02	200.28	199.92	199.81	200.08	200.23	199.56	199.37	198.63	199.19	198.25	201.08	198.14	198.76	201.71	197.76	199.53	199.95	200.82	200.06	199.4	200.12	199.15	200.06	198.94	199.35	200.93	198.84	199.61	199.65	200.47	200.74	200.96	198.85	200.09	199.7	199.66	199.92	199.41	199.47	198.64	200.96	201.12	198.66	200.14	200.54	199.96	199.33	200.17
217	218.72	218.78	218.02	217.3	216.2	217.55	217.33	216.79	219.33	216.42	218.42	218.76	218.84	218.11	218.71	216.95	216.59	217.6	215.67	217.58	217.55	218.17	217.72	217.62	216.98	218.43	217.87	217.93	217.81	217.82	218.26	215.9	218.28	217.43	216.77	218.33	217.15	217.69	218.32	218.25	216.74	217.87	219.27	217.64	219.2	216.55	217.8	217.9	216.98
211.28	209.33	209.35	209.67	210.18	209.92	210.4	209.54	210.26	211.44	209.61	211.83	208.15	209.07	209.55	210.3	207.91	211.3	209.68	210.15	208.73	210.55	209.53	209.12	209.71	209.98	209.88	209.47	208.58	209.31	209.86	209.51	209.06	210.1	209.74	210.05	210.38	209.19	208.63	209.13	209.21	209.24	208.41	208.67	209.01	208.86	209.35	209.47	210.5	210.75
209.99	208.01	208.48	209.93	208.79	210.16	209.67	208.64	210.22	209.86	209.29	208.03	209.59	208.06	209.15	209.18	210.22	208.9	210.02	207.76	208.86	209.88	210.2	210.69	209.12	210.14	209.49	209.58	210.12	210.36	209.73	209.56	209.41	209.31	210.84	210.77	210.24	209.14	208.6	208.91	210.01	208.96	208.82	210.26	210.77	209.54	208.23	210.28	209.91	209.71
215.33	215.17	212.67	212.58	212.91	212.57	213.03	213.32	214.62	213.66	213.19	212.95	214.38	215	213.93	212.51	212.23	213.72	214.85	212.31	213.32	213.53	214.11	212.9	213.18	214.86	212.97	212.81	213.37	213.78	214.27	214.69	211.68	213.71	215.16	213.74	214.01	212.48	213.14	212.57	212.95	215.34	213.38	213.07	214.45	212.73	213.34	214.1	215.19	214.1
209.1	208.41	207.64	207.76	207.63	206.84	208.13	208.34	207.91	208.43	206.74	208.56	208.15	208	206.53	207.45	208.65	207.39	207.56	207.45	206.5	208.76	207.52	208.69	206.7	207.33	208.85	208	207.97	208.95	206.46	209.13	207.91	207.25	208.88	208.45	208.64	208.78	208.5	208.48	209.11	209.2	206.29	208.49	207.49	208.49	207.21	208.1	206.03	207.63
212.66	211.26	210.8	209.62	211.53	211.64	211.61	211.76	211.89	210.37	211.65	212.5	211.93	211.78	212.75	211.95	212.4	212.37	210.21	212.89	211.49	211.72	212.25	212.11	211.67	210.81	212.09	213.06	211.27	211.15	210.58	213.25	211.28	212.11	211.91	212.73	209.14	211.1	211.54	212.75	211.59	211.14	210.6	212.33	211.76	212.68	211.73	211.03	211.86	210.69
209.76	210.63	210.09	209.06	209.06	210.51	209.64	208.94	208.46	209.07	208.33	210.16	209	208.55	211.33	209.15	208.57	208.71	209.68	208.68	208.96	207.98	209.08	207.94	209.19	209.24	209.59	210.18	208.41	209.08	209.38	210.7	210.06	209.08	208.93	209.1	209.01	207.79	208.42	209.81	208.95	209.86	208.8	208.06	208.43	208.34	208.75	208.92	209.52	209.85
211.82	211.77	211.75	211.7	211.24	210.86	212.23	209.84	211.31	212.68	211.61	213.55	212.68	211.49	211.8	210.34	212.95	212.08	213.07	210.81	212.97	212.62	210.59	210.68	212.67	212.72	212.95	211.02	210.62	211.3	212.25	212.42	211.79	210.45	211.62	212.38	211.22	212.18	211.2	211.62	211.04	211.06	212.18	210.2	210.87	213.24	210.87	211.1	211.38	211.6
201.43	199.76	199.77	200.84	200.9	200.02	200.84	200.76	200.56	201.38	200.04	200.18	200.72	198.85	201.45	199.24	199.04	202.53	198.74	199.88	200.86	200.39	199.37	200.44	199.35	199.86	200.2	200.62	200.87	200.14	200.26	201.4	201.79	200.45	201.06	199.87	200.5	200.81	199.85	201.23	200.08	201.55	200.06	200.16	199.24	200.54	199.38	198.79	200	199.51
200.18	198.37	199.06	197.33	198.37	198.69	199.1	199.04	198.21	200.02	198.83	198.34	197.93	198.78	197.95	198.91	197.5	199.02	198.93	198.5	198.92	197.1	197.61	198.5	198.49	199.36	198.36	198.73	197.27	199.39	197.35	197.94	198.48	199.36	199.26	198.14	198.23	198.32	199.98	197.23	198.36	197.88	197.64	197.64	199.53	198.42	196.59	198.74	198.42	199.13
204.68	203.76	204.35	205.03	203.79	204.37	203.18	204.04	202.44	205.03	204.22	204.96	203.46	202.52	205.23	203.77	203.22	204.52	202.73	205.05	203.92	204.6	202.64	203.81	203.2	202.67	202.8	202.23	204.56	204.18	202.79	203.97	202.8	203.34	204.46	203.54	203.3	203.18	204.15	203.13	203.91	204.31	202.03	202.73	203.46	204.46	203.38	203.28	204.26	205.69
206.25	206.38	206.31	207.64	208.06	208.71	206.84	206.36	207.92	208.16	207.89	208.24	207.2	207.78	207.7	207.73	208.86	208.64	208.47	208.82	207.11	207.04	207.69	207.26	206.89	208.52	207.14	206.53	206.12	207.86	209.49	207.33	208.39	208.16	207.56	207.91	208.48	208.17	207.27	206.79	207.42	206.36	207.72	208.32	206.44	206.6	207.99	207.48	209.12	208.19
207.76	206.66	208.15	207.98	208.52	209.5	207.29	206.45	207.91	206.7	206.44	206.25	206.88	206.8	208.12	207.25	207.37	208.49	207.86	208.18	207.12	208.03	208.14	209.04	207.84	208.1	207.26	207.37	208.55	207.53	207.73	207.57	207.1	207.66	207.52	207.32	207.2	209.13	207.64	207.28	208.99	207.76	207.36	208.03	207.48	208.34	208.64	207.82	207.69	208.21
209.85	208.77	207.38	208.81	207.94	208.79	207.23	207.66	209.26	208.42	209.58	207.83	209.56	209.67	209.25	210.19	207.85	209.04	208.93	209.76	210.58	208.77	210.6	210.28	210.07	209.69	208.91	209.92	208.18	208.96	208.45	209.77	208.76	208.69	208.33	208.75	205.97	208.35	209.3	209.25	208.72	209.01	209.04	209.98	209.6	208.14	209.1	210.13	208.48	209.07
202.29	201.55	202.87	201.73	204.11	200.96	203.11	203.21	201.7	202.66	203.01	203.17	201.88	202.65	202.4	204.99	201.66	201.45	203.88	203.93	201.68	202.51	202.8	202.59	201.17	202.52	202.05	202.26	202.99	201.86	203.69	203.17	202.45	201.63	203.22	201.72	202.14	203.74	202.95	202.85	201.72	202.12	202.88	201.71	202.5	201.44	202.49	202.86	202.6	202.42
212.06	211.43	212.42	210.71	211.64	214.52	211.85	213.5	213.2	213.11	212.03	212.44	210.84	212.47	210.98	212.5	212.59	211.11	211.08	211.47	211.24	212.84	211.49	215	212.09	212.19	212.33	212.05	212.35	210.78	211.66	211.68	213.18	211.71	212.83	211.38	212.73	211.38	211.73	212.24	212.92	213.55	212.79	211.35	213.47	212.68	212.55	211.61	212.28	210.96
209.18	208.53	209.81	208.63	208.84	209.56	208.75	209.23	208.89	207.92	208.3	207.1	205.74	209.44	207.59	207.44	209.27	208.93	206.69	210.21	208.8	208.51	209.71	208.35	208.29	207.93	209.29	209.83	209.26	210.99	208.34	208.4	207.55	208.91	208.5	208.16	210.21	208.15	206.98	208.57	208.03	208.6	209.24	206.76	209.32	207.51	210.25	208.29	207.32	210.08
204.83	204.23	203.37	205.74	206.04	203.26	202.67	203.47	203.9	204.87	203.33	202.89	203.63	203.28	202.7	203.97	201.77	203.24	205.95	204.57	202.98	204.06	203.4	204.11	203.79	204.76	204.83	202.96	203.57	203.12	203.61	204.02	204.31	203.22	201.93	203.66	202.98	203.12	202.73	201.89	203.95	204.84	203.16	203.99	203.13	204.68	205.36	202.78	204.13	204.78
208.57	207.37	208.06	208.1	208.81	208.09	206.54	207.17	208.5	207.45	209.45	208.92	208.17	207.97	206.78	207.2	207.17	207.47	207.54	207.56	207.4	207.06	207.93	206.22	207.54	207.06	208.12	207.86	206.69	208.92	207.71	207.07	209.43	207.02	207.88	207.74	206.47	208.3	208.25	208.67	207.82	208.06	207.1	206.98	207.27	206.1	206.33	208.7	208.85	207.19
208.65	206.89	208.43	206.17	207.32	207.36	206.7	207.2	207.46	207.77	207.11	207.25	206.18	207.6	208.23	207.5	206.79	210.9	207.95	207.61	207.13	207.91	207.11	207.42	208.4	206.43	207.03	207.02	208.07	208.07	208.72	208.2	207.08	207.74	208.9	205.56	207.74	207.98	207.64	206.7	207.2	206.44	207.84	209.34	209.86	207.1	207.66	207.81	206.28	206.96
202.95	205.02	205.18	204.73	205.63	204.91	204.69	205.77	203.88	204.4	205.65	204.43	204.49	204.37	205.71	204.39	204.45	205.82	204.51	203.88	203.14	204.13	205.65	204.74	205.93	204.75	205.37	204.27	204.36	204.67	204.14	205.01	204.21	205.23	203.48	206.01	205.51	206.09	204.72	202.68	204.25	204.77	205.56	204.38	205.05	204.19	206.28	204.35	204.64	203.79
207.22	206.49	206.49	207.22	206.26	206.83	205.95	206.2	206.85	207.35	207.08	205.62	206.38	207.1	206.96	207.1	205.3	206.06	206.16	208.87	204.58	205.39	207.99	207.08	206.4	205.17	205.49	206.84	205.84	206.04	205.21	207.51	205.66	206.35	205.33	206.78	205.39	205.63	207.81	206.15	207.52	205.34	206.36	206.83	207.63	207.74	205.94	205.64	205.01	207.42
195.32	194.51	193.08	193.97	193.95	194.63	194.26	193.49	195.28	194.48	194.37	193.89	194.81	195.56	194.2	193.92	193.77	194	193.91	192.89	194.13	194.23	195.22	193.66	193.34	194.59	195.1	193.33	194.64	195.89	193.99	194.57	193.68	194.23	193.96	193.99	194.01	194.04	194.36	194.28	193.72	194.54	196.06	194.96	194.54	194.54	193.39	194.37	194.52	194.71
219.42	216.17	219.16	218.35	219.03	216.69	217	218.44	217.43	218.66	215.6	217.94	218.24	219.15	218.9	218.3	218.19	218.06	217.96	216.99	218.5	219.37	218.13	218.29	216.83	217.64	217.25	216.53	218.05	218.48	218.62	217.98	217.55	219.15	218.89	217.53	217.75	216.89	217.93	218.69	219.71	217.58	217.14	217.94	217.85	216.15	217.84	219.81	217.24	218.06
203.66	203.62	202.3	202.13	202.79	202.96	201.9	202.79	202.5	202.65	200.72	201.41	203.76	201.77	201.63	203.94	203.37	201.76	203.77	202.64	202.02	202.23	203.49	203.4	203.34	202.3	202.57	203.34	201.72	202.24	202.78	201.62	201.32	200.79	201.62	201.38	201.73	203.34	202.06	201.98	201.66	202.74	201.62	201.58	203.21	202.29	202.54	202.35	202.44	201.67
209.51	209.71	210.36	210.91	211.31	210.69	209.74	208.96	209.8	211.16	209.15	209.88	209.67	209.14	209.67	211.46	210.94	209	209.93	210.35	210.43	209.66	209.42	209.87	209.56	210.1	211.31	208.46	209.38	209.92	209.66	209.8	209.79	210.49	208.87	210.22	209.49	209.35	208.73	209.9	209.23	210.39	209.8	210.11	208.95	208.87	208.29	209.18	209.94	209
207.69	208.45	207.83	208.21	207.6	209.09	208.84	206.42	208.54	207.96	208.96	208.78	210	207.75	208.2	207.18	209.09	210.18	210.18	207.66	209.98	207.86	207.3	207.25	208.07	208.8	208.55	208	209.19	210.6	207.92	208.47	208.02	209.39	208.74	208.21	208.18	208.15	208.26	207	208.66	207.93	208.83	208.42	208.93	208.95	208.85	208.4	206.45	208.81
208.51	208.39	207.98	207.83	208.82	207.39	207.66	208.69	207.61	207.5	208.16	207.17	208.3	205.79	208.66	208.39	206.64	207.26	207.74	208.82	208.27	208.43	207.51	209.22	208.26	207.49	209.33	208.67	207.49	207.13	209.19	208.52	208	207.64	208.27	208.03	207.25	207.97	207.79	208.66	207.75	206.75	207.69	208.15	208.19	206.88	208.2	209.31	206.66	208.4
208.8	208.78	207.67	208.78	209.2	208.28	208.77	209.11	209.26	207.29	208.78	209.39	209.69	208.9	209.93	208.39	210.4	209.96	208.72	209.52	207.34	207.85	207.9	209.1	207.78	209.03	208.23	208.93	206.78	210.8	207.05	208.42	209.74	208.48	209.37	209.26	209.88	210.32	209.98	209.83	209.18	209.34	210.54	209.44	208.48	207.48	208.56	209.48	209.04	209.2
200.8	200.36	200.33	201.3	200.61	200.81	200.36	200.08	199.42	202.27	199.16	198.5	201.13	200.94	200.1	199.32	199.61	201.02	200.86	199.66	200.01	200.89	200.93	201.74	198.78	198.73	200.16	201.09	201.32	200.95	200.69	199.83	200.19	199.16	200.61	199.16	200.1	202.9	202.39	200.84	201.22	200.32	199.06	199.58	200.69	200.33	199.71	200.27	199.72	199.73
204.95	205.95	204.51	203.83	205.52	205.08	204.76	206.43	205.4	204.35	206.1	205.51	207.05	206.06	207.07	203.89	204.86	206.39	204.64	205.25	205.3	205.68	204.26	205.96	205.36	205.48	205.53	207.53	206.67	205.39	204.57	207.28	204.6	205.58	205.36	205.92	204.97	206.88	205.67	204.28	205.96	205.39	207.38	205.79	205.81	205.85	206.18	204.31	205.39	205.91
199.52	199.91	198.25	201.02	199.93	198.62	198.22	198.18	199.07	198.45	198.4	199.46	200.49	199.15	199.06	199.6	199.4	198.99	198.58	198.33	199.4	198.05	200.37	199.62	197.82	199.77	199.71	198.74	199.74	198.75	200.01	198.78	199.96	199.41	200.12	199.8	200.24	198.2	199.78	200.3	199.81	200.75	198.63	199.79	198.24	197.98	198.93	199.16	199.12	198.88
206.69	206.38	205.36	206.33	206.3	206.14	206.09	206.63	204.92	207.54	206.66	205.71	204.72	205.79	208.23	205.11	206.27	206.18	206.84	208.18	207.87	207.45	205.29	206.76	207.46	206.66	207.35	206.83	207.91	206.33	205.44	206.62	207.98	206.79	206.67	205.82	206.24	205.72	206.05	205.93	208.16	206.43	206.47	207.45	207.76	206.97	207.13	206.92	206.6	208.12
201.95	203.34	203.48	202.54	201.73	202.78	203.24	201.23	202.58	202.11	202.73	203.07	203.23	201.87	202.8	201.49	203.08	202.45	201.63	202.78	203.6	203.8	203.75	201.99	203.11	201.06	201.55	202.31	202.64	202.13	202.57	204.32	202.8	202.67	200.6	203.31	202.82	202.15	203.21	202.1	201.37	204.18	202.97	201.67	202.86	203.4	203.69	201.81	201.78	202.78
209.3	208.66	208.21	210.48	208.98	209.57	209.77	209.63	208.33	207.88	210.12	207.85	210.86	209.34	209.33	208.32	211.39	208.98	209.51	207.47	207.41	209.99	208.92	209.11	209.93	208.56	210.37	207.15	208.79	209.3	207.52	208.43	207.91	209.05	208.88	208.87	208.05	208.26	208.66	209.5	208.77	208.96	210.14	209.95	209.39	209.26	207.78	209.37	210.01	210.35
207.05	207.87	207.51	207.36	208.17	207.06	207.78	208.06	208.55	207.16	208.25	207.94	206.83	208.02	207.72	207.85	207.86	208.59	207.54	207.64	207.22	208.78	206.36	208.57	209.08	208.24	208.37	207.03	207.29	206.31	208.58	208.54	206.77	207.31	206.69	207.73	208.19	209.19	206.01	208.33	209.15	208.04	207.35	209.24	207.38	207.99	208.79	207.38	207.42	207.33
207	207.26	209.07	209.06	207.24	207.69	207.64	207.34	207.96	207.88	206.76	208.34	208.5	208.16	207.15	208.3	207.42	207.52	207.68	207.47	206.26	208.52	208.04	208.23	207.26	208.23	207.88	206.81	208.86	208.43	207.28	207.83	206.93	208.63	209.28	206.46	207.72	207.53	207.18	206.05	208.01	208.12	207.74	208.88	207.48	206.82	208.45	206.46	207.81	207.59
210.09	211.57	212.39	211.92	212.64	211.11	211.54	212.99	211.74	211.57	210.79	210.73	212.63	211.33	213.33	212.7	211.06	210.68	210.96	211.8	212.23	212.52	211.19	211.33	212.21	211.77	212.76	212.47	212.67	212.26	213.27	212.27	211.99	211.32	212.45	211.44	210.89	213.24	210.63	213.17	210.71	212.71	211.06	211.96	210.75	210.59	212.38	212.98	212.16	212.99
208.82	208.84	207.92	209.06	209.02	209.25	210.03	208.95	208.38	209.31	208.75	207.67	209.78	208.43	207.38	207.88	207.84	210.03	207.79	209.03	208.86	208.77	209.26	208.35	207.83	210.7	208.76	207.39	208.49	207.42	207.25	209.67	207.02	207.88	209.86	208.23	208.39	208.28	207.4	207.24	209.42	208.69	208.19	208.29	207.28	209.86	208.71	210.63	207.61	208.09
211.49	212.43	212.37	209.99	211.89	212.55	212.26	212.68	213.13	210.42	211.08	211.34	212.33	212.63	212.98	211.07	213.13	211.92	211.68	211.82	211.73	211.52	210.77	211.6	212.45	212.55	210.96	213.32	212.09	211.86	209.95	211.95	211.14	211.47	213.04	211.5	209.37	211.37	211.66	211.62	211.14	211.6	211.96	212.72	210.55	211.47	211.27	212.24	213.12	210.95
202.72	201.67	201.38	202.29	199.34	201.06	202.05	200.18	200.12	200.51	202.03	200.96	201.81	201.5	201.65	201.65	200.04	201.17	203.28	200.93	201.03	201.25	200.67	201.62	204.26	200.94	199.61	201.29	201.75	200.74	201.52	201.94	200.18	200.42	201.03	201.98	198.74	200.29	201.36	203.54	201.69	200.76	199.82	201.87	201.46	200.71	200.93	200.09	200.25	200.3
201.09	200.75	201.86	201.35	200.43	200.52	201.99	201.3	200.72	201.26	200.66	201.21	202.73	201.07	200.41	202.35	201.11	202.21	200.48	201.03	200.5	201.26	202.05	201.48	201.97	200.73	201.49	200.63	201.98	202.02	201.38	201.94	199.91	201.27	201.27	201.98	199.87	201.7	200.11	200.34	200.56	201.32	200.89	201.38	201.73	200.43	200.95	200.08	201.98	199.61
208.77	208.5	208.96	207.35	207.7	208.45	209.7	209.71	209.65	208.08	209.2	208.5	208.84	209.47	208.44	210.48	208.03	210.29	208.65	207.64	209.48	207.92	208.75	209.3	209.61	209.01	208.96	208.93	209.36	209.62	210.37	208.15	208.99	208.82	209.32	209.27	208.31	207.78	209.99	209.8	210.24	209.04	209.92	208.64	208.83	209.06	208.92	210.84	210.12	210
203.44	203.34	204.04	203.94	202.6	203.28	202.93	203.3	204.36	203.3	202.63	204.72	203.61	202.75	203.68	203.1	203.08	204.43	204.26	204.62	202.94	202.14	203.38	203.59	202.7	203.36	202.81	203.03	203.52	203.67	202.78	203.61	203.4	203.31	202	205.04	202.8	203.95	203.72	203.1	203.13	203.82	202.85	205.16	205.26	204.62	202.87	202.04	203.98	204.56
199.36	200.22	199.68	200.02	198.88	201.02	199.15	199.65	199.28	200.45	198.5	199	200.11	199.82	198.83	200.04	199.61	199.56	199.65	198.91	197.9	198.03	198.52	201.06	199.82	200.57	199.97	199.12	199.01	199.09	201.11	198.62	200.57	200.02	200.58	199.92	199.21	199.04	199.85	200	199.26	199.27	198.43	198.99	199.01	200.01	198.43	198.91	198.75	199.85
214.48	212.99	212.81	213	213.28	212.69	212.89	212.54	212.93	212.42	213.78	214.52	213.05	214.8	213.11	213.66	213.16	213.24	213.34	212.92	212.57	214.86	212.63	213.8	213.85	212.35	213.83	214.45	213.69	212.25	214.08	213.18	212.13	211.69	210.87	213.63	212.79	213.43	213.47	212	214.11	213.43	213.19	211.84	214.18	213.02	211.95	213.94	212.76	212.94
207.92	207.39	208.02	206.38	206.94	208.87	207.6	207.75	207.29	207.61	206.35	206.99	206.8	209	208.02	206.9	207.48	207.25	208.22	205.25	208.44	207.45	207.05	207.91	207.78	206.07	208.29	208.91	206.2	209.29	206.59	207.65	209.67	207.58	207.78	206.5	208.17	207.91	207.94	207.32	206.33	208.29	208.5	207.84	208.96	207.7	208.91	207.01	207.86	208.29
204.76	202.66	203.65	203.87	204.07	205.88	204.67	202.9	204.63	204.2	203.42	205.24	202.79	202.94	203.79	203.62	204.98	202.77	203.94	203.82	203.52	204.44	203.13	203.31	203.73	203.73	202.43	203.56	203.38	203.62	204.38	204.19	202.85	204.29	203.95	203.8	203.92	204.43	203.18	204.55	204.59	202.92	204.4	204.32	202.77	204.63	201.98	204	203.45	204.88
200.87	199.59	199.96	200.1	199.38	201.29	200.79	200.68	199.18	200.8	200.51	200.16	200.15	199.99	199	202.18	199.29	200.01	201.36	200.75	200.87	200.37	201.26	201.7	201.38	200.47	200.51	200.05	201.39	199.91	199.94	201.69	201.15	198.69	200.34	200.67	200.61	199.27	199.53	201.77	199.11	200.04	199.72	199.64	200.04	201.55	199.55	199.3	200.44	199.74
208.9	210.13	207.85	207.79	209.1	207.39	208.89	208.56	207.14	208.09	207.43	208.45	208.92	211.08	209.62	209.02	207.93	208.79	209.72	209.08	209.56	207.9	208.97	207.86	208.83	208.32	208.76	209.24	207.55	208.98	209.31	208.04	209.54	208.91	208.34	208.81	208.43	207.78	208.56	208.46	208.33	208.54	209.52	209.96	209.79	208.52	208.9	208.71	208.67	208.31
203.79	202.49	203.69	201.84	202.23	204.66	202.37	200.86	202.51	202.21	201.69	202.41	202.27	202.03	201.94	204.25	203.11	201.33	201.66	200.68	203.09	202.1	201.62	202.78	202.29	203.33	203.32	202.14	203.87	203.09	202.86	201.77	202.7	201.36	203.77	203.12	202.46	202.24	201.13	202.35	202.64	202.81	203.02	202.73	203.35	201.9	203.65	201.93	201.6	203.81
216.41	216.42	219.04	218.69	218.04	217.82	219.13	218.63	216.96	217.72	217.91	217.22	217.43	217.44	217.81	217.99	216.59	216.61	216.69	217.73	217.09	217.38	217.86	217.21	217.85	218.08	218	218.17	217.99	217.91	217.15	217.45	217.4	217.45	216.65	217.16	218.27	218.88	215.76	217.52	217.61	217.38	217.48	217.42	217.16	217.78	218.19	217.82	217.77	216.52
200.3	200.01	201.2	201.11	200.41	200.62	200.28	200.74	200.41	200.73	199.87	201.57	201.34	198.53	200.56	201.45	200.24	198.61	197.99	200.79	201.37	199.91	200.55	202.75	199.48	201.24	199.72	200.91	200.86	200.07	200.46	199.77	201.43	201.44	201.4	200.31	201.55	200.21	199.13	201.29	200.43	201.08	200.18	199.57	201.98	201.24	201.67	201.56	199.92	201.8
198.87	199.43	196.99	199.12	199	198.66	197.45	199.02	199.29	199	197.48	198.71	197.52	199.89	198.26	199.38	199.47	198.36	199.53	200.04	200.12	199.99	196.96	197.95	199.96	198.44	198.83	197.89	198.62	197.04	198.38	196.93	199.29	198.33	197.85	198.45	198.39	198.04	198.66	199.86	198.79	199.01	197.37	197.76	199.46	197.98	199.4	197.75	197.17	196.7
212.57	212.64	212.81	212.6	212.85	213.09	211.76	213.06	211.22	211.26	211.99	213.65	211.36	211.83	211.54	210.98	213.09	212.74	212.1	213.77	212.71	211.47	212.62	212.68	212.35	212.93	213.44	213.33	212.67	213.34	212.56	212.6	211.65	212.13	212.86	212.7	211.98	213.84	212.02	210.63	211.98	213.59	213.21	212.66	212.11	211.09	213.47	212.09	212.22	213.3
207.16	208.02	207.53	208.67	207.95	209.14	208.98	207.18	208.66	208.02	207.56	207.63	207.23	206.66	208.79	207.83	208.92	208.32	208.19	207.78	209.43	207.19	208.72	207.84	208.57	207.47	206.86	207.97	207.98	207.93	208.73	207.58	207.16	206.73	208.25	208.67	208.14	208.11	207.05	208.09	207.02	207.88	208.92	207.33	208.76	207.53	206.83	208	209.78	207.04
203.2	203.21	204.28	202.99	204.45	203.92	202.66	204.64	203.45	203.75	203.3	203.64	204.5	204.42	202.89	204.13	205.31	203.58	203.9	203.26	204.16	203.04	204.3	204.96	205.37	204.2	203.26	203.14	203.18	203.43	204.78	203.49	203.72	203.84	203.95	204.36	203.61	203.73	203.68	202.83	201.59	205.06	202.29	204.14	204.04	204.97	202.24	204.97	204.02	202.98
204.36	206.01	206.32	203.9	205.26	203.56	204.33	204.71	203.74	205.07	204.02	205.18	205.34	205.04	203.5	203.9	205.81	205.54	205.03	204.73	204.75	204.56	204.38	203.77	204.32	205.16	202.62	206.35	204.77	203.49	205.23	206.28	203.68	206.52	205.43	204.23	205.35	204.34	205.33	204.61	206.07	204.86	204.12	203.42	205.69	204.45	203.72	205.59	203.94	204.3
205.41	206.99	205.55	205.85	206.17	206.21	205.66	207.08	206.33	205.72	206.7	206.45	206.99	205.9	206.34	206.15	206.92	205.42	205.68	206.07	205.38	206.93	205.58	206.3	208.58	206.28	206.25	206.8	206.23	206.16	206.44	205.83	206.31	207.58	206.82	205.83	207.01	207.13	207.21	205.91	206.96	205.36	206.69	205.46	205.45	205.56	204.9	206.92	208.39	205.42
207.08	207.22	206.68	206.2	207.27	208.19	206.97	206.5	206.5	207.75	206.44	207.04	206.4	204.47	205.13	206.09	205.46	206.46	205.68	206.98	206.56	205.75	204.82	206.61	206.29	207.14	206.84	206.33	207.22	205.82	206.56	206	207.4	206.91	205.09	205.48	205.05	205.97	206.5	205.66	206.24	204.96	207.64	205.81	206.83	205.54	205.76	206.9	206.43	205.81
198.25	198.06	198.06	199.39	198.85	198.17	198.11	198.41	200.21	199	200.05	197.65	198.91	200	198.69	198.29	198.78	198.8	198.43	198.7	198.26	197.58	196.69	198.82	199.33	199.44	198.41	200.18	199.21	199.33	197.31	198.63	198.12	197.45	198.99	199.68	199.16	198.11	199.37	199.01	197.55	200.17	198.23	197.7	198.43	199.35	198.28	197.96	199.38	198.74
199.25	198.55	199.24	199.36	200.04	196.72	200.63	198.86	200.13	198.89	199.62	200.09	199.81	198.82	197.8	200.11	199.87	199.79	199.41	199.3	199.88	198.71	199.23	197.59	200.3	199.93	202.04	200.25	200.08	200.28	198.53	199.36	200.91	197.94	199.29	199.22	198.37	199.83	199.18	200.71	199.55	199.94	200.19	199.32	199.7	199.48	198.63	199.16	199.66	200.21
208.43	208.01	207.48	207.49	207.78	207.88	207.75	207.93	207.94	207.09	208.52	205.61	208.49	208.47	207.19	207.56	207.53	209.4	208.59	208.09	208.27	208.28	207.98	207.34	207.47	207.89	208.34	208.78	207.91	208.5	207.91	208.11	209.36	208.45	208.86	208.01	207.95	206.77	207.48	207.78	207.65	207.52	208.44	207	208.25	208.46	208.53	207.87	207.62	207.38
199.72	199.9	200.36	200.29	199.97	200.03	198.97	200	200.83	201.06	199.4	200.93	201.22	201.82	199.32	199.06	200.26	200.25	199.67	200.74	199.54	199.51	199.05	198.83	199.77	199.08	199.48	198.06	200.87	199.05	200.07	200.12	200.46	198.34	201.35	199.6	200.62	200.48	200.18	200.91	199.95	200.32	200.95	198.76	200.28	199.09	200.73	200.39	201.43	200
194.62	195.45	194.81	195.03	195.32	194.15	195.51	195.28	194.81	194.76	194.19	194.78	196.04	196.66	196.07	194.43	195.27	194.5	194.78	194.75	197.08	195.19	196.5	195.28	194.74	195.45	195.76	195.85	195.05	196.05	195.52	196.12	195.14	194.66	193.61	194.86	193.78	194.93	195.41	194.74	195.44	194.92	194.7	195.02	195.01	194.43	195.07	195.66	194.22	196.06
204.43	203.26	203.05	205.34	204.55	204.64	204.94	202.09	204.21	203.17	205.46	203.67	204.68	205.3	202.74	204.71	205.18	205.23	203.97	202.98	202.87	204.3	202.65	203.86	202.98	204.89	203.25	202.62	203.06	203.6	205.6	203.01	204.06	202.19	204.19	204.88	202.68	202.84	203.24	203.82	204.87	203.4	203.88	204.64	203.13	203.88	205.44	202.44	202.79	203.1
200.44	201.33	201.3	202.22	202.98	202.47	201.67	202.03	202.02	202.12	201.05	201.63	201.55	203.08	201.26	200.47	200.28	201.56	201.08	200.93	201.93	200.92	201.56	202.5	201.61	201.38	202.57	198.84	200.68	201.73	201.89	200.3	201.94	202.15	201.08	200.08	199.72	199.92	200.5	201.28	201.08	202.38	200.73	201.33	201.26	201.64	200.12	200.39	201.82	203.01
202.44	203.46	204.08	201.93	201.82	203.74	201.87	201.95	202.16	203.09	202.22	202.29	201.78	201.76	201.64	203.09	202.17	202.32	204.84	201.2	202.6	203.39	203.43	200.66	201.77	201.5	201.88	202.55	203.54	202.32	202.95	203.79	203.07	204.48	202.67	202.75	202.41	202.88	201.97	202.13	202.33	202.99	202.88	204.32	203.19	203.03	201.63	201.36	202.66	203.83
212.62	210.52	212.37	212.54	212.34	211.37	210.73	211.28	212.08	210.48	210.88	211.06	211.43	213	210.67	212.98	211.44	212.39	210.2	210.5	210.82	212.39	211.42	211.51	213.39	212.24	211.84	211.15	211.77	210.99	209.48	212.01	211	213.83	210.72	212.19	210.9	212	212.19	213.39	211.04	213.26	210.46	211.82	213.36	212.41	211.6	213.4	210.55	211.33
210.18	208.72	211.38	207.51	209.52	209.16	209.61	207.47	208.71	207.6	209.85	208.74	209.74	207.67	210.17	207.47	209.09	208.96	208.96	208.77	209.61	210.97	208.11	208.18	207.33	208.94	207.78	208.87	208.32	209	208.14	209.37	209.6	207.85	209.37	208.13	208.43	209.01	207.84	210.17	208.54	207.84	209.8	208.34	209.23	208.41	209.32	207.72	208.45	207.91
216.32	217.09	216.35	216.24	214.68	216.86	216.97	217.77	217.1	215.42	217.18	217.38	216.64	218.88	216.79	218.66	217.3	215.87	216.84	217.21	216.9	216.69	216.36	217.93	217.76	217.64	217.57	216.76	218.74	216.91	216.53	217.75	216.95	216.52	217.24	217.01	216.04	217.02	216.51	214.88	217.46	217.84	217.38	217.28	217.47	216.76	217.2	216.59	217.2	217.1
213.44	213.24	212.34	214.04	213	211.73	211.67	212.12	213.94	212.52	214.78	213.41	212.96	212.3	213.32	213.23	213.35	212.87	212.27	213.18	213.89	212.18	212.01	212.54	213.37	214.81	213.22	213.82	212.36	213.98	214.19	212.31	213.91	214.5	213.66	213.51	213.67	213.82	213.37	212.34	212.71	213.36	214.51	211.93	212.25	213.29	212.71	211.3	213.62	213.64
212.02	212.26	211.96	210.38	213.3	211.45	212.1	210.95	212.2	212.2	210.86	211.41	213.11	212.29	212.44	211.81	212.77	212.62	211.89	210.75	210.97	209.36	209.44	211.35	210.7	212.43	211.59	212.34	212.74	212.11	212.02	211.05	210.43	212.59	210.49	211.16	211.54	211.49	211.95	211.27	212.1	211.63	212.76	212.94	212.46	211.47	210.98	211.1	212.18	212.93
209.18	207.21	210.93	209.14	209.35	207.96	208.95	209.24	208.86	208.36	207.51	209.41	209.33	209.21	207.77	209.06	207.94	208.95	207.21	209.24	209.24	208.68	208.48	208.48	207.89	210.4	207.75	209.18	206.5	207.05	207.85	210.68	207.83	209.4	209.76	209.4	207.56	207.82	208.71	207.41	209.09	208.47	208.63	207.84	208.79	208.05	209.13	208.03	208.77	208.43
219.19	217.48	216.81	217.7	217.1	216.05	216.24	216.48	217.25	217.87	216.77	218.16	216.85	214.76	217.44	216.53	216.78	216.86	218.32	217.56	216.96	216.9	215.14	217.3	215.87	217.56	217.02	215.54	216.1	217.32	215.78	215.5	217.9	217.91	218.91	216.31	216.25	218.14	216.46	216.82	217.86	215.22	215.44	216.63	216.04	216.5	217.06	217.42	218.72	217.91
216.92	218.86	217.24	216.63	216.36	217.03	217.18	216.95	216.7	216.6	216.86	216.97	217.26	216.36	216.08	217.06	218.12	216.59	216.91	215.35	218.14	217.08	216.76	216.01	218.71	217.39	217.16	217.77	216.34	217.26	216.74	217.39	216.9	216.19	217.41	216.35	217.03	217.43	217.16	217.83	217.97	217.77	216.75	216.53	216.69	217.21	216.5	216.55	217	217.36
212.05	212.6	211.64	211.87	211.05	212.46	212.26	212.11	210.79	211.65	210.77	211.03	211.33	211.64	213.04	212.24	212.99	210.13	210.46	212.22	212.43	212.78	211.86	211.55	210.74	212.71	212.13	212.72	211.59	211.39	212.41	211.64	212.58	211.96	210.9	212.64	211.79	211.94	211.35	212.46	211.66	211.35	210.92	212.76	212.65	211.23	213.61	211.64	211.13	213.46
206.54	204.13	204.38	203.54	205.32	203.49	204.74	205.2	204.02	205.05	206.05	204.5	203.92	203.72	205.08	204.9	205.33	204.54	205.39	205.76	203.75	203.96	203.28	204.89	204.16	204.1	204.47	204.05	205.08	203.83	205.61	203.96	205.61	204.43	204.6	204.29	205.37	204.05	204.46	206.35	205.82	204.57	204.78	205.2	204.19	204.73	204.99	203.51	204.17	205.24
199.61	199.5	199.32	198.65	197.26	198.28	197.87	197.48	196.9	197.01	197.74	199.45	199.57	196.28	198.4	198.63	197.6	199.36	198.38	197.82	198.21	194.97	197.17	197.25	198.18	198.62	197.74	198.19	197.7	197.62	196.87	199.78	197.83	198.86	197.68	196.84	196.42	198.68	196.8	198.53	198.14	197.52	197.33	198.89	198.87	199.53	198.57	197.94	198.29	197.88
195.95	196.09	194.48	194.01	195.66	193.01	196.29	194.08	194.66	193.9	194.21	195.35	197.21	195.22	194.17	195.65	196.1	194.29	195.42	195.87	194.33	196.06	194.81	195.39	195	195.43	196.41	195.52	195.15	194.11	195.63	194.89	195.49	196.19	194.54	195.57	194.22	196.09	197.35	195.46	196.45	196.32	195.2	194.91	195.28	195.69	194.62	194.44	195.62	196.35
212.26	213.16	213.18	212.64	213.7	212.91	212.69	214.08	213.59	213.96	214.18	213.7	212.73	213.97	213.04	212.35	213.39	213.29	213.07	213.42	213.36	213.98	213.17	214.99	212.3	213.61	214.33	214.2	212.29	211.8	212.78	213.25	214.74	213.36	212.58	212.7	211.91	213.89	213.05	214.4	213.17	213.32	213	213.46	212.43	214.61	213.61	214.53	212.26	212.76
203.19	203.5	202.87	203.88	204.55	203.04	203.25	202.86	204.3	202.71	202.83	202.06	204.3	203.53	203.98	202.75	202.41	204.21	203.24	203.59	204.29	203.41	203.98	203.39	204.42	203.07	205.44	204.22	202.15	203.15	203.91	203.39	203.47	202.8	203.33	202.6	204.05	203.41	202.29	202.4	202.95	203.63	203.64	203.74	203.33	204.93	203.1	202.54	201.97	205.54
210.32	210.37	210.17	208.87	208.55	210	209.71	207.61	208.24	209.38	208.23	208.57	208.54	209.81	210.75	208.99	207.63	206.22	208.31	208.91	208.4	207.61	209.41	208.25	207.92	210.07	208.92	209.89	209.47	208.48	208.84	209.3	209.28	208.26	208.89	208.49	208.97	208.51	207.81	210.12	209.55	208.79	210.09	208.77	207.92	208.11	208.08	208.34	209.29	208.09
200.12	200.98	198.85	199.43	199.97	200.34	199.5	201.18	199.89	199.66	201.15	199.45	200.87	198.48	202.38	200.27	198.76	199.34	201.59	198.98	200.6	200.72	201.81	200.03	200.43	199.29	199.3	200.42	201.24	200.39	199.09	198.5	201.47	199.12	201.01	199.11	199.73	200.15	200.47	200.05	200.81	200.17	200.64	199.47	200.58	200.62	199.97	200.08	199.96	199.45
207.48	207.54	209.39	209.09	208.45	207.56	209.98	208.68	207.9	206.93	208.18	208.64	208.55	209.48	208.52	209.1	210	208.56	209.12	208.2	210.06	207.76	208.25	211.8	209.32	208.38	209.67	208.4	209.35	208.39	209.49	208.21	209.06	209.71	208.41	207.66	208.8	208.82	207.63	209.78	209.02	208.52	207.04	207.71	209.97	209.48	210.15	208.66	209.32	208.39
204.72	206.15	206.77	206.35	205.25	206.93	206.33	206.46	207.24	205.7	206.52	205.36	206.45	206.43	205.42	205.18	204.26	205.35	207.49	206.12	205.8	205.9	207.16	207.59	207.24	205.57	204.95	206.07	205.8	206.73	204.68	205.44	204.85	206.8	206.38	207.14	206.73	206.74	207.34	206.65	206.18	206.39	206.91	206.83	205.58	205.03	206.84	207.23	206.19	206.12
214.51	213.66	213.18	211.39	212.8	213.03	213.6	213.95	212.78	212.96	212.37	214.79	213.66	214.25	214.51	213.03	214.22	213.74	213.84	214.1	214.27	213.38	213.53	214.32	213.73	212.38	211.59	212.2	211.97	211.92	212.41	213.28	213.37	212.53	212.08	213.53	213.1	211.92	212.49	214.15	212.34	211.7	212.94	212.68	212.34	212.97	213.06	212.21	213.55	212.64
212.03	213.33	212.22	213.71	210.83	210.1	211.76	212.11	212.49	211.19	212.44	211.3	212.91	211.11	212.87	211.26	211.22	211.81	209.53	212.52	212.42	212.57	212.86	210.69	213.06	212.97	212.87	211.75	212.46	210.14	212.04	211.26	211.33	212.08	211.9	211.16	210.54	212.23	211.29	210.86	211.64	212.03	213.16	209.82	211.58	212.27	212.12	212.6	211.01	213.11
200.79	200.66	200.37	201.74	200.55	199.46	199.57	201.49	199.26	198.22	199.53	200.68	200.48	200.64	199.29	201.55	201.58	199.71	200.48	200.99	200.49	199.74	200.67	202	200.74	198.93	199.5	201.15	201.26	201.23	201.3	200.52	199.82	200.64	201	201.68	200.44	199.86	201.98	200.97	198.2	199.86	200.05	200.33	199.89	200.95	199.93	200.31	198.29	200.55
207.66	208.73	208.89	208.62	208.87	209.66	210.08	208.22	208.44	208.76	207.63	210.03	207.74	207.97	207.86	208.69	209.89	208.38	210.58	207.58	209.49	209.67	208.36	208.03	207.6	207.93	208.69	208.74	207.96	208.98	208.54	207.95	208.41	207.35	210.61	208.6	209.23	208.28	209.27	210.01	208.38	210.37	207.1	209.4	209.73	210.04	208.64	209.91	210.41	208.04
208.87	209.28	209.86	210.32	209.51	208.7	209.51	208.41	210.21	210.51	208.94	208.39	210.49	209.39	210.04	209.79	209.7	209.92	211.45	211.11	208.56	209.12	208.61	209.41	211.16	210.02	210.83	210.85	209.84	209.75	210.9	208.68	209.87	209.04	209.13	209.59	208.57	210.34	207.49	209.08	209.42	210.1	208.98	209.59	210.06	209.92	209.06	208.85	209.92	208.45
209.83	207.68	208.42	208.17	208.57	208.18	210.09	209.92	208	208.72	209.78	207.89	206.22	209.81	207.84	208.72	209.08	207.98	208.65	209.76	209.25	207.85	206.85	208.27	208.92	207.1	209.16	208.07	208.5	209.81	207.73	209.81	209.56	208.83	209.12	208.14	209.32	209.85	208.64	208.42	208.73	207.87	208.02	208.13	209.34	209.56	208.26	208.41	208.21	208.16
211.55	212.16	211.7	210.69	211.87	210.8	212.21	213.06	212.63	211.41	213.15	212.16	211.35	213.03	211.47	211.4	211.24	211.11	211.87	211.94	211.52	212.62	210.99	213.27	212.45	211.08	211.82	213.18	211.11	210.73	211.79	213.08	211.44	210.41	211.83	211.79	214.14	210.88	210.6	212.54	212.75	211.98	213.5	210.28	212.66	211.85	212	211.92	213.73	210.34
203.5	204.39	204.06	202.25	202.72	204.86	204.44	201.39	203.28	202.6	205.94	203.01	204.07	204.07	204.21	203.82	204.52	203.59	202.38	203.71	203.61	205.68	203.95	204.36	204.76	203.73	203.44	204.89	204.2	204.54	203.35	203.31	205.97	204.2	203.45	204.02	202.93	203.97	203.98	203.98	202.14	203.51	204.51	205	203.29	204.58	204.98	203.94	203.82	205.3
212.75	212.98	212.87	214.43	213.12	211.91	213.88	213.4	213.25	214.63	213.72	212.19	211.24	211.71	211.5	213.02	212.95	213.06	212.64	213.47	212.37	212.72	211.97	212.1	212.56	212.91	212.17	211.45	211.81	211.53	212.06	212.17	211.61	213.02	212.94	211.48	211.63	211.18	212.58	212.54	212.69	212.8	212.94	212.02	211.16	212.36	213.16	213.07	211.92	212.59
208.57	209.3	208.47	209.25	210.06	207.6	208.47	209.79	209.31	209.61	209.7	208.15	209.51	206.92	209.52	208.51	208.8	207.6	208.72	207.96	207.73	208.45	208.82	208.48	208.26	208.71	210.33	208.93	207.81	209.36	207.94	208.83	209.42	210.21	210.38	209.86	207.78	208	208.16	208.47	206.77	208.13	208.37	209.55	209.91	207.17	208.99	208.77	208.38	209.09
206.45	205.78	206.9	207.5	206.06	205.8	205.63	206.41	204.27	206.41	207.36	206.14	206.48	206.18	207.38	205.85	207.32	206.3	207.15	205.28	206.6	206.01	205.55	206.88	206.63	206.94	206.07	207.18	206.7	207.29	204.12	206.92	206.39	205.29	208.44	207.78	205.26	203.73	207.37	206.58	205.94	206.23	207.92	206.63	205.52	207.12	205.34	204.82	206.38	205.29
209.72	209.41	207.62	209.86	210.12	207.59	209.23	211.37	209.57	210.94	209.26	209.45	210.08	207.58	209.32	211.28	208.44	208.32	209.67	209.27	208.73	209.95	209.98	209.04	208.98	209.15	210.04	209.06	209.68	210.5	209.68	210.18	207.84	209.57	209.03	210.4	210.42	208.38	209.42	209.5	208.81	209.66	209.91	209.67	211.4	211.25	209.9	210.42	210.17	210.4
207.69	207.73	207.83	207.35	206.1	208.41	207.22	206.76	207.87	206.34	208.05	207.61	206.88	205.94	208.66	209.71	208.31	208.8	207.43	206.17	207.78	207.26	209.25	205.84	206.59	208.41	207.93	208.05	207.3	208.49	207.86	208.75	208.76	207.53	206.76	208.17	207.32	207.57	206.91	207.97	206.62	207.21	208.56	207.71	207.71	208.09	207.8	208.81	208.45	206.67
194.57	196.22	194.96	195.67	196.31	195.65	195.28	195.22	195.5	194.48	194.53	195.93	196.08	195.23	194.69	198.04	196.17	195.89	193.65	195.98	196.18	193.12	195.06	194.92	195.73	194.47	196.06	196.26	196.92	195.85	194.89	195.18	195.61	196.07	196.32	195.04	194.91	195.74	194.92	196.29	195.24	197	195.52	194.16	196.08	196.23	195.23	195.45	195.85	195.05
203.89	202.62	203.97	204.27	203.37	203.69	204.21	204.14	204.42	205.32	202.42	202.49	203.81	204.14	204.54	202.76	205.12	202.97	202.87	204.49	204.35	204.61	204.35	204.07	202.5	202.79	204.44	204.2	205.04	202.74	203.55	203.16	203.9	202.38	203.01	204.45	203.55	203.73	203.53	204.02	203.7	204.27	202.75	203.19	203.3	203.68	202.91	203.34	203.99	203.49
208.89	206.92	208.5	210.21	207.82	207.77	208.4	208.21	207.88	207.03	208.28	207.66	209.3	207.72	209.44	208.37	206.82	208.85	207.1	207.31	207.99	207.42	207.97	206.82	207.98	208.05	207.74	206.83	208.25	208.63	206.61	208.45	206.17	208.02	208.6	206.99	207.74	208.13	207.18	207.71	209.41	207.91	207.34	205.48	209.11	206.75	208.6	206.12	209.52	207.99
208.47	208.59	208.47	208.01	208.63	207.77	208.37	207	206.95	208.73	206.67	205.32	207.14	208.14	206.83	206.5	208.43	206.61	208.76	208.12	208.53	206.25	207.51	206.8	207.02	206.96	208.37	207.31	208.03	207.31	206.31	207.42	206.31	208.34	207.85	206.66	208.28	208.37	206.76	209.17	208.04	208.65	207.58	208.96	208.16	207.87	206.63	208	207.24	205.94
207.14	207.44	207.17	206.42	206.25	207.41	207.3	208.21	207.87	207.17	207.77	207.85	207.17	207.4	206.91	208.98	207.86	207.26	207.38	208.47	206.53	206.27	207.62	207.18	207.9	206.9	208.11	206.95	207.23	208.91	206.79	207.82	207.48	207.83	207.01	207.09	208.3	207.2	207.41	207.38	207.08	207.88	206.69	208.85	206.44	207.96	207.08	207.73	208.64	208.1
207.09	207.38	208.23	207.07	206.93	207.04	207.15	208.27	208.35	209.56	207.66	208.07	206.53	209.09	208.36	207.92	207.48	206.87	207.76	208.2	206.74	206.28	208.95	207.9	207.92	207.52	207.98	208.41	208.63	208.39	207.14	208.28	208.69	208.33	208.61	206.3	207.07	208.71	207.28	207.95	206.47	208.02	206.93	205.7	208.27	208.51	208.07	207.37	208.62	207.26
211.73	211.3	210.65	211.17	209.66	211.54	211.05	211.83	212.82	212.04	211.35	211.92	211.66	212.06	212.49	211.4	209.88	213.02	212.56	211.66	211.6	211.35	212.2	211.39	211.54	211.78	211.76	212.6	211.71	212.19	210.68	210.3	210.8	213.43	212.12	210.33	211.35	211.11	212.42	211.35	210.92	211.83	211.29	211.04	212.04	210	212.58	211.78	212.47	211.09
217.69	217.38	218.01	218.17	217.32	217.89	218.06	217.91	218.21	218.2	216.75	218.46	218.2	217.09	218.45	218.29	217.72	216.81	218.51	217.33	217.25	217.78	218.25	217.19	218.39	217.82	218.28	217.31	217.07	219.71	218.39	217.74	216.54	216.47	217.8	218.56	219.68	218.26	218.9	218.17	219.11	217.38	218.36	216.39	217.73	217.98	218.24	217.93	216.39	216.11
204.98	205.11	204.74	207.25	203.46	205.97	205.19	204.41	204.71	205.02	204.56	204.86	204.07	205.56	203.8	204.66	205.46	206.09	205.47	204.86	204.79	205.34	204.29	203.74	206.2	203.44	204.73	204.08	204.78	206.08	206.01	205.2	203.81	204.13	203.85	205.48	206.89	204.73	203.76	205.48	204.46	205.57	206.95	204.64	203.03	204.86	204.29	204.31	206.92	204.31
199.65	198.7	200.48	200.81	198.51	201.54	198.44	199.53	200.47	199.05	199.4	198.1	199.93	199.03	200.13	199.24	200.13	198.65	200.02	199.8	199.61	199.29	197.45	199.48	199.04	200.16	199.03	198.92	200.46	198.54	197.97	198.48	199.3	198.99	198.69	198.87	200.18	200.54	197.42	200.48	199.12	200.96	199.16	199.51	199.66	198.67	198.99	198.99	200.14	199.35
209.79	208.94	210.09	208.62	208.34	208.85	208.3	209.38	211.11	209.06	208.51	207.85	208.53	207.03	209.55	208.43	206.61	207.94	208.98	208.21	207.96	208.37	207.53	209.13	207.28	207.91	209.77	206.29	209.08	208.07	208.27	208.76	208.99	208.07	209.55	207.89	206.99	208.28	208.99	207.73	208.26	208.49	208.7	208.51	208.77	209.36	207.96	208.48	208.02	210.07
203.86	204.53	205.23	204.93	204.87	203.86	203.47	201.83	203.53	205.62	203.39	202.35	203.59	203.46	203.27	203.12	205.22	204.5	200.94	202.6	204.64	202.07	204.02	202.88	203.83	204.41	203.23	203.52	205.07	202.7	202.92	204.15	204.42	202.95	203.84	203.05	204.2	203.89	204.45	203.79	204.42	203.12	203.83	203.32	203.9	204.03	202.54	203.29	202.97	202.32
214	214.17	212.73	213.08	213.82	215.04	213.04	212.85	213.95	212.77	214.74	213.16	212.92	214.4	212.55	213.68	213.69	213.5	214.59	214.21	213.81	213.21	213.92	213.19	212.61	214.61	211.09	213.02	214.93	213.6	212.6	213.64	213.23	214.74	214.25	213.65	213.68	212.8	214.1	215.73	213.96	213.73	214.07	214.38	213.45	214.19	213.83	213.45	214.46	214.92
209.33	208.67	207.51	209.09	207.6	208.43	208.12	208.34	208.27	207.17	207.44	208.12	206.9	207.64	207.91	207.1	208.15	209.31	209.12	207	207.53	207.24	207.58	207.77	208.61	207.81	206.69	208.44	207.62	208.36	208.22	207.13	207.53	206.92	207.21	207.93	206.44	206.12	208.13	208.38	209.27	207.88	208.24	207.72	207.24	207.01	207.68	207.3	208.64	208.66
204.69	204.2	205.06	202.59	202.54	203.31	203.2	203.88	204.36	204.17	205.27	204.43	203.44	203.94	203.53	204.54	203.26	203.55	203.1	202.53	203.25	203.64	204.07	204.09	202.5	203.39	203.83	204.57	202.8	203.63	205.36	203.29	204.28	203.77	203.62	203.47	205.22	203.83	204.46	204.44	202.61	202.62	203.2	204.52	203.86	204.75	204.13	204.37	204.19	202.91
199.67	199.36	201.7	200.62	202.82	200.4	199.91	199.96	200.8	199.9	200.19	201.2	199.95	200.18	200.63	201.3	198.84	198.82	201.24	199.88	200.49	200.2	199.57	201.08	200.57	199.26	199.5	201.16	200.4	200.32	199.4	199.98	200.06	200.4	199.05	199.86	201.95	201.48	201.1	200.56	199.73	200.27	199.87	200.69	201.87	200.42	200.31	200.88	200.4	200.75
201.56	201.27	201.8	201.54	201.02	201.42	202.14	199.95	200.28	201.46	203.04	202.68	200.98	202.17	200.81	203.13	199.93	200.7	200.68	202.22	201	201.65	201.6	200.47	201.01	200.7	201.12	201.73	200.65	200.29	200.09	199.53	200.42	200.05	201.1	202.34	199.49	201.53	201.98	201.65	201.86	202.1	201.6	202.22	201.13	201.49	201.33	200.9	200.27	201.99
209.34	209.14	208.59	209.1	208.62	208.4	208.93	208.94	207.03	208.97	208.4	210.13	209.92	207.83	208.13	208.31	209.02	207.36	207.82	208.64	208.68	208.98	208.6	209.94	209.07	208.87	209.75	210.1	208.67	207.56	209.83	209.22	209.89	208.34	209.2	209.9	210.1	209.4	208.73	207.99	208.15	209.16	208.53	208.37	209.42	209	207.9	209.41	208.79	208.29
199.07	197.69	197.3	199.46	198.01	199.05	198	197.08	198.57	197.44	199.35	198.43	198.01	198.22	198.32	196.67	197.9	198.55	198.12	197.42	197.27	197.83	198.32	199.27	198.01	196.86	197.83	196.8	198.34	199.68	198.87	198.36	199.18	198.29	197.61	197.66	199.11	197.97	196.99	199.21	198.68	198.64	196.1	198.31	198.88	197.05	198.43	198.8	197.46	198.82
202.41	202.29	202.48	201.99	203.01	203.29	203.52	202.11	202.1	200.73	202.85	201.95	201.62	201.98	204.1	202.28	202.86	202.26	203.27	201.91	201.79	203.58	202.01	201.95	203.74	202.24	202.59	204	202.91	203.47	203.4	204.08	203.09	202.11	201.39	203.37	202.96	202.9	202.31	202.38	202.69	204.19	201.88	203.17	203.31	203.23	203.41	204.48	203.63	202.92
199.18	200	202.13	197.36	200.19	199.99	199.32	199.27	200.79	197.69	200.57	199.73	200.29	201.6	199.28	200.56	199.22	198.48	198.07	199.5	199.54	199.55	199.29	200.19	200.35	198.33	200.38	199.57	198.62	199.74	199.34	200.19	198.85	198.52	200.13	201.3	200.12	199.15	197.84	200.05	201.34	199.2	200.44	197.04	199.13	199.55	199.7	199.93	199.36	200
208.91	206.69	206.64	207.69	208.24	206.98	208.01	207.24	207.26	207.55	209.09	208.22	207.06	208.4	207.75	208.6	208.34	207.98	206.34	207.77	207.98	208.06	208.2	207.56	206.48	207.89	206.86	207.8	208.33	210.13	207.82	206.21	207.96	207.01	207.29	207.49	207.24	208.37	206.78	206.6	207.22	208.79	207.24	207.72	209.48	207.77	206.09	207.28	205.91	207.19
204.44	202.59	202.56	204.12	203.12	202.69	201.64	203.47	204.55	202.8	203.71	203.76	204.54	203.51	204.77	204.1	203.53	203.09	204.38	204.56	204.61	203.71	204.23	203.37	203.63	204.21	203.32	202.87	203.13	205.2	203.12	203.42	201.47	203.4	204.23	205.2	203.49	205.36	202.23	203.06	204.09	204.09	202.82	204.11	204.8	204.06	202.39	203.57	203.76	205.46
202.4	202.15	202.85	203.18	200.82	201.69	204.2	202.5	202.79	200.98	203.39	204.69	202.44	203.3	202.05	204.19	202.12	203.84	202.59	203.02	200.44	203.24	202.92	202.45	202.92	202.72	203.29	203.8	202.71	202.36	203.33	203.46	201.2	202.2	201.42	203.65	201.87	200.87	202.34	201.74	202.78	203.33	202.24	201.74	202.36	202.39	201.42	203.01	202.12	201.74
204.96	206.32	205.81	204.98	205.79	205.89	204.07	205.56	204.92	204.41	206.3	206.38	205.83	204.86	206.69	205.48	204.75	205.41	206.13	206.25	204.97	206.26	204.95	206.22	204.28	205.07	204.18	206.52	205.28	206.62	205.19	205.41	204.64	204.57	206.3	205.8	205.82	205.97	205.3	207	205.58	205.05	205.65	206.15	206.45	205.5	207.11	204.61	204.69	203.76
212.63	211.68	212.41	210.34	211.34	211.4	211.69	210.99	212.9	211.99	211.02	212.04	212.41	210.2	211.63	212.8	211.99	212.05	210.82	211.01	211.98	210.7	213.76	211.63	211.03	212.07	211.57	210.66	210.81	211	211.6	209.85	212.57	211.99	211.91	211.23	212.51	211.88	212.64	212.25	211.32	211.05	211.65	212.11	209.81	212.29	210.95	212.4	211.79	211.62
207.38	208.67	207.67	207.81	208.64	209.33	208.89	208.83	207	208.36	208.72	208.07	209.71	208.57	208.7	208.63	208.51	208.64	209.58	209.25	208.45	209.86	209.41	210.64	209.21	208.69	208.61	208.84	208.6	209.1	207.28	209.14	209.08	207.93	210.07	208.83	207.12	210.35	208.55	209	207.77	211.01	207.16	209.26	209.12	209.09	207.67	209.2	207.87	207.28
208.31	206.64	208.65	207.18	209.36	207.74	207.03	208.2	207.3	207.73	208.76	206.83	208.12	209.59	208.6	208.22	206.89	208.71	207.07	207.92	208.19	207.5	207.29	207.08	207.92	208.79	207.24	208.88	206.82	207.31	208.45	206.26	206.59	209.06	205.84	207.12	208.08	208.19	206.44	206.78	208.16	207.74	208.91	207.74	208.11	207.28	208.59	206.39	209.03	207.58
208.31	209.07	209.4	208.98	208.56	209.03	208.04	210.22	208.7	208.34	208.63	208.37	206.77	208.65	207.84	209.43	207.65	209.63	209.51	208.9	210.18	209.03	206.48	207.94	208.54	209.18	208.02	208.16	207.75	209.07	208.97	207.19	208.54	209.29	208.44	207.81	207.28	209.14	208.38	207.61	208.01	207.66	208.28	207.79	208.64	208.1	208.47	210.3	211.09	209.27
210.56	214.09	213.11	211.9	211.61	213	211.46	212.39	213.85	213.11	211.85	212.05	212.39	212.77	212.1	211.31	211.93	213.36	212.2	212.17	212.16	211.51	211.2	213.71	210.36	213.49	212.15	212.56	212.8	212.7	212.75	211.83	212.75	212.27	212.48	212.95	211.26	212.23	213.09	212.24	213.54	211.36	211.99	212.2	214.36	212.98	212.82	212.7	213.08	212.39
216.37	217.25	216.54	217.01	217.34	216.64	217.39	215.04	217.08	217.58	218.36	217.47	215.72	215.76	216.56	215.42	217.69	217.91	217.21	216.98	217.28	214.93	218.21	216.93	217.83	216.55	215.8	216.86	217.67	214.96	216.81	217.31	217.54	217.08	218.42	216.33	217.58	215.88	218.06	216.87	216.9	216.73	216.8	216.62	216.69	218.01	218.53	217.97	216.27	215.8
203.11	202.02	202.4	202.25	203.54	204.26	201.22	202.59	201.33	201.59	201.94	203.46	201.25	202.04	202.63	203.25	202.48	202.28	202.96	202.99	202.72	203.28	202.11	204.34	200.79	202.22	201.6	201.07	202.08	203.24	202.32	202.66	201.09	203.47	201.51	202.93	202.37	202.78	203.03	202.87	200.57	202.32	202.25	202.71	202.47	202	205.23	201.04	202.56	202.92
206.49	207.28	207.18	207.09	208.29	208.06	208.22	207.97	205.8	207.5	208.89	206.85	207.81	207.53	208.99	209.45	207.72	206.75	206.25	207.21	207.29	208.11	208.46	207.51	206.87	208.77	207.86	207.97	208.6	208.41	208.48	206.87	208.48	208.01	206.34	206.86	207.18	207.02	206.95	208.73	207.18	207.46	208.16	207.87	208.18	209.18	207.21	207.55	207.34	206.6
203.71	204.54	203.84	202.47	203.51	204.03	202.85	205.03	203.6	204.59	202.56	203.65	204.27	202.9	204.69	203.7	202.89	204.67	206.09	203.39	204.28	204.75	204.4	202.98	203.26	203.02	202.88	204.74	203.49	202.6	202.59	204.67	205.03	202.99	204.08	203.63	202.44	203.9	205.26	204.19	204.36	203.81	202.9	203.74	206.14	204.47	203.13	203.82	203.73	203.57
198.52	199.51	199.92	200.15	199.93	198.47	199.1	200.53	200.02	199.14	199.07	199	199.62	199.27	199.08	197.38	199.52	201	196.68	199.44	199.48	200.78	199.14	200.54	197.97	198.76	199.53	199.1	197.87	198.55	199.83	199.8	198.72	198.43	199.88	199.11	198.54	199.24	200.83	199.6	200.98	199.96	199.37	199.57	200.29	198.82	199.62	198.66	198.88	200.35
209.15	209.4	208.93	207.98	210.01	209.43	207.91	208.81	209.3	209.63	208.86	205.98	206.2	209.92	207.74	207.69	208.58	207.79	209.5	208.14	208.68	209.46	208.61	208.01	207.65	209.12	208.73	208.32	209.09	210.12	208.71	208.38	207.38	209.76	208.04	207.69	207.63	207.8	209.59	207.98	208.6	208.36	207.54	207.83	208.3	208.32	208.34	209.41	209.07	208.57
201.85	202.02	203.4	202.8	202.75	203.27	202.3	202.02	201.85	202.53	203.43	203.44	205.08	203.09	202.25	203.43	202.39	200.67	203.16	203.88	201.68	201.91	204.11	202.95	203.93	201.91	203.05	202.12	202.62	201.65	202.86	202.59	203.22	201.88	200.79	203.26	202.42	202.49	202.94	203.26	202.52	201.48	202.37	202.24	203.68	202.97	202.26	204.15	202.47	201.54
201.73	203.48	202.85	202.1	202.43	203.19	202.65	202.8	202.44	202.05	203.37	201.64	202.54	203.16	202.91	201.61	202.72	202.98	202.92	201.54	203.94	202.97	202.76	201.23	201.84	201.26	203.42	201.32	202.63	203.81	201.23	203.96	203.77	202.07	202.88	202.47	202.88	202.84	202.04	204.69	202.09	203.47	203.98	202.68	202.91	202.47	203.28	203.18	201.8	203.95
208.53	209.21	210.68	207.91	208.5	208.72	207.45	208.82	209.38	209.4	208.96	209.18	208.28	207.3	207.98	207.74	208.73	209.83	209.57	207.67	208.57	208.03	209.66	207.85	208.3	208.85	209.27	208.05	209.17	208.73	208.66	209.67	210.06	207.66	207.8	207.97	209.12	208.73	209.65	209.24	208.37	207.61	207.53	209.3	209.05	208.79	209.09	207.63	209.4	208.68
206.2	206.96	207.26	206.61	208.6	206.51	207.69	206.43	207.45	208.69	206.68	206.78	207.59	206.97	209.92	208.01	208.73	206.35	208.63	207.6	206.2	208.52	206.98	207.88	208.27	207.71	206.17	207.52	207.06	207.73	208.2	205.72	207.86	206.92	208.41	207.74	206.97	207.46	208.03	206.85	208.29	206.68	207.91	208.82	207.72	207.75	206.92	207.17	208.89	208.71
216.99	216.21	216.14	218.13	217.82	216.85	216.77	217.47	217.12	217.44	216.37	218.1	217.33	218.91	216.89	216.64	217.01	215.84	216.56	217.16	217.86	216.23	217.95	217.18	217.87	216.28	217.74	217.44	217.36	217.88	216.18	215.37	215.61	217.21	215.68	215.49	218.31	218.74	217.11	217	216.71	217.58	216.57	216.72	216.07	217.23	218.18	216.78	217.11	216.52
200.32	200.23	202.25	202.12	201.08	201.43	200.52	201.22	201.27	201.53	200.41	200.79	199.82	200.27	200.55	200.8	200.8	200.96	199.64	199.24	202.09	201.08	200.7	200.47	200.44	201.32	200.7	202.06	202.11	199.79	201.55	201.72	201.75	201.53	199.83	200.62	198.43	200.64	200.46	200.48	201.38	200.95	201.9	200.91	200.45	201.32	200.49	201.07	200	201.74
208.88	206.54	209.35	209.96	209.24	208.48	210.26	207.37	210.21	208.56	208.34	208.79	209.69	209.72	209.28	207.59	207.49	207.98	208.37	209.15	208.71	208.62	208.05	208.19	208.52	209.06	207.48	208.76	207.89	208.33	208.46	208.4	207.49	208.36	208.98	209.19	208.15	208.31	208.84	207.07	209.36	208.52	209.56	208.55	209.15	209.93	209.11	208.57	208.13	207.15
199.91	200.32	199.1	200.98	199.6	200.38	198.99	200.33	199.04	200.94	200.04	200	199.54	200.59	200.08	199.77	199.88	198.71	198.89	199.29	199.74	199.3	198.98	200.46	199.39	197.66	198.79	198.25	200.16	199.74	199.92	198.97	199.29	199.86	199.44	200.43	200.16	198.72	201.28	199.24	199.04	198.85	199.44	198.4	200.34	198.18	200.05	200.6	199.76	198.17
196.36	193.82	193.7	193.74	193.22	193.95	194.42	192.12	193.87	194.2	194.32	194.61	194.74	193.88	194.03	193.67	193.91	194.69	192.26	193.55	196.28	194.35	193.65	195.08	194.49	194.49	194.91	194.43	195.96	194.04	192.7	194.44	193.84	193.04	194.73	194.18	194.22	192.86	194.17	193.06	194.21	192.05	194.72	194.91	196.14	195.05	194.15	193.62	192.87	195.68
203.65	203.2	202.75	201.66	203.6	201.84	202.16	203.42	201.91	202.2	201.7	202.92	202.93	203.12	201.25	201.62	201.08	201.86	201.94	201.1	202.17	199.61	204.13	203.06	202.04	201.9	203.27	201.56	202.79	200.69	202.05	201.88	201.68	202.3	203.12	202.17	201.41	202.43	203.59	203.13	202.17	203.52	203.37	203.07	203.31	201.62	203.23	201.05	201.08	202.97
216.21	217.64	218.2	216.01	216.88	216.54	217.02	216.49	216.79	215.97	217.05	215.87	216.63	216.36	217.1	216.13	215.61	215.47	216.67	216.55	218.06	216.64	217.09	216.31	216.02	218.03	218.96	217.04	218.87	218.46	216.9	215.99	216.99	218.57	216.22	218.01	216.11	218.09	217.04	217.25	218.13	218.67	217.12	216.02	216.15	216.89	216.36	218.37	217.15	218.18
206.38	205.62	205.92	205.03	207.32	206.84	205.47	205.98	206.1	207.74	204.42	207.51	206.36	207.02	207.27	206.5	206.15	205.1	207.78	206.79	206.53	206.98	206.37	205.96	205.7	206.43	207.79	205.58	206.54	207.36	205.75	207.14	206.19	207.04	204.79	206.99	205.49	206.28	204.7	205.54	205.66	207.15	205.74	206.1	208.13	206.72	208.02	206.49	206.85	205.44
202.71	201.57	203.14	203.62	204.94	201.41	202.33	202.44	202.28	201.8	203.39	202.68	204.53	204.76	202.92	202.53	203.88	203.39	201.18	202.69	203.95	201.81	203.69	204.71	202.86	202.96	203.7	203.34	203.27	202.82	203.17	203.1	202.7	201.34	203.42	202.68	202.57	202.03	202.8	202.87	203.6	202.86	204.38	201.98	202.89	203.08	203.19	203.02	202.07	202.94
199.29	198.76	199.09	200.53	198.82	197.74	199.4	198.92	200.18	200.23	198.88	199.87	199.21	197.42	200.64	199.75	198.64	200.5	200.72	200.02	199.3	198.9	198.93	199.77	200.22	200.88	198.84	198.79	199.63	199.38	199.03	199.23	200.29	199	199.12	198.97	200.11	198.82	199.46	198.8	199.88	198.65	198.91	199.04	198.9	200.47	198.87	200.04	200.26	199.37
206.32	206.47	205.15	206.66	208.23	206.85	207.85	208.22	205.95	206.34	205.74	207.71	206.63	205.23	206.67	206.01	206.63	206.22	206.14	205.8	205.85	206.69	208.01	207.33	206.63	207.92	205.02	206.23	208.14	206.53	205.9	206.76	205.47	206.07	205.84	204.68	206.33	206.79	207.17	208.31	206.13	206.46	205.95	206.69	205.77	205.3	205.51	205.81	205.69	206.94
204.23	204.93	204.71	204.98	205.71	204.13	203.76	204.89	203.79	204.55	203.25	205.53	204.15	204.86	203.99	204.16	205.73	203.65	205.27	205.68	203.89	204.56	206.32	205.35	205.78	204.19	203.09	205.4	205.14	205.12	204.44	204.12	204.21	204.73	206.05	206.25	205.01	205.23	205.55	205.95	205.16	204.16	205.97	203.49	203.15	204.44	204.03	204.89	204.66	203.51
197.49	199.3	199.54	199.15	199.2	199.08	200	197.43	198.86	198.84	199.84	197.88	198.17	198.42	198.59	198.42	198.74	198.71	199.26	198.25	198.09	199.01	198.21	198.54	198.21	198.21	197.85	198.13	198.32	199.02	198.11	199.31	198.38	198.12	200.53	199.7	199.19	198.4	198.22	197.89	197.48	198.52	198.4	198.64	197.53	199.27	198.47	198.85	200.65	199.48
208.44	208.8	208.34	209.28	207.91	208.67	209.24	208.77	208.46	208.34	208.49	209.26	208.23	208.17	208.14	207.71	208.02	207.78	208.06	208.51	208.9	207.98	207.76	208.11	208.74	208.06	208.38	208.22	207.83	209.18	208.38	208.82	209.33	209.96	208.88	208.93	207.11	207.29	208.05	208.98	208.6	208.6	209.41	208.32	207.79	208.89	207.67	209.48	208.57	208.32
209.1	209.12	207.71	207.98	207.66	207.44	208.78	208.82	207.92	208.82	207.66	208.87	209.06	208.01	208.81	208.23	208.3	208.57	209.46	207.84	210.3	209.06	209.6	208.48	208.39	209.56	207.26	208.59	211.23	208.94	208.94	208.06	209.43	208.14	209.02	208.78	210.74	210.13	209.75	209.15	209	209.71	208.49	208.24	207.74	207.74	208.35	208.86	208.63	208.96
210.15	210.79	209.63	208.73	210.54	210.9	209.81	210.44	208.45	210.08	210.23	208.78	208.95	209.95	211	209.15	210.3	208.65	209.44	209.21	208.62	208.12	209.99	209.07	210.29	209.78	209.16	209.13	210.51	209.44	209.59	209.06	211.69	209.89	209.44	208.25	210.26	209.91	211.43	209.9	209.59	210.71	211.27	209.17	209.1	208.62	210.62	209.3	209.96	209.06
202.94	203.24	204.87	202.39	203.51	201.71	202.54	205.08	202.95	203.01	202.81	201.76	204.2	202.63	203.68	203.71	203.26	202.57	202.77	202.01	203.83	203.26	202.16	202.85	203.26	200.81	201.99	203.38	202.03	202.47	201.41	201.9	202.18	202.11	202.48	203.65	202.74	203.72	202.55	201.77	203.21	201.44	202.73	202.82	204.09	202.39	201.9	203.68	203.95	203.39
204.27	204.42	204.36	204.76	203.72	204.35	205.36	203.72	205.61	203.13	202.91	204.64	204.54	204.84	202.9	203.22	204.58	203.84	204.97	203.58	205.45	203.49	203.56	202.38	203.33	204.29	202.81	203.89	202.48	205.31	204.37	202.87	204.47	205.71	202.32	204.58	203.99	202.37	203.37	202.91	203.6	204.56	204.78	204.68	204.72	202.59	204.21	203.97	204.51	204.67
202.69	202.43	203.11	202.89	202.55	203.74	203.92	201	201.3	203.9	203.04	202.76	202.89	202.93	202.01	201.87	202.46	202.21	202.48	202.32	201.84	202.76	202.77	203.1	203.24	202.13	201.8	202.86	201.99	203.2	200.71	201.81	202.73	203.1	201.61	203.16	201.49	202.38	201.74	202.43	203.63	202.71	202.21	201.64	202.62	203.49	202.62	201.82	203.44	203.26
207.87	205.85	207.59	205.36	205.9	205.52	205.5	205.62	205.4	206.23	206.38	205.26	206.05	206.52	206.2	208.36	207.2	205.89	206.12	209.53	206.44	206.54	206.54	204.97	205.92	204.73	205.56	206.58	207.89	206.8	204.82	206.63	206.17	206.4	206.36	206.81	204.66	205.56	206.28	206.9	206.12	207.72	206.53	206.63	205.47	205.74	205.6	206.16	206.86	206.17
200.19	198.47	200.42	199.73	200.59	200.34	200.46	202.1	199.97	199.42	199.83	200.86	201.34	201.24	201.27	200.06	199.6	200.73	200.53	199.71	200.37	199.48	200.22	199.89	200.51	198.93	200.04	200.16	201.08	200.91	198.94	201.06	199.62	200.54	201.11	199.84	200.03	198.85	201.57	201.23	200.66	200.58	200.26	200.31	199.73	202.17	200.55	201.45	199.76	199.75
213.67	213.68	213.88	213.44	213.42	214.77	212.83	213.29	213.22	214.26	212.07	213.73	211.77	212.56	211.77	211.21	212.09	213.63	211.64	211.43	212.92	211.94	211.91	214.52	212.99	213.12	211.7	213.02	212.57	212.68	212.86	215	213.13	213.03	213.33	212.8	211.85	211.52	213.51	213.27	214.34	213.07	213.12	211.97	213.38	212.51	213.82	212.24	213.22	213.15
203.78	203.58	205.32	202.26	203.75	205.28	203.67	204.27	202.98	202.97	202.25	204.29	202.29	203.61	203.66	203.8	203.47	204.53	202.2	203.42	203.43	202.95	202.88	204.01	203.25	203.05	203.08	203.67	204.98	202.77	205.13	204.88	204.01	204.56	204.92	202.51	201.49	203.78	203.22	203.42	204.6	201.79	203.39	202.92	203.08	202.35	203.21	202.79	202.95	203.14
208.64	209.85	209.46	209.56	209.89	209.84	208.23	209.66	209.82	209.97	209.54	208.78	211.28	209.23	209.12	209.8	209.78	210.2	208.4	209.83	208.64	210.4	210.01	209.6	209.92	210.24	210.08	209.65	210.04	209.12	211.27	209.56	209.84	209.83	209.75	208.61	210.13	209.4	209.14	210.02	209.94	209.12	211.08	209.78	209.92	208.23	209.66	209.7	210.16	209.67
199.89	198.42	199.86	198.76	199.93	201.08	199.65	200.57	197.96	198.72	197.45	200.23	198.11	200.88	199.54	199.21	199.2	200.86	198.85	199.7	198.89	200.62	198.45	198.93	199.21	199.31	199.94	199.84	199.33	199	199.25	199.07	200.5	199.6	198.45	198.23	201.11	199.07	200.05	199.97	199	199.63	198.67	199.28	201.02	198.96	200.33	200.55	200.15	199.16
212.39	213.71	212.95	214.07	211.58	211.43	212.26	211.67	211.64	211.23	212.26	212.85	213.51	212.22	211.49	211.99	212.19	211.81	213.48	213.77	213.32	213.47	213.54	212.22	212.37	213.08	213.13	214.37	212.89	211.88	212.38	212.25	213.66	212.32	212.7	212.77	212.43	211.79	214.03	212.24	212.43	213.1	211.51	212.28	212.48	213.31	214.16	213.65	212.95	213.39
212.88	212.35	212.11	213.06	212.2	211.78	212.13	211.63	212.21	213.08	212.07	213.69	212.14	213.57	211.5	212.39	212.57	211.67	211.74	211.61	211.25	213.05	211.5	213.05	211.7	213.02	213.2	211.04	211.07	212.59	211.83	213.53	211.35	211.68	212.72	212.05	211.45	211.6	213.88	212.54	213.13	211.26	211.91	212.23	213.24	212.9	212.86	212.06	214.45	212.72
204.37	205.28	203.21	203.1	204.48	205.2	203.16	202.57	202.8	204.09	204.09	203.37	202.67	203.33	204.56	202.25	203.54	203.98	203.54	203.14	204	202.21	203.42	203.96	203.55	203.97	202.14	202.8	204.46	202.78	202.55	201.71	204.57	203.45	204.66	202.7	203.53	203.72	204.04	204.46	203.99	201.61	203.46	203.25	202.02	204.03	202.88	201.66	204.75	203.39
211.53	212.21	212.18	212.32	212.35	213.08	210.11	211.01	210.67	211.91	211.96	212.59	212.33	211.79	210.41	210.47	211.67	211.09	211.94	211.36	209.76	211.69	211.29	212.67	212.26	209.94	212.44	213.05	208.75	209.53	210.74	211.33	211.27	212.33	211.1	213.2	211.68	211.06	212.11	213.55	210.79	211.55	212.54	211.94	211.77	211.53	213.31	209.27	212.04	211.92
205.24	205.25	204.71	203.67	205.82	204.95	205.1	204.85	203.96	205.54	205.08	202.38	204.69	205.45	204.46	204.75	205.58	206.15	205.49	204.27	204.57	204.74	204.83	203.43	205.25	204.17	204.43	204.57	204.75	205.48	204.93	206.08	204.66	205.27	203.73	204.5	205.25	204.06	205.8	206.28	206.09	204.13	205.2	205.4	204.34	204.07	203.34	204.02	203.95	205.55
207.9	208.39	207.69	208.94	208.87	207.44	209.94	209.82	208.24	208.7	210.31	209.2	210.97	208.19	208.54	208.27	208.51	207.01	209.18	209.96	209.48	207.58	208.25	207.94	208.1	209.14	207.53	208.38	208.64	209.5	209.23	209.44	207.6	208.75	209.03	207.92	207.05	207.9	210.01	207.93	207.84	209.08	206.65	208.39	208.63	208.72	209.1	209.42	208.76	209.06
212.49	214.08	212.77	213.38	213.34	214.27	212.16	212.94	213.77	213.61	212.87	214.12	211.97	212.35	213.04	211.84	211.99	212.18	213.84	212.73	212.08	213.85	214.5	211.68	213.39	213.45	212.3	213.23	213.18	212.84	212.64	212.76	213.11	213.8	212.87	212.99	212.53	213.51	213.09	214.21	213.15	212.45	213.28	213.13	212.34	212.92	212.74	213.13	213.9	212.76
201.89	204.21	202.51	203.05	201.31	201.75	203.48	202.68	203.25	201.85	202.4	203.17	203.48	201.85	204.16	202.92	201.86	203.35	203.71	200.77	202.12	202.49	201.23	201.64	202.88	202.5	201.28	203.74	203.73	202.44	201.8	204.27	204.01	202.1	203.77	202.67	203.74	202.96	203.4	204.79	201.99	201.73	203.68	200.86	202.43	202.81	201.57	202.46	202.12	203.66
200.84	197.89	199.14	200.67	199.29	198.76	200.73	198.94	198.4	199.67	200.68	198.42	198.11	197.67	199.27	199.23	200.74	199.09	198.93	200.15	200	198.4	200.03	200.23	199.41	199.02	199.82	199.37	200.32	200.67	198.7	199.11	200.11	199.99	199.6	199.36	198.95	199.29	200.03	198.86	201.23	199.53	199.74	199.07	198.7	197.5	198.98	198.58	199.21	199.34
199.71	200.63	199.38	200.98	200.02	201.4	199.56	199.08	201.81	197.65	202.13	201.27	198.97	200.49	201.37	200.98	200.09	199.79	201.82	200.5	201.62	201.64	201.3	199.97	200.71	201.23	201.24	200.62	200.74	200.64	200.78	201.48	200.82	201.48	200.73	200.26	201.09	199.83	200.02	200.15	201.14	200.56	201.77	199.8	200.75	201.42	200.66	201.12	200.73	199.95
200.27	200.83	200.81	200.87	202.15	199.62	201.02	201.98	200.8	201.8	199.4	199.74	198.24	200.5	198.43	200.86	200.68	200.74	201.12	199.07	200.51	200.3	200.59	201.19	199.5	198.66	200.54	199.36	200.14	201.01	200.57	199.57	201.9	200.25	200.63	200.21	200.18	201	201.14	200.47	200.53	200.49	201.06	199.12	199.78	200.87	199.75	200.28	199.79	201.12
209.19	208.93	208.47	209.19	208.6	208.41	206.8	210.77	208.2	209.59	208.66	207.77	207.82	208.5	208.62	208.75	208.8	208.59	209.65	210.29	208.54	207.67	210.84	208.14	208.58	210.04	209.45	208.67	209.99	210.06	207.89	209.5	208.94	208.61	209.3	209.21	208.17	208.58	209.28	209.66	209.62	210.33	209.15	209.01	211.01	209.48	208.65	208.63	208.31	207.77
196.14	196.75	195.27	195.03	194.52	195.07	195.18	194.03	194.29	194.85	196.25	195.92	195.36	193.08	194.21	195.27	196.37	193.41	194.26	194.12	195.07	194.34	196.34	195.99	193.24	195.04	194.44	194.55	194.79	195.63	196.46	195.28	195.93	196.4	195.34	194.75	195.3	193.86	195.06	194.39	194.89	195.5	195.79	195.97	194.07	194.47	193.57	196.37	195.95	195.78
208.79	208.71	210.01	209.51	207.27	207.45	209.16	209.01	208.48	209.18	209.34	209.4	208.92	207.15	207.65	209.15	208.83	206.67	208.61	208.05	206.82	208.43	208.26	209.3	208.69	209.3	209.54	209.35	207.57	209.35	208.03	208.45	208.94	209.21	208.31	208.37	208.96	207.31	208.79	209.53	208.29	209.02	207.79	209.58	208.1	207.69	209.78	208.02	208.51	209.68
203.65	202.38	203.47	203.8	204.6	203.23	203.75	204.18	206.1	203	204.91	202.89	203.27	204.96	204.02	203.9	203.35	203.36	204.19	203.27	203.05	204.35	204.67	204.68	203.52	202.95	203.17	204.47	202.4	203.21	204.3	203.1	203.3	202.93	203.07	204.86	204.48	203.9	205.09	202.22	202.87	203.68	203.29	202.77	203.45	202.59	204.07	203.83	203.68	202.48
200.68	202.03	200.54	200.78	201.93	201.92	201.68	201.27	201.88	201.33	201.77	200.97	201.57	200.8	202.04	199.11	202.67	201.43	199.19	199.6	200.85	202.26	201.65	200.33	200.81	200.33	200.03	201.99	200.48	200.79	199.96	201.2	200.17	201.91	200.69	199.11	201.72	201.06	201.51	201.78	200.44	201.87	202.41	200.47	201.56	202.36	200.91	201.1	201.4	202.12
202.97	205.69	204.65	204.48	205.65	203.34	202.18	203.46	205.73	203.78	203.71	205.02	203.13	204.61	203.36	203.8	203.53	203.17	202.24	203.68	204.23	203.66	203.2	202.82	202.21	203.83	204.8	202.19	203.13	203.25	203.59	203.32	204.03	204.11	205.05	203.68	202.66	203.43	203.39	203.56	204.55	205.07	203.92	203.72	202.7	204.15	204.6	203.57	202.76	203.85
206.2	206.65	207.97	208.41	206.83	206.53	207.39	207.81	207.19	207.03	206.24	207.69	206.44	206.5	205.82	205.34	207.04	206.37	209.74	209.39	207.97	209.69	207.06	206.81	207.86	206.63	208.11	208.19	206.77	206.45	207.66	207.95	208.85	208.02	206.91	207.64	207.73	209.54	207.1	207.65	207.56	208.49	206.27	208.39	207.03	208.1	208.39	208.43	208.98	208.25
205.55	204.48	205	205.18	204.29	204.99	204.87	205.71	203.21	204.4	203.55	204.43	203.53	203.38	204.6	207.01	205.61	204.13	205.36	204.45	206.01	204.1	204.95	204.54	205.82	204.72	205.9	204.95	204.8	204.5	204.36	205.27	205.17	206.15	202.91	204.95	204.6	205.05	205.86	206.67	205.26	204.65	205.58	205.48	203.66	204.27	204.82	205.7	204.24	204.87
203.11	203.92	203.46	203.3	204.04	205.73	202.98	203.29	205.27	204.6	202.92	203.83	206.21	202.67	203.3	204.32	203.16	203.45	203.95	202.8	203.83	203.7	202.93	203.79	203.79	204.82	203.9	204.82	202.32	203.55	203.92	204.62	204.09	203.64	204.05	204.26	204.94	203.63	203.01	203.29	205.29	204.96	204.82	202.97	205.17	204.75	203.08	203.11	204.16	203.98
208.95	208.82	208.5	208.62	208.84	209.11	208.73	208.48	207.99	208.99	208.38	209.44	208.66	209.71	208.67	208.29	209.27	208.42	207.04	208.56	208.89	207.76	207.79	209.37	207.75	208.95	209.17	209.97	208.73	209.56	208.6	210.2	209.91	208.04	208.62	207.67	208.9	207.67	207.86	207.15	209.94	208.75	208.25	207.28	208.92	208.98	208.59	209.76	209.62	208.32
198.87	199.67	199.77	199.36	200.64	199.74	198.41	201.32	199.73	199.28	197.57	198.71	200.13	199.35	198.84	200.03	198.64	200.23	199.31	201.03	200.75	200.07	199.52	199.35	200.25	198.51	199.36	198.65	199.67	200.17	199.8	199.36	198.88	198.95	198.81	200.31	198.88	199.87	199.49	199.28	199.59	199.33	200.54	199.09	200.77	201.53	199.35	198.21	201.48	199.65
206.52	204.88	207.18	204.68	205.9	206.18	206.78	205.48	206.39	205.72	204.45	204.31	206.79	206.93	205.37	206.67	206.99	205.26	206.43	205.83	205.11	206.86	208.03	207.04	205.83	204.97	207.11	206.06	205.64	206.82	205.89	207.07	205.49	206.02	207.39	204.58	204.96	205.42	206.45	207.16	206.96	206	204.32	206.03	207.05	207.49	205.69	206.15	206.18	206.9
209.43	209.42	209.11	210.25	210.63	209.14	209.43	210.49	209.09	208.36	208.62	208.82	209.22	208.37	210.19	210.59	209.06	210.67	209.49	208.72	208.58	210.45	209.84	210.18	209.34	208.44	210.09	209.74	210.32	209.56	209.09	212.42	208.49	209.93	209.57	210.27	208.52	210.37	209.79	210.02	209.63	208.8	209.35	210.31	209.05	211.58	207.38	208.84	209.3	208.51
217.45	216.53	217.77	216.97	216.5	216.78	217.54	218.23	216.31	218.58	215.91	217.24	217.57	216.44	217.29	218	216.88	217.81	217.57	218.52	217.92	217.89	216.05	216.68	216.83	217.41	218.15	217.12	216.13	216.57	216.68	217.58	216.44	216.3	216.72	215.29	215.79	217.94	216.34	217.33	216.45	216.11	216.65	216.45	217.07	215.94	216.58	216.17	217.2	216.78
204.17	204.83	203.95	204.24	203.2	203.6	204.75	203.85	203.99	203.88	204.2	203.74	205.35	204.85	202.75	204.18	204.08	204.98	205.42	204.24	205.06	204.19	205.93	204.97	204.59	202.41	204.42	204.91	203.87	204.54	205.04	204.24	207.09	204.1	204.82	202.44	205.13	204.83	205.58	205.9	203.72	205.16	203	205.84	204.93	203.83	206.16	203.83	203.54	203.52
200.48	201.5	200.36	200.43	200.29	201.08	201.2	199.34	199.86	202.38	200.89	200.27	198.64	201.71	200.54	199.54	201.26	199.52	201.98	201.32	199.85	199.43	200.51	199.55	201.39	200.65	200.21	201.6	198.5	199.77	199.95	200.96	199.62	199.8	201.01	198.94	201.71	200.95	200.34	200.17	199.41	198.65	201.24	200.69	200.66	199.87	200.39	200.84	200.8	200.06
205.43	206.03	207.12	208.13	207.9	205.85	207.03	205.86	204.49	205.59	207.79	205.84	205.9	206.06	206.33	205.95	206.87	208.07	208.47	206.68	206.09	206.66	205.34	206.78	205.21	207.27	208.34	207.88	207.37	206.59	206.83	206.28	206	207.17	206.91	206.09	207.07	208.23	206.45	206.43	205.51	206.72	207.01	207.08	205.39	207.21	207.13	207.08	207.68	205.38
203.72	204.06	202.91	203.63	203.16	203.61	203.41	204.67	204.01	203.41	204.78	203.49	203.8	204.45	202.91	204.08	203.45	202.91	204.05	205.44	202.37	202.62	206.71	203.36	202.89	203.08	203.35	202.32	203.65	204.97	204.02	205.01	204.39	202.56	203.04	203.76	203.53	202.21	202.97	202.92	203.55	202.3	203.72	203.76	203.64	203.24	202.11	203.71	204.5	202.78
208.63	206.27	208.52	207.73	207.8	207.65	209.04	206.79	208.53	208.41	208.13	208.24	207.06	207.82	206.09	207.01	207.09	208.04	206.95	207.35	209.78	209.8	206.72	208.41	207.43	209.26	208.85	207.02	206.12	206.3	208.98	208.5	207.88	208.09	208.13	208.08	208.87	206.89	208.61	206.82	207.62	208.65	207.94	207.25	207.52	207.62	206.94	206.87	208.05	207.94
209.54	208.6	209.31	210.2	208.31	208.85	208.52	209	210.45	209.41	211.44	209.21	209.23	210.29	210.11	210.06	210.29	210.4	210.73	209.24	209.46	209.21	210.3	208.48	210.75	209.79	207.48	210.51	209.61	209.69	208.87	211.44	210.41	207.89	208.18	210.52	209.48	208.87	209.02	207.72	209.45	210.59	210.3	209.45	208.01	209.22	208.22	209.03	209.67	209.4
211.16	211.59	212.43	212.76	212.48	211.19	211.58	211.62	211.4	211.84	210.9	211.18	211.38	212.44	211.68	211.45	211.92	211.13	210.68	211.71	212.76	210.04	212.37	211.17	213.47	212.22	212.01	210.92	211.61	212.93	211.93	210.13	211.17	210.52	211.5	211.93	211.13	212.15	211.47	212.51	209.85	211.59	210.75	211.24	212.3	213.07	211.56	210.74	210.56	210.23
200.06	200.88	198.83	199.71	201.23	200.68	200.55	200.01	200.49	199.61	200.86	201.15	202.16	200.9	200.67	201.18	199.54	201.09	199.74	200.68	201.05	200.57	200.43	200.67	199.38	199.85	200.04	199.69	199.62	199.94	199.56	200.56	200.19	200.49	200.55	200.2	200.61	200.4	200.37	199.99	200.53	201.49	201.1	200.17	200.47	198.63	201.53	199.93	199.91	199.45
211.98	210.88	212.27	211.13	211.44	211.3	211.41	212.52	211.5	211.78	212.45	212.43	210.84	212.22	211.53	213.74	209.8	211.8	211.77	211.54	209.73	211.57	211.67	212.96	212.56	211.37	210.49	212.41	211.83	212.98	212.24	211.19	211.32	210.89	209.72	211.46	211.62	210.42	212.21	210.35	210.84	211.92	211.05	213.77	211.2	211.24	211.12	212.41	212.76	210.74
218.84	217.97	218.13	218.05	217.5	216.82	216.42	217.49	218.96	217.76	216.28	217.19	218.02	218.45	219.05	217.36	216.86	216.73	216.78	217.56	217.81	218.05	216.61	217.6	217.08	217.08	217.77	218.39	217.94	215.45	217.57	218.02	218.26	217.68	217.31	219.52	217.49	216.92	217.92	217.24	218.87	218.73	218.14	217.79	217.62	217.44	218.7	219.12	219.23	217.61
206.35	206.95	207.29	207.26	206.63	207.41	205.31	205.49	205.51	207.61	205.89	205.4	206.14	206.9	206.83	207.71	207.33	207.39	206.12	205.6	207.2	206.64	205.54	206.04	206.65	206.03	205.91	204.81	206.59	206.29	208.47	206.4	207.33	205.05	206.54	207.04	205.95	205.59	207.34	207.72	206.72	206.5	207.02	205.51	206.38	205.19	207.61	206.07	206.54	207.41
216.1	218.97	217.07	217.6	219.27	216.07	217.99	215.94	217.01	215.91	217.08	217.63	218.9	218.72	217.45	217.47	217.38	217.1	217.92	217.23	217.87	216.74	219.72	217.47	218.9	216.95	218.03	217.08	216.85	216.84	218.55	218.49	217.99	217.09	217.86	218.25	216.11	218.89	217.47	216.94	217.8	217.29	217.98	216.97	217.9	217.14	218.92	216.76	217.95	217.37
204.35	203	203.03	203.82	203.61	203.38	201.95	202.69	203.16	203.46	201.95	202.93	202.37	203.75	204.38	204.41	203.73	203.24	202.35	202.4	206.13	205.61	203.94	203.78	204.81	204.21	203.31	204.08	204.33	202.51	203.57	202.81	202.71	203.73	204.35	203.49	202.32	202.8	203.27	202.5	204.42	204.83	203.29	203.88	204.15	202.3	204.37	202.61	203.34	204.03
199.11	200.23	199.37	198.83	199.06	200.22	200.04	201.48	199.51	197.8	200.88	200.47	200.25	197.61	198.61	199.18	199.08	200.39	199.56	199.17	199.04	198.4	198.56	199.55	199.5	200.81	200.33	199.18	199.5	201.02	198.82	199.94	199.19	200.28	197.41	200.44	198.78	200.05	198.96	198.08	199.74	199.23	198.89	200.37	199.03	200.02	199.16	198.93	200.55	199.13
203.93	203.58	202.93	204.72	203.31	202.5	203.23	204.16	202.26	205.15	204.2	204.04	205.68	203.05	202.9	202.84	203.05	203.45	202.91	203.21	204.8	202.52	203.43	202.59	204	204.21	203.31	202.9	204.22	203.56	202.68	203.11	206.03	203.83	204.07	203.74	203.53	203.99	202.95	203.62	202.13	203.14	202.39	202.35	205.07	203.27	203.35	202.6	202.94	204.04
201.44	205.14	203.04	203.92	203.18	202.79	204.95	202.99	204.04	204.16	204.86	203.37	204.73	204.57	203.85	204.48	204.78	204.24	202.61	203.83	202.85	201.93	203.17	204.04	202.99	202.36	204.55	203.89	202.91	203.5	204.13	203.51	201.73	203.42	203.94	203.12	203.61	203.36	203.78	203.09	203.75	206.53	203.16	204.68	204.75	203.47	202.59	201.76	203.78	203.38
209.56	208.33	210.13	208.45	210.22	208.77	210.15	208.62	209.26	209	209.1	210.11	208.58	209.02	210.2	209.09	211.13	209.56	208.6	210.27	211.49	208.46	210.13	209.19	210.96	210.14	208.72	210.62	209.06	208.2	209.88	209.12	210.1	208.15	207.9	208.83	211.47	208.59	210.48	210.24	208.71	208.54	209.79	209.22	207.68	209.78	208.18	211.02	209.43	210.4
199.62	198.52	199.74	199.26	200.68	199.09	199.9	198.35	197.37	200	200.36	199.31	200.86	200.11	199.09	198.51	200.68	199.48	199.57	199.01	198.5	198.86	199.79	199.49	198.86	198.67	199.27	197.73	199.2	199.65	198.76	199.91	197.87	199.04	202.03	198.66	199.32	199.16	198.84	200.22	200.51	198.77	199.19	199.34	198.81	199.18	199.79	198.08	199.34	198.54
200.32	199.85	200.71	199.41	200.29	200.63	199.77	200.27	199.28	198.19	200.36	199.47	198.34	200.85	201.5	200.84	199.39	199.68	198.11	199.78	201.95	199.92	201.14	200.31	199.47	199.74	198.99	197.7	201.22	199.19	200.37	200.69	203.02	200.64	199.68	199.4	199.48	200.98	199.56	199.65	199.33	201.95	200.71	198.33	199.07	199.65	201.86	199.93	200.22	199.75
199.31	199.36	197.23	199.24	199.53	199.72	200.95	199.73	198.09	198.57	199.61	200.49	200.41	198.99	198.71	199.81	199.1	198.92	199.46	200.44	199.12	200.18	200.15	199.42	199.39	198.76	199.34	201.09	199.49	197.9	200.27	200.15	197.91	199.01	200.09	200.09	200.06	198.8	199.17	199.3	200.68	200.24	198.63	200.1	199.77	200.03	200.37	200.41	198.09	199.22
202.24	202.75	203.56	202.76	202.77	203.39	202.74	203.4	202.65	203.85	202.2	202.9	203.56	201.88	203.45	202.82	202.77	202.52	201.33	202.52	201.22	202.56	203	201.27	201.82	202.7	203.5	202.09	201.64	202.95	203.42	203.45	201.6	202.68	202.56	202.74	203.83	202.61	202.31	201.6	202.76	202.49	202.17	202.69	203.65	201.88	203.39	203.43	202.62	201.83
208.2	206	207.44	207.54	209.44	207.3	208.26	207.16	207.52	208.97	208.73	207.38	208.69	208.09	207.71	206.43	207.06	208.41	207.61	207.51	206.13	208.3	206.95	207.88	206.92	206.32	205.38	208.66	208.12	208.6	209.03	207.91	207.1	208.26	208.96	207.49	208	207.42	206.5	206.78	208.24	207.01	208.05	208.51	207.19	208.02	208.72	208.35	209.13	206.17
212.26	211.63	211.33	211.74	210.99	211.68	212.31	210.97	211.83	210.99	212.04	210.28	210.8	212.84	210	211.78	210.29	210.66	211.33	213.45	212.62	213.66	211.95	212.47	213.01	213.98	210.82	212.16	211.12	213.12	211.86	212.02	210.39	210.43	211.7	212.71	212.61	211.27	211.71	212	210.62	211.95	211.43	210.51	211.03	212.05	212.4	212.54	211.35	210.65
208.64	209.11	208.82	209.94	207.74	209.39	208.94	208.57	208.25	208.08	208.94	208.49	209.94	208.01	210.35	207.59	209.25	207.2	207.45	207.54	210.03	209.2	208.2	210.02	207.49	208.45	208.95	206.94	209.67	208.04	207.56	208.33	208.28	209.07	208.33	208.46	208.76	208.83	207.9	209.58	208.32	208.45	209.52	209.28	208.44	207.16	207.61	206.78	209.29	209.22
204.03	204.18	203.42	205.14	203.16	204.16	204.63	204.17	203.38	203.8	202.76	202.71	203.09	204.35	204.16	203.81	204.08	203.7	202.15	203.21	203.08	203.58	203.09	204.18	202.72	203.65	202.52	203.38	203.79	203.73	203.36	203.67	203.26	204.54	202.3	203.83	203.99	202.2	204.08	203.41	204.47	204.19	203.97	204.63	203.47	204.3	203.08	203.63	204.54	203.69
205.93	204.68	204.23	205.98	205.6	204.59	204.72	204.71	206	206.65	204.51	206.75	205.66	205.82	204.65	205.5	206.27	206.51	204.96	206.01	205.95	205.37	205.01	204.86	205.62	206.3	205.98	204.42	205.61	205.16	206.8	204.73	206.76	206.97	204.82	206.41	205.05	204.23	207.12	205.7	205.72	205.44	206.63	206.9	206.32	205.53	207.42	206.12	206.57	205.33
202.2	201.82	202.17	201.91	201.35	200.78	201.93	201.65	202.23	200.74	200.88	201.13	200.69	201.4	200.2	199.86	201.9	201.7	201.64	199.84	201.19	202.81	201.5	201.22	201.24	200.99	201.02	200.9	200.08	200.19	200.21	203.15	200.56	201.8	200.83	202.73	200.61	201.29	202.55	201.97	201.1	201.1	200.7	201.56	200.53	200.66	202.22	199.83	200.97	200.95
206.74	206.71	209.29	206.25	207.67	208.21	206.65	208.23	207.52	206.77	208.11	206.86	208.07	206.39	207.64	207.27	207.15	207.82	208.07	206.92	208.19	207.08	209.1	206.82	209.65	209.78	207.25	206.81	206.81	207.47	207.94	209.65	207.69	209.01	207.58	206.84	207.18	206.79	208	207.82	207.62	208.5	209.15	207.67	207.98	207.1	207.33	207.67	207.73	206.38
209.57	207.19	208.6	208.95	209.68	208.11	207.39	209	208.39	208.2	207.82	207.42	209.85	210.92	209.35	208.12	207.59	207.73	206.96	208.79	208.49	208.58	210.38	208.98	209.55	208.67	207.77	208.13	208.99	208.8	208.58	208.2	208.68	209.38	208.77	209.11	209.52	208.33	208.93	209.39	208.54	207.97	206.82	208.45	209.91	208.61	209.11	208.88	208.69	207.86
200.51	199.28	200.75	199.8	200.03	200.36	200.45	201.26	198.88	201.11	199.26	199.88	200.34	199.4	198.16	198.89	198.27	198.92	199.71	199.67	199.54	200.11	198.31	199.3	200.87	198.28	198.63	200.45	198.7	199.27	199.66	200.05	198.54	199.23	199.88	198.9	200.32	199.6	199.56	199.25	199.64	197.74	198.64	199.04	198.75	199.91	199.84	198.6	198.8	200
[truncated: 150 more columns]
