# Supplementary material for: Genetic dissection of main and epistatic effects of QTL based on augmented triple test cross design
Source: PLoS One. 2017 Dec 14;12(12):e0189054. doi: 10.1371/journal.pone.0189054 (PMC5730204; doi:10.1371/journal.pone.0189054)
Supplement: S6 Supporting Information — (ZIP) [file pone.0189054.s006.zip › z1_300_0.2_10.csv]

205.23	208.29	204.72	209.85	204.42	206.46	202.79	202.53	206.13	200.11	205.3	205.7	202.23	204.22	203.25	206.11	201.88	202.32	197.27	205.4	205.23	202.21	205.53	201.72	200.56	206.62	203.72	201.74	202.42	210.22	203.53	201.39	200.89	201.84	206.69	202.61	203.12	204.99	202.69	201.12	204.88	202.72	203.22	202.74	201.86	205.13	201.82	198.25	203.08	206.09
211.4	210.41	210.49	213.52	214.37	212.7	209.68	209.9	209.42	211.31	210.5	209.88	212.13	209.23	213.89	211.52	212.63	208.04	209.57	211.09	213.05	215.92	210.87	211.85	213.08	208.4	214.52	212.58	211.38	210.14	212.38	211.66	211.27	212.35	213.83	212.62	208.41	213.19	213.93	214.52	207.07	212.4	214.95	211.41	212.36	214.53	209.99	210.3	209.44	210.87
213.6	211.4	209.54	209.62	213.29	211.16	211.44	219.12	212.82	210.19	206.61	207.31	213.94	209.32	209.66	211.55	209.28	211.04	212.6	210.56	209.02	211.55	212.82	206.67	213.82	211.76	211.51	213.2	213.51	210.89	212.4	212.34	209.96	208.24	208.62	214.47	212.92	206.42	215.93	214.07	211.7	211.31	211.56	211.6	208.02	211.44	216	214.05	209.29	211.27
219.68	216.13	215.32	216.56	215.31	219.86	220.81	213.95	215.78	219.57	219.3	213.78	220.05	217.69	220.79	219.58	221.23	214.26	212.26	220.22	219.77	216.97	217.14	216.48	216.6	217.57	216.56	215.93	216.97	218.24	220.16	219.57	215.07	214.57	221.16	213.76	213.86	211.52	216.58	218.66	220.94	214.24	219.81	214.77	219.41	216.56	212.72	215.19	215.2	217.6
213.7	210.8	218.46	210.46	213.25	212.6	215.45	211.75	213.46	214.25	216.22	210.83	212.48	210.85	215.02	210.48	212.17	213.65	213.29	207.31	211.77	215.18	211.16	212.25	208.61	216.18	212.98	213.66	214.61	213.31	213.7	215.02	210.42	215.56	216.64	212.47	212.55	214.19	214.36	213.32	210.67	210.61	209.67	210.49	212.83	211.31	215.31	212.7	220.01	212.68
211.13	211.87	204.27	212.17	207.38	208.7	207.1	204.6	211.77	206.8	208.39	210.09	205.21	207.33	209	210.41	205.21	206.62	211.03	211.67	205.06	206.59	209.06	211.19	204.91	211.06	208.37	208.91	211.42	204.54	209.16	209.43	208.7	211.72	208.04	208.94	206.11	208.97	208.42	209.54	209.22	206.95	204.71	211.55	210.05	212.13	204.06	204.34	207.14	211.04
203.79	206.68	205.63	203.91	199.78	198.72	202.77	203.36	203.22	201.2	199.32	206.38	204.56	200.64	200.88	201.07	194.93	204	200.17	202.07	202.05	203.09	206.1	204.83	204.26	197.77	202.94	202.83	201.25	205.15	202.3	201.62	206.29	199.31	201.34	204.43	200.01	200.35	204.96	200.64	206.41	203.39	203.04	199.28	198.23	201.04	200.69	199.05	199.58	197.42
205.06	206.96	209.69	204.71	201.53	204.94	209.01	207.01	204.51	205.59	206.17	206.73	207.11	206.54	204.15	206.22	206.22	209.26	208.53	207.69	207.39	205.65	207.4	204.46	206.62	205.61	211.12	208.18	203.05	206.1	206.07	209.52	209.68	205.24	205.88	206.95	205.06	205.05	206.22	200.62	206.04	208.53	209.09	205.69	207.47	210.57	207.44	207.68	206.52	206.52
204.82	202.82	197.89	204.31	199.75	203.11	205.59	203.58	203.3	199.06	203.03	207.37	199.74	203.84	204.52	203.13	206.73	201.64	206.4	206.96	202.98	204.82	204.51	201.14	202.4	206.76	205.37	204.97	206.22	198.36	207.04	199.02	201.05	203.74	205.29	206.71	197.71	202.5	200.37	203.72	205.89	203.57	202.11	201.54	199.53	201.42	196.81	202.67	201.02	204.88
210.4	210.09	208.43	209.37	209.49	210.74	211.21	212.53	208.85	207.34	212.21	210.6	210.1	206.99	209.96	207.92	207.78	206.33	209.9	215	204.76	208.6	209.91	208.63	208.03	207.75	209.81	208.5	208.65	212.45	208.45	206.85	208.72	206.06	209.94	201.92	203.86	207.09	207.51	213.16	211.09	209.25	205.91	208.32	208.66	203.97	205.11	207.52	210.77	203.99
198.84	198.15	192.06	199.54	200.58	203.17	199.27	196.2	199.89	198.54	201.28	198.7	197.34	199.38	199.13	199.13	198.01	198.36	197.58	196.3	198.14	197.55	198.53	197.2	198.98	198.94	199.87	195.98	202.77	201.17	199.73	201.27	198.34	201.3	193.31	200.09	197.38	196.29	198.83	197.26	199.55	198.9	196.13	197.16	200.89	202.92	198.17	196.41	202.86	199.34
216.99	218.91	221.12	216.88	218.93	219.02	220.43	217.23	221.03	220.67	222.82	214	211.17	217.02	215.65	221.05	215.83	220	219.34	227.41	214.55	218.1	217.05	219.45	218.48	218.95	218.54	218.1	215.32	220.42	218.2	219.85	217.21	213.78	220.82	224.31	215.93	218.71	220.97	217.48	215.86	214.68	220.98	215.68	216.37	218.35	221.37	216.94	220.68	214.51
202.73	205.49	200.37	202.68	201.34	206.88	210.01	206.77	203.09	205.64	205.48	203.56	204.25	203.01	202.61	205.58	204.23	206.72	199.71	202.86	202.51	202.84	203.03	204.89	201.95	205.31	206.66	208.44	202.6	207.19	200.77	206.1	204.87	207.02	204.46	201.29	202.52	206	202.31	206.3	205.64	206.94	206.32	211.41	203.06	202.21	208	204.25	200.66	207.32
210.12	209.06	208.96	211.48	209.29	209.52	208.84	207.85	213.66	210.26	206.98	207.62	212.36	212.2	212.5	210.57	210.31	209.93	209.79	207.62	207.05	211.21	212.25	208.13	207.32	208.17	211.99	207.44	211.71	207.99	207.73	208.43	211.11	208.8	207.33	210.15	211.12	206.95	210.37	207.47	207.55	204.98	208.37	207.09	204.65	208.88	208.89	206.95	206.24	207.27
211.72	211.54	205.41	203.09	206.11	206.29	209.82	212.47	205.06	203.1	205.15	209.38	205.39	203.12	209.55	204.19	205.08	206.75	207.76	206.3	210.25	207.25	211.77	200.6	206.49	206.22	210.42	207.77	211.57	206.11	211.47	208.77	205.96	208.71	207.15	211.54	211.68	207.84	205.15	210.67	206.7	210.17	208.19	208.76	206.77	206.21	207.94	213.74	205.51	210.83
207.14	207.74	204.26	209.49	211.61	206.64	208.31	204.45	201.13	205.96	212.97	206.49	208.16	208.92	211.66	212.76	204.84	200.88	206.1	206.68	206.74	206.11	206.67	204.62	213.64	204.7	207.93	206.37	208.86	207.05	208.31	206.07	209.64	203.78	205.69	207.82	210.23	200.38	205.23	205.64	206.89	205.05	205.84	204.92	210.72	211.07	210.07	204.58	205.71	210.54
202.87	207.17	199.32	205.54	205.9	206.02	202.87	201.37	201.53	198.52	205.2	204.26	203.44	202.43	202.59	205.57	208.66	203.82	204.25	203.57	202.72	201.93	202.34	198.2	202.75	200.93	199.69	203.63	206.32	203.07	206.34	200.93	204.87	203.04	204.4	202.83	196.2	201.98	200.69	205.38	203.03	199.41	202.98	201.97	204.88	203.09	201.22	204.43	203.3	202.53
194.77	198.72	194.39	194.31	191.79	196.23	192.6	193	194.18	196.69	198.54	197.48	197.87	188.43	192.01	194.5	193.58	192.72	194.47	194.97	193.4	195.95	193.2	195.17	194.98	199.25	197.38	194.81	194	195.84	194.48	197.62	199.38	194.24	196.09	193.55	199.86	195.8	197.45	194.39	198.45	196.37	193.51	192.99	193.42	193.28	193	198.82	194.77	195.18
200.62	200.1	201.05	195.93	199.17	197.42	197.37	205.69	194.96	207.08	196.1	201.6	193.88	197.35	198.63	199.75	199.44	201.2	197.93	199.35	195.79	199.96	203.15	197.87	197.85	201.32	196.73	201.11	194.74	202.56	193.84	199.07	200.52	199.12	197.81	202.06	203.56	206.65	196.11	198.6	197.38	197.41	200.83	195.39	197.42	201.94	200.37	195.97	198.13	196.13
193.42	196.07	201.42	198.46	197.8	197.86	193.78	199.06	201.67	200.75	204.55	200.24	194.98	198.63	196.67	200.67	194.38	196.23	195.65	198.75	195.01	197.54	204.24	202.34	196.07	200.81	200.86	195.18	199.15	203.33	194.76	202.51	197.05	197.58	198.13	195.59	197.68	198.78	192.7	195.99	194.93	194.36	197.76	202.57	197.83	199.98	195.53	200.76	197.64	199.19
201.84	194.88	194.5	199.18	199.99	196.95	197.44	199.56	197.47	197.69	200.82	198.37	201.45	196.23	195.97	194.91	197.28	201.15	197.44	196.77	198.19	201.17	198.14	197.12	196.73	198.28	198.4	202.24	198.59	199	197.76	202.29	199.78	200.38	199.35	198.41	195.98	197.65	198.21	191.84	197.63	194.29	200.05	199.13	196.36	198.49	195.07	197.99	198.21	196.85
213.84	215.2	215.28	209.81	213.75	211.88	213.86	213.49	212.43	212.91	216.09	213.24	209.66	210.28	213.37	211.85	215.84	210.86	216.34	213.9	213.09	209.91	213.11	211.96	213.35	212.52	213.67	212.86	211.83	211.41	212.51	212.81	212.19	210.97	207.06	219.87	213.12	214.2	212.73	216.01	214.31	213.19	213.35	214.18	214.79	211.46	208.34	211.19	214.07	214.38
196.68	201.99	201.45	200.2	197.07	197.7	199.59	193.44	202.1	199.73	198.07	196.85	198.11	202.85	201.67	198.41	201.31	196.73	196.12	197.9	197.51	200.16	195.43	198.71	197.24	199.96	198.38	199.03	197.72	201.97	202.33	202.59	197.85	198.74	198.48	196.24	201.44	201.91	196.04	199.95	200.58	199.49	200.34	200.94	199.78	198.63	196.9	202.39	197.23	202.58
208.85	211.2	212.62	210.51	204.94	208.51	212.54	206.89	208.43	212.85	208.51	207.38	210.7	211.47	211.94	206.17	211.77	209.6	209.65	210.03	214.94	208.84	210.1	210.08	207.8	210.88	214.6	211.76	213.78	215.91	209.81	214.24	208.92	213.19	208.98	207.82	209.46	208.25	210.27	209.15	211.63	206.33	207.51	211.49	208.28	205.03	207.79	211.58	208.59	209.41
211.27	209.92	210.98	210.55	211.23	212.79	212.92	214.03	210.44	210.96	213.69	208.6	212.3	215.1	215.29	211.33	215.91	214.29	214.79	208.05	210.69	210.83	213.73	212.12	215.73	213.06	213.88	210.01	209.58	213.48	213.77	209.67	212.72	209.49	210.22	210.59	210.78	213	211.22	211.41	212.97	215.8	210.03	208.74	215.35	218.72	212.77	212.75	216.24	214.83
209.09	210.16	214.34	214.98	217.97	213.04	215.23	216.66	213.87	209.94	210.57	210.66	214.14	212.23	213.97	212.03	210.63	208.18	210.38	213.1	213.57	212.15	216.01	212.74	212.63	213.66	212.42	212.64	210.98	215.47	210.79	215.39	211.5	208.44	210.93	216.96	212.49	214.32	211.58	209.73	211.21	217.12	212.64	209.98	209.74	210.01	211.07	211.99	209.12	207.19
201.28	198.85	202.42	202.46	201.46	200.25	201.52	202.78	202.86	203.45	201.65	202.48	200.04	199.72	201.46	202.52	199.61	202.09	205.05	204	200.97	201.79	199.08	198.65	200.31	199.81	207.21	201.61	201.35	203.63	200.66	203.41	204.94	198.99	205.33	202.13	200.84	201.08	201.63	201.92	201.77	203.77	203.27	200.02	205.62	197.92	204.6	203.3	203.22	207.23
199.72	206.89	202.9	204.34	199.59	202.61	205.62	205.19	207.9	203.91	204.3	202.4	204.25	204.94	205.39	201.33	206.43	205.14	204.06	205.56	200.41	200.53	201.02	206.65	205.31	199.8	201.36	201.23	205.7	203.72	206.13	199.37	206.11	200.39	205.16	204.43	201.54	202.04	199.13	205.93	203.8	206.5	202.57	204.33	203.84	206.42	205.99	203.88	204.64	204.92
213.91	214.47	215.97	214.15	213.29	211.17	209.3	211.34	210.62	215.99	212.82	211.94	212.28	212.22	214.53	211.72	213.76	211.42	211	213.91	214.01	213.66	211.97	210.17	211.22	213.38	213.11	209.58	212.45	207.77	215.14	217.95	213.04	216.57	213.61	211.32	215.3	214.29	215.2	211.74	218.01	213.89	212.25	214.58	208.17	213.78	212.89	210.57	213.02	209.31
197.28	202.27	198.35	198.96	197.2	196.74	200.52	200.33	197.67	200.17	202.81	197.04	199.97	199.15	202.82	200.71	198.13	195.22	200.08	201.72	196.7	198.21	199.14	202.3	201.12	199.42	192.61	195.89	201.16	200.88	196.24	202.07	200.11	200.07	197.06	200.28	201.31	199.4	203.93	198	202.26	196.75	201.86	199.33	201.23	199	200.79	201.68	202.19	201.58
214.3	212.23	212.93	211.75	215.16	217.65	213.49	213.46	212.01	210.92	211.99	211.87	207.84	214.47	212.4	209.84	214.65	217.07	209.86	213.89	218.42	214.32	216.81	215.64	213.89	211.99	217.09	214.5	211.78	213.17	210.5	208.54	208.72	213.78	215.55	212.69	213.77	215.55	214.11	215.38	221.94	210.76	208.93	215.2	209.33	214.16	216.01	214.9	214.12	213.54
212.17	212.55	209.25	207.49	215.27	216.36	212.57	210.02	210.22	211.84	208.53	215.22	213.86	209.43	211.77	210.33	209.2	215.1	214.57	215.25	214.53	210.59	212.41	217.67	210.38	213.55	216.93	209.93	214.39	211.2	208.66	210.74	206.97	215.9	210.96	212.42	212.31	214.6	206.77	209.84	210.05	210.16	207.64	210.5	214.24	213.02	214.29	209.31	211.22	217.2
205.65	209.71	208	205.78	209.31	206.35	205.08	208.01	210.33	210.14	206.66	210.54	207.23	205.16	207.44	207.85	208.14	207.82	204.36	212.06	210.04	208.2	211.72	205.64	208.36	209.65	205.98	203.2	204.53	209.11	207.03	206.7	206.55	209.87	206.51	206.66	208.89	211.14	209.9	206.96	209.44	206.03	209.08	207.82	210.78	205.15	208.32	205.42	207.97	208.89
193.84	194.34	190.1	194.34	198.39	196.02	199.5	194.53	196.29	190.41	194.28	190.74	193.47	194.87	193.53	192.56	196.55	193.13	191.46	195.47	194.34	192.85	194.01	192.49	194.88	190.74	195.5	193.09	195.7	191.54	190.52	193.05	196.51	193.04	195.83	195.46	199.38	194.4	192.2	190.91	193.29	193.27	190.86	196.63	194.21	190.55	193.25	193.03	195.35	196.24
205.71	207.16	209.25	208.95	211.46	212.59	214.63	203.92	212.08	209.21	207.77	212.91	208.66	205.64	207.48	211.05	207.45	207	208.55	208.62	209.67	210.61	211.2	204.59	210.69	209.48	206.71	206.04	208.66	206.54	213.5	209.76	210.2	206.4	212.5	204.97	206.53	208.06	206.25	213.04	209.54	206.81	212.49	212.3	204.39	207.15	210.75	210.36	207.97	203.78
202.9	208.7	210.12	212.73	206.49	207.8	208.18	207.73	207.14	209.86	207.58	206.89	208.79	208.04	203.3	204.49	206.61	210.01	208.67	213.27	209.9	208.37	205.7	209.19	207.06	205.92	207.38	208.59	208.6	206.33	207.21	203.96	206.17	212.4	209.33	205.67	209.97	204.81	208.75	205.36	210.83	205.79	201.16	211.11	210.82	212.5	210.61	204.07	205.86	207.78
208.45	210.89	203.68	206.3	207.42	211.66	211.49	210.4	208.47	213.05	206.57	213.54	207.98	213.9	205.07	206.25	205.84	211.6	209.22	204.76	206.86	208.2	212.07	210.69	205.48	208.25	206.65	209.31	210.24	208.18	206.75	208.7	210.8	208.2	208.35	208.23	209.19	210.72	210.47	210.05	206.7	206.86	212.12	207.07	209.85	211.26	212.35	206.19	206.62	216.67
206.26	206.96	209.86	210.5	209.71	211.06	202.49	206.53	202.45	207.75	204.69	206.22	204.24	210.12	207.28	205.91	204.38	209.56	206.51	209.67	207.12	205.14	207.66	210.75	205.68	206.84	207.09	204.17	202.04	207.57	209.36	205.13	206.18	207.87	210.36	210.4	206.85	208.82	205.61	205.25	208.08	207.03	209.23	205.11	206.6	208.18	204.58	206.72	206.87	206.58
208.77	212.1	215	215.23	213.54	211.37	214.09	212.21	215.64	208.66	220.78	214.71	216.64	213.95	212.17	215.87	218.4	209.34	214.98	213.72	212.89	215.91	211.65	211.98	210.36	214.95	213.04	215.35	215.15	207.88	212	221.05	217.01	216.67	208.16	211.37	213.89	215.12	211.76	215.27	215.55	213.71	213.73	217.97	214.83	214.96	211.83	216.4	210.5	214.47
200.87	202.4	197.95	199.39	201.16	205.2	203.49	203.12	201.91	201.14	201.69	204.59	203.47	203.85	201.03	198.76	196.22	202.67	198.14	202.14	196.61	197.36	200.83	200.1	198.91	200.18	203.35	196.93	205.22	197.69	200.76	194.49	198.79	199.87	199.78	201.33	198.87	200.45	201.97	199.43	201.97	199.07	201.76	201.26	205.9	201.69	199.16	202.84	199.48	204.07
216.15	215.8	212.8	216.5	216.36	210.16	217.96	219.22	216.36	220.63	220.4	214.17	216.17	217.95	215.37	215.24	217.76	213.21	212.62	215.95	209.96	218.56	218.35	215.79	215.88	219.38	217.03	217.02	216.4	220.86	215.48	216.84	213.69	217.2	215.17	217.06	214.75	218	219.07	216.93	217.11	216.58	218.55	219.46	212.72	218.38	215.68	215.88	217.09	218.34
205.53	206.3	204.95	210.18	205.46	207.17	205.37	207.73	207.61	211.11	207.54	208.44	204.98	207.59	209.19	209.73	212.29	204.22	204.62	213.69	204.98	210.6	208.27	207.5	208.43	207.43	210.38	203.9	205.61	206.13	205.67	207.73	208.16	212.86	201.1	208.8	210.79	205.95	207.91	207.67	210.76	206.64	208.73	206.23	205.92	211.93	208.41	207.63	210.23	210.94
217.5	208.57	213.6	214.23	214.06	215.38	213.8	212.23	214.09	213.96	211.05	211.93	212.46	209.18	213.81	208	207.99	211.27	211.22	208.17	206.52	216.28	209.73	208.39	212.3	207.57	211.96	215.84	208.74	211.19	209.19	211.14	214.4	210.74	210.8	208.09	210.61	214.61	212.6	215.31	207.03	212.81	216.03	210.1	207.87	206.75	214.03	209.23	211.13	208.59
218.3	215.19	214.08	213.39	212.49	213.78	213.31	214.37	208.44	215.51	213.59	212.8	207.85	214.25	214.69	207.26	210.84	207.24	215.47	211.06	215.34	214.38	207.74	210.2	211.84	212.56	211.04	214	214.54	216.37	205.13	209.52	212.28	209.96	209.46	211.84	214.46	210.84	214.35	212.23	211.06	212.8	212.65	211.05	213.79	213.4	211.97	211.97	213.6	214.29
211.61	213.08	212.68	210.45	212.53	209.59	211.5	214.84	211.47	215.79	211.85	209.95	210.76	208.51	210.53	210.1	209.06	211.57	211.29	214.83	212.89	209.52	210.48	207.04	209.23	211.31	213.24	211.25	208.96	213.12	211.57	212.64	212.3	213.71	210.85	214.75	212.49	212.53	212.15	214.95	213.04	214.61	214.03	209.33	211.39	218.17	211.97	206.86	214.93	210.29
192.48	201.83	196.87	201.56	196.91	199.55	198.81	202.46	203.44	198.19	205.11	205.22	198.63	198.16	200.58	202.07	200.72	199.57	196.61	203.25	198.54	201.29	205	202.17	196.94	202.46	198.77	199.33	200.78	202.74	197.66	201.09	199.33	198.14	202.75	200.51	201.64	201.69	197.03	196.11	205.05	198.06	204.18	199.7	199.72	198.26	202.3	201.26	198.18	202.56
204.51	201.85	207.17	206.39	213.75	200.37	204.44	204.44	207.7	209.09	207.37	212.73	207.63	202.35	203.69	208.47	206.2	207.96	199.85	207.54	207.19	209.24	204.72	208.75	202.22	209.36	208.69	207.45	207.54	211.28	205.5	206.93	205.52	202	207.8	204.58	208.66	203.92	208.06	209.87	208.92	207.9	207.17	204.33	204.53	207.07	206.89	199.71	203.63	206.83
207.63	203	204.97	202.03	199.5	202.65	203.03	205.77	205.84	200.4	200.64	201.51	204.15	201.44	206.36	198.91	199.74	202.92	205.42	203.58	200.28	200.54	200.33	200.49	197.14	200.69	205.46	200.88	203.06	203.3	202.64	197.67	201.47	203.34	201.75	199.41	206.36	202.8	201.56	204.78	205.17	197.46	196.66	201.79	199.24	207.04	200.78	202.73	196.99	203.96
206.43	208.38	200.71	208.99	208.58	208.41	206.44	209.26	204.54	208.93	205.61	210.29	211.74	207.57	206.59	208.44	207.82	208.67	208.63	212.66	205.06	207.6	206.64	206.64	208.78	206.14	212.86	207.82	209.02	213.63	207.47	201.9	207.45	206.49	206.55	207.79	203.79	205.91	208.98	202.98	205.67	209.17	204.62	206.35	209.52	207.56	209.68	205.11	208.35	206.86
207.32	208.37	202.71	209.07	214.59	206.07	207.51	209.18	208.5	210.22	210.72	208.87	203.97	211.22	206.5	211.27	205.95	204.67	211.13	208.25	205.73	208.26	214.18	208.19	210.45	205.74	208.71	212.2	207.77	210.85	213.02	212.3	210.24	212.07	208.68	207.9	206.24	210.92	209.42	208.72	211.04	204.84	210.74	209.64	207.45	210.2	213.81	211.5	207.81	209.79
210.01	210.66	207.89	209.91	205.34	205.99	209.18	208.31	211.3	214.9	205.68	205.55	205.04	210.08	207.08	209.16	208.15	205.82	210.36	210.76	213.74	212.68	210.37	207.22	209.69	206.13	209.56	207.28	207.13	205.82	212.7	207.57	205.63	203.8	205.97	205.04	205.87	205.4	210.74	208.55	202.67	210.28	203.63	205.01	208.3	211.76	207.08	203.67	212.59	210.4
201.44	202.67	204.45	203.35	205.94	206.98	205.6	205.62	206.37	201.21	201.77	206.75	200.14	205.29	203.24	203.71	202.87	202.16	204.04	204.68	205.29	203.31	204.08	205.04	203.84	203.67	201.86	203.48	203.95	205.29	203.59	198.78	202.51	205.04	204.55	202.36	201.48	202.82	205.38	206.12	205.42	202.63	201.67	207.28	202.47	204.68	199.95	202.43	201.74	204.8
208.11	206.03	208.42	208.86	208.65	204.13	206.82	206.65	208.03	208.25	208.6	204.93	211.02	209.23	214.9	209.22	205.83	210.09	205.28	210.88	212.14	210.2	206.36	208.39	207.37	210.95	211.1	207.91	205.78	204.17	209.45	210.1	207.15	209.82	210.41	213.05	209.59	210.54	210.73	207.99	209.78	206.78	210.27	209.3	209.52	206.37	207.07	213.21	202.99	206.49
214.62	211.38	219.96	219.25	212.01	220.91	219.56	217.26	216.05	217.43	215.79	217.62	216.98	215.78	216.18	219.32	216.52	215.5	217.54	217.5	218.09	217.05	214.73	213.98	218.61	213.93	215.78	220.01	216.01	217.59	216.69	217.45	214.57	216.61	214.64	216.49	218.35	210.89	213.66	218.63	215	212.96	215.95	212.5	214.59	217.86	223.18	215.43	216.15	213.06
219.1	215.75	225.3	218.57	213.46	218.77	215.37	218.23	217.82	221.59	216.21	218.01	219.62	215.74	220.12	213.38	216.65	213.99	213.62	216.72	212.33	217.87	222.55	215	214.39	218.71	219.21	219.7	216.76	220.07	220.44	222.97	213.96	217.1	214.23	219.28	219.71	218.87	222.5	214.93	218.12	218.74	217.57	218.01	216.33	218.99	216.93	218.81	219.29	220.5
198.7	193.7	191.52	190.67	192.83	192.86	192.12	197.78	194.81	192.6	195.72	193.6	196.87	194.7	193.41	192.4	192.84	191.8	190.2	190.45	190.43	192.21	194.77	192.48	192.81	193.46	192.84	196.5	195.71	192.01	195.73	196.12	190.29	189.6	193.41	194.18	198.15	193.83	189.26	193.58	193.79	193.14	192.26	196.21	194.44	192.97	191.77	195.96	194.17	192.5
195.66	198.98	205.47	202.43	197.76	197.56	202.3	203.19	194.07	200.53	197.9	197.76	206.02	203.97	202.02	197.44	198.49	202.38	195.4	194.96	204.92	198.18	198.72	202.77	201.68	197.51	195.88	200.18	197.09	196.11	200.01	195.71	199.59	195.2	199.57	200.84	195.76	201.84	196.17	201.74	199.26	197.34	199.43	199.43	199.96	200.86	200.76	203.77	202.62	196.66
211.76	215.87	217.04	213.96	210.15	211.48	215.56	213.42	217.44	212.99	212.49	209.63	210.01	217.32	215.15	212.26	216.56	210.95	217.21	212.68	215.34	218.73	213.86	211.74	207.47	215.38	211.72	214.69	212.81	209.95	215.98	216.71	214.11	212.53	213.48	214.16	211.55	211.03	211.56	213.55	213.32	215.5	211.41	212.29	213.97	214.02	213.05	217.89	215.59	214.97
211.27	213.13	213.37	211.08	210.84	215.23	211.67	213.35	211.63	210.63	210.2	211.87	211.91	216.45	215.69	216.5	209.43	213.85	208.57	209.97	209.88	213.95	213.26	213.33	214.55	212.56	211.66	212.21	212.01	211.92	213.92	209.96	212.11	212.73	209.29	211.09	210.16	210.25	212.64	212.4	213.09	216.22	214.25	211.29	212.63	212.31	213.56	212.47	210.04	209.67
215.48	219.81	216.38	214.51	218.28	222.5	217.13	217.42	214.7	218.28	217.65	216.68	218.22	216.69	220.65	215.79	215.06	218.69	221.38	216.22	215.81	214.56	215.23	218.07	222.08	217.31	217.99	218.41	215.14	215.19	213.36	217.95	219.49	215.39	216.18	217.4	213.74	215.91	212.02	216.7	215.3	219.78	220.28	220.7	218.88	214.85	222.01	213.02	217.07	220.3
210.02	199.19	199.65	200.01	204.49	206.49	208.65	205.7	211.25	207.51	208.64	207.12	206.33	203.62	206.33	208.7	200.21	201.48	200.54	203.06	197.95	206.04	205.44	203.23	205.02	201.89	203.96	205.59	205.08	207.27	203.29	202	203.73	205.31	204.3	205.81	202.45	207.85	203.65	207.41	207.64	199.96	205.95	203.44	205.67	207.87	197.7	206.26	210.52	204.83
211.42	205.64	207.68	211.23	210.18	209.11	205.36	211.81	209.95	208.5	206.48	212	205.96	207.37	209.49	210.84	212	209.1	210.02	206.02	213.32	212.46	207.96	209.88	204.5	206.97	209.71	206.8	206.16	210.39	208.38	213.38	208.87	212.47	208.99	208.5	206.22	210.67	208.33	209.5	202.33	204.58	208.29	210.8	210.27	208.94	207.95	209.18	212.03	211.1
204.05	206.08	204.31	202.32	208.87	206.89	205.3	204.15	205.33	205.43	211.15	206.73	203.39	207.18	205.07	210.05	205.69	206.01	207.56	208.18	205.1	203.85	207.37	206.05	203.65	205.03	204.51	208.57	204.58	207.57	202.2	202.38	206.25	207.54	209.46	204.15	203.99	207.73	206.87	205.47	206.13	208.01	203.09	207.82	206.36	202.19	207.39	207.74	200.36	203.23
215.79	211.52	211.29	210.25	211.21	210.36	208.24	210.35	211.48	213.18	206.33	212.52	215.84	215.98	207.76	208.08	210.23	216.19	214.24	213.21	211.01	208.33	207.95	213.68	212	213.09	209.59	209.6	214.4	211.05	211.36	211.82	215.85	213.29	213.18	211.72	211.22	211.5	213.16	210.19	213.73	216.96	210.58	213.73	213.25	212.92	208.2	210.38	210.3	212.24
215.17	217.2	213.98	216.41	211.72	213.06	211.6	211.75	212.42	213.66	210.73	211.66	212.86	210.34	211.66	217.11	214.48	210.77	212.46	210.12	207.81	212.13	213.24	214.67	213.55	212.78	207.08	211.37	215.62	212.25	210.57	216.3	214.16	212.57	214.62	214.06	213.68	208.83	215.45	216.34	212.54	204.32	215.76	213.06	213.34	212.22	210.8	214.31	209.44	211.54
202.79	201.84	198.24	204.98	203.27	202.08	200.29	202.99	202.32	202.66	201.26	200.04	201.86	201.19	201.56	202.75	199.49	206.25	202.54	199.63	203.17	200.13	202.07	200.1	205.6	201.46	202.63	203.19	201.33	203.53	202.19	201.62	206.3	205.26	203.37	200.98	199.85	204.44	198.89	208.45	206.72	200.95	201.81	202.5	203.28	199.23	203.57	204.95	201.55	202.85
204.85	208.56	206.98	211.22	206.79	205.08	205.47	206.04	214.14	204.15	208.12	205.03	211.46	210.13	211.31	209.58	207.89	204.33	209.88	205.62	207.23	208.93	206.56	205.47	209.9	204.15	209.52	206.9	206.21	210.52	208.41	207.67	204.51	203.59	203.47	209.48	207.58	209.18	205.71	205.95	206.63	205.79	206.43	204.18	208.34	201.55	206.61	208.08	208.6	205.27
205.17	204.46	208.15	206.43	207.03	203.47	210.53	200.05	204.85	208.51	207.35	206.05	207.53	203.99	205.15	203.32	202.76	205.11	204.63	209.9	206.49	209.43	201.66	200.5	202.96	202.87	205.36	202.16	200	207.01	200.24	208.89	201.71	203.47	203.01	202.75	203.54	202.23	199.63	198.95	200.18	202.44	206.94	202.65	204.1	204.72	210.06	199.48	203.58	201.43
206.1	209.32	206.74	206.94	211.44	210.18	209.88	204.73	207.01	206.11	202.54	206.11	206.91	208.69	207.19	208.42	207.5	209.06	209.02	211.2	207.8	209.18	208.11	208.84	204.39	210.42	208.42	206.05	204.81	210.91	205.54	207.13	206.8	207.74	209.55	207.08	204.21	208.76	209.31	209.48	206.16	208.54	204.3	208.47	208.79	207.33	208.26	209.55	206.64	207.26
211.77	210.28	213.44	211.03	215.14	212.58	215.13	211.41	213.5	211.78	214.28	210.47	211.21	211.86	206.37	210.85	213.12	210.5	215.24	211.87	206.74	206.81	210.32	217.49	211.35	211.29	213.5	215.69	210.25	213.48	209.98	212.34	211.71	210.39	213.4	216.55	214.35	212.04	209.42	209.72	213.57	210.66	212.84	211.65	210.76	211.2	210.16	212.76	211.65	212.3
193.29	193.4	194.13	196.15	202.46	194.78	197.75	195.22	190.21	199.12	195.88	194.71	195.64	190.34	195.42	191.79	195.74	192.81	193.06	198.94	195.99	194.32	192.43	191.46	191.58	193.51	196.01	193.27	193.37	196.65	195.46	193.67	193.97	195.02	197.73	192.41	200.65	193.29	195.84	195.3	195.01	193.82	194.5	201.51	194.47	195.85	197.07	192.84	194.81	196.02
210.36	210.48	208.93	211.21	211.52	206.9	209.63	209.55	213.83	209.14	209.83	207.64	209.7	214.03	207.48	211.95	207.56	208.76	211.23	207.74	207.52	208.94	209.13	204.45	209.52	209.08	209.01	208.65	211.29	211.13	212.11	214.41	206.22	213.84	208.34	208.6	206.59	209.92	208.81	209.67	211.41	213.76	210.74	211.48	211.22	209.61	207.25	209.47	211.92	208.82
198.94	197.97	198.94	200.58	200.56	201.76	199.79	198.74	197.74	195.24	198.68	201.01	200.57	195.61	200.93	196.47	199.33	198.77	201.91	192.59	202.31	201.48	201.35	203.54	198.09	201.47	202.13	199.94	201.81	197.36	195.5	200.59	202.11	202.89	198.99	203.09	200.22	200.46	198.46	194.73	199.92	199.55	204.64	198.16	205.98	199.13	194.99	196.51	197.03	196.9
199.38	198.5	196.48	201.05	202.35	200.09	204.36	200.67	203.01	202.67	198.84	195.32	197.45	198.75	197.58	196.64	204.4	200.89	202.44	197.63	200.11	199.98	200.14	198.21	202.61	200.24	201.27	200.16	202.31	200.19	200.78	198.31	205.29	198.11	203.16	197.93	198.66	200.61	197.53	199.52	201.18	198.82	198.16	197.59	195.7	199.91	202.09	197.73	204.18	202.28
198.56	199.06	201.53	196.47	198.52	198.67	198.27	198.76	195.35	198.7	198.62	197.76	202.34	198.88	196.66	197.49	197.06	198.59	201.96	197.9	197.48	198.65	197.45	201.48	197.64	202.55	197.8	201.72	199.78	201.29	202.14	202.16	198.99	200.07	196.48	203.3	200.96	195.38	195.09	193.9	195.57	199.05	200.02	198.22	199.67	199.75	200.92	197.86	197.56	199.8
208.77	203.51	208.76	213.8	207.09	206.43	207.07	209.19	209.51	208.44	210.49	211.43	212.12	213.26	211.09	208.87	208.04	210.01	209.19	206.4	209.18	209.15	210.05	207.07	202.07	206.9	209.17	209.96	209.61	208.53	214.47	208.91	212.21	209.06	210.21	214.02	209.2	210.41	207.82	207.4	210.93	210.59	210.86	205.89	208.64	209.52	212.59	208.9	207.97	206.64
206.88	208.4	208.32	208.54	206.03	207.92	208.77	202.55	209.52	213.27	205.7	208.27	204.69	207.72	209.18	202.9	207.41	209.77	207.92	208.8	207.98	207.14	205.32	206.86	207.9	205.25	206.97	206.79	208.37	205.77	211.5	211.96	205.36	209.9	209.04	208.84	207.63	208.75	206.8	206.49	206.41	209.58	205.08	205.52	207.48	206.98	205.39	208.3	206.26	205
211.25	210.39	212.12	209.94	211.84	214.66	216.34	211.75	209.57	211.56	214.2	211.58	211.28	209.77	213.83	212.57	212.28	212.45	216.14	215.44	211.66	208.84	206.8	213.79	209.37	210.92	213.45	212.12	214.3	213.44	214.8	211.59	214.53	210.54	212.13	204.33	211.67	211.82	214.49	210.63	214.05	210.43	217	208.1	209.35	208.44	210.21	216.23	214.17	216.28
206.98	206.07	206.61	203.2	199.93	202.52	204.67	203.88	203.18	204.39	205.49	202.23	205.27	203.06	204.58	201.61	201.55	205.12	207.04	203.04	206.75	204.39	204.78	204.49	202.1	204.9	205.46	201.24	201.97	202.69	205.21	203.81	201.71	201.69	207.78	201.25	200.63	206.86	204.41	201.57	202.77	202.36	204.38	202.97	208.56	203.74	207.07	207.79	208.44	204.34
209.1	208.21	207.87	208.69	208.41	203.19	203.25	204.42	205.35	204.24	203.43	202.09	202.63	209.62	204.59	207.7	204.05	205.97	202.87	204.01	205.42	206.46	205.11	207.19	201.25	203.52	202.06	204.11	209.05	203.54	203.34	207.14	204.62	206.38	206.63	210.66	207.06	209.82	202.43	211.62	206.11	206.45	200.2	202.05	200.02	204.38	202.97	205.45	200.22	204.62
207.08	208.24	211.56	207.74	209.22	207.84	206.45	204.76	208.27	207.19	201.2	212.75	205.37	208.47	205.55	210.5	210.17	208.65	209.75	206.76	207.5	204.16	205.97	208.72	208.52	207	207.96	209.62	206.73	209.06	211.37	208.63	210.1	207.69	210.73	210.24	206.22	205.22	208.12	209.13	210.01	206.5	207.47	209.08	208.61	204.84	208.76	210.83	209.86	210.24
205.57	203.24	202.69	200.32	204.98	202.97	206.29	207.2	201.05	201.31	204.25	202.49	202.46	200.21	203.08	203.88	203.11	199.83	201.31	202.11	201.75	202.78	202.78	198.14	204.42	204.45	200.45	205.79	205.19	200.13	197.76	202.68	203.44	197.79	198.73	202.95	203.6	207.11	204.21	203.03	203.19	203.5	199.67	202.46	196.01	204.43	201.32	202.24	196.78	207.96
209.8	213.96	209.12	206.69	207.07	208.3	210.03	207.42	208.52	208.48	208.72	206.56	208.5	208.21	213.82	206.44	205.48	209.52	205.22	208.46	199.94	210.88	204.94	202.45	208.28	204.32	204.95	212.43	203.71	210.58	206.56	212.22	209.59	207.16	205.78	206.09	205.55	204.91	209.79	213.57	209.96	209.55	207.28	205.41	209.73	205.58	210.97	213.91	209.81	206.46
214.57	213.38	213.9	210.2	209.14	209.45	207.67	209.73	204.52	211.19	210.59	210.78	209.42	209.95	205.68	211.43	209.72	210.93	207.16	206.52	209.35	210.79	208.57	206.6	211.17	208.81	208.8	208.03	211.01	203.98	207.67	204.1	209.74	202	214.53	209.59	212.05	206.57	206.42	205.83	207.82	210.96	211.5	207.02	210.37	211.87	213.37	205.96	210.87	207.37
210.96	214.52	209.64	218.37	213.73	216.19	213.97	214.32	211.25	218.26	211.81	212.93	216.53	217.11	213.37	214.64	214.4	210.95	211.37	214.73	210.88	216.06	211.78	212.65	215.02	216.85	215.72	213.16	212.49	214.29	213.22	214.37	212.9	212.62	211.71	214.94	209.95	211.33	215.45	211.75	211.39	213.3	213.5	217.05	213.01	213.5	216.21	209.84	217.48	211.57
203.4	204.14	204.3	205.55	205.73	206.44	202.91	207.44	201.67	210.29	204.86	201.33	205.06	206.39	210.6	209.35	205.39	204.05	204.4	205.81	209.63	204.87	206.74	203.56	203.62	205.81	207.67	204.3	205.52	201.27	205.91	201.58	208.22	201.87	206.44	203.34	206.64	206.53	203.52	199.25	201.55	204.23	207.25	203.51	206.31	207.42	204.29	201.68	210.13	209.88
203.7	208.54	209.07	209.46	210.09	209	206.67	207.84	207.96	204.02	208.52	210.22	208.5	211.01	209.51	207.92	210.69	208.36	207.69	207.84	212.3	204.33	207.32	206.49	207.14	207.31	210.91	210.6	207.23	208.68	206.92	203.92	209.15	211.2	212.31	206.62	207.51	210.9	210.58	210.23	206.35	211.88	210.7	211.44	206.46	209.41	210.48	205.53	208.73	206.16
206.72	206.1	203.3	208.46	207.99	207.34	209.97	203.99	208.4	210.37	208.67	212.33	210.26	205.36	208.12	209.8	208.96	205.48	208.64	201.37	206.5	211.89	208	204.8	203.3	205.31	208.91	207.22	208.97	207.7	211.07	207.81	206.35	208.79	211.14	212.7	207.4	207.19	206.92	206.18	207.84	208.97	202.21	208.66	207.47	205.86	208.33	208.87	206.91	208.67
209.43	207.43	209.14	204.61	208.93	205.09	210.13	204.22	208.15	208.64	207.6	204.74	207.46	208.38	207.35	203.77	207.57	205.06	209.1	202.89	211.9	205.95	205.7	207.97	207.24	206.77	208.41	208.58	210.34	208.01	206.63	206.48	209	207.7	205.89	204.64	203.88	206.76	206.73	207.56	214.3	211.93	205.65	206.52	214.74	209.46	206.5	214.81	207.98	206.85
197.52	203.47	200.31	203.19	202.32	201.24	207.48	197.9	199.33	201.81	203.2	199.59	203.82	200.39	203.61	199.98	196.99	200.23	200.31	201.07	202.36	199.92	198.16	204.31	204.44	203.04	199.49	199.82	200.32	196.53	201.98	200.97	207.38	198.12	202.72	205.92	198.15	201.78	203.41	200.78	201.23	200.33	196.64	201.33	199.78	203.93	202.62	201.57	204.09	198.78
208.99	204.57	206.97	210.72	212.02	205.83	206.53	207.2	209.75	208.91	210.26	210.24	210.94	209.76	207.91	212.04	212.92	206.95	205.92	207.02	206.61	213.87	212.14	210.25	205.03	208.85	207.06	202.49	210.52	208.49	207.74	210.48	209.63	208.04	209.84	210.51	210.65	208.5	212.83	207.49	208.28	207.65	213.39	208.24	210.5	207.59	213.82	199.4	207.38	209.92
207.33	207.77	217.64	211.3	213.99	211.52	211.04	212.66	216.44	210.12	207.65	211.38	208.93	212.15	214.23	210.2	211.9	213.94	211.73	211.57	211.46	211.15	214.59	210	208.39	213.31	208.84	211.31	212.1	212.68	212.39	214.73	212.85	213.26	215.06	207.09	211	216.77	210.84	213.45	209.25	215.12	211.85	210.5	209.99	213.55	210.82	210.81	215.08	213.86
208.35	210.45	211.43	209.54	204.11	210.49	205.45	207.6	205.77	208.74	213.83	207.34	207.53	208.74	210.29	209.18	206.73	207.38	204.88	209.74	211.83	209.6	205.57	203.37	208.73	206.55	208.16	209.83	208.36	203.79	202.68	204.45	208.33	205.34	206.15	206.1	205.3	208.56	206.48	205.91	203.47	210.77	208.16	208.12	205.06	206.21	210.21	208.09	206.99	209.11
216.83	213.04	219.55	214.26	210.03	212.68	211.75	209.38	212.6	210.56	215.09	211.28	212.85	210.95	214.81	210.17	212.99	211.37	210.89	213.19	211.86	213.73	212.22	210.63	218.91	210.23	213.36	210.24	212.81	210.97	212.58	213.54	214.69	214.7	214.96	212.52	213.06	214.96	210.58	215.84	215.41	213.67	212.21	214.14	213.24	213.06	209.4	208	215.12	212.32
200.86	208.63	204.97	203.68	208.43	203.81	202.32	205.09	202.65	204.69	205.22	204.73	204.91	205.99	202.6	206.63	207.99	204.73	202.28	205.27	208.4	204.75	204.24	203.09	202.5	203.95	206.1	206.37	199.69	207.96	201.41	207.74	198.6	204.93	204.77	204.49	203.4	204.17	202	204.28	205.34	202.54	208.44	207.36	208.12	203	206.39	203.51	204.96	203.33
204.08	206.03	205.41	203.62	203.07	205.84	203.4	205.71	200.31	202.8	203.47	204.06	203.23	209.47	201.03	198.58	203.69	202.45	200.09	202.42	206.84	203.16	205.87	208.66	203.66	205.48	204.34	203.91	199.97	204.42	201.08	202.3	200.89	203.32	206.32	204.73	204.29	204.42	202.87	203.94	204.74	201.84	202.18	206.44	198.16	208.77	203.7	203.27	202.95	203.51
202.05	202.05	201.9	195.73	197.89	197.75	200.2	200.09	196.37	196.93	195.4	194.63	198.39	194.46	196.36	198.95	198.92	196.27	196.38	199.8	203.8	195.3	203.45	201.21	200.98	200.71	196.86	201.76	196.24	199.08	199.41	199.72	199.16	204.51	200.54	198.04	195.63	196.94	198.24	195.98	199.91	197.34	197.77	199.17	199.96	203.06	197.15	200.13	202.86	201.82
202.37	199.62	204.95	206.1	204.81	204.23	198.41	207.06	201.35	201.42	205.78	208.22	204.83	199.88	203.09	200.8	204.04	204.26	202.75	201.57	205.84	203.26	199.92	203.37	201.51	201.14	200.31	197.54	201.48	202.2	209.03	203.89	199.92	203.23	202.45	200.74	199.81	199.24	205.81	203.81	205.64	200.41	202.3	204.91	206.09	205.56	203.31	205.32	204.37	200.36
210.25	207.08	204.33	207.02	208.22	209.56	207.59	206.44	209.09	210.5	207.49	211.93	207.12	209.49	211.19	212.36	209.56	206.86	210.04	206.73	212.1	211.42	205.67	210.51	208.85	208.29	205.94	209.23	208.93	208.93	212	206.8	208.94	206.69	205.9	213.95	207.34	210.51	207.35	210.35	204.85	209.47	207.13	207.69	208.37	213.69	208.11	206.54	207.66	207.83
216.04	211.2	210.07	214.48	217.07	210.29	210.88	216.21	208.08	215.75	211.3	205.13	210.23	213.66	213.93	211.17	208.99	213.82	213.45	215.03	216.89	213.55	214.09	211.28	213.7	208.68	212.84	209.19	212.08	210.68	213.94	211.99	212.45	212.18	210.14	213.87	209.77	212.25	212.78	213.73	208.79	212.28	220.18	210.79	212.81	212.81	212.29	213.91	212.7	210.84
209.41	212.48	212.84	209.42	213.72	206.96	212.33	214.81	212.41	207.66	209.59	213.2	213.67	209.09	214.07	212.2	211.81	213.42	212.93	215.06	210.24	213.56	211.37	207.79	206.69	215.01	213.75	211.8	208	214.24	212.45	210.88	210.72	214.07	209.21	215.2	212.99	216.44	215.96	211.95	210.53	213.5	212.22	209.56	207.69	212.37	213.1	208.91	210.26	209.49
205.9	210.09	211.03	211.72	213	211.74	209.66	208.03	210.05	204.82	214.25	209.64	212.56	209.81	211.11	212.77	209.47	211	204.06	211.6	208.27	211.35	206.37	210.35	207.14	209.98	209.35	211.05	210.91	213.22	213.09	209.62	212.82	214.29	209.04	206.41	207.48	214.63	207.74	209.53	207.92	213.07	209.64	208.88	210.09	206.7	208.62	208.1	208.51	203.04
198.98	199.95	194	196.28	203.61	201.86	196.74	198.3	197.41	200.33	196.13	202.35	197.3	195.98	195.97	197.21	197.44	197.82	200.5	201.16	203.52	195.72	198.8	198.27	193.38	198.62	200.37	200.7	198.12	193.06	198.21	203.32	197.47	198.2	202.2	196.2	199.3	202.38	199.49	199.6	194.46	201.16	198.78	199.57	196.18	200.63	196.28	199.65	200.06	204.19
206.44	209.57	200.12	205.99	208.96	205.47	205.05	208.77	204.18	207.28	207.55	207.44	210.26	207.57	206.11	211.37	204.87	206.56	208.88	202.99	208.42	209.07	205.89	207.3	206.16	205.65	210.03	207.8	208.24	211.07	203.6	208.66	204.89	209.22	206.84	207.56	208.23	205.88	208.72	208.98	205.13	210.48	210.1	209.33	205.67	209.18	210.58	212.44	208.01	210.38
210.7	208.98	210.23	206.85	206.04	208.57	210.27	212.07	210.86	209.62	214.35	208.79	209.12	203.54	211.51	211.15	203.43	208.5	207.79	211.08	207.87	208.68	210.64	207.75	210.49	205.81	207.77	212.72	205.18	212.66	207.57	209.11	207.46	210.26	204.16	205.82	207.78	208.72	210.35	209.23	208.4	208.66	211.3	208.89	210.36	210.55	206.6	210.19	207.96	209.57
202.51	204.83	200.41	204.67	203.78	202.17	202.99	204.31	204.01	199.2	200.53	200.53	204.77	203.9	203.2	204.4	200.76	200.33	206.57	199.65	198.23	203.06	201.95	201.96	203.35	203.92	203.01	198.35	202.52	200.7	203.41	203.73	203.39	206.53	205.12	206.01	208.65	207.49	208.98	204.73	203.65	202.22	205.15	206.38	205.64	203.04	202.07	200.85	201.57	205.09
205.18	205.52	206.23	200.33	204.94	202.33	205.97	203	203.96	204.14	204.32	204.64	200.59	204.63	207.53	199.98	206.26	202.74	200.44	198.39	205.65	198.87	205.97	203.04	201.91	201.63	203.08	203.87	208.66	207.9	208.82	201.33	205.9	206.48	205.76	204.6	199.63	202.08	206.3	204.58	201.43	202.97	201.73	201.23	203.74	199.93	198.59	204.3	208.93	199.36
208.55	207.66	206.98	200.92	207.33	211.15	207.53	210.61	207.5	210.89	208.84	210.01	207.83	205.1	213.82	207.07	209.49	208.68	207.88	210.99	207.14	209.47	207.65	208.76	208.91	205.82	211.15	207.87	209.57	206.29	211.89	203.86	204.96	206.7	208.09	204.56	206.53	208.42	209.56	210.75	208.68	206.96	211.2	203.08	213.59	212.57	211.39	208.07	208.84	210.06
194.25	195.5	194.98	194.25	190.38	190.85	190.74	192.73	193.31	195.28	195.66	195.82	194.53	192.3	192.47	194.01	192.61	192.96	195.16	196.43	192.53	194.9	192.66	193.13	190.26	195.39	193.72	198.38	195.7	195.77	199.43	197.52	195.52	194.95	193.87	194.99	190.73	191.47	195.29	192.22	188.38	194.43	195.93	193.04	193.42	190.84	197.02	199.33	194.08	193.98
201.75	201.62	195.27	198.44	204.09	202.01	200.88	197.02	203.49	200.06	199.88	198.38	198.08	202.94	197.72	199.26	195.85	201.43	199.8	201.51	202.36	201.43	198.38	196.73	200.23	197.91	199.04	198.91	203.22	204.84	200.31	202.05	195.98	198.99	198.35	196.03	195.98	195.91	199.01	198.79	198.61	199.4	195.99	198.09	199.09	201.43	197.9	197.01	199.42	197.4
208.8	211.68	212.36	211.28	208.6	206.18	209.16	203.49	205.2	210.96	203.31	205.22	206.58	207.69	211.96	204.94	208.18	206.86	207.63	206.01	208.05	214.23	212.02	205.81	204.51	208.34	208.68	205.09	207.22	210.29	207.61	208.24	210.15	207.73	208.02	206.96	209.92	211.77	206.54	209.92	205.12	206.23	203.22	207.66	213.69	203.16	205.04	213.09	210.31	209.96
208.59	208.24	209.06	206.4	209.58	208.95	207.98	208.83	205.51	208.79	209.1	208.88	207.16	206.75	212.69	207.2	210.42	207.18	208.3	209.66	211.67	208.09	206.23	208.52	212.15	207.33	205.99	210.03	210.68	203.45	204.97	207.8	206.95	209.46	209.22	208.34	209.33	208.67	208.02	205.07	208.51	210.13	212.45	211.05	211.32	211.07	213.36	209.28	209.5	210.22
202.26	207.38	208.76	204.45	207.18	203.3	204.03	204.89	208.6	204.95	207.04	208.06	206.04	202.32	209.71	206.11	206.1	205.74	204.88	204.83	204.17	206.46	206.2	208.09	199.64	204.71	208.41	203.1	207.03	205.44	203.46	201.88	208.42	206.43	205.04	203.71	206.82	201.91	200.96	211.87	202.96	207.87	207.47	207.4	203.83	207.6	205.55	204.17	206.69	206.88
193.22	197.39	191.83	194.58	195.08	198.3	194.49	193.64	195.5	192.72	193.34	193.17	192.24	192.66	191.37	198.97	194.18	195.19	192.65	192.85	196.17	193.88	195.01	193.82	189.64	192.75	193.14	192.59	191.67	197.7	193.31	195.36	196.63	189.65	195.82	193.97	190.74	195.69	197.3	195.03	194.49	195.79	192.09	188.21	196.04	199.55	194.12	189.99	192.87	191.08
219.7	215	214.72	216.93	218.98	215.01	212.46	219.34	222.46	216.02	220.48	217.6	217.58	216.9	215.61	217.27	217.34	217.84	217.23	214.38	214.46	217.56	217.37	216.66	215.68	216.83	218.84	219.14	217.35	216.1	215.8	215.18	216.6	212.13	215.44	216.94	215.25	217.38	218.4	215.94	217.42	214.22	215.05	216.99	214.49	219.57	218.83	217.57	218.42	213.67
201.2	205.03	202.13	203.74	203.9	205.22	202.29	202.19	200.94	200.94	204.71	204.26	205.3	204.52	200.92	202.97	207.3	204.44	200.78	206.95	202.92	201.3	200.95	201.78	202.42	201.71	199.94	207.51	199.78	199.39	201.69	204.75	204.39	199.91	200.33	204.91	204.65	205.21	202.23	203.67	200.64	204.68	204.54	202.22	201.91	202.79	204.37	201.98	202.35	205.55
211.1	207.34	208.9	208.84	210.99	208.43	212.14	206.18	209.78	210.21	207.47	208.91	210.2	210.67	212.18	206.95	212.42	212.74	209.65	209.25	208.44	206.91	209.24	210.15	208.58	205.07	208.34	214.16	209.75	212.88	206.84	211	209.74	210.38	208.2	209.93	208.46	211.93	207.03	207.88	207.21	209.64	206.11	208.87	209.48	214	211.24	211.89	205.45	215.61
204.72	204.95	201.65	200.06	202.34	205.68	202.13	203.21	205.98	205.7	201.13	204	201.8	203.96	203.07	203.84	199.6	206.88	203.84	202.89	205.72	202.48	208.63	205.91	202.03	204.27	202.46	204.64	199.83	207.61	205.57	201.8	202.16	203.17	202.4	199.6	201.13	206.18	204.44	206.24	204.1	203.73	201.17	207.28	203.83	206.97	204.93	208.44	200.15	202.11
208.62	207.71	207	207.55	208.18	212.92	206.86	201.92	208.4	206.94	209.74	209.21	209.71	207.57	210.25	206.02	212.04	208.41	209.53	210.63	206.41	211.48	209.98	206.83	204.54	208.25	212.54	206	209.76	207.57	211.19	211.52	209.91	210.73	208.69	206.45	208.96	207.55	211.9	212.89	207.31	210.65	213.26	210.24	210.75	206.62	205.88	205.94	211.09	204.6
202.61	200.74	197.52	202.11	198.04	206.23	200.08	201.06	197.56	201.64	200.64	198.28	199.99	198.82	206.49	203.69	201.25	196.14	202.93	200.97	203.73	200.88	198.92	199.33	195.98	203.93	204.1	199.76	200.88	203.35	201.23	202.93	201.44	199.24	200.33	195.53	201.64	204.42	197.82	196.94	201.22	202.32	199.94	201.19	198.63	199.24	201.46	202.75	205.72	206.1
208.41	208.14	205.91	207.84	209.78	206.68	208.42	206.36	211.09	208.5	208.17	210.85	207.75	209.79	205.01	210.27	208.89	206.25	206.21	205.35	210.36	209.33	209.99	204.48	207.82	209.53	203.18	210.77	207.38	208.73	208.5	208.78	207.32	206.09	211.71	211.24	209.43	206.8	201.89	209.71	201.97	208.16	207.83	208.98	210.33	209.97	212.5	207.58	207.66	208.81
200.19	199.26	199.34	199.38	198.58	199.15	198.21	199.48	201.6	198.66	204.7	200.82	203.71	197.34	197.42	203.18	203.39	201.66	201.78	200.32	201.04	199.35	200.27	197.83	200.18	201.31	207.9	199.03	200.81	199.53	201.06	201.01	197.77	200.87	204.88	201.39	199.99	203.33	200.38	202.41	201.72	203.29	200.38	198.41	202.9	196.73	200.92	195.53	201.92	198.82
208.62	212.15	214.42	210.2	208.66	208.48	207.75	209.74	206.44	209.99	211.13	210.18	207.04	206.94	209.78	213.2	208.2	212.44	208.96	204.59	210.86	210.68	206.61	213.18	209.78	213.67	208.11	213.22	205.58	211.98	213.09	212.12	208.4	213.89	214.09	210.86	211.67	209.17	209.33	209.27	211.96	210.17	210.43	209.44	210.67	208.12	211.64	207.2	208.7	210.11
216.87	214.43	215.09	212.22	214.29	205.38	214.51	212.84	209.41	213.64	210.26	209.73	212.28	213.78	210.93	211.36	210.42	213.68	212.95	215.1	215.01	213	213.93	211.03	208.1	212.77	208.98	210.28	210.96	211.66	216.45	215.18	211.89	207.65	216.05	215.35	212.86	210.84	213.36	210.88	209.07	212.42	213.29	210.87	210.22	211.93	212.51	212.73	212.08	209.04
206.69	201.56	205.46	203.26	203.03	206.27	201.52	207.51	205.43	204.83	205.81	203.42	205.47	202.59	197.48	201.41	201.05	203.82	206.81	198.89	204.89	207.55	206.38	207.22	202.9	205.51	204.83	204.89	200.13	202.76	205.33	204.01	205.63	203.69	200.73	201.66	205.84	205.73	201.33	201	206.4	202.71	198.5	200.93	202.82	207.92	199.98	207.05	206.35	199.81
202.58	202.31	204.11	203.67	204.07	206.37	206.54	201.11	203.52	199.44	201.36	204.83	200.76	202.34	202.52	200.26	201.13	198.77	205.34	204.97	202.31	203.77	202.28	201.44	201.35	206.32	201.82	204.21	200.07	200.12	203.44	201.56	205.27	204.69	201	204.33	202.8	202.21	202.9	204.21	200.9	205.3	207.05	200.88	201.01	202.02	204.18	200.83	201.17	203.54
206.66	206.76	212.06	210.3	214.16	209.22	214.26	215.81	210.6	211.08	210.54	213.4	212.42	211.87	211.72	214.57	212.87	213	209.72	211.48	212.38	213.5	216.9	211.99	215.97	209.27	212.15	211.04	211.35	215.28	213.39	215.62	215.14	209.7	211.79	208.99	210.53	213.24	208.62	211.17	212.87	210.61	210.22	213.94	215.83	211.2	217.37	215.56	215.69	216.46
207.92	210.8	209.28	207.66	213.42	207.11	208.34	206.57	205.44	204.37	213.66	208.31	210.78	208.86	210.84	202.37	209.64	207.01	212.11	205.94	211.17	208.44	206.17	206.96	208.78	209.27	210.98	210.52	210.73	211.55	205.82	210.4	208.57	211.16	207.02	208.6	211.12	207.39	204.67	211.27	209.88	208.74	206.69	206.17	207.31	209.12	212	211.09	214.5	208.68
210.32	210.67	212.19	209.14	210.63	208.62	209.2	207.83	207.03	210.1	209.87	211.04	209.13	209.79	212.83	208.86	207.38	207.1	206.93	207.62	206.92	210.37	210.19	215.99	207.43	210.88	210.75	205.75	208.65	210.57	207.07	210.09	210.04	209.76	209.09	204.39	208.62	210.83	207.19	207.31	212.53	208.62	211.25	211.07	211.22	215.12	208.45	214.39	209.63	210.35
205.15	202.35	200.56	200.72	201.92	205.48	204.63	204.38	200.51	204.05	204.13	199.36	203.83	203.17	201.05	202.35	205.34	204.59	202.48	206.4	200.95	201.61	205.04	199.39	202.36	202.12	203.23	201.25	202.92	203.41	202.6	201.11	200.11	202.3	200.92	202.09	199.97	199.61	205.31	202.11	201.31	199.64	204.93	203.83	206.95	202.76	205.3	207.58	206.81	201.86
214.36	215.7	213.18	217.49	211.59	209.11	212.73	213.91	211.19	208.6	215.38	216.86	212.21	209.5	208.48	210.96	210.69	212.81	208.32	210.69	212.62	213.39	211.62	211.72	214.77	211.1	215.48	215.47	215.51	208.02	209.72	212.03	209.46	211.09	211.78	214.86	215.85	211.82	213.55	215.04	213.41	208.63	213.16	211.35	211.43	210.84	206.56	211.21	210.14	210.91
207.81	211.39	207.97	207.93	209.28	209.2	208.51	208.28	211.56	209.01	207.49	205.4	211.55	207.84	212.07	208.36	212.65	211.3	209.72	209.34	209.88	204.18	209.2	212.7	207.29	212.61	203.35	211.21	209.63	210.32	213.84	209.39	210.91	211.73	212.2	207.69	206.28	211	212.53	209.8	205.01	209.52	207.19	209.03	210.86	206.65	213.13	214.53	208.19	210.98
208.06	206.34	207.44	207.19	207.88	210.57	212.25	208.17	208.73	206.59	205.52	211.04	214.73	209.16	210.73	208.85	210.47	209.54	212.56	205.83	206.57	203.96	212.35	215.52	210.13	209.36	206.86	207.82	203.01	204.02	209.74	206.94	208.15	210.36	204.55	214.17	210.28	213.32	206.33	211.27	209.44	212.55	208.26	208.1	209.86	205.01	213.89	207.59	206.86	212.09
204.18	197.64	196.48	202.27	203.89	201.43	200.3	197.64	195.23	200.98	200.63	201.37	200.97	200.09	196.07	201.12	193.84	202	200.71	195.11	201.23	200.71	196.72	197.79	197.25	194.9	197.92	202.18	198.33	203.24	206.03	199.23	197.57	200.86	194.91	199.42	199.25	205.2	201.86	195.14	199.21	200.1	197.74	200.36	198.4	200.89	199.98	199.68	196.15	203.1
207.51	196.79	205.83	203.74	200.17	201.31	206.86	201.09	204.08	201.56	199.98	204.37	205.34	201.72	206.69	204.12	208.58	200.5	205.08	202.47	199.11	203.76	200.11	205.15	207.19	205.14	204.54	203.34	203.56	204.06	200.35	208.48	204.69	203.09	206.98	202.39	202.89	205.74	206.14	203.51	204.74	199.72	204.51	204.78	204.53	205.39	206.06	200.25	205.01	205.05
211.97	209.25	211.02	212.15	211.36	211.52	210.92	211.77	213.25	210.06	216.35	213.24	216.62	214.03	212.95	212.36	207.99	208.11	211.52	213.44	209.79	216.76	214.83	209.08	211.94	213.29	217.37	210	212.72	213.31	213.6	214.82	213.41	215.52	214.42	215.38	212.24	208.08	213.44	213.47	213.3	215.03	210.77	208.59	214.69	208.51	213.04	204.61	215.38	210.76
211.2	212.59	214.02	209.43	214.99	214.51	210.34	214.29	213.09	208.4	209.94	215.92	208.1	217.95	213.3	213.31	212.08	214.75	212.78	215.89	210.47	216.27	215.2	212.1	206.18	217.01	212.36	215.61	211.72	210.63	209.96	209.42	211.71	215.75	219.62	215.25	214.54	211.39	214.89	206.94	215.77	213.9	213.95	215.2	215.15	208.63	212.23	210.39	209.42	214.49
213.95	210.68	210.48	210	208.72	211.83	215.08	209.72	211.22	215.75	214.92	211.76	214.65	212.56	216.9	216.61	211.96	213.53	214.22	217.35	217.08	215.72	214.87	212.82	211.6	214.68	214.31	209.41	213.49	213.04	212.56	211.51	212.64	215.71	212.77	214.84	218.3	209.49	212.16	216.72	212.78	211.97	214.62	212.01	210.93	217.35	208.57	211.78	218.24	214.69
213.18	210.17	211.51	210.41	209.07	215.47	208	212.06	209.6	212.22	211.45	211.97	212.48	213.16	209.96	214.17	208.94	210.43	213.27	209.49	209.48	213.61	212.1	212.61	211.28	213.31	211.43	208.99	209.92	211.56	208.52	207.24	213.79	212.46	208.65	206.14	212.82	211.35	206.91	208.63	211.45	214.46	211.59	210.15	210.81	212.76	210.73	212.24	214.45	210.27
199.1	204.9	207.7	205.32	207.29	201.12	204.87	202.59	202.67	205.39	204.45	201.86	200.2	203.03	201.23	203.43	209.51	204.54	204.39	205.14	202.6	206.02	205.48	203.01	206.76	204.46	200.7	205.62	201.47	203.22	200.98	199.07	204.04	202.98	200.77	204.31	201.57	205.39	203.59	199.85	205.2	203.02	204.83	203.64	206.99	207.43	202.22	202.97	203.05	200.93
210.7	214.12	204.42	206.38	205.64	209.34	205.55	209.33	205.35	207.9	211.28	212.47	209.38	202.95	209.33	209.22	208.48	210.33	205.6	202.92	209.91	209.45	204.15	209.57	211.66	208.02	205.33	208.7	207.42	210.84	204.76	209.85	205.17	207.43	206.68	205.09	208.61	210.3	204.35	208.1	209.66	203.88	209.14	207.96	209.02	206.06	208.03	209.08	204.85	208.31
207.23	205.98	205.45	207.67	203.42	206.98	207.3	207.37	207.63	206.97	207.18	205.57	208.7	204.11	211.78	205.8	206.47	209.34	206.86	210.25	204.73	208.29	205.76	207.04	207.81	207.23	204.38	206.55	205.69	209.96	209.84	207.68	207.41	206.64	207.17	211.59	201.7	204.9	208.61	207.4	208.18	204.4	212.47	207.61	205.51	209.01	204.22	212.08	209.71	207.86
202.14	204.1	202.34	205.01	200.97	199.39	199.94	203.78	206.2	206.56	205.44	202	204.65	202.37	200.39	203.38	200.33	204.53	199.26	201.18	204.3	199.06	200.87	203.06	203.98	200.58	203.02	204.01	200.91	197.86	205.44	203.98	196.41	203.76	201.35	202.73	202.45	204.13	202.72	202.03	199.58	200.68	203.61	204.37	201.8	208.2	202.16	203.71	200.43	199.96
201.53	206.63	205.63	204.52	204.81	203.91	205.59	199.93	204.95	199.87	205.33	205.26	204.07	200.79	203.74	204.1	206.82	199.97	207.45	202.57	206.08	206.49	199.39	199.71	205.93	205.32	201.05	202.59	205.71	207.82	205.27	207.38	205	198.49	205.89	202.26	205.8	202.22	200.87	204.13	203.04	206.24	204.86	200.93	200.3	202.64	204.49	204.01	204.67	209.54
199.34	197.48	202.24	197.36	196.11	202.36	199.69	197.65	199.72	198.64	198.13	201.87	202.72	201.28	200.03	196.63	193.12	200.46	201.44	200.6	200.8	195.98	197.56	196.85	197.98	198.36	206.59	198.07	198.85	200.82	199.96	198.87	199.5	202.22	196.42	195.03	196.86	197.2	200.52	200.33	196.55	202.32	199.48	201.53	197.19	196.32	198.69	194.46	200.64	198.24
213.52	217.87	209.8	209.03	209.51	214.39	209.67	210.29	211.2	212.32	211.9	210.22	212.46	213.24	212.45	213.99	213.19	215.02	212.43	216.21	208.94	214.28	209.92	215.41	211.84	212.38	214.08	208.74	212.57	210.31	212.39	212.94	211.94	213.52	212.38	212.18	217.27	211.28	213.61	211.89	212.43	211.42	214.05	214.33	211.09	211.89	214.11	208.29	212.57	214.4
196.13	197.97	195.03	203.76	199.12	198.84	199.47	194.41	197.93	195.54	199.84	194.93	197.04	201.33	196.15	195.92	207.3	197.71	198.87	202.09	197.23	199.05	196.75	200.73	194.11	199.03	202.52	198.49	198.65	197.84	199.04	203.89	197.65	198.08	195.76	199.86	200.42	199.68	203.81	197.72	199.93	201.44	199.47	198.1	199.56	199.74	202.2	199.62	195.39	198.96
198.6	203.94	198.82	200.57	196.25	197.05	195.16	195.26	195.78	201.41	197.15	194.96	199.24	197.06	194.19	196.71	199.77	199.64	198.63	200.94	199.9	198.4	203.08	197.67	197.12	198.68	197.61	198.89	194.22	199.25	197.53	197.26	202.34	200.35	200.23	200.11	192.76	201.15	196.5	197.93	198.89	198.27	198.55	202.37	202.19	198.17	198.17	199.47	205.08	198.02
209.26	212.91	213.26	210.18	210.14	214.17	216.08	212.47	214.36	210.96	214.26	209.02	208.52	214.36	209.32	212	207.18	213.75	210.67	209.95	215.09	211.42	213.86	212.29	213.41	216.73	210.8	216.61	207.98	210.7	216.43	213.48	208.31	212.17	214.71	213.55	209.59	214.05	214.36	215.32	213.53	204.05	213.14	213.5	211.63	212.19	211.7	212.93	212.26	211.15
205.74	204.37	202.3	198.06	201.54	203.5	202.86	206.24	206.18	202.88	204.79	203.37	198.9	205.13	206.96	199.51	202.77	206.64	205.84	201.21	205.58	204.87	202.87	201.37	205.02	211.2	205.05	204.93	199.18	203.41	205.53	203.32	203.71	209.08	208.11	198.8	203.3	206.34	204.25	201.55	204.89	201.2	200.54	202.69	206.74	206.63	205.09	205.7	199.19	204.46
219.03	215.96	216.34	217.19	218.44	215.86	210.21	216.61	214.91	216.57	212.48	213.91	217.55	216.75	214.57	217.01	218.89	219.27	214.03	224.17	221.29	221.02	213.49	214.35	212.32	218.81	217.03	215.57	219.16	215.5	214.26	218.46	218.41	221.62	220.95	217.75	217.16	213.77	217.85	214.5	219.36	214.33	214.33	215.64	217.26	215.71	216.95	219.94	216.53	212.95
211.48	214.28	212.08	211.62	217.82	212.64	211.38	217.18	209.64	214.01	212.88	212.19	215.25	213.34	216.16	218.04	215.24	215.49	214.78	211.74	215.1	212.3	213.58	214.22	212.46	212.08	214.6	216.42	215.59	215.4	217.47	213.71	209.79	215.91	211.63	217.64	214.46	212.95	211.6	213.84	213.59	215.49	213.18	213.06	210.1	214.76	213.95	216.21	211.74	208.39
213.1	213.62	218.01	210.24	210.17	208.73	210.32	212.25	210.44	210.68	211.44	214.2	208.23	211.78	204.4	213.84	214.98	211.41	214	213.61	212.92	208.35	211.96	212.27	210.96	208.46	212.29	212.63	212.86	210.94	213.08	208.78	213.47	213.04	212.14	207.01	208.54	209.23	213.38	212.17	210.09	205.83	209.06	209.6	210.14	212.6	212.93	208.29	213.68	212.98
217.2	219.21	214.95	215.35	218.85	220.2	213.06	214.21	221.85	216.03	221.73	213.68	214.59	216.68	213.79	215.55	215.82	215.23	217.03	218.14	219.18	216.64	218.43	216.45	217.1	213.75	221.2	215.47	215.41	214.09	217.5	222.23	219.68	217.98	218.45	220.36	217.97	216.49	218.25	215.71	217.84	218.86	218.76	216.52	220.34	219.04	213.56	221.25	217.24	218.84
206.27	202.8	206.55	206.96	206.32	209.11	209.33	208.89	204.92	209.18	203.81	206.95	205.94	213.46	209.97	207.27	206.39	202.77	206.75	204	206.7	207.99	208.29	209.09	211.37	208.42	208.28	207.86	211.65	208.65	210.16	201.3	203.87	209.67	207.29	205.36	207.13	208.24	209.98	210.16	207.98	208.4	207.57	209.41	203.35	205.42	210.38	206.16	211.99	211.3
206.7	202.83	200.76	197.29	200.7	207.12	204.5	204.51	208.31	200.67	206.06	200.74	204.6	202.69	200.04	200.84	202.48	204.25	205.19	200.99	199.84	204.22	203.55	205.78	203.87	209.71	203.55	203.51	201.72	201.61	202.85	206.73	198.55	203.55	205.08	198.7	203.62	203.44	199.55	204.65	200.65	206.34	201.08	202.09	207.44	201.64	204.63	204.26	202.39	201.61
207.2	208.55	205.5	204.64	203.2	206.13	206.5	205.46	207.15	208.43	210.8	203.7	207.48	205.39	209.38	210.76	209.97	211.57	203.03	206.83	203.27	207.31	203.89	205.79	209.82	206.83	202.95	205.12	204.78	207.82	205.25	209.7	203.13	205.49	206.69	204.2	207.4	204.63	205.51	208.83	210.92	205.94	203.21	202.57	205.71	205.53	204.16	201.77	203.67	208.68
198.27	207.11	202.73	197.23	201.31	198.13	193.97	199.78	196.36	193.73	195.74	199.4	194.85	197.59	199.52	200.13	200.94	200.95	202.93	200.08	195.51	201.13	198.81	196.29	199.56	198.87	195	195.62	198.57	200.99	194.7	197.71	200.81	197.74	199.45	205.55	199.27	199.57	203.02	200.15	199.95	199.47	198.67	201.99	196.9	202.08	196.4	195.01	201.14	200.82
200.54	197.98	198.89	200.82	200.92	200.71	197.27	199.1	196.19	198.46	203.46	195.12	200.55	195.4	193.8	194.27	197.59	196.33	196.13	195.66	200.55	198.46	198.28	195.12	192.79	194.16	197.61	196.35	192.9	192.47	193.7	198.77	195.72	198.62	194.24	191.68	199.32	197.9	202.7	201.12	197.66	197.52	198.01	196.48	199.47	204.96	193.82	201.32	198.34	194.27
213.08	210.79	211.44	215.15	210.36	213.59	212.7	214.59	213.33	215.36	213.05	213.58	214.36	211.55	210.18	212.64	213.48	214.78	214.42	209.64	211.58	215.5	213.25	212.02	209.91	213.09	215.2	212.37	212.44	213.29	213.33	214.13	211.88	212.34	212.61	211.85	209.21	213.86	210.05	209.84	211.95	216.56	207.02	210.07	213.41	213.21	207.8	216.54	214.1	212.75
209	210.33	209.34	206.86	210.03	206.27	208.74	205.28	206.67	206.44	209.75	205.47	205.58	208.94	208.21	201.26	212.46	210.74	208.11	208.86	207.7	204.79	206.82	208.86	205.5	200.57	208.63	209.21	204.28	210.37	204.67	199.64	210.31	207.59	205.42	207.73	208.07	206.29	214.04	205.45	205.06	205.13	205.31	205.23	208.12	208.24	208.47	209.1	206.08	205.68
216.98	206.72	212.63	215.2	210.96	211.97	211.2	210.01	217.41	213.88	213.49	215.63	212.44	212.01	209.37	216.08	210.16	211.17	210.51	212.1	210.21	211.09	210.73	211.87	211.12	209.73	213.5	212.19	210.77	213.44	213.16	211.29	212.05	213	208.55	216.11	210.41	212.92	211.94	210.27	215.63	210.73	213.73	210.3	213.12	208.6	213.88	213.67	216.05	212.44
206.4	205.21	206.31	199.9	202.56	202.81	196.96	205.77	202.42	203.49	201.76	207.31	205.09	200.39	205.2	204.46	205.24	204.17	198.51	202.52	200.23	201.07	201.98	205.28	203.63	204.47	199.91	202.49	201.35	205.94	200.48	205.35	207.17	201.1	203.06	199.72	201.67	200.53	206.2	203.42	203.02	195.45	203.75	202.47	201.89	202.44	201.51	202.32	205.94	199.28
206.89	205.54	202.95	202.39	199.77	204.18	208.9	207.46	206.35	204.61	203.7	209.57	202.7	204.56	204.43	198.15	207.14	200.14	200.79	201.64	203.16	200.94	202.98	203.05	200.84	199.74	201.38	204.7	200.85	201.74	205.28	208.26	207.63	208.94	202.89	204.14	202.73	203.36	206.71	197.14	202.81	200.62	200.69	207.31	201.44	199.03	202.8	204.33	202.48	205.13
203.9	202.56	204.07	210.19	202.02	206.71	199.33	200.79	204.5	202.52	203.05	202.96	207.24	205.52	198.87	205.29	205.75	203.42	202.95	200.64	204.3	204.91	202.29	204.57	206.01	204.47	201.24	204.02	205.66	202.43	205.82	202.08	205.42	205.5	207.97	201.31	202.04	202.67	203.44	201.25	200.84	205.39	202.01	204.47	202.82	201.01	207.6	203.63	202.49	202.56
209.58	209.14	210.7	208.82	204.47	201.31	209.8	203.69	207.82	208.53	209.83	203.61	211.51	211.61	207.56	210.44	208.78	205.59	209.47	207.53	208.89	204.81	209.31	210.34	209.15	207.43	213.29	208.7	208.14	208.05	205.49	211.43	208.25	202.41	205.44	209.64	206.14	208.51	204.77	200.29	207.36	213.82	209.5	211.56	205.43	209.59	211.85	206.83	209.96	212.2
198.9	202.65	203.81	204.2	203.26	202.48	202.32	206.65	204.26	205.22	208.01	201.54	205.95	205.44	201.24	202.15	204.63	203.74	204.06	203.61	205.64	204.35	204.59	206.02	205.41	200.91	202.69	205.2	205.59	200.16	203.88	208.79	205.35	203.8	202.14	204.57	208.92	207.32	199.6	204.06	202.72	202.89	202.44	200.29	203.55	203.1	205.38	204.24	201.93	202.34
201.01	204.12	205.18	205.65	206.05	204.93	203.9	203.91	202.58	205.61	203.5	203.65	205.22	203.74	206.04	204.35	201.84	203.5	204.23	202.86	202.19	206.97	203.73	202.6	202.91	205.85	205.04	203.69	203.03	207.08	207.18	201.01	206.56	199.27	204.74	204.3	201.83	204.61	198.66	200.36	201.61	199.38	205.44	206.33	202.21	203.8	200.47	203.69	206.46	202.54
207.78	204.26	203.45	203.69	207.5	210.6	205.46	206.34	208	202.28	204.48	202.05	203.87	207.99	207.55	212.67	209.82	206.86	206.04	206.16	203.83	212.4	202.67	208.81	207.34	203.22	213.33	210.34	208.06	207.62	206.97	207.23	206.76	203.01	206.91	209.38	207.27	206.58	205.97	206.56	206.57	208.23	212.71	210.46	203.78	209.84	207.53	208.94	209.16	205.88
207.22	210.12	211.17	210.97	207.12	201.84	207.11	207.83	206.59	203.87	205.01	206.28	210.34	207.78	206.49	208.83	209.26	209.96	209.95	213.04	209.87	207.65	208.11	210.19	205.15	208.43	213.96	207.23	207.27	208.26	207.09	209.68	203.61	208.15	207.38	207.59	210.02	208.44	211.52	208.7	206.81	205.68	204.54	210.43	206.09	207.54	204.4	209.8	205.77	206.52
203.02	202.53	196.57	202.62	198.34	198.96	204.04	205.17	203.99	205.49	202.9	202.47	201.26	201.56	200.51	199.79	201.89	206.76	202.81	200.75	200.78	203.22	202.91	202.83	197.8	204.6	206.69	206.32	205.66	201.88	198.19	202.15	201.83	204.58	197.38	202.56	204.35	202.13	204.75	198.7	200.39	210.32	203.76	205.72	200.12	203.71	202.98	199.93	203.69	205.83
215.21	212.69	212.22	215.45	211.8	214.24	215.66	211.21	213.3	214.92	211.98	211.15	213.72	213.47	214.29	214.33	210.95	211.09	210.78	209.93	217.76	209.74	216.01	217.15	215.94	211.24	214.34	215.12	209.77	214.88	210.86	210.92	215.42	211.06	211.27	210.97	214.2	212.88	213.26	213.79	213.82	212.17	213.58	213.88	212.5	213.84	211.52	216.18	211.84	209.82
204.91	203.29	203.62	209.66	202.69	206.6	203.56	204.26	202.35	207.54	204.38	204.95	202.59	205.5	205.22	202.3	206.91	203.63	205.91	207.44	205.44	201.75	207.97	203.38	201.39	200.27	205.21	206.46	204.5	201.26	204.9	203.63	199.86	207.56	200.68	204.89	208.6	196.45	210.5	202.61	199.4	209.73	196.6	206.9	206.96	202.95	203.17	202.09	206.1	206.99
212.68	214.19	210.77	210.95	208.16	211.61	211.9	213.36	211.23	211.94	214.6	209.27	212.45	213.49	209.03	214.72	210.37	212.34	207.64	209.44	216.27	209.72	212.02	211.71	210.25	213.33	212.05	209.93	209.89	212.12	209.22	216.79	215.22	218.56	207.22	211.95	217.41	209.02	210.73	213.24	213.64	213.63	208.24	213.64	213.72	216.13	208.65	208.59	213.42	214.32
215	215.44	215.58	214.67	214.46	211.95	215.89	214.24	215.34	213.22	211.6	215.19	211.95	212.69	214.61	214.4	213.49	209.93	210.46	214.21	214.87	213.06	211.19	214.51	210.09	214.12	214.43	214.95	214.39	211.24	210.51	216.65	212.13	216.4	215.59	212.93	212.17	213.54	213.51	211.89	216.61	217.06	212.01	214.54	206.98	207.21	210.24	213.11	215.62	209.12
204.58	205.67	201.44	203.03	202.53	202.88	205.9	202.56	206.73	204.59	202.04	205.04	206.59	204.11	200.86	202.96	204.24	207.74	204.26	208.91	206.95	206.14	208.27	203.87	211.57	206.73	213.25	205.45	202.46	204.26	201.3	205.41	206.83	206.29	208.11	207.49	203.99	211.06	204.83	206.84	204.22	209.44	205.77	203.81	204.97	204.66	206.79	206.23	205.95	201.46
213.76	208.19	212.68	210.29	215.31	207.66	214.05	217.25	214.24	212.69	208.88	217.11	211.83	211.93	209.81	212.02	207.7	210.68	211.62	205.82	215.18	214.8	216.06	214.41	211.31	211.82	212.35	212.71	214.26	211.47	208.82	210.54	215.88	211.08	211.83	213.08	212.61	213.98	210.46	215.68	209.95	209.82	214.48	214.22	212.21	214.15	213.64	208.98	213.51	210.66
208.47	209.95	209.33	216.59	212.84	212.92	214.51	208.73	205.9	206.9	211.06	212.73	209.26	207	210.76	210.33	209.72	209.27	210.78	208.76	209.39	212.72	211.68	209.04	209.48	209.38	211.37	215.09	211.29	213.09	207.17	216.99	208.56	211.7	212.8	211.83	211.46	210.21	206.29	208.8	213.31	213.36	212.73	209.29	209.99	210.99	209.84	209.31	212.1	210.19
203.23	204.12	201.99	207.18	201.46	206.92	208.41	204.92	203.82	205.73	197.56	202.63	205.49	205.12	202.07	205.43	204.7	206.46	203.06	200.06	203.07	204.39	207.46	202.38	201.32	202	201.9	202.9	205.35	206.32	203.58	204.83	204.23	206.19	206.5	205.95	201.39	205.12	205.06	204.42	203.91	207.59	204	203.93	203.35	204.3	205.55	204.45	207.19	203.42
206.55	208.29	212.62	207.96	209.46	209.19	208.68	206.95	212.03	210.35	206.41	207.62	209.36	211.04	208.52	208.59	209.39	207.45	214.78	212.22	210.1	205.97	206.73	208.82	209.52	211.34	212.3	206.64	210.15	208.12	214.09	206.05	206.33	212.75	212.45	203.38	209.04	212.13	208.14	211.35	208.67	208.32	208.12	207.28	210.75	208.55	208.53	210.77	209.03	207.04
209.26	206.39	210.3	206.4	208.99	206.69	207.26	208.02	212.89	211.07	212.45	206.86	205.77	211.55	210.1	211.46	209.16	206.45	211.18	209.39	210.76	208.05	209.25	209.03	207.97	207.47	205.18	206.71	210.5	212.01	207.79	207.5	205.63	205.78	207.71	206.38	205.31	208.71	205	214.1	213.77	207.53	207.27	213.04	206.45	208.75	209.65	207.83	212.46	204.78
214.37	212.79	210.08	209.3	209.41	212.12	213.74	213	213.29	211.63	213.66	213.39	207.93	213.42	210.81	212.16	211.63	213.91	212.13	206.33	211.99	212.72	210.6	213.88	213.2	211.37	210.19	213.76	211.62	214.93	213.55	208.09	214.56	213.39	213.76	209.84	209.02	211.77	208.02	211.91	214.27	214.23	213.05	213.16	209.6	210.65	211.19	211.28	214.23	213.21
208.01	206.97	210.25	211.51	205.47	202.92	203.82	201.42	205.82	205.4	211.52	205.82	208.55	209.73	208.47	204.8	210.4	208.66	205.27	204.58	204.01	212.02	211.01	210.13	209.04	208.39	214.07	210.47	207	210.92	205.19	208.01	213.09	206.28	205.24	207.42	209.96	206.38	208.73	209.19	208.35	202.25	205.27	203.6	207.17	205.81	208.16	208.03	209.4	205.86
203.36	205.39	203.66	204.61	205.62	203.63	202.4	203.1	199.76	202.55	201.68	200.89	207.75	202.85	202.33	202.14	201.64	207.96	200.41	202.44	203.1	203.86	201.51	203.17	202.38	204.77	205.08	207.07	201.04	203.99	201.54	205.89	204.45	199.48	200.57	205.36	198.27	204.9	199.9	205.42	207.19	201.95	207.72	201.73	200.28	201.35	203.84	203.77	209.51	202.83
197.01	198.54	197.13	201.28	202.36	203.22	200.61	201.08	200.1	196	196.62	196.02	198.27	199.21	200.72	193.99	199.45	200.57	201.27	197.24	196.09	200.19	201.24	196.03	198.44	196.23	199.46	194.98	204.81	196.92	196.83	196.49	199.86	204.99	200.86	195.78	196.11	196.18	197.55	200.59	201.78	203.26	202.53	196.53	198.05	200.79	198.39	192.97	202.29	200.24
205.69	201.43	204.02	201.65	202.16	203.47	203.37	203.95	206	205.8	203.23	205.31	201.88	204.03	204.58	206.33	202.86	204.37	205.69	203.18	206.38	204.85	207.69	205.35	208.11	205.45	204.1	197.78	206.59	203.75	204.51	207.81	204.25	207.98	203.46	199.97	204.75	203.18	204.91	206.1	200.5	202.94	202.42	203.15	205.72	203.51	206.07	205.41	207.92	201.66
201.86	202.94	205.97	203.81	200.14	201.79	203.74	205.71	203.84	204.12	207.08	206.73	204.18	202.11	201.1	203.27	199.33	207.12	199.09	201.41	206.28	207.4	204.07	204.76	209.53	205.03	203.75	205.66	196.26	203.05	199.84	202.2	204.94	203.13	204.28	205.72	202.98	199.83	204.15	207.53	202.63	204.2	202.74	202.65	201.92	204.6	201.56	207.9	205.14	202.59
200.47	198.41	201.62	208.6	204.21	204.54	205.31	204.54	201.7	203.93	200.61	202.88	205.63	201.69	202.5	201.06	205.34	202.2	201.88	202	204.12	203.5	202.85	200.69	202.81	197.56	205.84	200.94	202.6	204.32	207.69	199.52	203.59	202.77	204.51	204.2	199.65	202.94	204.9	203.2	202.21	204.11	202	206.37	204.81	204.72	204.73	202.3	202.3	202.76
218	217.19	215.22	216.59	212.42	215.6	216.15	220.51	218.9	221.57	219.51	217.6	212.5	219.09	213.32	219.55	219.51	217.77	217.54	220.57	218.99	211.37	213.73	216.8	214.54	215.08	215.63	223.5	216.76	214.13	216.28	218.09	215.78	214.9	216.67	215.69	214.84	212.6	215.29	218.69	217.96	214.03	217.86	219.45	217.14	219.1	215.46	219.48	216.85	215.59
205.56	207.8	210.76	207.71	209.32	210.07	210.13	210.43	209.87	211.52	208.63	205.67	206.2	208.29	213.72	210.86	205.99	211.06	211.06	207.46	208.97	206.03	211.4	209.58	208.07	212.38	207.38	205.85	207.45	209.74	211.62	213.5	211.42	211.6	211.44	212.56	209.7	205.15	208.96	208.74	212.05	210.05	209.16	208.78	206.78	209.23	208.87	215.85	214.68	209.2
203.95	201.43	198.83	202.01	206.07	198.39	205.17	205.17	200	206.18	199.17	203.99	205.2	201.77	203.31	204.72	207.71	201.42	204.54	202.32	199.07	205.07	203.09	206.27	206.1	202.92	199.88	201.22	195	205.99	200.01	205.64	204.81	201.49	200.73	206.35	200.59	205.61	206.13	204.92	198.16	201.21	206.56	199.68	201.44	204.5	200.48	201.39	205.95	203.7
211.26	206.6	208.01	209	209.03	208.69	207	208.09	204.62	209.36	209.06	206.12	208.69	206.99	205.39	207.31	212.31	203.92	206.43	208.35	203.91	207.05	210.08	205.73	212.14	209.11	208.39	206.15	204.77	212.11	207.74	209.58	205.91	207.33	203.65	209.78	210.21	208.49	209.67	208.64	207.27	211.34	205.74	202.07	208.34	208.9	207.22	207.17	206.28	206.34
212.28	212.82	218.67	219.48	213.91	219.28	216.66	219.22	215.95	219.09	216.13	222.34	215.87	216.87	216.86	216.81	220.02	216.64	218.27	217.57	219.19	223.35	210.69	216.48	217.05	215.16	220.06	216.84	217.45	218.86	214.41	216.88	213.7	214.45	213.2	216.41	219.08	215.49	215.4	216.43	214.05	215.3	217.08	220.6	216.83	219.64	219.44	209.56	210.35	213.57
212.9	211.27	208.15	214	214.67	210.13	211.89	211.24	213.78	208.44	212.05	213.84	213.88	213.24	212.75	209.11	210.05	208.21	215.84	210.19	211.17	212.43	208.2	211.57	213.85	211.36	213.13	214.68	210.91	210.09	208.33	211.26	214.61	208.45	212.29	217.04	210.64	211.67	208.34	213.2	211.23	208.98	215.15	214.25	205.89	209.31	211.15	212.29	213.05	211.36
218.52	214.77	215.34	212.06	216.01	217.41	213.11	216.01	217.31	217.33	222.89	214.72	217.62	216.39	220.18	214.46	215.27	215.47	217.09	214.56	217.75	217.16	218.27	215.34	215.84	215.09	214.77	218.94	215.38	221.4	223.25	218.26	215.21	216.03	215.08	217.48	217.9	217.65	213.43	216.73	217.42	216.41	213.78	213.67	221.38	214.91	217.03	218.21	216.67	219.04
214.24	216.22	217.82	212.16	210.73	208.27	209.82	209.77	214.58	212.27	210.98	215.6	213.43	212.81	209.77	212.26	212.51	208.68	218.31	213.54	214.26	204.23	215.11	211.85	210.02	211.3	213.31	212.81	212.75	211.84	214.02	208.02	212.97	212.48	216.05	211.23	214.76	207.91	213.89	215.38	209.82	212.27	211.53	209.73	213.23	215.92	207.6	210.23	209.05	209.07
201.8	201.82	205.56	202.17	204.8	202.84	207.75	201.9	206.15	205.45	204.88	204.16	202.43	204.68	206.62	205.87	204.27	205.16	201.4	206.45	204.26	204.82	206.02	209.02	202.47	205.81	209.19	202.61	200.09	206.03	203.46	200.33	205.46	205.01	203.72	205.88	209.23	201.62	206.93	209.37	207.05	202.98	204.37	205.71	201.44	201.61	202.5	202.01	205.14	203.45
201.86	206.25	207.78	204.61	205.42	200.07	203.22	204.41	205.46	208.77	200.19	202.9	198.27	200.03	208.14	198.94	201.42	203.39	200.09	204.58	206.43	201.35	200.9	200.91	205.52	203.19	199.77	206.61	206.76	207.03	205.35	209.05	204.45	203.58	202.22	203.34	203.89	195.06	202.68	199.27	206.07	202.69	205.01	205.07	203.34	206.66	203.27	205.67	202.46	205.87
206.93	207.7	206.37	206.4	206.69	208.46	208.38	211.74	203.94	203.75	211.52	208.51	206.09	206.37	205.27	207.94	202.59	203.65	204.37	207.9	210.57	208.01	211.96	208.16	207.46	207.9	205.37	207	213.19	206.98	203.73	209.65	211.07	206.39	209.97	209.5	204.09	212.36	207.57	211.39	206.56	210.44	208.67	207.82	205.45	204.97	204.97	208.02	204.34	201.11
216.42	214.51	216.87	214.85	218.1	218.53	220.53	215.63	220.36	213.18	218.29	218.74	218.8	218.75	220.19	221.4	218.31	218.29	215.59	214.65	216.55	218.78	217.94	219.17	214.24	212.85	213.75	213.8	218.18	216.07	218.22	213.48	217.27	218	221.36	217.56	216.43	217.7	222.35	217.36	214.28	216.82	216.96	220.05	217.27	216.51	214.85	213.65	218.93	213.06
207.08	202.66	203.31	201.54	199.42	205.12	203.82	203.69	203.85	203.29	199.49	204.32	199.16	200.72	200.46	200.03	201.76	203.37	202.71	202.46	200.87	198.9	207.47	205.13	199.26	200.85	201.82	199.03	202.56	204.18	200.1	198.88	203.24	201.07	206.34	197.66	202.38	202.73	202.25	201.56	202.66	204.11	200.66	203.08	200.51	202.44	204.69	202.08	200.94	207.11
214.39	213.71	214.87	212.76	209.96	210.67	213.08	216.24	213.79	209.45	213.5	214.04	214.06	214.05	213.31	215.41	214.34	211.79	215.11	214.76	213.1	215.42	216.48	213.09	212.88	211.33	207.79	213.83	210.81	214.23	209.07	215.86	216.31	216.4	211.8	214.81	208.85	212.4	216.03	212.5	213.54	212.77	216.81	209.11	208.23	209.78	210.03	217.79	216.93	208.81
211.79	213.2	209.3	217.62	217.89	214.69	213.28	215.21	213.55	212.26	209.95	210.71	212.02	213.2	213.55	209.2	213.52	217.28	209	211.92	214.69	212.71	213.56	214.17	206.79	216.06	210.32	213.27	210.6	209.1	210.24	211.81	214.97	210.87	208.74	215.29	209.93	209.49	209.01	214.85	216.5	212.61	210.17	210.91	211.75	209.84	213.59	213	210.89	209.61
202.49	201.54	206.93	205.7	202.23	208.15	204.62	202.79	207.11	206.09	206.57	203.67	204.34	204.16	202.28	200.76	204.39	202.5	202.7	205.73	201.57	205.08	206.9	204.25	202.92	207.69	205.98	205.53	205.9	202.79	205.83	202.48	204.77	203.66	203.92	200.58	205.72	203.86	203.54	207.16	203.98	202.56	207.24	205.06	207.02	208.94	205.63	205	207.44	205.25
209.26	210.9	216.16	211.73	213.08	210.09	210.29	213.15	211.24	208.65	209.56	212.5	213.18	211.94	213.36	211.68	212.12	212.03	215.04	214.49	211.11	213.06	209.57	211.24	213.12	207.96	208.79	215.61	213.83	212.73	211.72	207.78	213	211.18	215.86	210.03	215.97	213.03	210.64	212.48	205.91	214.04	214.37	212.51	215.62	210.06	210.93	214.64	210.45	210.85
210.1	209.36	210.93	208.67	211.7	209.1	210.57	207.76	211.13	205.32	210.02	207.62	208.87	213.98	212.12	212.47	208.83	210.4	208.68	210.13	207.61	210.08	209.69	209.58	210.54	212.55	207.77	208.9	210.3	209.26	203.05	212.66	208.2	209.35	210.7	204.19	212.31	211.09	209.47	205.25	208.41	210.94	203.32	203.79	207.6	206.28	208.88	211.36	206.13	207.7
204.18	200.89	206.59	206.21	201.97	200.57	203.5	205.16	207.54	206.57	205.64	208.75	204.75	205.89	202.95	206.1	204.39	207.9	206.48	204.32	204.93	199.98	206.4	205.85	202.07	201.91	203.91	198.11	208.77	202.11	205.28	201.41	206.59	201.81	203.03	199.74	203.39	201.21	206.64	209.62	202.54	207.15	204.49	202.25	203.08	202.82	205.8	203.04	206.03	204.35
204.14	203.52	200.76	203.77	202.22	206.25	208.25	201.81	203.62	201.33	202.31	200.28	206.44	200.53	203.18	203.04	206.47	205.9	208.05	200.45	199.28	204.21	202.13	204.38	205.33	206.52	202.67	204.17	202.51	202.44	202.53	207.88	203.68	201.11	206.52	204.71	205.37	201.7	203.54	204.83	208.58	207.6	199.8	203.34	204.86	204.63	207.61	200.54	201.97	203.09
204.28	208.1	209.85	208.51	206.92	208.69	215.77	208.49	204.77	210.65	209.51	207.99	210.96	209.39	207.83	208.08	205	204.45	210.66	208.16	207.08	205.77	209.87	206.36	210.91	207.52	205.14	208.11	211.59	206.99	209.89	209.7	209.06	204.76	209.73	208.26	208.91	206.36	208.55	206.64	212.71	207.63	206.83	204.43	204.7	212.26	210.04	204.51	202.59	210.69
209.81	206.75	207.59	209.79	204.33	204.74	208.72	207.75	203.68	205.76	207.83	205.97	209.25	207.02	204.16	202.88	209.88	206.57	208.04	206.67	213.04	206.03	203.74	207.83	208.53	215.39	208.76	207.81	206.18	209.15	213.74	208.89	207.36	212.23	204.46	204.68	209.49	208.6	208.91	208.08	207.41	205.41	206.78	205.49	206.87	208.09	208.05	206.4	208.65	205.23
203.65	202.11	198.08	206.25	198.25	205.79	200	200.32	203.82	204.93	206.49	206.27	206.68	205.85	201.93	205.56	201.9	198.59	204.04	205.91	202.2	204.1	200.81	203.22	205.21	200.85	197.97	202.4	203.28	207.61	201.83	206.87	204.8	202.63	207.38	198.52	198.38	199.95	207.4	203.29	201.61	198	205.49	200.69	206.7	206.95	204.28	208.04	207.11	203.58
220.7	219.33	222.86	215.09	219.18	218.16	218.19	216.68	218.21	211.11	216.13	217.75	216.44	216.99	220.48	217.03	219.47	211.42	218.74	218.24	219.79	219.22	221.43	221.52	214.44	219.69	216.29	220.07	220.24	217.51	219.3	218.82	218.56	217.11	214.76	224.87	219.29	217.44	217.83	216.56	215.42	218.12	214.47	221.62	215.81	221.06	217.96	218.12	221.31	217.94
205.59	202.46	205.4	206.13	203.61	206.41	201.71	201.48	203.67	205.87	203.5	202.98	203.13	207.46	204.23	202.88	205.87	206.41	207	203.19	201.69	201.77	208.63	210.57	204.79	202.18	205.78	206.38	209.98	206.72	197.63	205.56	205.21	206.15	206.9	200.03	203.18	207.24	205.18	205.44	206.02	203.77	204.64	206.55	203.47	204.77	207.03	208.33	203.01	202.21
207.04	206.17	207.37	210.69	210.66	205.89	203.28	208.66	206.96	206.55	211.69	204.05	207.32	206.5	205.99	210.55	205.52	207.46	206.79	207.61	204.64	203.81	204.83	209.58	205.52	208.65	205.18	203.75	207.48	204.39	206.2	208.75	207.07	206.61	211.32	204.47	208.43	208.86	208.72	209.09	207.77	204.26	208.99	210.22	206.11	210.81	210.15	206.8	210.34	212.41
208.34	207.43	207.38	212.76	209.24	206.9	207.58	208.1	210.91	210.16	214.31	212.31	211.49	212.57	212.22	206.31	209.62	207.32	210.37	206.75	203.68	205.32	205.19	207.29	206.58	206.58	211.41	205.62	205.39	205.39	209.8	208.98	208.34	207.59	210.54	210.02	209.08	205.98	207.21	210.79	205.53	212.15	207.51	207.35	216.06	210.79	207.1	207.9	211.97	211.76
207.15	207.21	204.33	200.96	202.39	208.73	202.15	206.46	201.56	199.71	207.99	200.33	205.47	208.66	206.03	204.96	203.04	209.01	201.39	201.9	200.52	198.66	200.45	201.98	203.32	205.51	205.81	206.89	200.57	205.12	206.91	200.57	203.92	204.53	204.53	204.13	203.46	205.54	206.61	202.78	202.08	204.54	203.26	206.1	204.09	203.61	205.29	207.74	202.05	204.14
208.17	209.35	202.89	213.18	205.27	206.17	206.89	210.48	208.88	208.8	210.7	202.93	211.33	205.05	207.21	207.2	208.41	203.08	208.49	205.5	206.73	211.49	208.28	211.92	206.17	208.54	205.97	212.3	204.68	209.14	205.3	205.4	206.59	206.03	206.75	208.29	210.93	207.81	204.77	205.97	207.18	208.26	209.16	207.13	210.74	205.4	210.31	208.6	213.05	208.22
203.38	201.21	207.51	204.97	203.15	196.21	201.84	204.99	201.54	198.71	201.17	205.04	203.17	202.58	203.02	199.58	202.57	202.42	208.04	201.69	204.99	202.23	194.3	203.46	201.68	196.9	201.26	204.81	201.17	202.18	204.04	200.62	203.15	202.28	196.08	200.61	203.42	207.09	203.17	202.35	201.24	206.59	201.17	203.56	203.49	204.93	202.21	204.17	204.59	200.05
205.44	209.77	203.01	207.11	207.06	204.77	207.71	205.2	207.21	206.93	206.05	206.81	200.66	206.31	205.87	204.18	207.31	207.27	206.9	207.5	207.42	207.81	205.18	204.59	206.48	204.32	205.84	206.95	209.23	203.8	204.32	202.94	208.62	208.26	205.69	202.88	207.82	208.45	205.74	207.73	207.37	207.85	207.14	203.64	208.94	204.7	208.13	208.05	206.84	207.93
200.04	194.33	199.82	204.29	200.43	197.61	199.41	200.29	202.25	201.32	199.56	198.7	196.46	198.47	200.64	204.6	199.87	199.15	202.61	201.81	202.43	203.83	204.99	201.75	204.15	201.06	201.8	199.65	196.16	203.51	203.09	202.62	201.17	198.94	201.98	197.9	205.19	202.41	203.47	196.92	204.75	199.51	197.83	200.21	201.1	198.44	200	196.62	203.16	202.86
212.66	209.57	210.37	211	209.33	206.85	210.99	208.44	208.54	209.83	207.13	207.98	210.55	203.63	205.08	210.41	211.81	208.59	209.81	208.94	208.17	207.39	210.84	211.39	208.73	209.64	208.35	210.36	209.1	203.54	206.19	205.81	209.47	206.81	209.38	211.76	211.3	211.07	210.78	207.53	213.87	205.3	208.44	210.84	204.99	208.88	211.95	205.99	208.38	214.35
207.17	210.9	213.48	210.59	209.97	211.97	213.7	213.37	212.37	212.36	212.87	214.37	212.74	211.28	211.49	209.07	213.78	208.97	209.41	205.42	207.1	213.71	211.11	211.97	212.14	211.01	209.73	213.42	207.93	207.24	207.59	207.83	213.11	208.86	215.61	212.99	213.24	214.85	214.56	209.52	211.16	209.68	205.54	213.37	213.53	210.88	209.22	212.97	212.73	207.64
204.9	209.83	204.97	205.71	205.13	208.33	213.51	204.94	207.27	211.95	208.79	209	205.27	209.62	207.67	206.78	210.67	208.97	209.1	208	209.38	211.71	206.69	206.87	206.37	208.43	208.41	212.14	212.67	209.44	210.17	207.97	205.92	205.64	209.24	210.09	206.97	213.87	207.22	209.96	208.06	206.2	209.51	207.89	210.72	205.49	208.39	205.87	210.72	208.57
204.07	201.36	207.27	200.84	206.44	203.03	205.73	203.64	202.03	204.16	208.49	203.42	200.13	203.59	210.65	200.02	203.33	207.35	203.09	203.45	204.57	204.29	204.55	206.21	204.92	211.93	203.55	201.42	205.06	204.17	199.81	201.83	201.75	201.67	203.29	200.75	205.6	200.35	205.35	205.44	202.35	204.11	205.94	205.06	204.28	206.31	197.09	199.72	200.9	201.08
208.95	205.44	206.92	208.36	208.23	212.02	207.34	201.88	210.09	204.37	210.75	212.11	209.76	212.61	211.82	208.5	213.53	204.66	208.2	210.01	210.66	205.32	207.96	206.15	212.57	212.03	209.95	201.26	207.2	209.44	208.5	205.49	209.04	211.29	205.51	206.99	211.58	205.33	208.92	205.93	209.24	210.28	204.61	212.02	211.81	210.44	209.21	208.97	212.36	213.85
193.91	197.54	196.03	193.01	198.83	196.49	190.88	198.31	195.35	194.09	193.01	193.81	194.48	197.62	195.01	198.07	195.31	193.64	199.8	192.43	195.13	196.13	194.97	197.91	196.02	197.37	194.63	193.54	197.25	196.1	193.92	191.13	192.63	196.28	196.96	195.45	192.96	194.21	196.87	190.65	194.72	195.71	196.1	193.95	195.13	198.4	194.41	190.83	196.23	199.41
211.33	211.04	208.1	211.05	214.19	212.76	212.35	210.47	213.08	208.54	212.18	212.19	211.49	214.08	209.84	213.09	210.46	209.74	212.23	208	213.75	207.11	209.93	211.72	213.61	213.26	216.32	213.17	215.27	209.37	212.95	210.83	209.77	208.39	218.36	213.67	212.89	212.74	212.47	209.59	207.6	210.16	210.65	209.56	212.09	212.48	208.19	209.37	206.24	209.14
195.33	195.56	198.96	197.78	191.44	189.58	191.47	195.62	193.21	190.75	194.99	193.72	190.24	199.67	194.66	191.01	189.97	196.02	191.67	195.66	193.99	194.71	196.28	189.45	192.03	188.29	194.82	196.43	190.09	197.58	192.79	195.38	191.01	193.67	194.62	191.05	191	193.06	197.96	194.42	192.87	193.97	193.32	193.99	197.84	193.8	195.39	189.4	196.44	194.19
214.29	208.07	209.7	212.33	212.37	206.91	206.57	209.53	216.25	210.04	207.86	210.06	211.05	209.53	206.03	205.96	208.79	209.86	207.81	212.11	210.14	207.52	211.66	210.01	209.27	210.73	208.26	206.76	206.83	211.41	208.15	204.28	210.75	207.69	208.62	209.06	216.96	210.69	211.82	207.5	203.48	205.31	211.37	206.82	212.98	210.88	206.39	209.91	208.67	209.15
208.74	209.97	206.94	210.3	212.58	211.26	208.92	208.03	210.19	206.65	207.47	214.82	209.26	211.98	207.68	208.03	208.38	207.95	203.65	208.31	208.66	209.08	209.69	212.13	207.9	211.06	210.59	212.84	209.92	209.71	208.26	213.3	210.44	212.73	209.93	206.99	208.58	208.63	210.57	210.97	211.71	211.99	206.77	213.5	209.47	209.78	214.63	204.23	212.65	205.75
204.13	203.25	204.53	206.18	205.9	197.99	206.4	207.22	201.83	208	204.18	206.65	207.01	208.17	204.87	204.97	204.44	208.26	206.3	207.91	203.43	202.75	208.39	200.71	205.83	205.36	206.64	206.67	202.78	202.73	205.34	203.94	207.22	204.94	206.03	205.23	200.77	206.75	202.84	207.05	202.24	204.98	207.69	205.9	206.67	203.43	204.38	205.33	205.79	204.44
206.6	203.43	206.78	211.72	207.23	210.22	210.3	206.02	209.41	212.28	210.09	209.34	207.24	206.16	211.96	206.34	206.5	209.04	210.84	208.38	205.68	200.75	206.25	209.49	207.98	209.83	209.66	208.4	214.53	207.24	206.25	209.26	206.73	211.85	207.89	208.88	207.51	210.66	209.36	205.85	208.2	209.53	210.02	213.11	210.6	208.44	206.05	212.09	203.79	209.81
203.82	204.51	206.23	205.23	201.73	200.93	200.67	203.65	205.02	201.06	203.23	205.54	201.17	200.89	199.22	200.98	202.97	198.66	203.11	202.4	201.12	201.16	203.92	205.88	203.75	199.82	205.15	205.09	200.41	203.26	201.91	208.71	200.57	202.21	204.92	203.17	207.2	203.54	198.57	206.51	201.82	202.29	207.17	203.45	204.05	202.18	200.25	203.67	205.02	207.87
210.96	211.52	217.54	215.87	215.28	211.31	211.57	217.42	217.17	211.66	207.49	214.65	213.37	213.07	215.95	215.86	211.58	213.58	212.94	215.93	217.49	215.46	214.2	217.74	216.71	208.69	215.28	216	214.02	217.63	209.71	209.71	212.8	214.07	214.51	213.09	212.06	216.65	215.46	210.87	217.72	208.23	207.21	218.83	218.16	214.83	213.09	215.92	212.62	209.65
209.44	207.13	205.52	212.82	202.35	204.38	210.19	211.02	211.97	208.2	207.49	209.57	205.02	210.7	209.11	208.26	207.18	212.29	207.25	205.95	205.08	210.69	210.96	205.7	204.03	205.99	206	213.54	209.28	206.45	208.87	208.71	207.25	208.46	209.49	207.39	208.89	210.56	210.09	206.93	208.02	206.86	208.8	208.47	209.12	209.87	212.14	205.53	210.98	206.48
209.48	207.78	208.67	216.5	210.97	212.41	210.85	211.73	213.08	212.18	207.82	211.29	214.71	214.48	212.44	211.21	206.66	211.42	211.73	210.58	212.24	214.12	212.23	214.34	212.28	211.36	213.24	216.21	216.14	218.05	211.16	216.41	211.84	207.59	210.96	214.58	214.37	216.5	210.48	210.55	211.49	209.26	210.2	212.66	210	213.74	212.85	211.24	213.1	211.16
206.68	206.34	209.28	209.9	205.98	206.45	204.99	212.08	208.25	207.93	211.59	211.49	206.06	211.23	210.56	208.08	209.38	208.98	209.5	211.08	205.41	204.55	206.74	207.44	209.85	210.59	211.44	207.18	200.89	204.64	208.07	211.42	207.87	208.68	202.89	210.53	210.08	211.06	208.79	206.57	207.89	210.68	208.02	210.03	209.57	207.51	207.9	211.13	211.89	205.91
213.53	210.24	210.37	209.13	218.26	207.35	215.37	212.62	216.98	213.12	209.29	212.8	212.5	215.94	215.63	211.68	213.84	216.49	214.66	212.04	213.91	214.38	212.45	212.77	210.87	210.71	210.95	212.48	216.05	210.51	213.02	216.18	213.18	209.38	211.17	208.36	216.95	212.43	211.06	212.44	212.47	212.42	212.76	215.04	206.6	213.15	212	212.9	209.01	209.98
206.32	202.54	205.42	205.55	201.66	209.11	204.18	205.62	201.03	202.37	205.68	204.94	200.5	202.03	202.01	204.38	204.04	205.87	207.25	205.52	204.09	203.35	208.21	204.88	205.72	197.25	204.03	203.05	199.73	201.85	205.45	203.68	199.76	203.68	206.28	205.09	203.01	201.71	204.22	209.14	206.96	202.32	205.31	205.79	201.2	204.85	199	205.36	204.47	206.81
212.84	208.13	211.53	210.96	210.02	211.37	214.59	209.18	213.38	213.24	212.9	215.45	214.34	212.62	206.41	209.87	214.23	216.22	205.24	210.31	207.78	213.2	216.26	212.72	210.23	213.95	216.39	211.82	212.98	211.07	212.42	210.46	211.88	214.5	208.12	210.39	215.67	216.05	210.7	207.36	212.57	212.72	206.43	214.28	213.27	208.24	213.69	215.55	210.18	212.15
204.42	203.74	205.43	205.83	206.71	199.78	201.85	203.68	202.77	203.96	203.98	207.1	200.85	204.31	202.7	205.6	202.67	206.4	203.82	204.69	200.14	197.13	203.88	202.31	200.98	204.59	209.04	204.24	205.04	203.81	204.06	205.19	203.15	203.23	206.87	208.44	200.4	199.42	200.83	206.83	204.21	201.73	205.19	204.21	202.99	206.7	205.74	201.98	199.69	200.59
195.03	196.28	195.97	201.9	198.3	194.98	191.66	193.18	194.9	192.43	194.18	193.34	191.53	194.33	192.76	197.49	195.88	193.63	194.59	197.39	193.04	193.76	193.79	192.11	190.3	193.94	195.5	198.1	198.71	191.95	195.56	197.39	195.95	196.59	198.75	191.52	192.8	194.74	191.05	195.36	194.09	194.41	196.65	196.4	195.04	196.46	194.09	195.91	193.73	196.42
200.99	198.83	195.74	196.02	199.03	196.5	195.54	200.05	197.04	202.44	196.3	201.95	198.34	198.47	200.91	198.29	200.71	201.11	198.24	202.43	202.1	198.24	199.68	198.81	197.63	204.55	196.68	199.65	205.13	201.42	198.97	204.43	203.62	202.4	201.11	201.79	200.31	202.35	203.03	201.06	197.29	201.74	194	199.87	200.67	200.59	196.9	198.85	200.14	199.43
206.37	209.38	203.74	212.12	208.49	209.55	208.07	202.2	207.67	208.12	208.7	212.72	208.58	206.05	210.02	206.29	206.48	206.53	208.57	207.5	208.86	200.15	207.76	209.7	207.75	204.62	208.37	205.56	206.55	210.18	209.78	211.93	209.23	208.38	206.06	212.2	206.15	209.18	205.08	206.82	205.73	205.68	207.94	205.51	206.58	211.91	210.88	205.29	208.08	209.41
196.24	200.2	203.04	197.35	202.22	202.39	200.48	198.59	199.83	198.9	195.75	200.54	202.63	198.06	198.8	195.8	201.8	202.9	197.42	200.83	198.95	197.14	199.37	198.01	197.63	203.77	198.37	199.99	197.98	199.76	202.96	203.48	198.51	198.43	199.82	199.17	201.49	200.05	199.88	204.12	201.95	201.33	193.01	203.71	199.65	198.98	202.05	197	200.48	201.64
202.63	197.14	202.3	195.76	196.66	198.21	198.53	198.53	198.74	202.99	200.89	197.03	202.49	197.35	198.42	198.16	196.13	200.99	199.44	197.58	198.74	199.94	203.24	191.38	200.06	201.1	200.65	197.92	198.65	195.58	200.07	202.61	201.68	204.07	200.15	198.92	199.67	200.37	199.25	197.64	201.88	194.28	200.29	196.5	195.7	196.49	200.1	196.31	197.8	199.67
198.06	201.35	204.78	204.08	196.59	202.63	196.88	205.58	204.33	200.05	200.02	203.84	205.13	202.09	202.28	204.91	194.76	205.38	204.25	203.2	198.57	199.73	201.01	199.46	200.83	199.35	205.23	196.29	200.03	199.1	203.02	200.75	199.51	201.07	202.86	198.27	200.51	202.98	204.24	200.07	201.29	202.76	199.73	200.37	197.82	202.84	200.31	201.87	205.98	202.73
197.02	201.2	196.13	195.06	198.51	196.33	203.35	204.03	199.61	202.32	198.05	195.45	203.02	202.06	195.78	201.32	203.65	196.44	200.85	198.15	197.19	199.78	201.73	201.26	201.74	198.94	203.48	202.1	202.19	201.14	198.94	197.56	202.8	201.96	206.77	201.25	205	200.15	198.97	197.2	202.92	199.51	199.61	196.21	198.08	203.35	198.93	199.73	200.56	201.88
212.21	211.56	210.46	206.77	219.87	216.61	214.5	209.02	208.12	215.38	209.27	209.9	206.06	217.49	213.73	213.78	213.2	210.71	210.53	211.69	212.99	212.94	209.83	214.58	213.83	213.88	212.18	213.94	208.84	209.92	211.47	214.63	214.64	210.45	209.25	214.35	212.87	212.54	210.83	213.21	208.65	213.13	213.01	215.02	212.36	212.94	212.38	215.08	214.11	211.62
207.81	205.83	205.52	206.54	205.02	210.34	205.56	205.46	204.96	202.66	206.6	202.54	205.72	202.94	205.15	200	204.3	206.16	203.64	207.65	206.33	207.29	206.13	204.25	207.9	208.36	205.55	208.33	206.98	203.73	203.15	201.78	203.83	209.13	200.49	205.41	208.9	201.06	206.7	206.81	206.41	209.97	211.28	209.06	207.51	207.16	205.28	203.63	205.13	202.4
214.95	211.81	209.64	213.15	211.59	210.28	210.81	214.48	212.69	213.16	205.84	211.27	213.51	215.42	210.43	213.88	211.41	212.51	215.22	208.54	214.49	210.12	208.04	211.08	214.31	210.97	210.06	209.55	212.62	210.71	214.47	214.49	214.36	210.74	216.91	211.82	208.72	212.34	209.59	215.59	213.41	208.49	212.73	213.3	214.07	208.63	209.91	213.09	216.56	212.11
207.89	211.84	206.87	211.67	211.49	208.78	211.62	200.98	204.66	206.52	207.69	208.06	206.19	211.27	213.01	208.4	211.29	209.07	206.21	209.13	212.47	213.16	207.12	208.6	211.8	209.14	207.36	214	214.28	208.03	207.07	206.88	203.45	208.33	212.1	210.27	211.8	211.27	211.3	206.63	208.71	205.8	210.21	207.78	208.86	217.06	207.41	208.93	209.03	210.39
198.6	200.47	198.46	200.7	201.18	197.12	201.72	199.52	198.91	197.42	199.26	200.08	200.87	200.96	197.78	199.79	199.17	200.42	196.66	204.36	200.49	196.94	204.8	202.81	200.17	202.54	196.83	201.16	195.17	197.34	203.07	201.56	198.84	201.29	195.92	199.99	200.31	199.76	200	199.7	198.1	201.21	195.44	198.07	197.42	199.19	199.67	198.01	199.07	197.34
213.68	216.66	210.21	214.1	216.57	214.7	210.26	217.31	216.55	218.35	210.57	210.35	210.41	212.3	215.05	210.45	212.38	213.93	210.32	209.88	213	210.93	211.54	217.07	214.57	209.67	217.18	211.22	207.08	210.91	211.99	213.76	215.34	212.38	214.81	213.08	217.04	213.29	214.34	209.25	208.89	215.34	213.03	213.46	215.25	210.96	211.89	214.63	212.89	212.79
209.81	209.8	208.54	204.59	210.21	206.98	209.39	206.9	207.92	210.94	211.49	210.39	208.39	203.56	211.1	212.18	208.95	210.08	208.73	209.4	205.39	207.89	210.8	210.49	205.5	204.2	206	205.05	205.43	207.79	210.4	208.24	209.39	208.49	204.52	212.3	207.9	207.56	208.82	212.16	209.15	207.22	210.64	209.07	209.61	211.46	211.68	209.56	212.28	209.01
214.56	212.93	208.81	211.62	212.45	209.93	204.86	210.67	205.18	208.69	205.76	206.66	208.6	209.09	208.79	210.24	208.77	211.37	205.63	206.08	213.17	203.91	206.57	211.61	209.04	212.77	210.87	208.86	211.15	208.73	206.01	206.13	202.99	214.53	210.68	208.28	210.4	205.84	204.49	207.58	210.27	209.07	212.52	207.38	207.44	209.31	208.92	204.75	210.69	208.63
214.29	209.33	214.73	211.3	211.68	213.13	215.03	215.91	210.49	212.9	210.98	213.19	214.08	213.98	210.51	208.42	211.95	216.4	207.55	213.99	211.83	213.01	209.96	212.43	213.11	212.86	212.2	215.85	216.27	213.07	208.53	213.16	210.75	209.34	212.09	208.9	211.63	208.51	210.53	209.76	215.43	212.61	211.18	209.3	208.33	208.25	207.18	212.46	211.14	208.05
218.37	213.51	211.54	212.18	208.06	213.97	214.7	208.33	212.63	212.75	209.45	211.92	209.77	219.83	213.83	212.55	213.51	216.82	210.56	215.48	213.84	214.38	211.48	214.97	213.01	215.36	212.08	213.14	217.47	217.65	211.81	215.43	212.49	216.31	214.96	218.61	210.24	213.59	213.02	212.39	213.83	209.27	217.22	210.68	213.79	214.12	210.84	214.35	214.67	216.68
210.09	208.16	209.76	208.4	207.45	207.34	212.02	211.25	203.91	211.94	209.09	212.94	210.52	205.91	211.56	212.54	208.21	207.7	207.36	206.74	207.2	205.19	208	212.12	212.07	210.28	210.19	217.41	208.14	214.07	206.81	212.5	209.88	208.27	208.04	207.93	207.54	209.15	210.57	212.42	210.98	210.6	216.4	207.22	210.31	211.88	209.22	212.81	212.64	208.93
208.17	212.16	213.01	213.7	215.45	211.5	212.02	211.42	210.95	210.25	207.27	214.66	215.73	217.36	208.47	217.35	213.62	204.95	210.55	212.19	208.72	210.97	212.53	211.8	213.15	207.32	210.15	210.93	217.51	210.64	210.72	212.57	211.68	213.1	208.64	210.73	210.71	209.61	212.38	210.95	207.25	211	209.95	211.09	211.16	212.21	208.75	210.03	211.77	209.81
204.11	205.19	207.17	208.42	205.56	208.72	202.78	200.12	205.44	206.53	199.33	206.89	205.08	197.95	206.39	205.59	201.33	206.16	206.65	199.4	203.72	205.43	206.44	202.21	203.06	205.2	204.44	202.23	200.21	204.12	206.32	199.49	199.75	203.57	201.32	205.94	202.13	206.97	203.44	206.38	203.6	200.36	207.75	205.36	201.59	199.65	207.41	204.46	203.85	201.35
213.18	212.32	210.42	210.94	206.01	208.1	205.39	208.96	210.35	208.73	208.37	209.02	206.6	206.71	205.97	210.66	211.38	211.72	202.56	211.08	208.03	210.36	207.38	207.88	211.86	204.92	207.44	209.15	205.26	206.34	210	208.42	206.43	204.09	209.62	206.84	209.48	210.04	209.93	212.81	211.95	203.44	206.07	213.53	208.67	209.88	211.93	207.07	205.43	210.41
201.1	198.57	200.29	199.33	195.02	197.42	203.07	199.4	200.58	198.92	196.06	195.14	196.32	196.74	202.94	202.55	198.03	201.37	197.9	198.33	199.82	198.62	203.43	198.18	202.37	199.53	200.87	200.18	194.92	197.39	199.74	197.89	198.47	200.78	202.97	201.42	202.26	196.01	200.34	200.36	204.26	204.47	197.22	200.42	195.09	198.85	198.94	201.22	197.45	199.09
211.53	206.99	210.95	209.59	206.95	209.6	208.76	212.64	213.84	212.51	206.06	210.05	208.96	207.17	209.77	209.24	204.86	207.3	210.85	205.19	214.35	208.29	208.17	212.7	210.04	209.97	206.28	211.52	206.34	205.91	209	209.92	208.88	211.2	205.84	220.02	214.91	206.2	207.51	210.07	211.54	202.35	203.44	206.17	205.9	211.58	211.33	208.51	208.23	206.61
198.77	201.31	199.8	202.46	197.15	203.53	197.63	198.37	203.2	203.75	201.88	197.12	201.96	202.14	201.74	199.75	201.04	199.66	204.51	202.86	196.76	194.75	205.92	199.35	200.92	199.97	204.92	202.14	201.68	198.98	199.49	201.48	201.41	200.66	195.51	200.23	197.86	205.71	202.59	201.3	202.22	200.52	198.64	199.75	202.5	202.21	198.5	200.47	199.16	202.99
213.28	213.99	223.28	216.57	215.54	216.24	219.57	217.28	216.94	213.56	219.52	219.49	216.85	218.06	217.55	212.21	219.42	217.36	217.17	221.43	219.8	222.43	215.21	218.45	213.62	216.66	219.74	220.36	214.52	216.98	220.8	216.27	216.53	218.76	218.6	216.12	219.37	224.18	219.34	219.74	222.16	218.18	222.74	218.95	213.19	216.16	214.61	214.73	217.23	219.24
195.64	195.72	200	198.65	203.16	194.62	193.56	198.62	198.54	201.2	199.74	198.85	200.58	199.95	200.65	197.4	203.06	193.75	197.43	198.55	200.12	199.05	201.41	201.12	202.38	203.68	191.45	199.48	202.16	196.11	198.57	200.32	199.07	197.86	201.05	200.45	197.06	203.35	196.05	199.77	203.32	199.17	201.31	199.59	198.65	197.18	204.23	202.84	193.67	203.58
194.79	199.98	185.75	194.18	193.46	191.02	195.83	196.52	191.53	194.53	193.49	197.46	195.24	193.24	195.29	194.82	191.89	195.46	197.25	194.94	196.22	188.05	192.18	195.01	195.58	196.47	196.49	192.41	193.74	195.34	192.97	195	195.31	196.02	195.47	197.07	193.12	199.24	198.32	198.89	196.47	192.75	199.52	195.48	195.05	193.74	203.88	199.19	191.03	190.64
215.52	218.72	218.38	211.27	215.66	219.52	211.26	218.03	223.68	218.48	212.12	216.54	216.95	213.24	214.89	219.67	219.27	218.39	219.9	217.64	214.98	220.56	212.99	219.26	218.22	216.71	215.9	217.87	222.45	216.52	221.71	214.6	214.95	222.14	217.35	216.33	218.28	215.67	214.75	216.95	217.16	217.56	215.77	222.97	219.48	215.14	215.75	219.96	218.44	222.24
203.54	208.23	203.45	202.81	203.18	199.15	202.11	206.68	201.03	205.08	202.3	204.04	207.98	206.02	203.67	203.17	205.86	195.33	207.77	207.54	201.53	200.47	204.18	203.91	203.13	202.99	199.55	201.53	199.76	202.46	202.49	202.23	206.09	199.9	203.54	205.5	200.91	206.52	203.6	203.96	202.81	203.68	197.79	200.24	202.01	204.13	203.11	203.84	203.89	200.96
201.18	202.22	200.79	201	202	201.61	203.04	203.65	199.07	199.52	197.3	200.67	198.44	201.03	200.97	198.01	204.07	199.12	201.93	201.83	198.59	195.79	199.71	199.72	200.9	202.41	202.54	199.59	199.19	203.91	203.2	200.25	201.99	197.86	197.91	199.1	198.33	200.76	199.99	199.56	204.52	207.28	200.99	200.12	202.41	206.78	198.84	198.68	195.12	194.34
200.74	206.1	202.81	203.11	204.52	199.67	202.08	202.23	203.53	201.7	204.77	203.08	207.27	202.94	202.61	203.61	202.67	198.83	207.95	203.52	201.24	203.28	199.23	198.72	205.11	203.98	202.79	204.41	199.37	198.74	201.06	202.34	201.5	203.76	200.07	200.54	198.43	203.97	201.55	203.28	204.99	206.49	203.02	200.28	204.3	200.85	199.03	200.81	203.16	203.27
210.8	207.36	207.7	209.37	207.56	204.46	210.71	211.02	207.38	208.02	205.55	208.86	207.31	209.39	204.75	209.26	204.88	207.59	206.67	206.92	208.95	206.66	205.88	203.9	206.06	202.91	210.68	207.57	210.97	204.44	203.31	205.87	205.6	203.18	209.68	205.21	203.34	207.14	209.82	207.21	205.21	206.34	208.5	201.43	205.32	205.44	205.81	206.68	206.33	207.45
193.84	200.72	200.12	201.75	199.33	197.31	193.14	198.15	201.37	203.84	198.47	202.82	199	202.01	205.44	197.49	198.81	199.55	199.84	203.56	199.24	202.07	201.27	196.2	199.17	200.97	196.93	200.89	198.41	194.28	199.93	197.14	201.56	197.19	199.78	202.87	195.93	199.4	194.44	197.3	197.02	202.73	201.67	201.52	200.06	196.99	197.99	197.79	196.46	198.46
192.65	193.99	190.35	192.7	188.96	192.73	201.54	199.43	196.33	195.26	194.23	201.06	189.02	197.43	196.6	195.19	192.57	193.84	192.45	193.54	197.64	195.16	196.96	196.14	191.94	191.3	196.26	194.19	197.82	197.27	193.22	197.69	194.75	195.86	193.58	194	194.53	199.44	195.62	193.11	200.73	191.37	194.27	195.21	195.37	193.8	195.16	195.72	196.1	197.29
209.8	208.44	206.83	203.78	208.13	207.82	211.39	213.47	214.21	208.67	208.66	204.57	203.62	209.43	204.93	207.18	208.72	204.74	204.22	208.25	206.46	208.59	210.78	205.46	207.25	212.32	209.83	207.93	210.12	210.32	208.13	206.12	203.66	209.92	209.36	210.16	205.48	205.19	203.83	213.16	205.13	211.64	210.75	205.97	204.12	207.23	208.08	202.66	212.05	207.86
211.84	215.26	208.81	211.03	211.71	215.81	207.29	212.18	212	212.54	213.09	212.17	208.56	208.5	213.72	210.36	212.17	208.47	204.76	208.45	211.83	211.37	211.96	209.72	212.96	212.15	212.36	214.81	213.74	212.21	213.18	212.5	216.3	212.79	212.88	208.06	213.99	214.14	214.4	215.02	209.28	212.69	211.25	216.12	208.22	216.81	209.46	206.78	212.14	211.96
213.14	212.49	211.34	211.75	214.32	216.52	212.65	215.24	213.06	215.1	213.62	216.66	212.27	214.57	212.78	210.21	209.9	214.34	215.36	214.96	211.79	208	218.31	215.88	215.06	210.1	215.87	213.09	213.98	210.74	212.45	216	212.68	218.38	215.36	212.32	215.83	214.67	217.95	218.82	215.24	212.98	215.93	213.1	212.99	212.29	210.69	212.72	210.17	212.91
207.65	208.57	204.45	208.62	205.12	208.71	212.37	205.51	208.89	207.44	209.48	203.24	207.36	207.16	208.01	207.14	211.99	211.25	208.63	209.12	208.37	209.04	212.23	210.75	210.43	208.05	213.19	206.16	208.53	209.19	207.6	209.01	210.06	208.06	209.04	206.11	210.52	206.6	206.8	213.63	205.94	207.85	208.83	209.34	206.22	210.12	210.44	211.63	205.99	204.86
203.75	205.69	201.1	211.1	208.36	202.74	205.58	203.87	203.58	205.34	202.93	205.85	201.05	205.86	202.99	204.17	205.03	203.71	206.33	202.11	203.56	203.97	201.93	201.08	207.24	203.04	204.8	205.03	203.79	205.65	204.37	204.15	200.85	206.36	202.71	201.77	204.67	203.87	200.45	207.87	204.16	207.12	210.2	203.78	205.21	202.54	207.64	208.24	207.11	203.41
203.05	205.98	203.91	202.12	204.18	203.18	201.69	201.01	205.65	204.3	199.75	202	206.46	200.45	204.72	205.6	202.31	202.64	204.47	206.89	203.58	208.07	205.17	205.47	199.52	200.08	202.4	200.84	204.92	201.96	203.38	203.89	202.29	203.13	203.68	208.45	205.71	210.56	204.36	206.34	201.62	202.46	198.75	199.34	207.29	204.9	204.02	202.43	206.62	200.57
213.27	206.3	205.5	205.96	208.81	208.6	212.07	205.44	206.62	207.34	206	208.23	207.21	212.98	205.35	205.3	209.54	210.28	207.52	208.91	206.91	212.3	206.75	204.74	208.94	208.55	207.94	207.99	209.32	207.71	210.58	207.75	210.56	208.98	209.47	209.05	209.62	211.48	214.45	207.27	207.01	210.48	209.47	208.22	208.72	211.94	210.95	206.67	207.5	209.18
201.26	202.67	204.32	203.11	208.97	206.95	207.41	206.64	205.7	205.56	203.75	202.82	205.37	207.35	203.54	203.96	203.17	202.15	205.55	203.66	209.19	202.76	208.04	201.92	205.47	211.23	209.4	207.1	206.8	197.63	203.18	204.12	206.56	202.51	199.51	205.63	203.19	210.44	198.26	202.93	206.18	197.86	206.06	202.9	201.93	204.03	203.58	203.61	209.27	202.78
196.8	196.47	194	194.61	190.71	197.45	191.11	189.66	198.82	189.99	193.47	193.01	192.86	192.13	192.68	191.82	192.91	193.07	192.17	194.85	197.55	198.67	197.36	194.61	193.08	193.59	197.59	192.73	195.81	195.96	191.7	193.06	195.52	192.79	196.57	198.44	195.03	196.31	194.54	194.3	192.29	196.37	193.6	191.68	197.82	193.03	189.78	195.72	194.07	194
208.18	201.28	201.72	211.06	206.91	204.83	210.22	207.79	207.35	205.53	203.52	210.04	204.2	205.51	206.4	202.92	206.38	206.32	205.41	207.78	204.49	205.79	207.51	204.94	202.19	208	207.31	207.02	207.01	208.11	206.25	208.04	205.05	209.74	209.65	207.03	209.01	205.42	204.97	210.3	208.48	207.06	205.26	206.66	206.58	211.27	210.62	203.73	211.85	202.31
197.44	197.4	201.32	198.25	203.76	196.23	200.84	199.95	195.92	194.55	198.23	197.26	196.54	194.29	205.38	198.08	197.74	202.46	194.64	200.45	200.79	194.88	198.85	194.6	203.01	201.17	198.94	197.18	195.41	199.81	195.81	196.93	199.24	195.07	191.91	201.43	197.77	196.79	201.31	198.58	200.05	198.64	196.56	200.76	196.8	196.43	198.96	199.07	195.33	197.73
204.48	207.86	209.48	207.14	206.17	204.65	205.36	208.89	206.84	206.21	207.85	209.47	212.18	205.61	208.07	207.16	211.46	209.59	212.84	206.21	210.94	206.06	209.93	212.46	209.5	208.51	208.88	208.56	209.31	207.98	209.29	206.57	209.7	207.93	209.61	208.36	211.06	204.24	206.83	207.99	209.8	206.11	209.02	206.32	208.44	206.9	209.33	207.91	212.83	204.12
212.45	208.31	212.49	211.68	215.33	208.95	212.52	211.53	204.65	209.27	209.02	215.25	210.17	210.01	207.18	208.62	212.76	209.85	208.85	209.42	209.21	212.31	211.95	207.71	212.21	209.22	209.08	203.62	210.34	211.14	207.43	211.9	211.45	207.35	210.34	210.01	208.58	213.84	205.69	208.71	208.04	208.16	210.55	211.47	204.86	210.32	209.53	208.81	209.45	211.17
198.84	203.23	195.08	201.17	199.74	193.81	201.37	198.91	196.23	195.77	198.75	199.26	199.6	202.84	200.03	198.17	196.09	198.72	198.87	195.87	195.88	203.65	201.67	200.01	198.66	195.4	199.32	199.31	201.4	196.77	203.56	201.23	200.12	201.37	197.42	198.09	198.51	202.92	202.76	197.41	200.58	200.02	197.19	201.63	200.93	198.25	195.87	198.3	201.44	201.89
203.69	210.41	202.19	205.52	208.9	204.35	202.39	209	205.07	202.54	208.08	208.37	205.61	206.33	207.84	209.24	207.76	204.5	208.83	208.8	206.02	204.49	207.72	205.09	207.62	204.46	207.26	211.2	208.07	208.59	204.66	204.27	205.78	208.99	202.76	206.42	205.15	207.06	208.46	209.15	205.23	207.68	204.85	203.39	206.66	206.17	205.88	202.98	202.03	206.2
211.71	211.96	214.35	210.61	207.44	209.73	211.29	213.14	213.11	215.87	210.18	212.85	208.91	209.58	212.33	211.53	212.38	213.1	212.76	209.7	210.15	211.5	211.4	209.89	215.64	215.16	212.96	210.18	208.64	213.18	208.8	209.01	215.24	214.84	217.14	206.74	208.73	212.23	210.3	212.37	212.55	212.17	213.25	212	210.02	207.21	209.22	211.5	209.8	209.9
203.28	200.34	207.92	206.84	203.07	208.52	199.44	206.91	201.25	202.78	202.95	201.73	200.52	205.01	209.98	200.9	206.05	202.58	205.94	204.42	205.65	201.66	201.97	209.65	202.36	201.3	202.18	202.61	202.17	205.11	205.02	204.1	199.45	202.98	200.71	201.26	205.04	201.79	203.22	204.14	203.23	201.4	205.48	200.35	205.34	199.91	207.57	202.8	203.67	201.41
208.95	210.53	210.34	216.95	208.59	209.05	210.77	211.68	215.18	212.36	209.06	210.75	212.98	208.28	213.08	213.92	213.68	212.94	211.06	209.32	210.44	213.5	212.31	210.6	215.92	212.89	214.75	211.1	214.83	211.39	212.75	212.84	213.98	215.42	215.14	209.04	211.11	212.79	210.2	211.27	209.6	210.01	211.69	208.12	209.02	211.26	209.42	217.57	213.4	209.56
199.3	200.06	198.5	199.9	190.64	197.41	198.01	199.88	198.4	197.24	198.66	197.48	193.29	197.12	196.01	196.21	199.36	199.74	194.82	198.27	192.96	197.89	201.17	196.51	200.07	195.57	194.63	199.87	196.36	195.66	195.91	200.24	201.53	201.38	199.64	200.73	193.58	199.72	198.1	202.75	202.9	199.82	194.88	199.04	200.59	197.36	196.03	197.23	195.22	199.31
199.51	199.2	201.54	200	199.59	200.32	203.73	206.41	202.67	198.22	202.71	198.07	201.55	203.03	197.7	202.92	202.56	201.11	200.4	198.19	198.76	199.23	203.41	198.56	201.3	203.24	195.84	197.73	199.48	202.23	198.08	201.58	199.18	200.03	204.31	199.18	204.84	200.46	202.65	201.79	193.96	195.05	201.68	203.73	200.52	200	202.59	199.6	201.06	201.95
205.57	208.11	208.31	204.64	208.61	208.6	203.86	206.65	208.58	210.22	206.93	209.69	209.21	207.04	212.39	210.93	207.08	209.23	202.53	208.08	209.73	208.43	208.59	208.27	207.42	209.24	207.46	213.45	212.82	208.52	209.95	209.01	212.7	209.81	209.79	209.35	209.52	208.77	203.95	207.94	209.08	205.93	206.55	209.3	206.5	209.28	206.88	205.81	208.39	212.74
209.18	209.14	211.9	205.72	211.18	207.95	204.9	208.78	207.87	207.6	210.27	211.42	208.9	210.72	210.97	212.27	210.38	206.9	214.36	209.23	207.8	210.03	209.26	206.38	208.53	209.55	206.21	208.16	207.94	206.74	205.23	210.39	208.49	206.5	207.09	211.8	210.92	208.52	206.12	209.29	212.19	207.22	208.06	209.93	207.94	206.03	205.59	205.8	208.76	209.53
210.31	204.73	207.97	210.45	214.09	211.49	204.87	206.56	209.8	206.27	209.6	212.96	209.76	206.11	208	208.98	210.79	210.63	205.22	207.91	208.52	211.38	208.41	207.35	212	207.71	205.93	207.26	207.62	208.43	207.22	210.84	207.94	209.27	210.38	212.68	208.47	206.1	210.85	208.27	211.14	210.2	205.05	208.65	207.7	206.67	207.61	208.93	212.95	211.16
201.3	203.11	198.4	201.1	202.47	203.29	202.75	202.46	203.92	206.95	200.92	203.4	204.36	203.62	199.96	207.4	202.16	205.11	202.88	203.72	200.65	197.59	204.2	208.43	203.08	198.31	201.18	202.58	204.86	201.08	205.31	200.34	204.24	203.62	205.11	206.91	197.24	207.69	208.86	203.59	200.79	203.77	200.13	203.99	207.32	202.72	207.27	203.69	200.19	201.84
211.68	207.64	204.56	210.47	205.5	208.4	207.89	206.18	207.36	209.96	208.24	207.77	207.34	207.16	206.32	211.87	208.05	204.04	209.08	207.08	213.55	207.3	209.37	208.93	206.95	205.37	208.92	210.69	211.99	208.72	205.19	212.03	205.59	208.31	207.62	214.02	208.06	208.11	202.61	204.4	209.2	206.9	210.67	207.51	207.99	203.84	210.75	203.14	209	201.54
[truncated: 150 more columns]
