# Supplementary material for: Genetic dissection of main and epistatic effects of QTL based on augmented triple test cross design
Source: PLoS One. 2017 Dec 14;12(12):e0189054. doi: 10.1371/journal.pone.0189054 (PMC5730204; doi:10.1371/journal.pone.0189054)
Supplement: S6 Supporting Information — (ZIP) [file pone.0189054.s006.zip › z1_300_0.2_5.csv]

204.15	218.3	207.67	208.87	212.73	209.5	205.96	210.73	208.94	206.7	211.57	204.7	204.65	206.81	213.07	211.94	215.39	207.75	208.07	207.29	211.55	213.22	208.43	205.46	216.15	204.13	205.84	210.93	207.32	204.51	208.67	211	215.34	206.01	204.67	209.86	211.81	214.4	206.16	211.06	210.66	211.1	208.64	210.35	209.42	204.61	206.89	214.2	210	214.07
206.74	206.21	205.94	213.72	201.63	211.29	204.9	212.64	213.87	205.34	207.01	203.35	209.04	207.59	211.58	212.55	214.54	205.36	206.1	211.52	206.46	211.47	217.76	211.71	207.48	202.79	214.18	211.69	210.55	206.11	207.14	205.85	205.84	215.96	212.12	207.67	208.82	209.37	211.95	209.79	207.59	205.97	208.45	206.57	211.59	209.66	213.52	201.45	204.87	213.8
209.15	215.61	206.4	210.94	205.81	204.54	211.83	210.96	205.8	212.47	211.99	205.38	206.72	206.04	203.96	210.93	209	211.47	207.22	209.19	209.05	215.87	210.03	213.27	206.01	208.66	211.24	206.86	208.37	210.47	206.48	209.14	200.96	208.06	212.69	209.07	208.02	208.5	217.36	207.44	209.66	207.47	206.08	208.32	211.1	210.95	201.08	213.68	213.53	206.32
207.62	203.96	205.62	211.76	205.97	203.53	203.36	200.13	200.31	203.66	204.97	206.92	203.12	204.37	210.95	203.98	201.86	202.89	209.13	201.62	200.01	204.29	197.76	207.61	207.06	208.55	202.13	204.28	207.93	200.3	198	202.5	205.76	208.08	207.29	202.52	205.44	201.94	201.89	196.75	201.39	205.54	204.08	204.72	204.54	207.5	205.2	197.86	210.75	210.3
207.77	207.68	207.34	211.51	206.87	205.84	209.08	209.99	203.19	209.76	207.96	209.83	209.49	207.5	203.63	206.27	208.93	203.23	209.78	206.06	213.45	208.45	208.33	210.25	212.47	206.94	203.54	209.28	212.51	214.5	205.91	216.37	204.25	205.58	205.37	211.29	203.71	216.09	210.28	215.56	205.57	214.74	211.24	211.04	209.42	206.24	212.83	209.42	210.5	205.8
215.88	208.38	215.76	213.62	211.21	211.49	216.05	206.72	212.59	209.4	211.58	213.93	211.48	214.73	211.75	210.7	217.96	211.86	210.36	213.32	210.55	217.19	207.28	217.96	215.3	212.15	214.86	219.05	215.62	206.06	209.22	218.51	210.08	212.08	207.4	219.38	211.78	213.24	212.97	213.63	212.84	213.6	211.54	215.59	213.06	219.2	213.38	206.94	212.27	215.15
206.72	212.71	208.6	202.49	217.09	214.65	210.55	209.24	211.88	210.82	210.35	215.25	218.68	212.47	208.38	217.23	210	214.56	212.86	208.49	212.38	221.67	214.74	217.99	215.71	210.71	213.57	216.43	211.12	211.09	209.08	211.28	214.91	207.83	210.1	214.51	220.11	207.61	208.59	211.99	211.83	209.72	215.4	212.56	209.52	216.19	208.07	214.66	213.81	212.56
203.01	209	207.32	208.3	211.4	206.95	204.72	215.7	208.25	207.07	210.74	205.24	207.91	204.73	206.1	202.25	206.08	205.18	206.32	209.42	209.3	200.75	198.06	205.99	211.69	206.89	207.92	209.75	216.5	206.12	203.98	210.13	212.47	208.54	204.12	209.4	209.1	207.74	209.19	215.77	208.96	206.84	204.27	217.87	206.41	202.97	211.66	208.77	198.5	206.35
217.12	218.06	221.24	211.5	213.7	221.58	214.67	214.95	216.66	213.6	214.43	218.33	219.73	215.71	214.11	219.69	220.37	212.4	213.9	214.75	224.43	220.08	217.28	220.74	222.24	221.43	218.66	221	224.09	212.53	216.56	217.23	215.77	217.02	217.99	216.72	224.16	215.75	216.67	218.04	218.06	215.51	216.61	213.75	215.07	215.28	214.05	218.13	213.91	219.58
202.8	202.11	203.21	202.9	199.51	198.51	197.2	201.72	205.55	199.07	203.64	201.7	202.99	201.53	201.31	197.83	197.65	207.47	197.45	208.65	203.82	196.72	202.19	199.2	199.6	204.94	204.29	202.24	207.57	197.1	197.34	205.83	198.22	199.34	207.76	207.55	204.02	199.74	206.48	201.64	202.9	203.48	202.86	197.75	204.6	206.58	201.22	201.81	209.53	201.88
220.01	216.42	214.01	214.48	218.79	211.75	211.28	223.38	217.2	218.07	211.32	221.05	214.77	213.53	219.55	217.28	220.45	221.07	209.04	218.06	219.84	217.44	222.07	212.65	209.51	219.29	222.16	217.49	218.32	219.56	220.45	218.46	224.85	217.13	212.81	224.6	218.71	212.98	217.84	219.31	218.08	215.82	216.72	225.83	217.57	215.15	215.08	218.07	219.3	212.86
199.57	201.79	198.78	203.71	201.96	204.39	202.86	200.83	197.79	211.8	205.81	197.52	203.7	204.69	199.49	208.2	196.93	197.4	204	196.19	204.15	204.4	200.44	203.42	206.24	200.67	203.05	201.36	205.64	200.87	198.29	203.88	197.15	200.17	202.34	206.86	198.1	204.69	205.4	199.82	204.52	205.73	208.79	205.08	204.75	201.97	200.4	209.68	200.78	208.53
199.82	209.62	209.4	206.13	199.48	205.05	197.12	205.57	205.47	200.53	201.05	200.83	206.08	205.59	202.27	202.43	208.68	201.81	209.39	200.66	195.95	206.95	204.27	206.65	203.79	197.31	207.82	206.93	198.34	204.14	207.83	210.28	206	199.87	203.11	203.21	205.21	207.28	200.87	201	204.13	201.62	206.1	198.25	200.79	201.1	200.26	204.27	202.73	203.98
207.08	205.79	193.29	206.74	202.24	201.88	208.58	206.1	199.92	209.65	206.01	205.66	207.91	205.29	198.1	204.56	211.97	198.24	194.95	200.56	201.55	205.7	207.96	198.93	201.81	201.35	202.88	207.58	200.26	204.6	204.98	205.4	197.5	201.87	200.97	205.29	201.67	196.32	205.71	202.71	209.48	212.86	206.1	200.85	206.51	204.58	203.04	198.87	201.9	207.91
207.99	203.21	205.49	202.94	195.72	202.33	201.41	200.25	200.14	201.36	197.54	201.7	195.11	198.91	208.73	201.89	206.1	200.27	202.2	205.49	204.71	209.28	209.39	202.3	201.59	202.69	199.05	201.07	204.39	205.57	210.25	205.8	198.2	198.7	200.71	205.81	204.21	200.79	198.03	204.01	204.39	201.56	204.02	201.14	199.68	204.17	203.88	207.49	203.28	204.99
207.19	201.52	208.32	208.22	210.07	206.28	201.12	209.21	205.82	212.54	204.35	199.69	204.59	210.73	213.17	208.62	208.57	205.38	201.65	210.39	213.51	207.5	208.77	201.75	211.42	209.76	209.69	209.98	211.83	209.97	207.52	208.5	207.43	210.66	205.7	210.9	212.87	200.56	202.66	212.01	213.2	215.34	210.9	210.26	203.47	209.34	203.93	217.84	204.82	199.75
206.12	211.75	210.32	208.21	206.67	206.14	209.77	210.75	203.88	210.81	208.83	206.89	204.78	211.77	207.93	200	208.78	206.05	219.93	214.24	199.78	205.03	209.81	211.43	217.37	208.79	209.67	207.15	204.27	213.46	209.1	208.01	198.37	208.24	207.39	212.61	213.2	203.73	208.73	208.38	210.91	209.19	212.51	204.21	206.27	204.29	210.31	209.74	199.98	207.41
212.89	219.83	217.88	217.01	214.13	222.02	217.78	213.27	221.21	211.71	214.74	215.2	218.31	212.58	218.97	217.59	219.28	219.9	223.82	216.39	221.83	219.24	216.09	222.54	220.11	214.1	213.91	213.8	224.81	211.18	225.84	223.44	213.33	210.43	218.99	213.69	219.03	216.97	217.12	215.47	221.35	217.24	218.36	212.1	219.21	217.42	215.92	217.39	221.68	222.71
214.34	208.3	217.08	217.62	219.01	220.94	215.32	217.97	214.91	214.14	218.54	216.69	215.04	213.28	218.51	220.4	217.16	217.26	216.33	213.26	225.37	215.17	219.26	219.09	218.55	229.2	216.49	217.38	216.53	210.02	220.26	221.96	222.76	209.5	216.34	216.98	215.87	215.96	213.28	220.58	214.24	214.6	219.49	216.84	217.26	218.23	216.94	211.29	212.1	216.9
199.39	195.47	199.48	201.08	199.59	205.14	200.12	200.32	200.07	193.58	200.62	202.36	200.03	203.77	197.31	194.42	202.26	211.99	210.46	198.72	204.73	199.57	206	194.6	206.1	207.16	201.46	196.99	202.57	201.35	199.43	202.47	202.63	200.75	198.09	201.91	201.29	198.54	196.4	199.85	211.3	202.56	202.88	202.06	198.89	195.34	212.6	192.39	197.34	201.66
218.73	209.56	212.45	213.82	212.69	214.7	215.55	208.41	217.02	212.61	212.46	212.17	215.03	216.96	216.27	207.67	220.59	214.56	210.34	213.47	208.07	213.93	214.99	218.27	215.09	218.05	211.43	209.21	216.86	212.83	208.55	217.11	209.2	209.95	208.31	209.53	214.01	219.67	220.73	213.71	212.67	212.5	215.62	214.6	217.11	211.07	212.28	216.4	208.02	216.88
210.34	212.14	204.8	210.84	213.1	215.31	206.18	208.34	216.1	213.69	213.34	203.63	220.01	215.62	211.93	216.05	212.23	217.13	215.49	208.46	213.91	210.04	210.55	210.78	215.56	210.95	216.65	208.14	212.2	208.65	211.62	215.26	209.89	211.58	205.81	207.26	207.1	210.05	204.28	213.61	207.33	220.37	210.39	206.9	211.43	214.36	209.99	204.24	213.64	210.74
200.73	209.33	194.42	207.93	200.56	203.99	202.43	195.36	198.78	207.85	198.89	200.17	203.79	205.74	198.2	205.38	205.36	204.27	205.1	200.59	197.31	202.84	206.48	207.73	208.16	206.34	203.98	200.3	208.47	203.74	197.48	201.13	207.33	203.02	202.14	201.01	203.9	205.45	204.75	204.21	203.57	201.63	202.36	206.98	202.16	205.32	200.37	212.66	206.19	208.01
207.95	213.96	212.41	211.01	212.25	209.61	209.33	209.38	209.24	208.85	215.99	210.7	205.94	211.59	209.52	208.84	212.1	207.82	209.25	210.25	206.24	206.62	210.34	209.33	208.47	208.19	210.86	210.03	206.14	207.09	209.41	210.32	199.77	205.32	208.81	206.22	207.95	214.24	211.41	207.98	212.58	209.32	211.46	210.01	210.98	206.34	211.79	205.59	208.85	213.16
206.67	208.85	210.6	209.74	206.08	210.62	206.43	210.14	215.01	210.85	211.75	208.51	213.58	207.67	208.74	209.44	204.45	209.04	208.21	209.5	201.35	208.22	207.54	209.35	210.51	210.05	212.61	210.19	205.93	208.26	205.4	210.22	215.26	207.56	210.84	213.11	212.23	208.03	210.05	208.59	206.61	206.84	207.73	211.99	202.43	202.91	205.51	208.47	208.48	213.05
201.82	200.83	197.53	208.57	205.36	211.08	203.7	204.83	204.34	204.74	207.73	209.59	207.44	208.43	202.6	202.63	208.98	199	204.3	200.32	204.72	209.66	207.28	202.02	204.56	211.31	206.7	206.78	203.35	204.95	204.17	204.1	200.63	200.65	203.22	206.2	205.64	206.27	200.47	200.14	208.58	205.67	210.35	200.68	208.31	205.77	208.7	197.85	205.27	200.19
196.42	191.8	190.67	195.86	195.72	195.03	192.51	191.63	196.07	193.19	197.25	195.18	194.87	197.97	196.34	193.29	198.02	191.24	194.2	195.66	192.86	196.4	195.17	197.04	201.06	200.05	195.38	194.95	197.98	189.16	192.95	194.99	195.22	192.79	195.69	192.94	196.12	197.16	199.08	200.81	186.52	192.99	192.6	195.57	197.09	194.06	193.55	191.39	197.59	198.46
199.2	201.61	203.2	198.7	205.62	206.83	203.58	207.11	206.64	201.94	204.75	212.02	201.41	207.89	202.96	203.36	202.43	211.41	202.63	202.31	203.36	206.75	208.11	203.03	198.8	199.7	204.54	201.58	205.82	209.66	203.9	204.15	201.44	207.61	199.81	200.39	200	196.67	205.78	202.89	211.86	208.08	197.11	199.39	198.48	202.45	198.59	206.17	199.93	204.97
200.7	196.01	199.23	196.59	202.96	200.12	200.99	198.54	203.01	203.28	203.22	202.12	201.02	202.39	194.94	198.75	198.83	195.09	201.18	206.36	207.47	197.55	195.66	204.15	204.12	197.93	201.12	206.79	200.67	194.01	203.23	199.9	200.33	202.74	195.18	198.01	201.82	204	196.64	203.03	198.06	204.38	200.93	198.96	200.69	198.46	201.98	204.09	197.17	199.89
200.61	201.6	190.24	200.27	192.57	199.73	198.74	199.94	200.91	196.22	199.35	198.93	197.94	198	199.57	198.58	195.46	195.01	198.64	202.83	203.26	200.21	199.23	209.03	196.51	199.7	201.54	200.22	201.58	200.13	205.16	200.92	198.84	199.25	202.42	197.18	196.62	195.71	200.1	196.25	202.29	196.89	198.65	195.7	193.99	200.71	196.66	203.14	203.31	205.91
202.59	206.24	204.88	210.44	209.22	208.68	203.63	200.36	206.59	209.55	208.16	209.77	207.22	207.76	202.6	203.24	212.06	205.38	208.62	205.27	203.63	203.99	203.25	209.88	211.58	203.7	209.6	208.92	209.07	204.54	206.7	207.15	209.44	209.18	204.69	203.76	207.95	201.76	207.96	209.2	208.55	208.57	205.5	208.21	209.5	209.09	205.52	205.21	211.07	210.48
197.32	194.65	198.39	195.85	197.06	202.78	193.68	195.73	195.51	194.61	197.1	197.64	193.49	199.29	199.03	194.77	198.08	197.89	198.4	191.95	198.89	193.81	201.96	198.66	197.84	203.09	198.37	204.45	196.46	197.11	198.81	196.58	202.14	206.06	206.91	198.93	200.22	196.26	197.65	199.39	192.49	198.61	198.56	198.83	198.19	198.94	204.47	198.08	201.3	200.3
212.68	203.84	215.33	211.08	207.84	207.39	214.65	208.38	208.76	214.47	212.53	218.55	211.72	207.11	209.92	206.56	216.29	208.4	210.14	207.25	209.03	208.47	211.83	205.78	208.5	213.29	208.58	212.37	210.21	214.35	213.47	211.01	206.54	206.25	208.45	209.22	206.11	208.57	209.33	210.04	208.27	210.69	212.68	212.17	211.91	211.24	212.09	209.76	207.54	211.16
202.09	208.23	204.06	204.15	201.7	207.63	200.47	205.49	201.3	204.5	202.67	208.61	202.33	199.18	204.45	204.15	206.36	208.47	204.2	199.96	201.22	204.25	204.02	211.31	204.19	205.91	204.33	206.12	207.73	208.58	202.74	201.5	197.09	195.82	203.53	206.89	206.13	205.06	205.01	204.6	202.91	201.36	207.68	204.24	203.26	206.91	206.09	202.55	205.63	203.23
214.89	217.53	211.85	208.27	211.08	215.85	217.39	217.99	214.64	213.79	211.49	212.33	210.98	214.13	211.17	213.15	211.93	217.04	216.47	208.45	218.11	214.61	216.7	208.89	217.63	217.48	217.1	210.01	213.23	211.46	211.2	224.01	211.33	214.86	213.63	214.67	215.02	214.68	216.08	217.03	215.15	216.5	219.6	209.86	216.4	215.95	210.89	213.93	213.92	216.27
213.31	217.2	212.77	215.21	217.76	214.79	211.78	215.53	213.31	216.01	212.1	212.88	212.75	210.04	213.98	217.31	215.33	217.45	215.12	216.1	214.27	209.43	210.12	208.31	216.42	211.56	211.01	219.83	213.82	210.58	215.12	216.29	211.86	216.82	214.85	204.37	218.45	204.47	205.65	208.2	214.18	208.83	212.23	215.22	211.07	216.44	210.22	211.94	213.21	206.75
195.23	199.64	196.21	196.68	198.61	208.27	203.42	193.26	202.27	200.94	202.23	197.48	198.86	196.62	201.23	196.51	200.02	203.26	198.35	208.66	200.38	206.49	203.32	195.96	204.68	190.52	204.23	195.96	196.03	201.69	200.02	198.62	199.71	205.71	198.67	200.93	201.92	200.47	201.67	199.62	195.64	199.4	195.67	204.37	198.07	199.89	195.53	194.46	202.55	193.59
219.97	214.37	208.11	213.53	215.54	217.86	217.58	219.56	213.7	210.11	219.94	207.46	216.05	211.35	213.27	219.64	210.31	213.35	215.49	208.21	211.09	216.51	214.05	212.61	213.15	217.58	214.01	221.25	217.01	210.99	213.9	216.57	216.09	210.89	204.84	206.48	213.36	215.94	215.88	212.58	216.75	213.16	216.97	214.34	207.25	213.64	215.05	214.42	212.47	214.88
197.43	203.92	201.99	193.46	200.81	203.69	204.58	201.86	202.79	196.43	201.81	192.89	201.52	203.13	203.02	197.62	198.29	206.53	202.14	204.53	191.76	200.5	199.82	202.28	201.11	203.04	190.26	195.14	197.82	199.62	206.65	200.16	195.09	202.73	202.53	203.73	208.89	202.31	198.98	200.62	207.06	203.86	206.78	198.43	206.84	207.96	197.52	202.56	195.71	200.64
199.01	201.2	200.26	199.84	193.62	200.23	194.18	195.42	204.4	193.97	188.33	195.84	200.83	198.22	198.58	197.43	197.19	195.79	200.23	200.09	196.87	192.51	197.07	199.41	193.96	202.32	201.76	198.93	196.94	194.43	190.06	200.58	201.04	195.88	194.28	195.06	202.18	194.03	193.26	200.2	195	200.78	198.18	198.86	203.49	199.33	200.78	195.64	201.86	201.29
205.51	209.05	207.93	210.61	215.31	208.8	210.88	211.23	214.71	207	215.83	210.01	206.11	213.81	217.58	213.57	213.91	207.49	214.79	211.87	210.96	218.68	215.49	212.62	210.83	214.37	208.87	209.09	204.63	210.88	211.7	209.19	208.96	213.46	213.03	221.79	212.43	206.18	213.54	210.33	214.18	210.85	212.79	208.06	216.24	211.06	212.39	208.78	214.64	212.22
201.57	207.99	209.15	202.14	207.02	206.48	208.69	208.04	198.53	208.04	210.86	208.73	211.9	207.9	209.21	201.31	207.13	207.8	206.15	205.29	203.77	198.47	218.78	211.53	208.65	207.64	201.78	210.43	207.29	205.76	204.23	205.8	206.03	199.82	205.12	210.91	213.93	202.14	203.09	213.35	205.7	196.94	210.57	199.66	206.45	202.1	201.15	204.03	202.85	201.9
218.66	214.82	220.01	212.75	220.34	217.14	218.16	219.71	213.42	217.85	219.8	219.96	214.07	215.66	221.98	225.8	206.06	216.75	215.6	222.22	213.41	221.41	218.49	225.5	214.48	213.74	219.38	219.11	213.15	225.07	221.9	223.78	225.39	219.89	210.65	219.81	213.99	222.83	223.91	223.45	215.87	219.7	218.1	215.59	216.27	213.89	217.54	215.64	221.58	222.98
206.66	211.3	217.69	208.33	208.32	207.06	214.08	212.07	205.11	208.45	211.03	210.01	212.65	206.73	211.49	206.45	212.25	208.63	210.21	205.88	203.41	210.27	199.43	211.38	203.2	209.52	215.06	217.42	208.96	209.92	214.64	209.94	214.57	209.82	210.87	212	211.11	207.41	210.68	207.22	205.54	212.57	208.37	208.35	209.07	210.48	211.3	207.08	210.9	209.47
209.77	206.37	201.72	207.43	200.37	208.6	205.73	204.36	202.31	209.56	207.21	207.23	204.1	204.23	201.96	207.74	202.89	207.01	207.22	208.76	207.31	208.97	205.07	207.11	212.33	208.89	203.85	212.15	205.84	207.33	212.78	206.61	207.64	210.42	201.02	210.76	204.67	196.61	208.66	211.73	207.88	211.07	211.28	212.08	202.43	205.42	206.06	210.98	205.87	205.62
206.14	201.16	201.57	205.36	208.84	207.22	203.12	200.76	204.38	207.95	200.73	204.88	203.61	204.04	206.29	202.55	202.7	205	203.85	202.7	209.37	207.25	205.17	203.9	203.52	198.49	197.94	204.82	206.38	202.24	202.21	204.26	206.54	201.7	209.07	201.8	202.22	202.56	200.49	201.15	201.08	209.83	208.96	205.5	204.34	206.96	204.19	202.9	198.1	201.44
211.74	211.32	211.84	210.11	206.95	207.59	209.62	206.38	208.11	210.78	206.35	207.91	206.96	208.98	202.24	214.03	205.49	208.83	207.64	208.66	212.03	211.28	211.12	212.55	214.52	206.77	208.26	203.7	215.11	209.42	211.09	210.53	207.02	204.66	206.91	211.82	207.58	205.22	205.2	212.84	204.81	205.48	205.2	211.54	207.19	211.85	210.32	212.38	201	208.16
205.48	207.86	211.12	213.69	207.45	215.98	207.85	210.24	207.98	210.95	210.73	209.93	201.42	206.14	213.04	207.45	213.06	212.7	208.26	206.38	207.32	210.69	213.77	205.75	213.32	213.87	210.75	209.02	211.03	214.66	208.43	206.64	214.92	210.88	214.12	211.23	205.31	210.69	210.59	209.62	212.24	211.78	213.55	207.36	217.02	217.11	209.44	215.52	213.2	210.03
221.04	214.23	212.65	211.94	210.06	211.74	206.21	215.74	207.55	210.29	211.69	205.33	213.13	218.06	218.18	215.31	215.67	211.7	214.95	211.02	211.36	218.24	214.12	211.92	213.42	217.77	212.74	218.61	211.23	216.09	211.54	206.33	205.26	212.98	211.83	209.51	213.7	211.77	217.72	211.19	212.66	212.18	212.97	214	218.35	208.17	211.45	211.38	210.57	215.19
202.05	209.17	202.82	203.1	207.47	202.38	201.75	204.06	208.9	200.68	206.22	208.22	202.7	197.5	203.64	201.45	205.44	207.65	204.85	202.99	198.93	206.17	198.24	200	204.68	206.07	202.05	204.32	201.05	201.21	201.85	202.62	205.69	207.45	204.84	206.36	205.86	201.15	203.04	204.81	200.39	203.43	205.67	204.58	200.91	192.47	205.85	204.19	201.23	195.19
208.33	205.62	210.8	200.5	209.33	205.71	205.03	210.85	216.47	212.37	203.61	209.06	214.76	204.75	208.81	206	204.6	204.58	205.86	203.41	210.17	205.98	207.33	205.47	206.35	209.17	205.84	207.92	213.01	208.14	206.37	206.85	209.47	206.09	211.38	212.18	212.62	205.97	210.67	209	203.5	212.96	210.17	206.14	205	209.72	208.05	203	211.05	205.57
211.48	212.9	219.62	217.33	213.65	213.13	218.39	211.86	209.86	222.14	208.36	208.45	211.88	217.04	213.66	212.91	211.92	211.22	215.81	207.29	215.93	209.51	206.63	207.97	216.7	218.26	217.05	208.64	203.92	215.53	217.15	218	212.44	211.86	214.23	218.27	214.33	211.73	210.08	211.22	211.05	210.38	216.01	212.66	210.7	210.43	207.11	219.95	213.49	210.49
220.77	217.71	216.4	207.42	211.78	210.37	217.71	217.94	217.04	216.74	215.35	211.84	205.24	208.71	206.81	214.53	210.09	213.34	218.64	214.58	214.56	213.72	210.66	211.73	213.6	211.85	213.65	211.62	216.53	208.57	214.07	206.39	211.92	209.8	210.07	218.04	213.02	211.74	215.9	215.93	218.4	221.8	210.92	212.35	210.84	212.79	218.96	214.57	213.28	211.88
205.16	208.7	215.48	208.91	207.2	216.69	212.02	208.93	208.15	210.24	210.54	205.62	207.94	207.34	208.07	212.24	203.11	215.15	208.75	210.1	209.08	212.49	216.04	207.13	211.86	212.72	203.65	208.9	210.32	206.99	209.98	212.23	211.75	210.47	212.92	208.35	207.2	208.35	210.72	206.35	210.59	213.69	209.25	211.56	212.28	205.67	220.76	210.66	214.27	210.04
203.4	206.64	202.94	204.39	201.2	203.61	208.77	211.32	203.54	207.54	204.45	210.81	199.35	205.12	198.49	205.51	205.05	205.22	203.36	202.69	199.53	208.94	204.98	205.07	203	212.64	207.12	205.72	206.22	203.63	207.54	203.64	207.58	208.61	200.39	207.4	200.87	212.17	209.96	204.96	208.57	206.6	207.82	203.68	208.41	202.01	200.1	205.35	216.69	204.27
205.41	198.1	202.08	201.48	193.41	206.49	207.12	206.05	205.95	203.39	201.76	206.92	201.99	205.34	209.14	196.13	199.74	201.5	201.12	200.68	202.99	201.9	200.74	202.16	198.44	205.09	195.51	203.06	200.46	204.72	208.3	202.39	198.27	202.99	199.01	203.88	198.16	200.08	201.75	194.05	200.26	204.44	201.49	198.11	204.17	205.97	203.01	201.51	198.15	201.85
205.29	218.98	218.48	216.25	215.48	206.71	214.02	209.87	211.26	215.49	214.31	217.16	212.37	212.35	214.78	209.99	218.58	214.63	210.49	212.17	216.27	216.73	210.49	214.7	215.78	216.32	217.01	213.36	215.69	213.43	212.81	212.55	210.18	215.62	202.06	213.46	215.85	218.38	214.6	213.42	203.03	217.66	209.26	215.38	207.75	217.67	216.34	213.13	208.68	211.83
203.64	208.42	200.69	211.28	206.39	203.26	207.62	206.35	205.1	199.48	211.32	206.3	206.25	208.87	207.23	192.78	204.86	197.54	206.26	205.16	202.69	202.6	205.22	200.66	207.2	205.06	204.04	203.01	206.95	204.52	205.36	203.67	203.7	198.37	203.43	205.12	200.48	202.21	203.4	209.32	204.33	201.06	209.99	196.63	204.84	207.5	202.69	206.19	201.82	207.81
198.82	196.86	203.3	202.45	195.22	195.95	203.31	200.35	195.95	198.54	204.23	198.58	192.94	202.46	197.94	198.03	196.76	196.31	195.07	199.72	199.69	201.43	203.79	200.05	201.22	194.44	194.36	195.37	202.65	206.79	195.05	199.67	198.09	208.31	201.85	200.94	199.35	199.77	207.07	201.59	202.77	202.84	200.81	197.63	200.86	200.85	199.43	191.05	200.95	197.43
205.81	210.83	212.99	208.57	211.3	210.12	209.47	208.04	208.76	210.59	205.41	206.52	207.97	210.23	207.54	204.44	208.89	207.99	207.4	209.03	210.52	214.95	212.38	209.38	206.6	205.96	203.07	214.5	209.15	206.09	210.2	210.17	210.6	216.86	206.81	206.26	212.78	210.03	211.46	210.01	208.28	212.87	214.99	212.15	208.83	208.98	209.48	206.44	207.29	211.78
214.01	207.1	208.23	206.12	208.77	204.06	206.23	205.29	210.62	212.6	202.4	204.09	214.3	205.6	207.66	210.51	217.64	208.17	207.77	200.77	211.12	207.1	203.79	213.33	210.88	206.68	214.28	204.49	209.44	209.99	206.91	206.99	211.43	202.61	207.88	210.52	212.01	207.67	206.83	209.48	213.87	214	207.85	209.16	213.09	212.23	213.79	205.7	204.98	212.75
217.14	210.78	212.99	208.57	215.02	209.78	212.47	219.05	214.96	208.42	209.31	210.38	216.07	214.32	218.86	211.29	213.19	221.81	214.87	213.51	215.84	213.13	215.62	207.55	217.65	205.35	211.61	212.37	212.29	210.57	209.75	212.87	216.71	206.52	221.95	205.59	212.66	220.74	210.05	213.24	215.87	214.15	211.53	215.03	213.32	212.19	210.59	211.52	218.1	216.91
218.63	215.3	212.61	219.39	209.1	208.95	212.84	216.02	217.14	219.29	214.87	215.46	215.99	217.54	217.1	212.84	209.92	214.66	216	213.7	211.89	213.54	210.91	210.01	219.39	211.17	215.06	210.52	216.72	214.34	213.89	220.16	210.22	216.11	214.55	212.04	210.59	213.42	214.71	216.74	218.84	221.09	216.06	211.66	215.02	211.66	206.52	211.26	212.41	216.25
202.91	207.9	198.5	199.82	198.21	201.99	204.37	203.36	201.92	200.13	199.32	210.49	203.16	205.58	202.86	199.06	202.58	198.33	208.17	198.81	206.71	199.18	203.57	202.62	208.84	204.87	203.82	201.07	203.35	204.58	204.83	204.16	200.05	196.61	201.27	209.23	198.69	205.55	204.81	202.8	202.11	204.78	206.56	205.25	212.15	199.36	203.99	198.51	203.61	205.4
198.87	199.53	201.34	202.17	204.18	196.53	198.09	200.99	201.58	202.9	201.3	195.61	206.79	198.32	198.16	204.23	205.24	198.27	207.59	199.97	200.18	196	203.65	200.9	198.04	204.63	202.74	202.45	198.93	201.19	195.49	201.74	201.53	201.91	211.39	196.12	197.95	193.91	196.74	202.11	201.32	195.34	205.44	204.48	199.77	198.8	197.41	200.39	202.44	198.94
217.64	219.14	217.01	214.37	214.52	215.37	212.57	216.34	220.77	209.85	223.45	219.42	218.31	222.32	216.67	216.93	220.59	215.59	217.53	217.44	218.37	222.2	218.99	217.89	218.64	218.87	219.17	212.06	222.58	209.07	217.35	219.76	214.33	217.46	220.85	222.12	219.29	217.48	217.65	217.93	216.78	218.69	219.28	221.35	215.28	226.01	216.73	213.47	218.88	217.23
210.73	221.19	218.45	219.02	217.93	218.96	215.97	219.52	212.79	216.03	218.78	218.27	219.19	219.07	211.96	214.68	215.03	212.07	217.99	215.04	210.69	216.63	219.12	215.9	215.39	214.59	220.26	214.84	216.03	220.15	215.81	223.32	221.78	224.56	223.56	223.57	216.19	219.03	219.03	221.81	219.77	218.66	219.76	215.01	216.46	215.46	218.69	217.88	215.34	210.02
200.92	197.44	205.01	206.57	199.32	210.56	204.83	199.34	204.94	206.8	202.58	204.14	200.05	208.7	198.08	210.2	208.33	207.78	203.69	207.93	205.41	203.41	203.07	210.35	202.68	203.01	199.2	202.92	197.55	201.04	202.3	202.15	205.43	203.2	205.36	210.33	208.95	202.4	208.35	208.53	206.56	203.37	200.68	197.84	197.12	203.46	199.6	201.01	199.79	205.12
192.48	201.57	201.48	197.28	198.74	198.47	194.93	206.76	198.01	207	201.39	199.09	197.24	201.26	201.06	198.56	205.8	201.41	199.86	204.67	196.29	200.09	198.15	203.21	200.56	195.86	204.64	203.03	204.7	194.89	199.35	204.77	195.16	203.16	196.57	198.52	198.93	202.63	199.25	201.91	201.44	200.37	202.74	194.98	196.12	203.56	199.51	205.21	200.45	197.89
216.16	217.64	212.24	209.13	211.34	211.58	215.26	212.17	214.01	212.61	211.33	208.81	211.29	209.64	209.83	207.47	211.93	218.71	219.67	207.97	211.08	216.6	211.01	211.52	209.9	205.03	210.85	218.62	216.03	212.71	206.94	208.41	206.58	215.38	214.41	215.1	208.57	214.32	215.01	210.81	210.79	211.18	211.42	216.4	211.03	213.22	217.19	215.63	209.36	207.62
197.85	201.13	200.22	203.9	207.08	193.87	198.96	199.19	198.72	200.6	199.05	199.14	200.33	195.13	210.82	199.84	196.74	198.88	204.26	196.49	187.62	199.31	193.94	198.1	195.47	196.04	200.94	199.59	199.36	195.64	201.63	202.51	200.36	201.89	198.97	193.88	201.86	202.13	201.85	197.16	196.66	198.56	198.24	202.05	206.14	197.11	204.68	194.59	209.51	196.35
205.39	210.4	213.73	211.93	211.82	204.21	204.19	207.45	209.17	207.47	210.87	209.7	207.6	209.08	207.64	210.1	211.33	211.36	208.26	202.9	205.74	214.89	212.13	200.84	204.13	212.74	205.42	205.92	214.57	214.73	208.15	216.34	210.35	214.12	197.37	203.25	204.44	210.78	197.14	208.26	203.56	205.57	205.49	207.82	201.92	210.18	203.97	212.79	204.35	206.18
199.99	202.15	201.06	196.76	204.22	206.03	201.12	199.56	206.34	192.97	197.1	204.5	199.15	201.53	196.76	206.04	204.22	199.72	201.58	198.74	200.65	188.64	204.99	197.15	197.93	189.86	206.09	196.2	200.05	201.72	202.14	201.48	201.11	206.03	200.5	199.43	192.73	197.76	203.18	200.69	201.1	204.61	200.59	197	197.49	196.48	194.18	200.24	197.74	202.27
198.99	204.06	203.52	210.03	206.45	209.53	206.27	201.61	211.73	204.11	202.67	201.09	203.47	202.08	201.5	202.83	200.08	207.53	205.09	211.16	208.41	209.71	205.19	207.9	204.98	201.31	205.39	205.16	199.8	208.38	205.17	214.24	204.81	205.19	207.09	206.72	203.83	205.02	200.95	205.18	202.56	207.28	208.27	202.54	208.95	203.95	204.64	209.97	204.96	207.42
213.87	205.49	206.34	203.47	207.78	209.22	209.82	214.99	207.62	214.44	206.44	213.67	209.53	203.23	211.94	206.89	201.78	212.52	204.22	210.75	208.34	206.06	208.64	207.75	212.33	208.3	206.89	209.83	205.8	209.81	211.6	208.27	209.65	219.87	204.14	205.59	212.36	208.73	215.97	213.2	205.61	207.79	209.27	202.18	204.75	207.58	208.69	208.42	211.98	213.58
210.33	205.37	198.68	211.64	205.65	203.67	206.03	207.29	211.02	197.3	207.26	208.85	203.92	207.64	207.86	209.69	208.98	206.03	202.79	208.98	206.8	212.06	211.53	209.25	208.64	204.76	209.97	203.78	208.16	208.37	211.19	203.21	204.2	205.04	213.03	214.75	206.41	206.55	209.79	204.36	209.37	214.21	202.76	205.99	203.22	207.96	209.01	203.34	214.46	208.47
215.08	212.87	211.1	216.65	214.83	214	213.47	213.55	214.72	208.1	214.96	206.52	213.27	212.65	209.76	210.56	210.35	213.19	213.46	216.2	211	209.49	215.26	213.99	208.08	211.15	214.33	213.52	210.59	205.63	216.1	213.71	208.44	215.06	206.51	212.86	215.96	210.59	215.94	215.68	212.28	210.4	209.35	214.62	208.34	214.05	210.4	214.36	212.28	208.33
200.28	197.77	202.94	205.26	201.86	205.93	207.98	203.43	199.59	204.79	207.84	200.42	212.01	201.82	204.56	204.49	202.37	202.6	207.57	206.06	204.43	198.68	205.5	203.93	196.89	200.8	206.3	202.84	205.25	208.18	204.45	203.16	198.41	206.91	205.54	205.18	201.26	203.76	205.86	209.56	201.87	206.28	197	206.04	201	206.71	198.34	203.86	202.89	196.92
207.21	199.43	201.32	207.04	204.46	203.96	208.94	206.64	199.71	207.97	203.64	205.98	205.79	206.13	209.55	197.92	203.68	211.3	211.68	200.11	201.88	200.43	208.98	203.57	207.49	195.47	210.71	201.91	209.25	210.14	204.81	203.59	209.53	206.62	204.1	203.75	201.27	205.25	205	210.17	202.77	204.46	201.54	210.64	204.22	206.02	199.31	210.67	202.48	204.51
213.93	220.15	222.08	214.39	217	209.02	222.2	215.4	210.98	220.44	218.41	222.71	214.82	219.49	216.23	219.27	220.01	211.63	215.72	215.58	213.48	215.74	219.83	215.64	214.88	218.85	215.58	215.61	215.1	222.31	219.56	214.65	223.33	217.1	214.05	218.33	216.04	220.36	213.19	219.78	221.32	220.43	218.43	224.34	219.94	218.36	218.62	220.74	217.49	222.77
202.23	203.39	198.36	199.62	206.46	195.1	199.01	204.08	205.59	197.91	195.12	192.36	205.55	194.05	200.79	197.82	202.67	192.6	196.51	196.53	197.33	204.06	202.87	198.34	193.84	196.28	198.72	198.21	198.39	198.48	200.37	193.73	202.23	197.04	202.64	202.49	197.14	204.53	206.07	198.38	206.19	204.81	203.47	194.09	201.34	204.41	196.49	197.22	201.84	195.38
217.37	217.2	215.55	221.22	213.24	214.23	219.1	215.71	219.69	216.38	221.99	212.59	215.45	213.87	218.69	219.43	214.25	224.32	216.63	214.52	221.82	229.14	223.83	220.77	213.69	216.05	217.39	219.49	210.57	214.96	221.45	219.47	219.76	219.29	220.65	216.63	215.87	211.98	221.66	222.94	220.85	222.86	211.64	217.82	220.54	222.48	221.14	214.08	217.57	216.46
205.94	205.96	209.4	195.87	198.01	205.04	201.75	195.87	198.87	203.22	201.48	201.69	201.54	204.29	201.76	202.56	201.64	202.51	206.2	202.08	200.9	202.08	204.29	202.29	202.49	203.47	197.22	200.81	203.57	205.37	205.61	202.91	204.51	203.96	202.22	202.53	202.11	202.56	207.76	197.08	202.57	205.3	208.19	205.79	207.41	196.23	208.81	200.33	203.33	204.52
204.43	204.27	214.15	205.65	212.65	203.74	206.83	210.78	209.25	207.3	206.19	206.75	206.88	207.27	210.94	207.44	205.27	208	207.66	204.23	210.64	209.8	207.76	212.71	208.93	205.61	208.09	212.2	206.92	206.08	210.55	208.7	208.81	212.19	213.64	205.99	207.89	210.12	207.4	212.02	207.44	211.62	210.73	205.54	201.15	209.2	215.52	209.63	210.31	213.73
208.29	213.4	210.44	209.39	216.87	211.8	213.32	214.87	212.33	213.45	212.91	215.03	213.88	213.07	215.82	215.97	210.14	212.07	211.76	217.82	218.23	219.71	217.34	215.81	213.05	213.59	215.92	211.59	212.94	210.28	211.91	210.09	212.14	215.97	223.18	213.81	215.57	215.18	214.35	216.34	215.29	216.82	210.43	214.81	211.4	210.86	210.67	213.86	213	212.06
192.82	199.25	197.61	201.03	204.82	196.57	195.28	205.51	198.94	199.88	199.85	194.89	199.97	200.92	203.95	205.24	193.88	201.98	203.95	204.19	194.67	201.57	202.91	192.54	195.33	197.46	198.65	203.28	206.07	200.8	196.82	196.76	204.36	201.8	195.85	198.37	199.84	196.79	194.09	194.6	196.28	198.84	194.84	199.6	203.7	196.23	202.69	198.29	200.78	198.09
217.67	214.06	215.69	217.82	218.11	216.9	215.4	219.37	217.71	216.76	215.15	222.04	223.73	212.41	211.65	217.51	220.13	220.33	216.38	221.94	222.93	219.31	212.87	214.6	223.9	220.95	220.52	209.58	209.9	219.15	218.52	224.59	220.79	223.91	221.58	222.86	222.7	216.46	218.82	221.43	218.96	215.21	213.57	215.13	210.01	217.09	221.93	215.28	218.33	219.19
196.76	199.03	204.6	203.46	207.4	203.15	205.81	204.27	208.29	206.01	207.79	206.71	202.77	210.03	200.26	209.25	207.21	207.05	208.91	207.24	202.72	203.43	203.48	208.21	205.47	207.63	204	205.33	207.47	205.02	212.26	207.08	205.42	207.58	206.28	205.35	202.51	201.34	201.94	206.71	206.73	213.13	202.13	205.06	202.95	203	203.76	211.07	207.15	205.87
211.87	211.36	210.42	217.12	212.94	209.66	207.05	205.12	206.58	207.9	209.2	216.07	213.1	205.34	213.59	211.14	209.2	211.43	210.77	211.09	215.8	210.54	204.56	207.73	207.93	213.53	203.96	206.92	211.65	203.38	212.45	206.64	213.69	212.1	211.73	209.84	208.02	214.71	206.53	214	213.86	209.92	210.46	217.94	202.98	214.8	208.71	210.18	214.25	212.52
200.1	204.43	206.69	201.97	199.28	193.03	197.94	200.65	200.69	200.96	194.87	200.71	197.32	201.45	200.64	211.43	198.9	199.09	196.51	199.29	196.27	197.76	194.49	195.76	198.9	196.09	197.71	193.87	195.41	196.3	195.16	194.2	193.41	199.59	194.39	203.42	198.1	197.27	200.42	197.75	196.5	203.79	205.59	203.46	199.82	196.38	196.97	199.23	195.35	204.4
211.56	219.67	215.65	215.77	215.79	215.82	220.02	216.31	217.48	214.13	217.8	218	219.21	220.01	215.13	219.05	216.39	219.56	217.79	222.17	219.48	212.48	212.43	220.76	216.72	218.93	222.01	222.27	218.92	215.49	218.87	211.29	216.84	214.48	214.05	221.32	220.49	215.36	214.35	223.2	213.52	221.09	214.68	213.9	216.79	213.96	219	213.7	224.71	215.34
222.12	218.78	213.03	216.3	216.42	222.19	219.45	215.63	217.42	221.56	212.71	214.27	214.68	217.76	228.08	214.51	219.23	220.95	216.21	218.83	218.67	211.29	216.37	212.32	214.13	219.7	221.57	217	217.53	214.28	218.72	216.02	219.21	218.72	213.03	212.99	215.98	221.91	214.15	216.68	218.12	212.72	222.86	213.8	214.57	218.9	216.95	223.16	213.4	221
204.59	207.23	209.37	207.32	209.59	207.28	204.05	208.77	208.37	203.34	208.53	210.13	208.83	211.73	205.58	203.87	211.24	204.46	209.44	210.11	203.56	204.21	206.7	203.78	199.49	207.63	204.89	206.11	208.25	206.1	205.33	207.34	203.44	209.42	200.16	208.13	214.84	206.37	209.33	209.77	201.05	210.65	210.52	203.03	208.16	213.83	209.19	208.71	209.55	207.53
206.58	203.42	205.8	205.73	206.34	205.14	210.66	207.76	212.91	216.67	210.46	209.22	205.01	209.57	209	210.56	208.89	212.15	207.06	203.28	199.06	210.52	203.46	210.39	203.99	207.67	212.42	202.16	209.43	210.74	208.29	209.54	210.27	208.11	209.09	214.53	200.31	206.08	210.35	209.24	206.1	211.36	203	208.06	211.65	210.77	199.68	204.77	207.09	201.67
211.41	212.06	209.98	211.67	214.33	204.11	206.04	208.91	212.49	204.38	201.92	211.68	216.06	206.49	210.66	209.88	210.4	205.38	215.33	210.27	205.35	210.77	206.41	209.71	213.39	205.14	210.61	210.7	209.09	213.66	208.47	215.66	214.3	211.94	211.15	216.07	206.89	208.81	209.95	213.57	204.88	211.27	208.5	205.43	208.81	217.46	214.59	211.99	210.02	206.35
208.58	208.67	212.18	207.83	205.27	208.17	213.69	216.33	214.48	213.64	210.86	210.56	216.48	204.06	210.39	202.99	210.13	215.27	209.3	217.26	216.39	213.9	215.38	213.67	211.7	211.87	210.1	211.66	213.03	206.71	214.29	206.33	210.05	209.8	214.93	210.58	213.08	206.55	216.71	209.68	218.07	213.76	208.04	213.33	215.47	214.03	210.39	209.19	217.06	209.85
207.33	206.42	212.41	205.84	208.82	211.02	206.84	207.53	211.77	204.3	208.06	198.91	213.67	210.13	204.99	205.49	203.32	207.69	207.3	212.42	209.38	206.72	211.98	211.65	213.39	205.54	208.43	202.81	207.55	206.02	205.68	209.53	207.83	206.95	205.88	208.25	206.89	204.34	203.37	202.35	206.23	210.08	205.14	210.03	209.38	206.17	207.1	211.83	205.31	202.22
207.14	210.76	210.33	202.47	210.78	211.87	207.39	207.06	206.12	207.92	211.28	202.16	210.59	209.5	219.38	212.59	200.84	209.39	206.37	206.43	207.24	210.11	203.96	204.96	215.27	216.11	202.12	207.38	212.24	212.61	207.79	209.87	210.84	213.27	210.64	208.34	210.05	209.15	207.1	203.42	210.11	213.54	210.48	205.05	210.88	210.14	208.5	213.33	208.2	207.29
211.25	209.05	215.08	211.94	207.93	212.81	211.24	211.88	212.53	208.47	208.24	213.97	211.6	212	213.39	213.32	213.01	218.09	215.29	211.65	215.74	212.7	208.5	209.94	214.05	209.46	211.97	215.62	214.77	206.97	212.02	214.46	206.74	211.23	210.16	209.53	209.21	211.24	212.14	209.59	217.76	218.11	207.66	217.44	218.61	210.32	211.58	208.82	213.46	213.18
210.74	209.9	216.57	204.29	207.07	211.1	205.57	214.66	212.86	212.91	208.07	216.01	213.58	205.13	209.59	210.23	211.35	210.6	212.12	208.68	211.35	210.57	205.51	211.03	208.6	205.69	211.9	212.13	210.89	208.36	212.39	216.72	210.75	205.64	204.49	212.58	212.35	212.97	208.79	208.02	210.17	202.92	212.64	198.73	212.48	209.9	211.1	208.73	211.89	205.66
203.73	210.98	209.2	203.36	212.21	212.31	210.01	210.1	207.12	209.45	212.1	208.2	211.9	206.64	205.79	207.98	206.65	205.42	204.57	209.24	208.23	211.93	217.91	209.94	208.44	210.26	203.15	210.01	212.74	210.24	210.54	209.71	212.14	211.4	206.76	213.32	207.75	209.7	211.36	215.5	212.84	202.76	208.71	208.19	208.43	206.59	213.34	206.16	204.28	215.03
189.96	192.87	196.48	192.26	195.57	195.02	195.83	200.16	192.58	196.83	192.15	193.99	197.54	192.15	193.3	196.8	196.74	200.28	198.39	194.93	193.5	189.44	201.54	193.65	201.61	194.27	199.71	191.04	194.11	190.92	196.68	189.93	198.38	198.75	197.64	199.75	195.97	199.78	198.38	190.61	203.76	192.86	195.68	188.22	197.2	191.55	196.69	189.04	191.01	192.56
207.17	203.82	212.43	207.39	200.17	203.46	210.49	202.2	209.51	206.28	211.36	208.05	208.6	199.49	205.35	207.12	213.01	213.99	209.08	209.65	206.3	215.37	207.3	203.61	202.16	206.31	207.5	208.08	200.46	208.33	199.2	207.93	209.05	203.56	217.44	200.07	206.94	210.48	210.11	208.75	203.75	208.4	207.36	209.5	205.54	207.97	207.08	210.52	205.02	208.24
203.72	199.12	204.25	202.31	198.62	196.61	202.03	202.52	200.58	198.11	198.85	202.98	199.86	193.82	201.94	206.25	202.15	199.64	199.13	203.9	203.39	206.47	201.79	201.07	199.82	194.94	203.71	201.69	199.39	198.81	196.58	205.28	196.77	199.31	197.16	198.28	200.9	205.97	199.46	200.46	200.51	199.82	199.94	197.71	197.3	202.95	200.4	198.56	202.53	201.79
212.72	217.4	213.98	216.95	215.02	214.78	209.69	214.2	203.36	210.98	212.79	208.59	214.15	210.88	214.64	222.76	214.8	209.23	211.52	210.65	218.19	212.71	217.51	213.5	218.63	213.05	212.01	207.98	216.3	223.87	216.56	213.73	211.07	215.59	211.25	213.34	211.72	210.04	215.99	213.54	216.56	216.16	213.78	216.63	220.52	217.5	218.43	212.35	213.39	205.93
195.97	201.61	195.66	193.05	199.87	209.42	197.17	203.13	200.37	208.61	205.21	202.67	198.35	195.93	199.44	199.12	201.34	204.35	199.4	201.57	200.51	200.84	201.85	199.76	196.01	199.78	208.99	205.31	201.72	201.21	199.95	203.75	203.94	202.77	203.96	200	202.97	194.51	200.96	204.58	201.94	199.95	198.22	196.65	191.47	201.91	206.21	202.23	197.38	201.07
224.18	223.95	217.78	223.22	210.73	220.68	219.84	217.62	225.57	217.41	219.74	216.01	221.57	216.61	212.39	214.43	223.08	220.38	219.21	216.57	223.2	218.76	221.7	222	221.98	215.5	218.27	222.77	224.77	222.58	217.47	214.25	220.34	216.43	223.38	217.76	214.51	220.15	225.57	212.55	213.85	217.75	223.17	221.13	223.3	216.89	220.83	211.92	220.34	222
197.35	204.74	201.86	202.29	203.5	207.67	203.39	204.69	201.03	206.99	203.68	207.51	203	204.72	202.95	201.54	206.57	201.12	199.42	203.25	206.49	203.93	206.72	204.55	208.69	201.99	207.55	200.38	203.35	210.27	203.67	202.06	205.49	202.45	199.88	201.9	212.32	203.09	200.94	206.95	202.77	202.29	201.64	214.79	203.99	202.82	204.17	199.67	200.65	198.7
218.27	210.66	220.67	221.34	214.73	221.82	216.06	216.55	221.26	214.84	214.22	221.37	212.14	221.35	217.28	216.32	212.8	218.03	221.42	222.42	217.92	217.41	222.99	216.13	218.72	215.16	205.17	209.6	215.26	218.07	215.37	215.78	213.93	216.15	213.55	219.41	216.83	217.02	219.84	216.9	224.87	219.46	218.88	217.22	226.74	217.19	220.39	219.56	220.13	212.99
213.92	206.3	213.04	212.53	213.22	210.82	207.51	211.43	210.91	212.35	209.63	209.51	212.5	212.44	208.61	210.04	208.24	219.91	216.17	209.49	212.47	213.32	209.25	207.88	204.4	208.41	207.36	207.05	202.11	207.26	208.1	206.29	213.08	208.02	207.45	209.51	207.14	213.33	205.08	211.62	206.56	205.56	216.87	213.24	207.55	210.71	214.84	214.14	210.01	212.92
213.92	212.47	214.74	209.21	209.9	210.42	211.59	205.79	212.8	213.63	209.13	208.87	207.33	210.41	211.58	215.31	209.79	206.66	210.73	204.6	203.39	210.28	211.68	212.61	219.58	211.56	217.7	212.09	213.81	210.35	219.09	209.9	209.15	207.63	213.89	216.54	214.18	206.79	208.92	215.64	214.29	212.38	213.06	214.32	212.38	208.92	212.82	203.9	210.49	219.72
195.14	195.89	199.63	194.83	204	194.82	197.8	200.97	198.87	203.98	196.77	207.95	201.61	195.43	200.1	200.99	196.49	206.05	198.64	200.67	196.31	196.98	195.2	194.73	201.97	201.82	199.52	202.25	198.82	204.24	199.91	197.46	195.18	201.12	202.87	205.06	202.63	199.26	207.09	202.43	204.76	194.55	196.57	205.04	201.07	206.32	201.05	197.3	198.79	205.77
203.85	200.37	201.31	197.13	203	208.3	199.92	203.83	202.27	203.44	204.26	201.05	200.33	199.52	205.49	203.36	206.86	196.07	198.58	198.02	205.13	204.3	202.29	207.89	203.16	204.98	206.56	200.57	205.31	200.23	202.35	198.09	200.61	209.05	198.37	203.76	202.36	207.25	202.75	200.33	204	202.68	212.4	206.18	200.28	197.39	206.67	208.29	199.76	208.27
218.2	211.84	213.26	214.38	211.62	212.46	206.25	210.11	212.52	215.12	215.61	213.33	211.39	212.23	216.9	213.9	215.87	213.18	208.83	211.45	210.94	211.79	210.09	219.24	212.06	213.37	212.05	210.88	217.72	211.27	216.48	208.31	212.89	212.97	207.28	217.07	206.33	213.16	211.5	211.67	214.72	209.79	210.27	216.25	215.42	213.94	212.32	211.54	209.26	211.28
211.57	196.77	202.57	200.97	197.42	212.1	204.24	198.01	206.62	202.48	200.25	205.75	198.77	200.52	202.78	200.74	204.66	203.81	202.64	199.44	203.41	198.01	207.45	202.85	201.05	205.59	201.23	207.29	206.6	203.61	205.06	200.66	208.3	200.23	203.32	207.25	205.91	204.48	203.59	206.47	203.81	205.83	209.31	203.09	209.94	207.35	199.24	206.37	206.26	204.29
208.19	210.45	210.29	202.74	207.59	205.03	211.5	200.45	207.34	209.28	211.18	206.71	215.97	206.3	207.99	210.63	207.8	207.49	204.79	215.15	212.68	203.35	205.97	208.98	207.12	208.4	206.78	200.67	208.03	206.79	198.42	212.83	207.49	206.55	201.52	203.08	202.29	207.15	201.84	202.92	207.55	211	207.66	209.08	210.53	204.54	209.02	205.03	206.24	211.17
221.58	219.2	216.91	217.04	214.7	218.27	216.28	217.66	216.87	211.22	220.73	221.03	218.42	216.11	217.7	218.11	216.82	212.01	216.23	215.33	217.01	212.51	216.81	213.32	215.74	215.68	210.5	219.57	219.57	213.24	219.83	223.35	213.22	217.73	213.73	220.35	216.59	218.77	218.82	222.24	218.52	218.57	214.1	212.96	214.55	223.32	221.16	224.7	211.76	216.51
207.23	215.84	217.22	205.22	216.18	203.79	208.83	207.07	203.96	208.98	212.66	210.56	213.74	215.61	206.55	220.79	208.53	213.81	207.93	217.56	209.7	210.3	211.22	207.69	206.01	207.3	215.14	210.35	209.34	212.86	209.45	214.31	211.77	211.66	207.33	209.14	204.1	208.68	210.46	201.39	210.94	210.3	202.98	210.23	209.71	215.6	206.82	202.91	205.38	216.39
212.81	211.54	207.87	204.7	206.27	205.92	210.52	212.65	213.64	215.71	208.92	214.99	204.03	204.55	206.03	209.85	206.27	201.52	204.4	209	209.28	208.38	213.73	212.09	205.51	206.12	209.74	206.01	206.94	205.06	211.24	204.17	206.13	206.84	208.36	206.68	203.78	205.55	204.82	206.19	209.33	201.18	208.83	204.89	207.8	208.36	208.26	208.34	204.9	204.48
208.82	205.31	213.59	207.48	207.64	213.31	203.96	213.19	206.2	217.75	208.57	210.27	201.22	200.86	211.28	208.25	210.05	209.93	205.8	206.76	205.73	204.45	203.57	197.57	201.37	214.39	213.91	210.11	205.91	206.72	210	212.26	209.94	207.09	214.3	206.11	209.25	206.09	208.49	206.54	209.21	209.61	209.35	205.06	214.3	204.99	214.34	201.63	212.01	206.89
216.79	214.54	213.74	212.55	209.56	215.07	210.86	211.99	210.15	215.92	214.38	213.96	211.11	216.77	216.72	220.13	216.65	217.41	210.3	219.81	214.63	210.52	210.15	216.47	210.08	211.11	218.88	218.1	220	209.57	212.48	213.57	216.4	212.63	216.58	209.97	215.44	209.2	212.8	216.42	217.36	212.64	216.68	212.72	215.72	213.14	212.12	213.65	209.39	209.62
206.21	206.79	201.49	204.87	200.55	200.07	203.23	208.08	207.25	203.9	204.2	206.6	203.23	203.86	210.62	203.41	202.43	211.1	200.45	206.55	203.93	199.31	200.95	204.27	201.98	199.57	204.23	210.4	206.44	201.62	208.34	195.36	206.64	204.7	203.33	199.93	204.44	204.59	205.99	207.22	203.83	204.66	205.58	201.85	207.95	208.4	203.63	198.22	210.83	201.75
206.9	195.74	200.75	209.49	202.75	204.46	208	202.47	206.42	201.98	206.34	200.09	211.15	198.32	206.95	194.98	197.57	201.78	198.72	202.13	204.17	199.86	204.03	202.45	199.11	203.29	206.21	196.93	199.98	199.17	193.47	202.73	203.62	202.92	199.79	205.91	203.71	199.85	193.95	206.21	201.18	202.75	196.83	201.37	202.12	209.32	200.35	209.35	197.5	204.13
209.41	208.53	205.4	207.73	202	200.27	195.63	201.14	202.85	202.47	205.13	205.6	201.96	198.95	201.98	200.26	204.69	199.69	207.67	199.46	203.15	199.46	203.89	203.31	200.7	212.75	204.02	196.74	206.69	205.78	203.74	201.21	207.18	201.99	199.98	203.71	202.63	205.73	203.54	207.76	204.04	200.45	204.14	205.57	196.66	198.93	199.21	204.57	209.45	202.61
208.28	209.44	206.92	205.46	202.7	209.53	209.46	209.98	207.54	205.8	209.72	206.99	204.56	204.31	210.02	206.43	205.46	200.79	200.42	204.39	200.7	205.38	202.08	209.72	202.57	207.14	201.27	199.3	207.34	208.72	206.23	205.2	207.03	202.79	210.71	208.5	207.64	207.23	206.59	217.5	210.88	206.55	206.5	203.84	204.39	204.86	214.12	207.36	209.81	215.15
205.26	207.7	198.62	201.89	206.69	206.61	199.71	207.29	202.92	209.01	206.37	205.34	204.22	201.46	210.6	202.15	202.68	201.89	204.61	200.3	199.25	199.24	204.13	201.46	202.89	201.48	206.66	203.02	203.69	205.76	205.81	201.11	196.49	208.3	205.7	207.21	209.4	200.24	200.71	205.56	199.96	202.16	196.43	206.77	202.46	207.73	202.08	205.33	198.67	210.81
203.91	201.39	203.92	202.22	194.93	198.98	205.25	195.79	198.1	195.26	201.32	199.04	194.98	200.73	197.12	199.05	206.49	199.45	195.84	197.76	201.02	203.98	201.08	203.43	203.56	204.4	199.6	198.49	198.44	198.71	196.65	201.11	203.35	199.09	197.99	197.77	203.64	208.25	202.5	199.04	198.72	203.77	197.74	201.31	200.48	206.47	202.16	202.23	200.31	200.99
192.84	199.51	204.96	198.97	199.05	201.88	201.77	197.35	191.12	199.27	202.97	198.62	195.85	199.06	197.42	197.24	199.95	201.67	197.85	200.31	204.48	203.8	197.49	196.01	205.16	199.1	203.15	197.91	203.74	202.32	207.43	204.33	198.66	201.35	197.14	199.1	198.43	198.11	203.91	194.78	199.9	196.76	204.15	203.74	197.07	194.48	207.12	200.56	199.31	202.29
201.73	204.8	202.21	202.33	200.65	202.87	197.49	196.07	203.96	199.85	208.34	205.5	203.34	198.99	196.59	193.29	197.91	204.09	192.55	198.38	199.59	193.91	200.33	199.82	200.95	199.11	203.24	197.45	203.09	194.3	198.67	201.77	202.4	198.51	197.91	198.2	197.53	206.73	202.52	199.13	199.75	201.84	194.15	192.98	201.35	202.97	199.65	200.69	196.77	205.09
197.52	208.71	211.68	216.95	210.66	207.72	210.82	205.65	211.91	213.31	208.98	208.81	216.64	211.4	210.25	212.86	209.59	211.79	212.08	209.49	205.45	210.39	208.57	204.49	202.09	204.9	209.41	206.19	207.01	209.46	209.01	208.31	207.52	203.43	211.89	210.12	211.5	207.11	203.59	207.17	206.36	209.73	213.89	207.22	208.02	210.65	220.1	214.09	212.04	218.73
214.48	214.22	213.44	214.03	214.36	211.21	213.32	209.29	210.74	203.39	214.55	213.8	214.15	210.88	204.69	204.69	210.74	214.47	215.52	210.2	209.67	207.11	216.31	207.67	217.58	210.54	214.11	213.04	208.68	215.68	209.65	213.03	213.97	209.92	221.88	217.01	211.01	215.23	216.81	214.76	211.01	211.6	218.97	214.68	208.81	215.17	212.97	214.54	208.83	206.37
204.55	205.94	208.75	205.08	205.88	205.01	204.58	202.78	197.34	202.76	204.51	205.12	204.08	203.46	203.06	201.33	201.74	201.75	203.54	204.97	205.02	207.98	206.84	210.74	205.04	211.77	207.15	201.8	196.87	203.87	199.82	198.54	201.31	209.31	205.29	204.37	202.99	206.87	202.78	194.83	203.05	206.73	200.6	204.71	207.34	201.42	206.64	204.72	201.43	202.51
207.9	192.54	199.89	199.62	195.01	197.64	196.53	204.73	197.99	204.1	202.4	198.98	197.43	194.43	206.36	199.21	198.2	188.58	194.87	201.56	190	192.77	197.08	198.65	198.92	199.52	200.97	194.11	198.17	198.76	200.37	197.73	194.91	195.71	198.83	195.57	198.39	199.81	201.46	193.39	208.99	194.12	196.77	197.62	197.47	198.26	194.79	195.45	200.95	196.81
207.11	203.84	204.78	196.44	201.68	202.97	204.98	199.09	203.28	199.22	206.93	203.54	205.57	198.7	207.24	199.65	201.4	205.57	206.13	204.23	203.57	208.43	203.3	204.18	201.51	208.68	208.55	204.08	209.4	208.21	203.74	198.53	201.92	205.24	199.81	210.15	203.12	200.63	198.56	200	205.83	203.34	202.23	206.1	201.26	202.09	210.25	203.14	197.43	200.84
203.94	203.96	209.38	204.15	200.77	209.3	202.81	212.45	205.16	209.23	207.89	208.52	206.29	208.13	205.57	206.28	201.67	204.59	208.2	208.48	205.51	211.64	204.17	204.65	202.64	210.97	206.71	207.45	200.28	206.41	201.81	209.54	209.1	211.09	203.85	205.57	207.9	204.82	208.91	207.67	202.2	205.16	205.25	212.27	211.99	205.88	204.71	207.58	208.03	205.07
199.23	208.3	207.91	207.51	201.51	196.54	199.53	205.13	201.3	203.06	205.45	203.98	197.17	201.01	205.69	206.96	199.79	197.23	202.9	200.66	207.11	199.99	197.96	207.43	209.66	199.36	198.26	204.23	203.17	202.57	200.95	205.59	197.09	201.31	203.18	203.85	205.21	201.15	201.99	205.35	204.43	205.8	204.76	205.74	203.86	206.45	205.37	203.59	204.02	202.76
211.56	209.83	208.87	213.62	214.76	209.72	207.2	202.25	216.44	214.53	210.69	210.71	211.88	208.25	207.62	213.46	212.3	210	210.86	210.66	207.09	213.61	210.43	216	211.01	209.88	213.8	214.1	211.23	216.11	210.77	209.97	214.68	216.44	208.72	211.68	211.08	206.26	216.82	210.89	210.85	206.64	208.85	213.43	203.64	207.05	210.16	209.11	218.94	204.9
218.21	217.95	220.63	219.87	216.86	215.9	217.05	220.56	217.57	214.32	218.95	224.9	215.4	215.6	214.43	219.93	212.88	217.01	224.11	216.12	217.52	222.33	223.04	220.1	220.24	216.79	217.18	224.12	216.21	216.85	222.41	215.06	220.56	217.75	219.18	220.26	214.31	212.87	224.65	216.17	216.23	219.51	214.98	214.85	220.3	214.61	213	217.72	217.76	209.94
199.23	201.59	213.48	206.32	206.78	201.38	207.04	203.35	196.19	205.24	203.23	211.27	201.73	206.14	202.36	197.77	203.14	209.2	205.34	203.42	200.29	194.37	206.57	203.55	202.31	200.72	200.79	199.55	209.67	206.45	208.66	200.38	201.15	204.63	200.78	203.21	204.21	206.88	200.28	200.38	198.98	207.08	202.83	208.74	202.93	205.35	203.97	211.54	200.49	204.64
205.09	200.35	205.91	207.46	203.53	195.21	196.21	201.19	203.98	198.52	207.92	191.71	202.25	195.11	200.32	203.5	198.79	194.7	200.89	197.92	200.62	193.3	204.1	203.36	204.82	203.16	194.49	204.86	198.44	199.63	202.19	199.05	198.63	197.76	199.64	198.81	201.03	203.16	201.29	202.7	200.09	200.75	198.2	201.58	202.03	197.09	199.16	199.67	191.42	205.21
213.44	215.34	215.67	217.52	218.15	216.81	217.51	215.46	212.25	213.81	218.99	223.31	214	218.13	216.62	218.78	216.44	219.38	211.41	221.84	220.75	215.22	217.01	218.21	218.63	209.86	224.64	214.16	219.88	212.47	216.71	217.32	210.9	217.51	215.01	222.49	218.07	219.57	218.82	220.73	216.47	212.86	222.47	214.61	219.61	214.98	216.83	217.73	218.92	217.35
208.34	217.03	203.82	213.63	203.7	196.83	208.88	209.79	204.39	210.99	209.94	204.91	212.94	211.18	203.86	208.36	213.42	203.42	204.87	208.6	213.61	204.36	207.63	216.82	213.88	207.18	202.76	205.51	204.02	204.07	210.59	211.29	214.66	208.14	209.68	213.37	215.14	204.15	209.72	210.7	207.65	210.36	209.7	206.08	211.57	202.73	214.69	210.83	208.21	201.84
211.64	213.33	207.55	204.28	210.54	205.8	204.76	206.65	209.8	214.38	203.79	206.94	209.03	210.87	209.37	212.82	204.78	211.22	208.15	208.3	206.29	209.36	212.56	215.09	212.28	202.48	208.37	211.54	201.91	203.28	210.77	207.6	213.83	207.08	206.22	207.98	206.46	212.79	207.19	208.46	208.89	202.76	214.13	201.71	211.95	205.14	203.37	203.41	214.72	215.52
197.45	206.83	206.55	200.34	203.51	204.04	205.04	203.97	204.44	206.07	200.35	202.27	207.04	206.56	202.87	197.18	201.35	194.02	204.46	204.24	203.69	205.43	199.34	202.67	204.07	203.04	204.65	199.68	208.26	206.76	202.78	206.25	201.52	201.27	206.46	208.2	211.01	202.66	203.63	204.89	195	201.09	204.56	202.16	204.41	203.47	202.08	210.79	207.86	198.63
203.13	202.3	200.11	199.21	205.7	204.12	201.65	197.89	198.04	201.85	202.8	198.2	207.08	197.56	203.69	200.12	204.48	196.93	205.64	203.9	203.42	204.76	205.28	203.6	209.78	203.08	204.34	201.4	206.06	204.93	203.86	203.19	200.05	204.71	203.56	207.31	209.01	203.38	205.57	207.62	208.92	203.29	201.41	199.9	210.4	208.71	201.89	200.35	198.45	202.74
205.48	200.14	202.97	207.9	205.32	207.1	208.29	214	206.23	213.14	205.38	209.22	205.71	210.61	206.77	201.65	203.54	204.29	209.16	202.15	203.93	213.25	205.63	205.9	211.42	203.22	203.45	206.4	202.91	200.39	206.32	206.74	200.74	212.05	199.68	208.32	209.52	207.1	212.47	207.29	205.09	204.7	206.35	205.99	206.73	202.26	211.79	211.01	204.73	211.09
207.79	206.65	208.78	199.55	209.46	205.65	202.09	208.32	205.28	197.81	200.49	202	201.98	208.61	211.22	204.85	200.13	194.19	208.59	197.93	200.22	200.72	203.98	201.14	204.73	198.61	210.55	205.99	206.27	204.29	203.57	202.44	201.36	202.72	202.84	205.48	204.61	205.06	207.65	210.66	205.52	199.69	204.34	200.75	209.87	203.8	204.63	204.93	202.03	204.32
196.71	204.22	204.05	197.5	198.15	201.17	195.03	200.15	199.96	200.16	201.47	198.26	200.69	204.43	204.53	201.89	194.85	204.91	200.97	202.47	195.76	200.3	191.43	198.73	196.84	197.81	203.05	198.41	196.44	199.51	195.35	198.94	194.79	195.8	197.83	198.57	197.6	202.86	197.58	199.36	198.95	196.76	196.96	199.64	200.12	197.92	197.04	198.5	199.36	197.72
209.61	207.6	201.31	204.13	203.34	205.04	199.06	201.56	199.61	200.83	201.02	208.01	212.72	201.31	206.29	201.66	209.68	208.12	207.12	207.68	205.44	203.6	204.11	202.98	206.52	207.65	208.52	208.43	206.58	208.26	206.42	200.5	200.76	206.42	202.24	209.09	201	203.15	195.72	210.75	207.31	213.46	200.86	199.48	199.8	197.3	197.63	209.86	199.62	204.74
209.72	203.4	212.86	206.77	216.23	206.93	206.65	200.47	214.88	205.03	208.04	213.47	210.94	207.24	203.53	207.3	212.49	203.68	211.66	213.2	210.96	207.9	209.78	202.24	207.25	210.16	209.24	210.24	206.28	211.91	208.6	212.18	210.02	210.4	207.13	209.07	208.55	205.43	211.28	206.65	206.8	210.67	213.87	208.48	211.17	213.1	208.26	210.33	209.35	212.44
208.25	205.25	209.03	208.48	206.14	208.61	207.68	211.75	201.31	202.2	210.25	204.19	213.34	204.83	203.85	203.34	212.73	206.2	200.24	208.87	209.69	212.8	211.41	198.74	204.76	212.51	204.87	207.92	211	204.51	199.11	207.82	208.51	207.24	208.63	204.6	211.15	206.25	216.8	204.64	204.53	208.12	215.55	207.65	210.51	210.32	208.45	201.5	212.71	203.97
215.2	203.97	208.37	205.45	210.1	205.59	209.26	208.24	208.15	210.04	214.17	208.7	206.51	208.69	204.84	213.54	206.73	215.56	206.77	209.53	212.92	208.91	205.28	205.13	209.36	207.3	210.23	209.74	206.23	207.13	205.3	212.75	207.42	213.81	210.28	214	209.14	206.75	206.18	211.34	211.72	206.47	214.29	214.71	205.25	199.96	215.24	208.62	205.53	206.07
209.4	209.01	211.39	210.39	212.16	216.68	204.85	210.15	206.64	212.44	208.7	206.52	209.15	207.07	206.1	202.1	199.13	202.18	209.51	204.31	211.4	206.88	210.76	208.86	207.07	201.41	209.73	207.28	207.74	208.62	202.61	202.86	211.35	213.79	207.88	204.59	211.51	214.26	212.8	209	204.29	207.73	216.76	214.33	203.42	207.67	214.57	205.86	211.06	213.56
200.64	199.75	198.29	204.75	196.91	197.04	195.49	194.15	197.59	201.24	196.1	198.37	201.77	203.45	194.45	197.13	200.73	196.59	197.06	195.57	198.53	198.45	202.12	202.99	197.64	198.15	199.16	200.23	198.26	201.53	206.65	200.76	198.02	201.66	197.87	197.43	199.29	194.49	198.94	202.95	194.43	199.9	196.07	201.66	200.54	198.24	201.54	197.36	200.52	199.76
206.35	201.66	206.32	203.99	200.73	204.27	201.75	204.77	201.22	205.48	198.85	206.08	208.74	202.44	200.17	206.44	210.48	203.75	200.01	200.22	202.33	207.12	194.05	198.82	205.54	199.57	203.1	204.89	205.66	198.55	204.98	200.07	203.84	200.38	206.88	203.2	202.31	207.83	200.05	203.04	205.7	200.62	196.5	194.73	202.68	206.08	202.46	204.37	205.58	203.35
207.33	209.9	209.86	209.45	213.97	204.12	208.75	207.9	204.82	209.81	210.78	213.01	201.97	207.63	205.5	211.09	213.15	206.79	210.22	203.12	204.83	202.32	212.23	208.42	203.03	205.76	211.76	205.74	209.52	213.49	208.63	212.66	211.52	204.01	208.3	209.31	211.27	210.22	206.5	208.54	201.01	209.82	212.06	209.69	202.55	213.88	203.9	211.24	205.92	210.66
197.78	201.43	202.73	202.61	197.46	198.94	202.98	200.93	201.46	199.47	199.63	200.22	202.53	202.21	202.9	195.93	198.33	202.81	205.46	197.79	202.61	198.02	198.68	197.84	201.11	203.01	199.03	200.12	198.14	206.94	193.79	196.87	193.82	193.9	201.29	203.29	206.27	198.91	200.26	198.4	203.67	192.52	204.2	197.79	198.69	200.94	199.54	204.67	203.27	203.9
197.02	198.69	201.02	202.74	201.79	198.98	204.11	195.77	203.24	200.38	202.05	200.77	205.04	199.05	196.16	200.72	201.62	196.73	200.16	198.2	202.36	205.84	196.59	197.73	194.3	197.98	198.58	199.56	203.76	203.18	197.17	200.87	204.32	201.97	198.83	203.36	199.8	202.6	200.98	202.99	203.17	205.59	197.44	200.98	199.09	202.09	195.83	200.91	198.11	197.81
217.73	223.82	222.18	218.27	216.25	216.38	219.83	215.2	216.33	215.07	223.63	216.45	215.01	216.42	215.52	221.64	222.46	217.47	217.05	217.33	218.53	217.09	220.43	218.64	209.99	218.06	221.67	218.69	211.93	216.28	212.81	217.3	215.06	217.23	216.83	210.97	215.95	222.21	217.47	217.3	217.12	214.93	216.41	220.29	217.97	218.37	215.95	215.35	218.51	211.81
210.17	213.77	210.59	210.84	213.69	208.31	212.33	209.1	208.44	209.18	204.43	208.47	205.11	208.85	213.68	204.41	207.62	199.36	203.3	207.59	205.83	203.67	211.24	210.84	211.39	210.43	207.8	209.68	207.99	209.7	212.44	205.92	213.38	212.08	210.31	206.57	205.16	200.15	208.4	214.48	211.86	206.7	208.71	209.99	206.39	208.06	205.51	203.21	210.67	207.83
207.1	209.46	208.5	201.74	210.19	205.81	202.97	211.64	208.43	200.1	202.49	202.31	199.15	203.86	205.66	205.68	203.13	207.77	206.79	202.99	211.44	207.13	211.9	203.26	209.54	210.66	204.73	210.28	207.22	203.04	208.75	201.96	204.65	210.69	200.85	207.94	208.83	203.1	202.17	206.43	207.14	206.09	210.39	206.43	200.08	199.91	205.18	202.84	200.42	203.43
212.26	213.71	207.1	206.92	204.87	207.88	206.56	213.15	215.12	209.18	209.69	215.41	217.45	214	211.36	216.24	218	210.95	215.36	216.11	212.71	217.27	217.15	215.28	214.8	213.9	212.71	212.15	206.82	215.82	212.91	210.31	212.78	212.17	210.76	213.72	213.63	222.52	216.42	211.82	212.6	211.62	213.79	212.02	207	211.87	213.09	212.53	209.66	218.36
207.24	206.37	207.75	206.65	205.19	207.58	209.45	204.89	209.66	206.66	210.44	205.63	210.86	204.1	211.2	208.77	206.78	206.64	212.39	208.31	212.82	197.51	205.8	213.19	205.75	205.17	208.6	209.33	204.62	206.65	206.72	209.31	211.95	214.54	209.71	213.21	211.5	208.61	210	210.24	204.92	204.9	209.07	201.28	208.92	208.67	212.2	209.04	205.25	207.94
206.83	207.62	206.19	213.78	204.1	212.93	203.25	206.38	204.54	204.94	210.2	210.34	206.36	212.14	207.43	215.23	205.86	208.98	206.98	208.27	212.93	208.06	209.56	212.25	211.92	209.8	210.88	210.39	211.59	202.32	203.28	208.87	208.52	213.55	212.38	208.92	207.91	211.87	213.34	207.31	206.88	201.51	206.93	208.62	209.9	213.26	212.29	202.27	202.7	201.58
210.89	207.97	209.28	209.14	216.98	207.15	208.97	208.7	215.56	209.02	209.95	208.04	208.51	216.99	205.04	210.93	206.81	210.87	202.78	210.03	209.77	204.59	213.93	203.16	210.27	207.54	212.6	211.7	213.54	210.73	213.46	210	212.94	218.18	215.54	214.4	216.2	213.38	214.46	211.06	215.66	214.44	212.22	210.33	212.92	209.94	206.42	215.24	212.88	216.65
211.65	213.92	219.48	217.51	224.49	220.81	214.24	213.02	209.63	217.62	219.18	211.51	220.91	217.87	221.15	217.2	216.4	216.4	216.04	214.9	218.28	222.19	216.06	217.04	212.33	218.87	215.38	212.06	212.44	215.44	215.96	216.33	218.27	215.81	215.39	211.66	220.85	212.54	221.23	216.59	213.05	220.27	212.58	220.14	210.1	209.98	219.65	220.3	218.7	219.76
206.64	208.88	207.94	210.09	206.25	211.07	205.48	209.3	203.91	204.89	203.75	201.22	210.17	211.11	206.18	207.32	208.09	200.88	207.2	201.67	205.45	207.89	210.37	209.85	203.54	212.14	206.91	204.01	203.99	208.81	205.6	204.56	203.08	201.85	208.22	209.26	211.94	201.75	208.7	205.01	213.33	208.74	204.56	203.41	208.8	205.19	207.01	207.9	204.08	209.85
215.57	205.47	215.31	212.71	216.42	215.22	213.53	205.7	205.6	206.7	210.29	209.42	205.01	214.01	207.81	211.18	211.86	207.86	208.36	212.82	211.8	210.29	206.37	204.17	209.98	213.34	209.11	207.68	209.91	212.64	212.24	200.86	204.45	212.96	210.6	209.56	204.22	214.7	212.3	208.88	208.67	204.71	207.65	208.28	211.72	210.74	208.67	206.63	206.25	205.1
212.54	207.87	215.87	209.96	216.53	212.53	216.17	210.22	210.16	212.38	212.61	211.19	212.17	219.51	210.78	216.33	214.16	209.55	215.39	214.31	209.46	209.84	215.57	210.34	209.48	211.75	218.88	207.62	216.39	210.47	216.72	215.85	212.37	213.49	208.25	213.18	204.78	218.64	208.94	211.09	215.95	210.85	218.11	210.82	207.37	211.88	215.42	213.51	211.45	205.17
208.94	211.99	216.01	212.66	209.42	204.87	207.43	212.39	205.59	209.39	204.09	210.5	209.03	202.34	207.6	213.83	205.09	212.09	205.8	204.57	209.07	201.83	210.42	203.94	206.68	209.43	204.53	212.69	209.25	215.97	212.54	209.3	204.37	204.1	205.79	209.12	205.39	204.67	208.65	202.92	208.11	211.65	200.48	200.07	207.96	203.96	212.3	207.94	215.01	205.62
201.03	197.08	202.5	201.15	201.03	199.09	199.14	200.11	198.83	202.11	197.69	201.21	201.58	197.82	202.45	200.09	194.09	192.59	198.12	192.76	197.95	197.03	205.27	201.48	196.35	194.68	196.18	203.33	199.35	198.52	198.53	195.42	200.63	203.05	195.97	197.27	196.29	196.77	198.58	200.43	199.08	196.63	200.09	201.9	198.38	198.06	201.22	200.9	199.93	200.68
215.68	225.15	220.79	217	214.5	220.42	216.15	213.51	221.03	214.67	221.98	219.15	215.3	217.9	216.27	219.66	217.22	213.74	216.4	212.01	220.09	212.61	208.1	215.63	221.19	218.11	221.09	223.46	221.03	212.76	217.84	217.81	216.83	211.55	211.73	215.72	218.3	212.6	215.76	217.58	215.94	219.61	212.2	221.81	219.81	220.19	215.54	207.76	214.89	218.42
212.96	213.32	214.06	221.13	215.09	216.89	212.5	221.46	209.65	216.82	213.56	206.39	216.72	211.87	208.79	211.1	214.46	214.92	212.68	214.34	216.64	218.25	210.12	216.14	207.37	212.67	208.89	208.52	213.59	206.04	209.75	215.83	210.88	212.54	210.83	210.14	215.43	215.06	213.16	218.38	220.43	217.75	217.64	214.48	212.22	206.3	208.51	216.44	209.59	211.72
212.21	214.16	208.95	211.81	215.09	209.63	214.56	209.73	208.56	207.73	209.04	208.88	207.81	212.91	221.16	213.04	207.83	207.28	212.85	209.27	215.53	210.62	210.71	211.8	214.82	208.8	214.31	213.63	217.95	214.11	208.91	211.13	207.53	215.9	207.3	215.75	209.47	208.69	208.64	212.68	211.29	214.68	206.59	218.54	211.2	209.05	209.77	210.76	206.87	210.75
204.16	205.39	206.23	205.97	208.85	212.56	210.68	208.31	210.23	215.28	201.62	208.98	206.45	206.78	211.18	210.41	206.49	203.74	214.52	205	206.88	211.77	208.72	206.71	208.08	212.84	210.57	210.13	214.49	204.71	209.42	212.24	205.03	205.98	207.71	213.41	209.35	204.34	215.86	206.97	209.36	213.95	213.14	213.2	208.47	213.18	199.09	210.72	207.03	208.69
213.49	214.25	212.46	216.34	212.41	214.29	207.04	210.67	214.48	212.11	218.22	216.2	214.08	211.54	212.85	215.01	211.8	218.79	203.41	217.95	211.21	210.13	216.45	211.55	214.76	217.17	211.72	214.73	210.33	215.23	213.33	219.07	209.08	214.27	210.28	217.27	210.77	216.39	209.4	217.13	210.23	218.37	216.09	211.91	214.99	211.7	211.38	212.11	216.76	219.72
219.46	214	214.43	217.57	205.83	211.88	211.99	205.43	215.45	209.64	211.31	208.18	207.2	208.27	212.7	215.46	209.48	213.99	211.35	214.59	209.31	207.28	216.92	214.18	214.31	205.62	217.15	209.78	209.73	214.08	211.45	207.19	213.83	211.54	215.98	212.95	217.29	216.26	210.74	214.77	212.25	209.79	212.23	209.14	212.15	222.91	214.97	213.79	215.7	208.55
211.31	214.57	211.13	207.21	207.21	210.23	214.14	216.1	215.53	213.9	211.23	205.89	208.09	209.76	204.03	211.16	213.67	216.5	206.21	213.25	207.33	211.97	218.43	206.14	205.98	215.31	212.62	209.78	214.16	209.72	215.62	215.95	210.84	212.46	208.02	209.19	214.33	213.9	211.87	210.32	206.58	215.73	209.74	208.04	211.04	211.89	209.16	214.34	209.81	208
196.52	203.13	206.37	211.34	201.88	199.04	204.73	203.13	207.46	203.58	205.1	203.47	195.41	204.15	202.35	201.59	205.33	203.33	200.57	205.59	199.44	207.01	207.84	208.24	203.95	201.89	209.82	209.4	203.29	204.41	200.75	205.13	205.22	206.68	206.53	203.5	199.04	200.73	196.6	199.01	194.87	204.26	203.03	210.01	203.84	210.53	205.21	211.09	203.99	208.63
202.38	211.86	206.43	207.31	205.76	205.54	214.06	203.3	199.89	204.65	206.49	209.3	205.3	203.83	204.65	204.12	201.22	205.92	207.99	208.87	208.02	212.18	201.84	206.71	203.17	205.97	210.11	202.94	208.12	208.22	204.77	208.04	210.24	206.53	209.99	207.99	202.55	205.43	200.07	206.03	207.63	202.97	204.53	211.37	209.92	205.15	205.82	205.1	208.59	204.81
205.57	200.35	202.43	205.49	202.19	207.15	203.04	210.82	205.27	205.83	208.64	199.54	204.23	210.94	206.29	206.87	199.16	202.33	203.93	204.92	208.69	202.3	205.96	205.32	203.38	205.37	206.07	199.55	202.16	203.7	200.34	211.41	202.12	200.67	204.25	199.62	205.96	204.28	200.61	207.71	203.86	205.2	206.3	205.83	207.38	203.86	205.94	202.48	202.43	197.61
193.7	197.42	196.55	190.3	191.17	190.75	196.85	195.33	192.84	192.5	194.32	181.01	196.45	195.78	197.16	197.39	191.25	194.07	192.03	194.09	196.41	189.56	195.94	192.43	192.2	199.75	194.93	190.98	195.55	192.65	194.46	189.48	190.52	191.19	197.31	190.21	197.57	195.81	199.4	197.16	187.78	196.55	194.18	195.66	192.42	196.26	199.14	191.11	200.4	198.15
205.8	198.61	201.4	197.12	199.8	205.76	210.3	195.92	199.91	198.97	199.69	204.59	209.09	201.08	205.62	204.87	199.83	205.31	203.54	204.84	201.59	199.79	204.17	202.21	210.57	195.03	200.77	206.14	199.48	206.1	198.16	202.54	204.63	202.9	206.64	199.49	207.78	204.07	199.58	206.35	201.24	199.13	200.6	204.35	201.8	207.58	201.85	202.02	207.75	202.44
214.15	208.5	211.49	212.52	214.36	209.61	209.35	206.63	210.78	210.84	210.89	212.06	211.47	208.96	216.8	213.51	213.65	214.45	208.48	207.88	216.76	211.54	214.24	211.63	214.07	211.1	210.19	218.88	215.46	214.9	212.51	210.12	215.2	211.1	214.77	212.73	209.28	208.08	209.47	210.27	205.15	216.37	216.08	208.48	209.3	211.07	210.69	216.33	212.67	206.78
211.91	210.38	210.51	216.6	214.61	218.79	213.73	208.74	215.05	211.2	211.77	212.98	217.79	211.68	208.56	213.05	216.92	215.71	225.36	213.81	219.82	215.82	211.81	211.15	212.07	213.88	213.53	208.84	217.09	216.26	211.78	214.35	213.48	212.97	213.2	213.89	213.41	216.3	216.98	213.67	211.17	220.99	212.84	211.66	210.53	208.77	204.46	212.95	215.55	206.67
205.36	204.57	208.28	206.3	202.87	207.25	197.26	204.59	203.09	198.8	206.91	200.16	206.16	208.94	202.12	200.79	205.64	202.75	202.31	205.04	197.89	198.49	206.1	200.23	205.66	205.6	203.96	205.75	203.23	204.37	204.11	198.46	200.02	205.99	200.87	201.25	205.52	207.16	200.67	200.57	202.03	201.45	197.71	208.57	200.88	203.41	208.29	204.87	207.39	213.54
217.94	210.92	211.33	216.99	210.57	208.89	213.67	210.19	206.5	208.55	213.59	215.32	208.21	209.6	212.76	211.2	209.07	211.75	214.36	210.61	213.5	217.41	207.72	213.97	209.78	214.59	215.08	208.87	213.7	216.22	213.68	208.84	211.78	208.64	211.93	209.6	210.82	216.64	201.99	211.89	212.86	216.91	209.16	219.07	206.26	210.43	213.77	211.24	211.13	207.75
191.08	188.24	196.46	196.63	189.76	198.01	194.26	195.67	196.56	198.48	190.55	193.37	195.48	189.09	193.71	197.39	190.93	197.04	193.58	189.4	192.78	190.93	194.69	198.94	193.97	201.86	195.41	199.18	195.3	200.02	197.2	180.82	197.95	199.29	194.45	193.59	197.23	201.03	191.98	195.58	187.1	194.37	195.91	190.78	190.84	194.54	196.06	193.97	192.21	200.21
204.71	198.43	200.53	200.74	195.81	191.93	201.3	200.27	193.72	200.17	199.89	198.06	201.35	198.84	199.83	196.71	198.79	197.25	195.04	198.38	202.8	209.08	193.5	207.27	203.45	200.23	203.04	205.16	202.46	194.14	204.72	200.57	195.64	196.84	197.14	198.32	199.13	199.92	197.22	201.05	194.83	199.54	199.98	205.17	201.06	202.32	195.35	200.04	204.17	197.23
211.81	209.3	206.73	199.47	214.45	217.01	209.25	214.92	214.55	215.97	207.84	216.64	212.7	217.03	207.29	209.51	212.87	210.9	218	212.93	215.05	213.45	208.91	213.92	209.2	212.59	209.11	208.4	217.68	205.46	210.03	215.35	211.94	207.66	208.13	218.45	208.41	210.55	218.4	210.02	212.81	211.73	209.44	212.06	208.31	214.52	215.49	208.68	217.01	214.94
208.2	199.76	204.45	201.59	207.62	209.34	205.95	204.98	206.27	203.85	212.09	212.57	212.87	197.81	201.48	205.32	203.88	200.64	200.93	206.18	202.81	198.62	211.33	199.73	208.22	205.99	207.31	204.94	207.91	208.96	202.21	201.05	210.18	202.32	208.46	205.23	208.93	200.71	196.62	206.23	203.98	199.8	204.47	201.74	205.98	209.61	209.67	209.09	197.78	204.85
213.76	217.32	217.19	211.25	217.19	213.53	212.26	211.01	211.26	211.93	211.72	213.83	210.42	215.13	212.16	215.47	213.35	207.94	207.74	211.07	210.28	219.33	211.17	211.56	206.83	217.58	207.72	209.22	210.59	209.06	210.35	207.74	213.53	210.36	211.17	205.8	207.7	207.98	208.26	215.46	209.27	209.84	214.46	217.5	202.12	215.04	216.19	210.37	213.66	215.79
209.19	215.15	207.86	215.81	207.44	209.07	213.4	209.43	199.09	203.76	214.6	205.68	203.78	210.65	212.74	210.15	211.07	211.88	214.31	209.24	204.74	216.32	209.91	212.36	212	214.19	211.27	209.87	210.42	204.97	210.12	214.94	212.38	211.6	214.48	207.55	211.47	213.92	208.74	207.47	206.27	208.69	209.44	214.3	202.66	210.07	206.33	208.61	210.71	208.94
212.87	215.25	215.9	211.37	209.97	211.43	208.6	210.96	210.52	211.76	211.21	209.53	212.12	217.32	214.02	209.27	210.61	211.07	211.36	209.66	208.24	208.97	209.09	210.07	211.51	203.44	205.63	211.31	214.93	207.42	215.2	206.85	210.48	207.14	207.23	210.11	212.37	212.93	211.93	217.77	209.64	215.73	212.41	214.03	208.77	208.89	205.96	211.2	211.24	209.97
203.18	202.73	205.1	206.6	201.71	201.13	201.83	200.89	204.25	208.36	201.81	204.02	206.92	197.68	202	203.65	207.39	209.2	200.37	195.37	201.29	199.86	205.45	208.27	199.13	200.05	204.03	196.45	207.34	199.66	210.02	206.08	199.68	198.26	200.64	205.39	200.15	205.01	202.23	199.59	202.08	204.21	201.11	204.12	202.17	204.08	209.84	205.39	198.14	204.23
212.24	217.9	217.23	212.59	214.9	217.61	213.74	215.39	218.13	221.77	217.68	216.63	209.82	220.22	219.11	221.22	217.38	219.86	215.74	217.83	220.2	220.29	217.54	219.4	220.3	219.29	217.44	214.02	209.59	217.93	216.12	216.38	214.63	215.82	216.11	217.43	210.46	219.01	214.85	209.34	217.59	215.52	222.84	219.36	218.85	213.21	219.5	212.61	214.94	218.45
203.42	190.91	189.73	196.55	204.58	203.81	199.38	203.1	203.41	200.67	204.42	203.73	201.34	203.99	195.79	201.48	197.51	195.97	202.96	203.81	199.42	208.91	199.23	197.43	203.11	196.18	204.81	198.17	206.8	197.82	202.57	206.84	198.97	206.52	194.24	201.3	201.66	196.12	203.37	205.69	196.78	198.09	199.63	202.22	198.19	194.86	201.5	196.65	199.7	196.08
202.17	201.32	197.85	204.95	201.24	197.28	203.02	201.63	199.76	198.27	206.87	203.33	202.66	202.68	204.58	206.55	198.56	200.55	202.92	203.86	208.9	200.82	198.05	207.39	199.13	197.69	201.4	211.56	209.85	203.38	201.03	199.97	205.36	203.62	196.78	201.81	195.65	201.6	209.94	202.87	208.8	194.73	203.01	200.76	203.41	205.55	202.3	208.06	200.28	202.68
210.67	207.8	213.32	214.7	216.29	219.61	215.81	211.69	219.61	210.96	211.85	213.56	211	206.55	208.46	210.98	215.41	210.94	213.11	216.37	213.32	209.84	214.47	207.24	211.62	211.94	216.09	214	209.17	211.97	216.18	214.02	209.3	216	211.5	211.47	210.8	209.13	207.64	211.17	213.78	209.68	207.56	215.43	207.92	213.14	212.84	213.09	215.47	210.58
215.62	222.14	209.57	212.74	217.38	219.62	222.72	219.12	211.36	216.35	219.9	224.16	228.16	215.54	216.86	218.09	214.96	223.61	215.54	215.79	222.32	219.66	219.34	217.7	216.79	221.37	210.09	221.41	220.36	221.5	217.94	215.88	219.68	216.97	221.82	222.88	216.49	222.12	222.28	217.67	216.32	222.89	213.58	213.17	214.28	214.31	218.04	217.81	218.42	222.89
207.69	208.18	209.88	210.79	213.81	211.97	216.62	205.88	211.62	210.26	210.87	208.87	214.68	207.48	207.93	210.69	207.05	210.37	208.69	209.6	210.85	211.65	204.07	214.88	207.53	201.84	216.27	206.8	211.5	205.5	207.64	216.92	203.74	208.51	209.7	212.97	216.97	208.56	209.14	208.21	201.97	204.74	208.6	209.81	209.1	211.79	205.39	212.75	208.63	203.8
193.4	207.62	194.69	206.47	198.35	201.06	198.49	202.76	202.74	199.31	200.89	204.56	204.68	193.21	202.08	197.37	199.74	198.43	206.49	193.69	200.13	201.63	196.99	199.52	204.13	202.79	203.68	199.04	198.41	200.6	198.28	201.46	201.73	198.03	202.15	194.44	200.45	202.49	207.18	202.42	196.95	199.15	204.17	202.45	201.71	196.96	204.05	210.03	197.76	199.29
207.12	212.79	211	203.45	205.79	213.21	210.93	208.63	207.39	205.21	206.39	204.95	208.16	210.41	211.14	211.29	215.48	204.3	204.48	209.69	209.63	211.06	205.25	208.25	208.37	211.97	209.53	208.09	209.11	212.78	211.92	205.26	211.09	204.77	210.87	209.15	206.55	206.17	206.27	208.58	208.65	209.2	207.32	210.03	204.95	206.32	208.13	206.34	206.25	210.51
210.82	202	210.17	208.49	215.47	214.75	207.65	206.49	211.66	211.36	206.54	209.92	200.09	207.27	204.71	202.39	212.71	209.54	206.9	213.83	213.25	202.4	211.13	210.44	206.06	207.39	200.37	203.42	203.63	205.9	209.03	214.82	207.54	209.11	208.03	214.01	201.9	212.66	199.6	211.37	210.25	207.84	212.63	200.34	212.91	208.83	207.1	204.2	210.13	207.01
216.04	214.92	215.77	210.88	211.72	212.78	213.06	214.99	207.53	216.29	212.82	211.54	211.36	214.51	204.89	207.04	210.47	208.28	210.07	210.26	212.13	212.18	217.22	205.52	212.08	202.71	204.97	209.19	211.05	214.06	211.94	208.48	206.6	217.31	212.68	210.99	212.07	215.21	207.08	204.07	212.07	217.53	210.97	213.68	211.57	211.1	212.21	211.53	213.35	205.87
211.33	209.73	209.2	206.98	207.71	209.27	210.82	217.13	214.8	206.27	211.47	218.56	208.48	209.05	203.55	213.97	212.42	213.82	210.19	207.61	212.07	209.56	208.67	216.64	202.38	207.78	209.94	214.9	213.83	215.23	213.07	212.32	209.98	213.42	212.73	210.89	208.32	206.73	211.15	203.64	211.22	210.15	212.69	212.42	208.44	213.37	201.7	210.21	211.37	208.76
200.23	206.39	203.42	202.38	204.93	206.06	196.27	204.2	197.19	203.8	209.56	204.18	205.9	201.49	206.22	207.65	199.44	207.6	204.28	207.58	208.31	203.47	203.43	203.14	204.29	204.22	204.93	205.09	206.45	210.1	201.23	202.57	198.73	199.71	202.1	204.02	210.33	208.78	208.54	212.96	210.83	203.89	204.39	198.54	203.48	201.19	206.27	204.93	199.09	209.02
216.67	219.04	218.36	218.61	218.15	210.79	220.83	214.82	223.2	215.43	215.76	213.57	221.19	217.87	224.03	219.11	223.72	217.45	223.42	223.2	221.81	227.64	215.59	214.49	213.66	215.76	216.94	215.74	220.99	225.39	217.72	217.99	211.67	216.25	213.04	219.27	223.23	211.48	219.91	218.04	216.51	212.93	214.24	212.15	214.57	216.91	217.03	217.79	215.44	216.37
214.29	211.9	203.47	204.6	207.6	204.41	209.66	202.79	207.22	211.42	201.13	215.79	211.66	203.01	214.58	207.36	208.73	206.33	208.35	208.97	213.65	203.62	207.05	207.87	207.48	210.3	207.45	212.9	211.65	209.9	212.85	210.14	206.64	210.13	209.6	215.67	208.1	210.17	213.77	202.25	210.59	206.87	214.02	206.84	208.06	207.19	202.51	205.71	205.78	211.09
210.44	204.25	205.29	209.85	211.99	208.39	207.21	211.18	208.05	210.62	205.63	212.64	210.5	206.2	202.69	208.35	215.94	210.78	210.31	211.79	203.98	209.42	205.91	207.56	211.19	211.49	203.89	211.91	201.5	207.12	208.67	205.2	204.99	208.7	214.15	213.52	208.64	213.72	212.09	204.62	206.71	211.22	205.89	203.58	212.67	210.7	213.36	205.1	206.76	210.82
202.9	204.29	206.48	207.38	200.71	204.96	200.04	205.11	202.02	201.11	205.03	201.68	209.34	196.81	197.46	205.82	204.08	200.78	200.75	200.13	204.62	206.17	206.23	209.42	201.34	197.01	205.98	201.16	208.19	203.04	201.03	208.88	200.05	201.74	195.15	206.32	204.3	203.78	197.44	204.83	201.78	204.39	204.18	197.82	204.28	201.97	197.99	207.82	203.87	197.14
201.92	203.44	199.04	199.85	207.96	203.62	204.25	200.84	210.77	204.43	208.14	203.67	195.76	205.1	200.38	205.8	205.49	205.53	209.08	205.32	204.32	202.84	205.21	205.51	208.21	203.29	200.32	198.62	203.47	206.23	202.33	210.69	209.24	208.4	203.45	203.17	203.76	202.74	201.7	204.82	208.28	205.25	200.58	218.69	205.14	203.33	204.69	204.72	202.84	210.92
204.3	208.67	203.21	208.76	208.03	210.93	204.73	207.03	203.65	200.26	202.59	203.68	209.14	210.44	205.08	211.17	199.3	209.42	203.22	207.39	206.11	202.61	204.57	206.31	205.83	207.13	206.83	206.47	202.7	206.82	203.44	198.07	202.92	200.2	206.28	203.77	204.1	208.82	197.04	193.08	208.03	200.75	203.45	203.13	206.82	204.06	201.98	199.36	198.66	197.67
208.54	210.11	210.32	202.87	212.78	207.26	212.08	207.75	210.69	207.79	215.91	207.21	209.43	207.06	208.47	209.09	207.53	211.57	211.82	217.31	204.39	212.38	210.24	208.35	209.32	210.3	215.69	200.71	211.72	208.18	215.64	207.72	204.88	210.64	204.9	209.85	208.77	208.91	208.88	211.76	215.74	209.37	205.55	211.24	212.88	212.15	217.5	208.76	210.14	212.61
204.95	210.11	215.01	207.93	208.97	207.59	204.49	205.06	205.96	205.54	209.4	213.97	210.99	202.61	211.76	215.43	210.34	214.29	204.85	204.2	213.48	204.2	199.55	213.39	210.74	220.36	203.46	204.11	203.12	205.28	200.22	207.93	207.17	213.36	206.34	211.57	213.6	206.04	204.55	204.66	213.97	207.7	201.73	209.93	204.4	208.19	211.47	208.77	213.96	210.58
201.29	199.5	200.36	209.24	205.38	208.82	205.38	204.86	193.88	201.43	204.38	205.83	205.26	209.98	191.42	196.01	196.98	203.73	204.61	198.46	205.26	206.63	201.49	202.53	204.69	206.95	203.1	201.21	208.48	204.18	203.32	203.72	203.26	204.59	201.83	204.22	201.77	194.61	207.42	201.19	204.1	204.61	207.47	203.94	199.03	205.45	204.08	198.79	194.17	209.81
207.43	214.9	208.74	208.82	203.41	207.22	215.36	216.17	217.59	209.21	202.29	202.02	204.4	209.06	205.72	208.64	203.25	211.12	207.76	211.26	208.28	208.2	207.24	215.31	210.58	202.57	207.13	206.12	210	208.82	211.6	207.29	211.67	205.64	207.85	202.14	202.95	206.38	206.05	210.87	206.87	216.54	207.49	212.82	206.46	205.65	208.51	205.76	204.78	207.97
211.71	206.61	207.08	210.79	202.25	200.16	205.63	206.76	210.73	203.29	203.88	203.36	209.16	208.43	204.55	209.42	207.7	205.33	210.65	209.28	214.16	208.68	201.85	203.26	210.22	204.61	204.51	206.51	206.98	208.17	205.55	201.13	206.73	204.91	206.66	207.3	198.87	207.77	207.99	209.39	205.42	207.56	204.34	206.58	206.76	207.3	202.91	207.95	204.65	212.32
197.87	198.18	196.53	194.98	190.67	190.85	199.16	187.27	192.13	198.79	190.61	198.14	194.95	196.82	197.09	193.99	192.81	193.08	196.75	197.84	192.45	202.47	197.74	192.42	197.81	195.95	191.84	190.43	190.27	200.35	194.66	189.12	196.1	198.45	192.84	197.37	196.73	194.41	195.19	197.59	198.84	197.8	193.57	197.48	192.93	193.58	192.72	196.37	195.35	193.91
216.04	218.54	222.84	213.88	211.92	219.9	218.04	211.48	217.4	211.69	225.7	216.88	216.02	225.05	217.15	218.04	219.77	220.86	219.68	217.45	212.17	220.18	216.32	215.87	215.37	218.19	218.15	214.03	220.18	217.51	220.2	216.59	221.27	218.86	213.14	214.27	215.77	222.46	220.37	213.29	215.54	217.37	214.99	214.18	216.31	213.24	218.06	224.25	218.35	217.11
209.04	206.1	203.47	204.47	208.12	205.03	208.39	211.62	203.3	210.08	202.08	205.1	202.02	208.5	214.77	210.33	203.85	211.39	202.81	202.82	211.93	210.3	204	211.97	211.06	202.67	206.51	201.91	211.5	204.41	206.21	204.49	203.36	204.04	204.07	207.08	208.66	206.35	207.15	200.03	202.86	211.39	205.39	210.85	205.33	207.89	205.51	208	204.78	215.24
203.11	208.01	212.06	213.07	203.24	211.89	210.51	207.1	221.28	208.79	210.57	212.68	206.49	207.19	212.57	209.07	207.24	211.15	206.13	207.75	209.57	210.39	205.68	210.1	206.9	207.04	206.2	209.06	196.82	215.63	210.89	206.03	206.54	203.33	205.46	209.53	209.57	204.72	207.93	208	207.63	208.73	208.23	215.33	208.27	204	209.17	218.73	214.25	205.98
200.88	207.67	201.5	211.26	207.42	206.49	209.99	207.83	213.87	205.55	208.67	207.83	209.08	215.69	209.12	213.3	208.05	213.67	208.23	205.09	211.52	208	208.31	207	207.34	205.19	210.32	205.27	206.89	208.52	206.07	205.78	208.51	201.66	212.55	204.76	200.69	208.43	208.99	212.86	205.32	205.78	210.59	208.3	201	204.5	206.03	213.16	208.85	212.14
212.86	216.63	206.13	205.67	209.73	214.22	208.57	207.87	210.17	211.4	207.44	206.81	208.73	202.76	203.92	209.49	209.73	208.87	214.45	204.02	206.05	202.41	205.44	204.36	205.36	209.89	207.92	205.48	206.89	215.93	209.28	213.08	213.37	210.27	213.56	208.91	206.63	214.6	210.53	210.9	207.02	202.05	217.31	209.63	210.24	208.33	213.09	205.1	205	208.27
206.49	212.52	212.13	209.6	214.48	214.42	213.65	205.75	213.38	210.74	214.8	208.63	209.97	211.09	207.46	213.68	215.06	211.28	208.86	211.27	210.02	210.8	209.93	208.84	210.14	210.21	217.03	212.88	210.52	214.68	213.3	213.17	208.21	208.37	209.14	213.78	213.19	218.7	222.79	211.2	208.33	212.59	213.48	214.2	211.18	211.48	216.16	211.37	212.79	213.23
205.47	211.42	207.97	213.39	214.07	201.24	209.7	215.3	202.48	204.07	212.31	208.72	206.71	203.8	205.87	211.48	202.37	203.43	204.17	205.81	207.56	207.84	207.51	201.59	201.92	208.29	204.46	210.35	208.09	208.87	203.91	204.51	208.9	201.94	208.02	204.98	205.69	203.89	203.55	206.73	208.23	208.94	210.3	207.91	210.1	206.05	206	213.04	204.09	205.3
217.75	214.44	203.59	207.04	205.95	210.09	207.39	204.7	210.4	200.35	205.88	207.75	200.48	205.55	204.52	208.48	211.68	204.71	206.51	210.54	204.35	206.26	214.36	209.46	202.29	204.11	214.64	202.88	208.61	211.38	205.8	207.66	212.16	207.34	208.07	202.43	208.5	206.59	205.48	210.03	204.8	206.83	212.93	211.62	204.33	207.91	207.6	203.62	203.89	210.01
203.55	201.04	203.54	205.09	204.81	201.11	201.6	209.95	201.76	204.76	201.11	204.88	204.27	201.57	203	206.25	197.22	201.84	206.72	204.99	205.46	205.41	206.79	206.48	204.94	200.94	203.6	201.52	206.18	206.98	201.14	202.81	207.15	199.57	202.12	202.57	205.73	195.07	208.12	202.08	204.34	206.58	203.66	199.36	204.96	204.35	207.01	209.39	206.59	201.99
211.38	208.7	204.5	205.34	210	201.41	207.29	207.63	209.57	205.76	215.64	206.08	210.76	206.26	208.03	206.38	203.56	206.49	209.26	206.65	208.21	212.72	205.04	208.34	201.64	203.79	209.56	209.76	207.31	202.63	208.15	211.83	203.25	210.1	209.18	209.28	209.6	204.26	214.81	211.41	209.56	204.44	204.16	206.7	205.95	210.08	208.86	210.59	209.38	204.44
210.44	217.04	205.94	207.36	213.26	210.98	217.14	210.28	212.7	208.72	212.1	211.21	208.54	210.95	205.22	212.54	209.08	208.84	215.75	214.12	214.06	216.39	212.5	214.36	207.68	212.38	213.73	209.99	207.78	207.56	214.88	205.01	207.83	216.75	211.52	208.85	209.12	214.67	209	210.35	209.6	205.52	206.48	209.11	209.27	216.53	210.46	213.46	206.87	209.05
199.5	198.1	197.42	194.26	197.55	196.7	199.19	199.42	198.67	195.94	199.21	195.06	197.09	204.64	198.11	199.75	196.91	199.56	199.54	199.58	196.93	194.82	199.84	200.45	201.27	194.65	198.1	205.2	201.68	199.57	203.72	195.81	198.14	197.27	195.37	196.43	196.68	199.78	201.49	195.03	192.71	199.35	194.67	200.5	203.61	197.12	196.63	198.2	198.52	195.41
207.77	209.81	207.56	205.42	207.13	213.58	205.36	210.45	207.06	209.02	212.13	214.86	212.29	205.74	210.65	208.21	206.17	210.71	212.12	209.59	205.84	209.16	211.73	205.79	210.32	207.77	204.14	205.6	211.44	214.97	207.87	207.53	201.84	214.06	214.8	210.88	207.1	207.02	202.21	211.29	208.45	205.21	206.59	203.88	206.53	214.31	211.54	205.52	207.88	206.46
216.7	219.66	216.81	217.84	208.9	217.47	219.29	218.58	222.07	218.98	215.8	213.85	215.67	220.35	209.25	217.53	216.04	221.43	220.17	214.38	215.78	222.03	215.2	217.96	218.59	218.92	220.75	217.11	214.44	218.22	213.94	218.01	220.06	217.07	216.25	219.73	216.39	222.32	221.81	218.84	218.06	215.54	217	217.02	218.79	218.81	218.19	217.23	220.11	213.19
212.53	206.49	210.69	205.69	210.6	204.82	207.57	205	210.11	207.52	208.11	204.1	206.79	204.54	204.96	216.52	205.28	207.41	209.36	208.28	209.21	212.56	210.13	206.79	204.59	208.92	208.01	204.17	208.76	213.81	214.76	211.11	210.36	204.62	210.62	213.62	209.58	210.84	208.36	203.86	214.11	207.59	208.52	208.82	207.74	207.27	206.84	206.03	208.83	210.32
211.54	213.8	213.38	212.2	212	213.54	207.53	215.07	213.9	211.03	206.69	204.92	214.73	209.99	215.63	214.09	210.76	210.25	212.66	213.64	213.65	213.48	208.8	205.12	208.23	216.38	217.2	210.85	211.36	213.04	212.13	207.53	202.21	211.64	207.38	212.65	215.71	212.26	214.89	207.46	212.41	211.7	215.77	210.63	212.92	207.3	210.5	214.32	211.99	212.78
196.47	201.27	198.68	204.71	200.04	196.75	204.73	204.79	198.37	203.72	202.18	201.58	208.56	209.77	202.91	200.7	196.41	202.12	192.82	202.51	199.08	194.72	200	194.74	200.74	210.91	198.32	202.63	198.8	197.04	202.54	196.08	203.65	197.19	197.49	194.1	198.58	197.55	199.37	202.1	196.23	202.78	215.73	204.62	199.53	194.29	201.65	192.65	198.81	198.55
198.75	204.71	205.27	205.41	202.82	203.13	199.08	201.76	197.66	207.42	204.14	203.46	195.69	204.29	206.55	194.7	206.79	204.47	207.47	207.02	208.81	205.46	205.28	204.09	204.48	200.9	201.48	204.95	208.51	208.52	208.15	207.01	200.1	203.62	200.11	201.15	208.81	206.21	202.52	204.97	203.65	198.77	204.31	204.2	200.76	198.61	201.3	203.64	196.28	199.23
201.1	204.92	202.24	203.7	207.15	200.63	205.89	208.63	206.43	212.72	203.18	204.47	205.03	199.73	201.9	202.98	207.25	200.11	205.27	202.19	201.92	196.81	206.51	201.57	198.65	205.67	210.58	199.04	204.24	202.71	203.07	206.84	205.57	203.82	203.26	208.47	203.44	201.58	199.54	206	198.55	210.33	202.3	204.67	201.43	204.59	209.01	201.55	207.32	198.68
207.3	206.51	211.29	207.56	206.55	204.15	210.23	204.62	211.97	207.28	213.01	212.59	212.69	202.86	210.77	208.15	204.99	207.03	211.44	205.32	206.22	208.87	213.25	202.97	206.28	214.62	206.4	206.19	207.88	205.78	208.98	207.07	204.32	213.8	208.48	206.59	215.37	210.57	207.12	211.07	206.11	206.37	214.64	204.62	210.37	216.22	217.2	211.64	200.81	204.79
198.38	201.44	204.21	203.53	210.5	200.1	204.6	205.53	211	206.02	204.75	194.77	202.6	197.06	206.56	203.76	200.91	205.49	201.4	203.52	201.29	198.29	205.15	192.99	201.09	208.11	197.91	205.34	201.61	202.15	210.66	201.84	208.09	192.89	201.41	204.53	204.79	206.7	200.57	209.69	204.87	205.61	207.23	207.37	202.38	207.04	203.09	207.16	203.8	209.64
212.51	205.21	209.72	207.77	213.17	206.28	204.58	209.37	208.56	199.53	212.22	206.96	207.44	198.72	211.62	202.93	209.22	209.87	203.74	207.06	212.84	203.86	213.62	208.32	209.96	216.03	211.93	212.6	203.9	206.71	209.54	210.79	209.62	204.94	214.97	208.46	211.4	209.73	204.99	210.46	207.27	208.54	205.16	205.73	205.18	212.95	210.21	207.57	204.99	213.08
216.78	217.81	215.09	214.65	214.34	217.84	213.52	221.82	217.54	208.63	213.69	218.49	210.72	205.99	211.14	212.76	215.79	217.75	215.53	223.07	223.44	210.5	218.15	215.36	219.49	216.22	222.7	220.6	221.09	214.2	217.42	221.7	214.55	219.84	219.49	215.04	220.36	215.01	219.21	216.67	218.57	218.01	215.38	219.01	212.58	219.38	218.61	213.4	225.15	216.91
195.68	201.68	194.64	199.05	195.84	196.51	202.61	206.62	199.2	197.31	197.46	204.72	191.95	201.34	197.59	198.29	198.6	199.45	204.78	199.8	200.14	193.9	202.69	197.95	199.84	200.24	202.24	198.2	209.06	200.22	195.22	204.97	205.54	203.48	195.27	204.9	203.78	196.05	201.53	201.52	198.98	203.06	195.6	201.74	197.23	199.71	198.21	200.45	205.15	197.71
209.01	204.6	204.99	202.4	203.79	207.63	205.81	214.11	206.8	210.51	208.61	208.05	209.45	204.09	205.86	215.62	200.91	204.88	210.73	207.9	205.51	212.51	208.33	209.34	211.93	201.24	205.17	203.39	210.22	208.24	207.81	205.47	208.69	203.81	206.34	204.03	204.25	209.78	208.49	205.09	205.53	210.4	208.58	213.23	207.82	211.5	208.19	203.62	207.39	209.71
218.04	215.96	210.09	210.46	218	215.84	206.08	214.79	216.18	211.91	210.86	206.92	214.13	213.98	211.8	211.61	207.97	211.26	218.42	217.26	213.62	218.7	212.01	207.99	204.15	214.96	207.96	219.86	208.25	215.07	213.63	217.39	209.25	214.44	213.27	215.03	215.83	211.57	214.72	211.36	213.13	215.77	213.82	211.3	213.63	211.4	212.08	220.24	215.26	216.61
200.65	205.77	196.57	199.36	204.88	201.77	195.81	199	202.68	195.51	200.74	199.35	198	194.14	201.06	197.17	195.05	200.9	195.66	198.04	201.61	200.41	200.71	198.62	202.44	200.5	201.98	204.8	198.43	197.37	200.48	195.18	189.88	197.73	199.29	206.1	200.63	200.92	201.21	202.1	203.95	203.55	210.76	199.04	199.81	206.1	200.51	199.37	197.81	202.76
207.62	201.08	207.11	198.06	205.64	202.09	203.42	200.27	205	206.18	204.55	206.92	202.81	208.59	209.23	198.26	201.39	201.13	202.32	206.37	202.57	204.22	203.42	208.78	206.33	196.67	202.34	202.5	199.68	204.61	200.16	201.18	204.35	204.21	201.96	203.39	202.57	204.25	206.11	207.98	201.94	207.24	199.43	199.81	212.29	204.02	199.61	208.13	204.03	203.46
206.55	207.82	202.4	210.05	207.24	208.79	217.47	213.02	206.6	212.15	213.52	201.54	204.53	213.46	202.92	208.48	211.19	208.74	214.03	209.76	210.39	207.6	215.64	208.88	200.81	206.12	213.46	208.57	204.36	204.64	209.99	204	203.73	205.9	217.03	205.07	207.4	209.81	207	213.54	206.79	210.73	209.1	215.75	209.93	208.34	203.1	203.05	208.2	206.96
211.86	212.63	217.16	217.92	212.37	211.45	214.81	212.78	215.43	211.82	214.53	213.05	218.64	220.96	211.03	219.14	214.59	210.35	216.74	209.78	209.89	210.21	214.66	211.19	210.68	211.71	209.95	213.23	212.78	213.51	213.53	213.91	211.63	215.87	207.1	212.24	207.63	218.55	218.07	212.18	208.42	216.18	212.69	220.83	215.82	211.01	209.91	215.76	207.96	216.49
218.1	210.4	208.52	210.24	210.86	209.85	213.77	214.2	210.74	214.77	206.07	213.02	210.93	205.1	213.49	217.02	211.76	207.65	203.27	205.99	215.56	211.48	213.16	211.54	210.33	218.07	217.09	214.74	211.87	212.16	211.73	209.97	214.5	209.65	208.6	215.43	210.26	211.31	215.38	208.23	210.52	211.66	215.73	210.84	214.93	217.65	206.97	210.45	218.37	212.59
210	201.17	207.52	205.97	214.05	210.58	208.13	214.05	210.79	209.08	211.18	204.84	210.11	208.78	204.4	206.22	211.86	211.84	215.84	206.68	206.37	206.25	206.08	210.93	216.71	212.71	215.09	211.5	205.91	206.37	212.34	203.94	212.27	213.05	210.15	210.18	213.88	214.86	207.73	207.25	208.91	211.4	208.38	208.21	209.17	209.98	202.22	209.96	209.97	214.88
215.34	218.63	216.13	217.01	216.52	221.26	212.6	216.52	206.79	214.49	222.49	217.14	215.72	212.61	213.89	216.41	213.57	219	208.7	211.16	216.02	223.65	216.39	216.71	216.45	219.75	219.13	213.06	212.92	223.02	223.76	218.14	210.12	215.05	218.97	212.72	214.73	217.6	214.41	218.4	211.21	216.25	221.29	214.01	221.41	221.39	214.16	220.62	221.56	220.64
204.63	194.79	201.49	208.15	203.85	200	206.32	206.1	206.68	200.77	199.7	200.36	206.18	203.38	207.4	207.12	202.72	199.39	199.61	208.57	201.17	199.39	201.95	196.54	207.24	202.51	198.33	203.29	206.63	205.25	201.76	201.9	206.11	202.73	204.12	202.89	202.82	204.06	201.39	200.29	207.42	203.99	210.25	196.55	207.93	203.45	195.47	204.75	196.26	216.53
208.31	203.85	209.03	208.41	204.3	209.68	207.33	209.44	211.49	204.79	214.24	208.86	206.75	211.11	203.7	212.99	207.36	203.83	205.31	217.53	214.21	209.25	205.57	207.03	212.95	213.98	204.15	206.06	207.22	205.57	207.02	212.11	208.66	209.89	207.94	206	208.65	209.13	203.39	212.38	201.54	204.45	209.15	215.01	212.3	206.99	209.95	212.97	207.15	203.91
203.31	202.76	202.46	198.58	196.58	199.82	202.81	200.17	201.73	196.02	205.09	198.95	204.55	205.23	202.21	201.41	198.89	203.6	199.92	201.66	198.58	199.83	205.75	201.65	186.51	196.27	203.67	204.55	201.32	199.31	198.62	201.97	201.47	195.7	201.82	201.44	199.66	201.67	195	193.26	202.63	195.45	195.57	194.93	196.99	197.34	194.22	197.33	199.22	200.59
208.35	210.22	217.02	208.49	214.88	211.76	214.66	214.9	211.42	212.11	215.02	219.87	207.81	212.09	212.5	211.93	213.06	212.43	216.87	218.37	210.95	211.02	206.71	215.71	213.66	213.62	213.68	214.37	216.64	207.64	215.67	213.33	212.16	210.51	215.81	211.57	213.03	209.57	215.02	212.28	216.89	213.09	214.94	210.98	213.7	221.71	217.05	210.78	214.71	212.84
212.36	213.43	215.06	211.26	208.56	209.12	216.08	209.85	212.37	210.78	209.74	207.41	210.09	216.5	212.74	213.83	211.89	206.38	208.55	215.26	217.4	214.9	216.43	211.3	207.3	207.34	212.38	210.29	213.88	210.58	210.21	216.57	214.18	207.85	212.79	218.41	209.77	210.78	205.77	211.69	210.21	212.62	215.45	211.66	213.6	207.89	214.41	207.64	209.45	211.63
199.09	202.46	199.05	199.61	201.91	202.37	200.13	206.81	198.54	197.52	200.4	192.16	199.32	201.74	203.69	195.56	197.45	197.39	199.01	197.85	200.24	201.62	205.99	201.25	189.52	200.9	205.75	201.21	199.99	202.98	201.84	196.58	200.16	198.1	202.09	198.02	207.51	198.26	205.37	197.49	198.31	204.44	203.86	201.86	202.17	190.82	196.13	201.55	195.38	196.17
214.06	204.49	201.5	208.2	203.06	212.37	206.39	208.41	207.75	205.65	201.93	206.83	206.96	206.84	210.8	212.43	202.42	206.65	218.19	205.34	205.46	204.55	205.61	206.39	207.85	205.83	210.92	203.28	211.96	202.26	209.43	211.58	200.54	205.35	205.36	209.35	198.72	206.01	212.73	212.15	209.78	208.36	208.72	213.26	207.87	207.6	200.79	204.14	202.27	208.92
212.93	211.35	214.2	210.5	220.1	209.61	215.55	210.63	206.7	208.43	217.67	211.4	213.42	214.76	207.79	212.24	215.75	204.04	215.48	214.6	214.17	208.76	211.62	210.86	212.71	208.04	213.07	213.64	213.16	212.28	217.78	213.85	205.84	213.41	218.28	208.36	213.91	209.51	205.77	211.7	212.7	207.29	214.96	213.87	205.27	214.31	214.19	212.14	212.42	212.87
215.24	209.42	207.71	210.18	205.96	205.37	209.46	210.4	216.4	214.33	219.37	208.39	199.6	203.88	212	210.06	211.22	202.19	207.58	205.97	210.69	207.67	204.63	216.17	202.1	207.23	210.27	206.89	202.09	206.52	205.04	214.15	210.95	213.96	211.25	209.4	207.01	211.46	208.95	206.8	211.77	214.62	218.04	204.08	207.64	208.65	209.1	215.33	211.01	201.48
205.76	210.01	204.76	201.24	200.43	207.54	197.77	209.4	203.21	198.91	203.14	194.41	205.11	206.58	205.13	207.06	209.09	202.03	201.04	204.59	202.25	201.5	207.97	200.77	209.53	205.53	201.15	201.13	201.68	202.02	208.86	207.72	201.74	208.98	207.44	197.31	202.34	201.33	206.15	203.09	202.98	198.93	196.6	205.08	203.2	197.21	211.45	204.96	199.95	209.81
220.17	219.35	222.27	214.8	217.07	218.29	218.18	213.3	216.39	217.66	220.83	224.22	217.42	226.28	216.34	213.92	218.22	214.9	212.42	209.66	213.21	218.07	220.1	218.68	214.46	218.34	215.54	213.66	216.5	216.39	216.5	215.34	221.11	219.17	214.4	220.09	221.52	214.46	221.4	212.46	221.83	218.88	214.49	221.25	225.74	216.57	215.37	219.41	224.73	211.31
211.97	210.49	207.8	210.23	208.29	215.85	209.47	204.7	210.07	207.06	204.09	204.12	209.62	204.89	206.15	212.12	212.23	201.36	207.53	208.44	204.58	210.54	200.69	208.8	214.58	209.31	205.14	206.39	207.84	206.9	204.13	211.7	208.24	207.94	200.61	208.65	217.28	210.78	215.21	205.76	203.91	211.17	215.54	208.51	213.11	205.45	210.31	214.23	203.61	208.91
216.7	213.27	211.45	209.48	218.29	203.54	211.29	204.77	210.47	214.98	214.09	209.44	212.37	206.49	213.73	207.75	216.92	213.09	209.28	209.09	215.8	214	210.45	211.17	211.08	207.81	214.52	208.33	218	218.71	216.04	211.55	208.78	214.29	207.42	206.49	211.58	216.71	216.77	207.51	205.91	209.43	210.14	218.38	214.07	212.49	206.61	209.52	216.28	211.07
207.81	207.85	205.31	205.37	208.61	208.54	216.33	207.65	206.04	207.35	202.16	215.43	211.43	208.32	206.46	202.63	204.54	208.91	209.41	212.32	203.89	201.31	214.29	213.26	204.78	201.66	205.86	212.03	206.53	205.43	202.18	208.47	212.02	210.85	218.76	204.86	208.05	212.18	205.91	212.72	207.72	215.61	208.43	215.35	208.09	207.16	213.43	203	206.31	206.9
212.64	201.35	207.11	207.64	201.64	207.06	208.96	206.89	209.87	212.51	202.91	210.13	212.58	208.66	200.45	211.62	211.61	205.09	210.24	211.89	211.54	207.56	209.31	205.85	200.53	212.24	205.43	203.51	206.92	204.43	204.22	210.24	204.6	204.62	213.25	200.44	199.02	204.65	204.22	208.04	205.81	206.4	202.08	209.98	207.16	202.99	211.34	198.59	206.63	204.92
213.79	204.87	215.73	217.18	212.71	216.5	215.97	210.51	209.02	209.93	215.4	210.22	213.7	209.81	206.09	210.23	212.78	210.23	213.97	216.38	209.39	212.72	211.65	215.08	208.36	211.45	212.3	213.77	210.3	206.78	215.59	209.64	212.12	212.2	210.99	211.14	208.61	205.4	215.96	215.21	216.81	212.75	211.01	208.11	214.04	209.23	206.12	209.42	219.78	214.93
206.23	203.63	214.31	206.48	211.35	216.48	214.05	211.25	212.52	210.18	208.35	210.91	209.68	209.43	212.79	210.51	212.41	214.63	217.05	208.11	208.21	205.98	205.47	205.95	206.8	207.69	206.9	217.08	204.9	209.46	212.94	213.92	205.4	208.27	205.7	206.72	203.89	212.21	205.35	206.98	206.28	207.02	211.82	205.66	204.86	212.08	210.06	210.55	200.36	210.12
215.53	204.33	206.97	208.9	209.03	204.44	205.44	209.1	212.56	206.91	205.64	211.65	205.23	208.92	210.51	201.49	215.4	208.52	208.68	212.01	208.05	207.49	206.05	205.32	204.27	209.85	214.21	210.15	201.62	211.69	204.85	204.57	209.55	212.62	207.79	207.12	209.99	210.04	205.55	210.31	209.6	201.97	202.42	202.87	207.71	210.23	207.85	210.37	206.63	204.71
203.33	200.73	198.49	202.34	201.27	200.75	200.78	197.98	198.66	199.58	200.42	198.36	197.11	202.85	195.3	200.73	201.19	196.31	197.39	193.69	202.34	194.9	196.35	201.63	194.82	196.57	201.96	200.28	201.03	197.53	199.66	197.15	206.56	198.03	199.72	199.92	196.65	201.44	204.12	198.55	203.78	193.81	200.15	200.77	196.6	199.93	201.81	197	203.78	201.14
208.83	206.88	195.35	209.86	203.91	205.14	198.37	201.47	210.24	202.03	206.05	202.69	203.4	199.7	206.85	202.08	203.22	209.39	208.45	205.52	204.84	199.86	203.76	204.95	208.22	205.72	213.4	203.03	204.54	199.78	205.9	212.67	204.65	208.64	195.98	198.17	199.4	205.88	202.42	200.57	200.88	203.2	206.03	206.71	197.61	205.31	203.07	203.44	202.89	199.1
213.97	213.35	212.44	213.43	206.67	212.47	219.59	210.84	204.49	206.97	210.5	210.53	210.01	213.14	211.38	207.65	215.87	202.35	215.47	217.11	211.59	207.1	207.99	207.64	212.18	213.83	214.5	214.57	209.72	213.6	218.88	211.62	219.85	209.93	214.72	215.48	216.48	220.4	214.53	208.56	208.23	216.11	210.28	210.99	208.45	206.16	211.84	208.9	212.6	209.58
198.31	202.51	194.41	206.18	205.1	204.36	205.09	199.62	205.98	200.95	196.11	201	203.49	200.8	205.65	203.23	204	207.39	205.52	195.2	206.5	201.86	206.9	201.72	199.09	206.43	202.52	202.36	199.85	202.48	197.65	202.8	207.23	201.85	198.37	198.31	197.45	200.09	202.43	201.39	194.36	195.82	195.71	205.94	203.79	207.59	202.88	207.18	213.36	211.21
218.71	206.67	205.93	212.94	207.66	209.33	219.06	209.42	210.44	209.26	209.95	202.91	211.15	210.93	211.4	209.01	206.67	208.72	205.82	205.6	213.56	208.81	206.66	206.57	207.22	203.53	206.44	215.89	209.3	204.51	207.49	213.09	212.43	209.2	214.09	209.97	208.88	214.87	203.14	210.14	204.59	211.45	206.67	212.41	204.55	208.1	209.59	207.6	206.44	207.4
198.67	195.39	201.09	209.59	204.12	204.01	201.76	206.03	202.91	199.42	204.3	201.61	202.2	204.97	201.65	208.28	197.57	202.12	202.82	201.43	207.87	198.63	200.95	201.71	204.56	203.76	199.7	203.02	200.72	206.08	206.23	205.99	194.16	196.85	202.78	201.87	198.13	201.13	207.48	199.42	208.62	204.32	201.81	205.3	195.21	202.64	200.04	198.46	200.35	210.67
208.56	206.65	208.7	209.49	202.93	204.68	204.98	203.22	210.91	206.88	205.66	212.68	207.5	203.14	207.55	203.83	207.34	211.14	205.69	210.45	209.2	206.64	205.48	213.58	202.76	208.42	201.28	204.76	209.34	212.83	208.9	197.43	210.46	205.71	211.9	213.68	208.52	209.76	212.42	206.98	202.57	209.32	205.27	208.9	214.25	203.18	209.22	204.11	204.06	198.19
199.3	203.18	207.45	204.89	210.58	206.35	210.18	203.4	201.15	210.08	198.97	203.15	207.56	210.7	198.01	202.35	204.91	210.71	205.5	204.5	207.77	201.43	204.99	201.02	203.65	207.35	203.51	203.74	205.32	198.44	198.72	199.92	202.29	212.03	205.17	202.89	210.77	208.86	203.38	204.44	198.21	207.46	202.52	202.15	199.93	203.78	203.02	204.67	199.5	202.09
209.37	203.23	204.25	201.23	208.19	203.75	205.77	208.8	199.24	209.85	199.89	202.41	197.86	203.09	200.56	199.6	205.66	200.78	195.45	200.97	200.13	205.12	206.51	205.01	200.08	200.08	205.71	196.15	202.91	209.5	209.61	203.89	210.71	197.79	202.64	208.97	203.66	206.25	198.73	201.55	205.98	199.85	204.18	207.76	202.98	202.35	196.24	201.77	202.2	204
212.97	211.84	210.94	209.42	209.57	206.26	211.61	211.94	203.72	208.65	209.53	211.15	207.26	211.62	207.93	208.51	208.03	214.2	210.94	206.12	209.91	207.59	206.43	211	207.7	207.67	208.8	213.07	214.72	206.93	207.87	210.98	209.42	210.68	206.36	215.57	211.49	204.88	206.45	208.2	206.21	206.75	211.23	208.81	211.77	201.08	209.33	215.28	210.28	210.65
203.46	199.46	205.94	205.57	205.9	209.82	209.56	207.13	209.35	209.58	210.9	212.85	212.96	209.22	206.57	202.49	203.43	207.47	209.4	205.38	207.85	206.63	206.18	214.97	207.5	206.81	214.45	208.07	202.27	207.89	205.9	207.39	210.97	209.53	209.94	206.47	211.22	214.72	209.59	208.08	202.86	208.9	200.21	203.43	205.85	208.55	200.86	204.99	204.26	204.21
192.36	196.64	199.25	202.67	200.91	197.5	201.83	200.79	201.28	201.63	185.48	197.22	200.99	196.19	194.61	198.34	187.63	192.62	188.95	194.23	200.69	197.65	199.44	191.23	204.79	200.04	196.68	198	199.98	194.96	195.53	194.3	195.73	198.5	190.75	198.52	198.46	200.57	189.31	202.03	196.53	199.07	193.34	189.67	203.86	197.44	201.96	193.78	202.46	196.17
205.33	206.75	208.14	206.28	203.92	205.57	200.87	212.49	208.84	201.45	196.87	200.98	207.62	202.17	211.06	212.31	206.72	210.2	202.86	211	200.05	214.19	213.81	210.48	206.03	209.06	204.28	203.44	202.67	209.33	202.12	208.11	202.77	206.08	212.1	203.4	204.96	205.27	205.78	203.71	209.13	200.77	203.75	204.11	206.43	202.76	206.59	206.92	202.9	209.82
194.56	200.83	203.53	201.82	196.12	201.16	204.89	199.15	196.31	196.65	199.16	200.93	199.87	197.97	192.54	199.34	195.01	201.67	196.43	195.54	203.96	204.21	198.91	194.93	201.1	200.47	200.76	196.92	191.05	202.55	198.85	205.66	196.21	200.63	200.03	197.56	196.7	191.9	193.89	198.01	193.74	196.15	199.37	200.41	196.86	197.21	201.81	200.25	203.57	197.61
212.84	208.94	217.04	209.92	211.98	207.58	216.3	208.28	214.6	212.07	215.55	208.1	212.87	218.64	208.42	204.05	213.43	205.96	204.07	213.77	207.94	211.55	215.68	214.89	213.88	212.11	206.81	208.66	211.92	214.17	207.04	209.78	212.97	205.58	211.65	205.37	214.37	212.85	205.13	212.74	209.88	215.21	209.85	209.17	207.94	211.93	210.17	215.1	217.39	213.8
205.49	212.87	198.63	203.47	198.58	200.97	198.92	202.28	203.71	202.16	204.77	205.8	204.92	209.15	208.97	203.41	205.79	207.81	203.68	209.04	204.27	204.87	200.04	200.03	200.74	206.73	201.36	203.45	207.28	201.15	210.28	209.92	203.21	199.89	202.18	202.62	202.31	199.3	204.07	208.5	212.01	209.79	200.32	199.84	199.69	197.1	199.37	200.47	201.34	203.24
194.75	200.56	197.43	204.53	201.43	205.88	201.15	203.76	200.95	201.01	201.74	198.19	200.83	198.01	200.89	203.22	202.82	200.95	192.53	199.04	202.52	195.77	200.82	194.82	196.25	196.57	199.29	198.76	200.85	199.61	195.11	199.26	199.26	200.41	203.76	193.47	196.25	192.18	205	197.55	197.36	199.02	198.52	209.2	198.9	197.99	199.49	199.28	197.17	195.51
208.6	214.22	215.62	210.41	213.12	205.57	211.4	212.76	210.5	212.7	209.02	206.26	212.71	214.06	207.2	213.03	213	210.82	214.08	209.99	209.38	217.87	209.64	209.91	210.26	211.1	207.58	216.84	215.5	210.19	206.92	208.78	210.42	209.13	217.63	213.54	219.93	214.68	210.34	211.56	210.86	214.65	207.07	208.84	208.92	214.11	213.86	213.75	209.9	217.47
205.33	208.51	208.54	208.57	203.67	207.27	202.59	202.35	201.2	204.93	206.78	204.91	202.58	205.6	204.46	206.58	202.48	206.63	207.53	207.02	204.79	208.46	209.8	200.09	205.76	204.76	211.37	206.02	206.31	202.12	198.92	205.56	208.46	213.08	209.42	206.9	204.65	203.33	202.1	208.97	200.52	207.96	203.84	206.13	207.18	204.06	203.58	202.33	203.93	207.07
202.5	200.74	199.35	197.64	208.41	205.47	201.45	203.8	203.74	201.56	201.71	196.32	196.33	205.37	196.78	204.54	208.05	205.66	203.93	202.41	203.85	203.48	195.69	198.44	205.88	199.22	209.21	202.03	202.25	205	205.59	201.41	207.43	202.59	207.27	204.65	207.32	206.27	201.81	208.03	208.23	201.42	207.71	203.53	206.69	200.05	210.86	200.89	200.15	207.73
210.69	210.64	216.22	215.99	205.05	208.78	210.56	209.94	206.34	214.23	209.05	206.66	211.31	208.99	206.38	212.75	215.79	210.76	207.45	210	206.12	207.41	208.78	205.99	206.29	207.91	216.06	216.78	210.75	211.18	205.67	217.75	209.48	217.13	213.71	213.83	206.89	209.16	207.94	214.67	210.05	209.85	206.91	212.83	202.87	207.52	205	212.04	215.24	208.77
210.43	209.25	206.91	207.49	206.39	204.51	213.2	200.74	207.34	211.17	205.45	206.15	204.62	211.02	203.37	201.7	215.56	206.43	210.04	207.28	210.09	203.03	207.03	210.54	206.9	208.17	202.02	208.78	216.61	205.3	209.41	205.6	206.65	206.13	200.29	208.78	212.15	207.8	208.81	205.5	208.78	212.15	208.76	206.49	207.53	201.11	206.82	212.36	206.21	213.27
207.23	204.73	203.37	204.65	207.8	208.78	195.8	206.11	209.03	204.38	205.67	207.27	203.66	203.65	201.59	211.55	208.58	207.4	199.18	201.68	204.89	203.38	204.09	205.78	206.27	206.05	202.36	198.85	205.1	202.42	205.7	207.6	202.1	205.22	210.2	200.88	209.54	201.53	207.87	205.18	208.87	206.97	208.89	206.64	208.01	210.39	197.05	207.49	209.93	206.36
211.8	206.75	204.71	204.56	206.43	206.96	209.33	208.54	203.62	207.03	205.9	201.26	206.27	205.76	205.47	206.25	208.2	208.73	206	207.6	204.17	208.66	215.64	208.46	211.77	208.54	210.81	207.71	206.79	208.45	204.47	208.46	204.43	203.35	205.78	204.24	208.71	198.81	209.69	210.77	214.37	206.43	203.19	203.37	208.71	207	205.51	204.51	203.49	204.77
197.53	200.03	204.16	202.26	204.2	203.4	195.47	199.94	201.09	208.22	207.79	200.79	199.2	198.5	192.18	199.64	202.93	204.1	197.63	206.91	195.32	201.77	200.41	199.3	200	202.2	198.14	201.14	200.1	203.97	201.87	202.23	196.7	203.77	199.17	201.31	208.95	199.31	204.42	205.32	204.41	198.68	198.68	201.65	192.99	199.74	196.28	203.04	199.11	203.92
211.56	212.47	213.11	212.69	217.31	211.55	210.3	207.89	213.62	214.49	216.35	207.47	221.66	211.31	214.62	212.12	213.18	207.87	214.34	213.26	209.28	211.15	213.08	209.69	210.69	214.74	210.89	208.96	210.07	214.67	210.53	213.18	209.2	213.47	215.5	213.46	211.58	210.36	214.39	217.65	214.3	208.21	213.54	217.4	209.8	206.25	210.43	213.65	202.15	211.46
213.34	206.05	221.36	215.32	214.39	216.43	211.25	212.03	211.72	206.91	215.87	212.64	216.03	213.44	212.77	208.67	209.27	209.53	205.1	216.97	210.11	213.14	213.91	209.9	206.62	213.57	212.38	213.86	210	209.46	211.31	203.33	212.43	211.38	209.47	211.79	213.13	213.03	210.13	212.89	209.5	212.1	206.38	213.22	210.31	208.74	211.21	210.89	212.1	215.46
218.82	219.8	214.45	220.73	218.92	220.73	213.69	213.02	220.11	216.26	215.96	219.11	222.47	209.22	223.23	215.89	219.97	218.95	221.03	219.55	219.4	212.73	217.62	213.27	212.79	218.52	218.86	213.43	223.08	214.53	215.1	216.51	219.61	211.75	220.23	214.53	215.88	217.57	218.96	212.03	216.81	218.25	221.16	213.46	215.49	220.15	217.01	217.86	218.06	218.11
192.72	197.13	203.83	201.12	196.53	199.43	198.53	197.29	194.33	205.64	208.71	196.72	192.87	198.7	193.19	201.14	202.15	196.78	195.09	202.6	205.67	196	201.09	198.31	203.94	204.66	199.4	197.72	201.07	195.72	195.23	205.25	193.85	196.07	208.13	196.19	197.58	199.74	205.86	201.81	199.33	199.89	194.44	200.67	203.57	198.62	197.3	198.05	201.55	201.46
204.59	203.42	200.71	200.87	206.74	205.22	206.58	202.62	198.17	200.8	202.23	206.92	207.35	199.64	205.58	209.98	210.13	205.44	204.5	199.47	200	206.08	201.34	199.85	209.13	202.27	205.01	210.25	204.1	198.36	211.49	205.25	204.82	195.35	211.99	208.46	202.44	200.25	209.39	201.15	206.82	207.3	205.9	202.68	206.15	200.23	201.3	200.45	200.25	200.06
[truncated: 150 more columns]
