# Supplementary material for: Genetic dissection of main and epistatic effects of QTL based on augmented triple test cross design
Source: PLoS One. 2017 Dec 14;12(12):e0189054. doi: 10.1371/journal.pone.0189054 (PMC5730204; doi:10.1371/journal.pone.0189054)
Supplement: S6 Supporting Information — (ZIP) [file pone.0189054.s006.zip › z1_300_0.5_10.csv]

205.4	206.47	204.62	205.54	207.46	205.32	206.47	208.72	208.72	207.55	206.85	207.07	205.59	208.1	206.29	206.35	205.56	204.52	203.77	204.3	206.59	206.42	204.1	206.4	205.09	205.42	204.44	206.53	206.7	205.72	207.18	205.87	205.33	208.36	204.44	203.41	208.1	207.44	207.85	205.59	204.98	205.21	205.08	206.28	206.05	205.18	207.3	204.38	206.45	205.97
201.5	201.2	204.3	202.84	202.12	203.09	202.61	202.15	202.35	204.4	201.65	201.07	201.21	204.25	199.54	201.98	201.14	202.62	203.57	203.91	201.94	202.98	201.71	203.44	201.63	201.95	204.03	203.54	202.5	201.89	203.33	203.27	202.11	202.92	203.92	205.09	201.08	202.01	203.29	203.74	203.21	204.13	203.88	202.08	203.81	202.45	203.72	202.33	202.42	199.77
203.34	204.72	202.66	203.46	204.74	204.61	204.36	204.41	202.34	204.45	205.69	204.11	203.94	202.94	202.3	203.74	205.09	203.88	204.24	202.99	201.5	201.3	203.91	203.2	204.98	202.74	204.82	204.94	204.49	205.38	202.25	204.24	204.28	204.76	203.83	204.96	204.34	201.51	203.23	203.49	205.85	203.35	205.14	200.38	204.52	204.32	204.4	202.04	203.3	204.18
215.26	213.57	211.76	212.87	212.95	213.57	212.98	216.52	215.22	213.55	213.83	212.02	213.11	214.61	210.04	211.57	212.66	211.78	215.29	213.62	213.76	212.84	213.29	211.94	213.23	214.53	212.09	213	215.43	212.97	214.32	213.44	216.65	215.77	211.14	214.44	213.7	213.19	212.92	214.61	212.55	213.41	213.64	213.71	212.51	212.02	212.46	213.75	215.83	212.99
206.18	205.99	206.64	204.85	208.58	205.61	206.9	206.08	205.27	205.03	208.62	206.03	208.09	206.82	206.57	205.13	204.1	204.51	208.23	206.73	206.69	205.33	204.56	206.03	206.33	205.37	206.21	206.18	204.96	209.17	204	206.76	206.76	207.11	208.15	207.83	206.33	204.54	204.32	207.64	207.17	208.09	204.36	207.77	205.77	206.67	205.07	208.29	206.81	206.45
207.14	208.45	208.7	208.67	206.56	212.05	208.9	207.51	207.72	208.95	210.02	209.22	208.68	208.83	210.62	208.73	209.7	210.45	206.47	207.28	208.71	208.35	209.74	207.7	209.57	207.85	209.96	209.13	208.39	207.62	207.94	210.64	209.11	207.59	207.32	209.41	206.94	207.78	208.99	208.18	208.11	208.89	209.04	211.08	209.84	207.87	208.48	208.99	206.32	207.83
206.91	210.11	208.84	207.14	210.31	210.3	208.64	208.42	207.82	207.77	209.26	209.13	207.57	207.91	209.83	208.88	207.36	208.48	208.82	211.07	208.3	207.44	208.4	210.81	206.67	209.57	206.57	206.96	208.45	209.21	209.42	209.44	209.77	209.48	208.17	208.53	211.2	210.57	208.5	208.55	205.39	208.04	209.04	208.03	210.21	206.46	206.87	210.34	209.89	208.5
216.9	217.58	217.67	217.97	214.88	217.57	215.17	215.22	217.39	214.82	218.11	216.13	215.16	215.21	216.07	215.54	215.5	218.21	219.92	217.46	217.16	216.58	217.15	217.17	214.71	216.63	217.42	217.17	215.96	217.62	216.42	218.19	218.52	217.92	215.29	216.07	216.54	218.18	217.82	217.83	218.29	215.64	218.77	215.85	217.22	215.41	215.61	217.5	216.86	214.58
207.64	208.1	207.44	208.55	208.63	207.15	208.44	208.49	206.95	207.57	206.97	208.94	209.23	208.06	207.52	205.3	207.04	206.61	207.95	208.25	207.13	207.73	206.79	206.39	206.86	206.32	207.33	208.68	208.68	207.2	207.97	207.16	207.76	206.76	206.1	210.55	206.93	207.89	206.14	209.09	208.49	206.83	209.32	208.84	206.16	205.95	210.45	208.31	206.89	208.25
204.04	204.93	205.94	203.51	201.91	202.18	203.57	203.84	202.14	203.68	204.02	202.42	204.97	200.66	203.05	204.34	201.35	202.8	199.42	203.24	202.27	202.46	204.04	204.94	200.68	201.29	199.79	201.19	201.2	205.08	202.38	203.93	202.56	201.15	201.95	202.68	203.63	203.96	201.24	201.99	202.95	202.34	204.37	202.35	203.72	202.18	201.45	203.36	200.76	204.09
203.32	204.12	204.84	201.81	204	203.71	202.69	203.07	202.11	205.77	204.41	203.24	205.23	203.61	202.13	202.92	203.44	204.63	203.39	203.73	203.99	204.9	204.51	202.36	203.18	204.12	203.18	204.27	202.73	202.74	203.3	201.55	201.96	202.52	200.86	204.38	202.5	204.29	203.48	203.59	202.73	203.43	202.61	202.88	200.71	204.12	201.52	201.64	201.13	202.49
205.35	205.67	202.78	205.67	202.88	202.93	205.04	203.4	203.7	203.97	204.28	204.93	203.3	201.99	201.86	204.87	202.91	205.24	204.56	205.37	203.44	205.1	203.54	205.47	205.57	203.89	206.42	201.8	202.37	205.65	205.44	205.47	204.62	202.63	207.04	204.12	204.36	203.41	204.98	206.31	205.24	204.64	204.93	205.07	204.59	204.21	204.06	202.27	201.41	200.11
202	202.33	201.12	202.52	202.15	201.31	203.32	199.5	202.34	204.28	201.98	198.86	201.01	203.45	200.57	201.78	201.88	202.03	203.29	200.1	203.07	200.74	200.71	200.51	202.21	201.5	203.13	200.45	202.78	199.96	199.74	203.45	199.53	200.46	202.66	199.2	200.94	200.74	199.55	200.62	198.79	201.09	201.71	200.4	198.87	199.91	201	199.27	200.46	200.78
206.44	208.38	203.78	205.01	205.97	206.33	205.68	205.38	208.05	208.27	205.74	205.64	206.47	206.53	208.6	205.86	207.83	204.82	204.92	207.62	204.65	207.22	206.18	205.66	205.85	207.1	207.17	206.46	209.43	207.82	207.16	209.28	205.27	205.68	205.18	207.71	207.15	204.73	206.61	207.61	205.71	204.74	206.9	206.54	205.86	205.13	204.83	203.91	206.7	206.6
210.13	208.41	210.13	208.92	207.65	208.13	208.52	210.31	207.93	207.54	211.65	207.91	208.89	207.35	208.41	206.29	208.77	207.32	207.2	209.56	209.8	208.77	209.01	208.6	210.26	208.28	208.42	210.78	209.73	210.81	209.19	208.09	209.29	209.37	208.8	211.04	208.37	210	210.16	208.37	209.36	208.65	209.01	208.87	207.18	209.22	209.5	205.87	209.51	207.92
207.34	209.37	206.1	205.53	207.72	206.12	208.87	203.47	206.54	207.53	208.79	207.94	208.65	206.8	206.98	205.15	205.63	205.64	206.16	208.29	209.4	207.94	207.54	207.54	207.07	208.1	208.37	207.53	209.85	209.71	208.94	205.95	208.39	206.04	207.71	207.75	207.27	205.41	209.3	207.94	205.9	207.66	207.23	206.75	208.8	208.61	209.37	207.37	209.62	208.26
216.23	216.35	217.8	216.52	216.25	218.78	217.03	218.88	216.23	216.33	213.79	217.1	217.78	217.29	216.09	216.4	217.68	217.07	217.5	217.25	216.71	216.92	217.74	216.33	217.15	218.7	217.83	217.51	216.48	217.45	216.64	217.94	216.55	218.81	217.99	216.01	215.05	215.98	217.71	216.91	216.46	217.66	215.22	216.91	218.23	217.4	217.89	216.29	215.84	217.49
193.27	193.31	193.14	195.61	192.49	193.91	195.17	194.75	194.24	195.37	194.76	196.2	193.1	194.39	193.98	190.14	195.03	194.66	191.53	194.17	195.06	193.64	193.22	195.14	193.71	194.33	195.03	194.08	193.51	192.7	194.17	194.32	195.3	193.31	193.67	192.7	194.22	192.31	194.15	194.84	192.83	194.97	192.51	194.4	194.43	192.78	193.36	194.47	193.34	194.15
212.97	211.45	213.25	213.1	214.75	213.22	212.05	212.88	214.61	213.34	212.73	213.34	211.52	214.61	214.13	212.57	213.53	213.29	213.85	214.15	214.83	212.52	213.78	212.65	213.97	214.98	212.56	215.79	213.22	213.24	213.06	213.59	215.22	213.91	213.59	214.16	214.17	212.81	214.22	214.41	214	213.8	214.82	215.23	215.13	213.71	213.78	213.45	211.63	213.1
212.5	211.28	213.17	212.76	211.99	209.94	210.38	213.14	210.31	210.89	210.76	213.64	211.25	211.61	212.27	213.09	209.52	211.18	211.12	212.49	211.15	211.65	210.32	212.65	211.18	213.1	212.55	210.38	212.77	213.38	212.82	213.88	208.05	212.34	211.78	211.1	211.75	213.64	211.93	209.99	213.49	213.69	213.7	213.45	210.92	212.9	211.91	211.64	209.56	209.24
207.12	205.85	207.47	208.36	207.35	207.35	206.65	208	205.77	206.69	203.97	204.54	206.76	207.65	206.76	206.71	205.88	204.62	208.48	207.39	207.33	205.09	204.4	206.43	206.2	208.26	206.92	208.61	206.37	207.8	207.65	206.35	206.45	207.52	204.7	207.41	205.93	206.19	206.68	207.81	206.17	205.84	206.99	204.41	207.74	206.97	206.25	207.88	205.9	204.97
204.64	202.68	203.7	202.08	203.59	203.72	204.24	204.3	204.27	203.87	204.47	201.43	205.66	204.12	205	202.73	203.7	203.07	203.77	204.47	204.99	204.89	205.53	201.43	204.99	206.43	203.64	201.75	205.34	203.43	207.51	204.13	202.8	203.83	204.77	202.81	205.14	205.26	202.54	205.93	208.72	203.49	201.64	204.19	199.83	204.41	203.22	203.32	205.77	204.3
203.59	202.99	203.28	203.45	202.49	201.44	201.75	204.19	201.99	203.03	203.28	199.45	201.55	202.71	204.35	202.67	202.16	202.42	204.81	204.61	204.12	203.06	202.07	201.69	201.21	203.95	201.92	201.7	204.05	200.08	201.62	201.04	200.59	202.93	204.39	202.07	200.46	203.14	202.24	201.36	202.51	202.57	203.33	201.11	202.7	203.23	201.9	203.69	202.39	201.61
211.37	213.22	211.28	212.11	211.24	212.5	210.98	214.25	214.18	214.85	211.91	211.14	212.75	212.43	209.7	214.55	208.43	211.87	210.61	210.41	211.94	212.35	211.15	211.9	211.7	211.4	210.4	212.78	211.31	209.09	210.24	211.17	211.47	213.09	210.06	212.42	209.4	211.42	211.61	211.64	211.62	212.87	212.86	211.8	212.89	208.37	212.5	209.3	210.99	210.1
205.08	204.35	205.33	202.67	203.69	203.32	204.88	204.45	202.67	202.79	202.83	202.42	204.46	203.29	205.51	204.61	204.76	201.78	203.13	201.72	202.96	204.01	203.6	202.64	205.11	204.54	203.29	204.62	203.96	204.12	202.71	203.09	206.05	203.64	199.95	203.66	203.98	203.33	205.42	203.44	204.72	203.41	205.75	201.09	204.76	202.17	205.9	203.59	202.83	202.35
200.58	201.92	201.57	199.2	199.01	201.15	197.74	201.78	202.59	200.21	199.08	200.89	199.76	202.74	200.19	201.23	198.23	200.48	200.04	200.56	198.9	200.51	200.66	201.98	201.03	203.71	201.12	200.65	203.32	201.32	199.37	200.2	199.78	201.95	199.4	199.87	199.63	200.31	202.32	200.64	198.58	202.67	200.16	200.96	198.9	199.64	200.36	199.17	198.71	200.79
214.57	212.39	214.03	213.57	216.11	213.96	213.01	214.99	211.83	213.83	213.79	214.92	214.76	215.47	217.13	212.52	213.48	213.91	213.35	213.99	213.73	212.92	213.81	211.64	215.52	213.96	212.83	212.1	213.74	214.08	213.46	214.36	212.02	213.01	216.43	212.77	212.74	214.49	215.07	214.39	212.49	214.4	212.85	212.08	212.11	212.46	214.46	216.16	213.61	214.82
204.25	203.49	203.04	201.11	203.5	204.12	201.77	199.15	201.68	203.31	201.99	201.26	201.74	204.96	202.95	201.35	201.04	204.08	200.35	202.37	202.74	204.32	199.62	201.88	204.35	202.64	202	203.13	203.87	202.04	202.9	201.7	203.16	201.65	200.3	203.08	204.39	203.57	202.12	202.36	202.26	204	203.72	202.16	202.75	200.37	202.22	202.14	201.97	202.65
211.24	212.31	214.62	212.64	214.18	211.5	212.08	214.01	212.17	212.28	212.87	213.62	212.49	214.55	214.07	215.55	213.17	214.32	212.64	212.88	215.58	214.04	213.85	212.45	214.32	214.14	209.67	212.64	214.11	210.77	213.18	211.57	212.64	216.02	212.42	211.03	213.25	213.51	212.32	216.02	213.99	212.97	213.06	215.35	211.98	215.1	214.09	214.51	211.61	212.95
199.81	198.35	199.46	198.89	199.6	198.54	200.09	199.05	200.49	202.07	198.33	203.47	200.88	199.66	198.08	199.67	199.47	198.49	199.65	198.99	199.34	199.24	199.36	198.38	198.48	198.16	198.9	201.47	199.46	197.74	198.43	198.86	201.2	201.55	198.45	198.83	200.19	200.86	197.45	199.99	198.73	200.4	201.12	198.58	202.25	198.41	199.11	198.36	198.46	200.64
208.31	207.74	206.37	207.26	206.88	206.7	205.96	207.8	206.4	208.86	209.23	207.38	206.35	206.71	207.03	205.92	209.05	208.65	207.97	207.89	207.05	204.02	205.32	205.57	208.5	207.09	207.42	207.56	207.6	207.97	206.94	207.6	206.02	209.31	205.79	207.14	207.29	207.17	208.65	208.29	206.77	207.02	208.04	207.65	205.93	207.46	209.13	206	207.62	207.85
200.79	201.17	199.16	199.1	200.06	200.17	196.42	201.15	200.08	200.37	198.64	201.09	201.11	199.09	200.02	201.68	199.62	199.64	200.19	197.84	199.24	202.34	201.76	199.78	201.38	199.73	198.81	201.52	200.82	200.46	201.07	202.33	202.01	200.97	198.05	198.57	200.15	199.95	198.63	198.9	202.22	200.17	199.66	201.35	200.64	200.83	201.55	198.85	199.54	198.98
206.6	207.89	205.81	207.9	207.15	207.39	209.77	208.68	210.46	206.59	206.89	207.85	205.87	209.1	206.92	208.15	208.86	207.66	209.04	206.17	206.01	206.12	208.26	207.02	206.48	205.76	207.92	206.33	208.34	205.57	207.74	210.23	209.14	206.54	207.47	207.53	208.02	207.84	205.25	206.98	207.46	204.43	207.8	207.96	208.23	207.52	209.71	209.07	207.04	208.48
210.71	210.93	210.97	210.54	212.51	213.1	211.66	211.19	208.43	210.95	211.36	211.72	212.63	213.18	211.03	211.66	212.04	209.74	211.65	212.29	210.12	209.89	210.13	210.46	211.65	210.78	211.33	212.97	210.63	211.49	209.55	212.07	210.61	212.12	211.05	212.12	211.5	211.1	211.93	209.97	213.2	208.93	211.74	211.78	211.7	212.12	212.68	214.3	209.17	214.17
196.94	193.81	196.07	193.14	196.06	195.46	195.59	196.45	193.19	194.96	194.36	195.15	195.3	192.62	198.33	194.1	194.77	196.49	194.97	192.89	194.1	196.68	195.98	195.05	195.02	194.33	193.44	193.57	193.17	195.16	196.26	196.71	195.16	194.07	193.16	193.82	193.57	195.71	196.95	193.89	194.99	196.72	197.2	193.87	196.22	194.48	195.23	195.41	196.45	193.6
216.99	217.18	215.77	217.65	214.28	218.28	214.22	215.92	217.3	216.01	216.45	218.43	215.92	216.67	216.73	218.55	215.47	217.25	216.05	217.05	220.93	215.35	215.3	217.95	218.08	215.13	215.67	217.6	216.27	216.01	215.8	217.6	215.23	214	217.17	214.12	219.66	218.01	214.83	216.35	217.31	215.99	219.05	218.69	218.61	218.21	217.11	218.71	215.27	219.75
209.19	207.43	207.9	206.99	207.75	204.91	209.63	206.06	207.75	208.03	208.22	204.85	206.48	206.19	205.34	207.64	207.83	207.92	208.15	205.24	207.8	210.28	207.19	207.6	207.34	207.49	207.49	207.2	209.16	207.02	210.12	206.78	206.28	206.11	205.59	206.16	206.46	206.55	208.45	208.67	205.52	208.19	207.63	209.61	207.1	206.56	209.14	208.34	208.97	207.01
208	207.92	208.01	205.99	209.45	207.16	208.84	207.91	209.82	208.27	205.65	208.29	209.1	209.89	208.14	208.77	207.69	209.26	206.71	211.31	207.03	209.32	208.05	206.71	208.59	208.39	206.5	209.7	207.99	208.58	208.8	205.59	207.01	207.77	208.3	205.26	209.53	210.13	208.21	211.14	208.75	209.68	208.98	207.91	208.68	209.42	209.54	209.17	208.96	205.92
206.98	207.33	206.97	208.43	207.55	206.73	206	210.52	208.2	206.61	206.24	208.09	208.73	207.74	204.72	208.64	206.07	207.59	208.63	208.52	206.6	208.92	208.83	208.22	206.38	206.79	208.6	206.41	206.61	205.94	207.81	208.43	205.73	207.99	209.1	205.5	209.43	208.43	206.22	208.6	207.18	207.78	208.64	210.01	206.89	207.59	209.44	209.74	209.12	209.04
212.59	211.13	212.58	212.18	211.01	211.06	211.51	213.89	212.19	214.26	210.92	210.71	211.54	211.1	211.2	211.56	211.21	212.64	210.45	211.05	213.69	210.56	211.84	210.94	212.15	210.76	210.81	209.49	211.45	211.36	210.79	209.05	212.62	212.78	212.24	212.87	211.4	212.15	213.35	212.61	210.05	211.15	210.76	211.49	210.1	213.63	211.49	214.59	211.42	212.22
216.96	216.83	216.05	216.86	216.64	217.78	218.79	216.21	218.58	217.81	218.82	217.38	217.77	217.17	217.01	217.48	217.92	217.62	217.48	216.6	219.14	219.2	216.42	216.98	216.81	215.17	216.05	218.86	217.97	217.1	216.54	214.5	218.7	216.8	217.44	218.4	218.87	215.93	216.4	216.62	216.21	219.75	217.07	218.54	217.43	217.21	216.19	216.16	217.71	215.4
203.56	205.56	203.72	204.72	203.78	203.31	204.4	203.71	202.04	202.54	201.65	205.06	204.18	204	203.9	203.06	202.44	201.78	206.45	206.49	204.38	204.49	202.35	203.28	205.22	203.81	202.66	201.66	204.21	202.86	202.4	204.5	204.81	202.87	204.37	201.33	203.71	204.67	206.19	204.43	203.37	203.11	204.35	203.34	202.14	201.99	202.78	202.17	203.84	204.53
208.81	210.66	209.3	209.99	207.8	208.69	208.7	209.27	207.75	211.41	208.9	210.91	209.69	210.28	210.57	207.18	208.56	207.53	212.03	211	208.12	208.76	208.97	209.42	208.63	210.41	210.11	209.31	210.11	207.49	209.61	207.38	208.14	207.68	210.58	210.02	210.05	207.64	209.29	207.74	210.3	210.46	210.44	206.45	208.68	207.21	207.87	210.48	207.91	211.13
199.99	198.73	197.51	199.53	198.82	200.47	200.11	198.47	200.47	203.18	200.72	196.2	197.45	196.57	197.59	200.81	199.09	201.06	199.45	200.34	201.81	198.58	197.67	201.14	198.09	198.39	199.22	200.5	199.99	199.71	198.93	200.73	199.19	200.03	200.04	200.13	198.95	198.73	198.34	201.57	198.21	200.52	197.27	199.42	199.65	198.75	200.24	197.35	198.83	199.52
207.81	207.24	209.55	208.38	211.69	207.32	210.27	210.59	207.66	207.52	208.07	212.03	209.91	209.52	208.27	207.69	210.42	207.89	207.59	209.42	210.88	210	210.04	210.5	210.73	207.41	210.02	209.78	208.86	209.4	208.78	207.42	208.98	207.75	209.36	206.9	209.48	207.45	208.68	208.55	211.64	206.58	210.51	209.87	209.56	206.35	210.13	208.17	209.57	209.95
204.56	203.16	204.4	203.94	205.25	203.95	204.15	201.19	201.31	203.22	203.39	201.41	205.23	201.57	203.65	201.54	202.94	201.92	203.17	203.28	205.09	203.01	201.72	201.83	201.63	203.28	203.3	203.53	205.49	206.94	202.8	199.61	203.04	204.19	205.19	202.72	200.61	203.9	202.43	205.5	204.37	205.15	204.56	203.45	204.88	204.52	202.29	202.52	203.33	205.21
204.69	207.21	204.56	203.86	203.14	203.96	206.76	205.34	204.25	202.99	204.81	204.14	204.85	204.51	201.13	204.31	203.93	203.99	206.41	203.47	203.78	204.01	203.94	206.23	200.2	204.21	204.51	202.03	204.95	202.12	202.86	203.36	204.2	203.63	200.58	202.76	205.8	205.29	204.14	203	205.28	201.94	203.3	205.8	203.01	203.65	204.32	204.29	203.57	204.21
217.83	217.07	219.18	214.18	218.42	216.56	216.88	217.71	218.65	218.18	217.99	218.54	218.9	219.67	219.43	218.05	217.1	218.31	219.43	217.85	218.39	218.46	216.7	217.63	216.18	221.08	216.51	218.55	217.78	221.03	219.47	217.64	217.28	217.61	217.61	216.29	218.06	215.15	217.05	217.89	216.49	217.08	216.78	219.56	217.16	214.36	215.23	215.22	217.64	218.8
203.44	202.34	204.55	202.76	203.94	203.31	203.85	202.02	204.7	202.56	202.75	205.23	201.45	203.06	203.84	205.15	203.56	203.38	202.35	203.78	203.25	202.41	202.87	202.62	204.5	201.72	204.13	200.34	206.8	204.06	202.57	203.55	202.44	202.31	202.01	201.76	204.48	202.7	203.4	201.53	204.04	201.83	203.16	202.22	203.22	203.12	204.19	202.12	204.61	205.73
218.26	218.33	217.58	219.43	216.63	218.23	215.99	216.74	217.09	219.24	217.74	217.22	218.7	214.38	217.88	217.07	217.3	217.15	219.57	215.5	216.45	217.71	219.81	218.11	217.86	216.9	215.85	218.59	218.71	218.74	217.48	215.96	216.19	218.13	219.89	217.66	219.63	218.6	219.06	218.75	220.09	216.95	218.31	219.9	215.31	216.76	217.29	214.71	217.87	217.7
206.82	207.62	208.09	204.92	209.39	208.26	208.59	207.51	207.39	207.41	209.59	209	210.01	209.17	207.51	207.56	209.97	209.32	209.24	207.37	207.84	206.82	207.27	208.17	209.46	207.81	206.68	209.69	205.26	209.33	207.72	207.09	209.3	207.8	206.03	207.99	205.41	207.9	208.62	207.54	208.62	209.9	207.21	208.65	206.89	207.41	208.21	207.35	206.56	206.7
198.43	198.73	200.1	195.48	199.75	199.32	196.11	199.91	199.99	198.21	201.51	197.81	198.98	198.19	200.95	198.35	198.29	201.79	198.17	201.8	198.23	198.67	198.3	200.31	200.11	200.7	199.02	198.9	197.42	199.16	200.87	200.6	198.25	198.57	197.84	201.16	199.96	200.48	197.49	197.47	199.49	201.36	198.32	199.89	198.39	200.38	200.37	199.78	198.97	198.09
203.12	201.21	202.09	200.21	202.41	197.8	201.83	199.81	200.53	201.74	201.79	197.7	198.81	202.06	198.17	201.07	198.37	198.98	202.52	197.52	199.86	202.64	198.16	200.84	199.91	198.1	201.91	200.38	202.37	198.04	199.25	197.88	200.13	199.26	199.86	200.57	199.35	201.09	198.91	200.32	199.24	200.8	199.88	200.64	201.99	201.54	200.27	198.58	200.57	198.88
203.86	204.62	203.89	202.11	204.16	201.07	204.74	203.39	204.44	203.1	204.96	205.89	203.36	202.46	202.83	203.21	202.07	203.26	202.62	201.27	201.88	203.72	201.74	201.85	200.82	202.96	204.68	203.68	203	201.78	202.65	204.71	202.9	202.82	203.84	202.26	203.2	206.55	201.16	205.71	202.98	203.38	204.97	204.61	201.77	203.31	204.07	201.96	202.51	202.07
217.34	215.78	220.33	216.42	218.6	217.75	216.55	219.98	219.32	216.99	219.59	215.76	213.86	216.71	216.03	215.95	217.02	216.77	217.51	216.39	216.62	215.33	220.18	216.54	216.74	217.52	216.66	216.35	214.93	215.91	220.4	219.74	217.08	217.09	215.56	216.1	215.89	216.95	214.88	216.82	217.28	217.35	217.84	217.34	216.09	215.59	217.22	216.44	217.54	214.79
201.77	203.33	204.14	203.8	203.96	205.74	204.12	205.57	203.15	201.17	202.44	202.12	203.84	202.17	205.18	203.55	203.48	204.99	202.13	204.59	202.21	202.93	203.66	202.97	203.24	204.24	202.36	202.99	204.47	203.93	201.79	204.2	205.66	204.24	204.5	204.25	202.49	204.88	205.03	202.74	203.84	202.07	202.71	204.34	202.86	204.2	203.47	203.87	206.28	202.54
209.85	205.12	207.6	208.54	207.29	206.8	207.86	206.95	208.62	206.4	210.18	208.56	207.29	207.92	208.92	208.37	208.21	208.3	208.34	209.16	206.41	208.07	209.53	207.5	209.53	207.8	209.9	208.16	206.71	208.24	211.53	209.19	207.71	205.88	209.5	206.08	208.45	208.07	207.91	209.6	206.52	208.57	207.98	207.44	207.88	208.42	210.9	207.93	208.67	206.74
210.78	209.23	208.31	208.68	209.33	209.2	209.1	209.84	209.66	211.03	205.41	207.08	208.73	208.72	207.76	206.55	210.35	207.28	208.76	209.11	207.12	209.54	209.47	207.3	209.6	210.08	208.9	207.17	208.07	208.63	208.87	207.74	207.38	208.82	209.29	206.59	208.08	207.7	210.62	209.3	208.37	208.61	208.93	208.95	209.08	209.95	207.3	207	209.41	208.15
203.61	202.99	205.79	205.25	205.6	206.73	199.66	205.09	203.94	203.45	204.61	204.02	203.16	204.36	203.62	204.58	207.22	203.15	206.16	204.48	202.36	203.29	203.47	202.39	204.57	204.08	203.4	205.95	205.08	204.04	204.89	206.25	203.53	205.24	204.35	203.69	203.12	205.25	202.76	202.64	203.65	203.5	203.54	204.68	203.08	204.2	203.12	206.29	205.01	204.98
206.13	210.45	211.15	208.84	209.51	210.14	207.51	207.82	208.19	207.16	206.53	208.64	207.43	207.91	206.11	208.54	208.86	208.69	209.8	208.74	207.53	209.03	207.37	209.53	209.81	208.51	209.54	212.57	209.55	207.01	209.09	207.61	208.44	210.58	209.22	208.83	208.35	206.7	206.67	208.54	211.28	207.68	207.43	208.39	206.21	209.2	210.36	209.79	210.5	208.64
196.55	198.98	198.58	198	199.7	196.77	202.37	197.65	197.64	197.89	198.62	198.73	197.91	197.83	199.27	200.38	197.93	198.1	198.75	195.94	198.4	199.1	198.03	200.57	196.88	200.52	198.13	198.91	198.95	199.09	197.36	200.31	200.35	196.66	196.9	199.29	200.01	199.6	198.29	197.93	195.61	197.63	199.93	197.86	199.09	198.37	197.08	198.17	197.66	199.78
217.62	216.19	216.2	217.02	218.93	220.73	217.46	216.45	219.25	218.89	219.49	217.11	217.7	218.76	215.99	217.16	218.15	216.39	220.27	217.28	218.67	219.25	218.12	214.82	218.5	218.16	216.09	219.66	217.56	218.87	219.34	219.47	215.33	218.99	218.97	216.73	218.77	217.74	216.11	217.93	218.09	217.73	217.42	218.96	216.9	217.1	218.58	217.41	219.49	219.96
205.89	206.66	209.47	208.21	209.44	208.48	209.47	209.4	210.4	209.6	205.54	208.56	208.54	208.83	207.91	207.95	207.98	209.14	209.61	207.7	208.45	207.15	210.08	208.31	209.67	210.29	208.77	208.89	209.56	205.69	209.21	206.01	206.54	207.14	208.48	207.58	206.91	207.89	209.91	209.95	210.8	207.94	209.66	208.15	206.03	207.89	209.73	207.17	206.22	208.25
199.42	197.65	200.72	200.75	201.06	198.72	199.64	200.61	202.37	200.76	200.98	200.39	199.83	202.66	200.73	199.17	199.61	199.15	201.55	197.59	201.77	201.19	200.87	200.24	200.54	200.72	200.01	200.69	201.31	200.98	199.17	201.09	201.72	201.28	201.81	200.06	201.59	200.14	199.9	197.27	200.25	201.96	197.5	200.53	199.7	200.86	201.14	200.36	199.65	200.83
200.51	200.29	199.58	198.6	199.26	200.27	199.83	199.92	198.43	198.79	200.77	197.88	200.64	198.53	199.78	197.26	199.71	198.88	200.92	196.91	197.83	197.99	201.58	200.14	197.71	199.88	198.51	198.66	199.05	199.08	198.49	196.92	199.55	198.16	199.07	199.09	200.1	198.49	199.63	199.31	200.9	197.87	200.12	202.24	200.62	198.07	201.22	200.4	198.4	200.83
199.83	201.18	203.23	200.04	202.39	200.91	200.18	200.39	201.14	202.18	202.21	197.98	203.32	202.01	199.57	202.5	198.11	201.57	202.02	200.23	201.83	201.43	201.62	204.69	202.34	201.59	199.78	201.48	200.67	200.19	201.66	200.33	200.78	204.26	198.86	201.07	198.5	200.87	201.58	199.73	199.69	202.01	199.48	200.16	202.1	200.12	200.23	201.96	202.31	201.05
203.55	205.98	206.04	205.48	207.2	209.02	204.31	206.15	205.67	206.1	207.42	206.4	207.16	205.89	206.8	205.95	205.07	206.8	206.38	206.85	204.67	206.83	205.03	206.76	206	205.47	206.03	207.06	205.97	205.74	205.7	207.31	206.6	206.25	206.24	207.08	205.64	206.18	206.38	207.67	205.02	209.02	205.91	207.4	205.6	203.32	205.46	205.8	205.66	205.59
213.64	212.48	211.92	213.04	210.53	211.08	211.89	212.29	212.15	210.54	210.45	210.12	211.54	212.27	211.16	211.2	210.91	211.15	210.74	209.68	212.21	211.76	211.05	212.76	214.55	210.93	212.41	210.9	210.95	212.28	210.73	209.15	211.99	211.46	212.92	212.33	209.62	210.9	214	213.42	214.65	211.98	212.39	213.1	211.99	211.93	212.04	210.07	211.75	212.22
197.93	199.78	201.08	199.41	198.72	199.59	198.36	196.23	199.35	197.81	197.11	200.32	199.55	199.73	197.51	199.09	199.13	196.19	199.63	199.22	199.83	198.53	198.21	198.46	200.7	199.28	200.22	198.38	199.03	200.56	198.29	200.97	200.41	201.6	199.38	200.46	196.76	200.12	200.91	199.82	200.12	198.21	199.87	200.25	199.04	198.27	200.99	197.95	198.29	198.58
210.07	208.78	208.44	209.29	207.54	208.98	207.88	206.85	206.79	207.28	208.53	207.85	209.87	207.93	205.41	205.79	203.92	206.73	207.43	208.9	206.15	205.92	208.53	206.42	207.87	207.91	208.49	208.47	205.98	206.74	208.16	206.44	206.44	207.3	205.78	207.76	207.56	208.16	206.63	207.96	209.38	206.73	209.08	207.07	207.91	205.16	210.44	206.04	208.14	207.71
203.06	203.65	202.89	204.73	200.23	202.07	202.8	201.8	201.21	202.57	205.08	200.07	201.91	204.76	205.24	202.5	204	203.1	202.98	205.39	204.4	204.3	204.72	202.92	203.62	203.8	203.35	203.64	201.77	203.83	205.92	204.14	203.44	204.09	202.82	205.54	203.61	205.75	204.82	203	205	204.2	204.01	204.52	203.74	201.89	203.66	202.95	204.37	203.01
212.51	210.09	211.14	212.69	210.44	210.44	211.97	212.42	209.94	210.92	214.16	212.56	213.87	211.36	212.91	211.08	211.25	210.9	211.4	211.81	210.61	211.07	210.51	210.3	214.43	213.44	212.15	212.24	211.44	210.7	209.66	213.12	212.38	210.55	212.33	210.21	212.17	211.94	214.71	208.82	211.47	211.14	211.21	210.8	211.19	210.35	210.2	212.38	208.04	211.19
207.02	207.28	207.94	207.3	210.3	206.4	207.84	206.17	207.84	208.65	206.54	207.67	208.23	208.83	208.29	207.54	210.53	208.61	207.04	207.22	209.36	204.86	206.74	207.68	209.72	208.29	207.56	209.4	207.73	208.45	208.21	208.34	206.4	209.03	207.92	208.92	207.86	207.55	207.24	205.56	206.81	209.19	208.54	206.54	209.37	207.77	208.64	207.84	205.46	209.18
204.48	202.66	204.8	202.04	202.86	204.99	200.43	203.43	205.3	204.9	201.84	202.17	204.16	202.92	204.24	205.21	204.21	205.77	205.2	200.06	201.92	205.95	202.39	204.38	204.5	202.5	203.55	203.82	204.73	202.59	201.42	202.52	202.72	203.22	203.35	203.23	205.51	203.12	202.05	203.48	204.24	203.46	202.38	203.16	204.32	202.03	200.5	200.59	204.11	203.6
215.76	217.77	218.32	215	216.71	217.05	213.54	214.31	216.61	217.04	217.65	216.43	216.84	216.3	216.11	213.53	217.06	216.91	216.99	217.44	217.48	215.55	216.9	217.22	216.34	215.21	216.49	220.25	217.2	217.6	217.64	216.22	216.15	217.05	217.34	217.61	216.85	215.19	215.61	216.02	215.93	218.54	218.43	217.82	219.26	219.63	217.39	215.48	217.22	217.89
209.42	210.21	208.23	210.17	208.98	208.56	207.95	210.85	210.8	208.25	208.32	206.99	207.31	209.13	209.83	207.63	207.97	207.71	210.47	207.31	207.66	208.53	210.39	207.11	207.27	208.1	209.03	208.14	211.4	208.03	207.56	209.56	208.09	210.07	209.06	210.15	208.31	207.64	207.43	211.3	209.37	209.16	210.83	209.05	209.31	209.25	207.94	208.85	210.93	210.14
206.88	208.17	205.47	206.59	204.41	205.67	207.86	206.43	207.24	206.89	207.08	205.83	206.14	206.13	207.52	208.88	206.47	206.04	204.7	205.88	208.44	207.72	204.2	204.7	206.77	206.8	207.66	205.35	206.06	207.93	207.13	206.99	205.41	206.97	206.82	203.95	207.36	206.05	205.99	208.16	205.6	206.27	204.52	206	206.8	204.8	207.56	207.23	206.97	207.75
207.97	207.4	208.35	207.87	208.13	207.14	208.98	209.72	209.71	208.34	208.11	207.97	208.62	209.2	210.02	207.32	211.22	208.45	209.09	208.4	206.62	207.57	210.55	210.91	208.85	207.38	209.81	210.47	208.92	207.78	208.91	207.35	208.24	211.5	208.77	209.38	208.68	207.53	209.73	207.5	208.16	207.9	209.06	208.53	207.03	208.29	207.36	209.31	208.68	209.4
207.64	206.21	208.74	209.02	206.38	209.19	207.65	207.02	207.19	210.41	209.22	209.37	209.14	208.63	207.67	207.5	208.61	208.34	208.37	207.78	208.1	208.85	208.24	208.56	209.45	207.68	209.02	208.38	207.76	209.21	207.62	208.84	208.84	208.94	210.71	208.46	210.35	210.81	208.8	209.22	210.81	211.44	209.6	207.21	209.81	207.58	208.74	210.18	207.88	207.65
202.83	205.32	203.93	202.27	202.78	201.42	205.15	203.22	203.39	202.9	202.41	201.94	204.01	203.15	202.68	200.98	205.36	201.38	203.42	201.27	203.19	204.01	205.16	204.27	202.13	201.87	203.35	203.46	201.8	201.04	203.64	202.63	204.55	205.21	201.76	201.73	203.68	203.99	204.68	201.99	204.96	203.49	200.41	202.58	203.33	202.79	203.7	202.71	204.06	202.78
209.31	209.57	205.5	208.95	205.4	208.43	205.32	209.1	207.46	206.89	207.29	208.79	209.22	207.35	208.78	206.52	206.07	209.39	207.15	206.58	207.57	206.31	207.12	207.41	208.13	207.89	207.99	206.07	206.89	207.28	207.08	208.08	208.95	209.35	208.34	204.48	207.52	209.14	205.48	207.09	207.87	205.09	207.81	207.47	206.42	210.18	207.68	207.09	206.78	209.24
204.55	208.77	205.72	205.78	207.88	205.76	205.99	205.82	204.65	206.54	206.01	206.03	206.66	206.7	203.24	206.94	203.29	204.69	205.68	207.6	206.53	208.14	205.53	205.28	204.26	207.18	205.92	201.75	206.11	202.84	205.01	205.35	204.7	205.66	206.63	204.32	206.09	206.24	207.69	206.89	206.34	206.91	205.09	207.37	204.8	208.49	206.2	205.21	204.68	203.34
207.89	210.45	211.66	210.59	208.78	207.38	210.03	210.81	209.6	209.42	207.53	210.21	209.43	208.95	208.26	209.16	210.18	212.57	209.68	207.19	211.68	207.76	208.65	209.31	209.18	208.33	207.27	209.78	209.66	209.11	209.66	209.35	209.18	208.18	210.39	208.75	207.99	210.92	209.82	209.68	209.23	210.07	209.62	209.32	209.97	210.61	210.63	209.09	208.55	210.86
202.43	203.9	202.03	200.51	204.25	202.97	205.38	200.75	203.47	202.03	203.87	203.43	202.95	200.92	202.03	201.8	202.69	198.5	204.03	200.84	202.27	202.48	204.34	201.81	202.76	203.54	204.66	201.74	201.95	204.13	203.82	202.44	201.68	202.09	198.81	203.76	200.39	203.89	202.53	201.23	201.13	205.34	200.58	201.93	202.63	203.03	202.1	200.77	201.68	204.51
211.48	210.72	211.8	210.74	212.35	211.57	209.79	212.11	209.78	212.4	210.96	210.49	211	213.62	211.68	213.82	214.06	213.37	209.83	214.33	209.85	211.97	211.46	210.42	210.92	210.87	208.22	211.74	210.97	213.92	211.97	211.92	213.89	210.9	212	210.87	209.96	212.09	210.49	213.27	211.28	211.6	213.71	211.88	210.38	212.29	215.7	209.63	212.5	209.82
202.89	201.1	201.37	204.23	199.73	202.55	199.75	203.28	203.85	203.26	201.54	204.83	203.03	201.25	202.99	200.62	202.31	203.08	199.74	202.21	201.38	205.09	203.65	199.56	201.12	205.43	204.26	202.65	204.95	202.02	204.11	204.56	203.56	205.09	202.91	202.75	202.45	204.34	204.64	201.4	203.78	202.17	202.58	200.45	201.73	202.92	202.79	202.57	202.91	202.18
196.17	196.99	196.93	196.18	198.34	198.52	196.36	197.03	199.46	197.9	198.52	198.86	198.42	197.4	198.91	199.38	196.45	196.92	198.61	198.99	199	196.92	197.38	197.29	196.27	198.19	198.01	196.58	199.87	196.01	198.15	197.08	198.04	198.24	199.13	199.57	197.93	198.53	196.96	197.43	197.41	200.41	196.17	197.18	200.08	198.55	196.78	197.26	197.56	197.01
203.66	201.97	201.9	201.63	204.71	204.09	203.34	202.53	201.36	204.71	201.03	200.75	203.92	203.19	201.06	204.7	201.75	201.09	204.25	203.92	203.7	201.79	203.75	205.57	204.09	202.23	204.11	203.79	200.78	204.73	203.93	200.6	200.4	201.57	202.9	203.86	202.49	202.29	203.47	204.72	202.21	202.17	202.55	202.88	204.51	203.9	203.01	203.33	202.66	202.06
214.03	213.84	215.27	210.61	214.62	214.35	210.85	209.34	212.61	214.12	211.15	213.97	213.12	213.28	214.15	213.91	214.49	211.83	212.42	212.62	211.8	210.94	212.19	213.17	213.51	213.4	213.97	214.61	214.59	215.49	212.22	211.64	212.93	213.44	212.18	215.05	215.62	211.75	212.71	213.31	213.94	214.9	213.68	213.44	212.88	211.43	208.79	213.07	212.55	214.14
215.03	215.4	211.07	214.11	214.17	213.37	213.27	212.71	214.74	215.18	213.24	213.84	212.63	213.33	213.87	212.87	213.17	216.91	215.23	216.89	215.34	214.31	213.5	213.72	214.58	211.41	211.99	214.1	212.53	213.1	214.63	215.46	211.95	213.9	213.38	212.65	213.32	216.22	213.62	214.61	217.37	211.54	211.97	210.87	212.35	213.83	215.9	214.44	212.06	214.26
205.51	204.42	206.43	204.55	203.59	205.24	203.96	202.04	202.61	202.51	202.28	203.91	203.59	201.45	203.1	205.74	204.84	204.01	203.34	205.38	204.87	201.85	201.75	200.92	202.55	204.83	205.23	203.28	201.89	202.93	203.21	204.65	203.81	202.88	203.83	203.05	203.64	204.53	204.49	203.57	204.37	202.02	204.25	203.29	204.01	203.24	203.07	202.29	204.28	203.65
202.21	203.61	203.58	202.73	202.41	204.52	203.22	203.61	203.29	201.03	202.51	203.64	201.83	200.07	203.86	204.38	201.46	203.15	204.47	204.76	204.56	202.59	203.19	202	202.97	202.5	204.08	203.41	202.44	203.11	206.45	204.05	202.09	205.25	203.02	202.11	201.57	204.76	202.69	201.56	203.52	204.45	204.43	204.42	204.13	203.89	205.1	204.35	201.91	202.91
198.06	196.26	198.6	200.03	194.27	199.57	200.01	196.59	198.79	199.12	196.15	198.49	198.55	197.08	197.03	196.95	197.43	198.37	198.83	196.12	198.66	198.99	199.08	197.57	198.2	198.84	199.32	195.6	198.79	199.85	198.1	196.94	197.08	197.08	196.51	200.21	195.93	199.48	197.93	198.74	199.07	197.67	198.22	197.74	198.76	197.94	196.26	195.57	197.91	200.44
207.35	206.56	205.28	207.72	208.38	208.63	207.43	206.51	207.17	207.57	207.44	207.29	208.38	208.73	209.82	209.46	209.51	208.11	208.07	206.99	207.34	209.08	209.65	207	208.92	208.01	207.97	206.83	205.51	208.31	206.32	208.72	207.81	209.48	207.13	209.64	207.65	206.31	206.54	207.32	207.25	207.33	207.65	207.64	208.25	208.2	209.24	206.47	209.14	207.02
217.58	216.91	218.1	219.02	217.26	219.82	217.44	217.23	217.48	218.45	217.87	219.25	218.87	217.18	216.15	219.66	217.38	218.65	219.66	218.43	217.6	218.12	215.22	218.64	220.22	218.15	218.14	217.56	216.61	218.26	218.9	218.58	215.04	216.4	218.9	216.82	212.33	216.77	218.45	218.35	216.41	218.38	218.84	218.12	217.26	219.16	217.02	218.56	218.29	217.58
208.79	208.08	209.7	210.54	211.02	210.96	209.28	208.53	209.52	208.6	209.22	208.3	211.6	208.37	210.02	208.38	209.01	207.53	208.91	207.33	208.29	209.52	211.65	207.83	211.09	209.79	207.97	211.34	207.77	210.31	206.94	208.5	210.9	209.26	210.05	209.32	209.02	208.84	209.03	209.5	208.09	210.9	209.49	211.2	210.16	211.22	210.59	208.32	211.02	211.5
213	212.81	211.43	210.61	211.05	211.66	211.77	212.54	210.91	209.65	211.58	212.24	208.88	208.17	210.98	213.22	211.44	209.54	211.83	211.82	210.79	212.24	210.74	213.61	212.46	214.07	213.04	210.7	210.88	211.59	212.74	210.01	212.09	214.12	211.2	212.56	211.76	213.16	209.81	211.49	212.43	211.3	210.85	210.12	212.92	213.33	213.58	212.95	212.31	211.44
198.27	200.83	199.49	199.25	198.37	200.23	200.13	199.29	198.19	202.56	199.69	199.46	200.39	199.45	200.25	198.57	197.48	199.8	197.94	201.5	202.17	199.89	200.82	198.19	197.23	201.07	199.91	199.92	198.28	197.03	198.58	200.85	199.06	199.58	200.53	199.73	197.75	198.63	199.56	198.62	200.17	199.04	201.05	199.8	198.85	198.73	199.73	198.79	198.67	200.63
205.09	206.23	204.72	204.28	206.86	206.67	206.76	203.39	203.89	203.29	202.83	206.51	204.37	205.13	205.54	204.5	206.23	207.02	206.56	204.52	204.37	201.74	202.06	202.62	205.6	202.87	205.3	202.36	203.73	206.27	202.57	205.49	205.17	204.5	204.94	203	205.31	204.83	204.75	203.9	205.86	204.8	204.41	205.79	205.9	205.22	204.53	205.64	206.62	204.55
204.98	204.98	204.11	206.23	206.01	203.08	207.19	204.75	203.68	205.89	205.3	205.91	204.16	206.62	203.78	204.36	204.96	203.6	203.9	204.29	204.05	206.29	201.86	205.26	204.94	205.59	204.45	203.62	205.95	205.5	203.79	204.3	203.75	205.99	205.72	203.44	201.94	205.76	205.29	204.75	203.17	204.3	203.86	203.72	204.28	203.39	203.39	204.24	202.14	205.46
210.03	209.35	209.33	206.88	207.81	208.31	212.62	209.66	208.98	208.02	210.78	208.89	209.47	207.85	210.66	208.64	209.99	210.53	208.83	209.68	208.27	207.22	207.24	208.19	206.97	207.95	209.7	208.48	211.08	208.6	209.71	208.89	209.18	207.86	208.14	207.44	208.84	209.23	207.22	208.15	209.4	209.55	206.87	210.5	208.58	208.95	207.87	210.24	206.43	208.15
204.89	204.8	204.63	203.94	204.61	204.82	205.21	204.17	206.07	204.14	207.77	205.53	204.82	202.65	207.09	206.29	203.92	203.86	205.19	200.65	204.29	205.55	204.38	205.21	204.39	204	205.65	204.91	204.6	203.89	205.15	203.88	203.09	204.97	204.14	203.63	202.54	207.16	205.73	205.29	204.9	203.23	203.68	205.48	204.33	205.75	204.03	204.45	205.07	205.17
200.98	199.55	202.04	199.29	200.47	200.02	196.95	198.89	199.24	200.06	200.68	199.86	200.47	198.85	202.43	199.7	199.75	199.49	199.17	200.31	199.37	199.08	199.32	200.7	200.86	201.15	201.05	200.08	200.46	200.15	197.59	202.92	200.99	199.32	198.09	202.26	201.72	199.76	201.1	199.38	198.41	199.02	201.57	199.48	198.59	200.6	198.55	199.22	199.77	199.24
213.33	211.53	212.49	211.29	211.92	209.84	210.27	211.96	211.93	212.82	212.52	211.95	211.63	216.02	211.61	214.66	212.43	211.5	211.19	209.94	212.63	212.19	212.65	213.48	211.28	212.43	211.35	210.42	211.15	213.22	212.43	212.35	211.25	209.74	212.16	209.67	210.14	210.94	209.76	211	211.94	209.06	213.39	209.84	212.52	210.57	211.81	211.8	212.39	213.1
216.89	216.79	216.58	217.97	218	217.5	216.6	216.52	217.62	216.79	217.22	216.91	215.38	216.96	218.29	216.86	217.35	218.25	216.13	215.96	218.7	217.39	215.6	215.1	216.3	216.69	216.82	215.83	218.03	217.1	217.68	216.68	217.08	217.34	215.77	215.23	215.01	217.96	214.84	216.76	217.91	217.32	216.87	214.5	213.68	216.03	216.54	217.05	217.81	217.07
206.46	207.44	210.47	206.3	208.96	206.5	208.29	208.43	209.7	208.75	207.57	208.42	207.17	208.19	208.17	208.25	209.46	206.57	206.94	208.68	210.08	208.39	206.83	208.91	208.67	206.29	207.97	208.55	207.61	206.23	208.51	209.29	206.13	206.92	209.03	209.52	207.08	206.35	206.85	208.05	207.72	206.23	209.4	205.69	204.76	208.44	206.95	208.42	205.37	204.16
197.82	196.01	201.52	198.99	200.96	197.5	198.63	197.01	199.52	199.56	197.9	197.53	196.42	199.66	200.55	198.87	196.61	198.87	196.71	198.37	199.13	199.16	198.8	197.69	194.73	197.12	197.72	198.65	199.12	201.42	198.77	198.58	198.51	199.44	200.97	199.95	196.69	197.43	200.23	199.86	197.65	197.57	200.62	197.12	199.35	199.46	199.82	198.48	201.05	200.74
203.74	204.09	205.04	205.01	203.27	205.86	204.17	201.31	205.98	204.19	203.21	204.61	207.22	204.41	203.05	205.27	204.98	204.93	204.38	203.43	203.11	204.65	204.79	203.32	202.91	203.85	206.23	206.67	203.52	202.89	204.87	205.39	207.38	203.92	205.52	205.67	203.82	206.08	207.28	202.28	206.16	206.03	205.13	205.59	205.43	205.23	202.27	205.33	204.95	204.47
201.75	204.65	205.21	205.13	204.35	205.71	204.75	202.66	205.27	205.4	204.99	205.1	203.88	203.73	203.63	205.73	204.65	203.41	203.23	205.06	206.83	203.6	203.7	203.94	203.98	205.74	203.19	205.14	204.56	204.57	204.85	204.74	206.13	206.46	205.96	201.88	207	203.99	206.51	205.3	205.44	204.21	203.89	203.96	205.24	203.22	201.7	205.85	205.88	204.49
212.7	211.3	214.46	213.43	211.23	213.22	213.47	211.25	210.74	214.47	214.66	209.46	212.54	214.66	213.76	212.95	213.4	214.2	212.4	211.8	213.51	212.36	212.3	211.03	212.64	213.79	213.41	213.73	212.21	214.22	214.54	213.28	215.34	215.78	213.92	214.21	210.73	212	214.1	210.88	211.55	213.53	212.63	213.07	213.37	212.84	213.12	214.32	213.23	214.59
208.93	208.12	209.32	211.51	207.73	211.47	210.61	207.88	209.32	209.7	207.91	211.38	210.97	209.29	209.13	210.02	208.59	207.49	208.72	210.75	209.41	208.64	211.19	209.13	207.09	207.02	211.16	208.98	209.3	209.64	210.62	213.42	210.07	211.25	208.42	208.95	208.93	206.41	208.68	208.07	208.35	208.99	209.55	209.21	209.36	208.92	211.46	209.85	208.93	209.3
193.08	196.27	193.96	196.82	192.88	196.31	194.61	196.13	195.14	196.03	194.5	192.93	196.03	191.56	195.87	192.23	194.36	196.09	193.98	195.87	194.65	195.68	194.57	192.44	191.31	193.22	193.46	194.34	195.41	195.74	193.87	194.8	193.4	195.19	194.08	191.16	194.74	194.43	195	193.98	192.49	194.91	192.7	195.12	193.47	195.56	193.58	194.12	193.53	194.16
203.62	201.04	201.73	203.56	201.39	202.22	202.15	203.08	203.63	203.27	202.69	204.13	205.5	204.95	202.83	203.39	205.36	202.82	204.34	202.17	206.28	203.57	202.53	202.16	201.96	202.57	201.05	203.32	201.17	203.79	201.3	201.74	202.34	202.9	202.23	201.36	202.4	202.8	202.22	202.17	200.85	204.73	203.85	205.08	201.42	200.13	203.85	203.14	204.78	203.03
214.83	215.61	217.25	218.18	216.58	215.18	216.86	217.29	216.35	217.37	218.74	215.5	216.29	216.12	216.49	218.48	217.02	218.62	216.64	216.11	216.46	215.74	217.85	214.33	215.84	216.13	216.4	217.86	216.72	217.96	217.3	218.86	215.03	217.58	217.46	218.83	217.93	215.66	218.65	217.23	218.41	216.24	214.49	217.18	216.67	217.48	216.02	217.67	217.82	217.88
209.58	210.2	209.98	206.55	206.55	205.7	207.87	209.13	208.7	207.54	206.71	208.35	207.01	208.31	207.23	207.85	207.3	207.16	207.1	210.73	203.91	205.93	207.66	207.3	206.66	207.67	207.51	208.66	207.18	208.17	208.37	205.93	206.7	207.56	208.1	207.59	208.36	208.3	206.38	211.57	205.03	207.73	210.43	205.91	207.36	205.57	206.54	207.93	209.44	207.14
208.98	207.95	209.29	205.53	208.17	210.37	211.57	208.93	207.78	210.75	209.78	208.04	211.66	210.82	209.96	211.64	207.39	208.11	208.16	209.94	207.95	208.14	208.49	210.55	206.95	211.07	210.6	209.12	208.69	208.25	210.87	210.15	210.59	210.18	209.01	209.46	209.04	210.32	209.57	210.17	208.43	209.19	210.12	209.49	209.08	210.42	208.35	208.85	208.81	209.37
208.85	209.39	208.3	208.65	208.66	209.7	209.33	205.25	209.72	207.43	209.53	208.17	207.39	210.81	210.26	209.29	209.75	209.63	210.61	210.02	209.63	208.43	207.69	208.9	208.05	210.35	209.42	210	207.3	208.88	208.66	206.95	206.9	209.71	209.48	208.1	209.21	209.21	210.2	208.73	206.45	209.15	208.02	209.33	208.12	210.53	207.66	209.72	210.76	209.42
209.27	209.12	209.21	208.61	209.23	207.88	209.55	206.27	204.83	209.62	208.39	207.47	208.07	207.42	208.22	206.18	207.94	206.14	206.88	208.12	209.4	210.26	209.03	208.51	207.63	207.86	209.49	210.4	208.51	208.32	207.22	208.37	212.21	206.4	209.86	208.37	207.53	206.83	209.15	207.59	206.55	207.89	206.57	211.24	208.22	208.11	209.38	206.74	207.48	209.78
204.18	201.84	203.88	202.13	202.05	204.27	203.66	202.53	202.91	200.03	202.71	203.74	204.81	202.34	203.02	201.46	201.51	201.43	202.14	202.48	206.94	202.27	203.5	202.86	202.88	203.64	203.1	200.44	201.85	203.9	203.27	203.15	202.59	202.6	203.91	203.54	204.5	202.02	202.34	202.86	204.32	202.4	204.88	202.7	205.63	202.76	203.07	202.32	202.25	203.56
200.29	199.62	200.52	198.25	199.95	199.16	197.92	201.21	200.78	199.04	200.44	200.75	199.16	200.38	199.22	198.54	199.56	199.84	197.62	201.46	200.18	199.42	200.3	198.36	200.09	197.99	202.29	198.46	200.49	200.4	199.9	200.49	200.61	197.51	199.05	199.37	202.57	196.84	198.23	200.74	198.88	199.28	198.24	196.36	200.98	200.85	197.21	199.84	200.51	201.11
204.74	203.17	203.85	205.31	204.98	204.09	205.26	206.61	204.04	206.97	206.69	204.61	205.49	205.29	203.93	204.88	204.48	204.66	202.96	206.32	206.1	205.88	205.44	205.34	206.79	206.04	204.84	201.2	207.03	204.07	204.7	203.81	205.1	204.86	205.11	203.29	204.19	207	203	204.82	204.26	205.57	206.9	205.28	204.16	205.26	203.45	204.16	203.18	203.89
201.04	201.71	202.4	203.44	201.51	201.92	203.53	204.35	201.15	201.78	200.51	201.44	200.16	203.42	203.52	201.89	201.91	203.85	201.01	202.66	203.23	202.76	201.4	202.96	203.08	201.46	205.37	201.31	202.44	203.15	203.75	205.25	200.86	205.4	204.72	203.25	200.77	203.58	204.19	200.98	201	202.02	201.2	201.6	203.1	202.42	202.18	203.02	203.25	203.28
204.39	204.23	201.12	203.59	202.5	202.96	201.02	202.03	204.63	205.44	202.2	202.78	202.46	203.66	203.54	203.6	203.18	203.96	203.13	204.62	201.17	204.19	201.5	202.79	204.13	202.41	202.32	202.57	204.95	202.84	202.28	203.11	203.79	202.05	204.22	202.6	205.33	201.44	202	205.75	201.43	202.49	204.42	204.27	203.85	201.66	205.41	204.1	204.51	203.74
218.34	218.69	215.66	217.7	219.96	217.97	217.81	219.61	216.72	215.44	218.34	217.88	217.78	218.75	218.51	218.17	217.8	219.33	217.61	217.27	219.66	221.9	216.4	217.88	218.02	220.45	218.55	216.14	218.8	218.01	217.64	216.89	216.24	217.51	217.95	217.55	216.43	219.87	217.29	217.49	216.61	216.15	217.05	219.16	216.88	218.14	217.93	216.89	217.31	217.8
211.33	209.89	212.68	211.07	209.83	210.9	211.45	211.2	209.46	214.04	210.5	209.6	212.9	213.3	212.61	211.24	209.99	211.52	210.64	211.28	214.25	210.61	212.79	211.42	212.72	213.17	210.23	210.58	211.28	212.76	211.84	209.43	213.66	212.47	210.84	212.68	214	212.26	212.64	214.06	212.49	211.79	211.72	210.45	213.19	212.08	209.64	210.91	212.82	213.26
204.88	204.71	202.97	202.6	203.92	201.89	203.53	204.38	200.69	204.13	204.43	203.21	202.76	204.73	204.96	205.31	206.71	206.69	203.14	203	202.92	203.91	202.5	201.84	203.59	206.38	202.9	203.46	203.92	204.1	204.35	203.16	202.22	203.65	203.81	202.7	202.43	202.11	207.42	203.1	204.03	202.15	205.42	202.7	204.72	204.2	206.21	204.31	205.81	206.03
215.22	212.3	213.03	212.62	211.49	212.53	211.89	212.1	213.77	210.7	210.77	211.1	213.5	212.92	215.1	211.8	212.64	213.66	212.1	213.54	212.79	213.23	212.49	212.7	211.61	211.98	212.01	214.47	211.88	210.79	213.21	213.2	213.39	212.66	212.85	212.4	212.88	212.88	214.47	211.57	211.41	211.28	211.26	209.72	211.21	212.53	213	212.31	212.34	211.56
199.83	202.21	200.21	202.81	199.69	199.8	198.77	201.76	200.18	200.71	200.58	200.91	199.75	198.4	200.16	199.29	200.42	200.24	203.07	199.02	200.85	200.83	200.52	200.43	200.48	201.31	200.87	201.38	197.72	199.7	200.35	199.52	200.99	200.19	202.33	200.01	201.56	198.35	198.41	200.31	200.14	199.34	198.18	199.64	200.81	200.54	201.73	198.5	198.67	199.56
199.78	198.97	198.46	197.64	198.05	196.88	196.39	199.23	195.96	197.35	198.54	199.3	197.85	197.03	199.24	197.53	195.87	198.92	197.45	198.55	198.36	198.5	199.06	197.17	198.51	197.8	196.92	198.91	198.12	198.76	197.11	199.97	197.7	198.7	196.95	198.9	196.09	197.37	199.06	199.74	197.36	196.41	195.74	199.42	196.55	196.78	197.44	197.43	199.23	199.2
203.49	202.86	204.59	204.69	204.6	205.21	203.24	202.23	204.45	206.09	202.05	204.89	201.96	204.97	205.69	204.47	202.79	205.81	202.88	202.45	204.12	206.48	204.15	203.04	203.11	202.87	203.8	202.13	205.69	204.34	205.55	202.9	202.58	204.04	205.44	202.06	204.57	204.57	204.04	205.59	203.85	202.64	203.59	202.96	204.71	203.91	201.43	205.32	205.92	203.84
218.51	219.16	218.05	217.01	218.49	217.72	217.24	216.79	217.58	216.82	218.99	219.6	219.53	220.02	218.81	217.72	215.59	218.56	219.69	217.81	217.87	218.81	219.47	216.64	215.93	216.96	217.25	217.66	217.72	217.09	218.62	218.64	218.76	217.07	216.57	218.39	219.35	217.34	219	215.7	216.84	218.26	217.91	220.31	217.06	219.07	218.73	221.08	216.99	217.03
212.9	211.5	212.14	210.4	212.28	210.63	210.2	215.31	211.37	212.88	210.26	211.09	211.28	211.72	211.3	211.55	214.35	211.34	212.07	211.02	211.16	211.31	210.6	214.52	211.86	209.12	211.86	212.2	211.61	211.3	214.37	211.28	208.55	212.9	211.97	212.16	211.23	212.22	214.04	210.77	211.09	210.65	212.38	210.13	210.33	211.5	209.73	212.39	212.46	212.63
193.85	196.05	195.64	194.41	195.37	196.48	193.91	193.71	195	192.75	191.88	193.38	192.14	193.36	194.06	195.46	194.48	192.84	190.6	194.24	195.22	195.3	195.48	194.64	193.4	195.9	195.99	194.75	194.24	195.6	194.05	194.49	195.11	194.06	192.58	194.23	194.29	195.55	195.04	194.74	194.73	196.18	192.81	196.19	193.91	194.54	194.85	195.68	194.5	194.02
207.56	207.91	205.46	210.3	210.62	209.95	210.42	208.12	207.06	207.54	208.65	210.03	206.79	206.7	210.61	210.95	207.97	212.56	208.8	206.67	205.36	210.05	208.22	209.17	210.78	207.71	208.48	208.65	206.73	209.38	209.02	205.88	211.17	209.67	208.1	207.23	207.79	211.21	209.99	209.33	207.56	208.86	210.63	207.76	209.35	208.2	211.62	205.75	206.7	208.24
206.93	210.5	209.2	208.64	207.07	209.89	209.83	209.01	209.61	208.7	210.95	209	208.25	209.69	205.45	207.78	209.7	207.88	209.1	209.99	208.51	207.72	209.26	206.34	208.23	209.29	206.07	209.45	208.86	209.94	206.76	208.68	210.56	209.55	209.32	206.69	207.35	209.53	207.38	206.45	208.82	209.92	209.78	209.07	208.03	209.51	209.2	208.02	210.25	207.7
202.84	203.09	203.48	201.42	203.56	204.04	204.55	203.58	201.89	206.3	202.68	202.55	203.13	203.73	203.14	204.38	202.33	204.84	202.4	202	204.41	204.14	201.66	204.91	203.53	204.61	202.88	201.43	205.02	202.5	201.38	201.68	201.91	204.32	204.14	205.37	203.72	203.91	203.1	203.41	203.92	203.09	204.49	203.59	201.96	202.2	204.69	205.73	204.96	204.03
203.17	202.9	202.19	202.98	202.49	201.24	203.15	202.97	203.82	200.87	202.55	201.01	201.39	202.09	205.58	205.69	203.54	202.71	203.47	202.7	204.84	198.65	200.93	205.08	201.52	202.19	201.87	203.3	202.92	202.13	202.32	200.41	201.93	202.03	202.74	202.73	203.68	201.67	201.65	200.45	205.18	203.8	203.26	203.34	203.49	204.42	205.15	201.35	203.39	201.06
216.93	218.33	217.08	219.72	216.38	213.85	216.91	216.96	217.79	217.51	215.87	219.32	218.61	216.95	217.33	220.33	218.45	218.16	215.23	218.02	217.36	219.13	217.47	216.81	217.47	217.87	218.73	218.61	217.51	216.33	216.82	216.71	219.63	215.94	216.9	218.76	218.36	219.42	218.17	217.34	217.11	217.16	218.78	217.33	214.84	217.22	216.41	220.03	216.85	216.61
198.08	198.66	197.57	200.84	197.68	201.37	201.51	199.62	199.71	197.52	200.04	198.84	199	198.56	200.49	196.53	198.07	198.08	199.61	199.53	197.02	197.57	199.97	197.33	199.11	198.27	200.64	198.27	199.11	197.98	198.67	196.44	199.17	196.66	195.75	195.95	198.39	197.78	199.35	202.88	197.66	197.95	197.26	197.86	197.28	196.46	198.99	198.87	197.95	198.84
202.97	203.37	204.81	200.74	202.37	203.25	203.63	203.63	205.69	204.52	205.05	203.25	203.62	205.23	206.43	205.29	200.71	205.48	204.27	205.92	201.88	202.39	199.32	204.32	204.88	204.34	202.85	202.82	203.22	202.2	202.71	203.41	204.36	205.66	203.27	203.65	201.67	203.34	204.18	202.25	204.6	204.01	202.54	202.25	202.16	203.57	201.33	204.71	204.14	202.26
202.39	202.86	205.26	205.22	204.69	204.44	201.5	204.08	202.36	203.24	202.47	206.03	203.92	204.41	203.78	204.28	204.56	203.76	203.71	202.13	203.72	204.08	202.72	201.52	204.15	202.15	205.25	203.01	203.48	204.23	202.73	201.61	203.68	201.48	199.86	201.79	202.66	203.67	202.28	203.34	201.64	204.85	202.85	201.16	203.42	204.3	204.89	200.9	204.63	202.64
204.47	202.23	204.13	202.21	200.92	201.71	203.22	204.14	204.11	202.61	203.85	203.06	199.05	202.42	204.17	203.46	204.7	202.53	206.15	204.9	203.75	206.14	203.33	203.27	203.18	202.91	203.91	203.51	202.97	204.8	202.93	205.33	203.04	204.14	203.72	203.81	202.9	202.95	202.53	202.97	202.81	203.12	207.27	203.63	199.96	203.95	203.63	202.53	204.56	202.82
202.03	204.53	207.58	203.32	204.56	204.55	204.24	203.32	204.22	204.75	207.65	206.21	204.31	203.96	203.2	204.81	203.23	206.27	203.97	206.95	207.23	204.43	202.65	204.63	204.65	207.04	206.24	203.97	203.79	202.9	204.17	205.46	205.97	202.03	205.52	204.58	206.03	204.42	206.87	203.4	204.66	204.33	204.78	204.2	205.42	204.2	204.23	203.78	204.09	206.4
203.99	203.93	204.34	204.09	205.54	202.31	203.8	204.99	204.2	204.97	205.99	202.33	204.41	205.83	204.47	203.68	204.68	202.67	205.04	204.58	201.23	205.85	204.37	206.14	206.58	205.38	204.51	203.53	205.78	204.95	204.78	206.51	205.34	203.68	206.16	204.02	204.37	207.21	203.54	203.81	204.44	203.33	203.94	204.16	204.21	204.54	206.66	204.75	204.96	204.63
209.45	210.98	207.57	208.71	209.8	209.61	207	210.1	208.18	206.17	206.93	209.58	207.65	207.72	208.73	208.66	209.53	207.46	208.91	207.63	207.97	206.92	207.59	211.1	208.56	208.41	206.93	207.17	208.44	211.04	208.8	209.45	209.32	207.65	208.11	208.71	208.24	208.7	208.79	205.84	206.39	207.96	209.12	208.19	209.81	209.77	207.21	208.03	208.18	208.7
204.4	204.4	206.52	206.8	204.79	204.14	203.89	205.34	204.52	204.6	205.49	204.31	203.91	206.01	207.29	207.22	205.15	206.44	203.54	205.16	207.85	206.55	206.04	204.71	203.47	205.72	204.42	206.18	206.48	208.23	204.84	206.54	207.81	205.65	204.55	204.62	206.07	203.96	203.9	205.96	205.11	204.96	206.56	206.39	206.16	206.66	207.07	205.71	206.02	207.63
209.25	212.55	210.78	210.31	211.21	211.55	215	211.92	212.39	210.68	210.63	210.62	211.21	212.66	213.09	208.77	210.09	211.33	211.45	212.5	212.86	209.94	212.24	213.34	211.87	213.02	210.01	210.32	211.89	212.5	211.05	215.66	209.94	212.16	211.53	210.47	211.86	212.73	211.3	211.58	211.53	212.88	209.31	210.14	214.5	211.38	213.29	211.84	210.59	214
209.56	205.09	207.1	207.19	207.02	206.71	204.89	208.73	209.07	207	207.5	206.44	206.23	206.75	208.29	207.7	209.51	209.71	208.2	207.31	208.58	208	206.75	206.07	208.1	208.81	205.92	206.9	207.34	209.73	207.86	208.72	208.28	209.45	206.29	208.8	206.21	207.58	206.56	205.32	205.68	207.49	206.66	208.27	209.32	206.31	207.87	207.14	207.43	208.8
205.99	206.2	203.87	204.85	205.59	203.93	204.51	205.43	204.95	205.63	205.53	205.39	205.08	202.61	204.48	204.54	205.23	205.94	206.25	203.86	206.15	206.71	203.33	206.91	205.78	206.24	205.04	204.54	203.38	206.2	204.87	202.89	205.2	202.64	204.22	202.25	204.55	203.52	204	203.76	205.56	203.98	202.66	205.43	207.9	204.79	202.84	204.01	203.31	207.76
203.35	204.1	203.35	204.13	202.1	205.26	205.85	202.98	203.63	203.81	202.52	203.74	204.08	205.48	203.74	202.45	202.34	202.2	202.95	203.05	201.99	203.31	204.23	202.06	203.55	203.68	204.88	204.91	202.77	204.36	202.93	202.76	202.96	201.43	204.4	205.33	204.05	200.87	203.79	204.66	205.21	204.54	202.34	203.01	202.38	203.34	201.93	206.31	199.41	202.18
208.43	208.44	205.86	211.08	208.71	208.36	206.23	209.26	209.09	209.49	208.74	210.92	210.12	207.26	208.98	208.29	207.36	207.3	208.26	210.05	207.83	208.94	206.85	211.5	208.89	208.16	210.4	209.25	207.92	209.13	209.25	209.07	208.22	206.55	204.17	209.01	209.04	210.2	206.66	207.43	207.45	208.78	206.69	210.07	207.57	209.1	208.09	207.97	207.14	209.95
205	205.38	206.23	206.79	205.6	205.57	205.36	205.75	208.41	206.42	205.48	205.83	206.14	205.39	206.29	205.34	203.97	205.88	205.52	206.8	203.35	204.08	206.87	205.02	206.43	205.33	205.75	204.43	205.58	203.38	207.57	206.56	209.04	207.73	204.69	205.2	204.6	204.88	207.14	205.26	206.71	206.21	204.38	207.53	205.73	207.39	207.38	206.27	205.11	206.76
209.42	208.79	208.82	209.25	209.11	209.74	208.13	208.7	207.89	206.61	208.29	208.33	209.55	207.12	208.72	209.25	209.09	209.83	209.76	206.85	209.67	207.63	208.39	208.4	209.75	210.07	208.67	211.3	208.57	207.22	208.69	209.61	208.52	210.98	208.43	208.27	208.19	209.7	209.77	208.7	207.82	208.82	210.96	209.36	207.75	208.87	208.31	208.18	207.59	209.71
201.99	199.85	199.32	200.37	199.8	197.05	201.57	198.51	200.96	199.62	201.68	200.08	202.01	201.36	200.36	200.47	200.36	199.73	200.63	201.57	200.54	199.61	199.02	200.31	200.17	199.75	200.31	200.73	199.31	201.06	201.81	197.98	199.13	202.84	202.43	201.95	201.48	199.44	200.71	203.39	199.31	200.61	199.58	197.37	201.07	201.78	200.24	200.42	200.91	201.34
202.69	203.74	204.49	205.06	202.78	205.21	204.68	204.76	205.23	202.45	200.65	203.86	203.86	205.42	205.12	204.15	204.43	204.86	204.66	203.05	203.71	206.02	203.48	202.39	202.37	204.35	203.24	206.08	204.2	205.61	202.62	204.83	202.63	203.05	203.36	203.05	203.68	203.63	203.15	200.69	200.77	202.91	204.16	206.11	205.68	203.26	202.66	203.89	203.69	203.87
202.67	202.99	202.71	201.59	202.86	203.99	201.54	202.25	205.95	202.91	203.01	202.7	204.34	201.39	200.98	204.59	199.8	202.35	204.39	202.59	202.73	202.65	200.3	202.55	204.07	202.59	203.86	200.97	203.31	201.97	202.69	203.76	207.12	201.37	201.78	202.62	202.14	200.89	202.78	201.75	201.36	202.77	202.87	202.01	201.16	204.98	203.68	203.8	203.98	203.55
209.65	207.73	209.1	210.75	209.94	209.48	209.89	210.93	208.8	209.61	206.3	209.47	208.28	210.51	209.21	209.38	210	210.68	210.09	212.79	209.06	211.03	210.43	207.86	208.04	206.66	211.03	209.54	208.06	210.44	210.21	208.55	210.19	210.09	209.29	208.91	207.02	208.77	208.07	210.78	207.84	209.73	208.82	209.38	209.18	208.54	209.33	210.42	210.63	208.06
209.55	206.36	208.46	209.2	207.68	209.84	206.08	208.93	207.44	205.82	206.56	208.94	208.3	205.56	209.79	208.37	208.38	210.58	208.51	210.39	208.44	207.51	208.69	210.5	208.54	209	208.59	210.4	209.43	209.07	207.61	207.62	210.41	208.7	208.78	207.63	210.65	209.21	207.09	207.18	207.18	209.52	207.3	207.16	210.69	207.42	207.4	204.65	210.09	209.09
212	213.39	210.59	211.78	213.28	212.24	212.93	211.72	212.13	210.77	210.47	211.45	212.79	213.85	209.46	211.05	214.92	212.03	212.9	213.21	214.41	212.27	212.03	211.52	210.93	213.9	211.97	214.1	215.52	210.55	212.39	209.75	210.42	211.39	213.63	212.93	211.17	211.97	211.19	209.58	211.7	216.38	210.68	210.8	214.83	213.66	212.26	213.37	212.65	213.16
217.92	217.22	215.92	217.2	218.48	216.15	218.25	216.1	218	218.57	220.08	217.99	217	216.62	216.39	217.27	215.24	215.35	217.6	219.82	215.54	217.04	217.11	217.56	217.49	217.49	215.39	213.88	215.55	220.25	217.05	217.6	216.53	217.65	218	214.43	215.49	216.54	216.75	216.23	219.65	218.7	219.35	216.52	218.03	216.36	217.82	219.25	216.62	214.62
206.5	206.52	207.11	206.7	206.91	209.17	205.96	205.24	205.13	205.26	207.66	204.96	205.66	205.23	204.64	208.64	206.96	208.65	204.13	206.74	205.7	207.65	207.66	206.2	206	205.75	204.82	204.87	207.06	207.34	207.58	204.85	207.08	206.58	204.77	206.76	204.16	205.43	207.07	208.04	208.25	203.99	203.56	206.4	208.93	203.48	206.65	206.59	207.39	206.79
217.35	216.38	215.79	218.63	217.68	218.46	217.47	217.19	216.19	216.05	217.86	219.92	217.56	217.27	217.71	215.78	219.03	215.84	218.6	217.51	216.21	220.15	215.98	218.56	218.93	219.04	217.66	217.95	218.5	217.34	217.85	218.57	215.4	218.2	218.46	218.72	218.01	214.92	218.69	217.59	218.27	216.7	217.19	218.33	215.05	216.54	217.81	219.3	216.05	217.77
216.7	218.22	216.54	217.1	217.2	220.08	217.67	218.22	218.9	220.25	215.74	216.53	216.11	217.73	217.35	218.69	217.33	219.17	217.87	216.08	217.46	218.71	217.23	218.33	217.88	215.97	218.42	216.81	216.91	219.13	218.15	218.86	217.4	219.48	215.95	219.45	219.07	220.68	218.7	217.73	217.44	216.24	216.97	215.88	220.48	218.13	215.53	215.93	218.3	219.83
206.38	203.35	203.8	204.26	203.98	204.43	203.95	202.95	203.59	202.99	206.32	204.99	202.82	204.5	202.29	202.64	204.52	201.77	202.09	206.6	204.28	204.74	203.31	202.18	204.48	202.18	203.37	205.48	201.82	203.98	203.65	205.29	203.59	200.25	203.44	206.2	204.81	201.68	201.49	205.54	203.8	203.76	204.4	203.68	205.26	203.14	203.03	203.09	204.05	204.06
210.71	211.14	208.62	208.8	209.3	207.29	208.97	209.35	210.46	207.66	207.67	207.35	210.91	208.37	209.87	209.07	210.1	208.72	208.83	210.89	209.29	210.26	208.26	208.41	209.32	208.12	207.88	209.22	206.7	208.3	209.95	210.42	209.87	211.11	207.34	208.63	208.92	209.12	209.06	210.31	209.42	209.04	208.22	210.86	208.52	211.27	209.42	208.39	206.7	210.13
208.05	210.29	208.68	209.82	209.26	208.31	209.09	209.11	209.91	210.19	207.91	211.14	209.4	209.24	208.78	209.47	208.17	209.81	209.98	208.33	209.2	207.72	208.05	209.53	209.99	210.8	210.48	209.22	212.14	208.93	211.24	210.39	209.12	208.85	209.51	208.02	210.23	210.01	209.14	209.66	209.43	209.23	210.14	209.1	209.85	209.81	209.59	208.72	208.93	209.89
205.6	204.64	205.02	204.38	204.1	206.21	204.91	202.89	205	203.34	204.34	205.43	204.3	203.48	202.21	205.32	205.63	204.36	202.25	202.69	203.06	205.04	206.56	204.45	205.52	206.69	205.4	204.71	203.85	204.25	204.36	205.41	206.56	205.18	204.46	205.21	201.82	204.81	205.27	205.18	203.92	204.91	204.71	203.52	203.98	204.61	203.19	205.19	204.66	204.14
203.07	202.37	203.51	205.1	205.55	204.61	205.87	203.42	202.4	206.72	206.24	205.2	203.6	204.33	203.56	203.31	203.86	205.31	202.28	202.27	204.67	203.62	204.33	203.27	203.27	202.36	203.88	203.51	207.24	201.98	204.09	201.49	203.27	203.26	202.84	202.43	200.97	203.37	204.09	202.86	204.35	202.42	203.67	204.36	203.29	205.22	203.54	203.28	205.39	204.83
205.13	205.24	206.19	206.21	203.89	203.67	205.59	205.96	205.62	205.75	204.9	204.83	204.63	205.6	205.65	204.64	205	203.8	204.35	206.84	205.37	205.17	203.33	205.49	203.74	204.52	204.49	207.17	205.35	205.11	203.6	205.78	203.95	204.22	207.18	203.41	205.36	204.81	203.63	206.55	205.55	203.07	204.87	205.66	202.18	205.43	203.61	206.32	204.57	202.42
218.26	217.38	218.29	219.51	218.89	218	217.33	217.07	220.12	217.55	218.93	216.05	217	218.91	220.7	216.29	217.35	217.14	217.34	216.5	217.8	220.37	218.32	217.39	218.85	218.11	217.67	217.14	218.64	218.49	220.3	216.88	215.84	216.6	217.49	218.72	217.18	218.4	219.08	220.14	216.43	220.54	220.35	218.44	219.5	220.77	218.21	216.78	217.53	219.03
204.77	202.92	204.75	204.96	202.58	204.51	201.53	203.05	201.17	203.69	202.19	204.26	205.03	202.97	203.27	203.3	201.43	202.99	204.12	204.73	204.11	202.76	205.16	203.92	201.68	202.87	203.35	203.56	203.81	203.38	204.59	204.02	203.03	205.3	204.21	204.58	202.19	200.71	202.52	202.99	202.39	202	205.5	204.35	204.12	204.44	202.23	203.84	203.44	202.88
205.42	201.54	203.39	203.03	205.59	200.49	204.9	205.46	201.81	203.72	203.33	204.58	203.72	203.17	203.26	201.88	202.66	202.63	203.73	203.08	204.9	203.99	203.49	202.18	201.18	201.3	201.43	205.3	202.93	203.13	206.4	202.13	202.67	201.81	202.52	202.08	202.54	204.51	201.28	202.82	204.34	204.17	202.05	202.05	202.93	205.34	201.57	202.7	203.81	201.82
210.26	209.31	209.12	209.48	206.81	208.99	208.21	208.95	210.06	207.95	208.62	210.22	207.49	207.68	208.95	207.67	207.02	208.43	207.83	208.66	209.38	208.71	211.93	209.81	207.5	209.55	208.26	209.73	208.57	208.61	206.56	209.19	209.31	209.61	207.04	210.61	208.55	209.19	208.56	209.75	208.18	207.24	210.38	207.48	209.53	205.92	208.83	209.88	208.63	207.66
203.64	203.46	205.44	206.64	203.79	204.8	204.3	203.48	203.52	203.62	205.47	203.67	205.78	203.58	202.66	202.4	204.89	202.94	203.7	203.95	203.23	203.02	204.23	204.5	205.28	206.45	203.18	204.07	204.72	202.94	204.62	204.11	204.64	205.74	203.44	205.09	204.24	204.7	202.63	202.29	207.01	204.7	204.6	205.18	200.23	204.87	204.77	203	206.47	203.99
214.54	212.41	211.83	212.37	213.24	211.04	213.23	213.93	211.92	213.04	211.23	210.3	213.52	212.21	209.48	212.21	210.69	213.32	213.24	213.06	210.26	212.36	212.1	212.49	213.82	211	213.6	213.94	211.52	213.79	212.75	213.95	212.44	213.75	210.12	212.77	214.34	212.28	212.31	211.08	212.44	209.91	213	211.68	213.23	211.3	211.3	210.86	212.33	213.06
216.39	216.79	216.57	215.06	217.41	216.7	216.79	216.3	216.47	218.62	216.55	216.52	216.58	216.99	216.66	215.41	215.93	215.73	216.56	217.89	217.74	215.6	218.05	217.78	218.75	217.24	215.72	217.93	217.18	216.34	217.72	215.76	218.92	218.55	217.87	215.17	217.49	218.97	216.31	216.7	218.3	218.9	217.73	217.12	216.61	217.05	217.11	216.21	218.46	215.48
205.71	205.35	206	207.12	204.85	206.27	204.8	206.08	206.19	207.33	208.27	207.45	204.64	205.56	207.36	204.9	206.54	208.76	206.05	207.75	206.44	206.97	207.4	206.45	206.35	205.79	206.96	205.27	205.78	206.32	203.8	207.76	206.68	205.51	205.02	206.18	205.19	205.44	204.94	204.64	206.78	207.18	207.13	208.78	205.24	204.37	205.86	206.04	206.31	207.02
205.34	202.85	205.09	204.1	202.67	201.95	205.28	202.76	203.57	202.97	202.01	204.84	203.24	201.75	202.83	203.81	202.27	205.92	204.38	204.63	202.15	204.68	202.23	202.57	204.07	205.34	203.65	204.42	203.51	203.07	206.33	202.18	204.99	202.91	203.23	203.04	203.75	201.92	202.34	203.52	205.74	204.94	204.68	203.73	202.43	203.41	204.05	202.95	202.89	206.87
209.61	210.71	212.8	209.7	210.73	212	210.27	210.08	211.98	211.28	210.67	211.06	209.41	210.31	210.24	209.73	212.14	213.09	212.48	209.99	211.15	210.7	209.49	211.92	211.35	210.82	212.41	211.98	212.11	211.35	210.8	212.28	209.17	211.21	211.86	213.47	210.67	213.39	210.52	211.16	212.6	210.48	210.15	214.69	210.49	210.03	211.67	212.25	211.06	209.19
202	202.04	200.96	202.74	202.17	205.33	204.15	204.02	203.86	204.07	203.75	203.75	204.09	203.95	202.75	203.46	203	204.28	205.24	202.78	203.76	203.22	203.56	202.42	203.34	200.91	200.89	202.1	203.06	202.7	203.15	202.59	204.32	202.72	202.23	203.46	204.11	204.06	203.73	202.85	202.45	202.69	204.19	205.15	204.4	203.11	204.06	200.95	203.6	202.27
212.09	209.59	211.62	213	212.62	212.26	212.45	211.79	211.54	211.64	210.91	212.2	211.49	214.74	211.83	211.31	211.97	211.44	214.23	210.6	210.31	213.76	213.02	211.59	212.77	210.98	212.99	213.45	210.93	210.82	211.33	212.97	210.46	213.59	212.14	211.7	213.36	210.5	213.41	211.8	211.39	211.56	211.59	212.35	212.28	210.9	211.97	211.89	209.74	212.32
207.41	207.02	207	207.42	205.8	208.31	207.51	208.2	210.19	207.93	207.51	206.49	208.06	207.58	207.6	207.93	206.91	207.52	207.59	206.5	207.55	207.25	206.98	205.63	204.72	207.99	207.67	206.38	209.14	207.63	206.61	205.65	209.41	208.41	207.5	206.68	207.42	210.73	208.24	209.29	205.86	207.81	209.88	208.8	208.79	208.22	207.55	207.27	207.16	207.47
202.51	200.99	203.23	201.35	202.57	201.8	202.83	202.6	205.02	205.45	200.56	202.94	203.32	202.96	200.42	203.53	202.01	203.57	205.96	201.1	203.62	201.85	202.61	204.85	199.43	204.56	203.69	202.83	200.92	201.56	202.72	201.46	202.46	202.65	202.46	201	201.24	202.84	203.21	203.26	202.11	203.5	202.34	202.98	202.14	200.43	202.36	203.91	204.05	203.56
203.97	204.48	206.36	204.07	202.71	203.28	205.42	205.87	204.35	204.36	204.48	206.01	204.41	203.97	206.55	206.58	204.43	205.4	204.55	206.08	205.63	205.99	208.05	202.46	204.66	206.54	205.44	206.39	206.75	206.47	204.11	204.41	206.9	203.2	203.53	202.34	205.5	204.89	205.79	203.08	207.09	205.9	207.28	205.1	204.05	203.6	205.83	201.97	204.43	206.28
205.49	203.66	205.3	207.02	206.17	206.71	204.99	206.76	204.14	204.29	204.78	204.87	204.2	204.81	205.17	205.74	204.67	205.51	206.2	205.54	203.34	205.35	204.93	204.72	204.48	204.53	206.83	204.63	204.67	206.64	204.51	205.26	202.85	206.61	204.7	206.82	204.45	208.54	204.59	204.79	207.16	205.11	204.59	205.48	204.71	203.21	205.42	203.68	205.92	203.02
203.2	206.25	203.96	204.47	205.77	203.85	205.01	202.93	204.8	203.81	205.99	205.4	203	204.33	203.92	205.46	205.46	203.36	205.28	206.7	207.11	206.53	204.5	204.39	204.73	204.06	207.56	203.84	206.03	205.98	206.15	205.94	205.24	206.86	206.44	204.95	204.67	204.34	206.15	204.12	205.55	205.01	202.78	204.18	203.94	203.48	205.65	206.92	205.36	205.97
207.18	207.43	210.09	208.88	210.3	207.83	209.47	206.36	207.25	210.18	210.57	207.98	206.02	208.19	208.75	210.24	209.24	207.17	207.23	206.97	206.69	207.19	207.17	207.27	207.45	208.16	209.42	208.96	207.3	206.99	207.8	205.84	207.45	207.14	207.9	207.46	208.06	207.76	207.85	206.63	207.59	210.22	209.15	206.9	208.05	208.12	209.51	207.09	209.14	205.97
204.98	206.83	202.07	201.43	205.29	203.39	202.26	203.32	206.51	202.08	202.68	204.12	202.22	203.32	203.24	202.53	203.36	201.85	202.98	201.43	201.6	203.22	201.94	204.84	202.22	203.62	203.02	202.21	202.99	205.46	203.62	202.32	204.15	204.2	202.67	203.64	203.03	203.36	204.25	202.62	201.86	203.75	205.53	202.5	203.59	203.6	202.64	205.5	203.73	202.24
208.25	208.65	207.24	209.64	207.26	209.1	208.66	206.23	210.64	207.54	206.7	210.28	210.16	207.77	209.8	208.11	207.97	209.88	208.59	205.37	208.52	208.1	206.84	208.59	207.39	209.44	209.62	209.84	206.32	210.13	205.5	207.73	210.17	208.63	207.21	208.26	209.03	206.68	208	210.01	207.09	208.39	210.95	208.24	205.38	206.8	206.26	206.53	206.37	209.44
211.71	214.58	210.84	215.28	211.78	212.46	214.84	213.78	213.58	211.49	213.43	212.32	212.76	212.63	213.8	213.68	210.16	212.72	212.67	212.82	215.29	214.07	215	210.52	211.8	211.42	212.72	213.86	212.66	211.77	211.29	214.74	213.13	210.78	213.36	212.98	212.83	212.34	214.11	211.3	211.26	212.59	213.6	213.52	212.19	212.17	214.22	213.48	214.01	211.58
204.49	207.33	208.07	208.14	208.29	208.66	206.18	206.5	207.39	206.77	204.14	205.41	207.57	208.06	207.73	206.93	207.05	206.37	206.63	205.96	205.22	206.12	205.92	206.6	206.14	204.48	208.11	206.73	208.93	206.01	207.78	206.21	205.87	205.48	204.91	207.71	207.41	207.02	206.25	206.52	205.51	206.8	207.13	206.51	207.22	207.19	206.04	205.76	204.33	205.76
211.62	213.51	213.4	212.31	213.65	212.2	214.82	214.45	213.29	212.94	212.65	211.98	213.75	211.99	211.94	210.85	212.37	212.59	212.05	213.58	210.47	212.5	212.87	213.27	212.64	212.64	211.86	212.36	213.18	212.54	212.36	211.49	209.15	211.63	214.51	212.92	211.35	212.22	212.78	209.88	215.31	213.99	211.5	211.1	212.55	212.07	213.45	213.14	212.39	212.7
201.59	202.65	203.48	201.47	202.45	200.89	199.15	200.03	202.17	200.45	199.46	200.05	198.35	199.95	199.69	202.17	199.39	200.29	200.99	201.19	200.15	202.1	200.28	200.5	200.26	201.58	197.5	202.09	200.99	202.11	200.6	200.61	200.47	202.23	201.96	202.78	200.7	200.79	203.08	201.76	199.57	200.77	199.8	204.08	199.96	203.16	201.69	199.53	201.12	201.03
209.48	210.15	208.14	210.67	207.59	207.09	208.33	206.7	207.72	206.04	205.14	208.25	208.69	207.79	207.8	209.2	205.99	206.56	207.31	207.3	209.26	206.6	206.41	208.01	205.53	209.62	208.85	206.95	209.19	208.68	207.36	207.02	208.6	210	208.15	207.59	206.36	207.94	210.41	205.68	207.73	209.37	208.67	206.25	206.81	208.39	208.44	206.62	205.85	209.92
203.06	202	203.94	203.55	202.68	204.83	205.53	199.79	202.7	202.19	202.86	202.55	202.89	202.93	202.3	202.63	202.91	202.58	200.9	203.82	205.51	203.33	202.97	204.21	203.13	202.19	202.2	203.38	204.2	203.3	203.18	204.95	202.48	201.33	202.52	203.48	203.02	203.95	202.69	202.03	204.17	203.78	203	201.78	202.63	202.75	201.06	202.56	203.26	203.33
201.12	198.59	199.9	199.27	200.48	198.86	198.55	201.03	198.63	199.98	198.53	198.43	199.37	200.48	197.37	198.06	200.88	199.74	200.17	199.83	200.42	198.8	199.96	200.4	200.28	197.35	200.6	200.28	198.94	199.95	198.1	200.9	199.27	199.54	198.32	200.07	199.82	201.16	199.15	197.94	200.59	196.35	197.43	200.23	198.83	199.95	200.08	199.69	198.69	199.22
206.56	208.04	207.93	209.24	208.74	208.64	206.84	206.69	207.55	208.69	207.61	208.6	207.01	210.42	206.08	208.79	208.19	205.75	208.07	207.88	206.02	208.31	209.22	207.01	209.06	208.5	209.47	209.14	209.59	207.99	209.21	207.28	206.52	209.84	210.34	207.79	208.39	209.38	206.88	208.24	208.12	206.62	206.49	210.26	208.93	207.5	209	206.36	205.63	206.51
201.26	200.27	202.21	201.92	199.56	202.63	200.96	201.21	200.11	201.93	201.18	199.95	200.88	200.92	201.33	200.14	200.38	199.75	202.17	200.31	202.58	200.8	200.91	201.95	201.64	201.96	200.1	202.83	202.28	202.98	199.83	200.75	200.61	200.51	200.39	201.02	199.99	199.28	199.82	198.5	202.09	199.08	200.11	201.37	203.45	202.34	200.8	201.39	202.25	201.59
208.69	206.02	206.56	210.51	208.85	210.5	208.41	206.44	209.03	210.35	206.76	208.76	210.48	210.45	208.65	210.04	207.25	206.65	207.94	208.1	209.01	208.77	210.57	208.01	206.46	209.93	209.58	209.67	209.78	208.24	207.34	206.03	207.5	207.06	209.52	209.2	209.73	208.38	210.66	207.91	209.94	208.26	207.53	209.01	210.06	207.9	207.39	209.09	211.27	210.35
206.31	208.26	208.65	207.59	207.64	207.14	210.66	209.4	207.45	207.96	208.03	209.96	207.71	205.83	206.6	206.81	206.41	206.09	206.65	205.8	209.05	206.87	208.57	207.95	209.06	207.14	206.32	204.3	207.95	206.5	206.92	204.73	207.85	209.56	209.35	205.82	207.76	208.53	209.14	207.2	208.42	208.62	208.61	206.34	209.83	207.35	206.02	207.47	208.98	207.07
217.5	215.62	218.61	215.48	216.7	216.48	218.42	215.71	217.84	217.68	217.41	216.02	216.28	217.45	218.61	220.39	216.75	215.81	216.54	218.84	215.46	217.26	215.78	217.55	216.34	217.23	218.4	219.1	215.89	216.78	217.88	219.48	217.83	218.05	217.19	220.15	219.88	216.89	217.44	219.2	216.88	214.22	219.77	218.41	219.88	216.04	216.35	216.35	216.75	217.38
202.58	204.08	203.87	204.45	204.45	203.42	203.64	204.57	205.28	203.52	203.49	205.01	205.13	205.18	203.81	202.86	205.22	203.93	205.87	204.16	206.22	205.5	204.98	204.67	202.31	203.9	203.44	204.35	202.08	203.44	204.29	207.32	205.55	206.08	204.65	203.28	207.31	205.23	203.37	203.04	206.57	204.74	205.17	206.04	204.06	204.32	205.72	206.52	205.59	203.92
201.47	198.82	202.48	199.98	201	195.46	200.56	200.1	198.85	200.77	200.14	200.19	198.24	199.1	200.01	199.43	199.56	197.73	199.65	200.55	199.45	199.33	201.21	196.91	200.22	200.04	201.06	198.85	199.93	197.72	202.05	199.85	199.5	199.07	198.36	199.17	200.22	199.71	199.62	199.5	199.58	199.17	199.45	198.51	198.77	199.33	197.39	198.24	198.17	196.83
208.35	210.17	208.47	208.39	209.49	209.52	208.22	207.32	208.52	210.14	209.15	210.04	208.42	209.67	209.79	210.25	208.64	209.01	207.32	206.85	210.39	207.17	208.21	205.54	208.74	211.36	208.89	209.64	208.05	207.82	208.69	211.35	209.13	210.33	209.25	210.91	209.01	209.89	211.05	210.03	208.68	208.73	208.74	209.64	207.97	208.51	207.43	209.31	211.17	208.82
211.03	208.9	210.02	207.71	209.27	210.49	209.51	211.34	211.79	211.18	209.39	207.69	209.64	209.75	208.83	209.05	210.54	208.75	210.17	210.12	210.94	211.32	210.65	210.97	210.33	212.52	211.32	211.02	211.32	209.61	209.03	210.97	208.96	209.71	209.92	210.35	207.49	210.03	208.32	211.55	207.93	210.32	211.46	210.1	210.32	209	210.03	209.48	208.91	211.8
206.61	209.69	208.48	207.48	209.5	206.92	210.32	206.95	207.66	205.88	207.96	207.89	207.48	208.51	209.17	208.97	209.18	205.98	209.22	206.53	206.3	207.41	209.86	209.43	206.71	206.2	207.01	209.19	207.46	206.02	208.53	206.72	208.89	207.07	207.57	210.82	209.26	207.52	207.44	206.22	209.37	207.6	206.12	206.47	207.25	208.21	207.57	207.7	207.67	206.59
198.97	197.43	196.48	198.54	198.66	195.92	197.68	200.45	197.45	195.86	195.27	195.7	197.81	197.27	200.95	199.05	198.91	199.42	196.64	196.79	196.47	199.24	197.72	200.78	196.27	197.71	197.99	199.6	198.46	197.86	198.63	198.95	197.6	197.59	200.96	198.53	196.89	197.28	199.49	197.23	200.47	198.55	196.62	196.31	197.45	197.42	197.18	197.01	199.27	200.15
197.9	198.76	200.16	198.87	198.53	199.26	198.93	198.4	198.55	200.68	198.1	199.66	197.69	199.88	198.07	200.23	197.08	195.77	199.99	198.09	196.56	196.39	198.19	198.84	199.08	198.58	199.47	194.66	197.75	198.13	196	196.92	198.58	198.59	199.75	198.8	200.06	198.91	197.46	198.39	199.24	197.54	198.58	199.55	196.18	199.11	200.08	197.51	197.62	198.36
208.3	208.15	209.05	208.51	208.09	207.41	207.05	208.24	209.33	208	207.96	208.69	209.66	208.99	207.01	208.13	207.66	210.18	207.97	208.32	208.17	209.33	208.95	206.82	207.46	207.44	206.48	207.21	209.92	207.39	208.14	208.18	209.08	207.17	207.67	207.03	208.56	209.69	209.47	208.49	209.89	207.74	208.28	206.41	207.14	210.61	207.29	206.88	208.86	207.26
212.53	213.52	210.82	209.27	211	212.04	210.79	210.98	210.96	211.9	213.16	210.92	211.57	209.7	209.7	211.84	211.67	213.13	213.62	212.34	212.58	213.42	209.57	213.03	210.82	211.99	211.67	209.69	212.33	211.85	212	211.44	214.52	212.49	210.02	211.5	211.42	210.7	212.63	211.8	212.04	212.91	212.5	212.4	210	211.33	211.61	211.22	212.84	213.48
210.28	211.29	209.18	211.97	209.67	207.37	209.77	208.5	211.12	210.76	210.38	208.38	206.8	208.35	207.56	210.17	206.46	210.78	211.58	207.6	210.64	208.71	208.22	208.38	210.32	208.58	209.44	210.24	208.16	210.71	208.62	210.18	208.41	208.77	207.45	212.73	210.1	210.46	210.6	211.6	210.76	209.42	209.9	208.66	208.5	210.3	208.39	209.31	210.16	208.7
211.67	214.22	210.39	213.97	210.56	212.39	212.15	214.13	210.7	213.07	213.4	213.24	211.1	211.8	211.96	211.99	211.75	211.48	212.56	212.03	212.83	212.33	211.02	211	213.02	212.19	213.69	214.24	211.94	212.43	210.95	210.95	210.32	214.13	212.33	212.95	213.88	211.83	210.67	212.61	212.9	211.77	210.88	214.3	213.98	211.19	211.96	211.69	212.29	214.39
199.58	201.18	200.51	202.3	200.75	201.62	201.07	201.61	201.72	200	199.42	199.55	202.72	200.73	200.73	201.33	201.86	200.44	199.27	200.02	202.65	201.21	199.88	200.74	200.49	200.9	201	197.95	199.92	201.71	199.35	199.98	200	200.66	199.51	198.72	201.02	200.06	200.67	200.08	200.96	197.19	198.81	200.21	199.29	198.53	203.56	200.77	198.43	198.39
201.07	199.43	198.77	198.7	199.13	198.64	199.98	199.32	197.82	197.95	199.25	199.17	199.61	199.09	198.09	199.73	198.65	200.78	201	200.42	198.42	199.49	200.32	198.99	200.3	199.26	198.85	201.33	197.46	200.31	199.34	199.15	197.56	201.18	198.73	199.42	202.16	198.58	199.71	200	199.77	200.1	199.46	202.17	199.94	201.14	200.4	200.38	199.03	198.35
202.59	204.96	202.67	203.87	201.98	202.09	204.14	203.26	205.87	202.52	205.6	202.19	203.98	202.68	203.14	204.11	204.35	202.45	202.53	203.15	202.12	202.49	202.81	201.74	202.83	203.25	205.33	203.21	200.4	201.56	203.02	201.86	204.1	200.08	203.52	201.93	205.08	204.68	203.39	204.85	203.34	200.43	203.65	202.91	204.01	203.43	205.87	203.75	205.59	204.39
207.03	207.7	206.95	207.55	208.54	206.38	207.41	207.24	206.06	208.93	209.28	206.84	209.55	205.72	206.86	205.25	207.07	206.69	206.97	205.17	208.23	206.95	207	208.48	206.98	207.88	208.29	207.06	208.23	206.85	208.61	208.23	208.59	206.26	207.4	208.05	208.98	206.62	208.01	206.46	207.41	207.49	205.4	205.79	206.6	207.44	205.68	209.19	208.64	206.26
206.16	205.81	205.24	207.96	205.51	206.1	206.7	205.67	205.37	206.24	205.85	207.66	205.79	205.02	208.4	205.35	205.01	206.49	206.31	204.67	204.29	206.63	206.65	205.43	207.75	207.73	205.36	205.24	205.23	208.61	205	205.34	206.72	204.67	205.08	207.65	206.11	205.18	204.04	206.95	207.9	206.11	206.81	204.83	205.92	209.35	207.15	207.94	206.09	206.04
214.82	217.54	216.76	216.78	219	218.19	215.89	217.77	215.23	218.91	214.82	218.08	220.57	219.71	216.86	216.24	218.55	214.27	215.55	215.51	214.7	215.3	218.51	215.04	218.54	215.56	218.71	217	217.82	219.16	218.47	216.9	218.37	215.95	214.35	217.53	217	216.71	217.24	215.32	217.41	215.99	215.54	216.86	217.6	217.74	216.1	215.29	216.26	217.02
200.94	205.08	204.15	202.28	202.28	202.51	201.59	201.49	202.84	205.03	203.56	203.72	205.24	203.59	202.46	202.53	202.03	202.11	202.96	202.23	200.93	202.84	204.64	202.48	202.57	203.23	202.01	205.69	203.76	204.38	200.83	201.47	202.94	201.27	203.42	203.75	202.2	202.86	202.61	203.76	202.46	202.7	205.58	202.83	201.54	201.68	202.36	202.79	205.31	199.47
200.72	198.35	200.87	198.8	199.3	198.73	198.71	199.65	198.44	198.11	199.46	199.89	199.01	201.37	199.19	198.83	197.68	199.19	200.99	198.41	202.68	200.35	199.92	198.55	200.18	200.54	198.49	201.19	200.13	198.57	201.36	198.98	198.8	199.05	199.01	199.62	200.1	199.45	199.06	199.48	197.5	199.99	198.63	198.37	198.77	198.03	198.93	200.28	200.2	200.37
200.72	202.19	202.09	202.36	201.62	202.31	201.38	201.28	202.81	202.46	204.78	205.5	202.93	201.25	201.03	203.29	204.46	203.58	203.4	203.32	202.46	204.07	202.8	203.19	202.82	200.96	201.31	203.09	202.09	203.04	202.03	203.11	202.92	201.79	204.08	201.07	201.4	201.03	203.95	203.37	204.96	200.84	202.97	202.4	204.13	202.49	202.02	201.17	203.13	202.13
207.12	208.93	208.44	208.44	209.85	207.39	208.91	209.71	207.32	209.43	207.22	208.07	206.76	208.97	206.02	208.02	206.93	207.81	209.26	207.86	207.34	205.74	207.04	208.59	207.75	208.33	207.8	211.31	209.19	208.41	209.51	207.19	207.42	209.34	210.28	208.58	206.78	207.33	208.08	209.18	209.2	207.81	207.91	208.05	208.5	208.51	208.16	208.73	208.65	209.06
208.04	207.9	208.59	208.5	207.45	207.01	207.64	208.09	206.36	209.4	207.27	206.9	207.52	208.92	205.92	206.13	208.85	211.7	207.43	207.18	205.26	208.54	206.25	206.23	206.79	204.92	205.86	206.51	209.9	208.57	207.08	208.21	207.8	208.49	209.6	207.98	208.61	209.29	207.43	208.92	208.83	207.42	207.77	209.09	206.8	207.52	207.07	208.1	208.17	206.05
207.51	208.37	207.73	210.06	207.84	208.95	208.1	206.5	208.52	211.25	207.73	209.48	206.01	207.09	207.07	207.39	208.29	210.28	208.19	208.51	208.69	208.73	208.55	207.72	207.13	207	208.54	208.42	208.3	208.72	209.68	208.12	208.14	208.68	208.32	209.3	209.08	206.95	208.8	208.88	206.98	208.44	207.72	209.8	206.03	207	204.39	209.03	207.69	207.7
204.36	201.39	203.84	203.14	203.13	204.1	205.1	202.78	203.91	204.61	202.92	205.38	204.9	205.29	202.4	204.08	203.95	202.17	202.35	202.81	202.06	203.41	203.98	204.6	202.48	202.45	201.3	206.01	202.68	203.8	202.77	202.54	204.53	203.24	205.48	205.5	205.31	202.57	204.62	204.77	204.15	204.29	203.32	202.65	202.67	203.84	203.72	204.19	203.61	204.07
197.97	197.75	197.16	201.07	197.75	199.18	200.33	196.55	197.16	198.71	202.72	197.25	199.01	198.13	198.09	197.7	199.11	199.25	200.38	199.56	198.89	200.3	200.24	198.38	199.63	200.29	198.49	196.64	198.15	197.28	197.25	196.46	197.51	198.98	196.65	199.08	199.8	200.49	198.51	197.56	200.08	198.28	199.77	200.48	198.36	199.61	198.53	198.01	199.02	200.26
203.58	202.52	203.37	200.87	200.29	204.04	203.62	204.04	202.66	200.42	204.21	202.24	202.37	203.18	204.93	204.31	200.12	203.21	203.96	204.56	203.67	202.76	203.33	202.08	202.32	202.97	202.4	203.36	204.89	203.97	202.25	201.74	203.4	203.1	205.23	201.26	203.52	204.93	202.81	202.7	202.71	204.92	203.56	201.02	202.76	204.17	201.64	202.39	203.49	204.12
202.67	204.85	204.23	202.6	203.19	204.62	204.41	204.96	205.14	204.98	205.37	203.97	200.88	205.49	205.23	202.31	203.69	200.64	202.84	205.96	203.83	204.35	203.5	205.05	203.64	204.76	202.09	204.27	204.67	203.45	201.27	203.15	205.42	204.51	206.05	204.8	206.29	203.48	205.24	204.17	205.4	205.6	202.64	202.95	203.74	205.68	204.53	204.4	205.04	204.32
202.67	202.65	201.04	202.91	202.81	203.89	201.01	203.58	202.64	201.89	202.25	201.64	201.74	201.32	203.56	203.83	201.98	200.57	202.76	200.3	203.43	203.73	202.55	200.71	202.91	200.45	202.13	201.87	204.27	201.94	202.56	200.97	200.34	202.85	202.77	201.18	204.61	203.54	203.31	201.88	202.75	200.67	199.71	202.32	201.85	202.54	203.93	202.96	201.84	202.44
208.47	209.01	209.64	210.97	207.98	208.7	207.88	208.8	208.58	207.82	208.23	209.24	207.09	209.86	209.45	207.03	206.45	206.74	209.9	205.5	210.35	210	207.99	208.74	209.13	211.08	207.31	208.53	208.6	204.58	209.08	209.74	208.58	209.16	208.73	208.43	208.99	206.5	207.65	210.23	205.81	206.98	208.97	208.13	208.55	206.69	208.05	209	209.04	207.62
197.34	197.91	199.27	198.27	198	198.94	196.26	198.54	197.25	196.76	197.93	197.22	198.19	199.58	199.24	197.21	197.8	197.16	197.68	197.67	198.96	198.73	196.63	199.65	194.51	199.05	198.34	198.24	199.88	196.21	196.29	198.27	198.38	200.38	197.45	199.2	196.26	197.81	199.82	196.43	197.81	198.1	200.22	199.61	199.91	196.57	195.43	199.38	196.52	198.13
206.86	207.43	207.1	210.6	208.48	208.4	207.97	210.56	209.99	206.25	209.46	209.34	209.21	209.96	211.14	210.2	210.12	207.22	207.99	208.77	207.52	209.86	208.02	208.65	210.19	209.56	209.6	210.36	210.54	208.91	206.48	209.13	207.78	208.78	206.72	208.14	208.7	208.49	209.86	208.85	206.32	208.15	209	211.02	207.27	209.78	210.49	209.96	208.87	210.28
213.33	210.74	213.7	213.27	214.34	212.53	211.84	212.72	212.73	213.86	213.64	212.93	213.3	214.75	217.06	214	212.71	216.28	214.18	214.17	216.27	213.25	214.71	213.82	213.27	214.94	215.49	213.96	214.09	213.73	214.77	214.7	212.55	217.86	212.29	212.96	213.43	213.11	216.69	216.34	213.43	214.81	213.76	214.02	213.32	213.33	215.27	214.27	212.47	215.85
219.59	216.66	218.66	216.56	219.27	218.85	218.55	216.03	218.03	216.41	218.21	218.64	216.48	217.75	216.86	218.36	217.22	216.19	218.95	217.18	218.86	217.97	217.24	218.14	217.36	219.76	219.11	216.8	218.36	218.31	218.82	218.22	217.86	219.5	216.6	218.8	217.71	215.13	217.79	215.77	217.85	218.21	217.32	217.12	217.87	217.67	217.45	217.52	218.54	218.16
203.48	204.93	205.55	202.05	200.05	206.34	204.66	201.41	202.82	203.03	204.04	203.23	205.39	205.48	203.26	203.69	202.07	204.56	203.86	203.42	206.43	206.83	204	200.79	201.46	202.59	205.13	202.92	206.11	204.69	204.05	204.1	204.76	203.78	203.35	202.04	204.65	202.58	203.45	205.56	202.7	203.62	202.4	202.87	205.12	204.03	202.64	200.31	202.11	203.89
206.26	206.73	208.58	207.7	207.61	209.31	208.81	208.62	208.03	211.25	209.42	210.05	208.04	206.53	206.91	209.13	210.27	209.27	205.9	205.55	209.59	208.54	210.95	210.26	207.45	209.94	208.5	208.33	209.77	209	208.22	208.98	210.07	207.52	208.55	211.91	208.55	208.42	209.3	207.53	208.56	208.07	209.16	207.7	210.23	209.84	209.18	207.57	209.34	207.98
212.92	211.3	212.34	212.35	212.86	212.93	213.1	213.94	213.11	211.23	210.59	212.29	212.87	210.69	210.88	211.92	212.29	212.14	212.76	212.92	212.01	213.04	211.86	212.13	214.06	213.71	210.12	211.25	211.82	211.77	213.58	212.23	213.93	211.44	210.27	212.73	212.99	211.2	211.69	213.32	212.75	213.51	212.01	214.08	213.99	212.7	211.7	213.01	214.18	213.73
201.53	198.94	200.67	200.53	200.72	198.63	197.35	201.81	201.4	200.35	198.14	200.61	200.22	201.07	198.23	199.34	200.05	196.79	199.39	199.32	201.72	198.67	199.65	198.38	198.41	201.18	198.92	200.15	200.31	199.1	198.2	199.76	202.11	198.7	199.71	199.57	198.6	197.89	196.84	200.17	198.92	198.07	201.92	201.3	200.2	199.14	200.37	198.2	199.87	201.27
215.95	211.98	211.6	213.55	213.24	211.36	212.56	213.56	213.1	211.59	212.04	211.06	213.31	210.32	213.61	211.72	213.75	210.16	211.58	212.11	214.29	213.26	213.23	213.16	210.36	211.98	214.26	212.5	212.48	210.51	212.23	209.75	211.43	211.88	216.16	212.25	211.48	211.63	212.17	211.85	211.04	211.31	211.75	213.47	212.36	213.73	212.04	213.11	213.14	211.71
197.56	196.12	198.72	199.69	196.78	199.99	200.22	199.48	200.37	198.75	196.8	195.44	197.5	197.9	197.77	200.85	199.19	195.4	199.16	201.82	199.21	198.29	200.01	198.37	200.2	198.06	198.7	197.91	198.14	200.17	198.78	199.98	198.28	199.04	199.51	196.56	200.03	199.97	197.67	199.98	197.57	201.49	198.98	200.66	199.94	197.63	198.37	197.97	197.28	197.14
201.13	200.19	200.39	202.23	201.35	202.36	198.17	199.77	199.8	198.23	198.22	200.63	201.26	200.21	197.98	199.53	200.07	199.93	199.8	199.39	199.99	199.64	201.04	197.84	197.76	199.88	198.18	198.43	200.11	198.8	200.91	200.81	201.57	201.46	204.51	200	198.61	198.91	201.24	201.46	200.5	202.7	200.43	202.35	197.72	200.02	199.4	200.15	199.66	199.43
209	206.55	207.77	207.9	210.49	205.83	207.2	204.9	208.56	206.78	207.22	207.72	208.03	205.8	210.38	206.53	206.3	206.52	206.6	207.02	207.32	206.99	207.69	206	210.19	208.22	208.05	207.28	206.27	207.53	206.61	208.31	207.09	207.72	206.98	208.88	209.16	206.7	207.69	208.37	207.28	207.26	204.42	206.86	207.96	209.08	210.69	205.87	206.45	206.88
213.21	209.39	214.05	212.72	213.36	211.19	213.81	211.64	213.91	215.29	212.3	212.81	212.66	213.87	212.63	213.92	212.14	214.24	211.37	213.56	211.93	210.6	211.74	211.39	213.2	214.35	214.72	214.61	213.02	211.13	214.74	214.2	210.39	213.92	213.9	213.23	211.75	211.62	212.31	213.28	213.49	212.72	212.31	213.9	214.75	210.74	212.8	210.26	213.74	211.91
205.98	205.06	204.38	205.59	205.49	203.63	203.79	205.18	203.9	205.49	204.07	203.29	207.65	202.64	204.79	202.29	203.23	206.49	203.95	204.59	206.42	206.13	203.68	205.36	205.49	203.96	205.28	205.65	204.35	202.99	205.3	203.1	204.94	203.63	205.98	204.4	202.13	203.83	203.58	203.18	201.57	206.51	203.17	203.71	205.55	205.26	202.79	204.18	206.42	203.3
203.27	203.69	204.76	203.69	202.39	200.79	202.98	203.46	202.84	202.58	203.96	204.3	201.25	200.98	203.19	202.5	204.24	202.1	203.5	203.33	203.86	204.65	201.9	203.3	204.15	203.4	205.54	204.21	202.1	203.85	204.9	203.11	204.73	206.36	202.16	202.73	205.93	201.48	204.1	203.21	204.72	203.12	202.63	203.72	206.48	203.49	203.07	203.52	202.88	202.46
213.02	215.57	215.18	214.2	215.37	212.96	211.27	213.6	211.52	212.09	214.73	213.1	214.7	213.08	210.81	213.97	213.24	215.73	212.55	212.21	210.82	212.92	211.91	214.06	214.27	214.4	211.59	213.74	211.31	213.98	212.67	212.71	213.07	213.76	213.84	214.62	211.15	213.38	215.03	213.14	215.99	213.9	213.29	211.38	211.75	213.89	212.44	212.03	214.27	210.42
203.33	201.42	204.4	202.9	201.65	200.7	201.95	203.64	204.13	203.09	200.02	201.38	202.96	201.84	205.12	202.15	201.81	201.58	201.44	201.09	201.37	203.64	202.06	203.97	202.15	203.38	204.11	204	201.53	199.76	203.51	201.79	200.66	200.78	202.4	201.63	202.5	200.14	201.19	203.04	203.87	202.65	202.68	202.2	202.03	201	204.29	202.97	202.27	202.81
208.89	208.84	208.21	206.18	209.8	209.47	208.89	208.02	209.98	208.11	209.2	207.42	207.78	208.31	208.96	210.01	209.31	209.91	210.78	208.2	209.61	209.85	207.99	207.2	206.95	210.85	210.29	208.01	209.1	210.37	209.92	209.03	209.92	208.43	211.09	207.67	208.26	209.64	208.16	209.38	210.49	209.12	210.57	211.26	209.02	211.35	209.81	211.24	209.95	209.9
200.87	199.89	199.25	201.16	197.25	198.44	201.15	199.79	197.84	200.83	199.56	199.17	200.13	199.01	199.87	200.17	201.18	199.86	197.53	199.97	199.2	199.05	197.41	196.92	198.94	200.45	199.89	200.22	198.71	198.82	198.34	199.65	197.79	198.75	197.01	197.19	200.16	199.24	201.07	197.27	199.91	197.39	199.22	200.94	197.57	198.49	199.75	199.02	199.87	197.91
215.95	215	217.97	215.37	215.8	219.37	217.91	216.65	215.53	217.04	216.12	217.79	215.51	217.66	218.26	219.24	215.61	218.12	214.04	215.66	214.69	217.63	218.65	219	219.14	219.36	218.03	214.99	216.41	217.08	215.98	216.8	216.98	215.64	216.36	219.26	218.55	216.51	216.16	215.44	217.75	215.45	217.93	216.54	218.09	215.29	216.53	215.75	218.43	215.36
203.03	204.53	203.59	204.37	205.04	205.79	206	203	205.25	203.14	204.55	204.15	203.56	205.65	202.69	203.71	202.42	204.19	205.15	204.54	203.84	202.04	206.02	205.48	205.45	202.89	203.49	205.18	203.73	202.07	205.21	204.59	203.55	203.47	201.83	206.85	203.87	204.78	204.55	206.05	206.61	203.75	205.58	206.02	204.29	205.42	205.92	202.08	203.19	205.17
211.16	212.92	209.63	212.44	214.32	211.6	212.26	212.41	213.35	215.73	212.22	211.52	211.45	213.26	210.67	213.3	212.77	210.98	212.67	213.65	213.97	213.39	210.19	214.32	212.84	213.32	210.54	211.75	211.94	212.8	213.49	214.54	211.95	211.63	212.32	211.37	210.91	211.97	213.13	213.57	213.91	213.08	210.3	211.48	216.13	213.23	213.34	211.71	213.51	213.99
207.21	206.6	207.67	207.77	206.46	205.78	208.74	205.94	206.37	206.42	209.16	208.15	207.93	206.07	205.73	206.67	207.56	206.72	208.38	206.7	205.3	207.42	210.32	207.75	206.56	208.12	207.62	207.09	206.85	208.58	208.62	209.56	207.48	207.74	207.64	206.93	207.47	208.27	205.76	205.61	205.4	209.05	208.27	207.8	207.35	206.34	207.44	207.85	207.91	207.9
205.49	202.82	203.48	205.93	204.98	204.63	204.82	204.21	204.39	206.51	204.83	203.87	203.62	204.05	203.27	206.13	204.75	207.32	203.35	204.2	203.68	204.44	206.8	204.94	206.1	203.65	204.08	204.88	205.33	203.7	204.13	205.22	204.51	205.49	203.56	203.99	205.68	204.32	205.66	205.48	204.38	202.98	205.44	204.66	204.37	204.39	205.72	205.92	204.08	206.78
198.4	201.72	199.13	200.72	200.07	200.07	200.9	203.17	199.42	199.9	201.39	200.82	200.17	200.95	201.06	202.25	200.66	200.88	200.87	202.1	201.23	201.87	201.46	198.05	202.21	200.67	202.03	200.82	202.43	202.18	199.05	201.7	201.27	203.74	204.06	201.6	200.08	200.76	202.76	201.7	199.92	202.35	200.69	200.48	200.21	200.96	201.48	201.7	202.07	199.94
210.45	214.65	210.73	213.53	211.68	210.83	210.54	211.12	210.08	210.21	211.41	212.22	210.22	210.08	211.2	212.45	210.68	210.38	213.94	209.95	209.29	211.86	212.75	208.67	211.2	211.34	210.67	211.42	211.12	212.36	209.23	211.32	211.24	209.94	211.65	212.05	212.41	211.72	210.61	210.93	209.35	211.77	208.38	212.35	211.28	211.55	212.3	213.73	213.36	210.59
215.8	217.42	215.3	217.09	217.36	216.6	217.51	217.86	217.57	216.38	216.98	217.16	216.12	216.86	216.75	218.91	218.47	217.57	213.89	218	216.85	216.56	217.66	215.7	215.53	216.96	216.05	215.5	217.83	219.71	219.65	218.04	216.49	218.54	218.52	217.42	215.12	218.67	217.79	216.12	217.05	217.55	215.64	216.58	217.09	218.96	220.17	215.85	218.36	216.07
199	200.19	200.29	199.82	196.3	194.61	195.64	199.33	201.14	197.93	197.49	197.31	198.31	199.05	197.35	197.78	199.53	198.65	196.76	196.01	197.26	197.72	196.22	195.99	196.4	198.16	198.41	195.23	198.25	196.7	197.98	196.83	198.11	198.02	197.21	196.82	199.42	197.09	198.46	196.52	200.02	200	197.34	197	198.54	199.51	196.7	199.27	195.73	196.69
199.62	201.53	203.27	202.79	203.87	203.34	202.58	202.44	203.37	202.28	202.6	202.62	203.57	202	202.3	203.32	204.3	203.84	203.45	201.82	202.28	203.27	202.92	202.65	202.4	201.88	201.5	204.63	203.49	202.2	200.82	201.71	204.07	201.68	201.95	204.12	204.13	202.45	205.07	203.37	203.88	204.46	202.23	200.84	206.43	204.04	204.3	207.06	204.78	205.68
205.51	205.23	203.53	204.21	202.43	204.99	204.73	205.87	204.2	204.88	207.3	204.67	206.13	202.95	203.39	205.64	203.31	203.29	202.67	203.4	206.31	204.35	205.68	205.46	204.2	206.04	203.12	204.93	205.66	204.25	203.98	201.65	204.02	204.04	205.72	205.62	203.6	205.7	204.38	206.22	206.03	205.58	205.35	203.98	206.18	205.78	204.97	203.71	204.52	205.15
209.29	209.29	210.36	209.67	209.85	209.29	209.8	208.3	208.95	208.4	208.61	207.09	209.84	211.93	208.19	208.24	210.38	210.76	210.86	210.19	207.59	208.09	209.33	210.45	209.81	209.8	210.96	210.64	208.59	208.48	207.55	208.89	211.28	211.07	210.56	209.08	209.97	209.85	210.3	208.26	207.86	207.12	210.44	212.01	208.4	211.3	209.84	209.46	211.57	212.37
211.87	212.59	210.31	209.91	211.97	212.55	211.81	213.57	211.98	209.52	210.97	211.28	208.39	212.16	211.78	212.35	212.42	212.91	212.44	214.33	211.66	209.78	212.74	210.23	212.53	211.5	210.17	213.9	211.8	211.75	213.67	212	210.62	211.77	208.47	211.88	211.47	212.28	210.01	212.09	209.73	211.98	212.32	210.31	212.96	212.34	211.52	211.27	210.29	212.26
198.47	201.42	199.95	199.24	200.05	200	198.37	198.53	200.08	199.11	201.16	197.93	198.72	196.96	200.45	201.53	200.7	199.79	198.83	199.63	198.29	198.97	198.88	197.23	200.5	200.74	199.13	199.73	200.35	198.68	200.43	198.82	197.29	201.2	202	199.32	197.36	199.8	200.59	199.2	198.92	200.88	198.79	199.46	198.92	198.03	202.06	198.82	198.66	199.38
210.96	210.88	212.48	212.3	211.22	211.9	209.62	211.25	209.54	210.08	213.86	213.65	213.14	212.77	211.47	211.66	211.87	211.72	213.01	210.46	211.71	213.38	211.56	212.59	209.63	214.82	211.51	211.53	211.89	209.1	210.5	209.43	209.97	209.84	214.06	212.41	210.7	212.21	208.95	211.58	212.88	212.98	210.48	212.21	210.62	211.65	210.86	209.77	212.4	212.8
204.51	207.04	204.14	206.52	206.4	205.43	206.48	206.46	207.34	208.41	206.37	205.09	206.39	207.16	204.94	206.52	207.89	205.42	206.86	208.62	206.69	205.23	207.44	209.53	204.15	205.3	205.02	207.6	205.71	205.06	205.76	205.86	203.81	207.1	206.36	206.98	203.83	206.91	207.01	205.65	204.7	205.92	207.44	207.54	206.72	205.6	204.93	203	208.57	206.81
217.2	216.93	216.35	215.56	215.7	218.71	219.08	217.39	218.49	218.94	214.66	219.41	214.93	218.09	215.62	218.31	217.34	213.64	215.81	217.03	217.46	217.94	216.41	216.67	217.39	217.56	216.21	218.28	216.87	218.36	217.02	217.49	217.33	216.22	218.68	217.38	217.15	217.78	218.3	214.64	216.16	217.32	216.35	216.41	215.98	216.57	214.64	215.26	218.32	216.17
217.09	217.93	217.14	217.85	216.37	216.68	217.52	217.02	217.71	216.15	218.12	219.59	215.43	217.94	216.28	218.06	217.59	217.31	216.02	216.62	218.04	217.84	215.88	221.09	218.23	218.05	217.82	218.53	218.73	219.5	215.81	216.65	216.83	217.94	218.03	217.46	215.1	215.92	217.21	214.99	218.49	217.64	217.61	218.46	218.08	217.61	217.9	218.01	217.04	219.52
206.76	206.24	207.59	207.17	207.63	208	208.2	208.59	207.64	207.21	208.29	206.68	208.58	207.01	209.1	206.82	208.55	207.1	207.59	206.08	208.54	208.98	206.14	210.22	209.87	208.6	208.6	207.39	207.12	208.78	207.97	208.79	205.89	207.43	207.57	207.06	206.69	207.82	208.29	210.32	208.25	209.74	207.03	207.74	207.2	205.49	206.69	206.67	209.04	206.11
213.23	212.25	212.52	212.44	212.16	210.77	212.85	213.08	214.42	213.37	214	213.24	213.39	214.63	212.14	213.24	214.51	214.7	214.15	214.59	213.85	211.39	212.26	211.88	213.6	211.9	213.69	214.08	213.7	212.43	212.14	211.63	214.3	212.93	212.18	213.25	213.25	213.25	213.4	214.31	213.59	214.65	211.46	212.5	214.04	213.47	211.86	213.3	214.48	211.47
200.81	198.45	201.71	201.92	201.22	198.88	200.37	200.88	199.09	200.83	199.72	201.52	198.67	203.22	202.95	201.06	197.88	201.58	200.92	199.96	199.34	200.69	201.24	197.88	202.49	200.76	199.54	200.82	200.02	199.36	203.4	199.1	198.78	200.32	200.36	199.72	201.13	203.98	202.05	198.82	200.49	200.89	199.08	200.95	200.31	202.26	199.4	200.1	200.39	200.23
211.81	213.05	213.04	213.27	210.87	214.05	210.22	212.38	210.4	209.05	212.32	212.52	213.45	212.66	212.73	214.95	210.34	210.93	212.49	212.55	212.14	212.02	208.49	212.36	210.96	210.81	213.21	209.62	211.41	210.41	212.3	210.77	213.64	211.01	210.18	212.54	212.38	211.76	210.84	212.88	212.24	211.03	211.77	210.3	213.39	211.44	212.28	209.49	213.12	211.04
200.95	199.85	201.85	200.26	201.22	199.44	197.96	197.62	200.35	200.43	200.52	198.38	202.07	200	199.88	201.8	200.27	199.02	199.12	199.92	201.16	200.12	201.12	200.12	199.67	199.8	201.1	201.41	202.08	200.95	201.09	202.17	201.22	201.36	197.84	200.29	199.2	200.28	201.13	196.99	200.43	202.67	200.52	201.68	200.17	201.28	201.89	199.05	201.29	199.78
203.09	202.28	203.88	204.54	205.76	202.97	204.84	206.63	204.71	204.54	206.21	205.88	203.22	203.5	204.12	202.45	201.9	204.48	203.12	202.08	202.47	203.59	203	203.29	202.72	202.98	203.75	203.34	203.51	206.28	205.59	202.8	204.52	202.52	203.67	204.16	203.93	202.54	203.97	205.51	205.77	204.31	203.98	201.8	201.51	203.1	201.03	204.29	205.49	205.33
216.63	217.35	216.38	212.9	214.59	215.65	216.69	218.74	215.62	216.32	216.44	215.91	219.24	216.4	217.85	216.87	215.99	219.88	219.12	216.35	219.8	216.4	216.33	215.9	217.52	217.45	216.64	216.35	216.2	217.83	216.7	219.52	218.57	215.35	215.14	217.21	218.64	216.34	220.04	217.78	217.24	215.59	217.88	215.52	216.98	216.96	218.43	217.31	218.83	215.69
195.88	196.49	197.26	192.41	194.07	195.9	193.49	194.51	193.76	198.12	195.9	195.07	192.35	194.59	195.92	195.82	196.73	196.55	195.43	197.13	194.38	193.89	196	197.36	195.03	194.99	193.57	195.61	196.03	198.44	196.59	194.95	194.04	195.08	196.81	195.83	194.51	198.24	195.69	193.76	196.38	196.81	198.06	196.11	194.07	195.68	195.1	194.4	195.73	195.26
207.26	205.95	207.27	207.4	210.17	207.54	205.98	207.43	208.35	208.27	206.56	210.94	210.61	208.08	207.78	209.75	208.68	208.08	205.65	206.42	208.08	206.39	207.78	208.31	206.96	208.57	208.18	208.78	207.41	208.54	207.08	209.7	208.3	206.37	207.53	208.41	205.71	205.26	208.16	209.09	209.37	205.38	205.41	208.1	206.01	208.6	206.44	206.91	208.48	209.75
202.22	203.46	205.19	205.25	202.9	204	204.54	204.38	202.48	205.15	200.85	204.26	206.21	204.29	203.36	203.89	204.17	201.43	203.92	206.37	204.14	205.66	203.83	204.09	204.95	202.61	201.91	206.16	202.45	205.89	204.19	204.87	205.29	205.94	204.6	204.56	203.81	203.18	205.43	203.87	203.61	204.5	205.42	203.5	202.34	204.14	203.3	202.4	203.68	203.75
206.34	208.72	208.06	207.49	208.46	208.02	209.87	207.38	207.83	209.15	209.22	208.54	206.86	207.51	206.88	206.8	205.75	207.69	209.11	207.26	206.55	207.46	207.22	206.93	207.72	210.09	208.36	208.02	206.64	207.62	208.06	206.53	206.57	206.89	206.8	209.13	206.03	205.31	210.42	207.07	208.99	203.62	206.88	206.98	205.82	206.88	208.56	207.74	209.56	208.39
198.18	198.5	196.71	197.9	197.08	198.23	199.96	198.28	200.02	198.17	200.08	198.22	197.83	197.49	199.04	197.6	198.19	199.26	196.31	198.96	198.52	198.28	197.25	197.44	199.27	200.07	197.42	199.05	198.02	199.49	199.09	198.03	200.07	198.02	199.58	198.04	196.87	199.03	197.38	197.84	200.29	199.71	200.94	196.17	195.09	199.01	200.15	201.2	199.19	199.23
214.46	213.41	213.49	215.29	213.14	214.16	213.28	213.7	213.01	215.7	211.05	214.43	212.79	214.88	212.75	212.94	212.38	214.24	214.6	213.59	213.09	214.3	212.24	214.01	213.15	212.1	212.03	214.7	212.14	212.76	213.83	214.4	216.52	214.81	213.99	211.64	212.28	214.06	214.97	214	215.41	214.03	215.05	211.55	214.04	213.69	214.42	215.08	213.13	216.17
211.73	213.86	212.37	210.36	212	209.21	212.87	215.25	210.22	213.38	212.05	212.84	211.9	212.91	210.88	213.52	210.79	212.78	211.71	211	211.38	214.95	212.49	213.32	210.4	212.54	211.73	210.7	213.22	212.91	212.14	211.84	211.55	213.96	211.95	212.79	212.94	212.02	211.24	212.11	214.25	212.1	211.5	211.71	215.11	213.07	212.56	213.99	211.2	211.04
204.34	206.04	201.99	202.53	203.57	203.35	204.17	204.96	203.32	203.73	204.59	206	202.98	205.2	204.39	202.97	203.27	204.18	203.99	203.57	206.49	203.84	203.98	203.78	204.42	203.27	204.12	204.66	203.58	204.61	202.75	203.9	202.92	204.29	203.26	203.56	203.47	202.52	203.6	205.1	202.47	204.4	203.22	203.35	202.18	204.96	207.18	203.88	202.16	203.35
204.24	204.2	204.96	208.34	207.35	207.01	206.44	205.13	206.27	204.65	205.89	205.42	206.16	203.89	207.08	203.84	206.81	206.65	206.2	206.2	206.46	206.62	205.45	205.87	207.86	207.02	204.12	204.57	203.72	204.67	208.63	206.43	207.64	204.99	206.6	204.09	204.58	205.72	206.76	206.24	206.63	206.91	205.13	205.48	207.1	205.17	205.89	204.13	207.34	204.18
209.11	208.29	208.72	209.27	206.78	207.27	206.64	208.27	207.93	206.43	208.99	206.21	205.45	206.48	208.9	206.35	207.32	207.47	208.01	205.39	207.64	210.07	208.24	207.21	206.3	207.85	208.73	208.27	207.46	207.64	208.43	209.22	206.36	207.27	207.85	207.3	208.88	207.94	205.67	207.6	209.33	207.76	207.95	208.43	207.27	205.97	209.42	208.13	206.67	208.35
205.41	207.61	205.75	207.87	209.29	208.48	205.4	206.45	208.69	209.43	207.14	208.04	204.6	205.73	207.56	207.49	208.51	206.41	206.1	208.68	207.08	207.45	207.13	209.48	206.68	208.15	207.3	206.96	206.88	207.18	206.98	205.91	207.4	207.45	207.89	207.09	207.16	207.02	206.78	206.37	206.67	207.92	207.97	204.9	206.85	206.93	207.59	206	205.67	208.2
207.58	207.44	207.14	204.91	205.02	208.35	209.42	206.05	206.81	207.55	206.16	208.02	206.81	206.5	208.4	205.32	205.34	205.95	207.11	206.78	207.24	207.65	204.9	205.75	208.24	206.19	205.3	207.31	207.62	204.56	207.14	208.08	207.14	206.33	208.06	204.59	205.37	205.51	207.6	207.86	204.47	205.34	206.55	207.08	208.96	206.64	206.74	207.29	203.43	207.52
202.45	204.14	203.03	201.56	203.53	202.61	203.67	202.98	200.41	200.49	204.23	203.31	203.25	201.31	202.92	202.77	204.48	203.56	204.47	201.04	202.61	203.3	202.8	203.17	203.57	204.98	202.55	203.43	201.59	203.46	205.55	202.66	204.16	204.72	202.54	204.87	204.9	204.99	200.75	203.91	202.3	203.46	204.66	203.76	203.43	201.79	202.35	201.13	201.67	201.96
209.07	209.55	207.65	208.05	211.14	211.24	208.99	209.03	210.01	209.92	208.72	209.9	210.44	208.33	209.6	207.06	207.72	209.59	209.95	208.02	210.35	208.66	211.33	209.75	208.52	208.4	209.59	210.86	210.21	208.14	209.68	209.28	210.26	208.59	208.84	209.99	210.83	211.74	211.66	208.97	209.52	211.57	211.06	208.29	208.65	210.15	212.19	209.47	209.45	207.87
209.34	208.7	209.34	207.34	209.27	209.17	209.01	209.65	209.5	209.14	209.9	210.67	212.2	212.44	209.42	210.69	211.69	209.29	210.74	207.71	208.27	209.27	209.62	207.47	211.65	213.44	210.8	211.05	209.6	210.11	208.27	212.27	208.71	208.97	207.2	212.29	210.02	211.36	209.95	209.14	211.68	211.5	210.15	210.09	209.43	209.58	209.05	210.78	208.99	208.74
206.81	211.14	208.11	208.78	206.57	206.42	209.5	209.03	208.37	205.65	208.82	206.57	206.15	209.92	209.35	209.66	208.28	209.06	208.69	208.66	208.1	206.4	208.07	208.55	210.27	207.87	209.54	209.43	206.51	207.78	208.66	208.35	211.09	210.16	207.31	211.67	208.33	207.68	206.78	207.53	206.47	209.59	209.04	208.85	207.42	209.23	207.34	208.55	207.88	208.51
218.91	220.4	214.47	220.29	218.6	216.63	216.86	216.88	219.97	218.98	218.33	217.01	220.05	219.14	217.17	217.68	216.13	218.16	216.43	218.28	216.74	216.73	215.5	216.52	218.37	216.5	217.24	217.47	215.96	217.08	215.38	219.25	216.57	219.02	215.68	217.12	216.62	217.34	218.09	215.83	217.29	216.21	216.77	215.46	217.51	218.67	219.4	216.55	213.29	216.67
216.74	218	218	218.88	216.87	219	215.51	216.54	216.72	215.86	217.71	215.47	215.84	217.92	218.36	217.58	218.51	216.47	218.6	215.42	216.87	215.37	216.88	216.64	217	217.82	216.21	217.92	220.25	219.44	216.83	214.49	214.36	216.45	215.97	217.73	217.31	218.21	216.33	218.15	216.02	217.18	216.56	215	217.21	216.93	217.59	216.99	216.97	216.61
207.23	209.47	206.92	208.84	206.66	208.92	207.44	210.07	206.27	208.78	207.31	211.25	209.99	208.77	206.66	204.09	207.59	209.57	205.1	208.08	208.33	205.22	208.38	207.78	208.77	207.41	209.05	208.85	207.26	206.28	207.74	206.73	210.08	209.12	207.76	206.57	204.3	207.05	208.39	206.53	207.03	207.01	207.05	207.42	208.48	209.38	208.74	206.14	207.58	208.1
205.04	204.78	204.77	206.88	202.22	206.06	204.66	203.2	205.67	205.76	203.6	203.9	206.26	206.04	204.03	205.04	205.99	207.6	205.66	204.42	208.49	202.73	205.77	205.44	206.42	205.34	203.82	204.96	205.54	205	204.24	205.13	205.24	206.45	204.29	204.44	204.85	206.51	206.43	204.87	205.24	205.87	208.8	206.86	206.61	204.39	205.2	204.03	204.17	205.16
210.09	211.7	213.45	210.63	211.6	210.69	211.14	210.83	211.36	210.07	214.32	213.19	209.55	211.36	213.62	212.21	210.96	211.7	210.76	211.42	211.29	210.86	210.57	210.33	211.12	211.1	212.85	211.77	209.96	209.73	212.83	211.09	213.27	209.48	210.69	213.98	209.25	212.24	212.86	211.13	212.97	212.42	212.27	212.38	212.91	211.1	212.43	212.01	212.75	209.86
206.65	206.3	207.77	210.6	204.86	207.63	209.11	208.3	205.07	207.59	207.4	208.92	207.78	208.71	208.17	208.95	206.72	206.9	206.62	205.89	206.01	208.14	207.24	209.1	205.84	207.82	209.74	207.66	206.99	209.02	206.57	207.16	208.92	207.05	205.21	207.81	206.31	207.34	207.68	207.69	204.6	208.45	207.15	207.43	207.51	206.99	205.78	206.04	210.69	206.66
207.11	210.25	206.54	206.84	209.03	206.46	206.82	207.19	211.48	207.19	208.09	207.57	206.11	207.72	206.86	209.11	210.13	207.28	208.26	206.45	209.55	205.91	207.01	207.03	209.89	205.91	209.43	208.86	209.51	208.06	207.04	207.03	208.94	208.58	208.03	210.44	208.02	209.74	211.47	208.08	206.23	206.53	208.82	205.37	207.46	208.48	206.14	206.86	207.35	208.03
206.33	207.91	208.61	208.52	208.35	211.56	206.86	207.34	210.63	208.73	208.3	209.52	208.79	209.82	207.27	209.08	208.12	208	208.45	208.48	207.7	209.19	209.85	207.58	206.5	209.27	207.64	208.52	207.62	206.54	209.89	208.64	207.39	209.42	209.25	206.61	208.01	208.48	208.02	207.44	208.8	212.92	208.03	209.19	207.02	208.26	208.64	208.33	208.61	210.62
202.14	201.97	198.34	201.12	201.1	202.39	200.31	201.49	200.71	200.33	199.93	200.2	200.23	201.65	201.8	200.26	200.83	201.79	200.87	198.66	199.36	200.7	199.63	199.85	200.26	198.53	200.33	198.35	200	200.12	203.36	200.8	200.93	199.89	200.34	200.51	202.67	200.48	199.95	201.26	201.6	200.9	201.33	200.8	199.85	202.31	198.62	201.16	200.64	201.13
216.37	218.87	216.96	217.78	217.55	217.61	218.28	218.35	218.41	220	218.09	215.36	217.41	218.2	219.15	220.97	218.83	217.86	218.19	215.4	219.17	217.34	216.89	218.46	217.71	215.76	219.3	220.18	217.78	217.58	218.1	217.71	218.55	217.01	218.2	220.55	219.41	217.24	218.28	220.75	216.79	218.3	217.82	218.29	218.74	220.13	216.33	216.63	216.93	218.09
[truncated: 150 more columns]
