# Supplementary material for: Genetic dissection of main and epistatic effects of QTL based on augmented triple test cross design
Source: PLoS One. 2017 Dec 14;12(12):e0189054. doi: 10.1371/journal.pone.0189054 (PMC5730204; doi:10.1371/journal.pone.0189054)
Supplement: S6 Supporting Information — (ZIP) [file pone.0189054.s006.zip › z1_300_0.5_5.csv]

211.64	211.1	211.62	214.82	211.39	212.76	212.36	210.42	209.22	210.5	213.84	212.63	215.8	210.85	215.99	210.19	214.41	212.34	213.71	210.82	211.2	215.12	212.07	214.52	212.62	214.43	215.01	212.92	214.58	209.51	211.82	211.23	213.2	209.52	212.05	213.1	212.63	212.42	211.6	213.3	212.55	208.83	210.78	212.81	209.65	209.73	211.97	208.08	213.75	211.64
212.8	213.79	211.68	211.11	211.13	216.48	210.08	209.2	212.25	212.75	213.4	211.05	212.62	209.07	211.19	210.76	211.29	210.95	214.02	209.29	214.37	211.18	214.68	209.61	208.66	212.8	213.64	210.48	210.01	211.03	210.35	210.33	210.41	208.39	212.66	211.64	213.31	209.8	211.08	214.09	211.35	213.65	210.75	211.67	214.18	213.58	209.96	208.78	209.33	210.16
206.39	208.16	205.24	206.77	208.47	208.6	205.58	207.97	209.92	210.69	208.25	207.42	209.06	208.72	208.55	209.55	208.08	210.67	207.54	208.15	206.17	206.52	207.9	210.03	208.13	208.09	205.93	205.26	204.97	208.71	206.84	208.65	206.58	210.18	208.29	206.11	207.75	205.57	208.76	207.24	208.17	207.44	206.47	208.98	208.69	207.21	209	209.35	207.47	207.52
207.69	207.01	209.38	209.01	208.2	209.65	209.02	208.34	206.16	210.8	206.54	211.09	208.21	212.24	208.49	210.75	209.14	206.94	210.02	210.33	209.92	211.52	210.13	208.81	208.28	209.44	211.23	211.43	205.79	210.29	207.94	208.93	211.58	208.48	208.86	207.29	210.47	209.07	208.17	209.58	202.85	207.61	210.6	210.21	208.5	210.31	205.31	206.55	207.73	207.77
205.41	207.89	209.62	208.96	207.99	208.34	208.87	207.9	209.74	206.05	207.75	212.73	211.49	207.71	209.85	211.39	210.25	209.66	207.09	207.96	208.38	208.07	210.99	212.14	207.03	209.32	204.62	206.66	210.28	207.6	208.24	207.1	208.36	209.35	210.78	206.75	209.61	209.07	207.84	210.38	208.16	205.9	205.97	207.58	209.17	208.09	206.96	207.53	208.56	208.87
203.18	206.69	205.99	204.03	205.6	203.8	203.61	203.06	201.82	202.29	203.35	201.32	202.12	202.09	202.29	204.34	207.12	203.26	202.24	203.53	203.35	205.19	202.84	201.96	200.53	199.86	201.55	202.74	203.97	204.4	203.45	204	205.65	203.59	206.55	201.38	201.81	205.06	202.12	203.38	202.9	204.59	203.69	201.44	203.04	204.48	204.78	204.21	205.32	207.78
204.9	207.28	200.25	203.8	205.24	204.36	211.4	205.4	207.47	201.71	205.39	204.97	205.66	202.95	204.25	203.65	204.11	204.46	204.37	202.22	203.89	202.36	202.55	201.51	202.51	204.45	203.2	203.93	207.13	204.62	206.63	203.21	203.94	203.12	203.72	201.88	204.85	202.51	205.89	205.27	204.4	203.06	204.73	205.45	206.98	202.57	204.2	205.68	202.19	205.41
215.26	215.82	214.2	211.95	210.75	211.38	212.6	213.21	214.02	214.34	210.99	205.42	212.97	210.93	213.11	213.27	215.33	209.95	213.75	215.16	210.93	210.1	211.49	212.05	213.95	212.01	213.59	211.73	212.91	208.57	212.34	211.45	213.34	215.37	214.39	215.72	213.62	216.55	212.11	212.1	214.8	211.47	213.4	212.28	214.26	215.11	213.01	213.67	208.94	214.71
210.25	209.94	207.44	208.9	207.55	211.1	210.2	207.1	208.44	207.69	207.77	208.05	207.79	210.7	205.7	209.94	210.63	207.47	210.01	210.11	209.84	206.49	205.74	209.54	206.45	208.3	210.07	207.7	206.88	210.78	211.86	208.07	209.47	208.61	212.71	207.54	209.71	207.86	211.47	206.52	205.68	209.73	209.29	208.11	207.76	210.53	211.33	206.34	210.99	208.43
215.34	215.22	215.18	213.09	211.29	215.28	211.72	210.47	211.79	212.01	213.1	211.04	213.98	211.92	212.98	214.38	214.32	215.6	210.9	213.98	213.95	213.68	211.77	212.07	213.26	213.65	212.86	212.74	212.07	213.26	213.95	210.56	211.32	211.08	213.23	211.65	211.62	212.23	212.87	214.71	213.39	214.37	213.62	214.49	213.92	211.83	213.25	213.62	212.98	213.19
201.14	202.58	203.46	204.56	199.84	202.36	201.19	204.63	200.83	202.41	199.23	199.19	200.78	200.48	204.77	201.17	201.39	204.28	198.96	201.73	202.64	204.4	203.63	203.31	205.22	205.14	205	205.02	199.82	205.25	201.71	201.51	203.34	204.18	204.9	206.52	200.92	200.99	202.64	204.55	204.1	203.05	202.03	206.51	205.36	201.29	202.25	206.95	206.95	204.03
206.64	205.06	207.82	203.44	205.77	206.25	206	207.08	202.23	204.99	205.81	208.58	203.96	205.46	206.77	203.11	208.22	204.28	203.28	204.93	205.92	200.45	206.18	206.87	203.64	210.19	207.4	203.05	204.41	206.39	206.32	211.75	204.11	201.37	203.53	206.35	205.23	205.38	206.31	205.68	206.87	202.18	208.15	205.17	208.98	202.91	203.28	206.05	206.73	204.09
201.52	205.64	202.66	201.29	202.76	200.41	205.02	203.92	202.13	204.07	204.27	203.91	203.76	204.06	207.4	202.8	204.05	204.93	200.07	201.64	205.63	202.4	206.22	203.62	206.88	207.02	203.61	205.25	200.74	203.4	206.03	202.29	206.19	205.75	202.13	204.95	206.19	205.58	204.48	203.84	203.25	205.3	202.62	202.52	204.46	203.21	207.57	204.01	204.32	205.23
210.65	208.94	207.12	209.81	204.65	210.2	208.04	210.13	207.61	208.59	207.27	210.83	207.26	211.36	208.42	207.97	210.75	210.11	209.34	208.01	206.76	209.12	211.16	211.63	210.32	211.62	207.68	209.74	213.04	208.61	211.88	207.64	209.57	210.29	210.52	207.89	207.58	209.05	206.24	212.35	211.2	212.55	209.98	208.1	212.11	210.74	210.66	209.65	208.35	211.07
204.57	204.68	205.81	201.88	205.11	203.28	207.29	203.68	202.94	204.38	202.25	203.53	201.4	204.92	203.7	205.41	205.35	200.17	207.66	201.61	203.22	208.95	203.16	203.15	204.12	203.78	202.11	201.34	202.24	201.9	206.17	200.04	204.12	203.44	205.41	200.18	206.32	202.45	203.71	200.82	203.98	203.15	204.66	201.56	204.76	205.23	200.18	203.16	203.37	203.62
209.96	214.14	211.97	210.43	214.07	211.6	210.59	209.49	213.34	212.54	212.72	212.5	212.38	211.52	213.77	215.02	210.2	210.9	211.79	210	210.38	210.94	212.31	213.12	212.13	207.53	211.55	210.75	212.95	212.89	211.17	207.72	212.92	212.28	212.01	211.99	210.14	212.84	211.74	209.62	213.37	211.56	212.14	208.44	216.01	212.34	210.67	210.63	210.14	208.98
200.89	205.14	204.89	205.4	203.79	205.15	205.06	205.04	206.55	205.44	202.47	206.05	206.71	203.56	205.46	204.49	205.97	201.27	205.41	206.8	202.88	202.65	203.5	206.21	203.53	205.86	203.35	204.53	207.82	209.7	206.87	207.9	208.15	203.52	202.58	203.47	206.26	205.27	204.87	202.95	202	206.13	202.55	205.74	205.54	205.68	207.93	205.77	204.49	202.12
206.16	208.98	206.78	207.87	210.53	210.24	209.39	206.87	213.66	205.88	209.77	212.31	210.67	208.08	205.14	210.1	206.83	208.47	210.18	209.59	206.86	208.2	208.07	206.21	207.33	206.3	207.2	207.26	208.4	209.18	206.89	209.82	208.51	208.48	208.41	208.59	209.6	207.82	203.01	211.04	211.1	206.91	208.53	209.55	209.09	208.14	209.05	207.83	206.64	209.27
217.32	218.36	217.42	218.07	217.83	219.98	213.03	217.07	217.68	216.99	220.76	218.3	216.72	218.31	216.04	213.84	220.11	222.66	220.46	220.37	215.58	214.7	216.57	213.6	216.41	218.85	217.19	218.08	216.37	217.73	219.33	217.59	219.58	213.4	218.25	217.86	219.75	214.7	219.09	219.12	215.26	220.94	219.52	219.16	216.13	218.88	220.46	218.01	219.65	217.82
200.01	198.04	198.42	200.27	200.98	198.79	197.83	199.34	200.87	201.29	200.22	201.33	198.51	198.51	199.01	196.42	199.53	200.73	198.05	198.9	199.34	200.78	198.77	196.99	199.36	198.71	202.73	198.87	202.6	200.19	200.47	202.71	201.46	200.54	199.62	200.58	200.88	199.09	198.52	200.94	200.8	199.98	197.22	203.1	199.02	199.18	201.03	199.43	199.86	199.24
208.42	206.11	207.59	207.06	206.31	207.66	208.7	209.66	204.2	209.21	205.76	209.22	204.16	208.79	208.53	208.49	208.59	210.29	209.42	206.69	206.74	208.58	207.26	209.02	204.4	206.59	205.79	208.07	205.22	211.04	207.15	207.01	207.83	210.33	208.69	204.25	206.53	209.15	205.9	205.04	206.95	210.2	208.15	209.8	210.32	208.13	208.73	207.44	206.35	206.9
212.17	214.71	207.94	207.55	208.97	210.29	215.68	214.54	209.48	210.85	210.8	208.17	210.87	212.12	212.11	209.97	208.96	211.65	212.89	213.53	212.81	209.6	210.88	211.28	212.39	212.5	211.94	208.38	212.84	211.53	210.34	212.56	213.49	209.84	207.57	211.41	208.69	212.45	211.02	211.01	209.62	208.56	211.94	211.58	213.44	213.63	213.86	212.35	213.27	211.84
208.64	207	208.26	208.11	206.31	205.6	205.37	207.28	204.66	207.23	209.2	209.37	206.61	209.13	208.54	207.54	206.48	207.86	210.31	210.09	208.9	203.27	208.79	210.57	209.53	210.05	208.22	207.65	207.47	209.88	205.61	206.55	207.37	211.34	206.69	206.62	207.93	205.53	208.11	209.04	209.75	207.5	208.77	210.39	206.11	207.36	208.71	210.48	207.35	208.68
200.35	199.58	201.77	202.39	199.41	200.6	197.9	199.32	201.19	200.12	201	198.32	197.84	202.89	199.67	200.47	198.48	200.59	200.54	200.36	196.89	200.31	201.29	198.47	198.77	200.68	200.05	201.43	197.91	198.05	200.79	199.62	200.44	198.72	200.59	201.75	199.39	199.09	201.48	201.68	198.89	198.66	200.57	199	199.43	200.32	199.91	201.46	202.18	199.15
205.72	203.35	203	205.47	204.25	201.41	203.67	205.11	205.99	205.41	203.19	201.56	203.79	201.62	202.06	201.84	201.97	205.34	204.32	206.41	205.91	202.77	204.27	205.43	202.91	202.8	202.45	204.79	203.76	203.52	204.92	202.18	203.71	201.89	202.53	203.39	204.91	204.22	204.51	203.43	205.13	203.96	200.78	200.77	204.82	203.2	204.7	202.76	205.13	201.96
203.37	207.09	202.29	204.5	202.65	204.5	204.82	201.7	206.29	204.56	205.32	204.18	205	205.19	203.17	202.95	207.41	208.26	205.12	203.37	205.44	204.81	202.7	207.77	202.63	204.6	202.2	207.29	202.12	205.12	205.77	205.14	200.9	203.75	205.41	204.46	206.02	204.2	205.64	203.55	203.61	203.4	206.16	202.28	203.03	202.97	203.9	203.87	201.43	206.19
198.26	201.53	198.83	196.4	200.24	199.1	202.43	199.65	196.64	197.51	198.89	198.48	201.75	199.35	196.68	196.55	197.13	201.39	200.95	198.5	198.32	198.33	199.64	198.44	201.14	198.67	198.35	202.04	202.36	197.42	200.03	198.77	198.82	198.74	199.44	198.12	198.13	201.54	197.39	199.82	198.4	200.06	200.16	199.31	200.3	199.74	200.8	199.76	201.25	198.14
215.95	211.91	212.54	210.82	213.46	211.89	213.55	214.92	213.73	211.41	214.11	214.13	213.29	213.11	211.13	215.17	213.12	212.65	215.79	212.17	213.3	208.85	212.9	207.97	208.77	214.35	213.16	209.69	216.83	213.47	210.58	213.34	215.48	212.94	212.21	211.82	212.15	213.16	213.77	211.79	213.93	217.68	215.31	215.01	212.67	212.97	211.67	213.7	213.91	212.56
216.32	218.21	217.21	218.46	218.08	217.34	219.37	219.26	216.44	216.95	217.09	218.3	218.13	213.64	215.88	217.74	214.71	216.14	216.95	215	215.08	215.88	218.02	213.76	217.43	218.04	213.76	221.46	220	216.06	217.72	217.62	217.93	216.69	214.58	214.27	213.54	216.23	218.88	216.99	218.77	219.95	217.97	216.97	220.24	219.93	215.63	217.59	215.13	218.07
216.94	212.91	219.79	212.58	218.25	214.4	216.32	217.63	214.71	216.96	218.93	215.78	216.84	214.84	218.91	213.37	214.61	217.26	215.16	218.76	213.68	217.25	216.26	216.4	214.6	216.78	216.66	215.09	216.17	215.2	218	216.3	218.73	217.72	213.71	217.5	217.94	215.36	214.16	216.96	213.87	218.4	214.16	216.73	217.36	217.73	217.68	215.7	216.86	218.3
203.72	205.83	209.01	204.47	206.24	201.37	205.5	205.19	207.54	204.31	202.38	204.69	203.89	205.98	204.09	201.8	201.33	201.09	202.49	201.89	202.46	202.74	202.04	203.77	201.61	202.08	200.87	205.17	200.47	205.18	202.84	203.82	202.08	202.22	207.22	201.43	203.85	202.09	203.3	203.87	200.47	203.03	204.09	203.29	200.08	203.84	206.07	203.75	202.34	203.5
213.09	212.93	211.46	211.4	212.67	211.57	212.32	210.85	211.71	210.81	212.01	210.87	211.28	211.74	210	213.14	208.81	213.84	209.77	211.94	212.14	212.37	212.71	213.97	210.15	211.06	209.55	213.7	209.86	209.96	213.15	210.3	211.39	211.23	208.67	214.89	209.64	209.06	212.9	211.68	210.78	211.01	210.2	212.45	209.97	214.16	211.55	211.99	212.74	208.32
205.69	205.63	205.81	207.57	208.6	204.3	208.53	204.28	209.36	205.51	210.09	208.58	209.3	208.65	202.43	204.91	208.54	207.69	207.5	204.34	207.44	209.97	208.12	210.76	206.39	206.19	210.43	208.48	208.29	209.89	207.53	206.79	207.65	207.8	210.15	204.87	208.47	207.64	206.3	207.33	204.79	206.35	208.25	207.18	207.5	210.75	209.98	206.99	202.46	204.05
208.12	209.13	210.47	212.14	211.9	206.5	204.86	207.1	209.5	208.62	210.01	207.94	206.64	209.62	212.27	208.12	208.5	207.16	208.67	206.93	207.76	213.89	206.56	207.86	206.72	207.8	210.82	214.79	208.11	208.77	207.2	208.87	211.09	207.74	208.98	210.3	207.87	208.96	206.46	208.84	209.95	210.45	208.69	208.27	206.13	209.15	209.53	208.25	209.72	206.31
213.73	207.81	212.12	213.45	210.86	213.53	210.77	210.65	210.56	212.78	210.71	217.15	213.62	211	209.08	211.61	212.76	212.1	212.46	213.32	209.42	211.46	211.67	211.23	213.13	213.11	217.14	209.83	211.9	209.51	211.87	210.22	211.48	213.88	212.92	211.14	210.75	211.41	211.57	212.58	213.43	212.23	212.02	214.04	210.91	211.55	214.22	210.46	210.7	210.76
211.98	210.65	209.75	212.85	208.27	212.57	211.9	213.45	210.01	209.17	210.19	213.29	212.31	210.65	213.65	209.56	213.56	211.33	214.77	213.19	210.43	211.99	212.4	212.82	210.69	213.77	212.1	210.64	213.36	212.97	207.64	211.91	210.81	211.61	209.62	211.48	212.93	210.79	211.24	214.31	210.1	210.36	209.07	210.89	213.4	210.07	208.84	209.39	208.93	207.69
206.5	209.97	210.23	211.07	209.96	210.73	209.23	207.52	205.74	208	207.99	206.4	210.73	206.29	207.61	209.6	210.61	208.64	210.82	207.63	209.64	209.39	210.5	210.44	210.02	209.48	207.91	211.32	210.49	209.35	210.89	206.78	207.44	209.75	208.55	208.67	212.6	210.79	207.29	206.32	207.03	207.6	210.03	209.39	208.82	207.07	212.82	211.01	214.04	207.74
202.78	203.89	202.82	203.16	202.01	203.88	203.74	205.82	205.34	202.41	205.07	202.9	206.29	203.01	202.7	205.42	203.05	202.49	202.93	198.52	204.57	204.15	202.9	200.52	203.35	204.43	199.91	199.46	202.98	202.58	202.34	205.46	201.71	207.83	204.07	203.16	204.5	203.75	203.61	203.91	204.22	205.88	203.93	203.38	201.87	201.2	205.94	203.02	204.25	206.25
202.12	203.21	199.78	203.18	202.23	204.29	203.57	203.62	205.94	200.16	202.36	204.7	202.07	202.94	202.82	208.04	202.16	204.78	200.82	201.92	202.46	199.65	201.52	204.03	202.5	205.78	205.03	204.38	203.81	203.13	201.46	202.66	203.13	202.1	202.01	200.84	205.02	201.97	201.54	204.96	205.39	205.44	200.85	202.45	204.22	206.06	202.33	203.54	205.42	203.73
196.82	201.66	201.04	198.49	193.19	198.26	196.12	198.33	200.35	199.18	197.9	198.72	198.38	203.1	198	199.66	198.87	194.89	201.33	197.65	196.59	197.72	197.53	197.75	199.25	200.51	197.66	200.68	197.62	196.5	195.63	200.01	195.45	197.77	201.68	199.54	198	199.36	201.97	197.9	197.69	199.22	203.27	199.17	199.18	197.88	201.15	195.93	201.39	196.89
207.44	209.45	208.85	210.18	209.88	209.11	210.94	204.54	209.9	203.3	206.91	210.41	208.55	206.03	207.82	206.06	206.94	205.83	207.2	204.26	206.81	208.29	205.08	208.72	206.75	208.8	207.83	209.76	207.62	205.02	205.67	208.78	206.65	208.18	208.11	204.9	207.94	207.01	209.7	206.79	208.51	209.07	203.8	208.6	207.95	207.56	204.03	206.7	207.95	207.49
209.56	209.61	214.84	214.49	212.09	213.86	213.26	212.44	213.23	212.91	211.95	212.69	215.13	213.79	211.31	210.02	211.41	209.37	212.19	210.65	214.69	212.17	215.79	209.8	213.15	210.32	214.25	213.35	210.5	211.66	208.57	211.29	214.05	212.71	211.45	212.36	213.08	211.8	212.1	213.64	214.45	215.69	210.86	212.04	212.84	213.33	213.03	211.65	211.73	211.33
205.89	204.68	204.68	210.1	207.06	207.18	207.22	208	205.97	209.46	208.62	207.57	208.55	204.75	210.63	207.5	204.79	203.38	207.36	208.09	208.7	207.69	206.3	205.78	206.81	209.19	206.13	208.55	207.11	209.73	207.75	207.42	204.38	208.45	206.1	206.08	204.96	210.58	209.23	207.73	210.46	207.43	208.4	209.69	210.77	208.05	204.24	210.66	209.83	207
203.6	203	203.78	200.87	201.88	203.94	204.87	202.85	202.73	205.12	207.22	204.91	202.91	202.47	204.26	202.03	204.38	204.22	203.72	204.03	203.29	200.41	204.47	204.11	204.06	203.95	205.49	202.01	202.25	202.44	201.69	207.34	205.16	202.87	204.13	201.63	203.94	204.18	204.3	205	201.27	202.6	202.37	205.23	203.94	205.94	204.93	202.69	203.67	205.72
210.27	206.8	206.4	206.87	207.16	208.78	207.83	207.84	207.75	206.41	207.32	207.94	207.64	204.75	210.83	207.57	206.98	211.92	206.53	205.73	206.22	209.58	208.92	206.64	207.87	205.56	206.21	207.21	212.23	208.04	206.93	204.68	205.48	211.4	206.79	209.76	206.75	208.81	209.66	210.72	205.62	210.27	209.67	206.88	206.16	207.21	206.51	205.99	208.68	208.27
208.49	212.4	212.06	208.78	217.89	211.13	213.5	212.89	210.27	210.88	210.55	211.2	210.35	212.87	211.88	213.77	211.65	209.35	207.45	210.37	209.34	211.32	209.22	207.98	213.7	211.95	211.07	213.52	209.13	211.72	212.35	210.52	212.66	208.14	212.9	211.13	211.58	210.43	213.39	206.25	214.25	209.84	214.26	208.01	211.22	214.91	213.1	212.96	211.78	209.65
210.26	210.79	210.25	210.9	207.81	206.02	207.28	209.25	206.14	206.47	208.45	206.7	206.01	207.71	207.1	208.44	211.39	208.47	208.36	208.74	206.24	208.36	207.26	209.19	209.51	209.17	210.93	206.48	208.61	207.48	210.47	209.22	207.15	206.44	207.34	208.37	209.54	209.25	208.11	207.37	207.74	209.27	207.12	207.62	208.95	207.61	210.02	207.88	206.7	208.45
208.39	209.62	207.67	208.94	209.53	207.55	210.28	207.27	211.34	207.66	208.04	208.91	211.76	208.34	208.22	211.75	210.62	208.93	208.64	207.32	209.88	205.9	206.7	207.26	207.24	206.09	205.59	205.83	204.12	209.48	208.38	209.51	207.66	209.48	209.4	207.63	205.84	209.55	206.58	208.82	208.65	210.34	203.6	208.06	208.96	207.83	209.24	208.47	207.4	207.17
213.11	214.37	214.42	215.05	210.86	213.37	209.7	211.04	211.35	213.87	213.31	215.52	213.15	215.15	213.93	213.1	212.47	212.3	210.17	215.15	213.56	213.04	213.54	212.77	210.24	210.68	212.53	212.71	208.99	214.81	209.73	213.04	212.11	214.32	215.99	214.17	213.83	214.54	213.42	215.41	214.88	215.51	214.82	212.3	212.06	214.39	211.62	212.31	211.22	212.45
218.34	216.6	215.69	212.47	215.72	217.21	216.41	218.49	214.46	218.55	217.43	218.99	219.27	218.31	215.29	218.51	213.96	219.52	218.63	217.18	217.95	218.46	215.95	216.38	217.79	216.3	216.29	217.28	216.89	214.23	217.32	222.84	216.57	216.37	215.81	216.08	215.56	217.19	214.41	218.01	214.37	216.62	217.08	219.38	217.52	215.16	218.93	216.15	214.35	217.38
202.69	202.8	201.99	204.79	204.76	203.74	202.16	205.5	201.97	200.2	204.49	205.74	202.01	203.29	200.93	206.21	203.85	203.26	203.72	201.8	203.03	200.62	204.22	203	203.02	203.46	204.72	204.61	203.95	203.8	205.15	203.85	205.99	203.85	202.03	203.89	204.13	205.04	201.11	200.88	205.85	204.62	206.07	202.78	203.28	206.79	204.67	206.01	206.57	205.57
205.75	200.96	201.41	201.47	206.18	204.12	207.81	202.19	206.99	203.81	206.21	202.83	206.91	204.17	202.65	201.71	203.03	202.6	204.13	203.43	207.31	201.88	202.88	204.5	203.39	203.09	201.42	201.39	203.32	207.83	200.78	202.96	205.05	203.68	202.96	200.83	205	205.41	202.19	206.95	206.84	199.94	203.07	202.08	203.42	202.23	201.9	204.28	199.81	204.5
201.98	199.87	202.67	200.2	202.25	203.18	202.2	205.82	204.48	202.57	204.98	201.05	203.15	200.53	203.43	204.15	204.57	204.46	202.96	202.86	202.51	205.83	202.23	203.59	204.08	201.98	202.76	200.78	203.33	205.33	204.49	201.18	202.45	203.33	202.98	205.91	201.31	202.94	204.36	205.29	203.98	203.98	199.2	198.78	203.51	201.48	201.65	201.47	198.51	203.89
208.54	207.17	210.86	208.54	208.58	206.73	206.45	210.25	204.04	204.42	208.04	206.72	205.84	210.29	206.32	209.26	206.92	207.71	208.64	211.11	208.25	205.88	208.08	208.9	204.95	208.61	205.33	208.53	206.96	206.57	208.09	208.04	208.52	206.86	206.94	209.37	208.2	206.48	208.15	206.88	207.98	209.47	208.45	210.55	206.83	210.34	206.35	206.04	208.53	207.58
198.63	199.06	200.53	199.67	199.12	199.35	199.5	198.45	199.38	199.63	199.04	199.02	200.75	200.85	200.48	198.24	200.55	199.31	200.67	197.71	195.76	196.67	198.98	200.36	198.25	197.49	198.3	197.92	200.93	200.96	200.17	201.34	200.73	198.07	193.86	200.19	197.94	198.68	203.56	199.36	197.19	201.58	202.38	201.69	203.01	198.12	199.73	203.23	198.63	198.06
211.38	212.81	212.96	217.06	213.22	211.5	212.49	209.11	211.92	209.9	209.59	213.04	209	210.27	211.46	211.25	212.41	210.35	212.22	210.09	210.87	210.93	215.42	210.18	213.38	212.02	210.15	213.53	213.56	210.38	212.45	208.99	209.16	210.58	209.24	212.71	210.52	211.91	209.71	211.22	213.73	210.78	211.71	212.27	206.9	212.11	213.42	213.79	213.37	210.67
208.77	211.24	210.71	209.7	209.03	208.51	209.53	212.95	213.19	210.93	213.21	208.19	211.33	210.9	208.28	209.65	209.41	208.32	212.08	205.79	208.2	209.68	210.59	208.81	211.21	207.85	209.07	205.28	208.7	206.34	211.41	212.13	210.17	209.94	209.72	209.94	209.92	208.27	208.63	210.6	208.43	212.37	208	207.43	211.87	209.71	209.16	206.27	210.28	212.77
205.54	205.84	202.36	201.75	201.1	201.94	198.87	203.75	204.68	203.63	202.89	204.34	205.53	202.89	202.4	198.87	202.76	201.94	200.65	201.84	202.69	204.77	199.28	202.84	203.68	204.32	204.34	197.65	201.27	204.35	203.38	203.43	201.98	203.52	202.55	202.13	201.55	201.65	199.66	201.02	200.92	203.75	202.34	203.13	203.03	201.67	204.1	202.52	204.09	201.93
208.61	205.58	207.3	208.22	206.36	204.47	207.62	206.29	207.02	208.92	207.96	205.95	211.45	208.12	204.7	207.19	209.96	205.28	202.31	206.55	208.51	208.68	208.46	208.09	209.59	210.49	209.17	209.04	207.5	203.36	206.79	207.18	206.84	211.14	204.98	207.47	205.85	204.79	205.43	206.11	207.7	210.2	206.97	207.95	205.02	203.95	209.79	208.23	207.32	206.41
199.08	198.82	200.77	200.76	198.77	200.81	199.29	200.61	198.54	198.71	200.6	201.81	197.66	201.84	205.27	196.32	198.13	202.26	199.39	200.66	202.93	198.53	199.3	200.73	197.9	200.32	202.44	199.69	202.99	200.45	199.46	196.89	200.71	199.61	202.46	203.27	199.7	201.22	200.98	199.55	202.27	200.77	200.43	200.5	195.76	196.58	198.63	196.94	199.8	201.39
204.25	199.46	203.14	202.92	203.7	207.82	202.8	205.17	204.76	200.84	202.68	203.23	203.35	200.21	200.24	201.55	204.07	206.93	204.99	202.41	198.67	204.53	206.69	201.63	203.01	205.23	201.31	202.33	203.02	202.54	204.29	205.98	204.15	201.01	205.65	202.64	204.24	199.48	201.16	205.52	203.39	204.07	204.43	203.18	205.56	202.28	203.29	204.44	202.42	206.84
211.51	210.43	216.44	212.31	212.14	209.57	212.21	215.03	211.17	209.06	209.08	211.55	215.57	211.45	210.14	212.42	214.22	213.07	212.66	213.62	210.89	210.97	213.71	211.94	210.91	211.84	212.59	212.53	210.93	212.39	208.76	210.81	211.94	214.58	213.65	212.22	209.47	210.76	210.4	209.31	211.76	209.03	212.3	213.68	210.62	211.31	213.4	208.94	212.33	212.83
211.58	211.99	210.11	208.32	209.09	210.48	210.83	208.69	209.06	214.13	214.52	212.16	209.26	213.18	208.25	211.84	209.58	214.64	211.68	212.09	212.7	213.61	212.16	214.24	212.48	213.82	209.94	212.67	211.27	213.06	214.53	213.64	213.56	209.36	212.75	211.03	211.22	208.56	212.25	213.51	207.91	209.35	212.55	211.08	212.05	212.63	212.78	210.4	211.38	213.93
210.29	208.18	207.73	208.51	209.92	206.77	209.47	208.61	209.79	210.29	208.25	208.27	207.99	211.7	208.3	208	209.99	207.58	209.69	208.53	212.62	207.34	209.56	210.62	208.41	211.94	211.35	211.06	210.77	207.52	206.73	208.69	206.34	208.06	207.18	213.18	209.75	211.37	207.19	206.66	205.98	209.56	209.16	209.86	211.92	208.74	210.9	210.07	210.95	210.16
210.27	209.68	211.43	207.92	212.78	212.23	211.46	211.07	213.12	213.82	210.57	213.75	210.14	218.73	211.49	208.83	212.06	212.88	209.99	212.14	209.77	210.42	210.1	210.67	213.31	212.74	209.19	214.35	212.64	211.8	212.3	212.22	213.79	209.69	211.49	212.89	211.91	208.78	210.15	210.15	212.58	213.34	208.15	210.64	211.97	212.71	213.53	209.74	210.07	210.79
202.69	198.61	200.26	201.4	200.24	200.67	199.75	198.42	201.45	197.45	201.7	199.78	198.97	199.27	199.52	201.25	197.97	199.18	197.02	198.55	195.48	196.71	200.67	200.3	197.16	198.12	200.2	201.85	196.52	202.1	199.48	201.03	199.55	196.31	196.58	197.4	197.45	199.85	198.87	198.83	199.16	199.94	201.33	198.81	201.1	200.27	197.52	196.55	202.25	199.98
204.87	205.47	208.4	204.18	207.41	207.99	205.41	205.69	208.14	210.77	208.26	208.59	207.17	208.56	210.15	205.03	209.59	206.84	206.77	209.28	205.71	208.59	206.82	208.9	207.51	206.82	206.54	206.68	206.7	206.1	207.78	208.96	206.01	205.47	202.35	209.19	205.45	208.23	207.71	206.86	208.61	208.2	208.78	207.22	208.83	205.58	206.67	207.92	209.1	207.21
211.57	211.66	212.66	212.04	213.25	211.88	212.61	216.18	210.58	212.38	214.12	211.55	214.06	211.56	209.41	211.13	212.42	209.02	211.83	212.59	214.53	211.32	212.73	214.42	209.06	211.58	208.78	209.17	209.2	214.69	213.16	210.61	211.87	213.17	210.25	211.72	211.84	211.98	211.49	212.46	210.58	213.65	211.1	213.39	212.37	214.25	213.35	211.35	213.25	214.92
208.89	211.02	208.06	208.17	206.69	208.11	212.04	211.29	206.63	206.62	207.12	210.95	211.48	207	209.61	206.7	209.59	206.95	210.95	209.52	207.95	207.04	209.68	205.2	208.01	208.01	209.89	209.41	208.12	204.22	206.01	206.61	206.88	207.59	211.55	206.89	207.44	208.24	210.88	205.5	206.78	208.29	206.81	206.71	208.56	204.14	207.67	207.56	204.76	211.43
207.95	206.44	207.59	208.34	205.24	207.91	207.69	207.76	212.18	206.53	208.86	207.12	209.14	204.08	209.41	210.95	211.21	208.18	207.58	204.41	207.78	210.4	209.18	208.47	210.45	207.11	209.27	208.39	209.06	208.63	208.19	206.4	207.8	207.08	208.3	207.85	209.68	208.71	207.99	208.42	205.6	210.78	209.82	210.97	208.3	207.02	207.64	210.84	209.76	205.52
202.62	202.54	204.79	200.66	206.47	203.67	205.33	205.84	199.59	205.4	203.34	200.05	202.83	205.19	203.51	204.06	206.01	201.73	202.07	202.43	206.57	203.09	202.11	201.99	203.55	199.72	201.17	203.74	203.01	201.81	205.11	205.18	204.35	206.89	201.75	207.61	202.67	204.47	206.12	201.82	203.11	200.6	203.48	205.44	202.31	203.61	203.01	204.65	203.74	206.34
213.13	211.48	214.55	214.79	215.46	213.09	209.61	212.65	210.17	210.5	212.16	210.44	214.23	216.92	211.14	211.59	213.86	212.77	210.82	216.96	212.53	211.77	214.37	213.61	213.44	212.1	215.9	211.18	211.63	212.6	214.01	213.7	212.34	217.54	211.66	212.64	213.18	209.21	211.15	217.75	215.71	211.54	211.53	213.01	213.41	211.74	213.54	213.46	209.96	213.75
205.26	208.34	207.48	207.58	209	204.49	206.78	205.05	206.08	209.36	205.21	208.76	209.51	208.09	210.45	205.05	207.73	206.57	211.42	207.33	206.51	208.79	206.65	208.6	208.01	209.21	208.43	207.31	207.14	206.12	205.83	208.07	210.07	208.36	208.59	207.96	208.5	206.69	206.01	205.46	205.67	207.77	209.07	209.06	205.11	209.14	206.72	206.07	209.27	204.46
202.82	204.92	202.86	205.43	203.54	206.16	203.61	206.93	202.98	204.79	200.56	202.63	203.8	201.72	205.98	205.87	207.05	205.78	203.67	206.16	205.17	200.66	202.93	202.95	204.5	202.61	204.94	203.93	207.92	205.99	207.83	204.73	201.22	202.43	202.82	203.86	200.83	204.4	202.94	205.25	201.35	203.64	202.59	204.16	202.13	204.5	205.12	201.21	204.09	205.37
206.9	205.87	204.58	203.73	205.31	207.74	202.24	204.48	203.87	206.39	204.33	206.86	204.18	203.12	206.32	202.79	203.88	207.19	205.75	205.18	200.61	204.02	204.63	203.38	204.27	204.51	203	203.57	203.41	204.64	201.92	209.17	206.46	207.23	204.02	205.2	203.52	206.74	204.58	206.82	205.7	204.84	205.95	203.07	207.31	205.55	204.69	202.5	204.58	203.81
209.91	209.65	205.91	207.55	209.49	208.64	205.3	208.14	209.8	206.49	203.59	208.64	211.85	208.12	214.12	210.32	208.66	209.33	209.31	207.22	208.14	206.73	207.56	209.54	207.61	211.31	204.44	208.95	209.01	206.66	205.06	207.44	208.08	208.06	208.33	212.01	211.02	208.33	206.07	207.94	207.57	204.64	210.64	206.16	210.33	207.66	209.26	209.18	209.44	209.76
207.37	207	208.63	206.86	208.61	208.53	207.55	205.83	209.94	209.84	205.11	202.13	208.33	205.42	208.67	207.88	205.84	206.6	205.59	209.23	207.79	206.49	209.54	207.78	211.8	206.76	208.32	205.16	209.51	207.68	209.34	209.28	205.54	207.56	207.41	209.32	208.45	209.98	205.99	206.13	204.24	208.03	208.55	208.12	205.73	210.96	205.76	209.59	205.94	209.45
212.81	212.34	211.09	214.3	215.76	213.29	213.77	214.43	215.4	213.4	211.28	213.76	215.2	211.61	216.9	212.24	213.35	210.05	211.51	212.73	213.84	212.7	211.41	216.64	211.99	209.78	212.41	212.41	213.73	214.43	212.75	210.69	214.74	211.72	216.84	213.78	211.37	213.53	213.99	216.96	210.33	212.86	215.85	213.94	217.36	215.57	215.45	212.45	214.92	216.93
217.84	215.52	218.01	214.1	220.46	217.3	217.55	215.88	216.95	217.41	219.74	216.96	214.67	215.71	216.93	215.8	219.78	215.98	214.97	217.26	213.15	215.33	219.16	218.33	218.59	216.53	217	215.12	216.38	217.29	218.36	217.39	219.26	214.5	217.85	216.79	217.11	219.98	219.11	215	218.93	217.83	221.77	217.39	215.34	212.92	217.66	214.4	218.61	217
210.72	210.57	213.82	216.73	213.74	210.67	209.96	214.1	212.02	212.52	214.14	215.46	210.55	210.67	215.36	212.86	214.89	213.96	214.38	215.41	209.74	213	212.57	212.31	213.32	215.01	212.34	213.95	210.77	210.52	213.7	215.53	213.3	214.34	215.76	212.26	212.85	213.93	214.32	213.32	218.37	214.78	213.34	211.99	212.63	214.86	212.95	213.5	211.65	211.96
201.79	203.04	203.52	203.97	204.03	207.01	206.57	204.53	202.67	206.84	202.25	203.22	205.72	201.71	203.6	200.95	206.89	200.28	201.4	200.31	202.81	200.84	204.06	202.88	201.31	204.35	204.39	206.43	205.69	204.8	203.75	205.64	203.58	201.85	205.72	202.98	204.53	205.28	204.86	201.79	204.35	205.17	201.97	203.41	202.96	200.55	204.19	203.46	204.01	204.22
210.49	212.92	212.4	208.41	211.27	215.39	215.07	212.5	213.16	209.58	215.07	210.22	212.11	211.48	210.63	214.71	214.42	212.92	212.55	209.43	212.38	210.65	209.51	213.91	212.64	211.87	212.15	213.55	210.9	215.93	208.9	212.46	211.08	208.91	211.85	211.66	213.02	212.16	214.39	213.74	212.74	211.75	213.94	213.46	213.08	212.57	210.54	212.67	213.32	209
199.85	198.83	200.44	200.49	199.93	196.3	200.92	198.07	199.01	199.84	200.53	201.23	204.1	202.57	200.06	199.87	202.23	200.21	201.16	198.12	202.2	200.31	197.21	200	200.98	200.2	197.06	200.79	199.33	199.77	199.92	203.53	199.88	198.33	196.85	199.44	195.52	199.49	198.26	202.94	198.98	199.77	200.78	204.2	200.96	202.48	200.81	197.4	202.32	201.52
201.59	202.2	204.54	200.62	201.08	201.36	202.11	202.37	201.19	202.04	204.69	201.44	203.27	201.52	203.21	201.38	203.29	204.48	202.61	199.74	204.9	203.32	205.95	204.31	201.74	205.36	205.54	205.54	202.01	203.49	203.36	203.26	203.65	203.02	201.3	204.18	202.55	201.15	202.09	203.3	201.26	204.67	202.38	203.01	203.36	205.15	203.41	203.39	203.04	200.63
205.49	198.85	203.28	201.49	203.45	204.06	200.07	203.94	203.31	200.7	200.2	203.64	204.25	201.07	198.77	201.77	205.84	199.86	198.73	203.05	201.12	199.61	199.18	203.79	203.82	200.16	202.43	200.38	202.1	203.3	202.89	199.4	203.69	203.09	203.64	200.15	204.11	203.82	205.44	203.74	200.91	201.05	202.06	205.46	203.72	202.13	201.03	202.29	202.95	199.96
192.5	195.96	194.06	194.98	198.82	194.88	196.1	194.34	195.91	193.8	198.17	193.28	194.3	200.04	196.93	192.78	193.1	196.2	195.77	196.58	193.86	196.05	194.77	193.45	195.18	196.25	194.09	197.13	195.29	195.12	194.86	195.74	191.78	192.13	192.21	195.02	193.75	194.99	195.79	193.49	191.7	193.02	199.6	193.8	198.38	195.35	195.62	191.77	193.99	196.68
211.62	212.54	209.26	211.47	215.15	210.16	210.26	211.48	210.84	212.57	215.26	212	212.96	212.24	209.91	209.97	212.79	208.92	211.52	212.63	211.33	211.9	213.65	208.36	210.58	206.66	211.78	212.55	211.54	209.85	212.16	209.34	212.66	212.62	212.11	209.98	212.59	212.23	210.88	213.04	211.16	212.06	211.19	210.23	213.15	212.37	211.18	213.3	211.68	214.02
210.99	212.3	210.82	210.86	205.52	208.14	207.44	208.29	209.65	211.46	208.58	209.51	209.18	207.57	209.5	209.52	209.93	208.51	207.1	209.82	209.56	206.62	206.74	212.98	212.96	208.84	208.9	210.08	207.76	209.36	212.94	208.69	210.69	206.88	209.59	210.94	210.79	209.23	210.79	208.44	212.96	206.77	209.51	210.95	213.38	208.48	210.42	208.73	210.43	210.18
213.51	211.33	209.84	210.27	208.98	212.55	210.87	210.14	213.03	214.22	214.77	211.53	213.51	211.37	210.55	210	211.26	210.06	211.17	211.07	209.14	209.8	210.96	212.11	209.13	212.39	210.81	211.89	213.21	209.93	214.57	212.14	212.19	212.44	211.58	212.18	213.26	210.2	211.83	210.67	212.27	212.53	212.21	214.01	210.71	207.86	211.96	212.24	209.7	210.91
207.23	207.06	204.42	206.98	208	204.99	206.79	202.56	206.51	203.72	205.03	203.15	210.64	205.65	202.58	205.31	206.59	204.56	208.13	208.43	207.61	206.09	207.51	202.01	203.53	203.02	208.81	207.09	208.18	204.69	207.63	207.49	206.76	207.88	206.15	206.22	208.42	202.23	206.94	202.78	207.4	203.45	205.14	204.85	207.44	207.04	207.2	206.61	204.64	206.45
211.43	209.46	209.76	209.76	208.25	207.36	211.47	209.47	210.47	208.37	208.59	208.43	207.1	208.36	210.93	206.89	209.13	205.29	205.48	206.79	205.65	207.15	207.58	211.04	208.74	209.51	207.44	210.26	208.35	208.74	206.7	209.67	210.61	212.47	209.69	207.54	208.73	208.02	210.38	205.83	211.32	211.19	208.92	209.8	209.93	208.35	209.48	209.32	206.83	204.49
213.43	209.45	210.49	212.74	208.72	213.08	213.51	214.36	213.64	211.18	209.95	212.95	212.66	214.68	213.08	213.34	211.81	212.04	211.5	213.23	211.26	209.76	214.46	211.71	213.2	213.42	209.62	211.9	211.51	213.12	212.04	212.46	214.29	212.17	211.74	211.58	211.64	210.11	210.88	210.95	212.57	211.15	213.68	216.46	212.14	209.86	212.62	211.66	212.12	213.31
208.98	207.56	205.28	209.35	206.35	211.75	204.92	209.86	207.49	210.86	206.15	208.56	207.55	210.39	207.22	207.85	206.65	208.26	206.89	208.24	205.58	206.09	206.72	208.67	209.12	204.8	208.8	209.32	208.34	208.12	207.59	207.43	206.39	206.96	208.37	205.94	206.93	207.32	208.18	206.06	209.13	207.31	205.34	207.95	208.03	209.7	207.65	208.04	208.25	206.46
213.14	212.21	212.92	212.72	210.95	211.68	213.44	207.98	210.58	210.5	215.54	213.05	210.08	213.27	208.94	213.88	214.1	212.87	214.43	210.33	211.6	210.21	217.51	212.02	216.8	218.28	209.55	212.06	211.53	210.08	213.33	213.31	213.78	211.86	213.19	211.89	215.07	212.9	211.17	211.66	210.94	213.29	215.01	211.5	208.28	211.37	213	211.51	214.6	214.23
217.5	215.33	219.81	220.8	219.08	214.26	215.34	215.93	218.3	216.34	218.38	216.18	217.08	219.39	218.87	220.13	216.02	218.15	215.35	215.34	216.93	216.79	218.07	217.16	216.4	219.74	219.47	217.26	218.1	219.27	215.81	217.39	218.05	216.27	221.66	214.99	216.84	221.35	217.69	217.08	217.46	215.48	217.32	220.98	217.32	219.65	216.02	214.83	216.67	220.16
197.32	196.42	198.94	200.92	200.01	197.42	199.77	198.07	198.74	198.63	198.01	198.37	195.41	194.58	200.84	196.06	198.29	197.04	200.44	196.97	198.56	198.68	200.07	197.21	194.32	196.35	198.18	196.21	198.34	197.83	195.44	196.12	200.8	198.36	197.46	197.23	196.58	198.06	198.83	197.01	196.31	200.03	201.38	197.84	194.82	196.64	196.35	195.05	197.82	195.84
209.06	209.93	208.36	207.98	208.98	209.02	206.42	208.72	205.17	204.71	211.61	208.11	204.25	207.63	208.61	209.09	205.92	208.59	207.18	206.22	207.01	205.82	210.49	207.91	210.29	211.65	206.41	206.62	205.71	208.38	207.95	206.99	208.95	207.07	209.12	207.64	207.16	202.79	209.11	206.53	206.55	206.95	207.31	207.02	207.78	209.01	206.45	209.2	208.16	208.09
206.04	206.26	206.91	206.06	206.46	204.97	206.68	208.68	205.9	211.06	210.54	207.94	203.63	210.16	208.64	204.91	206	206.32	208.24	208.86	208.72	206.66	209.03	207.11	209.64	205.86	207.08	210.47	204.19	208.57	207.93	207	207.01	207.66	208.44	208.04	207.58	207.75	210.8	206.79	208.03	208.14	208.63	212.77	206.75	208.56	207.27	207.22	210.44	208.62
208.03	208.15	208.64	206.32	205.59	206.59	208.55	204.82	209.76	208.12	208.39	209.43	209.1	208.36	210.28	207.86	209.41	209.3	209.6	208.36	210.36	207.32	210.57	210.03	209.73	205.91	207.77	211.37	205.49	208.31	206.24	207.92	208.54	205.97	207.09	205.29	207.39	209.29	210.33	207.94	211.34	209.89	207.38	209.89	208.92	208.04	208.52	210.33	210.58	207.13
205.86	199.5	197.74	202.07	201	201.41	202.81	205.57	203.38	200.36	204.31	203.64	204.05	204.12	201.66	203.35	199.96	202.22	203.84	203.66	201.68	201.15	204.03	202.64	203.27	207.36	201.06	203.95	205.7	201.63	202.76	199.52	203.31	200.35	202.24	199.41	204.06	203.04	201.51	203.88	204.23	202.32	200.44	202.1	206.5	203.09	202.25	202.45	198.91	197.57
208.73	208.86	206.24	203.94	210.36	207.82	208.42	206.18	207.35	207.23	208.18	207.36	209.04	209.62	206.33	207.68	209.29	209.86	209.04	208.35	206.54	211.4	208.31	209.35	206.43	209.03	209.61	209.27	207.81	210.02	207.85	210.73	210.7	206.13	212.29	207.98	206.19	213.7	209.19	209.96	207.43	209.02	207.03	209.68	211.25	210.63	204.21	210.22	209.84	206.26
203.48	206.17	203.14	204.1	204.93	201.95	203.78	206.08	203.77	205.11	201.24	205.68	204.15	203.83	203.52	202.67	202.45	202.11	204.58	205.87	206.18	207.67	201.94	203.11	204.31	198.56	201.64	204.11	200.58	204.8	201.66	201.22	203.33	201.67	203.73	204.8	202.4	203.54	203.96	202.75	204.21	201.61	201.49	204.56	202	202.45	201.62	204.88	201.05	202.62
211.07	208.96	210.21	209.14	210.06	212.74	208.08	208.58	209.5	209.29	207.94	210.43	207.91	208.22	209.47	211.19	211.66	208.8	213	207.96	210.16	209.41	206.77	213.85	206.14	210.41	208.88	208.63	211.35	208.03	208.52	210.55	209.4	209.1	208.36	211.29	207.57	209.43	210.69	207.21	211.34	211.04	207.99	212.36	211.12	208.16	208.35	210.99	206.78	207.81
211.88	208.26	209.83	210.42	210.14	212.64	206.72	207.52	207.62	209.06	210.41	209.64	212.21	203.18	206.77	209.97	210.5	207.84	208.61	205.92	203.46	208.1	212.13	210.48	209.28	208.42	208.2	207.46	209.57	210.15	211.5	207.41	207.37	209.59	208.84	206.41	204.6	208.06	209.98	208.73	211.09	207.4	211.85	210.96	205.28	209.52	205.11	210.12	207.86	208.88
201.8	204.68	198.56	203.94	204.84	206.47	203.02	203.09	203.14	196.65	203.42	203.27	202.88	200.98	203.22	203.55	203.11	201.43	201.8	206.07	200.72	200.94	203.85	201.76	203.83	202.94	199.62	203.32	201.01	203.48	201.31	204.97	205.46	205.86	200.37	206.7	203.89	203	203.52	202.76	203.9	205.38	203.01	203.49	199.38	203.88	205.26	202.26	204.41	204.53
202.99	200.85	203.26	203.65	202.98	204.05	201.54	205.73	204.02	204.99	205.39	205.04	204.96	204.41	203.94	201.92	202.1	203.43	201.63	203.29	205.25	201.72	201.73	201.03	202.86	206.83	205.51	203	203.44	207.36	204.16	204.76	206.6	202.12	199.66	203.94	201.67	202.17	204.63	203.79	206.05	203.05	206.84	204.65	208.25	204.08	205.11	201.14	203.38	205.83
207.93	209.97	210.52	210.59	211.5	212.54	209.44	209.44	209.84	206.05	207.59	208.47	209.72	207.35	209.4	207.73	208.48	211.27	209.6	208.89	207.88	208.34	211.38	208.69	209.72	209.14	207.49	210.7	207.1	208.79	208.04	210.65	210.75	208.07	209.68	207.48	208.05	211.52	210.31	208.12	209.44	208.59	213.03	209	208	205.06	210.07	206.22	208.67	209.96
207.71	209.71	208.91	210.31	210.3	212.48	204.94	207.32	207.6	206.85	206.47	212.71	207.93	209.39	208.44	205.32	207.73	207.65	207.6	205.68	209.5	208.26	210.01	208.34	205.98	211.76	210.69	209.51	207.74	210.92	210.63	208.66	206.69	209.04	208.79	206.23	215.32	205.94	211.57	209.38	208.47	210.08	208.81	207.28	210.37	212.02	208.05	207.62	207.01	206.84
210.61	213.16	215.59	211.05	209.69	214.59	211.65	211.74	212.97	209.09	213.74	211.03	211.19	212.31	208.44	207.54	211.02	210.45	210.34	213.75	207.9	211.8	210.63	212.57	213.72	212.94	211.29	211.47	211.42	210.08	212.85	214.73	207.91	209.37	211.14	211.96	213.08	211.78	211.31	212.56	211.42	213.06	212.23	212.9	212.36	210.98	210.09	210.82	213.44	212.1
204.49	206.9	203.93	198.45	201.47	203.35	204.65	200.95	201.43	203.99	202.65	204.7	203.98	204.38	201.62	203.21	200.82	202.15	200.31	203.94	204.42	202.79	207.25	201.64	203.54	202.29	202.35	203.02	203.17	200.88	203.16	205.64	201.38	202.58	203.38	203.63	204.09	199.37	203.59	205.48	203.93	202.82	207.27	203.48	202.71	204.22	204.57	204.05	204.76	205.07
208.17	206.85	209.46	205.87	208.68	207.83	209.64	207.15	207.1	209.84	204.49	207.73	210.09	208.24	207.95	209.13	208	205.89	206.86	204.86	209.79	207.88	204.06	205.03	204.37	207.62	206.91	210	204.11	208.16	206.88	208.33	206.22	205.31	205.8	209.59	206.3	208.23	210.86	204.81	208.43	210.71	204.55	207.08	206.87	207.74	206.67	207.04	209.96	209.39
204.9	203.57	202.97	205.08	205.58	200.92	203.15	203.16	202.93	202.76	203.42	203.55	203.3	202.01	202.08	207.25	204.26	204.29	205.15	204.27	204.3	205.21	205.05	203.88	204.56	204.15	203.11	203.77	202.15	201.84	204.57	203.04	204.05	203.33	201.05	202.83	202.15	204.14	205.19	200.94	202.37	203.96	205.36	200.72	204.4	204.84	204.05	203.37	203.86	204.69
202.26	205.64	202.18	201.77	205.66	201.36	204.58	202.93	206.01	204.07	200.89	203.09	203.55	199.69	203.63	201.55	202.69	200.03	203.24	205.33	203.62	199.78	203.4	203.99	204.08	202.29	201.92	201.19	202.96	203.11	202.07	203.07	201.05	200.3	200.29	202.43	203.04	201.06	203.14	198.57	203.64	202.02	203.22	200.57	202.11	200.81	201.44	201.23	203.56	198.4
202.91	204.68	201.58	202.12	202.7	205.7	207.57	204.36	203.93	206.79	205.25	205.47	202.99	204.68	205.82	202.83	203.6	201.54	203.68	200.25	203.76	203.79	202.57	206.85	204.36	202.95	206.19	204.67	198.59	202.58	206.59	202.49	203.99	203.62	205.39	202.39	206.3	203.4	204.7	204.8	204.16	203.7	203.97	203.16	202.59	204.62	204.47	204.32	206.7	204.01
206.79	202.94	203.1	204.04	203.38	207.62	204.2	204.56	202.64	208.94	205.5	204.67	204.84	203.78	205.08	206.94	205.53	204.45	204.6	203.33	206.48	202.61	204.78	205.65	203.14	204.45	206.08	202.45	203.94	206	202.76	204.7	203.33	206.15	207.36	207.78	206.04	204.2	206.1	205.32	205.23	205.76	202.28	205.25	205.62	203.26	205.31	204.86	206.65	203.72
216.98	216.3	217.58	221.69	215.43	213.73	214.96	215.62	215.87	216.26	217.67	217.04	216.35	219.01	217.19	214.7	212.35	217.84	215.7	219.63	214.24	218.42	215.58	218.03	217.18	217.24	215.59	212.91	217.2	216.61	215.14	215.45	217.59	218.14	216	215.5	217.21	217.56	217.91	216.41	216.94	219.36	217.84	217.68	215	218.11	218.28	219.98	217.91	218.39
205.49	209.59	207.62	208.81	211.54	207.69	206.62	210.8	209.51	206.79	207.05	208.98	208.14	206.61	209.66	206.57	209.14	205.61	209.34	207.38	212.02	208.27	210.34	209.18	210.4	209.44	210.98	208.47	204.8	208.05	206.72	208.89	208.34	207.23	207.7	207.84	210.18	205.01	208.54	209.37	209.01	209.66	209.17	209.94	208.14	213.82	207.15	207.39	206.86	208.1
202.09	201.79	204.91	203.95	206.6	205.71	205.59	203.2	205.95	205.7	205.1	201.57	202.4	203.35	204.09	203.8	204.59	203.73	201.25	206.3	207.37	204.97	206.74	204.92	202.03	203.86	203.61	205.79	202.53	205	203.54	204.89	201.56	204.77	202.95	206.36	202.9	205.74	208.37	205.9	202.52	202.93	202.63	208.02	203.08	205.93	204.28	200.1	205.45	202.77
218.57	215.91	220.28	220.01	219.97	216.36	217.85	218.11	220.71	217.8	214.47	215.45	220.17	216.73	217.07	219.78	217.37	217.25	217.47	217.26	220.01	218.79	218.16	218.39	219.45	218.55	218.21	220.25	217.8	217.87	215.95	217.13	215.75	214.29	217.5	216.21	216.47	220.81	221.58	216.81	219.02	214.99	215.21	218.07	217.34	215.89	215.46	216.44	217.94	214.96
204.08	203.06	204.52	203.19	203.07	199.69	205.66	202.02	204.46	203.15	204.7	205.72	203.96	204.52	203.88	202.56	207.47	201.18	206.41	200.74	203.68	204.82	202.36	205.18	203.43	203.02	205.49	203.47	202.06	206.06	200.28	202.92	202.15	207.64	202.28	203.43	204	204.99	200.99	204.61	203.85	202.44	205	201.68	202.94	204.79	203.85	204.16	206.05	204.26
202.87	202.17	204.9	200.35	204.12	207.08	201.47	201.05	206.81	201.15	203.11	209.58	204.01	203.12	208.54	202.16	201.27	202.66	203.7	203.19	205.78	204.12	203.16	206.87	205.7	200.53	202.98	205.64	202.72	206.07	204.16	204.64	205.09	205.29	205.01	201.9	205.4	204.59	202.84	206.07	201.97	203.92	204.96	205.95	204.18	202.33	204.97	202.18	206.48	201.16
199.56	199.31	198.67	200.15	197.83	204.3	200.98	199.06	199.81	200.51	202.53	198.52	198.66	198.44	200.43	199.81	203.03	198.04	197.83	201.42	199.86	201.46	199.98	199.21	198.37	201.05	200.29	201.05	201.81	199.85	199.48	199.74	200.38	201.4	202.08	197.58	200.45	202.79	199.39	200.66	199.93	200.64	202.16	197.46	202.72	200.62	197.09	200.3	198.28	199.58
199.87	202.31	200.71	200.51	201.88	200.29	200.77	198.87	204.26	200.59	197.83	200.21	199.01	202.24	198.89	200.79	199.66	200.14	197.42	200.12	199.02	201.37	202.96	199.2	202.59	199.92	198.93	199.1	196.55	201.66	201.7	197.82	197.35	200.23	199.26	196.48	198.06	200.93	198.22	199.91	199.18	199.53	198.09	199.75	200.47	197.02	194.57	200.9	197.73	199.43
203.14	205.53	206.05	201.97	203.86	203.72	201.94	204.02	200.55	204.41	202.48	203.23	205.55	204.61	204.67	202.18	203.26	202.26	204.51	205.5	204.81	204.06	203.93	201.97	206.23	205.19	204.77	204.74	202.65	205.27	205.01	199.42	202.47	202.18	205.32	203.06	201.57	205.91	203.04	203.05	204.76	201.45	201.26	204.18	203.69	203.25	205.15	203.28	203.25	203.06
198.11	200.89	198.58	197.38	197.21	201.04	200.26	202.67	203.22	199.15	201.34	201.81	200.81	201.49	200.03	200.51	201.52	197.64	200.63	197.39	199.69	197.37	198.42	201.18	198.62	201.27	202.21	202.4	200	198.62	203.22	201.62	202.94	200.57	198.04	199.48	200.94	200.12	201.24	200.69	198.92	202.09	199.92	200.64	198.63	201.68	200.24	202.85	201.61	199.33
199.68	206.39	200.28	200.27	200.85	202.94	201.92	201.03	200.67	199.36	202.41	197.73	202.32	202.74	201.1	199.25	199.78	203.59	200.33	200.15	200.58	204.31	202	199.75	201.5	202.14	199.27	199.57	200.36	203.22	200.38	199.28	200.8	201.48	200.93	201.49	201.12	202.01	202.06	199.41	203.62	201.49	203.67	201.35	201.23	199.95	202.81	202.47	198.19	201.85
209.67	210.44	209.54	210.33	209.81	207.76	208.35	212.09	208	210.19	210.87	212.14	208.15	207.43	206.82	208.68	208.06	207.78	211.53	208.16	210.02	207.46	208.37	210.25	210.98	206.84	211.51	210.1	208.61	206.77	209.22	209.98	211.18	208.41	211.32	206.53	207.96	211.52	206.55	208.25	209.38	208.12	206.19	211.5	208.28	209.22	205.71	208.43	208.43	208.13
207.18	207.59	211.29	210.35	209.46	207.11	206.35	208.42	210.57	208.87	206.36	210.83	207.49	206.93	210.54	210.96	208.36	207.92	205.56	208.42	206.62	212.15	207.74	207.51	206.64	210.11	206.96	210.08	203.03	205.66	206.34	207.12	205.5	208.15	208.85	207.23	204.91	207.19	207.24	207.83	209.56	208.43	207.64	210.14	208.14	206.62	206.24	205.96	206.08	206.86
202	201.63	199.67	199.44	198.69	200.07	198.88	199.93	197.55	199.17	197.29	200.71	200.76	199.67	197.45	201.56	200.4	197.67	197.04	201.39	197.03	199.52	198.48	199.51	198.41	200.02	199.4	200.96	200.65	201.12	202.5	201.28	200.3	201.73	200.39	198.78	203.22	197.23	200.45	197.69	199.29	198.54	201.14	201.49	201.77	204.38	199.22	200.31	198.91	196.54
210.85	215.21	211.5	213.21	215.14	210.95	214.28	213.67	212.91	211.49	212.74	214.93	214.81	213.66	215.23	215.61	213.67	213.61	216.16	214.54	216.18	213.8	212.18	215.75	214.67	213.81	212.97	213.17	213.62	214.54	215.14	215.36	212.53	211.77	213.21	212.14	213.35	209.46	210.29	211.88	215.06	217.59	211.64	213.75	211.55	216.06	212.1	215.11	212.32	211.78
206.13	207.51	206.64	205.63	204.43	205.39	204.09	207.06	207.43	203.18	204.36	208.01	203.41	205	206.31	203.16	206.06	204.93	204.59	205.46	206.18	203.84	205.34	206.12	206.78	206.38	206.44	204.45	205.83	205.55	210.95	205.06	206.84	203.74	205.3	203.27	208.6	206.84	206.96	205.33	206.41	204.21	205.98	203.87	203.38	204.91	205.64	208.88	206.34	203.76
205.88	202.51	202.27	206.35	205.96	205.36	208.12	204.8	206.17	200.37	203.67	203.79	204.48	207.19	202.14	204.47	205.72	204.72	203.96	202.33	205.83	203.94	201.7	206.55	207.63	201.07	204	204.59	201.39	204.91	204.34	203.05	205.95	205.07	201.71	204.32	203.9	207.09	206.91	205.62	204.24	205.78	205.28	203.89	205.29	203.15	205.23	205.57	204.62	208.32
199.57	197.62	200.05	204.59	200.1	201.97	199.25	197.03	198.72	197.79	198.55	202	202.22	200.54	198.81	200.09	201.81	201.94	197.96	200.45	201.34	197.08	202.28	200.82	201.04	202.7	198.73	201.15	202.42	200.01	201.6	199.21	203.44	200.45	195.84	198.63	201.01	197.56	199.92	202.83	200.51	200.48	200.95	201.37	204.12	202.74	203.18	198.34	199.27	201.62
204.46	202.52	208.75	204.53	204.28	200.02	204.11	202.1	203.21	203.02	202.91	203.17	202.27	201.73	204.51	204.78	205.7	203.6	205.66	203.3	207.5	203.77	205.17	202.65	202.06	202.63	203.84	197.8	205.79	207.02	202.33	205.67	203.74	204.2	202.4	206.88	206.34	202.59	203.36	202.72	204.19	208.03	201.67	204.97	202.99	205.52	205.8	200.45	205.06	203.97
208.64	208.76	204.93	213.23	207.92	206.94	212.47	207.98	209.63	211.11	207.86	205.53	209.88	211.24	210.25	210.73	211.37	210.92	208.4	210.16	207.84	212.13	209.69	211.46	212.91	206.35	208.25	213.39	207.57	211.63	209.95	209.84	209.95	206.44	209.7	211.11	210.04	212.31	209.25	210.54	212.26	209.67	210.54	209.2	206.9	212.46	206.13	210.02	209.17	210.85
218.18	217.99	216.87	217.19	217.89	218.9	214.24	220.03	217.74	216.08	217.92	216.75	219.35	216.26	216.07	219.22	215.65	220.44	218.59	219.46	216.65	219.88	215.61	218.73	217.95	218.87	221.03	214.79	218.14	215.39	215.77	217.45	218.11	217.94	217.84	215.11	216.73	218.98	217.65	218.86	216.37	217	217.94	216.79	218.87	220.28	219.31	216.82	218.87	218.78
219.23	217.65	221.46	220.82	221.55	216.89	217.79	220.59	219.67	216.01	219.17	221.43	219.19	216.8	217.22	216.88	217.43	218.03	218.29	220.02	217.42	216.91	217.37	215.99	218.01	217.2	217.6	220.77	214.58	221.74	219.26	217.24	219.39	218.4	219.77	218.63	219.32	215.08	219.11	218.23	219.08	216.37	216.96	216.32	217.74	214.37	216.03	217.1	220.17	217.96
209.43	206.73	205.98	210.65	210.92	209.87	207.02	209.33	208.16	208.19	209.17	209.08	207.89	210.36	206.91	208.47	210.66	207.73	209.61	209.61	208.1	212.66	208.67	207.16	209.58	206.44	206.09	207.67	208.05	208.33	209.5	208.27	205.95	206.01	210.61	208.63	206.76	207.24	211.51	209.01	207.91	208.37	210.53	209.48	210.61	210.91	208.68	207.16	207.69	206.32
210.86	207.91	207.17	210.26	206.29	209.8	208.83	208.54	207.91	206.16	205.33	208.89	211.12	208.9	210.11	209.71	208.93	210.33	211.22	208.89	208.91	206.11	207.03	208.52	209.8	210.93	210.47	205.91	208.94	206.69	209.02	206.76	208.53	210.55	209.18	207.43	209.86	205.69	207.13	208.92	210.13	206.54	207.91	207.19	210.5	208.86	209.44	208.94	208.99	211.47
206.6	205.55	206.56	209.01	204.82	205.5	206.48	206.16	205.43	202.48	206.56	208.36	203.58	204.84	206.96	206.4	206.1	208.78	205.63	208.11	206.21	208.42	207.47	205.57	209.16	206.09	205.37	204.45	204.14	206.62	208.82	207.41	205.1	207.47	206.35	207.5	205.07	206.21	207.07	206.56	207.09	206.92	207	205.59	205.47	205.74	203.6	205.66	205.56	206.31
203.03	206.65	204.65	203.13	204.5	202.97	200.38	203.22	205.1	203.09	205.28	206.52	204.7	204.7	206.04	201.91	204.91	202.45	201.77	205.15	202.9	204.8	202.17	199.46	201.31	206.08	204.76	203.58	204.52	203.6	204.63	202.08	201.32	203.73	200.86	206.74	201.12	204.24	206.1	202.45	201.84	204.22	203.49	203.24	202.97	204.14	204.56	204.56	205.32	204.31
206.1	210.35	210.24	206.86	208.12	208.42	210.09	213.17	209.16	205.64	207.56	207.03	212.78	211.61	210.12	208.61	209.62	211.36	210.26	205.93	210.01	208.33	205.55	210.67	206.73	208.25	213.13	211.48	210.4	212.22	205.26	211.09	207.61	206.3	208.83	210.61	209.13	209.85	208.67	210.09	212.4	207.2	208.38	210.67	210.47	213.09	211.99	211.03	213.64	210.43
209.49	214.72	211.55	216.81	211.39	214.88	214.4	211.16	210.49	214.62	214.35	214.11	210.3	212.53	212.93	213.24	214.56	213.58	213.23	212.37	208.57	212.73	211.28	211.88	212.73	212.22	209.83	212.27	210.93	211.95	214.77	211.41	213.91	213.67	211.48	211.88	213.26	214.43	213.97	211.65	214.2	212.37	210.75	212.88	213.6	213.64	209.08	215.12	211.23	211.65
204.28	207.96	203.01	205.33	203.39	206.28	205.42	204.95	208.39	204.34	208.37	205.83	209.02	206.02	206.63	206.05	204.72	210.86	206.44	205.21	205.89	205.01	208.26	205.59	206.3	204.55	211.09	206.23	209.04	205.7	204.84	202.12	203.72	206.72	206.99	207.15	204.91	208.33	206.02	207.4	205.78	206.03	206.53	208.07	205.51	203.78	208.52	205.98	207.74	205.73
198.52	194.93	193.12	195.11	196.27	195.25	193.66	194.44	196.56	194	195	194.43	194.22	195.24	194.77	195.04	195.14	192.52	194.37	197.24	196.16	194.84	195.14	195.35	195.18	195.96	197.46	195.51	193.87	197.2	193.05	194.79	194.66	195.8	195.62	194.32	193.6	190.55	194.29	193.59	191.94	196.46	195.92	196.78	195.22	193.54	194.65	194.92	197.7	194.34
209.72	209.38	210.21	210.4	209.83	210.23	208.13	213.01	205.21	209.48	207.13	206.53	209.99	211.8	208.44	205.42	211.06	209.6	207.5	209.3	210.23	211.04	210.34	206.57	212.13	209.81	203.65	209.25	208.47	210.76	207.15	209.54	208.22	205.79	204.93	207.82	208.03	210.39	209.13	207.01	208.76	211.59	208.75	208.76	207.23	208.97	206.56	209.61	207.19	211.52
207.22	210.29	208.92	211.51	209.62	209.26	209.47	207.82	209	207.72	209.62	211.79	209.23	210.51	205.77	209.18	212.2	206.72	206.16	209.48	208.8	211.46	208.24	209.7	207.76	211.63	207.68	209.46	206.86	203.12	209.36	207.45	207.83	209.21	210.79	209.38	204.63	205.98	208.34	210.1	210.16	206.48	208.08	206.61	208.55	210.79	206.95	204.96	207.36	208.11
212.72	212.58	211.01	210.67	210.77	214.06	212.61	209.37	211.26	211.8	211.81	212.57	211.07	214.56	211.3	210.84	212.68	210.36	211.82	210.9	211.5	213.11	212.87	214.6	210.52	212.04	214.24	208.58	212.63	212.21	211.64	212.58	212.21	214.96	213.33	210.98	211.55	213.9	209.53	212.1	212.02	211.73	210.99	214.09	209.9	210.5	211.42	211.85	212.44	212.85
217.29	216.43	216	218.72	217.84	215.03	216.57	214.9	214.08	217.42	218.55	217.55	218.86	217.26	218.2	214.62	218.44	219.42	216.59	218.08	220.59	219.02	215.91	220.25	214.51	217.49	212.71	213.22	218.33	216.11	217.82	219.14	217.96	219.62	215.81	218.66	214.01	218.61	217.31	218.38	214.98	219.05	215.5	218.42	215.19	219.01	214.81	215.81	215.34	217.35
193.73	193.07	196.02	197.46	196.55	193.44	196.77	194.15	190.98	194.4	197.25	195.49	196.03	194.38	198.03	197.11	196.26	194.24	197	194.56	197.27	193.3	190.3	197.72	193.58	197.12	194.17	195.47	195.88	196.66	194.51	193.36	198.05	197.27	192.53	192.96	196.37	193.65	196.05	196.58	193.95	194.57	195.55	195.64	194.35	194.58	194.54	195.69	195.76	197.22
208.9	213.13	214.42	209.42	212.09	213.4	211.56	212.09	210.14	212.6	207.85	210.97	215.26	210.98	213.37	209.88	210.23	211.78	214.35	210.43	209.85	215.31	210.22	212.3	213.43	210.14	212.5	211.35	210.64	212.08	211.01	214	210.48	213.83	211.67	211.18	213.8	212.25	213.49	210.46	211.84	209.35	210.56	212.82	211.98	212.66	211.65	212.96	212.96	215.28
203.74	204.36	201.13	203.97	203.72	201.81	204.35	201.46	202.62	201.52	203.25	207.19	202.11	203.8	202.26	206.7	204.37	202.19	202.83	201.53	202.61	201.96	205.99	199.65	203.43	204.47	202.09	205.23	201.97	201.73	204.61	203.78	203.75	203.37	203.75	202.66	201.62	204.33	202.12	200.47	201.7	202.8	206.99	200.93	201.01	203.75	201.96	199.9	204.05	203.85
198.43	196.86	195.58	197.32	198.49	198.28	198.4	195.75	198.86	200.36	202.38	200.5	195.41	197.22	197.34	200.25	197.21	196.7	200.74	200.16	194.64	201.24	196.68	198.17	197.9	201.78	196.76	201.5	198.15	194.04	198.12	194.48	194.53	200.27	199.95	197.44	199.75	200.25	199.54	200.98	201.69	199.46	197.74	198.08	199.24	197.87	198.18	196.94	199.37	197.94
211.04	205.75	208.54	206.14	205.68	206.87	207.8	209.16	207.56	210.84	206.9	208.81	207.35	204.77	206.85	210.57	209.94	210.06	211.82	208.16	209.23	208.09	208.22	207.94	207.42	207.28	208.68	203.26	207.32	208.92	208.37	207.98	206.33	207.41	209.95	207.94	208.22	208.01	207.56	209.06	210.68	208.02	209.63	207.54	209.68	206.63	213.32	209.28	205.75	205.83
209.26	210.34	207.16	206.92	208.96	211.12	210.4	210.14	209.52	204.91	209.67	206.72	209.45	207.48	210.64	207.8	211.69	207.23	205.54	208.91	207.48	206.67	205.32	208.45	210.25	206.04	209.8	210.72	208.03	207.5	213.26	208.35	209.7	208.16	208.83	206.29	206.22	207.04	209.05	207.74	208.24	206.88	211.02	210.17	208.84	211.42	206.57	210.19	209.81	210.94
216.28	214.78	217.81	217.17	218.06	215.19	218.56	216.94	219.53	219.26	220.59	221.18	218.72	218.07	216.5	218.34	222.58	220.04	217.61	217.34	217.93	217.1	219.31	217.4	216.44	214.6	214.84	216.83	214.78	216.41	216.39	219.6	215.14	219.08	215.89	217.98	216.01	216.44	216.14	218.61	214.72	217.27	216.14	215.54	220.84	216.04	216.47	215.23	215.25	218.36
216.31	219.33	217.12	217.27	220.63	216.61	215.69	213.78	213.84	219.06	218.97	216.85	218.38	216.43	216.09	221.94	216.85	219.47	215.36	216.85	216.08	215.09	215.98	216.2	215.07	213.31	215.71	217.62	214.82	215.83	217.73	219.84	219.22	219.78	216.65	214.52	218.4	217.08	216.87	217.63	218.99	215.97	216.7	218.71	219.34	219.56	217.55	217.77	215.12	214.76
210.95	210.09	209.17	206.82	209.92	209.69	209.14	210.77	211.45	206.35	213.23	209.39	210.97	206.38	210.16	207.6	211.33	208.17	209.29	208.1	208.3	211.61	210.32	208.21	209.51	205.92	206.66	209.88	208.19	209.09	206.55	206.75	207.54	209.23	208.54	209.04	211.78	210.06	213.6	208.08	210.08	209.21	208.44	210.48	206.34	208.33	211.04	206.91	209.79	204.04
202.96	204.65	205.74	202.06	205.13	199.9	201.89	200.57	203.14	202.18	204.14	203.95	198.53	200.72	202.51	201.78	200.27	204.3	200.18	201.76	201.22	200.19	200.45	201.91	202.49	201.55	202.64	197.91	200.31	201.08	204.38	200.28	204.11	200.22	202.2	203.23	203.52	201.5	204.63	202.96	204.64	202.29	203.25	201.71	200.6	202.42	201.98	202.65	204.9	202.74
207.79	204.27	205.81	204.12	207.29	204.78	205.53	204.61	204.45	202.43	206.08	206.01	203.3	203.68	201.46	202.18	203.38	204.76	203.72	202.71	209.08	203.17	203.13	203.62	204.45	202.55	205.03	205.25	208.63	203.65	205.22	202.71	205.49	205.03	204.14	207.21	204.73	204.81	206.84	205.33	203.78	203.79	201.76	201.52	204.29	202.85	206.3	203.96	201.66	205.34
200.74	200.96	203.92	201.24	205.35	204.11	202.83	203.44	204.22	201.82	202.23	204.49	200.91	201.68	203.02	202.51	200.82	204.31	203.3	200.75	202.39	200.58	203.01	206.55	202.97	204.06	203.01	202.46	201.54	204.21	204.71	200.46	206.44	205.6	202.63	202.36	204.55	205.69	201.75	204.03	203.41	201.85	202.99	206.88	202.92	202.11	203.92	203.8	204.02	200.74
213.22	211.97	211.92	211.31	214.18	210.59	212.81	212.28	210.78	212.99	212.42	210.99	211.48	210.87	210.32	213.64	212.83	208.14	210.24	212.1	212.24	213.37	212.61	210.54	209.54	211.61	211.79	214.33	212.03	211.55	214.14	213.34	213.2	213.52	212.05	210.75	208.33	212	210.44	209.84	210.36	211.26	215.27	212.61	212.43	212.7	213.61	212.59	212.01	213.65
206.61	207.71	208.64	208.42	214.73	206.9	207.74	208.18	210.15	209.35	207.41	208.88	208.58	209.16	207.21	207.92	209.86	207.12	208.62	207.63	205.3	208.52	209.33	208.45	206.39	209.9	209.38	207.08	206.94	206.42	205.33	205.32	210.13	206.26	209.81	208.32	208.86	210.6	207.63	212.54	203.72	206.44	207	206.29	210.64	209.4	208.28	207.17	208.36	208.94
209.09	209.27	204.21	207.58	210.92	206.89	208.89	208.03	207.74	209.67	205.92	209.84	208.99	206.25	205.93	204.92	208.06	207.94	208.56	210.62	206.6	209.19	207.37	206.06	206.76	209.25	208.04	208.34	209.62	209.71	208.8	206.22	205.72	205.84	207.93	203.66	207.03	212.22	204.96	207.62	210.03	207.07	205.31	211.27	210.53	207.57	209.73	208.82	205.95	209.45
216.11	216.05	218.35	218.51	216.05	219.3	215.21	216.24	214.96	213.75	216.03	215.96	216.56	216.08	214.05	216.61	214.03	216.56	217.01	216.21	216.79	216.53	218.69	214.82	218.02	215.56	219.71	217.22	214.19	216.66	216.47	216.97	217.91	216.95	216.3	217.68	215.51	219.01	217.34	215.72	218.4	213.98	215.72	211.77	215.16	217.16	215.97	216.05	217.5	216.96
202.06	204.22	206.4	202.9	203.41	208.18	200.47	205.16	206.95	204.36	204.35	206.2	201.69	204.42	203.65	203.13	204.36	204.47	204.56	201.11	204.5	203.53	205.7	202.49	203.48	205.13	205.37	207.2	201.01	202.4	206.69	202.51	201.18	201.18	205.8	201.04	204.89	203.54	203.68	203.01	204.08	205.55	202.93	202.61	203.23	200.41	204.8	206.34	201.62	206.57
217.19	216.16	216.85	218.32	216.55	215.82	219.62	217.18	217.02	217.37	219.58	217.23	217.33	218.25	215.62	216.61	215.54	214.92	213.25	215	216.04	216.25	219.1	215.47	216.71	217.32	215.05	216.37	217.38	215.6	216.7	216.1	214.39	219.53	214.35	216.32	215.46	215.69	220.04	216.03	218.02	215.92	213.56	216.84	217.47	218.37	219.12	221.88	215.27	216.32
211.83	215.78	217.35	215.33	215.72	218.52	215.88	216.63	216.71	217.31	217.15	218.28	214.55	218.1	220.39	219.54	216.41	217.92	217.64	218.03	214.91	216.89	221.56	216.46	217.83	215.62	217.26	215.94	216.67	216.89	215.95	219.26	221.15	216.52	214.58	214.63	217.81	216.93	220.41	220.35	214.42	217.64	214.59	213.98	218.26	214.18	218.44	218.01	220.48	218.95
212.02	207.45	214.93	209.44	213.22	212.26	212.09	211.93	212.25	209.67	210.56	210.11	214.42	212.17	212.89	209	215.9	209.9	212.08	213.55	211.75	217.83	211.69	212.38	213.09	209.74	211.36	211.58	209.39	212.07	213.05	211.97	213.29	211.13	212.62	211.76	212.72	209.64	213.4	213.73	212.83	209.37	211.81	213.01	208.8	214	210.52	211.46	213.69	210.18
208.7	206.15	208.84	210.27	211.87	209.15	208.13	209.98	210.17	211.12	207.87	205.74	207.59	210.19	207.4	205.14	207.57	206.53	206.03	208.84	210.44	206.5	206.77	210.26	207.3	206.56	206.62	209.88	206.89	207.1	208.83	204.53	208.29	208.06	211.24	210.11	209.47	210.1	208.49	206.43	203.6	209.11	209.81	209.84	207.9	207.31	208.42	206.01	206.93	207.25
208.03	213.36	209.39	211.27	212.82	214.7	212.69	212.86	212.93	209.17	212.99	211.42	214.91	213.54	211.28	211.06	212.06	213.66	212.21	214.44	212.37	212.97	213.03	213.29	210.82	211.63	210.39	211.92	215.96	212.17	212.69	212.83	213.45	212.48	212.64	214.24	210.47	214.16	213.27	212.95	214.73	211.26	212.24	212.12	212.6	213.37	210.44	212.91	208.41	210.98
200.76	199.63	200.34	198.54	198.84	201.34	198.57	201.84	201.47	199.3	201.08	201.91	197.07	198.01	199.32	199.15	197.76	201.85	197.92	198.79	202.05	200.7	198.63	196.56	199.76	198.39	197.13	199.22	198.24	201.67	198.23	201.4	198.3	198.27	199.38	200.14	200.82	200.91	198.65	200.27	203.16	198.58	199.18	200.27	200.25	197.82	197.5	201.76	201.91	196.96
210.24	213.53	212.67	210.07	211.31	211.71	209.92	213.89	209.49	213.01	211.34	208.78	213.08	215.15	210.49	210.02	212.43	212.01	210.93	211.36	210.38	210.76	211.45	213.71	211.69	209.93	210.97	212.46	213.5	213.81	209.45	211.06	213.06	211.01	209.91	213.32	214.62	212.46	214.49	213.32	209.31	212.99	208.58	210.3	209.01	214.2	211.12	210.68	213.4	211.48
200.53	202.45	202.11	198.95	204.59	204.48	201.76	202.89	203.18	199.3	202.88	200.82	199.91	201.73	202.93	199.47	200.31	203.02	202.45	205.22	203.69	199.95	202.93	205.08	202.98	202.44	201.5	201.45	201.66	204.77	200.27	203.24	202.82	201.84	202.54	205.14	204.04	199.72	201.19	204.11	204.72	200.26	204.86	200.32	203.15	200.27	202.1	207.14	204.31	202.96
217.79	220.28	214.61	215.42	217.86	218.29	218.1	215.87	217.29	216.17	216.67	217.89	214.72	214.8	219.01	219.21	216.42	216.45	215.34	217.33	216.99	215.05	216.54	218.85	215.85	217.15	216	215.22	218.14	215.02	214.27	219.39	218.78	216.86	216.4	219.36	218.1	219.83	216.59	219.19	217.39	216.75	213.91	216.81	214.99	216.6	218.11	217.88	218.73	215.71
218.9	215.15	217.27	216.75	220.54	215.44	218.82	216.9	214.46	214.08	216.95	214.88	217.61	217.04	216.32	215.87	214.61	217.2	216.34	219.53	216.44	217.1	217.26	217.35	215.56	216.58	217.82	215.67	216.49	219.49	218.47	217.1	216.75	217.59	215.71	214.94	218.03	214.79	215.64	217.46	219.67	217.77	214.49	215.45	216.37	219.26	216.34	219.64	216.44	216.09
206.57	208.02	206.8	206.31	206.78	209.32	212.45	204.29	206.53	207.68	209.85	207.99	205.6	205.84	205.98	209.62	205.5	207.52	208.57	205.98	207.63	211.5	209.37	205.44	208.43	209.2	209.05	207.53	207.88	205.72	203.89	208.85	209.47	209	204.75	208.23	206.59	209.22	210.91	207.66	210.37	208.27	206.4	209.84	208.32	207.06	207.54	206.77	209.48	209.47
206.67	205.51	207.81	210.59	210.92	207.79	207.09	208.76	205.92	209.79	208.64	208.5	208.06	208.76	205.92	207.23	208.61	207.21	205.28	208.82	205.54	208.8	208.46	209.82	209.32	209.36	206.32	207.49	207.18	207.34	205.74	206.62	207.22	209.68	205.52	204.82	206.94	208.42	208.8	207.46	208.95	208.52	205.8	205.15	206.45	206.51	206.51	206.36	207.24	208.39
208.02	209.64	205.66	209.77	207.53	209.89	205.8	207.43	208.43	208.28	205.93	206.3	207.22	209.36	208.9	206.14	206.51	208.94	207.59	208.15	207.86	208.54	206.39	207.28	211.58	208.11	206.2	203.28	209.6	209.27	204.87	208.7	208.84	211.06	207.49	210.24	207.46	206.87	208.19	210.59	206.07	206.75	206.64	204.39	206.76	206.16	207.82	209.68	210.46	208.84
209.47	208.29	211.26	208.02	209.71	208.17	210.19	206.83	207.26	207.14	212.21	208.48	208.5	207.51	212.63	212.47	207.39	210.25	210.32	207.58	208.93	209.59	209.56	210.02	206.03	210.98	206.97	204.57	209.66	212.28	210.91	207.94	207.02	207.13	208.51	206.94	209.9	210.93	209.28	206.66	210.42	208.59	207.4	209.99	206.52	209.94	208.8	206.46	207.62	209.12
205.98	206.34	203.56	208.28	209.53	205.55	206.59	206.93	206.28	202.92	208.17	204.13	205.98	206.81	209.04	207.82	205.2	205.87	207.18	208.04	203.54	206.97	204.82	208.63	208.88	204.91	204.5	206.15	205.91	205.08	207.36	206.71	206.62	204.77	208.21	203.77	207.7	206.55	211.3	207.9	206.91	206.13	208.02	207.51	209.14	206.06	205.28	206.24	207.46	207.39
200.36	202.18	203.48	204.53	204.63	203.18	202.28	205.2	204.41	206.13	201.5	206.14	206.98	204.87	201.25	204.22	205.55	203.89	203.01	199.64	201.79	204.35	203.92	203.9	203.59	202.37	201.78	206.63	204.09	203.45	206.23	204.89	201.67	205.76	203.5	203.26	204.79	203.67	203.07	198.87	207.19	204.26	201.81	207.57	203.55	203.59	202.69	199.82	203.08	206.13
201.28	204.61	200.89	204.26	203.01	201.43	201.53	204.95	206.47	203.31	202.48	205.04	203.79	206.24	201.98	201.77	201.71	205.59	202.82	206.2	200.58	205.02	204.35	204.51	201.57	200.95	205.09	206.05	202.39	205.24	203.63	203.48	203.27	204.05	203.95	203.17	203.33	204.9	204.19	203.24	200.98	204.96	202.61	203.31	201.12	205	203.7	202.24	200.85	203.93
197.92	199.91	200.94	199.29	196.12	198.31	197.8	199.38	201.2	202.64	198.17	198.95	200.07	197.12	200.06	198.31	199.34	198.27	196.97	199.7	197.68	199.62	202.22	202.15	200.51	199.72	198.2	197.15	197.02	198.83	202.11	197.03	200.32	198.28	197.98	199.11	199.95	199.27	199.55	197.41	198.88	197.68	199.32	201.04	201.49	200.41	199.9	200.38	200.52	200.84
215.7	217.49	217.21	216.35	218.23	216.7	219.92	217.7	216.51	217.3	215.29	217	218.69	216.47	219.64	215.9	214.62	215.42	216.23	216.94	213.56	219.34	218.96	216.66	217.17	220.54	218.28	217.54	219.78	216.34	219.96	216.56	217.22	216.06	213.66	217.4	217.88	215.11	218.2	219.95	216.88	217.23	217.73	216.05	215.06	219.15	217.83	216.08	215.66	215.89
216.35	217.36	216.26	216.84	217.76	217.22	217.96	215.85	216.69	218.48	219.68	215.92	215.11	216.12	216.21	217.22	216.85	218.23	217.02	215.75	221.2	218.26	219.83	220.2	214.1	217.83	215.27	216.96	217.02	218.01	217.92	215.65	219.62	219.54	221.68	216.35	215.62	219.78	217.2	217.56	216.41	219.48	217.98	219.53	218.39	219.59	218.26	215.83	219.35	216.38
201.7	198.13	202.41	202.03	202.1	201.82	201.16	202.53	199.43	198.35	201.65	200.69	201.47	203.99	197.96	201.82	202.95	198.97	202.18	199.29	198.6	197.64	203.64	199.92	199.06	198.76	201.09	196.85	203.17	196.05	197.47	200.71	199.64	202.46	199.08	199.61	196.75	198.73	199.89	201.96	196.48	201.25	200.68	198.55	199.73	201.1	199.14	203.14	202.15	197.85
207.96	207.64	205.15	211.89	207.8	209.67	205.93	205.4	207.42	203.25	204.11	208.64	206.06	204.53	205.37	208.5	204.51	204.92	210.59	208.13	209.07	209.41	207.26	208.67	207.23	206.63	208.73	205.22	208.96	206.94	207.11	205.47	208.33	209.1	209	207.27	207.8	207.94	208.21	205.93	207.5	208.49	204.99	205.78	206.58	206.14	208.49	208.77	208.69	206.32
217.67	215.88	214.73	219.08	216.02	218.1	214.59	217	217.88	214.4	218.06	220.34	217.89	219.94	218.01	215.22	221.77	216.93	217.35	215.63	215.56	216.15	220.3	219.81	219.01	216.68	216.12	216.28	217.67	215.25	219.1	215.99	219.47	217.45	217.85	219.42	217.85	216.53	217.53	217.46	216.39	217.57	218.37	215.21	216.7	219.48	213.69	217	217.16	217.86
206.61	208.88	206.38	205.13	209.23	206.17	206.43	207.48	210.21	211.33	205.66	205.79	208.05	202.58	207.64	205.07	209.19	206.84	209.34	208.03	210.16	211.2	206.33	208.04	204.97	206.25	205.87	208.67	206.71	206.37	207.14	207.93	209.18	210.14	209.73	209.44	208.94	206.13	209.68	206.59	207.09	210.16	207.53	207.35	208.26	206.57	211.53	210.09	203.2	210.69
209.94	206.6	210.43	205.15	207.53	206.19	209.4	209.51	209.48	210.15	209.15	207.72	208.1	212.61	207.04	209.1	206.75	210.33	209.04	211.09	208.93	209.83	208.1	205.53	209.81	210.38	207.08	210.55	209.73	210.4	209.79	206.49	208.46	206.75	209.24	203.9	207.6	209.23	207.24	208.24	207.7	210.49	208.01	211.37	209.48	212.54	211.3	210.52	207.18	210.9
208.78	211.07	208.74	209.09	206.85	208.56	205.41	209.58	204.79	208.85	209.2	210.61	210.24	209.15	207.79	208.11	208.86	210.42	210.31	206.5	206.21	206.33	211.36	209.76	208.58	208.45	209.76	208.43	205.43	208.54	208.74	209.25	209.7	208.71	211.6	210.55	208.03	209.76	210.64	209.3	209.8	208.44	210.28	207.51	208.47	210	207.47	205.27	207.28	206.66
211.04	212.97	212.85	211.33	212.03	211.77	212.79	211.38	209.91	209.16	212.43	211.07	210.57	214.63	211.9	209.44	209.42	211.25	210.94	211.68	213.72	214.34	211.74	209.01	214.61	212.82	211.7	213.23	211.19	211.3	211.42	209.28	210.87	211.22	211.71	213.62	213.55	211.12	209.49	212.79	211.42	212.17	210.61	210.59	210.48	214.94	210.11	212.94	210.93	209.76
204.39	207.09	205.3	206.81	202.57	202.52	206.45	204.27	207.41	204.98	207.16	205.64	202.75	203.98	204.1	205.2	205.56	204.29	206.6	206.75	204.75	206.89	207.52	206.82	204.35	206.74	202.9	203.59	206.8	206.14	206.57	205.68	206.23	209.03	202.69	204.11	204.29	203.16	208.77	204.45	203.63	204.57	202.86	201.54	202.71	203.31	205.25	207.18	207.55	206.5
199.99	201.1	200.68	199.79	200.47	198.96	196.03	196.55	199.5	199.12	195.58	198.37	199.8	199.14	200.63	200.05	199.71	198.73	200.51	197.15	198.02	199.12	195.61	199.06	199.24	197.6	198.67	200.31	198.46	200.43	199.22	198.68	194.82	196.3	197.87	197.21	198.81	201.98	199.85	198.1	198.58	199.83	198.76	197.25	197.34	202.86	200.26	200.06	200.44	200.1
206.6	205.5	202.6	207.99	207.01	207.51	206.29	205.82	205.28	209.99	207.99	205.68	207.52	209.09	204.47	207.58	206.55	205.62	208.59	205.65	208.44	206.91	207.34	205.72	205.65	206.12	204.68	207.08	203.76	206.77	208.03	207.06	204.09	206.53	206.69	202.85	203.55	209.2	206.39	209.88	208.3	204.97	207.19	208.11	208.63	205.29	206.66	207.26	207.02	207.38
212.3	209.72	205.28	210.1	208.44	208.72	210.05	210.12	213.31	209	210.17	207.95	209.82	207.59	207.54	209.22	208.59	205.83	209.07	206.45	207.45	208.21	206.75	208.55	207.94	210.94	205.8	208.18	207.43	211.17	210.68	207.67	209.45	211.57	209.03	209.84	206.75	208.93	210.54	206.78	207.9	208.1	210.59	206.66	208.32	208.11	211.24	208.65	208.18	209.45
206.67	205.18	208.76	206.41	206.47	204.05	209.43	207.15	211.01	207.67	206.1	206.31	210.8	207.85	209.16	209.09	207.22	210.2	208.68	206.2	204.95	208.8	207.55	212.17	203.84	208.05	207.29	207.97	209.29	208.96	209.49	208.71	210.61	208.78	206.72	209.25	206.98	210.98	208.49	205.89	206.47	206.76	209.79	209.25	207.05	206.98	207.88	207.59	208.92	206.86
207.97	207.86	207.28	206.62	205.3	205.57	206.8	206.38	206.82	207.81	206.77	208.43	208.7	208.1	206.1	207.03	208.38	206.76	209.93	210.1	210.13	208.95	208.52	209.36	209.28	206.29	206.1	206.88	208.29	210.41	209.99	206.81	207.5	205.83	209.58	208.84	211.54	206.1	209.96	206.58	205.58	209.76	207.09	208.79	206.29	204.67	206.38	207.59	206.4	209.4
220.07	215.6	217.24	213.03	215.54	216.99	217.49	216.32	218.29	217.17	213.65	215.96	216.62	218.9	217.01	217.99	213.78	217.16	217.67	217.82	215.99	212.09	216.86	213.76	218.24	220.25	214.32	215.67	218.82	216.66	214.92	212.82	220.1	217.43	216.12	218.82	215.36	218.86	217.76	218.11	216.65	213.48	216.58	215.19	217.01	219.38	215.37	216.21	216.91	219.76
207.03	202.99	205.52	204.64	203.81	207.89	202.66	203.09	202.92	205.22	205.21	202.45	205.69	207.28	206.64	206.37	201.92	205.92	203.63	206.09	204.39	204.69	204.43	210.3	204.18	204.46	203.85	208.36	206.08	207.06	204.53	204.5	204.62	204.61	203.43	205.38	205.27	206.26	203.95	208.19	204.01	208.22	204.45	203.47	202.72	206.3	202.3	204.03	202.05	206.55
204.01	201.48	202.76	198.72	200.98	197.97	200.37	198.36	199.23	200.82	197.63	197	199.88	200.75	197.66	199.06	200.01	201.19	198.2	199.67	201.9	200.7	199.48	199.11	200.61	203.76	204.38	200.48	202.05	204.09	199.67	200.83	199.66	200.15	201.72	199.11	198.98	200.99	202.95	199.17	196.82	199.47	199.73	200.78	200.53	198.54	198.28	199.34	198.81	198.04
205.74	204.86	204.29	205.92	206.26	205.55	204.38	204.64	205.01	203.82	205.35	206.51	204.37	205.22	204	205.97	204.29	205.38	204.47	207.48	202.21	205.61	204.5	204.2	205.21	203.82	203.16	204.02	201.26	204.12	205.16	204.33	205.86	202	204.42	207.11	203.82	205.37	201.59	202.96	205.47	202.17	204.47	202.98	205.96	204.36	203.31	204.81	205.43	202.45
202.6	201.85	200.33	207.17	202.31	201.94	204.16	206.37	202.84	206.35	204.06	202.3	204.38	204.51	202.59	203.32	204.37	203.16	199.96	202.69	205.63	205.27	203.71	202.82	202.77	202.92	202.98	201.87	203.23	198.12	201.1	200.34	204.63	203.31	202.02	202.77	202.22	204.49	206.2	207.63	204.63	202.05	203.58	201.7	206.01	202.52	203.78	200.08	200.83	205.85
209.28	206.79	208.12	209.55	209.89	209.05	209.32	212.43	210.25	205.67	208.05	207.14	207.29	208.91	205.62	210.38	207.87	209.23	212.51	210.46	208.64	207.48	207.48	208.06	205.29	209.24	204.89	210.27	209.88	210.49	206.01	208.86	207.26	206.13	211.17	207.6	207.36	208.69	204.55	209.24	204.55	206.21	208.97	209.54	206.91	210.24	209.54	213.05	205.44	206.48
207.09	209.6	207.23	208.44	207.23	213.14	208.59	206.98	209.77	211.45	208.28	209.72	208.51	208.11	205.82	210.66	209.05	211.81	207.21	208.14	206.87	209.15	208.41	212.51	207.1	210.28	209.95	207.95	206.65	209.13	209.39	208.22	208.67	208.24	210.45	210.71	209.28	207.43	208.91	210.14	206.67	209.94	209.87	208.11	210.44	206.7	210.53	207.71	208.68	210.55
217.87	217.17	216.47	216.35	215.56	217.91	216.35	217.09	220.65	216.67	212.71	214.25	218.17	217.42	218.05	216.7	215.98	218.98	216.97	216.66	218.83	215.72	219.93	219.66	218.23	217.59	214.57	217.93	215.52	217.49	215.18	215.26	216.4	217.56	216.84	215.43	218.22	217.73	217.9	216.81	215.82	214.15	215.53	218.5	214.47	215.77	214.79	216.71	217.78	216.25
213.57	213.16	210.96	212.35	209.18	214.34	212.86	215.32	211.13	213.94	215.66	210.78	212.83	213.71	214.05	214.99	212.54	212.4	217.19	213.79	208.72	210.87	215.3	214.89	214.71	214.92	212.61	209.61	210.75	213.53	210.45	211.53	214.54	216.27	213.46	211.96	211.68	210.21	210.09	218.04	217.09	212.25	211.51	214.98	214.95	214.43	213.43	214.56	211.6	210.71
216.01	215.29	217.8	214.48	217.07	216.38	217.59	213.42	216.33	216.2	217.22	217.35	217.65	219.11	217.54	218.76	216.51	218.37	215.02	212.57	214.5	216.16	215.76	218.55	216.03	215.35	218.07	218.16	215.45	216.99	216.75	220.58	218.79	216.64	213.39	217.58	218.7	217.73	216.11	215.64	216.46	216.14	217.68	217	217.89	215.7	220.17	219.73	217.06	218.56
215.85	218.43	216.11	219.87	222.35	217.9	216.92	220.7	219.59	215.25	218.53	219.01	218.5	216.04	220.59	219.48	214.82	215.32	217.93	216.63	218.67	217.24	217.74	216.29	216.88	216.87	217.29	218.63	218.18	215.85	216.82	219.07	217.55	216.58	219.42	218.79	216.64	218.08	218.42	219.2	216.91	214.88	218.69	213.39	217.12	217.67	215.99	218.86	216.3	218.05
197.51	198.64	199.36	200.23	198.83	199.01	198.42	199.92	199.75	200.88	202.62	197.06	201.01	197.4	202.28	201.22	195.07	202.34	199.22	198.92	199.94	195.68	200.41	200.22	199.66	202.05	195.94	200.51	202.78	197.16	199.68	193.69	201.1	196.4	198.29	200.26	199.62	198.56	197.77	199.06	198.23	201.37	200.63	202.15	197.48	198.6	198.69	199.68	195.45	199.34
210.26	209.37	206.67	210.62	205.67	209.14	209.76	206.87	205.53	208.96	209	209.42	209.04	211.8	205.07	207.14	209.75	210.28	207.93	208.93	207.88	208.08	208.31	211.95	210.73	211.38	207.37	206.65	206.6	209.58	209.41	208.25	206.57	208.68	209.82	207.63	209.46	206.26	208.29	208.59	207.7	203.17	206.55	207.05	208.41	211.08	208.08	207.39	207.7	209.98
208.26	204.1	210.24	209.25	207.58	205.4	212.83	210.85	208.31	208.32	207.19	207.82	210.23	206.16	205.69	206.21	206.22	207.37	206.86	210.88	211.39	207.72	208.23	210.15	207.58	210.52	210.01	208.53	210.66	206.19	210.09	209.07	205.64	206.42	208.8	209.83	209.5	208.36	208.33	209.47	210	206.56	209.33	209.16	206.84	205.52	209.8	206.51	205.46	209.76
200.89	203.64	203.75	202.27	202.13	201.38	203.14	206.17	204.31	202.47	203.23	202.69	202.63	207.02	205.39	203.58	203.99	203.91	201.07	203.56	202.76	203.95	203.54	202.63	204.91	203.95	199.87	207.49	206.34	202.09	207.05	203.95	203.8	201.93	205.2	202	206.07	202.58	203.4	204.49	205	203.61	204.24	201.85	204.71	203.06	203.58	201.96	204.22	203.62
205.02	207.8	208.5	210.35	206.63	210.09	207.16	206.21	207.8	206.55	206.53	207.85	210.62	210.56	209.63	209.48	205.88	206.38	207.36	208.58	207.91	209.29	208.4	211.86	208.79	208.02	208.13	209.53	207.58	211.41	208.72	209	210.27	208.81	205.14	210	210.03	210.78	207.48	207.37	210.18	209.15	209.69	210.04	209.53	206.9	211.11	209.48	211.1	209.82
209.65	213.27	213.45	209.38	210.86	211.83	211.3	210.61	212.58	212.21	212.76	212.64	212.64	208.15	210.46	209.73	212.73	210.86	209.92	211.89	208.4	211.87	208.81	211.24	211.44	209.66	210.2	213.81	212.85	211.19	212.59	212.61	212.56	212.05	211.45	212.64	210.5	211.67	211.3	211.97	214.39	214.71	208.45	212.17	210.88	213.89	210.7	211.25	210.65	213.77
201.43	204.05	206.78	205.75	207.38	205.23	204.37	206.24	206.73	202.7	206.21	207.89	206.03	202.27	203.43	205.2	206.68	203.77	202.94	206.15	203.57	206.43	203.31	205.45	206.11	203.72	205.16	204.26	203.05	205.59	204.2	208.63	206.05	202.92	203.93	203.99	207.71	206.64	204.85	207.68	204.89	205.28	206.8	205.73	205.16	206.85	208.21	207.75	203.48	205.09
205.48	204.8	204.51	207.36	202.23	205.52	201.3	202.63	200.66	199.79	206.26	203.33	202.68	202.77	204.13	204.53	202.87	207.18	202.96	201.79	203.63	200.85	203.06	202.32	200.68	201.33	203.11	205.16	206.28	201.85	202.16	206.24	206.39	201.42	204.96	202.14	205.24	202.83	201.91	204.39	204.04	204.57	203.9	204.51	205.85	203.03	204.9	205.56	206.06	203.76
200.68	200.15	200.11	200.52	199.44	199	201.45	200.31	199.05	198.64	199.47	199.58	199.59	201.55	202.25	198.39	198.85	202.1	202.4	200.45	200.78	200.47	196.53	197.12	199.99	198.97	200.28	199.71	196.98	202.74	200.2	200.48	198.25	202.16	199.69	196.15	203.81	197.19	198.09	197.74	196.92	197.03	196.63	197.98	196.91	198.36	198.66	199.52	197.64	201.45
198.54	197.78	196.99	198.63	196.88	198.05	198.98	201.22	201.25	197.86	201.91	199.4	197.74	197.76	202.97	199.56	200.44	198.48	200.89	199.64	198.68	198.78	198.27	198.54	197.48	197.53	195.29	200.21	194.97	197.49	197.93	201.97	203.76	198.61	199.59	199.1	199.74	200.9	198.32	198.6	198.76	199.31	199.83	200.56	199.35	200.29	200.16	199.99	198.41	197.4
212.37	208.98	210.04	213.74	210.8	212.39	213.03	212.65	210.41	212.56	214.33	212.02	209.16	211.02	212.92	212.7	212.24	214.03	215.56	212.81	207.79	213.69	212.51	210.95	211.52	208.53	212.76	212.18	208.63	210.41	209.93	208.88	212.08	210.47	211.59	212.14	212.21	212.44	212.08	210.7	213.65	211.14	211.14	216.44	210.79	211.77	210.16	213.02	210.46	210.09
214	215.5	217.65	215.17	215.12	215.99	215.71	214.76	219.28	218.88	215.18	216.44	213.27	215.12	217.67	215.72	214.81	217.7	216.99	212.87	216.93	216.86	220.47	215.28	217.41	214.81	217.56	218.42	215.47	218.73	217.39	215.66	215.77	216.77	216.17	219.64	215.29	218.34	217.09	216.88	215.09	218.18	215.54	217.41	217.19	218.86	217.94	216.83	215.22	217.7
207.56	211.79	211.67	213.97	207.89	213.9	209.59	206.72	208.05	208.08	207.42	209.83	207.75	209.4	208.45	207.22	207.2	211.21	210.56	210.03	207.46	207.22	205.46	207.4	209.26	210.39	212.03	211.25	210.29	209.84	210.46	206.65	208.46	210.86	209.21	205.98	208.24	206.97	207.78	205.79	209.81	206.39	206.05	208.02	207.64	209.82	208.88	212.5	208.31	208.32
194.93	198.62	196.2	194.33	194.32	196.15	197.28	194.05	193.46	196.7	196.35	196.45	191.69	193.98	195.53	196.04	193.32	191.6	194.45	196.98	191.06	194.82	194.46	193.64	197.09	197.02	195.15	193.35	194.28	193.48	196.13	196.88	196.31	194.33	195.05	195.44	191.03	196.01	197.29	194.36	193.6	193.81	194.1	195.52	195.48	192.5	197.59	194.99	191.43	195.56
200.98	201.63	204.44	198.92	204.88	202.47	204.33	207.91	206.42	202.07	203.85	203.24	203.08	199.11	204.42	201.25	200.18	202.78	202.79	199.4	202.83	205.96	199.35	199.58	198.57	201.87	199.95	203	202.27	202.57	199.95	202.36	202.54	204.6	200.52	199.12	204.56	199.94	202.15	203.7	206.79	201.71	200.96	197.62	201.03	205.27	204.12	203.83	205.83	202.17
214.57	215.7	217.17	215.28	215.06	215.46	217.03	213.75	215.95	218.45	218.69	214.27	216.86	215.31	216.47	213.04	216.49	220.91	215.6	216.08	217.8	215.37	215.11	219.24	213.76	214.5	218.1	218.53	212.41	218.14	217.92	217.07	216.57	218.42	214.3	217.39	216.46	216.59	216	214.6	218.48	220.01	217.35	218.1	216.9	217.05	216.85	216.33	217.89	217.7
209.73	204.36	208.7	205.6	206.66	207.26	210.4	207.94	209.68	207.19	208.34	208.18	205.67	206.89	210.12	209.77	209.68	207.87	207.48	208.41	207.67	211.43	206.22	207.77	206.76	204.56	208.76	205.89	206.56	207.89	208.23	205.32	210.56	207.77	209.91	208.13	210.02	204.05	206.86	209	210	205.5	206.06	205.67	208.05	206.51	207.71	208.96	207.94	210.46
200.1	202.38	201.04	198.52	201.38	195.89	196.9	195.39	197.79	198.68	195.25	196.36	196.73	198.47	195.13	197.68	197.1	198.31	199.01	200.39	197.25	196.07	196.72	194.83	197.07	196.22	195.66	199.76	196.65	195.81	198.1	198.27	197.85	199.95	199.72	197.21	199.46	197.62	194.21	197.01	201.16	199.01	198.66	198.52	200.08	198.13	197.72	196.33	195.35	195.75
210.85	208.28	204.15	206.57	205.9	205.23	207.37	206.99	203.52	207.37	206.25	208.56	210.29	206.74	207.1	207.21	208.64	205.93	205.84	206.77	204.93	205.26	208.66	209.16	210.94	206.23	208.76	209.56	206.17	206.9	208.24	206.08	207.66	209.83	205.08	206.83	205.97	208.15	208.39	209.51	204.84	207.31	209.48	204.18	209.26	206.27	204.58	209.08	208.91	209.05
218.36	214.76	215.33	216.45	218.95	214.08	218.74	218.87	220.2	216.92	216.51	218.66	218.89	218.18	218.12	218.83	217.82	219.4	214.52	220.99	217.27	219.61	216.1	216.41	217.85	218.1	219.24	217.19	217.82	216.22	217.45	217.16	217.79	215.27	217.06	216.53	217.87	217.24	214.88	216.3	216.49	216.11	218.36	215.74	216.52	213.22	216.76	218.49	218.94	215.65
211.56	212.37	210.28	214.31	212.26	214.16	212.05	210.62	212.29	212.83	210.72	213.22	212.41	209.18	213.97	211.77	211.66	215.81	215.57	211.09	214.46	211.72	209.87	212.36	212.48	214.28	215.16	214.1	212.23	210.41	210.98	211.46	215.36	213.68	215.55	213.27	210.62	211.13	212.47	212.68	214.23	211.61	212.84	212.33	213.18	210.84	212.15	211.92	215.66	209.78
198.7	201.25	200.41	204.31	199.92	201.58	204.2	199.79	204.61	206.31	202.09	201.68	206.15	200.58	203.75	202.03	201.65	203.94	201	203.36	202.88	203.53	199.89	206.48	202.78	203.26	205.39	201.03	200.04	203.58	202.13	202.85	201.91	203.99	203.15	202.18	201.35	202.79	201.47	201.38	199.49	203.95	203.87	204.52	205.43	200.29	202.79	200.35	200.6	202.43
216.72	216.22	219.03	217.58	217.59	216.41	215.65	218.55	216.39	220.31	220.23	218.31	217.88	217.75	213.81	219.53	215.52	216.26	216.49	218.3	217.2	219.16	216.07	216.09	219	216	217.45	218.03	219.91	218.01	219.64	220.23	214.32	219.14	219.07	217.23	217.64	217.27	216.13	215.59	220.48	218.32	216	217.15	215.77	217.93	215.06	219.66	212.58	219.46
210.16	208.14	204.77	207.14	204.92	204.64	205.86	205.06	206.09	204.42	205.02	204.51	207.48	205.8	208.5	207.57	202.74	207.48	207.91	204.92	208.62	206.52	206.4	207.11	207.94	206.35	206.17	207.05	209.44	205.22	206.86	209.27	208.71	204.19	204.86	206.3	210.1	205.15	202.46	203.63	208.86	204.88	208.33	208.98	207.46	205.82	209.67	211.04	207.04	208.44
218.21	220.19	218.26	216.49	214.47	218.53	217.32	219.01	216.44	217.83	218.2	215.77	214.72	217.38	220.5	219.35	217.73	214.14	217.49	216.66	216.44	214.42	213.24	214.95	217.4	216.22	216.84	219.25	216.47	213.82	216.77	215.41	216.94	216.49	215.77	218.84	217.03	214.66	217.08	217.6	216.63	219.59	217.63	211.6	217.47	217.17	215.17	217.79	216.76	216.49
213.57	213.02	212.08	211.03	214.22	213.14	209.74	212.11	214.65	212.83	211.45	212.08	210.6	212.4	213.39	212.21	211.11	211.22	213.24	214.55	213.07	208.99	211.62	212.23	210.6	211.22	215.69	213.56	213.46	214.64	213.04	213.95	214.2	213.54	214.52	213.21	212.8	213.85	215.36	213.49	212.37	211.54	212.46	215.51	217.06	212.89	216.4	212.67	213.24	211.57
218.21	215.42	219.39	218.55	220.15	218.95	217.87	212.57	217.78	218.7	216.78	219.03	215.1	215.16	218.15	219.45	217.79	218.26	216.73	220.89	219.65	216.05	217.52	217.23	217.83	216.47	216.38	218.56	217.51	217.99	219.03	217.09	217.25	216.81	218.78	214.97	218.2	217.2	219.57	219.15	217.71	219.48	217.52	214.82	216.47	220.91	218.86	214.57	217.48	219.06
201.92	202.19	204.23	207.2	200.85	206.68	201.78	205.33	205.04	203.09	202.98	204.35	203.86	204.57	201.81	204.02	206.89	202.8	205.71	205.62	202.44	204.43	204.05	204.5	204.63	203.23	208.68	202.3	206.05	204.31	204.65	202.89	209.79	203.25	204.45	204.16	202.87	204.09	206.6	205.19	205.75	206.89	202.71	202.86	203.44	204.05	205.94	204.5	205.78	206.68
200.69	203.33	198.96	199.64	198.66	200.59	200.46	200.49	200.42	199.02	199.23	196.98	199.71	197.62	198	201.66	201.04	199.79	199.09	197.51	200.13	201.31	201.62	201.3	196.05	198.5	199.74	199.28	196.14	198.13	198.76	200.23	198.65	198.41	202.19	200.19	200.41	200.51	200	201.14	200.03	200.02	200.04	205.42	197.2	195.9	200.48	201.94	199.13	200.21
215.53	216.17	218.6	216.37	216.26	217.86	215.65	216.8	218.25	217.45	218.41	215.71	216.61	218.17	219.27	215.48	216.86	221.74	215.41	215.3	215.79	215.7	217.21	219.64	218.49	218.68	213.78	214.13	218.33	214.72	216.77	218.79	215.44	214.97	217	215.21	218.66	215.6	216.77	218.02	217.06	218.64	219.75	218.31	217.72	220.03	217.06	219.26	215.62	216.75
200.04	198.84	199.4	200.69	199.19	199.95	197.85	197.75	198.57	197.92	200.4	202.49	203.87	196.28	198.31	197.31	200.26	196.1	194.94	199.41	198.12	197.38	197.25	201.02	201.09	200	204.19	197.11	198.73	197.23	202.06	199.34	199.86	199.54	203.83	199.86	198.36	199.94	200.61	198.78	199.83	196.67	198.05	196.08	202.29	202.34	200.64	199.91	201.67	200.55
202.88	200.56	198.33	198.53	201.37	197.77	199.5	199.18	199.92	200.2	199.02	199.81	198.59	196.9	201.74	199.46	200.51	202.07	200.89	199.63	199.76	201.64	200.85	202.05	201.67	200.12	202.16	197.64	200.47	200.06	199.38	197.5	198.8	197.1	201.45	199.21	197.48	200.5	198.16	199.84	198.41	200.43	198.06	202.36	200.29	199.67	199.44	200.69	195.76	198.32
202.99	195.05	202.44	197.1	201.34	201.26	200.62	199.84	201.29	202.5	199.55	197.94	197.94	202.08	202.01	200.79	201.01	199.65	200.12	198.88	201.67	200.12	202.88	198.32	201.25	199.16	200.4	197.65	199.53	200.87	199.86	200.32	199.03	197.66	202.91	197.31	200.36	201.04	199.81	202.74	199.65	201.42	201.52	200.64	198.12	199.07	200.54	200.48	196.11	200.89
211.78	212.17	213.76	213.07	212.45	213.77	212.43	214.04	212.66	212.44	211.89	214.59	208.54	211.71	212.09	209.55	211.29	215.65	214.53	213.19	211.45	215.82	210.54	210.89	214.13	211.88	214	214.6	214.34	210.12	216.21	214.63	212.52	212.96	213.67	212.44	209.46	207.92	210.44	211.35	214.01	211.7	214.3	212.63	211.27	212.74	212.72	215.7	211.31	211.77
205	206.66	203.49	203.37	203.27	203.29	204.47	200.45	202.53	203.42	205.69	203.73	201.71	205.7	204.52	202.25	204.33	204.19	202.03	201.77	204.65	203.25	201.81	202.67	204.44	202.67	204.92	203.63	203.56	203.63	202.02	203.31	201.47	202.39	205.55	205.08	205.29	203.83	203.86	203.7	206.64	204.26	201.85	202.67	200.2	207.96	205.17	201.69	203.36	203.3
206.95	208.65	206.06	209.71	210.51	206.49	210.47	208.01	208.76	209.51	209.64	211.14	206.34	207.55	209.9	207.69	207.85	208.67	208.55	206.79	205.59	211.04	209.88	208.4	205.02	211.15	210.59	208.43	205.25	208.4	209.09	209.28	207.77	210.5	207.08	211.6	208.76	208.04	208.95	210.25	205.8	206.71	210.89	204.68	208.21	212.05	211.27	207.06	209.1	208.16
206.98	210.34	206.84	206.89	207.2	207.5	209.11	208.41	205.73	212.01	206.93	207.03	208.9	207.96	205.06	207.71	208.9	206.97	206.86	208.93	207.86	206.13	206.55	207.6	209.61	206.33	207.78	205.37	206.95	205.76	211.27	206.19	206.04	208.92	209.24	207.02	209.46	206.18	207.91	206.71	209.45	209.59	206.54	208.95	207.44	204.69	206.12	210.14	207.04	207.23
215.26	211.89	215.75	218.43	213.17	210.72	215.13	211.18	207.95	211.94	212.73	211.33	213.58	212.39	214.52	214.56	211.94	215.16	213.34	210.22	213.52	210.86	214.57	211.54	211.86	212.83	213.98	212.95	218.92	213.29	212.91	212.25	212.95	211.28	215.37	216.41	213.97	214.46	211.89	212.72	213.71	213.56	213.17	213.17	214.86	214.86	210.56	213.68	213.33	212.45
203.96	202.71	202.26	199.66	204.79	201.59	206.19	202.44	199.67	205.29	203.42	204.42	205.43	203	204.76	202.52	205.22	203.96	203.83	205.08	204.94	203.21	206.1	204.4	202.23	204.72	202.79	204.09	203.51	206.17	202.19	201.04	202.93	202.11	206.73	206.34	204.12	203.31	205.33	204.77	206.03	208.6	200.34	203.91	206.92	203.07	206.35	206.54	203.01	203.67
207.54	206.51	203.33	208.09	205.7	206.81	208.84	205.6	205.31	210.07	205.22	205.09	206.07	205.61	206.21	208.81	206.44	206.84	206.36	207.56	207.03	209.6	206.58	204.77	203.51	203.71	207.73	204.5	208.16	202.56	206.11	207.63	205.67	207.21	205.8	206.61	203.35	207.15	205.28	206.79	206.73	207.57	204.5	205.78	205.88	207.48	205.87	206.96	206.33	208.31
211.17	213.75	213.04	213.46	212.84	209.49	214.07	210.72	213.36	215.3	214.7	213.12	212.49	214.34	212.35	213.98	215.21	213.11	213.75	210.81	214.01	212.55	213.51	213.41	214.53	211.55	210.61	212.94	210.24	214.25	213.87	212.77	213.74	213.57	215.42	214.17	211.45	213.61	217.4	215.42	215.42	210.9	212.86	215.21	210.47	213.35	212.48	214.03	211.62	212.12
193.11	194.7	192.97	194.09	196.97	194.55	192.47	197.27	193.69	195.33	191.22	195.26	191.86	194.77	193.44	194.76	197.25	194.51	190.35	192.27	195.17	195.96	190.36	194.17	194.15	193.34	197.62	195.25	194.9	192.41	192.48	193.18	192.31	195.89	195.56	193.83	194.95	193.07	196.41	192.45	192.95	192.88	194.64	190.39	196.47	191.66	193.38	194.8	192.84	193.51
210.13	206.03	209.87	207.86	209.92	208.37	211.67	206.73	206.74	209.1	206.44	210.11	207.66	210.11	205.77	207.91	209.15	207.17	209.5	211.63	204.34	208.28	210.81	208.7	210.08	207.69	208.31	208.78	209.64	204.83	204.66	211.05	209.18	207.46	206.99	207.2	207.32	207.04	209.17	206.69	208.81	208.65	206.64	210.91	211.33	205.91	206.27	207.86	209.3	207.7
202.38	203.81	201.8	203.53	202.36	204.66	200.91	205.35	201.84	202.79	203.45	200.99	198.43	200.26	206.71	203.65	200.87	202.94	202.22	203.76	200.31	202.67	202.23	201.53	204	207.67	203.14	203.1	198.04	203.8	203.27	205.06	203.11	203.34	203.83	203.46	202.94	202.14	206	200.38	200.38	200.27	203.72	203.96	200.39	200.5	202.15	203.22	202.35	204.54
212.04	208.37	210.09	210.75	210.39	212.05	212.47	214.75	211.46	211.28	213.68	208.63	213.26	210.45	210.55	210.57	213.72	212.08	211.47	215.58	215.02	211.44	210.01	210.99	210.43	212.65	214.56	210.4	214.55	212.02	213.99	212.05	211.02	211.82	213.31	211.94	212.85	210.94	208.91	209.69	213.87	209.57	210.39	212.88	214.31	209.67	211.99	212.84	209.3	211.29
203.95	206.56	204.17	202.58	205.77	208.51	204.14	208.64	204.99	202.46	207.19	206.69	205.45	203.08	207.99	205.22	205.49	201.81	204.37	206.95	206.39	206.78	204.71	207.13	208.91	206.89	205.87	207.11	205.77	205.94	207.58	205.44	206.64	203.82	204.48	208.61	204.54	204.84	202.97	204.07	205.08	202.18	206.01	202.17	203.45	207.05	208.38	207.29	206.28	207.8
207.18	206.29	205.6	205.81	205.33	205.37	207.53	206.86	204.83	208.03	206.54	207.44	206.45	203.97	202.6	204.24	208.5	206.13	205.15	205.12	206.82	209.17	207.71	208.6	204.08	209.32	205.47	206.47	205.35	206.95	207.78	204.73	205.81	204.75	208.23	204.49	203.3	206.77	207.78	207.97	207.62	206.99	209.07	205.25	206.42	204.38	207.15	206.8	209.06	207.85
201.1	201.72	202.77	199.03	199.38	203.79	200.14	199.62	200.81	200.49	199.47	199.85	201.31	202.25	200.95	199.05	199.7	199.69	201.68	199.55	199.08	200.37	199.48	195.03	202.66	199.74	201.5	196.69	199.44	199.46	199.04	201.93	201.41	199.04	202.01	199.81	197.84	197.46	200.29	201.93	203.1	200.57	200.6	200.35	198.84	199.91	196.64	199.72	202.13	198.48
206.57	208.61	210.75	210.32	207.71	208.72	209.22	207.18	205.72	206.64	212.33	206.88	206.38	205.84	203.27	209.79	208.51	207.8	208.2	205.5	208.33	209.25	211.22	209.8	206.87	206.88	212.86	207.88	210.54	204.13	210.83	207.92	206.49	209.14	208.88	208.08	210	206.54	204.71	208.67	209.7	211.58	211.28	210.54	207.59	207.69	208.52	206.91	208.15	210.01
200.42	200.75	198.92	202.5	202.44	202.03	201.47	201.04	203.61	201.04	201.69	205.96	201.62	201.96	202.65	198.53	199.26	199.68	203.6	203.92	203.72	203.62	203.36	201.48	206.06	200.36	200.45	197.78	203.38	202.15	204.2	203.47	200.8	200.29	202.78	201.29	202.6	201.97	201.42	203.73	201.74	199.18	205.66	202.54	201.47	201.65	204.1	200.14	201.74	203.09
210.76	211.08	209.61	211.24	211.97	214.07	211.45	210.55	212.33	210.9	215.26	210.94	212.51	209.95	214.28	212.12	212.28	212.62	213.66	211.75	211.2	209.33	209.58	212.33	212.04	207.73	208.81	214.99	209.08	210.99	212.44	212.36	207.17	209.95	209.74	211.22	210.5	212.77	212.23	210.27	210.13	211.06	211.51	210.75	209.48	211.74	212.88	214.05	208.78	214.1
205.52	208.35	207.01	210.58	211.2	207.37	205.72	207.04	206.08	208.05	211.5	209.45	203.64	205.3	207.98	210.79	210.2	206.8	206.87	206.94	209.55	208.37	207.39	209.72	207.87	208.56	205.76	207.68	207.51	204.03	208.57	209.19	206.28	207.65	204.66	206.42	205.92	210.88	207.28	210.02	205.34	204.68	207.38	207.09	209.01	209.64	207.1	209.03	204.36	209.9
208.18	205.35	201.67	207.59	204.4	208.96	205.24	201.78	208.23	206.18	203.05	204.36	207.32	208.26	205.39	209.2	207.46	206.46	206.96	207.32	206.54	210.3	205.93	208.91	207.75	206.04	205.12	205.34	203.3	205.98	205.8	207.52	208.71	207.31	206.54	206.16	208.44	204.8	208.26	202.43	208.27	203.36	208.14	204.81	209.12	205.59	206.32	206.42	206.73	206.4
204.11	202.89	203.6	205.17	200.76	200.27	206.38	201.39	204.58	204.24	203.4	202.61	204.24	204.37	204.31	201.6	203.36	204.29	205.1	201.62	205.22	201.17	204.18	203.79	206	202.36	204.3	203.36	199.99	202.33	202.45	203.91	203.16	205.4	202.17	205.19	202.82	204.58	206.26	204.21	201.43	202.11	203.44	205.63	200.14	205.24	204.32	202.31	201.78	201.48
207.24	204.03	202.33	203.55	204.12	201.03	205.76	204.14	205.99	208.71	206.59	202.72	204.67	205.12	204.2	203.63	202.76	204.46	204.81	203.49	203.62	203.35	206.4	203.4	205.99	203.9	203.82	203.25	206.67	203.12	200.59	203.81	203.52	204.64	207.74	199.81	204.23	204.75	209.09	208.47	207.5	203.62	201.33	205.72	204.25	203.48	202.41	207.23	205.65	203.18
207.25	207.03	207.58	204.6	206.75	205.9	202.22	205.76	204.46	208.73	206.24	204.69	206.92	207.21	204.65	205.99	204.15	206.01	203.89	206.85	203.87	203.99	205.95	206.02	204.22	203.63	205.98	204.7	207.13	202.34	204.2	207.07	206.14	206.78	207.11	207.03	204.02	207.16	204.93	208.59	207.07	206.86	204.97	205.92	203.01	205.9	202.93	205.63	205.08	203.9
214.2	210.7	213.56	211.61	209.06	210.92	213.64	211.78	212.24	212.61	211.63	209.12	209.07	213.73	212.86	214.15	215.28	212.95	213.97	210.06	210.7	213.16	212.03	209.82	210.31	213.95	212.83	212.12	212.57	212.56	211.24	211.06	207.76	211.78	212.95	213.92	211.83	214.94	209.06	215.57	211.44	207.67	210.23	209.61	212.42	212.03	213.61	211.99	215.33	212.01
202.41	204.23	203.9	202.92	202.55	203.34	205.28	200.6	201	204.09	203.43	203.58	202.71	202.56	201.56	201.89	207.83	203.78	202.99	202.77	201.48	202.12	204.42	201.44	201.17	204.95	207.16	201.19	197.73	202.16	202.88	201.61	201.88	206.72	203.96	203.8	202.71	206.16	203.79	204.7	201.42	204.48	203.75	203.4	206.13	206.26	201.89	201.52	204.88	202.58
216.93	218.58	219.54	215.82	217.46	218.69	221.55	219.33	217.27	218.63	215.77	218.81	218.09	218.77	217.27	221.93	220.32	218.76	214.02	219.63	215.98	217.32	215.33	222.89	215.5	218.29	220.56	218.57	218.82	216.53	216.03	216.78	217.72	220.16	217.82	219.89	219.04	218.17	218.2	219.66	218.02	219.91	218.96	217.41	215.93	215.51	217.96	219.29	217.79	217.82
204.41	204.11	204.79	206.51	203.23	201.76	202.31	205.96	203.74	202	202.94	205.47	198.48	201.21	204.08	203.81	201.13	203.33	202.89	203.17	204.94	201.42	204.54	208.1	205.23	200.46	206.47	202.94	203.73	203.95	199.44	204.62	205.68	203.43	204.84	205.5	204.01	202.52	204.47	203.92	202.42	201.57	201.87	202	201.48	201.52	202.23	203.68	203.07	202.64
207.22	208.37	204.63	202.87	205.23	203.37	205.91	205.14	207.86	202.4	206.28	205.1	205.49	206.37	203.1	208.14	204.85	205.68	210.17	202.38	208.73	205.77	208.79	205.58	204.05	205.34	206.58	203.63	202.97	207.37	206.36	206.18	209.03	204.6	207.04	205.28	205.37	203.82	203.48	205.69	206.54	204.83	206.42	204.11	204.89	206.09	204.22	203.87	204.85	208.29
213.72	213.75	213.62	210.51	213.44	212.41	213.51	209.28	210.75	216.7	210.45	211.59	214.44	209.42	209.92	210.3	212.61	210.05	214.4	213.05	214.04	216.32	210.65	211.42	212.87	213.88	213.41	214.9	213.66	212.96	212.67	213.46	213.38	213.29	212.15	212.96	211.86	211.51	212.87	211.64	210.98	210.18	215.87	211.34	212.01	212.63	215.93	213.67	213.9	211.99
215.85	216.91	220.13	217.79	218.65	219.37	213.99	218.73	217.68	218.25	213.38	216.12	215.63	218.43	219.02	216.96	215.78	216.48	215.6	215.75	215.64	218.14	214.52	216.58	218.19	217.4	215.59	216.62	216.46	219.26	216.88	215.74	218.96	220.62	213.54	218.89	218.3	217.34	217.53	220.1	219.33	215.6	217.9	216.13	218.91	219.52	217.02	217.62	216.73	218.81
208.97	205.36	203.91	204.55	207.08	206.41	207.88	204.51	206.59	203.55	205.93	205.08	202.79	205.27	206.01	206.35	205.3	207.91	203.68	201.5	201.69	206.02	204.16	202.57	206.76	207.25	209.08	199.83	204.33	205.99	208.32	205.41	202.95	208.73	206.48	206.26	205.48	204.96	204.06	207.67	203.94	207.03	204.41	207.54	203.84	203.92	206.74	206.58	208.02	202.58
208.67	208.03	210	208.57	211.41	207.69	207.21	207.86	211.12	209.44	208.05	210.46	211.39	211.32	209.94	206.79	209.69	208.17	207.11	208.57	212.38	207.15	209.43	208.08	209.68	210.57	205.08	209.58	208.36	209.63	205.77	210.47	208.2	208.13	208.19	211.07	207.69	212.34	207.89	208.77	206.26	208.71	206.6	203.59	214.23	207.15	208.4	208.9	206.12	205.57
209.93	209.26	211.2	211.38	210.74	208.64	210.87	206.6	210.03	212.13	209.04	209.34	209.2	207.84	211.67	212.5	210.08	211.08	211.36	208.1	211.12	206.68	208.6	209.96	212.19	209.21	210.28	212.86	211.88	212.28	209.07	206.94	213.15	209.99	210	208.44	210.15	211.68	208.25	210.83	208.41	206.11	208.09	209.03	207.53	209.72	209.7	210.02	207.22	209.96
197.24	202.32	200.78	201.28	201.94	199.67	202.32	201.98	203.56	198.91	199.47	201.14	201.21	203.91	204.46	200.89	201.41	198.74	202.69	202.24	201.44	201.48	200.62	202.84	198.74	201.01	200.59	202.08	201.19	202.14	200.72	203.69	199.28	200.88	202.57	202.56	201.27	201.66	201.28	202.05	200.42	200.94	203.2	204.01	201.25	201.66	201.57	203.72	198.21	201.5
201.49	196.74	197.77	198.13	197.72	200.38	200.25	195.22	201.59	199.41	197.9	198.28	201.69	202.31	197.42	198.31	198.64	197.37	200.36	198.16	200.69	199.53	198.88	197.68	198.24	200.92	200.1	199.02	199.54	198.32	200.38	200.9	200.73	200	202.34	201.1	198.08	200.6	200.62	199.66	199.94	201.79	196.84	199.37	198.62	197.16	198.88	198.18	196.32	200.22
209.98	209.46	206.81	208.86	209.63	205.49	204.38	210.77	209.62	209.45	208.71	210.99	207.38	206.54	209.78	206.97	203.65	207.06	211.23	210.17	207.52	209.06	207.97	209.03	206.45	209.91	206.87	208.85	209.13	210.96	208.52	206.41	207.57	207.92	202.79	208.2	209.34	209.36	208.9	207.58	209.9	210.58	208.05	209.91	206.22	208.2	208.96	207.43	207.91	207.11
212.33	214.77	212.54	211.78	214.44	215.98	211.88	210.73	214.55	211.34	212.18	212.8	210.71	212.56	211.55	214.48	215.29	216.43	212.67	211.42	211.67	210.33	211.83	213.29	212.08	213.47	213.72	214.72	212.63	212.36	214.71	209.8	212.22	215.48	210.83	211.64	211.72	211.83	212.64	214.83	213.56	212.85	210.84	211.59	213.09	215.98	209.79	213.13	211.15	210.57
207.22	212.58	209.2	208.71	208.94	208.01	207.94	210.22	208.85	209.01	210.24	206.64	208.3	208.04	206.61	209.15	210.87	209.68	203.69	209.58	206.77	207.82	209.73	207.86	208.37	208.48	207.62	206.16	208.06	209.63	210.9	208.35	208.45	210.43	209.46	206.24	206.11	205.03	208.37	211.64	208.33	210.64	208.62	208.04	209.85	212.97	207.05	208.82	210.34	206.3
215.39	209.7	209.63	213.58	213.42	211.24	210.54	211.74	209.04	210.33	211.39	211.57	213.06	210.27	212	211.72	209.52	212.3	210.64	211.63	212.49	212.32	211.52	211.02	214.04	211.13	210.38	210.8	209.06	212.64	211.97	209.63	213.55	209.42	213	211.55	213.93	209.75	209.5	210.16	210.02	212.77	210.66	208.44	215.04	212.27	214.82	212.88	212.76	215.25
211.98	210.16	211.72	211.27	209.9	209.87	211.41	210.5	207.58	207.31	209.05	211.79	208.91	207	207.63	211.11	207.8	208.46	209.05	208.65	210.14	212.95	211.99	207.3	210.61	206.34	207.15	210.85	208.57	211.05	210.74	210.23	209.41	208.92	208.72	210.25	210.84	210.86	209.51	214.83	207.22	215.56	209.67	210.3	212.15	211	206.74	208.83	206.56	210.62
208.3	206.76	210.17	206.72	208.29	207.15	205.7	206.21	208.58	207.47	208.34	209.63	207.58	208.53	205.22	208.8	210.68	207.78	209.23	210.67	208.09	207.74	207.47	207.46	205.64	207.26	208.64	210.35	205.73	206.13	209.87	209.84	206.95	206.84	206.27	207.37	209.41	212.53	208.53	207.14	204.01	209.54	206.63	209.43	204.63	206.75	208.22	207.4	204.86	208.45
210.57	208.08	209.31	211.32	207.75	210.64	208.89	208.15	207.91	211.36	208.34	210.97	209.53	207.43	213.91	210.59	207.24	212.35	208.94	210.46	208.83	212.27	205.76	210.05	208.65	207.89	208.54	211.16	207.23	208.83	212.78	207.46	207.75	206.89	211.3	210.53	206.83	208.18	212.65	213.21	208.26	211.01	211.56	209.91	208.7	210.22	213.11	208.54	208.57	208.93
200.05	200.05	200.7	200.83	200.47	200.96	199.4	201.82	202.18	198.07	199.05	202.32	199.61	198.6	199.3	199.67	200.12	201.85	202.61	202.42	200.35	196.37	201.2	201.23	198.76	200.29	200.65	200.69	196.12	200.4	204.19	200.11	201.37	204.22	201.71	199.8	200.91	201.06	200.38	201.11	200.51	202.38	200.67	199.75	204.56	202.27	202.64	200.05	202.27	201.01
204.34	205.3	204.89	203.22	203.55	203.97	202.46	203.04	202.3	203.72	206.94	206.19	204.97	204.27	201.57	202	204.47	208.51	202.55	205.5	203.14	205.02	202.38	204.38	202.41	206.48	201.99	202.08	201.27	204.33	208.17	205.42	203.52	202.71	205.55	203.6	207.48	203.75	204.23	204.08	205.14	206.09	201.82	202.84	202.19	204.44	205.45	203.35	203.08	202.84
201.79	202.3	201.6	202.84	205.26	205.39	203.5	206.63	204.68	203.07	204.07	204.01	202.41	204.96	202.34	202.12	200.39	201.91	200.63	200.39	204.24	203.87	201.69	201.5	205.19	205.52	205.45	204.34	203.33	205.68	205.23	204.47	204.63	202.35	203.5	205.25	201.23	205.67	203.14	200.99	203.75	202.06	202.06	203.66	202.41	205.23	202.23	204.2	202.91	200.45
202.17	205.32	201.26	202.07	200.65	204.32	200.8	204	203.55	201.47	204.04	204.07	203.11	200.64	204.65	203.06	203.08	203.79	206.96	202.18	203.89	201.73	200	199.75	202.48	201.96	201.19	205.77	203	204.84	202.82	201.35	202.27	203.63	202.18	201.22	199.76	200.99	202.62	206.49	199.49	201.8	204.46	201.68	202.78	204.16	203.93	199.89	198.92	201.9
212.65	214.94	216.13	216.94	216.93	216.27	217.79	216.5	217.24	217.27	213.5	214.17	218.97	215.76	217.16	216.5	212.83	218.12	214.41	214.65	216.81	218.34	214.32	215.18	215.57	219.46	217.72	218.02	218.24	218.99	220.82	213.15	216.71	213.63	214.3	214.85	214.35	216.83	213.24	216.43	218.53	218.18	214.84	218.46	218.81	219.2	218.23	215.01	218.7	216.36
210.37	209.99	210.41	209.49	210.26	207.93	212.96	213.26	210.4	215.16	210.81	212.22	212.52	209.42	210.58	213.1	213.43	212.36	210.8	214.88	213.52	209.43	216.55	211.24	213.04	209.97	213.98	213.73	211.12	213.93	213.85	213.56	213.69	209.83	214.65	213.3	213.49	210.47	208.89	210.98	211.17	211.52	215.62	216.79	211.99	214.81	209.36	215.91	210.08	210.52
207.04	204.05	206.59	206.18	204.27	203.5	200.99	205.71	204.2	203.35	205.23	203.29	204.96	207.55	204.99	201.83	203.32	205.08	206.5	204.93	204.77	206.11	207.02	203.14	205.65	204.79	206.23	206.21	205.6	205.08	206.49	206.19	207.61	204.13	207.12	201.77	208.65	206.66	202.71	206.61	206.26	206.03	203.15	205.17	203.76	207.2	203.21	207.57	205.55	206.5
207.37	210.7	207.94	209.33	205.59	206.92	205.99	211.28	209.04	204.16	208.09	208.05	207.65	206.38	206.64	207.22	206.05	202.76	205.75	209.45	205.59	209.84	207.78	207.93	206.24	206.4	207.19	205.9	207.26	208.32	206.25	207.44	207.37	207.38	205.75	207.52	208.34	209.81	211.21	208.17	205.53	211.05	209.32	206.76	209.88	205.96	206.8	208.05	209.4	209.24
212.16	213.67	211.18	215.81	213.53	210.66	213.22	217.1	212.97	216.91	215.98	215.38	216.85	214.01	210.72	213.05	214.49	215.23	215.25	213.85	214.37	210.47	213.63	212.69	213.9	211.34	213.54	214.8	214.68	214.54	214.18	212.34	215.65	213.69	214.12	213.64	214.75	216.95	214	214.48	215.61	212.19	211.28	215.5	214.24	213.64	212.36	213.72	213.66	214.17
205.48	204.31	203.89	206.51	203.52	205.56	202.73	202.44	202.27	201.24	204.85	202	200.12	204.07	205.3	202.82	202.63	203.67	205.19	206.74	202.95	204.03	201.96	202.59	200.65	202.88	204.83	201.08	202.4	204.76	205.15	206.21	203.81	208.59	206.5	202.78	203.34	203.95	205.32	204.6	204.63	203.01	202.3	199.67	204.82	204.73	203.58	202.42	198.59	202.29
210.36	208.7	208.56	207.05	209.25	204.66	204.76	207.55	207.84	204.52	207.97	206.42	208.16	208.03	209.38	206.32	203.88	209.52	208.63	211.69	208.74	206.92	206.24	207.04	208.64	206.63	208.96	205.32	208.97	208.39	208.3	205.74	207.45	206.83	206.39	206.68	204.5	204.65	205.67	207.9	205.18	209.68	205.97	205.74	210.04	207.17	207.21	208.26	207.49	206.67
202.18	205.27	203.39	204.22	202.67	205.05	206.44	205.49	205.04	208.23	203.72	203.93	206.68	206.26	205.65	205.91	200.63	205.94	203.17	205.83	204.01	204.85	205.24	208.26	202.75	204.9	205.18	204.89	205.36	202.56	206.72	203.81	206.52	205.15	206.35	202.74	203.7	206.17	204.08	205.68	206.17	201.38	205.47	204.8	203.74	203.47	204.97	205	203.93	202.02
211.38	209.26	207.61	211.45	209.78	206.51	207.34	206.35	210.82	207.53	210.26	213.72	208.51	211.42	207.97	209.91	208.48	210.64	208.67	209.66	208.97	209.46	207.51	208.26	210.65	211.11	209.49	210.53	210.15	209.61	209.33	213.04	208.7	209.37	213.53	212.44	210.72	206	209.7	205.76	208.01	209.72	210.15	210.14	208.65	209.01	212.38	209.79	208.08	208.52
212.8	210.11	212.67	212.67	209.88	209.44	207.33	211.24	211.55	212.17	212.35	210.85	213.12	211.63	211.72	214.7	212.56	215.04	214.8	211.06	214.9	213.4	210.28	211.95	212.35	213.62	210.27	210.97	212.13	209.77	210.84	211.25	212.24	209.65	213.32	210.72	210.11	209.96	211.87	209.87	210.65	208.74	211.1	213.68	208.89	213.51	211.41	213.05	210.91	214.92
207.83	213.94	208.88	211.91	209.41	207.11	213.57	210.83	213.08	210.12	213.61	208.89	212.05	212.35	214.91	210.81	211.38	214.79	215.46	210.07	211.82	211.48	211.02	211.96	213.69	213.38	212.14	211.94	211.66	216.93	211.21	210.17	210.52	210.32	214.8	209.37	210.94	214.39	212.33	213.3	212.22	210.61	215.19	210.94	210.66	209.65	209.15	210.91	210.75	212.61
[truncated: 150 more columns]
