# Supplementary material for: Genetic dissection of main and epistatic effects of QTL based on augmented triple test cross design
Source: PLoS One. 2017 Dec 14;12(12):e0189054. doi: 10.1371/journal.pone.0189054 (PMC5730204; doi:10.1371/journal.pone.0189054)
Supplement: S6 Supporting Information — (ZIP) [file pone.0189054.s006.zip › z1_300_0.8_10.csv]

199.86	199.33	198.91	199.07	199.89	199.78	199.93	199.53	199.7	199.02	199.51	199.18	199.78	199.21	199.53	198.37	198.39	199.53	199.71	200.7	199.67	199.81	199.5	200.38	198.52	199.28	199.2	199.55	199.44	199.17	199.36	198.17	199	199.09	199.94	199.58	199.79	199.79	198.95	199.16	199.17	200.04	198.74	200.25	199.19	199.79	200.8	199.29	199.96	198.69
201.28	200.16	200.58	200.68	200.49	200.92	199.87	200.24	199.66	199.63	199.51	200.11	200.52	198.66	201	200.86	200.2	200.19	200.5	199.89	200.97	199.64	201.5	200.56	200.49	199.47	199.48	200.51	199.58	199.84	199.97	200.98	200.6	199.87	199.9	199.61	201.59	199.92	200.32	199.51	199.88	200.59	199.21	200.53	200.25	200.33	200.97	200.19	200.09	199.56
208.08	207.81	207.7	208.06	208.56	206.85	208.67	208.03	206.68	208.14	207.48	208.73	207.94	207.77	207.3	207.06	207.57	207.41	208.42	207.93	208.08	207.33	207.73	207.85	208.76	208.48	206.79	207.29	208.09	207.01	208.51	207.99	207.19	208.75	207.35	206.9	207.1	207.71	208.41	208.83	208.22	207.15	207.16	207.76	207.37	206.41	208.33	207.98	206.32	207.17
207.84	207.94	208.96	208.27	207.42	206.96	207.81	208.19	207.72	207.98	206.95	208.2	208.16	205.91	207.37	207.07	208.66	208.66	208.65	208.56	208.16	207.06	207.34	207.97	206.27	207.38	208.38	209.32	208.01	207.91	207.98	207.06	207.29	207.75	207.57	207.69	207.68	206.93	208.06	207.77	208.34	206.58	208.9	208.16	208.06	207.14	206.87	207.73	207.54	207.42
207.77	209.07	208.58	209.22	208.92	206.84	207.88	208.16	208.94	208.1	207.67	208.72	208.75	209.15	209.33	208.35	208.83	208.69	208.46	208.87	208.21	208.57	208.69	209.72	208	209.36	208.12	207.8	207.46	209.8	208.37	207.52	208.4	209.38	208.69	209.23	208.96	209.04	208.72	208.61	207.87	208.54	208.2	209.33	208.64	207.27	208.1	208.4	207.63	209.02
202.65	202.49	202.29	202.68	201.62	202.94	202.91	203.18	203.07	202.29	201.98	202.89	202.74	201.41	202.53	202.31	203.09	202.03	202.9	202.3	202.5	202.26	202.28	202.05	202.22	203.43	202.31	202.07	200.42	202.6	203.48	203.45	202.66	202.07	202.01	201.86	202.94	203.25	203.44	203.19	202.41	201.32	203.53	201.99	202.97	201.66	202.19	203.52	201.11	202.87
204.84	205.43	205.23	205.61	205.7	204.82	205.84	204.42	203.96	204.2	203.7	204.12	203.79	204.89	205.83	204.4	204.68	204.8	204.41	204.35	205.25	204.86	203.06	204.35	204.6	204.45	205	204.16	205.27	203.04	205.06	204.68	205.17	204.39	205.38	205.33	203.8	204.17	204.85	204.33	204.86	204.62	203.54	203.78	205.25	205.43	204.49	203.85	205.15	204.5
203.49	203.64	202.01	202.56	202.52	202.89	201.41	203.08	202.43	202.55	202.03	202.81	202.25	202.37	201.55	202.53	202.44	202.6	201.63	202.1	202.15	203.08	203.16	201.9	202.81	201.6	203.32	202.85	202.52	202.81	203.38	202.34	203.3	202.61	203.41	202.33	202.43	202.99	203.7	202.21	203.51	203.34	202.17	201.23	201.96	201.89	202.47	202.24	202.56	201.93
207.61	208.44	207.76	207.28	206.98	209.02	207.09	207.09	207.36	206.38	207	207.66	207.87	207.13	207.64	207.39	207.77	208.2	207.19	207.75	206.15	207.56	209.11	207.39	207.34	205.86	207.92	207.47	208.05	206.32	208.45	206.6	207.36	207.54	207.53	207.56	207.1	207.62	209.24	207.51	207.67	207.01	207.89	207.19	208.21	208.76	206.61	207.48	208.04	207.17
201.14	200.66	201	201.43	201.91	202.01	201.06	202.15	202.06	201.26	201.84	201.24	200.4	200.68	202.07	201.48	201.1	200.63	200.57	200.71	201.7	202.19	200.43	201.18	200.52	201.42	201.79	201.44	200.86	200.27	201.75	200.53	201.49	200.99	201.56	201.94	202.04	201.75	201.09	201.51	201.61	201.39	201.5	201.11	201.52	201.8	200.94	199.95	200.3	201.44
204.35	205.15	204.8	203.99	203.87	204.01	204.19	204.96	204.25	205.29	204.88	205.81	203.72	205.56	205.29	204.34	204.14	204.61	203.94	205.31	204.97	205.97	204.73	206.01	205.18	205.55	204.77	204.94	205.2	204.85	204.79	205.41	204.64	205.63	205.06	205.09	205.07	205.44	204.79	205.41	203.7	204.23	204.51	204.81	204.37	204.85	205.08	204.79	204.99	206.07
208.99	209.98	209.51	209.99	211.62	209.35	209.14	210.43	210	209.39	209.67	209.82	209.16	210.35	209.77	207.88	210.13	210.03	209.59	209.17	209.47	208.56	210.6	209.85	209.43	209.85	210.22	210.47	209.56	209.24	209.94	209.1	210.25	209.82	208.87	210.55	209.99	210.43	210.24	209.02	211.3	211.13	208.79	209.38	210.22	210	209.52	209.76	209.62	209.4
211.37	211.49	211.78	210.43	212	211.71	212.47	211.86	210.26	211.41	211.87	212.74	211.86	212.45	212.49	210.37	211.8	211.48	211.85	211.33	211.49	212.46	211.78	212.47	212.08	211.58	211.44	211.65	211.84	210.77	211.49	210.82	211.7	210.99	211.87	211.3	211.98	212.26	211.32	212.11	211.89	211.21	211.48	212.67	211.67	211.55	211.2	212.16	209.49	211.96
198.09	198.49	199.01	197.84	198.97	198.39	197.58	199.24	198.74	197.51	199.37	198.39	197.57	197.46	198.89	198.39	199.35	197.56	198.51	198.64	197.53	198.72	198.93	199.63	198	198.43	199.14	198.99	198.99	198.33	198.13	199.47	198.26	197.98	198.07	198.77	198.16	198.55	199.59	199.17	197.99	198.1	198.08	199.74	199.18	198.87	198.22	198.75	199.2	198.35
202.51	202.18	202.59	201.85	202.29	202.17	202.27	202.63	202.25	201.85	202.53	201.98	201.77	202.98	202.64	202.62	203.16	202.72	202.62	203.18	202.67	202.05	202.96	202.44	202.28	203.54	201.79	201.67	202.25	203.16	203.03	202.37	202.3	202.48	203.27	202.71	202.35	202.7	202.22	202.26	202.57	202.51	203.12	201.69	202.17	202.9	201.9	203.35	202.4	203.29
202.34	203.51	202.69	203.55	202.22	205.18	204.51	202.25	203.63	203.44	203.27	203.24	204.38	202.56	203.53	204.72	204.41	203.16	204.34	203.79	202.02	202.83	202.33	202.86	203.88	203.73	202.99	203.03	204.06	204.21	204.19	203.37	204.6	203.79	203.84	203.23	203.95	203.06	203.6	203.61	203.33	205.49	203.03	204.31	202.87	202.68	204.2	202.68	204.64	203.06
211.36	212.09	212.84	211.6	211.41	212.55	212.03	210.95	211.11	212.18	210.33	211.13	211.7	212.33	210.35	211.8	212.5	211.81	211.63	212.22	212.38	211.77	210.13	213.27	212.2	211.45	211.6	210.84	211.32	211.7	211.96	211.84	210.09	210.72	211.51	211.12	212.46	211.37	211.26	211.72	211.52	211.51	211.1	211.52	211.9	212.2	211.83	212.28	211.38	211.66
212.62	213.05	213.69	212.81	213.21	211.96	212.75	212.34	212.85	212.3	213.25	212.75	213.43	214.04	212.8	213.91	212.93	213.61	213.49	213.06	211.65	212.87	212.41	213.13	213.9	212.19	213.43	213.59	213.1	213.02	213.11	213.16	213.01	212.16	212.78	214.5	212.93	213.37	212.77	213.11	212.53	211.91	213.07	212.91	212.85	212.25	213.45	212.95	213.19	213.63
203.93	204.08	202.53	204.31	204.54	203.49	203.19	203.46	204.65	203.77	203.13	204.83	204.01	204.99	203.68	204.19	204.28	204.05	203.29	204.17	204.41	204.37	203.75	203.56	203.2	203.6	203.11	203.27	203.66	203.65	204.22	204.63	204.72	203.97	204.46	203.87	203.72	204.16	203.96	204.63	203.22	204.96	204.29	204.04	201.97	203.33	203.25	203.7	203.96	204.11
205.11	205.16	206.33	205.96	206.45	204.47	205.05	205.77	206.08	205.29	204.07	205.66	205.57	205.21	205.53	205.19	205.37	205.11	204.79	206.06	205.85	206.55	206.34	205.43	205.21	205.94	204.21	204.76	205.31	206	204.7	204.88	206.03	205.26	205.94	205.16	205.51	205.23	205.26	204.73	205.42	205.68	204.85	205.34	205.7	204.08	206.6	205.58	206.31	204.72
207.42	208.39	207.34	207.95	207.26	207.7	207.53	207.6	207.97	207.78	207.7	207.16	208.54	206.1	207.45	207.68	208.76	208.2	207.4	207.12	207.91	207.37	207.75	207.41	207.35	206.97	208.42	208.46	207.66	208.07	209.13	207.24	207.62	207.36	207.47	207.72	206.83	207.71	206.88	207.74	207.45	207.83	208.19	209.37	207.64	207.05	208.22	209.41	207.23	209.03
202.85	202.44	202.66	201.86	201.77	202.98	202.95	202.86	201.67	202.36	203.22	202.25	203.58	201.61	203.09	203.09	202.47	201.84	203.46	201.9	203.36	201.95	202.04	201.83	200.87	201.94	202.5	203.4	202.67	201.61	201.61	201.36	201.97	202.3	203.67	201.6	203.26	202.26	203.04	201.77	201.51	202.53	202.9	202.71	202.7	201.63	202.83	202.43	202.87	203.17
199.65	199.6	198.15	199.08	200.47	199.53	199.28	199.31	199.11	198.95	200.24	199.87	199.4	199.84	198.97	200.01	199.92	199.8	199.45	200.64	200.68	199.65	199.41	199.29	198.94	199.47	198.87	199.93	199.04	199.27	200.15	199.17	199.3	199.21	198.61	199.39	199.59	199.68	199.8	199.3	200.05	199.19	199.65	198.89	198.48	199.1	199.3	199.42	201.21	198.99
203.89	204.66	204.19	204.58	205.71	204.48	205.75	203.96	205.08	205.02	204.09	203.9	205.49	204.99	203.97	203.71	204.53	203.47	204.5	204.36	205.13	204.03	204.79	205.62	205.61	203.65	203.47	204.57	203.55	204.25	204.69	204.78	205.5	204.06	203.98	204.75	204.38	204.49	204.14	205.64	204.71	205	204.8	204.84	205.14	204.36	205	205.75	205.71	205.2
208.29	208.5	208.3	208.18	208.99	208.81	209.16	209.02	209.1	208.49	209.78	209.17	207.89	209.54	208.3	208.93	209.39	209.05	208.92	208.58	208.28	208.99	207.94	207.72	209.07	208.84	208.23	208.16	208.07	208.33	209.5	208.66	209.89	207.81	209.22	209.04	208.71	208.17	208.85	208.69	208.44	208.97	207.5	208.24	209.79	208.55	209.21	208.81	208.44	207.83
207.86	208.58	209.71	209.1	208.46	209.33	209.6	209.09	209.09	209.11	208.9	208.79	208.2	209.26	210.3	207.91	208.13	208.57	208.62	209.03	208.21	208.92	208.97	208.38	209.58	209.05	208.71	209.2	208.64	208.94	209.77	208.49	209.23	208.08	208.37	208.53	208.36	209.34	208.02	209.09	208.55	208.34	210.15	208.31	209.3	209.28	209.89	208.85	208.1	209.27
208.36	209.44	208.78	208.16	209.29	208.69	209.6	209.82	209.56	208.31	208.29	208.92	207.56	208.92	209.53	208.6	207.63	208.51	208.11	209.49	208.78	210.06	208.77	208.97	208.92	208.6	208.74	208.37	207.61	207.5	208.58	209.01	208.82	207.63	209.04	208.3	208.3	208.59	207.95	209.4	209.3	208.95	208.98	209.07	209.09	207.97	208.39	207.95	209.13	209.98
205.6	203.57	204.66	203.94	204.08	205.76	203.75	204.4	206.14	204.33	203.95	205.24	205.14	204.93	204.52	205.35	204.03	204.72	203.31	205.88	204.83	204.63	205.4	205.76	204.72	204.56	204.22	205.1	205.14	204.82	206.25	204.91	205.13	204.96	207.02	205.8	205.64	204.53	204.54	204.56	203.83	205.51	204.49	205.26	205.18	206.2	205.12	204.99	203.12	205.43
199.9	199.77	199.71	200.17	198.69	199.75	199.11	199.5	200.23	199.64	199.6	199.81	200.02	199.75	200.74	200	200.01	199.98	198.76	199.67	198.1	198.89	197.33	198.87	199.51	199.73	200.36	199.13	199.71	199.33	199.47	199.34	199.88	199.44	198.97	199.66	199.54	199.59	199.02	198.77	200.04	198.38	199.86	199.93	199.78	199.38	199.49	199.34	199.75	199.22
203.74	204.66	205.31	202.72	203.99	204.57	204.4	202.08	204.18	203.88	204.43	203.78	203.59	203.54	202.93	203.03	203.89	203.78	202.93	203.8	203.36	203.6	204.52	204.06	204.8	203.52	203.81	202.69	204.1	204.37	204.05	203.75	203.88	203.39	205.24	202.6	203.31	204.28	203.42	203.86	204.23	204.42	203.73	203.38	202.69	204.06	203.01	204.5	203.47	202.19
204.1	202.83	204.36	203.35	202.45	203.32	203.64	203.71	202.43	203.23	201.85	203.59	202.55	202.46	203.29	202.75	203.36	202.8	202.69	203.1	202.99	204.11	203.22	203.92	202.59	202.57	202.8	202.97	203.13	202.32	202.38	203.87	204.46	203.59	202.68	203.02	203.82	202.49	203.76	202.81	203.07	202.75	203.82	202.58	203.35	203.53	203.32	203.44	202.62	202.9
204.12	202.07	202.8	202.58	203.45	203.2	202.37	203.33	203.33	202.26	203.59	204.02	202.99	202.56	202.82	201.96	202.75	202.15	203.53	202.44	202.29	202.78	202.22	202.06	203.15	203.57	201.85	202.01	202.7	202.21	203.38	203.58	202.92	202.18	202.31	203.26	202.78	203.07	201.77	202.9	202.33	203.22	202.6	203.59	202.6	202.4	201.59	202.67	202.34	203.51
199.97	199.87	199.5	199.45	199.66	200.25	200.04	199.88	199.81	199.26	198.16	198.74	199.48	200.63	198.2	200.03	199.56	199.17	198.72	198.94	199.66	199.28	200.2	199.92	201.34	199.12	198.97	200.27	199.77	198.88	200.18	200.02	199.53	199.01	198.72	199.95	199.27	200.27	199.89	200.11	199.84	199.47	199.07	200.34	198.82	200.52	199.62	198.8	198.55	199.96
203.86	202.53	203.21	203.34	202.89	203.43	203.44	203.09	203.07	202.84	203.48	202.91	203.38	202.76	203.08	203.5	202.01	202.79	203.3	203.04	203.81	203.84	203.03	202.03	203.84	202.57	203.58	204.27	203.67	203.09	204.34	203.35	203	203.15	203.55	204.29	202.92	203.92	201.98	204.02	203.74	203.62	203.08	203.79	203.36	203.53	203.36	202.48	202.8	203.55
199.64	200.16	200.41	200.54	199.78	201.08	201.24	199.87	200.42	200.23	200.52	200.23	201.4	199.86	201.38	201.29	199.8	199.66	199.94	200.19	200.45	201.31	199.88	200.13	200.26	200.07	199.97	199.12	199.36	199.67	201.12	199.01	200.22	200.52	200.39	200.21	199.45	200.96	200.47	200.32	201.16	200.32	199.39	200.56	199.48	200.67	201.44	200.16	199.14	200.06
206.91	207.53	208.3	206.63	206.97	208.88	207.02	206.25	207.75	208.28	208.06	207.27	207.68	207.69	207.85	208.33	207.4	207	208.43	207.19	207.15	207.45	207.37	206.13	207.7	208.28	207.86	206.33	207.72	206.96	207.64	207.67	206.02	207.72	207.17	207.23	207.74	207.68	207.17	206.35	207.38	207.62	208.18	208.29	207.74	209.06	206.72	208.69	208.4	206.29
205.93	206.3	206.41	206.51	205.8	206.73	206.64	206.43	206.41	207.19	206.38	206.26	206.13	205.96	206.01	206.28	206.67	205.56	205.6	206.23	205.6	207.05	206	206.36	206.11	206.88	206.62	208	205.81	207.59	207.43	206.2	205.7	205.94	206.43	207.59	206.79	207.06	206.28	206.14	206.76	206.73	206.65	206.32	204.94	205.39	206.52	205.42	205.96	207.41
194.66	193.26	194.41	194.01	194.14	194.77	195.84	193.84	194.96	196.14	194.59	194.54	194.93	193.42	193.71	194.08	195.04	193.14	193.07	193.54	193.92	194.02	195.5	194.29	195.01	194.85	193.92	194.14	195.14	194.02	193.72	194.06	194.06	195.64	196.43	194.45	194.63	194.01	194.47	193.22	194.51	194.07	195.17	194.3	193.92	194.62	194.06	193.61	194.3	194.56
206.46	205.93	205.99	206.87	207.57	206.46	206.3	205.16	207.04	206.59	207	207.37	205.29	207.81	205.65	206.34	205.69	205.89	205.15	205.08	206.57	204.92	205.4	206.83	206.99	206.92	206.24	204.81	207.19	207.02	206.02	205.98	206.27	205.81	205.57	206.08	206.29	206.33	206.07	207.4	206.84	205.72	206.27	206.74	206.64	207.08	206.4	206.66	206.17	207.51
200.22	200.07	200.65	200.24	198.27	198.93	199.24	200.81	200	199.39	199.22	199.24	199.14	199.7	199.61	199.02	199.72	198.8	198.84	199.61	199.41	199.43	199.45	201.1	200.21	199.42	198.21	199.92	199.98	199.53	199.4	199.8	198.57	199.34	199.72	200.48	199.92	199.05	199.11	200.46	200.48	198.77	199.7	199.58	199.43	199.58	200.96	199.32	199.52	198.89
203.73	203.14	202.9	205	203.48	203.84	204.43	203.52	204.49	203.69	204.69	204.43	202.98	203.99	203.43	204.53	203.93	204.43	204.34	203.82	203.91	204.8	202.83	204.22	204.37	203.76	205.18	204.16	203.02	202.83	204	203.74	203.46	204.91	204.71	203.13	204.23	204.37	204.04	203.84	203.68	205.2	203.04	203.38	204.5	203.67	204.24	204.2	203.8	203.32
204.12	202.83	202.86	203.1	203.65	202.66	204.26	203.48	203.58	204	203.55	204.58	202.45	204.13	203.27	202.59	203.36	204.65	203.57	203.56	204.08	203.96	203	204.28	204.27	203.42	202.3	203.48	203.21	203.59	203.87	203.55	203.63	203.2	203.73	203.36	203.9	203.89	203.46	204.17	202.94	204.16	203.76	204.14	202.81	202.83	202.46	204.52	202.27	203.73
199.31	199.87	198.81	198.95	198.73	199.18	199.48	200.36	199.89	200.59	198.83	200.82	200.07	198.56	201.13	199.67	200.08	199.54	199.53	199.6	200.49	199.23	199.66	199.72	199.79	200.41	199.29	199.64	199.54	198.73	199.44	199.73	200.5	200.59	200.02	199.58	200.44	198.99	198.93	199.73	200.54	198.77	201.45	199.36	199.4	199.15	199.87	198.55	200.54	198.3
208.36	208.81	208.99	208.35	208.53	207.97	209.05	209.23	209.55	208.38	209.01	208.88	208.36	208.21	209.39	208.17	209.6	208.05	208.83	209.09	207.52	208.05	208.18	208.91	209.1	208.06	209.47	208.92	207	209.23	208.55	208.14	208.93	208.37	208.27	208.86	208.61	208.77	208.45	208	208.2	208.74	209.09	208.56	208.76	208.22	209.02	209.38	209.08	208.46
212.34	213.15	213.31	213.29	212.26	213.73	213.64	212.4	212.93	213.17	213.13	213.05	212.82	212.87	212.09	213.48	213.83	213.12	213.86	213.95	213.72	212.81	213.44	211.84	212.95	212.75	213.06	213.49	211.52	213.09	213.31	213.47	212.66	212.84	212.73	213.23	212.7	212.99	211.84	213.04	211.01	213.47	213.35	212.28	213.63	213.34	213.26	213.03	212.23	212.65
205.41	205.96	205.44	205.34	204.5	204.7	204.12	203.93	205.12	204.37	205.09	205.65	204.9	203.82	204.49	204.42	203.45	204.07	205.04	204.17	204.74	206.42	203.94	205.87	203.99	205.25	205.76	204.36	204.58	204.51	204.91	204.61	205.34	205.31	206.02	204.48	205.58	206.08	204.4	205.16	206.07	203.58	205.29	204.44	204.07	204.35	204.2	204.87	205.35	205.08
211.51	212.15	211.8	211	211.2	211.56	211.91	210.98	211.9	211.96	211.95	212.27	212.17	212.28	211.33	210.65	211.31	211.69	210.67	211.84	212.51	212.33	210.99	211.18	211.87	211.95	210.55	211.39	212.25	211.33	211.95	211.46	211.51	211.22	211.94	210.55	211.84	211.64	211.43	212.04	211.63	211.39	211.21	210.75	211.82	211.47	210.99	211.24	211.98	210.48
212.97	211.78	211.55	211.51	212.52	212.35	213.2	212.46	211.32	212.51	210.66	211.67	211.91	211.69	211.33	213.06	211.15	210.37	211.3	210.15	212.17	212.87	210.74	210.4	211.3	212.24	211.3	210.04	212.76	210.94	210.89	210.31	212.49	211.03	210.82	212.95	210.84	212.19	212.31	211.38	211.67	211.18	211.01	212.47	211.64	212.04	212.13	211.55	212.51	211.2
202.41	203.17	202.91	202.67	201.98	202.71	202.69	202.88	202.87	201.37	203.31	202.34	203.25	203.25	203.07	203.31	203.14	204.53	203.24	201.66	202.95	203.29	202.53	203.35	201.38	201.71	202.37	203.19	202.92	202.54	202.81	203.44	202.39	202.99	202.4	203.64	203.23	201.71	201.89	203.07	202.67	203.26	201.31	203.09	202.57	202.99	204.02	202.66	203.52	203.56
209.4	210	207.85	209.52	208.29	209.31	209.55	209.9	209.99	210.29	209.8	209.44	209.44	209.68	209.2	208.91	209.57	209.95	210.07	209.57	209.71	209.18	209.86	209.49	209.89	210.19	210.06	209.67	209.2	209.16	210.57	209.21	208.35	209.07	209.7	209.69	208.37	210.61	209.49	209.01	209.63	209.4	209.28	210.12	208.41	209.85	208.94	209.1	209.38	209.52
204.77	204.1	205.09	203.93	204.55	204.64	204.25	204.38	204.57	204.76	204.45	203.62	205.52	204.63	205.33	204.48	204.34	205.24	204.89	204.25	204.73	205.06	205.19	205.2	204.03	205.62	204.74	205.37	204.91	204.39	204.14	203.86	205.07	205.23	205	204.43	204.66	205.93	204.07	205.27	204.34	203.95	204.48	204.47	204.02	204.69	203.4	204.35	205.64	204.52
218.51	218.27	217.36	217.86	218.67	217.41	217.7	218.22	217.81	217.31	219.12	218.7	218.46	218.72	217.3	217.95	216.96	218.15	218.02	218.65	216.47	217.64	217.1	217.5	217.71	217.59	217.27	217.22	218.23	217.86	217.94	217.64	217.32	219.24	217.67	219.04	217.58	217.61	217.75	217.51	217.79	218.1	217.59	217.48	217.1	217.14	217.25	218.8	217.9	216.76
207.64	208.13	209.44	207.4	208.64	208.88	208.79	208.67	209.37	208.44	208.16	208.08	208.15	209.2	208.19	208.21	208.26	208.73	208.32	209.24	208.7	208.97	208.86	208.81	208.84	207.76	208.57	208.66	207.9	208.07	209.01	207.23	208.39	208.54	207.76	209.26	208.85	208.82	208.17	209.7	209.01	208.92	208.41	210.33	208.05	208.35	208.9	208.05	208.13	209.73
208.18	208.33	207.74	208.71	209.11	208.67	208.6	208.64	207.37	208.92	208.17	208.8	208.58	208.62	208.61	208.67	208.43	209.23	208.29	208.04	208.39	209.44	208.89	208.33	209.4	208.58	207.61	208.69	208.49	208.35	208.9	208.71	208.04	208.66	208.65	209.19	209.5	208.03	208.21	208.28	206.79	207.79	208.92	208.35	207.81	209.23	208.31	207.79	208.51	208.27
209.3	208.52	208.64	211.33	210.62	208.86	209.73	209.76	209.49	208.6	209.23	208.65	209.95	209.56	210.09	209.58	209.27	209.48	209.66	209.66	208.8	209.88	209.79	209.21	209.05	209.75	210.03	209.15	210.21	208.95	210.97	210.85	208.51	209.06	210.05	209.52	209.43	211.15	209.21	209.61	209.59	208.82	208.81	210.05	208.68	209.65	209.11	208.06	209.49	209.67
217.82	218.37	216.85	218.13	217.12	217.49	218.13	217.97	217.27	218.45	218.44	217.62	217.22	217.78	217.98	219.2	217.45	217.67	219.11	217.88	217.27	219.32	217.64	218.45	217.98	217.11	217.3	218.62	217.6	216.59	217.81	218.5	217.81	218.02	218.11	217.87	217.89	218.12	217.56	218.63	217.52	218.36	217.95	216.69	217.36	218.69	216.61	217.9	218.04	217.69
203.47	202.86	203.11	202.5	202.52	202.14	202.87	202.1	202.1	201.98	202.41	202.59	202.71	202.04	202.1	203.26	202.32	202.13	202.99	202.62	202.78	202.42	202.84	202.75	202.63	202.8	202.29	202.46	202.28	202.15	202.43	203.11	202.68	201.5	203.08	203.07	200.98	202.46	201.67	202.94	203.34	202.88	203.28	202.96	202.73	202.89	203.59	202.21	203.6	202.95
207.39	208.81	209.23	208.9	208.47	209.55	207.82	207.91	209.07	208.18	207.81	209.14	209.32	208.23	208.47	208.96	209.9	207.97	208.12	208.54	208.8	208.56	209.87	209.12	208.35	208.4	208.72	209.44	208.36	209.11	210.34	208.42	208.92	208.46	207.89	209.26	207.72	208.17	208.57	207.84	209.2	208.5	208.17	209.36	209.56	209.27	208.69	209.96	209.02	208.92
201.99	202.91	201.01	202.55	202.23	202.31	203.37	201.41	201.28	202.65	201.34	203.33	202.93	201.84	202.03	200.86	203.83	201.99	202.25	202.79	203.45	201.84	201.83	201.96	201.26	202.2	202.12	200.83	202.1	202.19	201.85	201.95	202.88	201.91	202.24	201.82	201.22	203.16	202.97	202.35	203.01	203.21	200.98	202.49	203.3	202.31	201	201.57	202.42	202.66
204.19	204.85	203.13	205.15	203.43	203.67	204.24	203.39	203.58	203.74	203.26	202.64	203.48	205.8	205.26	203.36	203.09	204.39	204.52	203.97	203.49	204.07	203.56	205.33	203.34	204.04	204.01	203.94	203.29	204.12	204.04	205.24	202.54	204.39	204.47	202.76	203.62	202.24	203.02	203.05	204.22	204.31	204.2	203.58	204.62	203.29	203.2	205.68	205.02	204.86
211.5	212.09	211.72	212.57	211.44	212.01	211.67	211.76	212.13	211.09	212.71	211.22	212.05	212	212.14	212.29	211.83	212.24	210.64	211.1	211.22	211.33	211.37	211.49	211.46	211.85	211.87	211.4	211.25	211.85	211.95	211.11	211.91	212.71	211.26	212.14	211.02	211.54	212.19	211.29	211.17	211.68	211.99	210.62	211.37	212.16	210.99	211.78	211.8	211.74
203.75	202.62	202.75	202.69	203.47	202.41	202.88	202.18	202.03	202.64	202.59	202.24	202.73	202.06	202.72	203.2	203.18	202.59	202.64	202.36	203.81	202.44	202.87	202.58	202.4	203.49	204.43	202.54	201.96	202.21	202.08	202.7	202.99	203.47	202.69	203.54	202.95	202.68	202.77	202.21	202.33	202.12	202.65	203.12	204.23	202.35	201.62	202.84	202.26	201.8
199.52	200.37	199.12	198.94	199.71	199.43	200.15	198.79	199.68	199.84	198.8	199.35	199.02	199.99	199.65	199	198.49	198.67	199.13	199.69	199.08	200.16	200.01	200.07	200.2	199.56	199.58	200.03	199.66	199.67	200.37	199.97	199.62	199.06	199.6	198.22	199.18	199.77	199.57	199.57	200.42	199.76	200.49	198.56	198.88	200.27	200.46	199.22	199.46	199.13
211.94	214.27	213.24	213.63	213.37	213.82	212.78	213.4	212.67	213.18	212.95	212.26	213.14	212.65	212.19	212.49	214.07	212.95	212.81	212.54	213.73	212.54	213.28	213.36	212.91	212.47	213.38	212.57	212.85	213.52	214.92	212.6	213.46	213	212.53	213.11	213.44	212.11	212.93	212.73	212.58	212.83	212.83	212.59	213.58	213.66	212.96	213.44	211.96	213.62
201.76	200.66	199.6	200.28	200.14	200.28	200.49	200.65	200.17	200.74	200.74	201.07	201.01	200.64	200.25	200.59	200.45	199.75	201.27	200.96	200.91	201.5	200.9	200.08	199.85	199.86	200.32	200.45	199.55	199.44	200.15	201.16	199.27	200.92	200.96	199.22	201.38	199.42	200.87	201.71	200.32	200.81	201.12	200.48	200.73	199.78	200.55	200.46	199.77	199.58
198.44	200.3	200	200	199.47	198.86	197.35	199.71	199.53	199.65	198.76	200.15	198.92	199.26	199.71	200.41	199	199.39	199.38	199.95	199.57	199.21	198.13	199.41	199.47	200.02	199.41	199.51	200.14	199.77	200.17	198.89	199.12	199.77	198.52	199.8	197.7	199.18	199.75	200.28	198.43	198.49	198.7	199.14	199.06	199.26	198.78	200.16	198.98	199.44
212.05	210.05	210.73	211.76	211.29	210.43	210.55	211.01	212	211.86	211.66	211.1	210.94	212.07	212.06	211.83	212.29	211.36	211.11	211.13	210.94	212.16	211.42	211.31	212.28	211.21	210.84	210.53	211.47	211.32	211.38	211.89	211.2	211.81	212.31	211.74	211.73	210.8	211.35	211.7	211.5	211.07	209.89	212.43	210.71	210.37	211.58	211.67	211.65	211.21
212	213.18	213.35	213.75	212.39	213.06	213.27	213.34	211.88	212.68	212.62	213.3	212.58	212.16	213.3	213.79	213.5	212.95	213.69	212.34	213.97	213.12	212.89	212.16	213.04	212.3	213.38	212.82	212.89	213.76	212.97	212.24	213.71	212.21	212.94	213.53	213.73	213.16	213.61	212.42	213.04	213.33	212.64	212.61	213.43	212.82	213.26	212.88	212.96	213.51
202.75	203.13	203.3	202.5	204.59	203.35	203.38	203.34	203.22	203.1	203.56	203.52	203.45	203.18	203.5	203.22	204.41	203.31	203.12	202.83	202.61	202.78	203.93	203.54	203.48	203.09	203.71	202.98	204.43	203.29	203.01	203.24	203.6	203.43	202.93	203.23	203.65	203.83	203.88	203.21	203.46	204.1	203.04	202.79	202.89	203.44	203.24	204.48	203.44	204.23
217.08	217.39	219.05	217.25	218.36	217.75	217.81	217.15	218	217.77	217.59	218.69	218.66	218.61	217.86	217.27	217.09	217.76	217.66	217.38	216.16	218.55	217.11	217.01	217.07	217.32	218.16	217.68	217.03	218.34	218.4	217.08	217.12	217.09	217.64	217.56	218.35	218.1	216.86	217.96	218.39	216.99	216.94	217.76	217.16	218.39	217.12	219.2	219.22	218.43
208.19	207.69	208.8	208.39	207.19	208.01	206.57	208.12	207.87	206.94	208.05	206.44	207.69	208.36	208.29	207.74	208.85	207.91	208.34	208.27	207.76	208.38	207.99	208.34	207.63	208.87	207.57	207.92	207.9	208.12	207.96	208.32	206.88	206.43	207.87	207.72	208.16	208.42	209.22	207.6	208.01	206.31	208.25	206.32	207.8	207.28	208.82	208.77	207.16	208.84
217.33	219.06	217.34	217.07	215.71	216.8	216.44	216.78	216.83	217.71	218.06	217.26	217.04	216.8	217.16	216.17	216.07	217.11	217.06	217.31	218.33	217.52	217.46	216.94	216.12	218.45	216.59	217.11	217.1	216.51	216.95	217.25	216.42	217.28	216.89	217.38	216.95	216.08	216.77	216.93	216.09	218.02	218.07	216.69	217.68	217.85	216.21	217.17	216.06	216.79
217.92	217.82	216.66	217.78	218.64	216.65	217.35	218.34	218.28	218.74	217.49	218.67	216.54	217.72	218.22	217.85	218.03	217.77	217.99	217.85	218.44	216.95	217.08	218.58	217.56	217.79	218.78	218.82	218.67	218.58	218.19	218.39	217.42	217.92	217.59	216.63	217.84	218.34	217.94	217.06	218.19	218.03	217.39	217.86	216.58	218.03	218.79	217.92	218.89	218.38
203.68	203.9	202.86	203.07	204.68	203.66	204.69	203.14	203.52	203.47	202.93	203.88	204.2	203.47	203.09	203.68	204.35	203.22	204	202.66	203.55	204.22	203.06	203.21	203.74	203.23	203.67	204.35	204.41	203.21	203.43	204.54	203.1	203.84	204.38	203.14	202.16	204.77	202.81	203.59	201.92	203.49	203.27	203.54	203.54	204.11	204.62	204.12	203.27	204.74
196.04	194.07	195.09	194.26	195.64	196.03	195.28	195.73	195.03	194.34	194.37	194.85	195.06	194.68	194.85	195.49	194.7	194.57	195.87	194.76	195.32	195.84	194.98	194.97	194.61	195.41	195.53	194.55	195.53	195.72	195.14	195.38	195.27	195.1	193.92	195.11	195.53	195.35	195.78	195.08	195.31	195.72	195.24	195.85	194.66	194.28	194.67	195.04	195.7	195.98
209.18	208.88	208.4	208.5	208.91	209.4	209.02	207.87	209.05	208.95	208.86	209.07	207.84	208.02	209.14	210	208.84	208.52	208.45	208.93	209.4	208.06	208.23	208.76	208.97	207.53	208.66	208.08	208.32	208.15	209.23	208.59	208.42	209.11	209.14	207.58	208.35	208.83	208.59	207.7	208.92	209.34	209.18	209.04	209.09	209.71	209.62	207.92	208.58	209.06
218.42	216.7	217.38	216.6	218.04	216.7	218.16	218.41	217.67	217.94	216.29	216.05	218.18	219.24	218.83	217.37	217.17	217.36	218.78	218.39	217.17	217.52	217.68	216.58	218.27	217.17	216.99	218.18	218.19	218.03	217.77	218.26	216.61	219.11	217.45	217.74	219.03	218.17	217.77	217.37	217.94	217.41	217.9	217.35	216.86	217.08	218.08	217.88	217.77	219.11
209.22	209.02	208.45	209.39	208.6	208.06	209.04	209.52	208.62	208.21	208.45	208.13	207.92	208.84	210.01	209.76	207.28	208.56	208.82	209.43	208.41	207.66	208.76	207.89	208.7	209.03	209.04	208.26	208.09	207.89	208.4	210.26	207.83	208.05	209.47	209.37	208.38	208.13	209.15	208.92	209.39	208.87	209.04	209.63	208.15	208.44	208.69	208.23	208.51	209.6
208.07	208.65	207.09	208.1	207.74	208.17	207.11	208.22	206.83	208.13	207.88	207.76	207.63	207.5	206.86	206.68	207.31	209.35	207.41	206.56	207.76	207.3	208	208.46	207.49	206.86	208.85	208.2	207.77	207.76	208.97	207.2	208.39	206.35	208.72	208.54	206.42	207.43	207.93	206.9	208.27	206.85	207.54	208.08	207.97	207.53	207.61	207.72	208.4	206.78
199.03	199.63	199.14	199.04	199.81	198.04	200.47	199.54	199.39	199.6	199.39	199.93	199.32	199.97	199.47	199.22	198.94	200.49	199.06	199.57	199.97	198.24	199.45	199.68	200.46	199.79	200.33	199.61	199.15	198.42	200.43	199.55	199.5	200	199.26	200.16	199.79	200.49	200.01	199	198.45	199.46	200	200.26	198.64	198.7	199.82	198.42	198.71	199.52
208.83	209.49	209.16	210.42	209.66	210.37	210.6	210.4	209.73	208.12	209.97	210.22	210.24	210.44	208.99	209.39	209.15	210.55	209.83	210.12	209.14	209.56	209.63	210.52	209.09	209.58	210.14	210.08	210.21	208.63	208.74	208.89	209.05	209.36	210.41	209.71	209.02	209.92	209.98	209.31	210.07	209.5	210.11	209.27	209.67	209.32	210.18	209.98	209.83	209.41
208.05	208.82	209.3	208.11	207.69	209.15	209.44	208.36	208.18	208.33	208.97	207.1	209.54	208.44	208.83	208.44	209.28	207.82	208.23	208.82	208.99	208.46	208.12	208.4	207.62	208.47	208.57	209.1	208.28	209.15	208.54	208.13	208.29	208.47	209.42	208.33	207.69	207.87	207.72	209.12	208.32	208.45	208.84	208.53	208.56	209	208.6	209.82	209.23	208.95
198.22	197.85	197.9	196.73	198.29	197.34	198.2	197.36	197.74	198.96	198.49	197.67	197.77	197.35	198.25	197.94	198.38	198.56	199.12	198.51	198.53	198.43	198.02	198.58	196.9	198.59	198.7	198.02	197.85	196.15	197.88	197.84	198.45	197.85	197.29	197.83	198.26	196.73	198.69	197.58	197.51	196.73	198.53	196.34	199.19	197.84	196.66	197.06	198.41	197.6
209.72	208.27	210.23	210.03	209.69	210.03	209.23	209.41	209.32	208.4	209.48	209.7	209.83	209.82	210.28	209.75	208.84	209.2	209.25	209.83	209.27	208.34	208.89	209.71	209.7	209.81	209.81	209.12	209.66	209.63	208.8	209.68	210.59	209.7	209.66	209.81	208	209.15	210.34	208.97	208.47	209.89	209.03	210.65	209.88	208.65	209.31	208.59	208.96	208.91
209.57	209.37	209.57	209.41	209.65	209.52	210.09	210.04	211.26	209.27	210.35	208.82	208.43	210.51	209.89	209.76	208.97	209.09	209.68	209.47	209.24	209.87	209.54	210.07	210.08	209.75	210.22	209.3	210.4	209.13	208.78	208.42	208.72	209.9	209.43	209.02	210.76	209.67	210.12	209.84	208.93	210.21	209.31	209.35	209.1	210	210.53	209.24	210.55	209.89
204.73	204.93	205.96	204.58	203.78	205.44	204.68	205.63	205.45	205.25	204.88	204.2	204.88	203.91	204.84	203.72	204.57	204.83	204.34	205.17	204.19	203.91	204.89	204.89	204.15	205	204.31	204.18	205.64	204.96	205.25	204.64	204.19	205.29	205.37	204.97	203.96	206.02	204.65	204.87	205.08	205.18	204.98	204.2	204.47	204.88	204.28	204.72	203.99	203.94
206.58	208.76	207.93	208.03	208.21	207.33	207.53	207.95	207.65	207.07	208.85	206.97	207.88	207.56	207.55	207.99	207.42	208.98	208.27	208.14	207.3	207.06	207.63	208	208.04	206.75	207.51	206.67	208.16	209.11	207.49	207.56	208.99	208.56	207.71	208.38	207.28	207.67	207.35	206.85	207.44	207.31	207.1	207.48	208.41	208.24	207.7	208.03	208.23	207.06
202.91	204.86	201.36	202.57	202.65	203.33	204.07	202.49	202.68	203.55	202.62	202.66	202.96	202.57	205.04	203.4	203.69	202.72	202.4	201.64	203.76	203.22	204.05	202.8	201.36	202.84	203.19	202.63	201.87	204.19	202.59	203.01	203.55	203.7	203.84	203.46	204.45	202.87	203.08	202.77	203.93	203.19	202.62	202.59	202.74	202.46	202.84	203.21	202.54	202.5
200.76	200.43	200.3	200.37	200.38	201.59	201.52	201.2	200.9	200.19	200.62	200.69	199.85	200.9	200.54	200.45	200.11	199.69	200.95	200.85	199.76	201.02	200.18	200.37	199.63	201.39	200.59	200.95	200.67	200.3	201.56	200.14	199.84	199.77	199.23	199.78	201.45	199.73	200.95	201.06	199.7	201.17	200.45	200.14	201.01	200.31	200.29	201.18	199.97	200.36
207.08	207.14	207.42	207.96	207.33	207.36	206.9	208.19	208.24	207.89	206.94	206.65	210.01	207.17	208.17	208.05	206.57	207.26	207.07	207	208.15	207.75	207.88	206.51	207.93	206.35	207.23	207.04	206.93	207.65	207.52	208.26	208.26	207.52	207.55	208.47	208.43	207.17	207.97	208.57	207.6	207.8	207.7	207.05	208.25	208.8	206.81	208.86	207.59	208.02
208.91	209.61	209.96	209.28	210.33	210.66	210.2	210.59	209.88	208.97	208.59	210.09	210.03	208.79	209.43	209.12	209.69	209.02	209.79	208.89	210.11	208.71	209.47	210.3	210.53	208.17	209.68	209.23	210.72	209.96	210.22	209.99	209.17	210.36	209.22	208.43	210.76	210.13	210.44	209.63	208.9	210.73	208.24	209.34	209.22	209.17	209.88	208.78	210.28	209.6
211.08	211.5	212.06	211.46	211.36	211.58	211.76	212.65	212.28	211.74	212.38	212.04	211.16	212.23	211.46	211.12	212.84	210.9	211.74	212.35	210.93	212.04	211.77	211.53	211.15	212.42	212.18	211.07	212.34	212.79	211.15	211.06	210.4	212.22	212.74	210.37	212.5	210.75	211.53	211.37	212.23	211.21	211.39	211.58	211.26	210.5	212.1	210.99	211.63	212.1
204.97	203.55	203.96	203.21	202.65	203.03	203.52	203.56	202.52	202.45	204.01	203.42	205.16	203.36	202.74	203.29	203.05	204.5	203.58	203.68	202.29	203.29	204.86	203.36	203.86	201.58	204.38	202.48	202.87	204.27	204.01	203.85	204.49	203.6	203.47	203.1	203.8	203.47	202.88	202.92	203.72	204.42	203.66	203.27	203.76	202.34	203.88	204.12	204.39	203.3
204.12	204.08	203.88	202.69	203.02	203.24	203.23	203.64	203.22	204.51	204.06	203.71	203.85	204.69	202.74	203.55	204.1	203.88	204.24	204.06	203.02	203.2	204.99	204.2	204.69	205.16	203.38	203.4	204.41	204.27	204.68	205.09	202.69	202.86	204.16	204.53	203.62	204.8	205.61	205.23	204.83	204.13	204.42	204.73	204.27	203.97	202.37	203.41	202.99	203.33
204.32	202.82	202.11	203.88	203.09	202.68	203.24	204.28	202.79	203.84	202.69	204.02	204.59	203.21	203.53	202.94	202.86	204.06	204.29	202.71	203.91	203.73	203.17	203.37	203.35	202.1	203.86	203.27	202.92	203.13	204.46	203.14	202.78	202.57	204.08	203.5	203.1	202.5	203.2	203.36	202.43	202.42	202.35	203.04	202.82	204.21	203.33	202.24	203.03	203.22
201.22	202.35	201.87	200.87	201.08	201.61	201.03	201.19	201.17	201.61	201.49	200.51	202.85	200.79	200.29	201.25	200.48	201.24	201.19	201.53	200.76	200.26	201.52	201.31	200.19	201.21	200.43	200.2	201.69	200.95	200.77	201	200.26	201.03	201.78	201.54	201.93	200.81	202.23	201.39	200.6	200.53	201.36	201.26	201.14	201.04	200.98	200.92	199.53	201.68
208.46	209.49	208.34	208.72	208.98	209.55	208.99	209.45	208.3	208.7	208.45	208.27	209.6	208.7	208.53	208.03	209.42	207.35	209.08	209.47	208.19	208.27	208.43	209.28	207.37	209.46	208.42	209.38	208.76	208.94	207.92	208.72	209.47	208.31	208.99	208.47	208.23	208.08	207.87	207.66	208.83	209.38	208.9	208.6	208.32	208.39	209.09	208.93	209.15	209.2
197.72	198.49	197.94	197.85	197.97	198.39	198.56	198.4	197.3	199.12	197.44	199.2	197.45	197.55	197.48	197.98	198.16	197.75	197.8	198.41	197.32	198.22	197.05	197.99	198.03	198.75	198.55	198.82	198.31	198.21	198.67	197.78	198.09	197.01	198.28	198.21	197.39	199.23	197.32	198.11	198.42	198.44	198.88	199.09	197.69	198.83	198.64	197.7	197.32	197.96
209.83	210.31	209.27	210.05	209.71	209.55	210.33	208.72	208.39	210.14	208.14	210.49	209.32	209.48	208.82	209.13	210.81	209.57	209.36	209.78	208.51	209.32	208.82	210.15	210.29	208.17	209.33	208.83	210	208.83	210.25	209.66	209.85	210	209.23	210.26	209.88	210.13	209.38	209.2	210.04	210.12	209.84	208.56	210.62	210.12	209.76	208.81	209.66	209.51
208.71	209.38	208.47	207.8	209.13	208.69	207.99	208.99	207.77	208.23	208.94	208.4	207.71	209.2	208.29	209.08	208.79	209.36	209.27	208.73	208.21	208.67	208.28	207.92	208.76	209.15	208.97	209.23	207.84	208.64	208.66	208.68	208.3	209.05	208.42	209.27	208.91	207.62	208.37	209.6	208.34	209.11	208.63	209.77	208.41	208.05	208.42	208.45	209.56	209.38
213.2	214.53	212.59	213.73	212.24	213.82	214.28	214.33	212.83	213.62	213.72	213.43	213.08	214.17	212.97	213.43	213.56	214.26	214.59	214.89	213.8	213.13	214.02	212.87	213.78	213.9	214.29	214.04	213.54	213.34	214.62	214.06	214.22	213.04	213.82	214.08	213.3	214.01	213.85	213.49	213.76	214.09	213.69	214.31	213.4	213.44	213.43	213.64	214.52	214.13
201.75	200.71	201.8	200.09	200.89	200.12	200.35	199.83	200.15	200.15	201.05	198.94	200.46	200.76	202.41	200.21	201.44	201	199.87	200.41	199.88	200.25	200.75	199.91	200.41	200.36	199.91	200.32	200.48	200.49	200.55	200.63	200.65	199.37	199.8	199.68	199.38	200.46	199.54	200.33	200.61	200.45	200.63	200.05	198.86	200.4	200.8	199.6	200.24	200.5
204.48	203.24	203.64	203.31	203.72	202.23	203.46	204.35	204.08	203.16	203.53	204.4	204.13	203.06	203.14	203.78	203.71	204.42	204.72	205.26	203.73	204.78	203.52	204.97	204.63	203.1	204.13	203.75	203.69	202.64	203.41	204.92	205.17	203.56	203.78	204.29	203.19	203.33	203.24	203.16	202.25	203.48	204.8	203.66	203.25	203.66	203.8	204.56	203.62	204.91
202.87	203.12	202.87	201.67	202.64	202.72	201.11	202.47	202.92	202.28	202.41	201.65	203.43	202.21	202.77	202.71	201.57	202.6	204.02	202.49	202.4	202.56	203.33	202.85	202.55	201.76	201.75	202.58	201.65	200.8	202.41	201.83	202.86	201.03	202.01	202.51	202.71	202.92	201.58	202.85	202.33	201.98	202.15	202.49	203.28	201.71	202.7	201.12	202.8	201.69
211.28	212.73	211.97	212.65	212.59	212.19	212.18	212.9	211.52	211.79	212.81	212.29	211.67	212.17	212.23	211.7	211.81	212.87	212.56	212.7	212.57	212.72	212.66	212.63	212.53	212.91	212.04	211.45	212.82	212.53	211.99	211.28	212.82	213.2	212.41	212.44	212.29	212.15	212.21	212.51	212.74	211.55	212.25	211.59	212.25	213.09	211.93	211.89	212.7	211.95
211.32	211.56	212.07	211.83	211.17	211.48	210.86	212.31	210.87	211.39	211.75	211.68	211.96	211.82	211.9	210.84	211.56	212.02	210.73	212.6	211.53	210.06	212.92	211.52	210.84	212.43	211.12	212.74	211.5	212.09	211.33	211.76	211	211.18	211.65	211.67	211.72	210.6	212.09	211.43	211.45	211.44	211.8	210.96	211.66	211.08	211.35	212.2	212.43	211.91
216.82	217.17	216.83	216.54	217.22	217	217.14	216.33	216.7	216.53	217.18	214.96	216.99	216.31	217.72	216.28	218.04	216.71	216.24	216.61	218.47	219.23	217.07	216.25	216.89	217.26	215.88	216.96	216.65	216.51	217.62	216.97	216.85	217.26	217.09	217.16	216.64	216.68	217.29	216.65	216.46	216.77	217.72	217.15	217.4	216.58	217.8	215.83	216.65	216.77
202.21	202.89	201.61	202.62	203.38	202.89	201.74	202.83	202.35	203.12	201.74	204.08	203.33	202.8	201.63	202.68	203.03	202.11	201.98	203.22	201.84	202.22	202.93	202.21	202.24	203.23	201.82	202.24	203.51	201.91	202.82	202.26	203.7	202.41	202.89	201.97	202.73	203.57	203.66	202.15	202.59	203.06	202.26	202.72	202.9	202.16	202.04	202.85	202.81	202.85
210.88	211.79	211.79	211.65	211.84	212.69	212.25	210.7	211.58	211.57	210.83	213.13	211.03	211.8	212.26	211.8	211.64	211.86	212.2	212.85	212.22	211.66	211.03	211.79	211.72	211.24	211.38	211.24	210.88	212.6	211.86	212.13	212.13	212.47	212.04	211.78	212.85	212.44	211.12	213.11	211.48	210.86	211.06	213.23	210.46	212.34	212.55	210.39	211.61	211.3
205.98	208.05	207.06	206.16	206.7	206.5	206.23	205.05	206.74	206.38	207.53	206.09	205.67	205.61	205.33	205.71	207.08	207.01	206.39	206.35	206.09	205.24	205.46	206.76	206.56	205.34	206.12	206.15	205.58	207.69	206.23	206.66	206.22	206.38	206.47	205.86	206.65	205.2	206.81	206.22	206.11	206.56	207.35	206.64	206.49	207.37	206.56	207.09	205.65	205.46
208.55	209.1	210.47	210.07	209.39	210.55	208.78	209.22	208.55	210.02	210.51	209.28	209.38	209.56	209.55	209.34	209.68	209.23	210.73	209.88	209.84	208.65	209.53	209.58	209.02	208.97	209.45	210.21	208.63	208.72	209.03	209.64	209.66	210.72	208.84	209.86	209.03	209.25	209.78	209.62	209.84	209.78	209.07	210.07	209.4	208.78	209.56	210.22	208.9	210.13
199.21	198.33	198.61	199.48	197.71	199.14	198.82	198.46	199.02	197.79	199.48	197.74	197.46	197.63	198.92	199.74	198.77	199.41	199.48	198.96	200.34	197.59	199.71	197.83	198.33	197.72	198.39	198.48	198.18	199.82	198.53	197.96	198.68	199.43	197.91	198.37	198.6	199.16	198.45	199.55	198.44	199.05	197.64	198.18	199.05	198.57	198.37	199.46	198.61	199.86
208.24	208.93	208.55	208.79	209.09	209.93	209.02	208.04	209.2	209.68	209.09	208.8	208.26	207.75	209.06	209.17	208.26	208.7	208.54	207.72	208.13	208.48	208.98	208.77	207.44	209.2	209.55	209.37	208.64	208.98	209.04	208.47	207.88	208.88	208.34	209.29	209.78	208.19	209.71	208.78	210.17	208.38	209.46	208.77	209.35	208.01	210.25	209	208.85	208.02
208.74	209.68	208.92	208.2	207.74	208.21	208.06	207.67	208.63	209.73	207.7	208.71	208.84	207.91	208.45	208.75	209.83	210.2	209.91	208.81	207.68	209.91	208.8	208.31	209.78	207.81	209.35	208.74	208.06	209.08	209.42	208.89	208.64	207.43	207.98	207.78	209.73	208.48	208.27	209.72	207.63	208.07	207.84	208.7	208.72	209.62	208.92	209.55	208.43	207.48
208.15	207.82	208.19	207.66	207.69	208.38	209.33	208.61	208.95	208.02	208.46	208.18	208.91	209.29	208.75	209.8	208.84	209.62	208.35	208.63	209.75	208.35	208.15	208.41	209.56	208.9	209.11	208.85	208.08	208.86	208.34	207.92	208.76	208.58	209.53	209.63	208.74	209.54	208.23	208.97	208.6	208.35	209.11	208.34	208.07	209.06	209.51	208.52	208.42	208.76
204.63	204.93	205.95	204.77	203.77	205.09	203.07	204.04	204.54	205.25	204.65	205.3	204.18	204.58	203.79	204.09	204.24	204.04	204.94	204.48	204.59	204.44	205.1	204.63	203.58	205.27	204.09	205.82	204.28	205.15	204.97	204.75	205.12	205.6	203.51	204.12	205.19	204.23	205.74	204.04	204.89	204.82	206.1	204.39	204.01	203.87	203.86	204.43	204.12	204.74
205.84	205.67	206.53	206	206.11	206.17	205.1	204.91	205.05	205.25	205.7	205.2	205.41	205.44	205.41	205.49	204.68	206	205.22	206.07	205.37	205.38	205.43	206.56	205.52	205.79	205.75	206.43	205.89	205.73	205.45	205.75	204.88	206.3	206.14	206.2	204.37	205.67	206.04	205.08	205.47	204.56	206.43	205.84	205.36	205.75	206.46	204.73	205.95	205.87
212.02	212.05	213.17	212.56	212.25	213.53	213.02	212.29	212.11	213.16	212.27	212.07	212.3	212.51	212.96	212.75	212.58	212.64	211.83	211.9	212.67	212.97	212.68	213.33	212.63	211.94	211.35	213.85	212.12	212.56	212.6	213.63	211.74	211.85	213.57	212.21	212.25	212.71	212.53	213.08	212.55	212.34	212.73	211.45	212.71	212.59	211.73	212	212.93	213.03
205.18	206.53	205.79	205.18	205.78	204.98	204.92	205.4	204.68	205.06	205.36	205.02	204.44	205.72	205.95	205.66	205.51	205	206.27	204.84	205.45	205.87	207.08	204.85	205.43	204.72	205.53	206.03	205.79	205.81	206.2	205.15	205.61	205.62	206.08	205.39	204.96	204.87	205.27	205.43	204.97	206.03	205.87	205.8	205.75	205.24	205.5	205.43	205.76	205.7
198.79	199.07	200.73	199.95	199.55	199.24	200.07	199.35	198.56	198.98	201.21	198.94	200.88	199.6	199.07	199.49	200.5	199.27	198.61	199.93	199.41	198.84	200.26	200.26	199.22	199.58	199.45	199.4	199.52	199.66	198.66	199.45	200.32	198.42	199.01	198.4	200.06	198.54	198.57	199.92	199.82	199.22	198.93	199.19	198.12	199.53	199.79	199.78	199.03	199.89
206.93	205.82	205.62	206.81	207.27	206.23	204.8	205.55	207.48	206.52	206.94	206.96	206.67	205.23	206.66	207.01	205.84	206.01	206.73	205.93	206.77	206.44	207.33	206.96	206.4	206.08	205.73	205.7	205.29	206.61	206.19	206.75	206.82	206.17	206.32	205.57	205.73	206.51	207.22	206.21	207.14	206.88	204.72	206.24	207.23	206.24	206.44	206.86	206.1	206.93
208.91	210.17	208.41	209.84	209.25	209.26	209.65	209.03	209.33	210.59	210.25	209.65	210.29	209.12	209.52	209.83	209.43	209.14	209.39	208.87	209.58	210.74	208.23	208.9	209.27	210.78	208.71	209.95	209.44	209.48	209.54	209.86	209.5	209.5	209.06	208.65	209.58	209.44	211.08	209.39	208.76	209.93	209.47	208.66	209.39	209.98	208.99	208.33	210.37	209.59
203.91	203.2	203.14	203.77	203.53	203.55	203.26	203.2	203.09	204.15	204.38	203.21	202.02	203.26	203.31	203.76	203.53	203.63	203.13	203.27	204.28	203.81	202.57	202.29	203.67	202.81	202.59	203.82	203.4	202.54	202.6	203.33	202.38	203.29	202.48	203.39	202.68	203.25	203.06	203.14	202.59	203.27	203.76	203.51	203.07	203.84	203.24	203.38	203.19	201.77
207.79	207.59	207.5	208.17	207.06	207.8	207.79	207.62	208.32	207.49	206.48	206.18	207.75	208.27	207.53	207.58	207.64	208.03	206.42	207.3	207.9	206.19	206.87	207.76	207.83	208.93	208.26	206.6	207.56	207.92	207.36	207.02	208.08	206.59	207.53	207.64	207.67	207.99	207.98	207.44	208.17	206.5	207.41	208.74	208.22	207.63	207.82	207.79	207.89	208.12
211.59	211.85	211.03	211.45	211.76	212.01	211.54	211.29	211.49	211.61	211.47	211.1	211.4	210.92	211.08	211.02	211.11	212.01	212.26	211.38	212.09	211.6	211.1	211.66	211.71	212.08	211.59	210.77	211.19	212.15	210.96	210.33	213.66	211.39	212.26	211.42	211.37	211.15	210.63	211.65	212.33	212.45	211.29	210.59	210.81	211.05	211.91	212.04	211.21	212.42
212.32	210.86	211.44	211.9	212.23	212.02	211.3	212.62	211.72	211.89	213.1	211.45	210.99	212.5	212.69	211.28	211.75	211.84	210.94	210.63	210.35	211.83	211.1	211.03	212.23	211.49	212.12	211.72	212.17	212.12	211.83	211.89	212.56	211.13	212.03	211.55	212.2	212.06	212.03	210.58	212.06	212.07	210.47	211.08	214.07	211.67	211.62	211.95	211.62	210.31
201.16	202.71	203.39	203.04	202.91	201.97	204.09	201.73	202.15	202.47	202.98	201.47	202.73	202.71	202.1	203.5	203.54	202.64	202.59	202.6	202.35	202.79	203.26	203.38	201.92	203.32	202.22	202.73	201.34	202.41	202.95	202.1	203.32	203.38	201.68	203.23	202.36	201.84	202.2	202.68	202.53	203.33	202.71	202.28	202.63	202.21	201.32	202.5	202.27	202.54
199.99	200.39	200.56	199.45	201.38	199.22	200.23	199.84	199.54	199.85	200.22	199.96	200.77	201.06	200.5	199.28	201.41	199.39	199.96	200.49	200.63	200.34	199.36	200.27	200.89	200.12	201.91	199.72	198.72	200.99	199.08	200.47	200.58	201.35	200.44	201.01	200.48	199.99	200.89	200.66	200.47	199.77	200.97	200.11	199.87	199.84	200.54	200.56	200.5	200.23
207.78	207.02	206.88	207.98	208.08	208.31	208.45	207.31	207.25	207.57	208.28	207.28	207.5	208.09	207.55	206.74	207.82	207	207.02	207.74	208.41	207.05	207.48	207.17	205.99	207.45	207.28	207.06	206.71	207.47	207.57	208.59	208.24	207.57	207.16	208.53	207.99	207.57	208.13	206.99	208.31	208.37	206.57	207.57	207.45	207.21	207.7	207.3	207.49	207.39
211.68	211.71	211.83	211.46	212.19	212.45	212.34	212.18	210.27	212.75	211.4	211.41	210.96	212.7	212.27	212.36	212.45	211.64	211.65	213.12	211.66	213.14	211.8	212.45	212.94	211.98	213.11	211.59	212.36	212.37	211.91	212.04	213.72	210.93	211.37	212.55	211.65	212.02	211.98	211.56	211.17	211.98	210.36	212.54	211.21	211.35	212.02	211.93	210.86	212.19
195.19	194.55	195.21	193.27	194.85	194.57	195.16	196.16	195.03	193.76	194.96	195.86	194.84	195.81	195.1	196.06	195.39	195.35	196.47	195.14	195.47	196.09	195.45	195.61	195.07	194.66	194.75	196.27	194.79	195.4	194.19	195.25	194.46	196.26	196.73	194.43	194.94	196.01	194.63	196.3	194.61	194.65	195.54	194.57	195.42	195.06	195	194.87	194.61	195.92
202.47	202.2	202.49	201.44	202.46	202.09	202.27	203.24	201.57	202.7	203.14	202.98	201.92	202.21	203.35	202.55	202.07	202.73	203.26	202.94	202.13	203.22	202.28	202.89	202.33	202.8	202.19	203.14	203.22	202.27	201.74	202.42	202.05	203.02	203.84	203.54	202.88	203.64	202.5	202.44	203.02	203.25	202.12	203.11	202.82	203.46	201.85	203.28	203.04	202.68
205	205.69	203.97	205.55	204.13	205	205.46	204.97	204.53	204.41	204.14	205.8	204.02	204.84	203.26	203.94	204.36	203.76	205.55	204.72	205.48	204.47	204.02	205.72	204.97	203.29	204.83	205.46	205.77	205.39	204	203.95	204.55	203.71	204.67	203.86	204.62	204.18	204.31	204.65	205.08	203.83	204.62	203.99	203.83	204.98	205.24	205.05	204.44	203.4
198.84	199.41	198.62	199.17	200.19	199.36	199.54	199.83	199.4	198.77	199.89	198.23	198.11	200.46	198.27	199.5	199.52	199.15	198.54	199.1	199.06	199.89	199.26	200.19	199.49	198.48	199.85	199.5	198.81	199.67	199.98	199.23	198.8	199.29	200.18	199.22	200.1	200.3	198.24	198.94	198.62	199.46	198.79	199.72	198.05	199.02	199.75	199.61	199.8	198.06
212.75	210.84	210.74	211.12	211.31	212.37	212.54	211.93	211.53	211.01	211.68	211.34	211.47	211.66	211.49	212.03	211.64	211.92	212.08	213.04	210.89	212.44	210.9	211.41	211.63	211.41	210.98	211.46	210.74	212.78	211.81	212.06	209.94	212	212.34	211.54	212.07	211.41	210.81	211.67	211.38	212.57	210.71	212.23	212.29	211.89	211.39	211.35	211.52	211.22
216.6	217.42	216.99	216.69	217.39	217.25	216.86	216.47	216.71	216.89	215.92	217.34	215.78	217.31	216.92	216.31	217.13	217.5	217.1	217.98	216.37	215.6	217.78	218.13	217.45	217.37	218.01	217.81	217.31	217.16	216.72	216.84	216.08	217.06	215.59	217.5	216.25	217.06	216.5	216.78	217.07	217.18	216.08	216.6	218.13	217.51	215.93	217.2	216.58	217.48
208.96	208.64	208.3	208.21	208.93	208.35	208.42	209.82	207.79	208.99	209.64	209.06	209.58	207.97	207.79	209.82	209.41	207.24	210.08	207.49	209.01	208.66	209.39	208.74	208.42	208.2	209.02	208.95	209.34	209.11	208.71	209.24	208.76	207.88	208	209.23	209.51	207.76	208.26	208.53	209.19	207.54	208.38	208.75	207.95	209.06	209.15	208.61	208.97	208.85
217	216.55	216.64	217.03	216.62	216.7	217.72	216.18	216.51	216.81	217.2	217.65	217.49	217.67	217.9	217.48	216.15	217.11	218.1	217.47	216.89	215.95	217.22	217.9	217.88	216.12	217.05	217.58	216.44	217.68	218.32	218.1	216.52	218.65	216.96	217.64	217.93	217.13	217.43	216.9	216.87	216.5	216.52	217.2	216.2	217.68	217.58	217.21	217.24	216.98
198.82	199.35	197.7	199.43	199.29	199.14	199.43	199.84	199.29	199.55	199.24	199.82	199.69	198.76	199.66	200.11	199.64	199.72	199.68	200.05	199.34	198.92	200.26	199.27	198.95	199.07	199.4	198.66	199.17	199.83	199.01	199.2	199.21	198.89	199.4	199.37	197.88	198.78	199.75	200.34	199.98	199.72	199.97	199.06	199.34	199.16	199.22	200.16	199.44	199.7
206.57	207.56	207.38	208.04	207.23	207.89	207.42	207.93	207.25	207.41	207.79	207.5	207.51	207.09	207.39	208.35	208.22	208.05	207.64	209.46	207.36	208.65	207.84	207.89	207.41	207.56	208.07	207.52	207.68	207.34	207.78	207.05	208.26	206.89	209.13	208.08	207.62	207.35	207.6	207.3	207.1	208.67	207.95	207.77	208.14	206.87	207.97	206.39	207.55	209.05
212.03	213.36	211.94	211.03	211.8	211.18	212.04	211.01	210.62	210.35	210.27	211.13	211.77	210.32	211.64	211.91	212.12	211.4	211.13	211.87	211.33	211.41	211.24	212.19	211.38	211.83	211.65	211.81	212.49	211.85	210.34	211.19	212.33	212.4	211.3	211.27	211.75	212.9	210.31	211.96	211.48	210.61	210.34	211.31	212.04	211.34	211.65	211.28	212.23	210.53
202.48	202.96	203.75	203.41	203.17	203.47	203.35	202.61	203.63	203.78	202.95	203.82	203.38	202.73	204.94	203.4	203.85	202.69	203.61	203.36	202.96	203.26	203.18	202.92	204.08	202.18	203.34	203.71	203.95	203.41	203.76	203.13	201.8	202.68	202.74	202.65	203.6	202.97	202.98	203.2	203.22	202.38	203.31	203.73	202.9	204.02	203.68	202.67	203.16	203.9
217.4	217.89	217.34	216.76	216.42	217.19	217.37	216.38	217.22	216.67	218.22	217.26	216.08	217.12	217.08	217.28	217.16	216.89	217.53	216.95	216.34	217.84	216.87	216.71	216.82	217.78	216.8	216.18	216.74	216.65	216.85	217.46	217.66	217.15	218.02	216.1	215.25	217.66	216.31	215.53	216.1	217.43	216.32	216.13	217.11	217.19	216.88	216.31	216.56	217.19
199.47	199.02	200.03	200.46	199.5	200.96	199.12	198.56	199.04	199.39	199.32	199.32	199.8	199.71	198.87	198.6	198.89	200.02	200.4	199.85	199.19	199.71	200.14	200.42	199.09	200.02	198.74	198.77	199.05	199.91	200.01	199.91	198.79	200.57	199.49	199.69	200.29	200.07	199.07	198.9	199.05	199.28	199.65	198.79	199.4	199.8	198.71	198.72	198.7	199.32
207.91	209.09	208.04	210.37	208.78	209.51	208.31	207.56	207.77	208.35	207.43	209.12	208.83	208.52	207.51	208.58	209.11	208.62	208.68	208.7	208.48	208.34	207.53	209.08	208.36	208.82	209.17	208.09	208.16	209.96	209.64	208.49	209.34	209.44	209.41	207.25	208.45	208.49	208.67	208.04	207.51	210.84	207.87	207.99	209.42	208.94	208.3	209.8	208.11	210.06
209.14	208.8	208.6	208.11	209.16	208.65	209.1	208.42	208.72	208.9	208.68	208.03	208.78	208.48	210.13	210.04	207.16	208.71	208.53	209.2	209.63	208.56	208.36	209.16	208.04	206.99	207.87	209.43	207.26	208.5	208.46	209.02	208.58	207.29	207.94	209.22	207.85	208.32	208.21	208.51	210.03	209.19	207.61	207.84	207.89	209.25	208.55	208.74	207.5	209.27
217.17	216.6	217.33	216.15	216.12	216.2	216.14	217.86	216.54	217.21	216.19	217.36	216.56	215.84	216.19	216.03	217.44	217.7	216.84	215.93	216.89	217.09	217.53	216.44	216.02	217.88	216.92	217.32	218.26	215.48	215.9	217.24	217.46	217.88	218.03	217.34	217.58	217.15	216.75	216.57	216.58	216.88	216.73	216.8	217.37	216.78	217.46	217.71	217.47	217.28
207.85	208.24	208.79	206.89	207.18	207.55	207.78	208.15	208.17	207.6	207.68	208.49	207.19	208.64	206.9	207.35	207.68	207.61	208.39	208.28	208.69	208.37	208.38	207.37	209.69	208.19	208.25	208.14	206.51	207.96	207.99	208.68	209.38	207.34	208.84	206.75	208.73	208.46	208.04	208.14	208.07	208.45	207.67	207.66	207.26	208.14	207.25	207.57	208.04	207.9
212.02	211.37	211.59	212.09	211.91	211.42	211.72	211.92	212.27	211.78	211.94	212.26	211.25	212.13	211.88	212.04	212.79	211.14	211.21	212.28	211.37	211.4	211.03	211.99	211.06	211.58	211.83	211.68	211.71	211.99	212.67	210.96	211.51	211.52	211.86	211.89	212.18	211.84	211.99	211.72	210.94	212.36	211.58	211.94	211.52	212.2	212.35	212.64	211.25	212.19
200.72	200.39	200.75	200.01	200.84	200.31	199.88	200.59	200.58	200.02	201.52	199.26	200.06	200.34	201.14	199.64	201.01	200	199.73	200.42	199.65	201.09	198.82	199.79	200.29	201.56	200.66	200.38	199.55	200.55	198.77	200.49	199.48	200.11	200.94	201.45	200.15	200.35	200.97	201.23	199.58	201.02	200.5	200.09	200.8	200.28	200.05	201.21	199.46	200.08
202.78	204.34	203.65	202.73	204.69	203.52	203.51	205.23	204.09	203.29	203.33	204.15	203.82	203.92	203.7	204.19	203.82	203.79	203.53	203.16	203.75	203.87	203.74	204.06	203.11	203.93	203.74	203.88	203.7	202.56	203.87	204.88	204.81	203.36	204.69	203.36	203.95	203.25	204.13	204.44	203.73	204.36	203.41	203.36	203.32	203.42	203.97	203.56	203.75	203.78
204.98	204.88	205.1	203.78	205.04	204.78	204.43	205.52	204.68	203.66	204.98	204.57	204.29	204.16	204.49	205.8	203.92	205.23	205.39	205.07	203.68	205.5	205.05	205.04	204.73	204.41	204.24	204.58	205.85	205.28	205.11	204.75	205.15	204.72	204.72	204.74	205.48	204.6	204.9	203.56	205.58	204.63	204.03	204.81	205.16	203.96	205.06	204.93	203.67	204.19
213.96	213.41	212.22	214.26	211.88	213.43	213.27	212.82	214	212.23	213.02	213.84	212.52	213.04	213.34	212.72	211.65	212.49	212.69	212.76	212.84	212.87	213.12	213.08	213.03	212.34	213.07	213.3	211.5	213.38	213.85	212.79	213.01	212.96	212.73	213.4	213.33	213.12	213.35	212.16	212.34	213.36	212.61	213.33	212.44	213.2	212.23	212.46	213.99	212.29
204.29	203.27	204.38	204.3	204.34	204.55	204.87	203.17	204.46	205.12	204.74	204.69	203.99	204.61	203.83	204.26	204.54	204.2	203.98	204.29	203.99	204.69	204.83	205.05	203.94	204.46	204.37	204.61	205.58	205.7	204.04	204.8	204.69	203.25	204.16	205.37	204.35	204.37	203.91	204.51	204.55	204.36	205.75	203.83	202.7	204.28	204.4	204.75	204.8	204.46
207.92	208.63	207.64	207.6	207.63	206.82	206.77	207.4	207.64	207.87	207.95	207.93	207.57	208.06	208.52	206.95	207.26	206.74	207.8	207.74	207.72	208.22	207.61	207.42	208.17	208.4	207.57	207.9	207.78	208.07	208.66	207.09	208.19	207.59	208.71	207.3	207.71	207.7	206.51	206.66	208.06	207.78	207.45	207.08	207.22	207.44	207.38	207.3	207.28	207.23
204.46	205.09	205.46	204.29	205.67	205.33	204.85	204.78	205.14	205.18	205.2	204.76	204.51	204.96	204.51	204.17	204.78	204.78	205.46	203.56	204.6	203.99	204.96	206.05	205.13	205.12	205.09	204.7	204.82	204.41	204.74	205.22	204.68	204.98	204.51	204.27	205.44	205.79	205.09	204.73	203.97	205.3	205.67	205.25	204.81	205.64	204.61	204.66	204.85	204.96
218.29	217.78	218.18	218.16	219.24	216.81	217.29	217.72	218.42	218.27	217.66	218.05	218.95	217.87	217.71	217.11	216.48	218.92	218.08	217.13	217.62	217.58	218.17	217.45	216.18	218.37	218.16	218.51	217.2	217.26	217.41	217.18	217.88	219.02	219.06	217.66	217.97	216.98	217.69	217.61	219.26	218.2	217.55	217.27	218.39	218.02	217.27	216.77	217.68	218.41
209.14	209.65	209.06	208.17	208.81	209.22	209.42	209.16	208.08	209.79	209.05	209.15	208.21	209.18	209.06	208.62	209.54	208.71	208.94	209.77	208.55	209.65	209.58	209.5	208.54	209.39	208.43	208.57	208.6	208.94	209.19	209.28	208.69	208.78	209.3	208.66	208.23	208.02	209.4	208.48	209.42	209.15	209.01	208.42	209.07	209.14	209.13	209.27	208.69	209.02
205.97	206.74	205.99	206.52	207.23	207.65	205.3	207.54	206.16	206.48	207.01	206.53	206.82	206.89	206.12	206.91	207.84	205.93	205.68	206.17	205.7	206.54	206.98	206.48	205.7	206.96	207.08	206.22	205.02	206.22	206.43	206.4	206.35	206.08	206.47	208	205.63	206.93	206.64	205.38	206.54	206.49	206.6	205.62	205.4	208.5	205.96	206.04	206.18	205.87
202.14	202.73	203.17	202.48	201.94	202.42	202.41	201.94	201.97	202.59	202.78	202.78	202.45	202.99	202.87	203.67	202.83	202.29	202.81	203.04	203.33	203.63	201.77	203.53	202.41	202.12	203.01	202.57	201.91	202.26	201.91	203.7	202.94	202.49	202.5	202.46	202.25	203.21	202.37	202.87	202.09	202.21	202.05	202.64	202.37	201.32	201.66	203.02	202.46	202.15
210.21	209.03	209.64	210.09	210.61	209.73	209.61	209.15	208.73	208.93	208.62	209.3	209.9	209.9	209.82	209.52	209.68	208.92	210.39	208.91	209.07	209.29	209.94	209.66	210.13	208.89	209.39	209.83	210.18	209.08	209.17	208.69	209.21	209.58	210.4	207.9	209.96	208.33	209.18	209.72	210.13	209.41	209.92	208.89	208.65	210.15	209.08	209.93	210.16	209.08
204.04	203.91	203.62	203.67	203.62	203.67	203.08	204.18	204.63	202.58	202.96	204.08	202.52	202.92	203.32	204.32	202.73	203.15	204.04	203.64	203.37	203.41	203.58	203.45	203.89	203.31	204.18	202.25	203.34	202.98	203.31	202.88	203.45	203.17	203	202.27	202.49	202.32	203.71	201.61	203.69	203.56	202.48	204.31	203.21	202.32	202.7	204.21	202.86	203.55
210.76	212.12	212.05	210.99	211.47	211.86	211.5	210.89	209.81	211.46	210.7	211.77	212.43	210.39	210.59	212.01	212.54	211.32	210.65	211.28	210.88	211.4	212.94	211.64	212.59	210.84	211.6	210.9	211.66	211.7	211.38	212.77	211.73	212.15	212.29	211.8	211.19	211.3	210.77	211.69	211.19	211.06	211.93	211.68	212.51	211.7	211.09	211.85	211.33	212.71
206.48	205.48	205.36	205.96	205.7	205.42	205	204.8	204.9	204.98	205.3	206.09	205.21	206.72	204.82	206.3	205.01	206.31	205.41	205.54	205.4	206.74	206.17	206	205.72	205.04	206.06	205.8	204.99	204.84	205.72	204.71	205.59	206.48	205.07	206.04	204.69	205.87	204.95	205.1	204.56	206.38	206.94	205.37	203.55	206.5	205.36	205.35	206.3	204.99
202.91	203.67	205.28	204.84	204.72	204.43	203.64	204.72	204.52	204.41	205.23	203.89	204.57	204.24	204.33	204.66	204.51	205.3	204.56	205.5	204.79	205.45	204.8	204.27	205.13	204.36	205.12	204.56	205.31	204.92	203.89	205.34	204.56	204.42	204.06	204.6	204.75	205.05	204.68	203.87	205.34	203.39	203.94	205	203.72	204.18	205.08	204.35	203.4	203.73
200.11	200.54	200.32	199.68	199.97	200.29	199.72	200.2	199.79	201.07	200.38	200.73	201.27	200.63	200.87	200.32	200.88	199.98	199.58	200.74	200.56	200.87	200.45	200.14	200.59	201.08	200.46	199.85	200.23	200.77	200.07	201.21	200.41	200.66	201.79	200.94	200.12	200.45	201.01	199.93	199.57	199.94	200.21	200.75	200.65	199.19	201.79	200.17	200.52	199.6
198.81	200.08	199.98	200.07	198.95	199.27	200.01	199.26	200.24	199.33	200	199.37	200.1	199.97	198.72	198.85	199.54	198.55	199.24	198.92	200.05	199.8	199.74	198.9	199.31	199.33	199.77	199.94	198.37	198.44	199.13	198.85	198.29	199.66	199.67	198.79	198.46	199.59	199.69	199.36	198.74	199.79	199.21	198.56	198.74	199.74	199.38	199.26	199.77	198.74
200.51	198.74	199.24	199.1	199.21	199.38	199.53	199.11	199.66	199.77	200.26	199.39	198.33	199.2	198.62	200.49	199.06	199.39	200.37	198.54	199.67	200.42	198.64	199.31	199.57	198.61	199.1	199.59	199.65	200.53	200.12	199.23	198.8	200.86	199.04	199.95	200.05	200.74	199.35	199.46	199.52	199.86	200.01	199.15	199.46	199.78	200.4	199.59	199.89	199.75
204.92	204.76	204.34	203.92	205.69	205.09	204.76	203.55	204.65	204.9	205.76	205.21	204.21	205.38	204.06	204.61	204.34	204.02	204.78	204.65	204.76	203.62	204.76	205.29	205.28	205.12	204.07	204.48	203.9	204.55	204.93	204.84	204.77	204.78	205.03	204.53	204.24	204.87	204.88	204.62	204.26	204.33	204.63	204.38	204.03	203.7	204.73	205.2	204.69	205
203.69	204.98	202.05	203.01	204.14	203.69	203.94	202.8	203.46	202.16	204.07	203.6	203.97	203.61	203.79	203.5	203.38	203.88	204.35	203.25	202.71	203.44	203.27	203.69	203.77	201.99	203.39	203.5	204.19	203.36	203.28	203.28	203.75	203.37	202.68	204.21	204.92	204.04	204.07	204.05	202.91	203.45	203.12	202.91	203.62	203.03	202.26	203.74	202.36	203.53
212.69	212.75	212.18	211.2	213.16	211.67	211.82	210.79	211.55	212.23	211.34	213.1	212.28	211.55	211.94	211.11	212.64	211.75	212.25	212.19	212.83	211.82	212.44	213.15	212.37	211.65	212.49	213.17	211.79	212.33	211.68	212.87	212.07	212.18	213.15	212.22	211.57	212.28	212.33	211.32	212.6	212.43	213	212.05	212.8	212.22	212.42	213.55	212.59	212.4
195.13	195.82	195.3	195.31	195.58	194.81	195.68	193.75	195.81	195.81	195.53	195.36	196.9	194.9	194.9	195.37	194.85	194.83	195.16	194.5	194.65	194.61	194.95	195.04	195.83	196.8	195.21	194.83	195.12	194.96	195.86	195.97	195.78	195.36	194.64	194.73	195.96	196	195.42	195.4	194.3	194.02	195.95	194.56	195.85	195.41	194.77	195.28	195.54	194.61
204.17	203.66	202.83	202.87	203.1	202.97	203.41	202.43	202.94	203.21	204.2	203.73	202.6	204.03	203.6	203.53	203.41	203.37	203.69	202.48	204.14	203.21	203.16	203.73	203.7	202.68	203.19	203.63	203.54	202	202.31	204.12	203.93	203.75	204.16	203.77	202.92	202.56	203.39	203.44	202.8	203.6	203.3	202.82	203.24	204.11	202.59	203.52	203.35	203.81
203.75	201.29	202.78	202.16	202.91	203.82	202.96	204.16	204.64	202.53	202.44	202.98	202.44	202.76	203.24	204.64	204.85	203.99	202.51	203.07	202.95	203.36	203.59	202.5	203.1	203.04	203.14	202.88	203.71	203.33	202.48	204.12	202.36	202.76	203.7	201.87	203.28	203.11	202.62	202.69	203.67	202.34	202.76	203.25	202.04	202.44	202.01	203.2	203.09	202.46
210.48	211.87	211.62	211.29	211.68	211.66	212.78	212.4	212.05	212.24	211.74	212.75	212.05	211.78	212.09	212.8	212.41	212.63	211.83	211.48	211.02	212.38	211.34	212.41	210.41	212.26	211.21	212.96	212.13	211.06	211.43	211.66	211.66	212.31	211.17	212.45	212.69	211.73	211.91	210.98	212.28	211.8	211.81	211.63	212.6	211.22	211.46	212.2	211.98	212.05
200.27	200.05	200.37	199.86	199.19	198.36	198.7	198.74	200	198.57	199.03	199.3	199.18	199.84	199.25	199.65	198.33	198.82	198.94	199.52	199.61	198.94	199.17	199.58	198.9	198.56	199.67	200.29	199.39	199.23	198.54	199.77	199.9	200.3	199.71	197.27	199.58	199.26	199.57	199.91	198.73	199.2	199.66	199.33	199.02	198.41	199.94	199.31	199.91	198.03
212.34	214.46	213.37	214.28	214.35	213.82	214.27	213.93	214.61	214.81	213.38	213.85	213.92	213.76	213.86	213.49	213.25	213.24	213.34	214.12	214.21	214.27	213.21	213.71	211.85	214.95	213.68	213.64	211.88	213.96	214.36	214.12	213.63	214.2	212.29	214.17	214.84	215.26	213.57	213.62	214.19	213.47	213.6	213.65	213.55	212.85	213	214.09	214.57	213.69
201.65	203.17	202.45	202.44	201.55	203.56	201.53	202.33	201.94	202.68	202.36	203.46	202.24	203.35	202.14	203.29	203.89	202.45	203.47	201.51	202.08	202.69	202.26	201.23	202.28	202.63	202.3	202.4	202.83	202.16	202.43	202.42	203.34	202.76	201.92	203.65	202.7	202.55	201.97	201.47	202.74	202.69	202.62	202.21	201.66	202.85	203.39	202.22	203.74	202.22
211.9	210.67	211.85	213.7	212.93	213.4	212.57	213.12	212.7	212.09	212.24	211.89	213.02	212.68	211.86	212.66	211.66	212.89	212.19	212.16	212.67	212.49	211.92	211.37	212.74	211.75	212.42	211.85	212.46	212.67	213.77	212.32	211.7	213.03	211.87	212.25	212.6	213.45	211.89	212.46	212.55	212.6	213.19	213.47	212.27	212.74	212.75	212.23	213.62	212.15
207.7	206.17	208.11	208.22	207.8	207.86	207.78	206.84	207.14	208.23	207.78	207.47	208.39	208.42	207.69	207.37	207.5	207.74	207.9	206.34	207.81	208.49	208.33	207.11	207.54	207.57	206.96	208.65	208.07	206.96	207.83	208.43	207.8	208.58	209.14	207.49	207.82	207.16	208.6	208.27	207.96	205.89	208.24	207.66	208.23	207.32	207.33	207.4	207.96	207.78
210.56	208.25	209.67	208.06	209.7	209.11	209.35	207.46	207.72	207.96	209.44	209.32	208.51	209.74	207.37	209.53	209.81	208.6	209.7	207.34	208.04	208.83	208.04	208.09	209.3	208.49	209.21	209.49	208.41	208.64	208.42	209.27	208.8	209.77	209.64	209.63	210.14	209.24	208.56	208.02	208.26	209.52	209.15	208.13	209.16	208.92	209.3	208.58	209.88	208.51
200.16	199.66	200.05	200.2	200.92	201.97	199.52	200.26	200.3	199.91	200.11	200.77	198.95	198.66	200.63	200.05	199.74	199.72	200.6	200.54	199.23	200.06	201.01	199.71	200.56	200.47	199.49	199.82	198.98	200.64	200.92	200.09	199.83	200.67	201.48	200.67	200.36	201.03	199.12	198.73	201.16	200.54	200.43	199.64	199.32	200.76	200.43	200.52	199.65	199.97
208.99	208.6	208.73	208.56	208.06	209.79	208.62	210.34	209.19	209.43	208.82	208.21	208.64	208.02	208.8	208.23	208.13	207.18	208.34	209.22	210.45	207.98	207.75	209.27	208.43	208.94	208.95	209	208.74	208.33	209.52	207.11	208.31	207.99	209.08	210.56	208.12	207.89	209.12	209.22	208.39	209.14	210.03	208.87	207.74	208.43	208.61	209.02	209.23	208.6
202.93	204.46	203.21	203.04	202.92	203.75	203.44	202.35	202.69	202.86	203.76	203.43	203.75	203.29	203.68	204.37	203.24	203.93	203.94	204.26	202.2	204.21	203	203.03	204.05	203.44	203.21	202.98	203.06	203.71	204.14	202.8	202.24	204.6	203.91	202.8	203.44	203.15	203.84	203.24	202.61	203.1	203.41	202.15	203.51	203.02	203.73	202.24	203.47	204.07
206.57	206.76	207.67	207.23	206.21	206.48	206.12	205.86	206.71	208.2	206.14	205.89	205.93	205.44	206.18	206.55	206.72	206.61	204.9	206.31	205.72	206.05	207.8	207.56	206.85	206.18	206.86	206.68	207.03	205.77	205.51	206.55	206.25	206.13	206.16	205.65	206.73	204.9	206.07	206.28	205.47	206.19	206.21	206.57	206.21	205.28	204.9	206.41	207.72	206.46
211.09	211.02	211.81	210.23	211.05	211.41	211.27	210.81	211.5	212.16	211.85	212.11	211.61	211.33	211.88	211.75	211.29	211.22	210.87	211.92	211.61	211.28	212.27	211.43	211.09	211.29	211.75	212.48	212.29	211.82	211.27	211.65	212.47	212.34	211.34	212.07	211.61	212.42	211.35	210.7	212.42	211.11	212.59	212.41	211.4	210.53	211.49	211.92	211.44	211.82
207.07	207.64	207.03	206.78	207.87	206.96	208.43	207.97	208.4	208.38	207.97	207.72	207.44	207.22	206.21	206.59	206.79	208.06	206.94	206.53	207.67	207	208.35	206.64	207.76	207.92	208.97	207.8	207.53	208.23	207.52	207.28	206.68	207.73	207.65	207.49	207.69	207.81	206.94	207.23	207.12	208.18	206.91	208.12	207	207.51	207.36	208.5	207.47	208.31
212.68	210.67	212.66	212	212.57	212.41	211.41	211.54	211.05	212.54	212.23	211.5	212.85	212.09	212.15	212.33	211.28	213.13	212.42	211.33	213.23	211.1	211.38	212.69	213.6	211.51	212.53	211.63	212.19	212.96	212.23	212.64	213.36	212.49	212.42	211.62	212.41	212.22	211.77	212.55	212	212.09	212.97	213.15	212.3	213.49	211.8	213.27	212.45	211.6
201.77	201.74	202	201.42	201.98	202.61	202.22	202.06	202.21	202.47	203.52	202.62	201.73	201.4	202.95	202.81	202.2	203.02	202.28	200.93	202.9	202.28	203.95	201.68	202.21	203.03	202.7	202.22	203.13	201.63	202.51	202.72	201.81	202.6	202.73	202.84	203.04	202.96	203.03	202.84	202.87	203.36	203.41	202.34	202.97	201.32	202.48	203.54	202.84	203.74
203.67	203.73	202.49	202.96	203.37	203.73	204.3	203.05	202.75	203.6	203	203.35	202.95	201.57	202.86	202.4	203.58	203.38	203.52	204.38	203.45	202.75	203.57	201.2	202.84	203.24	203.36	203	202.07	203.15	203.42	203.38	202.75	202.74	201.39	203.78	203.78	203.48	203.41	203.71	203.05	203.81	203.29	202.82	202.83	202.94	203.53	203.68	203.48	204.06
210.08	209.93	210.04	208.57	209.61	208.7	209.21	209.11	209.08	209.62	209.99	209.1	210.08	209.78	210	210.34	209.19	209.14	209.14	208.83	209.49	209.73	208.65	208.76	209.28	209.62	208.51	210.16	209.42	209.35	210.7	208.61	208.41	209.05	209.48	208.75	209.93	209.92	209.7	209.2	208.62	209.26	209.18	209.23	209.28	208.94	209.69	208.7	209.83	210.59
204.39	204.23	205.05	205.4	204.77	203.83	204.15	204.5	204.72	204.24	205.07	204.03	204.34	205.34	202.87	204.39	204.13	204.74	204.75	204.27	203.41	203.73	203.85	203.05	203.02	204.8	204.23	203.49	203.13	202.23	204.53	204.09	203.6	205.28	203.41	204.37	203.45	204.96	204.17	203.97	204.83	203.72	203.95	204.53	202.44	204.44	204.24	203.74	202.85	203.77
201.4	200.93	201.69	202.01	202.32	200.81	201.5	201.16	200.88	201.24	200.97	201.32	201.17	200.84	200.16	201.04	201.69	201.84	201.14	201.04	201.07	200.64	202.02	200.36	202.45	200.83	201.23	202.03	201.18	201.68	200.09	201.04	200.83	201.15	201.54	201.5	201.29	201.59	200.79	201.61	201.51	201.53	200.35	202.04	201.15	201.95	201.78	200.31	200.52	202.16
216.23	217.38	217.71	218.22	217.65	218.08	219.42	217.3	217.05	218.3	218.44	217.98	217.94	216.84	216.33	217.76	217.82	218.21	218.27	218.89	217.32	217.44	218.57	217.81	217.78	217.7	218.57	217.73	216.17	219.14	218.63	217.37	217.79	218.91	217.02	219.43	217.28	217.33	218.17	218.84	216.91	217.98	217.11	217.86	217.33	219.18	217.94	218.74	218.21	218.74
200.05	199.94	198.07	199.23	199	199.66	199.61	198.89	198.73	200.06	200.49	199.25	198.82	199.23	198.62	199.16	199.02	199.22	199.27	198.96	200.87	199.81	199.43	199.62	200.45	198.42	199.6	199.01	198.81	199.94	199.89	199.51	199.25	198.3	199.7	199	199.1	199.68	198.59	199.76	198.57	198.67	198.64	199.51	200.28	199.78	197.57	199.69	200.01	199.87
194.21	196.17	195.25	195.51	195.14	194.91	194.8	195.89	194.9	195.28	195.81	196.25	195.37	194.23	195.22	195.64	195.81	195.18	195.2	195.29	195.55	195.6	194.84	194.43	195.51	195.06	195.57	196.62	194.43	195.8	195.05	195.69	195.4	195	194.1	194.09	195.61	194.74	194.49	194.62	195.18	194.69	195.03	195.95	194.18	194.99	194.67	195.59	195.62	195.3
208	208.97	208.21	208.77	208.94	208.73	208.98	208.06	209.91	208.22	207.85	207.98	208.92	208.03	209.04	207.88	208.75	207.41	208.99	208.19	208.42	209.44	208.23	208.87	208.8	208.39	208.56	207.67	208.43	209.6	208.39	209.29	207.84	208.85	208.73	208.84	208.25	208.27	208.32	208.32	209.69	208.67	208.2	209.08	208.3	208.76	207.27	208.16	208.46	208.74
203.57	204.17	204.33	203.7	204.72	205.13	204.76	203.03	204.02	203.59	205.37	203.9	204.3	205.26	204.69	204.13	203.66	204.78	204.43	203.65	204.74	203.31	204	204.8	203.54	203.27	203.86	205.11	204.86	204.16	204.53	204.13	203.15	203.8	204.62	204.46	203.24	203.96	204.4	203.93	203.52	203.38	204.21	204.05	203.76	204.15	203.83	203.88	203.83	202.64
197.64	198.22	199.02	199.4	197.19	198.58	197.97	198.04	198.18	198.67	198.41	199.45	198.28	199.42	198.48	198.19	198.5	197.49	197.73	199.22	199.62	197.98	199.41	198.93	197.58	198.77	199.64	197.5	197.67	199.6	197.72	198.87	198.15	199.57	198.54	199.32	198.98	199.29	197.91	198.91	198.57	198.11	198.82	199.87	198.73	199.25	198.63	198.29	198.68	200.03
207.93	207.55	207.92	207.9	207.05	207.35	207.53	208.08	208.17	208.34	207.03	208.53	207.78	207.35	207.58	208.53	208.73	207.67	208.29	207.91	208.56	208.51	207.21	206.91	207.82	206.99	207.02	207.37	207.41	207.77	207.42	207.73	208.15	207.19	207.62	207.71	206.89	208.59	208.14	207.16	207.79	206.48	207	207.53	207.98	207.97	209.14	207.76	207.06	208.02
204.33	205.3	204.36	204.59	203.57	204.51	204.01	203.38	204.02	204.99	205.17	205.22	205.7	204.7	204.97	204	205.28	204.99	203.29	205.15	205.12	205.03	204.77	204.54	204.91	205.34	204.75	204.32	204.94	205.05	205.53	205.55	205.42	206	203.97	204.18	205.53	205.35	205.42	205.47	204.93	203.97	205.22	204.66	205.24	205.99	204.64	202.85	203.53	205.41
216.77	217.29	217.72	217.14	216.79	216.64	216.88	216.12	218.15	217.11	216.77	216.66	216.66	216.45	218.53	217.34	216.68	216.91	217.06	216.49	216.71	217.3	217.43	217.15	216.64	217.93	217.82	216.62	217.21	217.95	217.12	217.5	217.26	217.5	216.61	216.97	217.03	216.62	216.25	217.11	216.43	218.63	217.45	216.74	215.75	217.55	218.44	216.62	217.1	217.07
209.53	210.62	208.58	208.34	208.31	208.55	208.25	208.97	208.41	209.91	207.67	208.92	208.14	209.03	208.69	209.64	209.76	208.26	209.07	209.96	208.84	208.16	208.95	209.04	209.39	208.59	208.03	209.26	209.88	208.54	209.02	207.5	209.38	208.79	208.68	208.73	209.58	210.4	208.75	209.27	208.06	208.25	208.34	207.97	208.96	209.55	209.19	208.28	208.74	208.02
203.02	202.37	203.91	203.6	201.71	203.49	202.98	204.01	203.12	203.19	203.1	203.47	202.93	203.23	203.9	203.78	203.3	202.83	201.93	203.12	203.83	202.14	202.29	203.34	203.55	203.24	203.16	203.14	203.74	202.63	203.98	202.62	204.6	202.83	204.09	203.02	201.76	202.81	203.52	203.27	201.92	204.06	202.75	202.74	203.81	203.55	203.61	202.39	201.64	203.91
217.2	218.57	217.98	217.96	218.01	219.37	217.54	217.02	218.77	217.47	217.03	217.47	216.9	217.61	218.02	218.67	217.16	217.3	217.49	218.29	217.82	218.15	216.85	217.61	217.82	217.62	217.31	217.79	217.51	217.84	217.12	218.61	217.94	218.28	218.9	217.11	218.37	217.32	218.05	217.51	217.63	217.1	217.16	217.22	217.4	217.89	218.51	218.36	217.18	218.83
218.46	216.06	218.5	217.31	217.75	217.61	217.66	218.02	218.12	216.56	218.24	217.53	216.91	218.87	218.94	217.07	216.79	218.39	218.07	217.97	217.87	217.37	218.35	217.81	217.66	217.94	218.34	217.72	217.7	217.91	218.09	216.99	217.92	218.61	218.66	217.94	217.42	218.13	218.97	217.96	218.37	217.3	218.33	216.94	217.69	218.25	217.66	218.32	218.03	217.33
209.6	208.71	209.26	209.46	209.39	209.38	208.82	208.24	209.9	208.07	209.01	208.7	208.3	208.87	208.38	208.19	209.08	208.91	208.59	209.28	208.66	208.8	209.13	207.98	209.52	209.37	209.04	207.63	209.04	208.71	208.09	209.25	210.11	208.36	208.39	208.92	209.52	208.25	208.23	210.03	208.45	207.8	208.79	208.63	208.5	208.66	209.92	207.83	208.61	207.83
205.84	204.5	204.48	205.03	204.36	205.32	204.64	203.78	205.41	204.26	204.05	205.36	204.52	203.82	205.44	205.03	204.78	205.32	203.64	204.48	205.04	203.67	204.41	205.05	204.59	204.24	204	204.56	204.55	204.45	205.2	204.74	205.25	205.17	205.62	204.36	205.5	205.09	203.59	204.4	205.19	205.36	205.3	205.65	204.06	204.78	204.81	205.3	205.4	204.36
217.74	218.91	217.25	218.58	217.01	217.86	218.02	217.15	217.17	217.83	217.81	217.22	217.09	217.16	219.4	218.91	218.07	217.57	218.01	218.33	217.83	217.65	216.95	217.33	218.36	218.12	218.59	217.68	218.67	216.82	218.33	217.49	218.15	217.92	218.52	217.46	217.74	218.12	217.61	217.77	217.51	217.64	216.9	218.12	217.81	218.05	218.56	217.21	217.6	219.06
218.42	217.94	218.21	216.41	217.95	218.58	216.82	218.58	217.5	217.9	216.06	217.85	216.99	218.56	217.02	217.94	217.74	218.23	217.96	218.23	219.09	216.77	215.77	216.92	217.51	218.38	218.3	217.07	216.93	218.47	218.43	219.01	218.18	217.57	217.03	217.92	217.68	217.95	217.74	217.28	217.76	217.66	217.04	218.37	217.86	216.96	217.63	217.02	217.92	217.09
202.74	201.36	201.6	203.52	202.37	202.01	202.58	201.26	203.15	202.6	202.46	202.12	201.5	203.16	204.4	202.3	201.82	202.81	203.62	202.97	202.29	201.64	203.02	202.14	202.13	201.98	204.11	202.4	202.35	202.19	202.34	202.29	202.82	201.97	201.9	203.28	202.17	202.56	202.21	202.22	202.07	202.05	203.7	203.21	202.83	202.25	201.83	202.5	204.13	202.83
203.57	205.47	203.11	203.52	205.06	203.69	203.8	203.56	201.08	203.32	204.62	204.59	203.11	203.84	203.78	205	204.32	203.22	203.63	203.35	202.89	204.55	204.17	203.82	204.12	203.94	204.2	203.95	203.62	202.89	202.74	203.25	203.44	204.44	203.92	202.69	204.32	204.07	205.63	202.34	204.01	203.83	204.1	203.37	204.83	204.97	203.55	203.82	204.3	203.09
218	217.87	215.94	218.22	217.49	217.28	217.03	218.37	216.64	217.71	218.03	217.94	217.12	217.59	215.95	217.23	218.27	217.46	217.08	218.95	217.41	218.1	217.9	217.12	217.04	217.94	217.54	217.95	217.85	216.73	217.69	217.4	217.46	218.37	218.37	218.07	216.11	216.18	216.73	217.08	218.71	218.57	217.48	217.13	217.93	217.35	216.97	217.33	217.43	217.79
218.33	217.77	217.11	217.29	217.11	218.33	216.95	217.61	218.03	217.87	215.95	215.96	217.84	216.94	217.22	218.3	217.75	217.7	218.09	216.86	217.93	217.6	216.83	217.56	217.41	218.29	218.29	218.64	217.7	217.15	217.18	217.66	217.48	218.17	218.84	217.55	217.32	217.4	218.06	217.06	218.91	217.12	217.93	218.15	217.56	218.03	217.38	218.22	218.2	217.76
198.93	200.66	201.41	200.56	200.56	200.33	199.26	200.14	202.09	200.47	199.8	199.32	201.2	200.01	199.98	200.48	200.04	201.5	201.43	200.71	200.85	200.42	200.76	200.27	200.05	200.91	199.44	200.57	200.02	200.51	199.96	200.27	200.45	200.64	201.02	199.83	200.93	200.93	200.08	201.21	200.12	200.5	200.74	200.74	200.24	200.15	201.02	200.43	199.76	200.69
208.45	209.05	209.17	211.22	209.24	209.87	208.98	209.86	209.31	208.33	209.87	209.49	208.81	208.15	209.58	209.65	209.6	210.87	208.89	209.89	210.41	209.45	209.87	209.22	209.54	208.46	209.36	209.01	208.97	209.89	209.09	209.21	209	209.64	208.78	208.78	208.93	208.95	208.77	209.4	209.59	208.32	210.25	209.21	208.82	208.91	210.3	209.47	209.73	208.89
207.85	207.61	207.83	207.56	207.35	208.25	206.74	207.37	207.8	207.06	206.5	207.03	207.34	208.65	207.71	207.64	206.51	207.9	207.06	207.07	208.84	207.34	207.77	207.45	208.02	207.61	208.36	207.7	207.11	207	208.53	207.02	207.96	207.75	207.93	206.18	207.31	207.29	207.15	207.72	208.55	207.3	208.56	206.91	207.29	207.41	207.92	207.57	207.33	207.97
212.16	211.61	211.43	210.66	210.82	210.64	210.45	211.53	211.32	210.86	211.83	212.43	211.52	212.63	211.51	211.03	212.09	212.46	211.14	212.35	211.27	211.27	212.47	211.22	211.43	211.04	211.3	212.69	211.22	212.63	211.38	211.53	210.7	212.04	210.89	211.95	212.5	211.65	210.77	210.47	212.2	212.47	212.09	210.95	212.45	212.42	211.51	211.44	211.07	211.1
203.14	201.74	201.43	201.87	203.76	203.95	201.23	202.93	202.25	202.33	202.66	203.27	202.27	202.9	202.34	202.27	202.55	201.24	202.94	202.32	202.5	202.54	202.51	202.37	201.32	203.74	202.29	203.18	202.59	202.4	201.55	202.36	202.58	203.18	201.65	202.37	202.02	203.05	202.85	202.16	202.24	203.04	202.08	203.05	202.03	202.32	203.29	203.13	203.15	203.19
209.47	209.85	208.67	207.8	208.45	208.66	209.31	208.48	209.56	209.22	208.87	209.4	208.48	208	208.84	208.57	209.53	209.27	210.44	209.61	209.76	209.08	208.88	210.05	208.99	208.86	208.21	208.31	208.61	208.85	208.45	208.96	207.45	208.79	207.63	208.11	209.98	208.68	209.84	209.23	209.12	210.15	208.62	208.79	208.52	208.49	209.14	208.78	208.93	208.92
211.67	212.56	212.35	211.39	211.23	212.09	213.1	211.48	211.71	209.84	210.88	212.28	211.95	211.34	210.67	212.02	211.46	210.62	211.03	211.85	211.45	211.4	211.49	212.13	211.84	212.27	211.21	212.36	212.18	213.08	212.1	211.57	211.45	211.51	212.41	211.08	210.51	212.46	211.13	211.22	211.71	212.06	211.14	212.61	210.72	211.81	211.33	211.08	211.99	212.18
207.38	208.42	208.16	208.82	209.39	207.9	208.83	208.67	209.25	208.92	207.72	209.24	208.69	209	208.9	207.33	208.47	209.08	208.58	208.78	207.82	208.27	207.98	208.65	208.34	209.96	209.34	209.36	208.7	209.28	209.24	208.7	208.56	209.13	208.79	207.56	208.67	208.5	208.26	209.05	208.36	209.27	208.45	208.69	208.9	208.49	207.91	207.93	209.72	209.17
203.03	203.26	203.89	203.39	202.24	203.36	202.1	203.5	202.58	203.58	202.91	202.83	202.8	203.35	202.87	203.64	203.2	203.71	203.35	202.38	203.77	204.21	203.57	202.92	203.07	204.38	201.98	203.31	203.42	203.04	202.57	202.25	203.56	204.36	202.34	203.63	202.08	202.69	202.63	203.44	203.39	202.96	202.85	203.3	203.59	202.59	204.79	202.39	203.59	204
217.37	217.02	216.99	216.51	217.42	216.04	217.44	216.63	216.94	215.91	217.22	216.2	217.54	216.08	217.84	216.76	217.83	215.98	216.46	217.4	216.77	217.12	216.24	217.38	216.89	217.39	217.16	218.01	217.42	216.79	215.77	217.12	216.47	217.77	218.29	215.79	217.04	216.63	216.74	217.18	216.56	217.22	216.09	217.65	216.23	217.35	217.82	216.73	217.25	217.05
202.99	203.62	204.19	204.66	204.35	205.18	204.35	202.92	204.36	204.66	203.34	204.55	203.62	203.44	204.13	203.42	203.79	203.97	202.85	203.96	205.2	204.55	204.37	203.79	203.74	204.13	204.24	204.1	205	204.33	203.5	204.59	203.83	204.95	203.91	203.88	204.03	204.29	203.18	205.5	203.86	204.5	202.59	203.32	204.87	203.27	203.66	205.17	205.04	204.4
204.78	204.46	205.01	203.41	203.75	204.49	204.1	204.71	204.65	203.82	204.31	203.34	203.89	204.61	204.38	203.89	203.81	203.94	204.17	203.74	204.12	205.13	204.49	204.21	203.47	202.88	202.58	203.88	204.12	204.27	203.48	203.74	204.3	204.09	204.49	204.15	203.24	204.26	204.42	205.01	203.6	204.07	203.72	203.42	204.59	203.67	203.4	204.02	203.99	203.62
198.74	200.09	199.3	199.14	199.14	199.13	199.24	199.45	200.05	198.75	201.07	199.79	199.11	199.4	199.57	199.88	200.02	199.82	199.43	200.11	199.87	199.87	200	199.56	199.72	198.76	199	199.7	200.28	198.44	199.63	198.87	199.74	198.88	199.37	199.38	199.34	199.61	199.55	199.68	199.69	199.28	200.2	199.1	199.19	200.24	198.81	200.1	199.89	198.48
208.03	208.33	208.42	208.58	207.66	207.67	207.47	208.38	207.3	208.23	207.79	208.04	206.67	207.05	207.96	207.78	207.53	207.84	208.37	208.67	208.55	207.53	205.83	207.46	208.66	207.6	207.26	207.03	208.41	207.16	208.29	207.36	207.88	207.7	207.45	207.38	207.68	208.11	208.34	207.69	208.19	206.95	206.94	208.32	207.76	208.21	206.18	206.32	207.73	208.15
193.59	194.96	193.78	195.22	195.06	193.3	195.31	194.49	194.26	194.13	195.11	194.82	194.96	194.34	193.1	194.53	193.59	193.09	194.52	194.37	194.02	193.3	193.73	194.06	194.18	194.01	194.42	193.85	194.45	194.28	194.79	193.14	193.97	194.84	194.48	194.87	194.53	193.43	193.63	194.03	193.66	193.96	193.88	194.45	194.15	194.44	194.25	193.62	194.59	194.63
198.53	199.27	200.49	199.47	198.72	198.79	200.33	199.37	200.05	198.46	200.43	198.38	198.22	198.2	200.11	198.27	198.99	199.21	199.25	199.3	199.27	199.37	199	200.12	199.13	198.7	200.35	199.88	199.67	198.56	199.06	198.94	199.98	199.74	199.32	198.42	199.75	199.24	198.21	198.75	199.04	199.91	200.2	198.98	199.85	199.27	199.25	199.55	199.48	200.47
203.5	203.33	203.75	203.5	203.23	202.79	203.21	202.77	201.98	203.54	203.08	202.14	204.1	203.66	202.64	203.33	202.24	203.54	203.09	203.67	203.25	203.08	204.59	202.94	202.92	203.89	202.38	203.08	203.05	203.21	203.68	204.01	203.68	203.44	202.74	202.83	202.26	203.53	203.92	202.93	203.52	201.9	203.57	204.21	202.98	204.02	204.01	203.76	204.05	204.03
204.87	203.18	204.46	204.17	202.93	203.72	204.11	204.09	203.68	203.61	202.9	203.62	203.86	205.04	203.41	204.75	204.5	203.58	203.79	204.06	204.21	202.91	204.46	203.97	204.82	202.43	203.49	203.86	204.74	203.69	204.76	203.44	203.89	202.96	204.48	204.35	204.18	203.93	203.36	204.24	204.34	203.98	204.09	203.31	204.26	202.84	203.32	204.45	204.27	204.17
216.98	216.66	216.53	218.43	216.9	217.7	215.95	216.98	216.78	217.28	216.9	216.52	216.54	217.6	216.78	216.49	216.7	216.91	216.61	217.75	217.44	216.69	216.13	216.2	216.87	217.17	216.99	216.67	216.75	215.85	216.63	216.19	217.32	217.58	217.29	217.14	216.43	217.52	216.34	218.53	216.28	216.85	217.14	217.03	218.32	215.98	216.34	216.91	215.75	216.89
217.47	218.25	217.11	217.34	218.96	217.85	217.58	216.96	218.58	216.75	218.26	217.93	218.02	218.7	217.54	216.83	217.77	218.01	217.78	217.57	217.57	217.89	218.99	216.22	218.31	216.78	217.48	217.17	218.33	217.98	217.13	217.44	218.13	218.11	217.74	218.38	217.9	216.66	218.61	216.79	218.4	216.81	219.22	218.33	218.06	216.47	218.24	218.01	217.77	217.54
206.91	207.69	207.64	208.17	208.17	207.38	206.79	207.9	207.3	207.7	208.55	208.28	208.03	207.63	207.87	209.15	207.34	207.36	208.45	208.28	207.73	208.62	208.9	209.48	207.98	207.59	207.7	206.89	208.05	207.88	208.42	208.12	208.07	208.38	207.37	206.24	207.04	207.97	208.54	207.74	206.65	207.8	207.59	208.61	207.96	208.17	207.56	208.39	207.86	208.36
213.63	214.26	213.02	212.48	212.16	214.11	212.11	213.15	212.84	213.04	213.67	213.03	211.62	213.34	212.6	213.32	212.48	213.13	212.95	212.48	212.47	212.33	214.35	213.57	212.81	212.96	213.57	213.09	213.86	212.35	212.17	213.3	213.11	212.53	211.98	211.98	213.38	213.59	213.23	213.61	213.22	213.01	212.17	213.78	212.44	213.05	211.97	213.48	213.42	212.17
207.97	207.97	209.21	208.62	207.8	208.57	208.55	208.38	208.53	208.36	209.84	208.15	208.77	209.21	208.12	209.98	208.79	208.93	208.69	208.21	208.75	209.26	208.19	208.39	207.33	208.33	209.09	208.58	209.44	207.76	208.3	208.8	208.09	207.7	208.48	207.33	209.4	208.09	208.75	208.53	208.42	208.65	208.86	208.59	209.58	209.11	208.35	208.72	207.8	208.85
208.43	208.23	208.73	207.45	208.36	208.62	208.75	209.56	208.39	208.54	209.04	208.11	209.12	208.39	208.22	208.49	208.3	208.12	207.36	207.51	209.19	208.92	207.55	208.38	209.08	208.97	209.33	208.3	208.44	208.33	208.81	207.94	208.41	207.7	207.93	208.11	207.69	208.05	209.41	209.35	208.52	208.87	208.39	208.06	208.25	209.3	207.95	208.47	207.91	209.29
211.47	210.95	210.67	211.37	210.82	211.43	210.98	211.84	211.05	211.82	212.69	210.14	212	210.97	211.99	211.71	212.08	211.29	212.03	212.64	211.28	211.79	212.57	212.31	212.09	211.96	211.85	210.93	212.27	212.49	210.77	211.75	211.88	211.82	211.26	211.99	211.24	212.41	211.62	211.65	212.1	211.15	212.29	211.15	210.44	212.33	212.48	211.81	210.84	210.87
203.24	203.93	204.44	204.65	203.62	203.08	204.06	203.01	203.38	202.31	203.9	203.63	204.82	205.18	203.42	204.1	203.78	203.14	203.19	204.38	201.96	203.35	202.99	204.05	203.19	204.41	203.29	202.62	204.76	203.43	203.23	203.68	203.48	203.6	203.54	203.93	202.85	204.1	203.25	204.31	202.85	203.97	203.79	204.98	203.69	204.84	202.86	204.25	204.52	203.5
209.43	208.55	209.16	207.52	209.25	208.25	209	208.14	207.74	209.14	210.14	208.71	209.27	209.71	207.79	208.56	208.31	208.47	208.26	208.62	208.78	208.5	207.87	208.48	208.65	209.14	208.43	208.57	207.96	208.08	207.2	208.76	208.63	209.4	208.04	208.35	208.86	208.74	209.61	208.27	208.77	209.42	209.5	209.6	209.42	208.95	209.44	208.74	209.95	209.26
194.37	194.65	195.42	193.24	193.76	193.03	193.35	194.93	194.49	194.3	194.5	193.96	194.05	195.42	193.71	193.86	194.69	194.16	193.09	194.49	194.12	193.7	193.98	194.23	194.91	194.41	193.51	194.37	194.72	194.76	194.42	194.09	194.44	193.27	194.39	194.85	194.14	193.54	192.92	194.66	193.99	193.46	194.92	194.24	194	195.02	195.44	193.25	194.36	192.52
206	203.92	206.49	204.44	205.13	206.23	205.44	205.17	206.22	205.4	206.02	206.17	206.57	205	205.09	206.3	205.32	206.14	205.87	205.89	206.13	204.9	206.08	205.85	205.5	205.38	204.81	204.77	205.51	205.7	205.77	206.24	205.02	205.07	204.65	206.65	205.33	204.75	206.3	205.91	205.38	206.57	205.19	205.85	205.85	205.04	207.35	206.72	205.76	206.16
200.64	200.11	200.68	199.7	200.12	200.69	199.99	200.53	199.51	199.21	198.94	198.71	200.88	199.8	199.73	200.26	199.56	198.74	199.93	199.11	199.95	199.41	200.65	199.83	199.91	200.31	199.22	199.97	200.16	199.65	199.55	198.5	200.49	200.05	199.96	199.57	199.15	199.26	199.65	198.2	200.21	199.36	199.71	200	199.35	199.82	200.28	198.88	199.28	200.51
212.36	211.29	213.06	210.53	212.05	211.84	211.29	211.04	212.23	211.51	212.03	211.99	211.06	212.1	212.83	212.12	211.71	210.35	212.16	212.54	212.5	211.86	212.66	211.1	211.87	213.18	211.8	212.27	210.56	211.26	212.17	211.41	211.69	212.07	212.09	211.37	211.3	211.73	211.82	211.98	212.84	213.34	211.53	211.8	212.68	212.58	211.95	210.96	212.29	211.93
216.78	216.64	217.7	217.32	216.92	216.9	218.16	215.92	217.14	216.88	216.99	216.18	217.1	217.58	217.1	217.45	217.18	217.49	217.52	216.11	217.88	217.28	217.86	217.82	217.77	217.51	216.68	216.99	216.12	216.85	216.47	215.87	216.68	217	215.93	215.8	217.19	217.61	216.66	217.03	217.77	216.33	216.58	216.13	217.76	215.87	217.17	217.26	217.39	216.94
208.74	208.35	210.35	208.19	208.49	208.86	209.82	208.55	208.21	208.62	208.65	209.07	209.42	207.6	209.07	208.72	208.76	207.48	207.67	208.5	209.59	207.68	208.86	208.58	208.39	208.35	208.97	208.05	209.3	207.43	209.27	209.54	208.37	209.56	208.64	208.65	209.48	207.9	207.66	207.63	208.87	207.69	209.5	207.36	209.22	207.52	208.14	209.19	208.33	209.45
198.41	198.34	199.13	198.46	199.03	199.27	197.78	199.14	199.01	199.02	199.66	199.25	197.99	198.41	198.81	198.44	197.34	198.12	198.78	199.25	197.97	199.1	199.08	198.68	198.5	198.39	199.08	198.37	198.41	197.84	198.43	198.55	199.19	199.34	198.88	197.52	198.88	200.07	198.67	197.65	198.84	199.25	198.95	199.02	199.05	198.17	198.94	198.41	197.65	198.59
217.98	216.15	217.73	217.43	215.52	216.6	217.09	217.13	216.24	217.56	216.68	217.41	217.01	217.01	217.54	217.66	217.61	215.81	217.75	217	215.89	217.2	217.18	217.13	216.64	217.58	216.59	216.65	217.53	216.1	217	217.47	216.32	216.05	216.7	216.38	216.56	216.69	217.11	217.15	216.4	217.31	218.02	217.95	216.63	216.8	215.84	217.39	217.33	216.04
214.02	212.15	214.51	213.43	214.25	213.51	213.11	212.96	212.65	213.58	213.17	213.47	212.77	213.32	212.75	213.03	212.69	212.53	212.54	214.25	212.78	212.33	212.22	212.9	213.08	212.1	212.95	213.6	213.65	213.22	213.29	212.48	212.44	214.4	212.68	211.56	212.2	213.01	213.51	212.9	212.77	212.83	212.31	213.47	213.4	213.51	212.77	213.94	212.17	213.48
206.99	207.61	205.41	204.6	205.28	206.08	204.05	205.59	206.11	204.44	205.6	205.79	205.16	205.04	205.82	205.03	205.27	205.6	204.53	205.13	205.02	205.21	205.43	206.39	204.88	205.76	205.69	205.71	204.87	205.34	204.69	204.86	206.27	205.63	205.63	206.43	205.18	204.73	206.06	206.63	205.94	205.24	204.72	204.97	205.63	205.57	205.7	205.82	205.04	205.31
217.31	217.33	215.8	216.94	216.24	217.34	216.73	217.08	217.11	217.01	216.98	215.48	216.29	217	216.68	216.44	218.04	217.13	215.73	218.87	216.46	216.56	216.92	217.48	217.21	217.16	216.68	217.09	217.18	217.49	217.23	215.92	218.2	216.65	216.68	217.15	216.99	217.03	216.4	217	216.58	216.43	217.49	217.74	218.49	216.39	217.5	217.24	217.64	216.98
206.91	206.59	207.81	207.52	207.33	207.91	208.27	208.04	208.92	207.73	207.96	206.47	207.28	208.41	208.11	207.5	207.82	207.37	206.87	207.86	207.72	207.52	207.97	208.46	206.28	207.59	207.21	206.14	207.36	208.07	206.99	208.7	207.89	207.19	207.65	208.33	207.1	207.68	208.5	207.17	206.36	207.96	207.95	208.94	207.52	206.87	208.14	207.77	207.45	207.39
203.27	202.38	202.18	202.26	202.54	203.29	202.68	202.19	203.31	201.79	202.35	201.68	203.05	203.48	202.51	202.61	203.38	202	202.86	202.3	202.12	201.84	203.35	202.15	202.77	202.55	203.1	202.53	202.09	202.31	202.06	202.8	201.76	201.73	202.28	201.39	201.93	201.34	203.46	202.93	202.97	202.04	202.39	202.28	202.95	203.05	202.26	202.32	201.41	203.3
202.47	203.5	204.47	202.94	203.69	202.3	203.65	204.08	202.49	203.73	203.95	203.31	202.92	202.99	203.32	202.98	203.24	203.7	203.85	202.52	203.79	204.29	202.88	203.73	203.31	202.6	203.33	204.42	202.95	202.57	204.27	202.68	204.25	203.47	203.7	204.3	203.77	202.78	203.97	204.15	203.15	203.83	203.29	203.4	202.94	203.4	201.66	204.19	203.65	203.78
208.1	208.34	209.34	208.05	208.69	208.3	207.77	208.91	208.12	208.71	207.58	209.03	208.63	207.93	208.69	209.24	209.23	207.15	208.73	209.29	207.34	208.85	208.87	209.35	208.59	208.44	207.22	208.83	209.32	208.01	209.07	209.01	208.71	208.63	210.43	208.33	208.52	208.4	206.95	208.96	209.35	207.81	208.31	208.82	208.21	207.55	208.71	209.4	208.99	209.49
198.75	198.77	198.62	198.08	198.39	199.98	196.78	198.88	197.39	197.79	196.65	198.27	197.71	197.74	199.36	198.48	198.92	199.08	197.3	197.88	198.16	197.58	197.17	198.47	198.55	197.16	197.38	198.27	197.54	199	198.45	198.22	197.73	197.96	197.43	197.37	198.24	198.93	198.09	197.84	198.6	198.71	198.06	199.18	198.22	197.93	197.71	198.14	198.08	197.82
207.8	207.11	207.33	207.95	208.23	207.26	208.7	208.31	208.27	209.09	207.78	207.15	208.21	206.42	207.38	208.59	207.12	206.68	209.38	206.47	208.66	207.71	207.92	206.66	208.27	208	207.51	207.94	207.16	207.57	207.41	208.44	208.1	207.41	207.78	207.43	208.2	207.35	208.17	208.69	208.5	208.34	207.48	208.17	207.79	208	208.98	207.59	208.28	207.65
209.53	208.76	209.95	209.79	209.05	210.45	209.85	208.76	209.76	210.64	208.45	209.52	210.19	210.07	210.28	210.26	210.33	208.94	209.69	209.68	208.56	209.06	208.68	208.38	210.06	209.18	210.11	209.6	208.7	210.05	209.42	208.55	209.52	210.02	208.96	210.38	210.29	209.29	209.96	210.18	208.91	209.62	209.52	209.02	209.82	210.42	210.03	209.14	209.97	209.8
217.56	215.35	216.97	218.17	217.05	217.5	217.69	217.77	215.98	217.2	217.94	217.41	216.33	217.47	216.46	217.53	217.02	216.93	216.34	217.69	216.61	216.6	217.58	217.4	216.22	216.63	216.96	217.25	218.21	217.23	217.55	216.58	217.49	217.7	216.93	216.75	216.83	217.03	216.87	216.75	216.79	217.04	216.01	216.64	217.21	217.06	217.77	216.98	217.34	218.58
208.35	208.76	208.88	208.08	208.25	209.31	208.23	209.66	207.43	208.3	208.65	208.88	208.59	208.11	207.91	208.22	208.43	208.28	209.57	209.5	208.9	209.54	209.12	208.92	208.8	208.96	208.2	209.63	208.53	209.82	208.06	208.71	208.3	208.39	208.96	208.62	208.41	208.99	209.71	209.22	208.74	206.7	207.14	208.37	208.89	208.31	209.16	208.97	206.9	208.07
206.87	206.15	207.84	208.36	207.98	208.57	207.16	208.24	207.85	208.52	207.43	208.71	208.1	208.19	207.47	207.73	208.26	207	209.08	208.2	207.85	207.05	207.99	207.93	207.64	209.25	207.13	207.85	207.34	207.6	207.79	207.72	207.05	207.97	208.75	207.3	206.91	207.4	207.45	207.79	208.24	207.26	207.18	207.79	208.18	206.91	208.25	206.9	206.99	208.27
197.73	196.99	198.01	198.26	197.51	197.78	196.57	198.38	198.29	198.1	197.96	196.72	197.9	197.65	198.16	198.7	197.38	198.05	197.56	197.57	197.63	197.42	198.26	198.63	196.6	198.65	197.3	198.09	197.94	198.74	198.56	198.37	197.2	197.85	198.24	197.91	198.22	196.7	198.17	197.01	198.18	198.77	198.52	198.68	197.49	198.42	198.38	199.04	197.98	197.11
201.77	203.4	204.24	202.65	203.37	202.91	203.7	203.89	203.9	203.66	204.01	203.26	202.88	203.56	202.65	202.16	204.22	203.35	202.29	202.94	202.82	203.25	202.29	202.69	202.85	203.15	203.62	204.43	202.79	204.16	203.58	203.83	204.67	202.85	204.01	203.2	203.93	203.46	203.65	203.83	202.35	203.31	202.52	202.9	202.71	202.13	204.74	202.98	204.3	202.77
211.6	212.54	211.4	212.56	212.89	213.05	210.97	212.76	212.72	211.41	211.58	212.46	212.19	212.35	212.21	212.86	212.12	213.91	213.78	212.62	212.72	212.71	211.89	212.69	211.36	212.04	212.14	212.58	211.33	212.09	211.2	212.75	212.47	213.54	212.82	211.75	211.85	212.26	212.47	210.81	211.74	211.95	212.22	211.09	213.74	213.05	212.71	212.96	211.62	211.56
212.6	211.86	210.42	213.12	211.97	211.38	211.14	210.9	212.25	211.6	212.37	210.81	212.16	212.15	211.72	211.59	211.4	212.66	212.28	210.41	211.28	211.43	212.3	213.35	210.6	211.62	211.2	211.07	211.86	211.57	211.23	211.41	211.5	210.97	212.6	212.85	212.22	212.02	212.08	211.72	211.68	211.84	212.02	212.24	211.93	211.9	210.72	211.65	210.07	210.75
212.42	212.14	212.32	212.42	211.65	212.48	211.17	212.78	212.8	212.42	212.67	212.24	211.94	212.63	211.63	212.32	211.75	212.59	213.69	213.24	212.39	212.88	212.9	213.08	212.51	212.74	212.53	212.58	212.97	212.67	212.56	212.43	212.39	212.32	211.9	212.31	212.98	211.89	211.54	212.05	212.1	212.13	212.88	212.5	211.95	211.95	211.47	212.12	211.57	212.85
213.33	212.04	212.88	213.18	212.48	211.71	213.32	212.47	213.39	212.87	214.62	212.74	212.39	212.61	213.14	213.83	213.85	213.1	213.47	212.18	212.16	212.46	213.3	213.05	211.71	212.52	212.63	212.82	212.84	213.09	212.52	213.27	213.5	212.75	212.93	213.3	214.2	211.8	213.49	213.41	214.47	213.2	212.88	212.72	213.05	213.14	213	212.51	214.24	212.6
202.09	204.42	203.68	203.84	203.4	202.85	202.66	203.53	202.72	202.67	203.73	204.4	203.08	204.39	203.68	203.28	202.19	203.51	202.5	203.21	202.48	202.85	203.33	203.06	203.47	203.72	203.29	203.58	202.82	204.06	202.53	202.93	202.91	204.45	204.21	202.35	203	202.54	204.07	204.02	202.49	203.37	203.23	202.44	202.39	203.15	202.94	202.77	203.1	203.38
203.64	203.94	204.09	203.15	203.58	204.34	203.79	202.95	204.35	202.95	203.1	204.14	203.45	203.48	203.49	203.61	202.92	205.63	203.6	204.5	203.38	204.64	204.73	203.82	204.2	203.61	204.27	203.65	202.54	203.29	202.34	203.6	203.64	204.72	203.11	203.83	202.56	203.6	204.01	203.69	203.54	203.43	203.52	203.82	204.77	203.11	203.61	205.37	203.2	204.22
204.41	204.11	202.78	204.22	203.86	204.9	204.13	204.17	203.72	204.59	203.64	203.46	204.56	204.28	204.32	204.09	203.88	204.48	204.53	203.53	203.13	203.66	203.84	205.13	204.46	204.69	203.66	204.63	203.79	204.48	203.59	204.29	203.98	204.04	203.96	203.81	204.19	204.23	204.12	204.49	202.73	204.14	204.33	203.13	204.29	204.28	203.5	203.16	204.45	203.6
207.18	206.77	207.15	206.85	208.3	208.36	208.08	208.13	206.49	207.51	206.59	207.56	208.01	206.92	207.21	207.52	207.44	207.46	208.85	209.03	207.44	207.41	207.22	207.76	207.11	206.38	207.04	206.88	207.17	207.73	206.08	207.93	207.02	208.26	206.63	208.62	206.91	207.79	207.68	206.02	206.84	208.48	209.43	207.26	207.39	207.69	206.93	206.69	208.09	207.71
218.69	218.06	217.88	217.01	217.55	218	218.49	218.35	217.64	217.91	217.79	217.02	217.92	218.13	218.16	218.19	218.07	217.07	218.41	217.72	218.96	217.64	217.14	217.9	217.73	217.71	217.28	217.61	216.8	218.13	217.48	217.05	218.37	217.79	218.5	216.71	218.45	217.74	217.46	217.09	217.05	218.05	216.92	216.98	217.73	218.25	217.57	218.51	217.56	219
208.11	208.35	209.6	208.29	208.08	208.43	207.83	208.73	209.6	208.73	208.45	208.51	208.07	208.8	208.57	208.1	208.08	208.38	209.53	208.59	209.23	209.01	208.26	209.48	208.51	208.69	208.43	209.05	210.21	209.34	208.39	209.76	208.15	209.28	209.83	208.74	208	208.48	208.5	208.63	208.45	207.89	207.31	208.84	209.24	208.86	209.14	207.99	208.98	208.15
208.4	209.3	209.04	209.29	208.53	208.17	207.58	207.86	207.59	206.31	208.03	207.8	207.77	207.51	208.55	207.85	208.54	206.76	208.37	205.96	207.89	208.26	208.12	208.47	208.08	206.78	207.18	207.07	207.08	208.22	208.57	207.16	207.93	208.06	207.69	207.99	208.94	207.61	206.65	208.51	207.84	207.87	208.19	208.05	208.02	208.1	206.44	206.61	207.84	207.69
212.13	210.96	211.28	211.61	211.12	211.48	211.4	211.9	211.45	210.27	211.76	211.64	212.89	211.59	211.87	211.22	212.26	211.61	211.3	211.01	210.99	210.9	211.5	211.64	211.61	212.16	210.91	211.71	211.2	212.53	212	211.66	211.24	211.07	212.3	212.02	211.64	212.76	210.99	210.75	212.19	211.96	210.53	211.9	211.73	210.42	212.02	211.22	211.45	212.68
215.77	217.78	217.03	216.49	217.4	216.45	216.05	216.88	216.68	215.95	216.27	217.5	216.3	217.07	217.23	217.13	216.13	217.37	217.7	217.43	216.08	216.75	215.34	217.38	216.47	217.25	216.05	217.25	216.88	215.99	215.52	217.26	216.9	217	216.31	217.71	217.64	216.66	216.25	217.78	216.63	216.55	216.82	217.09	216.42	217.03	217.16	216.55	217.92	216.94
201.99	202.61	202.37	203.84	202.43	204.53	201.96	202.31	201.99	202.59	202.06	203.02	202.18	202.6	202.33	203.63	202.49	202.8	201.42	202.96	202.27	201.93	202.6	203.23	201.58	202.62	201.97	202.56	202.42	203.06	202.4	203.65	203.6	202.58	201.73	202.56	203.79	201.62	203.13	203.56	201.84	202.53	204.54	204.08	202.42	201.75	203.38	202.87	202.29	200.89
200.2	200.15	200.03	200.58	200.49	200.28	200.22	201.49	199.44	200.37	201.65	201.06	199.56	200.72	200.22	200.82	200.6	199.25	201.66	200.07	200.36	200.33	200.07	199.48	200.46	200.95	199.34	200.42	201.06	200.3	201.38	200.22	200.42	200.67	199.93	199.96	200.88	200.19	200.56	201.37	199.96	200.18	201.3	200.81	199.64	201.28	201.08	201.02	199.76	200.69
211.59	213.06	211.27	211.56	212.04	211.92	213	212.98	211.64	211.69	211.55	212.46	211.84	212.61	212.43	211.59	212.36	211.8	212.86	211.93	212.01	212.68	212.16	210.53	211.61	211.68	211.85	211.71	211.17	210.32	211.61	211.91	212.7	210.63	212.4	212.12	212.63	212.37	210.94	212.27	212.02	211.81	211.35	212.51	210.95	211.61	211.8	212.62	213.58	212.65
202.37	203.19	204.03	202.25	201.8	202.78	202.92	202.98	202.12	202.52	202.83	202.19	202.3	202.23	202.54	203.29	202.71	203.26	202.92	203.52	202.9	202.63	203.38	201.76	202.49	202.04	202.43	201.76	202.66	202.33	202.46	201.92	201.89	202.01	202.75	202.31	201.78	202.59	203.51	202.8	201.8	201.59	203.69	202.98	202.95	202.73	203.35	203	202.84	201.73
217.74	217.95	217.32	218.1	217.12	217.42	217.86	218.65	217.5	216.67	218.73	218.58	216.84	217.28	218.18	216.48	217.23	219.39	216.84	217.86	218.05	217.59	217.31	216.82	217.48	217	217.28	218.41	217.16	217.57	219.32	218.05	217.67	218.07	218.17	218.35	217.24	217.77	218.18	218.2	217.47	217.77	218.11	218.09	218.83	217.21	217.64	216.87	219.13	216.37
207.95	207.36	207.59	207.29	209.7	208.17	207.64	207.81	207.65	207.83	207.22	206.97	207.78	207.11	207.82	208.56	207.87	206.14	207.5	207.53	208.28	207.06	207.5	207.69	207.92	207.44	208.17	207.85	206.44	207.68	208.75	206.8	207.53	207.85	207.36	207.8	208.74	207.13	207.85	207.31	208.01	207.88	208.32	208.55	208.41	208.29	207.27	208.43	206.78	207.58
202.91	203.52	203.21	202.69	203.72	203.18	203.12	203.3	202.8	202.85	203.35	203.95	204.37	203.08	203.29	203.54	202.53	201.65	202.58	203.51	203.1	203.78	202.88	202.6	202.32	203.26	202.32	202.91	202.75	202.92	203.65	203.5	201.98	203.1	204.62	203.36	203.02	203.56	202.89	202.9	202.95	203.94	203.34	203.97	202.87	202.54	202.41	202.95	202.66	202.88
208.52	207.58	207.83	207.53	208.2	208.17	208.47	208.01	207.55	208.37	207.74	207.66	208.09	207.76	207.81	208.76	207.52	207.39	206.54	206.71	209.02	207.28	208.09	208.53	206.99	207.26	208.81	207.11	207.25	207.12	208.98	208.07	207.47	208.15	208.36	207.09	208.78	209.04	207.67	208.19	207.93	207.42	207.87	208.91	208.05	208.65	208.02	207.91	208.34	207.64
200.66	199.97	200.56	199.94	199.64	201.01	200.74	201.3	201.58	199.83	200.87	200.47	200.28	201.07	199.79	201.13	199.86	200.84	200.33	200.6	201.91	200.24	200.01	200.44	200	200.57	199.6	199.63	199.9	200.01	200.73	200.27	200.76	200.41	199.47	200.69	200.93	200.67	200.19	200.41	200.73	200.24	200.35	200.47	200.31	200.15	201.42	200.93	200.97	200.48
213.44	213.1	213.25	214.03	212.84	213.09	213.08	213.18	212.76	214.06	213.9	212.23	213.16	212.12	213.35	212.44	211.71	213.81	212.1	213.13	213.9	212.48	213.03	212.85	213.3	211.68	213.33	213.45	212.04	212.66	212.8	212.3	214.3	213.57	212.92	214.05	213.58	213.17	212.54	213.59	213.06	212.21	212.19	213.27	214.29	212.48	213.33	212.77	213.37	213.24
206.3	206.21	206.2	205.95	205.84	205.42	205.69	206.46	204.38	205.09	206.46	205.66	205.89	205.43	205.69	206.23	206.37	206.3	205.83	205.55	205.93	206.67	205.48	205.06	205.17	205.2	204.74	204.69	205.53	206.22	205.65	205.95	204.82	204.98	205.59	205.82	205.46	205.72	205.49	206.11	206.27	206.83	205.43	205.82	205.31	205.39	206.08	204.79	205.37	206.41
203.8	204.73	204.33	205.39	204.72	205.15	205.43	204.06	205.83	204.85	204.57	205.18	204.65	204.15	205.32	204.14	204.13	204.16	203.55	204.91	206.19	205	205.76	203.89	204.3	204.96	204.93	204.21	204.9	203.88	204.94	204.54	204.21	204.71	206.1	205.16	203.54	204.2	203.44	204.59	205.13	204.95	205.1	204.11	204.24	204.48	203.98	204.63	204.62	204.84
212.68	213.07	211.81	212.84	213.61	214.21	213.13	212.4	213.18	212.97	213.53	212.53	213.05	212.33	211.82	213.9	212.9	213.87	212.93	212.64	213.19	213.09	213.56	213.05	214.2	211.92	212.86	212.95	213.57	212.85	212.61	212.14	212.52	213.04	212.56	213.35	212.33	213.66	212.9	212.94	212.07	212.84	212.96	212.92	214	213.31	213.16	212.7	212.82	213.52
210.09	209.06	209.87	210.28	209.46	209.12	209.53	208.87	209.02	210.18	210.17	209.96	209.84	209.33	209.19	209.19	208.87	210.2	209.56	209.36	210.17	209.96	209.24	210.44	208.78	210.25	208.6	209.02	210.2	209.7	209.85	210.47	210.91	210.35	208.94	208.81	209.31	210.84	209.63	209.49	209.33	210.03	208.95	210.11	207.95	208.99	209.1	209.16	209.06	208.76
205.24	205.38	205.52	205.27	205.71	206.06	205.26	204.71	205.93	205.58	205.69	204.9	206	205.37	206.31	205.59	204.86	205.6	206.08	204.28	205.06	206.56	205.72	205.11	205.74	205.32	206.08	205.36	205.07	206.67	205.96	205.32	204.36	206.75	206.87	206.05	205.62	206.15	205.98	205.6	205.55	204.43	205.66	204.82	204.75	205.3	205.39	207.2	206.07	205.09
212.05	213.42	211.44	211.58	212.55	212.42	213.39	211.75	213.1	211.12	211.59	211.96	212.62	212.54	212.7	213.16	212.29	212.46	213.96	212.35	212.64	212.81	212.19	213.1	212.3	213.63	212.58	212.79	211.8	211.75	213.31	212.58	212.72	212.57	212.94	212.02	212.96	211.77	212.24	213	212.84	212.92	212.66	213.19	212.59	211.35	212.74	212.76	211.64	212.27
212.61	213.24	213.02	212.37	213.89	213.17	211.77	213.74	212.67	213.01	213.23	212.88	213.16	214.06	213.42	213.59	214.89	212.79	213.42	214.29	212.98	212.53	212.52	212.96	213.35	213.69	212.02	212.2	212.32	213.54	213.17	213.07	212.56	213.35	213.37	212.3	213.41	213.58	213.19	212.41	213.35	212.36	214.24	212.94	212.84	213.34	212.89	211.99	214.01	211.68
207.06	206.91	206.24	206.74	206.49	206.95	206.6	205.91	207.16	205.74	206.41	206.64	206.18	206.08	205.28	206.14	206.36	205.91	206.2	207.16	205.81	206.06	206.31	206.37	206.5	206.34	205.85	205.88	207.44	206.34	206.37	206.98	206.47	206.58	206.42	205.7	205.84	206.43	205.64	207.27	206.64	205.47	206.07	205.88	206.7	206.16	207.01	206.99	205.69	206.35
207.62	206.85	207.59	207.51	206.91	207.1	207.33	207.26	207.38	206.84	208.03	207.31	207.9	206.87	206.2	208.72	207.14	207.48	207.05	208.31	206.8	206.57	208.32	207.85	207.03	208.32	207	207.71	207.71	207.56	207.69	208.44	208.33	207.23	208.24	207.18	208.04	207.7	207.13	208.48	207.7	207.8	208.16	207.67	206.62	208.04	207.76	207.37	207.68	207.52
203.98	201.72	203.81	203.11	203.15	202.66	203.81	202.67	203.03	203.57	203.56	203.52	203.66	204.46	203.94	202.73	203.05	202.23	203.46	202.65	203.49	203.48	202.9	203.17	202.32	202.64	203.95	203.56	202.91	203.73	202.89	203.43	203.56	203.43	203.39	203.64	203.14	202.79	202.13	204.36	203.63	202.33	203.3	201.79	204.48	203.3	203.34	203.2	203.86	203.1
201.85	202.19	203.23	203.62	202.87	202.28	203.12	201.63	202.04	203.45	202.49	202.04	202.49	202.17	202.11	202.69	202.53	202.77	202.32	202.47	202.78	202.3	201.99	201.91	203.16	202.88	202.69	202.86	202.13	203.17	203.04	201.99	204.04	202.78	202.46	202.79	202.92	203.12	201.95	202.39	203.08	202.64	202.35	203.31	202.29	203.16	203.13	202.95	201.25	202.35
206.3	208.29	207.9	206.78	207.76	206.78	207.14	207.27	207.78	207.02	208.47	207.63	209.08	207.95	208.89	207.58	208.35	207.71	207.16	208.01	206.74	208.37	208.54	207.56	207.42	206.74	207.9	207.86	208.26	207.76	208.96	207.69	207.25	207.92	207.51	206.75	207.48	208.27	207.74	208.38	208.28	207.93	207.74	207.09	209.53	207	207.58	207.72	208.39	207.47
208.44	208.44	208.69	207.95	208.38	207.99	207.87	208.37	208.57	208.11	207.55	207.78	207.79	208.25	209.24	208.5	208.75	207.76	208.67	209.43	208.33	210	207.76	208.69	210.03	208.17	208.8	207.83	207.94	208.95	209.44	209.55	208.99	207.73	208.08	208.49	209.25	208.3	209.26	208.19	208.87	208.22	208.88	208.88	207.94	208.99	207.81	208.49	209.09	208.01
[truncated: 150 more columns]
