# Supplementary material for: Genetic dissection of main and epistatic effects of QTL based on augmented triple test cross design
Source: PLoS One. 2017 Dec 14;12(12):e0189054. doi: 10.1371/journal.pone.0189054 (PMC5730204; doi:10.1371/journal.pone.0189054)
Supplement: S6 Supporting Information — (ZIP) [file pone.0189054.s006.zip › z1_300_0.8_5.csv]

207.03	207.61	208.75	208.36	205.91	208.83	208.76	209.41	207.71	207.97	208.89	209.01	206.63	207.1	207.7	209.09	208.35	208.55	207.52	209.29	207.93	207.74	208.24	209.28	207.76	208.2	207.14	207.01	208.26	208.46	208.49	207.44	207.61	207.14	207.56	208.52	207.5	206.58	209.31	206.87	209.92	207.55	207.22	207.28	207.59	207.98	209.07	208.11	207.94	208.03
208.55	207.45	208.76	208.84	206.85	208.97	207.82	209.32	208.85	209.44	209.45	210.18	209.04	210.26	208.84	209.08	209.61	209.39	209.01	209.09	210.28	208.15	208.6	208.82	208.41	208.87	208.92	207.71	208.59	207.72	208.66	208.55	208.9	209.76	209.87	208.51	207.56	209.21	207.53	208.51	208.65	207.79	208.99	209.19	208.12	208.77	209.73	208.18	209.13	209.09
209.09	206.75	209.15	207.83	208.44	208.64	207.91	207.36	205.9	208.51	208.45	208.4	207.57	208.54	207.84	207.13	206.97	207.28	207.44	207.35	207.81	207.5	208.13	209.78	208.57	208.3	205.64	207.78	208.64	205.93	208.91	208.86	207.97	208.5	207.2	207.15	208.41	208.06	209.78	207.91	207.88	206.66	207.33	207.36	208.71	207.38	208.8	206.11	207.04	207.55
203.85	203.61	204.06	204.45	204.37	204.82	204.45	203.53	204.46	202.94	202.66	204.16	203.54	202.36	203.25	204.93	204.78	203.07	205.73	204.5	202.86	205.28	204.26	203.99	203.81	205.4	203.86	205.04	204.13	203.87	203.54	204.42	203.44	204.3	203.99	203.75	203.87	203.84	204.75	205.83	204.1	203.89	203.07	205	202.8	204.5	204.22	203.23	203.46	203.42
204.01	204.86	203.08	203.73	204.25	204.47	204.53	204.25	206.32	203.69	206.93	205.29	206.41	204.69	204.23	204.64	204.99	203.2	205.2	204.39	205.86	203.91	203.12	206.2	206.31	204.57	206.22	203.49	203.95	205.82	204.6	203.97	204.65	205.43	204.75	202.61	204.65	204.91	205.52	203.19	204.88	204.4	203.3	204.39	202.6	205.39	206.66	204.74	203.64	205.29
193.92	193.78	194.22	194.37	193.88	194.85	193.58	194.48	192.7	194.9	194.11	194.99	194.54	193.12	194.53	195.83	193.71	193.14	193.76	192.52	193.41	193.26	194.98	194.92	194.17	195	194.58	194.05	193.39	194.49	194.1	194.19	193.56	195.65	194.7	193	193.48	195.05	193.43	195.71	193.16	194.4	193.16	194.68	194.56	196.03	194.87	196.35	194.09	193.99
210	208.08	207.75	208.44	208.29	210.79	208.27	209.51	208.89	207.67	208.57	208.98	207.51	208.19	209.1	209.4	209.04	209.44	209.84	208.43	207.99	209.69	208.47	208.17	209.71	208.19	209.51	208.5	208.53	209.3	208.38	209.32	209.39	207.85	209.48	209.09	210.27	208.32	209.41	208.93	207.86	208.68	208.33	207.27	207.37	209.43	210.41	208.74	207.41	207.08
200.41	199.76	198.49	198.79	198.19	199.51	200.41	199.19	198.89	198.38	199.87	197.96	198.57	200.12	200.27	198.68	200.06	200.97	199.24	199.06	198.43	198.63	199.07	198.58	200.06	200.04	199.33	197.22	199.84	198.88	198.1	200.39	198.69	199.85	200.33	199.82	201.35	196.24	198.82	200.23	198.97	197.67	200.86	199.27	198.68	199.81	199.47	200.34	198.77	198.44
207.68	209.22	210.12	208.59	209.4	207.78	209.61	207.79	209.74	209.54	207.93	208.04	208.68	206.61	207.37	208.65	208.52	207.74	207.58	208.3	209.56	209.18	207.85	210.53	208.52	210.71	208.54	208.77	207.7	208.54	208.11	208.01	208.38	209.59	209.72	206.7	208.87	211.05	209.31	208.08	209.23	209.43	208.83	209.89	206.93	208.98	208.23	208.25	210.33	209.22
208.83	208.69	207.85	208.45	208.68	209.86	208.53	209.2	207.93	209.19	207.78	208.97	209.33	209.24	207.63	210.51	209.18	208.36	208.91	207.95	209	207.5	208.83	208.76	209.8	207.48	209.02	209.29	210.11	207.95	209.29	207.62	210.46	209.59	208.92	208.62	209.16	208.8	207.14	208.36	208.21	208.87	208.83	208.26	209.99	209.12	207.37	208.85	208.96	209.98
212.92	213.55	213.76	211.3	213.38	215.26	212.31	213.57	211.15	213.99	214.11	214.21	214.38	213.7	211.66	213.53	212.75	212.31	213.16	213.88	212.04	211.57	212.36	212.74	213.12	213.82	212.35	211.64	214.35	213.41	213.86	211.83	213.3	214.09	212.98	213.2	212.2	212.84	213.73	213.77	213.2	214.02	214.86	212.09	213.93	213.89	214.02	213.61	212.92	213.26
207.14	205.7	206.53	207.37	206.41	206.7	207.03	205.82	204.82	206.3	206.05	205.02	207.68	206.12	205.88	207.72	207.4	206.41	205.53	206.99	205.7	207.2	206.04	206.29	208.06	206.5	207.32	207.19	206.25	207.3	206.56	206.07	206.61	207.23	207.1	204.08	207.11	205.48	205.47	207.09	207.74	205.63	206.64	207.16	206.73	206.14	206.34	206.87	204.86	206.24
193.25	192.76	194.31	195.2	193.14	193.4	193.77	193.9	194.99	194.82	194.32	194.89	195.14	194.06	194.73	194.37	193.85	194.34	194.5	194.72	193.63	194.34	193.53	192.99	194.1	193.98	194.35	194.72	196.19	194.36	193.88	192.7	193.53	193.87	192.9	193.88	194.31	195.03	194.23	194.39	194.78	194.55	194.69	194.03	194.44	193.9	193.14	193.87	192.86	193.46
211.17	212.23	212.79	211.34	213.31	212.47	211.83	210.73	212.18	210.87	211.88	211.88	211.94	210.54	211.91	211.2	209.14	212.39	212.85	211.08	212.18	211.35	210.03	211.53	210.59	212.02	210.9	211.13	211.99	210.26	211.35	210.88	212.58	212.36	211.31	213.2	210.81	213.46	210.69	211.25	212.88	212.24	213.12	211.75	212.81	212.19	211.44	211.62	213.08	212.66
210.62	211.77	210.78	211.19	211.17	210.4	212.18	210.54	210.71	213.93	211.68	210.94	209.01	210.29	211.03	211.23	210.54	211.64	212.65	209.77	211.83	211.69	212.29	212.63	211.85	211.11	214.17	212.23	211.52	212.04	210.63	213.88	210.45	210.07	209.51	210.79	210.57	212.18	211.74	209.7	211.01	212.29	211.46	209.94	211.97	211.4	211.74	211.82	212.3	213.65
198.27	199.08	198.36	201.48	199.74	198.88	200.68	201.3	200.25	201.23	200.46	200.99	200.19	200.6	200.45	199.74	199.66	201.39	199.01	201.04	199.93	199.76	199.87	199.14	199.69	199.7	199.71	201.27	200.43	200.89	201.4	199.76	199.22	198.53	201.38	201.74	201.19	200.53	198.69	200.62	201.5	199.11	199.1	199.65	200.1	199.97	200.19	199.73	199.32	199.5
209.57	209.52	209.24	207.72	208.13	209.24	207.91	209.09	208.78	209.33	210.01	208.84	209.6	208.55	209.55	208.12	208.28	209.83	209.29	209	209.2	207.81	209.05	208.78	210.12	210.03	208.54	208.2	209.48	209.51	207.96	208.64	208.51	210.12	209.02	207.59	208.71	208.77	209.82	209.28	207.5	209.06	209.67	207.11	207.79	208.99	209.01	207.64	209.21	207.56
198.62	197.77	199.15	197.82	198.32	197.3	199.69	198.32	198.67	200.95	198.34	199.04	199.52	198.79	198.71	199.22	199.26	198.29	199.68	197.65	198.2	197.78	197.06	197.03	199.84	200.34	198.85	198.54	199.54	197.6	197.07	198.52	198.64	199.37	198.41	199.31	198.64	196.68	198.72	199.8	198.64	199.69	197.66	198.63	198.83	201.09	198.96	199.19	199.25	198.19
219.28	216.95	218.92	217.53	217.34	217.6	217.08	218.42	217.41	218.69	217.65	218.72	218.11	218.11	219.11	217.68	218.15	216.71	218.29	219.47	218.52	218.38	217.45	216.81	218.18	216.52	218.27	218.02	219.37	217.95	217.59	216.73	218.43	217.93	218.11	217.57	218.86	217.29	218.25	218.47	219.43	218.82	218	217.91	219.6	218.88	217.06	220.01	218.54	217.66
208.36	207.94	208.02	207.32	206.6	209.13	206.99	206.68	207.32	207.44	208.5	207.54	208.5	208.31	208.61	207.6	206.89	208.79	206.48	208.61	208.85	208.75	209.19	207.63	207.72	207.82	208.16	207.26	208.58	207.95	208.39	207.65	208.34	207.96	207.11	206.71	207.93	208.7	206.31	206.82	206.21	206.84	207.02	207.29	207.19	206.45	207.98	208.03	207.53	207.94
208.5	207.54	208.44	207.29	208.88	207.47	206.23	208.74	208.13	208.3	208.7	208.77	208.09	207.36	208.09	208.77	208.38	207.88	207.17	206.7	207.65	207.3	208.81	210.02	206.62	208.8	208.77	206.79	207.63	208.77	207.11	208.67	207.66	207.81	208.75	206.87	206.51	208.88	206.53	207.89	208.97	207.37	207.07	207.37	208.28	208.04	205.66	207.76	209.17	207.21
210.04	209.28	208.93	208.27	208.47	209.11	208.86	208.67	207.25	207.88	207.73	208.95	208.04	208.44	208.57	207.53	208.24	208.38	208.33	207.46	208.45	209.11	208.79	209.53	208.62	210.17	208.37	209.6	207.82	210.11	210.55	208.84	207.73	208.79	206.48	210.68	209.48	208.69	208.55	209	208.63	208.65	208.32	209.02	209.23	207.72	208.58	207.36	209.14	207.85
218.88	216.58	217.47	217.32	216.58	217.23	216.74	217.87	217.92	218.57	216	216.3	216.54	217.33	216.58	218.54	217.21	217.51	217.08	218.63	218.53	217.79	217.94	218.52	218.58	218.92	217.15	218.66	217.35	216.71	218.99	219.07	218.56	217.87	216.9	218.53	217.41	218.81	217.06	217.3	216.81	217.52	218.42	218.3	218.41	218.43	218.19	220.01	218.35	218.64
207.11	207.55	209.43	210.07	207.93	208.13	207.4	207.61	208.41	207.85	206.99	207.71	206.8	208.77	207.98	207.83	205.57	208.55	207.79	206.98	208.69	206.57	208.84	207.64	206.41	207.13	208.75	209.21	208.81	209.09	206.6	206.86	206.53	207.43	208.39	206.22	205.1	206.83	206.8	208.24	207.63	208.53	207.14	207.31	209.85	207.45	208.62	206.68	208.49	206.99
205.81	203.8	203.98	203.46	203.84	204.06	204.08	203.49	203.95	205.14	205.21	203.71	205.38	205.06	204.75	203.9	203.73	205.58	204.84	203.66	204.82	204.73	203.22	204.5	205.87	203.14	203.55	206.63	205.41	203.53	204.12	204.94	204.01	204.57	203.59	203.14	205	205.33	206.71	206.53	205.26	204.66	206.27	205.29	204.35	204.34	204.84	203.47	205.18	205.61
212.12	212.1	210.59	210.23	211.32	210.73	210.2	210.14	211.55	211.71	211.88	211.48	211.78	210.44	211.09	210.44	210.35	211.28	211.25	211.41	210.72	210.68	213.62	211.37	211.5	211.72	210.87	211.71	211.35	211	211.97	212.78	210.42	211.88	211.68	210.95	211.35	211.76	211.17	211.68	210.96	211.38	211.92	213.49	211.58	211.48	210.99	211.94	212.39	211.22
206.83	208.23	206.18	205.52	208.82	207.5	207.13	205.99	208.55	206.86	206.53	203.92	206.78	206.77	205.66	207.51	206.79	207.42	208.18	206.32	206.9	206.38	206.34	207.33	207.34	207.37	206.02	206.04	206.03	204.52	208.87	206.01	205.3	208.08	206.21	207.15	206.54	206.1	205.89	206.82	206.27	205.32	205.95	207.51	207.61	205.53	205.97	206.11	205.4	207.19
214.09	214.65	213	213.31	212.18	211.46	211.94	213.41	213.69	210.74	211.69	213.1	211.99	212.13	211.08	213.27	211.66	211.51	212.55	212.4	212.15	212.27	210.34	212.05	212.04	212.49	212.69	213.44	213.81	213.57	210.78	211.95	213.1	211.65	212.81	211.98	212.01	212.16	212.16	211.51	212.98	213.06	213.61	212.58	212.88	213.28	211.53	212.38	210.93	212.33
211.29	211.25	210.23	211.62	211.49	211.49	210.73	211.23	212.71	211.22	212.82	212.17	212.57	212.42	211.66	210.85	213.58	211.69	211.76	211.15	211.72	212.39	212.42	212.61	211.25	212.53	212.31	211.95	211.94	211.75	211.98	212.47	209.8	209.95	211.65	212.52	212.35	211.42	213.39	211.68	211.71	212.1	211.95	211.79	211.8	210.72	210.49	211.4	211.8	212.05
203.53	205.66	204.11	204.94	205.96	205.44	204.64	204.14	205.09	203.95	203.67	205.1	205.24	203.8	204.57	206.15	204.83	205.33	205.24	205.76	205.78	205.05	203.91	204.03	204.2	206.28	205.22	205.58	205.71	204.34	203.32	204.33	203.93	205.41	204.16	205.19	205.43	203.24	205.36	205	204.45	203.96	203.91	205.02	203.89	203.81	205.26	203.71	204.19	205.8
207.57	209.22	208.63	207.92	208.51	208.38	208.16	208.14	205.84	208.67	208.24	207.4	208.15	209.22	209.51	209.27	208.53	207.87	207.62	208.44	207.88	209	209.03	209.53	208.66	208.24	208.45	207.74	208.89	207.83	207.96	207.59	209.56	207.88	208.19	206.59	211.12	207.42	208.29	208.07	208.24	208.43	210.21	209.6	208.45	208.06	206.6	208.48	208.43	208.81
205.1	205.17	205.38	204.55	204.63	203.89	205.03	203.33	203.59	205.08	205.62	205.86	203.43	204	205.75	205.12	204.69	204.09	204.87	204.5	205.32	204.72	204.96	205.11	205.89	204.89	204.01	204.43	203.54	205.19	205.11	204.99	205.32	204.49	204.99	204.46	205.9	205.33	204.25	203.13	204.23	205.47	205.71	203.89	204.29	205.32	205.91	204.76	204.82	202.46
212.51	212.72	211.98	210.66	209.89	210.51	210.34	211.44	211.19	211.22	212.11	211.28	212.06	211.67	211.55	212.24	210.35	211.8	211.45	210.2	212.33	211.8	212.86	210.68	210.95	211.4	210.61	210.74	213.59	211.41	210.92	211.19	211.59	210.81	211.28	211.23	211.06	211.16	211.03	212.11	210.97	211.82	214.11	212.79	210.23	210.56	211.67	212.55	212.01	211.35
209.26	208.12	208.71	207.55	207.72	207.67	210.15	207.76	208.69	208.65	209.37	207.71	208.85	208.44	210.54	208.31	207.55	209.63	208.09	208.5	209.5	209.58	208.41	209.06	208.36	208.43	210.14	208.31	207.13	207.87	208.82	209.27	209.4	208.97	208.69	209.63	209.72	209.28	209.43	210.98	209.81	210.01	207.98	209.04	209.42	207.89	208.4	207.1	207.78	209.74
204.03	201.76	200.92	202.48	203.02	203.31	204.04	202.02	201.63	201.23	201.51	202	202.19	202.76	202.3	199.22	202.87	202.14	203.05	201.25	203.81	202.6	202.54	203.2	203.15	202.32	201.94	202.85	203.37	202.53	204.37	202.89	201.7	201.95	202.26	203.92	203.55	202.3	203.51	204.04	201.42	203.25	203.05	202.62	203.37	202.85	204.26	202.62	202.92	203.68
205.61	206.1	206.16	205.93	205.76	206.89	206.55	206.44	206.21	206.66	206.42	206.74	205.93	206.58	204.87	205.26	205.25	205.98	206.45	206.83	206.02	205.32	206.67	206.23	205.94	205.82	206.74	205.96	206.36	205.66	207.21	206	206.77	205.61	208.56	205.58	207.1	207.54	206.29	207.06	206.8	205.68	205.77	205.51	208.24	207.09	205.04	206.06	205.05	205.48
206.85	207	207.38	207.92	208.74	208.2	208.14	207.97	208.16	207.53	208.44	208.39	207.07	206.13	206.98	208.17	208.07	208.58	206.6	208	208.02	209.05	208.47	208.06	209.56	208.86	205.94	208.76	208.85	208.9	207.43	206.89	207.08	207.22	207.22	208.81	208.54	208.34	207.84	207.73	208.25	207.25	207.51	208.97	206.62	206.71	207.76	205.96	207.18	207.28
216.17	217.54	217.73	216.59	215.87	214.92	215.66	217.73	217.03	216.35	217.91	216.72	216.88	216.93	215.38	217.19	215.21	217.99	216.12	216	216.31	215.72	218.48	215.69	216.63	217.51	216.61	217.52	217.32	216.29	216.79	216.88	215.75	217.36	217.67	215.48	217.6	216.54	216.29	215.18	217.03	217.4	218.05	219.29	217.22	217.47	217.76	215.36	217.65	215.96
203.8	204.18	204.37	203.22	204.11	203.67	205.14	203.56	203.09	203.14	202.46	203.63	202.58	204.61	205.03	202.85	202.7	203.57	203.79	203.79	205.02	203.96	203.17	204.21	203.31	203.51	203.59	203.12	203.51	204.34	202.22	204.79	202.67	205.46	205.29	203.15	203.92	203.95	203.77	202.54	203.48	203.58	203.62	202.88	203.71	202.71	205.46	203.54	203.65	204
207.93	208.86	206.76	207.45	208.55	208.78	208.99	208.74	208.73	208.31	207.98	208.01	208.24	208.56	207.12	208.87	208.29	208.85	207.97	209.55	207.17	207.77	208.07	209.98	206.8	206.36	206.46	207.22	207.79	207.77	207.83	209.21	207.53	208.9	209.74	208.48	206.72	206.62	206	206.95	208.13	208.79	207.06	207.41	207.43	208.1	209.42	207.56	206.48	208.39
203.04	203.37	204.97	203.81	203.33	205.16	204.92	203.59	206.35	204.38	203.08	203.06	203.42	202.67	205.47	203.31	202.97	203.86	204.58	204.36	204.59	205.14	203.34	202.78	204.03	202.63	203.96	203.7	203.72	204.67	204.17	203.98	203.35	204.51	204.16	202.73	204.57	203.82	203.29	204.66	204.97	203.98	201.57	205.49	204.22	204.89	203.11	203.63	203.23	203.68
200.5	200.29	200.28	201.63	200.18	199.41	198.4	201.51	199.35	201.43	200.91	199.32	199.87	201.59	201.07	199.85	200.35	198.75	200.44	202.16	199.2	201.05	201.15	200.82	200.85	198.7	199.59	200.24	198.87	201.02	198.82	200.96	200.29	201.1	200.82	199.45	200.08	201.39	202.11	199.56	200.49	200.67	199.71	199.89	198.27	200.17	200.54	200.83	202.22	200.49
207.73	208.06	205.13	206.05	206.13	206.68	208.54	206.7	206.12	206.14	207.19	205.01	205.73	206.03	206.35	206.13	206.04	206.88	206.72	206.29	206.65	205.75	205.78	206.21	207.06	206.26	205.91	207.24	205.45	205.7	206.62	206.59	206.02	206.61	206.86	206.83	205.15	206.59	204.82	206.65	206.24	203.88	206.59	207.38	205	207.06	206.51	205.21	207.45	206.56
208.72	209.15	208.42	207.51	208.13	209.05	207.84	209.29	208.45	209.24	209.97	208.4	208.85	209.55	209.69	208.77	210.85	208.15	208.44	209.69	208.46	209	208.73	208.45	206.89	208.54	208.66	207.78	209.41	209.89	208.26	210.04	207.18	208.6	209.16	209.02	208.5	207.73	207.63	208.1	208.24	208.54	210.44	209.91	207.89	209.42	208.76	210.81	209.23	209.37
212.49	212.27	211.86	212.52	211.75	212.49	211.13	211.9	213.15	212.17	212.34	212.7	210.58	211.8	212.56	212.41	210.33	212.04	212.08	209.46	211.99	212.86	210.97	212.77	211.64	211.2	212.49	210.65	211.98	211.65	212.97	212	210.65	210.86	211.55	210.55	210.22	212.24	212.68	211.52	211.77	212.88	212.64	212.44	210.02	213.11	211.68	212.21	212.68	210.74
206.57	205.43	206.76	206.69	207.8	207.23	206.84	205.86	206.78	207.04	206.02	205.92	205.93	205.8	206.04	204.94	207.86	205.11	206.47	206.21	206.46	207.25	206.34	205.96	204.71	205.75	206.2	206.01	207.67	207.16	206.14	205.93	203.84	205.82	206.12	206.97	206.9	207.87	205.99	207.22	204.89	206.25	207.84	205.31	205.36	208.77	204.47	206.18	205.87	206.52
208.75	210.09	207.36	208.12	208.12	205.9	206.92	210.07	208.98	208.72	209.2	206.98	206.24	207.77	208.45	209.73	207.98	208.84	207.02	208.35	206.87	206.7	207.73	207.03	207.64	207.4	207.52	207.69	206.43	207.2	208.15	208.27	206.95	207.41	208.05	208.3	205.76	208.48	208.75	207.88	207.09	207.49	207.86	207.96	208.04	207.21	207.15	207.94	206.87	205.22
207.24	207.27	208.83	210.37	209.45	208.77	209.11	208.55	207.43	209.87	209	208.55	207.43	209.64	208.39	209.43	209.35	210.04	208.92	208.69	208.9	208.13	207.85	209.45	208.66	208.48	209.62	208.18	207.8	208.03	210.64	207.19	208.13	209.06	208.86	208.21	208.02	208.68	209.07	209.92	209.02	206.98	209.47	208.67	208.12	209.48	208.14	208.91	207.4	209.16
202.66	201.6	200.94	204.06	200.77	202.33	202.36	201.46	202.15	201.54	201.66	200.78	202.62	203.55	202.87	202.78	203.47	202.39	203.18	201.83	204.34	202.49	200.77	204.15	203.39	202.2	201.96	204.53	202.13	203.46	203.57	204.09	201.8	203.19	202.47	201.96	202.39	201.57	202.68	202.44	201.75	203.01	202.83	203.19	203.41	205.7	201.85	203.34	201.94	203.28
201.23	199.49	200.17	201.55	199.69	201.53	199.97	199.35	201.33	200.28	200.74	202	200.23	200.83	199.46	200.44	199.56	199.75	201.36	199.81	198.98	201.17	201.5	199.7	200.93	200.82	201.11	201.43	200.34	200.44	200.56	201.92	200.66	200.69	199.83	200.08	199.21	202.35	200	200.47	200.9	202.07	200.72	200.46	199.58	201.65	200.7	200.32	200.04	201.38
212.18	211.7	212.54	213.13	212.59	211.2	211.94	212.18	212.67	210.31	211.88	210.77	211.52	210.61	211.48	212.4	211.71	212.66	209.79	212.12	211.86	209.85	212	212.86	212.03	211.45	211.77	208.69	211.41	209.66	212.15	211.29	211.9	212.71	210.85	213.97	213.1	211.39	211.39	210.98	210.66	213.41	211.85	212.91	211.13	211.83	210.44	213.28	211.78	211.68
218.83	217.17	217.87	216.71	218.29	218.83	217.52	220.14	218.05	215.63	218.4	216.53	217.52	216.19	217.64	216.78	217.03	217.71	217.92	219.34	217.49	216.62	217.62	216.5	218.66	216.31	218.72	218.71	216.84	218.05	217.21	217.91	217.71	217.8	215.7	216.65	217.79	218.23	217.89	216.98	216.03	216.8	216.16	217.43	216.65	217.37	217.78	218.6	218.24	217.49
203.7	204.03	203.38	202.72	202.24	204.17	206.54	202.45	204.92	202.21	203.31	205.16	205.02	203.72	203.13	204.41	203.89	203.28	203.5	203.65	202.37	203.64	203.26	203.21	203.92	204.24	204.48	204.28	204.12	203.14	203.23	203.72	204.03	202.89	203.56	203.04	205.67	203.15	205.13	205.2	204.33	205.79	203.55	203.13	203.62	204.42	203.88	202.73	203.76	204.36
210.34	211.58	209.28	207.93	210.06	209.65	209.22	209.11	209.1	208.01	210.51	208.7	209.48	209.15	211.29	208.83	209.83	207.6	209.33	210.37	209.85	209.87	209.35	209.2	207.91	209.93	209.13	208.94	209.39	208.88	209.78	210.16	209.76	209.4	208.37	210.38	208.92	209.81	208.59	209.6	209.54	209.31	209.29	208.98	210.36	207.72	209.9	208.62	208.56	208.86
211.64	211.92	213.4	210.72	212.13	211.08	212.64	211.12	213.01	211.71	211.58	211.63	210.54	211.31	210.12	212.54	211.48	211.5	210.65	212.72	212.24	212.72	211.87	210.41	212.57	211.07	211.54	210.03	213.01	212.53	213.47	211.18	211.81	211.51	212	212.06	211.31	211.86	211.04	212.26	210.94	211.72	210.58	211.76	211.97	210.26	213.47	212.15	211	210.72
205.17	205.06	206.33	204.83	203.92	207.42	205.47	206.46	206.74	205.56	206	205.51	205.56	205.7	205.76	204.11	204.42	205.52	206.16	204.02	206.52	207.1	204.12	205.88	205.43	204.54	204.76	205.53	206	204.5	206.49	205.52	204.19	204.11	206.23	206.42	207.44	206.67	205.98	206.72	205.58	206.4	206.23	204.98	205.51	205.23	205.89	204.02	206.45	205.28
217.19	215.96	216.71	217.23	216.6	216.69	217.35	218.43	218.56	217.46	217.42	217.24	216.94	216.01	217.04	216.41	215.03	217.11	216.26	217.01	216.02	217.89	217.69	216.62	216.47	215.42	216.14	216.8	216.59	217.74	217.35	219.33	217.43	217.39	216.36	217.22	217.45	219.96	215.57	216.24	215.99	217.59	216.61	214.13	217.45	215.76	218.51	216.56	217.44	216.34
213.02	211.7	213.13	211.23	213.72	212.66	214.13	214.5	213.46	213.46	213.63	212.72	212.03	213.3	212.38	213.41	213.53	213.27	210.51	212.28	213.75	212.79	213.22	213.23	212.65	211.26	212.61	213.06	212.58	214.07	213.35	212.97	212.57	212.64	213.58	212.51	213.26	212.73	213.3	213.51	213.29	212.56	212.49	212.63	212.57	213.31	213.14	212.66	211.49	211.28
207.61	206.76	206.85	207.69	206.95	207.22	207.77	206.88	207.39	208.32	207.99	206.63	208.37	206.5	208.76	207.45	205.78	209.24	206.13	208.53	207.08	206.34	208.05	208.39	208.63	206.72	207.24	209.36	209.38	205.56	208.04	209.04	207.09	206.68	207.68	207.46	207.37	207.8	206.46	208.53	206.95	206.7	208.05	206.83	208.38	205.46	206.71	208.93	207.44	206.97
212.62	212.37	213.32	212.72	212.81	214.14	212.13	214.47	211.89	211.96	214.26	212.11	211.61	211.56	211.8	213.5	212.17	212.03	213.48	213.14	213.68	213.77	212.12	211.99	213.39	212.99	213.82	214.34	214.51	213.66	215.2	212.65	213.4	213.38	211.85	212.42	213.8	211.72	213.11	213.1	213.15	213.32	210.47	212.26	211.78	213.64	212.59	214.01	212.65	211.44
206.41	207.81	207.59	207.57	207.63	206.73	207.81	207.65	207.76	207.95	207.18	207.57	208.65	208.4	208.51	206.25	208.68	208.65	207.78	206.19	206.86	207.33	207.02	208.94	208	207.59	207.08	208.87	207.84	208.35	208.05	208.87	207.86	207.42	209.2	206.11	208.15	206.53	207.51	208.34	206.68	207.54	208.52	207.81	207.2	208.8	207.82	207.8	206.23	208.37
208.17	210.31	207.94	208.12	207.47	206.02	207.15	207.24	207.44	207.68	208.92	209.49	207.83	209.92	208.08	207.81	208.42	208.75	207.64	208.65	208.48	208.83	208.33	208.34	209.04	209.45	206.89	207.23	209	208.77	207.78	209.6	208.15	207.41	207.71	208.92	206.77	208.04	207.62	208.14	207.85	206.2	208.7	208.41	205.3	207.53	208.75	207.96	208.62	208.4
211.69	212.05	210.86	211.41	210.45	210.38	211.43	213.89	211.69	210.75	211.52	210.35	212.04	212.08	210.78	213.33	211.42	210.88	211.87	211.17	212.14	212.93	211.7	212.01	211.42	211.94	211.64	210.57	212.44	212.26	211.86	210.47	210.72	212.21	212.31	211.24	212.65	212.43	210.15	212.72	212.97	210.33	211.61	211.76	210.04	211.07	212.43	212.42	212.87	210.94
202.67	203.62	202.21	202.62	203.57	204.11	201.81	202.39	204.54	202.71	202.26	203.16	202.79	203.56	201.66	201.21	203.13	201.9	201.27	203.09	203.49	202.8	202.91	202.73	203.24	201.86	203.21	201.5	202.34	202.21	200.98	200.91	202.95	202.7	201.77	203.16	202.14	201.82	202.24	203.05	201	202.43	201.14	203.71	202.15	201.94	202.31	203.77	201.92	203.29
208.51	206.84	207.43	206.76	208.49	208.66	206.24	207.68	208.05	209.72	207.82	207.04	208.47	208.28	206.73	209.4	210.6	207.9	207.49	207.7	207.1	207.68	208.82	208.49	207.49	208.39	206.93	208.63	205.81	207.36	208.04	208.55	207.81	208.87	207.58	207.79	208.66	208.22	207.91	209.52	208.08	207.06	207.63	208.53	207.1	206.49	208.21	207.66	208.3	208.37
218.22	216.61	219.41	219.19	215.29	216.9	218	217.46	216.47	218.04	217.6	218.92	219.04	216.36	219.11	218.22	218.05	219.07	218.37	217.27	218	216.12	218.03	218.51	217.67	217.58	218.24	217.38	217.61	218.82	218.29	217.49	216.69	219.06	217.37	218.19	218.48	216.52	218.2	217.75	215.92	218.43	217.23	217.56	218.33	218.49	217.24	217.32	217.31	216.85
205.24	206.75	204.74	205.57	204.73	206.05	205.19	206.46	206.11	204.87	205.33	205.66	205.61	206.1	205.53	206.91	206.07	204.81	204.66	205.72	207.21	205.69	204.25	206.85	205.24	207.12	205.62	205.06	205.34	206.01	205.01	205.36	205.21	204.46	207.75	205.71	204.99	205.17	205.93	204.65	206.57	206.01	204.4	204.5	207.11	205.09	204.88	206.05	205.08	206.18
206.86	209.6	208.58	208.89	209.21	209.18	209.12	208.99	208.87	208.09	208.9	208.89	206.08	208.61	208.95	208.28	209.22	208.86	207.84	207.97	209.45	209.03	209.43	209.46	209.09	208.44	209.09	207.84	208.86	208.14	208.69	209.08	210.78	209.11	208.26	209.38	207.53	208.51	210.08	210.26	209.27	209.93	208.59	207.81	208.45	208.23	209.18	208.14	209.42	207.51
205.75	204.79	205.44	204.28	204.8	203.5	206.09	204.87	203.68	205.03	204.85	203.67	205.86	205.35	203.69	203.69	204.93	205.02	204.7	203.56	205.91	205.24	204.76	204.59	204.76	205.29	205.15	204.24	204.17	204.37	205.22	203.74	204.79	204.51	203.89	204.1	202.32	204.08	204.85	204.47	204.94	204.7	205.2	202.86	205.72	204.97	204.16	204.34	204.79	204.69
203.22	202.32	203.93	204.99	204.44	203.08	205.25	205.53	202.8	203.99	205.41	201.56	203.6	201.15	204.12	202.02	203.77	204.03	202.66	204.07	203.97	202.9	202.14	201.81	203.35	204.8	202.38	204.06	204.01	202.68	204.5	203.27	202.48	204.12	203.88	203.71	203.6	203.48	202.49	204.11	204.21	203.62	203.95	204.23	202.46	204.92	202.01	202.54	204.16	205.35
214.45	212.26	212.92	213.21	213.4	213.87	214.11	213.03	212.49	213.18	214.07	213.77	212.59	210.85	213.92	212.24	213.4	213.34	212.61	211.75	213.66	213.69	213.3	213.21	212.3	212.65	211.88	211.97	213.11	213.2	212.83	213.99	212.93	213.14	212.51	213.26	212.59	212.75	212.14	211.72	212.12	211.15	214.25	213.85	212.95	213.29	212.63	212.08	213.3	212.11
195.99	194.93	196.64	193.52	194.99	195.35	193.97	194.32	194.69	195.42	194.71	194.26	195.83	196.07	194.89	196.14	193.41	195.3	196.29	196.39	195.84	196.18	195.91	195.21	193.66	194.49	196.87	194.98	194.53	194.93	195.93	193.91	193.31	197.19	195.43	194.86	196.12	193.92	194.08	194.84	195.2	195.77	194.97	195.72	193.92	195.14	196.43	195.77	193.46	194.99
216.86	215.93	216.52	217.51	216.94	216.64	216.87	215.71	216.28	217.23	215.95	217.85	216.83	217.42	216.92	215.46	217.29	216.22	215.59	215.95	217.79	216.7	215.48	218.65	217.12	216.23	216.37	216.42	216.83	216.51	217.16	215.77	216.75	217.92	216.41	217.76	216.24	218.41	217.28	217.89	216.27	217.85	218.32	216.25	216.39	218.97	216.35	215.35	216.66	219.12
205.05	207.98	208.06	205.37	205.97	205.63	206.05	207.09	205.26	205.95	206.98	204.64	207.2	206.04	205.88	205.75	207.95	205.19	208.14	206.71	207.14	205.66	207.51	207.35	205.45	206.6	206.14	206.19	206.44	206.2	206.26	206.84	204.82	207.82	207.35	206.74	206.45	207.94	206.37	207.78	206.07	206.66	208.6	207.16	204.77	205.86	205.82	206.24	207.45	205.22
208.74	207.47	207.44	209.84	208.1	209.08	209.02	209.56	209.9	208.76	207.81	210	209.9	209.7	208.93	209.14	208.24	210.01	209.72	207.69	209.1	208.14	209.65	209.23	206.91	208.5	208.01	209.2	208.36	208.32	209.32	207.4	207.6	209.23	208.98	207.63	207.57	206.59	208.17	210.11	208.46	208.76	208.24	208.64	209.02	208.45	209.55	207.85	208.97	207.29
203.52	205.77	203.46	205.02	203.37	204.92	203.86	202.93	204.95	203.77	202.26	205.47	201.5	203.86	203.59	203.17	204.19	205.85	205.2	203.32	205.2	203.74	204.34	203.39	204.14	203.91	202.69	204.03	203.41	202.9	202.84	204.94	203.16	204.9	203.75	203.6	203.17	202.68	205.16	204.94	202.08	203.01	204.59	204.12	203.26	203.89	205.7	203.58	204.29	204.04
203.42	203.86	203.36	203.76	203.17	204	204.72	204.49	202.88	203.75	201.61	203.09	202.46	202.32	202.9	204.66	204.13	203.79	202.2	203.09	204	202.13	204.26	201.61	202.61	202.2	202.88	203.34	203.18	203.28	203.21	203.48	203.37	203.17	203.89	202.12	203.24	203.18	203.4	202.54	203.9	203.23	204.04	203.6	202.8	201.75	203.57	203.45	201.04	202.81
212.29	212.33	211.35	211.68	212.09	210.98	211.94	212.12	211.61	212.77	211.45	211.61	210.96	212.22	212.01	210.49	211.58	210.9	211.21	211.9	210.99	212.06	212.17	210.93	212.25	212.09	209.76	213.14	212.3	211.89	211.53	212.26	210.64	211.34	210.54	212.03	210.38	209.64	211.01	211.53	211.44	210.88	211.65	211.97	210.83	211.44	211.87	212.56	212.1	212.82
202.96	201.64	202.41	202.2	201.74	202.88	201.53	202.85	201.04	203.34	202.01	202.31	203.8	202.79	203.15	202.22	201.61	202.74	202.69	202.25	200.61	202.02	203.14	202.22	202.26	203.82	202.13	201.58	203.27	202.62	201.84	203.78	202.83	202.46	203.47	201.17	203.67	203.55	200.76	201.32	201.57	201.84	203.14	202.33	202.71	204.23	202.65	202.39	203.11	203.34
218.75	215.93	215.15	217.06	216.16	216.44	217.02	217.41	218.14	216.89	218.24	219.37	217.25	217.57	216.59	216.44	217.1	216.82	216.43	215.58	217.14	216.05	217.5	216.27	218.23	216.17	216.21	216.55	216.9	217.79	217.1	217.38	216.69	216.61	216.63	217.26	216.65	216.29	217.83	218.43	216.22	217.52	216.39	218.55	215.83	217.98	217.67	218.66	218.61	217.14
211.89	212.65	208.4	211.64	211.72	212.08	209.41	211.64	210.96	210.66	212.8	210.63	211.32	213.53	211	212.51	212.15	211.93	211.15	212.16	210.88	212.43	212.51	211.86	211.54	211.4	211.7	211.76	210.68	212.6	210.91	209.88	212.3	211.43	209.66	212.19	212.68	210.93	211.23	211.88	212.59	212.44	210.88	211.81	213.46	210.42	211.94	212.84	211.41	212.02
208.01	208.56	207.11	206.97	207.97	207.77	207.54	209.73	207.55	209.37	208.1	207.37	206.31	207.85	209.68	206.7	207.08	209.33	208.91	207.74	205.93	209	208.3	208.64	206.62	206.72	209.16	208.54	208.34	207.92	208.27	206.69	207.65	207.91	208.58	208.4	208.72	207.92	207.56	208.16	208.23	208	207.11	208.42	208.06	207.14	207.14	208.1	206.59	207.93
203.79	203.25	201.99	204.39	202.85	202.83	204.88	203.59	203.72	205.22	203.92	203.17	204	204.43	204.42	204.36	204.84	202.95	203.58	202.53	203.62	204.41	203.76	201.95	203.73	204.09	203.68	203.79	204.25	205.1	202.66	203.74	203.08	202.97	201.82	204.41	203.33	204.4	204.19	203.19	205.21	203.83	203.9	202.76	202.62	202.99	202.07	205.38	203.59	205.1
210.18	211.99	211.12	212.01	210.46	211.33	211.21	212.43	210.59	209.68	212.77	210.76	212.32	211.67	211.16	210.45	212.69	211.76	211.44	211.94	213.01	212	211.07	212.94	210.79	210.75	213.33	209.82	213.01	211.83	211.66	211.19	211.97	213.08	211.14	212.33	212.28	211.09	211.72	212.15	211.21	211.15	211.85	210.24	211.1	211.5	211.79	212.69	211.16	211.73
202.16	203.58	204.35	205.57	204.24	204.32	204.03	203.7	203.15	204.8	205.02	204.12	204.04	204.78	204.02	204.18	203.82	203.82	204.41	204.26	203.77	203.34	202.81	204	203.24	205.88	203.69	203.89	202.62	203.55	203.46	204.12	203.35	204	205.13	204.07	204.11	203.99	203.89	203.78	202.31	204.72	203.15	204.38	204.79	204.48	204.7	202.71	203.1	205.86
198.11	198.41	198.33	198.69	199.69	197.46	197.01	198.39	197.37	197.43	198.07	196.83	198.12	198.32	198.86	197.04	197.17	197.18	196.67	196.97	197.98	199.26	197.47	197.33	198.39	198.09	197.51	198.99	196.48	197.54	196.27	196.35	198.31	198.44	198.46	196.88	198.6	198.53	197.78	198.34	197.54	199.06	199.06	197.18	197.43	197.46	197.17	197.99	198.1	199.18
199.4	198.04	200.57	200.56	199.28	200.26	198.12	198.75	199.01	201.1	199.32	199.08	198.57	198.62	199.58	201.17	199.48	201.54	199.4	200.56	199.73	198.69	200.55	198.88	199.42	198.54	199.37	199.72	197.09	198.3	199.23	200.13	199.65	200.6	200.06	199.72	199	198.79	199.97	198.74	200.16	199.84	199.14	200.3	200.51	199.75	199.82	198.67	197.68	197.59
202.77	199.9	202.39	202.42	203.31	201.03	201.85	202.75	204.17	201.86	202.19	203.09	201.84	203.58	202.65	202.89	204.11	201.04	202.62	202.41	204.31	202.22	203.59	202.38	202.73	202.94	203.62	203.05	203.65	200.85	202.55	203.26	200.14	203.01	202.83	202.08	203.33	202.55	203.31	203.13	202.96	203.92	204.25	201.66	203.76	203.24	202.86	202.68	202.46	201.72
209.12	208.39	208.06	208.93	208.55	207.03	208.31	207.77	207.99	207.72	209.17	208.44	208.49	208.11	209.08	208.69	207.72	207.97	209.3	208.93	207.63	208.17	208.85	210.14	207.6	208.53	208.31	208.82	207.19	208.71	207.09	208.52	210.66	208.09	208.08	207.72	209.32	206.98	207.7	208.92	207.7	208.07	207.54	209.57	208.99	208.09	206.35	207.62	207.4	207.53
204.24	203.6	204.94	201.98	203.95	203.19	203.32	203.54	202.34	203.29	203.78	203.82	202.53	203.31	202.5	203.74	204.23	204.23	202.97	203.39	205.21	203.15	202.98	202.49	204.07	203.5	202.22	203.56	203.02	205.36	203.35	202.93	204.88	203.29	203.36	203.17	205.38	205.4	204.87	204.17	203.36	202.71	204.29	202.13	203.88	204.22	203.91	203.94	203	203.61
208.64	209.54	209.6	210.09	208.29	209.26	209.49	207.8	209.16	209.15	208.33	209.77	208.23	209.53	208.81	209.51	207.35	209.77	208.89	207.31	208.85	209.71	207.39	208	208.51	208.34	210.21	208.7	209.42	208.62	208.44	209.18	208.96	207.07	208.5	209.41	207.41	207.9	209.29	208.63	208.47	208.84	209.47	209.91	208.75	209.65	208.2	208.32	208.61	209.02
206.93	206.26	208.21	207.74	208.38	207.46	208.21	206.39	207.42	208.41	209.57	206.46	207.08	208.6	208.57	207.52	208.24	208.28	205.99	208.24	207.82	207.99	207.78	206.67	209.54	207.08	207.04	207.05	207.92	207.57	207.07	207.59	207.89	207.67	207.64	208.57	208.1	208.67	209.62	207.15	207.39	206.13	206.44	205.68	208.92	207.48	207.91	208.74	209.19	206.59
199.5	200.98	201.62	201.35	199.29	200.34	200.75	201.05	201.32	200.9	198.7	200.59	201.16	199.95	200	201.08	199.2	199.86	197.74	200.84	199.49	200.26	200.63	200.5	199.87	198.36	200.93	199.46	200.41	199.57	199.62	200.4	199.04	200.55	199.98	201.26	199.75	198	199.37	199.62	200.11	198.64	201.6	202.32	200.07	202.32	199.98	201.5	199.59	200.97
196.27	195.73	195.03	194.29	194.99	195.05	194.96	196.92	196.64	195.12	194.39	195.84	195.28	196.17	195.34	193.87	195.43	195.69	197.19	193.65	195.25	196.11	192.6	195.09	195.57	194.51	194.93	193.89	197.06	195.04	194.8	196.23	195.23	196.39	194.22	194.2	196.12	193.66	195.87	196.36	195.26	196.36	194.64	196.76	197	194.24	194.61	195.32	196.27	193.03
193.9	194.06	194.22	195.56	196.47	196.89	194	195.06	196.44	195.62	194.79	193.27	196.53	195.04	196.21	194.54	196.96	194.55	193.88	195.54	194.86	194.33	193.84	193.9	195.96	194.7	195.26	195.58	195.23	195.15	196.45	195.83	194.49	193.95	195.47	193.65	196.32	194.8	194.81	195.41	193.49	195.41	194.43	195.16	194.45	195.61	193.36	195.32	195.24	194.47
212.27	211.35	213.43	212.03	213.43	212.8	214.08	213.28	211.74	212.56	212.78	211.38	212.52	212.08	215.09	212.75	212.61	214.2	212.21	212.99	213.67	212.81	213.34	212.75	212.24	212.96	212.57	213.2	212.75	212.71	212.87	211.85	212.62	212.98	213.6	212.76	211.64	213.46	214	214.51	211.31	214.41	211.01	213.4	212.82	212.93	212.34	212.43	213.11	212.29
195.38	193.78	193.46	195.59	195.22	195.55	195.55	194.25	195.59	195.47	194.49	195.18	195.68	196.1	195.34	195.55	195.06	195.32	196.75	193.61	194.34	194.5	195.83	196.43	194.4	193.93	193.35	196.53	194.76	195.26	194.32	194.61	195.44	194.9	196.24	195.22	195.47	196.42	194.45	194.57	193.68	196.05	195.58	193.59	196.23	194	193.89	194.36	195.98	196.09
210.2	206.12	210.17	209.46	210.01	209.17	209.18	207.66	209.57	207.84	208.9	208.51	209.84	208.19	208.49	208.49	209.12	208.25	209.71	209.8	208.49	208.96	209.44	208.7	207.46	209.09	209.75	208.89	208.51	207.34	208.77	209.69	207.42	206.26	208.92	207.91	208.1	207.87	209.42	209.77	209.08	208.86	207.69	207.94	207.78	209.11	208.77	206.74	207.15	208.61
210.19	209.71	208.36	208.52	208.72	208.68	208.6	209.49	210.9	211.2	208.16	210.92	209.3	209.21	209.2	210.84	208.08	209.74	208.35	208.97	209.46	208.8	210.31	209.28	207.85	209.1	210.69	210.34	210.12	209.17	211.06	208.59	211.34	208.71	208.12	209.57	209.98	210.19	209.01	209.48	209.69	209.33	208.63	210.34	210.22	208.8	209	209.35	208.99	208.93
208.98	209.54	207.02	209.52	207.28	208.86	208.2	206.12	208.07	207.07	209.06	207.89	208.11	210.1	207.3	208.29	209.67	207.61	208.72	206.97	207.58	208.75	207.69	209.23	209.07	207.83	207.96	209.67	209.29	208.09	208.29	207.74	207.73	210.28	209.16	207	208.53	208.62	209.01	208.04	208.41	209.27	209.8	208.06	208.44	207.82	210.12	208.24	209.07	209.81
209	208.57	208.76	207.26	209.13	209.9	209.19	207.46	208.82	208.75	209.31	209.63	207.87	208.16	210.53	211.16	209.13	208.58	208.97	209.19	209.14	207.98	209.53	206.28	209.1	209.09	207.91	209.92	209.52	209.4	207.12	207.88	207.53	208.8	208.92	207.68	209.26	210.14	209.55	209.38	208.3	210.38	208.39	209.96	209.48	210.23	208.38	211	209.12	208.01
215.59	216.44	217.71	216.7	216.99	216.37	217.13	216.99	216.52	217.7	215.96	216.49	215.55	216.27	217.94	215.55	217.17	216.44	215.52	216.9	217.34	216.78	218.42	216.92	216.53	218.4	217.14	215.28	218.41	216.51	217.28	215.95	216.84	216.98	215.82	216.94	217.22	217.93	218.69	218.38	217.28	217.92	216.92	217.61	216.12	215.73	216.43	216.81	217.83	217.11
217.33	218.6	215.75	217.52	216.91	216.87	214.89	217.64	215.9	216.86	215.92	218.91	218.46	218.28	216.63	215.91	216.46	217.65	216.95	217.01	217.72	215.8	216.99	217.16	216.59	217.19	217.23	218.55	216.56	217.75	216.2	217.13	218.53	217.44	217.39	217.46	216.78	218.01	217.24	217.5	216.41	217.46	215.7	216.24	216.66	217.8	215.81	217.47	217.01	215.47
195.13	194.17	193.57	194.5	195.48	194.4	193.4	195.69	195.16	194.25	192.81	192.84	193.19	193.86	194.47	193.69	193.3	194.15	195.18	194.23	193.4	194.85	194.52	194.96	194.5	194.3	194.41	194.22	194.82	193.85	194.06	193.37	194.06	194.67	194.55	194.07	194.43	196.64	194.46	193.95	194.36	194.03	193.34	195.92	193.26	195.08	195.1	192.4	192.86	193.04
199.44	201.59	201.65	199.01	199.3	200.17	200.86	202.03	200.76	200.27	200.38	200.42	199.93	199.38	201.16	202.59	200.12	200.09	200.91	200.56	200.17	202.59	201.51	200.98	200.45	199.18	200.32	200.69	200.15	200.32	200.39	200.65	200.97	202.53	201.21	199.9	199.03	199.66	200.12	201.39	199.88	200.9	200.24	200.18	200.29	201.28	201.25	200.6	201.66	200.06
211.4	210.85	210.86	210.46	210.49	212.12	210.55	210.84	210.84	211.58	212.36	212.25	210.17	211.58	211.31	211.1	212.94	211.71	210.81	211.69	210.48	211.36	211.21	211.47	211	210.25	211	212.58	212.01	212.16	212	212.12	211.49	211.46	212.67	210.84	212.58	211.12	212.41	210.51	212.3	211.39	211.54	210.08	212.23	210.5	210.8	212.49	212.29	212.71
217.72	216.77	217.59	217.47	217.5	217.02	218.05	218.5	217.96	217.73	216.79	217.16	218.22	216.33	218.07	215.37	216.15	218.17	215.83	217.07	216.99	215.59	216.55	216.77	217.84	216.21	217.33	217.45	215.06	216.2	217.01	217.81	218.64	217.26	216.56	216.76	218.06	216.07	217.71	217.78	216.53	214.63	217.98	216.47	217.31	217.51	215.57	216.85	217.73	217.26
209.44	208.93	208.6	208.68	210.36	209.34	208.66	209.89	209.21	209.57	208.21	210.8	209.4	210.25	209.15	208.69	210.31	208.83	210.91	209.95	209.38	209.62	209.64	211.01	209.85	209.51	210.5	210.31	208.41	208.22	208.27	208.68	210.11	209.4	209.39	210.12	208.79	208.51	208.29	210.23	209.37	210.16	209.27	209.4	209.59	208.71	211.51	208.91	209.63	208.45
209.11	208.9	209.38	207.66	208.99	208.28	208.62	208.83	209.64	207.84	208.65	208.03	209.6	207.26	208.12	208.03	208.56	207.38	209.15	209.09	208.93	207.47	208.46	208.57	206.98	208.29	209.07	209.45	208.82	207.05	206.4	208.04	209.47	208.02	208.72	208.53	209.33	208.04	208.62	210.25	207.57	208.74	209.25	207.61	208.51	209.46	209.96	207.87	208.18	209.86
207.77	207.62	208.68	208.03	206.21	207.24	206.9	207.31	206.8	206.11	207.05	208.28	206.99	207.84	208.11	208.49	207.31	207.13	207.85	209.59	208.65	207.8	206.95	207.87	208.78	205.97	207.22	208.66	208.88	207.64	207.86	207.99	207.73	207.21	208.81	207.92	208.28	208.04	209.11	206.96	206.35	208.45	207.59	207.96	206.24	207.73	207.77	209.41	207.34	209.71
211.86	213.97	210.76	211.99	211.05	211.48	211.88	209.89	210.82	213.52	212.5	211.89	210.88	213.53	212.08	211.8	211.71	212.43	211.6	212.46	211.68	211.44	211.92	210.85	211.62	212.01	213.1	212.18	213.42	211.17	211.9	211.33	210.87	210.64	211.85	209.77	210.91	211.19	212.55	210.62	212.09	211.74	213.09	211.08	211.43	212.93	212.8	212.3	211.79	210.82
218.74	218.84	218.4	218.55	217.46	219.77	217.45	216.98	217.27	216.88	217.94	216.8	217.91	216.85	217.79	215.97	218.01	217.44	217.12	217.66	217.9	218.55	217.63	218.57	218.43	217.2	217.69	217.24	218.43	218.62	216.84	219.19	218.95	217.6	216.79	218.71	217.29	216.6	218.03	218.13	217.24	218.16	218.79	217.77	217.73	217.17	218.82	219.42	218.04	217.2
217.97	217.31	217.55	219.25	217.25	217.1	214.85	218.03	217.72	216.26	218	216.14	217.31	218.47	216.4	217.93	215.32	216.28	216.74	216.95	217.48	217.89	215.99	215.1	216.45	216.86	217.38	217.54	217.03	216.45	216.44	217.67	216.83	218.58	215.82	216.92	216.56	216.93	216.6	216.85	216.27	217.06	215.24	217.53	217.06	215.74	218.05	217.51	217.4	217.46
208.18	208.36	210.96	209.48	209.01	209.88	210.03	210.32	211.92	208.56	210.17	209.7	210.07	211.44	208.92	207.9	208.81	208.75	210.22	208.45	208.39	211.68	209.33	208.84	208.43	210.47	209.2	208.99	208.92	208.77	208.92	210.53	208.24	209.6	209.18	209.91	209.59	211.37	208.43	208.84	208.56	209.11	209.63	209.18	207.99	208.46	210.27	209.85	208.41	209.85
208.64	207.31	210.24	208.98	209.08	207.55	208.71	208.58	208.62	208.17	210.17	209.36	207.39	209.46	209.3	208.83	210.12	209.11	208.09	209.33	209.98	209.55	207.88	207.74	208.8	208.87	208.28	208.96	207.44	207.74	208.47	208.49	208.28	208.66	208.67	208.5	208.67	209.73	207.68	208.67	208.21	207.94	208.78	208.42	208.72	208.46	209.28	210.23	210.61	207.49
208.27	208.63	208.41	207.98	208.69	207.78	208.18	207.77	206.48	206.88	208.7	208.57	208.73	205.53	208.2	208.78	208.3	206.95	208.39	208.52	207.64	205.97	208.26	207.3	206.47	206.1	207.54	207.82	207.66	207.55	207.77	207.97	206.45	207.94	208.95	208.72	208.59	208.86	209	207.63	207.69	207.06	208.86	207.38	207.73	208.66	208.23	207.14	207.54	209.44
208.65	208.36	208.25	207.42	209.89	208.43	209.73	210	208.76	210.52	208.97	208.28	208.36	208.56	208.32	209.44	207.24	208.4	208.49	209.87	208.37	208.24	208.46	208.55	209.16	209.06	207.11	208.36	207.26	208.25	208.34	208.96	210.03	209.15	207.46	207.34	209.02	209.63	209.01	209	207.7	207.72	208.56	208.46	208.96	208.93	207.72	209.53	209.77	208.36
209.36	208.63	208.47	208.73	210.3	207.94	207.21	207.03	209.3	209.7	209.76	207.28	208.66	207.92	209.98	209.76	209.01	208.82	207.64	208.98	208.71	208.33	208.95	209.24	208.42	208	209.74	208.86	207.44	208.03	209.42	207.77	210.21	210.26	209.67	207.14	210.39	207.28	206.85	209.37	209.22	207.58	209.91	208.71	209.24	207.21	208.86	211.04	209.06	208.14
213.68	212.57	213.04	211.67	213.29	212.08	213.86	213.64	213.1	212.67	213.57	212.71	212.59	212.98	213.7	213.11	212.03	213.07	212.3	212.71	212.77	214.2	213.77	215.23	213.27	212.74	213.39	212.19	213.31	213.76	211.76	213.22	214.01	213.81	214.06	213.7	213.45	213.76	214.28	213.3	213.94	213.28	210.32	212.07	211.26	212.84	212.73	213.43	213.07	212.41
205.02	203.87	203.49	201.89	203.13	203.19	204.1	200.72	203.53	204.75	202.56	204.74	202.44	205.12	203.4	203.23	204.66	203.43	202.43	203.66	203.43	201.93	202.46	203.64	202.57	203.41	202.9	202.75	204.54	203.64	204.09	203.29	203.85	204.99	204.99	203.4	202.55	203.2	202.85	204.22	203.16	203.18	203.9	202.71	202.71	203.42	201.38	204.68	202.03	202.74
209.22	207.24	207.74	209.58	206.82	207.98	208.15	207.8	207.67	209.21	210.05	205.71	207.14	209.06	208.34	207.18	207.51	207.15	207.13	208.26	206.3	209.02	207.92	207.03	207.96	208.6	207.5	207.98	208.66	207.48	207.77	207.57	208.81	208.06	208.25	207.04	208.64	208.19	208.36	206.99	208.22	207.99	206.55	207.63	205.84	206.51	208.28	207.04	206.66	207.12
208.31	209.63	208.48	208.18	208.14	208.59	208.02	209.42	207.27	209.18	208.67	207.9	208.64	207.3	209.26	208.31	208.24	208.32	207.29	207.25	207.52	207.95	208.05	209.95	208.05	208.3	208.5	209.03	206.56	207.76	208.79	208.1	207.82	207.81	208.83	208.41	208.7	207.29	207.47	207.1	208.55	207.15	207.93	207.94	209.32	208.73	208.64	208.02	208.82	208.93
210.78	211.77	212.32	211.99	210.57	211.06	212.85	212.5	212.01	212.59	212.08	211.7	210.67	211.21	213.85	212.61	210.56	212.74	213.09	212.21	213.42	212.2	212.61	210.26	213.02	212.23	211.65	211.68	212.67	211.21	210.88	212.12	212.8	211.86	212.52	212.67	212.81	211.11	211.8	211.67	208.61	211.67	211.08	211.86	212.96	211.85	212.36	211.12	211.45	210.83
208.24	207.5	208.8	209.13	207.55	207.99	206.83	209.26	209.1	206.67	208.16	208.87	209.71	209.45	208.57	209.28	208.71	208.93	210.4	209.49	208.84	209.26	209.13	209.23	208.71	209.24	208.64	208.22	208.28	208.86	209.04	209.33	209.05	210.05	208.64	207.49	208.41	208.61	210.18	208.16	209.03	210.35	208.98	208.42	208.28	208.79	207.07	209.26	209	208.68
207.45	206.89	208.8	208.26	208.66	207.4	207.82	207.78	207.42	207.72	208.56	207.2	206.44	207.25	207.08	208.69	208.1	208.35	207.58	208.91	207.6	208.01	208.09	206.82	209.24	209.96	207.9	207.86	205.6	207.72	208.93	209.39	207.52	207.06	208.01	205.99	208.37	207.53	209.93	206.99	207.29	210	209.1	206.43	208.6	208.81	207.81	207.58	206.27	206.87
206.64	207.52	208.58	207.46	208.24	206.41	205.89	207.81	208.33	208.16	208.09	207.51	207.61	207.51	207.67	209.8	208.32	207.61	208.07	208.56	207.69	207.06	206.66	207.33	209.08	207.27	207.77	207.28	208.44	208.2	207.42	209.24	209.1	206.81	207.18	208.26	208.34	207.51	206.43	206.35	208.02	209.37	205.89	206.67	208.38	207.31	207.68	209.94	207.48	206.92
194.11	194.01	193.56	193.77	193.16	195.03	195.38	194.21	193.45	193.75	194.15	195.89	193.85	195.2	194.53	193.61	191.92	193.58	193.11	193.17	191.61	193.67	193.86	193.43	194.87	193.09	194.44	193.64	192.97	194.53	194.12	195.12	192.55	195.45	193.57	194.5	193.34	193.21	194.16	194.53	194.05	195.67	193.75	193.85	192.68	193.89	193.72	195.6	194.87	195.13
210.34	211.21	210.59	210.86	212.11	212.28	209.54	210.09	210.21	210.37	211.88	211.86	211.73	212.93	211.27	210.96	212.22	212.76	209.82	211.76	211.78	212.08	212.89	210.49	210.62	212.22	210.47	211.52	211.73	210.5	211.69	209.12	209.91	211.84	212.15	212.52	212.84	212.09	212.38	212.51	212.19	211.66	212.12	210.89	211.59	211.82	212.29	212.05	211.33	212.92
212.19	212.11	210.35	212.65	211.73	211.7	212.86	211.37	212.21	211.76	210.62	211.44	212.3	212.86	212.2	212.2	211.72	212.4	213.7	210.09	213.15	212.09	212.05	211.64	211.51	211.32	211.72	211.98	212.13	210.41	212.45	211.45	212.28	212.74	211.63	210.57	211	210.84	211.22	212.12	211.87	212.5	210.79	211.71	210.42	212.87	211.75	212.67	211.68	211.54
209.33	210.37	209.02	209.59	209.47	210.83	211.46	209.08	210.31	210.33	210.08	210	209.16	210.1	210.17	208.87	210.98	208.77	208.01	208.63	209.95	209.23	209.04	208.91	210.59	210.09	208.62	210.25	211.15	210.92	210.98	209.49	211.31	210.49	210.13	210.75	207.29	208.38	209.78	211.33	210.89	209.49	209.34	209.94	210.79	209.99	208.93	208.87	209.83	209.26
208.38	209.01	208.78	210.27	209.87	208.4	208.64	209.24	209.25	209.2	210.08	208.76	209.84	206.86	209.42	210.62	210.5	208.31	208.27	209.42	209.43	209.15	207.26	208.59	208.22	209.88	209.87	209.2	210.35	209.68	209.24	207.1	208.5	208.85	209.23	209.53	208.76	210.16	210.47	209.92	209.21	207.97	208.04	208.33	210.37	208.73	208.2	208.95	208.92	208.64
202.09	204.32	202.03	201.88	202.58	202.94	201.11	203.15	202.69	202.43	202.59	202.71	202.4	202.19	202.42	202.85	203.01	202.56	201.23	201.39	204.05	202.55	202.9	202.75	204.41	201.39	201.84	203.48	201.18	204.03	200.96	202.29	201.76	202.01	203.9	202.8	204.43	203.34	201.58	201.46	202.37	203.6	202.83	203.08	201.91	202.29	202.19	203.02	200.15	201.9
208.72	207.42	208.49	208.72	206.56	208.07	206.9	207.99	210.11	209.44	209.39	208.4	208.31	209.44	207.2	208.34	208.32	206.8	209.61	208.53	209.41	208.55	207.76	209.14	208.67	210.78	208.66	209.96	210.07	207.44	208.33	210.36	208.44	208.5	210.29	208.73	208.14	207.28	209.1	206.58	207.28	209.15	208.02	209.23	208.55	209.82	208.94	208.04	208.28	208.3
204.23	204.31	204.32	203.1	204.71	204.47	203.66	203.53	202.62	202.33	203.54	203.32	204.09	201.84	202.93	200.91	203.18	203.1	202.48	204.8	203.02	203.98	203.32	202.43	202.71	204.3	203.56	202.33	203.31	203.25	203.69	204.65	201.99	201.72	203.18	203.85	203.13	203.37	203.27	203.19	203.75	202.93	201.96	203.09	202.71	203.39	202.33	203.55	203.65	202.42
198.89	198.49	199.56	198.73	200.63	198.31	199.03	200	199.33	197.98	200.5	200.24	199.05	199.54	198.43	199.5	199.9	201.62	200.3	199.57	199.53	199.91	199.46	200.62	199.15	199.07	198.44	199.32	198.63	201.08	199.29	199.7	200.44	198.81	199.74	199.33	199.72	199.36	199.95	199.12	199.42	199.63	199.44	202.28	198.2	199.49	200.21	198.76	198.49	198.3
203.26	204.48	204.37	204.11	205.98	203.56	204.67	202.96	203.9	204.38	203.2	203.39	204.79	204.93	202.42	203.49	203.01	204.31	204.84	204.28	203.67	204.29	203.82	203.89	203.94	204.86	205.06	204.48	203.8	202.38	204.2	202.12	205.22	203.19	204.75	202.76	203.75	203.34	203.89	202.72	204.52	205.46	203.93	204.47	203.42	204.66	203.32	203.15	204.35	203.96
206.59	209	208.27	205.75	206.81	207.06	206.67	207.13	208.38	206.44	208.98	207.41	206.59	205.9	208.3	207.46	205.87	207.52	206.69	206.82	206.13	207.8	206.43	207.3	207.06	208.85	208.21	209.39	207.84	208.94	208.49	207.38	208.23	206.61	205.88	207.94	207.71	208.94	208.64	209.38	207.52	208.05	205.99	207.11	208.81	208.77	205.44	207.93	207.84	207.37
201.41	200.09	200.91	201.73	201.45	200.22	200.8	200.7	200.19	200.3	199.84	199.95	199.6	200.89	200.75	200.09	200.24	199.27	200.67	198.94	201.25	203.04	199.83	201.14	199.34	201.36	201.31	199.87	199.7	199.71	199.65	200.79	200.63	202.11	201.56	200.57	202.46	200.13	201.3	201.41	201.31	200.45	200.95	200.3	201.28	200.61	199.88	200.81	200.06	201.24
216.77	217.4	216.82	216.57	216.37	218.19	216.4	217.9	217.7	217.09	216.64	217.29	217.54	217.35	218.27	217.21	215.7	216.4	216.26	215.99	217.86	217.69	215.84	217.4	215.95	216.62	216.54	215.53	218.47	216.17	215.67	217.26	216.93	217.3	218.48	217.32	216.02	217.05	216.24	217.48	218.77	216.39	216.05	216.73	217.96	217.02	217.54	217.51	216.8	216.04
203.06	203.24	203.75	203.99	201.85	203.51	203.8	204.62	203.14	203	203.74	201.95	204.28	202.46	204.19	204.11	202.76	204.4	203.25	202.57	202.99	203.69	200.7	202.79	202.91	202	203.79	203.68	203.68	203.65	204.04	202.87	202.23	203.62	204.12	202.51	204.25	203.24	202.51	204.03	203.96	202.79	203.74	203.42	202.51	202.39	204.81	203.61	203.11	201.31
200.98	201.56	201.41	200.9	202.57	201.13	200.77	202.26	201.37	201.26	202.72	200.63	199.83	202.46	201.52	202.3	200.92	201.49	199.81	202.02	202.17	200.52	201.69	200.02	202.07	200.06	202.77	201.54	200.47	200.4	201.23	201.4	201.35	200.47	200.58	199.94	201.62	200.7	201.89	202.79	200.79	202.23	200.56	201.36	200.32	198.65	201.8	203.63	202.19	200.91
208.02	208.2	209.38	209.55	208.79	208.84	210.35	208.63	210.31	211.4	209.47	210.54	207.94	209.37	209.61	209.12	208.49	208.77	208.43	209.32	209.2	208.23	209.79	210.86	209.98	210.05	209.35	209.35	209.77	209.16	210.14	209.66	208.56	209.97	210.53	209.63	209.02	209.43	210.59	210.52	209.53	209.16	209.71	209.79	209.65	210.42	209.12	209.46	208.8	208.94
200.35	199.44	200.46	198.77	200.58	198.05	199.95	198.27	197.94	199.7	201.07	199.01	199.1	201.95	200.74	199.18	198.88	197.93	200.5	199.29	199.01	198.97	197.97	200.34	198.59	200.02	198.92	199.68	199.42	199.7	198.66	199.53	197.15	199.37	198.87	200.71	200.34	199.26	199.23	201.19	200.34	199.19	201.29	199.21	199.79	199.21	198.67	200.22	199.35	199.08
202.57	204.47	204.54	203.95	204.94	205.85	203.17	204.53	204.7	204.16	202.98	206.45	204.16	204.42	205.38	204.98	204.18	204.03	204.62	206.25	204.65	203.69	203.94	204.61	203.58	204.85	204.5	205.88	204.4	204.17	204.88	205.82	205.8	207.13	205.81	203.88	203.18	204.84	205.38	202.57	202.66	205.82	203.64	205.02	204.31	204.28	204.69	204.3	204.37	205.29
199.7	199.76	199.58	201.59	200.67	197.94	198.38	198.64	201.44	200.56	200.36	199.96	199.13	197.42	199.32	200.3	200.09	199.2	201.54	200.17	201.05	200.56	199.36	198.99	199.51	199.21	199.94	199.56	199.25	200.61	199.69	198.5	201.47	200.66	200.31	200.61	199.09	199.37	199.94	198.33	199.94	198.94	199.79	201.08	201.45	198.76	199.67	199.82	202.43	198.92
202.36	202.97	202.21	202.23	201.77	203.56	202.94	202	201.82	201.31	203.46	202.27	202.08	201.88	202.86	204.06	202.77	203.29	202.62	201.65	202.98	202.76	202.8	202.29	201.87	203.16	203.57	201.88	201.57	203.63	200.97	202.13	202.52	203.93	202.2	202.55	202.65	201.76	202.22	200.82	202.42	202.67	201.46	204.26	202.74	202.88	202.88	202.24	204.05	202.74
207.93	208.28	208.41	208.97	208.03	208.92	209.59	208.8	208.03	208.22	209.39	209.02	209.34	209.65	207.87	208.56	206.26	207.92	209.12	209.59	207.96	209.12	207.85	209.5	208.7	208.1	208.48	207.88	208.01	208.76	205.78	207.51	207.64	210.41	207.36	207.31	209.88	208.72	209.97	207.4	210.25	209.1	209.5	209.75	208.72	208.93	208.15	208.95	207.85	208.42
197.59	198.91	199.55	200.19	199.15	199.14	200.68	201.02	199.58	200.38	198.83	198.76	201.01	199.81	200.19	200.69	200.73	199.63	199.65	200.4	200.49	199.34	199.98	199	199.25	199.35	199.3	198.38	197.96	200.36	199.19	200.53	201.13	201.8	199.03	200.45	200.53	200.2	200.43	200.81	199.14	199.55	199.84	200.17	200.75	200.13	200.52	199.2	200.83	198.82
205.57	204.75	205.66	205.69	207.4	206.56	206.46	206.69	206.46	206.41	206.59	204.52	207.51	206.99	206.37	206.56	206.58	206.47	206.79	207.35	206.47	205.84	206.72	206.34	207.2	206.67	207.52	206.24	205.56	207.22	205.95	205.56	204.89	208.51	205.84	205.7	205.95	205.94	205.69	205.13	206.56	206.45	208.15	206.57	206	205.31	205.73	204.85	206.26	206.41
209.12	209.03	209.26	209.54	209.69	210.47	208.95	210.52	209.7	207.71	209.53	210.26	209.4	208.99	208.3	209.57	210.44	208.87	209.48	209.63	208.63	210.43	209.54	209.44	208.3	209.07	208.81	208.09	209.38	209.36	210.02	209.76	210.06	210.73	208.78	209.58	209.25	208.32	209.28	209.03	209.61	211.45	211.23	208.54	209.65	210.01	210.33	210.04	207.64	210.25
216.95	217.9	215.59	216.81	215.73	217.43	217.67	215.87	216.42	216.69	217.37	217.27	217.4	216.37	216.04	217.53	217.14	217.05	219.3	217.75	216.51	215.13	218.55	215.9	218.27	217.04	215.5	217.53	216.33	216.22	216.34	217.17	217.29	216.44	217.5	215.58	216.9	218.85	218.62	216.81	217.13	216.35	216.8	216.23	216.58	215.52	216.57	217.19	217.62	215.58
208.16	209.03	210.28	209.26	208.62	210.87	209.06	209.69	207.31	209.38	208.56	209.49	208.96	208.58	209.14	208.98	209.05	207.56	209.35	208.85	210.16	209.88	208.51	209.28	208.4	208.25	209.05	208.78	208.17	209.47	209.74	208.36	209.2	208.28	210.24	208.91	211.36	209.35	209.36	209.13	207.9	209.71	208.92	208.51	210.11	209.49	207.75	207.97	208.18	207.89
209.11	208.06	210.49	208.66	209.08	208.59	210.33	210.08	207.62	209.38	208.9	209.63	209.55	211.64	209.72	208.97	210.14	207.49	209.52	210.72	208.51	210.42	210.43	210.15	209.18	209.6	210.02	208.48	208.82	210.82	208.83	208.77	210.4	210.02	209.47	209.48	210.02	209.87	210.54	210.59	208.6	209.08	209	210.97	212.16	209.17	208.49	210.32	208.1	211.29
215.29	217.68	217.27	216.4	215.79	216.58	217.57	215.98	217.88	216.91	216.86	216.55	215.87	217.55	216.06	215.44	217.1	217.62	216.96	216.44	217.84	215.7	216.73	216.19	216.06	218.4	216.77	216.1	214.55	218.55	216.48	217.2	215.57	217.04	216.44	216.79	215.77	217.77	217.79	218.63	219.07	216.77	217.76	219.46	217.12	217.83	216.21	216.79	217.74	217.42
208.24	207.74	208.94	207.89	207.46	208.18	206.17	207.79	207.24	207.89	207.72	205.62	208.6	208.38	209.24	207.27	208.89	208.11	207.97	206.59	208.36	207.22	208.69	205.18	208.5	206.52	208.44	207.04	208.56	207.91	208.76	207.13	208.68	208.03	207.76	207.51	206.22	208.44	206.69	207.99	208.7	207.99	208.9	207.09	208.11	208.99	207.65	207.08	208.15	207.16
210.38	210.77	212.39	212.5	211.74	210.46	210.61	213.16	210.73	211.47	212.88	212.83	211.47	211.92	212.52	214.07	212.66	211.57	209.31	211.62	211.49	212.04	212.95	212.58	212.34	212.21	210.73	209.62	211.08	213.19	211.63	210.75	210.66	210.26	212.76	211.4	211.38	211.27	210.43	210.11	212.14	212.88	211.73	210.51	213.65	212.81	211.55	212.81	210.9	213.19
208.54	208.39	207.05	206.97	207.91	208.63	208.86	208.54	208.55	209.56	209.62	206.72	208.63	209.39	210.47	208.98	208.58	209.05	207.69	207.95	208.93	207.53	208.18	207.92	207.67	209.92	208.13	208.9	208	207.88	207.2	209.73	208.69	207.8	208.22	209.05	208.55	208.57	208.31	209.41	206.2	209.15	207.19	207.89	208.94	208.09	209.2	208.39	207.42	206.37
209.7	208.27	207.64	208.23	207.99	208.49	207.5	207.71	207.54	207.11	206.7	208.97	208.23	207.48	207.87	207.55	207.91	207.34	206.91	208.45	207.82	208.05	207.58	207.78	207.8	206.8	209.54	207.64	207.47	207.67	207	206.98	208.8	207.87	208.41	206.65	208.84	209.17	208.9	206.51	207.59	207.41	207.66	208.1	208.19	208.54	206.16	207.76	207.89	208.2
207.72	208.75	206.85	209.12	205.83	207.55	207.89	208.45	208.16	206.32	207.71	206.71	207.93	208.02	206.29	206.84	207.55	208.97	209.15	208.1	208.07	207.78	207.07	206.47	209.22	208.6	207.9	207.52	207.88	206.41	208.09	207.4	208.22	206.81	207.87	208.34	205.98	207.61	209.08	208.96	208.36	206.68	207.23	207.35	208.8	207.48	206.34	208.65	207.66	209.19
204.12	205.64	205.02	203.7	203.23	202.61	202.68	203.65	203.08	203.17	203.21	203.41	204.28	204.67	203.05	203.71	203.93	203.06	205.04	203.19	201.43	203.18	204.05	203.83	203.41	203.58	204.65	203.47	204.5	204.25	206.13	205.16	202.67	203.21	202.56	204.42	203.28	203.27	202.2	204.87	204.53	203.81	202.34	203.1	204.51	203.42	205	204.22	204.05	204.63
209.37	209.32	209.83	208.77	208.9	210.04	211.08	208.03	208.96	208.92	210.95	208.9	209.04	208.61	209.31	209.91	209.63	208.86	210.92	208	210.95	209.62	209.84	209.31	207.63	209.54	208.92	210.05	209.05	209.63	209.39	211.13	209.77	210.21	210.39	208.74	208.98	208.14	210.19	209.54	208.45	208.38	207.52	211.36	209.02	211.02	211.53	211.06	210.22	209.58
208.08	208.59	208	207.51	208.19	208.38	208.09	208.17	207.54	207.77	207.66	206.89	207.47	207.09	207.05	207.74	207.54	208.16	207.65	209.13	208.1	207.87	208.92	206.65	208.07	207.96	209.31	208.32	208.18	208.15	208.6	208.24	208.25	207.8	207.51	208.39	208.89	208.23	207.01	207.41	210.67	207.37	207.91	207.88	206.94	207.44	207.61	208.4	207.37	209.98
208.52	208.91	208.43	209.9	208.63	209.15	209.56	209.79	211.4	210.17	208.98	209.07	208.23	210.39	209.23	209.16	210.12	209.13	209	209.63	209.2	209.84	209.93	210.43	209.92	209.05	209.99	210.13	209.3	208.78	210	209.59	210.37	208.96	211.62	208.74	209.7	207.57	210.32	209.71	208.22	209.43	209.6	208.72	208.19	210.96	208.12	209.99	209.34	209.29
207.92	211.04	207.88	209.82	210.03	208.94	208.57	208.23	209.38	209.02	207.87	209.36	209.23	209.59	209.41	209.15	208.96	209.03	208.72	206.4	208.24	208.57	208.32	208.74	210.32	209.06	209.38	210.16	209.29	207.85	207.97	209.2	207.88	209.85	208.66	207.63	209.29	208.92	208.31	208.57	208.56	208.32	208.66	209.25	209.41	208.38	208.66	209.44	209.96	208.43
208.03	208.2	208.87	207.38	208.17	208.88	208.71	207.88	208.27	208.19	207.28	206.34	207.21	208.22	209.22	209.12	208.24	207.96	206.88	208.03	208.67	207.9	208.76	208.32	207.48	206.92	207.89	208.54	208.69	205.83	206.58	208.54	207.11	208.3	207.58	207.82	207.47	208.22	207.27	207.69	207.67	206.46	207.82	207.46	209.98	207.3	206.18	207.62	207.6	206.22
197.57	198.76	197.72	198.73	196.97	198.86	198.66	197.97	200.16	198.72	198.62	198.23	199.23	196.96	197.16	197.81	198.19	198.99	197.47	199.56	196.46	197.68	197.24	196.62	199.68	197.54	198.02	196.96	197.63	196.77	198.53	198.64	197.17	197.57	198.47	198.26	198.55	199.3	198.15	198.48	197.77	198.28	199.69	197.69	197.06	198.2	198.36	197.09	196.28	196.77
209.33	209.01	206.64	207.69	209.05	206.96	206.11	208.49	210.47	207.57	208.16	208.41	207.93	208.06	209.35	209.67	208.9	208.34	208.55	210.07	209.64	210.14	210.66	208.85	207.51	208.46	208.87	207.71	208.33	209.73	208.65	209.2	207.75	209.25	209.01	207.25	209.67	209.59	209.07	207.71	209.86	209.44	209.51	209.22	209.36	206.38	209.59	209.06	210.66	209.72
200.41	198.52	198.47	198.34	198.53	200.76	199.73	198.19	198.23	200.22	199.03	199.56	200.03	197.76	199.11	200.54	199.37	200.63	200.08	199.28	201.53	200.75	198.23	199.75	199.43	199.61	199.54	199.92	197.94	197.37	199.34	199.44	198.96	198.77	198.8	199.86	198.86	200.1	199.43	200.53	199.19	196.91	198.95	198.68	201.68	198.91	199.47	199.07	198.33	199.73
198.78	198.49	199.8	199.54	199.6	201.5	198.57	199.62	201.56	199.58	201.09	198.56	199.41	203.92	199.65	200.45	199.16	199.16	199.31	201.52	200.54	200.5	199.14	200.65	200.83	201.62	201.37	199.57	201.39	199.27	200.41	199.18	201.43	199.93	200.82	199.56	201.22	200.33	200.3	199.66	199.87	199.22	200.46	201.63	199.74	200	200.17	199.95	200.69	201.95
212	209.99	211.69	209.88	212.76	210.89	212.38	209.92	210.32	210.82	212.13	211.54	212.13	210.31	211.67	212.68	210.7	210.9	212.84	210.35	211.54	211.25	210.85	211.63	211.97	210.64	212.3	210.61	211.02	210.95	211.74	210.49	211.89	212.02	212.56	212.28	211.33	212.73	210.11	210.26	211.29	209.38	211.83	211.29	210.67	212.21	211.77	212.15	210.54	212.38
201.03	200.03	200.66	199.82	202.08	200.89	201.63	199.65	201.28	201.99	201.86	200.48	199.95	202.85	199.95	200.88	200.26	201.77	200.68	201.74	199.1	200.38	202.1	200.1	201.19	202.01	201.16	200.89	200.47	199.71	201.03	200.63	202.1	200.45	201.91	200.38	201.21	201.17	201.52	201.87	201.78	200.35	202.68	201.37	201.31	201.04	201.14	201.05	202.08	203.21
194.85	193.59	195.27	194.55	194.71	194.73	194.94	193.33	193.17	194.9	194.54	194.08	194.38	191.98	194.72	194.27	194.77	192.99	195.45	194.85	193.7	195.19	194.03	193.81	193.54	193.69	193.34	193.18	194.27	194.91	193.99	194.33	193.72	193.93	193.87	193.76	195.96	194.39	193.24	194.26	194.2	194.38	194.75	194.01	193.84	195.66	193.39	193.38	194.15	192.9
197.83	199.44	199.28	199.49	199.9	198.86	196.55	199.63	199.15	200.22	199.66	199.28	198.32	200.23	199.51	202.17	199.47	202.23	199.49	197.84	201.09	200.81	198.71	200.24	201.64	200.43	199.27	199.67	198.9	199.58	199.31	200.04	201.37	197.86	199.72	199.25	200.3	200.81	200.3	199.31	199.59	199.33	199.59	198.6	199.72	199.25	198.96	200.64	199.18	200.18
204.32	203.88	204.56	204.1	205.28	204.3	205.37	206.27	203.04	205.66	204.2	205.03	204.03	203.31	205.06	203.92	203.3	204.53	202.57	204.04	204.13	204.97	204.17	204.57	205.38	206.37	204.83	202.03	204.16	204.47	204.15	204.01	204.58	206.08	204.72	204.62	204.96	206.08	204.99	203.95	204.25	205.39	205.82	204.66	204.2	205.52	205.61	203.84	204.62	204.99
214.48	212.88	213.11	214.35	212.84	212.62	215.5	213.78	214.44	214.2	214.07	214.11	213.25	213.2	213.9	213.23	214.17	212.45	214.38	212.93	211.62	213.03	213.41	212.35	214.51	214.04	214.42	213.47	213.14	213.83	213.53	214.21	215.4	214.94	212.03	213.17	215.35	213.06	213.11	213.91	213.8	213.73	212.03	215.52	215.03	212.82	214.34	214.79	212.63	215.34
203.99	203.04	204.58	205.01	205.64	203.04	205.14	205.5	205	203.1	206.08	204.57	203.53	203.57	204.97	203.35	203.31	203.81	205.54	203.79	203.18	204.01	203.82	203.5	203.1	204.49	204.37	203.89	202.78	204.79	203.17	205.33	204.55	204.55	204.26	204.95	204.82	202.84	204.02	204.26	203.99	204	204.32	204.42	205.93	204.25	205.98	204.07	203.72	205.69
207.49	208.42	208.56	208.69	206.5	207.67	208.49	206.33	208.23	208.52	208.57	208.86	208.7	208.69	208.38	207.19	208.43	206.86	208.43	208.26	206.88	209.05	208.35	206.6	206.66	210.12	207.75	208.56	207.21	208.53	207.04	209.01	208.58	206.51	208.55	208.69	206.08	208.13	208.89	208.1	207.09	207.63	209.37	207.87	207.81	207.09	207.7	207.03	207.15	207.42
203.74	202.97	204.28	204.61	203.71	203.38	203.64	205.42	203.38	204.41	203.71	205.06	203.06	203.27	206.43	205.15	205.23	202.93	203.45	204.98	203.63	203.45	203.58	203.32	203.67	203.31	203.74	203.2	204.15	204	204.26	202.63	205.38	203.25	203.92	203.46	203.61	203.56	201.33	204.59	202.29	201.88	206.32	203.18	203.63	203.61	203.86	203.78	202.14	204.38
210.05	211.53	211.32	212.21	212.22	210.12	212.69	210.15	212.19	212.01	211.15	211.18	211.09	211.71	211.68	210.63	210.21	212.3	211.24	211.96	210.5	211.43	212.1	209.91	210.67	212.04	214.09	211.45	210.65	211.88	211.78	211.23	212.82	212.23	212.41	211.79	210.93	210.48	211.4	211.74	212.8	212.83	211.17	211.94	211.94	211.24	210.38	211.79	211.91	212.08
203.14	203.7	202.42	203.27	203.06	203.54	202.79	204.53	202.38	204.32	203.64	202.86	203.44	203.9	204.36	202.8	202.53	204.42	202.15	205.88	203.53	201.87	204.76	203.9	202.7	202.98	203.11	202.8	205.34	202.73	204.52	203.27	202.29	203.55	204.75	203.96	202.36	202.84	203.48	202.32	204.16	201.68	203.06	202.41	203.56	204.03	203.55	202.38	202.8	202.49
207.99	208.22	210.31	209.8	208.26	208.84	210.81	211.07	207.97	208.17	208.19	207.76	209.36	208.06	209.61	208.76	208.13	208.17	207.92	207.67	208.15	209.58	207.99	208.73	208.14	209.47	208.44	208.51	208.69	209.14	209.51	208.64	209.1	209.39	208.96	207.63	208.83	210.35	206.43	208.58	208.23	208.47	207.56	209.01	208.13	207.83	208.14	208.13	209.32	208.22
217.64	217.56	215.52	216.58	216.73	216.46	217.74	216.33	217.07	218.37	216.64	216.41	217.92	217.47	215.72	216.97	217.85	216.32	218.34	218.26	216.92	215.95	215.82	216.83	216.65	216.09	216.57	216.2	215.28	215.39	216.87	215.89	216.58	216.74	217.67	218.86	216.41	217.92	218.63	217.49	216.72	216.61	219.28	217.17	216.57	215.33	217.33	217.02	215.6	217.26
207.8	206.74	208.24	207.87	205.54	207.4	206.55	207.98	207.3	208.09	207.09	207.37	208.85	207.79	207.31	208.33	207.54	207.71	206.19	207.68	206.7	207.95	206.7	206.98	208.05	206.65	208.82	206.39	208.42	207.25	207.51	207.39	207.7	206.63	208.43	206.3	207.39	205.48	208.59	209.31	206.64	209.31	208.38	206.83	206.82	208.18	209.1	206.3	206.41	206.8
206.06	204.76	204.77	206.15	203.81	207.08	205.33	206.22	205.13	206.38	204.31	203.5	205.28	206.81	205.42	205.99	204.68	205.44	205.57	206.44	204.57	204.92	206.75	206.15	206.13	206.23	207.63	206.08	205.2	205.17	206.36	205.09	208.63	204.89	205.34	205.9	204.44	207.02	205.91	205.89	206.28	204.99	204.3	206.41	205.01	205.63	206	205.68	206.98	207.07
217.96	217.91	217.36	217.72	215.54	216.63	217.1	217.35	215.57	217.27	215.99	215.92	216.67	216.08	218.42	217.22	217.49	216.9	217.65	214.85	217.05	217.69	216.7	217.9	215.32	215.74	216.56	216.69	216.33	216.29	217.32	217	218.93	214.81	216.59	216.35	216.7	215.83	217.97	217.62	217.59	216.26	216.26	217.06	216.95	219.17	219.28	217.23	218.39	216.34
197.91	198.89	200.68	197.86	198.7	200.36	198.9	196.59	198.81	197.02	198.06	197.74	197.62	198.28	198.29	197.01	197.66	198.4	198.52	196.96	199.06	196.96	197.52	198.15	199.79	198.54	198.09	199.27	199.03	199.03	197.39	198.87	198.56	198.11	196.07	198.06	198.84	199.53	198.25	199.19	197.44	199.27	199	196.98	198.68	196.03	198.23	199.17	198.31	198.76
211.17	211.03	213.03	212.18	211.08	211.1	210.07	213.52	212.19	211.05	210.8	211.17	212.62	212.32	211.12	212.59	210.91	212.57	211	212.81	210.9	212.48	211.42	209.77	210.31	212.02	211.11	211.95	210.83	212.56	212.84	211.3	211.07	211.75	212.13	210.78	210.38	210.03	212.35	212.95	213.22	210.93	210.78	209.63	210.73	211.35	212.87	210.13	211.35	212.43
215.28	218.11	215.32	216.95	217.03	216.29	217.04	216.48	217.65	216.22	217.68	217.63	218.87	216.22	217.12	217.58	215.82	219.1	215.5	215.85	217.1	217.35	216.66	218.96	216.17	217.5	217.58	217.44	217.72	216.08	216.29	215.22	217.72	216.83	216.8	215.96	217.28	214.89	216.29	215.15	215.65	217.22	216.66	215.77	216.25	217.99	217.05	216.38	215.88	216.93
202.46	202.24	201.25	202.61	201.82	204.41	202.84	202.44	203.79	203.1	202.83	202.03	203.67	202.81	203.18	202.66	202.71	200.92	202.99	201.54	202.21	203.2	203.55	202.5	202.11	201.59	201.37	203.42	201.3	202.23	203	201.78	200.28	201.46	202.58	202.25	201.77	202.35	202.39	203.32	201.98	201.3	201.73	202.96	200.75	202.58	200.91	201.6	201.55	203.01
206.64	203.66	206.35	204.23	204.72	204.88	205.7	205.47	207.57	203.71	203.85	205.02	204.4	204.39	204.2	205.39	204.25	204.42	205.65	206.33	205.4	203.41	204.02	204.42	205.01	204.98	204.9	205.9	203.72	204.28	203.22	204	205.81	205.94	204.41	204.72	204.96	204.4	205.83	205.76	203.16	205.49	205.36	205.05	204.59	205.74	203.25	204.31	204.17	205.08
194.48	195.92	195.11	192.6	195.46	194.97	194.7	195.3	196.17	195.5	194.64	194.59	195.8	195.03	195.27	195.36	193.76	196.65	195.24	196.42	195.44	194.79	193.54	195.3	195.94	195.74	195.03	195.95	195.43	192.51	194.54	195.64	193.64	193.98	195.47	196.54	193.64	194.54	196.13	196.03	196.32	194.85	196.13	197.76	194.44	193.98	193.74	194.85	195.76	195.01
201.07	202.09	199.3	201.73	201.44	201.35	201.35	200.4	200.89	200.18	201.13	200.33	200.28	200.78	201.54	198.59	201.99	200.49	200.46	201.32	200.49	200.59	200.17	198.9	200.03	200.1	199.66	200.12	200.32	197.95	199.96	202.08	201.5	200.02	199.23	200.72	199.94	199.98	200.88	198.33	201.08	200.83	199.54	200.21	201.6	199.86	200.06	200.8	201.18	201.52
198.29	198.25	200.07	198.67	200.34	199.11	199.88	199.38	199.18	198.78	200	199.41	199.07	198.66	200.2	198.06	200.55	199.35	199.47	200.1	200.22	199.1	199.56	199.81	198.79	200.71	198.7	199.67	198.34	200.33	200.1	199.03	199.11	198.62	200.12	199.08	197.88	201.56	198.21	199.17	200.07	200.17	199.37	198.7	199.2	201.09	199.07	199.71	200.17	200.4
204	203.83	204.17	204.76	203.67	203.94	203.03	204.57	204.03	202.22	205.08	202.43	203.77	203.49	204.81	203.74	202.65	204.94	204.62	202.05	204.77	204.68	204.41	203.4	202.11	203.76	202.98	202.8	204.39	203.42	204.03	203.29	206.03	203.98	202.51	203.4	202.83	202.65	203.16	203.82	204.23	203.69	203.61	205.61	203.78	204.49	204.37	204.2	203.83	204.58
207.94	208.98	208.3	207.44	209.06	206.39	208.42	207.61	208.34	207.93	207.9	208.74	206.17	206.15	207.96	208.48	207.77	208.25	207.8	207.25	207.27	207.95	208.01	206.94	208.93	208.02	207.38	208.1	207.41	207.16	209.02	207.62	208.23	208.37	207.55	206.61	208.54	209.14	207.05	207.82	207.94	208.05	208.02	205.85	207.2	207.35	208.44	207.31	209.41	208.5
200.16	201.18	198.77	200.35	200.05	200	198.74	198.67	200.01	200.8	197.73	199.74	199.67	199.85	199.57	199.99	198.8	199.95	199.57	199.73	199.13	200.45	199.5	198.45	198.57	200.96	200.58	198.77	200.11	198.83	199.34	199.07	199.83	201.47	199.55	198.7	200.02	197.64	200.37	197.8	199.54	200.1	200.64	201.14	199.91	201.48	200.89	199.49	200.06	199.84
212.54	212.27	210.09	211.7	211.53	211.52	212.08	211.58	212.68	212.23	211.62	211.46	212.65	211.32	211.05	211.58	211.6	210.83	209.62	211.97	210.82	212.15	211.08	212.22	211.76	211.92	213.56	210.16	210.97	212.36	212.3	210.31	211.54	212.75	211.49	211.02	211.59	213.66	211.8	212.64	210.24	213.47	212.79	212.71	211.23	210.81	212.65	212.04	211.46	210.97
205.09	202.29	203.61	204.78	203.31	203.87	203.18	203.06	203.22	203.7	203.92	203.69	204.59	205.07	202.82	204.66	202.55	204.03	203.75	204.51	202.38	201.97	204.44	203.36	203.26	203.78	202.39	202.94	203.08	203.17	203.65	203.56	203.14	204.36	205.29	203.42	203	202.85	204.65	203.7	203.95	204.17	203.49	204.38	203.58	202.51	204.92	204.48	203.19	203.7
210.51	208.37	210.54	208.99	209.03	211.01	209.63	210.42	210.44	210.59	208.87	208.6	209.97	208.59	210.47	208.75	209.84	210.27	209.85	209.53	208.64	207.85	209.1	209.09	208.79	209.32	209.91	210.32	209.91	209.03	209.22	210.95	209.41	208.38	210.06	211.33	210.26	210.33	208.71	209.65	208.66	210.22	210.77	208.35	210.01	209.22	207.55	210.81	210.36	210.9
211.93	211.18	210.79	211.71	212.08	210.96	211.71	211.27	211.26	213.9	210.27	211.2	211.45	210.07	211.44	211.73	212.18	211.54	209.96	211.69	212.95	211.49	213.36	211.41	212.85	211.92	211.86	211.93	213.07	211.67	213.16	209.77	210.63	211.26	212.09	210.54	211.42	211.36	209.99	211.44	211.37	211.82	212.58	212.59	211.68	212.75	211.06	210.56	213.29	211.57
213.77	211.68	212.17	212.29	211.64	212.32	213.18	210.44	212.13	213.74	212.59	212.5	213.92	212.48	213.23	213.12	213.95	212.95	211.71	212.81	211.42	211.78	211.91	211.97	212.3	212.41	211.93	212.48	212.48	212.35	210.92	213.26	211.9	212.88	211.24	212.62	212.99	210.49	211.39	211.9	211.4	213.93	212.32	213.06	212.8	210.7	213.38	213.12	212.83	211.96
201.59	206.32	205.41	205.21	203.71	204.52	205.99	205.8	203.71	203.46	205.64	204.35	204.93	204.51	205.18	205	203.55	203.89	204.15	204.98	203.79	204.12	203.87	205.61	204.67	204.78	204.2	203.94	205.36	203.65	204.99	204.55	204.82	204.04	206.34	204.43	204.56	204.26	204.35	205.47	205.49	202.66	204.12	204.55	204.88	203.8	203.88	203.65	203.58	205.11
197.62	198.87	198.53	198.78	198.94	196.99	198.65	201.43	198.02	196.42	198.86	199.51	198.61	199.05	198.23	198.17	198.57	198.08	198	199.16	197.71	198.84	198.11	199.39	198.13	197.96	198.45	199.46	198.4	200.62	199.05	197.61	199.51	200.01	198.32	199.74	199.36	197.04	199.08	197.82	197.64	199.25	197.92	197.98	198.69	197.63	201	198.08	196.87	197.8
204.83	203.81	202.96	203.46	202.71	202.02	203	203.52	201.79	203.66	204.46	203.72	204.6	204.46	204.13	203.05	203.34	202.87	203.12	203.74	201.79	203.74	202.71	202.53	204.58	202.78	203.17	205.01	202.31	203.9	203.49	204.09	202.8	204.9	202.14	203.57	203.36	205.64	205.24	203.42	202.84	203.84	203.54	202.68	203.08	202.48	204.56	204.06	203.35	203.69
207.86	208.62	208.57	208.58	207.84	207.81	208.72	208.23	208.3	209.53	208.68	210.44	209.84	207.53	207.58	209.12	210.95	209.19	208.81	210.43	209.63	208.8	208.04	210.43	208.2	209.33	210.78	209.07	208.68	208.39	209.65	208.4	208.69	208.87	208.28	209.94	207.22	208.92	208.38	208.28	209.59	208.22	208.57	207.36	209.43	210.16	208.71	206.89	208.46	207.8
195.19	194.47	193.95	192.85	193.97	196.16	193.14	195.05	193.88	193.91	194.03	193.69	195.51	196.11	194.48	193.34	194.03	193.71	194.59	194.52	193.9	194.83	194.25	193.72	195.42	194.77	194.78	194.13	195.25	193.22	193.87	195.97	196.25	194.7	194.36	194.07	194.88	194.48	193.34	195.29	194.48	193.29	194.17	195.54	193.71	193.01	195.2	192.43	194.23	194.21
212.91	212.19	213.85	213.59	211.52	211.91	211.89	210.34	211.53	211.89	212.81	213.12	212.26	213.04	212.32	212.25	211.46	213.07	212.58	213.94	210.7	211.25	212.58	212.61	211.86	212.93	213.86	211.78	210.06	212.03	212.79	213.61	212.07	214.3	212.98	213.53	213.31	212.55	213.15	212.86	211.24	212.27	213.09	213.25	213.67	213.03	213.24	211.96	212.04	212.5
207.3	207.9	210.4	208.25	207.48	207.88	207.93	207.91	208.25	207.75	207.46	207.84	208.41	208.67	208.33	208.22	208.83	207.37	209.41	208.51	208.61	208.38	209.41	208.82	209.22	210.89	207.8	208.71	207.14	209.02	208.92	209.4	209.51	208.77	208.8	209.03	207.34	208.54	209.5	208.57	209.09	208.38	209.47	207.39	208.4	208.81	208.4	207.31	207.58	208.94
204.46	204.45	203.17	203.62	203.17	205.32	203.33	203.41	204.35	204.28	202.67	203.37	203.35	202.38	204.14	203.39	203.85	203.74	204.42	203.57	203.79	204.03	203.14	202.94	202.81	203.86	203.8	203.42	201.91	204.56	204.94	204.92	203.28	205.83	203.2	201.31	203.97	203.71	203.3	203.14	205.63	204.21	202.97	203.18	203.74	204	204.88	201.95	203.47	203.78
210.97	210.61	210.87	210.32	211.03	211.26	211.94	212.35	211.75	212.6	211.92	210.97	212.07	212.36	211.75	212.55	211.6	212.87	212.42	210.76	211.26	211.98	211.54	209.51	212.45	212.75	211.44	211.59	212.02	211.78	211.82	211.51	210.39	213.04	209.3	210.53	213.32	212.19	211.58	212.9	211.95	211.95	212.46	210.59	211.46	212.85	211.5	210.91	211.48	212.43
212.04	211.38	210.82	211.42	211.99	211.96	213.05	211.88	211.9	210.89	210.57	212.19	210.76	212.02	211.64	211.56	211.7	211.57	211.08	212.04	211.21	211.61	212.21	212.83	212.71	211	211.06	210.84	212.04	212.34	211.55	212.81	211.01	211.57	210.84	211.52	210.51	211.59	210.33	212.78	211.24	210.7	210.87	212.92	210.99	212.19	213.64	211.32	212.27	210.68
209.93	210.83	211.09	211.27	211.87	212.74	211.84	211.32	210.84	212.77	212.95	211.5	211.15	211.72	210.81	211.45	212.88	212.65	211.38	211.7	210.97	211.39	211.83	211.53	212.24	210.2	211.42	212.16	211.45	211.82	211.18	210.93	212.59	211.99	211.04	211.91	211.81	210.62	210.21	211.28	209.72	213.5	211.39	212.27	211.15	213.05	211.45	211.77	211.81	211.07
203.03	202.9	202.94	202.6	204.22	201.24	200.87	202.39	203.14	203.03	204	204.24	204.8	202.82	202.89	202.88	201.88	203.04	202.8	202.76	203.69	204.16	202.44	203.86	202.69	203	204.41	203.26	202.05	203.72	204.27	202.3	204.32	201.82	202.63	202.17	202.03	203.62	201.81	203.45	202.58	203.77	204.96	202.86	201.94	205.21	204.29	203.09	202.07	203.44
211.24	209.71	209.3	210.14	208.52	208.83	209.91	209.37	209.62	207.68	209.76	208.54	209.41	209.77	208.87	210.85	208.35	209.03	208.12	209.26	209	209.11	208.8	209.12	209.47	208.65	208.94	208.66	211.16	208.75	208.54	209.77	208.8	208.58	209.96	208.6	209.76	210.77	210.13	210.05	209.54	209.48	210.22	208.21	209.5	211.2	208.14	209.44	208.98	209.92
204.38	205.98	205.9	205.1	204.3	204.32	205.57	204.89	204.05	206.13	205.26	205.22	206.16	203.76	204.56	206.32	204.44	204.35	205.26	204.77	204.3	206.27	204.87	205.18	205.99	204.56	203.71	204.52	205.49	203.91	203.92	202.95	205.07	204.75	205.76	204.55	204.44	204.36	205	204.85	204.76	204.45	204.92	204.82	203.93	204.85	204.42	203.22	205.13	206.55
209.34	208.92	209.57	209.4	207.2	209.46	208.96	209.26	209.62	210.32	209.3	207.85	207.08	208.04	207.37	206.48	208.85	209.79	209.69	209.45	208.03	208.52	207.67	208.72	208.28	209.41	208.11	208.88	207.68	208.75	207.61	209.33	208.12	208.12	208.39	208.65	208.53	207.54	208.77	206.66	208.99	209.25	209.61	210.16	210.48	209.06	208.01	208.44	209.12	209.27
199.81	200.52	200.92	201.17	201.6	199.61	200.4	198.67	199.9	200.73	200.15	199.71	200.46	199.68	200.49	199.6	201.2	202.4	200.34	198.23	200.85	200.86	200.57	200.31	199.86	199.43	199.89	199.81	199.02	199.57	199.55	200.41	201.14	201.17	199.96	200.35	199.79	200.71	199.89	201.43	199.66	199.21	200.27	199.98	200.54	201.16	199.97	201.17	200.24	199.39
202.14	203.7	203.69	202.12	203.56	202.44	202.22	202.62	203.83	201.91	204.05	203.21	202.63	205.89	203.67	203.49	201.6	203.39	201.66	202.31	202.82	204.96	203.34	202.61	202.09	201.99	203.5	202.45	203.49	202.06	202.34	202.24	203.18	203.42	201.88	203.73	201.93	204.65	203.05	202.86	201.69	202.42	203.15	203.28	203.33	204.48	202.63	203.91	204.47	203.96
203.96	203.71	204.6	203.13	205.04	203.68	203.98	205.19	204.6	204.25	203.28	203.72	202.95	202.43	205.09	202.13	203.69	202.6	204.37	204.04	203.29	204.01	202.91	202.5	204.32	203.1	204.04	204.09	203.23	204.05	203.97	204.37	203.11	202.95	204.02	205.21	203.76	203.76	204.67	204.31	202.71	205.01	202.84	205.76	202.66	202.79	202.37	205.29	204.46	202.93
212.14	210.75	210.3	211.73	210.63	211.54	211.89	213.02	213.21	210.96	210.99	211.78	213.11	212.34	210.78	212.84	212.77	210.29	211.98	211.97	212.24	211.12	212.81	211.02	212.74	213.12	212.11	211.89	212.47	211.42	212.1	212.66	211.46	211.63	211.12	210.22	212.93	212.19	213.45	213.73	211.04	210.63	212.56	210.83	211.69	212.12	211.44	210.53	211.87	211.91
207.01	207.73	207.46	206.21	208.73	207.51	206.31	207.29	207.5	208.2	208.65	208.33	209.62	207.4	206.97	207.39	208.84	206.93	208.04	209.44	208.69	206.87	208.17	208.9	209.1	207.92	206.93	206.93	207.23	207.64	207.43	207.63	205.89	206.38	209.04	206.56	207.77	205.27	208.64	207.07	207.5	208.24	208.12	206.84	207.42	208.57	205.93	208.42	206.04	207.26
200.08	198.84	198.96	199.61	199.12	200.18	198.46	198.87	201.34	199.01	200.46	199.85	197.71	200.7	200.85	198.8	200.6	198.65	198.35	200.37	199.21	198.48	199.73	201.36	201.08	200.11	199.31	199.04	200.45	199.37	199.33	199.38	199.34	198.79	200.32	199.05	200.85	199.57	197.89	199.71	199.21	197.53	200.5	199.6	198.24	198.3	200.83	198.02	199.71	200.16
211.2	211.83	212.79	212.77	211.18	210.61	211.44	211.28	210.98	213.28	211.75	211.26	212.65	210.45	212.33	210.93	210.66	212.68	211.5	211.37	212.08	212.26	211.77	211.79	211.98	211.27	210.52	212.2	211.5	212.48	210.78	210.72	211.42	211.74	212.03	213.25	212.98	213.03	211.57	211.83	212.27	210.93	210.74	211.56	211.56	210.49	212.83	211.92	212.88	211.36
210.35	211.99	214.15	211.78	212.28	212.52	209.49	212.75	211.84	212.07	212.73	212.53	211.78	210.7	210.45	211.07	210.36	212.6	211.43	212.29	211.33	211.92	211.59	212.86	211.92	212.01	210.26	212.04	211.83	211.56	212	211.77	212.3	210.97	212.47	212.58	213.1	210.7	209.83	211.51	210.5	213.33	212.14	211.25	212.42	212.13	212.6	212.4	212.44	210.97
211.59	212.26	212.09	210.41	212.79	212.42	211.89	211.84	211.2	211.56	211.97	211.6	212.07	210.92	211.52	211.31	212.33	209.81	211.16	211.48	213.41	211.05	209.75	211.53	212.72	213.11	211.86	211.64	212.42	209.77	212.04	211.58	211.99	211.31	210.85	211.62	211.42	211.1	210.58	209.37	211.25	211.84	212.34	212.7	210.63	211.74	213.55	213.08	211.67	211.87
211.58	213.21	211.43	211.84	212.4	213.09	212.46	214.05	210.94	212.18	211.65	212.38	210.38	212.06	212.79	212.46	212.96	212	213.11	211.4	211.88	212.5	212.06	212.21	212.95	212.95	212.75	213.24	211.02	212.52	213.13	212.04	212.78	212.37	213.48	211.6	210.99	214.16	212.15	212.07	210.5	212.21	212.94	214.01	211.66	211.94	213.25	211.42	212.79	210.77
199.13	197.56	200.1	198.74	199.24	196.29	199.85	197.96	198.92	196.78	198.02	196.4	197.8	197.77	198.06	200.32	198.71	199.1	199.37	197.38	198.17	197.05	199.27	199.56	198.93	198.42	197.1	197.75	199.33	198.31	200.64	198.18	197.98	198.53	198.71	197.98	200.53	200.68	197.43	198	197.21	198.46	199.88	199.77	197.63	199	198.1	200.05	198.45	198.24
201.84	202.11	199.32	200.29	200.55	201.9	200.08	200.07	200.32	200.84	199.96	199.1	198.93	199.47	199.77	201.27	199.6	201.1	200.39	200.25	200.16	200.68	200.81	201.35	200.34	200.34	200.09	201.68	201.21	199.42	200.09	200.99	200.89	200.74	199.44	201.47	200.46	198.78	198.09	200.73	201.14	199.94	199.72	201.71	199.72	199.79	199.99	200.21	201.21	201.61
207.57	208.32	207.49	207.52	207.43	207.44	207.54	207.45	206.55	208.17	209.61	207.4	207.3	206.78	208.92	207.91	207.88	206.08	207.35	206.72	208.58	206.32	206.37	209.18	207.28	206.19	207.23	209.64	207.47	207.87	207.77	207.92	207.34	207.97	205.98	207.42	206.92	207.99	207.25	206.35	207.39	206.04	207.09	208.56	206.28	205.97	206.31	207.13	206.02	209.32
209	208.32	208.25	208.91	209.85	207.93	208.3	209.02	208.53	208.99	209.41	209.2	207.67	209.2	208.96	210.24	208.89	208.95	208.14	208.37	209.57	208.48	207.77	209.11	210.69	210.67	207.74	209.67	210.88	209.49	208.65	207.66	208.9	209.89	208.31	208.23	207.81	208.29	208.99	209.7	209.06	208.56	208.71	208.7	207.14	209.36	208.48	207.68	209.69	209.29
208.69	209.04	206.92	207.86	207.01	207.62	206.68	207.04	209.07	207.18	207.51	206.91	207.58	206.83	207.38	207.22	206.12	207.59	208.29	206.79	205.01	207.43	208.49	208.98	206.83	209.86	206.7	208.45	208.55	207.81	208.68	207.66	207.74	206.28	207.65	208.21	207.67	208.16	207.72	208.03	207.85	208.55	207.52	207.16	209.44	206.44	208.01	208	207.6	206.42
209.41	209.98	209.84	210.03	208.25	209.6	209.73	208.73	209.68	208.08	209.36	208.8	209.56	209.48	209.5	208.16	208.41	211.06	207.96	209.86	208.97	210.11	210.19	208.75	209.03	210.09	207.35	210.9	209.24	209.92	208.93	210.32	207.01	210.2	208.4	209.92	209.43	209.1	210.63	207.93	208.59	210.02	211.75	207.41	209.75	207.87	209.34	207.75	209.92	210.1
201.18	200.22	202.12	199.84	200.52	201.68	200.01	200.39	199.44	200.06	201.72	199.9	200.25	200.89	200.87	200.71	201.44	200.58	200.94	200.28	200.43	201.45	199.89	200.24	201.62	199.56	200.5	199.83	200.95	201.1	198.93	200.53	200.18	200.63	200.63	200.19	199.23	200.37	202.35	200.45	199.83	200.74	200.06	200.45	201.29	201.94	200.09	200.43	199.82	200.92
206.35	204.6	205.97	203.34	202.62	204.35	203.8	204.11	202.42	204.58	205.13	204.04	203.4	202.88	206.84	204.78	204.47	203.16	203.39	206.01	202.77	204.2	202.81	203.68	202.18	203.86	205.01	204.49	204.12	203.93	202.79	202.83	203.95	204.6	202.31	202.64	204.15	203.16	202.6	203.45	204.19	203.47	203.76	205.22	204	201.79	202.89	203.82	202.87	204.13
207.84	207.77	208	208.08	206.96	205.66	207.03	208.75	208.61	207.61	206.38	207.47	207.03	207.91	207.91	206.41	205.99	206.86	208.12	208.11	208.16	206.87	207.88	206.76	206	207.14	208.46	207.81	205.49	206.14	205.9	208.5	207.81	206.53	207.59	209.32	208.27	207.07	206.79	206.7	206.31	207.27	208.3	207.03	206.91	206.93	204.79	207.26	209.12	207.62
211.41	211.74	211.41	212.33	211.07	211.18	211.73	212.68	210.77	211.65	211.83	212.03	212.41	212.8	213.47	211.73	211.32	211.69	210.44	211.1	212.09	211.36	212.28	210.81	211.67	211.71	209.94	211.21	211.74	211.76	212.49	210.61	210.77	212.07	211.91	212.66	211.35	211.35	212.73	211.23	211.53	210.9	211.05	209.79	211.99	211.57	210.6	211.15	210.05	212.63
213.19	212.28	213.29	214.06	213.34	213.11	213.31	212.76	213.16	213.15	214.25	213.7	214.38	214.4	213.49	212.33	213.37	213.9	211.7	212.93	212.64	213.5	213.04	213.88	212.33	211.77	213.27	211.78	212.7	214.26	213.63	211.91	212.32	213.4	213.21	212.81	212.97	214.73	213.06	215.56	212.71	214.97	212.73	212.27	212.56	212.62	212.63	212.1	213.63	212.96
210.57	212.02	212.7	212.4	212.63	212.95	212.28	211.55	212.59	212.06	214.65	212.52	214.34	212.73	214.23	213.04	212.26	213.01	213.28	213.19	211.55	213.36	213.15	213.35	213.93	212.57	212.07	212.27	214.13	212.96	213.99	211.54	213.74	212.84	213.28	212.46	213.37	212.75	213.47	213.27	211.59	213.11	213.27	213.32	211.96	212.22	214.02	213.91	213.48	212.74
200.47	199.91	198.66	198.6	200.55	199.32	200.01	199.62	201.32	200.49	200.5	201.1	198.88	199.9	200.61	201.05	200.55	200.26	200.66	201.12	199.44	200.33	198.42	199.82	201.35	199.04	198.78	200.94	199.87	200.01	198.66	200.31	200.82	202.71	200.13	199.96	200.3	200.38	199.34	201.02	200.61	201.94	199.91	200.16	200.07	198.59	200.81	200.13	200.26	199.67
212.26	211.45	210.75	212.35	210.66	211.67	212.49	212.86	212.26	211.98	212.28	210.99	210.33	212.22	212.14	212.21	210.61	210.83	210.95	210.26	212.8	211.15	210.49	212.75	212.93	211.59	212.71	212.83	212.16	212.86	211.19	211.7	212.28	212.45	210.99	210.72	212.23	212.08	211.15	213.36	213.38	210.94	211.86	212.34	212.86	212.39	211.37	212.06	210.5	211.86
216.8	218.96	218	217.45	217.8	217.62	218.36	219.32	218.77	217.65	216.93	218.62	218.89	217.25	217.19	218.14	216.5	216.92	216.97	218.39	216.98	218.42	217.54	218.16	216.36	217.18	218.85	218.32	217.01	218.66	216.73	218.44	220.07	218.35	217.45	218.17	218.62	218.18	216.91	217.45	217.7	215.55	217.27	217.06	217.16	217.56	218.86	218.95	218.12	217.33
211.18	211.06	212.55	213.61	211.33	211.3	211.1	211.86	211.58	211.3	211.04	210.4	211.85	212.78	211.65	212.27	210.84	210.1	212.64	211.48	213.12	210.99	211.04	212.15	213.15	211.51	211.58	212.9	212	212.13	211.94	212.17	212.1	210.96	210.11	210.55	211.95	212.97	211.91	213.76	210.95	211.14	210.64	211.66	211.69	213.02	211.61	211.44	212.07	210.9
217.3	217.51	217.09	217.71	215.86	216.39	217.29	216.29	215.88	216.63	216.85	216.02	216.5	218.08	215.96	216.95	219.47	217.61	216.77	217.54	218.5	215.59	216.64	217.97	216.86	217.51	215.46	215.56	216.79	216.02	217.37	217.11	216.75	216.48	216.66	216.04	218.61	217.51	216	217.02	216.51	216.34	217.56	216.47	214.9	216.86	216.22	217	218.34	216.05
207.13	206.18	205.05	205.18	204.76	205.87	206.28	204.95	205.96	204.54	206.44	206.8	206.45	205.82	205.07	204.92	204.75	205.87	205.96	205.18	205.46	205.51	206.48	204.73	206.2	206.73	205.47	206.98	207.29	204.29	205.45	206.16	205.61	206.5	205.71	204.88	206.05	206.14	204.89	204.16	205.62	205.37	205.76	205.97	204.81	206.07	204.26	206.5	203.87	204.77
208.11	206.57	207.22	207.12	208.33	208.65	207.7	207.88	209.99	207	207.37	208.37	206.55	207.64	210.15	207.49	208.88	207.16	206.66	209.01	208.27	209.09	208.24	207.54	209.02	208.7	208.43	206.08	208.01	207.46	206.34	209.33	207.34	208.1	207.27	207.03	205.8	207.27	208.03	207.03	204.83	208.41	209.05	207.8	208.57	206.11	207.7	207.02	208	207.47
213.52	213.12	213.02	213.48	211.79	213.41	212.12	213.12	212.21	212.43	214.87	211.09	214.54	213.32	212.24	213.45	212.32	211.89	213.23	213.43	213.6	212.67	213.61	212.51	212.66	212.87	211.99	212.9	213.55	212.98	212.96	214.25	213.5	211.48	212.35	212.23	214.29	211.73	213.93	212.68	214.43	212.87	213.73	214.35	214.47	213.51	213.05	214.12	211.34	212.79
208.43	208	207.71	205.98	206.62	207.9	205.64	207.37	207.89	206.8	207.94	207.09	206.9	206.59	207.21	206.77	207.02	207.16	208.76	208.48	207.87	207.96	208.27	208.15	208.08	207.52	207.72	209.27	209.39	207.86	209.71	209.35	207.24	206.72	207.16	207.23	207.8	207.66	206.73	208.1	208.21	207.99	207.81	209.16	206.41	206.99	205.89	207.6	207.87	206.52
210.13	209.7	208.01	210.98	207.9	210.16	207.9	207.28	209.61	208.94	207.85	208.32	206.73	206.08	208.31	208.63	208.73	208.42	210.32	208.69	208.61	209.35	207.22	208.24	208.19	208.92	209.46	208.2	207.81	207.87	208.76	208.4	208.34	208.96	207.09	208.67	208.35	208.56	209	209.64	208.43	207.32	209.28	207.73	207.66	209.01	209.94	208.06	210.11	208.02
206.39	208.22	208.1	208.73	206.97	208.41	209.04	207.39	207.93	206.29	207.29	205.72	208.33	206.16	207.85	207.39	207.31	207.68	208.78	206.71	207.97	207.76	208.79	206.52	207.85	205.88	206.41	208.19	209.39	207.99	208.01	207.86	208.06	207.1	208.88	207.97	207.57	209	207.16	207.08	208.51	208.87	207.48	207.11	208.04	206.79	206.94	207.79	208.67	208.24
203.4	203.7	202.94	204.12	202.89	203.63	203.14	203.58	202.96	202.03	202.4	204.52	203.96	203.58	204.23	202.62	203.03	203.99	203.64	204.1	204.07	204.23	204.29	203.29	203.21	201.79	202.5	203.12	203.27	203.61	202.73	203.73	203.9	204.2	202.9	204.09	206.18	203.09	203.99	202.86	202.69	205.15	202.38	203.93	202.62	203.03	202.66	203.67	203.48	203.05
211.94	212.65	209.93	213.01	213.19	212.46	210.79	211.6	212.25	212.87	212.81	210.06	212.61	211.99	213.94	213.79	211.31	212.36	212.83	212.02	211.43	210.9	211.39	211.66	211.78	212.1	212.43	212.97	213.64	210.54	210.94	212.44	213.51	211.05	212.9	210.97	212.41	211.6	212.48	213.17	212.33	212.2	212.62	213.05	212.33	212.32	211.43	212.97	211.56	212.7
198.61	201.05	198.09	199.79	199.13	200.17	199.61	199.8	198.92	199.42	198.76	198.78	198.53	200.89	201.21	198.99	199.97	199.7	200.92	197.96	200.3	199.37	200.19	199.02	199.93	198.39	199.68	200.17	199.67	199.01	199.58	200.61	198.47	199.2	199.02	200.85	197.42	199.95	200.3	200.19	200.86	199.28	199.68	199.57	199.65	199.48	199.86	199.84	199.82	200.51
195.58	193.71	194.73	195.3	194.85	194.44	195.23	194.8	195.42	195.6	195.95	193.77	195.2	195.4	194.34	195.58	196.24	194.63	194.92	195.5	194.9	194.38	194.56	196.6	194.72	195.27	194.67	194.17	193.68	195.21	194.63	196.18	196.38	195.33	194.88	196.38	195.77	194.58	193.57	195.95	195.45	195.5	194.89	195.05	195.32	196.43	195.43	196.16	195.41	195.31
208.13	208.68	208.3	209.33	208.23	208.65	207.41	207.19	208.12	208.31	208.56	207.4	205.83	207.98	207.42	207.91	207.01	209.05	206.93	206.78	207.47	207.18	209.62	208.54	206.64	209.01	208.36	207.92	209.12	208.36	208.56	207.09	208.89	207.4	208.79	207.47	208.6	207.67	209.2	207.45	208.98	208.28	207.68	207.95	208.43	206.77	206.84	208.16	209.3	207.55
203.49	202.15	204.95	203.65	204.05	203.93	203.9	203.35	202.87	204.28	204.17	201.67	205.45	203.07	203.77	203.51	203.43	204.74	204.12	202.09	202.31	203.48	204.34	202.44	203.93	202.49	203.05	203.41	202.26	204.08	203.28	202.43	202.75	204.02	203.17	203.56	203.87	201.41	204.09	202.78	202.59	203.12	202.7	203.51	202.55	201.64	203.27	203.2	203.45	203.91
209.18	208.15	208.55	210.25	209.86	208.71	208.5	209.72	208.43	207.07	210.44	209.03	208.98	209.35	209.92	208.66	209.37	209.97	210.18	207.73	208.71	210.93	211.71	210.03	207.25	209.22	209.99	208.8	209.41	209.89	209.83	210.54	211.1	210.61	209.77	209.01	208.09	208.74	209.82	208.93	209.91	209.93	208.87	208.25	207.29	210.12	210.75	210.3	210.67	208.31
205.59	207.27	207.04	206.89	206.73	206.68	205.57	205.9	205.66	206.74	206.74	206.46	207.09	205.72	204.63	205.92	205.44	208.62	207.73	205.5	205.07	205.58	205.66	205.93	207.99	207.51	206.39	206.93	205.42	206.75	205.8	208.31	206.61	207.52	205.7	205.98	207.6	205.12	205.53	207.33	205.61	205.97	205.96	205.83	205.32	206.37	206.48	206.37	207.74	207.73
218.9	217.13	218.67	217.36	218.81	218.33	216.91	216.61	216.78	217.22	215.45	217.91	218.12	217.66	216.2	216.69	218.3	217.31	216.68	217.59	217.66	216.97	217.62	216.47	218.24	218.07	215.48	217.73	217.14	215.96	217.8	217.04	217.53	217.71	218.04	215.22	215.93	216.62	216.44	217.5	216.26	216.18	217.2	216.89	218.63	215.02	216.82	216.85	216.99	216.99
198.78	199.08	198.02	197.96	198.02	197.42	198.45	198.44	199.15	197.46	198.24	198.15	198.54	196.96	197.42	196.31	199.02	198.76	199.11	198.52	198.03	198.66	197.61	198.67	198.5	199.12	197.58	197.97	197.13	198.55	197.84	197.16	198.74	196.71	197.14	198.46	197.8	197.82	198.47	196.43	196.54	196.79	198.51	198.97	199.83	198.55	197.18	197.56	198.04	198.13
205.24	206.26	205.77	204.35	205.65	203.72	203.74	205.56	204.63	205.73	204.48	205.72	204.94	204.69	205.4	206.46	203.97	203.49	204.5	203.96	205.2	204.74	204.3	204.48	204.71	206.01	204.24	204.23	204.49	205.57	204.61	204.76	203.69	205.92	204.8	205.63	204.87	204.23	205.08	203.67	204.48	204.13	206.18	204.63	205.22	203.6	206.01	205.49	204.63	204.3
208.4	207.37	208.79	209.37	208.32	209.16	208.85	211.25	211.29	208.17	208.18	209.68	207.89	208.96	209.32	207.35	210.07	208.53	209.42	208.79	206.27	208.66	207.35	208.46	207.92	209.65	208.65	208.59	208.11	208.63	210.29	210.02	209.67	208.74	207.39	208.46	207.64	208.67	207.66	208.89	208.67	209.73	208.68	209.22	208.03	209.2	209.46	208.27	208.73	209.68
203.78	205.06	204.99	205.22	205.38	203.48	205.44	203.88	205.2	204.14	206.03	204.38	203.17	204.75	205.17	205.98	204.88	204.43	205.3	204.64	203.9	205.69	204.76	206.29	204.72	206.08	204.65	204.73	204.96	205.32	204.47	205.1	203.63	203.24	204.51	204.3	203.69	205.3	207.11	204.32	205.48	203.87	204.44	205.49	204.96	204.77	205.71	205.31	204.97	204.34
204.75	203.98	206.13	204.74	205.47	205.36	204.1	206.97	204.9	205.77	203.45	205.43	204.04	206.16	206.03	206.7	206.64	204.61	205.64	204.84	205.11	204.94	204.66	206.72	205.25	204.77	205.56	205.33	204.87	205.74	206.61	206.39	204.69	205.45	205.54	205.16	204.72	204.92	204.81	205.83	205.19	204.81	204.34	206	207.47	205.15	206.93	206.21	206.31	206.75
216.63	218.4	217.18	217.84	217.27	216.9	217.42	216.32	215.52	217.75	217.09	217.53	215.85	216.71	216.97	216.48	216.49	218.17	216.32	217.65	217.87	216.91	217.44	217.09	216.71	216.06	218.4	217.45	216.09	218.3	217.8	218.4	216.09	217.21	218.21	217.36	217.17	218.68	217.82	215.69	217.34	215.78	217.02	218.07	218.41	216.61	217.74	214.37	215.9	215.94
195.1	197.35	195.45	195.27	194.44	193.94	196.96	194.7	195.51	194.86	194.16	194.93	194.4	194.31	194.47	194.83	194.1	194.18	195.49	195.3	194.44	194.62	195.4	193.38	195.29	196.58	197.08	195.57	193.34	193.2	196.74	195.65	195.2	195.53	195.75	194.92	193.74	196.77	194.73	194.08	196.83	196.69	195.36	194.02	194.1	195.98	196.61	194.78	194.98	194.16
207.93	208.37	207.55	208.03	207.18	208.04	208.55	208.4	206.73	207.88	206.4	207.59	207.18	207.73	207.11	208	208.63	206.73	207.64	207.85	207.43	206.98	207.86	209.39	207.84	207.02	208.72	209.35	207.03	206.39	208.9	207.77	205.78	206.51	207.85	207.29	206.89	206.69	207.71	207.33	206.96	207.25	206.64	207.05	206.25	208.63	207.63	207.53	208.62	205.84
198.9	199.64	198.58	198.29	200.38	199.27	199.19	199.79	198.88	199.1	197.42	199.23	200.01	200.23	201.08	200.24	199.26	199.37	199.87	198.35	199.51	200.66	198.48	198.84	199.78	199.83	200.28	199.2	199.62	199.62	198.31	198.62	200.05	199.72	199.69	198.96	200.96	200.07	198.83	198.78	199.04	199.87	200.61	199.53	200.72	200.72	198.67	199.87	200.42	200.09
204.76	203.06	203.46	204.08	203.04	204.08	203.01	203.78	202.75	202.68	204.01	205.35	203.65	203	202.92	203.44	203.97	202.61	203.32	204.73	204.45	205.25	202.82	202.84	203.27	206.61	203.56	202.69	204.27	204.03	203.6	204.06	204.86	202.88	202.83	204.73	203.83	203.51	203.38	204.54	203.79	204.75	204.28	204.12	204.29	202.47	205.37	203.87	203.22	202.35
207.24	208.28	207.84	208.05	207.84	207.78	204.44	206.6	207.91	207.65	206.8	205.38	208.09	208.02	207.32	207.9	207.3	208.28	207.61	207.22	207.82	208.92	208.16	207.97	206.27	206.9	207.47	206.59	208.38	207.06	208.75	207.49	208.04	207.83	205.72	209.21	208.26	208.26	207.26	209.59	207.04	207.38	207.82	208.16	206.8	206.48	205.59	207.96	208.56	208.68
208.41	208.85	208.95	208.85	208.3	210.97	209.52	212.37	211.31	210.35	207.95	209.75	208.24	210.91	209.84	211.23	211.53	210.05	209.28	208.83	209.02	207.58	209.59	209.75	209.91	208.74	210.57	210	208.93	209.2	209.35	208.36	210.42	207.66	208.74	208.48	210.92	209.11	210.61	210.2	210.53	209.55	209.06	208.56	211.1	208.79	209.49	210.26	210.5	208.22
199.46	198.03	199.15	201.28	200.49	199.89	201.37	199.87	198.71	200.35	197.55	200.9	200.48	201.32	200.18	200.59	201.3	200.33	201.27	200.96	200.44	200.82	199.7	200.55	198.39	201.51	199.69	201.43	200.18	200.27	199.54	200.14	201.63	198.34	201.01	199.8	199.6	198.87	201.43	201.45	200.06	199.27	199.8	200.54	200.12	200.27	200.03	198.61	199.83	202.09
205.63	206.55	205.92	204.37	206.69	205.38	205.69	205.43	207.69	206.62	205.48	205.73	207.96	205.04	205.03	205.73	207.3	205.53	206.01	204.25	205.72	207.76	204.29	205.23	205.51	204.95	206.3	205.92	207.16	205.66	205.13	205	206.31	204.75	205.02	204.15	205.15	204.06	204.39	204.66	206.93	205.31	205.03	206.15	203.79	206.95	204.4	205.65	205.77	205.86
208.86	210.33	208.48	208.71	207.33	208.94	208.68	208.58	208.58	207.43	209.61	209.69	208.86	207.46	209.21	206.93	207.61	209.64	207.65	209.62	208.95	208.62	208.59	207.86	208.99	208.81	209.7	207.76	208.75	207.72	208.64	209.81	208.81	208.37	208.97	208.95	208.47	209.57	208.64	208.52	208.55	208.03	210.66	208.83	208.6	207.18	209.17	207.94	208.52	209.38
199.96	200.9	200.63	201.58	202.19	201.52	202.25	200.86	201.34	202.29	201.86	201.34	202.12	201	200.83	200.58	200.33	201.16	202.51	201.95	200.52	200.28	200.93	202.13	201.52	200.83	201.69	200.83	202.52	201.63	202.06	200.3	200.63	202.99	201.41	203.61	200.62	200.34	201.1	201.1	201.75	202.49	199.76	202.42	203.39	201.47	201.55	202.1	200.93	201.52
208.53	209.75	209.99	210.72	211.09	209.05	210.13	209.14	211.03	209.43	208.66	211.1	209.98	208.8	209.42	208.87	209.22	208.78	209.78	209.48	208.25	209.8	211.13	211.12	208.83	208.97	209.29	210.01	207.91	209.33	210.63	209.67	210.33	207	210.54	208.96	209.35	211.1	207.62	208.36	209.91	208.71	208.67	209.74	209.8	208.83	211.29	209.77	211.26	209.62
215.84	217.74	216.84	216.5	217.27	216.99	217.53	215.73	219.56	216.78	218.65	217.1	217.47	218.2	216.9	215.98	217.89	217.26	216.37	216.51	217.75	216.17	217.09	216.95	218.09	217.8	215.91	216.57	217.24	217.38	216.22	217.51	217.89	216.82	215.53	218.1	217.31	215.9	217.23	216.05	217.38	218.58	217.13	217.62	217.08	217.47	217.19	217.78	216.62	217.41
201.14	199.89	199.86	200.25	199.92	200.91	200.7	200.12	199.79	202.54	200.52	199.98	200.22	199.83	200.75	199.95	200.59	200.55	199.97	200.72	199.3	199.88	202.05	201.05	200.66	199.7	199.38	200.69	199.88	199.55	200.77	200.07	203.64	200.91	197.43	200.46	197.87	200.98	199.99	200.97	201.36	200.3	201.19	200.59	200	199.4	199.81	201.14	200.43	200.53
206.67	206.97	207.19	206.44	207.51	207.58	207.24	207.82	208.44	207.94	208.28	207.93	207.46	208.82	206.19	206.73	208.29	207.99	208.63	207.73	208.18	207.28	207.44	207.55	207.74	207.21	207.31	207.84	208.1	207.11	209.37	206.15	207.4	207.47	208.58	207.98	205.55	206.69	207.83	209.04	208.32	207.38	207.83	208.87	208.54	206.89	206.41	207.76	208.59	207.95
205.58	205.44	207.14	204.46	204.8	205.44	206.43	204.79	207.77	207.36	205.96	206.83	206.54	206.95	207.39	206.44	206.67	205.91	205.69	206.2	207.05	207.3	206.23	206.54	204.33	206.65	206.34	206.08	206.5	205.97	207.19	205.03	207.44	206.85	207.09	207.49	205.43	205.32	207.02	206.41	207.34	206.4	205.4	207.56	206.92	205.61	206.26	206.78	205.35	206.17
212.44	214.4	214.97	212.43	214.23	214.89	214.36	213.29	213.85	214.97	214.68	213.44	214.72	213.61	215.36	213.97	213.35	213.26	214.96	213.77	214.43	215.12	214.41	213.98	214.14	213.42	215.53	211.66	215.46	213.7	214.44	213.51	213.93	213.77	213.54	213.36	214.41	215.51	214.75	212.94	214.66	213.66	214.06	214.79	212.36	211.6	212.59	213.02	213.14	214.3
218.58	217.07	217.9	219.21	218.91	217.84	218.78	219.62	217.37	216.58	218.18	219.86	219.22	219.32	216.98	217.72	217.06	216.32	217.44	218.35	217.9	217.69	218.72	217.37	217.61	218.86	218.45	218.79	219.12	215.75	216.37	218.02	218.21	218.87	219.3	218.4	218.11	218.74	217.43	219.11	216.39	216.82	218.3	215.47	216.46	219.39	218.26	217.63	217.89	215.53
198.15	199.27	198.83	200.45	199.74	198.17	199.42	199.6	198.38	199.89	200.91	199.88	200.5	199.73	200.11	200.49	199.65	199.32	199.03	199.44	200.68	199.65	198.28	200.3	200.02	199.51	199.79	199.52	200	201.02	197.87	199.79	199.44	199.69	201	199.88	199.53	198.81	201.8	199.5	200.46	198.79	197.99	198.66	200.03	198.7	199.01	199.71	198.08	199.23
208.5	207.77	208.85	209.98	210.45	208.73	209.81	207.37	208.1	208.3	209.43	209.27	207.99	207.68	208.72	209.09	207.81	208.66	206.43	210.6	208.96	207.92	208.21	209.44	207.08	207.31	208.2	208.54	211.01	208.85	209.08	208.61	211.28	209.28	209.28	209.18	207.44	210.57	208.23	211.27	208.36	207.9	209.14	208.4	209.56	207.21	209.02	208.86	207.66	208.65
203.23	203.71	204.01	203.48	202.8	204.25	202.97	205.02	203.99	204.04	204.99	205.09	202.9	204.27	203.91	203.13	202.17	202.19	202.89	202.44	203.32	204.39	203.15	203.44	204.4	205.91	201.24	203.56	202.27	204.69	205.24	204.2	204.69	205.43	203.32	202.27	204.17	202.97	204.27	203.8	203.72	204.56	203.41	205.8	204.22	204.24	202.41	203.83	203.48	203.76
203.06	203.45	204.23	205.31	204.72	203.53	204.01	204.6	203.05	204.38	204.1	203.21	202.88	203.09	204.53	204.99	203.34	203.82	204.84	204.73	204.99	204.57	203.97	203.66	204.51	203.22	204.57	204.43	203.72	204.41	201.68	203.62	203.59	203.59	203.38	205.06	203.42	203.37	203.45	204	203.41	203.52	204.27	204.47	202.89	203.6	204.04	202.41	204.68	202.92
212.87	213.3	215.55	213.36	213.98	213.23	214.81	214.42	213.22	213.71	214.05	214.99	214.33	213.14	214.59	214.86	213.49	214.09	213.85	213.17	214.73	213.84	214.81	213.59	214.79	214.78	213.97	213.72	214.26	214.3	213.18	213.53	214.59	214.45	213.56	212.88	213.56	213.94	214.09	213.99	215.61	214.24	213.78	213.85	213.77	214.08	214.6	214.31	214.85	214.48
198.46	199.26	199.69	199.4	200.04	199.42	198.44	200.06	199.08	198.95	198.36	199.91	199.36	198.89	198.03	199.73	199.61	200.51	199.47	198.69	200.64	198.81	200.33	199.69	200.47	199.23	199.18	196.87	200.66	199.91	201.29	200.63	198.8	200.22	202.3	199.08	199.69	200.06	198.82	198.66	199.09	200.36	198.34	198.44	198.41	200.77	197.84	200.05	200.29	200.27
205.7	205.83	205.93	204.91	202.81	204.86	205.83	204.01	204.56	204.53	206.06	204.71	204.67	204.87	204.27	205.09	204.62	205.37	204.09	204.76	205.17	205.17	204.32	203.23	204.15	204.67	205.5	203.39	204.81	205.15	204.9	204.12	206.38	204.31	205.58	203.25	203.92	205.35	206.11	204.11	205.01	204.04	204.41	205.1	204.81	203.31	204.04	203.28	204.44	203.95
200.62	200.66	202.69	201.18	201.02	200.49	201.27	203.13	200.58	202.41	201.85	202.46	198.98	199.93	202.42	201.14	201.39	201.06	202.53	199.58	201.21	199.72	201.43	200.99	200.38	201.36	200.81	201.96	201.57	200.99	201.94	202.84	200.58	201.34	200.16	202.27	200.43	200.84	202.41	200.77	201.89	201.02	203.74	201.21	201.99	201.64	199.37	201.14	200.74	201.43
208.34	209.73	208.63	209.26	209.44	210.07	208.42	209.62	209.44	208.91	209.91	209.64	210.39	210.92	210.01	208.33	207.92	209.14	211.68	209.16	211.02	209.52	210.26	209.54	209.06	209.1	209.71	209.79	209.26	210.51	209.97	210.63	209.43	209.95	211.53	209.39	209.68	209.07	209.81	208.03	207.8	207.61	210.22	208.81	210.39	208.91	210.47	210.3	209.88	210.42
217.36	216.9	216.44	217.99	217.05	216.3	217.78	218.73	217.37	214.72	218.24	217.61	216.45	215.89	216.8	216.85	216.3	216.63	216.4	217.02	216.89	217.94	216.53	217.5	218.31	216.72	217.15	216.24	217.56	215.9	218.74	215.45	217.93	215.47	217.22	218.77	217.15	217.56	217.9	216.38	216.87	216.83	217.65	217	217.58	215.31	217.68	217.41	217.52	216.8
212.35	212.8	212.25	211.27	211.39	210.78	212.37	212.09	210.84	210.39	210.64	210.7	212.33	212.13	211.43	211.85	212.26	212.03	210.09	212.94	211.94	210.87	211.39	210.65	213.14	210.26	210.31	212.77	212.07	212.14	211.16	211.66	212.78	211.47	210.37	212.9	211.5	211.36	210.34	211.38	210.63	210.55	211.76	210.88	212.21	212.27	213.66	211.14	210.74	212.38
196.76	199.14	196.55	198.16	198.45	197.35	199.6	199.4	198.17	198.07	197.83	198.54	197.76	197.2	198.19	197.82	198.26	197.32	198.03	195.93	197.72	197.43	198.26	198.15	197.14	197.47	198.2	198.36	198.19	198.42	197.93	197.32	197.16	197.93	198.24	196.9	198.17	197.7	197.69	197.16	197.43	199.56	198.08	196.29	197.68	198.11	198.85	197.62	199.17	198.68
205.29	203.57	203.75	205.58	204.72	205.33	203.49	203.35	203.51	202.72	204.39	204.13	204.11	204.09	202.15	204.14	204.58	204.95	203.15	203.89	204.07	203.68	203.81	204.08	204.61	203.72	203.34	203.72	204.6	202.64	204.33	203.53	202.84	203.13	204.29	203.32	203.48	204.32	203.31	203.79	204.03	203.28	203.75	204.13	205.03	203.43	204.43	203.12	202.14	203.58
199.27	199.21	199.65	197.84	199.56	199.41	197.57	198.89	197.77	199.43	197.75	198.84	198.59	199.02	198.78	198	198.96	198.07	198.64	198.43	199.35	198.76	200.44	197.42	198.7	198.78	199.01	199.77	196.33	199.18	199.02	198	199.23	199.55	198.62	198.33	199.01	199.39	198.99	199.27	198.14	199	198.03	199.47	199.06	198.75	199.59	199.74	199.96	199.41
218.8	219.39	217.13	215.58	216.71	216.2	217.92	215.35	217.42	217.62	216.03	217.32	217.23	215.43	215.24	217.2	217.53	217.47	217.49	215.96	216.11	218.58	216.5	217.58	217.15	217.36	216.59	216.77	216.53	215.56	216.11	216.85	216.32	217.16	216.9	218.58	217.95	218.89	217.54	216.64	216.8	217.11	217.17	218.05	217.06	216.42	218.41	217.01	218.41	216.31
204.78	203.75	204.22	202.81	202.23	203.98	203.09	204.74	202.66	203.78	202.64	201.98	202.84	203.17	203.73	201.8	202.59	203.17	203.28	204.15	203.34	205.01	202.79	203.06	204.36	205.77	204.12	202.9	202.66	204.08	203.01	203.79	203.94	203.73	204.27	202.94	201.89	203.87	203.09	204.33	204.52	203.58	205.63	204.69	203.46	202.29	204.7	203.64	204.98	204.62
201.65	203.01	202.47	203.87	202.83	201.76	203.61	202.3	202.06	202.99	203.12	202.26	200.38	201.25	202.37	201.71	202.53	203.18	203.41	201.94	202.3	201.51	201.74	203.67	202.59	203.07	203.45	203.94	201.09	203.12	201.88	203.53	201.75	201.51	202.78	201.03	201.49	203	201.09	200.61	201.71	200.37	202.03	204.45	201.18	201.6	203.07	202.92	203.19	203.19
199.74	198.62	198.79	198.62	199.22	198.49	198.15	199.81	197.5	199.04	197.67	197.69	199.63	199.54	196.55	197.58	200.57	200.01	199.51	199.33	200.4	198.5	199.42	198.37	199.5	199.65	196.43	197.35	197.98	199.03	199.28	199.21	198.31	198.48	199.6	198.85	200.07	199.44	199.69	197.13	199.19	198.79	200.15	198.68	199.49	197.13	196.87	198.86	197.61	198.06
194.64	194.53	193.9	194.84	192.77	194.93	194.72	195.44	193.97	193.05	194.68	192.55	194.58	193.13	192.04	196.1	194.55	194.6	193.58	193.12	194.77	194.27	194.23	193.71	193.96	193.36	193.06	195.9	194.36	192.83	195.19	194.53	194.32	194.54	194.35	194.46	192.87	194.94	194.19	194.18	193.82	193.19	194.39	194.28	193.91	192.28	192.66	194.08	193.5	194.28
[truncated: 150 more columns]
