# Supplementary material for: Genetic dissection of main and epistatic effects of QTL based on augmented triple test cross design
Source: PLoS One. 2017 Dec 14;12(12):e0189054. doi: 10.1371/journal.pone.0189054 (PMC5730204; doi:10.1371/journal.pone.0189054)
Supplement: S6 Supporting Information — (ZIP) [file pone.0189054.s006.zip › z1_350_0.2_10.csv]

209.84	210.36	203.49	207.81	208.03	205.69	205.95	210.85	205.57	212.15	208.45	207.82	210.74	209.41	207.25	210.29	205.39	205.49	211.2	211.68	206.6	207.28	208.4	207.99	204.35	208.24	211.58	210.45	207.76	207.89	205.39	206.03	205.5	205.54	205.81	207.09	206.97	204.22	210.51	208.85	210.7	207.1	208.24	210.2	208.52	211.59	210.23	209.74	206.46	204.64
206.03	208.19	203.77	207.81	204.67	205.27	209.32	206.87	203.21	205.21	207.97	206.61	203.54	203.18	207.5	208.22	205.67	209.48	203.17	203.04	204.48	208.28	207.89	205.83	211.53	206.97	206.2	204.22	203.04	208.81	206.45	205.48	209.59	208.61	207.27	205.82	204.31	206.4	204.72	204.29	206.63	208.8	205.36	206.26	208.69	202.34	207.05	199.84	209.44	204.85
208.51	207.25	207	206.25	208.89	212.25	208.2	207.67	212.33	208.47	204.19	210.96	211.02	209.02	210.27	203.35	208.62	211.03	213.77	211.16	208.33	212.6	208.21	206.31	206.99	211.01	212.93	208.2	209.29	206.05	207.86	206.43	208.73	211.55	207.52	205.87	208.68	209.96	206.73	209.15	205.04	208.03	213.09	204.52	215.95	207.78	211.55	204.21	209.1	202.08
213.64	213.02	208.44	217.78	213.6	211.98	212.23	210.28	212.33	211.17	215.59	212.98	211.78	205.73	213.42	215.66	217.34	211.41	212.44	214.77	214.52	208.52	213.91	212.19	212.74	215.48	215.82	210.79	212.37	216.7	212.27	208.4	213.31	210.52	212.12	208.19	210.85	211.13	211.15	212.56	211.56	207.94	214.76	211.16	216.66	213.97	209.96	215.19	213.98	215.02
210.2	207.33	207.98	212.46	209.41	211.5	209.36	208.69	209.28	207.44	209.03	210.31	204.2	205.85	200.91	209.43	206.51	211.83	208.46	204.7	209.95	207.41	208.56	206.33	210.16	206.58	203.25	208.19	204.75	203.42	205.15	205.95	209.09	207.89	209.51	209.59	204.15	210.64	206.1	207.04	204.16	210.86	209	206.29	207.72	207.6	207.1	208.14	207.24	203.19
209.24	201.94	204.98	202.05	206.17	201.46	202.17	205.97	203.25	204.57	200.57	204.97	205.32	203.19	205.71	203.4	203.79	201.36	204.63	205.09	204.03	201.08	204.65	203.12	206.39	201.97	204.57	204.93	205.3	206.22	202.5	207.28	205.44	202.24	206.57	207.23	204.2	206.7	208.39	206.82	206.35	202.35	206.05	204.3	206.98	203.64	205.82	204.91	204.21	202.64
210.39	206.69	206.17	207.06	210.02	207.01	210.68	208.57	206.51	207.14	202.55	210.03	207.68	207.86	203.49	201.21	207.98	206.72	209.44	210.38	208.32	205.56	206.12	204.17	205.93	210.27	207.39	205.69	204.25	208.6	211	210.14	205	208.84	208.16	208.82	208.25	208.5	208.92	207.1	205.76	211.32	208.6	208.04	209.89	207.3	209.84	210.88	210.61	209.58
199.93	201.45	198.94	198.57	200.84	196.49	199.49	197.38	202.8	200.87	199.69	198.6	201.59	203.14	200.53	198.82	199.53	197.96	200.7	199.91	200.96	200.05	198.78	203.01	199.05	202.6	197.9	200.04	201.52	204.07	203.03	204.3	199.33	197.24	202.52	200.54	202.1	202.55	202.7	199.19	199.64	202.06	199.24	200.37	203.29	201.68	200.45	200	198.12	198.01
213.33	208.18	207.97	203.97	208.94	210.24	209.23	205.52	205.58	204.7	205.64	205.05	206.82	204.51	204.38	208.51	209.61	209.73	205.73	210.09	207.39	205.98	215.67	208.7	210.17	209.75	212.13	206.84	203.89	207.69	207.64	211.2	210.63	212.84	207.55	211.61	204.9	209	211.38	204.5	208.67	206.72	204.84	211.39	207.7	205.29	207.81	206.93	212.33	209.99
207.73	201.91	206.69	205.03	202.33	201.62	200.87	203.43	203.54	204.16	208.59	205.93	206.67	206.91	198.79	202.56	204.58	202.79	205.21	201.25	205.03	203.05	201.68	201.71	203.9	200.55	207.53	201.18	203.26	203.21	204.42	204.73	204.46	202.63	204.21	202.06	203.7	203.62	202.48	203.01	207.52	196.48	208.06	203.93	204.6	199.46	204.94	204.98	202.13	205.57
199.65	203.46	198.96	193.84	198.65	203.43	196.35	204.91	198.96	202.16	198.08	200.8	200.4	196.38	201.12	199.21	196.22	198.89	202.39	200.78	198.55	196.86	198.01	200.04	200.91	198.94	201.24	204.69	195.28	197.14	196.61	202.78	201.94	196.37	199.61	195.74	196.26	201.82	196.71	203.34	202.76	198.34	194.11	198.22	199.02	197.62	196.07	198.4	198.97	196.08
216.15	216.31	210.15	218.22	216.27	212.06	205.51	210.51	216.73	216.42	209.53	208.1	211.59	212.9	207.04	210.59	212.47	215.86	213.2	217.4	212.17	213.74	208.49	212.2	214.98	213.24	212.6	207.57	213.09	212.93	210.26	212.99	212.58	214.34	216.63	219.37	215.74	213.47	215.15	215.11	212.29	208.96	207.76	215.53	217.57	211.93	214.7	212.87	213.12	216.19
201.42	204.82	199.88	201.62	203.22	200.09	204.81	200.39	200.71	200.97	204.93	200.63	200.66	200.47	200.47	204.78	198.01	200.35	202.89	199.69	199.88	195.42	201.28	197.47	199.69	201.4	199.77	203.57	199.58	200.16	201.96	200.2	204.91	200.43	198.89	204.74	199.91	203	200.11	195.34	202.01	204.95	204.74	201.54	195.83	201.52	201.64	199.61	201.86	200.32
208.43	208.45	209.29	204.72	206.04	205.8	209.69	208.1	208.76	206.76	206.53	208.01	207.34	206.55	207.76	203	207.52	208.98	209.92	214.75	206.85	204.15	205.61	207.04	207.21	205.19	202.41	209.68	210.64	206.53	204.06	206.54	204.74	209.71	205.45	206.71	210.86	202.83	206.6	207.89	207.7	206.82	205.79	211.61	202.34	208.89	209.76	208.33	203.43	207.03
203.12	205.67	204.25	201.41	204.81	204.86	201.23	203.93	200.94	207.45	209.84	206.36	198.7	205.61	204.5	205.8	202.77	205.75	203.69	202.52	202.95	203.76	205.48	199.24	203.43	206.73	205.63	203.2	200.6	201.65	201.12	206.88	200.54	204.32	198.94	196.82	203.4	206.43	206.79	203.43	202.19	204.07	200.87	200.34	202.64	202.82	207.18	202.53	204.24	203.51
217.45	215.14	218.71	216.06	208.38	218.68	213.18	219.12	216.99	212.54	213.89	212.98	213.47	214.93	210.86	214.04	214.24	210.08	209	209.68	214.36	213.36	211.08	210	214.48	211.49	209.31	215.56	211.68	211.74	210.45	217.45	213.39	215.31	218.09	214.5	220.36	214.9	211.11	215.58	214.2	220.64	214.41	210.36	213.74	214.89	212.92	216.14	208.09	212.57
193.86	195.65	193.51	192.7	193.95	194.26	193.56	191.87	193.96	191.99	193.93	192.28	194.1	197.08	189.59	198.42	197.07	191.71	196.31	197.25	192.21	196.64	197.22	195.27	197.87	193.83	196.12	191.74	195.65	191.32	192.48	192.68	197.15	192.74	195.46	192.98	194.26	194.24	193.71	198.19	195.33	191.98	195.64	196.41	196.91	187.83	194.68	195.07	193.27	190.41
211.82	216.76	211.72	213.49	213.05	211.36	213	210.34	214.63	213.19	209.71	213.49	211.09	213.85	214.47	208.96	214.85	214.21	210	212.25	213.51	218.35	214.81	213.07	210.94	212.71	214.18	209.26	212.65	214.15	214.38	213.38	213.33	212.43	212.73	213.49	215.01	209.75	208.53	213.65	213.23	211.72	214.03	212.04	211.81	213.1	210.52	213.43	210.88	216.29
201.5	201.38	204.32	204.16	202.62	202.32	205.35	204.52	206.78	204.76	199.26	202.29	203.94	206.15	205.75	202.78	206.29	203.78	201.96	209.62	204.77	203.8	203.72	203.17	202.51	198.06	201.94	203.45	205	203.43	199.77	203.68	195.52	202.78	203.08	199.75	204.7	203.59	202.88	206.53	201.84	203.05	201.84	199.79	199.64	199.37	202.65	208.01	202.22	205.38
206.07	203.58	199.2	201.56	203.84	204	205.36	200.17	205.88	203.03	200.85	201.55	202.19	205.16	201.25	201.87	202.17	202.02	205.46	201	201.62	205.89	202.33	204.69	203.54	201.95	203.89	204.62	204.21	202.73	206.07	203.85	203.46	204.42	202.32	202.81	202.54	204.61	203.32	202.45	201.88	199.62	199.17	203.98	199.3	206.42	205.41	206.48	201.68	204.25
215.16	213.51	214.57	218.35	219.96	218.75	216.35	218.59	213.31	211.86	219.06	218.63	221.59	217.68	217.99	215.17	219.11	213.16	215.92	215.94	218.08	216.01	215.67	214.71	219.44	222.01	213.42	217.23	218.74	216.64	213.85	216.33	217.27	222.1	218.2	219.54	212.21	218.6	218.16	215.54	214.91	217.98	218.12	216.16	216.33	218.23	216.26	218.84	219.27	217.28
204.88	204.41	203.71	204.85	199.28	204.11	203.82	207.96	203.45	203.8	204.44	201.89	201.34	200.58	205	201.94	204	206.16	201.68	205.32	203.11	207.62	203.33	204.61	200.85	205.46	201.18	203.59	205.14	208.14	209.68	202.76	200.42	202.89	204.02	204.28	203.83	206.16	203.62	204.87	201.17	199.33	198.64	202.6	206.3	205.66	205.31	203.24	207.23	205.53
207.95	204.64	206.17	202.75	201.09	209.91	203.72	204.35	209.55	203.02	202.86	200.19	203.88	202.29	211.17	205.01	203.41	208.54	204.97	207.01	207.41	206.08	201.86	199.78	205.91	202.41	207.38	202.1	209.24	198.96	203.06	207.89	207.74	206.34	201.4	203.2	200.86	207.56	207.27	204.8	207.6	203.74	208.67	208.83	205.43	204.06	206.63	203.53	206.25	206.52
212.48	217.43	220.91	218.7	215.03	213.93	219.56	209.32	217.03	217.79	214.27	219.84	218.02	217.42	220.89	218.04	219.58	214.79	217.66	217.51	221.88	215.92	218.36	219.42	219.21	222.98	220.88	218.99	220.03	219.4	217.62	213.27	217.39	215.74	217.83	217.72	215.97	220.1	219.5	217.37	219.86	222.45	220.12	217.61	220.8	219.14	219.34	217.83	220.39	213.75
207.89	209.5	206.41	207.41	211.17	212.2	205.47	204.49	208.01	211.3	207.59	208.41	209.4	209.5	207.48	208.57	205.26	204.04	207.02	209.6	207.24	207.84	208.93	210.81	208.71	204.3	203.12	205.96	211.05	212.92	206.63	207.59	205.19	208.5	205.97	213.88	206.51	207.98	207.92	206.27	209.04	212.32	210.03	209.1	206.24	208.12	208.05	210.67	211.36	204.01
201.61	209.25	201.35	204.91	205.07	204.58	204.36	205.42	205.22	203.47	203.98	206.36	201.95	204.97	203.17	204.55	204.62	205.56	201.3	200.06	204.45	203.49	203.74	203.96	202.64	200.72	205.92	198.21	201.62	206.32	205.76	201.18	204.02	207.75	203.27	207.87	204.26	202.16	207.03	208.75	203.85	205.96	208.55	202.86	207.34	203.06	200.63	203.78	206.63	205.22
204.61	204.21	208.55	205.35	203.49	200.73	205.67	206.37	202.03	200.98	204.63	204.95	200.79	202.98	199.32	200.93	204.75	207.61	203.7	201.39	202.31	207.21	207.09	206.2	201.05	204.32	202.86	203.28	201.56	204.96	203.02	206.13	199.34	206.19	201.13	201.04	204.71	205.2	201.91	203.89	210.04	207.55	203.45	202.33	205.17	202	202.57	204.4	204.92	205.12
208.38	216.87	209.75	208.89	211.63	213.31	211.5	212.48	213.37	210.33	212.23	214.77	213.81	211.23	210.01	212.62	212.87	212.52	213.85	211	215.82	210.81	211.6	216.6	214.96	212.9	215.04	213.64	215.27	211.88	215.19	213.23	214.02	208.99	216.98	213.24	208.33	210.44	208.81	215.68	216.92	217.47	214.26	212.41	215.17	214.57	212.8	212.16	210.64	211.53
216.32	212.31	208.14	211.7	212.26	212.01	210.25	217.35	212.01	211.54	212.73	207.77	209.12	210.89	211.1	216.13	212.11	213.2	212.51	212.06	213.02	211.29	210.12	212.27	211.76	210.39	205.9	213.65	212.22	214.51	213.79	210.67	209.21	211.65	211.48	210.28	210.95	211.91	214.63	212.63	211.43	209.51	211.26	214.08	210.35	211.53	208.25	207.62	210.51	214.52
203.18	202.89	202.1	203.5	204.71	208.23	206.19	204.17	203.22	203.46	202.22	200.95	202.86	203.03	205.71	202.52	202.51	202.41	200.54	202.17	204.75	200.29	207.33	199.78	205.14	201.25	203.38	206.28	201.34	201.36	200.55	195.73	202.94	205.21	206.03	203.87	200.16	199.83	202.05	208.35	204.3	199.87	205.74	202.59	201.89	200.46	202.43	202.64	201.05	205.19
202.17	208.64	204.72	206.01	201.72	205.92	211.5	206.59	203.62	209.87	206.84	204.69	203.98	205.32	205.57	204.4	204.12	204.75	208.85	203.66	202.71	202.69	206.3	206.91	207.06	205.27	209.12	208.55	208.22	206.19	205.87	204.05	199.41	201.66	203.21	209.28	203.01	207.24	204.43	209.07	204.09	203.26	208.08	204.92	208.94	209.66	203.3	199.68	207.71	207.44
209.79	209.15	207.4	213.67	213.61	212.26	208.1	209.95	212.05	204.85	205.15	206.32	210.94	211.07	208.25	212.37	211.96	208.41	209.09	208.04	211.1	208.85	209.55	201.87	210.2	209.3	210.7	208.54	208.35	211.5	211.52	213.36	212.11	211.3	209.55	206.52	210.8	205.33	208.27	206.67	209.92	207.36	209.01	205.22	206.2	211.12	207.94	207.29	208.21	208.31
198.63	195.78	198.78	200.79	192.9	198.54	196.14	202.42	199.62	198.98	201.21	199.87	196.43	194.78	200.71	193.99	200	200.65	204.82	199.02	200.15	194.38	196.73	201.62	198.71	196.01	196.64	195.49	199.42	196.36	199.66	200.97	200.88	196.27	195.65	198.54	201.64	194.49	195.31	203.82	198.01	198.44	198.13	201.25	199.76	200.49	197.22	199.76	200.47	201.72
205.17	203.71	204.28	204.58	204.05	205.99	208.43	206.7	203.25	205.17	206.93	210.89	208.15	203.08	202.8	205.36	207.61	202.07	207.65	206.04	205.92	208.16	200.53	206.16	204.86	202.05	207	206.29	210.38	205.38	204.4	200.61	209.43	208.37	205.7	203.47	205.35	212.01	207.41	205.45	208.12	210.65	211.4	208.28	205.53	205.46	209.15	206.53	210.26	211.35
206.05	207.27	206.62	209.3	211.32	211.35	205.59	203.2	212.08	208.27	212.93	206.33	212.63	208.74	208.57	210.76	211.01	208.23	206.73	202.66	213.85	212.76	210.79	212.29	208.38	207.54	206.77	208.82	207.64	208.36	206.53	209.14	207.46	201.83	205.67	209.77	209.94	210.4	207.86	210.22	206.4	209.01	208.73	207.35	211.7	207.76	211.5	207.58	209.32	206.92
203.09	202.4	202.11	202.99	207.64	207.78	203.76	202.31	202.45	207.57	200.63	207.52	202.92	206.48	198.91	206.1	203.33	205.62	204.91	204.48	204.96	202.69	204.47	204.79	203.42	200.3	203.2	204.84	205.01	202.54	201.19	205.28	206.77	207.48	199.5	201.23	204.44	202.44	199.48	199.7	201.71	201.27	203.43	202.78	201.33	205.02	203.48	199.68	205.05	205.67
210.51	209.33	213.34	209.83	207.75	208.7	205	207.31	212	208.58	211.38	206.19	212.25	207.73	206.66	209.8	205.75	206.21	207.29	207.73	208.79	208.37	209.49	207.69	207.19	208.12	209.33	207.21	203.47	205.29	208.92	204.56	206.94	206.5	207.69	208.4	206.87	211.53	203.29	209.74	212.93	204.31	206.65	207.42	200.85	210.33	206.38	208.89	205.43	206.8
207.96	208.54	209.41	205.41	208.81	211.5	207.24	213.33	210.5	204.05	211.2	203.95	212.12	210.8	206.07	207.05	201.12	208.47	207.9	206.9	207.18	210.29	210.69	208.68	209.86	209.89	209.58	211.07	204.6	209.02	209.33	210.04	211.59	211.27	207.04	208.26	209.01	209.22	208.84	207.29	207.31	204.21	209.18	211.45	205.69	205.27	213.26	208.08	208.55	213.53
211.61	212.73	211.49	208.75	213.27	211.25	210.58	212	206.67	208.23	211.33	205.51	210.75	214.64	209.12	210.44	213.94	211.47	211.76	206.45	213.58	207.37	208.92	208.46	215.09	213.76	209.85	207.86	210.73	205.88	207.23	207.84	209.57	207.94	210.58	206.82	208.84	208.01	215.03	207.19	212.11	207.65	209.55	208.86	211.48	211.76	208.94	204.67	210.15	205.41
212.94	213.75	209.21	216.82	212.81	214.08	214.34	215.59	214.92	215.34	212.07	212.57	211.07	208.69	210.38	211.67	214.5	215.47	209.98	209.98	213.54	210.89	213.2	217.91	210.29	214.86	216.06	215.01	208.42	215.67	208.64	217.99	213.79	214.45	215.18	214.24	213.17	214.39	214.66	211.27	208.62	214.6	215.51	212.63	212.26	217.27	212.32	213.13	208.96	216.1
209.05	207.89	212.54	208.82	209.88	204.94	206.28	212.34	207.51	209.19	208.6	208.64	205.6	205.39	206.56	210.07	206.27	210.29	206.91	207.81	206.6	203.56	202.73	209.66	210.46	208.04	208	210.04	207.42	206.19	200.06	200.67	203.08	211.46	209.03	205.63	206.45	213.12	209.07	207.22	209.21	202.03	202.31	205.75	210.71	207.21	210.01	206.21	206.83	206.17
208.32	212.36	206.57	207.84	209	208.25	211.9	207.66	208.68	207.63	213.49	208.53	210.92	208.02	211.85	206.9	206.68	207.97	205.66	209.7	215.26	201.31	204.96	212.05	206.08	206.75	214.69	212.88	207.08	209.27	210.28	211.01	212.44	210.03	210.53	205.72	207.99	208.91	213.15	204.46	211.24	210.12	212.19	207.87	209.27	202.56	207.36	206.12	208.54	205.66
210.61	206.98	202.41	209.23	211.34	210.54	206.35	207.36	209.04	210.21	207.33	209.71	206.33	209.32	208.08	207.23	207.04	206.06	209.09	204.51	209.58	206.09	205.51	211.89	206.26	206.93	212.11	207.07	206.98	211.09	210.85	205.26	208.75	205.95	210.12	205.92	207.9	205.61	205.97	207.07	201.55	207.46	210.58	208.95	207.75	212.06	209.72	208.81	208.86	208.33
194.74	192.19	194.96	195.31	194.79	194.04	194.87	194.91	199.66	194.48	193.67	189.03	189.7	192.45	195.66	193.98	196.22	194.49	193.34	191.9	198.38	194.75	195.07	197.64	194.97	190.64	195.42	200.95	195.41	195.49	193.41	196.34	196.79	190.94	194.25	192.91	191.9	196.02	197.97	192.94	189.91	194.91	191.45	193.52	192.87	189.95	194.54	194.41	195.1	192.83
201.83	192.34	195.15	199.15	199.17	200.55	195.83	195.7	198.19	196.67	198.27	197.02	197.88	202.85	199.46	198.68	200.76	198.76	202.4	198.93	198.48	199.6	200.28	197.09	197.06	200.35	196.15	195.2	197.42	199.1	194.66	198.28	199.4	194.62	197.28	200.12	198.76	194.88	194.06	199.31	197.04	199.95	203.77	200.73	203.49	198.18	200.63	196.85	202.66	200.11
211.9	212.09	215.05	212.95	211.48	212.63	207.62	213.18	205.91	211.41	209.14	212.97	212.5	212.55	206.08	214.47	213.29	209.4	217.18	216.34	205.76	213.13	210.59	210.77	209.18	213.69	215.28	210.91	213.08	212.25	212.2	210.44	216.5	212.14	214.54	208.35	209.49	205.41	215.4	211.39	207.86	213.62	209.59	210.35	212.26	213.58	212.82	212.29	217.39	212.08
205.55	202.2	203.68	202.82	199.86	204.48	206.14	205	201.59	203.31	204.13	206.53	210.11	201.8	206.86	200.41	205.02	209.27	205.9	201.72	200.82	204.55	203.41	196.62	203.4	207.95	200.53	204.21	204.33	203.36	201.08	201.07	206	201.42	206.19	203.77	205.94	198.44	208.31	206.97	203.88	200.69	205.23	204.05	201.67	202.22	206.39	201.97	202	205.74
204.95	203.87	209.67	214.66	209.45	207.09	210.84	206.66	209.09	206.43	206.41	209.91	209.95	207.58	204.34	206.26	207.36	208.59	208.61	207.29	209.96	205.45	208.46	206.09	206.83	208.83	207.65	213.96	209.95	210.72	205.66	213.59	207.48	206.76	209.74	211.11	212.3	214.06	206.51	210.68	208.22	204.73	210.84	207.39	206.11	206.85	210.59	208.82	209.97	214.83
210.51	212.53	214.75	212.08	214.08	211.49	216.73	212.97	216.95	213.34	210.51	212.04	211.32	212.65	208.34	211.49	212.21	211.78	209.76	211.51	216.64	212.08	213.15	215.45	216.15	216.69	204.74	215.91	213.05	213.6	214.29	212.03	213.2	214.99	213.59	211.58	215.5	214.4	212.47	211.49	211.68	212.08	215.04	212.43	208.15	214.85	217.41	209.28	217.48	211.3
199.95	203.59	200.99	200.88	202.87	205.17	202.09	203.45	205.33	204.14	203.79	202.42	201.55	201.52	203.11	200.89	198.79	200.95	199.17	205.5	203.59	201.25	202.27	201.2	200.62	202.93	202.23	200.75	199.28	200.85	204.01	202.03	204.66	204.52	204.08	200.9	203.81	201.71	200.16	203.36	199.25	203	200.34	202.08	200.28	204.86	204.4	206.01	203.12	200.34
207.07	205.62	206.85	204.49	210.26	212.55	210.71	209.22	212.93	209.17	210.53	208.62	213.16	209	208.85	207.61	208.51	210.2	209.06	210.87	208.98	209.64	207.6	206.46	208.42	208.69	211.01	207.13	210.57	209.16	207.96	210.11	213.48	211.98	209.57	212.94	207.4	212.16	210.37	209.44	207.69	209.62	212.49	207.72	211.34	212.51	213.91	211.41	208.89	209.75
208.58	209.6	214.01	211.35	210.02	208.89	204.64	206.48	212.79	208.62	207.86	208.04	207.04	203.96	206.67	209.09	210.2	205.82	207.55	209.96	209.26	210	206.21	206.63	206.18	207.72	204.87	207.27	206.72	211.63	207.47	211.09	210.87	213.48	206.34	209.41	209.79	211.36	211.6	206.86	211.99	208.85	210.22	208.44	207.29	206.01	209.9	208.54	205.25	210.34
207.47	208.47	210.18	208.84	203.27	210.57	207.18	212.32	207.59	211	206.8	211.08	218.17	207.12	208.01	210.52	210.03	209.8	211.8	208.11	208.04	208.71	214.4	211.83	205.4	208.79	209.45	209.5	211.67	210.69	215	212.91	207.49	211	210.68	205	212.8	215.35	209.55	209.04	208.61	208.5	211.33	210.25	210.64	209.34	210.63	209.89	207.05	205.83
216.09	218.45	212.87	216.91	217.29	218.75	215.72	211.9	217.49	218.66	214.5	217.94	217.65	220.13	220	216.17	221.43	213.42	220.84	218.93	218.37	215.92	212.2	216.56	215.93	217.89	218.36	213.69	217.1	218.22	216.01	222.53	218.09	216.21	214.32	218.37	213.73	214.82	220.01	216.65	217.25	216.53	217.61	215.37	212.93	218.46	217.11	217.67	216.06	219.53
200.16	198.85	196.44	199.8	198.38	201.25	201.72	196.18	198.46	197.56	196.76	195.69	198.04	200.42	196.51	199.66	199.97	197.3	198.34	200.15	202.2	202.12	200.23	204.97	200.51	204.35	199.4	196.75	200.07	199.26	201.47	197.9	198.65	195.31	199.79	194.69	200.01	199.83	198.61	201.58	196.59	200.94	199.01	202.47	202.3	199.93	199.8	197.8	196.28	204.58
196.09	198.42	197.11	197.69	202.32	199.39	194.73	200.64	200.12	200.02	198.19	197.39	196.87	200.69	193.8	200.9	202.4	193.66	197.5	201.61	196.51	200.65	197.56	195.86	196.76	199.94	196.37	200.95	201.02	196.29	199.92	197.51	203.48	197.85	197.24	198.66	205.22	202.21	204.12	198.45	198.4	198.32	202.77	199.55	201.24	198.42	199.09	200.11	202.32	201.29
201.68	207.92	207.34	205.63	202.93	203.59	197.26	203	204.9	201.35	202.74	204.87	202.15	202.42	207.01	201.49	201.7	203.69	203.14	203.96	202.49	205.42	202.49	202.89	200.61	201.47	204.09	200.65	198.51	202.38	203.5	200.57	204.14	203.52	201.35	202.45	204.49	200.65	204.22	203.71	203.74	205.92	197.56	202.78	201.99	202.34	202.63	203.47	200.83	200.64
205.34	200.56	210.59	201.95	202.1	201.56	202.33	200.2	206.57	206.66	204.68	206.23	204.44	204.26	205.48	203.36	202.5	200.09	202.94	199.86	201.52	203.72	204.26	200.56	207.07	204.57	204.61	206.22	207.99	203.5	204.27	205.56	200.4	203.48	204.25	204.88	211.44	202.08	200.74	205.15	203.69	206.35	202.77	208.4	206.7	203.21	207.96	202.14	202.3	202.57
213.15	209.94	212.65	212.64	213.43	212.04	212.26	206.69	212.07	209.22	211.22	214.63	213.51	211.54	213.05	210.96	211.21	213.26	208.77	214.97	216.07	213.58	215.99	213.26	210.96	209.73	215.81	208.89	211.6	210.86	213	211.53	213.21	212.14	210.33	208.68	213.64	208.19	212.49	207.75	215.91	213.08	211.47	217.74	210.81	209.45	211.62	210.24	207.49	211.3
212.13	213.02	210.99	213.5	206.16	210.27	209.87	212.95	212.12	211.08	215.27	210.77	210.61	211.87	208.46	212.78	212.27	210.08	213.84	205.77	212.01	214.45	207.15	210.32	210.4	210.97	211.2	211.36	214	209.97	210.85	207.69	210.23	210.03	213.82	214.06	211.76	212.53	214.23	208.57	215.05	214.38	209.28	208.87	209.55	211.77	210.68	209.76	215.09	208.78
207.22	211.02	209.58	206.03	205.81	203.32	208.41	208.66	208.33	212.12	209.59	211.17	204.23	203.93	205.43	209.26	208.98	208.64	209.15	212.68	210.09	211.3	207.72	206.07	206.21	208.97	207.61	208.09	209.52	209.25	206.15	203.86	209.9	209.09	206.19	205.29	210.89	206.59	208.35	209.12	205.97	210.73	209.5	211.12	209.36	210.95	204.44	206.62	210.72	208.46
198.07	198.86	197.72	200.81	199.87	198.49	197.87	203.12	200.78	202.51	202.9	202.24	199.27	197.99	201.7	203.5	200.54	200.19	200.59	207.46	198.44	204.57	202.23	199.96	199.94	202.43	198.57	197.86	198.72	200.68	202.26	200.28	200.55	200.35	200.45	198.51	195.77	199.18	192.98	198.51	203.06	202.9	198.41	200.31	202.41	197.01	197.21	196.19	199.46	196.45
212.72	210.24	209.39	204.59	208.75	212.32	211.92	212.87	214.44	211.8	207.66	208.9	214.48	210.36	209.85	210.4	203.49	209.69	211.2	212.74	210	212.11	210.13	210.69	209.34	212.84	209.91	210.62	205.84	208.62	206.56	213.72	212.62	208.13	214.48	206.44	206.76	208.99	206.24	207.21	213.88	208.11	212.32	204.07	209.86	212.94	210.17	210.65	207.87	213.26
215.23	207.61	211.86	214.14	212.42	211.7	210.96	209.21	214.15	212.18	206.89	213.43	207.61	211.69	212.03	212.6	215.61	207.26	212.26	210.04	212.41	208.53	213.18	208.66	213.99	208.78	213.16	211.57	214.24	214.54	210.45	208.32	212.35	212.31	209.63	210.51	209.99	212.95	206.55	212.18	212.2	212.86	214	210.18	216.11	210.66	214.71	207.96	211.46	208.04
199.66	194.13	197.97	201.2	200.99	201.8	198.65	205.08	205.83	194.62	205.52	204.17	200.35	199.65	201.02	199.37	197.09	201.25	196.92	198.02	203.64	206.75	198.19	204.72	198.88	202.71	200.57	200.65	197.69	202.89	201.97	196.79	198.72	200.5	201.02	198.81	194.33	201.84	202.63	195.4	204.55	198.93	197.69	201.11	200.54	196.2	199.98	198.95	196.08	205.3
209.74	212.82	214.39	215.72	213.53	217.28	208.32	209.59	214.17	209.05	216.09	216.25	212.21	214.99	214.97	217.25	210.79	215.29	214.27	212.78	213.05	214.83	211.48	212.32	214.45	213.1	212.39	215.62	218.16	213.12	214.3	213.82	217.73	214	210.49	213.33	211.94	213.52	213.07	214.76	216.13	214.7	212.32	214.61	212.6	211.16	211.24	215.61	212.79	213.03
199.48	198.93	197.31	193.27	201.66	202.75	200.79	198.67	199.39	200.07	200.45	201.12	195.74	201.37	198.5	198.43	200.93	197.48	205.87	196.93	196.22	194.18	193.96	201.45	201.14	198.99	200.77	201.38	197.07	193.46	200.68	196.8	200.77	200.64	195.66	197.38	203.77	197.75	198.58	197.47	201.76	201.2	199.08	200.58	198.65	199.73	194.52	201.42	201.26	200.09
200.21	201.34	203.12	199.84	200.94	201.25	198.31	201.24	205.22	200.28	199.6	204.44	207.01	205.02	200.95	198.89	196.84	200.15	201.77	202.05	201.05	206	198.41	200.25	198.64	200.6	202.77	193.84	201.64	198.53	201.11	202.86	197.51	199.54	201.84	199.03	200.33	196.58	200.45	197.89	199.61	197.58	204.86	199.83	198.33	201.84	205.44	199.92	198.8	199.6
209.17	206.98	207.13	210	206.86	204.68	205.5	210.56	210.6	209.91	206.18	209.23	209.07	209.45	206.73	202.04	207.22	207.05	210.34	207.02	206.71	201.13	210.78	210.26	208.68	209.66	206.58	206.01	209.77	206.31	208.26	209.9	206.65	208.75	208.61	205.59	206.81	217.27	211.11	207.75	207.72	206.95	206.95	207.81	209.73	208.57	209.85	206.74	208.14	214.52
199.81	197.82	202.36	199.89	198.13	196.72	197.51	200.69	202.46	201.65	201.26	202.92	199.76	199.87	198.97	197.8	201.29	198.66	197.02	201.92	199.8	203.12	198.6	202.07	200.36	199.61	204.84	198.89	194.18	198.24	201.12	198.15	197.64	199.42	196.03	199.82	201.5	199.88	196.36	196.61	195.7	196	196.7	197.89	198.2	200.79	199.82	201.14	199.8	199.85
203.86	208.18	205.78	201.43	205.33	206.6	203.56	212.08	201.6	200.63	211.48	206.78	204.49	203.87	205.67	203.7	201.2	207.79	208.34	208.26	208.11	201.6	206.37	209.78	207.15	209.75	209.59	212.53	208.75	202.12	206.42	206.83	205.58	206.53	209.4	206.24	206.48	202.76	204.03	207.7	203.67	207.29	203.41	204.95	203.1	206.82	203.75	204.73	210.4	207.7
208.78	213.37	210.56	214.09	212.86	212.93	212.24	211.7	217.07	215	213.41	210.7	213.28	214.74	212.91	211.75	209.65	212.22	202.88	212.98	210.42	211.3	215.55	213.84	212.38	210.55	211.94	213.31	208.63	209.58	208.17	215.92	210.87	211.28	213.23	210.71	205.69	213.83	210.34	212.57	215.8	211.82	209.55	209.07	207.65	211.45	214.19	210.8	211.62	209.71
201.89	205.97	205.25	208.59	202.67	204.53	207.7	200.87	205.03	208.23	203.95	203.45	208.45	204.3	201.32	204.18	202	206.01	209.55	202.22	202.33	203.68	207.43	204.05	204.97	204.57	206.08	204.72	206.05	201.49	208.48	203.02	206.47	202.31	204.9	200.56	206.83	207.38	206.36	205.74	205.63	207.38	204.39	203.59	201.59	204.39	206.13	206.76	204.84	205.72
215.87	214.29	217.11	217.52	217.72	218.71	217.08	219.03	221.03	218.6	218.82	212.94	216.34	214.91	218.14	213.18	219.54	219.74	218.01	217.47	219.41	217.88	213.37	212.01	215.51	218.15	218.09	222.35	221.57	211.1	220.03	213.44	216.66	218.18	214.92	217.3	212.56	217.04	212.97	219.37	216.53	219.84	218.58	215.96	217.97	218.61	219.11	212.03	217.09	220.03
208.06	210.08	208.27	206.68	209.57	208.79	208.33	210.9	205.42	207.1	212.4	211.88	206.98	211.25	207.19	205.97	206.16	205.28	208.78	211.09	206.38	210.4	206.69	206.45	211.3	207.52	208.89	209.95	205.65	210.77	209.61	209.63	204.99	205.95	206.56	210.77	207.21	205.08	208.3	207.46	209.81	206.29	209.38	208.28	208.92	203.77	210.85	210.89	204.03	204.49
204.21	206.07	206.05	207.64	205.4	207.83	209.43	206.52	207.6	206.69	206.84	207.68	208.59	209.96	205.38	210.92	206.42	208.39	206.9	209.65	204.86	204.28	212.25	207.48	206.1	206.08	205.19	209.03	203.54	209.94	208.73	207.56	210.45	208.39	208.73	211.28	207.77	211.66	211.35	208.42	210.51	214.34	206.81	205.14	212.42	202.64	204.84	209.41	207.05	203.83
212.24	213.23	212.33	217.82	208.27	208.15	213.74	207.35	206.98	215.68	211.65	212.52	212.74	215.52	211.64	215.73	213.76	214.47	217.43	212.96	211.49	215.39	215.38	210.19	212.19	209.99	210.14	213.79	211.96	215.52	212.95	209.57	215.08	218.61	214.32	210.8	213.94	213.76	217.5	216.63	212.8	211.09	209.81	214.18	212.84	210.83	207.78	216.01	211.6	209.48
204.54	207.6	205.57	208.2	207.67	212.27	207.96	209.74	208.58	210.09	208.95	207.45	208.15	206.75	210.42	210.73	206	203.2	211.93	211.2	206.73	210.17	209.11	209.93	207.6	204.52	214.2	209.25	201.73	210.25	208.98	206.46	212.72	209.17	208.52	206.4	208	209.29	210	209.34	207.96	207.98	204.87	204.64	210.78	208.12	207.9	206.76	210.9	207.8
202.4	208.59	209.27	209.63	213.97	206.15	211.17	209.53	211.97	216.29	211.98	208.48	208.5	212.2	208.3	204.93	209.5	207.47	206.16	211.87	209.8	210.48	206.22	211.01	212.37	205.87	211.36	204.72	214.28	209.36	211.42	212.92	210.16	211.62	210.11	207.97	207.78	206.57	212.93	207.61	209.67	208.66	209.88	209	209.39	210.03	214.63	205.36	208.62	208.13
209.75	209.47	206.96	210.41	216.09	209.89	209.69	209.31	207.14	207.59	208.09	204.91	208.56	211.39	210.46	210.84	207.22	209.5	211.85	206.13	210.28	207.27	207.07	206.48	209.47	208.8	207.7	209.09	206.92	205.21	206.4	207.83	204.7	205.79	206.34	203.94	205.46	209.04	206.93	208.41	208.72	206.13	209.27	209	205.15	210.79	209.3	206.89	209.83	203.78
206.31	206.59	210.7	214.84	208.86	210.8	212.34	203.76	206.6	205.09	205.14	207.3	208.15	208.91	209.93	207.53	211.04	210.04	205.97	208.26	209.58	212.25	207.5	211.24	211.73	210.14	210.12	210.98	211.61	212.92	212.04	205.09	212.93	214.03	211.35	206.47	210.65	210	210.78	208.15	207.49	207.44	208.82	207.01	212.83	213.13	207.26	208.74	211.47	201.24
212.22	211.71	212.13	213.56	213.3	210.3	206.78	211.65	208.05	214.26	210.27	209.01	214.52	211.16	208.36	210.93	210.31	209.79	212.96	208.96	211.78	212.48	213.75	213.29	209.55	205.07	212.74	214.59	212.53	211.27	207.98	211.23	212.95	210.65	214.2	205.54	213.73	212.96	215.47	211.57	213.3	212.32	210.02	208.21	212.65	212.95	213.53	217.06	210.82	212.61
214.23	209.5	215.25	211.33	216.1	209.06	214.52	211.37	211.17	210.09	210.85	213.16	214.07	213.06	211.33	212.72	209.81	212.55	213.06	213.06	214.95	210.43	208.79	208.4	208.38	205.59	209.48	206.73	209.97	216.42	210.54	212.35	213.63	207.97	214.7	213	209.6	212.7	210.7	211.12	212.14	213.63	211.6	215.74	214.3	208.12	212.94	212.48	209.83	212.3
209.69	210.98	205.07	206.64	207.08	210.47	209.71	210.59	204.19	208.13	209.64	206.42	210.22	206.65	209.11	206.74	209.85	203.71	206.11	207.37	205.52	205.78	208.97	205.61	205.91	208.53	207.78	206.4	208.69	212.12	211.08	206.81	210.62	209.56	206.72	208.43	210.05	208.21	210.9	207.64	209.03	204.04	208.2	211.96	208.3	205.58	207.37	207.32	205.6	206.71
202.37	203.54	205.2	200.4	198.8	201.72	202.88	203.12	201.68	206.04	201.24	203.05	205.51	203.7	202.81	204.71	198.22	203.52	204.25	201.99	201.1	200.47	200.79	201.58	202.52	206.42	196.94	205.47	204.39	206.24	200.03	202.99	202.75	204.36	209.59	200.83	201.69	203.93	205.19	203.79	206.62	203.02	204.57	202.4	199.41	204.11	202.62	203.56	201.84	201.77
208.8	204.33	201.51	201.89	207.96	205.6	203.88	204.81	202.06	203.84	201.03	203.62	203.21	203.91	202.36	202.56	204.48	206.23	202.3	203.41	203.78	210.69	200.88	203.98	205.76	201.11	201	202.55	206.23	200.17	205.73	203.68	201.65	204.42	201.22	198.48	205.18	205.72	204.42	201.84	202.18	202.32	205.64	202.36	205.82	203.17	207.25	202.12	201.39	209.15
208.42	203.37	212.47	205.64	209.6	209.93	203.48	209.17	209.29	204.38	206	208.74	212.09	208.68	207.01	207.06	208.78	212.78	204.01	210.22	208.66	205.05	212.05	209.82	209.81	215.79	205.81	212.42	210.88	210.35	209.05	206.62	209.99	208.65	205.22	209.3	209.75	205.88	209.49	209.35	206.78	204.47	207.52	205.35	208.78	206.51	206.46	207.8	202.25	210.45
216.99	221.21	214.39	215.42	219.36	220.32	218.98	215.02	219.86	215.04	216.31	218.41	216.69	221.42	216.78	214.81	215.11	216.54	214.84	216.15	218.14	211.77	217.64	214.97	215.22	218.28	221.45	213.12	217.45	218.43	213.42	217.51	218.76	213.04	219.45	222.85	219.4	214.11	220.82	219.41	213.46	215.51	221.68	215.44	212.54	219.53	216.39	219.27	216.57	215.79
213.92	217.41	219.61	216.88	215.44	218.58	214.69	213.63	217.29	217.92	216.28	215.68	217.55	218.81	215.43	219.37	218.54	224.41	214.96	217.57	218.46	217.22	213.77	220.27	218.1	218.68	218.16	215.63	214.49	215.98	218.3	221.48	216.25	222.39	218.87	218.7	219.95	215.93	216.41	217.25	217.65	215.08	223.38	214.51	216.94	212.51	218.28	218.88	219.2	215.88
203.7	208.48	207.64	206.65	209.9	201.72	202.27	205.32	206.4	204.54	205.59	208.85	211.12	207.44	206.54	206.88	204.15	208.92	199.65	209.27	204.1	208.13	204.15	204.18	208.85	205.33	210.99	212.44	206.96	207.62	205.62	204.12	206.56	206.79	207.39	205.53	210.6	207.12	209.84	206.31	209.42	205.28	206.25	201.74	211.67	208.23	206.93	209.86	206.08	207.57
212.8	212.82	214.58	211.46	214.13	210.5	211.16	213.18	215.27	210.92	210.1	211.76	215.45	207.75	212.1	213.37	205.35	212.25	215.96	218.81	209.99	209.27	210.35	212.38	213.65	211.37	207.96	212.8	212.25	208.58	212.72	210.19	210.58	213.48	214.55	209.89	211.63	211.94	210.18	210.69	209.56	207.02	215.1	210.81	209.85	216.62	216.37	210.58	212.74	210.77
209.23	209.53	205.26	210.52	210.71	203.72	207.61	213.77	205.27	205.68	208.8	209.41	208.77	207.07	208	211.26	205.4	201.58	206.64	203.82	206.83	207.29	203.87	206.41	207.1	213.15	205.82	206.32	207.82	208.06	209.32	208.06	210.73	208.12	215.98	207.94	210.14	205.99	209.87	210.69	208.25	209.46	210.62	203.17	213.09	209.25	211.53	209.05	207.65	207.53
212.21	217.26	213.35	211.29	216.04	214.14	215.82	213.13	216.51	212.57	215.42	211.34	211.86	216	216.86	211.71	214.75	214.06	216.49	213.24	211.54	208.55	210.44	213.28	214.39	210.93	212.13	216.34	213.45	215.92	213.02	210.82	211.55	210.3	215.97	213.4	213.59	216.03	211.51	213.59	215.07	213.93	217.05	209.83	216.55	215.99	215.96	210.18	214.7	210.56
195.5	198.32	200.86	209.6	200.46	202.48	200.04	201.25	203.11	202.39	196.84	198.69	195.54	197.92	201.07	201.08	204.32	197.2	201.59	203.13	199.13	204.6	201.41	204.35	200.42	197.1	200.83	200.52	201.16	198.32	204.32	205.9	198.81	200.2	202.04	202.71	198.57	201.14	197.32	204.27	200.28	199.7	196.77	198.84	198.52	197.86	199.04	199.27	205.15	200.58
201.37	205.86	203.6	203.18	198.1	203.02	203.61	201.03	206.22	197.47	196.92	198.5	203.91	204.16	203.94	199.43	205.1	202.27	201.48	203.44	200.73	206.59	204.36	201.69	197.43	203.71	198.57	202.21	208.4	201.67	201.11	202.83	207.09	202.68	201.18	205.86	202.74	202.64	202.17	200.48	201.84	203.5	201.54	198.79	203.66	204.31	204.74	203.04	201.88	202.84
203.77	200.42	205.49	204.61	203.15	206.13	203.82	204.76	204.9	199.81	198.66	202.87	206.9	205.52	202.59	200.05	201.58	203.46	202.49	202.93	201.62	204.9	204.4	199.79	204.59	201.54	201.43	204.08	207.39	198.77	205.28	202.28	206.15	204.69	206.1	201.92	207.22	203.77	199.87	199.35	203.97	204.13	202.09	197.14	201.58	204.96	206.5	202.38	202.43	201.39
197.19	200.14	201.75	201.71	199.73	201.44	201.76	203.38	197.44	198.48	200.58	199.37	202.04	201.31	204.46	196.22	202.64	202.64	200.44	202.36	195.66	201.17	204.16	196.65	200.51	203.08	194.38	200.45	203.65	198.37	205.45	196.29	199.69	201.13	199.75	199.87	197.87	198.92	203.02	202.81	199.44	198.65	203.44	202.19	197.56	198.85	199.18	203.64	196.84	196.98
203.67	202.19	205.59	205.23	202.04	205.58	205.88	205.86	201.92	204.73	201.56	203.38	198.68	202.05	202.95	202.51	202.54	201.07	203.79	204.5	210.06	204.58	197.03	200.2	201.09	204.22	206.51	206.88	206.85	200.51	201.35	204.15	200.37	202.25	203.75	200.51	204.65	204.42	204.72	199.08	201.14	208.6	201.48	201.08	204.57	204.14	202.59	204.59	206.68	201.25
208.4	205.95	205.99	202.26	209.58	209.7	204.86	204.71	207.38	205.33	210.54	207.11	211.77	203.96	207.96	206.66	211.18	211.66	205.81	208.68	205.81	209.49	210.31	205.05	212.78	209.53	205.2	211.85	209.58	210.57	207.46	208.58	208.46	207.63	209.61	210.49	207.17	208.23	204.86	202.61	207.54	208.67	204.83	210.24	205.56	209.34	206.57	210.42	208.87	207.8
210.99	210.31	212.33	209.1	211.67	212.48	207.95	210.58	208.88	208.99	206.91	207.58	209.49	207.21	204.88	208.66	204.6	211.23	206.35	209.19	213.58	210.76	207.2	208	208.19	207.78	214.17	209.19	210.26	208.54	207.99	208.57	209.74	208.93	211	213.56	210.19	204.35	206.47	211.73	209.96	208.12	213.1	207.89	207.08	208.56	209.78	206.94	202.58	211.86
207.34	210.57	209.79	210.82	208.93	207.72	203.31	207.4	209.59	209.27	205.71	211.2	209.34	211.12	207.57	212.93	210.8	208.35	214.77	210.74	213.13	209.26	210.62	212.21	206.98	206.24	208	207.62	208.61	205.2	210.05	209.31	204.4	208.26	208.11	214.35	208.56	207.85	207.85	204.73	207.79	208.66	207.51	207.19	208.75	211.71	207.31	206.85	205.55	214.67
208.96	211.53	208.06	207.42	202.75	211.89	211.23	208.77	202.73	207.68	206.88	208.25	203.33	207.44	214.85	208.48	204.38	206.72	203.58	208.55	204.95	206.74	202.29	206.74	202.67	206.54	209.67	210.25	205.14	207.6	207.82	205.75	209.21	203.6	205.69	208.38	204.98	210.44	204.71	208.42	208.28	204.59	210.2	201.63	210.07	208.95	204.77	208.23	207.32	206.15
203.42	205.75	208.54	205.29	212.03	208.41	206.95	207.14	204.52	205.9	205.33	202.69	203.93	208.7	205.67	204.8	203.76	205.7	208.42	208.58	203.13	203.31	205.43	205.19	205.01	201.53	206.13	203.64	205.99	206.83	206.49	206.58	207.3	207.58	204.41	211.27	205.11	207.63	204.92	207.72	204.09	204.48	207.35	209.87	202.11	202.81	206.77	205.86	207.25	203.71
200.49	202.99	200.31	201.82	198.14	197.82	194.11	203.66	199.62	197.5	204.52	195.43	198.04	204.43	199.75	207.85	202.46	199.16	199.95	201.32	197.71	201.78	200.96	200.44	199.3	199.96	199.94	198.95	200.22	199.41	200.81	200.8	197.25	202.57	201.35	197.2	196.75	194.93	205.88	197.04	205.04	196.33	200.6	197.19	198.77	197.81	198.93	200.35	194.53	196.68
205.39	204.46	204.37	202.35	204.96	205.4	203.42	204.95	202.11	200.47	208.55	203.29	201.42	204.48	209.97	208.33	205.68	204.08	208.37	207.22	205.33	203.86	202.56	203.43	204.69	206.47	201.21	202.06	210.49	207.17	207.24	205.94	208.66	211.65	204.95	204.57	202.57	204.1	209.51	204.35	205.99	209.33	204.64	203.86	209.61	207.46	200.07	207.66	208.11	202.22
217.76	219.14	217.37	221.86	216.55	219.27	219.24	221.72	219.36	212.77	218.87	219.12	216.73	220.28	216.69	216.61	218.29	215.21	214.06	221.76	216.39	218.31	221.99	218.63	222.78	217.12	221.39	218.54	223.07	220.38	217.93	216.19	219.78	217.62	212.74	217.56	221.03	218.6	219.42	217.7	221.11	216.94	221.19	214.94	219.32	218.16	213.35	217.54	215.81	220.57
210.35	207.77	205.16	210.15	210.76	207.05	206.29	210.22	211.49	210.82	213.13	209.65	210.31	206.67	207.93	212.45	209.84	208.87	208.2	211.69	210.42	205.74	205.54	204.83	205.53	204.35	211.07	204.27	207.94	206.17	207.37	212.19	208.58	209.71	211.06	215.68	205.75	208.15	202.58	210.64	211.94	203.95	211.6	210.2	210.35	209.96	207.78	209.33	210.68	205.78
200.03	202.01	209.13	204.89	201.02	199.64	201.34	201.01	204.33	206.49	203.36	206.51	203.03	206.13	207.54	200.92	198.78	204.54	203.77	201.99	205.48	201.55	204.32	203.95	207.97	205.28	202.77	202.86	199.8	203.31	204.63	202.47	200.56	200.12	206.06	200.63	206.21	204.03	199.64	205.24	204.79	204.12	198.86	204	204.8	208.53	205.54	207.2	200.58	203.84
200.83	200.66	200.71	199.64	202.29	200.72	199.26	202.1	202.94	203.79	204.86	201.48	201.34	206.11	204.21	199.76	204.84	206.11	199.04	197.71	203.85	200.67	204.32	204.67	199.58	202.81	198.19	201.95	200.27	204.9	201.92	202.64	203.36	198.84	204.53	202.71	203.2	202.56	201.08	203.11	200.16	201.2	206.04	204.48	197.36	203.81	207.12	205.86	201.47	199.43
212.16	210.18	208.93	210.36	209.38	211.51	214.54	208.79	211.37	213.03	209.2	213.9	211.82	214.95	210.25	209.39	212.84	209.54	210.45	208.83	211.63	209.2	212.26	207.14	219.11	216.49	209.64	213.79	213.37	211.28	211.15	213.22	212.08	209.84	211.54	209.36	212.61	210.72	211.38	208.04	216.12	209.24	210.27	212.75	209.34	211.4	215.38	211.88	211.41	214.15
219.27	222.14	220.38	220.01	216.26	213.95	217.16	214.01	219.41	217.46	221.28	216.66	216.25	214.5	215.44	219.46	218.55	219.04	212.5	215.04	216.35	214.48	216.54	216	217.02	220.3	215.86	215.95	217.6	218.53	211	219.9	217.72	215.07	215.08	214.68	216.9	216.39	216.43	213.47	213.95	217.35	215.19	219.52	221.46	218.62	218.89	219.22	216.01	217.29
211.02	207.28	208.61	209.94	213.3	208.52	206.38	206.61	207.99	211.13	211.11	208.27	212.55	209.87	207.25	211.72	207.9	207.53	207.71	207.13	210.95	206.19	211.13	213.61	207.67	207.64	214.23	212.93	212.09	207.75	206.29	208.8	208.14	208.29	207.51	205.4	210.13	211.51	208.03	209.48	209.07	211.9	212.81	204.53	208.22	212.25	207.59	211.78	209.75	210.94
212.44	206.81	210.95	212.54	205.24	208.92	205	205.5	203.78	205.96	204.79	208.57	213.29	209.28	207.54	209.6	207.7	211.52	208.22	203.24	208.31	212.56	208.9	206.93	210.01	211.42	210.48	204.27	206.17	208.9	210.6	204.01	208.94	209	203.49	208.3	207.84	206.55	208.94	208.02	207.96	205.34	204.6	208.31	208.47	206.61	212.79	211.13	208.69	209.33
214.71	213.86	215.83	209.21	210.25	214.92	212.05	211.27	214.41	206.42	216.24	215.05	215.97	216.9	212.65	212.87	212.3	211.53	211.47	211.68	207.87	212.17	211.95	215.23	214.77	210.33	212.77	210.27	212.33	216.05	210.07	219.12	206.38	216.94	213.27	215.99	212.66	212.97	213.75	211.91	212.57	210.63	217.55	213.96	211.79	211.96	211.68	212.1	213.05	211.82
205.64	206.94	204.93	207.76	205.45	209.87	206.02	206.97	205.63	207.53	205.24	208.16	208.96	206.63	207.15	206.24	202.14	206.05	207.7	208.63	209.76	206.95	207.42	206.65	207.88	209.03	214.84	208.97	207.41	213.36	203.44	210.77	208.78	203.24	207.32	209.48	204.63	204.13	207.16	205.72	203.19	210.06	212.95	204.89	208.42	211.4	207.9	207.85	205.66	208.45
200.19	195.9	196.31	201.96	199.78	198.18	195.05	199.35	197.55	200.56	202.47	201.16	198.55	202.61	198.76	195.71	205.42	202.73	198.59	195.15	197.38	202.23	200.99	201.65	199.29	201.97	203.29	206.19	195.37	200.65	195.69	200.13	197.76	197.88	200.2	203.04	200.61	200.62	200.62	199.63	204.77	202.06	199.09	195.21	202.5	199.63	198.97	202.61	202.73	204.04
194.09	195.07	196.85	193.77	202.59	196.35	199.02	198.98	195.54	196.54	201.26	202.91	196.46	195.1	198.3	199.93	197.58	197.93	197.06	201.04	199.68	199.89	197.44	200.18	196.15	198.99	194.96	194.51	201.3	197.85	199.4	195.86	201.89	192.72	197.74	200.65	197.89	203.26	198.9	196.87	194.6	200.33	193.92	194.96	196.54	197.63	201.89	199.78	195.78	197.98
197.72	196.44	199.75	195.14	197.62	199.48	203.11	200.35	195.56	197.49	195.51	199.29	199.08	196.52	200.45	198.73	199.05	196.15	196.22	195.11	194.98	191.37	197.54	204.47	198.2	199.75	190.89	200.71	198.74	200.47	201.57	197.69	195.83	193.64	196.61	197.23	196.31	198.68	198.48	195.86	195.95	197.01	196.87	194.09	200.73	197.94	195.23	197.25	198.41	191.59
201.3	199.51	202.3	203.64	199.66	197.46	200.46	199	199.1	198.05	200.93	199.17	202.28	204.09	202.83	208.5	200.9	199.8	202.31	201.24	199.7	200.82	207.17	203.82	202.99	197.49	200.31	202.03	200.71	201.16	204.59	203.86	203.79	202.48	200.66	201.02	201.77	200.37	198.59	197.63	197.63	201.3	198.48	204.48	202.17	200.84	198.27	199.81	196.54	205.4
202.99	200.97	204.32	205.97	202.59	203.19	199.95	206.58	204.35	205.33	198.89	198.68	198.78	199.64	202.51	207.08	203.84	204.53	201.49	203.44	203.1	204.2	201.05	204.35	210.07	197.64	199.74	202.55	206.36	203.54	204.71	205.74	201.63	201.34	201.01	198.4	201.35	201.65	201.68	203.73	200.6	203.84	203.52	203.69	199.9	199.76	203.06	198.8	201.76	204.28
219.91	216.88	216.95	220.52	213.4	219.31	215.99	215.76	219.31	213.25	220.94	214.04	215.01	215.72	213.28	216.77	220.73	217.41	217.94	214.63	219.65	215.74	216.26	219.36	216.56	219.8	216.87	220.26	210.54	216.46	213.05	213.79	217.57	212.6	220.19	218.52	216.01	215.07	217.35	221.2	218.38	217.63	215.34	219.04	219.94	216.63	218.11	218.31	220.8	218.19
193.98	198.6	194.48	192.07	196.33	196.7	197.79	196.62	204.09	199.78	199.75	198.91	200.91	196.01	200.81	195.07	196.01	194.05	198.14	199.9	201.47	200.39	197.12	202.1	196.62	195	198.9	195.44	196.74	194.32	196.11	199.62	196.41	197.54	198.1	196.99	196.35	200.22	200.66	196.37	205.07	199.52	201.71	198.09	200.9	194.89	195.1	199.8	200.92	195.92
202.39	202.48	199.54	203.12	201.78	202.4	205.89	204.79	201.78	204.47	200.33	209.38	207.02	206.06	202.15	203.35	203.08	204.79	207.53	202.29	203.33	206.12	202.89	204.47	203.73	205.38	201.75	201.68	207.39	202.81	200.97	205.52	201.6	200.69	201.91	200.08	206.16	203.18	202.18	205.41	205.68	201.71	203.86	204.53	203.18	205.44	204.21	202.73	202.72	202.02
218.28	215.79	218.08	217.11	212.77	217.59	214.75	217.44	217.94	217.88	220.47	215.93	214	215.74	214.27	212.46	218.7	216.84	217.43	218.94	218.5	218.93	220.71	220.06	219.46	222.67	217.91	215.55	213.7	215.89	219.2	215.88	220.46	213.05	212.9	209.52	215.96	217.14	216.47	215.01	217.63	214.37	220.61	214.16	218.72	222.38	215.71	211.6	217.76	220.25
210.49	210.06	207.54	209.14	210.45	214.12	210.84	206.98	209.07	208.83	209.86	210.16	210.07	206.53	211.42	209.39	213.46	206.79	206.23	205.76	212.58	209.68	207.07	208.22	215.61	208.68	209.95	205.32	212.33	209.26	211.69	212.73	209.2	207.41	209.78	209.38	210.16	209.58	204.82	212.11	211.49	207.72	210.03	204.17	210.71	211.57	212.05	204.5	212.7	208.32
204.4	203.45	203.37	203.53	207.05	203.6	204.45	205.89	201.79	201.66	204.89	205.41	205.45	201.75	201.48	202.15	202.75	203.67	204.12	205.95	201.09	204.63	204.22	203.07	204.63	202.99	202.01	204.78	201.65	206.39	202.1	202.69	203.03	202.01	201.11	200.98	201.74	198.83	201.37	201.44	203.57	204.67	202.59	200.35	205.14	202.73	202.46	201.18	200.63	200.86
207.76	210	207	213.24	209.16	205.44	207.47	208.34	205.28	206.66	208.3	208.02	207.2	207.92	204.1	204.24	206.81	207.81	206.09	208.9	210.27	209.25	201.57	207.25	208.9	206.87	203.27	210.41	206.85	212.23	207.32	205.15	206.08	206.67	209.8	204.52	209.07	204.51	207.44	207.75	211.21	210.69	209.38	208.69	210.91	205.22	210.07	203.94	208.96	211.71
213.74	210.88	214	210.95	213.97	212.73	210.12	215.43	217.28	214.76	212.59	215.33	214.5	212.3	211.61	211.94	213.73	212.82	215.24	212.66	209.73	213.79	209.35	212.32	217.19	210.19	212.99	212.86	215.45	214.04	215.66	212.05	218.93	212.63	212.96	210.93	217.29	214.15	218.44	213.73	210.49	213.69	210.34	213.07	211.73	212.82	210.2	215.16	215.46	213.9
214.9	220.12	215.71	215.68	214.82	214.11	219.7	218.92	215.13	215.91	216.6	216.96	216.92	221.21	214.67	217.66	218.28	218.15	219.63	217.83	212.93	220.34	215.91	218.55	218.93	216.98	216.12	212.76	218.13	217.4	216.66	213.7	216.85	218.15	216.77	217.82	219.73	217.19	217.49	220.24	217.73	214.12	218.21	218.78	215.74	215.03	214.92	216.21	218.71	219.36
203.53	203.8	206.26	201.2	203.35	202.52	202.93	203.85	200.57	203.1	199.04	203.61	202.25	201	204.1	204.91	205.78	203.07	204.58	203.39	202.36	207.51	200.13	201.25	201.81	203.88	202.79	209.38	199.21	198.76	202.02	201.67	203.49	202.07	204.96	202.87	204.21	206.33	204.65	200.52	204.78	205.06	202.44	208.02	200.57	208.43	195.75	200.63	204.89	204.44
208.29	207.1	206.9	210.29	207.37	206.82	209.31	204.99	209.34	205.12	209.81	205.88	208.94	203.45	206.81	204.5	207.26	208.32	205.8	204.46	207.39	211.42	206.18	210.12	208.23	205.14	209.78	210.99	204.8	209.81	211.18	210.44	208.96	213.06	203.52	208.96	206.86	202.53	213.77	204.57	209.78	203.76	209.28	207.74	210.5	209.62	209.27	210.63	211	210.78
204.56	202.94	204.91	205.52	204.43	203.33	206.36	202.8	202.4	206.55	204.19	201.23	202.27	202.74	207.36	205.35	202.33	201.63	203.84	205.44	204.17	208.53	202.15	206.2	204.42	202.24	200.04	200.44	203.98	201.16	201.23	200.98	203.32	196.85	203.51	201.63	202.01	200.67	203.25	196.82	204.2	196.39	202.37	200.33	202.85	203.45	199.99	200.94	203.29	202.53
204.64	202.68	204.33	203.28	201.25	205.44	205.46	202.6	205.08	205.29	203.1	201.93	211.97	197.75	209.12	201.83	202.25	203.04	203.6	204.6	203.6	202.09	203.86	206.75	201.58	208.33	201.99	205.8	208.47	207.88	202.78	204.32	201.84	205.95	206.38	203.9	205.04	202.46	208.33	203.64	203.26	201.02	204.38	201.62	207.52	207.53	203.35	207.44	197.66	202.17
209.83	213.4	208.43	215.2	211.37	217.66	210.59	211.12	212.71	214.28	211.64	209.97	211.9	211.68	210.01	214.61	210.52	211.44	209.96	211.43	209.58	212.94	209.16	211.46	210.39	211.58	207.7	208.2	216.02	210.86	209.56	214.21	211.12	216.85	212.85	207.39	211.57	216.94	209.73	210.75	209.61	216.61	209.65	214.75	210.39	212.08	209.62	210.23	211.11	215.24
211.53	210.32	210.04	212	210.71	213.25	209.25	211.48	214.71	211.03	210.4	207.11	211.65	210.95	205.82	207.04	216.84	213.04	212.49	207.14	212.61	214.82	208.8	213.97	211.94	210.71	210.37	208.56	215.02	215.28	216.83	212.29	208.68	219.46	211.98	209.7	213.27	214.13	212.77	210.19	209.97	215.23	212.83	211.01	213.66	210.01	208.4	213.8	213.35	209.56
202.64	202.76	203.58	205.94	203.32	203.06	202	201.46	203.56	202.31	206.07	204.7	200.27	200.63	203.16	204.77	207.81	201.44	202.81	203.5	203.76	202.9	208.6	202.99	203.45	208.26	206.96	201.92	202.34	202.97	201.5	201.14	206.71	206.96	203.04	202.43	201.84	202.35	201.86	208.64	202.74	204.56	200.71	199.77	206.87	205.05	206.1	202	204.7	203.46
217.82	222.74	216.25	217.51	214.53	222.98	213.74	214.02	216.94	216.93	215.93	213.73	218.77	219.97	214.66	221.11	217.52	217.6	221.3	216.16	215.93	221.4	211.87	212.95	220.81	217.9	215.79	210.22	217.9	217.61	218.97	217.06	213.06	212.25	216.08	214.17	217.43	215.61	217.48	214.54	219.39	213.91	214.3	218.55	217.91	215.28	212.86	214.39	213.79	219.1
216.54	211.82	213.7	212.11	209.02	211.08	211.41	213.85	210.28	211.41	213.12	209.82	207.05	208.89	206.5	209.96	208.26	210.19	213.58	209.41	209.7	213.16	213.03	206.47	216.4	213.93	213.1	209.32	215.04	214.73	212.19	212.17	211.68	210	210.5	212.88	214.39	212.4	214.54	210.88	214.95	216.07	209.59	208.84	215.07	209.99	208.71	214.05	214.2	207.35
209.98	213.93	206.87	212.04	204.77	208.46	206.51	209.34	206.93	208.67	210.76	209.83	203.25	208.48	204.04	211.58	205.23	208.36	209.42	206.92	204.68	209.18	206.93	208.18	206.01	206.92	208.82	204.81	211.15	209.47	208.65	201.67	200.61	207.76	205.8	209.74	207.98	204.02	208.35	207.99	204.92	205.56	207.66	204.01	206.97	209.43	208.09	204.08	206.05	207.33
204.81	207.93	197.66	203.95	202.18	201.99	203.03	207.58	203.57	202.05	201.63	205.44	205.38	204.16	204.58	202.8	199.88	202.77	204.25	203.15	201.14	201.36	206.48	199.29	207.64	200.3	202.27	205.15	202.15	204.18	201.2	200.52	204.11	205.23	201.32	202.52	202.53	205.07	202.39	203.08	204.03	202.09	206.38	207.67	206.44	201.24	204.12	204.28	203.95	199.91
204.02	210.39	206.89	205.34	209.73	207.11	206.31	206.43	206.95	208.31	212.03	207.13	209.07	202.92	212.34	208.16	210.31	205.71	209.06	205.52	207.7	209.21	206.5	208.64	208.46	212.94	207.34	210.85	202.23	208.65	206.32	208.19	205.24	208.53	212.48	206.29	210.16	207.99	207.04	211.29	208.12	205.1	209.1	206.81	205.33	210.44	210.99	210.3	201.77	209.27
204.8	207.44	209.38	209.24	207.12	210.88	208.73	203.45	208.29	208.27	208.89	207.85	207.66	207.59	212.87	206.79	208.28	207.91	210.62	204.75	211.02	202.45	210.39	211.03	207.3	208.47	207.42	204.62	209.66	210.34	211.86	205.28	208.75	205.25	204.5	204.21	207.89	209.44	209.39	199.7	207.98	203.21	204.29	203.45	206.58	209.41	205.25	205.24	204.89	209.68
214.37	207.2	206.65	210.35	207.18	205.8	207.27	207.97	208.76	213.81	203.75	210.75	209.01	210.76	210.18	211.15	207.24	207.14	213.69	212.93	205.26	212.82	207.19	211.71	211.73	208.6	207.21	210.05	213.58	210.12	207.49	208.41	208.04	209.87	205.09	208.54	211.85	210.61	207.86	207.24	212.04	213.58	205.64	209.73	209.63	210.94	208.95	207.55	212.89	207.29
206.16	209.75	210.24	214.18	208.94	208.98	207.61	209.98	207.22	204.7	212.22	212.62	209.84	212.78	206.12	206.98	210.02	208.15	206.69	209.38	205.15	213.58	208.17	213.25	208.75	212.25	213.32	208.08	206.7	204.46	211	208.11	208.76	209.41	209.69	205.15	209.47	209.44	209.95	209.76	207.42	208.63	208.63	204.08	208.03	208.21	209.26	208.73	209.43	206.65
209.68	216.31	210.44	213.59	207.91	210.84	209.54	204.88	211.46	209.34	209.58	209.47	206.93	208.16	208.96	210.88	210.31	209.55	209.02	214.29	208.38	209.43	207.51	210.08	207.52	208.2	211.67	206.33	210.74	207.88	208.1	206.67	207.04	212.07	206.59	207.44	210.66	205.46	208.3	210.28	209.34	208.96	212.1	210.79	206.89	213.49	211.97	207.36	211.13	204.97
198.98	197.52	195.78	195.9	198.74	199.87	206.5	199.36	199.98	199.61	199.69	200.7	198.27	201.91	199.11	194.74	204.58	200.13	197.78	198.82	198.13	197.18	196.52	198.06	197.96	199.12	195.95	198.92	200.61	198.52	197.95	196.68	200.61	197.1	202.87	200.93	199.42	197.19	196.12	195.2	203.19	200.11	202.41	201.54	198.75	192.03	200.28	198.65	195.19	198.04
212.73	209.46	204.74	212.71	209.72	210.35	210.47	209.58	206.01	206.98	209.12	205.42	208.25	207.74	205.33	207.03	207.88	213.02	212.79	210.83	210.49	215.48	209.21	210.93	208.81	212.83	212.65	207.86	214.26	210.1	206.81	207.74	207.74	207.37	207.66	208.01	206.88	207.64	209.33	209.29	209.3	209.2	210.69	208.86	209.68	212.44	211.16	210.54	209.63	206.73
223.56	220.87	216.86	220.55	217.4	215.28	213.37	217.72	212.48	218.07	218.17	215.84	216.05	219.16	215.77	215.08	219.7	223.41	220.83	216.94	217.94	222.21	221.53	217.25	222.21	218.55	213.52	216.71	217.74	218.73	221.3	215.29	217.31	219.1	219.5	216.11	217.83	218.69	219.76	214.57	217.9	218.85	218.09	218.58	221.05	217.64	218.95	221.15	218.27	216.21
214.43	222.54	215.88	218.07	217.17	212.96	218.09	220.19	213.97	215.95	214.3	216.78	220.9	217.34	212.91	216.3	219.22	214.94	218.69	220.53	216.82	216.79	220.06	215.94	220.08	221.34	218.12	217.9	222.07	217.34	216.55	215.53	218.15	216.54	214.51	213.16	220.73	211.82	215.8	214.95	217.17	215.6	222.8	213.76	219.08	217.95	218.31	216.92	213.27	218.7
206.08	199.51	205.48	200.57	200.57	201.72	203.01	208.54	202.79	206.92	206.05	196.46	203.06	204.21	205.34	204.82	201.77	204.35	209.44	202.45	206.6	201.03	202.04	204.29	200.75	203.73	203.13	206.11	202.09	207.82	204.81	202.54	204.37	200.69	201.34	203.64	203.4	206.23	204.42	203.85	202.15	204.12	201.52	206.86	206.34	205.3	202.17	209.16	208.3	206.03
202.04	203.17	202.6	200.12	205.78	207.4	203.16	202.38	203.99	204.75	203.82	209.27	202.74	202.38	202.57	201.57	201.24	203.61	203.2	204.71	205.46	207.44	204.67	205.81	202.9	202	201.37	203.3	206.92	209.47	201.08	209.03	206.35	205.78	206.98	200.83	200.4	204.95	204.19	204.84	201.34	204.31	198.68	201.93	198.99	204.54	208.87	203.54	199.83	205.32
211.24	213.36	214.69	211.35	210.22	218.76	209.13	213.72	211.97	212.95	212.76	209.41	212.53	213.73	212.64	214.03	215.25	214.73	215.4	211.79	212.45	212.97	209.82	215.19	213.06	214.67	210.31	211.74	217.61	208.7	212.68	212.31	214.17	215.56	213.13	213.29	210.75	215.75	209.95	215.84	212.58	217.48	213.87	215.77	211.72	217.33	214.84	217.46	212.83	213.94
208.82	209.26	209.69	211.38	207.63	209.25	210.45	205.71	208.19	206.63	210.41	206.69	207.21	211.49	209.6	208.42	208.19	206.52	203.74	209.1	206.59	209.37	207.48	212.77	210.66	210.34	210.86	204.39	205.39	210.85	203.83	215.43	208.71	208.86	209.4	213.83	206.65	209.54	214.02	211.84	210.58	209.51	209.06	212.41	209.37	210.3	208.14	207.38	205.57	209.59
202.68	208.71	209.5	206.19	209.9	208.3	209.69	207.86	209.95	209.03	210.68	206.99	202.67	205.69	209.14	209.77	211.35	212.55	215.09	213.68	209.65	208.36	209.17	211.79	208.6	207.82	209.43	211.87	209.08	210.1	210.16	210.53	206.61	201.56	212.07	212.86	205.68	207.06	209.03	209.91	208.74	209.33	212.03	206.35	211.94	207.99	209.04	210.26	208.24	208.78
203.32	204.08	203.85	202.72	199.93	203.1	202.08	196.6	200.91	198.94	205.63	204.31	205.27	199.65	200.64	202.97	203.96	201.52	197.09	204.09	201.3	199	199.87	205.13	200.98	200.93	206.76	202.64	202.21	201.37	201.39	208.72	200.87	203.61	202.27	204.22	196.38	203.82	205.7	203.78	208.26	200.44	203.51	203.79	202.8	198.22	204	197.88	206.96	201.17
217.33	219.52	216.12	215.61	217.78	217.84	215.29	218.78	219.03	221.42	216.11	213.9	217.84	213.59	216.35	219.06	220.42	215.31	215.86	216.79	219.37	219.55	214.84	220.93	215.05	219.72	216.59	215.16	218.97	214.44	219.99	219.02	212.14	214.06	217.83	217.41	214.51	217.73	215.88	213.02	217.21	217.49	214.52	219.33	215.43	221.73	215.62	217.93	216.62	217.43
205.57	206.91	204.4	204.05	202.72	205.35	200.83	202.37	202.22	205.75	207.82	211.42	207.95	205.29	206.41	202.96	205.59	203.4	203.76	205.74	199.14	203.65	207.2	206.8	202.8	205.29	206.75	205.16	205.19	202.92	204.58	201.23	204.74	207.64	203.21	202.51	209.47	202.8	209.41	207.81	205.85	208.5	205.57	208.3	206.59	204.54	205.03	203.94	205.15	207.4
214	203.94	209.07	206.67	207.15	210.48	213.89	206.92	208.41	207.82	212.63	208.36	207.22	211.42	208.93	207.37	204.75	208.76	213.85	206.28	201.12	205.5	206.75	208.05	207.97	208.11	207.62	206.58	205.44	207.38	210.55	208.5	209.38	208.3	209.34	207.95	211.64	205.7	214.63	204.45	211.91	206.13	202.95	210.37	209.24	205.58	206.49	208.52	212.11	205.65
210.06	210.83	219.93	209.43	211.11	210.88	214.03	213.14	213.91	210.07	208.54	213.41	211.88	213.44	213.47	212.35	214.73	214.24	214.75	211.54	216.16	211.45	210.62	212.59	211.71	212.92	212.87	211.6	212.25	212.07	213.32	210.78	214.53	212.45	209.37	214.78	212.76	215.6	212.92	213.89	211.13	209.66	213.61	213.55	213.59	211.53	215.52	213.21	213.55	210.05
199.29	203.17	203.59	205.58	203.59	202.03	204.8	197.09	203.44	206.54	202.56	202.41	203.92	202.08	203.74	202.31	201.1	204.32	202	203.73	202.56	201.92	205.05	208.98	206.55	200.38	199.32	201.71	207.38	204.26	202.63	204.37	203.01	201.78	205.78	202.14	205.5	204.16	204.16	199.94	207.51	203.41	205.42	203.62	205.88	196.13	204.51	202.83	205.14	202.15
209.95	207.14	209.78	204.05	209.16	207.89	207.29	209.06	208.07	209.5	207.84	208.23	212.08	206.62	208.12	209.98	202.73	209.17	209.22	205.49	207.51	212.83	210.01	206.12	209.41	202.46	212.29	204.15	210.13	205.37	209.91	208.1	202.7	214.61	205.34	211.89	207.72	212.29	207.06	211.15	208.66	213.33	209.44	211.24	214.53	209.38	209.94	210.84	210.51	207.88
204.38	200.78	205.62	203.16	201.62	201.14	200.56	200.44	205.62	204.26	201.81	204	198.92	200.17	204.27	205.93	205.05	203.97	200.32	203.89	202.17	201.29	204.48	203.65	208.69	204.18	204.27	205.98	206.35	199.44	204.47	198.3	199.34	199.77	196.85	203.36	203.81	200.19	204.36	200.79	204.14	202	202.08	201.53	202.39	207.19	208.51	211.4	206.05	204.35
205.45	201.54	200.02	202.93	202.13	203.3	207.82	205.46	204.63	201.67	203.18	206.29	201.52	200.19	202.17	205.84	201.96	199.08	208.12	201.86	201.64	205.52	208.27	202.61	204.33	204.11	206.02	206.72	205.59	202.96	200.36	200.76	205.5	205.18	201.54	202.7	203.11	202.53	201.85	203.06	205.62	199.46	201.93	207.48	202.67	199.36	201.55	204.34	207.45	205.93
207.99	205.55	202.85	202.93	206.77	203.81	204.54	202.35	204.27	202.61	205.17	204.74	203.61	203.93	206.57	201.71	207.34	203.97	206.66	205.62	205.73	207.27	201.6	201.29	201.98	203.92	208.84	203.76	201.19	202.24	203.22	201.95	204.39	206.36	209.71	201.41	198.35	202.13	203.93	206.29	205.55	204.21	202.96	206.35	200.96	203.93	204.36	203.57	209.41	204.36
205.11	202.67	203.92	207.68	201.49	203.59	199.92	204.35	203.37	203.15	200.04	201.21	204	205.8	203.6	200.36	202.43	198.59	197.55	198.5	201.51	201.24	203.67	201.19	206.65	202.54	208.06	199.2	202.03	202.28	204.05	198.1	205.14	203.02	202.16	205.16	206.31	202.35	202.77	207.34	199.89	201.1	203.8	201.62	202.3	196.92	200.86	201.36	204.66	203.29
202.42	199.44	202.9	209.42	200.17	204.09	204.33	200.96	205.98	201.67	209.57	203.71	205.01	204.68	203.6	206.81	206.4	203.36	197.22	204.57	209.62	205.03	206.16	203.98	204.21	199.9	197.19	201.41	206.46	203.4	206.75	204.69	206.86	204.23	202.19	204.03	204.09	204.33	206.53	201.36	207.81	206.48	202.5	202.9	205.82	204.1	201.97	200.86	203.49	207.89
203.02	203.88	205.57	204.24	206.88	205.52	207.25	211.04	208.39	202.84	210.33	210.15	213.33	205.25	203.43	204.32	203.26	208.82	207.29	208.57	207.32	206.43	208.23	208.47	204.5	204.31	206.08	206.55	205.29	203.98	205.15	208.28	205.1	207.67	211.64	207.38	206.67	201.73	208.62	209.02	206.84	205.44	205.38	207.99	208.41	209.76	205.84	208.61	203.15	208.4
212.02	209.32	207.89	206.1	210.72	208.66	204.56	207.11	208.02	209.07	206.96	211.07	206.04	208.27	207.33	209.83	210.29	210.88	206.98	205.35	208.48	214.31	209.85	203.69	208.86	209.04	210.97	205.76	207.41	205.6	208.98	205.88	210.8	206.2	208.87	208.02	210.33	205.85	203.77	210.8	211.46	207.93	210.45	207.94	207.59	207.77	206.44	209.73	206.04	202.46
206.03	200.57	207.84	202.96	205.07	202.1	199.94	203.37	199.47	203.94	203.22	206.06	200.83	202.15	201.19	202.2	205.55	202.65	202.43	198.44	206.67	201.78	205.01	198.66	198.97	198.53	201.36	199.24	201.96	201.83	203.5	204.68	205.14	204.19	201.22	200.83	204.02	208.63	200.38	201.42	205.05	201.94	202.25	203.04	201.46	201.35	200.77	198.94	202.46	201.03
208.05	204.82	207.98	206.55	209.53	210.94	205.2	205.56	210.18	208.56	208.75	208.41	207.94	211.22	206.61	205.71	205.77	205.8	204.74	203.62	206.87	208.09	203.7	207.73	205.33	209.37	205.54	208.39	210.05	203.8	206.09	206.15	210.86	205.15	211.5	209.21	207.33	203.95	211.07	210.05	205.65	205.14	208.92	207.12	207.16	209.2	205.89	206.33	206.79	209.4
198.61	196.74	195.47	195.7	197.76	205.17	197.71	198.19	196.93	199.69	196.82	195.98	196.33	196.12	193.9	196.05	197.9	197.42	195.17	197.27	194.16	205.55	198.89	196.04	198.28	200.8	196.85	198.68	195.65	201.6	197.17	199.08	201.97	202.27	193.94	199.58	201.79	199.4	196.31	200.46	196.2	195.15	200.99	194.9	197.05	199.51	199.94	195.78	199.58	200.17
206.48	203.83	212.13	204.93	208.42	204.97	206.4	207.25	206.09	204.18	203.15	209.8	205.45	215.42	207.97	207.9	207.62	208.5	206.45	207.1	203.77	206.93	209.4	207.97	217.55	207.42	210.64	206.56	209.62	208.41	203.68	210.93	201.61	207.04	210.97	203.5	210.08	207.58	206.22	213.43	204.74	211.39	208.63	209.88	199.98	210.63	209.09	209.57	204.7	207.88
207.69	207.3	205.94	206.7	207.94	204.25	206.42	209.17	206.79	204.34	210.77	213.26	203.01	205.47	208.57	206.26	209.51	209.1	208.59	209.88	207.68	209.79	207.49	206.2	202.11	208.22	203.86	206.01	205.39	206.9	209.33	209.34	204.65	203.68	208.9	207.28	204.39	211.27	208.82	208.82	203.15	209.39	211.37	210.6	209.16	211.25	207.74	205.41	207.67	205.88
213.11	206.68	214.62	210.19	207.43	210.63	214.32	213.64	209.64	212.65	210.33	215.12	210.44	210.19	210.35	208.07	212.96	206.92	209.87	217.61	208.17	210.61	210.89	209.54	213.3	211.93	211.79	204.8	208.74	212.6	211.49	208.03	213.73	209.48	211.99	211.77	213.24	211.92	210.16	210.68	209.69	211.7	217.51	208.68	210.42	211.86	205.8	210.37	210.48	214.12
208.84	200.55	206.84	212.14	213.07	205.34	210.32	208.51	202.49	208.22	204.36	206.96	210.88	211.9	207.87	209.21	210.85	209.95	205.47	208.19	205.99	212.92	214.71	210.02	208.77	208.45	210.92	206.74	204.97	207.39	207.75	207.3	213.35	209.81	205.35	210.82	208.7	207.18	207.95	209.83	211.63	211.42	215.06	212.05	210.64	214.43	210.6	206.58	209.11	208.05
201.28	211.15	201.53	207.7	203.01	202.18	203.83	200.84	204.01	205.73	206.84	203.94	203.32	204.75	208.57	200.65	207.58	201.48	196.28	201.56	208.77	203.31	200.92	205.07	203.14	205.25	201.17	207.46	204.54	205.46	205.54	203.79	203.75	205.68	207.98	203.77	206.57	199.8	204.42	203.79	204.6	203.14	204.41	202.9	205.99	204.07	201.84	207.08	205.82	206.45
221.38	219.15	217.38	218.37	215.63	219.05	220.01	220.3	215.65	218.08	217.81	217.77	219.64	215.05	214.95	217.22	224.27	219.33	213.12	218.67	215.36	223.18	218.66	212.91	213.66	214.09	221.51	216.34	221.51	218.83	213.33	217.79	217.44	212.72	216.74	213.53	219.88	214.46	214.84	218.64	218.53	213.76	215.14	221.92	215.67	213.78	212.1	217.97	215.22	217.17
206.24	207.71	208.51	207.24	206.13	209.18	209.63	207.25	206.27	204.56	207.41	207	208.45	210.81	205.21	208.19	212.41	205.3	208.69	212.4	211.25	206.42	213.54	209.68	207.19	211.32	207.59	207.55	208.67	206.57	206.06	207.22	206.38	205.2	207.39	206.89	210.17	208.02	206.86	206.81	209.17	206.05	204.91	205.99	207.3	208.57	209.35	207.26	208.88	206.88
206.07	205.89	208.25	202.67	211.13	208.58	205.48	208.43	204.24	208.91	209.97	210.44	210.93	203.93	207.25	204.34	208.23	205.99	210.88	208.7	211.84	207.83	207.14	207.37	207.71	207.86	206.8	205.18	206.9	207.7	206.62	205.68	209.58	207.97	207.71	206.21	211.36	212.46	209.12	209.35	208.27	205.5	205.03	211.04	208.76	202.85	205	205	208.89	209.87
212.95	210.97	214.34	214.34	212.12	213.09	215.05	215.94	210.93	216.37	215.06	213.16	211.52	208.69	215.87	210.87	212.51	214.12	215.63	212.48	214.82	212.59	219.22	214.66	215.06	214.8	212.38	213.95	216.99	213.23	218.12	209.35	215.09	216.49	211.53	211.91	212.89	212.62	214.91	214.58	209.9	216.34	208.7	216.92	215.35	212.38	211.03	210.53	217.86	209.18
198.04	199	202.11	203.41	198.81	198.73	200.18	200.09	197.54	199.42	201.48	199.71	204.21	194.21	197.83	204.39	201.92	197.62	201.53	197.95	197.68	200.24	199.64	201.15	197.95	200.48	196.05	200.1	200.49	202.86	196.73	197.63	201.99	202.84	199.39	200.78	194.45	198.88	195.86	197.75	198.61	198.92	202.71	202.37	197.7	202.04	202.58	201.71	200.29	196.75
218.73	215.95	214.02	216.24	217.54	218.08	216.24	213.28	216.99	218.67	214.74	218.23	217.4	217.42	216.85	215.05	216.88	216.19	217.39	215.76	215.98	222.1	218.72	213.99	216.34	220.59	215.59	216.61	216.87	216.68	218.18	214.49	217.08	218.39	214.98	214.77	219.89	213.48	216.95	218.64	218.84	213.87	215.2	210.44	218.61	214.77	218.77	215.01	215.66	214.28
204.32	201.49	202.96	199	197.42	201.82	204.41	200.25	205.28	203.91	202.03	197.05	201.35	202.31	200.22	201.89	199.67	199.84	200.61	201.95	199.6	203.39	194.68	203.31	198.71	199.46	199	201.77	194.99	202.47	198.91	203.19	200.98	199.63	203.88	197.3	201.62	197.76	199.33	202.64	199.04	200.73	197.74	200.54	199.77	200.11	199.2	204.35	198.59	202.7
210.9	208.26	210.54	210.97	209.9	210.12	208.32	202.3	210.48	205.16	210.39	210.37	210.7	209.31	208.23	207.4	208.7	211.22	209.28	214.78	214.16	212.32	208.86	207.71	210.52	203.17	207.65	208.97	210.38	207.48	211.94	210.94	209.09	204.24	208.26	208.02	210.45	211.31	204.57	212.07	210.66	216.29	208.6	209.82	203.06	210.2	208.52	212.42	208.16	207.23
206.78	206.27	206.89	205.32	203.73	202.51	202.76	204.26	204.37	202.65	201.8	200.55	201.49	205.31	201.94	204.61	202.39	206.21	199.78	202.15	203.09	201.45	199.92	204.24	204.4	205.48	203.2	207.46	202.61	202.08	201.36	201.27	199.08	205.27	203.59	201.77	203.53	205.24	203.54	204.21	203.87	200.49	201.59	195.84	197.86	202.67	203.93	204.68	204.11	199.82
211.16	209.44	212.36	212.4	215.44	210.91	211.91	211.43	217.83	209.3	212.97	213.32	211.52	212.74	209.67	210.44	210.86	208.32	210.18	211.48	208.99	208.86	211.74	212.36	207.68	210.1	208.33	213.46	213.09	209.42	217.34	214.59	215.32	210.66	214.78	214.79	211.6	212.48	214.95	213.29	213.89	212.21	212.14	210.7	207.44	213.04	210.42	214.92	215.64	210.85
195.61	197.97	199.35	197.15	197.58	200.04	197	198.83	198.73	194.41	201.78	201.38	203.11	199.28	197.38	199.56	197.42	197.35	193.5	197.52	198.15	197.1	197.79	191.6	198.58	196.06	200.53	195.61	197.47	197.91	200.73	197.55	194.98	201.31	203.1	201.29	201.2	194.53	194.99	196.07	198.96	199.53	196.96	196.13	200.54	202.72	199.42	201.13	202.24	198.64
200.89	203.81	204.32	199.76	203.03	204.06	203.29	204.5	203.16	206.3	201.17	199.09	203.07	203.51	200.45	204.85	205.08	201.17	202.89	202.24	202.35	200.1	205.39	205.16	199.99	202.97	200.76	203.37	204.73	204.4	207.62	201.34	202.99	204.3	205.22	203.05	204.32	199.78	201.75	204.67	203.33	201.07	203.64	202.56	208.76	200	205.81	205.61	202.91	204.25
198.5	196.83	199.69	201.09	200.73	195.82	199.69	199.67	199.77	198.54	198.67	197.84	202.05	195.87	203.22	198.14	203.54	201.86	196.41	200.82	202.61	200.85	197.79	198.43	198.34	205.21	194.82	197.6	197.85	201.38	197.79	198.1	196.52	198.4	196.9	200.19	196.53	199.9	201.41	199.76	199.87	202.04	201.28	202.57	202.53	198.82	203.33	199.14	200.49	196.19
210.66	207.24	208.86	207.02	207.32	209.4	211.61	204.67	208.16	208.76	207.15	205.11	207.17	208.82	206.18	206.92	206.86	207.4	209.48	203.53	208.98	207.8	208.77	207.35	209.42	214.2	208.11	208.6	207.05	207.66	203.51	207.87	205.95	203.01	205.83	208.62	209.9	207.98	205.16	205.08	203.16	206.46	204.88	203.08	210.68	210.55	210.04	206.51	209.38	207.32
200.59	206.07	199.58	203.24	207.59	201.14	206.52	202.58	204.22	201.33	204.83	201.53	197.66	204.7	203.82	207.15	198.55	202.63	202.92	202.68	205.96	200.42	201.36	201.85	201.5	202.81	201.19	200.27	203.99	201.15	203.5	201.25	201.83	205.01	205.86	201.92	206.09	200.99	204.94	200.79	196.55	200.27	202.87	205.08	202.62	203.86	201.82	205.53	205.85	203.6
206.32	207.81	209.93	212.14	208.57	206.56	209.5	208.16	212.51	211.78	205.69	207.85	208.55	208.84	212.68	207.8	211.22	206.91	207.7	203.42	208.23	206.16	208.82	209.96	213.99	208.82	209.65	213.64	207.92	210.95	209.08	209.25	206.38	208.13	207.36	210.66	208.5	206.12	207.06	208.29	207.46	206.02	208.41	206.45	211.19	210.41	209.8	209.82	208.95	210.45
213.54	208.79	212.89	215.03	215.63	215.21	211.83	211.94	213.5	213.72	213.23	217.97	215.82	215.38	214.36	211.47	212	212.03	214.54	219.75	209.85	212.53	214.36	217.66	213.83	212.34	217.78	216.94	212.25	215.56	215.83	216.12	215.06	213.02	212.12	216.43	215.65	212.55	209.47	212.43	212.78	210.86	217.31	212.45	212.16	209.63	210.08	213.36	216.98	212.26
210.48	212.73	209.59	209.58	207.28	214.91	208.73	213.35	210	210.09	208.88	212.68	211.77	210.69	212.18	214.09	213.59	209.37	206.72	207.86	209.51	213.5	214.23	214.08	210.73	208.97	211.91	209.3	210.57	210.24	210.84	212.25	210.98	211.48	212.62	210.19	211.26	211.68	209.78	208.3	208.6	214.81	211.12	211.73	206.78	216.38	213.78	213.09	211.64	210.34
201.28	195.77	195.68	197.31	198.51	198.63	195.55	196.74	197.78	198.71	198.62	201.3	199.96	196.9	197.11	197.03	199.96	195.14	197.17	197.43	199.43	197.89	197.27	203.29	197.53	199.1	198.97	199.62	200.32	202.91	199.88	202.74	198.32	195.17	196.83	198.85	199.29	198.51	202.03	197.92	197.5	197.69	202.92	200.94	198.38	195.6	199.76	200.22	198.7	197.74
213.36	214.62	210.64	211.25	207.01	208.65	216.17	217.04	210.84	216.1	212.05	212.9	216.09	213.21	212.61	212.07	211.42	216.72	209.42	212.9	213.6	206.96	212.48	208.31	216.61	210.59	214.58	214.13	212.66	211.25	214.1	213	210.54	211.13	210.84	215.92	213.28	212.27	215.22	211.37	214.92	213.51	212.63	211.98	215.97	211.17	213.7	216.2	214.79	213.21
213.37	215.59	213.64	214.89	207.43	210.49	212.9	212.77	214.26	211.47	210.35	214.17	210.18	211.5	210.06	211.75	215.29	211.51	214.67	209.1	210.73	209.92	214.19	210.99	209.57	209.61	213.44	211.48	213.36	213.85	207.85	209.28	210.98	208.05	218.06	212.18	217.37	211.85	211.79	209.92	212.74	205.85	211.86	216.57	209.08	210.96	214.39	212.66	211.89	212.91
215.88	210.58	214.43	215.96	208.19	212.87	210.34	214.4	214.5	215.27	215.21	212.12	210.62	211.74	214.88	213.8	213.15	212.83	213.55	214.2	217.33	210.25	216.39	213.72	214.43	211.36	214.29	211.04	211.21	212.01	217.51	213.3	212.32	206.94	213.42	212.75	215.52	211.08	215.84	212.41	207.6	210.84	215	211.65	212.06	209.34	209.45	208.18	208.15	212.06
196.32	199.86	196.32	197.14	195.1	192.59	195.25	196.36	194.24	193.88	192.57	194.8	195.26	194.79	192.44	197.33	195.63	194.84	195.17	195.96	196.92	190.02	194.22	196.57	195.35	193.22	195.7	193.98	191.41	194.62	197.87	195.79	195.76	196.56	198.35	197.56	197.66	193.62	199.24	193.7	195.51	189.23	192.85	194.22	197.91	196.53	193.23	191.84	196.86	196.74
210.59	212.58	203.88	207.45	205.31	205.45	207.73	205.16	209.75	211.8	208.28	209.68	208.65	207.12	210.43	207.69	209.69	209.09	209.04	207.01	209.84	209.17	206.24	208.91	205.27	209	212.74	205.05	208.48	209.4	211.31	207.17	208.03	208.03	211.06	210.96	211.01	207.69	209.1	211.77	205.75	206.94	207.56	212.36	209.84	206.39	207.15	203.54	212.47	208.79
190	192.27	189.8	194.54	193.22	194.21	196.38	196.88	195.21	193.17	197.86	195.05	191.24	197.65	197.79	195.56	195.96	199.34	193.01	194.92	197.18	194.4	197.6	195.38	198.83	194.09	195.46	193.02	200.54	196.38	200.6	194.89	195.07	195.63	193.3	192.58	193.38	193.49	192.41	201.25	194.14	193.55	196.64	195.15	193.62	196.82	195.29	194.11	192.77	197.57
211.21	209.21	213.8	211.49	210.53	215.66	214.39	211.51	213.38	213.39	213.25	209.4	210.56	211.36	215.08	209.75	208.42	210.7	210.81	211.32	211.76	208.79	212.5	212.42	210.73	206.84	212.5	213.72	211.02	213.36	206.65	214.53	207	212.94	211.43	215.31	212.32	212.11	209.17	212.52	217.39	210.2	211.61	213.49	214.9	211.22	211.01	212.82	212.29	214.13
210.46	209.82	212.85	206.04	207.68	208.54	210.99	208.79	207.22	208.07	206.44	209.78	209.16	208.68	207.51	203.59	210.14	212.73	206.45	208.32	206.3	210.75	206.59	208.77	210.19	212.31	213.91	207.77	209.83	208.5	209.12	203.61	208.57	206.7	209.24	207.13	209.78	205.94	205.6	204.93	206.7	206.02	206.73	205.48	207.84	206.43	210.3	207.22	209.28	209.43
207.43	209.51	208.07	211.07	213.61	208.44	207.63	207.24	208.03	205.01	205.75	204.61	212.36	207.87	213.55	207.13	210.71	204.47	208.26	205.28	208.33	208.18	210.63	204.38	208.69	204.61	208.67	210.18	208.32	213.15	210.27	208.34	207.41	210.22	213.13	206.62	209.39	211.24	204.28	209.91	208.16	205.76	207.52	209.51	208.08	208.09	212.78	213.49	204.35	205.22
209.15	211.39	210.22	206.43	209.61	206.48	205.84	204.22	204.3	208.4	210.02	210.41	204.25	208.99	210.66	211.29	205.98	204.85	208.86	205.97	211.26	207.79	209.62	205.67	205.53	206.53	212.24	208.8	208.56	210.48	207.11	211.51	204.54	210.3	205.83	211.92	207.78	211.7	207.5	208.96	204.17	210.71	212.54	209	203.2	209.58	208.19	205.12	207.11	209.39
207.57	209.69	203.89	207.69	207.55	208.17	209.33	210.68	214.14	206.36	209	209.26	205.31	208.26	205.95	210.8	208.19	209.8	206.43	207.31	204.11	215.22	210	209.81	209.97	204.76	207.75	205.01	210.9	211.7	209.05	215.49	204.3	208.29	209.25	202.16	212.05	206.52	207.25	213.24	208.71	215.77	210.59	206.13	210.37	208.41	211.03	209.55	212.95	212.15
198.23	203.71	207.08	205.52	203.71	208.54	203.81	200.94	203.9	206.48	205.89	206.46	204.33	205.8	204.05	207.8	204.9	203.3	202.19	205.89	205.44	202.01	202.97	201.38	203.36	208.5	205.48	204.37	208.37	201.26	204.58	205.59	199.46	205.51	206.02	206.56	208.56	204.75	207.31	200.56	207.12	200.56	205.1	205.65	209.44	207.11	206.21	203.46	204.66	205.01
201.56	204.02	201.14	206.63	202.01	201.76	200.38	202.71	201.67	206.67	202.65	198.45	198.63	203.62	203.74	201.28	207.96	205.3	207.27	205.05	207.96	200.48	202.07	201.81	206.11	198.96	200.91	201.73	209.35	202.24	199.76	202.32	204.36	199.82	205.11	202.73	206.83	204.94	202.41	205.5	204.83	201.58	205.92	204.11	199.45	203.44	204.55	201.13	204.52	203.36
206.75	205.92	201.21	207.02	203.46	204.27	206.51	206.3	202.2	200.62	203.03	200.8	205.13	203.15	201.32	202.18	204.4	207.22	204.22	208.72	204.58	207.64	207.82	205.26	205.58	201	207.76	205.88	204.03	205.59	201.44	202.3	202.85	201.71	205.24	202.43	206.42	196.29	207.11	206.17	201.67	204.3	205.07	202.28	202.63	205	203.12	203.7	203.29	202.17
205.93	204.37	202.92	209.2	208.96	203.62	204.15	208.08	204.15	207.69	207.93	205.55	202.84	205.02	210.93	207.07	212.25	204.47	203.66	203.76	206.78	207.11	203.55	212.7	201.45	207.81	209.79	207.92	202.36	205.79	203.21	207.1	202.85	200.61	206.63	206.07	205.26	204.11	210.06	203.21	203.9	209.38	206.97	204.14	206.41	205.43	211.54	205.12	206.82	207.67
207.87	211.77	213.62	211.92	215.39	211.81	214	210.4	207.4	215.15	214.14	210.84	208.95	211.61	211.41	212.06	210.23	214.42	215.09	208.33	211.16	211.16	214.71	217.2	213.04	211.64	210.98	214.34	212.83	214.39	211.83	214.02	209.14	209.43	215.27	213.25	213.97	213.57	213.13	214.84	210.78	210.42	211.06	214.83	208.31	213.36	208.01	208.25	208.89	209.11
202.85	202.75	206.73	204.63	204.47	204.56	202.66	206.18	207.1	205.79	206.67	205.23	201.58	203.52	207.14	203.48	205.17	202.89	205.25	207.58	209.79	206.51	200.77	203.12	205.81	205.22	207.92	202.35	211.43	204.14	205.5	205.94	208.85	204.54	208.6	206.09	208.96	201.56	207.46	208.52	210.53	206.24	208.85	207.6	200.62	203.41	206.52	205.48	205.04	204.55
216.73	214.97	215.53	214.12	221.25	216.51	219.05	215.88	215.64	215.06	216.3	218.99	216.09	220.5	217.12	216.02	215.97	214.15	216.06	214.51	214.23	212.01	218.3	216.01	214.56	213.5	216.89	214.72	214.71	215.5	214.48	216.53	219.5	214.12	215.06	218.96	221.04	217.95	220.89	215.97	215.51	215.43	211.01	217.15	214.96	214.85	217.3	216.94	215.46	214.72
212.08	211.31	212.74	204.29	210.5	208.14	204.84	203.8	208.54	212.27	205.47	212.06	206.41	206.21	206.56	210.58	209.29	212.65	202.35	201.7	209.64	207.41	209.87	206.98	206.2	209.29	207.94	208.41	208.91	212.62	207.51	209.83	210.08	206.25	206.17	210.34	208.77	204.97	211.83	209.29	207.12	207.44	205.28	205.58	207.84	209.39	202.14	210.54	206.95	205.85
205.58	205.77	204	202.93	199.55	208.97	203.89	208.71	206.19	201.47	202.21	202.18	204.42	202.93	203.55	207.21	202.32	206.14	205.95	204.31	205.54	200.62	206.47	203.12	204.93	207.89	202.39	205.73	204.84	205.2	206.5	203.31	198.22	206.28	204.7	202.1	204.35	205.73	200.48	205.31	205.06	202.18	204.68	204.11	210.92	201.35	200.9	203.1	200.66	202.38
217.01	215.91	215.39	213.16	214.41	213.72	214.09	213.17	208.85	209.5	214	214.81	216.92	213.74	212.16	212.41	213.03	213.89	213.85	215.59	215.35	212.58	210.85	217.79	213.89	211.95	211.53	213.48	211.43	215.69	214.06	210.09	206.69	211.15	213.44	210.75	213.7	213.42	211.81	212.11	211.31	210.2	209.38	211.9	213.45	219.4	211.34	214.23	211.39	215.95
200.92	204.52	204.97	202.57	205.4	198.48	203.05	204.1	202.5	202.5	199.2	200.87	198.17	202.89	201.33	203.93	206.02	204.63	201.37	206.89	207.45	202.23	201.17	202.53	200.81	202.72	201.67	203.09	201.29	202.83	207.01	200.47	202.68	204.42	200.9	201.93	196.82	203.87	199.93	200.17	205.3	204.06	204.4	196.32	203.83	203.72	204.5	201.83	199.44	200.1
201.22	196.59	194.84	199.39	202.04	201.04	199.74	200.51	199.81	196.57	201.39	199.78	199.64	198.11	202.34	198.58	198.86	197.14	203.24	203.66	197.47	198.09	199.76	198.04	203.21	195.06	197.86	202.96	201.76	200.87	205.45	205.23	200	208.63	199.18	202.08	201.13	200.57	200.4	199.92	202.05	200.26	204.97	200.53	202.36	202.44	201.85	199.3	203.21	201.33
205.61	207.93	201.37	205.77	203.59	211.67	202.06	205.18	205.51	204.27	200.49	206.08	202.8	203.15	204.09	201.36	201.28	201.92	201.36	203.84	199.57	205.13	206.7	198.45	207.24	208.19	203.53	202.53	203.25	204.73	200.93	204.2	203.91	206.17	206.39	202.06	202.3	203.48	201.49	203.41	205.68	199.94	205.49	204.14	202.56	200.72	201.26	206.55	207.04	205.77
202.91	210.04	210.46	208.62	206.39	209.65	199.75	204.46	208.15	208.8	209.7	210.05	207.54	206.11	211.59	210.18	204.19	208.74	209.92	203.02	204.73	210.45	205.26	208.22	209.6	211.39	210.05	207.24	212.29	208.72	206.58	206.07	208.45	211.66	209.36	202.77	206.29	210.13	203.11	207.79	211.41	206.63	209.7	205.45	211.8	211.64	206.52	210.36	206.58	211.43
207.3	206.71	206.68	201.4	203.55	201.58	201.93	202.37	204.01	204.62	201.37	201.74	201.2	206.37	208.95	204.71	204.31	202.21	202.34	202.38	203.31	208.3	202.18	207.3	199.43	203.04	202.45	205.35	199.63	202.08	199.78	207.19	204.19	204.36	204.72	201.32	200.87	202.75	206.49	206.94	203.75	206.22	207.13	200.32	202.33	200.69	206.28	203.55	203.61	200.57
214.24	217.36	222.4	221.85	214.37	217.02	220.76	215.47	216.03	215.36	215.21	214.45	216.63	211.91	217.14	215.36	222.74	219.56	216.68	218.53	216.31	217.81	220.15	216.58	214.44	216.1	217.34	218.6	216.19	218.03	215.47	212.83	217.57	213.4	215.64	212.8	216.27	213.58	217.39	215	218.7	216.8	220.19	217.32	216.18	220.48	217.08	216.28	215.26	215.72
207.64	211.88	207.79	208.78	208.71	207.21	207.2	211.58	202.93	205.64	203.85	198.57	207.74	207.8	213.56	208.2	205.28	209.78	208.07	209.36	208.77	203.07	203.92	209.98	210.84	206.79	204.38	204.96	207.78	209.16	206.76	202.3	208.87	201.73	211.36	205.64	204.46	209.15	212.02	212.43	209.45	207.42	211.82	212.04	211.81	206.57	206.98	205.7	208.62	207.63
211.87	212.66	217.27	216.22	209.77	212.3	216.91	213.4	210.08	208.61	208.04	213.16	212.46	208.9	211.73	210.58	210.68	210.2	212.56	205.78	212.38	212.95	210	216.54	208.68	210.97	210.91	210.47	207.77	213.7	216.04	211.51	213.44	213.47	210.91	214.23	211.49	214.97	210.73	207.24	211.55	213.51	211.66	214.95	214.94	212.74	212.29	215.26	210.55	210.33
201.19	202.08	204.43	200.03	199.2	205.09	201.17	204.5	202.94	200.73	204.23	201.91	201.92	203.33	201.66	200.56	200.62	204.56	195.89	201.15	205.74	199.08	198.29	204.26	201.58	206.57	200.56	201.43	199.89	198.38	204.19	205.64	200.34	203.16	200.9	202.34	201.03	206.4	200.56	203.04	202.27	208.24	205.66	200.65	201.16	204.12	199.09	203.1	203.53	198.08
217.16	218.32	221.88	212.57	216.15	219.26	220.31	221.62	217.53	214.3	217.17	217.2	215.82	221.27	218.13	221.45	215.06	216.41	221	216.01	216.91	217.81	216.52	217.55	218.4	218.3	220.19	222.59	218.07	217.44	219.08	216.19	219.01	216.43	216.3	220.53	222.44	219.2	221.45	219.07	220	216.71	216.69	215.56	216.2	217.1	220.28	217.25	223.72	219.26
207.48	204.68	202.83	205.13	201.85	209.48	206.94	205.63	204.27	201.75	201.92	202.02	200.9	206.56	206.08	201.87	201.24	204.98	201.3	198.88	205.37	201.44	203.21	206.63	200.15	203.61	200.28	204.03	204.03	204.79	203.81	203.44	202.14	204.1	205.21	201.74	198.91	205.28	201.59	199.09	204.29	203.25	203.65	202.56	209.03	203.23	203.11	203.08	207.42	206.64
205.71	205.21	203.85	204.9	203.23	201.14	205.53	199.66	204.02	204.22	203.92	204.42	204.2	203.08	209.07	206.8	206.99	206.16	201.37	204.63	200.9	208.24	204.62	203.64	204.42	198.5	200.15	207.75	205.15	202.8	201.47	204.81	204.43	203.71	201.08	201.2	204.17	203.32	200.83	205.17	202.75	203.54	200.87	207.36	201.58	201.62	202.01	203.44	200.29	203.64
208.95	207.72	204.47	202.74	207.31	211.01	206.77	211.34	209.81	204.2	208.56	207.07	209.86	213.31	207.46	213.3	212.34	207.02	211.09	204.14	209.62	208.34	208.69	207.65	207.34	210.65	206.75	204.86	210.56	207.04	209.13	207.9	202.77	211.5	211.67	208.04	205.53	209.71	211.55	210.4	208.3	205.82	205.83	208.24	212.15	206.37	206	208.02	208.54	205.6
199.96	204.69	200.37	204.25	199.62	201.83	199.49	203.19	200.57	199.84	198.96	202.13	203.45	202.59	199.84	205.77	202.24	201.92	197.6	201.28	198.44	201.67	204.92	199.99	206.16	199.11	204.6	199.8	207.55	198.82	202.45	200.87	202.56	200.87	200.14	199.67	200.67	202.3	203.27	201.39	200.94	206.76	204.07	205.05	210.35	198.44	196.84	205.83	200.86	205.4
198.55	201.76	202.03	199.23	194.25	203.15	202.14	201.77	203.28	202.7	194.94	201.45	200.72	197.54	204.99	205.6	198.55	202.14	202.34	201.74	202.97	197.08	201.04	199.43	198.02	199.44	194.22	198.89	198.83	198.07	199.16	201.3	196.13	205.41	200.95	201.71	199.45	199.23	196.75	201.58	200.59	200.09	201.94	200.68	200.55	200.36	201.87	197.74	197.73	202.88
198.8	199.91	197	199.79	199.78	202.22	203.34	205.62	202.02	203.38	201.08	203.04	202.32	196.68	202.77	196.59	206.74	195.12	201.96	200.98	200.28	201.49	197.79	202.04	204.26	201.51	202.27	203.69	203.44	198.86	202.04	200.56	200.48	199.73	198.31	195.32	204.48	196.08	200.36	198.43	200.43	201.15	198.7	200.91	198.33	197.65	199.83	197.26	197.28	199.69
215.09	216.86	218.48	216.71	217.81	216.9	212.06	211.46	218	213.3	216.85	216.7	209.6	217.51	215.72	216.54	219.84	221.75	217.04	221.76	217.2	218.5	215.75	212.65	218.58	215.62	220.69	215.18	214.68	215.22	212.94	217.05	215.33	216.42	214.29	219.69	217.71	220.2	219.48	218.82	219.35	213.67	214.63	220.64	215.65	216.7	217.74	213.92	218.45	214.79
203.54	201.14	203.6	201.47	204.09	201.33	203.81	200.79	204.36	201.22	205.98	199.74	202.51	203.63	197.4	202.35	203.36	204.48	200.6	203.36	204.55	205.62	205.09	205.16	201.98	201.94	202.92	205.49	199.1	205.22	201.16	202.01	203.15	203.13	195.44	200.71	202.76	202.12	203.81	203.06	208.83	202.93	199.03	203.96	199.96	202.34	199.1	206.67	201.42	204.76
212.59	216.15	217.12	213.42	211.12	212.97	215.14	207.57	216.13	213.13	215.67	213.64	215.82	213.61	209.63	208.97	211.64	216.18	209.92	213.55	213.88	217.07	209.79	210.88	217.68	210.42	214.18	213.02	214.8	213.98	217.4	213.11	213.87	210.9	213.21	208.74	214.91	212.91	210.37	211.87	214.85	210.03	214	209.77	211.18	208.71	215.5	213.56	212.07	213.73
206.57	210.22	210.93	208.48	207.73	203.33	209.74	206.87	208.06	206.89	205.9	210.11	204.83	211.04	205.47	207.68	205.89	206.95	201.93	206.14	205.95	203.74	210.02	201.52	205.86	202.16	203.63	206.35	207.06	208.7	205.26	205.18	209.51	209.54	208.74	207.99	212.67	205.84	209.17	205.74	205.27	209.76	209.44	210.3	209.22	206.17	212.84	200.97	206.47	205.8
203.55	196.96	199.58	199.02	196.62	194.14	196.3	198.58	199.83	201.13	203.53	200.42	199.75	203.75	200.11	201.08	197.01	199.44	203.22	196.85	197.65	198.49	201.03	200.23	201.07	198.25	202.07	199.4	199.94	199.8	200.66	197.94	197.05	200.69	197.92	199.8	201.76	200.18	199.08	196.44	199.84	194.32	201.27	197.21	192.68	200.21	197.56	195.91	199.57	202.72
208.06	210.33	207.35	210.9	210.56	208.19	207.24	212.38	206.06	208.69	207.81	209.97	209.66	209.09	208.88	206.26	210.26	208	206.79	211.19	210.27	205.71	203.18	207.34	210.15	203.48	209.08	207.4	203.83	209.05	206.29	207.92	209.46	204.64	205.29	212.24	208.35	208.5	206.59	207.42	207.84	205.47	210.89	208.33	211.41	210.39	205.71	207.39	207.93	209.51
212.08	210.21	210.04	208.36	210.29	210.83	213.13	209.65	208.3	206.61	207.24	215.45	211.29	210.42	209.15	208.44	210.21	209.82	208.84	209.47	212.01	215.01	206.91	212.25	210.22	212.83	208.69	207.3	211.04	212.09	207.35	211.6	209.58	208.39	215.01	207.33	211.44	210.1	206.13	212.23	210.3	208.96	207.3	213.33	210.37	207.69	208.43	209.75	213.01	209.85
198.77	199.12	200.79	201.62	197.87	198.67	198.94	199.27	200.59	197.47	197.9	198.74	202.12	195.24	200.64	202.51	199.62	200.08	195.65	200.4	200.28	200.9	197.39	201.89	198.37	195.57	192.89	198.44	198.69	198.68	198.78	205.82	200.99	195.2	199.12	201.87	198.02	197.12	193.29	200.45	194.03	196.77	198.85	202.22	201.82	195.17	199.53	198.88	199.89	198.54
201.37	201.83	198.16	199.78	198.73	198.75	201.1	203.46	198.08	198.08	198.77	202.08	197.91	198.89	201.9	199.37	199.86	195.8	194.67	197.6	198.05	199.46	198.25	195.01	203.31	200.45	201.36	196.23	199.39	202.23	195.41	198.87	198.34	197.66	201.65	201.37	204.3	197.8	198.79	197.94	200.82	201.14	197.9	198.43	193.85	196.01	196.72	206.02	199.35	198.35
208.43	212.4	210	211.16	207.03	213.38	212.7	209.91	212.89	214.99	210.58	209.15	212.15	212.26	213.1	213.88	210.21	212.07	212.04	213.94	213.66	212.76	210.69	209.9	206.68	208.64	209.2	213.27	210.93	209.62	209.12	209.08	210.96	213.43	211.96	209.43	211.53	213.95	212.68	209.02	209.79	209.67	210.05	211.78	209.69	211.58	215.53	208.31	212.02	212.27
218.84	222.72	220.42	216.77	216.94	220.41	216.82	220.46	210.16	218.55	217.19	215.94	213.32	222.46	218.09	220.22	214.81	217.65	223.63	219.74	217.84	219.01	222.37	217.85	216.81	219.61	216.01	222.97	216.81	218.61	217.61	218.2	221.63	221.94	215.71	214.12	218.52	222.46	215.98	214.67	214.25	219.39	218.92	219.42	214.32	211.87	217.48	214.32	217.74	218.18
195.79	195.15	196.07	191.55	191.2	195.29	193.58	196.77	199.22	199.05	197.57	192.15	196.17	195.27	196.1	194.49	194.85	195.44	196.83	193.79	195.82	193.1	194.6	193.51	192.37	201.01	196.62	199.38	198.1	191.01	192.28	200.06	193.79	196.42	187.79	193.62	195.17	194.54	191.17	188.51	192.4	193.1	190.76	196.99	193.13	194.97	194.32	194.42	194.24	191.53
209.33	208.06	211.91	208.86	212.34	210.72	210.87	209.36	208.23	211.5	209.8	205.25	206.78	204.5	208.74	206.59	210.66	208.83	210	207.13	205.09	204.81	211.81	211.48	207.15	208.21	212.09	209.42	203.83	207.5	207.75	208.33	209.65	209.84	208.18	210.11	211.93	206.54	208.04	208.25	207.11	208.65	207.09	209.15	211.07	208.26	213.84	209.22	209.84	210.19
215.05	214.72	210.07	210.04	216.06	212.25	207.06	211.93	215.56	207.09	210.5	211.14	212.26	213.3	212.61	207.81	214.85	212.91	213.98	213.36	209.47	216.65	214.31	211.61	211.55	207.15	211.77	211.48	211.14	217.26	210.54	211.72	213.24	211.01	211.95	207.39	214.83	207.6	213.06	212.98	212.92	207.88	212.03	211.64	212.82	211.15	211.59	211	210.36	209.38
203.8	202.6	201.97	199	204.97	202.29	205.68	197.13	205.34	202.76	203.37	205.04	205.7	206.08	207.52	209.27	203.87	203.49	206.78	208.52	200.9	197.98	206.15	206.41	205.97	201.03	197.2	204.45	202.15	205.97	202.75	205.63	201.92	207.22	204.58	203.66	202.47	200.16	205.02	197.56	198.14	196.41	201.58	200.65	203.71	202.82	204.85	206.55	202.49	203.08
215.87	217.74	214.14	223.66	217.97	218.51	215.64	217.24	216.07	214.06	220.19	216.91	218.56	214.21	218.08	220.83	215.39	214.69	218.66	217.82	217.72	220.64	223.74	216.35	215.76	217.09	218.59	217.46	216.79	220.88	220.49	216.94	218.46	218.58	217.64	221.74	219.13	218.18	218.82	211.87	216.65	215.62	218.8	216.16	213.31	212.21	217.63	218.97	217.51	218.54
193.89	191.84	193.53	194.72	193.75	194.36	193.61	193.46	186.56	193.54	194.15	196.53	196.79	195.27	197.91	195.02	191.43	195.76	194.06	193.72	195.35	192.47	196.3	196.14	194.89	189.67	191.52	196.25	193.52	195.2	195.84	193.68	194.38	194.36	198.43	191.87	193.41	192.86	197.39	195.49	189.37	193.93	193.15	193.89	191.68	192.61	194.48	191.89	191.52	194.04
218.61	217.97	219.92	220.77	215.69	218.08	213.75	218.14	210.64	213.1	220.21	217.57	219.12	219.1	218.8	216.6	217.63	217.92	220.53	220.05	218.45	211.75	218.61	217.04	213.67	222.33	213.77	213.03	218.18	218.08	219	214.34	220.01	214.51	218.04	218.84	211.25	217.8	211.83	220.12	215.4	217.8	222.18	221.53	216.18	218.02	217.02	220.41	215.63	215.75
202.27	204.13	201.79	204.57	203.61	204.27	203.95	206.81	203.14	201.56	197.71	200.79	207.94	200.81	200.78	202.44	203.18	205.01	204.44	200.24	203.97	203.24	200.65	204.02	202.44	203.84	206.53	202.58	200.19	198.49	207.26	201.41	204.13	199.14	200.9	198.24	204.16	201.23	205.25	198.99	206.74	204.9	203.74	204.77	200.84	208.14	200.65	201.8	203.05	201.23
208.24	202.82	206.35	203.22	207.29	201.81	207.32	202.12	210.12	205.46	208.5	204.26	203.87	208.3	209.56	205.45	201.77	205.66	202.4	202.29	204.06	199.72	209.1	205.14	204.84	207.37	210.69	202.08	204.05	207.83	202.62	208.08	203.77	203.37	204.21	201.59	208.34	203.36	202.43	201.08	199.52	198.81	205.53	206.61	203.92	204.39	204.77	205.56	200.47	203.58
215.57	210.71	213.42	211.4	211.97	212.83	214.92	211.68	209.58	215.17	216.17	216.26	213.1	209	215.56	209.02	210.89	206.98	213.94	214.97	215.13	213.39	209.62	211.09	211.53	216.04	215.69	213.89	210.16	212.04	211.43	212.86	212.45	214.42	212.2	212.7	214.03	214.58	208.58	210.83	210.82	213.17	213.61	212.68	215.59	208.01	214.66	211.06	214.19	211.83
211.07	213.74	215.35	209.86	210.32	216.57	213.69	215.73	214.95	213.04	211.54	216.81	214.66	213.39	214.06	211.48	212.25	213.7	214.95	209.97	214.17	210.59	215.3	215.31	212.49	212.07	213.67	215.17	217.16	211.96	212.79	216.63	213.84	216.33	209.99	210.82	211.04	209.22	212.55	210.44	216.38	215.68	210.82	216.6	211.78	210.96	210.87	214.33	218.61	208.67
195.49	198.87	194.03	199.03	192.89	195.15	191.19	197.04	196.22	198.24	196.56	201.97	195.94	197.44	196.06	193.52	196.85	194.96	196.3	194.46	197.15	194.51	195.97	191.57	195.91	196.43	198.3	196.35	198.37	189.16	200.46	192.27	198	195.9	195.37	195.84	196.03	192.35	196.26	195.05	195.97	196.1	197.08	197.59	196.72	195.02	191.58	199.93	198.7	192.45
205.94	211.11	204.93	204.88	205.23	206.25	205.45	205.71	210.24	205.38	206.52	205.73	202.37	205.14	207.47	205.55	204.49	206.07	207.96	206.25	207.81	207.7	205.7	207.83	208.65	208.45	204.06	209.67	202.77	203.3	203.87	203.66	202.13	208.5	206.52	209.08	199.08	209.09	206.32	203.88	203.87	208.41	206.3	204.35	209.29	204.33	208.29	202.68	203.82	208.32
200.68	202.88	195.8	200.44	202.27	200.56	197.59	201.37	198.69	203.41	201.82	200.62	198.47	202.83	201.02	198.13	198.94	203.45	195.58	202.23	197.53	198.92	203.36	200.6	199.45	199.43	195.9	203.06	198.51	202.13	204.62	197.06	199.11	196.4	202.72	200.93	196.92	199.32	203.73	199.85	200.74	202.02	198.02	200.33	197.92	202.27	199.05	201.96	199.4	202.25
201.96	204.73	208.94	206.49	207.43	204.3	206.51	202.31	201.72	206.97	203.52	206.91	204.37	203.35	202.15	204.05	201.32	200.68	199.15	206.27	202.94	200.25	201.28	202.22	204.22	199.51	205	207.36	203.44	202.95	205.16	204.96	203.89	206.06	205.78	206.1	205.09	205.43	205.18	206.19	199.69	202.95	205.24	201.89	199.44	202.57	204.14	208.04	201.16	205.09
203.45	206.49	199.84	209.32	204.08	206.66	200.1	202.8	204.82	205.13	204.75	206.41	207.82	205.32	205.2	200.67	202.52	207.59	206.03	201.83	201.24	202.16	202.54	201.74	205.97	205.38	204.29	206.06	206.76	203.6	204.3	204.13	204.35	207.61	205.44	203.22	204.08	205.35	200.09	205.18	207.92	209.12	203.04	205.47	200.48	199.51	209.07	202.37	204.92	204.45
212.71	205.99	208.11	211.54	214.01	205.81	207.7	211.98	201.49	206.68	211.95	211.49	210.27	211.58	204.08	211.49	209.71	208	208.28	204.61	206.17	208.77	207.75	210.68	206.79	202.34	207.3	210.73	208.6	211.71	209.87	208.41	208.91	208.19	211.34	210.6	208.25	208.36	204.67	212.53	209.82	210.79	205.61	211.02	205.91	210.07	211.1	210.33	205.73	208.21
208.27	205.32	208.03	207.96	208.54	210.45	212.4	205.57	206.77	209.86	204.98	210.71	208.7	211.61	210.29	207.9	210.57	211.08	210.14	212.29	208.3	206.53	205.53	210.63	208.84	211.04	211.29	207.14	207.28	206.63	211.52	209.74	207.27	207.86	212.06	209.91	206.27	213.61	210.88	211.2	205.94	208.71	206.16	209.97	210.04	204.21	210.38	205.52	209.74	205.19
204.19	202.03	199.17	199.83	198.64	200.67	200.1	203.14	202.01	196.49	200.38	202.13	199.53	206.69	201.76	198.15	199.04	200.87	200.44	204.21	203.04	203.18	200.75	201.33	202.07	205.13	201.84	207.89	199.5	200.43	198.67	200.64	198.36	202.18	203.16	200.65	204.8	202.56	201.08	201.24	202.13	201.16	201.5	201.08	198.97	205.22	201.53	200.67	199.49	203.15
204.45	205.47	206.97	204.68	205.71	205.07	206.27	204.93	200.32	205.63	201.77	205.6	205.64	203.18	205.3	205.58	208.19	208.2	203.61	203.48	201.25	201.06	201.25	202.62	201.04	206.59	206.44	201.7	201.91	209.66	201.33	210.06	205.67	201.03	207.89	204.51	207.44	202	203.74	203.56	198.19	200.06	204.65	205.53	205.76	205.26	202.14	205.03	205.75	204.61
197.66	195	195.85	196.47	192.47	198.05	198.32	194.43	193.81	193.32	196.25	195.14	189.13	191.69	196.64	198.08	190.61	193.05	195.69	195.17	195.07	194.95	193.22	195.71	197.68	196.83	197.44	190.67	200.23	196.39	193.76	193.9	193.93	196.95	194.94	199.47	199.45	195.65	190.29	193.93	196.73	193.54	191.57	194.6	192.83	199.02	198.14	196.89	196.59	192.45
207.38	206.66	207.28	211.23	208.59	206.51	209.03	207.7	207.97	206.39	211.29	205.78	210.73	208.86	208.66	204.15	206.38	213.96	210.32	210.5	210.52	209.19	205.05	212.96	211.67	210.67	205.66	209.44	202.44	211.21	210.79	211.29	209.03	211.04	205.68	207.6	210.38	208.83	205.73	205.92	209.14	208.57	207.72	208.72	212.04	209.02	210.82	210.19	206.77	207.15
208.81	202.24	206.9	207.93	205.46	209.38	206.27	206.63	205.07	207.51	211.83	205.75	201.93	204.75	202.13	209.01	205.94	209.46	209.2	206.03	202.99	206.27	208.27	207.74	204.48	207.06	203.34	207.5	211.93	207.97	206.06	203.72	204.48	206.7	210.14	206.04	200.98	206.24	211.07	208.82	208.43	207.79	207.39	206.36	209.33	206.09	207.08	204.76	202.84	204.66
213.3	216.41	215.82	213.83	218.3	211.91	215.55	215.71	214.55	217.09	212.18	219.08	213.71	212.36	216.83	214.31	210.02	213.28	212.09	217.23	213.72	220.92	216.52	214.5	212.94	217.88	219.03	216.29	215.21	208.77	214.69	217.65	217.45	215.47	214.25	210.14	211.05	213.12	212	217.71	212.97	214.94	214.47	210.61	213.54	212.08	217.35	214.6	211.45	210.75
214.49	213.01	215.31	210.18	211.87	210.68	213.21	213.16	213.54	210.18	211.96	214.55	209.38	216.01	215.38	211.46	215.48	209.48	213.3	211.24	209.6	211.41	212.01	209.28	214.68	213.81	210.05	217.17	211	212.88	209.57	210.63	214.98	215.68	211.69	208.97	209.16	217.56	212.77	212.73	208.84	213.08	210.73	215.84	209.37	209.73	212.98	207.42	208.73	216.42
203.09	203.5	201.12	202.4	205.23	201	207.95	204.43	204.55	205.71	205.6	205.01	206.8	203.12	203.59	199.89	202.19	196.55	200.28	204.32	200.41	204.02	202.27	200.53	206.61	205.89	202.28	202.34	203.52	203.37	201.75	204.15	204.06	205.62	204.22	206.15	201.7	202.95	203.12	203.84	201.76	202.62	204.24	203.05	199.47	206.67	199.14	201.42	205.23	201.51
198.38	199.88	201.58	194.94	196.05	199.25	200.74	202.75	198.18	196.55	196.41	198.87	196.73	195.41	200.18	195.83	200.69	193.85	193.22	194.83	198.84	199.28	196.91	195.23	197.81	196.83	199.58	199.14	198.45	195.94	204.2	195.78	201.03	201.38	200.8	199.15	198.57	200.48	197.96	200.96	196.7	198.41	193.65	200.49	197.86	198.02	196.99	197.61	197.43	198.39
211.55	209.23	209.27	210.01	211.21	212.74	211.42	209.63	210.99	210.8	214.2	213.77	206.91	213.38	215.84	214.69	207.56	213.21	210.12	204.38	211.92	210.37	211.71	213.25	215.07	215.54	212.37	208.92	209.94	217.06	212.78	218.05	206.33	208.48	210.07	211.44	209.24	213.8	209.86	212	209.64	211.54	211.38	212.67	213.33	213.09	212.1	213.27	211.53	211.04
203.1	210.55	208.76	211.04	208.48	206.52	206.76	208.97	209.61	205.07	207.5	207.82	206.82	202.36	211.21	210.68	210.01	207.54	210.42	210.55	208.29	208.04	207.34	206.82	207.35	211.02	208.18	210.05	208.76	208.75	206.88	202.63	208.8	204.22	208.58	206.96	209.97	207.42	204.81	211.66	207.19	210.77	207.53	204.93	208.79	211.26	206.59	205.29	207.96	201.79
210.38	203.53	211.78	209.36	207.9	206.47	207.25	204.92	206.55	208.35	205.61	208.05	203.39	208	208.86	207.45	202.82	205.84	208.02	207.05	204.35	208.25	205.77	207.35	201.23	208.59	205.32	207.58	209.49	205.75	208.15	205.42	210.71	207.63	204.64	209.19	212.35	205.69	206.55	207.48	209.49	208.64	207.8	212.38	208.25	208.46	209.87	210.6	206.32	206.62
204.34	199.09	202.11	202.8	202.7	202.76	205.1	204.56	205.1	202.71	206.32	204.06	199.19	204.56	200.22	205.79	202.66	202.33	202.7	203.13	204.54	201.33	203.11	202.8	208.61	204.41	204.95	206.25	207.72	198.21	205.47	203.44	202.96	206.33	202.95	201.86	203.83	209.01	203.68	206.47	198.22	205.75	201.52	202.91	200.96	201.95	205.69	202.02	206.27	200.57
209.58	206.47	206.95	203.89	207.3	204.58	207.38	205.05	206.77	202.83	211.56	200.76	207.09	207.93	205.68	210.21	206.83	210.25	207.72	211.15	208.49	208.98	206.78	209.55	203.65	206.75	205.83	207.49	208.94	207.45	206.2	205.93	210.47	208.4	209.11	213.07	206.47	208.32	204.4	208.59	205.59	205.99	208.3	209.52	209.47	207.64	209.09	207.36	205.2	201.41
200.39	201.01	198.75	199.37	196.74	198.49	192.48	200.52	196.1	200.99	201.49	196.69	197.65	197.21	197.91	196.85	199.34	196.87	199.29	199.62	196.43	199.21	193.85	199.65	197.4	202.55	196.97	197.95	202.26	194.39	197.75	195.77	193.49	196.72	200.31	198.92	194.68	197.76	198.45	200.36	198.64	194.59	196.35	198.02	196.33	202.45	202.87	199.82	193.03	199.16
203.84	207.81	207.01	199.06	202.81	205.08	203.57	200.29	204.15	200.45	204.29	206.5	206.24	206.07	204.9	200.86	207.64	201.23	201.96	201.95	205.72	202.91	201.53	205.11	209.33	203.97	206.63	209.23	200.02	205.47	207.62	203.66	203.41	205.23	206	205.93	206.34	209.62	206.75	201.45	205.27	205.02	201.78	206.82	206	203.4	205.05	207.45	203.6	203.24
200.42	203.41	202.53	197.62	198.78	200.21	198.39	200.28	199.62	197.57	202.64	198.63	197.92	199.85	203.93	200.74	200	202	201.9	199.83	197.02	200.47	201.62	204.44	196.95	202.94	201.76	201.09	199.12	203.64	203.02	201.14	202.92	195.36	200.14	198.56	201.18	199.48	200.13	204.64	200.5	194.98	200.91	201	198.55	198.74	202.77	202.55	198.07	200
217.32	219.25	218.48	215.77	219.22	212.28	216.13	215.42	220.49	218.15	218.77	219.4	213.87	211.07	220.26	221.04	214.59	213.68	220.45	218.35	214.01	219.62	223.48	219.37	218.82	215.41	213.69	223.44	219.33	219	214.3	214.78	218.46	217.53	219.22	211.51	213.04	218.68	217.78	211.97	221.17	215.12	217.68	213.06	216.38	218.38	217.05	217.14	220.01	214.95
208.55	208.72	210.26	204.87	207.22	211.68	209.12	205.8	210.67	205.55	209.81	207.43	211.04	210.26	209.69	204.28	209.62	207.62	206.86	207.92	205.81	204.47	206.29	207.79	210.85	211.66	209.78	209.79	211.45	205.24	210.21	206.33	204.98	206.37	204.84	206.89	207.86	201.94	212.07	204.4	205.45	208.6	214.15	210.09	206.31	202.66	204.09	208.33	213.01	209.36
207.97	207.34	209.35	204.21	208.4	207.39	207.31	209.57	206.12	206.44	212.7	208.57	207.36	210.25	210.31	209.13	210.28	205.98	210.11	207.06	206.29	206.83	206.96	208.73	206.7	203.27	209.23	205.72	204.53	207.55	208.49	205.62	207.59	206.64	206.72	208.51	211.06	204.29	214.58	213.37	204.61	206.78	206.28	209.04	213.52	209.95	208.36	209.93	211.73	210.82
215.22	206.42	208.66	211.81	209.32	212.39	207.08	211.07	211.63	203.79	211.76	205.82	210.45	207.74	215.68	211.73	208.1	208.64	209.57	209.89	211.38	211.27	207.8	212.68	210.9	212.78	211.76	207.25	212.76	206.3	207.41	209.31	207.76	210.64	207.84	210.41	208.33	212.99	211.9	211.77	207.51	210.95	208.48	207.43	207.52	206.39	212.31	207.43	207.82	209.01
212.35	213.15	204.8	212.95	209.48	212.75	212.32	212.37	216.87	214.27	210.67	216.83	207.74	210.95	206.95	210.4	210.48	213.1	213.73	214.44	215.63	205.44	211.43	211.77	209.61	209.37	215.01	209.79	209.42	212.79	215	211.94	216.18	210.18	211.39	211.58	213.86	212.28	210.44	215.84	210.95	214.87	211.01	214.16	211.1	215.8	213.76	212.23	208.08	210.15
207.63	208.17	210.8	210.51	208.5	211.55	208.26	205.83	203.97	207.29	209.62	210.78	209.23	205.04	212.79	208.63	206.08	208.04	207.08	203.69	207.81	207.12	212.05	206.23	204.12	207.7	212.52	203.7	209.58	200.37	207.74	203.96	215.35	210.19	207.44	207.27	208.22	208.71	207.5	209.7	207.63	207.9	207.97	207.42	211.01	208.71	206.82	210.57	210.09	204.81
221.69	220.14	213.72	216.84	220	218.38	218.51	216.14	217.09	217.84	219.89	220.61	214.73	213.41	216.9	220.53	213.97	218.69	217.55	213.94	216.97	215.28	216.92	212.77	215.6	217.49	218.26	214.02	222.96	217.84	217.03	213.09	218.51	215.19	214.82	220.65	216.6	214.89	218.75	216.61	217.57	212.58	214.86	213.55	224.43	214.15	215.55	219.74	215.45	214.15
214.8	216.95	220.06	219.51	222.11	214.96	216.1	218.87	214.99	217.62	216.04	217.62	217.79	214.77	214.24	214.28	214.47	216.61	219.96	217.92	216.62	217.7	216.41	216.47	222.23	217.98	215.77	214.43	216.59	214.21	211.29	217.53	216.93	218.01	221.63	213.44	218.99	218.62	216.8	216.59	214.18	216	219.65	216.89	218.28	218.45	216.02	218.43	213.05	217.25
203.18	203.04	199.15	198.58	200.99	197.43	196.4	199.53	199.13	197.73	199.99	199.82	199.59	199.05	201.17	196.34	200.33	203.29	200.8	197.48	201.92	200.26	199.95	192.92	199.2	200.22	202.72	194.69	197.09	198.92	200.71	202.03	206.25	200.32	201.89	195.53	201.29	196.74	199.89	202.29	198.6	197.59	196.34	195.93	203.03	201.29	201.77	202.66	197.76	203.37
206.57	208.84	210.41	213.77	210.7	209.16	211.7	208.93	209.99	210.44	210.89	210.43	208.19	208.84	204.9	212.35	208.75	208.47	207.58	209.56	209.97	210.18	211.44	212.79	205.79	209.83	209.49	211.79	213.12	210.97	212.67	207.96	206.08	204.97	204.72	210.58	207.85	208.33	211.75	210.7	205.95	210.19	205.64	208.07	209.71	212.45	211.28	210.02	209.01	215.17
211.31	212.89	219.23	214.04	211.69	212.63	214.04	212.56	214.58	213.83	212.94	212.37	215.32	210.69	207.77	210.32	211.13	216.9	213.47	211.66	213.42	214.27	207.55	214.76	218.23	212.38	211.99	214.13	213.83	211.15	211.68	212.39	214	216.89	216.78	214.22	215.14	215.81	216.48	210.93	212.37	214.51	211.31	213.91	214.41	214.81	210.04	213.37	215.03	213.27
220.65	219.16	217.98	217.74	216.25	216.83	223.23	217.4	219.01	217.98	219.79	220.38	218.69	218.55	218.23	215.47	219.09	217.15	216.44	215.67	219.41	218.36	217.54	220.29	215.29	216.41	214.13	218.31	218.17	220.77	219.65	215.71	215.41	221.83	218.65	217.52	216.97	215.46	218.56	218.75	217.59	217.2	215.42	220.12	218.95	214.83	217.3	218.57	218.71	218.35
198.16	201.01	196.52	197.03	199.37	198.51	196.68	198.08	200.2	202.57	199.08	198.31	199.9	203.12	197.14	200.76	198.96	197.02	202.19	201.38	197.35	200.56	201.96	199.45	194.74	197.54	199.16	201.37	200.34	194.85	198.34	200.27	202.6	203.33	201.44	201	203.92	198.6	198.79	200.27	202.7	198.6	200.66	194.44	200.03	196.48	197.7	197.51	196.71	202.4
208.22	205.05	206.16	204.86	204.84	207.71	211.01	205.02	205.88	204.26	209.01	204.66	204.08	209.79	204.77	209.81	208.91	205.43	207.39	205.7	210.09	209.3	208.73	212.74	202.14	207.58	206.74	204.95	204.26	203.19	206.88	207.19	207.14	204.02	206.19	210.53	202.93	205.31	206.24	206.05	203.68	206.93	205.44	209.07	210.15	204.89	206.55	207.9	207.4	205.5
212.6	209.18	211.53	204.5	203.85	205.46	212.08	212.56	207.95	209.58	209.27	212.27	205.81	210.18	205.18	206.83	210.41	209.2	207.9	209.17	208.91	212.85	210.98	208.98	208.95	204.92	208.64	206.77	207.49	208.33	204.68	205.04	206.08	205.54	207	210.7	209.54	206.95	206.79	203.21	207.12	209.24	206.62	209.68	209.23	210.98	201.96	205.16	211.88	204.39
204.41	198.58	200.01	203.6	204.43	201.42	202.69	201.59	203.25	202.12	201.65	202.37	204.34	205.2	205.88	201.94	204.42	201.47	199.88	199.38	204.75	203.99	203.11	206.08	201.08	199.64	205.17	203.36	206.74	202.9	201.51	202.51	201.65	200.54	203.38	202.63	200.62	200.8	205.59	203.57	203.14	201.14	204.5	204.31	203.35	202.16	196.64	203.66	203.84	201.46
204.82	210.61	211.31	208.42	207.55	206.91	203.89	210.8	207.22	206.93	209.87	213.23	207.16	204.83	210.83	207.42	206.82	210.45	206.29	206.36	208.23	211.62	212	205.68	211.72	201.67	208.28	209.41	210.89	210.48	212.4	213.68	208.72	205.77	211.95	205.77	207.28	203.82	208.72	208.54	209.25	210.36	211	209.99	209.44	210.11	205.82	208.59	207.73	208.66
201.66	199.47	202.7	198.53	200.62	203.1	197.43	195.39	197.01	201.34	199.17	201.81	200.7	198.24	200.59	203.32	201.87	199.44	197.2	203.06	194.17	202.07	196.98	198.63	201.1	198.36	200.98	201.95	200.58	197.49	201.97	203.58	200.77	201.73	200.15	201.83	200.48	203.01	203.69	203.12	198.59	199.08	200.44	200.11	199.59	203.46	200.71	205.67	199.55	199.64
209.51	205.94	208.17	210.63	206.26	209.5	210.02	213.74	208.63	207.44	210.5	212.44	205.68	211.47	208.02	208.01	206.22	208.22	207.18	207.03	210.15	210.79	210.61	206.43	206.34	210.1	216.88	211.86	208.26	207.28	207.89	205.99	209.04	207.69	214.86	209.66	211.72	213.31	212.21	207.55	202.82	208.35	215.23	208.5	211.3	209.75	211.58	209.28	212.74	205.9
213.88	215.8	212.45	212.2	217.79	212.05	216	217.57	210.9	212.75	214.56	212.92	216.23	214.07	214.86	210.53	212.57	211.06	211.34	209.49	214.06	213.29	213.22	214.35	210.24	209.94	215.76	213.5	213.47	207.64	211.24	217.6	214.55	214.15	217.42	212.65	212.73	219.29	213.99	210.6	213.26	209.84	208.89	209.94	218.33	208.8	215.2	212.94	212.81	216.48
211.83	210.98	214.89	211.47	210.86	211.44	208.2	216.2	210.37	211.25	213.88	211.67	212.8	213.88	212.91	214.03	217.15	212	216.34	213.44	210.84	209.73	210.33	209.68	215.63	212.8	211.84	207.95	213.81	209.8	214.19	212.96	208.74	211.56	211.56	214.38	212.55	210.53	213.82	216.01	213.12	212.48	210.47	212.5	211.82	214.27	213.48	211.95	217.76	213.38
202.91	200.26	205.36	202.34	203.61	205.95	201.37	201.03	200.64	203.03	202.79	201.79	201.83	202.64	203.45	203.71	204.81	204.82	204.67	201.77	204.38	205.53	203.85	206.83	202.47	205.07	202.96	200.97	205.6	204.38	203.25	210.3	204.34	204.47	204.82	206.61	204.32	202.12	206.48	202.21	205.55	206.27	202.39	204.92	203.05	205.48	206.45	205.37	205.34	208.83
210.67	213.59	216.15	211.94	209.7	213.45	216.5	211.87	212.05	215.96	211.61	211.15	209.31	216.45	216.03	207.52	212.32	214.3	214.87	214.41	212.22	211.29	213.97	213.01	212.07	212.24	214.37	213.22	211.41	213.64	211.82	214.01	214.65	211.22	211.1	215.83	214.28	215.5	214.33	213.23	210.39	217.79	213.79	207.85	207.21	211.72	208.9	214.08	212.97	213.85
197.83	201.75	206.1	204.32	201.24	203.57	202.41	202.3	199.87	201.69	202.38	203.59	202.62	204.93	199.52	202.57	205.96	207.61	198.94	205.75	202.76	203.26	203.56	196.29	202.8	201.08	199.71	203.09	207.48	204.71	204.89	203.71	203.96	199.12	202.72	205.95	204.24	202.35	199.26	202.57	201.5	204.21	199.29	199.36	207.88	194.99	203.61	202.21	203.37	200.37
210.66	207.52	208.66	207.13	209.72	211.07	210.79	209.56	211.27	213.06	210.95	208.4	214.52	213.11	210.18	206.13	208.53	206.57	210.78	208.61	205.6	206.73	211.65	210.07	208.37	212.63	206.59	207.56	209.2	210.33	206.48	209.22	207.19	205.86	208.61	204.01	209.28	207.96	205.69	209.39	209.71	208.36	206.19	207.5	210.51	209.29	212.61	205.94	208.36	210.1
198.66	202.13	200.47	194.06	195	199.27	201.15	193.05	193.25	200.37	196.68	198.39	195.44	201.75	195.38	196.9	198.71	198.33	201.57	198.8	193.77	195.61	196.7	201.17	195.76	196.58	197.27	196.92	192.06	197.72	193.58	197.06	193.21	195.11	200.41	202.7	201.57	195.33	200.07	196.53	196.06	197.09	196.54	195.9	197.95	197.82	195.96	199.45	199.13	201.51
198.97	200	200.39	203.4	207.22	203.89	201.83	208.23	200.46	205.2	201.78	202.12	202.9	207.35	202.62	201.94	206.64	203.64	204.41	200.77	198.56	204.77	205.04	207.2	204.23	204.8	203.12	192.94	204.04	201	196.88	202.08	207.3	202.98	204.05	201.2	198.91	204.74	204.07	197.6	205.24	203.64	200.1	204.51	201.16	200.36	202.33	203.22	201.28	203.19
207.73	205.66	201.4	208.9	207.83	202.62	207.79	203.27	207.77	205.49	205.5	204.04	209.53	202.6	207.02	207.42	204.33	204.01	204.38	203.32	203.97	207.56	204.2	207.75	203.46	207.84	208.3	204.07	205	206.04	208.12	205.09	202.44	202.83	204.35	203.05	207.19	204.29	206.48	206.91	204.62	206.93	209.32	205.91	206.07	202.57	207.61	207.82	210.38	204.28
207.32	209.98	202.12	208.92	207.95	208.02	210.22	209.46	208.76	202.1	206.38	203.08	204.62	207.55	209.58	205.9	208.71	204.04	210.17	209.61	205.55	208.62	208.82	207.34	205.87	205.78	206.71	208.22	205.97	205.86	205.57	210.93	210.68	206.34	206.68	210.47	205.6	210.41	207.41	206.8	206.63	204.99	208.36	207.66	206.93	207.59	209.35	205.81	208.23	207.15
217.42	216.92	217.96	214.48	220.38	216.98	213.81	213.85	216.55	218.56	214.57	218.72	214.85	222.17	217.65	220.72	220.53	213.9	215.99	216.11	223.36	216.59	219.33	214.58	212.51	219.55	214.32	217.91	216.41	215.87	220.51	218.32	212.01	220.62	217.48	212.12	219.41	215.48	214.48	218.13	214.69	214.25	214.35	214.94	219.32	215.73	214.71	215.94	220.54	215.09
212.67	215.47	211.1	210.18	213.31	213.31	213.26	213.17	208.05	207.09	213.2	212.27	212.24	207.75	210.09	211.25	212.04	215.14	212.81	213	210.8	212.02	205.98	206.62	212.97	211.24	209.61	209.78	216.7	214.75	210.41	215.03	210.94	214.07	211.91	208.76	212.34	211.54	212.99	207.92	214.78	215.2	213.67	216.06	214.85	213.92	208.62	208.49	212.01	210.78
214.64	209.16	207.24	208.94	207.23	208.96	207.32	209.17	212.91	212.46	211.53	206.16	208.03	207.24	210.23	198.81	208.92	207.78	212.36	210.59	210	206.98	210.62	206.97	207.99	209.02	207.95	207.86	206.58	209.48	206.81	208.33	203.51	209.94	209.36	208.16	205.71	210.65	206.38	212.48	210.09	208.74	205.14	207.83	212.01	213.39	211.23	207.91	203.58	203.06
202.27	203.44	210.36	208.25	206.42	208.66	206.09	206.33	207.92	205.74	209.24	203.93	208.51	208.28	207.48	206.62	210.81	204.3	205.61	209.23	209.56	210.23	204.73	210.19	205.01	209.41	204.83	207.84	208.24	206.85	209.5	207.21	206.75	201.57	205.95	208.33	205.87	209.52	208.68	204.85	205.17	206	206.57	207.4	206.97	210.3	213.51	208.49	205.92	206.41
205.25	202.52	203.78	205.98	204.34	201.42	200.74	201.75	199.85	202.47	202.19	207.94	201.55	204.86	206.13	197.07	205.79	200.65	201.54	203.7	208.73	203.55	204.94	204.25	204.28	202.36	203.37	201.6	203.16	202.4	204.85	205.71	203.36	205.24	199.24	211.68	200.46	203.52	202.9	201.4	200.73	200.2	202.66	202.96	199.43	206.66	201.13	204.06	204.46	203.74
205.95	206.87	203.17	202.36	205.4	202.05	205.62	206.26	203.45	207.32	208.13	209.19	202.23	206.34	200.51	202.31	202.29	203.81	201.55	198.14	201.01	199.29	201.46	201.85	203.71	203.71	204.63	200.76	201.37	202.9	201.92	204.86	206.21	199.3	197.76	205.16	207.71	201.89	204.1	201.83	202.86	203.04	205.46	208.66	204.59	205.21	203.82	201.56	205.7	204.93
204.91	206.68	207.38	209.36	210.28	209.25	209.14	208.99	209.33	209.73	208.07	207.35	203.58	206.81	209.22	205.91	209.2	212.27	209.84	209.58	206.41	209.48	207.18	207.74	210.84	208.88	206.61	204.25	206.62	205.31	211.41	205.48	208.08	213.92	209.3	208.09	209.08	208.28	210.38	205.84	211.82	208.23	204.99	209.61	206.74	210.05	212.3	207.65	206.4	208.67
206.83	210.01	203.42	205.59	204.69	209.7	203.43	202.37	205.93	207.42	203.99	202.38	200.51	203.12	206.68	205.46	205.2	203.65	207.18	206.38	202.55	202.83	204.34	203.77	206.52	202.76	205.81	204.68	208.87	203.85	204.05	204.47	204.17	206.21	208.7	206.75	201.98	201.9	205.37	199.67	205.85	207.49	196.24	209.15	208.02	207.88	207.04	209.84	201.07	208.17
204.63	209.1	211.51	212.83	208.69	207.56	210.63	206.78	206.38	210.14	209.55	207.22	206.31	208.28	204.87	207.76	210.18	204	206.89	209.47	210.15	210.66	210.28	208.5	209.38	206.87	213.38	209.44	211.43	206.1	208.94	210.61	206.49	211.59	210.87	207.47	205.86	208.82	209.61	205.7	208.16	212.71	208.1	210.75	211.61	208.79	208.71	207.19	209.43	205.92
211.85	210.65	203.34	213.39	209.68	205.72	204	205.99	210.28	211.87	207.87	206.71	206.28	210.4	207.58	208.21	206.72	208.53	208.25	206.52	209.89	210.66	215.4	213.36	210.59	212.03	207.42	208.51	216.37	207.31	205.16	206.31	205.44	207.45	207.95	207.64	209.18	206.16	211.98	202.12	206.37	205.94	208.76	201.44	206.65	209.94	209.37	205.41	205.77	207.72
213.24	213.68	214.2	213.34	211.27	214.95	212.62	210.27	212.47	208.78	212.38	215.5	212.94	214.7	216.85	214.93	215.18	210.94	213.65	212.83	215.02	213.44	211.24	210.96	212.91	215.36	214.39	215.37	211.43	212.94	215.7	212.82	214.21	209.27	216.08	215.88	212.81	211.24	212.1	212.52	212.85	215.31	211.82	211.79	213.72	209.51	210.76	212.29	216.16	211.9
210.58	213.74	213.27	206.2	208.24	213.93	208.83	208.6	209.71	208.27	212.63	208.93	207.47	209.54	213.53	207.44	214.16	211.83	214.41	216.46	213.01	211	210.95	215.29	214.13	213.21	217.47	214.35	212.88	209.2	209.96	215.38	206.05	211.27	212.33	212.79	216.67	212.54	211.45	212.53	211.87	208.75	212.7	212.27	212.35	211.28	212.94	209.21	208.26	212.48
214.14	210.54	209.56	213.22	211.74	216.92	212.08	212.24	209.42	211.65	213.94	211.57	212.82	207.1	212.09	209.88	208.82	211.01	209.85	210.7	213.63	210.63	208.85	211.79	209.46	208.12	208.06	206.66	212.29	212.35	210.83	211.19	210.45	209.35	210.68	210.01	217.18	213.84	209.38	213.47	212.95	208.14	208.07	212.53	212.24	211.68	210.83	209.32	213.87	213.25
200.42	206.21	200.05	206.81	206.66	200.37	202.17	200.21	204.22	203.97	201.69	203.19	206.78	203.4	202.07	202.78	206.51	201.14	202.61	205.69	202.46	205.24	199.05	201.3	200.23	199.25	204.64	198.57	204.65	204.27	202.59	198.07	199.88	206.9	198.49	203.13	199.59	202.92	202.84	203.56	207.47	201.4	205.07	206.86	206.15	202.08	203.21	201.4	198.64	204.29
211.54	209.28	210.3	211.48	212.1	209.66	208.88	210.67	211.3	208.61	208.04	210.61	212.84	212.63	209	210.61	213.01	204.28	203.88	209.66	208.86	211.39	209.45	211.05	205.99	212.2	210.27	205.63	209.8	207.14	210.84	210.65	207.26	210.23	212.09	209.65	211.96	210.07	208.26	211.65	205.7	209.05	208.76	208.83	210.74	206.22	213.56	207.59	207.1	214
209.81	208.43	207.52	208.75	209.9	206.87	211	210.21	210.84	208.56	211.4	207.78	212.14	208.85	207.67	205	209.55	207.6	210.22	209.04	207.02	210.3	212.94	210.47	209.07	207.35	209.3	210.85	210.09	208.09	209.31	209.46	207.94	207.44	210.07	205.84	207.1	207.47	212.79	206.69	209.78	207.23	204.89	211.33	207.1	206.88	207.04	210.84	206.13	209.52
211.23	216.53	214.3	212.65	212.83	214.26	216.28	212.7	210.84	213.27	217.18	211.31	214.1	212.78	211.83	215.82	214	210.28	213.61	210.15	212.29	216.74	216.75	214.42	215.7	211.92	215.49	211.93	211.38	213.13	214.47	214.17	214	212.07	212.1	211.94	218.81	212.74	211.6	212.09	214.49	214.03	216.65	216.79	216.17	211.59	214.01	210.88	216.13	214.26
204.61	207.18	208.38	202.7	204.42	204.53	210.43	206.17	203.8	201.81	205.49	206.36	203.58	204.21	202.66	206.05	205.64	207.1	201.83	205.14	207.36	207.79	205.92	207.96	207.99	200.33	205.11	202.41	207.63	207.25	206.38	196.4	207.16	203.45	202.51	200.73	206.4	204.5	210.04	201.46	203.39	206.45	203	203.28	208.26	204.7	205.23	208.13	203.78	206.32
217.61	212.06	213.95	217.04	208.87	217.7	216.09	212.51	216.02	214.79	212.69	213.79	218.36	216.47	213.27	219.5	211.45	214	212.06	213.15	216.94	210.65	216.55	213.65	213.33	214.04	213.37	209.68	214.61	212.16	213.88	210.64	215.57	210.87	217.06	218.27	212.18	214.2	220.12	221.71	211.03	218.7	215.17	213.35	212.1	215.62	218.81	205.17	213.21	213.95
193.99	198.92	195.49	192.61	198.83	199.77	200.57	198.85	201.15	199.82	197.24	193.16	196.86	196.08	199.85	195.81	199.03	199.54	202.31	204.28	191.35	196.93	199.4	195.45	192.17	196.7	196.54	200.38	194.7	195.53	201.8	198.66	195.92	200.13	199.39	199.36	197.91	197.41	193.08	195.56	196.42	200.42	195.48	200.2	199.82	200.23	198.95	198.71	195.83	196.67
207.5	209.98	206.89	210.2	205.17	207.27	209.08	204.22	203.87	201.52	208.68	210.17	206.6	210.61	201.51	207.47	209.25	210.45	204.89	212.73	206.62	210.2	207.1	204.52	206.44	203.72	209.27	207.27	210.5	206.59	208.53	204.78	205.11	210.13	208.92	210.33	206.04	207.13	210.16	203.26	207.44	206.79	205.79	212.97	203.09	206.07	207.36	206.61	208.95	206.24
214.45	214.6	216.4	213.85	219.1	220.21	217.04	218.43	215.42	212.36	211.89	214.73	219.53	215.6	217.03	217.22	213.44	217.79	216.5	219.36	213.05	219.16	216.94	218.53	218.54	219.79	218.06	217.7	212.88	218.86	217.15	216.84	216.81	218.92	215.75	215.83	217.77	218.75	216.77	218.05	219.39	216.65	214.79	218.5	218.91	213.91	221.56	218.93	219.79	219.47
206.08	208.82	211.35	208.8	208.65	213.44	206.92	205.69	205.19	205.8	207.3	204.78	207.92	207.18	206.91	205.32	210.56	212.35	213.93	208.31	205.49	207.29	211.46	204.29	211.56	204.23	208.84	207.93	210.01	209.13	208.55	211.48	209.33	212.64	213.26	204.5	209.53	209.64	209.78	208.48	204.3	205.98	206.47	207.03	209.95	205.5	205.97	209.02	206.66	206.66
217.76	217.89	215.98	221.22	219.7	218.13	215.8	216.7	215.98	213.03	217.89	216	215.48	218.63	220.22	214.84	221.65	217.57	216.51	214.92	217.22	216.87	223.04	220.19	216.45	218.22	219.4	215.21	215.47	214.02	220.07	217.89	214.74	218.72	215.1	218.01	215.19	218.21	218.75	217.44	214.94	214.83	213.93	222.41	214.9	212.76	220.43	214.65	219.39	212.06
212.98	208.86	210.8	211.41	208.57	207.52	208.26	212.62	205.16	213.17	201.73	206.7	206.11	214.96	205.52	211.32	209.79	210.33	206.05	206.23	210.02	207.05	208.75	209.58	204.81	210.83	210.64	206	208.71	206.85	205.03	207.92	211.52	203.46	210.34	209.71	205.76	209.83	208.48	209.68	213.22	207.57	212.15	205.85	214.82	210.13	206.71	211.71	209.04	211.28
208.8	206.54	213.4	208.82	204.09	204.87	209.36	205.41	210.87	204.99	209.43	206.64	210.46	206.47	209.14	210.74	208.14	208.13	207.23	208.91	210.34	208.14	211.39	208.5	211.86	207.33	205.76	209.19	210.42	215.03	207.66	208	209.18	204.28	212.71	205.79	213.18	203.17	205.69	205.61	212.73	205.52	212.6	214.21	210.43	207.9	213.68	209.23	208.98	208.23
202.59	205.5	199.83	204.87	204.23	203.32	205.59	203.75	207.74	202.08	206.52	202.42	205.08	204.22	201.78	206.47	206.83	204.36	202.77	203.91	204.47	207.71	205.79	210.33	206.67	205.03	206.43	206.23	208.97	208.85	203.72	204.73	201.92	206.84	208.57	212.03	203.37	206.19	206.38	206.98	207.15	202.19	204.99	205.32	204.09	203.4	202.56	205.46	205.82	202.75
201.57	200.75	197.35	199.8	197.82	199.52	199.93	196.82	197.33	199.83	200.26	200.17	201.31	195.84	198.98	204.02	202.1	198.01	197.57	197.36	196.99	201.43	194.88	198.9	203.17	200.71	200.61	203.94	199.23	201.83	198.04	201.82	200.33	198.05	195.57	201.08	203.06	200.18	196.76	201.3	200.55	200.07	196.35	202.15	200.72	197.79	197.71	201.74	200.04	197.06
205.79	208.52	207.43	206.19	210.47	204.52	209.53	209.54	205.79	207.85	203.81	208.2	205.21	211.86	209.06	208.26	205.84	210.48	206.97	204.74	208.93	209.83	205.11	209.93	206.68	211.63	207.01	205.31	209.79	207.86	205.67	211.64	211.79	209.78	205.28	202.93	206.19	209.27	209.86	208.39	208.34	203.73	207.09	210.09	211.39	205.77	207.82	209.66	208.59	207.98
215.45	214.7	214.71	209.75	210.03	210.65	209.67	210.61	210.09	210.85	210.24	215.81	214.72	216.61	212.21	211.87	209.58	213.96	216.77	210.05	209.92	211.83	213.34	210.79	214.59	211.91	212.61	215.72	211.5	208.14	204.49	211.48	215.71	213.97	213.53	213.28	208.12	215.17	212.21	207.63	212.63	214.83	208.39	211.92	214.05	209.27	208.93	213.12	212.61	214.63
206.64	208.93	208.31	211.66	205.08	210.12	208.09	207.96	208.83	207.35	205.61	206.42	210.14	207.6	207.24	211.88	209.42	204.84	208.49	207.86	212.37	205.57	205.52	207.03	208.21	201.08	209.07	204.81	208.7	204.44	211.05	208.35	212.17	207.76	209.28	206.99	207.84	204.43	208.07	208.56	205.18	203.76	210.43	208.12	208.71	208.14	206.26	210.25	208.09	208.83
206.2	206.68	211.23	208.66	207.85	202.6	205.25	208.42	202.07	205.15	203.99	206.72	201.15	205.43	214.21	207.46	208.56	205.59	207.88	208.21	204.41	206.92	200.24	206.39	205.18	207.61	205.68	206.43	209.8	206.88	202.94	208.52	200.83	206.22	207.11	207.98	206.54	209.22	206.51	208.96	204.9	205.36	204.5	207.7	210.16	203.92	207.32	206.13	205.91	207.92
210.23	214.38	210.81	211.53	211.74	211.23	209.65	208.37	209.21	210.15	210.82	213.96	210.04	212.9	215.86	209.06	214.26	216.58	210.84	213.43	208.8	213.64	212.36	213.54	215.73	209.9	208.98	215.46	212.93	210.69	209.8	210.38	210.71	210.89	210.54	209.28	210.13	211.62	213.81	213.46	217.5	210.85	212.34	206.7	210.08	208.35	211.41	216.3	208.72	210.05
220.32	217	214.61	219.5	216.63	215.29	213.53	217.6	221.11	216.55	215.98	215.64	211.29	214.78	214.56	217.93	217.29	219.52	217.02	216.94	215.15	217.46	218.73	215.22	218.22	214.88	215.83	217.45	223	216.4	218.64	220.82	221.35	220.09	223.43	219.15	217.81	216.64	217.5	212.49	212.61	213.36	216.19	217.38	217.51	221.54	217.29	216.48	216.15	217.95
213	207.92	212.85	211.76	211.43	210.26	213.51	210.24	210.31	214.6	211.18	213.68	207.54	210.8	216.79	210.98	212.17	209.36	212.06	211.37	214.78	209.57	206.1	212.03	210.85	215.01	208.14	208.76	211.14	214.57	207.98	211.97	208.6	210.84	210.25	214.2	209.15	207.71	206.61	210.96	209.06	210.3	214.41	209.93	215.2	215.5	204.73	206.93	207.18	210.74
208.07	206.5	201.93	205.87	206.05	209.9	204.43	209.72	207.26	206.57	209.98	210.59	206.02	205.4	210.72	211.61	210.02	208.51	207.77	208.18	205.56	207.21	207.98	203.61	206.17	206.4	207.47	210.97	205.94	207.2	206.06	203.76	207.58	208.81	208	204.1	208.81	205.92	207.9	207.58	208.46	206.05	207.51	205.84	208.31	205.81	204.93	214.98	208.94	209.55
197.76	200.97	193.44	196.21	203.63	194.36	200.54	199.5	201.23	197.15	199.02	200.04	198.03	198.91	198.77	199.26	200.92	197.95	199.88	199.63	199.31	203.94	191.97	196.86	196.27	200.57	195.89	200.68	196.96	202.21	197.09	199.15	198.98	198.22	202.38	201.75	199.08	196.41	199.1	196.58	197.06	200.69	197.15	196.07	199.41	198.64	202.81	198.65	199.54	200.18
210.32	208.15	208.21	203.4	207.13	205.99	206.58	208.74	209.43	207.87	207.2	204.96	206.73	211.98	209.46	207.24	209.83	204.69	203.71	211.91	209.43	211.31	205.95	204.89	211.87	213.56	206.69	208.67	209.52	207.24	203.57	209.55	207.63	211.51	209.07	212.17	210.95	208.01	205.72	212.27	208.5	209.44	207.68	203.99	207.87	207.68	204.36	207.23	206.25	210.78
205.52	199.57	207.72	204.28	201.27	205.17	202.58	203.94	200.82	207.25	207.65	203.15	204.75	202.92	206.79	206.79	202.46	205.27	205.1	203.84	201.64	202.5	203.48	205.69	204.56	204.28	199.76	204.26	205.25	197.74	200.88	197.91	205.54	203.18	202.37	204.53	203.19	204.56	206.84	205.07	202.49	203.96	200.64	200.37	203.65	206.03	201.22	203.24	202.82	205.56
209.24	207.27	205.42	205.56	209.44	209.22	208.35	207.63	205.23	211.78	206.52	209.8	207.88	209.55	208.15	209.63	207.87	208.25	203.99	210.26	204.44	212.8	211.15	205.51	207.04	206.39	207.28	207.44	206.52	207.48	206.84	210.77	206.67	207.44	207.3	204.93	207	200.93	205.34	209	204.73	207.77	204.05	207.97	207.87	209.27	207.41	208.47	209.75	211.75
204.4	208.53	202.73	201.32	205.02	199.98	206.63	200.13	205.41	205.42	202.15	207.03	205.01	202.09	203.88	204.39	203.32	204.94	204.62	201.92	203.16	200.92	204.66	207.96	201.01	197.72	206.36	206.98	204.44	200.75	203.57	200.36	205.44	199.62	200.8	201.87	199.65	205.8	201.95	202.6	203.23	207.48	202.07	204.85	207.62	200.04	205.41	202.68	202.48	204.75
193.69	191.53	193.89	198.8	196.79	201.48	192.32	197.14	194.04	194.57	197.61	195.09	195.45	196.04	199.48	196.93	197.54	190.07	194.9	192.39	195.09	193.38	193.82	198.03	200.11	191.69	198.08	195.48	191.43	191.11	195.97	194.84	193.09	193.67	192.06	195.5	194.17	194.18	193.3	197.12	196.19	195.17	196.96	196.39	194.83	195.67	194.63	196.98	197.29	197.19
192.71	197.69	199.41	196.68	203.42	202.8	198.91	201.85	200.47	199.53	195.85	194.78	198.04	200.33	197.76	194.73	195.24	196.17	197.48	195.83	197.85	201.65	199.05	199.5	203.29	195.15	195.86	196.13	197.95	198.89	193.44	200.46	200.11	198.02	196.45	198.98	196.11	194.24	201.2	196.47	197	197.18	196.52	198.6	193.78	198.18	196.77	194.57	201.87	192.14
[truncated: 150 more columns]
