# Supplementary material for: Genetic dissection of main and epistatic effects of QTL based on augmented triple test cross design
Source: PLoS One. 2017 Dec 14;12(12):e0189054. doi: 10.1371/journal.pone.0189054 (PMC5730204; doi:10.1371/journal.pone.0189054)
Supplement: S6 Supporting Information — (ZIP) [file pone.0189054.s006.zip › z1_350_0.2_5.csv]

193.82	197.72	193.53	192.23	190.46	197.48	194.77	196.88	188.17	197.35	190.81	195.75	193.08	189.64	191.86	199.4	194.07	188.45	193.21	195.15	197.94	193.28	197.28	202.6	196.35	198.14	195.51	192.88	190.25	192.42	202.11	199.81	193.19	189.45	195.31	198.54	199.46	196.78	196.94	195.02	193.24	189.72	198.29	197.59	199.01	186.71	200.36	198.46	190.4	196.63
208.09	201.35	207.94	203.61	207.6	214.13	212.03	210.46	207.24	206.87	210.73	208.65	207.79	206.94	206.97	206.53	209.1	211.59	204.09	210.66	209.63	210.31	212.03	214.18	209.91	209.76	212.44	206.68	207.14	212.35	211.21	201.29	206.51	210.1	216.64	207.18	204.7	208.36	206.3	210.48	209.86	204.77	210.02	201.27	211.72	209.94	211.27	216.99	201.53	215.51
190.49	195.5	196.13	186.79	193.71	196.09	193.36	193.46	194.07	192.78	197.81	200.22	196.55	197.81	195.53	189.98	200.69	193.97	189.51	196.64	195.1	197.41	196.76	191.63	193.74	193.7	195.79	192.59	186.8	196.6	189.44	196.08	190	190.65	203.61	192.74	194.98	190.24	193.6	193.97	199.55	191.17	190.97	188.09	196.1	196.83	189.52	195.7	197.64	195.99
219.24	217.88	218.35	215.55	218.31	218.49	218.95	216.87	217.53	218.85	214.1	222.03	225.05	221.31	218.41	215.55	224.13	219.14	211.7	215.71	210.64	216.42	220.33	216.27	222.31	219.21	223.36	219.43	217.53	220.66	216.78	217.17	214.69	215.38	218.23	218.43	215.5	213.53	220.82	214.88	218.81	220.34	219.22	213.06	215.51	217.87	223.1	220.18	216.8	218.8
196.5	203.02	202.09	202.62	196.86	199.16	203	206.57	200.44	199.94	205.93	203.65	202.24	206.87	204.2	204.82	201.03	209.72	199.98	204.59	208.1	199.73	206.46	201.18	202.82	205.03	199.25	197.93	207.19	205.5	207.12	204.16	203.16	202.2	197.68	205.68	200.39	205.96	211.58	197.36	207.54	207.05	204.19	210.35	205.13	201.58	203.92	202.69	207.39	206.96
207.67	203.77	200.23	201.42	206.05	201.17	202.36	197.49	206.25	208.8	201.8	202.37	200.82	199.24	205.84	200.7	204.99	204.81	208.12	205.18	203.1	200.29	202.83	202.63	201.66	199.86	196.66	203.74	202	201.24	197.42	204.81	202.79	204.52	202.49	206.83	208.06	202.39	204.16	205.98	206.81	200.98	199.28	201.06	197.16	203.02	201.91	196.44	206.16	201.85
213.06	213.75	210.39	207.09	210.15	214.28	209.26	208.49	210.02	216.44	213.73	212.42	206.9	208.99	209.38	215.16	210.8	206.86	209.87	213.38	211.34	214.29	213.87	208.4	210.02	212.83	214.62	211.6	210.87	217.78	207.47	215.26	211.98	207.18	210.21	213.53	217.23	215.17	210.09	212.46	207.91	209.5	218.44	222.49	208.53	211.81	218.19	214.65	216.84	210.46
202.12	212.02	206.08	203.04	206.22	208.64	213.6	210.39	203.07	206.11	200.92	205.56	213.26	206.59	209.72	206.44	209.24	212.19	206.15	213.95	210.93	207.7	209.04	209.44	213.11	203.03	206.66	214.14	209.22	211.38	208.71	208.41	204.95	209.97	207.11	212.13	207.92	203.58	207.78	208.44	206.57	212.47	205.25	205.09	208.68	205.58	206.4	206.66	207.27	201.22
206.74	209.42	206.96	211.19	210.12	204.69	206.71	203.65	213.34	206.47	211.44	202.91	212.51	212.75	214.62	208.89	208.75	212.76	208.49	208.81	209.7	205.87	211.59	204.88	212.71	213.87	201.56	210.72	203.14	204.79	209.34	211.81	209.33	209.89	208.67	212.08	213.31	208.64	207.92	212.5	209.12	205.98	213.45	205.78	211.19	212.66	209.48	213.99	217.9	202.7
203.55	201.98	199.01	197.63	202.25	203.35	199.59	199.14	209.34	201.53	208.26	202.27	207.26	205.53	201.31	200.52	199.13	202.27	203.61	202.94	207.01	199.69	204.04	206.21	197.01	198.59	207.54	208.21	202.27	203.76	206.59	205.06	199.42	201.5	200.54	197.54	204.16	205.05	211.43	200.63	199.7	205.17	207.45	205.57	201.95	203.42	204	204.38	202.12	203.69
206.63	213.07	214.96	209.31	210.52	212.51	216.83	211.53	205.43	212.7	213.66	208.67	211.9	214.52	210.33	212.66	208.27	211.72	209.46	209.09	209.64	214.58	214.03	213.32	213.34	212.18	212.55	209.63	212.12	213.85	212.77	218.05	217.12	209.61	209.48	214.68	212.44	214.67	210.22	214.06	217.09	209.9	206.34	214.44	209.09	207.98	208.54	212.75	214.44	212.09
211.51	210.43	218.44	208.36	211.54	211.48	215.42	211.93	211.23	209.77	211.47	213.71	213.03	214.07	211.51	216.39	210.87	206.51	209.76	209.92	213.46	215.04	209.52	215.26	209.82	214.56	213.08	209.27	207.28	214.84	211.66	213.44	211.32	211.69	209.93	204.21	213.76	215.47	211.08	216.29	211.46	217.53	214.61	212.05	215.69	217.15	214.7	211.19	208.84	203.1
208.56	206.81	210.76	208.2	207.26	210.94	214.09	214.57	206.18	212.12	205.48	206.21	205.32	207.5	210.69	205	213.5	213.09	207.09	206.49	205.21	212.89	215.1	202.18	213.31	205.26	208.63	207.58	210.97	207.61	205.46	208.26	199.36	204.73	208.31	203.04	202.48	210.28	207.15	207.1	209.32	207.7	206.34	201.66	208.7	211.13	208.19	207.85	206.74	210.61
212.84	207.51	210.72	207.95	203.89	214.5	200.2	201.75	206.11	210.64	206.15	205.99	213.89	208.14	202.32	209.35	204.95	211.12	212.78	203.37	211.86	207.12	213.52	202.62	204.51	208.57	207.46	210.9	204.13	210.69	210.35	206.39	195.16	210.11	210.69	209.97	203.36	206.06	212.34	212.34	213.93	209.04	205.96	211.27	206.37	208.67	208.92	207.8	212.74	205.2
205.23	209.56	215.23	203.36	212.06	207.99	207.89	206.85	213.74	207.22	212.39	198.22	204.47	206.29	209.13	209.65	212.59	202.53	212.53	202.91	207	207.94	213.27	205.34	212.57	209.09	210.24	206.65	209.11	211.91	211.01	207.93	201.64	208.01	204.08	210.19	208.37	208.88	205.69	210.98	209.67	208.66	207.8	209.66	209.13	213.04	204.79	208.19	202.79	206.46
208.82	209.85	204.11	203.45	203.73	200.88	203.85	207.2	210.12	208.78	203.85	214.9	209.7	205.97	200.69	209.2	204.79	205.85	207.2	205.85	211.58	209.26	206.03	207.13	207.9	205.81	206.81	203.86	209.23	211.16	207.95	206.47	210.52	203.71	202.53	204.12	208.43	206.84	206.29	200.11	200.48	209.11	206.26	204.28	206.45	205.94	203.84	206.6	206.13	207.97
201.67	198.13	197.84	193.33	196.71	192.87	197.63	197.5	200.04	199	199.95	204.8	198.14	201.43	199.24	200.24	195.49	197.34	195.17	194.65	203.42	193.79	195.4	197.95	195.54	202.95	195.08	191.11	197.9	195.62	202.69	199.52	189.42	199.07	202.03	197.06	196.71	195.38	193.65	197.33	200.53	200.89	204.52	199.63	200.67	200.54	197.35	195.03	194.75	197.11
203.06	209.1	207.91	208.08	208.64	207.55	214.74	207.88	202.36	206.18	207.71	207.5	205.35	209.5	208.76	205.92	203.71	214.92	206.26	210.5	206.33	202.67	202.66	203.42	205.84	209.75	207.89	200.78	206.27	208.45	208.31	211.29	207.45	209.72	200.73	203.28	209.12	205.79	205.54	203.47	212.22	204.54	209.4	212.67	206.69	207.36	207.47	205.12	201.59	205.61
195.33	200.07	197.72	191.08	197.19	196.95	199.33	192.63	189.91	199.96	197.69	199.38	197.36	194.06	195.67	197.17	193.4	189.86	189.93	194.51	194.38	197.65	192.49	194.02	195.58	192.55	199.99	194.73	195.36	198.62	196.38	194.57	195.97	191.43	189.73	195.35	195.41	194.43	194.45	198.69	191.34	190.9	190.8	189.73	197.65	191.53	199.55	200.47	191.8	193.37
223.19	218.34	214.52	208.6	215.38	215.37	218.36	220.97	218.43	217.27	218.92	224.62	212.16	217.73	218.31	217.37	214.63	218.26	214.78	214.3	214.37	215.74	214.96	219.99	224.32	224.06	215.29	213.86	218.86	215.72	216.75	219.25	217.99	213.59	220.11	209.62	216.63	217.87	213.47	220.01	216.2	218.58	216.7	212.33	212.19	216.65	215.02	217.22	221.24	215.58
213.92	213.51	215.39	209.69	210.05	207.26	212.41	201.09	210.51	216.99	212.21	210.02	210.52	208.58	205.29	199.51	211.16	211.39	207.88	210.03	205	209.34	208.8	210.68	208.26	213.54	207.67	208.3	204.72	204.97	207.57	214.33	217.08	207.13	206.46	209.86	203.77	211.4	205.34	206.81	211.84	210.34	212.52	207.63	216.59	209.34	210.42	207.6	210.58	210.68
214.35	214.55	212.01	209.27	214.96	210.08	209.86	209.89	206.63	211.91	202.38	208.83	212.79	217.5	209.15	214.06	219.57	211.07	211.9	213.78	220.62	208.26	210.93	212.02	212.12	215.29	213.1	215.22	215.16	210.92	216.86	216.79	207.59	215.62	216.2	218.12	214.37	206.79	209.59	220.3	217.51	208.86	209.56	209.05	213.42	210.7	215.3	209.89	216.79	213.51
206.19	199.81	205.82	201.73	202.54	203.72	200.27	197.09	198.01	198.59	202.69	200.84	203.91	207.43	201.75	201.47	209.75	202.47	206.77	198.71	200.89	203.71	201.65	204.21	211.18	205.27	205.68	203.92	202.27	210.79	205.96	201.61	193.6	203.4	198.05	203.97	202.06	202.53	199.43	201.61	206.28	204.48	200.99	200.81	207.93	202.17	201.42	206.33	212.49	208.49
201.54	208.45	207.18	205.45	201.44	201.94	210.19	203.14	210.66	202.09	205.77	202.58	197.85	211.29	211.03	209.92	206.12	207.4	208.15	207.75	203.17	207.84	212.33	214.2	206.1	206.1	211.58	207.75	206.12	206.66	198.72	210.36	211.91	208.65	207.04	208.71	205.71	207.83	213.36	211.68	199.62	209.26	201.86	205.14	206.63	209.49	202.21	204.27	207.54	207.13
209.43	206.64	210.98	208.2	211.39	209.86	202.77	205.69	205.65	208.22	214.99	211	206.24	210.84	203.91	205.67	210.12	206.5	205.62	208.24	210.21	208.53	212.81	212.79	205.67	207.27	211.59	200.15	205.99	206.43	208.38	205.53	205.12	207.26	208.08	204.59	209.9	208.75	206.59	205.94	213.15	204.95	201.1	216.7	209.78	204.8	213.35	203.54	211.68	204.36
200.57	206.65	202.68	202.16	197.73	201.79	202.37	202.68	191.67	202.75	206.4	203.71	203.78	204.55	204.65	199.91	203.28	206.1	195.71	205.95	199.65	201.85	202.06	194.89	210.24	211.3	202.12	199.43	196.19	205.5	200.65	205.45	198.75	203.1	204.96	199.31	198	201.44	204.97	195.26	195.28	201.67	203.5	206.42	201.83	199.35	197.17	202.99	204.52	196.69
208.03	209.73	200.71	203.35	206.01	206.29	205.59	197.81	201.55	207.05	202.55	197.93	204.26	201.79	212.71	208.78	204.07	212.3	209.68	200.49	206.35	200.02	201.41	207.95	202.08	202.36	205.74	210.12	201.86	198.8	198.84	203.34	203.63	198.46	206.28	204.47	205.66	210.2	201.33	204.91	201.55	207.83	200.92	204.78	207.94	199.51	205.2	207.46	205.94	196.69
203.94	203.97	205.36	206.74	208.36	208.78	204.93	204.23	206.34	199.67	211.67	202.47	205.68	211.68	203.2	203.57	202.67	203.78	199.54	199.66	196.73	204.41	207.67	205.48	201.81	206.16	205.72	203.73	200.18	203.1	207.19	198.82	204.41	203.05	200.23	200.12	200.38	200.75	201.81	203.13	202.68	197.84	204.59	199.63	205.46	195.39	202.89	208.28	207.89	204.4
207.35	201.89	205.89	203.03	202.27	206.88	209.67	206.54	214.93	201.96	200.85	205.67	197.69	204.98	210.44	205.43	205.97	201.56	211.56	207.85	208.31	205.82	206.39	208.29	201.36	207.11	201.9	201.49	202.07	208.83	208.22	201.44	210.18	209.03	202.46	209.72	210.03	209.04	204	198.07	210.55	206.55	202	203.68	200.58	206.66	210.46	207.04	206.16	205.7
218.06	213.32	219.27	220.14	218.82	216.32	216.31	207.65	209.29	213.64	208.08	217.05	212.19	203.95	211.71	209.66	216.28	209	213.88	212.01	217.88	209.81	209.07	214.24	214.46	212.64	208.26	208.35	217.99	215.02	211.55	209.66	207.04	207.94	211.61	214.46	215.45	217.74	208.81	211.21	200.09	211.08	221.11	209.76	213.86	213.43	216.44	211.22	204.82	218.26
208.95	198.46	199.01	195.43	202.2	197.78	200.27	194	199.63	203.53	195.43	202.24	200.45	202.97	197.4	200.79	199.15	194.72	196.72	206.67	203.18	200.95	201.09	195.76	198.53	199.6	200.46	197.28	205.2	203.01	200.45	198.98	198.16	197.96	201.31	195.85	195.65	202.06	200.46	198.98	202.91	201.67	200.76	201.97	206.01	196.06	199.93	195.46	205.91	192.58
203.8	207.59	206.14	214.79	204.62	205.3	211.27	208.81	208.55	205.11	211.84	206.25	206.11	217.1	210.65	211.47	208.35	202.96	203.75	203.55	208.09	207	206.27	210.26	205.36	206.05	211.93	209.44	210.76	203.84	200.38	205.48	211.01	199.76	211.36	204.81	200.83	210.68	213.21	205.37	205.58	206.68	206.54	208.31	203.89	204.81	209.13	209.15	199.65	212.79
217.01	214.22	217.39	213.58	211.86	212.36	214.6	213.91	212.82	214.54	213.72	212.32	220.76	225.78	217.11	213.13	210.33	215.33	214.08	222.53	215.21	210.94	210.28	211.64	212.56	209.9	212.55	213.81	209.85	213.22	215.64	218.73	211.9	212.96	211.11	219.11	212.24	214.51	210.37	209.53	208.98	211.55	208.71	213.99	208.85	216.61	210.85	213.68	213.29	208.63
190.17	196.21	201.39	196.52	200.68	204.5	204.26	206.22	203.36	202.2	201.95	202.83	206.19	200.41	202.68	198.08	195.22	202.38	200.62	191.73	198.2	197.52	202.05	202.6	195.06	198.53	198.95	200.91	202.99	204.38	198.67	201.86	201.86	203.94	200.71	203.04	199.49	207.91	198.81	203.52	194.91	197.5	205.45	196.43	200.55	198.18	209.25	199.38	201.98	201.56
202.19	197.95	201.32	198.78	193.46	206.04	205.87	197.56	198.12	201.63	196.75	196.42	199.72	196.63	206.13	201.69	199.38	196.03	203.88	197.99	197.09	198.79	199.31	203.46	198.74	205.7	198.91	195.71	198.04	194.35	198.31	197.21	197.38	198.6	196.59	196.29	200.28	203.14	198.99	197.21	202.32	197.52	199.84	200.19	206.3	195.93	198.09	196.42	199.8	198.22
205.56	206.26	205.2	207.92	201.59	210.66	204.16	205.87	204.97	204.17	211.27	203.96	210.62	206.1	208.97	203.16	205.84	205.49	208.49	208.8	202.46	206.19	207.4	205.21	199.78	205.75	208.28	204.13	205.33	204.08	203.01	203.06	206.15	203.24	203.14	204.17	203.17	204.26	202.09	205.55	202.89	201.25	206.17	202.23	200.7	207.91	198.53	202.13	208.79	201.06
223.42	213.46	216.68	212.96	217.81	214.74	221.93	216.68	212.72	214.14	212.49	218.64	214.31	218.93	225.14	215.93	215.35	211.73	218.15	213.56	215.16	218.75	216.38	217.12	221.92	215.32	220.84	217.62	213.04	218.69	211.34	214.46	217.94	220.71	217.2	214.63	217.27	217.69	212.95	218	218.84	215.52	221.6	222.09	224.84	216.51	214.17	222.67	217.3	213.21
209.68	214.82	216.91	206.14	205.59	217.02	205.32	204.72	215.46	209.47	211.57	221.88	216.56	208.8	215.91	209.19	213.27	212.78	210.26	215.61	213.95	212.4	212.16	214.52	214.95	216.74	210.93	216.49	212.71	214.53	215.02	210.34	209.32	215.96	215.52	205.91	209.55	213.21	208.45	215	213.61	215.85	213.39	212.43	212.73	215.58	214.98	208.69	214.26	206.88
197.56	202.46	191	198.23	199.91	197.11	191.02	197.89	196.1	198.43	193.07	197.09	194.01	193.41	200.37	197.74	193.4	193.18	202.93	197.88	197.28	193.58	193.57	196.6	192.01	194.62	195.59	194.49	193.73	192.26	199.55	197.68	197.04	197.41	204.03	195.02	194.26	192.89	192.98	197.39	198.41	194.19	204.37	200.47	196.11	197.77	191.83	196.84	195.96	186.81
210.32	212.36	209.12	206.06	214.54	205.91	212.27	211.36	204.47	208.22	208.92	207.77	206.35	207.73	210.58	214.57	203.51	212.87	211.91	211.01	207.26	207.54	213.98	199	211.84	212.98	206.84	200.47	211.39	207.93	203.22	209.07	213.65	210.1	213.14	210.1	209.77	203.77	208.79	204.05	213.12	209.95	211.66	205.35	206.94	212.68	210.62	209.6	207.75	204.72
210.49	206.96	204.9	209.85	207.68	208.72	209.17	209.01	209.28	212.85	207.88	207.04	206.97	204.07	208.96	217.19	203.66	205.98	210.82	203.4	208.41	205.56	208.76	211.83	209.67	214.51	210.9	202.84	206.42	208.47	208.72	212.89	205.54	206.93	212.52	212.88	215.05	206.94	206.83	205.3	201.82	209.02	203.38	207.12	211.78	206.23	210.6	206.11	211.22	209.92
214.86	208.4	213.16	208.5	212.21	212.41	215.58	210.44	211.71	202.2	207.58	215.48	205.91	216.75	208.3	209.41	211.84	213.44	208.94	209.3	207.52	207.76	207.57	214.18	207.18	210.4	210.32	215.14	208.11	210.2	214.64	215.37	217.16	208.12	210.49	210.8	216.02	213.84	208.28	215.45	213.93	212.68	206.41	207.64	220	206.57	211.55	203.83	210.97	212.34
211.22	215.75	215.64	214.77	219.6	214.3	213.06	215.47	223.08	220.41	219.14	223.32	210.94	213.33	214.15	214.85	216.19	221.05	221.16	215.72	217.51	210.58	213.69	218.22	220.87	215.23	217.36	215.76	215.8	218.06	214.56	213.07	219.62	207.82	221.63	217.71	214.99	215.8	211.38	213.36	215.26	217.26	217.27	217.52	216.82	215.31	218.66	213.55	219.75	217.57
202.88	205.19	200.39	203.58	201.38	206.64	201.54	202.12	204.34	204.12	206.01	200.44	207.98	207.31	205.07	206.12	202.64	200.71	203.43	204.24	205	205.06	209.11	200.66	205.74	201.92	206.35	203.44	198.68	205.17	196.78	200.37	202.46	205.99	209.85	204	201.8	200.33	201.95	203.2	203.26	201.25	209.15	208.08	206.03	204.04	198.81	203.54	206.98	200.79
203.66	205.74	205.25	210.17	205.48	206.02	202.02	211.58	204.73	205.8	205.85	206.87	206.95	209.08	202.48	206.52	204.7	206.1	209.31	208.43	205.36	208.86	201.28	210.12	208.9	217.03	205.07	209.34	211.86	204.91	203.71	208.13	212.49	207.43	208.84	208.8	203.47	206.17	208.01	209.85	206.96	204.94	204.91	213.71	207.05	209.52	208.87	213.28	208.37	211.47
194.82	195.47	203.49	200.57	201.44	202.71	202.33	200.36	194.6	205.26	206.59	201.6	199.62	196.17	199.98	200.62	206.71	201.49	201.61	205.5	197.97	204.81	198.28	205.55	196.57	191.26	200.83	205.82	195.81	200	205.63	196.12	198.59	197.81	206.21	202.64	200.5	202.22	200.47	202.29	202.64	207.69	201.95	204.97	205.17	195.15	204.33	202.5	207.18	200.53
210.29	206.69	207.92	205.63	208.46	202.19	212.53	211.73	209.96	205.51	212.32	205.96	204.85	201.57	207.67	210.22	210.25	210.22	205.07	203.34	206.94	207.51	204.32	216.25	212.92	211.13	206.11	211.81	211.92	199.83	201.34	206.11	207.56	200.68	208.28	208.15	204.45	214.13	200.78	213.54	205.82	203.45	210.48	205.96	207.43	207.76	209.75	202.72	204.72	206.29
210.74	207.03	204.93	209.04	206.02	208.1	209.95	207.17	208.36	210.11	212.01	213.07	213.57	211.58	207.74	204.99	207.85	205.03	211.69	211.2	208.58	211.74	210.52	210.96	213.3	212.26	205.1	209.86	209.85	206.77	201.29	206.38	205.84	209.37	209.23	206.95	212.38	209.93	206.04	206.43	209.64	207.82	202.77	207.94	201.46	205.05	209.38	210.64	209.43	208.27
207.48	204.35	204.28	204.31	200.77	205.12	203.63	203.05	208.27	202.9	201.54	201.38	202.38	203.04	205.05	202.65	203.24	206.35	204.93	199.83	204.99	204.49	203.64	201.68	203.11	200.15	199.57	199.47	205.28	201.8	201.09	198.96	204.78	205.53	203.31	199.55	197.44	200.25	209.35	206.33	209.79	207.23	203.15	208.27	202.87	203.64	203.14	203.73	200.61	205.26
203.19	212.32	205.45	200.42	210.56	212.69	206.38	205.42	207.4	204.29	203.48	213.92	201.89	216.6	213.46	205.53	207.16	213.33	205.74	208.07	209.46	210.62	206.9	204.15	202.37	202.1	211.22	205.97	214.49	205.51	211.06	206.01	211.51	206.59	208.73	212.38	210.34	207.53	207.82	200.9	205.56	207.38	210.94	214.78	212.08	207.97	206.44	207.94	206.27	203.25
203.21	208.62	199.25	208.98	205.02	203.22	206.06	199.17	203.18	204.61	198.64	205.88	195.59	203.18	203.01	199.8	204.21	202.61	210.49	205.11	205.64	204.26	206.64	200.47	203.4	204.64	207.5	203.2	199.57	207.27	203.88	200.95	205.24	204.89	197.05	207.2	209.07	204.97	207.12	209.31	207.17	209.21	202.64	203.95	205.72	206.77	204.52	208.87	210.86	203.79
218.26	214.05	207.74	204.12	211.82	213.83	207.48	211.13	209.01	210.81	205.69	206.31	206.96	210.57	210.15	209.64	206.08	208.3	210.87	210.73	209.37	209.71	201.51	202.93	211.05	206.51	202.33	205.73	206.59	209.06	207.71	208.67	205.22	217.51	211.13	204.05	205.78	207.08	206.48	210.67	202.59	209.19	207.03	201.74	206.05	204.84	205.3	202.84	207.9	211.51
201.33	196.72	198.62	207.33	199.62	200.12	206.1	205.22	207.88	195.94	200.18	204.42	208.8	200.59	200.75	203.32	207.1	203.66	203.66	199.92	202.35	200.79	201.65	204.23	202.24	202.93	206.95	203.75	202.61	204.54	202.13	203.19	206.96	200.14	199.48	206.24	204.21	206.56	204.52	201.07	204.6	193.94	198.49	199.49	196.68	198.82	197.79	202.98	210.17	205.75
195.6	196.2	195.53	198.45	196.92	200.05	197.91	198.15	200.42	201.56	202.78	198.19	195.27	198.69	195.86	197.29	194.15	196.48	200.08	192.72	201.41	193.5	193.98	205.11	197.57	199.3	199.16	194.13	197.16	197.52	196.94	203.28	190.82	201.49	197.63	198.96	194.93	196.17	193.49	193.04	198.1	199.3	197.53	198.46	193.85	197.62	201.07	205.27	195.76	196.15
212.11	215.06	212.51	200.64	209.57	209.2	209.83	205.64	207.9	205.27	203.55	202.85	214.19	212.03	206.05	208.5	207.07	209.21	209.74	210.74	212.54	208.8	201.64	208.82	204.11	203.12	208.72	210.56	208.73	212.62	211.56	206.69	209.42	207.87	211.3	211.68	206.28	202	209.9	207.81	205.79	211.04	210.24	201.25	208.61	202.05	206.73	207.04	208.94	209.39
206.8	208.28	203.05	206.36	208.91	211.52	210.26	210.79	209.51	203.01	211.39	212.23	209.88	208.38	209.87	209.06	204.2	208.88	210.17	208.14	209.82	213.18	209.25	209.7	210.79	209.99	201.23	205.36	204.69	202.65	212.01	208.07	210.03	209.71	202.46	210.71	210.53	212.14	213.46	206.36	207.18	202.22	210.48	210.81	210.6	210.87	210.58	214.05	205.64	207.07
202.41	197.91	198.84	196.57	199.02	194.45	201.66	200.41	199.43	207.32	204.85	200.58	199.74	197.68	198.32	200.99	197.84	199.91	205.55	199.64	200.06	198.5	198.51	203.93	199.24	201.15	208	194.14	206.82	204.9	198.07	200.55	197.1	197.56	204.86	198.38	200.43	201.54	198.49	194.94	199.59	195.18	200.56	199.92	202.13	198.88	200.52	201.3	206.59	197.92
199.67	200.52	200.16	198.89	203.27	197.67	198.29	196.15	197.99	195.99	203.08	201.29	198.53	194.8	195.03	194.78	197.22	200.54	202.49	207.15	201.09	201.25	198.11	195.29	200.25	201.06	203.33	205.46	189.76	193.01	197.94	197.77	195.59	199.56	198.32	189.59	199.62	198.64	199.27	205.68	202.04	190.9	189.42	196.6	204.52	198.72	201.1	200.68	198.9	199.15
210.42	210.4	212.06	209.4	202	215.72	215.23	209.9	206.6	207.44	210.43	204.86	206.43	207.13	208.66	210.07	209.3	212.13	207.08	212	202.72	212.96	214.01	207.94	209.93	213.98	208.92	207.89	204.87	212.46	207.69	208.79	204.7	211.33	211.57	207.47	210.59	213.23	212	210.05	205.18	209.17	211.66	206.86	210.74	205.21	215.55	207.72	213.8	208.19
200.92	197.98	202.15	205.72	197.44	192.88	198.29	203.73	196.19	200.18	197.96	196.64	200.59	191.6	205.06	192.54	203.37	206.89	204.45	197.31	195.9	206.59	200.4	200.8	201.37	192.15	202.11	201.36	194.54	199.36	197.5	201.75	192.16	194.3	199.12	200.29	199.61	200.91	196.95	198.71	197.1	200.46	196.52	201.62	195.37	201.34	200.51	198.69	190.17	202.59
200.56	198.66	200.39	202.48	193.39	206.08	206.31	200.03	208.58	205.14	210.68	197.28	195.08	194.24	202.39	200.6	204.11	205.65	196.87	208.58	208.41	205.79	206.6	204.8	202.57	208.37	205.96	194.57	204.63	203.97	201.09	197.13	203.8	203.37	196.29	200.75	201.58	206.66	205.94	198.57	207.26	202.12	199.67	195.73	206.77	207.55	198.23	201.34	201.91	199.4
209.41	200.78	199.94	201.32	205.19	202.89	206.42	198.05	202.5	200.99	197.75	205.84	202.25	204.98	202	205.87	201.33	201.69	205.17	205.56	202.58	202.01	206.77	204.11	207.57	201.14	201.11	204.64	200.93	211.75	209.85	202.53	201.52	203.95	209.26	202.38	201.05	204.34	198.94	200.01	198.96	203.85	202.59	202.45	198.32	201.05	209.67	202.06	204.15	200.43
208.78	207.69	210.59	201.7	210.53	211.83	205.32	206.92	206.26	205.21	202.3	210.1	203.17	212.62	209.94	211.86	209.29	209.33	206.45	202.63	208.63	205.77	205.74	206.52	207.66	212.78	206.45	207.1	205.67	210.11	209.42	208.38	215.52	206.36	202.95	216.37	207.36	208.39	206.39	210.65	204.39	206.64	211.01	206.86	205.6	205.12	203.52	209.01	208.68	207.73
199.47	201.41	211.85	213.92	206.68	206.26	202.69	199.53	209.82	204.63	205.85	208.14	205.26	213.58	209.34	204.35	204.7	208.19	206.43	208.26	207.08	212.59	210.99	209.34	206.2	209.19	214.53	208.46	205.89	208.53	208.59	203.17	206.48	201.43	204.09	199.88	199.82	216.85	200.45	203.71	210.09	205.33	204.61	203.99	205.04	204.64	208.74	210.78	209.03	201.33
202.8	210.78	204.92	208.33	208.27	209.72	207.5	211.8	202.54	203.96	205.58	197.17	206.83	208.16	211.22	209.26	206.7	204.94	217.79	206.18	207.5	204.49	210.53	205.73	204.86	207.89	209.85	207.69	213.37	211.08	202.71	213.83	211.79	208.38	207.31	211.62	209.39	210.93	209.1	204.24	206.57	212.17	211.09	207.06	207.37	212.7	201.85	208.15	215.1	204.37
211.18	197.09	197.23	204.19	205.2	205.12	208.68	203.87	202.09	206.53	201.14	204.85	212.34	204.02	206.15	209.6	203.39	203.9	210.82	200.62	197.69	209.55	209.83	212.7	208.31	200.82	209.38	207.18	208.27	200.52	210.58	206.13	204.83	204.11	208.54	198.14	203.11	199.21	203.88	208.2	200.25	204.66	206.81	204.94	199.13	206.33	200.75	194.71	202.49	198.33
213.37	208.11	212.14	216	201.95	205.02	212.87	205.57	205.27	202.79	203.92	205.38	203.63	200.6	210.95	205.81	204.64	209.9	207.93	204.99	206.76	209.43	210.78	205.53	214.84	205.91	208.65	210.65	211.41	210.16	204.07	210.21	201.38	206.89	211.86	208.92	205.58	211.05	210.29	206.13	218.65	203.93	208.31	215.17	209.17	210.67	204.77	217.48	208.81	199.75
196.5	193.4	200.44	205.43	201.65	204.01	202	199.12	204.79	204.76	203.89	198.3	199.78	205.8	209.8	196.98	202.59	211.73	202.39	199.08	205.11	204.56	201.97	200.35	197.3	197.06	205.39	198.42	205.19	206.36	207.2	199.48	203.19	204.14	200.96	199.7	200.81	203.29	199.48	204.83	209.94	204.64	201.69	207.02	202.99	201.92	203.82	205.63	208.9	198.04
203.21	204.53	214.57	209.07	211.38	213.73	208.03	210.29	211.77	202.19	212.15	215.33	205.01	211.31	212.36	205.1	212.02	209.76	211.97	203.27	207.16	208.19	208.96	200.64	209.75	212.37	204.91	202.76	205.12	205.65	216.79	211.25	208.37	207.27	212.87	207.06	205.99	211.88	207.32	206.1	213.17	209.49	207.02	205.91	211.95	206.49	209.47	215.68	214.37	215.09
204.03	200.7	195.64	204.64	199.6	197.82	198.87	200.02	198.98	202.01	199.5	195.63	199.24	195.37	200.3	198.57	199.09	208.19	201.02	198.06	197.32	202.87	202.3	199.55	207.94	191.15	203.56	200.99	199.1	201.57	195.6	196.33	204.02	201.94	207.47	203.71	193.11	202.36	200.83	200.5	203.48	199.12	203.14	197.47	202.65	198.89	208.98	196.19	197.63	200.27
194.67	197.27	197.21	200.42	184.69	188.74	188.17	191.67	193.29	187.34	193.93	196.18	199.11	192.75	193.65	192.54	194.67	189.55	192.79	196.62	199.77	187.87	186.78	198.85	190.9	194.98	186.95	194.68	196.07	189.92	189.93	201.82	192.41	199.41	197.72	194.7	204.08	196.76	195.41	201.43	189.1	196.1	205.03	186.69	187.21	195.49	202.41	183.93	197.35	196.93
202.47	199.31	198.85	197.74	198.63	201.27	197.59	202.79	204.28	200.55	209.12	208.12	206.31	204	206.02	207.4	205.07	197.6	200.86	202.59	201.23	200.45	196.32	205.64	198.93	196.02	195.27	203.34	202.01	205.66	199.48	201.95	195.15	202.5	203.72	198.17	203.25	199.46	203.19	206.54	198.71	199	198.03	196.28	201.69	197.59	203.31	204.07	199.74	194.32
206.65	203.19	207.58	202.32	197.02	197.76	200.28	207.85	202.59	195.17	200.32	193.76	200.8	200.53	198.14	197.59	203.29	197.36	199.12	207.37	197.2	204.7	194.96	206.56	197.58	195.29	202.52	202.21	197.12	211.02	207.04	201.93	197.23	201.61	200.88	193.53	199.44	195.91	202.81	208.82	199.34	195.46	196.28	195.76	196.5	202.04	197.25	202.36	195.88	205.09
208.23	203.54	205	204.45	205.91	206.64	205.21	205.22	211.15	205.87	207.95	203.97	210.68	211.06	210.64	211.62	210.98	209.18	211.47	205.29	214.98	211.04	205.25	209.49	206.51	211.1	214.39	204.82	212.05	207.54	211.66	207.37	210.16	210.27	207.33	200.94	208.62	210.63	208.58	205.71	210.72	206.89	202.6	207.96	207.93	209.69	213.39	209.19	208.18	204.52
206.17	205.06	211.07	214.27	210.59	214.46	212.42	216.34	210.01	205.15	220.55	214.43	208.76	218.1	215.06	212.14	213.02	211.11	214.67	208.94	208.97	210.75	211.82	207.11	209.65	207.81	204.83	211.22	206.91	213	210.39	213.08	216.8	212.84	211.3	216.07	209.53	212.89	216.34	216.03	217.21	208.65	207.64	211.93	209.87	210.34	211.24	212.44	216.74	205.57
214.02	209.5	216.76	199.62	209.79	212.13	206.19	202.82	210.59	213.29	215.42	208.81	212.51	210.27	206.69	204.03	206.02	211.85	206.73	206.2	206.78	209.86	210.52	214.35	203.69	212.03	214.47	211.68	207.79	211.37	206.6	204.34	210.13	211.74	209.25	208.11	211.8	209.21	204.05	201.74	210.77	209.55	209.87	210.55	214.62	208.16	209.05	206.74	212.24	204.58
211.82	206.92	208	214.87	210.18	206.37	210.8	213.22	205.96	206.68	206.8	214.73	205.15	208.44	215.85	209.42	206.71	212.77	202.29	209.7	211.51	209.94	212.97	210.8	206.03	207.25	202.4	212.16	206.86	210.58	208.46	208.3	207.29	209.74	211.16	214.29	207.79	209.08	206.34	207.03	204.27	207.21	213.28	210.43	208.64	209.75	208.4	208.61	209.21	210.61
189.82	200.23	195.8	197.98	202.06	196.36	199.56	197.82	197.17	208.11	195.91	204.6	202.09	201.05	205.01	200.12	199.65	205.62	205.9	187.85	194.11	193.91	200.7	192.3	193.71	200.09	199.79	199.28	204.94	202.55	197.48	191.24	195.16	204.47	197.46	196.46	202.56	192.23	190.85	197.73	199.98	193.06	208.16	200.75	196.47	198.45	197.9	200.88	201.72	193.04
210.83	207.71	209.22	218.35	205.82	208.44	207.96	208.47	205.58	199.68	211.7	208.37	206.39	206.14	210.65	204.77	208.76	205.91	211.35	215.24	212.29	209.82	207.59	206.77	206.05	196.38	206.8	208.73	204.88	207.69	208.34	212.65	208.4	204.82	208.33	209.61	205.86	206.42	215.68	215.51	204.38	211.5	208.11	217.3	205.22	201.95	211.42	214.1	208.39	209.53
206.19	203.26	212.9	204.09	207.54	207.14	208.36	199.74	207.8	210.24	211.4	204.31	210.41	206.37	219.71	214.23	210.44	203.46	210.66	203.64	212.31	211.7	207.98	206.38	203.42	208.55	214.6	200.78	207.76	203.42	210.07	210.64	209.04	207.22	212.33	204.61	203.22	212.02	206.87	213.17	208.97	209.45	202.65	212.17	205.87	204.9	206.41	208.16	209.12	205.35
208.54	204.41	199.11	205.82	209.52	204.53	204	203.71	203.13	213.44	201.55	203.34	206.63	205.38	205.34	203.83	210.27	205.18	202.82	213.66	204.21	204.22	205.9	206.78	211.38	203.65	207.65	201.16	210.09	210.07	206.73	215.22	209.75	203.06	210.41	205.46	204.38	199.75	204.44	210.85	212.18	202.05	201.29	210.2	201.45	203.58	208.18	207.12	204.06	204.98
199.87	201.14	197.3	193.06	196.1	201.55	195.81	200.37	201.65	208.14	199.19	196.1	204.21	196.59	196.22	202.94	200.97	204.76	196.15	197.03	198.25	193.84	194.85	202.3	190.04	190.84	201.85	196.26	194.05	203.13	196.81	201.6	200.56	196.99	194.77	199.09	191.55	198.83	194.2	198.49	197.21	196.91	199.78	197.87	192.53	194.48	200.31	196.54	198.99	199.81
212.18	208.99	207.79	213.7	223.14	212.13	210.43	214.78	217.11	210.07	209.79	216.36	211.25	210.49	211.22	209.55	212.35	217.91	201.26	214.07	212.62	209.2	213.61	211.66	207.73	207.01	215.77	212.87	206.58	212.19	210.41	209.07	207.2	212.8	216.57	206.77	203.83	214.06	212.98	213.03	209.17	210.7	215.13	218.23	209.25	212.29	212.64	211.62	211.02	210.98
211.86	213.95	203.26	206.55	209.8	206.71	206.65	207.65	203.11	203.46	201.92	209.85	209.41	210.82	205.3	210.83	210.58	200.17	211.45	213.56	205.69	200.92	209.82	205.78	210.89	205.53	206.8	210.15	201.05	214.72	202.26	208.78	208.29	206.55	207.26	210.18	211.59	211.34	217.53	211.68	211.47	206.35	208.64	204.88	213.63	207.05	211.7	204.61	212.06	202.53
215.1	208.81	213.11	209.06	211.65	214.72	212.85	215.07	206.13	215.11	211.28	213.51	214.33	206.78	205.14	213.15	213.55	214.38	211.38	213.38	209.36	213.02	215.01	213.73	213.35	222.16	214.34	210.69	211.7	214.78	211.9	211.57	211.42	215.03	211.7	209.66	215.25	207.97	209.05	215.37	212.15	212.49	213.37	217.5	219.02	218.31	205.62	215.51	218.72	209.95
199.97	200.79	206.1	201.74	201.07	206.15	208.17	206.15	201.8	195.84	197.95	203.2	200.71	205.58	207.6	198.63	202.85	207.96	203.19	209.63	199.69	196.73	198.41	203.76	198.93	201.78	201.36	198.94	198.01	206.79	200.46	204.68	202.07	203.19	197	205.9	199.96	205.24	199.27	203.13	203.85	202.97	198.12	205.14	206.59	201.47	207.62	208.66	200.68	206.84
192.14	194.94	196.19	205.12	196.91	200.71	201.6	200.99	193.2	202.68	194.55	198.99	201.76	191.74	200.15	199.54	198.45	203.84	193.7	193.76	203.45	202.15	202.55	203.92	197.79	197.77	199.87	196.87	200.15	195.85	195.37	204.06	194.38	202.72	197.87	197.07	195.81	199.8	206.17	201.22	190.19	201.88	196.5	201.65	192.43	198.91	196.38	195.35	191.49	201.9
214.09	205.38	206.59	210.75	213.46	207.37	213.75	208.59	214.63	211.48	209.88	213.72	212.46	213.7	208.99	214.21	214.3	206.21	207.9	209.48	211.62	214.7	212.23	215.29	214.28	215.49	206.11	213.44	210.14	217.51	208.16	205.4	211.97	211.45	205.31	215.37	216.34	215.42	218.83	214.93	206.21	207.02	212.2	212.05	211.74	214.73	211.41	208.53	211.48	212.12
202.59	205.78	202.38	200.46	201.89	207.18	201.95	200.63	199.31	200.31	205.42	202.59	201.44	201.48	202.09	198.32	202.74	200.67	206.03	197.94	200.56	199.11	202.88	202.89	197.51	202.69	200.99	207.07	204.25	209.89	199.04	205.01	199.63	200.94	201.85	207.55	207.95	205.64	206.98	209.65	208.02	202.16	207.64	205.38	199.47	203.87	200.28	213.56	195.69	206.96
207.92	205.14	211.94	213.47	209.52	206.74	211.9	207.91	212.48	213.22	211.94	210.39	205.28	209.49	208.71	212.62	210.75	210.45	211.7	211.68	203.82	214.8	212.38	212.85	207.16	211.92	206.34	207.41	212.79	211.7	213.29	208.52	207.57	204.96	216.33	214.19	210.9	203.63	209.72	208.06	214.54	208.95	218.25	210.29	211.02	207.86	205.28	211.81	211.15	210.18
206.38	209.17	201.97	202.78	204.97	207.82	205.57	209.25	206.51	208.99	210.06	204.88	204.37	206.92	203.92	208.69	214.74	208.17	209.69	210.83	214.42	203.97	213.39	205.64	211.15	207.98	207.6	208.35	208.29	204.66	216.14	202.63	200.76	208.95	204.91	206.09	209.81	215.03	204.97	204.81	206.29	211.42	206.12	206.86	204.42	206.42	212.44	212.35	199.9	211.74
205.01	215.31	204.83	205.93	217.51	213.47	207.79	207.98	215.67	210.7	211.93	210.06	207.86	204.37	214.06	209.31	210.85	211.43	203.24	215.58	209.32	204.23	201.58	212.44	209.26	214.61	213.89	208.81	214.18	209.57	207.6	209.64	206.87	210.52	207.29	209.28	212.63	208.17	211.78	208.03	208.23	212.25	210.41	210.42	212.18	209.47	205.64	211.57	203.44	208.58
207.57	204.27	204.12	205.75	205.85	201.4	201.65	197.16	207.12	210.8	201.88	197.44	206.47	202.67	197.85	202.87	206.6	205.44	202.86	202.64	204.98	203.74	200.78	204.72	200.73	198.6	204.28	202.63	203.6	203.99	198.29	205.08	198.18	199.1	200.96	204.9	203.51	195.77	203.63	210.93	202.68	195.34	208.19	205.47	205.27	203.19	200.59	208.89	204.5	203.07
207.78	209.54	213.15	208.68	201.82	198.58	204.87	200.64	208.22	210.82	204.61	208.5	200.47	206.53	203.3	209	203.36	210.38	207.8	205.55	209.52	212.75	203.29	203.52	205.89	205.18	204.11	209.62	207.18	204.65	208.89	209.08	212.37	207.53	201.15	201.65	205.83	213.94	213.19	210.63	212.74	211.52	213.47	207.2	204.85	205	209.22	201.07	204.53	205.32
200.59	212.27	209.23	207.54	208.52	209.22	217.84	208.73	206.09	210.35	208.26	199.08	205.87	197.98	206.55	205.23	200.26	207.34	200.85	201.95	209.55	207.63	212.15	211.64	203.96	209.94	204.62	202.23	206.18	203.97	207.32	211.14	204.9	207.1	206.31	208.64	202.36	209.65	194.76	207.25	203.97	215.12	206.57	204.73	202.75	209.69	204.67	201.46	199.05	205.77
201.92	202.2	206	203.38	199.73	203.93	201.37	199.97	200.49	202.29	203.71	207.06	200.13	209.2	195.18	205.9	207.3	202.33	208.94	201.19	201.61	201.68	199.44	205.54	207.07	205.09	204.34	203.19	203.34	203.23	202.92	200.8	204.69	198.55	203.82	201.77	203.45	203.38	208.13	203.14	206.77	204.49	201.25	202.68	204.7	207.07	208.58	210.83	208.19	203.92
216.59	213.24	218.3	209.88	207.27	214.54	212.21	212.75	214.37	208.46	221.95	208.66	214.89	209.16	212.88	216.36	215.52	216.23	208.07	219.03	215.54	209.7	207.82	218.24	215.23	215.03	218.07	212.24	224.51	210.34	208.6	216.25	209.49	212.04	218.33	206.76	211.02	209.7	216.05	209.71	216.56	219.08	215.06	218.02	206.98	218.16	211.38	211.01	203.2	209.75
205.92	204.51	203.57	210.93	207.87	206.52	205.72	208.37	201.92	204.02	207.61	213.33	207.69	209.02	204.17	204.41	205.33	209.57	209.86	207.91	206.43	203.57	204.55	204.69	205.71	206.03	210.86	204.51	210.75	210.04	208.51	202.86	206.66	208.57	205.87	208.65	205.5	206.24	202.69	206.14	209.13	215.35	205.68	209.51	202.53	202.5	201.34	210.01	207.83	211.85
194.66	209.36	204.09	198.64	202.83	208.43	202.69	199.02	201.18	206.96	202.26	204.63	209.57	208.6	200.52	201.45	203.66	202.23	198.65	201.01	193.67	199.6	201.21	206.48	200.87	203.8	205.19	200.13	204.28	194.75	199.1	208.25	198.99	202.37	201.18	203.16	198.03	202.03	206.36	208.59	199.34	206.42	199.66	205.39	199.23	201.02	193.69	203.8	207.31	211.31
198.2	201.99	197.06	199.66	198.04	207.87	193.69	197.53	201.53	197.8	196.67	193.3	194.83	198.13	198.46	202.2	195.89	206.18	200.38	202.36	199.25	204.97	201.53	198.63	204.18	210.38	207.52	200.99	200.63	200.86	199.04	204.35	201.77	200.02	199.12	200.71	198.52	194.21	200.58	203.95	202.71	208.27	202.08	197.19	198.97	204.22	204.11	196.23	197.47	204.31
205.72	209.36	199.59	201.58	203.99	198.76	206.62	205.67	205.79	207.69	204.24	208.04	197.05	203.6	204.89	206.63	200.62	204.41	204.14	203.64	198.39	201.75	200.63	205.72	200.99	207.58	204.53	201.12	197.55	206.4	212.56	198.89	204.29	203.95	205.5	204.26	204.82	205.47	200.48	200.6	201.02	211.22	207.22	199.3	200.15	202.9	200.42	202.58	203.81	208.19
205.28	208.86	208.43	201.66	202.76	207.94	208.31	212.48	208.79	203.11	205.67	207.68	205.93	207.84	207.85	213.19	208.23	206.84	207.43	204.59	199.9	208.88	202.51	206.84	206.74	209.6	205.12	207.79	203.9	208.23	204.53	207.01	207.81	201.95	210.9	205.89	203.07	201.3	210.32	203.02	203.93	206.77	208.23	208.28	208.46	204.39	215.6	210.28	203.77	201.39
205.72	206.28	209.19	211.37	201.95	204.82	210.47	205.87	209.94	207.76	208.62	210.41	209.53	208.18	207.61	214.53	207.67	205.64	211.17	207.26	201.28	210.12	214.32	210.21	208.55	211.81	212.26	210.86	211.89	213.73	210.47	202.27	207.76	213.44	203.36	205.39	205.82	217.91	208.19	202.83	209.69	209.19	206.33	210.11	208.32	209.2	208.83	208.73	207.42	211.89
211.13	209.18	209.55	205.93	205.81	216.22	205.43	206.99	205.32	208.07	214.87	212.03	208.62	206.59	209.8	202.19	210.95	205.89	198.53	214.94	202.75	212.14	205.47	211.13	201.6	206.89	212.13	204.66	204.81	206.29	198.91	211.35	212.29	210.9	208.62	199.06	207.29	207.08	203.56	204.98	205.48	211.82	207.81	207.82	208.45	209.38	211.69	206.83	212.94	202.09
223.23	214.86	220.4	213.2	219.63	218.63	208.59	219.95	216.4	215.57	220.68	215.83	214.73	213.77	213.17	220.53	216.33	222.66	214.03	216.54	215.93	219.43	228.89	215.35	221.68	222.78	218.5	219.81	214.08	215.4	221.8	218.07	211.67	218.08	218.18	217.3	217.89	221.56	220.77	221.5	226.08	215.5	214.65	219.83	214.8	217.09	221.12	221.31	221.96	215.17
198.8	195.79	199.89	200.06	201.54	201.25	197.62	200.01	194.46	203.9	198.66	206.63	203.29	198.64	201.1	201.11	199.19	197.77	204.94	209.57	203.61	197.4	203.86	197.21	205.72	203.99	196.21	201.66	203.67	196.79	197.84	193.37	201.16	199.97	202.61	203.22	200.48	193.71	207.63	197.28	197.58	204.26	199.95	197.52	206.09	202.32	195.84	204.77	201.43	196.11
216.05	211.28	212.97	210.79	208.19	212.31	210.71	214.39	208.4	210.01	213.39	202.16	214.88	215.19	208.31	212.84	211.21	212.6	213.05	213.85	209.11	210.84	209.74	215.97	210.14	210.33	209.83	216.3	217.42	201.83	216.75	208.97	210.3	210.22	214.26	209.64	208.13	213.67	207.31	211.99	210.26	205.92	214.99	219.96	206.5	214.14	206.43	214.93	206.31	213.64
207.86	203.29	210.46	200.55	204.38	205.18	201.58	205.61	198.17	199.06	199.6	200.74	206.46	208.13	203.9	206.1	206.83	205.35	202.48	201.84	202.24	202.31	202.11	197.13	208.87	208.85	207.56	199.52	202.24	205.94	202.87	200.25	206.49	204.54	202.69	203.99	202.49	197.29	202.41	207.17	197.26	209.34	209.5	210.09	204.86	200.22	200.44	198.39	208.1	199.15
208.11	200.16	203.33	203.35	204.49	203.25	198.32	198.27	203.57	202.03	203.39	199.64	204.13	207.7	205.06	210.03	199.31	205.93	201.98	205.11	199.14	209.3	203.28	202.89	207.91	204.57	203.86	196.27	205.94	203.08	205.94	201.7	198.21	206.97	200.56	201.61	197.2	205.62	200.24	203.9	201.7	204.52	205.62	198.16	205.12	201.57	206.54	201.44	201.82	199.83
202.8	207.44	209.07	206.41	212.99	210.57	202.65	207.22	205.06	201.3	210.46	207.4	210.64	213.64	209.92	206.71	211.54	211.77	212.09	215.26	205.76	202.06	214.28	207.14	205.57	206.16	212.9	202.8	207.4	209.1	213.75	206.87	204.14	204.47	213.78	206.18	205.12	200.37	210.09	210.11	214.37	212.37	207.9	207.97	202.56	206.69	207.31	207.58	211.88	202.28
198.54	196.24	194.58	191.5	194.74	191.01	195.86	198.31	195.83	194.43	195.57	196.4	195.9	194.9	194.71	197.53	192.46	194.18	194.44	199.49	196.84	198.12	196.39	197.66	191.72	191.35	201.62	196.61	193.75	194.21	190.14	198.92	190.55	192.5	199.18	201.98	192.82	195.38	192.69	191.65	193.4	194.34	193.09	197.64	195.84	192.96	198.87	195.3	194.06	190.38
203.58	200.05	203.39	206.29	199.87	203.06	206.05	203.09	201.7	203.25	201.78	204.33	199.07	204.66	203.39	207.47	204.85	208.05	203.65	196.51	199.93	198.26	204.78	202.6	203.32	199.66	199.6	206.39	208.07	204.27	202.03	205.21	204.25	197.96	211.02	206.45	207.76	204.14	204.18	205.28	203.62	205.97	201.99	206.86	207.12	202.2	200.94	201.57	202.92	204.03
219.58	212.81	221.82	219	216.74	211.63	216.72	219.11	214.9	214.39	218.06	217.94	211.67	213.96	212.89	213.67	215.52	219.08	216.5	215.09	215.72	216.8	216.13	213.37	213.92	216.29	218.3	207.12	217.8	214.07	211.97	214.25	216.27	216.99	216.98	213.91	218.12	220.88	214.25	221.45	216.49	217.12	221.09	217.34	214.14	214.18	219.53	221.13	217.85	216.82
199.04	201.95	192.83	203.02	197.43	198.72	199.93	201.57	193.44	194.69	197.67	200.15	198.79	193.76	194.77	205.89	195.43	197.77	197.61	201.16	202.55	194.79	198.07	195.87	201.68	194.78	201.52	196.16	199.62	196.33	200.41	201.27	205.06	193.45	203.72	200.35	204.84	204.49	195.77	197.9	200.44	204.6	196.47	196.74	203.83	192.24	202.3	202.53	201.35	202.15
208.34	215.06	212.78	212.71	211.98	212.01	212.05	215.88	211.9	214.44	211.25	211.35	204.86	205.15	208.54	209.3	213.85	210.54	215.22	208.59	212.72	209.17	219.07	207.6	211.91	211.94	209.97	209.4	211.6	204.92	215.3	207.48	209.78	210.82	213.21	219.71	211.19	208.27	214.6	210.07	209.05	214.41	213.32	210.12	208.97	213.68	211.05	208.32	212.15	209.48
205.6	207.33	201.75	206.83	198.85	207.58	200.45	204.23	204.77	203.53	200.07	210.77	204.97	205.83	200.51	209.13	202.51	203.17	212.23	201.22	203.69	211.69	214.81	207.66	208.38	206.26	208.32	213.76	200.67	205.61	207.14	213.9	206.02	209.61	209.56	206.92	198.99	204.64	204.21	201.75	202.87	214.4	206.51	200.43	202.3	201.51	203.85	204.5	205.38	204.54
199.53	200.86	198.54	197.83	198.04	199.02	193.86	197.76	202.18	195.53	199.89	194.2	197.4	199.5	193.17	193.31	200.38	197.29	201.89	189.91	198.62	203.75	198.53	198.82	197.17	200.36	198.04	202.01	200.22	194.52	202.53	196.74	199.56	203.26	193.45	200.92	198.43	196.75	202.51	194.98	198.55	206.47	201.88	202.5	198.42	194.15	198.76	201.14	204.82	200.2
207.15	211.88	208.21	208.89	211.85	211.66	213.9	215.2	208.72	206.98	212.67	214.21	212.7	214.79	212.76	209.99	210.31	212.9	215.69	211.8	213.46	208.98	213.2	209.69	210.5	215.5	215.03	221.11	211.96	214.27	207.23	214.84	211.8	208.99	205.24	210.12	209.26	214.78	214.79	207.26	212.34	209.46	211.67	210.27	210.33	213.95	205.23	213.21	212.25	211.18
217.46	222.17	221.2	214.13	213.93	216.58	217.77	215.78	218.77	219.54	221.58	216.73	214.82	215.91	217.7	219.54	221.36	214.14	221.4	221.58	218.88	216.67	215.39	216.76	215.11	220.7	220.84	211.49	214.79	212.43	212.83	219.56	219.11	216.33	216.02	215.05	211.43	213.96	210.09	214.21	214.39	218.65	218.3	219.35	211.06	230.53	218.3	216.51	217.45	222.97
194.15	199.37	196.2	192.46	196.76	195.81	192.72	198.72	198	196.77	188	195.42	193.13	196.95	194.42	199.87	197.98	193.55	192.68	192.18	190.85	195.38	195.67	195.1	197.41	195.56	197.77	202.62	196.48	187.08	196.79	196.44	194.21	191.54	191.97	198.54	192.69	194.95	193.44	199.56	194.72	203.07	199.68	200.21	195.2	201.33	193.55	195.08	201.48	190.74
218.08	218.73	219.14	217.95	213.76	214.7	218.43	222.99	217.82	218.24	219.07	218.53	216.13	216.65	223.12	215.25	223.27	215.84	217.49	217.33	219.73	221.42	212.83	220.21	216.42	210.73	215.22	222.21	225.07	216.95	217.77	212.3	225.23	217.19	212.79	221.88	221.07	217.28	222.43	218.27	218.81	217.52	215.58	213.67	213.9	214.04	221.81	213.43	218.1	220.54
207.05	202.36	206.89	204.73	206.76	205.67	199.96	202.75	202.84	207.23	208.07	197.44	200.79	198.38	206.11	199.11	204.62	205.25	203.56	208.5	201.7	207.64	205.83	203.44	202.49	211.79	203.87	195.8	203.25	200.99	206.15	205.07	195.57	196.23	198.84	207.02	204.14	212.77	208.59	206.92	203.38	206.94	200.1	208.78	204.68	203.9	204.87	202.3	206.91	203.61
213.21	206.05	206.18	208.25	213.09	208.75	204.64	211.24	201.8	201.93	209.78	209.95	205.75	210.55	213.3	205.83	211.35	209.95	218.54	209.78	209.71	212.11	212.81	210.25	209.26	208.21	206.32	213.43	210.44	214.28	209.08	207.21	205.89	215.31	206.55	212.57	210.87	214.98	209.25	207.98	205.24	204.52	208.33	208.94	205.19	209.91	206.33	214.18	210.94	208.24
205.9	205.45	200.31	203.13	202.57	205.29	204.87	204.36	202.88	208.54	206.28	198.88	208.05	197.19	206.56	200.83	202.46	204.48	196.27	199.37	205.13	197.7	200.21	204.37	204.56	204.13	206.47	208.08	208.09	201.52	203.99	204.73	204.95	202.66	211.18	201.64	206.94	204.4	201.17	199.16	201.49	204.37	204.46	202.26	206.99	202.77	205.58	200.96	205.42	200.31
211.93	212.95	209.14	219.28	210.08	210.82	209.54	210.92	214.12	206.74	209.65	209.06	209.97	210.13	215.87	209.63	213.32	211.28	206.72	208.42	212.2	211.74	212.28	215.11	211.25	210.02	214.48	210.44	211.53	214.16	209.18	209.35	209.54	209.73	209.51	213.33	209.05	216.74	210.03	212.35	206.72	212.28	215.48	207.15	209.08	211.36	213.93	211.9	213.89	207.1
217.88	211.39	213.41	204.93	215.53	211.7	212.01	209.27	208.21	209.4	214.25	210.25	207.8	213.38	206.77	209.54	209.73	215.08	217.54	213.62	210.21	216.63	204.71	210.6	208.79	209.8	212.59	208.11	214.92	212.31	204.88	208.43	210.54	210.45	210.71	206.81	218.76	207.87	208.6	218.25	212.58	209.72	213.22	219.36	214.66	220	205.06	212.82	207.67	211.85
213.29	211.87	211.08	211.14	212.72	216.8	200.74	212.65	212.95	208.27	211.27	214.02	205.15	212.54	209.72	211.29	210.24	205.91	208.15	210.9	217.83	217.73	212.87	218.68	223.19	212.22	211.47	218.75	216.97	210.63	217.19	216.75	209.03	206.66	210.87	208.07	212.08	214.32	208.37	202.41	217.71	218.38	211.8	205.87	208.33	212.25	210.13	212.75	207.22	211.04
204.82	201.93	209.66	206.81	200.02	209.64	209.98	206.11	205.44	199.65	207.27	204.12	202.15	198.56	202.99	197.3	200.54	201.85	206.56	202.38	205.57	200.36	206.09	205.84	209.9	196.56	201.13	208.17	211.36	206.52	203.77	201.13	204.96	205.09	207.41	211.42	205.26	201.23	197.68	207.98	204.66	202.55	201.1	209.17	211.13	207.44	204.01	203.21	206.7	202.45
194.23	196.78	202.12	196.55	197.24	201.95	204.66	206.74	207.44	198.64	189.9	200.42	198.88	204.02	200.21	197.98	198.49	196.89	197.89	197.21	198.48	200.03	200.98	203.03	199.42	195.99	200.95	199.65	197.38	196.49	197.81	200.53	205.18	197.56	206	208.31	198.35	196.89	203.81	197.51	196.09	202.84	196.84	195.43	197.93	199.72	199.87	200.47	200.41	195.14
200.24	206.58	198.49	201.06	207.49	205.95	201.98	209.25	205.99	200.79	208.02	203.8	207.25	200.47	196.83	197.64	201.44	196.99	207.6	206.65	202.73	197.11	197.58	202.27	211.16	203.69	195.06	209.17	198.83	208.52	203.02	206.97	202.17	193.65	201.81	201.14	208.87	205.27	197.83	207.15	199.6	198.36	206.55	197.5	206.85	202.71	201.22	199.06	207.75	208.68
192.13	194.74	196.43	195.61	193.41	203.01	193.73	193.39	188.65	201.83	187.84	200.27	194.04	188.94	195.85	200.94	192.49	202.64	186.98	194.23	190.28	195.68	196.4	192.64	187.75	192.08	191.72	193.19	192.49	190.55	193.67	190.51	196.61	193.52	191.83	200.79	190.43	192.39	195.45	197.45	190.14	191.44	197.27	191.57	185.51	192.38	194.4	195.21	192.23	192.24
207.97	210.51	211.69	207.95	213.59	210.04	201.9	203.81	211.78	205.67	212.21	211.72	212.35	208.59	216.81	205.32	211.75	210.26	206.59	210	206.16	216.46	214.02	206.49	204.06	201.17	210.7	208.29	207.47	206.65	210.55	212.46	204.93	203.81	205.22	212.26	212.05	213.7	207.34	210.41	209.8	209.76	198.92	208.89	200.52	210.48	212.08	210.48	208.67	211.8
213.41	212.94	213.45	205.35	209.89	212.32	214.41	214.83	207.43	216.24	207.73	213.15	215.05	212.01	219.28	215.54	214.93	212.19	212.85	216.44	212.89	215.14	213.24	217.45	216.11	209.23	213.37	211.93	214.12	204.8	206.58	216.99	218.03	216.6	208.04	216.52	210.18	207.09	211.41	218.5	219.88	208.15	214.07	217.59	218.53	208.13	216.17	208.92	213.87	209.59
206.94	208.01	196.47	207.37	208.58	208.55	205.18	213.55	210.01	214.63	210.65	201.93	208.74	205.24	209.29	207.33	203.58	206.11	206.44	203.46	209.94	214.72	206.31	209.47	201.74	204.78	209.9	210.65	211.59	202.59	203.85	204.85	200.94	209.21	211.72	205.85	214.24	208.75	207.09	207.04	212.99	212.64	214.72	213.26	206.24	205.53	210.48	205.13	209.86	213.68
214.88	220.79	216.57	219.66	219.97	219.35	215.62	214.35	219.7	217.64	222.65	218.73	214.7	218.28	215.33	217.05	220.4	216.65	214.83	216.32	219.25	221.16	219.77	213.78	218.44	218.44	215.99	218.8	208.79	219.27	213.89	211.98	217.25	210.36	212.8	221.55	213.65	215.29	212.55	217.09	217.54	223.7	209.91	214.19	223.43	211.83	216.19	212.8	217.12	221.51
206.63	207.99	206.47	207.63	209.06	200.87	204.98	209.13	209.8	216.79	201.51	208	204.38	209.38	210.48	206.56	215.1	210.58	206.55	205.09	211.58	204.27	208.25	202.57	207.91	208.13	209.72	209.38	206.13	215.95	205.51	206.44	210.88	207.24	213.4	210.76	211.84	202.46	205.04	210.18	204.62	206.08	209.71	208.9	206.59	202.94	206.03	203.69	212.63	212.19
202.83	205.19	211.75	207.97	207.02	208.21	205.74	210.81	203.95	211.86	206.7	207.83	209.68	214.32	210.21	208.78	208.51	211.87	211.15	204.08	206.75	206.24	204.78	207.57	203.58	201.35	205.92	202.53	207.98	208.5	212.96	207.09	208.26	206.15	205.47	209.11	208.57	202.65	205.1	210.53	206.15	203	208.02	208.7	211.44	210.48	209.44	208.24	207.55	205.8
214.41	211.32	216.37	212.97	213.11	212.45	206.75	212.31	207.2	212.14	211.08	212.14	213.14	213.72	212.37	211.76	208.03	211.82	213.06	210.58	211.19	207.99	211.28	212.26	207.19	214.87	209	207.48	215.04	209.37	217.97	211.43	215.67	208.89	212.9	209.18	212.27	215.2	206.69	213.8	203.73	211.19	219	212.04	211.81	209.63	217.09	210.09	218.29	213.52
208.14	207.84	207.83	207.21	206.35	210.23	210.94	208.36	206.94	213.32	214.51	209.87	208.07	206.23	206.82	206.19	207.68	211.24	208.91	213.55	211.47	214.34	209.69	211.02	207.43	202.29	212.03	205.14	207.06	210.47	208.6	213.64	208.49	207.55	208.89	210.71	210.65	211.45	212.32	206.63	211.03	207.74	211.4	210.25	209.49	213.78	212.2	205.68	204.56	213.96
199.72	201.67	203.4	198.02	210.96	202.19	202.44	198.16	205.69	206.96	197.64	208.26	202.87	196.76	208.44	199.95	203.16	201.63	203.12	194.67	207.32	206.59	205.64	206.13	194.41	193.6	207.32	208.81	203.97	200.5	205.81	205.52	203.79	205.75	207.68	196.71	200.63	204.69	200.35	202.5	199.15	206.6	203.11	198.65	211.22	202.38	202.4	201.51	199.48	204.94
205.66	211.34	205.55	209.12	212.15	205.31	210.05	204.65	212.36	210.7	203.11	209.07	210.77	202.02	201.19	210.07	204.71	204.78	201.41	213.83	204.54	209.92	206.97	215.44	208.24	211.66	216.34	204.88	212.23	209.74	207.77	211.07	205.68	209.99	206.93	206.65	205.03	207.4	207.23	209.47	207.9	216	203.18	205.16	204.18	207.45	209.35	209.15	208.29	202.95
203.77	203.93	205.5	210.75	208.43	210.19	207.28	210.35	203.87	212.36	200.64	208.69	210.43	206.26	211.52	208.43	213.74	211.29	203.5	211.56	210.78	208.47	207.43	207.82	205.09	210.07	210.27	211.94	203.95	205.59	214.29	212.23	206.61	211.43	209.7	211.96	205.76	207.07	209.27	206.4	208.12	203.79	200.38	211.09	204.19	211.75	211.19	209.47	207.65	212.62
201.73	201.41	204.36	206.74	200.62	205.37	212.2	200.03	204.13	208.13	206.11	203.88	197.3	207.56	213.4	204.04	207.38	201	204.22	198.49	201.48	211.49	200.28	199.83	203.08	200.09	202.58	208.19	206.93	204.84	206.63	200.29	207.78	205.49	204.35	205.49	204.74	199.43	198.34	200.15	200.08	209.62	205.07	206.15	200.67	201.1	202.8	205.25	204.88	204.34
207.4	205.83	208.72	206.63	203.09	202.04	206.72	205.7	203.44	198.58	205.72	202.11	208.1	203.05	204.13	201.81	205.97	204.63	197.68	198.76	202.14	200.85	200.73	207.58	201.9	201.64	202.12	206.96	200.38	207.54	204.47	195.87	202.24	204.63	209.67	200.09	202.22	199.65	198.69	198.1	199.29	195.79	204.26	199.35	200.88	202.46	204.44	200.35	198.75	193.87
204.77	214.15	212.84	210.96	204.7	212.04	214.96	214.62	207.24	216.77	211.19	213.74	207.18	215.7	211.04	212.75	212.65	214.79	210.14	208.53	215.57	210.33	208.92	219.7	215.24	213.54	213.56	216.66	209.09	210.81	213.6	207.82	207.56	210.77	215.27	207.97	208.75	209.57	214.73	209.96	216.56	211.11	207.43	205.76	212.45	212.3	209.29	223.79	211.7	208.42
202.08	201.39	207.87	202.02	203.52	207.21	207.53	212.79	204.57	203.66	200.75	203.89	201.13	212.31	205.3	205.36	207.73	201.43	206.98	197.58	203.29	202.82	203.25	205.26	203.61	198.47	205.41	207.21	205.56	206.88	204.34	203.54	200.22	202.95	201.79	199.93	206.28	198.88	201.32	203.93	198.21	210.09	203.67	206.4	212.96	198.82	207.56	205	209.24	206.26
213.61	214.12	219.72	222.39	210.49	214.02	222.7	213.56	215.58	215.3	217.19	217.74	216.52	216.92	216.91	226.94	218.14	216.26	222.05	218.22	217.07	223.13	215.08	208.31	215.33	225.14	213.57	218.64	211.24	218.04	213.88	215.84	216.66	219.62	215.09	218.49	216.22	212.15	215.01	219.34	219.93	214.83	214.7	214.38	218.12	216.83	214.85	214.56	215.47	218.83
218.66	214.06	219.9	216.94	220.96	222.87	220.07	219.58	216.63	219.29	213.75	218.69	223.44	222.27	215.47	221.97	214.3	216.77	223.96	217.81	215.26	213.12	212.85	221.85	216.85	218.89	216.26	214.62	211.16	216.53	214.35	210.59	214.46	211.51	219.46	222.35	211.67	213.42	218.13	213.95	212.6	218.88	217.13	218.6	214.89	214.22	215.43	221.48	216.95	217.36
209.3	215.96	213.2	215.61	217.84	219.31	215.57	213.88	212.09	214.87	215.23	213.99	212.87	212.68	209.9	207.61	211.34	210.37	212.15	212.83	212.02	214.5	212.41	211.99	206.24	214.52	213.88	211.88	208.28	210.65	211.68	211.99	217.19	211.5	209	211.92	210.91	222.77	214.71	211.13	213.25	204.59	208.06	212.26	206.49	219.53	214.12	213.01	209.44	206.83
187.5	195.27	190.85	195.68	188.97	195.53	195.37	186.86	193.54	192.18	187.58	196.82	197.94	191.97	191.85	198.18	188.85	189.61	186.93	202.18	196.64	196.63	197.79	195.87	186.83	198.73	192.19	192.91	189.72	193.28	198.57	192.83	194.26	197.81	192.15	195.11	190.47	190.41	191.3	194.4	183.94	199.98	193.96	195.03	200.04	192.54	192.23	194.66	197.36	194.74
203.79	207.74	212	211.62	210.65	210.47	207.02	215.22	204.6	206.44	205.37	205.39	210.16	204.55	206.9	209.75	205.8	204.49	205.69	200.25	211.14	206.48	212.13	210.05	209.71	202.96	208.96	211.29	212.31	210.71	209.32	207.86	210.08	209.81	210.95	209.5	214.24	207.26	210.35	209.54	209.96	207.25	198.95	209.17	211.51	214.57	213.05	206.34	207.4	213.44
208.57	217.89	214.37	212.8	213.08	214.61	209.25	214.35	217.47	209.49	217.04	213.71	212.83	213.37	209.86	210.38	211.82	208.96	218.39	213.14	213.14	212.67	211.57	212.34	207.45	212.17	212.63	213.67	210.98	212.82	217.37	212.58	218.23	210.87	219.05	218.05	211.37	213.54	212.09	209.42	212.03	212.05	204.04	221.42	213.41	216.33	211.17	218.08	214.01	219.25
212.62	209.24	208.43	209.96	212.73	215.81	209.72	211.26	208.57	213.56	216.74	202.83	209.2	214.62	210.57	209.24	210.26	205.18	209.6	213.21	212.4	214.14	206.83	213.08	208.31	213.45	205.16	208.97	208.7	211.65	212.04	208.51	211.75	213.44	212.57	209.13	210.91	220.42	211.48	215.42	211.29	211.05	208.27	213.64	207.43	213.02	215.93	218.97	212.84	209.49
204.2	195.14	204.37	202.18	202.47	202.6	196.21	198.83	192.96	195.25	199.99	203.36	201.84	202.76	201.92	196.68	204.65	203.99	201.99	200.55	197.38	206.44	200.11	198.17	201.15	202.24	209.95	200.04	205.35	210.33	194.83	195.46	199.63	200.92	208.36	190.59	196.89	198.79	205.15	197.44	199.61	204.71	195.63	201.26	195.34	199.6	209.02	200.9	199.88	190.48
218.79	211.42	213	209.69	212.83	207.24	207.31	215.77	213.62	211.16	210.54	213.59	207.38	212.31	214.98	215.39	207.79	209	208.38	216.87	211.27	212.35	214.8	203.61	209.59	208.75	217.56	209.09	210.08	215.21	210.8	211.84	220.64	203	210.96	212.1	207.85	209.82	218.74	210.28	212.26	215.41	216.77	207.96	218.13	206.19	205.58	216.86	213.61	208.47
211.84	213.25	216.75	217.19	223.37	218.89	215.1	209.43	219.94	214.32	213.96	222.17	217.93	224.13	211.59	214.86	212.6	218.03	215.07	216.24	218.38	222.36	207.41	219.32	213.93	217.88	216.22	212.85	226.85	218.16	214.56	219.95	213.31	217.24	218.91	217.35	213.78	212.06	216.34	223.1	220.95	214.32	219.95	210.64	216.47	215.34	218.01	217	214.85	219.44
212.33	207.96	208.02	211.47	214.74	206.18	209.3	206.06	219.21	206.69	209.23	210.69	209.59	207.03	212.53	209.72	214.61	209.54	209.87	216.32	207.62	213.39	215.71	208.23	219.2	206.99	213.55	215.5	215.63	213.15	210.67	219.73	211.36	213.46	208.24	207.83	209.14	213.24	212.23	214.95	220.17	210.88	212.33	203.19	216.05	212.23	208.77	204.76	217.06	207.5
208.69	209.1	210.63	203.69	206.22	204.31	201.45	203.02	206.43	207.19	202.2	203.67	209.65	207.25	202.61	204.41	204.38	204.29	207.95	207.1	212.16	205.85	203.52	198.91	208.56	211.05	201.27	208.8	208.47	211.31	204.21	201.62	203.05	210.79	206.2	202.65	203.38	207.37	203.57	204.63	206.53	200.95	208.22	207.58	205.96	204.48	206.47	204.03	205.03	201.56
218.25	208.86	203.66	214.65	219.06	213.72	211.86	218.68	207.17	212.52	209.9	214.49	214.24	223.88	213.75	215.05	209.19	218.15	217.48	208.87	206.37	210.98	213.64	216.85	211.71	212.25	214.63	210.91	221.08	211.36	209.99	210.26	212.97	215.11	209.04	208.86	215.57	218.49	215.93	213.37	214.99	209.47	212.53	213.58	221.75	216.19	209.44	207.44	209.57	215.8
203.22	204.88	208.55	205.49	214.37	206.96	208.72	204.16	208.58	204.01	207.36	210.32	206.26	204.42	206.88	208.63	204.48	207.59	205.27	209.8	214.56	209.75	210.05	206.61	204.26	206.36	205.02	206.8	209.71	201.45	205.68	208.52	204.51	206.19	208.95	205.07	208.17	208.88	204.13	206.53	210.31	203.84	203.32	198.29	213.25	210.63	200.45	206.33	205.2	205.33
198.42	203.52	202.98	200.15	200.02	201.35	202.66	201.3	201.77	203.79	202.07	198.13	202.41	199.51	206.21	199.75	198.79	199.92	196.61	198.21	203.84	204.52	202.35	198.32	206.15	204.34	194.84	203.33	206.38	210.32	202.52	195.57	206.14	201.76	200.17	210.62	201.66	197.33	199.87	199.06	199.99	201.52	203.66	198.02	205.35	200.68	199.78	201.83	197.84	205.37
196.54	198.72	200.65	204.49	202.7	199.64	194.82	199.82	196.33	200.89	193.75	207.95	201.7	206.65	196.72	199.58	201.38	201.81	201.27	199.74	194.54	194	207.6	200.43	204.04	199.1	200.61	203.1	199.44	203.1	201.09	205.06	199.92	192.3	204.46	203.21	197.08	204.11	198.61	199.78	213.39	203.36	196.55	197.08	197.36	202.15	195.11	200.13	202.56	202.46
200.58	203.92	215.86	215.53	210.14	203.54	209.39	205.99	209.87	210.96	207.08	212.55	209.97	216.86	209.23	205.62	204.06	209.84	210.88	211.9	200.59	210.52	210.13	206.54	202.9	205.13	212.95	210.65	213.85	204.3	210.55	208.28	207.66	202.86	209.89	208.06	207.85	206	203.14	203.72	212.79	207.44	210.03	216.17	202.4	215.47	215.49	207.77	207.96	205.15
196.16	197.84	204.95	199.13	196.96	196.23	200.61	201.12	196.63	203.43	196.01	194.74	197.94	193.83	197.38	204.25	196.77	193.1	200.62	200.32	200.46	196.74	200.2	200.92	199.04	196.6	199.13	193.32	198.04	194.85	202.9	203.63	199.44	197.07	199.46	197.05	197.39	202.78	202.62	202.6	199.69	202.2	205.23	195.66	197.94	197.79	196.32	205.81	190.29	197.67
210.65	212.36	213.69	212	207.14	210.37	212.8	209.95	209.38	211.71	213.07	205.45	210.3	208.91	209.8	211.56	215.19	215.96	216.35	214.54	207.16	211.95	212.78	200.92	212.65	212.84	208.57	217.19	216.18	218.97	206.84	215.82	203.1	206.86	208.72	215.85	212.16	209.02	213.82	206.6	205.08	210.57	214.18	214.1	208.95	204.5	219.88	212.93	219.41	209.8
200.3	198.72	212.9	206.31	198.67	210.64	205.94	202.85	205.99	202.65	203.14	197.34	200.74	204.1	205.72	197.2	196.74	203.45	197.77	202.32	202.84	204.26	203.16	205.9	200.94	208.42	204.64	202.33	196.86	204.09	199.89	207.06	203.71	201.06	203.22	203.04	200.16	199.87	202.69	201.67	203.17	199.48	206.33	198.66	205.28	195.08	204.52	202.26	205.02	200.42
208.91	211.1	208.4	214.21	207.85	208.8	215.02	211.58	210.64	201.9	208.57	208.41	203.35	212.62	214.72	215.29	212.48	213.23	207.2	206.94	205.89	206.29	208.7	208.34	202.51	201.42	207.19	205.48	206.31	202.46	212.1	205.4	209.15	210.26	207.29	207.41	208.09	205.5	205.92	209.36	202.45	212.07	208.65	205.01	210.7	206.72	205.02	205.7	208.46	216.83
212.02	208.85	209.32	207.41	208.9	208.02	203.47	209	204.22	209.53	205.75	202.21	214.11	210.99	208.85	210.18	210.35	208.46	211.97	207.21	211	208.28	210.9	208.84	203.88	203.29	207.77	208.21	203.07	211.09	213.01	213.41	210.84	209.2	210.47	204.86	212.58	213.39	204.5	207.77	209.87	210.16	209.15	209.37	206.77	210.85	209.56	208.73	208.85	205.85
214.95	212.02	212.07	208.92	205.68	206.85	209.68	215.23	208.11	212.12	208.99	210.23	208.52	207.05	212.35	206.89	210.19	215.25	215.6	211.14	209.14	209.99	207.99	205.37	210.63	207.45	215.46	207.92	212.96	219.35	212.3	206.28	208.73	208.31	209.25	205.97	210.78	210.61	204.8	209.78	219.78	213.8	208.54	211.14	201.74	208.69	215.73	216.37	212.8	211.73
206.75	203.53	207.32	209.01	205.36	204.04	206.87	203.92	197.32	205.26	197.85	203.83	197.15	201.54	207.31	207.33	203.11	202.66	199.13	203.38	199.73	199.79	209.26	209.28	210.44	203.59	209.9	209.25	202.23	203.6	202.45	203.96	209.2	205.05	206.95	205.53	201.7	199.88	205.01	199.56	206.1	198.17	204.1	201.29	207.83	204.68	207.15	202.5	205.93	203.64
213.67	202.48	207.49	207.19	211.55	207.77	209.35	206.54	205.89	205.95	212.73	202.47	209.6	208.8	201.01	208.66	202.34	209.85	210.45	207.49	208.18	213.62	208.96	204.95	207.85	208.11	209.26	212.13	206.12	207.18	209.24	208.18	200.6	206.38	214.36	209.27	214.87	200.83	209.1	209.07	208.18	203.09	212.65	203.82	206.35	208.79	216.6	206.72	208.63	204.51
190.74	198.19	198.49	203.29	206.04	196.21	198.27	197.86	196.55	204.1	200.03	200.62	193.08	194.16	195.11	198.77	199.98	200.66	193.34	198.03	198.27	193.91	202.63	195.67	194.92	196.5	201.22	197.27	191.45	202.01	196.14	196.25	204.55	196.35	198.51	196.16	196.04	205.41	201.74	197.32	196.88	197.6	203.35	196.46	197.84	193.09	198.97	199.06	203.89	203.21
202.82	198	202.55	203.05	207.85	200.54	209.07	204.83	201.54	205.1	202.22	204.99	197.27	202.51	197.07	207.03	202.51	208.05	198.79	208.53	212.69	199.09	208.89	198.64	203.57	201.99	199.47	204.6	203.36	200.86	206.21	201.39	204.69	204.17	198.01	200	201.98	199.26	200.83	208.33	198.96	201.88	212.43	202.89	203.78	201.91	198.67	204.35	205.77	204.73
208.4	210.44	200.59	208.88	211.11	204.23	206.48	201.23	203.86	204.56	198.72	203.8	204.7	199.27	207.35	197.99	204.77	210.79	204.41	204.1	208.52	201.8	197.84	206.06	207.49	209.36	202.51	203.39	199.55	203.48	214.32	200.29	203.3	207.9	201.97	204.55	199.79	204.98	205.02	207.66	204.77	200.72	210.33	204.25	200.44	212.02	201.12	207.19	199.24	207.88
206.76	206.16	199.31	200.57	205.23	211.65	209.93	204.65	199.53	204.19	195.96	205.65	202.66	203.76	202.96	203.82	206.28	196.09	207.55	205.04	198.86	201.92	201.71	207.56	200.01	195.93	203.84	197.77	201.61	204.7	204.34	196.52	209.54	195.28	202.98	199.76	206.86	208.67	205.9	205.04	199.7	204.32	202.16	203.64	200.07	204.53	203.04	205.6	204.22	204.78
194.72	199.79	206.19	198.79	201.51	198.72	205.35	191.95	200.41	196.27	199.78	203.92	202.83	198.02	197.55	195.42	197.85	198.09	203.71	195.46	206.64	200.83	197.8	201.04	192.44	201.68	200.39	208.11	205.6	197.83	196.83	203.56	201.4	201.21	195.6	194.56	202.11	199.73	193.51	196.02	197.55	210.94	201.34	199.19	192.47	194.94	197.72	194.35	198.98	200.11
207.29	207.94	214.69	204.57	211.15	212.4	201.84	208.24	206.03	212.19	211.53	208.42	213.55	214.84	208.53	210.95	211.39	208.09	210.65	212.3	207.45	206.81	209.06	207.16	210.04	211.38	209.51	206.37	205.7	206.66	210.32	205.25	206.84	207.71	210.47	204.33	207.06	213.87	210.22	210.6	210.5	209.13	206.53	201.33	210.53	204.27	208.09	210.98	211.03	211.91
194.29	202.2	199.73	207.63	197.52	200.87	203.71	195.73	197.72	200.96	204.96	198.75	201.43	198.98	203.16	200.22	203.29	200.31	193.58	194.42	199.82	202.13	199.21	203.63	200.49	203.22	199.05	201.64	199.79	201.23	196.1	194.88	194.49	202.92	202.68	199.55	198.34	195.29	206.55	198.01	202.8	205.51	196.6	191.13	199.44	197.61	200.26	202.78	199.9	203.29
201.24	193.26	200.11	199.82	194.62	198.67	193.45	200.16	193.49	197.94	200.63	198.27	205.96	191.97	196.19	201.11	205.23	202.03	196.62	195.46	194.4	201.31	203.37	196.21	201.47	194.61	198.51	199.59	193.4	200.37	196.67	188.77	196.3	194.79	194.08	193.15	196.69	196.79	193.97	199.03	193.79	201.14	197.05	195.99	196.6	198.69	193.7	192.84	205.91	196.93
204.7	213.32	206.82	213.98	211.18	211.22	208.25	202.93	210.34	206.52	208.15	209.13	201.46	206.29	205.03	204.95	211.22	210.54	215.39	211.6	211.38	208.77	202	211.42	209.84	208.66	211.13	213.33	214.68	211.11	214.16	208.87	216.83	212.08	207.51	209.25	209.94	210.9	207.7	200.69	207.31	204.75	206.33	207.77	206.89	215.28	203.68	209.08	204.2	209.46
208.39	206.78	210.91	210.63	207.7	209.27	208.35	210.56	206.26	206.08	207.44	208.21	205.82	214.46	202.77	202.75	217.45	215.96	207.71	210.6	208.03	205.05	204.81	206.05	212.08	207.94	207.6	205.81	210.27	211.18	212.61	210.06	210.69	208.35	214.15	206.84	210.89	213.54	214.25	205.13	209.55	205.48	207.91	203.77	205.72	212.26	203.25	210.84	208.79	204.24
215.03	221.34	217.2	215.92	220.49	219.03	221.93	214.8	219.57	218.94	219.07	218.31	222.58	213.84	219.67	214.54	213.3	220.87	219.65	216.57	219.11	220.46	216.16	218.15	212.58	211.15	221.71	215.8	218.71	224.12	213.57	218.54	219.46	214.18	221.5	215.37	220.61	212.13	210.9	217.43	219.67	222.91	216.24	212.84	215.69	211.39	217.29	219.43	213.07	220.91
193.93	201.09	200.8	204.68	204.99	198.34	203.54	195.05	198.07	200.84	201.35	208.07	201.82	205.79	204.23	197.38	201.27	202.12	202.03	203.74	199.51	198.45	197.04	203.52	207.44	198.98	206.83	199.14	204.91	203.11	209.53	194.34	206.88	200.61	204.35	203.64	205.3	204.72	203.83	199.42	204.11	208.14	203.72	200.68	203.58	198.31	197.03	196.42	203.68	198.24
197.33	204.98	194.87	197.22	203.76	197.82	203.46	195.14	196.96	203.07	197.81	197.95	195.66	194.99	198.39	198.24	205.19	197.26	199.77	199.87	199.35	198.37	200.43	201.14	202.42	199.1	196.45	189.56	203.66	193.74	196.53	202.6	202.22	198.99	197.84	202.29	198.93	195.05	204.58	202.8	204.45	200.04	198.96	198.31	195.98	197.18	198.4	205.41	198.46	196.38
212.91	206.39	209.22	203.97	211.94	206.08	213.46	215.4	213.14	199.79	215.24	209.1	210.59	210.69	207.47	215.17	211.45	207.63	212.31	209.81	210.56	208.41	205.11	205.83	213.4	213.3	209.95	212.14	213.48	212.37	207.53	217.24	205.97	210.06	209.1	216.55	209.97	212.44	212.34	223.55	209.97	212.04	215.4	212.21	209.74	211.28	212.77	215.79	207.67	206.31
202.15	209.63	206.31	201.19	205.98	209.07	202.58	203.97	199.52	202.65	208.93	206.21	202.72	199.35	204.21	200.39	209.9	200.77	202.62	197.38	204.33	200.72	201.23	199.81	202.34	204.08	206.64	202.9	201.06	198.34	204.59	203.87	198.95	206.75	197.69	204.89	203.17	200.16	210.06	197.98	200.16	200.56	201.22	204.01	205.34	204.12	203.18	203.45	202.18	204.25
210.14	212.43	211.78	208.4	212.73	215.23	209.58	210.46	214.62	215.31	215.8	213.1	217.49	210.58	202.91	205.76	207.41	208.26	212.09	210.61	211.02	212.55	218.34	212.64	213.27	214.17	212.37	215.35	212.74	211.02	208.28	211.12	213.58	217.83	208.39	215.28	214.48	209.05	212.1	212.83	210.54	207.96	211.39	209.52	210.05	212.83	210.42	212.01	212.62	218.71
192.35	190.59	192.65	198.05	191.4	191.86	188.52	199.56	189.27	199.02	194.04	197.12	202.93	197.1	194.5	192.92	188.98	192.43	192.96	197.52	201.2	198.97	194.63	194.77	194.02	191.46	197.15	194.22	190.36	197.7	192.27	190.77	192.74	185.16	191.35	196.29	192.22	194.12	198.54	191.31	183.79	198.18	188.3	188.95	193.33	188.1	197.13	198.67	199.43	198.09
218.67	214.77	214.07	209.9	206	209.18	208.38	207.21	206.15	203.02	211.08	202.12	206.86	205.01	212.26	210.48	215.06	208.5	204.82	207.34	213.13	203.01	209.46	210.04	210.63	198.31	212.45	210.7	220.87	214.46	209.21	211.73	203.84	210.91	206.2	205.6	213.04	207.5	201.52	209.51	211.81	211.23	201.32	213.73	204.56	208.95	208.4	212.58	208.24	219.63
212.69	209.39	206.26	209.16	211.36	208.13	199.12	201.9	199	208.71	214.12	207.6	209.38	205.97	209.17	206.51	210.72	209.1	209.75	208.31	208.15	202.92	210.32	207.45	207.29	209.15	204.75	207.96	206.46	213.22	205.89	201.76	215.55	204.46	212.16	207.7	208.02	201.55	206.84	208.25	206.5	209.01	212.58	211.02	209.52	212.79	210.67	209.2	209.53	206.25
218.81	224.78	222.59	219.12	217.62	216.9	218.99	219.63	216.83	217.3	215.82	218.78	218.03	218.57	223.74	221.33	225.04	218.6	221.76	212.65	212.11	212.13	219.12	212.19	214.1	215.94	214.14	211.05	224.53	220.17	222.1	213.52	221.16	214.27	220.88	212.17	219.71	224.58	214.42	218.64	213.9	217.37	216.76	224.05	213.55	217.58	213.42	212.96	213.17	220.78
200.37	204.4	206.82	208.96	203.24	207.38	202.19	201.9	199.94	205.78	202.54	208.96	205.46	205.46	201.37	205.51	200.26	204.54	202.93	205.63	205.24	209.48	203.48	206.01	205.71	201.24	206.45	207.81	196.69	206.49	201.67	202.1	204.83	198.1	206.75	211.44	209.79	206.37	204.35	200.64	206.35	208.63	199.44	206.16	206.42	208.54	203.19	202.42	206.72	202.96
212.86	211.81	209.09	217.51	219.44	213.9	214.54	212.82	214.13	213.83	207.75	212.93	215.6	210.41	214.23	209.65	210.02	211.84	203.13	211.99	205.34	211.21	212.29	205.19	212.83	215.12	213.19	207.54	211	206.22	213.99	213.77	212.88	209.72	211.93	214.92	206.82	215.46	210.66	217.7	209.68	215.19	219.41	213.7	212.08	207.81	212.26	214.07	213.73	211.48
202.11	202.91	209.44	208.7	202.98	203.35	204.09	206.03	202.44	206.03	210.36	204.83	197.45	202.42	195.26	205	198.87	206.79	203.03	192.88	205.94	200.38	202.58	205.38	200.18	210.17	201.22	203.52	200.07	201.54	202.49	208.58	207.1	206.14	200.35	200.97	206.02	200.59	205.7	203.97	204.41	207.34	201.78	200.56	206.74	204.5	207.91	209.6	214.03	204.52
215.66	216.58	212.91	214.49	217.37	213.34	215.76	222.03	212.31	222.43	222.36	221.65	212	215.37	218.61	219.92	221.43	217.04	215.27	222.73	220.82	216.75	216.1	219.03	219.29	215.22	216.42	221.01	211.13	215.19	216.29	216.09	216.41	220.73	217.06	223.03	221.92	215.97	215.11	221.87	216.19	218.73	218.55	226.22	219.6	218.47	216.56	212.84	223.12	220.79
199.83	200.88	198.15	201.33	197.46	201.31	202.24	199.93	202.56	200.18	200.55	205.51	202.49	205.2	194.15	196.11	203.32	196.49	197.27	196.1	194.83	203.8	202.81	202.24	203.86	198.49	201.12	200.98	201.55	196.41	204.68	193.41	197.85	206.73	195.86	195.79	197.63	201.45	197.82	201.96	203.93	192.88	196.84	196.51	200.03	197.35	194.35	205.43	196.96	198.71
204.37	198.68	203.82	207.59	203.78	203.58	211.9	207.96	204.16	202.24	203.14	203.2	199.45	205.06	198	209.5	201.58	206.82	203.87	204.31	204.38	203.41	197.27	202.64	207.84	201.68	204.25	201.02	201.89	207.68	199.05	206.26	200.16	209.22	204.56	204.63	203.92	202.63	205.47	202.97	203.28	202.3	200.48	207.64	203.36	206.39	200.59	209.4	205.01	200.22
211.43	214.65	213	209.53	210.3	207.46	204.37	209.49	209.72	208.94	201.5	206.42	213.04	208.07	210.9	207.83	216.35	209.29	207.34	210.54	204.9	211.9	208.14	213.28	209.83	208.65	206.92	210.87	208.96	204.2	206.7	207.09	204.53	202.62	212.76	204.03	206.66	209.4	208.84	210.87	209.42	212.67	208.79	200.98	204.72	208.22	207.61	202.07	215.78	210.02
218.79	215.9	205.52	209.7	215.12	216.09	210.22	218.57	206.88	214.59	219.92	216.3	215.1	215.94	210.71	206.87	209.99	214.81	217.45	216.8	213.14	213.28	214.42	210.06	207.78	215.87	211.31	218.45	212.98	212.36	211.55	204.43	217.89	209.8	206.48	217.5	214.64	210.99	212.87	212.06	217.21	213.23	206.22	216.65	218.04	211.52	215.77	210.1	213.64	216.07
198.67	194.3	193.24	196.87	196.97	193.05	198.63	194.23	196.91	200.96	199.33	188.39	191.6	201.89	197.66	194.8	192.29	194.95	200.92	190.32	197.14	194.41	197.7	195.11	200.88	192.69	193.28	196.06	199.47	196.02	199.72	192.3	193.59	193.5	202.14	197.44	193.86	195.05	195.95	195.08	198.13	189.95	196.53	193.04	193.5	193.13	198.08	197.29	192.7	193.39
205.07	208.66	210.1	204.61	199.54	208.62	210.17	206.14	203.88	206.73	200.56	199.39	201.3	212.16	210.76	202.52	202.07	205.2	194.39	200.39	207.07	199.17	208.16	203.78	203.29	199.68	195.67	204.25	200.38	207.38	205.81	201.34	204.53	196.71	200.75	205.11	204.59	202.6	206.16	202.72	205.02	201.75	204.08	204.46	204.14	203.12	207.41	205.5	199.8	202.34
210.78	204.31	207.14	209.36	206.2	209.93	212.28	207.58	207.58	207.38	207.52	207.81	214.15	206.58	204.21	210.94	207.29	208.99	204.92	211.61	206.95	210.94	206.53	205.5	210.4	210.65	209.58	210.5	210.57	213.86	210.13	211.01	213.53	205.62	207.87	203.82	210.21	211.51	209.64	210.58	212.24	205.96	205.09	207.31	198.12	208.3	211.42	213.37	203.67	211.55
213.16	210.65	215.61	213.62	211.88	216.79	213.37	221.71	215.51	216.06	217.92	212.02	216.05	217.95	214.67	221.2	216.33	216.43	216.82	220.65	214.02	215.02	217.62	218.98	213.92	213.21	216.64	210.27	216.8	214.02	217.87	217	211.25	221.69	219.61	208.43	206.77	217.59	212.09	212.49	216.98	219.43	212.16	211.17	217.53	222.04	213.73	216.17	215.4	215.6
205.94	215.05	207.53	209.91	208.77	203.21	207.16	208.44	219.93	211.1	207.68	209.45	206.8	209.41	207.68	217	212.51	202.8	208.35	202.62	209.9	210.31	212.03	197.01	210.89	207.09	211.88	209.72	208.78	209.42	205.38	205.11	212.79	209.07	213	210.59	205.89	206.73	207.15	205.92	202.36	211.85	200.96	209.57	211.43	213.49	209.5	208.98	218.95	214.85
207.61	203.69	209.7	208.86	209.41	212.3	204.53	204.05	209.82	209.2	210.83	214.07	207.56	213.55	208.73	211.58	210.98	204.75	207.06	207.06	214.72	206.65	206.33	209.35	206.84	212.05	208.83	213.86	209.56	216.7	207.51	210.1	208.03	209.26	203.22	201.12	215.23	212.24	211.32	213.09	207.21	208.16	195.08	212.14	208.7	213.27	206.5	209.18	212.82	209.26
219.58	215.71	219.15	217.31	222.24	215.56	216.94	222.43	215.9	215.19	215.18	218.91	210.05	221.32	218.17	216.45	214	221.55	215.58	222.75	222.24	219.39	212.91	219.63	215.82	212.4	211.95	220.06	222.58	217.6	211.93	213.15	218.07	213.53	213.16	216.93	216.06	212.89	221.65	217.83	218.63	219.59	216.12	218.3	217.21	218.12	220.93	216.16	218.26	223.52
202.34	203.07	202.04	204.98	198.37	205.07	205.58	208.44	196.66	202.42	199.89	195.35	197.2	202.97	194.79	201.36	201.57	196.96	204.46	203.18	198.7	206.91	201.68	195.7	205.74	197.04	202.87	200.4	210.53	198.75	206.56	202.27	203.43	196.48	204.46	203.2	204.56	200.77	203.99	197.57	201.01	205.99	206.2	204.88	204.48	207.25	196.91	200.14	202.83	210.01
215.9	211.96	217.15	217.49	216.99	211.73	216.11	215.13	214.83	216.7	218.55	212.38	217.64	219.06	218.31	214.81	213.94	215.35	212.02	216.67	218.65	220.4	218.26	221.36	217.46	214.57	217.26	211.8	211.84	218.44	217.88	220.02	212.55	213.71	216.31	214.35	219.71	212.55	221.94	212.5	217.12	219.57	218.87	215.42	216.64	214.15	213.5	216.32	219.67	224.24
204.07	210.61	206.85	201.1	209.62	204.29	196.21	203.88	204.1	204.89	199.16	212.08	205.11	207.03	203.25	205.82	200.36	208.82	197.74	195.29	204.28	203.78	208.05	207.85	209.85	205.99	207.63	201.17	208.35	202.02	203.23	196.9	204.68	205.64	206.76	205.91	203.34	208.38	202.24	202.68	206.87	199.23	201.05	207.55	199.5	205.36	197.55	199.9	195.98	202.33
210.28	212.15	212.7	213.35	204.42	207.22	209.35	210.3	211.26	211.23	212.24	212.44	213.49	209.31	209.87	205.89	213.35	211.8	207.43	206.18	215.74	209.8	209.8	213.56	218.14	209	221.34	212.08	215.56	210.49	211.17	211.01	208.07	212.13	217.64	210.64	205.9	214.88	208.1	208.6	209.31	215.89	210.59	211.14	212.36	214.26	214.43	204.78	216.56	214.67
217.99	219.82	216.01	214.9	215.17	216.16	213.03	218.7	216.92	213.3	218.62	216.05	212.44	213.46	216.2	214.66	212.9	221.05	214.83	219.26	212.25	221.65	223.36	215.5	218.16	216.4	221.74	218.26	221.49	216.18	214.29	210.54	218.23	219.82	216.06	218.46	210.85	218.57	218.93	213.56	220.33	213.18	215.52	222.96	215.01	216.42	222.24	223.96	221.49	216.82
202.09	199.84	202.28	204.88	208.53	207.86	202.67	203.79	201.69	200.89	203.8	208	205.91	202.97	203.39	196.13	203.44	203.7	205.89	198.84	206.03	209.88	204.89	199.52	208.56	200.94	195.61	200.13	202.1	204.9	202.87	199.07	199.89	201.47	208.41	206.27	202.1	203.66	200.12	205.4	206.46	199.52	201.9	204.38	209.67	205.58	203.54	202.32	208.04	210.6
202.36	199.81	198.13	200.88	201.58	197.15	193.23	197.32	201.71	195.16	198.03	207.1	193.19	198.28	193.38	201.38	194.77	191.78	202.2	204.52	202.1	196.12	193.46	199.26	205.85	195.43	201.98	201.1	197.29	200.62	200.72	196.97	203.05	201.74	191.47	196.73	192.66	197.13	204.16	195.57	200.14	202.64	196.97	200.71	199.31	195.94	203.81	209.59	196.96	201.68
204.95	209.19	205.57	207.77	205.81	207.42	206.01	202.79	201.34	207.14	204.26	202.08	204.98	206.06	198.78	213.64	203.92	204.76	209.65	201.76	198.05	211.69	201.94	211.75	204.48	203.84	209.28	213.09	207.91	200.62	211.23	207.19	201.64	210.29	202.53	203.63	205.13	208	211.36	201.39	205.04	206.47	202.37	203.65	206.36	206.04	206.51	201.91	205.15	203.88
209.71	194.47	203.36	198.93	199.55	198.77	204.18	202.33	205.02	203.46	201.06	210.1	197.19	201.92	199.29	203.04	205.61	204.82	203.01	201.29	200.89	208.78	203.6	208.06	206.09	208.32	203.06	199.02	197.73	200.33	198.89	205.85	205.41	207.61	207.51	205.75	197.77	198.1	201.78	210.28	203.74	209.36	206.19	204.67	205.34	201.68	205.49	207.16	201.66	198.42
205.45	205.74	210.89	206.35	210.58	206.18	206.57	211.43	211.21	208.21	212.94	208.58	207.44	213.54	210.07	201.57	206.93	211.92	213.18	210.37	207.83	216.26	208.26	209.24	205.15	209.75	207.16	217.32	206.85	209.44	209.57	209.06	206.3	212.88	210.16	206.12	209.89	206.75	205.7	212.18	212.16	208.93	211.41	209.57	206.89	207.48	210.99	208.62	209.9	204.79
218.23	213.69	215.89	220.66	210.02	215.08	219.05	217.58	213.51	219.28	222.96	213.73	220.2	220.62	216.98	214.66	209.05	214.28	220.22	210.95	216.4	222.29	217.62	219.36	212.38	210.43	217.81	213.87	226.19	215.01	213.3	210.28	210.52	213.51	225.12	219.72	220.51	216.79	221.22	218.27	224.04	211	225.29	216.78	217.36	225.68	221.38	215.64	214.87	220
208.17	210.12	206.49	201.15	194.85	205.48	197.22	202.03	198.5	201.38	204.99	201.68	202.44	204.64	206.51	198.65	210.03	206.47	204.04	201.76	194.5	201.95	205.91	199.26	200.71	204.5	204.04	209.89	207.44	197.56	198.91	205.07	206.29	199.74	207.03	202.94	196.92	197.11	205.83	205.57	200.23	204.65	196.81	199.28	206.44	205.99	199.99	201.83	207.91	209.19
200.48	198.62	197.8	206.7	202.81	203.66	202.64	200.38	203.6	200.4	201.49	197.17	199.87	205.11	203.87	200.25	204.01	205.17	202.33	203.4	197.8	193.15	202.66	199.51	197.34	197.6	205.62	201.33	200.87	196.49	197.4	200.28	200.67	199.43	202.48	196.48	195.73	198.45	201.5	202.31	197.64	195.03	205.67	199.41	201.28	204.08	196.61	198.65	202.45	202.83
203.97	201.67	200.4	199.42	193.32	202.38	200.4	199.28	202.3	202.33	199.98	201.22	202.74	201.91	202.18	196.47	196.93	194.51	198.5	194.44	199.48	200.76	199	201.11	198.88	192.31	202.95	194.24	201.63	201.35	194.5	201.98	197.73	199.11	202.64	202.3	197.5	192.42	200.55	194.44	198	196.55	198.97	203.51	204.18	194.24	199.31	200.11	200.59	196.42
196.82	202.7	201.23	201.73	201.92	206.8	202.99	209.75	209.37	206.5	207.29	208.17	210.5	209.97	212.1	208.48	205.2	210.59	216.36	214.25	212.74	205.83	211.09	207.48	201.51	209.59	207.86	208.49	204.48	206	204.57	206.7	210.03	206.19	204.55	206.45	203.22	207.29	206.81	206.2	209.65	213.74	213.01	207.86	207.16	208.11	204.17	207.82	213.61	209.1
204.95	211.41	202.9	200.81	204.52	203.86	206.81	206.64	200.93	205.42	201.55	203.02	204.26	205.1	199.36	209.79	207.3	203.87	210.57	200.36	211.5	202.53	206.43	201.89	201.85	207.82	203.34	202.07	205.79	208.61	204.49	201.81	208.37	204.32	210.47	206.87	209.31	208.24	198.28	206.84	206.04	202.3	205.82	208.13	208.79	204.39	212.68	212.31	207.34	201.02
204.68	208.09	206.53	207.33	207.7	210.89	207.37	208.53	198.54	203.74	202.74	203.39	202.77	207.14	203.02	200.13	203.75	203.37	197.29	210.75	205.92	199.3	204.61	201.88	202.63	211.16	206.59	198.07	209.6	205.64	206.25	210.12	207.75	203.25	211.23	207.34	205.03	202.39	206.31	200.51	213.65	203.51	203.76	202.89	208.44	207.84	197.76	203.89	201.03	204.34
201.42	205.14	201.96	200.58	200.22	199.7	199.59	195.31	198.59	200.3	204.82	200.35	206.1	193.71	196.52	199.98	197.39	192.24	200.17	202.44	205.31	199.3	202.47	201.15	201.71	198.08	201.62	203.4	199.96	196.57	197.12	201.31	200.48	198.48	204.12	202.1	197.7	202.8	209.65	201.31	201.13	200.83	203.43	198.78	199.86	198.84	198.59	192.65	199.11	199.99
210.78	212.13	203.09	215.92	212.4	209.52	210.05	210.63	218.17	210.46	209.38	213.41	208.84	209.52	207.17	212.79	217.62	202.67	213.01	211.56	211.82	216.26	211	211.28	211.1	204.55	209.13	208.64	203.96	211.36	208.8	210.23	209.31	210.8	210.8	212	212.52	210.05	211.14	212.98	215.61	214.89	207.44	213.05	208.33	213.99	215.23	210.06	224.89	210.18
197.32	189.11	194.16	196.55	193.4	190.42	190.29	186.55	191.11	186.71	193.74	198.24	195.23	194.66	202.17	188.69	203.78	192.55	197.03	197.71	188.36	193.71	187.88	197.5	198	196.06	201.02	189.69	193.86	194.74	193.91	197.12	192.94	191.88	188.96	190.07	196.7	193.36	197.16	195.17	190.56	195.38	187.1	193.93	191.49	192.53	193.84	201.39	194.77	192.59
202.39	199.97	209.39	216.08	210.56	210.79	208.05	206.03	212.29	208.93	210.79	210.22	206.05	213.46	198.38	214.06	212.84	210.48	208.52	210.12	206.77	209.34	209.04	211.07	209.72	201.69	215.75	209.32	207.29	208.92	205.67	209.81	210.43	205.13	207.66	205.44	215.24	208.32	210.15	212.46	215.41	209.94	210.08	208.86	212.62	210.42	212.7	211.76	207.57	212.45
201.95	197.11	202.65	194.72	199.12	199.25	199.66	199.73	197.81	201.57	197.99	193.32	196.35	196.64	199.85	199.72	197.67	206.35	197.19	201.61	200.48	196.34	198.95	194.54	204.19	198.7	200.07	198.78	198.26	191.67	192.05	195.05	201.36	202.03	194.78	199.63	204.14	202.14	199.15	203.68	200.6	201.18	199.52	197.93	201.32	199.21	193.63	198.2	199.42	206.01
206.9	201.18	206.32	205.12	211.26	205.59	203.04	210.73	210.66	204.3	211.26	204.06	205.03	211.25	206.01	210.36	211.32	206.41	205.44	208.15	207.36	208	202.11	207.08	206.97	205.79	211.35	206.36	205.04	199.65	208.14	210.11	213.63	206.8	207.09	207.82	206.73	205.65	210.37	204.78	211.81	207.94	205.92	207.3	213.58	206.5	200.18	206.14	204.75	209.96
205.48	204.69	202	211.98	204.62	209.43	211.07	208.46	206.87	216.27	206.91	206.64	210.25	209.09	206.9	206.86	207.17	205.7	207.14	203.13	206.64	209.08	203.34	211.78	198.28	209.76	210.02	207.93	211.56	212.41	205.89	209.71	205.08	210.84	211.21	204.03	208.42	206.93	204.07	205.95	207.16	212.81	207.16	210.06	210.67	200.5	203.89	203.59	207.44	211.33
202.38	194.11	198.67	201.38	202.01	200.39	201.51	197.79	189.97	198.73	196.36	199.23	200.66	196.09	210.61	199.49	196.18	193.26	199.44	197.84	203.02	199.9	196.26	205.56	201.35	197.68	195.6	200.87	193.98	205	198.87	199.95	192.61	193.11	197.7	195.28	196.25	201.99	199.27	200.36	205.76	189.62	199.44	199.79	195.76	201.85	194.69	195.61	199.8	202.04
217.52	212.64	206.89	205.13	204.58	206.29	203.06	208.56	213.51	216.13	203.88	207.16	208.79	209.47	197.4	211.33	210.13	206.87	211.63	211.92	217.66	202.27	210.46	202.64	209.59	209.56	210.46	201.65	215.74	209.67	202.42	210.12	207.76	199.94	200.18	205.82	211.7	205.88	207.96	216.83	207.53	209.56	202.87	206.26	203.94	207.03	205.71	206.26	207.33	213.18
196.84	201.56	198.3	199.78	201.31	198.22	199.84	195.18	199.56	203.22	203.53	198.87	199.55	198.59	192.56	198.66	205.1	198.12	200.41	196.25	204.25	196.24	197.7	197.46	199	197.56	198.61	197.46	198.39	202.69	197.37	201.18	200	197.15	206	196.28	198.56	200.42	192.67	197.29	202.32	198.88	199.32	203.07	199.32	203.09	195.94	193.39	192.82	200.75
202.74	206.11	204.97	207.45	209.85	209.86	211.01	207.54	206.54	212.12	205.56	214.03	211.58	210.48	208.49	205.25	203.75	207.41	207.38	204.06	214.59	211.79	212.73	206.8	210.91	202.47	208.86	209.98	210.33	207.63	211.54	213.07	203.24	208.61	210.99	205.14	205.32	208.82	211.65	210.63	204.8	205.09	213.15	209.87	208.75	212.45	202.48	213.86	212.55	211.33
212.81	215.61	211.18	210.29	216.13	208.55	212.08	216.76	219.21	210.55	215.26	214.32	214.86	208.79	213.87	212.76	203.07	216.11	212.6	212.97	215.82	205.95	207.01	218.25	208.58	209.93	217.96	217.7	210.73	212.43	216.58	214.4	210.15	218.25	218.44	210.24	211.1	214.94	212.11	213.6	217.09	208.66	215.97	216.94	211.68	212.26	212.12	210.65	210.63	209.88
203.2	201.1	200.02	206.52	206.96	199.19	204.88	205.69	198.22	202.74	204.72	204.95	194.67	209.15	205.28	199.09	202.2	205.93	203.66	200.9	198.91	209.01	201.16	202.76	199.64	201.36	198.8	204.95	202.86	200.01	200.35	199.09	206.28	202.14	203.29	200.09	207.64	210.38	195.93	199.68	208.97	200.17	202.21	200.44	204.38	198.35	201.81	199.05	198.84	190.7
216.04	211.94	218.69	208.26	212.15	220.34	208.14	212.55	206.27	208.78	208.89	213.6	209.41	216.62	206.13	211	211.18	215.91	208.12	213.93	212.87	220.05	211.11	214.43	210.71	217.97	207.07	212.43	219.48	207.61	209.2	214.73	211.53	208.78	217.21	205.76	215.22	207.71	206.49	216.6	214.04	209.13	213.94	210.1	214.23	210.89	214.17	206.56	210.36	211.98
195.24	194.89	201.93	193.92	198.38	197.38	197.66	195.24	196.77	200.09	194.46	195.97	187.98	203.2	202.52	199.63	201.83	200.4	193.05	203.07	202.75	196.47	199.62	205.15	194.54	197.42	198.6	198.76	196.69	197.86	199.35	199.42	204.97	200.12	198.19	200.96	198.65	194.48	201.94	198.31	197	211.59	198.24	197.62	201.94	203.73	199.78	203.34	194.56	197.84
201.58	200.25	209.39	193.92	208.63	198.79	199.24	201.99	205.68	203.77	202.56	200.57	203.12	202.21	203.13	198.49	205.76	201.05	204.78	196.64	206.6	201.78	200.75	209.75	203.68	205.85	203.45	204.06	199.19	201.24	200.78	208.05	209.1	201.61	204.15	199.01	208.91	203.26	202.88	203.1	202.41	201.85	203.38	206.77	206.15	201.45	205.54	207.25	199.4	202.59
206.83	210.44	212.3	207.23	209.19	208.92	219.53	205.94	207.11	212.85	211.89	214.06	206.23	212.48	203.51	205.94	210.89	203.28	211.37	203.36	206.34	209.65	205.62	208.65	204.64	204.66	210.55	199.76	203.37	213.85	209.7	206.34	205.03	208.34	207.11	213.31	206.8	211.42	212.15	208.6	200.61	212.84	207.5	206.59	211.59	212.55	206.86	213.49	209.76	206.06
207.39	211.28	213.84	211.31	216.45	215.27	218.62	207.87	208.47	215.46	208.96	221.31	208.08	220.19	203.64	213.4	217.63	207.9	209.22	217.07	208.45	208.97	211.9	207.71	218.64	216.8	206.12	207.63	218.73	208.28	206.74	215.33	212.86	216.97	216.64	211.44	203.86	212.3	218.21	213.72	210.84	212.19	215.99	212.31	216.82	205.98	212.33	212.48	215.79	216.53
205.77	202.88	206.85	206.44	207.63	206.81	210.93	207.84	207.7	204.63	215.17	199.32	212.24	203.19	209.16	210.02	212.39	207.61	209.37	206.82	207.42	210.26	208.39	207.57	209.24	213.05	211	204.53	211.59	210.21	204.66	207.53	204.61	208.47	214.08	204.07	212.45	210.89	208.74	213.61	212.06	208.88	216.9	215.98	208.52	204.28	212.76	206.82	215.01	207.28
216.43	209.49	208.65	203.38	208.04	206.05	213.71	213.89	210.43	205.83	202.78	215.15	209.88	208.34	213.23	209.68	204.09	204.82	207.04	206.79	214.29	214.82	210.42	208.65	203.93	209.28	208.86	214.07	207.06	208.94	208.41	206.01	203.89	202.64	206.69	213.84	215.37	209.32	215.76	209.31	201.95	204.8	215.52	213.21	207.43	212.64	216.64	203.51	212.23	215.3
206.35	206.15	201.75	200.59	206.97	208.12	210.28	211.04	204.67	201.37	201.67	205.59	204.15	203.6	205.95	203.25	206.14	214.8	208.79	197.59	206.08	197.26	206.2	200.94	202.21	202.43	207.42	205	202.06	211.35	202.75	198.86	208.99	206.24	200.03	206.26	197.75	204.76	200.55	200.51	207.99	202.37	200.38	208.86	206.94	206.17	199.38	198.77	201.42	208.56
211.15	201.87	215.33	216.81	214.22	211.32	215.6	211.11	212.48	214.44	210.14	212.87	213.28	208.54	211.6	213.14	209.86	206.33	206.8	212.79	206.41	200.29	207.8	214.73	207.88	214.17	218.8	212.11	206.85	206.3	210.6	212.15	205.13	207.47	214.15	219.16	210.63	219.8	215.73	213.84	209.31	212.2	211.47	212.83	212.84	207.96	213.79	212.09	211.35	207.48
202.88	203.47	201.45	203.11	202.08	197.6	198.94	205.53	202.42	208.13	202.95	207.77	204.21	205.49	207.71	206.71	198.29	204.12	208.51	200.74	203.02	204.3	203.47	200.77	197.06	205.24	199.43	199.68	199.43	203.79	201.38	203.78	204.8	205.85	200.74	201.82	209.95	206.34	200.96	205.08	197.07	199.81	202.54	207.35	198.78	199.74	196.1	208.73	205.13	203.99
216.59	212.24	219.57	212.26	220	210.56	211.45	217.85	217.41	213.68	212.49	219.28	222.3	211.19	218.59	213.23	208.06	215.18	214.34	217.33	217.23	214.56	215.09	214.32	211.86	214.85	214.96	214.17	210.43	212.22	217.63	214.93	209.05	209.62	218.15	217.74	216.62	218.43	208.39	214.33	210.14	219.65	216.49	214.49	217.81	219.9	211.76	215.7	218.36	219.84
210.14	213.12	213.24	211.41	212.08	216.19	216.76	214.63	213.32	218.27	215.42	213.74	212.73	213.13	211.35	216.35	219.83	212.18	212.49	212.36	218.04	212.91	206.73	216.71	211.76	213.65	215.77	208.5	210.74	215.91	219.91	214.49	205.43	214.77	209.89	214.46	212.66	210.43	207.08	217.15	218.23	214.3	215.63	202.83	211.37	216.43	218.56	213.32	220.7	215.62
218.91	216.51	213.56	217.93	215.65	223.54	217.72	220.29	219.43	213.37	225.06	212.13	213.17	221.45	218.22	218.36	220.61	221.52	215.79	217.79	212.45	225.65	215.67	222.16	214.67	213.04	221.25	217.32	220.03	219.4	216.69	218.64	218.9	219	219.78	219.56	221.24	221.19	223.73	220.89	218.6	217.7	224.32	217.12	222.52	224.07	217.48	214.71	217.24	218.76
200.71	204.33	211.3	197.15	203.77	205.54	207.18	204.19	203.58	201.03	208.8	200.41	202.61	206.19	194.42	203.18	208.63	200.84	210.7	202.9	201.63	199.07	200.2	206.6	204.15	203.7	204.42	208.32	197.22	205.01	204.17	205.45	200.97	202.05	206.28	207.3	205.54	202.11	207.47	202.38	204.25	204.23	204.89	203.53	201.46	199.06	204.1	197.55	209.26	205.49
212.54	222.36	219.79	211.72	219.64	218.15	216.21	216.14	223.24	213.18	216.85	216.31	211.84	214.42	220.17	213.64	222.2	212.97	221.96	217.26	215.33	217.65	216.4	211.73	219.33	220.3	215.18	220.91	214.12	220.38	223.88	217.69	220.25	216.13	210.27	216.14	213.08	216.82	221.75	213.72	221.02	219.46	216.59	212.33	216.01	223.4	220.57	218.53	222.58	218.95
205.28	206.82	209.88	203.44	208.97	208.76	213.01	199.9	203.6	209.93	212.06	209.36	205.86	207.98	203.53	200.5	212.82	204.7	208.58	211.17	208.64	200.43	207.56	205.67	206.06	208.75	205.43	209.16	206.82	202.88	204.25	202.18	201.04	205.33	205.8	203.76	203.86	207.28	208	203.41	204.85	204.37	211.43	206.58	203.63	208.27	206.7	203.94	203.53	204.49
206.94	210.8	213.61	212.02	214.63	205.82	207.92	208.63	213.53	210.2	209.1	209.78	206.01	210.21	216.39	211.45	205.92	211.72	207.34	211.59	212.05	207.78	207.51	216.08	207.67	207.28	212.8	208.61	208.07	204.72	209.62	207.68	204.93	208.27	207.7	205.88	209.87	205.91	203.75	215.72	205.71	212.69	212.43	205.07	201.66	206.65	205.21	206.6	200.69	204.71
202.64	193.62	211.62	199.6	208.17	194.32	202.81	205.25	200.46	195.61	199.28	199.37	204.26	206.35	206.01	210.33	199.46	201.24	202.86	203.66	204.35	199.34	203.97	204.16	208.97	202.76	205.65	206.31	205.79	206.88	212.05	206.4	205.44	207.35	208.34	204.64	204.59	197.47	205.98	202.59	202.14	195.57	201.19	199.14	206.91	202.98	203.74	203.67	207.42	202.96
211.91	213.06	209.44	206.27	205.94	210.87	211.19	201.67	206.81	203.64	213.21	209.9	199.13	207.6	211.98	215.12	203.84	209.89	203.1	207.36	205.66	208.47	206.83	207.21	205.52	202.86	211.92	208.71	203.57	202.68	213.63	206.1	205.38	208.5	201.01	203.38	212.55	216.54	211.93	204.6	215.74	204.19	208.67	208.16	210.02	204.74	204.51	206.56	207.04	206.47
210.1	210.81	208.89	212.25	212.62	210.02	222.65	216.45	211.92	212.88	218.1	215.45	213.35	213.45	215.35	213.41	206.25	221.02	220.42	213.55	210.87	210.52	213.48	213	212.67	215.98	210.6	213.37	210.76	221.33	208.36	215.36	205.82	208.66	208.48	215.85	207.61	211.25	212.08	212.86	210.41	217.89	212.5	214.39	216.29	209.76	214.31	212.16	211.58	215.54
211.46	216.33	219.18	213.59	222.04	216.6	216.72	213.91	212.3	214.31	219.43	224.87	211.4	213.09	219.06	221.04	213.56	214.62	217.67	223.91	223.27	216.63	221.18	218.63	217.19	218.17	215.01	216.22	221.94	214.57	210.92	225.51	217.6	217.09	215.02	225.45	221.02	225.68	217.12	215.77	213.04	216.39	223.46	216.15	220.68	221.83	213.5	219.75	218.22	220.05
207.32	206.32	205.72	212.09	206.85	207.55	208.79	206.83	213.3	202.01	205.93	203.06	202.15	209.48	205.72	200.68	204.96	204.79	207.08	204.44	209.4	206.22	203.76	210.77	204.66	208.01	209.37	208.43	203.31	202.74	199.97	209.19	204.15	204.45	209.09	201.71	204.73	209.55	204.74	209.66	203.8	208.65	208.96	209.39	204.77	206.82	208.95	203.55	204	206.8
208.24	209.45	215.37	216.54	218.9	209.58	209.5	211.65	210.51	208.63	213.76	212.81	217.24	204.32	213.11	206.79	210.02	214.22	211.76	209.64	209.5	207.08	208.59	212.42	213.19	212.07	216.08	216.07	210.66	205.76	210.39	213.52	215.46	212.54	215.04	211.44	213.02	217.52	213.04	211.41	207.47	218.44	207.86	207.93	209.29	213.13	210.92	211.72	210.19	209.56
220.21	206.59	213.39	218.16	221.2	207.66	204.83	217.18	209.25	211.16	205.84	212.01	215.71	210.37	214.16	213.41	214.11	211.48	213.97	199.78	212.66	212.61	218.88	211.29	204.95	211.98	218.57	217.78	208.99	212.83	208.54	209.88	210.48	209.19	207.28	214.23	209.08	215.81	216.28	217.01	212.39	209.52	211.66	208.36	215.71	216.38	214.07	212.61	210.6	211.15
197.26	201.65	195.73	200.09	203.73	199.76	195.89	193.46	198.19	200.08	204.17	194.91	200.12	199.43	198.33	204.18	195.8	202.33	202.72	199.34	198.24	197.15	196.75	199.86	197.35	192.75	191.06	194.11	199.46	198.31	194.1	203.89	201.29	202.95	194.8	192.26	196.78	198.56	203.08	191.34	190.71	200.22	195.61	197.05	201.97	204.36	196.88	199.6	194.71	201.35
207.03	204.17	201.9	205.08	204.1	199.24	207.28	210.42	206.61	211.61	210.93	204.53	206.73	205.6	206.93	208.9	198.01	200.55	203.03	207.3	207.78	205.32	208.86	204.29	205.08	205.83	214.28	202.78	207.45	198.9	196.57	202.79	206.89	205.7	200.64	209.62	204.48	203.38	211.8	206.93	207.13	209.01	199.27	203.09	203.13	202.93	201.6	200.49	196.51	201.72
217.16	217.34	218.66	208.1	216.51	220.01	218.08	214.2	213.5	214.61	218.41	212.97	216.65	221.8	214.25	216.46	222.5	213.4	222.41	216.89	217.76	222.54	215.71	215.28	224.29	218.59	215.3	224.69	221.27	220.8	213.06	214.52	220.58	216.05	215.65	215.73	222.03	215.79	215.16	217.57	215.61	210.11	211.68	225.9	213.19	212.53	218.57	216.09	217.28	213.18
207.46	210.15	208.14	211.78	204.74	206.75	205.12	215.39	210.23	211.76	211.59	206.8	211.98	207.53	212.32	212.2	202.95	205.17	212.01	204.18	208.93	210.07	205.31	201.93	208.91	202.68	210.18	207.73	199.89	205.93	211.11	212.87	208.81	203.05	210.69	203.1	208.73	208.77	207.49	206.85	218.08	206.09	208.79	205.88	206.59	214.06	205.18	209.17	206.16	210.75
204.23	198.66	201.46	201.54	206.63	203.78	202.8	202.71	204.55	202.47	203.96	201.88	199.27	199.32	201.64	198.57	205.28	198.27	199.58	209.77	202.89	203.17	198.41	195.93	196.69	211.37	200.63	204.51	202.23	207.06	211.47	205.82	206.43	208.04	203.6	203.3	205.73	198.67	207.16	205.17	205.04	198.93	198.98	203.51	203.51	206.05	201.86	205.6	209.3	193.58
220.42	213.19	220.05	222.26	214.04	220.89	216.32	215.37	218.11	211.43	217.84	221.23	210.4	219.42	211.59	216.97	228.05	218.3	214.95	218.97	214.21	213.39	218.4	212.16	214.65	207.78	221.18	220.4	217.83	213.87	226.24	214.85	221.15	215.86	228.16	215.24	213.19	211.62	217.31	212.62	211.24	213.54	218.33	218.09	222	214.36	216.2	215.88	214.91	217.94
207.45	206.2	202.83	202.42	201	206.6	203.32	209.37	206.45	207.47	211.08	213.45	208.99	205.67	208.28	203.03	210.71	213	210.97	208.88	208.47	206.99	210.72	209.52	208.65	204.12	209.58	204.39	207.41	210.82	201.9	203.96	205.92	205.6	213.83	206.97	212.04	210.67	208.3	199.89	214.35	209.21	204.89	208.36	214.9	205.35	206.82	210.84	208.57	207.16
201.15	199.38	209.94	200.58	204.18	201.19	202.09	207.45	208.23	199.26	201.87	203.07	200.34	205.99	204.01	204.92	206.39	200.55	200.63	206.43	198.04	203.16	207.79	209.76	195.65	206.42	210.38	204.41	198.63	198.58	204.47	203.41	206.11	209.52	204.19	200.91	203.48	200.59	206.93	199.7	201.29	203.56	205.15	201.56	204.28	204.9	208.57	208.88	200.55	209.61
199.46	192.86	197.86	208.61	204.76	194.91	197.82	201.18	200.61	199.98	199.45	196.48	193.35	203.89	197.67	198.3	198.29	199.73	203.48	207.63	194	209	199.72	195.29	202.89	197.22	198.5	200.43	204.93	195.34	203.8	201.35	202.16	202.58	198.45	200.63	198.35	201.12	196.59	203.21	198.01	204.73	199.21	200.55	201.71	192.83	200.62	197	199.54	198.34
206.6	214.03	210.13	215.57	214.95	216.36	211.07	205	212.74	213.22	209.72	210.32	215.88	218.56	205.94	208.12	211.33	211.15	220.81	209.26	208.53	215.15	215.23	216.81	213.63	211.31	212.77	212.84	214.01	220.38	209.62	211.95	213.23	209.19	218.59	207.96	212.19	214.83	212.12	210.69	209.67	212.77	211.71	216.49	213.7	207.6	215.62	211.1	220.56	215.55
199.86	198.86	198.72	196.89	199.26	198.38	192.24	195.56	199.5	198.06	201.74	201.25	204.97	200.67	193.1	196.5	197.48	202.56	200.27	204.26	194.99	197.68	196.76	202.04	192.22	202.24	204.7	195.17	204.29	198.04	200.42	198.71	205.61	199.59	193.07	195.25	193.44	201.41	198.91	200.81	199.28	198.2	195.44	196.46	202.95	199.94	196.87	203.53	207.01	199.8
213.98	219.73	205.29	221.71	201.99	215.27	206	207	214.67	211.72	213.44	207.5	212.58	210.19	214.84	210.75	207.6	202.87	214.42	205.83	210.73	206.83	213.83	204.37	210.63	206.04	213.72	218.88	217.58	211.7	208.57	203.14	210.97	210.36	208.06	215.05	212.1	212.35	214.6	213.82	214.21	212.66	211.69	207.32	210.02	208.73	213.53	212.31	209.12	212.01
217.85	215.71	209.02	222.57	213.53	214.3	219.94	215.58	211.12	220.73	217.81	222.7	212.66	213.97	211.57	212.32	218.12	216.98	213.18	217.77	215.25	209.25	218.35	210.38	215.66	212.03	222.79	218.49	223.51	215.46	216.65	213.74	213.8	212	212.41	217.57	212.42	219.71	214.28	219.71	214.3	222.11	217.41	214.58	213.16	211.96	212.9	218.08	221.47	215.48
212.03	208.32	205.93	208.41	209.95	204.57	206.3	205.71	205.52	208.97	206.6	211.71	206.04	203.46	210.62	205.18	212.18	206.31	205.96	212.21	205.19	208.79	209.04	211.44	206.34	204.9	205.83	211.54	207.15	210.52	209.14	207.52	206.08	209.7	201.56	209.47	206.26	199.92	206.9	209.96	206.31	208.85	208.64	215.49	210.04	208.35	204.56	204.24	210.24	209.55
197.33	204.54	203.37	200.05	207.26	208.19	205.49	209.46	206.16	202.23	199.01	203.83	202.85	203.78	199.6	200.51	204.32	201.24	197.34	203.71	196.24	207.45	205.64	201.07	198.09	206.78	210.69	203.73	194.69	206.46	203.96	201.45	201.32	208.74	197.03	205.63	198.34	197.99	199.49	206.66	204.52	200.63	201.62	208.13	203.51	195.8	210	206.49	200.12	204.37
212.9	216.9	210.32	215.28	215.59	219.91	212.84	210.66	217.58	216.24	212.75	211.72	211.22	211.29	218.47	214.17	213.67	211.56	212.76	215.13	216.34	216.99	211.93	212.26	214.79	211.51	219.72	212.97	208.23	211.42	208.45	214.95	209.43	215.46	211.14	214.89	210.65	217.38	218.16	215.37	213.56	212.88	208.45	206.34	218.13	213.14	212.99	208.99	216.08	213.58
215.56	208.45	210.86	211.18	212.58	210.76	211.58	209.62	213.23	214.93	211.67	209.05	214.1	205.11	206.91	211.86	212.69	214.05	207.69	214.16	206.8	214.9	213.63	208.9	209.21	205.31	211.05	212.97	204.73	214.07	213.44	205.61	206.47	203.37	218.92	212.08	207.64	210.84	213.33	210.95	215.69	206.78	214.71	208.98	215.14	219.49	206.82	214.06	210.69	209.27
194.89	205.69	203.03	208.13	200.75	207.67	206.05	202.66	204.67	206.54	201.86	204.6	203.31	201.93	205.22	207.53	206.53	206.31	200.46	207.56	197.98	208.06	208.38	206.44	203.8	207.51	202.63	207.88	197.83	201.61	210.42	204.89	202.76	202.5	209.76	199.54	195.9	199.41	200.42	201.2	204.19	204.43	200.53	200.72	199.52	203.23	207.05	204.56	202.2	206.22
204.85	200.5	202.88	198.04	204.91	196.47	197.44	207.71	205.48	209.36	204.05	206.19	199.87	202.4	204.5	203.89	204.68	202.72	206.79	203.95	210.58	198.13	207.92	210.49	206.82	204.68	208.64	199.6	208.28	202.68	209.93	203.95	207.77	205.85	207.04	201.98	203.88	207.08	207.54	202.81	199.19	205.47	204.4	197.58	201.76	209.19	199.04	200.69	204.85	198.52
213.58	202.73	209.15	203.1	204.81	209.03	205.69	203.81	203.86	205.13	210.8	205.98	212.56	202.72	203.34	207.45	200.2	212.79	209.22	214.38	203.27	214.1	196.19	204.08	208.42	209.24	212.93	208.94	206.35	202.23	208.49	205.47	202.31	207.49	200.82	203.58	211.67	203.96	205.61	208.57	202.54	204.07	208.04	205.6	204.48	202.7	202.35	207.33	204.32	204.41
214.09	209.44	212.45	211.7	214.9	210.02	212.28	214.72	208.03	213.33	214.65	213.87	208.83	208.4	209.72	207.62	212.23	208.64	216.64	205.67	208.09	209.07	212.48	210.17	207.64	207.56	213.98	213.79	213.25	210.74	208.27	216.43	211.16	207.45	207.26	210.97	208.97	210.79	206.55	208.3	205.39	215.9	210.78	215.21	208.23	208.12	205.57	209.45	210.06	211.3
206.71	204.52	207.16	208.57	205.75	208.15	209.1	206.1	201.8	201.9	204.75	209.76	207.09	203.24	202.7	202.49	201.48	206.16	209.68	209.71	209.8	204.91	208.19	211.27	210.45	203.83	211.13	206.57	203.7	209.3	208.23	207.39	205.43	205.07	213.6	204.7	201	204.16	198.77	207.88	207.89	213.01	204.65	210.98	208.67	208.69	214.81	213.05	210.68	206.21
203.9	210.17	197.12	209.03	215.81	210.14	208.27	200.72	212.9	209.57	204.52	211.55	205.49	208.23	208.58	210.58	211.75	203.71	210.65	210.09	211.24	202.88	204.81	204.58	211.25	204.77	202.5	205.14	205.64	208.24	218.37	208	207.33	199.55	206.39	213.83	206.7	210.9	206.38	205.1	203.53	216.03	206.89	210.57	207.11	208.96	204.92	206.17	203.01	205.6
209.16	206.7	203.59	209.79	208.27	205.41	208	206.27	211.73	208.13	205.58	203.73	208.03	214.77	203.5	208.07	208.09	202.83	209.89	208.32	205.19	205.36	210.49	207.08	211.1	207.13	214.54	206.87	210.09	207.42	204.59	208.87	206.56	209.31	212.31	209.48	207.12	202.72	206.9	213.57	204.52	205.46	209.81	213.69	206.02	204.76	206.92	203.55	199.38	205.69
210.16	204.35	210.06	213.07	213.56	215.83	206.48	208.02	206.3	205.7	207.83	214.23	203.39	215.67	208.1	206.52	203.91	206.63	203.2	210.23	207.78	211.28	216.18	207.69	213.34	212.25	207.29	207.93	205.01	209.73	207	211.95	211.72	212.04	204.14	209.01	211.29	211.04	208.56	211	208.13	211.52	213.42	206.31	217.85	209.42	206.78	206.54	210.86	211.12
212.68	217.2	205.06	206.86	215.64	214.2	212.29	209.8	210.33	210.36	215.21	209.29	215.76	208.13	208.28	203.74	206.73	208.94	214.7	204.07	215.62	207.14	207.42	215.24	207.85	219.31	214.29	207.98	206.08	210.07	209.53	212.06	210.22	207.8	202.61	214.38	214.22	211.46	208.44	212.35	212.24	210.75	207.03	208.56	216.6	217.56	210.09	209.12	206.1	214.16
207.18	205.93	207.79	207.21	207.02	210.23	203.26	207.29	200.71	207.75	205.47	204.43	204.56	201.84	203.92	211.29	210.87	208.68	205.82	208.9	207.5	200.6	208.5	214.91	213.25	204.11	202.78	206.07	203.1	207.53	203.44	201.11	211.35	200.9	201.32	204.27	202.2	204.23	207.35	206.73	207.69	208.58	204.31	207.7	200.5	204.34	203.29	203.14	205.1	209.51
203.72	206.88	205.24	211.86	207.82	208.88	209	209.05	213	210.98	203.38	205.26	210.19	206.03	208.62	210.09	200.23	205.83	210.55	205.27	212.31	207.39	209.12	207.33	208.25	212.54	205.37	213.18	200.95	204.52	203.69	209.77	209.74	206.45	203.02	201.75	213.92	207.73	212.29	209.55	209.78	212.98	203.88	205.56	208.66	208.05	206.87	206.86	209.61	211.79
205.78	210	209	208.07	207.09	210.16	207.01	209.17	202.38	205.73	208.53	207.35	213.35	208.87	198.71	206.62	212.95	208.33	210.92	204.12	214.63	209.32	210.54	205.7	206.5	209.68	212.58	208.66	205.66	205.75	211.35	209.83	206.38	208.74	202.61	212.28	207.53	206.73	207.7	208.48	209.51	212.92	200.46	208.12	211.69	212.14	211.59	217.76	210.18	204.7
202.36	204.13	204.4	202.25	204.43	207.32	195.26	202.15	209.2	197.13	210.63	200.71	206.17	196.66	202.95	204.29	201.45	197.45	203.2	205.11	205.9	198.75	205.96	204.43	202.44	203.18	201.81	200.94	199.76	204.31	203.82	199.29	202.38	202.32	203.23	205.95	202.48	200.02	201.55	203.07	197.99	204.05	203.75	201.39	206.16	201.28	201.4	197.92	203.79	206.11
212.64	214.13	219.17	217.62	222.18	208	211.44	217.69	215.95	223.24	218.31	219.72	215.2	212.64	214.19	220.35	222.06	214.87	216.09	214.6	213.78	219.9	214.22	208.01	219.75	222	220	215.79	219.12	214.99	220.99	215.85	217.71	212.19	212.48	214.28	216.76	219.76	214.51	214.96	221.57	217.97	215.43	221.55	218.95	221.59	220.52	223.05	216.02	219.54
220.63	217.73	218.25	222.63	221.69	217.45	215.55	220.35	217.82	215.52	215.07	221.9	218.22	215.19	216.8	218.52	223.38	218.44	220.71	221.01	215.49	220.1	219.59	216.57	219.89	216.18	215.72	213.54	221.95	218.96	217.66	215.88	219.6	219.6	218.74	214.58	219.12	217.22	216.99	223.14	216.46	219.26	218.41	216.78	217.18	224.17	216	218.51	221.66	216.96
222.75	219.23	212.99	217.99	215.26	218.17	211.05	212.04	223.86	221.39	217.85	214.48	218.08	217.16	209.39	214.63	212.66	218.09	216.93	212.7	212.65	215.74	219.82	217.02	223.78	214.1	214.94	213.76	211.14	214.62	214.67	220.37	218.29	217.02	215.7	218.86	213.19	213.37	217.79	214.8	216.12	218.96	218.7	217.65	222.88	219.2	215.77	218.33	222.86	218.41
206.05	201.33	204.2	194.78	207.1	213.17	200.59	203.63	205.53	209.49	206.22	212.13	199.67	205.55	198.94	203.82	203.23	204.58	209.96	204.75	201.3	204.87	194.7	201.76	202.88	202.32	203.3	205.86	208.81	205.56	204.16	205.55	202.83	203.04	205.54	204.06	208.17	200.5	205.12	196.85	199.58	204.69	205.03	202.7	197.16	209.07	200.5	200.14	206.05	204.15
223.03	215.79	208.22	207.95	210.03	210.44	213.78	206.86	211.39	203.31	213.27	207.27	209.91	217.1	203.1	209.29	204.94	211.08	209.37	210.79	212.87	212.26	211.09	202.33	209.48	205.95	210.57	216.5	212.14	206.13	209.06	212.27	213.33	209.59	205.12	206.55	209.79	212.95	215.7	214.28	210.94	204.03	208.46	205.69	209.1	209.05	206.47	207.22	211.85	207.4
201.77	202.17	197.48	196.34	201.33	204.71	196.5	201.05	201.09	200.9	203.4	201.56	202.24	194.19	199.2	200.67	202.08	194.85	195.72	200.97	203.02	194.43	199.72	194.78	197.64	196.79	197.67	198.23	193.93	198.57	197.74	203.08	193.37	202.03	198.14	200.71	196.28	199.07	200.7	185.92	197.63	198.2	204.11	200.98	194.96	199.16	198.47	195.6	206.26	201.29
220.77	221.15	215.44	217.28	220.53	216.79	221.88	218.45	218.01	213.14	223.04	223.32	217.35	212.42	217.51	222.46	219.89	215.34	216.9	215.28	219.22	213.98	214.55	216.75	218.46	214.9	214.43	217.62	218.37	215.6	220	220.92	219.17	219.75	217.74	220.74	219.24	219.01	218.55	219.03	221.53	219.31	220.86	226.71	216.62	219.1	221.27	210.17	217.69	223.28
207.03	202.1	207.24	207.58	205.65	208.23	211.99	208.55	203.1	210.26	209.5	206.26	206.09	206.34	208.04	211.42	208.03	209.36	210.13	206.28	206.31	215.63	212.25	202.88	214.92	214.27	211.45	212.07	207.06	211.86	204.24	201.61	206.66	204.09	211.62	214.73	210.09	203.91	204.34	207.49	212.99	202.94	214.81	208.6	206.47	205.62	205.43	202.91	211.55	206.65
196.68	199.62	200.6	189.67	199	200.59	199.85	192.49	194.45	200.67	202.61	194.98	195.87	199.89	202.91	198.02	194.99	200.18	191.26	207.23	199.86	198.58	200.08	200.6	203.91	203.48	196.22	198.13	197.77	196.31	199.28	199.28	192.81	203.4	200.66	199.96	204.37	197.08	204.24	204.62	202.67	199	193.92	197.38	207.75	205.36	198.82	198.73	203.04	206.57
208.06	206	204.52	207.91	200.35	205.64	207.51	205.06	203.95	207.58	206.63	206.49	200.5	209.43	202.84	211.68	205.34	198.68	201.45	201.7	206.13	210.24	202.68	207.41	200.09	209.23	210.64	205.2	215.22	207.93	201.35	202.74	202.68	209.31	213.63	203.62	203.95	202.87	212.29	207.92	202.05	207.2	204.26	197.27	209.36	207.9	204.58	211.62	203.47	206.54
203.06	202.95	202.77	199.06	204.34	195.19	205.82	200.06	204.19	202.62	202.69	203.02	204.43	199.5	206.74	193.71	199.67	197.39	201.79	199.05	198.69	207.49	205.16	208.9	206.9	207.75	204.72	199.63	197.58	201.32	203.34	199.76	200.72	205.33	197.19	206.05	212.37	199.17	200.7	200.96	205.46	201.26	205.51	205.05	207.07	201.3	204.5	202.56	199.6	204.53
207.42	203.31	206.96	210.4	208.6	205.14	219.47	212.18	210.49	208.85	205.55	203.95	207.98	211.84	213.41	208.3	198.63	211.14	213.66	210.71	205.93	200.48	211.13	213.68	204.5	211.69	212.68	210.19	214.41	213.37	207.16	206.27	206.95	211.97	212.82	209.96	210.64	203.49	211.34	206.01	204.98	206.43	207.24	212.76	208.04	203.05	211.89	212.54	206.41	214.38
214.42	204.75	206.43	212.86	206.86	203.62	205.38	209.13	209.86	208.11	205.77	212.31	209.28	205.95	212.97	210.68	219.32	205.66	209.6	205.86	207.98	211.59	206.93	209.63	209.03	216.72	212.93	209.23	206.2	202.72	210.37	210.59	208.57	213.77	210.8	211.68	203.78	215.07	211.03	200.62	210.01	205.71	209.01	204.8	209.13	215.42	208.58	205.95	211.21	213.55
214.09	219.15	207.9	211.85	213.21	211.58	213.95	218.51	209.34	206.56	215.46	217.21	214.15	217.05	210.67	213.76	212.46	218.46	214.87	210	212.85	215.25	208.13	207.94	216.28	211.95	219.78	209.86	221.09	211.29	211.6	208.7	208.23	205.94	212.41	212.01	208.78	209.12	208.38	208.11	208.39	214.01	207.68	211.51	210.84	212.24	215.9	212.86	217.13	216.68
222.55	220.82	214.46	212.64	215.8	216.53	216.68	214.43	219.55	218.59	216.56	212.27	219.43	217.44	220.92	216.46	219.35	211.99	216.12	218.26	217.57	211.73	217.33	217.48	213.56	214.48	217.64	213.02	214.86	218.72	217.94	222.62	217.67	221.08	217.86	210.57	221.99	220.59	218.34	214.39	222.33	214.77	216.73	219.37	216.16	218.79	221.8	220.81	224.62	221.04
203.98	205.02	206.78	203.98	198.79	197.53	204.64	199.36	204.14	206.62	198.8	200.09	196.61	198.72	205.16	200.48	199.13	192.16	206.89	201.81	199.72	200.18	202.72	206.21	197.66	208.71	206.14	197.37	204.83	196.75	201.74	206.49	199.65	204.18	206.13	198.08	205.47	202.92	203.65	204.08	207.4	195.52	203	199.31	203.69	194.92	201.09	201.6	202.86	202.45
209.6	206.94	194.3	205.55	207.35	201.42	207.12	207.43	203.22	202.23	204.39	206.91	202.25	196.5	197.67	206.98	200.6	200.99	204.65	211.98	206.63	200.14	204.87	204.54	203.25	196.5	202.56	200.25	199.39	205.59	206.8	204.29	206.02	206.82	202.72	205.31	204.4	208	204.65	205.65	205.87	204.56	196.73	197.54	193.73	209.71	203.59	204.14	201.61	207.07
211.7	211.15	211.31	209.45	206.52	211.5	217.95	217.99	216.27	213.61	217.69	213.27	209.58	205.02	207.83	212.44	213.71	215.28	218.13	209.27	213.18	208.25	212.11	216.53	212.05	213.75	216.56	205.35	210.18	207.3	206.39	210.11	216.27	209.28	212.87	208.57	211.93	214.2	210.6	217.76	214.27	218.18	218.61	216.28	212.23	214.12	214.74	211.69	217.05	215.91
203.55	200.58	198.34	197.52	199.61	200.1	198.05	193.48	207.05	198.09	196.49	201.21	202.47	198.6	198.28	194.73	205.09	196.05	199.72	202.16	204.87	196.47	195.87	197.25	196.44	194.22	206.29	197.87	193.68	196.28	197	197.31	198.4	188.21	202.33	196.89	194.29	191.5	195.53	195.77	204.39	192.42	202.29	203.08	202.01	198.44	197.59	195.32	205.4	204.52
206.19	207.86	215.67	208.9	210.25	207.55	213.16	205.61	204.7	215.55	206.07	210.44	218.09	213.58	213.25	211.64	209.79	208.94	211.68	210.15	203.1	207.97	206.28	211.12	211.23	207.06	216.28	208.49	201.83	213.11	205.78	213.94	212.53	207.88	210.47	201.91	205.82	201.16	214.68	211.81	206.55	213.38	208.01	209.73	206.81	208.97	202.49	209.11	216.14	206.08
205.57	202.51	208.45	203.58	209.64	201.74	201.1	207.77	206.81	205.98	195.63	202.91	206.03	208.97	204.13	208.42	210.94	206.11	203.68	205.38	204.9	204.06	204.44	202.17	209.13	208.73	206.49	208.99	208.35	200.62	213.9	207.95	210.16	211.44	204.98	202.83	205.25	206.51	201.85	204.1	203.08	208.8	203.77	200.51	200.2	202.83	208.33	204.54	204.31	209.9
217.29	203.77	201.78	212.66	214.14	210.01	205.33	216.48	206.73	201.61	210.73	208.22	207.73	206.02	203.4	213.1	205.84	207.79	210.61	215.45	204.33	217.64	212.46	212.89	210.57	211.29	209.7	209.33	212.3	208.12	205.31	207.97	211.39	209.46	208.34	219.09	210.09	212.69	210.42	215.04	212.06	205.43	211.2	206.67	197.86	204.48	209.8	209.39	210.99	214.53
212.33	213.15	212.55	208.53	205.56	207.97	210.76	206.48	206.61	209.63	204.91	211.05	198.97	209.93	209.2	212.41	205.33	208.92	200.08	208.73	208.41	204.15	211.82	205.04	207.49	208.73	210.21	208.38	215.95	215.47	212.27	210.25	205.13	204.48	204.09	206.71	211.17	216.93	208.23	208.74	209.85	209.23	202.32	211.02	212.41	207.16	210.2	207.86	210.32	215.38
208.86	214.89	215.24	216.28	211.56	213	205.9	207.97	208.28	205.18	212.44	212.23	216.91	209.59	208.16	213.43	211.78	212.05	211.98	220.47	211.24	208.99	213.66	213.29	212.8	209.8	215.9	214.59	213.49	210.55	209.68	212.93	207.89	213.81	212.99	216.18	214.02	205.39	213.18	211.12	210.57	214.19	206.09	208.6	209.16	211.77	211.01	208.58	204.33	208.75
219.33	224.87	218.75	219.5	217.95	213.66	217.88	215.53	216.61	226.27	218.99	212.79	221.84	217.13	211.15	219.35	217.03	215.2	214.99	218.45	214.5	211.62	222	212.55	214.74	218.62	216.77	218.85	219.46	216.47	214.4	218.18	223.6	215.36	213.66	210.07	221.15	217.02	216.5	215.68	223.68	219.69	217.78	222.04	220.16	220.43	219.97	219.16	215.2	223.99
210.73	203.76	204.24	210.34	207.3	211.83	208.84	207.9	205.61	208.52	209.68	203.11	206.87	209.2	207.48	207.81	203.24	211.39	205.04	209.39	205.44	207.03	212.34	206.38	207.72	209.99	215.99	211.94	213.02	210.68	211.88	199.96	212.09	209.01	209.27	208.23	208.36	210.61	208.06	206.9	209.23	201.66	208.7	212	209.3	211.11	213.56	202.54	210.24	202.26
223.34	215.23	211.06	223.85	218.1	223.89	220.85	210.14	215.88	221.51	215.72	219.7	214.63	219.55	215.07	218.55	225.56	224.32	221.86	224.36	217.89	215.44	223.18	219.21	222.24	220.89	221.87	213.99	221.33	222.11	217.59	216.89	219.77	215.58	211.7	223.14	216.29	214.49	213.8	212.13	215.73	217.78	225.15	220.26	218.78	213.62	215.31	214.62	220.48	221.15
208.79	206.78	206.99	214.35	207.43	214.08	212.16	211.4	208.32	220.32	214.89	214.91	201.5	211.23	214.69	214.79	212.3	208.77	208.87	209.78	217.31	210.45	210.53	214.63	215.57	213.75	212.11	215.45	214.48	212.19	217.05	208.52	208.64	214.07	210.17	210.02	217.42	216.97	208.81	214.35	217.51	209.59	210.08	210.04	204.2	216.3	222.98	212.95	210.58	216.85
213.7	218.96	218.99	213.67	211.07	225.89	222.14	216.46	218.98	221.55	216.87	215.19	225.01	218.5	212.68	223.12	219.17	222.42	214.6	211.86	219.04	218.04	217.66	216.86	213.01	220.1	221.99	215.97	220.54	215.83	221.6	213.2	214.7	217.47	219.44	213.06	218.84	214.82	220.33	212.18	216.69	213.97	221.93	219.27	218.39	215.16	212.93	214.44	210.49	214.57
207.83	213.57	212.07	211.28	201.53	214.45	207.97	210.61	206.26	206.49	214.96	210.06	205.15	206.09	218.33	212.84	207.32	211.03	216.66	210.13	214.02	208.66	204.34	207.54	210.15	208.67	211.71	205.1	208.77	208.59	212.77	208.19	214.8	210.14	205.1	206.86	206.48	210.8	204.43	210.31	208.14	214.57	213.04	205.62	209	211.32	202.59	203.58	219.27	211.99
212.77	209.37	208.75	208.8	209.89	199.96	207.96	208.96	203	210.25	201.08	206.9	212.34	205.22	208.47	210.16	209.55	212.32	204.91	208	215.46	213.22	209.8	208.59	218.69	207.84	206.13	206.69	211.75	208.23	210.32	208.4	212.32	206.73	206.95	210.23	211.04	209.13	206.26	205.8	206.91	212.92	206.31	207.24	208.23	207.88	217.2	208.19	204.93	211.39
207.53	202.84	207.67	197.27	199.22	204.09	201	204.66	195.81	199.7	197.9	195.56	191.66	194.21	205.47	193.89	199.91	197.43	199.8	204.07	208.35	206.2	204.97	196.06	198.51	197.26	199.21	202.72	199.26	199.84	196.4	201.81	196.58	197.56	203.67	207.86	198.53	200.99	201.3	201.88	201.68	201.33	204.75	207.62	199.16	200.25	196.74	200.32	205.72	202.23
205.33	197.24	196.48	202.57	202.12	197.93	202.82	197.79	198.43	202.41	206.96	204.66	201.67	203.74	202.93	202.01	204.38	196.8	195.58	205.73	199.4	198.11	203.18	193.75	198.12	195.64	199.65	206.15	196.54	204.26	197.15	202.33	198.66	195.8	192.94	203.32	208.58	195.92	198.47	194.33	194.88	202.61	201.82	197.41	203.75	201.3	196.5	206.05	200.03	204.04
210.73	198.21	193.34	198.45	205.68	205.46	205.27	198.12	203.53	208.18	206.53	201.35	205.05	197.95	203.78	206.41	202.23	201.24	202.19	204.25	207.83	205.21	204.91	208.18	206.77	197.9	206.99	198.14	201.57	194.19	202.23	202.1	201	204.83	200.51	202.14	203.18	208.92	202.59	202.27	200.21	206.68	196.89	205.85	210.3	201.17	204.62	199.27	196.79	209.77
212.99	208.38	212.84	212.94	220.18	210.23	211.6	214.58	213.69	211.32	214.67	212.81	207.26	216.64	213.01	215.24	212.08	212.82	213.87	221.67	215.78	218.16	209.05	208.1	209.45	209.82	211.89	213.46	212.49	219.01	209.38	213.04	209.67	215.38	213.5	216.65	213.22	213.91	214.28	212.18	206.33	218.14	210.52	220.06	217.2	209.29	213.53	211.88	213.08	212.59
208.9	208.12	212.57	208.85	203.16	208.72	216.85	212.45	206.78	212.19	219.02	211.22	215.61	214.08	208.25	211.66	213.97	209.02	216.12	217.73	216.17	211.82	214.32	218.86	212.12	209.71	218.9	214.54	216.12	213.37	210.54	203.89	201.74	213.34	211.69	213.07	215.69	209.72	210.4	219.33	216.65	219.74	216	216.69	215.46	210.55	214.64	214.07	213.48	208.9
221.88	210.63	221.72	214.71	210.83	217.13	219.04	218.42	217.38	208.79	215.77	216.41	217.18	216.26	218.37	220.84	217.37	217.26	217.41	211.02	216.74	211.89	212.09	213.57	213.21	214.24	224.63	214.11	217.67	220.97	216.17	217.92	213.58	216.2	214.1	223.86	216.31	211.54	220.06	214.17	215.48	214.79	219.69	218.82	219.35	216.96	216.1	218.07	215.75	215.4
224.24	216.8	221.54	219.39	217.85	214.73	221.98	220.23	218.81	222.16	223.52	220.85	220.7	214.03	212.6	221.71	222.44	216.47	213.79	221.85	213.74	219.69	222.29	221.41	214.18	216.34	217.87	220.33	220.85	217.13	220.41	217.49	220.65	215.1	222.59	218.59	223.47	208.84	220.63	216.33	218.19	217.26	219.45	220.53	220.14	213.74	215.83	212.39	214.8	220.9
208.83	209.36	212.69	213.54	206.91	200.3	208.75	209.06	205.5	207.84	205.22	207.58	208.73	209.22	205.18	207.25	204.06	205.51	214.26	205.49	211.14	206.4	209.47	207.17	204.57	207.99	206.88	206.46	212.55	206.48	208.39	214.13	206.91	203.09	205.98	206.78	207.82	204.74	207.27	213.76	206.24	202.22	202.56	209.98	207.77	214.95	210.13	211.31	205.95	205.55
212.68	212.69	214.22	205.22	208.7	200.66	205.33	202.37	212.36	208.91	212.74	207.57	208.25	211.84	204.97	208.23	211.38	206.03	203.32	213.66	207.98	216.03	210.16	209.05	206.75	209.34	210.3	207.32	217.17	202.39	205.18	212.06	207.34	211.91	206.38	203.96	205.52	206.39	211.36	207.98	207.41	210.47	208.01	214.31	210.44	208.48	206.52	206.84	211.09	205.12
199.37	200.46	201.44	194.64	199.79	199.27	205.17	198.59	194.2	197.4	200.77	204.99	202.39	201.48	203.95	198.17	205.83	203.76	201.12	200.78	203.62	203.46	200.45	199.74	196.54	195.88	196.9	205.74	199.17	193.85	202.43	205.11	194.2	193.33	198.39	198.45	195.79	207.43	200.07	195.68	201.77	202.54	201.51	201.26	199.48	207.05	198.99	201.23	198.2	201.12
205.75	198.06	202.98	212.27	211.08	204.11	206.02	203.85	208.36	210.04	208.28	207.56	196.32	206.03	200.27	208.08	197.75	203	202.34	210.74	199.06	201.24	208.36	197.13	197.24	196.48	201.09	203.76	199.58	205.62	203.93	201.5	201.99	200.21	204.41	199.96	205.17	205.49	205.4	208.78	204.72	205.79	201.39	200.01	207.39	203.56	206.86	200.74	196.6	201.24
212.12	210.63	209.38	203.62	210.31	211.94	211.06	203.72	215.19	216.27	207.21	207.82	207.73	205.46	210.68	201.7	210.8	207.01	208.09	207.02	208.34	200.46	205.25	210.08	203.51	207.12	201.27	207.16	202.36	210.91	204.33	210.97	205.05	214.14	215.56	208.43	217.26	205.89	212.76	205.82	209.79	206.59	208.58	205.79	205.4	209.53	205.8	203.94	210.38	209.54
206.46	203.08	205.27	208.18	198.48	207.24	209.49	203.13	205.48	204.73	200.67	197.06	200.87	209.4	205.27	202.34	207.69	201.35	208.1	210.23	203.32	210.36	205.45	200.02	203.31	201.54	210.75	194.75	205.75	205.11	201.39	204.69	201.53	210.01	201.14	207.39	212.83	208.64	207.89	197.99	203.19	209.25	208.08	202.81	203.35	205.52	209.2	200.39	206.7	199.6
203.82	203.18	204.16	208.23	202.21	209.71	201.02	209.69	211.7	210.05	200.35	199.88	207.41	203.61	198.5	207.52	205.44	206.15	207.07	203.18	208.73	198.59	201.81	202.51	203.84	204.34	199.02	210.02	207.08	207.96	203.96	200.63	201.83	202.89	207.77	204.7	207.85	207.88	201.51	203.55	203.38	206.6	204.72	202.79	209.04	206.16	206.22	208.9	208.32	209.61
212.67	208.16	212.82	208.87	205.76	213.88	217.03	211.85	206.68	208.34	218.23	204.47	213.62	215.95	215.92	212.52	209.53	217.6	214.58	212.51	207.12	211.12	211.26	207.04	213.25	216.64	210.43	213.35	219.04	217.31	206.05	214.4	208.99	219.82	212.83	207.52	208.68	218.33	212.45	209.38	214.97	215.71	213.25	209.51	211.74	212.81	213.36	219.11	215.71	214.44
210.88	204.8	214.35	209.44	209.15	207.83	206.38	203.79	205.75	205.62	207.2	205.72	207.97	204.62	209.9	213.19	205.4	207.73	201.67	210.44	202.15	209.78	207.62	205.5	208.52	205.85	202.29	210.71	204.85	208.52	205.52	211.31	197.63	205.56	209.94	206.74	204.79	208.47	204.58	210.44	202.33	202.09	216.77	208.52	211.66	207.77	210.82	209.28	216.99	207.82
201.06	202.82	201.54	202.16	198.75	205.82	204.85	198.43	197.8	203.77	196.52	206.55	205.81	205.07	197.1	204.42	202.43	195.66	203.4	190.79	206.68	201.29	201.36	199.93	197.16	201.96	203.31	197.96	206.09	192.95	203.37	201.11	201.31	203.33	201.4	199.79	205.64	199.45	207.45	204.71	201.48	198.67	202.78	205.31	199.17	200.3	204.27	204.6	204.64	202.83
205.94	202.78	201.12	201.96	201.77	199.41	195.67	203.12	204.98	202.2	199.71	203.6	204.43	197.97	199.03	203.69	203.48	200.71	201.97	197.17	202.75	202.28	199.39	203.03	199.83	201.26	201.8	199.72	196.93	200.37	200.45	195.29	202.4	197.55	205.81	194.66	204.78	194.87	194.27	200.09	196.11	196.27	198.34	205.06	197.46	205.35	194.37	205.83	197.42	196.95
208.7	210.35	208.19	206.99	210.14	207.6	206.37	210.86	209.83	208.92	205.34	215.3	209.08	211.18	206.04	208.14	207.98	214.06	208.74	207.17	211.54	207.1	202.67	204.82	204.09	205.53	205.44	207.62	205.82	199.22	205.11	208.65	203.71	207.77	210.02	201.4	208.59	203.52	207.98	201.21	205.77	203.09	207.59	206.88	207.17	207.44	209.71	205.3	207.44	210.97
200.48	207.95	204.17	204.52	204.57	209.83	204.87	200	200.5	206.58	203.04	214.42	202.11	203.82	202.2	201.96	201.49	202.04	207.26	200.62	203.29	203.45	200	204.73	201.79	200.8	201	199.45	205.91	201.37	203.58	201.73	213.23	210.41	196.88	205.13	204.58	207.36	199.75	198.91	197.55	208.21	200.55	204.52	199.74	198.14	193.7	210.49	206.28	201.06
210.25	200.33	208.56	213.29	208.71	206.79	209.23	212.46	213.85	214.96	211.78	215.01	212.06	204.75	212.27	208.86	209.8	208.24	205.47	211.42	208.35	205.12	213.34	205.45	209.51	214.84	213.47	210.69	214.87	206.46	206.23	203.66	210.5	205.3	201.46	207.5	212.19	211.03	209.39	212.18	207.79	202.86	205.84	211.18	216.82	213.58	206.6	213.74	213.75	213.8
221.26	215.83	214.39	216.1	211.96	216.57	215.06	208.99	213.24	214.43	213.82	213.53	210.99	210.95	214.85	213.69	211.46	209.32	211.46	218.39	212.88	214.42	214.63	213.84	210.18	214.19	212.92	203.66	208.78	214.49	215.04	213.67	208.13	208.11	216.1	212.86	208.48	207.73	208.9	207.84	211.07	212.15	215.57	208.52	211.83	209.26	213.53	209.74	207.26	214.82
207.56	204.45	200.67	200.91	201.05	207.48	199.42	201.12	200.44	204.46	201.74	199.41	204.24	206.9	201.98	204.81	199.55	206.33	199.79	201.43	201.04	206.67	206.86	204.33	200.71	203.93	205.15	195.67	199.16	203.22	204.4	208.45	202.12	200.34	199.14	201.13	199.8	202.56	200.91	203.8	209.38	210.79	204.53	200.36	199.82	204.45	205.09	201.57	203.5	198.79
217.23	215.6	212.43	213.1	209.41	218.59	211.94	215.33	228.52	219.92	218.63	220.27	220.42	219.15	221.18	223.31	213.17	222.15	211.87	219.81	218.07	215.57	215.36	213.48	217.04	216.51	220.47	210.71	218.7	215.54	222.02	215.68	219.75	211.02	220.07	219.2	222.84	217.71	222.04	211.47	223.58	217.45	219.82	226.38	211.36	222.05	220.56	213.43	216.9	224.22
206.13	205.43	211.28	215.59	207.59	213.41	216.56	209	209.34	205.89	212.08	213.34	217.31	207.24	208.15	207.31	213.27	209.12	212.23	210.83	208.87	208	214.52	213.57	214.83	210.3	210.75	211.77	205.54	204.21	216.66	207.01	210.67	207.93	214.96	209.99	209.37	213.62	211.55	212.19	217.8	216.46	216.2	212.35	218.18	208.14	220.54	210.44	207.49	208.88
205.62	210.8	207.11	207.28	211.68	213.18	209.1	216.18	212.38	206.94	213.27	207.17	208.19	210.09	213.17	209.23	209.37	207.58	209.2	209.15	208.73	213.67	208.69	206.46	212.83	209.34	208.84	204.64	212.1	209.19	208.24	209.12	204.19	211.27	207.98	212.36	214.68	208.79	209.23	209.03	210.83	206.38	212.6	202.56	206.53	211.15	211.16	209.72	204.54	211.73
206.87	207.88	209.22	207.88	206.1	201.76	208.56	210.63	209.75	205.38	209	205.19	198.91	204.89	203.33	209.62	210.73	210.58	201.61	205.14	202.82	203.56	212.9	209.79	211.33	210.68	208.08	213.01	209.25	214.67	205.75	206.79	204.14	212.2	207.46	205.61	208.7	212.78	216.4	206.57	209.92	208.1	211.05	214.12	210.12	209.09	210.33	206.39	206.73	209.21
208.18	210.36	204.01	203.13	208.65	208.97	202.61	210.75	206.05	203.71	206.42	213.3	205.68	209.66	202.7	210.22	205.32	210.57	214.31	208.16	202.36	199.06	211.77	203.43	203.72	203.31	210.15	204.51	205.84	208.74	203.85	205.18	215.18	207.57	206.53	209.06	209.64	211.25	201.45	207.2	210.26	208.5	201.46	205.48	204.37	205.11	200.86	205.88	205.77	208.08
201.15	197.8	201.33	198.89	200.6	202.28	210.65	205.97	200.09	203.61	200.06	200.49	199.37	198.42	195.1	202.52	198.12	199.2	204.47	205.3	196.2	199.07	204.52	195.51	201.97	198.43	199.53	198.32	206.2	203.95	201.35	196.43	201.66	196.35	204.27	201.4	195.36	205.25	196.7	207.57	199.59	202.48	204.35	198.5	200.1	202.48	200.31	194.98	203.19	200.11
[truncated: 150 more columns]
