# Supplementary material for: Genetic dissection of main and epistatic effects of QTL based on augmented triple test cross design
Source: PLoS One. 2017 Dec 14;12(12):e0189054. doi: 10.1371/journal.pone.0189054 (PMC5730204; doi:10.1371/journal.pone.0189054)
Supplement: S6 Supporting Information — (ZIP) [file pone.0189054.s006.zip › z1_350_0.5_10.csv]

208.57	209.62	209.73	210.01	209.8	210.1	209.9	208.97	209.87	207.63	207.98	205.96	206.54	208.95	208.57	210.27	208.68	209.3	208.36	208.11	211.7	209.49	207.6	207.17	208.64	209.46	211.63	209.96	207.23	210.93	205.83	208.21	207.36	209.23	210.14	208.64	207.67	207.04	209.2	208.27	207.68	208.25	209.9	209.46	208.76	208.05	207.77	208.94	211.36	209.05
208.56	207.12	207.28	208.13	207.06	210.25	209.28	206.43	210.86	210.21	209.83	206.92	208.15	210.1	208.1	207.28	209.86	206.89	210.03	209.95	211.12	206.39	208.52	210.63	207.41	210.14	206.85	208.87	208.85	208.53	209.3	208.19	208.29	210.99	209.49	206.8	208.41	209.13	205.67	207.05	207.47	208.81	209.25	210.65	209.98	208.78	210.9	206.58	209.07	209.59
208.44	207.26	208.41	208.22	207.29	208.42	208.27	208.98	209.35	204.96	209.92	207.94	208.34	207	207.63	209.74	209.01	207.28	209.83	208.59	207.29	207.72	211.24	208.6	208.39	208.05	209.48	207.31	209.07	209.41	209.14	210.14	207.22	209.48	208.89	208.21	208.15	207.34	210.27	205.81	209.02	208.75	206.8	209.36	210.52	209.24	208.14	208.23	210.09	208.62
203.13	201.72	200.07	202.6	203.95	203.43	202.19	203.39	201.97	203.09	204.06	202.31	200.65	202.35	201.84	201.11	202.79	204.15	204.03	201.81	202.36	203.03	202.55	202.56	203.34	203.43	202.59	203.12	206.46	202.71	202.56	203.2	201.84	203.42	203.49	202.76	201.08	203.44	200.48	203.13	200.59	204.71	205	201.59	201.04	202.54	204.09	201.53	200.69	202.77
206.09	208.63	210.16	208.97	209.9	209.9	206.57	208.59	209.18	210.53	209.61	207.2	209.11	208.55	207.52	208.22	208.73	209.42	208.26	210.82	209.63	207.59	209.14	209.78	208.03	208.3	209.68	208.64	208.85	208.23	208.06	209.88	206.78	209.04	209.85	209.99	205.23	206.81	207.36	208.76	209.78	209.59	207.61	209.63	210.3	207.7	211.31	208.12	209.24	209.87
200.75	203.46	201.21	204.54	202.23	203.03	205.16	202.06	204.12	199.87	203.3	202.43	202.68	200.17	203.95	202.21	201.95	201.15	201.35	200.59	202.8	202.45	202.49	201.77	203.23	201.74	201.23	200.63	203.74	203.27	203.16	201.76	203.94	202.26	201.82	204.08	198.86	203.35	203.06	202.34	200.68	202.96	202.21	203.02	204.9	202.99	200.95	203.76	202.02	203.47
198.29	201.27	201.4	200.38	198.09	199.3	199.02	202.6	199.5	199.33	201.03	199.8	199.19	200.45	201.79	202.14	199.98	202.24	199.96	198.32	198.88	197.43	200.26	201.72	199.27	199.22	199.86	200.46	199.37	199.34	200.42	201.92	201.73	199.26	197.44	198.61	201.73	201.16	200.48	198.77	201.17	200.02	201.15	200.32	199.65	199.65	200.2	199.07	203.01	199.12
209.33	207.03	207.89	208.52	208.41	209.24	207.93	209.68	208.08	206.46	205.47	208.95	209.24	207.35	210.24	207.14	207.85	209.11	205.35	210.2	208.28	207.9	211.29	209.55	209.62	209.37	210.28	207.34	209.88	209.23	209.25	207.9	209.74	209.01	206.07	209.6	207.41	209.55	211.42	208.26	210.46	207.91	208.52	207.98	209.3	208.85	206.73	206.66	208.29	210.43
195.89	193.49	194.72	194.52	194.1	195.54	192.8	195.14	196.56	195.94	194.38	193.62	194.84	194.08	194.2	194.77	195	192.95	194.23	196.92	194.68	195.8	194.57	194.64	194.07	193.56	194.96	194.22	192.82	195.81	193.37	193.97	193.52	193.61	193.81	193.67	196.61	192.11	193.82	195.28	195.45	191.97	193.92	193.9	192.47	195.22	191.56	195.51	194.21	193.33
207.22	209.71	208.39	209.11	207	208.39	205.46	206.35	207.17	208.05	209.29	208.73	207.7	209.39	207.92	208.93	207.11	208.96	207.35	206.93	209.06	206.83	205.47	211.02	209.98	206.92	206.71	210.87	208.65	208.69	209.78	211.97	208.77	211.21	206.68	209.47	207.5	208.62	208.88	210.35	210.92	209.69	209.52	210.92	206.64	208.19	209.37	210.43	208.16	207.47
204.62	204.26	204.19	205.98	203.72	205.97	203.58	203.89	204.83	205.81	206.27	207.55	205.82	205.82	206.5	207.17	205.64	207.35	204.61	205.48	205.43	206.17	203.84	206.68	204.82	206.05	204.29	204.73	205.33	206.72	205.49	205.59	208.9	204.72	203.05	205.85	204.36	202.3	204.23	207.11	206.18	207.02	204.19	206.78	207.03	203.95	206.83	208.59	205.54	204.46
213.12	213.79	212.31	213.35	213.43	212.67	214.01	209.33	212.75	213.61	214.65	212.96	214.57	212.25	213.29	211.41	214.03	215.18	214.81	210.06	214.62	213.64	213.36	214.46	213.62	213.14	212.74	213.43	214.74	211.47	212.49	211.44	213.15	214.92	213.16	212.55	213.33	214.06	211.33	212.9	212.69	213.7	212.6	210.82	213.08	212.07	214.59	211.64	210.89	213.04
204.7	204.43	204.39	204.4	203.03	205.49	204.16	206.03	205.48	202.03	204.42	203.38	203.22	205.55	206.03	202.44	205.4	203.49	203.73	203.82	206.06	203.09	202.79	202.72	203.44	205.23	204.56	202.74	205.06	204.94	203.71	202.55	204.54	203.59	203.26	202.82	201.93	203.84	203.72	203.51	200.64	200.46	201.66	203.17	202.37	204.97	204.8	207.77	205.87	206.53
204.68	205.55	203.22	204.64	204.83	206.07	204.71	203.6	204.92	205.29	203.11	204.91	202.11	206.19	203.72	206.33	205.95	203.96	204.82	207.55	205.33	206.79	205.07	205.19	202.9	203.36	204.89	203.45	203.82	203.32	205.42	205.78	204.53	205.34	205.05	203.9	205.23	204.19	205.96	203.51	205.35	205.26	205.47	204.01	204.74	203.21	205.29	205.18	204.26	205.51
213.47	211.81	213.72	210.7	211.51	212.94	211.09	215.54	212.34	212.77	214.37	209.8	209.83	211.4	211.37	212.25	214.66	213.09	211.85	212.3	212.19	212.49	211.75	211.75	213.11	212.88	213.84	213.31	210.9	212.33	212.77	213.81	212.84	210.8	212.81	210.3	213.17	211.66	213.07	210.3	213.01	214.34	213.8	214.7	213.09	210.99	212.97	211.56	213.8	212.36
209.41	209.1	207.72	207.02	208.84	205.49	208.1	208.04	207.11	206.69	207.67	205.15	207.15	206.4	209.08	206.95	209.33	206.4	207.76	208	207.03	208.95	205.68	207.54	207.09	207.1	208.04	206.05	209.57	208.48	207.89	207.33	207.77	208.15	206.43	210.03	206.31	209.03	207.76	206.49	206.17	205.85	205.55	208.63	209.18	206.89	208.15	207.38	207.59	208.19
214.11	210.95	210.71	210.77	213.58	212.41	211.21	212.29	210.72	211.74	211.27	211.89	212.8	211.9	211.7	212.21	211.64	211.02	210.94	211.58	213.24	212.37	211.46	209.61	212.22	212.49	210.98	210.52	211.75	212.53	212.45	210.53	211.99	214.27	207.38	211.37	210.85	212.26	211.28	210.84	211.33	211.91	211.24	210	212.28	211.16	210.37	214.98	212.26	214.25
203.78	204.26	203.89	205.89	206.62	204.21	207.25	205.89	203.8	206.75	208.85	206.05	205.24	206.72	205.21	207.05	207.43	204.79	206.81	205.83	205.05	205.71	204.34	204.85	207.72	206.08	203.58	205.24	205.26	206.97	206.16	205.21	206.72	207.09	205.43	206.08	204.86	204.7	205.53	204.06	208.01	206.14	205.9	205.43	204.48	205.69	205.51	206.6	205.49	206.24
194.48	194.04	192.53	193.33	195.82	194.7	194.45	194.89	195.4	196.65	194.78	195.21	192	195.87	192.35	195.27	194.59	193.55	193.66	196.77	194.07	195.25	195.89	193.2	193.63	193.86	194.17	193.79	194.89	192.35	194.01	193.28	193	193.09	195.74	193.5	194.4	194.78	193.74	193.16	193.7	195.15	192.44	193.11	195.92	194.64	194.86	195.2	195.39	197.81
199.25	198.89	200.41	199.4	202.14	201.64	200.04	201.16	201.88	198.51	199.99	201.07	202.13	202.61	201.3	200.02	200.15	199.73	201.49	199.1	199.73	200.97	199.62	200.83	200.38	198.65	200.29	200.09	201.1	198.35	199.27	201.52	200.91	200.29	200.33	199.74	201.03	200.68	200.19	199.52	198.75	200.16	200.2	200.55	199.11	198.36	199.87	197.61	201.26	202.31
202.17	204.12	201.88	203.82	203.18	204.18	202.43	203.93	204.4	203.3	204.4	204.15	201.86	203.87	203.16	203.64	202.74	202.54	203.68	202.64	205.03	205.6	205.46	205.15	200.69	202.48	204.1	205.24	203.81	202.76	204	202.71	202.8	204.75	203.86	203.22	203.39	202.58	201.85	203.1	205.17	204.38	203.16	202.32	202.59	203.6	203.63	204.34	204	204.28
203.93	203.64	203.54	202.08	204.7	206.32	202.95	202.79	203.45	204.89	201.97	203.33	203.58	201.67	202.99	202.64	205.21	201.28	203.33	201.94	202.87	201.98	201.22	199.23	202.57	202.82	201.64	202.43	202.73	204.69	202.26	204.33	202.98	205.02	203.1	199.83	204.34	203.99	201.69	205.15	200.47	203.73	203.73	202.39	203.07	203.54	203.63	202.41	202.89	203.91
212.31	214.29	213.3	212.71	214.58	214.97	213.21	212.21	210.26	213.61	211.75	213.87	209.95	210.39	211.18	213.07	213.03	211.24	211.89	211.11	210.55	212.23	211.41	211.12	210.31	212.33	212.85	213.34	213.05	213.06	211.1	211.06	210.64	212.66	212	210.86	211.81	214.13	211.13	214.54	214.01	211.07	209.19	211.05	208.59	212.19	210.84	213.03	211.82	212.72
203.94	203.26	201.54	202.21	203.17	205.82	204.45	203.01	202.6	202.02	202.53	202.66	202.49	205.05	203	203.72	202.05	204.19	199.86	203.33	200.54	202.61	202.96	203.14	204.62	204.52	204.49	202.14	202.72	201.07	202.38	201.7	201.4	203.88	205.17	202.57	202.49	203.11	203.28	204.37	203.16	202.22	204.51	205.57	203.03	204.14	201.24	204.85	202.23	203.6
197.42	198.61	199.72	197.47	199.47	198.52	198.68	199.55	199.13	197.87	200.96	197.29	199.99	198.77	198.42	200.49	199.39	201.11	201.01	198.89	197.29	201.18	196.99	198.83	203.46	200.04	197.52	199.29	198.98	198.34	199.38	199.84	199.02	198.99	198.61	200.18	199.78	199.16	200.19	197.31	199.82	199.01	199.02	202.32	200.71	199.32	199.27	199.56	201.24	199.74
198.31	202.34	204.61	204.22	204.67	199.01	202.85	201.62	201.74	202.28	201.74	202.61	203.04	203.31	199.19	200.2	203.66	202.83	203.48	201.81	203.27	201.11	204.39	200.27	201.24	202.77	201.21	203.98	203.91	203.42	201.16	203.47	204.69	203.77	203.95	203.53	200.56	202.16	201.3	201.61	200.09	201.37	200.53	204.25	204.35	204.35	202.51	202.07	203.24	203.48
212.11	213.79	214.46	211.29	214.7	212.16	215.06	213.01	213.94	214.72	210.35	211.32	213.95	213.55	213.76	210.4	210.68	212.18	213.42	213.89	215	212.67	213.32	214.8	211.47	214.51	211.69	209.82	213.07	213.09	212.8	212	213.71	213.7	213.72	212.56	212.96	212.59	212.69	213.7	211.71	212.89	215.76	209.76	211.97	213.39	214.69	211.22	212.54	213.85
205.43	207.52	209.45	208.26	209.27	208.49	206.8	207.78	208.97	205.21	206.47	207.86	205.93	209.7	208.48	208.59	209.72	209.17	209.83	209.96	206.74	206.86	208.79	206.44	209.83	205.86	207.73	208.18	208.44	208.4	205.7	208.35	207.32	209.85	207.79	208.81	205.97	210.09	206.03	206.98	206.92	207.69	205.58	205.94	207.11	208.79	207.48	208.47	208.44	206.47
209.69	208.67	208.59	207.28	209.37	208.82	208.35	211.41	209.32	210.66	208.52	208.15	207.42	208.15	209.6	209.85	209.07	208.52	208.65	208.71	207.04	207.14	208.35	206.87	206.52	208.26	209.43	210.81	206.09	207	210.56	209.07	208.03	207.11	209.22	208.81	209.54	209.16	210.02	211.42	209.25	211.12	208.86	209.47	208.86	210.46	207.67	208.91	207.47	207.51
203.36	201.97	202.92	201.42	202.78	202.82	203.15	205.53	205.76	202.92	202.28	202.11	203.95	204.49	203.25	203.48	202.63	200.66	202.75	206.29	203.04	202.14	202.45	203.58	204.58	205.36	205.65	202.59	203.66	202.23	203.45	204.35	202.33	203.61	201.82	200.27	204.1	202.79	203.13	201.85	204.48	205.67	202.84	203.93	204.99	203.02	205.49	202.86	201.92	204.92
208.42	211.66	208.48	211.71	209.44	211.6	210	209.27	212.44	209.88	208.31	211.75	208.87	209.97	210.31	210.1	209.6	210.37	209.04	208.86	209.2	209.55	209.85	209.98	212.62	209.62	210.17	209.79	212.56	210.05	209.17	210.69	208.23	211.27	209.4	211.65	209.45	210.62	210.94	208.38	211.1	210.55	209.56	208.73	209.31	208.02	209.02	209.13	212.27	209.15
218.8	218.27	218.25	218	216.24	216.3	214.44	216.84	217.77	217.21	218.61	218.07	218	215.23	217.99	216.9	219.35	215.75	216.87	217.47	216.14	216.86	216.93	218.12	218.89	219.42	219.06	217.25	217.98	217.06	219.53	219.57	215.82	216.12	216.72	218.42	217.27	216.34	218.78	216.84	214.22	216.72	219.82	214.96	214.89	219.01	216.91	217.07	218.59	216.82
205.95	207.22	211.11	206.59	210.71	209.6	207.57	210.18	210.84	210.19	208.02	207.91	209.37	206.49	209.14	208.52	207.69	208.31	209.23	208.63	208.21	208.25	209.56	210.17	209.34	208.93	207.39	207.5	208.9	208.42	207.79	210.49	209.92	209.61	209.52	207.74	209.5	207.71	208.23	208.51	210.09	208.85	208.47	210.92	208.05	206.86	211.32	208.9	207.11	209.3
207.56	204.11	202.87	203.5	202.91	204.87	203.71	204.77	204.28	202.61	201.53	203.55	202.73	203.92	204.01	204.38	202.69	202.18	203.88	204.95	203.24	202.57	202.6	204	204.05	204.31	203.42	203.32	203.23	202.29	203.73	204.51	204.33	204.37	204.45	206.49	203.38	205.12	203.84	200.93	204.83	203.15	201.88	208.05	202.13	204.1	205.51	204.59	204.52	202.28
214.53	214.31	213.01	212.94	209.76	210.69	212.78	212.09	215.08	211.97	213.29	211.16	213.44	210.08	212.1	212.92	211	213.94	213.26	214.88	211.89	210.89	213.62	213.14	212.18	214.39	214.6	211.56	215.69	212.26	213.37	214.56	211.71	212.82	212.15	211.91	213.01	213.24	213.01	210.5	212.26	210.39	211.69	210.27	211.95	214.71	211.8	213.03	210.77	212.34
212.14	211.1	212.72	215.7	209.97	211.25	212.16	212.35	211.73	212.36	212.37	211.56	211.12	210.26	210.25	209.95	214.68	213.19	211.5	213.91	211.04	209.56	211.56	210.26	214.14	212.15	212.26	210.86	212.22	212.33	210.52	210.05	213.8	209.22	211.54	214.42	210.31	211.55	212.69	212.46	210.55	215.22	211.01	212.48	212.17	211	211.12	212.67	211.79	213.31
201.22	195.68	199.52	200.44	197.25	198.76	199.7	199.6	200.6	199.12	200.14	199.58	200.7	199.87	198.07	200.58	200.39	200.3	202.79	200.81	199.38	200.43	202.71	201.75	203.24	198.13	200.16	198.97	201.25	197.95	198.87	198.19	200.86	198.63	198.97	200.5	200.52	201.56	200.12	199.92	199.18	200.42	199.09	199.73	199.37	199.22	198.39	200.16	200.84	198.4
206.13	205.26	206.44	205.22	203.66	203.6	203.78	204.42	204.08	204.11	202.81	204.13	204.89	203.49	206.97	202.67	206.39	207.03	208.4	203.94	204.64	207.66	205.37	204.02	205.71	203.44	203.52	204.06	206.77	202.77	204.12	204.46	204.3	202.65	205.58	204.01	203.53	208.18	204.45	207.08	204.06	205.26	204.75	204.66	204.41	205.52	206.72	204.57	206.71	205.1
207.13	206.75	208.31	207.05	207.44	205.96	207.13	209.28	207.61	208.25	206.35	207.88	205.75	206.96	208.32	207.75	208.14	208.58	208.08	207.24	209.02	207.8	205.6	207.71	207.06	207.14	207.96	207.63	207.13	205.86	203.36	207.31	208.41	210.01	206.82	208.63	209.99	205.18	208.58	208.34	206.31	206.38	209.49	208.7	207.71	206.86	209.37	210.33	206.64	209.76
218.31	216.16	215.67	216.97	217.63	217.3	216.32	214.72	214.93	214.46	218.42	215.13	217.49	215.51	217.8	217.49	218.67	215.63	216.83	216.26	217.9	216.53	217.14	213.58	218.02	217.3	216.66	216.33	216.8	217.89	217.23	219.06	217.3	217.72	215.22	218.78	216.22	218.75	216.29	215.96	217.28	215.77	217.78	216.02	216.09	217.27	216.52	219.15	214.92	215.23
198.44	195.97	198.27	196.42	198.01	199.26	198.85	199.27	197.55	198.39	196.26	199.08	198.27	197.68	199.64	197.59	197.41	198.01	195.74	198.85	198.99	198.74	198.08	199.58	197.09	196.82	195.57	197.12	198.58	199.21	196.56	197.9	198.7	196.46	198.88	198.16	200.15	198.23	198.87	201.31	197.86	197.1	199.52	196.74	198.69	198.55	197.61	198.66	198.82	198.71
208.14	207.98	207.11	208.66	208.85	206.13	210.15	208.97	209.94	206.96	210.11	210.02	208.2	207.43	205.73	208.02	206.23	206.48	207.36	205.9	208.6	206.45	207.09	208.91	206.35	205.53	205.03	209.68	204.9	207.41	208.28	206.88	206.72	206.64	208.51	207.67	209.35	207.88	209.34	206.11	208.47	207.7	206.15	207.32	208.24	208.04	207.82	206.52	209.27	208.37
198.71	200.01	200.26	203.62	198.94	201.39	198.46	200.22	199.85	198.73	198.86	199.61	200.8	197.51	200.11	200.93	199.97	200.31	198.56	197.28	198.96	199.41	199.39	197.63	199.61	199.74	199.78	197.27	199.38	197.25	198.69	198.03	196.02	200.56	199.89	197.39	197.91	199.65	198.74	199.55	198.42	200.76	198.01	200.65	201.67	200.85	197.55	196.61	197.11	201.59
204.32	204.54	202.57	203.01	202.14	204.07	204.32	204.14	202.16	201.59	203.94	202.4	205.29	203.96	204.01	202.68	203.26	205.26	205.03	204.87	201.44	203.95	204.58	203.02	203.67	201.9	204.19	206.72	202.68	202.25	201.61	203.41	205.35	204.8	205.81	204.31	204.62	205.21	203.56	202.49	202.66	204.25	200.37	202.36	203.66	204.67	203.66	203.13	202.6	205.17
205.68	204.3	206.18	205.93	205.49	206.54	205.68	207.86	205.61	204.75	207.41	204.62	203.01	204.84	205.79	206.93	205.57	204.95	204.75	207.63	204.05	206.48	206.96	206.18	203.66	204.75	205.06	204.78	205.04	204.41	204.03	205.33	206.16	206.33	204.31	204.47	205.03	206.51	205.72	203.69	205.46	205.19	205.17	205.57	207.03	205.04	206.17	207.17	203.63	206.17
208.05	207.87	208.21	208.29	209.01	208.63	208.08	209.18	210.47	208.49	208.13	207.21	206.85	208.43	207.87	208.84	206.91	211.11	210.62	207.15	206.86	208.74	207.34	209.33	208.42	207.74	207.46	207.58	211.02	207.43	207.05	207.73	207.25	208.18	205.71	206.31	207.28	206.56	208.46	208.65	206.68	206.4	208.05	208.21	205.08	208.15	208.03	209.94	207.27	207.6
209.61	207.02	207.23	209.26	206.59	210.48	208.41	208.45	207.42	209.16	209.83	210.63	209.47	212.8	209.34	207.12	206.24	209.66	205.57	210.76	210.39	207.34	209.11	209.64	208.54	210.88	208.96	209.64	208.43	207.29	209.71	209.63	208.39	207.23	208.64	208.93	207.81	209.9	208.11	206.88	207.31	208.72	208.46	207.61	208.42	208.07	208.24	207.97	209.02	206.36
210.98	211.56	212.77	211.31	211.12	213.75	212.46	209.39	212.84	211.17	210.72	212.87	210.55	213	211.86	212.58	211.78	209.58	213.57	210.86	211.86	213.82	210.23	212.32	211.09	213.98	210.93	212.5	213.73	210.93	212.88	210.34	212.91	213.23	209.67	211.94	213.61	212.26	211.21	212.65	210.58	211.08	212.3	210.63	211.28	212.83	214.33	211.4	211.26	212.22
207.69	206.33	207.01	208.81	206.55	209.08	207.74	207.99	206.6	205.45	207.65	208.52	210.22	205.33	209.34	210.02	206.56	208.52	208.1	210.53	205.01	208.6	208.88	207.83	207.08	208.98	208.87	207.66	207.14	208	206.15	206.67	208.87	207.59	209.79	206.97	208.41	206.11	209.25	209.42	208.87	209.76	208.36	206.13	208.93	208.81	211.01	209.78	208.89	206.02
202.26	202.37	206.23	203.1	203.53	205.7	205.76	201.35	204.39	203.7	204.33	204.79	204.36	205.99	204.31	202.05	205.66	204.97	203.76	204.53	204.34	203.68	204.97	200.23	203.67	202.32	206.06	205.66	202.54	204.51	204.3	204.51	202.81	201.78	205.12	205.04	203.93	203.71	202.6	204.83	206.23	202.42	204.2	205.65	203.68	203.89	203.62	202.88	204.81	204.23
210.09	210.61	209.4	207.94	208.82	208.65	210.47	209.07	210.03	206.26	208.22	209.77	206.2	210.23	208.52	207.5	209.17	210.89	207.28	209.84	208.47	208.12	208.75	206.51	208.33	208.15	209.52	209.31	208.92	207.62	209.06	208.09	207.71	210	209.21	206.34	210.77	208.33	206.56	209.56	208.97	208.6	205.89	207.43	207.74	209.48	209.04	208.4	209.84	208.66
210.44	209.85	210.49	210.44	211.51	209.34	212.97	208.87	210.05	212.55	210.58	213.66	213.31	215.43	211.27	211.24	213.87	209.53	212.43	211.55	209.52	212.55	212.27	211.55	210.82	210.71	210.7	212.07	212.73	212.06	211.65	209.36	213.26	212.36	210.99	210.2	212.5	210.13	212.67	210.95	211.92	210.2	210.9	210.29	211.51	211.67	211.85	213.09	209.43	211.4
206.15	206.62	206.56	206.29	206.87	206.31	206.24	204.56	204.06	205.3	206.73	205.95	205.7	205.95	207.08	205.85	203.24	203.77	204.06	207.69	205.75	205.69	206.68	206.78	206.8	207.2	207.44	205.8	206.63	207.58	204.6	206.21	206.47	203.89	206.82	208.17	205.84	206.11	205.13	205.15	205.89	206.91	204.17	205.91	207.67	207.26	206.47	203.43	203.83	206.14
210.86	211.45	212.07	213.73	213.36	213.19	212	212.58	211.6	213.33	212.2	213.14	211.38	212.21	211.54	210.75	212.59	209.3	213.93	212.43	210.41	211.26	210.37	212.27	210.88	213.54	212.66	211.51	213.12	213.95	211.92	214.47	210	212.76	212.93	214.09	215.81	212.06	212.88	213.18	212.57	212.35	210.43	212.13	212.12	210.83	214.12	213.78	212.94	212.15
202.52	202.23	203.31	203.86	202.43	205.84	202.89	201.7	202.21	202.71	201.81	201.77	203.13	205.16	203.81	203.83	203.79	202.4	205.74	203.19	204.85	203.57	202.33	201.23	204.2	204.29	202.38	203.18	202.01	204.07	205.74	203.65	202.89	202.25	204.29	204.56	203.99	201.2	202.82	205.51	204.36	202.62	203.65	205.15	204.34	203.97	202.57	202.2	200.24	201.72
201.6	200.95	205.37	201.54	202	202.43	204.22	203.43	203.73	202.22	203.23	202.85	204.04	201.32	203.3	204.41	204.57	202.97	203.82	202.22	201.08	203.22	203	202.37	202.55	201.32	201.48	202.63	202.3	204.45	202.66	200.93	202.91	201.6	202.45	202.63	202.05	202.2	202.15	203.27	202.18	204.75	202.8	204.63	201.64	200.7	202.15	202.61	200.64	202.57
207.77	204.98	209.3	205.34	207.1	208.7	210.99	209.14	208.15	207.13	207.05	208.73	208.74	209.6	207.63	209.47	207.42	207.66	206.82	207.38	210.69	208.72	209.52	207.59	207.86	207.39	209.57	208.77	207.24	206.77	208.76	207.26	207.71	207.29	206.41	207.44	207.18	206.7	208.12	206.7	207.77	207.95	206.59	208.55	208.62	206.51	208.79	208.09	203.45	205.18
203.4	199.98	204.34	203.98	203.36	204.35	203.09	204.29	204.47	203.05	205.51	201.73	202.62	204.08	204.11	203.04	202.35	203.76	204.78	202.22	203.34	203.93	203.9	202.5	203.65	205.63	205.12	202.06	204.53	203.55	204.27	205.7	202.53	202.4	202.32	202.25	203.13	203.02	202.48	204.07	203.43	203.44	203.62	203.1	204.32	201.88	203.88	202.6	204.76	204
208.79	210.12	212	212.39	210.87	211.6	212.24	214.55	210.75	210.27	211.34	211.38	212.33	212.07	210.78	212.98	213.7	210.84	211.35	212.69	211.72	207.85	211.11	211.23	211.71	213.21	213.57	210.45	212.14	213.89	209.54	212.76	210.91	210.33	213.06	213.18	212.48	210.9	211.32	210.56	209.31	213.79	211.69	214.21	213.09	210.39	212.86	211.21	212.79	207.84
215.75	217.23	218.42	217	216.71	214.68	218.36	219.09	216.18	217.03	215.74	218.66	215.09	215.41	216.07	215.46	218.72	214.35	217.56	217.29	215.73	218.4	216.03	218.29	219.91	218.09	217.25	217.35	217.46	218.32	218.17	215.18	216.62	218.82	215.2	215.59	217.62	214.75	215.49	218.38	214.63	216.11	216.27	214.26	218.21	217.3	215.42	215.52	216.32	218.31
214.13	213.81	213.68	213.5	214.5	212.89	215.24	212.64	212.23	212.76	212.01	215.75	218.03	213.96	216.74	214.23	214.01	215.81	213.62	214.34	212.87	214.44	214.62	215.6	212.7	214.61	213.68	212.45	211.4	213.23	214.3	214.87	214.07	214.72	213.83	216.58	213.84	215.16	215.61	212.73	213.5	212.47	214.38	214.26	212.78	213.21	212.05	211.5	215.3	213.17
195.28	193.26	195.22	195.76	193.26	195.55	194.41	193.64	192.95	194.61	192.95	195.42	192.53	193	193.4	195.04	194.08	193.99	195.64	195.5	194.76	193.65	194.37	191.13	193.59	195.53	195.2	195.45	195.07	195.49	192.03	193.3	193.81	193.08	193.92	191.94	194.26	193.69	194.91	195.83	194.47	195.53	192.35	192.1	194.69	193.22	193.82	195.68	194.86	194.11
203.27	202.4	201.39	206.15	204.49	202.53	204.5	203.68	203.11	204.4	203.17	205.97	205.66	203.96	201.55	204.14	203.7	201.97	205.14	201.57	204.62	202.59	200.68	203.4	202.56	203.34	205.94	201.9	202.3	204.92	205.25	203.61	202.52	203.67	206.2	204.67	201.45	205.45	206.01	203.39	203.83	203.71	202.64	201.95	204.23	205.07	204.46	205.27	202.54	204.4
202.79	203.83	202.03	203.43	204.11	203.39	200.7	203.76	202.79	204.72	205.95	203.31	203.89	200.93	202.95	201.34	200.9	203.75	201.91	201.89	201.54	204.52	202.14	201.08	202.11	203.41	201.45	200.64	201.9	200.42	203.1	203.87	203.7	203.73	202.48	204.08	202.99	201.8	200.55	203.39	201.77	203.59	202.94	204.35	203.09	202.63	203.22	204.03	203.62	201.46
217.99	217.74	215.57	218.96	218.82	217.78	215.82	217.17	217.75	217.84	216.68	216.34	216.99	218.41	214.44	213.37	215.4	217.76	219.38	220.47	215.41	218	218.29	215.34	217.07	217.94	217.18	215.12	215.52	216.77	216.32	216.59	214.55	215.51	216.37	218.05	215.36	216.75	218.88	218.08	216.46	218.12	217.73	215.76	216.97	218.13	215.61	218.43	218.95	216.97
198.93	198.44	200.01	197.12	201.67	201.31	199.38	202.32	197.88	200.2	199.01	199.47	200.37	201.54	200.87	198.51	201.51	197.74	201.46	200.01	198.05	199.2	202	200.54	196.02	196.66	201.46	199.49	199.86	198.15	200.87	198.76	200.08	197.53	198.36	199.93	198.38	201.14	201.11	199.38	199.79	199.28	200.22	199.31	199.06	200.37	198.05	199.96	197.89	199.49
204.76	202.79	202.02	201.19	201.77	200.45	201.73	202.08	201.84	199.54	200.76	199.54	204.56	201.8	202.61	203.12	200.43	202.55	202.82	202.99	200.54	201.82	203.8	200.71	203.71	201.67	200.47	205.02	203.17	201.86	203.38	200.31	201.95	203.8	203.8	200.1	202.63	203.12	203.28	204.14	201.86	203.43	199.44	202.03	198.34	203.36	202.81	200.19	201.25	202.18
207.83	208.66	210.14	207.11	207.17	209.17	208.01	209.05	208.12	207.55	209.47	209.12	207.95	207.2	209	206.81	207.02	208.94	209.15	209.2	207.24	206.38	207.24	207.17	206.51	209.14	208.46	209.25	205.88	207.56	207.45	206.66	210.12	208.24	205.03	206.91	208.18	208.79	207.82	205.43	209.45	206.7	208	207.7	209.72	209.47	206.77	207.66	207.71	207.24
217.07	219.73	216.68	216.5	216.51	216.27	215.91	216.64	215.31	217.28	217.52	216.96	216.18	216.13	217.85	215	216.48	218.24	216.22	214.43	216.05	216.72	215.03	218.35	216.88	216.61	217.09	216.02	216.27	217.49	221.09	215.57	215.64	216.58	215.56	218.11	217.69	218.3	215.82	216.43	219.7	214.21	216.67	215.63	217.29	215.09	216.38	215.39	215.22	216.68
203.02	204.31	201.92	204.78	203.12	203.13	204.07	202.77	202.38	203.28	203.85	201.62	201.87	202.88	203.29	203.64	203	202.94	203.17	201.65	204.33	204.78	202.08	202.55	202.41	204.4	202.89	203.32	202.26	204.08	203.58	204.93	201.39	203.21	205.27	204.17	202.67	204.99	202.57	205.79	204.66	204.09	203.71	203.52	203.44	203.96	204.07	203.77	205.74	205.04
201.05	200.26	199.96	200.66	198.99	200.74	202.05	199.9	202.81	200.87	201.7	197.5	200.22	200.24	200.87	198.7	201.53	199.78	200.9	201.72	202.74	201.01	200.47	199.22	199.52	200.56	201.77	199.48	202.22	202.44	200.29	201.55	201.05	203.8	197.96	199.44	201.99	198.82	200.67	200.83	201.94	200.06	200.85	203.04	200.94	200.69	201.06	197.77	200.75	199.98
211.95	211.87	211.89	210.4	211	210.74	212.24	213.79	211.36	213.32	211.12	212.72	210.15	211.01	212.85	213.09	210.66	211.88	211.04	212.53	211.92	211.64	210.98	212.36	210.98	213.76	211.76	211.92	212.18	210.71	213.97	212.29	212.24	209.5	209.61	209.31	210.15	210.63	212.11	212.12	212.66	210.23	211.23	210.77	213.14	210.34	210.2	213.98	211.91	210.8
217.31	217.28	218.02	216.52	216.46	218.06	216.97	217.8	217.78	218.19	216.02	215.73	215.65	214.78	215.75	215.09	219.84	217.84	216.71	215.97	217.98	217.81	218.14	216.47	216.71	217.14	219.86	218.15	217.34	215.17	217.67	216.05	215.87	217.2	218.04	217.2	218.52	218.34	217.75	217.07	217.59	214.85	216.28	217.21	218.96	217.04	216.58	218.28	213.47	216.65
201.1	204.09	201.58	199.36	201.95	198.93	201.19	201.22	198.14	200.45	203.03	199.78	199.84	199.38	201.02	198.19	199.6	201	201.21	201.21	201.59	199.37	202.16	201.85	202.18	199.94	202.28	201.52	201.16	201.45	201.78	203.24	198.22	199.07	200.37	201.19	200.54	200.22	200.35	201.01	200.3	201.03	201.8	200.99	198.06	200.29	200.39	202.82	200.76	199.33
215.73	220.24	216.38	218.42	217.38	217.38	215.04	216.66	218.56	218.64	216.32	218.42	214.31	215.63	216.35	217.13	216.79	216.71	216.4	218.12	216.26	217.85	217.8	216.4	216.58	217.64	215.58	216.83	218.08	215.46	215.48	218.6	218.45	216.34	215.35	216.28	216.2	214.73	215.99	217.87	219.78	218.54	217.37	215.26	216.42	215.82	218.76	214.58	216.81	216.69
197.1	200.12	198.07	197.83	197.42	198.34	196.95	198.26	197.99	197.65	199.11	198.47	196.42	196.3	199.46	196.76	198.41	196.97	198.05	198.21	198.02	196.55	197.8	198	196.93	198.11	197.75	199.84	195.08	196.16	196.54	200.46	198.22	195.5	197.67	198.15	197.83	199.51	195.69	199.26	198.94	197.73	198.07	198.41	196.57	199.46	198.12	199.88	198.89	198.92
206.9	208.19	208.51	210.12	209.99	208.05	209.67	208	209.64	209.75	207.16	207.56	206.72	209.21	207.68	209.55	207.61	208.49	207.37	209	207.94	208.2	211.19	208.67	207.81	210.04	208.62	208.68	208.95	207.2	209.04	209.37	206.87	208.66	210.39	207.96	207.99	206.97	208.22	207.1	208.76	205.28	209.82	209.34	208.62	208.07	206.92	207.94	207.12	208.66
203.35	203.95	201.66	203.7	204.06	203.19	203.58	204.1	201.57	203.56	201.35	203.92	205.14	206.05	202.8	202.84	203.84	204.23	202.94	202.95	204.19	204.72	204.48	203.28	204.92	203.72	205.06	203.35	205.8	203.96	202.68	202.76	203.78	202.5	204.17	202.07	201.31	202.58	202.11	204.81	203.1	203.87	203.79	202.57	202.68	201.72	202.26	203.3	203.1	201.42
212.19	213.76	211.52	210.56	210.02	211.32	211.29	212.06	210.99	210.98	211.57	209.73	209.55	212.3	210.45	211.89	211.88	210.63	213.29	212.09	210.11	214.09	212.81	211.62	211.15	212.24	210.6	211.1	211.66	210.7	214.1	211.86	210.91	214.72	212.2	212.87	212.93	211.91	212.26	213.42	212.3	211.79	210.05	212.46	211.52	209.85	213.05	210.88	210.17	213.15
208.02	210.43	209.28	205.63	206.8	207.51	207.09	207.69	207.48	209.14	208.16	207.85	207.08	208.63	207.78	208.17	208.14	207.92	208.41	208.01	206.29	205.7	207.76	206.74	209.03	206.75	209.54	209.12	208.95	206.57	205.57	208.11	206.71	208.44	207.37	206.34	207.43	205.11	206.67	208.64	207.32	208.45	206.49	209.83	207.8	206.91	208.47	206.91	207.76	207.11
209.63	211.41	208.18	208.08	208.98	207.41	206.56	210.88	208.28	207.73	210.71	208.02	207.81	205.39	208.28	207.95	208.3	207.8	210.7	208.8	210.01	207.69	207.09	208.4	208.14	209.15	208.8	209.52	207.49	208.46	206.92	206.76	208.88	211.07	207.97	207.25	207.99	208.98	208.53	210.4	209.41	209.35	210.85	205.65	207.53	208.53	208.87	212.14	209.1	209.43
207.92	209.22	208.04	207.77	208.73	209.54	210.16	208.01	209.42	210.37	207.26	205.89	208.43	207.78	208.3	208.89	208.84	209.38	209.16	212.65	208.66	208.85	206.6	208.46	210.77	209.46	208.75	205.35	207.24	211.4	209.3	208.89	207.17	209.31	207.86	209.36	207.71	208.01	208.06	209.85	207.73	209.09	208.61	207.68	209.43	208.15	207.4	210.05	210.64	208.69
205.99	209.14	206.52	206.49	207.54	207.85	208	209.64	209.27	208.61	206.72	207.97	210.73	206.09	205.64	210.61	207.82	208.54	208.66	207.58	207.59	207.77	209.16	207.86	210.09	207.26	209	206.02	207.25	208.42	207.14	209.19	209.75	210.83	209.54	209.75	208.06	205.95	208.01	208.25	210.7	208.25	207.53	209.51	207.34	209.61	208.55	208.31	207.83	205.17
199.22	199.04	199.52	198.64	201.19	200.51	200.13	198.17	200.58	199.68	199.88	198.93	199.76	196.28	199.69	199.61	201.11	200.23	199.25	198.53	196.95	197.6	199.49	199.85	197.26	198.8	199.16	199.55	198.72	199.61	196.31	198.79	199.5	199.42	198.62	199.29	201.14	201.7	197.28	201.44	199.09	200.53	202.01	200.09	201.11	199.11	198.75	198.83	199.19	199.54
197.31	196.44	197.98	198.97	198.17	199.22	197.7	199	198.75	197.96	198.57	198.24	198.3	197.29	198.93	196.59	197.78	197.59	198.06	197.45	197.53	198.01	199.07	197.79	199.06	197.56	199.04	197.02	196.82	199.03	198.47	198.7	199.71	197.33	199.14	197.58	198.5	196.48	196.42	197.56	197.25	198.68	197.95	200.22	198.41	195.94	198.12	195.15	197.77	198.72
204.72	204.02	205.67	206.26	206.59	203.89	204.42	206.75	206.91	207.4	203.25	205.5	205.19	205.8	206.35	206.41	205.96	203.41	208.29	207.64	207.61	207.07	206.06	205.26	207.38	207.91	208.13	205.81	206.65	206.01	207.04	204.87	206.23	204.31	205.56	206.37	205.39	206.86	206.69	204.49	207.25	204.14	205.39	206.79	208.46	204.32	205.08	204.5	205.43	207.77
206.96	208.15	207.26	208.01	208.45	209.25	206.46	207.53	208.37	208.96	208.92	209.53	208.22	207.74	208.54	205.2	209.37	206.86	208.85	208.04	207.6	208.5	207.41	209	208.52	208.93	208.34	207.75	205.95	206.53	207.83	208.53	207.93	208.76	208.27	207.29	206.57	206.66	208.48	207.57	206.42	207.51	206.23	208.2	207.92	208.17	209.71	209.5	209.01	208.41
208.84	208.29	210.96	211.26	205.51	208.42	209.65	208.46	210.94	207.39	210.2	211.51	207.25	209.27	208.81	207.34	209.55	209.53	208.2	208.83	209.14	211.55	209.76	209.59	210.13	210.86	209.16	208.3	208.77	209.79	210.69	207.32	207.08	210.38	210.26	207.45	206.46	208.7	210.1	210.73	208.94	209.43	210.46	211.06	209.6	210.67	210.53	207.91	211.01	209
210.69	207.47	208.58	208	208.02	207.99	208.7	208.58	206.61	208.1	207.6	207.95	209.02	209.33	210.06	212.37	208.19	209.02	209.49	211.52	211.44	209.61	208.46	207.8	209.06	209.18	210.76	209.53	207.56	208.33	206.67	207.14	208.06	209.88	208.19	209.75	209.35	208.95	206.52	206.62	209.87	209.62	208.12	210.71	206.48	208.92	209.29	208.51	208.09	209.29
204.98	205.1	204.04	206.91	204.71	204.04	202.81	204.56	204.11	202.89	201.31	202.15	204.02	204.6	203.47	205.57	203.16	203.95	204.01	205.92	203.63	205.85	204	203.91	202.77	203.98	206.32	204.32	204.9	203.53	203.18	203.25	201.52	203.18	204.33	202.76	203.91	201.16	203.76	204.18	204.35	204.59	203.86	204.78	206.93	205.09	204.01	203.23	203.98	202.86
202.58	202.06	202.39	200.92	201.4	201.67	204.47	201.54	204.02	201.12	201.59	199.6	204.52	203.34	201.13	202.57	203.66	200.55	202.67	203.4	204.62	202.77	203.66	201.43	203.09	202.23	201.16	200.47	202.47	205.3	201.84	201.59	204.31	202.24	201.47	202.93	198.57	204.54	202.07	202.37	200.73	204.26	202.42	202.27	202.69	201.9	203.46	202.47	201.24	201.05
207.96	207.23	204.39	205.26	207.8	206.47	205.93	206.14	208.43	205.68	206.98	205.52	205.51	205.43	204.7	206.16	205.92	207.25	204.76	207.1	207.21	207.85	207.44	204.71	206.44	206.63	205.21	206.27	203.5	205.74	204.72	207.72	206.79	205.43	204.14	205.66	206.41	207.03	204.95	206.45	205.67	204.89	206.31	206.05	206.63	207.14	204.45	204.44	206.68	203.09
200.58	199.22	198.02	203.95	200.02	202.5	201.18	202.1	200.32	199.98	199.46	200.36	199.89	200.43	200.09	198.09	198.32	201.19	201.13	200.58	197.88	201.12	202.59	198	199.5	199.89	201.42	197.85	202.64	201.14	198.77	200.15	199.79	199.97	200.74	202.27	200.83	201.14	198.99	199.78	201.64	198.95	202.74	198.33	198.2	200.13	198.24	200.21	199.15	200.78
207.37	209.48	209.31	209.66	207.84	207.22	208.53	209.34	207.36	208.76	208.55	209.65	210.23	208.39	207.69	209.32	208.57	208.89	209.1	208.8	209.14	210.63	210.06	207.55	208.57	208.86	207.29	207.79	210.26	207	208.09	209.15	206.56	208.11	209.44	207.84	209.77	207.05	205.62	207.63	209.18	210.06	210.7	209.85	209.03	208	207.24	208.13	211.16	207.47
217.51	216.8	218.07	217.38	216.46	213.76	215.25	217.87	215	215.96	218.43	214.33	217.34	216.5	216.65	216.89	215.91	217.14	218.67	215.15	216.41	216.95	216.66	217.04	217.14	217.92	216.63	214.61	216.37	216.64	215.9	216.71	217.4	218.4	216.79	219.6	215.38	217.18	217.48	216.53	216.25	218.11	216.21	217.58	216.74	218.26	217.3	218.51	215.31	217.74
216.25	216.91	214.85	217.01	218.78	216.63	219.13	216.06	217.23	219.09	218.45	216.33	218.02	217.9	216.14	215.51	215.78	217.19	218.92	216.16	215.63	217.08	218.89	216.68	216.75	216.3	216.36	218.29	218.09	218.92	217.05	216.65	216.98	217.25	219.39	216.5	217.35	216.78	216.5	217.28	215.33	216.82	217.09	217.15	217.6	217.89	215.91	217.07	217.17	220.08
212.35	208.51	211.5	209.01	209.69	206.54	207.66	209.67	209.41	208.28	210.63	207.92	209.93	208.94	208.17	209.79	206.95	208.68	208.3	208.4	208.13	210.33	207.35	208.66	211.54	208.36	210.21	208.5	209.69	209.48	210.28	208.09	208.27	209.59	209.64	206.57	205.64	209.3	209.81	207.88	210.76	208.37	208	209.76	208.4	208.32	208.69	209.26	209.04	209.78
213.04	212.75	211.23	212.94	213.12	210.54	213.74	216.8	211.42	211.85	211.4	212.73	210.78	211.22	212.06	212.78	209.83	216.37	214.29	212.53	213.19	212.55	211.15	212.89	212.25	213.64	212.98	213.86	211.64	212.62	211.12	212.64	213.56	209.56	213.52	214.49	212.07	211.05	212.79	211.59	214.03	212.67	211.81	209.65	212.54	212.52	215.09	211.87	211.01	211.19
197.86	196.64	197.3	196.49	196.49	201.13	197.06	198.34	197.82	199.53	196.66	198.71	198.78	198.75	199.76	198.11	199.52	197.49	198.78	195.43	198.55	198.63	196.25	198.1	198.48	197.32	197.4	200.16	196.36	198.74	196.46	196.62	196.71	199.21	198.82	197.28	197.4	197.12	198.9	199.38	200.85	199.54	199.8	198.06	198.61	197.82	196.63	199.38	197.67	198.75
218.54	217.07	216.29	218.3	218.61	216.27	213.92	217.78	216.1	216.78	215.7	216.88	217.98	217.92	217.62	219	218.02	217.19	216.73	218.12	216.34	216.55	217.27	218.97	217.74	217.3	216.36	215.78	216.06	215.65	216.33	216.72	215.07	218.13	216.89	219.23	217.49	216.65	216.99	217.2	218.08	218	216.76	217.8	214.25	216.2	214.74	217.38	218.66	218.35
195.57	196.74	195.12	195.5	193.09	197.06	194.94	194.97	195.83	195.64	194.13	195.83	198.04	193.96	194.09	195.85	193.43	194.49	194.61	193.88	195.85	198.28	195.22	197.18	195.1	196.27	194.15	196.11	195.14	194.46	195	198.13	192.97	195.8	194.97	194.12	194.66	194.39	195.15	196.29	193.6	196.1	193.95	194.9	195.83	195.35	195.8	194.07	197.91	196.78
205.61	202.23	203.55	204.72	205.24	203.07	205.74	205.13	204.84	207.83	203.39	201.26	205.58	208.04	202.74	204.36	206.25	203.65	204.98	203.53	203.74	204.34	204.37	206.83	203.19	203.67	205.58	202.85	205.72	205.21	205	203.94	204.74	206.43	203.47	204.46	206.25	203.97	204.63	203.95	203.77	205.38	204.49	203.38	203.43	206.17	206.03	204.59	205.29	205.27
205.61	207.99	206.65	210.82	208.42	209.18	206.95	210.36	207.77	209.97	209.33	209.11	207.95	210.43	209.1	208.7	205.74	208.96	207.24	207.44	210.06	209.14	209.65	208.28	208.22	205.5	208.19	208.38	210.63	206.86	207.44	208.55	206.7	207.33	208.23	207.37	208.82	208.11	209.18	209.99	209.56	208.33	207.63	207.96	208.06	210.22	208.72	206.58	210.91	207.65
211.12	213.46	211.62	210.49	209.92	210.61	209.78	210.29	212	213.82	212.67	211.7	212.41	211.31	212.6	211.52	210.54	210.8	212.27	211.8	210.49	212	212.04	214.23	210.66	211.81	211.81	212.85	211.84	212.68	209.6	214.5	213.6	211.51	211.76	213.34	213.39	209.09	209.94	212.79	210.5	210.82	213.22	213.47	212.4	211.03	210.99	212.26	211.52	210.59
209.02	207.12	210.24	208.61	207.66	207.89	207.76	210.26	206.21	208.89	208.43	206.3	208.19	208.27	210.17	206.85	207.49	207.26	208.13	204.86	208.31	207.41	207.87	207.6	209.69	204.91	209.07	208.43	211.71	208.3	207	206.44	207.59	209.07	208.74	208.25	208.4	208.17	207.38	207.25	207.29	207.65	209.37	208.38	206.93	206.45	207.11	208.49	206.38	209.93
212.3	212.14	210.35	209.76	212.56	213.86	213.27	212.29	211.94	212.19	208.65	210.57	211.88	209.04	210.65	209.27	212.25	212.74	211.33	212.38	211.78	213.33	210.57	211.49	213.58	213.99	209.84	210.59	209.34	212.8	210.59	212.15	213.86	210.71	208.63	214.49	209.72	214.76	210.93	211.29	210.54	212.73	210.4	211.26	215.96	210.9	213.43	210.61	211.22	211.11
199.27	200.62	199.07	201.66	198.67	199.27	199.34	199.43	200.7	197.69	200.11	198.67	200.59	198.2	198.66	199.34	197.83	196.83	200.2	196.43	200.57	199.9	199.48	197.07	198.27	199.47	197.84	200.83	199.65	199.42	197.53	200.34	198.43	198.91	202.79	200.17	198.39	200.85	198.7	199.94	199.45	198.53	201.11	198.54	200.05	201.16	199.34	200.37	199.46	199.14
196.19	196.43	195.28	194.96	196.66	195.24	194.47	193.72	194.08	196.2	193.35	196.89	194.19	197.09	195.76	193.04	198.74	194.23	196.27	196.06	194.97	195.54	195.78	196.13	195.28	196.01	196.48	195.98	194.75	197.71	195.16	194.43	196.68	195.33	195.32	193.04	195.95	195.04	194.73	195.99	196.54	194.47	195.12	194.16	193.57	195.38	195.37	194.94	196.24	194.22
211.99	212.84	215.58	211.84	211.97	215.51	212.83	213.64	214.82	213.97	213.18	211.91	214.16	212.3	213.64	213.33	214.79	215.84	213.82	212.13	214.82	213.3	213.83	212.99	211.99	211.34	212.96	210.26	213.86	213.44	211.5	213.39	215.16	212.69	215.28	211.49	212.58	211.93	214.54	212.35	213.79	215.21	215.39	217.04	214.05	213.31	215.12	214.63	214.69	213.47
201.61	200.4	202.67	200.7	201.52	201.46	202.36	202.54	198.71	199.68	201.62	199.02	202.06	200.95	198.08	199.84	200.44	202.01	200.08	198.98	201.62	199	201.69	202.65	198.72	202.1	200.59	199.88	201.74	200.19	197.93	197.95	202.83	199.62	201.3	200.6	200.92	202.39	202.58	197.3	201.7	198.86	199.6	199.52	198.6	201.24	200.93	199.64	199.84	201.39
216.36	216.1	216.76	218.99	216.77	220	215.71	216.76	216.81	217.71	215.69	218.07	218.48	215.95	216.7	215.88	216.81	214.99	217.55	220.55	215.95	216.36	218.54	216	218.35	215.62	217.04	217.35	216.51	216.14	217.23	216.08	220.48	217.49	216.92	214.3	215.54	216.89	217.39	220.16	216.65	216.12	216.36	218.81	215.21	215.91	216.06	215.77	217.26	216.19
208.36	209.43	207.39	210.25	207.63	209.64	211.07	208.14	206.83	209.11	210.04	208.92	212.15	209.33	210.35	208.14	211.68	211.11	206.27	210.76	209.44	209.97	210.98	210.35	211.24	207.35	210.11	210.06	209.87	208.73	207.52	212.15	211.04	208.43	210.2	209.94	211.11	210.06	209.4	210.28	210.72	208.08	208.36	208.75	210.04	208.54	208.48	210.6	209.58	210.18
216.44	216.98	217.48	217.08	217.72	218.51	217.84	217.3	217.5	217.23	218.15	217.54	217.28	218.42	218.54	218.12	218.14	216.77	220.55	217.01	218.6	218.5	218.78	218.11	218.69	218.28	217.16	217.85	217.53	217.57	217.19	218.49	218.47	220.73	218.38	219.8	217.05	218.87	220.8	215.6	218.07	217.22	218.6	218.36	219.88	219.74	217.46	216.08	219.34	216.21
207.64	208.45	208.56	206.04	207.35	208.52	210.56	208.77	205.67	205.7	208.95	211.39	207.86	208.72	207.35	206.94	207.6	206.44	208.33	208.69	205.04	207.12	206.29	209.64	208.45	208.64	205.04	205.31	206.74	205.76	206.43	208.17	205.76	210.39	209.86	206.62	205.28	206.52	208.38	208.86	208.7	207.18	206.67	206.39	208.61	206.19	207.7	208.47	206.98	207.91
203.29	202.62	202.5	201.48	205.03	203.79	201.41	201.62	202.55	201.35	204.36	204.68	202.31	203.06	204.44	201.97	202.25	203.91	203.72	204.11	201.7	201.7	202.07	201.92	202.65	204.93	203.17	203.18	203.35	202.98	202.45	201.8	204.41	204.05	204.78	202.18	202.58	202.96	205.22	202.49	202.76	200.31	203.81	203.68	203.41	203.21	203.74	202.27	201.89	202.35
208.59	207.76	208.24	205.97	207.55	207.59	209.04	209.08	207.79	207.74	205.83	208.65	208.19	208.5	206.84	207.56	208.91	208.46	206.92	208.71	207.53	207.17	208.92	209.28	209.28	207.89	206.93	208.09	207.74	206.85	208.63	207.23	209.54	208.96	208.9	208.71	206.95	209.94	208.65	208.29	205.96	207.62	209.35	208.96	210.36	209.33	209.26	207.02	208.03	208.56
202.78	204.63	206.38	204.69	203.94	203.96	203.51	203.62	206.78	203.85	203.25	205.1	203.34	205.4	205.13	203.89	203.98	206.69	208.48	202.92	203.16	206.19	204.36	204.22	202.36	202.29	206.58	203.34	206.06	203.58	203.4	203.25	202.63	206.65	204.61	205.28	202.89	205.62	203.96	202.54	204.19	204.98	204.43	204.35	205.25	204.46	202.88	204.12	204.37	203.99
206.6	208.59	204.83	208.07	205.11	205.63	206.99	205.96	207.1	206.92	207.2	207.65	207.04	206.96	208.33	208.93	209.14	207.36	207.35	209.89	207.71	209.66	208.66	209.36	207.57	208.12	208.13	206.6	207.22	208.82	208.79	208.6	206.77	208.19	210.24	208.7	208.04	206.98	207.76	209.6	208.73	205.76	207.06	208.32	209.14	205.65	208.19	210.84	210.01	208.07
207.3	205.31	205.76	204.83	206.99	206.64	205.93	205.39	204.98	204.73	208.82	202.78	206.17	207.52	205.48	207.89	206.07	203.74	205.78	204.76	206.46	204.12	207.56	206.05	209.26	207.75	206.57	204.79	205.71	203.87	209.69	205.98	206.03	205.5	205.5	207.6	206.09	206.61	208.28	205.92	205.92	206.72	206.54	206.5	205.66	205.79	205.82	206.38	206.7	204.06
199.63	197.87	199	200.91	200.97	199.4	199.93	198.98	198.43	200.71	200.67	200.74	201.57	198.48	201.08	199.23	199.86	198.76	198.63	198.98	200.17	200.59	201.54	199.62	198.41	200.75	197.08	199.64	199.98	199.59	199.11	198.56	199.91	198.54	199.99	202.02	200.45	199.97	197.85	201.88	198.65	196.2	199.3	198.61	198.59	200.25	199.45	201.38	198.36	199.18
200.75	199.01	202.33	200.68	199.78	200.17	200.39	199.41	200.26	200.17	200.95	200.88	201.71	202.19	201.14	200.14	200.3	200.38	199.78	199.48	200.6	201.55	201.43	199.94	201.3	199.87	201.74	199.15	200.13	201.56	200.51	199.94	201.99	199.82	201.34	198.8	200.97	201.03	199.88	200.34	202.3	198.89	201.18	199.07	201.44	201.93	204.34	200.25	201.93	198.99
205.2	207.72	207.14	207.47	205.48	209.98	205.86	208.46	206.18	210.79	206.53	207.72	207.61	206.52	206.68	208.63	209.01	207.63	207.51	207.38	209.03	207.99	208.33	207.6	207.31	206.99	206.72	207.76	208.58	208.96	209.97	207.4	207.74	206.78	208.56	206.97	206.45	208.14	207.74	208.19	207.44	208.77	209.38	209.24	205.88	208.61	207.57	209.5	208.69	208.01
206.48	205.54	207.17	205.82	205.09	205.66	207.35	206.92	207.8	206.88	207.09	205.61	205.83	205.08	204.78	205.57	206.37	204.96	205.13	205.57	206.93	205.19	204.36	204.87	206.34	206.42	207.25	207.16	208.36	204.46	205.24	207.46	207.39	206.19	205.44	204.83	206.13	205.85	204.25	207.24	204.92	208.08	207.4	204.59	206.34	206.73	204.59	204.24	206.03	205.19
203.99	205.09	204.88	204.39	203.22	204.76	205.71	205.11	203.77	204.4	206.44	205.51	205.6	202.23	203.29	203	205.57	204.52	205.04	204.27	204.26	204.07	204.77	204.65	205.7	205.59	204.54	205.68	204.92	204.15	205.06	203.46	204.89	205.14	205	204.92	204.14	204.08	204.16	205.93	205.02	203.75	204.19	206.19	205.62	204.28	205.31	204.28	206.65	202.41
217.36	215.7	215.98	217.81	216.44	217.04	218.98	218.69	214.93	214.22	216.76	217.43	217.24	217.57	216.54	216.17	216.98	216.35	216.45	217.74	217.92	216.89	216.22	217.9	215.64	216.64	217.11	214.82	219.67	217.04	217.67	214.01	214.67	216.39	217.7	218.61	215.77	215.46	216.5	216.81	218.6	218.31	218.38	214.47	216.01	216.4	218.18	216.46	216.04	218.33
204.25	204.58	205.35	208.87	204.22	204.91	205.56	204.95	203.38	206.54	205.57	203.29	203.89	205.18	204.65	207.88	208.54	205.73	203.71	202.89	203.14	204.27	203.57	204.68	205.24	205.08	205.1	207.07	204.5	204.21	203.67	204.88	204.94	202.76	205.05	202.69	201.82	207.05	204.24	203.42	204.72	205.9	206.37	206.74	205.73	201.67	206.62	206.59	204.19	203.35
209.09	208.77	209.39	207.22	209.45	210.47	208.72	208.85	210.61	209.62	208.75	208.87	209.42	210.56	210.49	210.27	209.07	209.46	207.01	208.67	208.42	209.45	211.08	210.26	209.89	209.94	209.67	209.27	210.59	209.82	208.24	210.16	208.76	211.12	207.87	209.52	208.02	209.63	207.88	210.97	209.64	207.84	209.04	210.26	210.26	208.21	210.23	210.95	209.28	210.03
209.63	210.8	210.4	208.86	210.03	210.07	208.7	207.97	210.31	209.9	207.93	208.22	209.23	208.32	209.44	212.52	208.46	212.72	208.22	211.65	209.37	208.34	211.08	210.38	210.77	209.29	207.1	209.62	208.1	211.13	210.81	208.31	208.98	209.09	209.11	208.85	208.98	208.46	209.79	209.16	208.68	208.07	210.17	207.95	210.55	209.1	209.35	209.38	211.21	207.18
209.31	209.55	208.51	207.94	207.68	210.29	208.22	205.56	208.96	207.82	208.64	208.08	207.89	207.9	207.93	206.56	208.92	207.27	210.74	209	206.6	210.68	209.56	210.09	210.18	209.76	209.52	207.2	207.51	209.24	209.09	208.93	209.42	210.81	208.85	208.2	208.49	207.87	209.14	209.85	207.9	208.85	208.23	209.3	208.31	210.22	208.6	208.88	207.7	209.14
210.95	210.1	210.55	212.63	209.78	210.92	210.32	207.63	209.88	210.39	208.2	208.85	206.46	212.6	209.95	208.73	207.7	212.42	208.75	209.18	208.3	209.05	209.07	208.29	210.09	210.95	208.78	209.46	210.4	208.82	208.07	208.9	210.52	209.88	210.4	208.19	209.43	211.09	206.29	209.95	211.65	206.52	211.18	207.76	210.33	210.98	210.75	209.42	208.45	208.8
207.79	206.56	206.84	206.85	208.32	209.03	207.54	207.76	210.61	208.24	205.01	207.7	206.44	206.58	207.97	207.88	209.09	208.87	208.34	207.63	208.29	208.17	207.62	209.63	207.91	206.86	208.06	206.08	207.98	208.57	207.4	206.54	205.57	209.06	207.72	209.31	207.74	209.38	209.88	206.52	209.2	206.45	206.54	206.87	209.5	205.54	209.82	205.4	207.06	207.53
200.56	199.64	202.26	200.59	198.48	198.87	200.29	199.96	199.11	200.83	199.76	199.66	199.17	198.33	198.06	199.04	199.49	198.94	200.68	199.64	199.25	198.51	198.21	197.85	197.31	199.75	200.2	199.39	200.89	197.77	200.87	199.23	200.24	199.78	202.45	200.24	197.5	198.35	198.71	199.72	199.09	199.46	197.99	199.65	199.5	199.26	200.41	199.41	198.42	197.65
218.74	218.16	218.57	216.67	215.32	217.4	218.14	215.1	217.97	214.06	218.33	214.41	217.21	217.18	217.73	215.6	217.24	214.43	215.5	219.32	216.9	218.27	216.78	216.94	217.94	217.07	217.74	218.62	216.4	217.2	216.28	215.5	214.82	218.79	217.91	217.37	216.26	215.39	217.56	217.7	217.43	216.6	216.2	217.28	217.72	216.3	219.73	217.03	216.74	216.89
210.55	206.87	210.58	207.91	210	209.04	209.67	208.35	208.23	208.82	206.55	208.61	208.25	208.29	209.2	207.53	208.84	208.18	208.3	207.21	205.82	209.15	209.38	210.02	206.52	206.82	209.81	208.5	209.6	208.13	208.87	208.18	208.68	208.43	208.72	208.42	208.85	206.07	210.61	207.02	205.24	206.81	210.26	210.61	208.06	210.34	207.13	209.22	211.18	208.6
208.02	208.65	205.31	208.16	206.27	207.62	205.79	206.39	208.86	208.72	207.47	206.34	209.42	208.57	207.48	208.59	206.24	208.27	207.59	207.08	206.9	208.7	207.4	208.86	208.58	207.93	206.01	209	207.49	208.37	208.91	208.75	209.98	207.33	210.07	207.17	209.27	209.28	207.98	206.48	210.8	208.14	208.59	206.49	207.27	207.32	206.58	207.21	207.94	205.47
211.75	206.14	207.19	206.92	208.08	210.94	209.99	209.52	210.35	210.44	208.2	209.42	206.47	208.42	207.31	208.67	208.9	211.34	207.16	206.96	209.65	209.54	207.46	207.12	207.19	209.97	210.02	207.62	209.49	206.71	208.35	207.72	211.58	209.39	208.42	207.24	211.83	208.68	208.73	207.43	210.53	209.09	211.76	207.72	208.7	208.34	207.99	208.19	206.2	211.23
204.62	203.09	204.41	201.48	203.26	202.15	201.89	201.02	201.85	203.26	205.82	202.2	201.59	205.41	203.59	203.39	202.59	204.33	202.95	202.25	201.18	202.64	202.02	205.17	203.51	204.86	204.71	203.98	204.7	204.81	201.37	203.53	202.95	202.35	201.68	203.22	202.33	200.77	202.71	205.08	205.95	200.33	205.05	203.17	204.48	203.96	203.48	204.26	203.29	203.43
210.28	209.55	209.53	207.32	210.62	208.01	208.06	210.11	208.4	208.42	207.28	207.49	207.24	208.97	207.95	208.99	205.74	207.43	210.33	209.7	206.98	208.38	210.09	207.19	209.9	207.32	208.96	206.65	208.98	206.37	210.64	209.57	208.06	203.8	205.22	208.21	209.04	207.99	206.66	209.27	208.05	207.78	207.74	208.29	211.18	206.88	208.55	208.25	209.57	209.45
215.04	214.66	216.73	220.6	216.9	217.04	217.86	216.17	218.29	218.78	216.91	215.66	220.35	216.67	216.74	217.62	217.31	218.16	218.68	217.48	216.56	216.43	217.17	217.11	215.76	217.41	218.96	218.45	217.9	218.94	217.91	216.9	216	215.02	215.82	215.72	216.18	216.67	217.83	218.45	217.27	217.19	218.54	217.92	218.24	216.69	217.82	219	216.27	216.17
214.4	213.83	213.05	212.61	215.68	213.46	214.03	213.59	213.02	211.88	215.59	213.79	210.6	211.79	216.67	214.11	213.28	214.58	214.68	215.37	214.13	212.52	215.55	213.67	213.9	211.7	213.52	214.66	212.91	212.6	214.8	214.68	212.61	215.18	215.15	213.65	214.01	212.26	212.26	212.97	213.38	216.11	215.29	214.63	215.3	212.36	212.03	213.37	214.46	212.95
203.35	206.17	204.4	201.42	206.58	205.11	204.2	202.96	203.59	203.25	201.98	202.89	203.47	205.55	201.98	206.56	204.54	203.7	203.72	202.29	204.42	205	205.84	204.99	204.27	204.29	204.82	202.91	203.34	203.97	204.11	205.64	202.78	205.42	206	204.03	203.32	204.47	203.27	204.59	202.7	203.27	205.02	204.44	202.52	203.7	201.72	203.56	205.01	205.26
210.42	210.1	211.43	211.3	209.07	209.83	210.99	207.93	207.27	211.01	210.06	210.05	208.68	208.85	206.9	206.68	208.39	208.52	207.69	209.58	210.23	210.28	209.1	211.81	208.71	211.08	208.68	209.04	211.39	209.43	211.24	209.49	209.53	208.77	211.26	209.75	208.14	207.55	207.81	208.92	209.81	208.51	207.4	210.18	210.06	208.75	209.15	209.64	208.1	209.51
208.78	209.39	206.93	206.32	207.38	209.87	209.49	213.58	207.5	207.72	208.99	209.06	208.1	210.15	206.47	208.38	209.74	209.65	209.84	208.54	208.45	206.91	209.08	210.3	208.09	209.74	207.9	210.48	208.86	207.91	207.91	207	209.49	207.4	207.84	207.57	208.35	209.25	208.78	209.47	209.24	208.06	210.43	210.33	209.55	206.66	208.9	206.15	207.39	211.32
199.25	199.64	198.14	198.35	201.18	200.57	198.66	201.22	201.17	200.01	196.88	198.88	198.69	195.23	196.98	200.12	201.06	195.48	199.41	198.82	198.38	196.58	199.47	199.43	198.7	200.2	198.11	200.41	198.59	198.94	198.92	198.12	200.03	200.09	201.23	197.96	200.18	199.97	200.15	199.05	198.92	199.63	198.51	198.68	200.42	200.25	199.11	196.78	198.23	200.2
217.22	214.4	217.02	216.9	217.1	218.29	217.01	216.84	216.85	218.66	216.82	217.86	218.12	216.86	218.07	216.89	217.2	216.47	216.38	217.51	219.7	217.26	216.13	215.21	216.88	215.79	216.99	218.6	217.9	217.83	219.46	216.36	218.43	215.27	217	216.76	216.49	217.81	216.17	217.01	216.43	218.72	216.46	216.98	216.49	217.37	216.66	218.07	215.99	217.09
207.03	207.37	208.17	207.69	208.33	207.24	206.37	207.88	207.79	208.85	208.49	206.4	207.25	209.59	206.57	208.33	205.04	208.39	209.04	207.51	210.05	210.53	207.8	206.3	208.79	209.33	206.18	208.27	207.95	209.33	207.63	206.43	208.1	206.84	209.02	209.06	205.74	207.8	207.28	209.35	206.68	208.51	207.47	206.91	208.09	210.2	206.14	208.43	206.35	207.96
204.38	203.03	205.18	205.42	205.15	201.91	204.14	202.6	202.47	202.29	202.42	204.05	202.64	202.83	202.68	204.54	203.92	202.23	203.23	201.36	202.19	205.39	202.73	203.42	202.01	203.22	204.57	201.38	205.58	204.64	203.42	205.07	204.42	201.07	201.99	204.26	204.36	205.2	203.53	204.98	200.63	205.86	202.68	204.07	204.35	205.43	201.24	203.85	204.9	202.31
209.36	208.63	209.77	208.75	206.88	210.95	209.44	209.25	210.24	211.31	209.56	209.71	210.12	209.42	209.2	211.46	209.99	209.78	208.86	208.24	210.02	211.41	211.03	210.96	208.53	209.17	207.81	209.43	209.93	208.96	208.39	209.66	208.07	207	208.3	209.27	208.43	211.48	211.86	210.64	208.78	208.14	210.85	209.17	209.89	207.84	210.84	208	210.79	210.48
212.04	213.09	213.35	213.7	212.29	211.48	211.18	211.72	211.73	213.68	209.95	211.42	212.04	210.27	211.51	212.78	213.01	211.15	213.92	211.99	212.57	211.47	213.6	210.51	212.71	211.86	212.14	212.71	209.93	212.11	211.28	213.8	215.7	210.74	214	211.83	210.16	212.51	212.24	212.94	211.43	213.93	209.51	212.23	213.07	210.82	210.51	213.38	213.18	212.03
198.72	200.26	200.14	198.27	199.64	201.3	198.75	198.58	199.55	199.71	199.7	197.53	200.36	197.62	199.48	201.83	197.65	199.69	198.76	201.23	199.94	200.64	198.06	199.26	199.11	199.36	199.5	199.35	197.41	198.19	195.52	199.47	200.03	200.47	198.85	199.14	199.41	200.56	200.87	198.46	199.9	196.46	201.29	200.33	197.82	199.7	200.39	199.85	199.7	198.65
214.86	216.72	213.46	217.93	216.84	215.04	217.88	218.63	215.76	216.73	218.62	216.54	219.01	216.97	219.73	217.62	215.94	214.73	218.74	218.56	217.6	215.62	216.64	218.21	214.97	218.66	216.24	217.34	215.41	217.09	216.87	216.03	217.45	217.76	217.36	217.08	215.89	218.75	217.48	217.47	217.46	217.66	216.57	217.75	218.42	219.67	216.91	215.16	217.19	217.12
195.3	192.47	193.35	196.26	194.63	196.39	193.93	194.81	194.97	191.25	195.82	192.2	192.39	194.51	193.91	194.81	193.6	193.86	194.09	194.63	194.71	194.29	193.51	192.74	194.25	192.43	195.06	192.42	193.94	193.23	198.4	192.78	193.29	193.45	195.76	193.88	194.56	194.04	195.36	194.11	196.22	193.26	196.36	193.69	195.84	194.74	194.46	195.2	193.19	195.18
211.03	207.44	211	208.62	206.57	206.94	210.15	207.46	210.29	209.53	208.51	206.74	208.99	211.86	208.34	209.01	209.01	206.6	207.34	209.65	208.13	209.07	210.87	208.69	210.15	209.5	208.5	210.1	206.05	208.19	206.55	208.35	211.94	204.88	208.19	208.78	208.52	209.74	208.87	208.85	209.14	206.71	207.58	212.03	206.62	210.26	208.35	209.8	209.65	208.32
217.1	215.71	216.95	216.6	218.27	218.47	216.9	217.15	215.63	216.23	216.52	216.95	216.43	217.99	217.95	217.61	217.23	217.31	216.77	218.23	216.98	217.34	218.6	217.11	215.6	215.78	218.17	218.62	217.72	214.78	216.64	217.13	219.88	218.17	215.81	218.3	217.07	218.15	215.9	218.02	217.5	218.15	216.13	219.08	217.83	216.54	217.18	215.59	215.58	215.89
203.81	201.49	203.42	202.64	198.87	203.52	201.72	203.41	202.97	201.54	203.54	201.99	199.92	203.68	202.53	201.28	202.89	201.12	203.75	203.09	202.23	202.21	200.27	204.06	200.53	203.84	203.74	203.26	202.16	202.57	202.22	202.76	202.53	201.47	203.29	203.89	204.59	202.82	200.21	200.84	203.11	198.7	203.59	202	201.49	204.86	203.46	204.08	200.79	201.32
191.92	192.43	193.85	195.64	193.63	192.88	190.87	194.43	195.71	195.75	194.97	192.77	196.17	195.24	194.21	197.25	193.19	194.6	192.19	194.37	192.56	193.04	193.92	195.01	196.29	194.69	193.69	194.14	194.41	193.38	194.6	193.61	194.39	193.4	192.79	193.29	192.9	192.38	192.99	192.47	192.28	194.23	194.11	193.24	193.32	194.9	194.69	194.55	193.72	193
206.07	201.44	208.47	201.93	204.12	205.54	204.3	204.51	206.94	204.66	203.84	204.76	201.28	204.26	205.41	204.31	207.2	206.59	207.09	204.97	204.84	204.87	204.2	207.67	205.15	206.73	203.13	205.5	204.44	203.15	202.48	205.53	204.98	203.38	203.06	204.21	206.9	203.82	204.78	203.82	206.32	204.66	203.74	204.92	205.08	204.64	205.37	203.35	204	202.56
218.78	217	220.26	218.76	217.57	218.51	218.61	216.82	220.59	220.59	217.56	216.65	218.42	218.18	216.79	215.39	219.2	216.92	215.09	219.61	220	215.75	217.13	218.35	217.22	216.82	216.6	218.21	215.66	219.58	217.67	216.32	216.23	220.51	219.75	216.59	219.84	217.32	217.85	217.47	215.03	214.7	215.59	214.46	219.08	216.89	216.7	217.65	218.73	218.51
205.17	205.02	204.49	205.42	203.58	202.46	206.01	203.8	203.18	203.19	203.49	201.59	203.54	202.41	202.46	202.93	202.74	204.34	202.34	201.5	206.01	203.63	203.53	202.9	204.72	202.11	205.69	203.48	202.45	203.37	206.09	202.68	204.73	203.14	203.69	204.39	203.36	207.25	203.65	205.45	204.08	204.7	203.09	203.63	204.23	204.8	205.64	202.6	204.72	202.06
204.78	204.28	204.81	206.06	204.39	203.42	204.56	205.82	204.62	204.75	203.86	201.67	203.66	205.13	202.4	202.96	203.37	202.59	205.52	203.28	202.42	203.49	204.73	205.49	200.96	201.32	205.17	203.19	205.1	204.09	205.27	201.12	203.87	203.29	204.07	203.01	203.85	206.27	205.93	205.45	202.34	200.86	203.69	202.94	204.1	205.54	204.75	202.83	203.56	205.76
209.32	211.56	208.58	207.19	207.51	207.88	207.32	208.19	208.18	209.7	206.11	209.19	211.02	208.1	207.96	209.54	207.28	208.79	210.43	206.7	208.64	210	207.51	208.37	208.78	207.69	207.75	208.84	210.56	209.19	206.33	207.52	209.03	209.91	208.56	204.02	208.04	209.47	207.82	207.84	210.78	208.95	205.42	209.28	208.81	210.1	208.44	209.38	208.87	207.79
207.78	208.41	207.02	206.86	210.07	207.14	208.84	206.63	207.77	207.86	208.02	207.86	205.09	208.76	207.95	206.12	207.12	206.01	207.54	208.35	206.86	206.87	207.85	206.8	208.28	208.51	207.02	209.99	206.23	207.59	207.98	209.56	206.56	208.97	207.42	205.76	206.34	207.81	208.77	208.74	211.46	206.13	207.83	206.46	207.78	206.29	207.8	206.12	208.8	208.9
210.69	208.9	211.1	208.35	207.01	207.54	209.19	208.91	206.51	209.34	208.35	206.45	211.13	208.49	206.48	209.44	209.66	209.66	209.72	207.76	207.46	208.88	208.58	208.74	206.99	206.91	207.02	207.73	206.56	208.07	206.79	208.44	209.5	206.79	209.75	207.74	208.29	207.1	211.08	207.82	208.59	208.77	209.5	210.04	210.47	208.68	208.61	209.53	207.1	210.67
210.76	209.77	207.69	208.27	207.73	207.6	208.28	211.01	209.47	209.12	208.15	205.6	209.81	207.64	207.55	208.51	206.33	208.05	209.91	207.95	208.9	209.66	209.04	209.04	209.35	209.4	207.52	207.71	207.03	207.26	209.7	210.62	210.42	208.41	208.56	207.3	207.94	207.47	207.14	210.47	207.64	208.97	210.06	207.43	209.49	207.28	209.68	207.77	210.4	206.98
206.89	209.13	209.8	208.7	205.75	210.23	206.93	208.29	208.79	210.79	209.03	205.45	206.87	208.53	205.82	207.48	208.9	204.57	207.93	208.5	207.75	208.36	205.23	205.83	207.96	207.05	205.38	205.89	204.84	208.61	205.08	207.37	207.46	206.54	209.04	204.59	206.7	204.58	207.35	209.07	205.28	206.05	207.69	208.97	208.05	207.17	205.73	209.11	208.52	207.62
196.45	194.79	194.84	194.5	196.22	194.92	196.54	194.8	194.03	194.29	194.96	194.31	195.85	192.31	196.51	195.55	193.75	196.58	195.4	195.28	194.95	193.95	196.78	194	194.92	195.38	198	195.02	196.38	196.67	197.07	195.27	194.07	193.32	193.52	196.68	197.44	196.09	195.37	195.05	195.36	197.01	193.04	195.85	196.68	195.12	195.83	195.31	193.86	196.28
214.24	217.18	216.71	215.87	218.23	217.68	216.8	217.89	215.45	214.02	217.19	216.47	217.55	214.85	219.56	215.41	215.67	216.37	218.93	215.25	215.3	216.8	215.03	216.67	217.6	217.66	216.87	218.7	218.22	215.86	217.83	217.53	216.74	216.85	215.82	218.2	216.02	217.83	217.8	217.65	218.69	215.96	218.19	217.65	216.16	218.9	218.06	218.04	215.88	216.75
197.15	199.11	197.67	197.17	197.95	197.88	197.31	198.6	199.47	198.22	196.26	197.21	196.17	201.93	197.85	198.4	200.95	195.55	197.62	197.31	197.62	198.88	199.13	198.79	197.35	195.92	195.4	200.22	198.01	197.56	196.94	196.52	200.72	198.9	196.76	200.5	197.58	197.31	196.76	198.5	200.86	198.97	198.74	197.56	197.58	198.66	198.02	197.74	198.75	194.89
203.49	204.67	204.6	203.95	204.33	205.12	204.88	205.56	203.74	204.29	203.97	202.71	206.18	203.77	202.81	204.93	201.65	202.56	201.95	206.16	202.29	203.29	203.6	205.34	201.71	203.87	203.19	204.14	204.93	205.05	203.5	205.93	200.73	202.01	201.48	204.11	206.36	201.89	203.67	203.94	203.65	204.75	202.53	205.03	203.25	205.45	204	203.47	201.73	204.72
204.63	204.12	205	205.49	204.46	204.65	205.66	204.64	206.89	203.59	202.72	205.22	205.57	204.18	203.35	204.6	207.14	205.05	202.55	206.36	203.45	204.02	204.09	202.59	204.05	204.17	205.26	202.96	203.02	204.86	204.45	204.21	205.72	203.51	204.11	205.2	204.59	206.48	206.25	203.74	203.74	205.74	204.99	204.63	205.45	206.8	204.17	205.62	207.91	203.79
211.41	208.24	210.53	209.1	209.85	211.17	208.42	208.9	209.09	209.58	210.41	208.63	209.82	209.14	208.68	209.03	210.53	209.75	208.28	211.07	207.22	210.84	208.52	209.22	209.55	208.79	208.03	212.04	210.44	210.09	211.07	209.82	210.69	211.93	210.75	210.08	208.72	210.27	211.88	207.65	208.81	209.81	211.51	208.99	208.14	209.59	208.3	207.17	211.18	211.14
207.94	211.37	209.98	209.5	207.36	209.94	207.7	211.64	207.56	208.36	208.09	207.38	205.56	209.39	208.45	206.51	208.17	208.71	209.93	210.54	205.57	208.22	209.23	209.49	208.76	208.31	208.88	208.67	207.6	209.2	207.74	208.56	211	208.67	210.58	207.82	207.98	210.86	210.78	209.32	208.88	209.79	208.96	209.36	209.04	210.46	208.24	208.83	208.33	209.09
202.15	204.41	205	205.66	206.35	204.11	205.57	205.08	204.4	206.91	203.54	203.93	205.95	204.71	205.79	205.27	203.48	202.88	203	204.43	203.79	207.23	204.13	205.32	203.03	204.04	202.43	205.53	203.88	203.52	208.07	206.34	203.39	205.71	204.94	202.87	205.57	205.43	205.53	206.1	204.05	205.25	207.85	206.24	203.63	204.02	206.1	202.96	205.39	204.49
208.86	208.33	208.57	208.38	208.1	207.64	207.33	209	210.25	208.43	208.37	208.5	209.12	208.6	205.89	211.06	208.23	209.65	207.85	207.08	208.54	206.65	208.28	206.18	208.69	207.87	207.93	206.9	207.66	206.34	207.17	206.04	208.51	207.88	206.33	206.63	206.59	206.74	205.25	206.65	207.19	211.17	206.47	208.97	209.57	206.18	207.02	206.38	208.01	207.71
215.02	217.93	217.43	219.19	218.05	215.32	216.9	217.55	215.25	217.13	216.01	215.23	217.65	218.17	218.15	217.24	218.19	216.56	222.29	217.36	217.24	217.03	216.43	215.98	216.89	217.8	218.5	218.47	217.14	216.16	218.28	215.74	217.64	217.74	217.09	214.35	215.08	214.64	217.22	216.11	217.58	216.25	216.05	216.94	217.82	213.8	216.47	216.72	216.12	215.65
205.61	205.91	205.81	201.55	201.33	203.07	203.54	206.05	204.39	204.87	204.73	204.38	205.98	200.65	204.3	202.61	203.52	202.88	206.06	204.04	204.48	203.29	205.12	205.15	202.68	203.19	205.96	203.62	203.57	201.53	203.33	203.15	203.87	202.55	205.81	206.33	205.23	203.69	203.31	202.53	204.69	202.15	208.02	206	203.69	202.38	203.11	203.33	203.41	202.47
201.78	200.95	200.77	201.22	201.17	201.29	199.06	200.37	199.87	196.63	200.99	200.8	198.8	201.82	198.84	198.5	198.36	201.81	200.38	199.87	199.06	200.37	200.05	199.86	199.14	201.81	200.46	200.71	201.42	200.99	197.9	201.22	201.31	202.09	202.04	199.79	197.99	201.2	201.62	203.09	197.88	199.69	199.98	201.6	201.81	199.32	201.01	200.69	201.47	200.9
198.61	199.67	200.01	200.25	202.16	201.49	200.12	200.05	198.83	198.97	200.71	199.08	199.88	197.65	199.17	199.9	199.19	199.41	199.07	201.47	198.19	198.9	199.68	201.99	198.05	198.63	197.23	198.79	199.24	200.43	197.69	201.69	199.46	199.15	199.63	200.67	198.75	200.13	199.03	199.69	198.36	198.42	198.7	198.94	199.82	199.29	199.34	199.84	199.8	198.62
211.09	209.28	209.16	206.73	208.37	207.89	209.17	208.84	207.4	208.68	208.61	208.47	210.26	206.56	211.04	210.5	210.52	210.21	210.51	209.24	210.28	210.18	207.5	209.85	207.13	209.15	208.42	207.46	208.06	207.49	209.23	207.5	208.2	208.21	207.61	209.57	208.1	209.22	208.85	206.36	208.65	207.12	208.74	205.99	208.06	207.65	208.6	209.28	207.78	206.13
211.89	210.38	212.42	211.43	210.23	212.66	211.44	211.24	212.33	212.54	211.2	210.01	210.74	209.9	213.37	210.43	213.56	209.91	209.6	210.61	211.19	211.98	212.77	210.6	212.52	211.82	208.57	213.06	211.02	213.55	214.64	211.63	210.3	211.15	209.25	212.33	210.29	212.17	211.42	211.43	212.02	211.73	214.01	210.37	213.18	210.15	210.8	210.4	210.35	210.31
200.08	198.93	198.44	201.34	199.72	200.37	200.62	198.01	200.56	201.4	201.3	199.34	197.97	200.77	200.46	200.51	200.7	199.97	200.85	201.5	202.37	201.3	198.04	200.41	199	199.22	202.95	201.28	199.49	200.15	198.03	199.87	200.48	199.16	201.03	200.61	199.6	202.89	200.63	200.65	199.85	200.6	202.45	202.14	199.91	198.58	199.43	201.6	201.96	199.66
212.57	211.4	211.27	212.59	211.95	210.58	212.83	213.23	212.88	211.11	211.24	211.23	210.84	211.14	211.88	212.6	211.09	209.89	211.28	210.69	213.83	211.31	211.22	211.66	215.43	210.65	211.59	212.32	210.81	212.92	213.13	210.85	210.64	211.24	211.46	210.65	212.02	209.92	213.38	210.55	211.28	211.61	212.67	209.87	212.44	210.89	211.1	211.58	213.62	209.76
211.85	211.15	211.77	213.71	214.31	210.92	211.27	212.99	214.22	211.64	213.32	214.71	213.5	212.78	214.51	214.77	213.78	213.35	211.06	214.34	210.33	213.83	212.85	216.32	213.29	213.77	212.14	213.44	211.82	214.6	212.49	212.5	212.7	212.82	213.19	213.81	213.88	214.64	213.73	214.3	211.37	213.71	214.27	212.59	211.83	213.23	212.84	211.95	212.65	213.41
202.2	204.46	205.29	205.52	202.47	206.26	204.71	206.45	204.53	203.43	205.04	203.54	203.34	203.99	204.87	206.22	204.1	203.31	202.43	204.83	203.22	206.62	204.3	205.15	203.21	204.74	204.47	204.07	203.3	205.27	207.13	203.29	206.19	202.99	206.61	206.32	205.39	201.99	204.21	206.03	203.97	204.99	204.66	203.43	206.46	206.03	204.9	207.27	206.83	204.12
207.72	208.3	206.19	208.5	209.67	211.07	209.05	207.61	212.07	207.89	207.15	207.73	206.28	209.14	208.31	207.31	210.37	210	206.11	206.09	208.66	209.65	210.66	206.82	209.96	207.84	209.47	210.2	209.3	208.13	208.38	211.56	207.22	208.42	207.96	206.49	207.93	208.41	209.1	209.69	207.62	210.05	208.91	208.29	207.2	209.55	208.37	208.1	210.22	207.27
201.44	198.63	200.93	201.75	201.16	203.55	199.94	202.88	199.7	199.75	201.95	201.44	200.99	200.85	201.31	201.59	199.69	201.04	201.58	199.96	200.56	201.29	201.52	200.15	201.57	200	199.93	201.92	203.33	202.53	199.97	202.26	202.27	202.05	200.32	201.82	201.87	200.16	201.58	203.62	199.7	201.41	202.01	202.09	202.49	202.06	202.87	200.79	200.51	199.69
206.88	205.78	208.9	207.89	206.54	208.57	207.31	208.37	211.49	206.89	208.42	209.77	207.98	205.47	208.76	208.24	207.3	208.01	210.36	209.42	209.9	207.33	207.61	210.49	209.64	208.43	207.71	208.41	208.72	209.07	208.54	208.86	208.2	209.9	208.37	208.36	209.95	209.59	208.9	209.36	207.6	208.66	210.78	210	210.47	207.07	208.73	206.36	208.57	209.7
201	200.85	197.52	200.3	198.18	201.36	199.48	200.65	198.73	199.27	199.17	200.75	197.24	200.16	199	197.57	200.21	200.55	201.63	199.77	200.98	198.34	197.17	199.85	197.3	201.39	198.53	198.34	200.59	200.46	199.42	198.1	199.39	200.02	197.18	198.33	199.76	199.89	200.29	198.49	199.22	201.3	198.4	199.82	199.91	201.32	203.55	202.03	197.98	199.73
203.24	203.33	201.48	202.5	205.75	204.46	201.45	203.97	203.26	204.53	202.49	202.7	199.67	200.88	200.97	205.8	203.98	202.83	202.72	204.12	203.53	199.44	203.47	202.7	201.69	202.61	203.64	203.55	203.6	203.18	206.48	202.86	203.07	203.97	203.15	202.8	204.17	200.74	205.4	203.98	202.94	204.94	204.93	203.41	199.86	204.06	202.23	202.69	202.44	201.4
200.01	197.89	195.63	198.69	200.53	198.2	197.67	201.43	200.47	197.72	199.16	200.95	199.19	201.3	200.74	197.76	198.29	198.37	201.59	200.27	198.86	197.88	199.1	199.93	201.61	199.7	197.48	198.73	199.99	199.4	199.35	199.39	199.61	198.06	200.19	199.65	200.39	202.6	199.32	199.75	200.75	199.46	198.37	199.12	200.7	199.92	198.65	197.89	201.66	201.2
214.71	214.87	213.88	214.68	214.96	214.52	214.01	214.18	212.59	213.21	212.62	214.03	213.88	213.27	213.4	214.39	212.01	215.82	212.85	214.9	214.11	213.28	211.66	215.09	212.93	215.86	217.83	210.23	213.69	211.96	212.05	214.38	213.39	214.42	213.63	214.41	212.68	214.98	212.5	213.23	211.33	217.03	214.91	211.76	213.92	212.57	215.35	213.24	213.84	213.43
204.2	201.29	200.54	200.5	201.93	201.38	200.04	201.3	200.06	201.58	201.57	199	200.02	200.54	200.73	202.77	200.59	201.23	201.32	201.89	200.24	200.99	198.86	200.17	202.58	198.48	199.35	200.16	200.42	200.68	201.51	199.18	201.09	202.14	197.6	202.15	199.87	202.49	202.73	201.23	202.2	199.48	201.73	199.93	200.44	200.67	201.58	200.42	201.76	200.79
210.88	205.74	211.33	209.79	208.49	208.66	210.5	209.35	209.64	208.33	209.32	210.25	209.19	208.69	207.54	210.03	210.95	211.4	211.74	209.18	210.17	208.37	208.19	208.61	209.23	210.24	212.13	208.46	208.64	208.86	208.93	210.06	210.48	208.41	209.48	208.93	208.3	208.39	212.07	209.85	211.87	207.6	209.84	209.74	211.75	209.45	210.52	209.43	209.77	209.76
212.86	210.53	209.87	215.03	212.79	212.21	210.06	211.56	212.01	210.36	212.8	212.15	212.55	212.2	212.94	211.02	210.56	211.76	214.12	212.79	214.82	212.61	211.65	211.59	210.19	213.52	211.16	212.73	211.5	212.79	211.94	211.92	214.05	212.93	211.48	210.64	212.07	212.1	214.16	211.67	215.65	212.47	213.57	214.2	213.21	209.14	210.63	211.54	213.96	212.65
207.14	206.87	209.53	205.88	208.11	208.13	205.6	208.45	209.21	205.72	205.69	208.76	207.76	208.38	206.17	206.26	207.04	207.27	206.29	205.45	208.12	207.2	207.39	208.8	208.47	209.39	206.33	208.2	207.31	207.82	207.88	208.83	208.12	210.77	207.54	205.45	206.69	209.88	208.28	208.16	208.32	207.11	207.36	209.07	207.63	207.87	206.46	205.29	208.05	206.73
204.69	204.65	201.72	203.01	204.29	201.54	201.3	204.93	203.43	202.21	200.22	202.58	202.33	200.66	201.49	202.96	203.46	202.91	200.9	201.1	202.7	203.2	203.25	201.32	201.64	203.41	202.6	202.94	200.86	203.35	202.25	202.57	201.97	202.75	201.49	202.49	203.38	202.29	201.14	202.85	200.14	202.2	200.02	202.43	200.3	204.23	202.77	201.7	200.87	201.11
205.93	202.54	203.62	203.59	202.43	203.59	201.17	201.36	203.93	202.42	204.15	202.89	205.19	202.38	203.13	203.02	202.11	203.81	203.72	206.17	202.97	204.07	204.67	205.23	205.35	204.26	203.59	205.79	202.21	203.8	203.93	203.17	203.78	205.66	201.77	203.24	203.55	203.4	202.64	202.46	202.31	203.63	201.37	203.17	204.79	201.8	201.6	203.7	201.75	203.21
203.73	203	203.02	203.33	203.54	203.55	205.93	203.82	204.1	204.9	202.32	204.99	202.97	201.91	203.35	203.07	202.47	203.45	204.05	204.99	202.47	205.07	203.84	203.21	203	204.68	201.03	200.5	204.71	203.07	200.92	205.67	200.12	205.16	203.66	201.69	204.61	202.63	205.35	205.02	203.28	204.19	203.71	202.68	200.37	201.45	204.04	201.94	201.79	201.37
200.07	200.24	200.44	200.86	201.09	202.08	199.78	199.4	200.99	202.11	197.11	200.53	198.7	198.04	199.62	197.43	200.73	199.62	200.19	201.4	201.83	201.27	201.01	199.26	200.36	198.68	201.05	201.41	203.01	199.74	199.74	202.77	200.18	199.24	199.31	199.78	201.26	199.36	199.05	198.5	200	200.91	201.45	199.8	201.64	200.91	199.31	202.31	199.87	200.01
216.2	215.66	216.54	218.11	216.99	215.86	216.66	218.29	216.88	214.5	216.61	216.89	217.19	216.16	219.34	217.03	216.71	216.92	218.88	218.56	216.3	218.44	214.85	216.41	218.1	217.19	216.47	216.77	216.48	215.61	215.51	217.02	217.92	215.28	219.28	213.43	216.15	215.17	218.07	216.18	216.98	216.66	218.21	215.99	217.38	217.25	217.75	217.69	218.41	214.26
204.71	203.63	204.56	202.06	204	203.12	207.46	205.04	205.2	205.79	205.29	203.69	204.59	202.01	202.25	203.88	205.36	203.85	205.34	204.09	205.29	205.23	204.53	204.03	203.51	203.35	204.93	204.38	204.55	203.47	203.59	203.02	207.41	204.73	204.09	203.48	203.35	202.95	206.24	204.4	203.19	204.04	203.56	204.37	204.5	205.13	203.85	203.06	205.31	202.8
212.63	210.74	213.24	211.57	211.23	210.41	211.47	212.03	213.52	210.64	208.2	211.97	212.45	212.57	210.97	210.22	215.02	211.74	212.08	211.43	212.36	213.57	211.87	210.76	210.21	211.41	213.14	212.21	214.33	209.99	212.24	211.62	212.7	213.28	211.76	210.72	212.03	211.53	211.26	213.87	213.39	212.02	211.61	212.48	209.83	212.44	211.63	211.87	212.41	212.6
208.34	207.15	208.88	208.14	209.42	211.36	207.91	208.16	207.87	212.84	207.72	209.51	207.49	209.37	211.5	208.18	208.26	210.01	210.51	208.06	208.13	208.43	209.71	208.5	208.92	208.49	207.82	208.43	206.67	209.02	210.26	209.77	210.45	208.45	207.87	209.39	207.91	207.01	210.7	208.19	208.32	207.23	209.91	208.42	209.14	209.24	209.04	209.9	208.34	207.76
213.3	210.02	210.26	212	213.28	212.88	212.79	211.41	211.56	212.5	210.84	211.59	211.58	211.32	211.58	212.57	212.53	210.79	212.18	213.44	210.83	212.21	213.72	212.34	211.98	211.22	210.97	213.23	212.2	208.7	213.34	213.11	211.42	213.36	211.86	209.13	211.46	210.16	210.34	211.67	211.15	211.58	209.8	211.44	211.25	209.36	212.65	211.95	210.15	213.78
208.95	209.11	208.8	208.19	208.77	207.9	210.78	207.91	209.57	208.29	210.09	209.44	204.8	207.7	209.54	209.16	209.5	209.17	208.1	209.39	207.31	206.8	210.83	208.06	208.22	209.71	209.15	209.25	206.25	208.65	207.73	210.5	207.46	207.36	209.93	208.92	207.33	210.02	212.44	208.07	208.53	208.34	206.85	210.06	209.23	208.5	210.94	210.79	210.42	210.71
209.7	207.23	209.46	207.93	210.26	208.97	208.89	208.36	210.25	206.68	209.13	207.67	207.14	210.51	209.34	209	208.79	208	208.52	209.46	207.22	206.55	210.15	207.27	207.63	207.58	208.6	208.08	210.17	206.67	207.58	208.48	206.86	206.92	210.33	209.36	207.17	208.12	207.73	206.29	211.98	209.27	206.56	206.86	207.15	208.13	209.7	208.51	207.24	211.02
202.61	200.8	200.47	199.87	199.41	199.37	201.56	198.08	201.61	201.48	199.37	198.42	199	198.04	200.19	200.35	201.26	197.73	201.27	199.78	201.9	202.18	200.98	200.82	201.28	200.09	202	199.56	200.97	198.1	200.95	202.69	200.72	201.46	201.2	199.5	199.8	202	202.89	197.3	198.64	199.86	201.71	197.6	200.86	202.58	198.88	200.57	203.81	200.77
204.16	203.78	203.22	202.22	203.73	202.88	202.86	205.14	200.95	203.16	204	202.78	202.02	202.84	202.1	201.44	203.71	202.11	203.62	203.2	202.54	203.87	202.87	201.69	202.55	204.9	202.33	203.02	203.24	201.59	204.77	199.51	205.52	205.54	203.32	201.8	204.8	204.04	205.49	203.72	201.48	201.87	204.83	203.82	203.65	205.22	202.88	202.52	204.47	202.25
203.19	205.24	202.23	205.72	204.24	203.37	205.73	206.33	202.47	204.4	205.84	204.81	205.86	203.32	206.75	204.47	206.06	204.62	205.77	205.02	203.27	205.54	204.09	205.36	205.87	204.73	204.8	202.67	206.13	204.72	205.67	206.66	206.79	203.33	205.78	206.56	206.31	204.49	204.6	205.09	205.13	203.34	208.41	204.35	203.9	204.43	206.31	206.74	202.89	204.67
201.9	200.58	198.63	199.03	199.21	199.99	198.76	198.51	199.48	198.2	201.79	197.59	197.93	202.11	197.6	196.86	200.07	198.33	198.23	199.36	197.9	199.67	198.88	201.13	199.77	199.54	196.13	202.83	200.64	201.02	202.08	199.84	198.97	198.78	199.86	197.48	202.27	198.31	198.94	199.64	199.77	197.95	198.46	199.48	199.81	199.26	199.25	199.04	199.89	200.33
193.76	194.78	194.95	194.07	196.26	191.72	192.97	195.59	197.31	195.31	194.05	194.55	195.63	193.69	194.19	192.59	195.34	195.85	193.16	194.98	194.28	194.6	196.02	195.87	195.09	194.16	192.64	194.35	195.12	195.02	192.57	194.86	193.89	193.27	192.02	195.84	195.95	192.25	192.17	193.52	195.3	192.98	194.43	196.85	193.38	194.18	194.78	191.7	193.37	195.39
192.75	194.16	194.63	196.95	194.3	192.9	195.62	193.02	193.17	195.06	192.88	195.36	194.25	194.8	193.1	196.03	191.86	194.91	193.41	195.03	193.47	194.46	193.24	193.63	196.9	195.04	193.93	194.14	193.33	192.29	192.36	196.11	193.57	194.55	194.83	195.91	194.16	193.74	194.84	195.21	193.23	192.44	193.41	191.9	193.4	195.09	195.01	193.34	197.33	197.69
203.03	200.86	202.85	204.62	202.7	202.97	202.63	201.95	203.24	203.5	202.91	200.01	202.67	203.21	202.95	202.93	205.62	204.71	202.14	201.77	200.96	202.49	202.82	202.12	203.75	202.15	203.37	205.52	202.64	203.78	200.98	203.47	201	203.37	202.66	201.84	200.97	203.19	202.88	201.76	203.23	201.42	201.73	202.52	203.87	204.71	201.53	201.43	204.26	201.79
209.72	210.98	208.15	209.56	206.09	205.85	210.16	207.07	207.78	208.64	206.49	209	206.51	208.61	208.53	207.02	210.98	208.1	208.15	207.43	209.93	206.94	206.97	208.44	208.56	207.95	209.9	207.01	207.06	206.31	206.66	207.33	208.45	206.18	208.46	206.53	208.66	205.83	206.5	206.67	208.6	206.8	208.66	208.43	211.04	206.99	208.45	207.08	210.17	207.83
201.73	199.07	198.64	198.98	196.47	199.49	199.01	199.59	198.88	201.47	198.76	200.12	199.84	197.34	200.19	199.28	200.37	196.88	196.07	198.7	199.44	199.57	201.33	201.27	199.34	199.95	200.44	199.37	197.81	201.02	196.83	200.35	198.45	200.16	199.39	198.9	198.44	200.57	201.34	201.44	200.18	201.17	200.68	199.81	198.64	200.32	196.7	198.12	199.52	201.23
215.11	210.82	213.52	212.54	210.86	210.68	212.36	212.09	214.13	211.15	212.67	210.87	211.85	209.92	213.42	212.09	213.19	212.26	212.93	212.85	212.29	214.1	211.14	212.9	210.39	211.71	213.63	212.5	214.6	213.29	212.72	209.83	211.87	216.68	211.73	212	212.56	213.65	212.23	212.43	212.22	213.14	212.7	212.94	209.5	215.02	214.18	210.94	211.86	213.06
209.55	207.34	206.6	210.78	209.76	208.16	208.17	210.82	208.9	208.28	207.09	208.69	208.84	206.22	208.68	208.76	209.17	208.24	209.73	209.04	210.27	210.42	208.7	208.73	209.32	209.33	209.58	209.69	208.17	208.47	208.85	208.3	210.19	212.33	209.45	209.14	210.25	209.04	207.39	208.82	207.38	208.22	208.34	208.38	209.45	209.92	207.33	209.72	210.27	210.17
206.08	205.16	205.13	207.22	206.56	204.71	206.46	204.73	204.98	205.7	205.94	204.81	205.38	206.68	204.74	206.53	205.61	206.85	207.65	203.95	207.06	207.94	207.22	207.39	203.69	206.15	206.2	205.14	206.28	206.52	206.46	207.23	204.13	205.93	205.14	206.14	204.69	205.93	205.28	207.58	204.74	207	203	202.98	204.59	206.54	206.79	206.41	203.42	206.33
208.03	210.19	211	210.5	208.43	206.16	211.56	207.82	209.29	207.62	210.66	209.74	209.66	209.39	205.77	209.15	208.61	209.54	208.92	206.54	210.44	206.91	205.74	208.83	207.63	209.64	209.47	208.67	205.73	209.29	207.96	209.19	208.12	208.67	209.44	207.37	208.23	207.45	208.62	208.33	207.83	208.88	210.46	209.58	209.32	208.06	209	209.41	210.95	206.52
197.97	199.7	198.47	199.78	201.27	199.92	200.08	196.67	200.94	198.32	200.28	201.37	201.22	201.74	197.53	200.34	201.15	201.27	202.6	200.81	202.31	200.29	200.36	198.98	201.01	199.68	200.63	199.94	199.72	197.61	202.75	200.89	203.56	199.48	201.8	199.7	201.79	203.52	199.87	200.14	200.33	200.97	200.06	199.61	196.39	199.8	199.37	202.98	199.64	198.25
206.68	208.4	206.88	209.01	208.28	207.45	205.26	207.41	209.39	206.95	205.96	209.68	207.94	209.18	208.07	206.14	205.59	207.24	207.57	208.74	207.86	209.65	208.83	207.14	206.74	206.63	208.11	207.02	208.02	207.04	204.95	207.79	210.3	209.2	209.36	208.74	209.3	207.25	206.05	208.05	207.2	209.83	209.48	208.45	208.87	209.95	207.21	208.52	207.54	206.57
198.91	199.68	200.4	199.56	199.35	198.59	197.3	199.78	199.97	199.05	198.83	197.75	199.69	200.73	199.97	199.81	197.54	200.17	198.26	199.2	201.07	199.79	200.74	199.75	198.69	199	200.24	197.62	200.07	199.98	202.29	196.69	200.36	198.66	202.72	199.24	198.19	200.62	199.95	201.24	200.09	196.36	197.69	200.32	200.75	199.96	201.01	198.85	199.17	198.91
204.41	202.41	202.81	202.82	203.37	202.02	202.26	203.39	205.66	204.93	204.48	203.96	203.18	202.44	204.18	205.62	203.7	204.6	203.86	205.08	205.63	205.16	203.76	202.38	205.73	205.26	203.73	202.8	202.78	203.56	205.33	205.83	202.25	202.69	203.95	203.18	202.7	205.8	203.29	203.07	205.28	205.01	204.1	205.22	203.69	205.59	204.13	202.74	204.29	203.22
211.33	212.2	211.72	211.77	213.72	212.8	210.18	209.65	211.88	212.22	211.89	211.19	211.3	212.02	211.91	213.02	210.72	211.67	212.51	211.03	214.89	212.15	214.58	209.76	210.56	210.74	213.29	213.07	214.85	211.76	210.53	211.48	209.1	212.18	209.31	212.42	211.74	210	212.03	210.8	210.6	213.51	209.89	211.79	213.66	212.4	211.97	209.3	211.51	212.28
218.63	217.96	217.11	217.64	215.94	216.92	216.34	217.53	218.48	218.19	215.44	218.05	215.47	218.5	216.58	219.92	216.23	217.07	216.89	216.23	216.71	216.6	219.06	217.59	217.94	217.34	220.57	218.31	217.73	216.26	216.92	217.55	216.63	219.16	217.67	218.54	218.25	217.79	218.25	217.74	218.78	217.24	218.28	215.48	217.82	217.19	217.31	216.59	217.68	219.83
207.66	209.29	209.11	210.23	208.49	208.26	209.03	207.15	208.71	208.52	211.5	210.04	208.91	209.5	206.12	209.5	207.71	208.4	206.95	207.1	209.79	211.39	208.61	209.75	208.81	211.16	207.79	208.56	207.84	210.93	209.41	206.82	208.97	208.13	210.18	208.9	209.39	208.47	210.62	208.35	206.86	207.82	208.07	208.15	209.5	211.11	208.79	208.56	208.94	208.6
193.54	194.55	193.39	195.47	194.17	193.93	192.59	192.86	195.32	195.71	195.74	192.16	195.18	192.75	193.43	193.44	195.64	196.91	194.64	193.17	193.05	194.69	194.19	193.27	196.19	195.01	195.72	196.97	194.26	194.14	192.96	194.61	192.85	191.18	193.8	192.98	196.05	193.08	195.67	193.25	193.48	194.49	193.63	194.49	194.74	197.14	196.21	194.83	195.12	191.34
197.36	194.91	196.31	194.64	195.52	193.99	195.27	193.61	196.7	194.17	195.11	194.66	197	196.05	195.45	195.34	195.7	196.41	193.24	194.22	194.19	195.42	194.15	196.01	196.14	196.76	196.31	196.92	195.94	198.12	193.75	196.23	195.15	195.48	196.54	193.78	195.68	196	197.02	194.94	196.7	194.45	194.21	198.21	195.4	193.91	195.13	195.42	194.77	195.28
207.05	208.85	208.76	208.77	209.69	209.15	206.78	206.62	208.4	210.93	211.32	209.35	207.85	208.33	208.7	209.71	209	208.8	210.52	207.88	208.07	208.36	207.93	210.74	209.79	208.5	210.1	209.52	211.27	208.18	208.84	209.88	208.92	211.5	211.11	209.41	208.63	210.09	212.43	209.33	209.5	208.47	207.69	207.44	210.88	210.76	210.89	208.98	209.92	210.98
211.03	209.36	210.74	209.09	210.31	210.51	210.11	208.52	210.25	208.47	211.25	209.18	210.67	207.76	207.37	209.16	208.01	211.02	208.96	209.21	209.67	207.63	208.84	209.34	209.12	208.39	208.8	208.39	207.49	209.97	209.51	208.33	207.92	208.47	207.32	209.68	208.92	209.27	206.4	209.84	211.13	210.02	206.81	209.12	208.8	208.12	207.63	208.05	209.3	206.42
210.32	211.3	211.68	212.59	210.12	211.55	211.78	210.03	212.35	213.92	212.52	211.98	211.8	212.73	211.1	211.51	212.45	210.01	212.05	211.74	211.61	212.92	210.22	208.87	210.34	211.38	212.8	210.96	210.15	211.74	211.83	212.33	209.32	210.88	213.08	213.73	211.44	209.31	210.07	213.69	212.73	212.22	211.61	211.07	213.32	212.78	212.08	213.17	211.58	209.89
201.44	202.96	201.18	198.61	200.58	202.65	202.33	200.92	201.52	199.9	200.39	200.68	201.75	202.9	200.3	203.09	202.02	201.29	201.43	201.28	202.26	200.26	200.24	203.48	202.2	202.41	202.68	200.49	202.95	197.32	200.65	201.93	202.27	199.97	201.79	199.71	200	202.88	200.91	201.42	201.73	200.48	203.73	200.35	201.82	202.87	200.66	200.71	201.86	200.91
214.94	211.2	215.83	215.95	213.38	213.74	215.65	212.17	211.08	215.1	212.86	211.5	214.38	213.81	213.64	215.16	213.59	213.73	215.49	213.13	214.36	212.63	214.24	213.68	213.23	214.08	214.57	213.93	215.23	213.18	214.41	214.03	214.57	215.42	215.11	214.1	212.45	215.36	212.92	213.58	214.36	214.72	213.77	213.52	214	215.68	215.91	214.6	214.29	212.22
208.24	210.08	209.32	208.38	207.48	207.46	208.97	210.15	210.53	211.97	209.71	211.24	210.5	209.48	208.59	210.12	211.2	210.43	209.41	209.45	210.87	211.44	207.58	210.45	208.65	207.25	208.08	208.28	209.12	208.22	209.41	209.77	211.07	211.32	209.82	210.37	207.81	208.64	209.87	208.13	210.44	211.03	209.39	207.77	212.72	210.57	211.72	210.51	209.78	207.94
212.43	214.14	214.63	212.25	210.67	209.42	211.73	213.15	214.2	213.69	213.87	213.01	213	210.49	213.84	216.55	210.76	212.1	209.96	212.68	213.73	211.33	214.17	213.12	211.65	214.49	212.02	211.36	211.11	210.89	212.47	212.55	211.55	214.01	211.98	213.11	211.4	210.86	213.55	209.65	212.2	211.81	213.38	212.17	211.79	212.43	213.93	213.62	213.96	213.62
204.06	204.15	203.54	198.99	201.95	204.51	202.99	202.96	203.32	199.54	204.05	201.86	203.2	202.07	203.56	198.9	202.66	201.42	203.44	202.2	199.84	202.44	203.45	200.64	203.21	201.46	204.7	203.36	201.48	203.57	202.6	203.68	200.06	201.54	204.8	202.8	205.09	202.45	200.1	202.35	204.57	201.08	204.12	203.6	202	202.95	202.18	203.02	204.07	202.63
209.2	207.45	206.15	204.09	208.55	207.25	204.68	205.9	204.53	205.45	208.13	209.27	205.46	207.54	207.94	206.46	204.17	205.74	206.8	208.29	205.32	205.65	206.06	206.02	207.71	206.09	205.39	205.21	206.01	208.39	207.04	205.66	207.35	203.42	207.89	206.64	205.72	207.39	208.33	204.54	207.08	204.63	204.19	204.87	207.11	208.42	205.12	209.84	207.27	205.03
215.8	217.8	214.76	217.44	216.61	217.07	218.95	217.55	216.64	216.01	216.78	218.33	217.81	217.09	218.38	216.57	216.77	217.39	217.58	219.61	217.46	219.18	220.07	219.33	216.81	215.72	217.35	216.26	219	217.56	216.57	217.66	217.23	215.91	215.8	218.44	217.2	216.37	217.29	217.41	217.1	215.75	214.61	217.35	216.81	217.45	217.88	216.32	215.82	218.56
199.32	202.3	198.27	198.33	201.95	200.33	199.56	199.68	198.76	199.22	200.31	198.8	199.56	199.89	199.61	199.26	199.27	198.15	198.92	199.63	200.11	197.25	201.36	198.04	198.4	198.9	199.31	200.22	196.38	199.53	200.45	199.79	198.48	199.4	198.27	197.7	199.19	198.67	199.2	201.34	198.09	199.37	198.87	200.62	201.26	199.28	198.99	198.93	199.35	200.09
201.93	202.81	204.15	203.77	202.36	203.08	199.96	202.46	202.01	203.39	204.71	204.1	202.8	202.18	203.49	204.56	201.22	205.88	202.67	205.62	203.3	202.37	201.46	201.82	203.32	202.88	204.89	204.02	203.35	204.08	203.1	204.17	204.6	203.43	203.42	204.82	205.59	205.85	202.88	201.9	205.06	202.33	203.61	204.99	204.08	204.05	203.88	201.03	203.66	203.69
213.36	215.36	217.45	218.2	219.64	216.88	218.4	215.73	217.6	218.64	218.11	218.38	214.49	218.58	217.3	215.87	216.43	215.49	216.92	217.33	217.39	215.5	216.35	219.65	215.83	217	218	215.07	217.17	216.71	216.88	217.24	217.25	216.18	215.45	216.38	217.59	218.04	217.22	216.3	218.12	217.78	216.65	218.24	215.78	217.17	215.94	215.7	218.55	216.21
204.11	202.48	201.71	202.42	202.92	201.19	202.11	204.11	204.73	204.04	205.06	205.57	203.04	202.83	203.64	202.79	203.56	204.21	202.95	205.47	201.72	204.89	201.76	203.35	204.77	202.23	202.42	201.55	204.16	203.96	204.35	204.45	204.76	205.48	204.11	204.68	205.91	200.95	200.29	203.81	202.83	203.08	202.72	203.69	204.75	202.69	204.04	203.83	204.06	203.57
212.67	214.03	215.2	212.5	212.72	214.72	211.65	211.33	210.08	213.29	213.77	214.49	213.2	209.66	214.02	214.53	213.87	211.21	215.19	213.65	215.08	213.94	212.83	214.27	212.14	212.52	210.88	213.49	215.66	213.14	212.96	214.25	212.92	213.02	214.03	212.18	213.28	212.82	212.71	214.58	215.3	215.26	212.98	211.99	210.04	215.13	211.91	213.57	210.48	214.55
202.76	205.37	204.47	206.13	207.79	203.65	204.8	205.16	203.39	203.46	205.62	203.34	204.29	204.77	205.99	206.94	203.1	206.5	204.99	207.23	207.65	206.44	204.43	205.4	205.34	204.36	206.06	204.71	203.66	204.84	204.99	205.98	205.39	206.08	206.59	203.8	204.64	204.67	205.35	203.88	203.76	205.26	206.29	203.98	204.47	205.96	204.19	203.68	204.9	202.54
205.05	203.6	203.15	204.81	204.41	206.26	204.8	204.32	205.6	205.12	202.5	202.92	206.2	203.73	202.88	204.49	207.72	205.1	203.75	205.64	206.22	204.98	205.2	204.38	204.29	205.03	206.64	206	203.63	204.84	205.95	205.54	204.5	204.81	205.46	206.92	205.45	205.17	204.3	205.45	202.47	203.38	205.61	203.96	206.63	205.19	204.49	204.3	205.33	203.93
209.89	213.74	210.86	213.8	212.16	211.83	214.53	211.23	209.68	212.54	210.78	213.11	212.65	209.66	211.59	211.54	211.06	210.06	210.61	211.55	208.29	210.83	211.07	210.58	211.08	212.54	210.2	211.96	212.47	210.9	211.59	213.22	210.71	212.13	211.66	212.02	210.72	211.09	212.64	212.53	209.32	211.71	211.2	211.56	212.78	213.73	213.89	211.17	213.07	213.36
205.15	206.03	202.91	205.02	204.08	204.99	203.77	204.4	203.69	206.57	204.03	204.9	204.92	204.46	205.51	203.14	203.02	202.94	208.44	205.92	205.59	206.69	205.36	205.72	204.45	203.61	204.15	204.89	204.74	203.91	207.16	203.06	205.23	204.26	205.4	204.07	205.31	204.21	204.51	207.15	205.55	204.24	204.13	202.43	205.31	205.05	201.88	202.81	202.94	206.23
214.63	213.47	212.75	212.62	213.08	213.89	212.23	212.6	213.35	214.23	212.22	212.53	212.48	211.74	211.91	214.48	213.59	213.08	213.6	213.08	213.76	213.13	212.18	212.23	214.87	215.03	213.16	213.67	213.4	209.79	212.59	213.33	213.66	213.98	212.85	211.98	213.11	214.73	214.29	209.75	211.39	213.16	211.62	212.71	214.55	212.8	213.02	213.17	212.6	212.6
194.96	195.04	193.53	194.2	195.2	194.92	193.13	194.85	193.76	195.53	192.98	196.04	194.58	194.42	192.97	193.7	192.44	195.29	194.61	195.44	194.41	197.71	193.68	194.21	192.65	191.93	194.41	195.86	192.9	195.36	194	194.55	195.01	194.43	194.5	194.28	195.48	194.87	193.92	194.31	193.88	192.85	193.19	193.12	194.41	195.17	195.98	193.82	193.04	196.22
204.95	205.22	205.47	204.28	205.33	205.58	205.95	205.2	205.1	205.07	204.93	205.14	206.28	206.03	204	205.63	206.11	205.62	205.33	204.62	206.05	203.48	205.78	205.47	205.17	204.91	207.3	204.83	206.7	206.22	206.27	202.8	206.01	204.05	204.83	204.73	202.95	206.38	206.14	205.89	205.89	202.23	204.45	205.53	202.82	207.21	206.89	205.26	204.36	206.49
207.35	211.34	210.57	209.78	206.11	208.58	204.85	209.49	209.81	207.44	207.74	209.95	210.82	209.94	206.96	208.38	209.89	209.22	208.68	210.14	209.27	210.73	207.72	209.23	205.74	207.51	209.5	207.6	206.67	207.56	209.23	207.7	208.63	210.19	209.91	207.56	207.82	208.29	210.07	209.22	210.99	208.48	207.53	208.94	207.47	210	205.65	206.77	209.52	206.65
208.14	208.84	208.39	210	210.37	209.25	210.21	209.97	208.14	206.76	210.71	207.51	207.28	208.48	210.69	210.61	206	208.03	209.29	208.81	207.75	209.08	212.16	207.29	207.82	209.32	207.94	209.51	207.9	208.13	205.66	207.31	207.66	208.27	208.09	208.96	209.22	209.28	206.25	206.56	207.63	209.79	207.08	209.61	208.48	207.65	208.18	207.46	210.41	205.93
213.98	212.63	214.64	213.29	212.73	215.04	212.65	211.23	211.94	211.81	212.51	211.64	212.56	211.88	212.43	212.8	216.47	211.01	213.49	214.06	214.04	212.69	211.53	210.78	213.52	214.11	212.65	211.19	213.4	211.86	214.8	216.05	212.15	212.26	213.57	211.46	212.11	213.02	214.06	212.84	211.18	211.64	211.22	213.36	211.42	213.56	213.03	213.36	211.44	213.97
209.67	208.81	208.89	209.62	207.03	209.9	210.43	208.42	210.39	209.2	207.62	209.46	209.36	209.66	208.81	209.93	206.97	206.71	211.66	208.15	208.21	209.48	207.98	209.27	209.79	209.06	210.94	209.64	208.77	206.36	208.99	208.71	208.87	209.89	209.84	207.67	209.64	209.36	208.6	212.63	208.46	209.49	211.22	209.75	207.25	206.99	208.47	207.78	210.05	208.19
211.17	210.68	211.81	210.16	211.6	213.07	212.85	211.54	210.01	210.7	210.73	211.81	210.72	211.32	211.62	211.33	212.05	210.69	212.96	210.56	212.35	213.45	209.66	211.1	211.69	212.25	212.19	213.44	209.95	211.11	211.04	211.06	212.89	211.21	212.85	211.23	212.21	213.62	209.8	211.85	212.71	210.28	209.58	209.02	213.79	210.56	209.08	209.55	210.76	211.63
207.93	206.85	206.57	208.86	206.67	208.92	206.21	205.82	207.09	210.16	206.93	208.91	209.13	210.1	207.73	204.98	206.29	209.31	206.53	205.32	205.41	209.29	208.94	207.52	206.49	210.13	209.14	206.52	206.87	207.91	209.15	208.05	207.84	209.17	206.82	205.78	206.61	209.25	208.85	205.35	208.59	208.77	206.69	209.64	207.39	207.44	208.99	210.14	209.26	207.94
206.05	205.46	205.3	204.05	205.39	203.73	206.68	205.62	204.05	203.55	204.86	205.26	203.55	205.4	205.29	206.47	205.38	202.93	204.63	208.85	205.11	205.76	206.97	205.95	206.03	204.88	206.55	205.07	205.42	206.15	206.24	204.16	204.37	205.06	203.69	206.06	203.18	204.55	204.9	203.63	204.99	203.55	204.24	207.14	203.24	202.78	205.39	207.32	204.62	204.55
218.26	218.68	218.51	217.54	218.27	216.73	218.17	219.06	218.55	218.51	216.27	218.17	219.18	218.39	217.83	217.12	219.8	218.55	216.72	219.92	217.56	219.69	217.87	216.71	219.25	220.13	217.02	219.56	217.48	218.72	215.85	218.59	215.39	219.04	220.25	217.91	217.02	219.84	218.58	219.07	221.24	214.57	218.61	218.94	216.3	217.41	218.76	218.37	218.59	217.83
208.59	208.58	209.07	205.52	207.87	208.1	209.15	209.87	205.62	205.66	210.85	207.65	205.7	206.93	208.08	206.82	208.08	209.05	206.77	208.29	206.48	207.94	205.34	206.62	207.58	206.54	206.19	205.91	206.67	206.63	208.92	204.91	208.92	207.43	205.9	208.04	207.89	208.26	207.94	208.73	208.66	208.67	207.84	207.61	208.47	207.58	208.7	206.78	206.41	205.4
206.57	208.63	207.35	207.15	209.61	210.64	209.62	208.7	207.82	210.65	209.06	209.75	208.56	209.53	210.58	208.09	207.03	208.82	210.71	210.61	208.06	208.22	208.87	206.5	210.61	207.51	209.54	209.69	209.84	209.05	209.16	207.52	211.26	207.98	206.9	210.47	209.52	207.42	207.2	208.82	207.91	209.37	209.42	208.77	209.24	209.04	208.38	206.85	208.3	208.72
210.1	206.97	207	208.63	209.84	206.25	207.69	208.22	209.8	209.81	206.94	208.49	207.71	205.64	209.78	210.69	208.12	208.51	208.42	208.41	209.73	207.78	208.56	211.22	208.26	210.43	205.43	207.01	208.57	206.14	208.63	209.04	208.46	210.82	210.76	205.45	210.23	209.36	209.96	206.89	209.74	208.71	207.87	208.57	209.7	207.43	209.1	209.73	208.61	209.05
204.57	201.52	203.41	201.35	201.65	202.52	201.63	205.5	202.28	199.97	200.15	202.55	200.86	202.35	202.31	202.16	200.62	204.35	201.43	201.4	202.93	203.1	200.47	199.57	200.74	203.68	203.27	203.39	203.07	202.67	202.81	203.73	203.17	204.57	202.61	202.57	203.94	204.97	199.87	198.83	203.2	204.18	203.57	200.37	200.86	200.49	202.89	201.27	203.38	202.44
209.4	210.2	210	208.17	210.17	208.38	208.57	208.12	210.55	208.35	208.89	208.33	209.21	209.73	210.05	207.66	209.12	209.46	209.56	208.47	209.02	209.72	209.97	206.71	208.81	209.22	210.51	208.04	212.42	208.29	208.12	208.86	207.82	205.83	206	209.48	207.15	209.49	210.41	207.25	209.54	208.96	208.52	209.48	208.98	208.86	209.38	208.1	206.69	208.71
205.62	207.96	211.14	207.59	210.3	208.45	209.96	209.42	208.74	206.37	207.31	211.26	208.51	208.55	210.3	208.53	208.12	209.79	207.7	208.16	209.59	208.21	210.64	208.05	209.63	208.64	208.6	208.41	208.73	209.03	206.58	209.08	206	206.03	209.18	209.16	209.4	209.35	206.16	211.07	207.56	209.34	204.88	207.89	208	209.4	206.91	209.91	210.4	207.92
218.42	218.07	219.33	217.15	218.11	215.42	215.2	216.39	218.5	220.08	220.09	218.07	217.37	217.31	217.34	216.23	217.25	218.36	217.86	217	215.07	215.51	214.3	218.17	216.53	217.71	217.54	218.02	216.36	218.12	215.55	219.88	215.95	216.22	215.09	218.42	217.55	216.65	215.94	216.5	217.37	217.45	217.75	218.49	216.33	218.29	218.97	216.05	219.29	216.86
201.75	203.03	202.04	201.25	203.76	202.84	201.78	203.13	204.09	203.55	201.67	201.17	201.91	203.43	202.5	202.32	199.94	204.86	200.02	200.51	203.8	204.11	203.09	202.7	201.37	203.52	203.24	204.38	202.62	203.1	203.42	204.1	202.56	201.92	202.49	200.93	203.34	202.18	202.96	204.49	202.91	203.81	199.69	201.68	202.19	202.88	199.28	200.43	201.73	202.69
206.52	207.07	207.27	205.29	204.45	203.87	205.37	205.74	204.25	206.53	205.46	206.04	203.9	203.85	206.01	205.67	208.2	206.34	204.5	205.86	205.6	205.03	207.16	206.89	204.03	206.19	209.82	206.02	206.6	207.11	203.61	204.03	206.25	206.82	204.73	206.12	207.67	204.69	206.06	204.65	206.12	207.85	206.12	204.42	206.31	205.51	206.98	206.24	208.48	203.62
215.06	218.68	214.11	218.03	218.42	218.03	216.22	215.61	217.04	215.92	219.55	219.26	218.24	217.35	217.6	215.46	217.56	218.72	216.67	217.93	220.86	216.14	218.97	216.48	216.03	216.66	216.3	217.59	217.62	216.05	216.35	215.74	218.68	215.76	218.97	216.73	216.31	216.78	218.16	216.07	218.34	216.9	220.25	216.03	219.74	217.47	216.45	217.96	216.13	216.52
200.04	200.59	200.34	200.04	199.77	201.82	199.17	200.59	198.68	200.51	200.18	202.73	201.21	200.38	200.53	201.21	198.15	201.68	201.59	200.83	197.8	197.51	201.89	200.11	199.05	201.92	201.59	199.7	201.44	200.94	198.69	198.69	199.41	201.91	199.93	199.97	200.19	201.75	200.86	202.41	199.94	200.83	199.17	200.31	199.79	197.73	201.73	197.75	198.72	200.4
203.22	204.37	202.92	206.86	202.59	203.95	202.89	204.7	205.47	203.85	203.79	201.69	205.6	202.9	202.36	202.41	205.13	201.55	202.04	203.25	205.24	202.44	204.13	205.58	203.08	204.12	203.29	203.78	202.74	203.06	204.73	203.86	202.35	200.34	203.11	203.35	204.06	204.08	203.79	203.44	203.83	202.95	203.16	202.73	202.57	202.75	202.23	202.93	203.99	207.03
218.68	215.93	216.24	218.39	216.27	215.13	220.97	216.28	216.65	215.55	215.57	220.4	218.36	218.68	217.77	217.14	219.19	217.2	215.36	216.5	218.42	219.26	216.13	218.24	216.72	218.31	221.08	217.97	216.57	220.01	218.73	216.83	217.07	217.6	219.85	217.85	216.48	217.16	219.44	218.27	217.95	218.06	218.16	218.62	218.21	219.28	218	216.51	216.75	216.34
212.84	211.56	209.27	211.78	211.95	211.16	211.66	212.18	211.11	211.19	210.74	213.69	211.41	213.89	211.72	211.21	213.73	212.77	211.13	209.71	212.2	210.06	210.31	212.03	212.53	210.58	209.73	212.94	211.74	213.14	213.03	210.31	210.33	211.71	211.6	211.7	213.59	213.23	209.93	211.49	214.86	212.62	212.29	211.79	213.77	210.99	211.76	210.62	212.91	208.75
199.4	199.61	199.73	197.48	199.84	197.04	201.83	200.02	199.21	199.13	201.17	200.86	201.02	199.14	201.72	199.9	200.78	199.2	201.65	200.05	202.72	200.24	198.37	201.29	200.5	201.6	199.39	200.36	199.36	202.85	197.19	197.92	201.43	200.54	201.5	201.45	198.08	200.04	200.67	203.46	199.78	200.15	200.25	197.96	198.75	201.15	201.35	202.46	199.16	201.18
212.12	212.71	212.58	214.13	211.57	214.01	212.51	214.78	211.92	212.84	211.75	212.5	213.01	214.18	214.56	213.77	212.55	213.8	211.89	211.73	211.49	213.2	214.59	215.39	214.27	214.09	213.48	213.39	213.35	210.75	211.64	214.15	210.73	214.69	211.75	213.42	211.3	213.54	215.38	213.43	214	212.14	212.4	214.34	213.02	213.4	211.33	212.92	213.4	215.09
218.95	218	218.4	218.64	216.17	218.9	217.29	219.8	221.25	219.08	216.13	219.26	216.61	217.78	216.69	216.71	218.51	215.44	216.63	214.78	216.8	218.66	219.85	214.45	219.35	217.97	221.12	217.03	216.89	217.93	217.06	220.06	216.96	216.04	218.43	216.87	217.52	218.11	217.13	217.99	218.51	220.89	218.44	218.36	216.11	220.14	219.72	217.53	217.72	216.84
210.04	209.5	211.99	211.64	211.54	209.81	211.38	210.8	213.11	212.85	211.64	211.52	211.78	212.3	209.67	211.87	211.08	212.02	210.68	210.54	210.67	212.42	212.32	213.97	211.23	212.91	209.76	212.15	210.81	211.99	212.04	212.07	212.59	211.52	212.7	212.25	214.38	212.97	210.92	209.7	211.7	213.44	212.15	210.76	210.43	212.9	211.85	211.41	211.75	210
201.44	201.65	198.99	198.72	201.91	202.21	199.97	201.32	202.22	201.69	198.94	201.02	202.63	202.32	201.09	199.47	200.33	202.73	202.21	200.93	202.15	200.73	199.95	201.17	199.02	200.01	200.62	199.59	200.72	200.39	202.29	199.69	199.99	200.21	201.57	201.85	199.3	197.54	200.59	201.64	199.67	202.49	200.35	199.72	201.86	200.2	201.3	199	201.44	200.78
215.92	212.21	214.55	215.45	212.47	215.87	214.74	214.29	214.57	211.16	211.27	213.09	214.55	217.21	212.55	211.3	213.78	215.15	214.66	212.14	213.93	212.99	212.91	214.22	212.56	215.06	212.82	213.05	211.51	210.65	212.54	213.76	212.92	213.59	212.84	212.43	216.22	212.55	212.76	213.39	213.39	214.77	213.72	213.15	212.65	213.06	216.19	214.36	213.33	214.87
205.6	204.52	203.18	205.78	204.57	203.07	202.95	204.76	205.33	204.43	204.92	203.79	204.25	204.47	205.75	207.67	206.28	203.12	205.97	202.58	204.97	205.61	204.83	203.44	205.84	205.63	207.64	205.38	205.39	205.59	204.86	204.77	205.48	203.76	205.05	204.31	205.3	207.89	203.93	204.35	202.61	204.53	205.1	203.15	207.17	202.07	203.45	204.62	206.04	202.81
208.06	208	206.79	210.3	207.53	208.82	210.91	208.96	206.95	209.61	208.37	208.39	208.27	209.9	208.89	209.67	207.49	207.15	210.58	208.39	207.15	205.17	207.29	207.79	209.93	208.23	207.24	208.59	207.11	209.93	208.37	206.29	209.19	206.45	209.9	208.85	208.59	205.94	209.41	208.14	208.89	207.16	207.85	209.22	208.19	206.08	209.72	207.13	208.42	210.7
202.17	201.09	205.98	200.22	202.22	201.56	200.33	202.42	204.8	201.83	200.75	201.79	200.86	202.54	201.14	203.7	203.66	203.64	203.79	202.76	204.61	200.93	201.04	201.92	201.96	203.59	202.81	202.41	200.95	203.76	204.2	203.29	204.9	203.22	202.67	202.29	204.05	202.98	203.75	202.31	201.69	202.61	202.63	203.78	202.91	203.09	203.41	202.43	203.38	202.93
211.1	212.6	212.64	213.19	212.01	213.53	213.59	212.28	211.93	213.38	211.91	211.68	213.62	211.89	211.24	212.12	212.3	211.63	211.82	213.65	211.22	212.52	212.44	210.45	210.73	211.06	212.21	213.87	213.07	213.08	211.07	211.18	214.53	212.88	214.35	210.62	210.71	209.89	211.99	211.01	212.39	210.73	211.42	211.21	209.67	212.55	212.74	211.4	210.58	210.98
212.2	211.82	210.82	210.32	211	212.66	211.95	209.8	209.3	208.99	209.58	210.1	213.38	211.56	213.73	212.06	212.55	211.83	211.71	211.18	215.33	213.49	212.02	211.42	210.29	210.48	212.37	210.34	211.71	212.49	213.54	209.91	213.11	210.89	211.86	212.65	212	211.7	210.34	211.78	209.9	212.78	210.94	210.15	211.93	211.31	212.4	210.1	211.66	209.46
201.27	200.34	202.76	204.55	204.54	202.38	202.26	200.97	205.4	204.33	200.41	203.84	201.71	201.58	201.8	201.57	201.6	203.3	203.23	201.93	202.73	200.14	203.95	203.28	201.87	201.94	201.94	203.98	202.3	201.15	201.91	204.45	201.2	202.08	202.12	200.13	202.71	200.1	203.89	202.87	199.51	202.1	202.09	201.57	202.07	200.62	202.21	202.8	202.22	204.63
202.6	203.34	204.36	205.49	202.11	203.98	205.55	204.01	203.84	202.81	204.12	203.59	201.7	204.49	203.3	203.7	203.57	203.68	203.29	203.59	203.16	204.54	205.25	203.66	205.65	204.98	204.3	203.6	204.07	203.7	202.85	204.19	204.27	203.94	204.92	204.77	204.6	201.71	201.94	205.29	204.24	203.73	203.13	203.65	202.72	203.43	202.24	204.55	204.3	202.24
207.81	205.98	206.21	206.16	207.2	206.89	207.99	208.28	206.76	206.63	205.97	209.96	207.88	209.09	207.2	208.17	207.4	208.48	207.82	208.42	208.08	206.49	208.05	207.37	205.92	205.36	207.01	208.73	206.48	205.59	208.92	207.81	208.13	208.34	208.91	206.8	208.32	207.01	205.28	210.08	207.04	208.11	207.96	207.47	206.08	209.25	207.78	205.13	210.15	209.35
209.24	209.29	209.56	210.71	207.69	209.92	207.86	209	207.73	209.9	209.79	207.1	209.12	207.66	205.42	209.27	209.92	210	207.15	207.95	209.38	210.13	207.34	208.15	207.86	208.21	209.36	210.8	208.2	208.25	209.06	209.17	209.4	208.72	209.76	210.32	208.57	210.15	205.51	207.75	206.91	208.93	208.45	208.85	209.28	208.07	207.19	209.62	207.63	207.84
198.54	201.72	201.64	197.91	199.61	200.49	201.34	199.31	202.3	199.9	201.3	199.36	200.99	200.13	198.65	198.01	200.58	199.31	199.93	198	199.41	199.58	200.47	200.42	197.35	199.61	201.34	198.96	199.34	201.17	196.24	200.72	201.57	198.28	199.96	199.85	201.77	200.05	202.92	201.81	203.63	200.18	200.9	198.54	198.14	200.42	197.35	200.8	198.47	200.58
208.81	210.49	211.54	211.71	210.25	213.32	211.14	211.41	212.8	211.18	211.07	211.87	212.21	211.89	212.35	209.36	210.89	212.38	213.33	211.32	212.71	211.61	213.15	213.96	212.75	211.69	210.07	209.51	210.55	211.43	212.28	211.71	212.58	210.36	213.38	209.42	212.06	211.42	212.26	212.29	209.59	208.26	211.11	209.7	214.96	212.07	211.59	212.06	214.78	212.18
217.99	217.94	218.23	219.8	216.3	217.67	217.77	219.64	216.05	217.34	217.22	216.67	216.87	216.29	219.61	218.13	218.39	218.15	217.8	215.99	219.26	219.25	217.44	216.83	221.06	217.88	217.52	217.3	217.81	217.97	217.35	217.61	217.73	218.24	218.3	216.62	216.46	219.17	219.01	216.79	218.66	216.1	216.68	216.59	217.82	217.66	217.78	214.86	217.77	216.34
212.32	212.06	213.17	210.53	210.98	212.76	213.27	210.94	212.4	210.85	212.63	211.52	209.49	211.92	211.59	210.77	213.62	211.08	211.04	210.26	209.94	212.71	212.44	210.79	211.64	212.17	211.95	209.93	211.84	212.38	210.62	213.88	210.91	213.65	211.7	211.17	213.76	210.4	212.1	211.06	212.19	213.78	209.52	211.74	210.79	207.61	210.6	211.36	210.66	210.94
211.69	209.42	211.78	212.87	211.08	209.1	211.02	211.22	212.12	210.16	210.55	212.22	212.47	211.61	212.07	212.7	214.41	211.75	212.48	212.65	210.85	209.91	212.05	211.84	211.87	213.53	211.43	214.01	209.88	210.73	213.84	212.85	211.78	211.14	210.83	209.21	212.62	212.54	211.09	210.96	214.25	212.29	211.08	210.6	211.32	210.1	209.72	212.17	211.16	210.7
204.03	204.59	203.57	205.8	203.93	203.64	205.73	203.97	205.23	203.72	204.79	205.16	205.69	205.32	204.5	205.49	207.83	201.58	204.18	203.27	205.14	202.42	203.36	204.92	204.82	206.85	204.06	204.01	203.5	206.13	205.15	203.61	202.81	203.12	206.25	204.83	207.34	204.41	203.96	203.69	204.04	205.76	204.62	204.29	205.01	206.73	203.1	205.92	202.73	204.92
208.78	206.82	210.37	207.31	208.18	208.68	210.01	209.17	209.03	209.23	209.2	209.42	208	207.22	208.6	208.93	207.19	208.32	207.3	209.26	206.8	208.4	209.64	210.88	207.7	205.97	209.18	206.97	205.91	209.27	208.54	211.18	206.71	207.4	210.67	209.66	207.93	207.8	205.7	207.05	210.36	207.31	211.61	206.2	210.81	210.72	210.79	206.98	207.8	207.92
212.16	212.54	210.88	212.63	210.47	209.63	210.57	209.47	209.38	213.4	210.62	210.99	213.86	212.15	212.36	212.31	212.49	209.8	213.01	212.87	212.52	211.65	214.12	212.94	211.65	212.67	213.23	212.33	212.62	212.15	210.59	212.14	211.52	209.58	210.14	210.45	212.16	212	212	210.96	212.15	208.99	213.7	210.67	210.31	210.63	210.06	211.32	212.02	209.12
204.68	209.26	209.84	208.89	206.49	206.92	206.46	207.52	206.91	206.81	205.77	206.8	209.61	207.73	208.96	208.51	207.01	208.21	206.49	208.67	208.39	209.21	209.28	208.06	208.07	207.6	206.7	207.64	207.93	208.41	208.57	207.5	206.3	206.35	209.26	210.84	207.83	206.12	206.36	209.08	207.53	209.54	206.31	207.55	205.92	207.9	207.59	208.17	203.75	207.45
208.51	208.78	208.03	208.66	208.71	211.1	208.12	208.95	208.31	211.07	210.23	209.44	209.82	207.95	208.37	209.14	212.62	208.99	210.06	207.75	210.55	209.79	208.26	209.06	209.93	210.28	209.44	207.48	208.69	209.73	210.33	209.36	209.16	210.04	211.54	209.24	209.87	208.6	207.02	208.41	208.86	209.18	210.89	211.5	210.58	211.11	210.98	208.35	208.57	208.86
205.74	207.98	204.4	203.61	205.04	203.68	204.36	203.59	202.53	204.06	202.94	202.64	202.83	202.62	204.01	204.7	204.36	203.6	204.6	204.02	200.69	202.85	201.64	205.38	203.84	203.55	201.49	204.57	200.65	201.5	204.53	203.67	207.12	203.88	202.67	203.6	204.17	201.61	202.35	202.65	204.99	203.46	201.65	204.37	203.19	206.02	202.55	205.48	205.37	204.02
195.08	193.53	195.41	194.47	198.86	195.22	195.7	194.88	194.65	194.8	195.21	195.95	195.73	192.66	195.73	195.04	195.98	195.02	196.09	197.07	194.77	193.04	195.42	197.79	195.8	196.14	196.02	196.06	196.05	195.65	195.05	196.7	194.49	194.87	194.43	194.22	197.06	196.43	194.77	195.42	195.93	194.64	195.21	194.21	194.21	195.89	195.44	196.2	192.08	195.91
216.86	216.14	218.66	218.65	217.22	217.38	216.18	215.72	216.11	217.72	217.77	216.45	215.93	217.8	215.73	218.73	217.93	217.04	218.6	216.61	218.97	217.76	216.97	217.65	216.89	214.65	217.76	215.74	217.71	218.06	216.21	216.8	218.8	216.31	216.35	216.36	217.43	216.73	216.99	215.93	215.4	216.29	219.38	217.27	217.03	216.48	216.43	214.38	216.96	216.14
209.45	211.7	210.87	208.26	206.9	208.96	207.71	206.25	207.31	211.21	206.74	209.04	209.03	206.38	207.15	208.9	206.51	208.63	207.04	206.82	210.42	208.19	208.17	209.51	207.67	208.74	208.82	207.56	208.39	207.69	208.48	209.91	209.36	205.77	209.64	208.42	206.94	209.07	209.84	206.48	210.13	208.75	209.13	210.33	208.88	210.06	208.18	209.43	209.13	208.71
219.13	215.71	214.46	214.78	217.1	216.88	214.71	216.18	216.1	217.63	218.85	217.78	220.31	218.46	217.44	218.4	217.17	216.9	216.05	218.43	216.99	215.26	217.53	216	217.71	217.72	215.24	215.32	216.04	216.79	217.55	218.07	218.65	219.28	217.16	218.3	218.07	217.27	217.08	218.55	216.62	218.02	216.77	218.16	216.97	217	216.93	219.17	216.25	216.38
204.51	206.4	204.39	207.33	205.58	204.41	204.37	203.44	206.58	206.26	204.95	202.26	202.76	204.27	203.01	202.69	204.38	202.87	205.9	204.34	201.57	207.67	204.68	204.03	204.42	202.95	204.93	203.37	203.91	203.93	206.21	204.88	203.85	205.72	207.18	203.75	204.78	206.07	204.55	202.75	204.23	204.35	203.61	203.52	204.78	203.66	205	204.48	203.57	204.41
206.2	207.43	208.67	209.04	208.91	205.84	209.65	209.87	208.66	208.4	210.72	208.76	210.61	208.91	208.11	211.38	207.79	207.66	210.32	209.36	211	207.16	209.43	207.08	207.07	209.92	208.17	208.88	209.22	206.28	210.28	207.39	209.64	208.47	208.04	207.48	206.05	208.58	210.61	208.71	209.16	208.62	207.5	209.54	206.61	210.84	207.72	208.38	210.52	209.29
205.68	206.34	207.19	204.76	203.96	204.79	205.72	207.24	203.78	204.07	203.3	205.49	206.85	204.33	203.45	207.48	205.36	203.44	206.52	204.59	203.38	204.59	204.99	204.65	204.06	204.25	203.8	203.81	204.09	204.44	203.79	203.96	205.03	205.7	205.61	204.99	203.8	204.72	204.38	204.99	203.22	205.6	206.53	204.96	205.05	206.47	203.6	204.25	204.53	202.88
208.55	209.13	206.57	209.85	205.3	208.46	208.4	208.29	206.09	206.85	208.12	207.15	206.46	205.78	206.53	207.71	207.59	207.88	208.37	206.07	208.65	208.54	206.71	204.64	208.43	205.6	207.38	206.27	207.43	207.6	206.63	206.63	206.57	208.81	207.48	208.67	205.77	206.54	210.11	206.44	206.52	205.75	209.03	211.27	207.39	205.91	207.06	208.02	208.83	209.38
206.98	207.22	207.25	209.15	205.27	208.95	206.36	207.84	209.19	208.86	208.96	208.72	206.71	207.34	208.47	209.04	208.73	208.47	205.62	206.27	207.79	206.97	206.79	208.19	204.9	207.15	206.66	210.84	210.34	206.51	209.47	204.21	207.92	207.83	207.51	206.08	208.01	208.93	208.65	209.55	208.43	208.84	206.83	209.14	206.55	207.77	207.53	208.1	206.28	206.96
208.78	209.45	208.1	210.07	208.48	210.59	205.94	208.81	206.95	206.48	206.54	209.19	209.62	208.72	208.51	208.01	207.62	209.01	208.72	208.05	210.14	209.76	206.85	208.77	206.94	210.57	207.55	210.47	207.58	208.25	211.21	208.83	209.54	208.96	207.32	209.13	208.38	207.69	208.22	209.75	208.85	208.88	210.03	208.08	207.29	208.41	209.79	209.07	211.73	209.08
203.5	202.4	201.96	200.69	201.31	202.99	202.12	203.92	204.11	200.76	204.28	201.56	201.81	204.66	202.22	202.69	202.34	203.58	203.28	200.1	203.84	205.19	203.12	201.46	202.82	204.99	204.38	203.97	203.45	203.52	201.74	201.52	204.25	201.36	202.46	201.71	201.13	202.87	204.37	202.8	202.09	200.04	202.76	199.54	203.16	203.89	203.48	202.67	204.95	201.5
208.43	206.87	206.55	208.46	206.54	209.48	206.87	207.48	207.08	208.42	208.84	209.13	205.97	208.06	207.54	206.92	207.24	207.5	210.7	207.79	206.5	206.45	207.97	209.3	209.18	208.73	206.4	209.53	206.2	209.03	206.68	207.12	209.42	208.12	205.76	210.36	210.03	208.68	206.71	207.47	208.18	206.21	208.3	208.34	206.48	209.23	207.05	206.49	206.22	209.44
217.08	217.19	214.08	216.03	216.33	217.05	217.48	217.19	217.39	216.91	216.96	216.06	216.51	216.98	218.65	216.22	217.12	218.6	218.42	218.61	217.23	219.66	215.77	217.87	212.81	216.39	215.42	216.89	219.63	217.63	214.08	215.85	216.12	217.58	218.72	216.94	217.6	218.38	218.06	214.28	217.46	220.09	217.95	218.9	215.51	217.94	216.83	217.85	219.21	220.04
209.46	207.43	208.68	209.08	209.31	206.94	207.91	208.48	209.89	210.62	207.71	209.18	207.9	209.28	208.13	206.61	210.26	210.29	207.81	209.98	210.57	209.97	208.93	209.43	210.69	209.73	209.45	208.16	209.66	208.7	207.68	209.44	209.68	207.92	208.06	210.32	207.48	209.28	206.96	209.6	207.52	207.82	208.3	206.19	207.01	208.27	210.84	209.4	208.71	208.9
197.11	194.53	197.04	194.57	195.05	194.1	196.01	193.14	195.66	194.86	192.47	192.42	195.92	195.57	196.58	196.8	195.06	195.77	192.54	194.44	195.44	195.1	195.54	196.36	196.53	193.9	195.19	195.6	194.57	195.42	194.87	196.08	195.24	196.6	194.49	195.58	198.3	196.04	194.69	194.94	192.95	195.34	194.7	194.16	193.39	192.02	196.25	195.55	195.68	195.51
207.61	210.58	208.37	208.9	208.33	207.82	211.73	206.33	207.05	206.67	208.79	206.62	211.69	209.98	207.89	208.6	209.32	209.16	209.76	209.99	208.98	206.79	210.06	207.68	208.27	207.98	208.32	210.21	210.77	209.53	209.17	206.35	208.8	207.21	209.94	210.45	206.85	208.88	210.18	209.69	208.78	207.83	208.71	208.67	209.6	208.05	205.78	208.55	209.51	209.93
205.83	202.69	204.33	202.95	205.62	203.82	205.92	205.64	203.53	205.46	205.63	206.12	202.7	205.92	205.63	205.41	202.62	203.65	205.38	203.24	203.17	205.42	203.62	204.54	204.62	206.72	204.64	202.59	203.91	203.27	206.93	205.65	203.63	204.08	202.07	207.3	204.47	204.03	204.6	205.54	206.24	204.55	206.18	204.83	203.61	203.65	205.68	204.85	203.99	205.57
207.29	208.21	205.66	206.47	205.72	206.91	206.83	210.46	207.59	207.07	206.84	205.27	207.54	207.66	207.44	205.3	207.58	206.39	208.85	207.97	206.96	208.25	209.23	205.53	205.56	206.48	206.54	206.86	208.95	207.09	209.63	207.41	205.87	208.17	208.39	209.61	209.47	208.37	209.91	207.11	207.49	207.33	208.65	206.13	206.41	207.64	208.71	208.38	208.32	208.57
216.86	216.48	217.31	215.34	218.7	216.66	217.38	219.12	216.77	216.28	218	217.61	217.59	216.71	216.08	219.18	218.12	214.2	219.57	217.1	216.79	217.05	216.59	215.98	216.53	217.8	215.62	215.74	219.09	217.55	217.46	217.56	217.95	219.24	216.38	216.84	218.4	215.11	217.84	217.91	216.43	216.84	215.47	217.24	216.23	219.06	218.45	216.5	218.79	218.16
211.08	207.22	206.46	206.51	207.31	207.1	207.62	208.84	207.62	207.81	209.54	206.49	206.81	206.67	207.95	206.86	207.55	207.32	206.43	207.69	207.3	207.84	207.9	207.09	206.15	207.15	210	207.85	207.73	207.96	207.79	210	208.72	207.32	206.38	206.96	209.09	206.45	206.75	207.39	204.9	206.06	206.63	207.4	207.22	205.28	208.96	207.5	206.13	206.56
201.28	205.89	203.84	202.74	202.66	203.07	203.5	204.95	204.28	204.47	199.82	203.05	202.23	202.86	202.76	202.79	204.53	203.39	202.68	202.28	203.67	205.35	204.28	203.71	204.47	203.69	203.34	203.06	205.02	203.98	203.06	202.57	205.08	204.44	206.53	203.16	203.75	204.32	202.93	203.84	205.11	202.94	203.7	203.72	204.34	201.58	203.77	203.24	203.77	204.03
200.57	199.39	196.94	197.32	196.74	199.42	198.7	200.98	198.52	197.79	199.39	197.46	196.36	198.1	197.07	200.26	195.99	198.67	198.04	196.19	201.04	199.35	195.94	199.05	196.24	197.81	198.19	198.19	197.4	199.95	198.13	197.3	200.84	198.73	199.24	195.8	198.78	197.52	196.14	198.05	199.9	198.73	200.68	197.95	195.84	197.34	199.3	198.57	199.03	199.25
213.37	210.95	212.13	211.45	212.3	211.33	212.33	211.34	211.5	212.76	211.77	211.47	213.41	214.83	211.27	210.58	212.5	212.03	213.59	214.12	211.8	212.11	212.59	213.14	212.35	211.81	212.18	212.23	211.67	212.54	211.48	214.54	211.61	212.68	210.55	211.55	214.11	213.11	212.65	211.48	211.96	211.96	212.8	210.85	213.59	211.52	211.73	213.4	211.47	211.51
210.44	207.73	210.43	208.97	211.53	209.15	211.36	208.35	211.18	210.59	206.83	209.31	212.13	207.28	209.03	208.82	210.64	208.17	207.96	210.46	209.68	208.49	208.37	209.55	211.48	210.1	210.37	209.37	208.06	209.68	210.69	207.9	206.61	209.46	208.48	208.07	210.36	207.14	211.08	209.51	210.28	210.39	208.05	211.78	207.96	207.81	209.53	207.32	210.42	210.97
201.77	203.46	202.84	205.41	203.22	203.39	202.71	205.76	202.18	202.85	202.76	203.41	202.51	201.38	204.18	204.94	203.44	200.49	201.68	203.06	204.67	199.75	202.08	202.43	201.08	201.85	203.74	202.16	199.86	202.02	203.59	203.67	200.72	202.12	201.26	200.74	201.32	200.97	201.7	201.95	201.35	202.93	201.61	203.26	201.9	200.83	203.09	201.86	201.12	203.87
211.77	213.05	214.18	214.8	212.22	212.49	212.52	214.27	214.56	214.59	216.64	215.3	213.87	211.88	214.1	215.09	211.8	212.2	212.22	215.64	214.62	214.55	213.42	214.21	213.71	215.89	213.44	214.04	212.93	213.54	215.92	212.57	212.65	212.06	214.73	214.59	213.16	213.57	214.58	215.78	213.81	213.48	213.71	214.73	211.72	214.85	212.99	212.32	216.64	213.25
209.75	206.65	209.12	209.02	209.24	210.82	208.62	209.54	211.07	207.58	210.64	209.04	209.45	209.55	208.29	210.13	211.29	210.05	207.9	208.8	209.24	208.25	210.62	206.93	211.08	209.4	208.02	210.34	210.57	211.38	211.6	210.82	208.92	209.87	208.71	209.95	211.17	209.13	208.94	211.25	210.96	207.44	208.84	209.94	209.12	208.28	206.94	211.24	210.14	207.91
199.48	197.18	198.62	198.22	198.29	198.1	199.58	200.99	199.02	198.91	197.98	197.28	196.47	197.49	198.92	197.02	197.25	196.03	196.83	199.58	196.79	198.66	197.28	194.03	196.88	198.27	198.62	198.03	195.72	199.48	197.15	197.01	196.88	198.57	198.59	197.94	199.05	199.46	199.3	197.93	195.85	197.27	196.48	200.07	197.24	197.98	197.2	197.65	196.11	198.19
216.57	215.87	216.04	218.35	212.8	219.18	218.89	218.17	218.24	216.3	217.27	215.61	217.7	218.66	217.99	218.18	216.51	216.62	216.44	215.48	216.26	216.77	216.35	217.63	217.15	215.64	215.22	218.52	216.25	218.51	218.08	217.77	216.72	217.25	217.37	217.87	217.41	218.48	217.73	215.05	217.17	218.02	218.4	217.78	214.47	216.67	216.13	218.04	219.08	215.82
206.67	207.04	207.03	207.24	209.28	208.69	208.2	208.36	208.24	208.11	207.16	210.57	207.62	205.84	205.48	209.35	208.51	207.37	205.6	207.85	208.67	210.73	209.14	209.31	208.85	209.11	210.67	207.05	206.06	207.66	206.85	206.21	208.1	207.02	208.46	206.62	207.22	208.87	208.78	207.08	207.07	208.7	208.08	207.03	212.24	207.83	210.12	207.02	208.02	211.76
212.3	212.92	213.15	212.64	216.24	213.44	212.88	216.08	214.37	212.77	212.15	211.44	211.84	211.56	212.64	214.41	213.11	210.73	213.44	213.24	213.31	212.22	210.08	213.29	211.76	213.27	212.85	213.55	211.72	214.66	213.42	212.56	212.14	213.95	213.86	212.25	213.79	212.19	211.53	213.89	211.33	212.29	211.39	213.34	213.61	212.46	210.24	210.21	215.67	211.63
209.09	208.61	210.31	209.16	209.87	206.84	207.31	209.79	208.24	206.5	206.98	207.02	208.45	207.65	208.6	207.86	209.22	206.02	207.42	208.87	207.55	210.81	209.54	208.61	207.31	205.31	208.77	209.54	209.46	207.45	208.24	208.36	207.46	209.08	212.46	210.72	208.71	206.05	210.27	210.09	207.86	210.47	208.36	207.75	209.66	206.27	208.7	207.65	210.46	208.13
209.1	209.96	207.95	209.64	209.45	211.14	208.97	209.16	209.41	206.42	210.71	208.02	210.85	209.32	208.42	208.77	208.75	208.93	208.36	211.23	210.67	209.6	208.79	209.1	211.34	209.47	208.8	209.16	208.27	206.45	208.49	208.42	207.05	207.6	207.21	208.28	206.65	209.03	207.91	207.53	207.43	208.69	209.6	206.7	207.42	208.65	208.75	208.25	209.61	210.38
200.86	201.24	199.66	197.84	200.69	200.01	201.87	200.54	199.22	201.9	200.75	199.05	199.41	200.08	201.02	201.77	202.12	200.1	200.69	199.52	203.15	199.73	196.65	201.1	198.73	200.22	200.59	201.01	200.32	199.96	198.58	199.89	202.18	200.11	196.2	200.35	198.74	200.69	200.2	201.3	200.67	200.76	200.84	199.48	200.26	200.4	200.03	202.36	199.29	200.21
209.88	212.84	212.53	213.03	210.56	210.75	212.71	210.64	213.93	210.86	212.75	212.12	211.57	210.73	212.46	213.1	213.37	212.45	212.59	212.35	216.02	213.72	212.62	211.8	212.41	213.55	210.53	211.79	212.08	212.71	211.06	211.17	214.09	211.78	212.54	213.21	214.66	212.71	211.52	212.75	211.82	212.28	210.85	210.37	212.9	213.54	212.46	212.85	212.38	213.08
207.05	209.24	206.94	206.18	208.59	207.81	207.42	207.7	209.67	205.29	209.54	208.81	206.91	208.48	207.67	207.71	205.91	208.4	206.1	208.3	207.46	207.75	209.31	207.53	210.06	207.36	208.54	206.11	208.27	206.58	207.56	205.74	205.09	207.72	207.71	208.39	205.54	206.54	207.58	206.06	208.04	207.17	204.42	206.73	208.83	208.7	207.12	208.61	207.47	209.31
206.61	209.3	206.88	206.71	204.88	208.31	207.08	208.53	207.76	207.21	207.94	208.95	206.11	208.75	206.98	206.06	209.77	208.69	207.35	206.02	207.16	207.01	209.75	208.77	207.71	207.04	205.98	207.49	207.79	207.54	206.11	209.78	206.17	207.97	206.45	207.56	208.62	207.47	207.21	205.76	206.53	208.64	205.96	206.54	208.93	205.26	207.68	209.02	207.95	209.08
212.78	208.42	208.35	210.03	209.51	208.08	209.85	209.62	210.48	209.48	209.53	210.39	209.01	208.51	211.97	209.83	211.2	210.21	209.99	209.86	211.66	209.7	209.25	210.18	210.12	209.09	207.58	209.24	211.68	209.6	208.35	207.75	206.97	209.93	209.21	210.26	209.92	209.45	209.58	209.67	211.18	209.92	208.3	208.08	210.99	207.51	210.08	211.74	208.57	206.46
210.2	208.25	209.04	208.3	209.57	208.18	208.08	207.96	209.11	209.81	211.64	210.62	209.47	210.56	208.38	209.3	207.95	209.36	209.51	210.27	211.8	204.83	210.02	208.27	208.82	210.04	207.37	210.84	209.98	212.25	209.41	209.24	208.11	208.66	208.85	211.76	208.55	210.27	210.8	209.39	210.96	208.78	212.18	210.8	209.22	207.47	209.32	210.65	211.03	208.53
208.65	207.51	211.17	208.07	209.59	210.97	206.98	206.32	207.09	208.62	209.75	209.88	208.63	207.55	209.02	209.76	205.73	210.1	208.12	208.23	209.67	206.96	209.36	208.63	208.8	207.05	210.39	208.9	209.48	208.82	209.48	208.34	209.09	210.83	210.41	207	208.75	208.42	208.43	207.7	208.76	209.46	207.11	207.89	207.38	207.7	208.52	209.65	208.78	210.69
203.55	204.2	205.77	203.88	202.09	204.53	203.3	202.66	203.73	203.05	201.21	204.7	201.64	202.35	204.7	201.7	202.38	204.04	207.59	202.84	203.99	205.12	204.95	203.73	204.77	204.1	203.97	203.28	204.91	206.34	205.01	204.38	203.23	205.22	202.81	205.35	203.32	203.9	205.38	204.85	203.93	203.53	205.67	201.53	203.39	203.17	202.99	201.2	204.45	202.81
209.51	210.32	208.99	208.46	209.77	209.68	207.54	210.47	209.55	209.04	208.63	208.43	209.66	211.31	210.3	210.15	209.26	209.63	209.76	208.48	209.87	206.65	210.14	209.07	208.84	209.25	209.88	209.78	209.77	208.33	210.34	211.09	208.06	209.63	209.37	211.28	211	210.24	210.48	210.51	211.61	209.12	210.25	207.97	210.5	208.7	208.72	209.56	208.84	210.74
208.89	208.32	208.95	208.23	206.75	208.98	206.79	209.29	208.99	206.73	209.42	206.28	210.2	208.02	205.35	206.52	207.05	207.12	207.75	208.91	207.73	207.84	207.67	207.18	208.61	208.32	209.02	208.97	206.82	209.6	207.3	209.23	206.21	208.32	208.9	206.13	207.39	208.42	209.17	206.83	208.1	207.8	209.05	207.98	207.1	206.93	207.39	206.96	207.92	209.27
209.86	209.38	207.58	208.6	209.34	209.31	208.36	208.07	209.38	210.54	208.81	208.92	208.84	208.64	212.34	208.04	208.46	208.48	211.32	208.54	208.38	207.92	208.16	208.95	206.15	207.08	209.19	208.46	205.36	209.01	209.12	210.75	208.4	208.19	208.18	208.35	208.28	210.39	207.38	207.88	208.96	207.12	209.29	208.76	209.65	207.62	207.85	209.55	208.57	208.89
195.51	195.16	194.79	194.87	194.14	195.72	194.83	196.06	196	195.31	193.15	195.79	197.75	193.81	194.44	195.12	195.41	194.47	195.01	192	194.36	196	190.36	194.69	193.14	192.77	193.32	193.75	193.21	194.33	194.98	195.14	196.15	193.76	192.3	195.49	194.32	192.21	193.32	196.46	194.15	195.06	193.23	192.91	193.53	193.22	193.23	193.51	196.43	192.69
209.1	209.46	209.12	206.68	208.6	208.78	208.11	209.04	208.98	206.77	208.36	208.27	206.76	210.75	207.48	209.26	209.79	209.85	209.83	209.9	208.79	207.47	205.02	208.26	206.34	208.28	207.31	207.79	207.55	210.96	208.91	211.23	206.7	208.74	208.65	211.17	210.22	208.76	208.66	211.14	210.02	207.23	208.57	208.72	210.44	210.18	208.45	209.6	209.13	210.77
199.25	197.85	198.07	199.41	199.6	199.34	196.49	197.41	197.83	198.92	199.51	196.35	196.96	199.15	198.52	196.58	196.12	195.78	198.85	198.92	197.59	198.72	197.26	197.31	196.94	198.23	195.65	196.87	198.88	196.2	197.84	199.02	196.51	199.86	197.87	196.87	196.9	198.46	198.32	199.75	196	197.81	200.07	199.37	197.37	198.65	198.16	199.11	197.8	198.56
203.79	205.17	204.84	205.76	201.43	202.6	204.62	206.37	205.94	202.45	201.91	203.29	202.31	201.87	202.38	202.85	202.62	203.23	203.34	205.2	204.61	202.62	203.43	204.88	201.92	202.44	202.98	202.17	202.41	203.03	203.63	203.01	201.71	203.87	203.17	202.6	201.84	204.92	204.8	206.26	204.44	202.69	202.05	205.06	205.64	202.77	202.48	205.23	204.68	204.95
210.19	209.73	209.7	209.75	207.34	209.19	210.19	210.67	208.87	212.41	209.99	207.78	208.81	209.01	210.05	209.86	209.74	209.89	209.11	211.1	208.91	209.66	212.26	210.42	211.08	209.4	208.39	210.14	213.47	210.61	209.79	207.77	209.2	207.7	207.38	208.83	209.38	212.14	210.46	210.58	210.52	208.89	206.09	208.49	210.83	206.56	209.84	211.35	209.85	210.56
207.28	208.4	207.4	208.17	206.82	207.75	209.35	208.83	209.39	211.52	208.7	209.36	208.67	210.91	208.29	208.28	206.94	209.92	210.31	207.49	207.84	208.66	208.68	209.96	209.69	209.05	211.19	208.13	208.75	209.41	211.12	210.04	208.69	209.41	210.46	209.04	207.23	209.02	210.35	211.53	209.55	208.25	206.83	208.78	207.38	208.48	208.85	207.3	207.05	209.98
209.75	211.45	209.74	212.05	212.91	210.45	211.09	212.26	211.94	210.56	213.44	211.6	212.81	211.81	211.55	210.76	210.66	210.86	211.64	211.6	211.4	212.11	209.9	210.73	212.31	212.46	211.11	211.62	213.38	212.74	210.36	213.46	208.72	211.1	212.05	213.64	210.64	210.63	211.48	210.77	211.75	212.84	211.51	210.22	209.56	210.56	210.92	212.74	212.56	210.19
212.68	212.14	211.28	210.04	211.83	213.86	210.39	210.39	212.09	209.93	213.31	211.08	211.57	211.57	211.28	212.42	211.35	210.27	212.23	211.14	211.12	211.63	212.52	211.93	211.71	211.37	211.36	211.58	214.34	210.9	211.27	210.4	211.75	209.89	212.02	210.78	210.41	211.01	211.02	211.82	210.19	210.73	211.81	212.43	211.63	211.33	211.72	213.45	213.39	211.93
[truncated: 150 more columns]
