# Supplementary material for: Genetic dissection of main and epistatic effects of QTL based on augmented triple test cross design
Source: PLoS One. 2017 Dec 14;12(12):e0189054. doi: 10.1371/journal.pone.0189054 (PMC5730204; doi:10.1371/journal.pone.0189054)
Supplement: S6 Supporting Information — (ZIP) [file pone.0189054.s006.zip › z1_350_0.5_5.csv]

202	204.58	200.98	202.97	200.33	199.89	202.32	200.98	198.04	199.56	201.64	202.6	203.37	201.01	204.27	200.97	196.71	197.97	200.27	201.81	200.37	201.16	201.57	199.66	202.93	201.8	202.06	200.54	199.15	199.59	199.77	199.43	201.85	199.76	202.12	200.68	204.22	202.76	198.92	202.01	202	201.84	199.22	201.34	201.6	204.34	200.38	201.16	202.89	201.41
208.44	206.33	205.01	209.54	208.4	205.74	209.29	204.96	206.23	208.15	210.25	207.84	208.27	209.84	207.21	207.59	211.56	211.83	207.61	208.65	205.73	209.96	208.42	208.41	208.01	208.39	209.27	208.62	206.92	207.15	211.47	208.84	206.9	206.47	208.05	204.92	207.72	209.73	206.18	207.15	208.17	208.14	208.93	211.72	208.28	206.18	210.68	210.18	207.62	207.76
203.17	206.35	204.46	201.01	204.35	205.2	203.38	207.12	203	202.79	205.52	204.21	203.72	202.63	203.11	203.51	206.55	204	200.57	208.75	207.67	204.89	206.59	204.31	202.17	203.65	201.63	205.36	200.9	203.55	202.17	205.7	201.51	206.81	205.31	201.27	206	203.73	203.91	203.4	204.09	205.26	205.66	198.49	205.03	204.2	205.08	203.27	201.81	202.4
210.14	213.39	208.81	210.85	209.94	210.01	210.97	208.65	211.28	211.1	214.01	210.73	213.58	211.22	212.96	213.41	216.69	211.32	214.76	210.74	210.07	209.62	210.7	211.31	212.71	210.5	210.43	209.34	211.26	211.22	217.07	211.12	211.73	210.68	212.06	209.32	210.04	213.74	209.99	213.71	210.51	210.72	211.3	212.56	210.73	213.95	209.39	213.49	211.43	209.87
215.3	212.52	211.86	210.58	212.35	212.04	213.37	215.78	211.13	209.74	211.01	210.16	212.68	212.86	209.46	213.28	212.56	211.41	214.55	211.87	210.86	212.09	212.09	212.58	212.34	209.93	215.64	209.54	211.09	211.16	213.9	214.89	212.74	210.66	215.1	212.41	210.82	211.54	208.99	212.53	207.74	212.37	215.48	213.16	214.2	211.89	209.76	211.46	210.88	210.06
219	215.71	218.77	215.37	219.48	217.42	217.49	217.52	215.12	216.41	218.61	216.54	217	216.8	216.92	217.75	215.28	218.16	217.55	216.09	216.89	217.04	216.37	216.27	219.33	218.52	216.81	215.88	215.45	219.04	214.51	219.51	216.15	216.13	216.58	217.46	220	217.79	215	219.45	215.06	215.26	213.71	217.91	218.44	217.42	217.55	218.14	216.82	215.86
209.07	209.56	208.28	208.63	211.07	208.99	211.76	208.07	209.51	206.74	207.79	208.73	208.28	209.22	211.54	211.07	208.34	209.89	209.9	208.22	210.18	212.31	208.25	208.35	209.84	208.94	206.46	211.24	210.33	211.1	209.18	205.42	209.79	207.49	208.84	207.89	206.69	211.09	209.66	209.38	210.03	208.84	209.13	205.02	209.21	206.7	209.35	209.76	210.49	214.15
201.6	202.66	204.79	200.92	203.73	200.09	205.88	201.96	203.81	200.01	202.49	201.65	203.23	202.98	203.26	201.58	200.86	202	203.33	202.87	202.94	201.68	203.94	199.65	202.06	203.35	203.69	203.31	198.87	201.04	200.29	203.3	206.81	201.85	201	202.52	199.01	202.9	202.31	201.51	202.54	201.84	204.56	203.55	203.54	202.78	200.76	200.38	201.27	204.27
203.18	203.04	202.26	201.45	203.47	205.3	204.06	204.53	204.97	208.02	203.22	206.27	206.77	201.66	205.16	206.81	201.83	202.39	204.17	204.1	205.64	204.03	206.23	203.93	202.91	203.46	205.76	204.3	204.34	204.05	204.36	202.28	202.79	204	204.3	205.66	203.7	203.16	204.63	205.76	201.36	206.72	201.54	204	201.58	203.71	202.31	203.45	202.22	206.59
208.04	205.71	207.35	203.91	207.68	208.24	209.78	208.52	207.95	208.43	203.8	210.77	209.8	209.8	209.59	209.17	209.5	207.77	206.93	207.53	206.18	208.86	209.26	208.03	209.66	208.88	206.04	209.17	208.49	206.99	208.76	204.85	207.11	207.6	207.51	207.73	209.3	207.82	207.57	208.25	207.74	209.35	209.71	207.91	209.26	207.2	209.06	208.47	206.77	205.21
212.15	212.77	213.58	213.14	211.75	210.71	211.05	211.5	208.45	209.14	210.63	212.62	212.54	212.56	210.49	211.43	211.94	212.28	212.6	210.4	210.07	211.23	210.97	212.11	214.68	213.71	212.61	210.31	212.09	210.17	211.52	209.96	211.32	210.68	214.72	213.76	215.21	210.48	211.36	214.78	212.77	212.4	213.01	212.52	213.07	210.93	211.79	213.95	212.45	212.4
205.63	208.61	204.61	207.65	211.34	205.2	207.45	207.35	209.3	208.42	207.41	205.94	209.48	209.4	205.51	207.36	204.24	204.34	206.42	207.32	206.69	207.63	208.1	204.29	207.21	206.7	207.43	203.96	206.16	204.08	204.9	204.66	205.13	210.69	206.67	202.66	207.73	204.44	206.82	205.02	206.83	209.84	206.69	202.75	206.5	202.38	206.97	206.59	208.88	208.58
202.85	202.44	202.72	201.1	203	201.35	204.05	202.92	202.13	203.56	203.52	203.03	201.98	203.85	202	202.8	200.47	204.6	202.69	201.16	200.95	200.89	202.63	201.01	202.69	203.2	204.4	201.14	205	206.71	203.89	202.24	202.27	196.72	201.26	200	203.63	201.88	199.68	203.66	200.58	200.49	200.36	202.57	200.26	199.62	205.14	202.51	205.99	200.68
218.09	215.17	217.43	214.63	218.3	216.18	221.14	216.78	215.8	218.67	215.61	217.44	219.41	218.44	218.48	217.63	214.89	218.04	215.9	219.43	215.57	217.14	216.83	217.03	217.03	215.86	217.25	217.51	218.05	216.02	219.43	218.41	218.65	219.37	218.21	218.99	219.69	217.98	215.69	216.32	215.74	216.11	215.56	215.96	217.9	218.54	217.38	217.05	217.11	219.01
202.24	204.17	205.04	201.96	202.84	203.77	203.21	202.15	205.08	200.71	201.59	201.58	203.78	200.52	200.96	201.08	202.45	203.01	203.56	204.27	202.03	199.81	200.11	202.14	202.08	202.55	200.83	200.86	201.99	203.96	204.66	203.48	204.13	200.05	202.48	203.85	201.61	202.92	202.78	202.17	198.95	202.95	201.56	204.89	201.47	201.98	202.12	203.47	207.13	205.66
217.9	213.61	217.8	215.28	217.15	217.6	217.58	220.21	218.71	219.44	216.07	216.75	216.03	216.71	218.3	219.91	214.89	219.14	217.45	215.63	218.01	220.15	215.83	217	223.51	220.36	219.66	215.51	221.09	218.33	216.32	217.45	218.16	220.11	217.83	217.39	219.16	215.96	217.01	221.4	217.5	218.27	216.9	214.86	217.75	217.99	220.26	215.9	218.92	219.62
214.1	209.69	208.08	209.73	213.48	211.68	214.24	212.68	214.96	210.74	212.7	207.99	216.63	212.12	214.16	212.87	209.11	215.2	210.5	214.78	210.44	209.59	213.02	212.62	210.26	212.58	210.31	215.3	210.45	210.44	213.3	214.39	211.09	211.02	212.25	209.63	213.85	213.86	212.2	213.32	212.33	212.14	211.28	210.89	212.29	213.02	214.6	211.84	209.63	211.81
198.83	198.42	201.3	200.25	200.72	200.08	199.43	201.44	203.1	202.85	204.13	203.58	201.48	198.45	201.1	198.17	198.53	199.19	199.91	199.48	199.01	200.17	200.72	201.51	202.34	202.05	198.72	197.13	197.26	201.81	200.59	201.97	200.47	199.72	199.93	199.61	198.35	201.44	201.18	201.18	199.06	200.21	199.23	199.72	199.73	199.93	201.53	198.1	199.95	203.26
198.53	197.65	200.37	200.3	197.88	198.3	197.84	200.7	196.67	199.51	199.64	197.38	199.65	195.97	198.68	199.53	195.91	200.76	198.5	198.37	195.83	197.52	202.7	200.21	197.98	196.93	197.33	197.15	199.26	193.33	199.91	198.65	199.79	199.39	197.92	195.11	197.95	200.39	201.64	199.12	198.87	199.17	196.31	197.53	197.78	196.19	197.35	198.89	198.89	196.4
206.41	205.2	205.17	204.81	206.71	204.57	205.95	205.19	205.66	207.84	209.51	206.7	206.34	209.56	208.66	203.84	207.24	209.31	203.52	209.95	206.17	208.15	206.19	208.51	203.07	203.04	209.33	206.43	206.83	209.97	210.36	206.4	209.49	206.88	206.94	210.12	209.82	207.71	203.88	207.22	207.41	206.86	207.38	209.54	203.39	205.51	203.91	206.03	205.75	204.77
199.07	198.22	197.01	200.07	199.54	195.46	197.32	201.66	198.11	195.87	195.76	198.05	199.62	198.46	196.18	195.05	197.06	200.12	198.89	197.73	198.41	198.3	199.86	196.09	195.46	199.44	198.5	201.68	198	198.81	198	193.73	197.72	200.98	201.16	198.38	200.32	196.86	198.06	196.67	198.46	195.68	196.99	199.51	201.88	197.89	195.85	197.61	195.92	198.35
213.19	211.85	211.25	212.36	208.64	212.15	210.14	209.86	210.74	211.61	211.38	211.18	210.33	212.35	212.57	209.74	212.32	212.48	211.96	212.07	209.63	213.63	210.25	212.45	212.81	211.55	212.55	212.43	212.13	212.9	209.88	212.39	212.22	211.63	212.67	212.49	211.51	211.53	213.56	211.29	210.92	209.04	211.87	210.25	210.81	211.49	211.28	211.27	213.45	209.42
210.22	211.01	209.43	206.88	209.36	211.46	209.58	208.64	209.74	208.51	209.83	209.42	205.66	209.17	207.12	207.68	209.31	208.1	208.9	208.1	209.93	210.32	208.17	211.07	208.48	209.85	208.38	209.4	208.88	207.3	208.71	209.85	206.24	208.93	207.39	205.51	207.97	210.15	209.22	208.42	210.29	210.12	209.37	209.16	208.56	208.84	210.58	210.45	209.4	207.5
216.34	213.19	214	211.47	215.39	212.92	213.04	214.6	211.28	212.33	211.64	216.23	209.58	212.53	212.74	214.76	213.75	213.2	213.04	213.03	211.3	212.14	215.08	209.49	211.42	213.73	212.57	213.65	213.11	212.31	212.69	212.21	210.34	213.22	213.13	211.04	211.95	213.7	214.69	212.31	213.99	211.77	213.72	211.01	211.33	214.2	216.2	213.17	210.89	210.59
217.83	214.26	217.3	218.3	218.59	218.35	215.84	215.55	216.76	217.16	215.14	217.51	221.33	216.74	216.07	217.64	220.94	218.19	217.82	215.43	219.16	215.65	214.59	216.46	215.96	217.85	216.48	218.94	218.25	216.44	217.86	215.4	216.68	217.54	215.49	215.96	216.37	216.59	215.64	217.69	214.24	215.43	215.26	218.69	217.48	216.81	220.43	220.86	217.24	215.16
210.3	208.84	208.83	208.64	208.95	211.61	209.79	209.12	208.83	210.5	212.68	210.27	210.08	211.58	209.88	212.27	209.99	209.4	211.96	208.12	209.63	211.35	208.83	211.12	211.12	209.63	207.64	210	211.41	212.82	208.48	208.34	213.99	211.42	208.84	209.97	209.53	209.14	208.68	208.92	208.29	207.02	206.98	209.79	209.53	213.43	208.49	212.01	208.12	211.99
212.57	214.71	211.47	214.43	213.3	213.58	213.71	212.36	212.65	212.24	216.3	214.05	214.59	213.02	212.03	212.43	213	213.7	214.4	212.47	215.86	214.38	216.83	212.6	211.52	213.38	214.77	214.72	212.82	215.17	210.64	208.39	212.55	213.57	213.49	213.02	211.11	210.59	213.72	215.28	215.47	212.83	213.09	213.21	216.65	212.61	213.12	213.07	213.88	215.13
205.7	210.8	206.96	211.42	208.82	206.28	206.28	205.84	208.52	206.05	208.44	210.44	209.16	207.32	209.38	208.43	206.16	207.59	207.48	208.83	207.38	206.44	205.97	208.78	207.38	208.14	210.01	206.79	209.52	207.34	207.61	209.38	205.41	208.75	206.63	209.19	208.77	207.04	208.66	209.16	209.63	205.06	212.14	208.39	209.69	208.39	206.42	208.62	210.59	206.14
207.79	207.8	209.02	209.26	209.68	211.57	208.97	208.69	208.02	206.07	208.39	208.93	205.38	206.53	206.69	207.17	207.3	207.35	210.24	208.23	207.13	212.78	206.9	207.81	206.18	210.02	211.27	210.11	208.5	207.55	210.67	206.02	206.48	206.54	206.94	206.47	206.29	210.68	206.8	207.04	207.1	209.4	210.35	212.41	206.76	205.68	207.22	205.63	209.05	213.02
213.75	209.27	212.5	212.35	211.15	210.58	212.73	214.63	214.98	211.68	211.88	211.41	211.47	213.94	211.82	209.94	210.51	209.72	210.66	211.91	209.88	211.71	207.68	215.04	210.29	210.31	210.31	212.65	210.03	210.63	210.29	212.71	215.67	208.35	213.57	210.75	210.71	212.99	210.61	212.35	213.66	212.75	212.8	213.74	211.42	210.95	211.08	210.73	213.45	212.66
207.43	209.47	207.4	205.24	207.41	207.26	208.15	208.37	207.97	205.74	204.97	209.41	210.88	210.34	208.96	209.76	208.93	208.87	207.83	204.4	208.91	207.61	208.64	206.77	208.67	208.49	209.42	206.53	205.94	209.17	210.9	209.21	209.75	206.34	206.93	207.42	205.96	207.2	206.8	205.59	206.76	208.51	204.65	206.82	207.2	210.51	209.28	203.67	209.97	204.27
199.77	197.73	197.63	197.46	197.89	198.48	197.29	201.25	199.08	195.73	199.1	199.06	196.8	199.07	199.42	201.97	202.36	201.18	201.03	198.85	199.08	198.26	200.01	201.28	199.22	198.22	200.82	201.04	201.96	200.25	199.69	199.55	198.16	201.71	201.65	199.11	198.55	201.3	196.97	199.37	199.17	198.32	198.32	200.91	197.8	196.35	201.8	201.79	201.82	198.31
211.7	210.79	212.6	212.51	211.1	214.38	209.94	212.14	214.08	211.88	212.18	210.32	214.41	212.92	211.93	211.69	209.51	212.88	210.62	211.71	212.42	214.31	211.46	213.31	210.29	213.48	213.12	213.66	214.88	213.55	213.32	212.9	213.95	216.7	211.64	214.78	210.52	215.23	210.8	212.97	211.19	211.66	210.08	212.71	212.82	213.43	213.2	212.9	212.38	210.99
197.76	201.54	198.95	198.65	201.37	199.82	199.95	199.52	199.83	199.71	197.87	197.92	197.25	200.8	201.45	199.77	201.11	202.03	201.51	197.81	198.67	199.46	198.88	199.88	198.35	201.33	200.49	196.74	201.18	199.37	199.58	200.78	197.94	197.36	199.51	199.37	196.4	197.33	200.46	198.43	200.16	196.9	201.48	199.74	198.96	199.65	201.53	196.41	200.15	200.35
216.06	218.69	221.52	217.39	217.64	214.62	216.1	214.91	217.03	214.7	217.99	217.93	217.29	216.45	214.53	218.09	216.51	215.78	217.23	216	217.39	218.19	213.82	216.18	219.09	215.56	216.87	214.33	216.34	215.08	216.51	217.85	215.54	212.74	215.7	218.34	216.7	216.07	217.41	219.99	217.82	215.71	217.34	216.86	220.09	217.07	215.21	217.73	215.43	215.96
217.28	210.74	211.76	210.87	212.82	212.98	213.47	211.15	209.76	211.09	210.13	213.45	214	213.34	211.37	213.07	213.61	210.97	213.11	213	211.01	213.63	213.38	213.38	215.8	212.95	214.09	213.93	213	212.58	214.46	213.29	211.41	213.7	212.85	212	212.99	213.43	212.11	212.64	211.67	213.14	213.88	216.18	214.21	211.65	212.21	213.55	211.81	212.76
213.11	211.14	213.83	207.84	212.53	209.85	212.48	213.58	210.79	210.72	212.62	208.6	213.46	212.18	212.17	210.8	212.48	211.66	212.46	213.35	213.51	209.84	211.45	213.48	211.06	212.1	211.26	212.46	212.19	211.11	213.11	213.37	206.26	213.03	211.17	212.83	210.63	214.01	214.31	210.92	211.76	210.95	214.02	210.21	214.61	212.9	213.46	211.67	210.22	212.97
203.22	203.79	201.32	204.78	201.42	203.27	203.25	204.69	203.34	202.92	203.33	201.9	205.31	202.49	202.67	201.98	203.69	201.17	205.16	203.71	206.03	204.4	206.05	205.04	201.94	203.55	204.4	203.92	205.61	202.54	205.74	203.81	203.55	200.53	201.09	201.64	201.33	201.53	204.73	202.53	203.21	202.58	201.7	200.18	203.63	203.52	200.26	203.78	201.14	204.04
198.57	201.43	200.35	199.89	195.29	198.2	197.74	200.72	201.25	202.61	199.79	197.84	200.76	197.4	202.5	200.92	198.28	199.07	201.68	199.73	197.65	199.94	200.8	200.07	198.98	200.29	198.88	198.86	198.95	200.34	198.2	200.7	202.39	201.77	199.39	198.75	199.26	201.09	198.63	198.17	197.4	198.79	198.13	201.39	200.55	200.62	198.87	197.06	200.3	200.74
207.27	205.67	207.88	207.86	207.93	207.86	207	209.3	208.92	208.55	210.13	207.08	206	207.12	210.07	207.48	206.68	204.44	208.17	207.47	208.63	206.45	208.74	208.77	206.58	206.46	207.53	206.88	207.27	206.86	210.85	208.98	207.57	204.62	206.97	206.74	206.87	204.03	206.06	208.43	206.4	206.8	208.52	209.74	207.77	210.71	209.66	205.76	208.86	212.18
212.58	207.21	207.54	203.01	209.82	205.29	205.97	213.08	209.25	206.78	210.03	207.15	210.81	208.33	207.03	206.93	208.41	206.7	209.7	210.32	208.51	211.9	208.42	209.42	209.66	214.17	210.67	208.62	209.83	210.17	209.32	208.26	206.1	208.34	208.33	205.26	207.68	208.44	209.5	209.94	208.42	209.65	208.06	206.59	206.59	208.14	210.32	206.99	207.37	207.24
201.42	200.98	199.75	199.05	199.64	200.54	197.22	195.9	201.84	201.52	198.99	197.37	196.85	201.99	201.76	199.56	198.73	198.29	203.12	200.68	196.8	198.6	199.84	198.82	198.22	199.85	200.88	201.43	202.29	202.24	201.79	206.17	202.08	199.78	199.14	198.93	201.68	201.72	202	199.94	199.05	198.64	198.3	198.76	202.38	198.69	200.1	201.35	199.98	200.34
211.45	211.78	212.33	211.39	211.47	210.74	211.92	211.82	209.81	212.08	209.35	212.62	211.95	213.85	210.78	212.69	213.51	210.7	211.79	210.24	213.46	210.33	213.09	211.92	210.35	211.82	210.37	210.32	211.73	211.57	210.82	212.88	211.54	210.15	212.17	212.46	212.45	212.63	210.15	210.29	211.56	211.97	212.49	209.18	212.87	212.37	212.19	211.56	214.26	213.36
197.82	200.49	202.12	199.82	201.95	197.24	198.51	197.73	200.29	202.38	200.42	200.28	201.1	198.35	199.57	202.02	199.38	201.1	200.69	200.99	198.82	199.87	199.98	194.63	197.75	199.68	203	199.23	202.31	200.45	200.39	196.82	200.22	204.05	201.96	200.68	200.31	198.22	200.69	197.76	201.33	202.57	200.84	200.45	199.66	198.81	200.24	199.7	200.06	202.41
210.96	213.5	211.98	213.49	214.4	211.07	213.25	216.18	211.65	211.07	211.48	213.08	212.18	215	211.15	211.04	214.53	213.8	212.77	212.78	212.03	213.4	211.89	213.05	212.51	210.77	215.21	212.7	213.51	210.52	212.76	212.61	213.19	209.83	211.45	213.04	212.81	212.23	211.65	215.49	210.31	212.35	213.02	211.5	212.12	213.15	212.76	214.38	210.75	212.78
204.47	205.25	204.55	206.62	206.15	205.94	202.91	206.61	206.92	203.85	206.54	209.67	209.22	206.93	206.14	209.37	203.06	206.73	207.79	205.99	204.53	204.81	206.51	206.44	205.48	206.06	205.06	205.71	206.96	205.1	203.94	208.66	210.49	208.54	206.73	209.36	210.45	207.58	205.85	208.85	206.1	206.41	203.14	207.2	204.38	206.21	206.49	206.82	206.11	208.07
208.74	207.53	208.43	211.23	209.79	209.05	208.06	206.85	208.41	206.91	208.68	204.85	207.04	205.88	208.51	210.7	207.45	208.89	207.24	207.81	206.49	207.23	210.31	210.22	208.58	208.62	208.45	205.95	203.77	207.29	208.86	207.63	208.77	208.53	210.42	207.46	207.37	207.8	207.4	205.31	208.23	208.05	206.73	209.39	206.37	210.29	208.48	211.62	206.42	204.21
205.39	204.05	202.95	202.53	202.95	206.39	205.35	204.93	204.11	202.45	204.98	206.05	203.21	202.85	203.48	203.05	203.12	203.71	204.5	203.88	204.54	206.63	202.95	201.58	201.02	203.4	203.65	201.34	202.95	205.31	204.36	204.22	201.2	201.59	204.85	201.87	205.28	202.41	205.75	205.3	204.98	203.46	205.03	204.24	205.71	204.87	202.44	201.97	200.64	203.12
205.8	203.55	204.87	205.73	201.97	204.32	203.3	205.25	205.45	205.25	205.08	203.42	204.74	203.56	204.4	205.66	205.65	204.3	205.85	202.77	206.67	205.53	206.43	204.52	207.14	204.89	202.41	205.71	205.4	203.93	204.9	205.17	209.06	206.81	205.22	206.17	206.61	204.47	202.04	204.21	205.97	205.15	199.28	205.16	205.69	205.78	204.27	206.3	202.58	205.1
201.85	205.95	204.42	200.08	204.77	201.58	205.41	204.04	203	204.08	205.54	199.44	201.84	202.41	204.49	204.37	205.6	203.26	205.41	204.39	203.78	203.7	201.84	204.71	202.05	202.95	204.08	202.67	202.39	203.22	203.98	202.16	199.45	204.29	203.15	201.7	203.74	204.24	205.39	204.68	201.82	203.41	205.75	204.43	203.04	204.86	204.03	205.59	200.68	203.42
209.24	216.16	208.58	213.05	215.24	213.25	214.01	212.7	209.87	212.65	212.08	213.63	215.57	213.5	211.74	210.95	211.07	208.98	213.26	212.57	210.17	211.54	214.76	212.9	211.7	210.21	212.73	214.2	211.38	213.07	215.37	210.8	213.31	211.21	212.5	210.62	212.9	211.98	213.6	211.57	211.48	213.47	213.98	212.46	213.93	207.42	216.42	212.3	213.56	212.93
197.64	200.19	200.35	198.94	201.36	195.43	196.74	198.43	196.13	201.14	199.32	197.71	196.41	195.4	196.23	199.69	200.45	194.88	200.67	198.51	197.9	200.24	198.03	201.72	198.29	201.87	196.42	195.89	197.98	195.77	197.82	199.21	197.19	200.5	197.72	196.76	196.48	203.14	200.68	199.76	197.22	198.41	200.35	201.04	199.24	199.04	201.56	199.16	199.08	200.33
197.92	200.16	200.39	200.31	199.17	202.09	201.51	198.85	202.59	201.6	199.26	199.25	200.3	199.37	198.63	201.98	199.32	200.18	196.52	198.34	199.54	202.28	199.63	199.1	199.29	198.89	202.39	202.36	201.61	201.75	198.03	203.23	199.54	200.04	200.06	196.55	202.17	197.86	198.37	202.8	200.68	199.76	200.59	199.79	200.63	200.76	203.15	197.04	199.53	200.11
215.08	219.64	219.02	217.46	213.77	215.76	214.17	219.51	217.08	214.92	214.84	219.56	215.79	213.17	217.67	217.35	216.91	214.1	214.92	214.22	215.91	216.89	216.47	218.07	215.9	218.33	215.56	217.4	218.35	216	213.77	215.68	219	220.25	217.84	217.82	216.97	218.86	217.14	216.47	220.74	219.34	218.81	213.7	220.32	216.64	218.1	216.39	220.56	215.62
209.76	211.16	208.23	210.09	209.03	210.36	209.18	210.02	210.8	209.18	207.85	209.52	209.08	208.12	209.81	208.68	209.19	211.53	208.29	211.61	209.79	210.69	206.75	210.74	209.41	212.41	209.63	208.23	209.07	208.55	212.61	209.48	208.81	209.2	212.41	207.92	209.11	211.15	208.29	210.21	206.11	208.11	211.41	207.35	208.38	209.16	211.43	209.98	208.22	208.28
208.67	207.2	204.56	208.21	207.61	206.72	205.43	205.43	207.41	208.39	209.38	207.08	208	207.16	207.12	208.7	205.56	209.27	209.33	210.65	205.6	205.49	206.96	206.89	207.57	206.64	207.91	205.13	208.1	205.59	206.43	205.79	207.25	210.7	209.45	205.92	207.79	206.47	205.19	208.53	210.02	210.11	208.77	206.51	205.62	208.1	206.23	210.88	205.5	206.39
206.27	204.68	203.02	208.46	201.68	206.1	200.59	203.86	205.04	204.51	204.49	201.95	206.8	202.56	205.44	203.56	204	205.71	204.15	204.36	202.41	206.48	203.46	203.85	207.8	202.63	203.27	202.37	203.12	205.06	204.26	206.9	200.81	205.24	200.99	202.78	202.98	207.54	203.57	201.56	203.3	203.1	205.28	204.62	205.3	204.29	202.32	205.33	202.69	205.84
207.08	204.58	203.36	202.88	204.49	202.08	202.18	204.43	202.96	202.33	200.21	200.15	202.14	202.26	205.79	202.67	202.85	204.63	200.67	203.96	204.58	203.38	205.69	206.92	203.43	203.41	204.43	201.12	204.03	202.79	204.38	203.86	206.69	203.98	204.99	204.38	204.96	205.07	203.27	205.63	203.84	201.24	204.89	205.13	202.73	201.13	202.85	201.06	202.47	202.76
213.34	210.77	212.33	210.85	208.94	213.7	214.99	212.97	212.67	207.8	210.3	213.14	213.38	211.96	211.59	209.85	210.69	212.94	213.82	211.38	209.52	212.84	212.94	212.57	213.63	209.39	208.85	209.59	211.51	210.53	212.43	210.17	211.64	212.04	210.97	211.55	211.3	210.44	213.2	211.37	212.28	209.42	211.88	212.35	212.26	211.31	214.83	211.59	212.24	210.74
207.62	209.45	207.07	210.4	208.6	210.56	205.36	207.42	206.69	209.62	209.98	206.99	207.95	206.44	209.96	207.58	206.8	205.37	207.51	210.26	206.26	206.77	208.42	206.69	207.67	206.13	204.68	207.37	207.76	206.15	206.19	204.27	207.36	208.33	206.6	208.64	209.19	205.85	207.81	212.86	206.03	210.72	204.43	205.24	205.57	205.92	206.73	210.59	204.84	210.73
215.82	215.42	213.78	217.35	220.03	215.44	213.98	219.32	214.91	218.24	220.15	217.24	215.97	213.69	214.55	219.04	218.18	218.34	217.83	219.24	217.63	215.45	214.97	217.96	217.7	219.88	217.01	216.72	217.6	215.41	216.61	221.4	218.55	218.12	217.62	217.64	216.41	216.95	216.16	214.79	216.29	217.33	215.79	217.11	216.39	220.06	216.52	217.03	214.13	216.3
218.13	216.44	213.74	217.04	219.59	218.16	219.21	215.88	214	216.29	216.81	217.93	217.18	218.06	215.17	216	219.26	217.27	214.36	218.65	215.33	214.17	216.33	216.58	218.79	217.54	218.81	216.4	217.17	215.42	216.56	217.53	213.73	217.21	217.23	216.28	220.46	218.06	216.46	216.71	215.5	218.17	213.04	221.19	212.76	216.68	220.32	215.19	214.45	219.46
211.94	215.85	212.12	213.31	215.58	213.94	214.59	211.4	213.68	210.73	216.78	213.46	212.84	212.74	215.82	216.08	211.09	216.86	214.82	215.72	215.65	211.8	214.38	212.57	209.33	214.87	213.14	214.77	213	215.53	211.69	215.4	212.86	215.75	215.27	211.9	214.84	216.75	216.78	212.98	217.33	215.77	215.3	214.9	211.32	211.32	215.97	212.4	215.92	215.67
209.39	207.93	205.66	209.03	208.66	205.52	211.25	209.25	211.12	209.59	206.08	209.62	212.99	212.15	209.21	210.22	207.6	213.34	210.87	210.54	209.34	209.23	211.03	210.16	208.31	211.46	208.53	208.04	210.39	209.23	212.19	211.65	209.45	208.54	210.03	209.38	209.87	207.71	209.71	208.65	212.99	210	213.74	207.64	206.27	206.42	211.81	209.04	209.24	207.84
201.15	201.14	197.33	201.14	200.01	196.72	199.71	195.94	200.78	199.98	199.9	196.85	198.55	199.95	200.38	198.23	199.79	198.39	197.46	198.12	198.43	199.38	201.05	198.63	197.58	196.73	202.82	196.78	198.27	197.76	198.36	199.87	195.97	199.96	199.7	200.4	196.72	199.2	200.9	201.18	197.13	198.79	200.19	196.09	198.36	198.93	202.4	199.72	198.72	197.59
214.16	211.66	210.67	211.06	211.05	212.22	210.5	212.17	212.8	209.89	212.18	213.27	211.72	209.72	211.02	211.57	212.99	212	213.08	213	213.94	209.42	213.35	210.38	213.06	210.24	210.46	212.04	210.63	212.89	212.67	210.11	212.53	209.92	210.09	207.33	211.47	209.86	209.63	211.33	211.08	214.6	209.57	211.25	209.1	213.45	210.31	211.74	207.92	211.5
201.29	203.31	201.05	202.59	203.07	201.57	202	205.01	202.85	202.32	203.28	202.17	201.54	204.13	202.68	203.88	201.81	199.77	205.69	202.23	201.45	203.31	202.55	200.32	203.15	197.27	205.02	204.01	205.05	200.86	200.39	202.74	202.68	202.51	202.53	202.64	201.85	202.13	202.58	201.53	204.19	205.37	199.77	204.45	199.19	202.52	202.83	200.19	202.18	204.94
202.93	207.16	201.52	203.28	203.43	202.46	203.95	204.61	205.01	202.86	205.33	200.96	204.19	203	200.96	205.74	203.02	204.54	201.01	201.28	202.47	204.57	204.59	200.66	206.35	203.88	203.92	202.69	202.44	203.32	200.5	202.84	204.07	199.93	203.34	201.65	203.41	202.77	206.17	204.19	203.78	201.63	204.94	202.05	206.87	204.9	201.23	202.37	202.78	203.33
211.61	213.78	212.31	211.99	214.69	212.65	209.8	213.12	212.15	212.11	213.18	211.5	213.25	212.41	212.08	209.59	210.85	213.15	213.95	214.17	213.71	214.99	211.9	209.18	210.03	210.19	209.95	214.28	213.95	215.03	212.7	209.77	213.43	213.59	213.57	212.06	215.26	210.71	214.29	213.96	214	212.75	212.81	210.36	213.31	215.38	213.65	212.97	208.13	213.87
200.1	198.19	197.82	197.99	200.41	195.15	198.72	202.31	200.89	198.12	199.96	199.28	201.18	198.67	201.2	196.55	200.56	199.75	197.65	199.97	199.72	200.87	200.24	199.34	198.62	198.32	201	195.18	197.52	198.03	196.89	199.36	202.02	200.86	197.19	202.47	198.95	199.42	198.9	198.82	201.03	198.63	199.44	199.7	201.41	201.23	203.81	202.64	202.57	199.88
209.65	206.3	205.41	209.93	205.72	205.22	206.98	206.62	207.18	209.5	207.23	207.64	208.67	208.86	210.88	211.29	206.43	205.45	205.41	211.52	208.4	207	206.77	206.48	209.85	207.1	208.87	204.44	206.85	210.74	206.04	207.99	207.3	204.81	206.24	206.37	208.43	208.41	209.39	205.87	207.98	204.87	208.04	210.03	208.23	209.23	208.75	207.22	208.2	208.34
217.08	218.72	217.07	215.89	212.57	215.89	218.12	214.45	215.37	217.65	214.21	219.75	216.65	215.1	216.08	215.53	217.62	215.69	215.32	214.66	217.77	218.13	218.4	215.98	219.51	215.19	211.76	214.22	220.09	215.98	217.78	217.38	219.78	219.37	221.08	213.78	217.56	216.7	218.29	217.06	216.65	217.04	216.69	218.62	216.37	216.48	218.27	213.38	215.29	217.35
212.14	213	211.36	210.17	212.63	211.33	214.18	210.35	211.56	212.16	211.15	209.05	214.67	212.41	211.33	214.68	211.41	213.44	213.19	213.66	210.69	212.12	211.95	212.72	210.82	209.11	213.47	211.9	213.58	212.58	212.23	213.5	211.2	214.71	213.72	214.4	212.74	209.98	211.05	208.72	208.88	211.45	211.39	212.33	212.89	214.44	211.59	210.1	211.5	209.79
208.48	211.88	207.73	209.84	210.12	206.31	209.13	211.42	205.45	207.1	204.85	209.21	207.8	208.67	208.75	208.91	209.18	210.09	206.75	207.69	209.48	210.45	209.23	211.92	206.56	206.68	207.09	210.1	209.65	208.13	208.14	208.42	209.67	205.84	207.78	209.17	207.81	206.66	209.15	209.91	206.42	209.52	208.06	208.68	209.66	207.05	206.55	208.14	209.67	210.76
201.52	199.12	197.58	202.5	198.86	201.73	201.2	197.4	198.71	199.58	199.48	198.62	201.94	199.35	199.95	200.73	197.43	203.15	198.31	202.1	201.69	202	197.81	199.33	200.37	196.45	200.67	202.38	197.41	199.23	200.39	199.94	199.5	203.76	201.69	199.54	203.1	197.3	200.16	198.94	199.17	198.3	206.37	201.94	201.05	200.08	200.25	198.79	201.51	202.86
198.22	201.6	197.33	202.18	200.99	202.22	199.97	199.63	201.8	197.1	198.37	199.42	201.15	199.71	197.58	198.36	198.08	200.52	200.5	201.05	198.57	198.99	198.54	202.76	202.57	201.57	200.69	199.44	201.39	201.99	202.25	200.94	200.5	198.61	201.65	201.56	200.29	199.5	202.1	202.28	204.52	199.21	201.15	199.37	199.69	198.52	201.17	200.61	199.89	199.84
201.59	199.03	201.57	199.15	203.45	201.24	199.65	199.55	201.33	199.2	199.3	199.36	201.93	198.61	199.53	200.02	199.62	201.78	199.24	201.31	199.99	200.88	201.15	199.05	200.72	201.05	200.05	198.31	199.51	198.29	199.2	198.44	203.54	200.49	197.81	199.09	199.21	200.73	199.62	201.04	198.16	201.29	202.18	202.25	201.37	201.2	202	203.13	202.39	201.87
218.08	217.99	220.47	217.05	217.72	218.12	214.35	218	215.6	217.32	218.63	219.36	218.44	216.1	218.79	215.5	216.68	219.43	215.99	216.79	219.03	217.47	219.68	221.32	217.08	222.06	217.02	218.98	214.24	217.02	218.32	219.16	215.43	218.27	219.34	216.37	221.02	219.9	218.16	219.74	216.57	215.53	219.23	216.57	215.95	220.81	219.61	216.9	217.15	213.82
204.43	204.77	205.33	202.37	204.75	203.39	201.55	206.02	206.31	202.16	203.26	202.5	200.8	202.87	207.06	203.55	203.77	203.5	205.37	204.8	204.83	205.35	200.24	200.92	205.21	201.77	204.92	201.36	204.39	203.21	202.84	205.36	202.05	205.06	205.98	208.32	203.87	204.34	203.21	204.63	204.75	203.45	204.16	206.61	205.49	204.5	205.08	203.3	203.8	202.02
207.89	206.89	208.73	208.24	208.46	207.06	206.23	208.35	207.45	205.75	205.79	209.42	209.1	207.19	208.22	209.11	205.6	210.48	208.4	209.2	209.08	209.07	209.55	210.05	210.04	205.64	206.3	206.55	206.92	204.44	211.52	206.12	207.34	207.47	207.78	207.34	207.93	206.74	207.33	208.29	207.3	206.2	208.93	208.06	206.09	206.73	205.5	208.21	206.56	208.83
211.87	213.83	212.92	212.61	210.89	210.58	208.96	211.87	214.12	210.94	211.95	210.82	210.82	214.18	211.89	209.76	209.33	212.74	211.81	215.11	212.44	209.09	214.64	215.53	213.89	210.29	211.59	214.19	213.19	212.75	216.77	210.47	206.24	212.23	210.82	210.82	209.43	210.29	212.33	214.24	209.55	211.67	214.64	211.44	213.85	210.75	213.68	210.4	214.6	211.75
210.77	209.01	208.63	210.4	203.53	208.95	207.03	210.81	207.3	205.9	208.37	208.96	207.84	208.78	207.98	206.72	206.92	209.5	210.1	207.84	207.42	207.2	206.55	209.51	206.64	205.84	208.35	207.03	208.13	208.49	208.42	203.6	206.6	211.2	207.48	208.05	208.81	209.68	205.86	208.67	207.91	209.67	207.79	207.8	208.3	208.47	206.88	210.32	205.78	206.25
207.7	208.64	205.6	207.3	203.64	206.45	205.27	208.27	204.93	210.28	206.68	208.9	208.78	207.24	207.43	206.6	202.91	202.28	204.6	205.82	208.64	205.47	207.64	203.68	210.21	208.09	204.11	205.99	206.79	208.82	206.14	207.9	205.71	205.68	206.22	202.58	208.27	208.31	208.55	203.18	206.42	204.76	204.38	205.13	208.4	203.83	203.92	206.34	204.17	203.78
206.5	208.05	209.61	206.94	207.23	209.76	204.61	208.69	206.37	207.93	209.65	205.63	206.49	206.53	209.74	208.25	206.78	208.03	208.5	207.72	205.51	211.26	209.62	207.83	208.29	208.15	210.25	208.79	207.03	205.91	208.59	206.17	205.32	209.71	208.3	207.36	207.52	208.67	206.53	209.17	207.55	209.87	203.52	207.13	204.21	204.68	205.53	203.84	210.81	207.07
210.2	208.66	208.63	211.61	206.53	210.7	209.21	207.31	210.33	209.18	211.47	209.67	211.25	207.4	207.81	210.62	207.46	211	206.22	209.93	209.12	208.17	206.99	211.05	210.39	207.66	207.89	211.29	210.21	210.15	210.21	209.3	209.65	208.77	206.86	210.03	212.16	208.66	207.51	209.62	210.81	211.57	207.33	209.22	211.52	208.91	213.84	212.46	210.2	208.52
208.05	208.6	205.54	204.4	206.78	208.69	208.07	209.63	209.65	205.73	206.84	204.54	206.79	207.5	206.89	207.09	206.68	204.22	204.82	206.59	205.46	207.41	209.41	207.55	209.41	204.5	207.54	208.48	205.57	208.7	202.3	207.67	208.7	206.43	206.32	205.58	206.02	206.12	207.37	210.31	206.97	206.08	206.35	207.14	208.26	208.17	206.95	204.4	206.58	206.87
212.81	212.35	213.96	210.78	211.97	211.07	211.38	213.61	215.01	212.06	211.84	212.63	211.7	210.31	209.56	213.18	213.54	212.03	215.61	211.94	211.53	209.31	209.28	212.4	211.29	210.99	209.35	211.52	213.4	209.89	212.23	211.78	212.72	212.99	211.98	212	207.87	212.46	211.06	210.85	212.89	211.97	212.83	210.8	210.56	211.69	216.1	212.61	213.22	210.59
202.72	203.88	200.92	207.95	201.69	201.23	203.02	203.96	203.12	202.67	203.14	201.57	203.62	203.68	202.14	203.65	199.27	201.98	202.33	202.92	202.94	199.8	206.32	202.6	202.91	201.9	199.63	201.69	203.3	200.33	204.2	201.08	204.16	205.23	202.26	201.94	205.17	200.7	204.31	201.82	201.98	204.73	201.46	205.86	202.23	203.72	198.95	203.93	201.51	202.44
211.03	211.52	209.32	210.94	209.59	210.94	214.14	210.51	210.65	211.64	211.81	208.89	210.18	213.66	211.51	213.61	213.05	215.88	211.51	208.44	213.08	213.22	211.18	210.19	208.9	212.87	214.36	213.45	211.34	212.68	210.96	210.02	208.46	211.13	211.98	210.24	212.58	211.38	211.6	212.55	212.67	212.52	213.9	211.24	211.38	210.01	210.14	213.13	208.82	213.92
210.51	210.43	210.74	214	209.76	211.81	212.31	212.91	211.38	210.93	213.34	212.22	213.43	211.01	213.57	212.91	208.61	210.42	210.94	213.21	209.66	212.93	212.34	214.28	209.77	211.23	213.16	210.17	209.14	209.63	213.29	207.82	212.31	211.76	213.35	214.06	210.1	212.34	209.5	210.82	211.19	216.08	209.89	212.48	209.9	209.66	208.34	211.8	213.48	212.72
191.68	195.65	194.95	193.72	194.89	196.67	194.39	197.68	195.02	193.16	193.4	195.31	195.23	191.11	192.58	195.56	192.5	196.46	194.84	190.89	192.37	192.76	196.86	191.13	196.91	194.06	192.97	191.63	191.9	194.64	193.44	195.22	196.29	195.67	193.47	195.68	193.67	193.98	193.93	194.94	194.15	194.29	191.96	193.85	193.73	193.02	194.64	195.85	194.18	194.29
210.63	207.65	208.42	207.7	205.79	206	210.71	206.29	208.53	211.34	212.42	208.98	208.27	210.05	213.22	209.83	208.65	211.32	208.12	212.87	208.42	208.99	209.79	209.82	210.49	215.76	209.77	208.87	211.68	207.31	211.67	211.9	209.07	210.14	211.35	209.46	210.05	208.1	210.11	210.61	210.39	210.6	209.83	208.91	210.88	208.74	206.27	208.64	208.65	209.63
211.71	206.67	209.74	212.14	208.98	207.34	210.5	210.26	207.84	210.28	207.96	207.11	212.54	209.46	211.51	207.65	211.46	208.49	208.82	211.98	206.46	209.45	208.56	210.1	208.7	206.86	206.92	209.35	206.89	209.9	210.34	207.34	208.62	208.47	205.49	210.48	207.25	205.36	207.98	208.22	211.07	211.89	210.16	209.98	205.95	208.49	210.85	207.5	206.51	208.76
208.31	208.99	203.11	203.84	205.31	206.96	205.72	206.05	206.26	203.14	204.45	207.37	204.65	205.08	204.36	205.56	203.92	204.46	208.15	206.85	207.87	204.91	205.3	206.09	207.18	205.03	206.56	205.04	208.86	204.4	205.18	203.09	206.34	207.24	205.48	204.27	205.26	207.63	206.07	209.88	206.71	204.75	206.23	208.01	204.28	208.07	205.74	204.81	204.19	207.48
217	216.02	218.91	216.1	214.32	219.27	216.97	217.15	219.16	213.43	219.35	216.99	213.31	217.66	219.69	216.97	215.04	216.13	215.29	220.19	217.33	215.85	220.17	215.47	215.33	216.81	216.29	220.67	216.87	215.43	221.31	217.39	215.89	217.48	219.92	218.98	217.51	219.91	219.8	216.81	217.48	217.45	217.27	217.72	216.75	218.06	217.14	220.26	218.31	219.67
213.76	206.3	211.97	211.52	211.88	212.68	212.85	210.91	212.95	211.69	213.63	210.44	207.9	211.02	211.72	213	216.77	207.94	211.95	210.94	213.36	211.18	213.23	211.46	209.63	211.14	210.51	212.23	210.07	210.83	212.19	213.57	209.57	215.2	211.58	210.18	214.75	213.22	213.68	211.55	213.24	214.1	212.62	214.87	211.93	211.85	211.94	209.62	212.35	210.29
210.84	209.16	211.65	213.89	210.89	215.22	214.17	212.94	208.77	210.69	209.64	209.08	211.84	213.39	209.73	212.7	213.82	212.6	210.24	215.75	214.88	213.05	212	210.4	210.23	212.99	212.29	210.59	213.51	211.82	210.9	212.9	210.07	209.69	209.76	211.76	213.68	211.77	212.39	208.8	212.86	212.15	210.81	207.69	211.45	211.62	213.15	212.33	212.26	213.09
203.11	202.04	200.78	204.53	203.55	206.17	205.63	202.45	205.64	203.52	205.46	205.21	201.93	200.8	201.38	203.78	206.39	201.21	199.78	204.31	203.91	203.02	201.12	202.03	201.52	202.4	204.06	201.05	201.92	201.16	204.23	201.98	201.22	205.51	199.93	201.97	201.48	201.03	204.16	204.12	202.93	201.86	203.7	207.21	201.53	203.72	203.43	199.43	202.3	201.16
218.11	215.11	219.44	218.37	218.09	217.85	216.44	218	216.51	213.54	217.08	216.92	218.85	217.24	220.7	217.4	216.08	217.67	217.9	218.83	216.5	216.61	218.49	215.5	217.74	219.29	216.65	217.24	218.82	214.49	215.95	215.36	215.88	215.59	215.57	218.2	216.51	216.59	216.58	218.07	216.13	216.3	215.49	215.85	217.54	215.73	218.27	220.08	218.14	217.63
206.18	203.71	207.29	206.57	208.32	207.86	209.93	206.64	205.82	206.9	204.95	209.74	206.22	207.12	206.17	203.89	207.15	204.38	205.73	205.86	205.25	208.3	204.58	205.47	205.05	204.75	205.23	206.28	205.21	206.64	208.27	207.16	205.45	205.92	205.64	208.68	207.58	206.45	207.08	207.81	207.54	205.02	205.78	206.58	208.11	204.44	208.4	205.63	210.02	206.18
216.39	214.76	213.13	212.05	212.72	214.49	211.44	211.6	214.42	211.51	213.99	213.5	216.32	211.24	213.08	211.43	211.63	206.91	212.03	212.02	213.01	210.63	213.2	211.96	212.29	214.06	211.97	211.13	213.14	214.45	212.03	212.24	209.42	210.03	210.14	213.75	214.97	211.08	212.23	213.85	211.72	214.06	212.57	215.9	214.76	210.49	209.96	214.64	213.57	215.18
208.7	215.51	213.53	212.87	213.1	211.34	209.75	212.25	209.95	212.98	210.67	209.18	211.05	213.09	210.07	211.54	211.87	210.97	209.94	209.78	215.09	211.67	211.71	211.06	208.77	212.73	207.52	213.24	210.44	209.98	210.48	213.2	214.92	212.68	214.26	213.72	212.87	214.12	211.93	210.83	212.76	213.03	211.69	213.02	208.5	212.54	211.77	211.12	214.53	213.89
203.1	203.68	204.66	204.05	205.27	203.94	203.54	203.58	204.17	203.46	203.44	201.05	202.89	204.21	202.18	203.78	201.27	203.82	204.56	203.47	202.79	204.35	209.06	207.3	205.78	204.46	202.41	202.77	199.72	205.06	206.13	203.76	202.45	205.11	207.73	201.98	204.51	201.94	204.92	205.59	203.68	206.6	201.61	201.78	202.23	202.73	206.7	203.03	202.01	206.02
215.18	216.5	218.33	216.4	219.07	222.25	218.79	218.79	218.43	220.59	220.7	218.42	216.88	214.97	215.85	216.82	217.2	217.67	218.46	219.76	217.53	221.57	217.11	217.09	215.93	216.56	218.53	220.43	219.31	216.1	215.52	218.18	217.75	216.55	217.02	215.37	214.44	216.18	216.85	218.2	216.63	217.85	218.03	215.53	219.56	217.54	218.8	217.43	217.23	220.15
199.59	201.9	200.95	199.53	202.88	201.56	199.78	199.72	198.74	200.87	199.85	198.59	196.87	202.02	201.17	199.07	201.33	200.4	199.77	200.27	202.89	199.89	202.77	195.41	204.96	199.63	204.28	199.68	202.48	201.44	199.18	199.91	200.39	199.99	198.34	199.44	199.38	201.07	201.81	198.23	199.83	200.54	199.14	200.52	201.65	203.43	203.29	203.39	198.17	200
210.52	210.08	211.65	212.16	211.58	208.34	211.16	212.2	210.27	210.47	210.47	211.1	208.24	212.58	211.79	209.5	207.29	209.9	208.81	207.3	210.63	211.37	212.38	209.65	208.05	209.47	206.91	208.58	212.58	210.55	208.02	209.18	212.54	209.27	211.23	210.06	210.03	208.01	209.02	210.01	210.9	205.79	212.12	208.47	208.77	210.53	212.4	206.95	211.31	211.35
206.62	207.89	207.86	206.68	207.91	209.47	206.53	204.9	207.6	208.9	208.21	206.14	207.12	209.08	204.92	208.42	206.79	208.92	207.94	209.3	211.77	209.13	206.61	209.98	208.82	207.26	208.65	207.57	208.62	210.54	205.42	208.03	206.34	206.66	208.76	211.12	206.32	207.7	209.78	207.42	205.97	210.35	205.46	207.51	210.36	211.93	208.04	208.75	209.32	210.23
205.07	206.63	204.66	202.58	207.27	207.13	205.83	206.05	206.64	206.72	205.53	208.16	205.59	203.92	206.16	205.05	210.06	206.7	209.09	207.75	208.26	206.67	210.18	207.14	206.98	205.67	209.19	204.25	206.94	206.23	206.92	205.49	206.79	206.41	208.94	205.18	207.28	204.47	209.21	205.44	208.82	205.33	208.12	207.33	207.97	208.03	206.19	202.62	206.73	206.24
208.7	207.11	210.25	213.05	209.16	208.19	208.27	206.84	209.95	209.99	207.84	207.99	209.36	211.18	209.94	210.43	210.69	207.13	209.38	212.24	207.36	204.3	206.35	206.24	209.23	209.74	208.88	208.84	207.83	208.12	207.86	208.09	210.53	209.39	212.88	207.58	206.68	209.71	209.14	208.77	207.75	207.71	205.15	209.41	208.86	204.58	207.03	213.23	207.7	207.03
201.89	206.96	207.08	203.37	203.44	202.13	202.87	203.18	202.77	206.67	204.56	201.02	201.07	207.19	203.28	204.35	205.84	202.12	201.95	201.89	204.66	203.08	200.46	208.44	204.18	206.42	202.06	206.12	204.58	201.51	202.49	202.22	201.09	204.89	202.37	201.49	202.27	206.53	204.12	208.6	203.71	206.97	201.76	205.48	203.39	202.79	202.89	201.8	205.02	204.46
205.8	204.03	203.25	205.77	203.84	208.13	204.03	203.12	205.43	206.58	204.73	205.89	204.04	207.73	205.45	205.84	205.04	202.63	205.87	202.64	205.69	207.34	203.67	205.18	206.96	205.31	202.84	201.19	204.6	203.93	204.36	205.02	205.39	205.26	203.16	206.8	204.84	203.96	204.57	202.7	206.22	207.59	203.91	205.85	199.95	203.23	207.71	205.67	202.28	207.58
200.9	200.5	201.07	199.26	199.16	200.02	198.48	197.63	200.57	198.15	201.27	198.15	198.24	201.62	197.61	199.95	195.53	196.45	199.64	200.66	200.83	198.25	197.79	201.73	199.71	199.11	200.48	197.46	199.37	200.2	199.09	202.03	198.75	200.18	197.32	198.22	195.61	200.45	198.38	199.75	196.36	201.37	200.55	201.87	197.91	201.56	199.16	197.51	200.6	202.33
203.36	203.83	205.75	204.31	204.56	204.2	202.82	205.26	204.41	200.83	200.23	208.19	205.55	206.26	207.1	203.43	203.19	206.24	204.1	205.35	203.03	203.69	202.58	204.22	206.92	203.76	203.86	207.33	205.28	203.93	203.99	206.11	204.58	205.32	204.18	205.86	206.33	203.69	204.36	204.5	205.71	204.42	207.85	204.56	205.37	203.32	203.87	205.94	206.9	205.55
205.89	206.17	205.57	206.76	205.11	209.78	204.14	206.57	206.11	204.21	204.85	208.54	204.85	207.81	206.7	205.32	208.18	207.52	205.6	207.46	205.32	206.4	205.43	209.87	205.9	204.68	205.71	206.68	207.3	206.26	206.45	206.18	209.69	205.73	205.69	205.37	205.7	204.49	205.18	207.14	208.34	205.82	207.04	205.53	206.36	208.14	205.53	206.64	206.45	204.15
210.57	211.76	210.06	207.26	207.85	210.72	209.71	206.61	209.7	211.73	210.28	211.46	209.33	207.01	211.91	211.04	209.08	208.02	210.44	212.41	210.24	209.71	208.93	210.29	211.31	210.32	211.66	209.27	208.5	208.21	209.08	208.32	207.79	209.19	208.76	211.33	209.75	213.58	210.78	211.78	209.7	209.99	208.35	206.75	210.63	209.67	210.76	210.58	208.3	208.66
201.85	202.85	202.23	204.08	201.87	200.53	203.2	206.15	200.85	200.64	200.44	200.27	199.88	200.17	200.98	205.85	200.53	200.64	204.05	201.82	200.46	201	199.38	200.33	197.67	201.04	200.35	199.62	201.83	204.83	202.22	197	201.17	203.64	198.44	197.33	199.11	202.36	201.55	203.73	205.06	202.31	199.9	202.47	200.82	200.52	201.9	203.68	198.78	204.55
214.38	217.33	213.17	215.34	215.88	219.44	216.75	216.1	216.85	215.22	216.99	215.62	217.64	214.87	217.41	217.48	220.62	217.3	218.17	216.14	217.47	216.34	219.28	216.29	217.56	218.32	218.7	215.46	219.47	216.9	214.85	217.62	219.2	218.71	216.79	218.94	216.81	218.34	216.74	217.05	217.41	216.95	216.72	219.91	219.97	215.86	217.28	216.63	214.73	216.55
207.11	205.44	204.06	203.97	206.81	202.08	202.92	201.34	203.71	205.98	204.55	203.08	205.75	205.02	207	202.72	204.54	203.19	203.58	205.37	207.99	204.34	202.36	202.6	204.67	204.43	205.22	202.18	206.78	206.51	203.7	203.39	204.1	206.05	205.96	205.07	205.1	205.53	207.08	204.9	203.45	202.12	206.49	204.08	203.91	202.56	206.19	204.25	204.2	205.44
203.8	205.12	205.01	204.61	206.12	206.17	204.05	202.22	202.81	208.44	205.3	203.3	205.96	205.96	205.13	205.76	201.7	206.54	203.18	205.94	202.57	203.74	202.54	207.27	206.34	202.8	202.05	205.36	206.54	204.79	204.61	205	206.89	205.32	203.99	201.1	203.55	202.96	204.88	203.14	204.91	206.35	206.33	205.73	206.15	203.14	205.83	205.07	208.54	205.52
199.28	199.39	200.76	198.77	198.04	201.41	201.69	200.03	200.16	199.5	197.99	198.69	199.81	202.3	200.95	202.46	200.17	200.77	199.74	199.94	200.68	204.17	200.68	200.09	200.49	200.77	201.03	200.47	201.12	199.89	202.18	202.12	200.16	203.06	200.08	199.76	198.99	199.78	200.73	200.3	200.91	204.53	198.33	203.5	197.54	197.45	197.82	200.44	196.42	200.29
200.86	200.21	201.03	199.1	200.51	199.14	200.09	200.85	199.23	202.5	198.81	199.37	198.01	202.21	200.12	196.84	200.15	199.49	202.52	199.75	198.42	200.15	199.51	198.74	202.33	198.04	198.35	202.41	201.18	198.55	200.82	198.75	199.38	198.76	199.58	201.39	203.07	200.96	201.4	200.74	201.42	201.61	201.08	199.29	202.16	197.85	197.6	201.77	200.26	200.64
210.13	208.29	205.87	205.9	204.27	209.44	205.51	205.13	207.84	209.25	206.67	209.85	208.12	206.89	209.94	208.84	204.58	209.51	208.4	210.72	206.41	208.8	207.78	206.97	209.24	210.23	207.58	206.99	208.09	207.95	207.18	206.63	207.05	205.65	208.16	207.25	207.26	207.86	207.09	206.54	209.57	207.27	207.22	211.3	206.54	208.12	209.75	205.33	204.16	209.71
214.94	212.91	212.22	210.03	211.81	217.61	213.54	214.81	215.32	212.32	212.61	209.99	214.56	211.22	215.7	211.85	213.86	212.39	210.4	215.6	214.81	213.96	215.75	214.92	216.6	214.66	209.03	211.21	214.83	213.82	214.33	217.23	211.84	212.38	214.5	211.55	214.27	213.4	213.55	210.54	210.6	214.69	213.26	215.59	213.04	216.02	212.43	212.09	212.96	213.09
207.6	206.81	206.19	206.57	208.83	210.34	207.07	207.67	205.67	207.6	207.32	205.34	210.14	205.64	205.39	210	206.39	206.24	207.06	208.51	208.4	209.76	207.03	207.75	205.87	207.29	208.67	208.36	208.41	205.35	209.85	209.49	206.2	208.23	205.92	204.84	210.24	209.41	206.65	207.02	207.33	207.21	205.3	206.97	207.22	210.58	207.43	208.71	209.37	211.03
210.45	209.5	210.08	209.51	207.69	207.51	207.41	207.53	208.46	207.91	210.46	209.52	208.07	208.58	209.64	210.03	212.22	207.78	213.06	208.8	210.41	208.75	207.84	208.32	209.37	208.7	207.48	207.75	211.01	210.19	207.99	207.22	207.71	209.77	208.43	206.91	209.03	207.28	207.36	207.09	210.25	207.76	210.64	207.29	206.96	206.86	207.25	211.71	208.57	209.24
202.61	203.86	203.94	203.85	201.55	206.52	201.24	207.22	205.5	201.95	203.04	203.53	204.49	203.18	203.71	204.14	202.86	204.25	200.84	203.96	203.34	200.61	201.62	203.21	204.05	201.13	201.94	202.31	203.51	198.89	204.32	202.59	203.42	203.7	204.09	200.4	203.07	202.47	201.86	204.59	201.11	203.93	199.55	198.73	202.92	202.38	202.66	204.55	204.67	202.52
210.78	214.45	212.05	212.74	214.22	213.86	213.63	214.84	213.53	213.28	210.59	212.2	211.22	211.97	209.02	213.88	211.36	214.93	211.55	212.86	209.76	215.42	212.34	211.23	213.46	213.38	212.18	213.4	213.51	211.3	213.46	212.59	211.7	216.27	209	213.55	211.6	214.08	213.8	210.66	210.81	212.36	213.56	211.87	212.49	213.71	212.26	213.68	212.21	213.1
206.35	205.49	206.23	205.86	205.36	206.48	207.08	203.37	207.16	207.04	206.14	203.35	205.56	206.08	204.9	206.57	206.9	208.78	205.71	206.66	205.06	208.04	205.94	207.04	208.9	205.77	209.6	203.58	202.4	205.99	204.68	207.76	204.91	209.36	210.82	209.44	205.12	205.59	205.79	205.94	207.09	206.27	204.34	208.4	206.76	205.35	204.29	205.51	204.95	206.68
209.45	212.9	212.58	210.61	212.29	212.74	213.3	210.44	212.19	213.6	207.51	210.98	213.1	211.41	211.54	209.79	209.35	211.38	215.42	213.04	211.32	208.39	210.01	211	213.08	211.98	209.34	214.13	211.82	213.13	211.78	212.32	209.6	212.51	212.33	211.46	213.72	211.51	210.89	213.31	210.25	211.21	211.43	212.68	209.82	214.5	212.53	211.88	214.45	214.17
200.44	199.73	199.62	203.14	202.76	200.41	204.06	200.62	199.93	201.35	202.45	199.24	198.61	202.87	198.9	199.71	201.35	202.57	200.5	201.64	202.86	203.25	202.23	200.48	201.37	202.51	202.1	201.04	200.16	199.4	199.55	198.61	201	201.44	205.45	201.48	203.33	201.76	200.89	196.91	203.9	199.62	202.28	202.3	198.9	200.71	202.35	198.45	204.49	201.46
215.26	211.9	215.75	215.53	209.73	212.89	214.06	214.31	211.44	208.85	212.26	212.41	211.81	213.49	212.59	209.66	207.76	213.59	208.61	213.3	214.29	210.8	208.85	214.27	212.62	213.14	213.03	213.09	211.36	209.4	211.84	214.18	212.32	211.72	210.82	214.09	213.87	211.28	208.39	211.43	211.27	214.53	214.94	214.98	211.1	211.91	211.82	209.64	210.99	212.96
198.52	194.72	195.08	197.81	192.87	192.94	193.3	194.63	195.69	193.14	191.72	193.41	196.1	194.36	193.77	196.04	192.47	193.96	196.95	193.81	195.24	196.47	194.29	194.88	193.77	191.49	193.32	195.14	192.18	193.54	196.07	193.52	195.19	194.02	196.43	197.31	197.42	192.74	196.99	198.42	194.27	198.15	196.82	194.03	192.15	193.27	197.8	193.27	195.47	194.61
214.48	209.53	210.2	208.98	212.36	210.58	210.74	207.23	210.3	212.77	209.07	212.84	209.58	214.78	212.37	210	212.03	212.19	209.17	211.12	211.25	211.99	208.19	209.34	210.6	210.49	210.29	210.82	213.92	208.08	212	213.17	213.3	210.33	214.86	211.62	210.53	211.49	210.39	207.75	209.72	212.97	210.88	211.01	212.07	211.82	213.48	207.39	215.35	213.52
207.68	206.19	203.56	204.69	205.13	205.09	206.67	205.96	204.97	207.46	205.84	207.07	208.24	209.42	203.53	204.78	205.28	205.21	208.03	205.85	206.78	206.83	206.25	208.77	206.53	204.89	205.47	208.23	206.68	206.86	212.36	206.35	209.25	206.45	207.55	206.47	206.29	206.39	206.29	206.46	208.76	206.27	203.64	206.98	203.6	205.77	209.06	204.81	207.2	204.94
205.76	209.07	208.45	210.42	206.84	207.15	204.29	208.13	211.82	209.06	208.48	204.35	208.89	208.27	209.08	208.33	207.09	209.09	210.26	208.65	212.31	210	209.95	210.89	208.54	208.13	209.19	207.39	210.03	205.12	208.03	210.07	206.35	210.5	210.43	212.89	206.96	209.91	205.03	209.34	206.67	213.5	207.65	209.6	208.25	207.02	209.13	210.17	210.27	207.72
203.68	202.35	203.79	204.22	204.85	205.44	203.46	206.43	201.86	204.02	201.31	204.46	207.18	204.88	204.99	203.83	204.97	204.78	204.77	203.33	207.76	204.97	205.67	202.01	205.45	206.36	204.5	207.05	203.31	203.11	205.11	210.16	204.21	205.61	203.9	202.27	202.04	201.82	202.87	201.86	203.43	203.21	205.14	204.27	205.2	201.48	203.96	201.19	202.83	201.99
207.26	207.19	208.68	207.87	206.9	211.76	207	211.23	208.89	211.02	208.42	207.35	206.8	209.36	206.77	208.38	208.56	205.55	210.62	208.41	208.42	208.81	207.66	211.57	207.36	211.8	205.98	208.32	211.01	209.14	209.24	205.87	209.04	209.26	208.45	205.96	206.7	210.3	210.94	209.68	205.45	207.65	211.81	208.8	208.31	207.56	208.21	210.24	208.63	211.14
199.12	197.41	199.54	197.95	198.22	200.43	198.9	198.36	197.27	198.77	197.8	200.61	200.88	199.48	203.32	198.53	203.94	197.68	196.88	198.69	202.64	199.9	203.18	199.01	199.87	199.22	200.63	198.15	201.42	197.43	199.4	199.66	199.12	201.86	198.79	198.17	201.62	202.06	198.74	201	198.68	199.39	200.04	198.28	200.62	197.61	199.37	199.6	195.69	196.31
211.43	213.35	211.5	214.74	210.33	210.79	212.85	212.74	213.79	212.87	211.97	213.26	213.23	213.96	211.88	213.17	212.75	212.05	210.16	214.01	212.61	211.28	213.95	210.51	209.84	213.03	210.78	211.75	214.04	210.25	209.14	212.28	209.99	214.57	212.38	210.02	211.97	209.99	212.3	211.43	212.02	212.4	206.66	212.49	214.45	213.61	212.78	210.74	209.26	213.45
202.68	200.23	198.81	199.56	198.96	201.62	200.24	200.78	198.14	200.39	201.9	198.19	204.35	200.68	199.26	199.76	198.57	199.66	198.36	199.85	199.18	201.59	200.7	198.22	203.02	198.88	197.77	201	201.02	199.62	200.57	201.75	199.07	201.16	199.92	199.14	200.23	202.34	198.14	199.32	200.05	197.75	197.55	199.39	202.65	196.72	200.06	198.56	199.4	202.63
201.83	202.73	204.4	204.8	203.59	203.02	204.49	205.15	208.12	203.06	204.26	201.33	202.65	203.51	204.12	206.25	202.87	203.74	202.84	204.62	203.17	205.87	205.05	205.01	200.91	203.82	205.1	204.68	207.64	207.02	206.78	202.4	204.99	206.01	206.49	200.87	200.76	203.35	202.63	205.9	204.49	205.1	201.56	206.29	203.14	203.57	204.56	205.41	205.14	205.73
200.94	200.64	199.75	198.75	197.81	200.81	201.24	196.69	198.7	199.72	199.32	201.19	196.17	199.16	198.18	199.8	201.57	198.3	198.87	196.38	202.48	200.29	196.94	199.36	200.53	203.7	199.66	199.87	201.4	201.34	203.62	199.07	196.02	200.05	198.61	198.64	198.45	200.53	203.12	199.08	201.69	198.58	198.19	200.62	195.56	196.48	197.62	200	200.06	197.38
206.52	204.8	210	209.81	206.07	208.88	210.77	208.84	208.97	207.99	210.2	210.47	209.79	207.86	209.65	208.2	210	208.08	208.24	210.48	206.08	210.46	209.63	208.71	209.17	207.97	208.47	208.6	209.5	207.54	208.73	210.87	207.99	211.13	209.94	209.44	209.64	207.26	209.55	212.57	209.14	205.5	207.69	208.32	208.09	209.77	209.85	208.77	208.95	207.67
203.32	208.46	206.34	204.32	204.98	201.71	202.15	204.27	207.36	202.27	201.83	205.32	204.13	203.8	203.69	204.28	206.96	204.31	203.93	204.21	204.49	204.28	202.09	206.24	205.1	202.51	206.54	202.54	203.47	203.13	202.61	203.25	205.42	202.82	203.78	203.2	202.1	205.44	202.4	205.12	204.74	201.51	201.96	202.78	205.15	205.6	204.39	204.58	203.93	200.36
212.45	212.48	210.4	211.23	214.8	207.68	210.32	213.54	213.62	212.98	212.38	211.18	213.2	212.76	210.59	213.14	211.82	213.09	211.78	210.57	213.33	211.65	213.81	213.47	212.22	209.71	212.78	210.64	214.31	210.9	208.31	213.62	211.71	215.62	212.78	210.62	215.92	210.91	213.91	211.02	213.69	215.11	211.71	211.84	214.07	214.31	210.44	209.18	213	213.45
211.59	214.02	209.34	213.27	214.99	212.41	208.91	210.45	208.29	209.13	212.08	211.99	212.26	211.96	212.94	212.75	210.21	212.34	210.5	210.67	211.28	211.39	217.36	210.78	213.31	211.44	212.17	209.99	212.27	211.89	213.55	214.17	211.69	213.19	213.35	210.62	212.9	212.11	212.97	209.28	212.89	209.21	211.24	212.67	212.02	213.3	212.32	211.21	212.44	215.86
211.18	209.23	208.76	211.38	206.31	209.6	203.73	205.51	209.29	208.23	210.23	209.56	209.25	207.03	210.01	206.95	208.41	208.51	208.63	211.56	213.62	209.78	210.47	213.1	210.06	209.94	210.04	210.32	204.34	208.78	211.07	210.44	208.22	206.36	209.84	209.88	209.37	211.6	208.6	210.67	209.14	209.32	205.47	211.1	207.17	208.73	205.87	211.96	210.22	209.61
198.45	201.53	200.34	199.96	199.63	195.82	198.15	199.13	199.36	199.77	200.36	200.19	200.77	199.24	202.41	200.1	197.05	200.13	202.15	197.61	201.36	199.73	199.89	199.57	197.8	199.53	199.8	199.48	198.64	198.5	200.21	199.48	200.48	199.5	202	195.39	198.69	202.22	198.59	199.42	197.31	198.23	197.85	198.35	198.63	201.03	198.44	196.33	197.22	198.5
203.11	203.55	205.56	204.93	205.81	207.84	205.05	201.35	203.41	206.31	204.81	203.24	205.41	206.4	203.64	206.5	207.58	205.85	205.53	206.63	204.67	203.93	203.13	204.4	207.38	205.85	207.6	204.39	203.63	206.7	202.08	203.53	204.35	205.39	203.56	206.23	204.74	204.7	201.18	205.45	203.06	207.26	207.86	205.98	203.9	201.32	205.87	204.36	204.52	208.07
204.5	206.53	203.99	199.55	206.08	203.02	203.63	202.61	202.6	202.43	206.33	202.49	202	205.22	203.88	202.81	205.12	205.32	201.95	204.89	202.53	202.44	202.21	203	197.91	203.57	202.47	202.43	204.29	203.42	207.73	201.26	205.59	204.58	202.01	202.27	204.76	205.25	205.11	201.4	200.91	201.53	202.21	202.38	201.58	204.23	204.49	205.06	201.48	204.71
199.86	198.75	199.06	200.33	195.09	201.29	201.77	201.09	199.53	200.12	200.33	201.35	198.42	200.32	197.66	198.37	200.93	194.98	196.51	197.57	199.11	197.56	199.17	196.42	197.42	198.3	200.53	196.11	201.73	197.84	197.38	199.8	199.66	198.72	196.23	198.48	200.85	197.99	198.94	197.89	197.19	199.26	197.93	196.83	201.32	199.03	200.83	197.84	202.62	202.64
214.55	217.08	215.64	216.21	218.18	216.49	216.97	215.95	217.3	218.32	218.31	218.9	217.46	214.63	216.71	216.31	217.4	217.44	214.35	216.81	219.08	216.31	219.68	219.35	215.74	217.47	219.55	215.09	221.36	218.32	218.82	218.15	217.69	214.13	219.96	216.45	212.2	214.44	217.79	218.02	217.94	217.53	217.28	215.98	218.49	215.47	216.32	214.67	217.96	215.11
212.87	212.62	209.97	215.51	208.39	210.96	212.82	210.18	212.82	211.77	210.91	211.05	211.52	212.79	215.1	210.68	213.31	213	208.89	210.34	208.81	211.45	213.51	211.31	213.8	209.13	207.08	213.44	208.94	210.48	210.03	212.73	209.67	209.73	210.8	208.25	209.62	212.74	211.66	209.89	211.25	211.19	213.55	212.77	212.74	209.68	209.93	208.06	212.21	210.24
202.7	201.2	202	202.15	197.5	198.46	201.53	196.8	201.45	201.42	199.47	198.27	202.52	197.9	200.2	199.2	199.81	199.87	200.75	200.96	203.64	201.4	202.71	196.59	201.66	198.32	201.08	195.33	203.3	200.37	198.04	197.54	200.02	200.15	199.13	202.6	201.27	200.39	201.53	199.63	201.08	202.64	199.06	198.59	199.1	201.38	199.38	199.29	200.42	201.24
214.36	212.46	214.2	211.1	214.87	210.01	213.71	210.57	213.99	208.05	214.4	211.99	211.32	213.71	213.22	215.68	209.83	211.29	211.19	212.51	209.82	212.64	208.45	214.12	215.83	211.02	212.08	209.51	210.89	208.73	211.69	212.03	212.9	213.53	214.08	210.98	213.36	211.21	207.55	213.48	211.75	211.25	213.08	213.03	216.35	208.35	209.59	210.77	210.55	211.66
219.32	219.04	220.16	217.3	216.18	215.56	215.58	216.22	219.72	215.57	217.15	216.65	217.49	217.56	216.91	217.73	218.14	218.26	217.39	214.76	216.09	216.4	214.03	218.87	217.75	217.5	216.39	217.58	216.48	217.25	217.1	217.43	216.78	216.35	218.63	218.13	215.61	213.14	220.18	215.65	219.36	219.63	217.16	219.44	219.27	216.57	215.01	216.57	214.72	216.22
199.85	197.44	200.39	201.37	200.82	197.03	198.96	201.74	197.08	199.34	200.15	198.93	196.87	201.06	199.98	198.7	197.94	200.46	199.76	198.9	197.42	199.06	199.42	199.1	198.45	198.54	202.76	200.25	197.11	202.91	202.23	199.85	197.38	200.95	201.59	199.91	202.39	201.11	200.34	201.41	199.62	198.99	199.01	201.06	197.31	198.82	200.88	199.34	197.6	198.55
197.3	200.14	199.77	200.46	200.87	199.4	198.99	201.43	196.47	197.02	198.78	197.78	198.48	200.1	198.82	199.56	200.26	199.81	201.23	197.83	199.8	196.13	198.21	200.41	196.29	199.47	198.51	200.58	198.8	200.98	199.15	201.08	199.13	201.94	200.3	198.65	197.9	197.95	197.72	201.2	199.46	200.86	200.1	198.77	199.48	198.76	199.47	201.78	199.48	200.35
208.46	210.73	206.28	207.93	208.87	211.16	210.91	209.18	208.59	207.67	204.42	206.26	207.29	206.39	208.82	206.38	209.47	209.35	207.45	207.1	207.78	207.86	207.08	209.87	208.93	208.55	208.87	205.71	208	209.17	207.71	209.95	205.4	207.32	205.98	210.94	208.93	207.61	210.83	206.8	207.47	208.94	208.47	207.8	206.71	207.02	208.43	207.63	209.12	205.82
208.84	205.69	205.33	208.93	211.59	210.38	207.07	207.44	205.06	210.26	205.44	205.61	208.57	205.65	205.91	207.67	204.18	206.55	205.62	209.71	211.71	209.89	205.46	209.44	205.77	206.24	206.46	208.59	208.02	210.41	207.7	207.14	208.12	206.22	205.8	211.6	208.11	207.33	210.01	207.37	208.16	206.58	207.86	206.33	206.22	205.82	212.25	210.57	206.17	207.38
203.11	204.44	202.35	202.99	206.12	205.59	204.92	204.8	202.67	201.73	201.71	202.38	205.29	203.83	205.75	204.76	202.92	203.84	204.24	204.04	204.07	205.96	204.64	205.06	203.7	202.85	205.01	205.46	205.63	208.08	204.24	205.77	205.16	204.22	203.26	205.74	203.41	203.88	200.02	204.66	201.86	203.46	203.04	203.45	204.47	204.86	205.58	206.39	203.36	202.89
210.84	212.6	214.88	212.03	213.7	216.06	210.72	213.21	214.91	213.02	213.48	211.07	214.53	214.35	210.3	215.23	210.35	214.11	213.89	210.9	209.4	210.46	210.61	212.08	210.82	214.87	215.21	211.49	210.88	212.26	212.31	213.18	216.88	211.59	214.87	214.33	211.44	213.17	213.97	210.18	212.27	216.66	213.72	214.4	213.1	214.54	213.28	210.21	214.82	211.95
202.05	204.68	207.57	207.06	205.47	202.73	205.55	204.5	204.27	207.57	207.3	204.97	204.44	207.79	207.64	204.34	206.04	207.31	203.88	206.69	202.77	206.94	204.52	206.78	207.59	203.26	204.54	205.99	205.01	208.3	204.21	205.41	204.06	206.36	206.71	206.32	208.48	206.94	208.19	205.28	207.85	205.13	206.21	203.62	205.36	205.16	204.4	204.77	204.98	206.84
200.86	199.6	198.2	202.2	203.14	201.68	199.17	203.86	201.93	198.28	200.6	201.58	199.66	201.39	200.72	203.43	200.17	198.47	202.37	198.55	201.64	200.38	198.3	200.84	200.25	202.46	199.95	198.39	199.41	196.58	202.12	195.1	201.22	200.96	198.17	199.94	201.08	201.08	199.29	199.86	201.23	201.96	199.64	198.77	203.82	198.38	198.82	199.4	198.75	197.76
203.98	204.09	200.5	202.78	204.34	199.98	204.32	203.13	204.89	204.89	202.79	201.42	203.72	202.47	200.49	204.32	201.82	202.41	199.79	203.88	201.78	199.32	202.71	203.24	208.52	200.67	203.69	197.3	200.48	201.8	205.29	199.3	205.87	202.63	201.13	203.36	203.42	198.81	202.39	201.6	201.15	204.04	201.7	204.4	200.34	203.2	204.26	203.64	202.98	201.38
202.11	201.95	203.13	204.51	201.36	204.57	205.88	205.35	204.74	202.99	202.5	203.2	203.32	203.28	201.82	201.66	204.6	205.78	202.06	204.05	203.95	201.01	203.91	203.39	202.67	206.75	203.78	201.33	203.9	202.19	203.9	203.21	204.75	203.08	205.78	203.22	203.48	202.3	203.12	204.04	202.2	201.16	201.53	204.96	201.43	204.1	203.95	202.09	204.33	205.63
209.05	209.28	203.94	204.8	206.7	208.89	207.16	206.62	205.87	207.64	206.87	206.95	207.7	204.89	205.65	205.47	203	206.12	209.18	205.89	206.82	207.23	206.15	207.79	206.82	208.56	205.64	206.02	205.37	206.96	205.61	204.32	208.39	208.67	206.4	202.67	207.25	208.37	205.53	205.7	208.5	205.39	208.09	205.75	207.08	205.78	201.71	206.38	207.1	205.34
211.12	211.4	207.41	212.12	214.97	210.86	211.61	209.75	212.39	210.89	210.48	212.97	212.85	211.22	213.34	210.75	212.99	211.61	212.99	214.16	212.79	213.92	211.18	211.58	211.58	211.19	209.22	212.35	212.9	208.93	214.12	213.75	213.42	211.28	207.71	211.71	209	214.16	210.89	211.75	210.19	211.57	211.62	212.01	211.44	212.77	214.35	210.36	211.97	211.2
210.8	212.29	210.27	210.9	211.63	211.57	215.59	213.79	213.07	210.38	212.32	212.28	212.25	213.13	211.52	211.28	212.07	211.21	212.79	210.89	213.17	207.48	212.12	210.97	208.85	209.38	211.59	212.73	211.08	210.26	211.71	208.61	212.41	212.36	212.35	212.9	209.83	212.8	213.55	212	210.35	213.29	212.25	211.52	212.12	212.71	212.31	214.72	210.85	210.46
204.72	208.04	205.11	205.63	204.66	206.07	204.29	204.77	204.05	204.55	207.21	203.25	204.73	203.92	206.12	206.76	206.22	206.04	205.4	207.09	207.23	206.47	203.03	202.56	206.8	203.37	206.23	203.54	206.17	205.34	206.06	203.72	203.9	203.96	202.4	205.46	205.39	204.98	206.27	205.61	205.3	206.36	204.41	204.58	204.61	204.96	200.8	205.66	202.81	205.96
204.7	205.16	204.36	204.51	202.45	200.24	203.44	201.49	205	200.76	203.75	208.71	204.98	203.55	201.41	203.5	200.91	200.21	200.76	202.88	202.9	203.72	203.63	204.27	206.02	202.58	207.01	204.56	201.51	203.59	201.55	201.24	203	202.21	200.92	203.21	206.44	202.93	203.73	205.99	201.93	206.88	204.18	203.1	203.61	204.97	204.86	202.97	204.59	199.77
205.85	207.09	207.21	204.55	207.54	208.78	204.73	204.71	208.01	207.87	205.97	208.41	209.8	205.39	206.96	205.41	207.67	208.02	204.36	206.84	208.91	204.46	204.83	205.46	209.77	207.29	207.21	204.47	207.77	207.48	207.36	203.94	206.77	204.16	205.51	208.55	207.09	206.49	206.96	202.18	209.26	209.18	203.42	206.73	205.25	207.35	203.98	208.03	207.68	205.66
206.09	208.7	208.11	207.18	203.63	206.44	210.72	208.19	210.11	207.14	209.17	209.11	213.08	207.69	209.47	210.9	207.46	204.63	212.8	208.18	209.5	207.74	206.77	207.9	205.48	207.37	209.7	210.24	210.15	205.46	205.25	207.54	203.86	204.75	206.56	206.4	207.8	205.35	209.99	204.7	207.61	207.98	208.84	205.63	209.62	207.9	208.14	206.91	208.63	207.84
204.96	207	206.51	203.06	200.43	204.01	202.74	202.77	202.26	203.82	205.88	202.09	199.4	203.03	200.97	204.52	204.05	203.52	206.38	201.28	203.13	202.31	201.93	205.94	200.59	203.22	205.22	202.16	200.02	199.56	203.44	203.79	203.94	202.96	204.79	201.58	203.68	203.31	203.93	201.65	203.04	203.85	200.14	200.26	200.71	202.99	205	203.64	202.02	203.5
212.25	211.23	212.53	212.45	208.04	212.48	213.71	209.84	211.41	211.83	212.77	208.64	212.75	214	212.45	212.07	212.72	212.83	212.03	209.8	208.27	211.26	212.36	212.87	211.36	210.71	211.33	211.56	211.76	211.95	209.81	213.45	209.61	212.29	211.27	211.61	210.99	211.48	212.44	210.07	210.13	211.65	211.11	210.26	205.81	213.45	213.41	213.09	213.56	212.78
216.67	218.64	216.05	219.51	216.65	217.7	215.13	215.94	214.68	215.42	216.96	218	216.12	215.96	217.34	215.78	217.69	214.56	217.89	220.25	216.65	216.93	219.99	220.32	215.92	215.83	216.05	217.79	215.24	218.21	215.57	216.52	219.33	216.75	215.65	214.26	217.77	218.58	216.69	214.23	217.63	215.6	218.98	216.67	213.45	216.72	216.26	215.17	216.4	219.77
209.95	209.08	212.24	211.65	211.66	213.42	207.94	211.05	210.77	213.44	212.53	212.07	211.45	210.6	211.3	214.01	212.24	211.18	210.64	212.46	213.47	211.16	212.7	208.55	210.98	212.68	210.28	210.23	213.18	210.95	212.34	212.32	211.07	210.33	213.17	215.31	215.56	214.23	212.85	210.34	211.81	212.29	214.89	209.7	211.35	211.71	213.47	213.09	208.35	210.74
203.21	206.46	205.22	203.28	205.07	201.88	209.99	206.42	208.54	204.5	201.69	204.75	206.01	204.58	202.73	205	202.2	204.96	205.58	205.8	204.93	205.49	204.87	205.02	207.96	205.34	209.27	204.79	205.8	203.81	210.26	206.95	208.27	205.1	205.71	207.72	204.66	204.97	205.05	205.21	208.62	204.16	209.04	207.11	205.9	204.91	205.01	205.11	202.82	205.44
205.82	209.01	208.19	207.08	206.6	206.88	209.18	208.27	208.62	208.08	205.5	208.35	208.81	209.45	208.66	209.73	208.18	210.6	209.36	212.29	209.09	208.28	207.46	210.77	208.6	210.6	207.94	209.69	207.54	207.16	207.48	206.47	205.64	206.52	212.77	210.41	205.82	208.44	208.94	207.63	207.05	204.58	209.16	209.94	208.13	211.43	209.52	207.81	207.55	205.73
205.99	201.81	203.43	202.4	202.62	203.64	203.74	203.85	202.09	204.05	205	203.14	204.46	204.03	205.64	201.64	202.44	206.36	201.93	205.18	199.95	205.56	203.32	204.24	201.61	202.03	199.39	205.08	206.46	205.03	205.46	201.38	201.49	203.65	207.98	202.02	203.15	203.02	204.16	204.79	201.49	203.89	204.19	204.18	205.78	203.06	203.08	205.04	205.04	206.09
199.78	202.54	202.87	199.84	203.08	205.02	199.06	199.51	200.5	195.43	205.19	202.29	199.78	199.49	204.71	204.01	202.66	201.21	201.21	202.43	201.76	198.16	202.25	200.13	200.6	199.5	199.76	203.25	199.42	199.34	199.92	199.94	201.75	199.19	199.97	204.72	201.44	200.59	202.77	202.6	198.7	200.08	203.79	200.84	199.83	198.08	200.09	197.47	204.59	200.9
206.91	211.07	211.18	207.73	209.27	208.45	211.01	209.28	208.68	207.45	209.1	210	209.46	211.1	206.21	211.2	211.13	208.7	211.87	208.76	209.1	208.88	209.3	210.67	209.06	212.21	212.62	207.71	209.34	208.67	208.79	206.61	207.68	208.17	204.6	210.05	208.92	210.08	208.73	212.24	209.61	209.24	211.78	208.07	209.21	209.45	209.34	209.71	210.43	210.24
207.68	211.79	209.18	207.34	209.95	211.11	205.66	204.94	210.23	209.03	209.52	209.8	208.16	207.2	210.39	210.88	207.26	213.27	208.91	209.77	207.78	208.55	210.05	209.71	209.52	208.34	207.51	211.09	209.02	209.24	209.72	209.75	206.3	211.24	209.29	209.48	208.12	207.19	203.08	206.45	206.18	208.69	208.49	207.21	211.66	206.34	209.05	206.26	208.53	208.43
215.16	212.67	213.59	215.31	214.81	215.09	211.93	214.14	216.17	211.95	212.77	215.43	214.53	213.2	213.55	212.02	210.62	214.34	214.12	211.07	209.42	211.63	216.65	214.63	212.41	214.32	210.06	212.82	214.72	212.27	212.06	212.47	212.28	212.85	214.11	210.94	213	214.58	210.99	216.33	211.15	212.04	212.56	215.47	211.97	213.82	214.59	215.53	211.81	211.63
204.88	206.86	204.46	206.34	205.53	204.6	203.09	206.59	207.54	206.3	205.07	207.15	206.03	208.14	206.32	206.83	206.25	204.76	205.91	205.47	207.51	206.45	206.94	203.68	208.74	208.45	205.18	206.25	208.61	207.58	203.14	206.87	208.22	206.72	201.28	207.75	208.01	208.11	203.94	202.68	208.38	207.1	208.36	207	204.81	208.23	204.55	201.9	203.39	207.27
203.85	209.03	200.47	204.74	206.23	203.04	205.62	203.34	205.63	203.72	206.6	206.25	204	203.32	204.34	203.84	207.22	204.32	206.14	202.84	202.74	204.9	206.85	205.23	206.32	204.09	202.64	203.1	202.36	203.75	206.36	204.69	207.3	203.61	206.68	207.17	205.86	206.13	204.44	204.73	207.86	202.95	204.57	202.32	205.13	204.54	207.55	204.34	204.16	205.1
208.35	212.99	210.63	211.9	212.09	212.42	211.39	208.83	213.39	212.78	211.92	210.08	210.43	209	213.69	208.85	213.36	210.62	213.21	206.21	212.99	212.95	212.18	212.68	213.46	214.97	208.57	215.03	213.27	212.59	212.27	211.25	212.13	209.59	212.33	210.77	210.37	214.26	211.78	213.13	212.29	213.11	213.12	211.68	211.7	211.06	209.99	211.77	210.08	211.72
208.15	208.72	208.8	207.12	207.83	206.52	202.99	206.31	209.16	206.92	210.61	208.59	208.43	209.31	207.79	210.61	212.13	207.43	205.43	207.08	211.82	208.11	210.35	209.05	209.34	209.15	207.81	205.71	208.44	207.57	207.52	209.31	209.8	206.56	211.64	203.59	208.21	211.08	204.84	210.94	204.44	205.42	208.12	209.41	206.47	209.25	208.84	210.64	208.45	206.15
200.2	199.09	199.62	200.37	201.35	204.21	202.32	201.61	202	200.95	203.05	199.14	201.6	198.02	198.33	201.87	202.05	201.05	199.05	201.63	201.44	198.75	201.15	198.99	199.57	200.76	198.91	200.71	200.61	203.23	200.74	200.81	202.13	199.76	197.74	199.94	200.36	201.13	203.85	200.19	203.56	199.06	200.47	201.99	199.44	200.56	202.57	199.78	203.81	200.72
216.28	217.14	214.15	215.82	216.09	219.78	215.45	217.38	216.26	215.99	220.43	216.48	215.56	216.33	217.27	220.64	218.79	219.78	218.53	218.44	216.91	217.5	215.75	219.28	217.31	218.21	220.44	215.39	216.22	218	219.64	217.03	215.84	221.68	217.67	219.55	216.34	216.71	217.08	213.95	218.98	213.48	216.7	217.29	219.19	219.16	218.78	218.83	216.82	218.78
207.68	210.03	209.84	208.89	208.07	206.27	207.51	207.6	206.97	209.7	205.88	210.44	206.35	206.87	211.13	208.58	208.68	206.96	209.71	206.33	207.62	207.8	202.47	208.53	206.18	205.91	207.88	209.65	207.2	204.5	206.69	204.9	206.14	207.15	207.23	205.3	205.73	208.44	210.15	207.17	209.08	208.8	208.15	206.67	205.92	208.13	209.66	204.99	207.82	210.04
208.71	205.11	206.81	207.17	208.35	207.17	205.5	206.82	205.58	207.74	209.18	205.64	208.75	206.11	208.09	203.78	208.6	207.48	209.99	206.86	204.37	205.38	204.69	204.09	207.48	204.19	204.63	207.76	206.95	206.68	204.57	209.7	208.27	205.62	208.7	205.97	207.36	209.3	205.53	202.99	205.75	206.8	205.54	205.04	205.64	204.08	204.41	204.53	205.39	206.3
201.71	203.54	203.38	196.44	201.67	202.18	198.58	201.84	200.32	201.83	200.53	203.83	201.83	202.43	200.29	203.89	198.8	199.08	204.04	203.44	199.74	204.38	202.7	203.21	201.98	203.9	198.95	199.47	201.46	202.73	203.18	196.87	203.18	202.15	202.81	200.58	200.55	203.66	202.05	203.03	200.58	200.7	202.57	200.01	197.92	201.1	200.39	197.44	200.18	204.24
205.47	206.24	204.42	204.9	205.82	204.7	206.12	203.59	205.78	202.39	207.29	207.61	207.21	205.72	205.76	208.74	207.29	204.54	207.64	211.39	205.26	203.81	204.28	204.19	204.69	206.66	208.74	205.65	206.45	206.54	209.54	206.64	202.96	205.39	204.86	205.59	204.6	206.75	204.93	204.68	205.77	205.76	204.05	209.97	204.26	206.94	203.85	205.4	205.69	206.94
213.23	210.12	210.04	211.08	214.35	210.47	209.71	210.37	212.37	212.45	212	211.39	210.76	212.23	211.95	211.96	213.73	213.25	209.77	207.87	211.69	210.99	212.67	211.76	213.97	215.21	213.76	211.98	208.93	212.51	210.43	208.22	211.13	209.18	208.73	210.37	212.43	209.6	213.35	214.16	211.29	211.5	210.43	213.7	212.32	207.67	211.52	210.35	210.95	211.2
209.37	212.11	206.2	208.01	209.53	210.75	211.2	208.44	211.29	207.47	208.43	208.67	210.14	202.76	205.46	207.16	209.75	209.25	207.31	209.45	211.84	207.24	208.15	211.65	208.21	213.08	206.08	206.51	206.25	211.12	210.64	206.84	209.61	206.26	208.04	208.13	210.29	209.89	207.63	207.04	210.25	209.09	207.12	204.41	207.37	206.72	209.65	208.54	211.14	207.04
202.65	203.13	203.66	202.19	202.1	202.97	200.18	203.31	198.34	202.67	202.24	201.43	202.5	203.12	201.31	203.48	201.62	200.48	205.73	202.98	201.3	204.69	201.84	202.04	202.22	200.73	203.37	203.89	202.01	201.88	202.04	200.44	205.19	202.51	199.64	205.31	205.96	201.66	202.11	203.54	205.5	202.09	205.28	202.81	200.34	202.09	203.37	201.4	205.62	204.69
209.9	212.1	213.1	210.29	211.48	211.33	210.81	211.33	212.04	211.03	210.12	212.07	212.6	211.29	212.44	211.79	212.5	209.22	211.52	211.31	212.5	208.93	213.64	212.49	213.61	212.84	209.09	209.37	210.69	211.79	212.9	211.69	212.92	212.38	211.39	210.29	214.13	209.27	214.28	214.34	211.89	213.74	212.86	211.1	212.82	211.35	210.86	210.64	211.35	211.75
194.39	193.42	195.17	194.72	195.37	192.66	195.25	196.94	193.88	192.23	196.97	194.86	197.12	197.17	193.85	191.62	196.04	196.42	192.9	194.59	194.64	194.18	191.54	192.75	193.11	194.77	195.07	191.61	195.66	198.3	193.45	195.56	196.22	195.94	195.62	196.74	196.21	195.35	196.82	196.17	195.35	192.79	196.64	193.82	194.4	193.8	196.74	196.9	196.1	197.38
213.71	215.15	212.79	213.37	213.24	211.13	211.32	213.23	208.52	212.01	212.28	210.36	210.33	213.17	213.13	215.2	214.36	212.25	212.3	213.81	212.68	212.49	212.78	213.73	210.72	211.88	213.81	210.64	214.26	213.21	212.51	211.66	214.45	210.86	213.14	212.31	209.6	214.36	214.37	214.43	214.82	212.21	215.39	211.48	216.69	214.4	212.72	214.46	213.01	212.98
197.38	202.47	201.86	197.77	200.38	200.76	198.72	198.24	200.18	200.04	198.63	200.13	203.28	200.35	198.24	198.7	199.91	195.95	196.81	201.51	199.57	199.39	200.18	197.46	197.59	199.39	196.15	200.72	200.54	199.49	199.48	198.52	198.08	202.91	198.21	198.27	200.11	197.86	200.15	198.55	199.18	203.55	200.51	202.81	203.61	198.83	201.48	203.03	201.7	200.62
211.8	208.11	213.85	211.92	213.52	213.93	213	212.65	210.97	209.86	212.76	213.8	211.6	214.19	211.76	214.29	212.65	212.66	210.66	210.01	214.1	212.72	211.56	213.24	214.44	212.07	210.37	211.03	210.17	212.19	212.47	211.45	212.45	211.94	212.74	213.26	214.06	215.41	214.22	209.77	214.69	211.11	214.07	208.93	213.07	210.32	214.56	213.01	209.74	210.09
211.04	205	208.89	210.63	208	206.99	208.08	206	207.15	208.8	208.39	207.15	209.92	209.11	210.36	209.69	210.53	207.95	208.77	207.71	208.81	210.44	207.78	207.97	211.5	211.29	205.64	208.19	210.84	209.44	207.66	207.75	206.28	207.45	212.66	210.06	210.85	207.32	209.4	209.54	206.21	205.85	210.94	207.34	209.74	205.82	210.28	207.4	207.01	207.8
202.01	203	203.45	199.49	202.45	204.23	202.91	202.46	201.82	203.7	203.22	202.31	203.16	200.62	204.4	204.04	204.24	203.5	200.14	199.48	202.25	202.89	201.42	203.66	201.46	201.95	200.8	202.62	204.91	205.76	200.41	203.28	200	202.18	203.51	204.64	203.76	203.11	204.86	205.02	202.67	204.35	199.97	198.79	200.67	202.89	202.14	204.14	201.57	203.15
195.68	194.85	191.77	197.17	195.03	195.3	191.64	194.71	193.8	193.82	194.23	195.53	192.69	191.68	194.19	194.88	192.18	196.31	196.81	191.79	192.01	192.11	197.23	193.15	193.91	194.53	193.97	193.47	195.47	192.79	196.65	193.2	192.4	192.1	196.72	189.84	193.87	193.52	189.38	191.99	195.08	192.81	192.58	193.65	195.06	193.85	196.61	193.72	194.6	192.32
208.89	210.66	210.52	208.09	209.5	209.25	210.3	212.9	210.32	210.99	208.11	211.6	207.17	207	206.31	208.25	208.45	208.08	206.49	209.38	206.96	210.78	210.5	204.52	208.71	207.67	208.34	207.65	207.46	208.07	209.02	207.51	208.49	208.88	207.39	210.99	210.12	206.46	208.27	210.34	207.66	206.37	206.18	210.48	207.79	209.2	208.52	205.25	207.71	210.17
213.68	217.36	212.98	213.39	214.14	213.75	215.53	216.3	215.17	215.3	213.72	213.81	213.95	214.8	214.56	214.2	214.03	212.31	215.99	210.74	215.16	213.87	215.55	214.26	214.62	211.44	214.86	212.45	215.14	213.48	212.07	214.65	213.66	216.1	211.97	212.13	214.07	212.3	215.29	216.55	210.55	214.18	216.73	214.31	209.8	213.78	211.83	215.65	211.21	218.07
206.01	210.92	207.3	208.88	210.34	206.45	209.5	206.98	206.9	209.3	209.33	208.14	208.68	208.07	210.01	209.31	207.23	206.52	208.72	206.13	207.35	209.85	205.46	208.25	207.28	206.41	209.53	207.63	209.38	210.41	208.86	205.4	206.31	210.35	210.42	207.69	208.19	210.57	207.63	208.95	207.48	205.05	205.85	206.15	207.67	209.09	210.15	207.95	209.35	209.95
200.34	199.92	201.16	197.85	196.56	197.33	196.01	204.08	200.73	197.26	200.74	199.87	198.65	196.2	198.49	197.7	201.02	198.09	200.14	201.94	197.83	201.81	199.56	198.22	197.34	198.22	198.11	199.5	200.11	199.96	201.83	198.25	199.73	200.97	201.72	198.79	196.71	202.21	201.25	200.52	200.2	199.01	194.34	195.64	198.56	199.53	194.98	197.17	198.88	198.24
206.93	210.42	210.8	209.67	208.97	208.08	209.4	208.65	211.35	208.49	210.02	209.12	208.62	206.2	212.42	209.71	207.94	208.93	209.64	210.41	207.65	209.5	209.38	209.73	207.14	209.47	206.26	211.21	209.78	205.94	210.63	209.6	208.52	208.36	207.62	208.08	204.61	211.42	209.84	208.18	206.85	205.85	206.3	210.18	207.49	206.76	210.67	209.76	209.66	209.77
213.82	210.53	211.8	210.3	215.01	211.57	212.62	214.33	213.39	207.72	211.6	212.46	212.9	212.02	211.32	211.37	212.45	213.42	213.23	211	208.87	214.72	212.11	208.73	209.89	211.62	212.71	211.54	211.85	213.22	209.3	213.62	212.06	208.91	209.94	209.95	213.6	212.64	213.6	208.87	211.3	210.5	210.86	213.35	212.43	209.56	212.49	210.16	209.5	210.97
205.14	203.7	203.02	205.85	204.09	205.91	203.6	203.8	203.81	203.03	205.08	203.17	204.91	202.99	205.14	205.9	205.02	206.02	203.77	207.11	202.9	203.09	206.45	204.13	203.68	204.91	203.72	202.77	202.34	203.83	202.61	203.69	206.02	202.69	203.97	204.88	204.56	206.41	201.51	203.76	203.07	204.81	202.87	202.9	201.79	202.12	199.93	204.34	203.75	205.02
200.9	201.5	200.61	201.97	199.05	202.02	204.11	200.04	199.59	199.02	202.76	199.85	199.93	201.95	199.73	204.09	200.3	204.87	202.66	201.1	200.73	202.34	204.88	200.71	204.72	199.87	205.09	203.03	200.8	199.76	199.56	197.25	199.49	201.89	201.61	201.56	199.79	203.96	203.55	201.95	202.46	201.03	204.46	204.3	202.4	203.77	199.9	200.42	204.07	202.38
215.35	218.05	217.96	218.83	220.51	214.06	220.02	216.17	217.13	216.62	216.57	217.32	216.22	217.81	217.91	215.83	217.56	217.63	218.37	216.35	217.68	214.98	216.41	217.18	216.27	216.7	218.75	215.56	215.08	217.8	217.47	218.24	216.66	219.59	215.15	216.18	217.97	218.27	216.39	215.11	216.83	214.83	218.6	216.69	216.61	217.82	216.21	217.75	218.66	221.24
209.28	208.58	208.94	210.43	209.95	207.11	208.04	207.02	207.74	212.22	209.28	207.14	210.99	210.33	208.1	206.54	211.15	207.4	209.99	209.07	205.84	209.81	207.75	208.4	210.59	209.04	208.12	209	205.46	207.82	208.28	209.77	206	207.3	209.93	207.14	206.62	209.19	210.31	207.48	209.04	207.94	209.65	209.05	210.8	207.81	207.9	210	209.35	209.44
205.95	203.58	205.42	202.17	202.48	203.91	201.68	206.41	208.04	206.87	204.36	206.39	203.11	203.82	203.69	203	202.71	203.55	202.46	207.27	207.83	203.62	205.23	203.13	206.54	202.21	203.38	205.13	206.91	205.86	204.03	203.86	205.68	204.53	206.4	203.27	202.34	207.9	204.58	201.26	205.03	205.88	202.5	202.86	203.3	206.44	200.45	206.13	207.23	202.71
198.9	199.72	199.9	200.61	199.76	200.63	200.27	203.56	200.46	199.28	202.72	201.53	198.17	201.07	195.55	200.09	199.13	201.9	199.44	200.96	202.39	200.66	200.14	200.07	201.31	197.84	201.55	201.94	200.31	199.56	200.61	199.67	200.76	199.39	198.19	201.74	198.89	196.83	199.66	200.06	198.64	200.55	197.63	199.35	197.85	198.08	199.19	196.69	200.32	200.12
203.95	204.38	203.28	203.57	204.23	204.37	206.71	202.14	206.4	203.22	205.76	205.44	204.76	204.4	203.34	204.68	204.53	203.75	207.82	206.67	203.9	207.62	205.56	204.21	202.79	203.21	205.04	202.99	202.74	206.44	203.58	205.8	204.03	201.51	205.61	203.71	201.03	202.43	204.84	206.79	202.04	204.89	207.55	203.77	202.55	206.91	202.84	205.67	201.49	205.8
210.89	205.69	209.79	209.69	212.24	207.56	208.24	207.08	210.81	210.18	211.23	207.32	211.64	209.84	207.4	206.01	208.94	211.48	207.82	208.7	209.26	205.54	208.22	209.39	207.7	207.92	208.46	212.41	211.33	208.44	211.75	206.79	209.46	208.45	209.58	209.93	208.95	202.68	209.1	208.05	207.12	208.2	210.19	209.47	208.24	209.23	209.41	209.63	211.36	208.18
214.69	214.65	216.11	215.62	218.21	217.29	213.44	214.38	219.21	217.11	216.74	216.4	217.16	216.86	214.03	217.43	216.32	214.53	214.7	215.49	214.69	216.88	215.55	216.16	218.24	216.19	213.15	215.11	216.08	217.03	215.72	216.86	217.14	220.79	217.92	219.61	215.54	216.96	218.88	213.74	216.15	217.34	219.72	219.83	215.74	218.9	215.71	215.19	217.14	217.75
207.34	208.07	208.11	207.18	207.4	207.33	208.66	208.42	205.19	207.63	210.47	210.01	206.14	209.44	205.03	208.5	208.41	206.11	205.68	206.7	209.46	208.98	206.23	207.39	208.36	208.61	208.14	210.89	208.89	207.7	210.88	207.95	204.02	206.82	207.77	206.43	207.03	202.96	206.55	206.38	205.79	209.44	206.9	206.79	208.16	208.55	208.06	209.58	206.33	206.7
217.48	219.45	218.77	220.27	219.87	216.76	217.55	215.96	215.42	217.39	215.9	216.54	217.06	219.79	215.77	217.88	216.52	220.12	215.38	216.73	216.25	220.43	218.15	217.21	216.71	213.59	218.29	216.25	216.05	218.66	216.65	216.69	219.95	215.97	218.24	218.32	218.44	217.45	215.62	215.55	216.51	219.48	216.85	212.62	215.04	216.97	215.01	216.28	215.81	216.51
202.37	202.84	202.23	203.89	202.66	201.14	200.31	199.1	203.39	205.24	204.26	203.55	200.95	205.49	204.42	204.45	202.42	204.21	204.65	204.11	201.34	204.61	205.12	201.33	207.8	202.86	202	201.52	204.88	203.82	205.32	204.94	204.5	205.93	202.51	202.98	201	201.11	201.21	205.09	205.33	201.46	206.68	203.72	206.32	205.01	201.92	204.94	201.72	202.82
194.55	195.91	191.72	195.67	197.05	192.58	190.97	195.05	192.34	196.18	191.45	193.78	193.83	192.7	191.67	193	196.04	196	194.31	195.02	193.05	194.87	194.13	194.38	193.3	196.6	196.49	194.07	195.19	192.19	193.49	197.71	198.26	194.43	194.33	194.18	195.41	192.95	192.63	195.42	195.35	193.32	197.53	194.88	195.66	194.36	193.44	195.44	193.41	195.77
208.56	209.31	207.85	210.5	208.15	206.96	213.79	212.68	209.16	207.57	212.68	207.28	211.5	207.57	210.14	208.85	209.85	209.21	206.28	211.42	211.27	211.71	208.16	207.18	208.13	212.08	208.42	206	210.08	211.01	212.95	212.74	209.18	209.06	208.45	210.48	208.8	207.77	211.66	212.96	211.73	210.98	208.85	209.68	210.48	208.21	209.17	210.49	209.23	210.37
202.56	200.27	202.13	203.64	200.5	203.14	202.4	204.8	202.57	203.01	203.18	202.68	200.11	203.25	199.21	200.97	201.73	202.74	201.84	202.32	202.77	196.33	202.97	202.16	204.63	202.42	201.51	202	201.27	202.43	203.12	201.75	203.99	205.35	201.59	202.2	199.79	202.06	203.95	204.8	202.26	200.65	201.99	203.18	199.68	205.42	205.98	201.5	203.06	200.79
201.46	203.84	200.48	200.66	200.28	202.98	198.94	202.05	203.02	197.68	202.56	199.94	200.94	203.08	201.14	202.69	198.32	202.51	198.83	201.54	198.72	203.97	202.07	202.3	203.02	202.77	201.29	199.21	204.8	203.26	199.25	200.68	203.35	201.34	201.06	199.17	202.66	201.37	202.72	198.46	197.4	200.17	202.62	200.24	198.72	201.5	204.24	201.2	198.12	200.98
200.77	198.25	201.19	199.34	199.21	200.71	201.36	198.52	202.22	200.66	197.96	196.82	198.95	200.43	202.18	199.94	195.96	201.99	200.46	199.83	199.36	196.85	197.16	200.42	199.8	200.83	199.77	201.11	199.37	200.65	197.42	199.87	200.81	198.81	200.21	202.34	202.04	199.28	199.53	201.24	198.26	198.78	198.22	197.8	202.19	196.93	199.92	199.67	200.04	198.72
205.4	204.86	199.31	202.19	203.09	203.1	203.18	199.65	203.37	204.24	202.51	202.5	203.66	201.03	201.13	202.82	201.06	204.45	201.68	204.09	203.43	204.32	202.64	201.75	202.9	202.22	201.83	205.66	199.32	202.95	205.97	202.11	204.98	204.49	201.75	202.73	203.02	202.49	202.34	201.86	202.49	200.04	200.38	203.16	203.08	202.24	200.88	204.39	201.41	201.84
210.56	210.88	209.31	210.25	207.96	209.98	208.44	211.35	206.79	212.01	207.52	210.96	209.76	209.13	209.18	209.4	209.64	209.1	208.54	211.72	210.5	208.19	209.92	208.57	211.44	207.12	209.47	210.33	206.07	210	210.27	210.62	209.72	208.61	209.92	208.57	208.36	208.71	206.78	207.94	209.61	208.41	209.44	210.56	210.23	207.7	206.9	211.7	209.51	210.69
207.63	208.64	207.16	207.16	205.97	208.37	210.88	207.85	203.79	204.61	209.73	208.76	209.2	208.83	205.68	206.78	208.06	204.16	204.74	207.53	210.51	208.47	207.67	206.67	207.7	210.37	206.69	208.95	210.12	204.81	204.84	209.29	208.79	206.07	205.81	206.31	204.48	208.32	205.79	205.94	209.14	207.82	208.89	208.94	206.98	206.69	208.34	207.46	204.28	212.03
200.96	197.94	201.34	198.95	198.38	199.62	196.97	197.94	201.77	198.97	203.29	202.77	198.39	198.53	200.03	200.02	198.93	197.98	199.35	200.63	199.27	201.45	199.14	199.9	197.71	197.05	196.87	197.33	199.36	202.14	203.02	201.35	201.71	199.62	196.35	200.95	197.79	200.54	198.16	200.92	199.21	201.76	198.13	197.75	199.19	198.5	196.82	200.62	201.49	200.33
211.4	206.03	207.06	206.7	206.03	207.54	208.49	202.95	210.34	209.93	208.58	209.7	207.99	207	207.64	208.49	207.33	207.21	205.95	210.63	206.63	203.63	210.62	207.69	206.64	210.75	207.31	207.6	208.37	209.03	206.25	209.49	208.81	207.48	206.31	212.37	205.8	210.34	206.38	208.32	207.46	207.81	210.63	207.62	209.56	207.77	206.24	209.48	208.99	210.94
207.88	206.46	210.14	204.31	202.98	207.17	203.87	208.31	209.73	205.28	207.36	208.35	207.41	208.36	206.44	207.61	206.21	210.09	206.24	209.82	206.34	207.68	209.73	207.61	206.52	210.66	210.9	204.65	208.51	207.6	208.25	206.97	207.08	207.97	207.81	209.82	208.95	207.23	207.93	209.93	207.73	207.11	211.29	209.55	201.97	209	208.03	207.89	206.27	208.32
210.87	211.16	213.6	209.92	209.94	210.88	209.55	208.74	209.89	210.48	210.82	210.44	209.64	210.83	209.94	210.36	209.06	210.79	209.69	208.58	210.57	207.06	209.51	207.64	209.22	207.31	209.86	206.63	208.32	209.85	209.8	209.89	208.85	210.28	213.53	208.66	209.02	211.06	207.63	208.97	210.06	207.44	205.13	207.53	208.48	210.46	205.59	209.77	210.21	209.23
218.85	213	214.47	214.12	215	211.39	212.63	215.89	213.21	210.97	213.96	212.53	212.34	213.93	211.32	211.93	212.13	216.45	216.18	212.79	214.21	211.58	214.31	218.25	212.01	214.19	213.71	214.58	213.05	213.77	213.19	210.31	215.68	211.04	213.02	213.9	215.24	212.41	212.91	211.16	214.62	212.82	215.22	212.73	213.16	214.96	210.86	216.08	211.66	212.28
201.88	204.63	204.26	205.7	203.03	203.1	205.2	204.05	204.39	203.05	200.73	203.29	203.89	199.7	207.3	205.69	200.28	204.92	202.35	205.66	204.6	203.78	204.76	201.14	204.27	205.01	203.57	203.61	205.34	202	204.99	205.27	205.21	202.28	203	204.01	205.19	206.74	207.84	204.48	201.18	202.87	204.97	205.95	205.68	206.85	203.01	207	204.29	206.54
210.21	209.42	205.21	206.7	208.81	207.62	205.64	209.55	207.36	206.55	204.83	206.25	209.47	206.62	208.78	208.61	208.4	209.4	207.63	206.51	208.65	210.29	209.51	204.34	207.48	204.38	207.13	207.58	208.42	211.67	207.4	207.04	204.54	209.44	206.86	206.24	204.4	208.49	205.93	205.81	208.97	206.88	209.92	209.13	206.54	207.45	207.68	205.17	206.09	207.3
208.56	206.32	210.65	208.34	207.66	210.28	207.76	208.52	210.41	212.39	208.28	207.67	206.71	208.79	210.32	208.2	208.51	209.08	207.28	209.73	209.66	209	208.25	210.94	206.33	210.7	206.78	207.88	206.4	209.67	209.15	204.98	209.47	208.71	208.11	209.15	209.62	208.52	211.16	206.42	212.41	207.4	210.02	208.28	209.31	210.86	207.17	210.97	209.62	207.27
211.71	211.06	210.81	213.54	210.31	211.83	213.9	210.84	209.41	211.23	214.48	215.26	209.48	211.36	211.64	214.56	211.65	211.69	209.58	208.8	212	215.05	213.26	212.13	211.53	211.36	214.36	213.48	213.19	213.8	214.33	211.44	210.69	213.35	210.09	214.88	216.06	211.77	213.47	212.04	213.28	212.14	211.96	213.22	213.48	212.43	211.09	211.27	211.74	210.79
201.65	197.49	198.17	201.9	198.93	197.32	201.22	200.31	200.21	201.06	198.88	202.97	201.07	197.62	199.69	202.67	198.74	201.66	199.99	203.64	199.45	203.01	202.21	201.94	199.29	200.13	200.06	196.49	199.72	199.14	198.37	201.43	201.81	200.32	198	200.7	197.73	197.28	202.86	201.14	199.22	200.08	198.6	203.41	200.54	200.88	200.21	201.44	198.91	197.73
205.11	203.17	203.51	203.1	204.85	205.78	200.81	202.17	205.14	201.37	202.17	204.21	203.05	203.12	203.19	205.68	206.09	201.88	204.38	205.64	202.36	203.17	204.05	204.23	201.16	205.68	201.25	200.34	199.78	203.32	206.14	201.49	204.13	204.05	199.46	203.78	203.18	199.83	204.86	201.86	204.47	202.81	203.5	204.95	203.98	202.79	202.33	203.18	202.71	203.52
210.91	209.6	209.82	207.92	208.6	206.2	209.94	208.44	207.58	208.43	207.22	207.99	209.3	209.97	208.68	208.13	207.2	204.35	207.05	207.43	206	205.87	208.62	206.1	207.39	208.71	205.61	207.86	211.42	208.59	207.77	206.68	207.84	209.06	210.79	206.92	209.72	207.69	207.42	209.6	208.05	211.77	206.22	206.12	208.47	207.65	210.17	208.21	209.21	207.14
205.11	210.7	206.56	206.61	212.73	211.63	211.13	208.91	211.97	208.71	210.37	208.44	207.53	207.91	206.78	209.44	210.8	212.67	206.51	207.68	207.71	210.38	208.43	205.56	207.95	208.8	209.15	209.82	209.66	207.13	207.95	208.38	209.42	209.52	207.57	209.83	211.38	208.82	208.51	211.8	208.58	209.23	208.88	211.15	208.33	209.85	208.13	208.55	209.07	209.69
216.58	213.5	215.08	219.47	214.18	217.22	214.45	216.82	217.92	217.65	218.89	215.14	221.19	218.12	216.53	215.94	217.28	217.15	218.82	213.81	214.92	219.69	217.96	215.47	218.64	219.03	220.42	216.4	218.51	217.85	218.05	215.54	216.78	214.12	217.04	215.62	217.65	217.45	216.67	214.53	215.89	217.97	219.2	215.54	217.51	217.58	218.69	216.64	216.19	216.89
205.75	209.45	207.83	207.44	210.22	207.66	208.06	208.81	208.93	206.51	208.84	209.23	206.49	210.18	207.21	206.04	209.31	210	206.59	207.36	207.59	209.02	208.78	208.93	210.51	209.1	209.37	210.1	205.9	210.58	211.44	208.9	209.2	208.91	209.29	209.59	205.81	210.07	209.44	207.59	203.43	205.54	207.59	208.41	205.79	208.26	205.8	210.93	208.74	207.16
205.48	202.42	200.35	204.16	203.42	202.63	203.54	205.23	203.79	205.25	205.9	202.04	200.8	204.59	201.83	205.76	203.88	203.29	207.5	204.12	203.08	206.22	204.47	202.71	202.02	204.33	205.43	205.23	209.06	202.71	203.88	204.71	201.7	204.73	206.78	202.03	204.53	208.47	206.96	206.15	207.39	204.12	203.86	203.5	204.64	206.72	205.49	204.12	202.38	203.24
208.21	207.63	209.33	210.17	203.37	208.69	209.54	210.21	211.45	209.52	209.32	208.16	206.44	208.86	206.7	205.63	209.96	207.69	212.05	210.16	204.18	208.14	209.67	209.84	207.93	207.62	211.18	211.85	208.91	207.06	208.56	209.72	207.17	211.76	209.72	208	205.38	209.86	208.21	208.53	206.77	210.83	207.14	209.19	210.35	210.22	207.46	207.74	206.67	208.08
210.95	207.9	210.86	209.56	209.34	207.43	206.14	207.74	207.12	207.34	210.24	205.87	208.51	207.37	212.93	208.71	208.64	207.31	209.34	208.48	211.32	206.27	206.31	211.06	206.23	206.65	209.16	208.87	212.34	208.37	208.16	209.6	206.54	204.25	209.36	209.27	207.37	205.8	209.64	209.32	208.48	208.76	208.05	209.08	207.24	208.27	208.1	207.68	208.12	203.97
210.94	207.54	209.64	210.33	210.11	207.28	205.35	209.09	207.55	207.98	207.57	208.86	210.1	208.2	212.24	208.09	209.03	210.75	207.84	210.79	208.37	208.76	208.71	208.88	209.25	207.81	209.28	205.34	210.68	208.07	210.1	208.45	207.56	210.2	207.81	211.14	211.62	208.72	208.35	207.92	208.69	210.97	206.59	207.5	206.11	206.94	207.01	212.08	208	207.49
209.93	204.7	209.51	205.73	208.5	206.03	207.21	207.39	207.8	211.4	208.9	205.33	204.97	212.04	205.24	208.36	212.28	205.82	207.26	211.32	207.4	210.93	206.61	207.62	205.04	208.33	207.69	206.77	208.25	207.5	208.93	208.69	205.98	205	205.12	205.12	208.14	205.98	205.44	205.52	209.9	208.21	205.11	205.87	206.95	204.1	211.13	207.11	205.45	209.52
211.96	210.29	206.01	211.18	210.77	210.85	209.36	213.08	214.74	210.83	211.22	214.47	212.24	210.66	211.72	212.35	211.57	210.81	211.09	208.19	213.73	212.4	211.81	208.84	211.17	212.99	214.97	212.1	211.17	211.74	211.79	212.38	211.8	212.57	209.79	211.54	215.49	208.45	211.44	212.45	212.66	212.24	212.96	212.55	212.49	211.49	212.03	212.2	212.04	207.28
207.36	204.95	207.24	209.55	209.22	207.24	206.55	208.04	209.7	211.36	207.03	208.24	209.32	211.1	208.6	209.02	208.69	210.32	211.76	209.09	209.33	208.25	210.73	208.13	208.45	208.01	209.08	206.58	210.8	211.45	209.31	208.97	209.33	208.38	208.19	209.64	207.47	208.63	208.3	205.08	208.05	209.3	208.8	207.95	208.22	207.82	207.56	206.04	204.68	208.62
201.95	200.55	198.78	203.3	201.88	199.57	202.98	200.07	199.1	203.15	198.72	199.25	200.33	199.28	202	200.77	200.86	198.82	202.39	200.04	204.12	202.58	199.13	195.92	200.65	199.77	200.36	197.78	200.88	200.68	199.13	203.35	200.37	202.69	200.69	201.12	200.42	198.38	200.04	199.48	200.62	198.68	202.41	199.7	201.8	200.1	197.98	199.66	198.6	202.06
201.86	204.77	204.1	206.05	203.34	202.64	201.49	203.5	202.63	203.02	202.86	200.25	202.56	200.95	204	201.66	203.5	203.17	203.85	202.39	201.33	201.91	202.57	201.79	203.02	201.92	204.61	203.82	202.76	203.35	202.99	202.46	204.46	200.41	202.12	201.96	203.83	202.16	203.07	201.88	203.62	203.93	203.01	202.65	200.88	199.01	203.44	206.6	200.25	202.08
201.1	203.64	204.53	203.34	204.54	203.24	203.17	205.19	204.04	202.63	204.14	201.4	206.45	202.4	202.95	201.77	200.97	202.67	202.23	202.21	206.3	202.82	202.88	200.39	202.83	204.46	205.57	202.93	202.12	204.9	202.82	205.1	201.15	205.47	201.83	201.14	205.39	203.23	203.32	203.03	200.38	199.88	204.38	204.93	205.28	205.1	201.5	203.73	204.18	205.56
205.9	206.47	207.66	206.88	206.08	206.9	203.56	208.3	207.23	207.87	202.74	206.06	207.48	209.49	207.59	208.58	203.62	204.74	207.12	207.1	207.16	205.21	206.88	206.49	204.4	204.83	203.28	203.8	205.82	209.4	205.97	204.65	208.56	206.46	205.18	208.36	208.95	209.06	204.37	203.91	205.67	204.08	206.63	205.55	205.71	207.35	203.27	202.77	207.05	206.43
210.78	207.36	209.4	207.67	211.15	209.83	209.99	205.8	209.34	211.67	206.83	208.43	204.88	209.53	208.24	206.74	209.12	208.72	210.46	210.11	206.48	211.24	207.77	209.11	207.86	211.67	210.73	208.39	207.83	208.11	208.48	204.6	210.61	205.62	211.21	208.63	207.55	209.85	205.6	209.97	208.61	210.87	208.65	210.62	210.63	207.24	208.07	211.21	207.94	210.44
215.8	213.44	213.9	212.52	211.99	209.36	212.76	212.77	213.14	216.3	211.67	212.42	211	214.86	212.99	214.81	211.04	214.12	212.03	211.27	212.69	211.68	210.26	213.39	212.31	211.82	211.62	210.59	212.7	213.52	213.79	211.04	213.08	214.8	208.83	214.73	211.74	214.73	211.73	211.92	211.33	214.57	211.4	208.81	213.36	212.59	214.44	212.21	211.32	212.69
196.39	197.19	195.67	200.38	198.94	195.99	197.12	197.03	198.52	197.14	200.09	200.4	196.03	198.87	197.19	197.85	193.98	198.84	199.62	197.73	194.94	197.05	200.71	199.87	200.27	198.91	197.86	196.06	195.12	199.26	198.55	198.7	197.06	196.81	197.85	197.25	200.35	198.1	198.02	198.21	194.8	198.4	195.79	194.88	196.91	198.47	199.34	196.99	199.07	198.07
201.02	203.41	202.16	202.38	203.13	202.02	202.69	203.69	201.61	200.32	202.03	199.67	203.22	203.76	200.58	205.05	202.96	203.41	204	200.97	203.96	200.66	202.77	203.09	202.19	203.49	200.23	201.39	199.7	201.07	199	201.29	202.59	201.82	202.1	200.16	199.59	203.44	199.9	201.21	203.18	201.28	202.77	203.11	202.76	201.8	202.56	202.32	204.1	201.82
204.83	204.48	206.36	203.62	203.71	204.35	204.54	203.32	202.78	204.29	202.71	202.57	204.45	202.83	200.94	202.12	208.08	203.47	204.35	202.43	204.47	204.15	204.55	203.21	203.03	202.9	204.58	202.47	206.14	201.32	202.5	206.12	203.55	204.96	205.39	201.35	204.82	203.43	204.43	205.21	204.01	200.77	202.26	205.72	202.55	202.86	203.68	207.12	204.64	207
207.84	205.76	208.5	210.67	210.98	209.16	209.91	208.03	209.17	208.63	207.8	206.86	208.08	209.6	209.63	210.53	207.04	207.91	205.11	209.59	210.82	207.31	206.36	206.43	208.48	205.75	210.11	208.64	210.04	206.58	208.08	209.68	205.32	208.86	210.54	210.16	205.95	207.6	203.32	207.04	208.42	209.59	208.67	207.18	211.57	209	207.88	208.97	210.32	210.66
212.96	209	209.69	207.71	212.83	212.58	212.85	210.8	211.72	213.67	212.33	213.66	214.2	211.87	215.36	212.5	210.9	213.06	213.63	212.07	212.47	211.52	212.64	213.23	212.33	211.65	211.21	214.15	215.45	211.35	215.14	213.51	209.09	212.35	209.25	210.63	211.93	208.48	210.7	210.67	209.91	213.42	212.15	213.62	210.47	214.06	212.18	209.75	211.78	211.74
213.33	215.35	212.57	210.57	214.61	212.31	210.03	212.01	213.63	214.16	213.88	210.4	216.4	210	213.84	212.74	212.42	215.56	213.82	214.86	214.72	213.45	213.31	216.2	212.33	213.44	211.42	214.38	217.08	215.57	213.73	215.57	215.64	212.99	212.28	209.62	214.21	210.27	211.95	212.59	211.43	213.24	213.5	213.96	212.41	215.81	212.71	212.91	215.18	214.03
205.09	209.95	207.09	203.18	208.33	204.11	204.6	206.19	205.63	203.7	205.59	206.2	203.87	207.32	209.71	206.7	202.27	203.27	204.46	205.2	205.04	206.95	208.56	202.78	206.37	203.68	205.74	203.76	203.53	204.33	206.56	204.96	204.78	206.63	207.27	205.66	207.24	204.12	201.02	207.75	201.81	204.85	209.89	203.34	207.01	205.91	206.46	203.64	206.84	206.79
218.19	215.36	217.3	215.99	218.48	216.25	215.72	215.85	218.4	217.86	217.22	216.77	216.09	215.47	214.23	217.62	215.2	218.08	216.88	215.57	215.76	219.08	218.2	214.3	216.25	214.66	217.38	216.58	218.52	217.75	218.42	216.36	217.38	217.22	218.81	216.96	218	217.46	213.28	215.83	219.19	217.36	219.88	219.72	217.48	218.5	214.57	217.07	219.01	217.99
216.5	219.68	217.15	217.57	218.83	217.85	217.59	218.43	217.08	215.37	220.36	218.08	216.11	217.99	217.69	215.9	218.39	219.64	219.16	219.72	215.32	216.27	217.61	219.92	213.88	217	218.97	215.54	218.24	214.15	215.58	217.08	218.94	217.44	218.09	216.19	220.24	218.02	218.18	218.2	216.67	217.06	215.9	215.81	219.83	219.59	220.2	215.15	220.8	218.16
203.58	204.42	201.56	203.35	201.61	202.86	202.92	202.41	203.57	204.88	202.71	204.31	200.69	204.58	204.48	202.56	201.52	204.62	206.47	206.81	203.61	202.56	204.17	200.63	200.33	201.82	204.58	203.92	201.07	201.63	200.51	205.06	203.04	201.62	202.38	203.08	204.27	204.66	203.22	204.76	203.76	202.3	205.94	201.94	204.16	203.63	203.51	203.89	204.17	202.38
209.49	207.15	203.59	207.07	206.25	206.26	208.39	209.39	205.22	209.37	206.9	206.53	211.29	209.45	209.74	206.89	209.18	205.12	205.7	208.17	206.36	208.89	209.04	204.68	203.7	208.32	209.45	209.06	205.66	207.08	207.6	208.9	205.56	210.92	210.49	206.94	204.29	206.7	203.81	208.79	208.35	209.4	208.5	206.59	204.44	206.02	206.75	206.93	206.46	205.13
198.73	199.15	199.63	203.65	202.01	200.35	199.81	202.53	199.94	201.06	201.99	197.9	199.43	200	202.09	199.23	200.5	199.38	199.8	201.52	201.89	200.23	197.92	196.24	200.77	199.68	200.58	200.63	199.57	198.9	198.58	199.5	198.59	201.22	202.73	200.14	201.79	201.96	197.28	198.14	203.17	200.11	201.28	201.12	205.09	198.86	201.77	201.92	200.12	201.22
204.56	204.93	202.4	201.05	203.43	202.88	202.84	200.12	203.23	202.73	206.95	203.8	204.75	204.72	201.76	202.77	203.32	203.16	202.34	201.32	204.23	202.21	204.88	204.02	205.28	201.28	203.2	208.07	205.83	203.25	202.01	202.24	200.5	204.66	203.44	203.22	202.54	202.96	204.37	203.78	204.62	206.66	203.45	202.43	200.37	203.86	204.05	202.32	206.27	203.6
202.55	199.72	202.98	199.75	199.6	200.03	199.53	203.51	202.17	200.49	198.21	200.4	197	200.12	200.41	200.87	200.69	200.82	200.17	200.89	199.99	200.41	198.94	197.77	196.75	203.12	199.15	197.2	202.13	201.7	200.04	200.56	200.65	201.64	199.25	202.21	201.04	198.82	199.8	200.76	202.78	203.19	200.9	201.38	201.7	200.47	200.21	199.51	198.46	198.85
211.89	213.53	209.07	210.63	210.21	211.55	212.95	211.56	208.27	212.47	210.31	211.95	209.34	210.83	214.03	211.2	212.44	208.92	213.28	213.48	213.41	212.22	212.55	212.5	211.03	208.59	211.46	210.24	212.29	212.44	209.05	213.91	210.06	214.67	214.78	212.26	211.06	211.87	209.96	210.75	212.67	212.82	211.2	211.64	210.32	216.81	207.33	210.99	210.91	213.71
204.03	203.26	203.74	205.33	200.49	204.31	205.65	207.07	203.53	204.3	205.26	199.58	205.1	204.11	202.36	204.67	203.48	204.81	204.01	205.47	204.27	202.97	202.6	203.88	203.04	204.45	204.1	202.29	207.92	206.78	205.64	207.03	205.56	204.87	205.92	205.9	210.47	202.56	206.43	205.68	205.55	207.22	206.42	203.67	202.11	204.64	203.42	205.1	204.66	208.05
213.6	214.18	210.12	212.12	206	215.07	212.31	209.43	211.07	210.38	210.7	210.76	211.33	212.83	215.33	211.01	210.94	214.17	211.71	211.18	214.49	211.47	209.99	213.83	210.39	214.55	213.58	210.33	211.46	213.51	213.39	212.53	216.1	213.15	211.82	214.18	215.47	207.86	207.51	211.91	210.37	212.34	211.87	212.32	213.18	210.93	212.93	211.29	211.12	214.41
209.22	207.09	210.1	206.66	208.82	209.27	209.35	208.32	209.87	205.83	207.2	207.2	208.22	208.76	209.32	211.08	208.63	207.3	211.48	207.55	204.2	204.91	207.95	206.72	207.11	205.28	210.32	208.82	205.99	210.27	209.54	210.07	211.26	208.67	210.62	211.19	210.14	208.6	208.62	208.75	207.69	208.69	208.1	205.4	206.91	205.85	208.82	206.45	206.03	208.96
211.89	213.9	211.59	212.08	211.57	215.36	212.12	211.92	210.85	209.71	211.99	212.77	210.06	214.42	213.85	213.11	210.16	213.81	212.19	213.53	211.87	213.63	215.08	212.25	211.74	209.89	212.58	211.81	211.36	213.46	214.28	211.71	213.87	212.83	211.42	214.5	211.38	214	211.13	210.87	212.6	213.14	210.44	210.47	209.91	212.33	212.11	212.66	213.14	213.21
201.2	200.29	200.75	200.95	198.31	203.46	202.24	200.85	200.4	200.2	198.54	193.35	202.86	202.19	203.28	201.69	203.34	202.02	201.24	198.62	200.54	199.88	202.82	202.78	203.01	199.82	201.57	198.38	198.16	203.07	198.87	200.73	203.14	199.43	201.81	200.16	198.81	202.82	200.07	199.12	200.6	199.46	202.53	201.38	199.25	202.35	201.53	200.71	201.52	199.77
212.85	207.27	210.86	209.18	210.69	211.56	209.5	210.93	207.11	210.74	210.48	209.71	215.83	209.12	211.72	208.31	212.27	208.88	210.61	207.8	209.17	210.98	210.7	209.53	211.32	208.77	209.32	210.31	209.82	211.52	211.94	207.97	210.01	210.22	210.64	209.27	208.61	208.89	211.74	212.96	207.63	209.57	209.93	209.78	207.88	210.61	209.53	209.75	212.08	209.92
203.16	205.21	203.51	206.55	203.8	202.97	203.29	204.62	203.32	203.33	202.98	204.39	202.9	203.41	204.64	202.63	202.84	202.41	201.57	200.1	203.16	202.14	204.61	203.24	206.93	204.12	205.35	204.07	200.45	200.8	201.62	201.76	205.22	202.69	203.63	204.11	203.18	200.85	202.3	203.08	203.72	200.46	203.45	203.66	202.79	201.13	203.49	204.97	203.15	201.4
217.43	213.92	216.45	217.02	217	219.31	219.04	215.19	216.3	216.46	217.63	221.86	217.34	216.74	216.51	216.37	213.65	217.05	214.14	217.41	219.23	219.96	213.64	218.37	218.45	217.12	216.94	216.54	216.78	222.11	218	217.76	221	215.09	217.72	218.84	219.29	217.87	217.28	218.15	220.27	217.55	219.68	217.42	217.29	216.49	218.37	218.67	218.65	217.36
205.42	206.59	210.42	210.17	207.34	206.98	206.18	206.92	209.87	207.71	205.36	207.41	208.56	206.65	209.6	208.31	209.79	207.82	209.94	205.41	206.25	208.36	208.28	207.3	210.02	207.46	211.27	204.09	205.13	210.82	208.47	204.91	206.93	204.66	209.92	206.91	207.8	208.83	211.18	208.24	206.34	206.98	207.56	209.11	210.42	207.72	207.66	205.51	209.11	209
218.26	220.94	218.41	218.34	219.07	217.45	221.28	216.8	216.97	215.99	219.97	218.4	216.78	216.34	221.27	216.2	216.59	217.24	219.49	216.5	221.17	217.72	221.33	218.04	219.9	219.08	216.79	214.77	219.76	217.91	216.89	217.74	218.13	216.22	215.86	217.34	218.03	219.69	218.88	218.2	219.38	221.68	215.1	218.05	219.86	218.11	219.36	216.64	215.75	218.31
208.74	210.29	209.06	208.26	211.21	207.29	207.02	211.55	208.83	208.48	208.2	208.81	206.82	206.64	209	209.37	205.15	207.51	208.32	210.73	208.87	206.21	213.39	206.74	208.2	209.46	209.62	208.98	211.38	211.08	208.68	206.21	207.69	204.5	210.41	211.51	208.08	204.83	207.67	208.14	207.69	207.99	209.29	207.84	209.81	211.27	207.64	212.76	207.51	207.78
208.13	207.56	207.04	207.58	207.13	207.01	208.35	207.51	208.1	207.58	208.09	208.12	207.28	206.86	208.11	210.14	209.24	209.08	210.67	209.13	206.62	209.06	205.2	210	208.98	206.93	208.16	205.25	206.81	207.74	207.37	206.36	207.9	206.7	207.21	206.19	208.25	208.4	208	207.58	207.3	208.27	206.25	206.73	208.66	206.91	207.78	209.03	206.47	209.11
203.95	201.43	207.17	201.14	204.76	201.27	201.91	207.33	204.39	204.28	205.56	203.56	203.33	204.82	203.56	201.84	204.14	206.32	202.57	202.92	201.74	201.72	200.2	203.25	202.48	204.79	203.25	199.37	203.62	201.74	201.66	203.57	201.49	202.38	203.29	201.88	202.83	202.79	200.95	204.17	201.97	201.93	203.44	205.26	201.9	202.04	203.28	204.85	202.09	205.63
208.05	204.87	207.27	207.18	204.66	204.46	205.98	208.48	208.55	208.1	207.11	204.9	205.84	208.3	204.98	208.78	206.77	208.07	206.66	203.63	207.14	206.13	208.06	204.64	208.11	205.63	208.84	205.06	206.16	203.98	203.66	205.57	205.97	204.45	204.91	202.91	206.28	206.84	209.39	204.08	207.34	206.68	205.34	208.31	207.68	207.74	207.05	206.99	208.27	206.8
198.66	202.28	198.62	198.34	199.92	202.98	198.04	200.04	196.13	200.29	196.59	198.56	199.01	198.7	199.53	201.85	197.99	199.65	200.32	202.22	200.37	198.29	200.1	200.86	201.82	199.74	199.75	200.05	197.16	197.17	197.36	200.91	202.69	202.16	198.78	198.16	199.33	201.64	202.21	199.7	200.66	199.48	199.26	198.65	198.9	199.21	199.3	198.25	197.94	198.37
208.09	205.94	207.98	205.14	203.44	207.86	208.6	209.04	210.71	205.23	208.33	208.34	207.54	209.37	206.87	208.85	206.39	208.97	207.04	207.73	208.17	208.16	206.77	208.95	208.96	205.97	208.24	208.29	210.3	210.04	209.97	209.54	207.22	207.39	206.25	208.41	205.3	207.3	212.33	208.93	206.31	209.07	210.65	203.82	208.76	206.25	203.66	205.43	208.76	206.48
209.66	206.61	210.11	207.42	209.33	204.74	208.15	209.26	209.72	207.44	208.08	209.66	209.58	206.55	210.02	208.37	206.67	209.11	210.23	208.33	209.18	210.84	209.24	205.18	203.86	208.3	210	208.76	207.85	203.53	207.27	206.71	209.95	206.9	209.16	211.55	211.26	209.1	210.07	209.34	208.16	209.16	207.47	209.5	207.24	210.3	208.17	209.58	207.84	210.85
218.7	216.26	216.94	214.27	217.51	216.86	217.38	216.15	216.24	218.48	217.23	216.75	217.05	217.99	217.54	218.32	220.12	216.07	214.18	220.02	213.04	219.35	214.86	219.43	215.52	215.69	216.37	222.24	217.63	217.01	215.61	216.62	217.21	220.71	216.93	215.71	214.81	216.62	217.74	218.11	215.21	218.22	216.35	216.2	216.56	216.75	212.91	219.19	218.72	213.86
207.36	207.39	207.89	206.6	206.67	208.45	209.83	205.27	206.13	209.19	211.12	207.66	209.62	207.16	209.83	207.21	206.28	209.13	208.01	209.9	206.11	208.94	204.83	211.68	206.2	205.77	207.16	205.72	207.48	209.44	208.7	209.03	209.09	206.83	206.91	209.89	209.73	206.43	206.67	209.04	207.05	209.81	209.21	206.13	209.18	210.95	209.2	207	208.95	211.7
199.61	201.98	201.67	199.43	201.63	198.59	197.88	198.03	199.98	202.41	201.84	199	201.08	197.93	195.92	201.17	198.99	202.85	200.5	202.48	203.77	202.15	202.65	199.91	200.01	201.3	200.06	197.5	204.26	200.24	200.66	201.29	199.77	201.13	198.33	203.23	200.28	199.33	200.31	201.01	201.95	202.36	198.74	199.63	202.1	200.47	201.74	202.3	199.6	200.05
199.08	201.62	202.37	200.58	201.16	203.59	203.41	200.88	199.14	202.71	201.55	202.01	204.27	202.14	201.68	204.29	204.28	202.5	201.44	201.13	203.87	201.97	202.48	201.81	200.24	206.2	200.43	201.73	202.97	202.62	203.81	201.12	199.89	201.95	203.66	201.99	199.66	200.68	202.05	199.86	199.02	202.32	202.31	202.77	205.19	201.35	199.56	199.81	201.27	206.61
210.64	213.06	212.03	213.34	214.02	212.15	209.63	211.36	211.01	211.94	210.36	212.21	211.49	211.45	210.84	214.14	211.11	211.09	211.9	212.13	213.34	212.51	211.56	209.71	210.42	212.25	213.31	210.66	211.36	211.74	212.25	212.95	211.42	211.6	213.9	212.95	209.35	213.07	212.2	212.16	215.32	212.77	210.06	214.09	209.59	211.29	213.24	210.39	212.46	212.12
205.72	205.72	209.5	207.04	208.16	207.82	204.34	208.06	207.98	210.09	208.02	205.67	207.1	209.87	207.75	204.51	209.61	207.12	207.64	208.41	207.56	209.15	209.2	208.35	208.35	207.55	208.35	207.31	207.92	207.83	208.68	205.49	208.81	205.64	209.74	207.74	205.88	208.14	209.43	208.71	206.65	205.83	208.7	208.92	209.06	209.36	209.42	206.09	206.3	206.47
205.31	207.28	209.15	207.1	205.18	206.16	206.72	208.09	207.15	211.46	208.38	203.85	208.4	208.16	206.84	209.18	203.96	207.86	208.69	207.72	207.2	205.11	204.96	202.85	204.39	206.75	208.29	204.08	206.78	206.76	205.47	206.71	204.57	207.6	208.18	208.78	205	206.93	205.22	206.56	203.79	206.85	207.52	209.4	205.25	208.36	208.37	207.31	206.46	208.36
204.22	204.33	206.64	205.05	205.26	205.46	207.63	202.75	202.45	205.27	204.82	205.29	204.05	203.39	207.3	200.51	203.77	206.91	203.67	206.48	203.9	206.36	205.73	203.2	205.54	205.42	200.32	203.63	204.56	205.58	206.87	204.07	204.21	205.19	206.9	208.35	206.76	202.85	207.15	200.42	206.15	206.55	205.42	202.28	206.07	206.31	204.14	207.02	203.59	203.61
209.56	210.15	209.41	212.8	213.05	213.55	209.63	212.18	213.78	211.02	210.97	215.32	209.23	211.25	209.27	212.6	208.26	211.71	208.88	210.56	210.45	215.61	209.72	209.67	210.55	209.76	213.34	210.88	210.1	212.58	213.94	210	211.74	213.06	211.49	213.95	209.94	213.41	211.56	215.04	211.55	211.08	210.76	211.74	210.43	210.52	209.26	214.75	211.03	212.85
210.42	208.48	207.87	206.19	206.72	208.06	207.67	207.38	208.49	207.18	208.28	209.86	207.33	209	205.64	208.03	209.78	205.69	209.99	204.38	209.53	209.63	209.07	207.51	209.46	209.77	206.29	207.02	207.26	206.9	207.82	206.2	210.71	205.06	205.71	208.17	208.4	207.8	208.97	207.55	207.46	204.19	206.13	204.62	209.18	207.41	210.74	206.25	208.64	208.63
209.13	209.18	207.77	207.47	209.43	209.1	205.77	207.48	210.42	210.95	209.18	208.94	207.16	210.49	206.93	210.07	210.82	206.19	208.11	208.36	207.86	209.53	208.99	207.37	206.39	207.21	210.93	206.77	207.65	209.99	211.82	209.23	204.6	209.65	208.59	206.91	212.15	207.99	205.32	208.76	207.65	212.59	209.73	205.67	210.63	208.54	209.22	209.18	209.55	207.7
208.72	208.77	204.14	208.96	206.82	205.73	208.92	209.51	208.28	206.8	206.41	209.63	208.85	205.52	207.06	208.29	205.89	206.95	208.23	207.43	207.61	207.74	207.59	207.8	209.92	205.79	208.88	207.29	209.32	207.4	208.94	209.86	208.48	210.29	208.06	208.76	209.72	206.99	207.49	208.91	205.96	207.89	208.55	207.52	207.31	204.46	207.98	207.91	210.04	209.11
211.06	214.64	214.56	212.69	212.36	217.7	216.27	213.72	213.99	216.3	211.13	210.7	210.05	216.13	210.45	214.03	215.22	215.55	214.91	212.5	216.32	214.28	212.36	214.37	215.14	213.36	215.92	213.76	216.1	216.42	215.92	215	214.3	211.73	215.2	214.37	212.35	212.82	214.48	214.48	213.15	212.43	214.02	212.74	213.93	213.84	210.17	212.01	216.27	213.43
206.38	204.64	202.77	205.45	206.12	204.65	205.84	202.56	200.19	206.05	204.42	201.82	207.41	208.85	203.2	204.07	203.47	205.14	206.14	206.1	204.6	205.74	207.37	204.74	207.35	201.27	205.19	202.48	206.53	202.01	201.52	205.35	205.48	205	203.86	204.47	206.17	204.03	205.75	204.72	208.72	201.61	205.09	202.61	206.34	205.56	206.09	201.77	204.87	200.44
210.94	211.96	209.52	207.55	211.86	210.99	211.48	209.44	211.77	211.76	210.34	206.1	212.22	211.86	210.15	209.44	210.79	209.06	212.6	214.47	215.91	210.79	212.63	209.96	209.98	211.36	211.09	212.51	211.94	211.9	213.45	210.72	214.38	210.79	210.23	213.26	214.26	211.46	210.02	209.94	213.11	209.55	211.59	211.87	210.38	212.11	209.73	210.75	212.07	215.48
203.01	202.8	203.71	202.15	199.28	206.47	203.51	203.5	203.03	202.64	203.36	201.59	202.22	202.27	200.96	202	200.11	203.57	200.87	203.29	201.9	204.49	203.04	204.27	202.66	201.46	201.11	202.29	203.95	199.72	201.67	201.04	203.77	205.18	202.5	201.24	201.08	202.31	201.09	201.02	203.46	205.32	200.3	202.65	204.32	201.8	204.6	202.11	205.28	203.13
213.99	213.66	210.95	211.81	215.29	210.7	212.69	212.15	212.46	213.67	208.6	212.4	210.01	215.51	212.06	209.69	212.06	214.9	211.23	213.46	212.71	214.99	213.01	211.79	214.71	209.31	215.56	215.06	213.86	211.58	215.13	214.33	213.68	210.02	215.98	211.76	214.1	212.16	211.45	211.19	215.14	211.07	211.47	214.99	210.08	214.64	213.75	211.96	214.57	210.67
200.15	200.75	197.93	199.6	195.9	199.49	200.48	200.85	196.94	196.37	194.44	198.37	199.67	197.54	196.77	199.05	196.13	198.97	196.24	198.12	200.64	199.42	200.09	201.45	201.29	197.73	198.75	198.43	198.75	200.93	195.58	199.14	194.82	201.25	196.13	201.01	198.87	199.79	197.36	199.62	197.52	198.99	199.83	197.61	195.98	197.71	199.16	197.99	197.82	199.49
208.94	206.94	208.37	207.89	205.53	209.51	206.77	209.39	208.18	209.73	205.55	206.24	207.8	208.17	206.83	209.72	208.31	206.23	205.83	208.63	206.07	205.82	205.17	207.1	208.82	208.73	207.21	210.94	206.37	209.61	205.39	208.67	209.93	208.64	206.69	207.33	207.13	208.76	209.54	205.27	206.79	206.7	212.16	206.47	208.85	208.14	207.12	209.12	206.85	207.73
202.85	201.01	198.33	199.37	198.89	202.09	201.77	202.44	200.26	200.19	201.54	201.17	201.16	201.42	199.15	199.5	200.48	199.35	204.48	197.61	199.1	203.1	200.68	198.82	200.03	196.71	198.67	201.97	199.51	200.34	199.68	199.16	202.32	200.99	201.76	201.66	198.57	201.44	200.49	198.89	200.01	200.09	201.36	202.24	200.53	196.55	200.89	199.78	199.43	203.18
219.02	215.55	215.85	216.74	215.19	216.83	217.51	215.77	215.4	217.07	220.43	215.27	214.37	215.1	216.21	217.53	214.59	217.53	218.12	214.91	216.88	217.84	214.97	214.86	217.03	218.55	219.87	215.19	214.67	216.19	220.67	215.81	219.2	216.5	219.4	216.86	217.16	214.22	216.91	217.48	217.74	216.36	217.18	221.32	219.52	215.4	218.69	218.85	217.59	217.5
206.6	210.84	211.71	207.56	210.37	209.4	209.8	208.53	208.02	209.1	207.82	207.4	208.85	206.22	209.37	207.19	206.4	209.38	209.11	208.64	209.89	208.92	210.05	207.95	205.01	207.62	207.5	207.7	211.11	210.1	210.5	210.95	208.51	208.07	209.4	209.9	209.93	207.61	207.73	210.05	209.39	206.78	207.51	208.92	208.14	208.65	206.34	206.19	209.34	209.34
202.51	204.32	203.53	201.22	202.88	202.21	203.44	204.65	201.96	200.32	202.87	206.2	202.68	206.92	204.5	206.55	200.14	202.99	205.24	204.88	203.89	201.97	206.55	203.43	204.2	204.12	204.01	200.47	203.11	199.91	202.34	203.01	204.97	204.64	201.52	202.44	204.73	204.35	207.19	202.66	203.21	202.5	203.18	205.05	206.66	202.93	201.9	204.24	206.06	200.12
212.46	207.31	207.55	207.42	207.22	208.05	206.44	208.78	209.19	207.6	209.52	207.71	211.55	205.8	204.99	209.29	209.49	209.32	207.94	209.68	205.94	209.12	208.18	204.91	207.4	206.96	208.57	208.32	207.32	207.03	208.06	208.08	207.99	208.06	208.44	211.07	206.64	208.2	207.03	207.22	209.08	208.19	209.03	209.91	206.72	206.95	208.25	204.96	212.01	209.32
211.71	216.13	211.87	211.69	215.14	210.24	213.01	209.78	213.12	210.65	210.41	210.58	207.15	213.26	211.88	214.41	214.63	214.19	214.52	211.98	212.71	215.14	213.63	212.61	210.69	212.72	210.55	211.54	212.72	215.65	213.42	211.07	211.53	208.82	211.78	209.94	213	214.63	215.27	211.46	208.08	212.61	211.85	214.52	210.37	214.37	212.03	212.85	213.64	212.72
210.92	208.46	208.23	207.29	207.07	209.01	209.26	208.93	210.85	205.07	210.07	206.94	208.77	208.44	207.94	213.13	206.68	208.4	207.45	211.92	207.24	209.68	209.14	213.04	208.16	209.63	207.32	205.18	204.26	210.26	209.86	207.72	206.09	207.13	208.11	207.76	208.88	208.65	212.13	207.76	207.29	207.13	207.86	208.51	208.86	207.57	208.23	205.65	207.39	211.26
208.9	206.03	210.86	209.9	207.9	207.93	210.79	209.67	210.32	208.69	207.39	209.41	207.61	211.04	206.23	208.48	208.73	209.29	211.76	210.2	207.85	208.24	208.24	207.55	210.39	209.15	208.56	213.73	208.91	211.17	208.95	210.65	209.1	208.14	211.6	211.59	209.69	210.79	209.24	212.14	209.78	208.53	207.48	209.16	207.57	208.52	210.34	209.05	210.68	210.18
212.1	215.01	209.38	212.72	212.51	210.23	215.61	209.28	212.74	210.95	212.47	212.6	211.48	214.84	207.98	215.1	211.81	213.87	213.69	212.75	211.57	216.31	212.68	211.55	214.51	215.52	212.34	211.01	212.51	209.96	212.16	211.34	213.11	212.05	212.07	214.28	210.07	214.65	212.94	209.53	211.23	213.15	213.53	211.68	214.56	207.16	209.38	215.04	213.08	214.12
201.13	197.57	201.49	197.4	200.69	201.72	197.27	196.44	200.41	202.08	200.7	200.6	199.74	205.05	200.51	203.23	199.82	201.9	200.81	201.95	200.91	200.09	198.71	201.37	200.89	199.87	201.91	198.13	201.76	199.17	198.73	202.98	198.76	201.55	199.26	203.52	202.14	201.67	201.41	199.89	198.89	199.56	201.81	199.3	201.8	198.71	198.82	197.57	196.71	200.25
204.94	204.16	201.98	203.58	205.38	206.57	202.47	203.96	207.34	205.71	203.86	203	206.93	206.19	208.09	203.88	201.13	206.45	203.11	205.38	205.01	202.3	202.33	205.28	202.58	202.37	208.81	204.95	203.1	203.9	209.12	204.43	205.29	205.26	202.19	203.58	204.7	203.89	204.63	205.32	203.35	202.55	204.14	206.08	206.51	203.42	205.66	204	204.89	204.22
204.91	206.21	202.41	205.03	204.7	205.23	205.64	203.78	203.27	204.71	203.83	202.69	202.66	204.22	205.51	201.68	202.88	200.9	203.41	201.68	203.29	202.73	205.68	201.4	202.17	202.7	202.89	202.31	203.12	202.71	205.63	206.27	204.91	204.9	201.07	203.97	205.7	203.68	204.11	203.66	203.16	201.51	204.63	199.47	202.52	204.08	205.74	205.81	203.04	207.16
208.28	210.68	210.92	210.4	206.65	210.48	208.05	206.3	209.68	207.46	212.44	208.66	206.3	208.11	211.25	209.49	207.7	208.03	208.78	207.01	212.1	207.97	208.62	205.55	209.23	208.1	205.78	207.31	204.38	208.56	212	208.63	208.83	205.06	207.79	210.49	205.54	209.17	209.43	207.97	210.07	209.24	208.88	205.9	211.05	209.39	208.26	207.31	207.95	209.02
191.67	196.89	194.04	195.24	196.03	189.78	194.98	194.23	193.64	193.3	191.92	197.26	194.42	193.9	196.63	195.16	192.76	194.09	194.42	192.84	193.74	193.01	193.97	193.16	193.02	193.45	194.09	193.21	192.82	192.51	192.14	193.09	192.33	192.5	191.7	193.03	195.89	193.73	194.29	196.52	192.67	193.02	195.59	192.83	194.81	193.66	195.99	196.27	191.96	194.54
202	200.86	202.76	203.09	203.89	203.11	204.19	204.23	203.1	203.93	201.96	202.77	204.22	204.66	201.52	204.83	202.19	205.73	205.24	203.39	203.57	200.3	204.54	203.4	198.22	201.67	205.09	201.53	201.14	202.17	205.66	204.62	204.22	203.33	203.58	204.96	204.9	203.86	204.58	201.19	200.9	206.36	205.06	204.8	200.69	204.09	203.63	202.76	205.01	202.77
203.4	203.37	203.18	199.59	203.78	203.34	203.75	206.3	203.87	202.97	204.24	203.16	201.98	206.65	204.41	203.81	204.04	200.91	202.5	202.63	201.8	205.9	203.8	206.08	204.79	202.37	201.59	203.28	202.18	205.93	200.86	202.98	200.82	203.94	203.39	204.58	201.7	204.92	202.77	203.01	204.11	202.88	201.14	201.89	205.9	203.26	203.57	204.81	204.39	202.4
212.28	212.72	209.91	212.6	209.85	210.99	210.38	215.45	210.89	211.63	212.15	213.59	210.83	212.95	209.26	210.85	211.56	208.34	212.6	212.25	209.53	210.76	213.31	207.57	210.15	210.51	209.77	210.39	212.15	210.11	209.79	213.77	212.95	211.99	213.32	210.32	214.31	210.33	210.55	211.5	213.48	212.79	212.48	208.57	213.86	214.64	210.96	210.35	213.1	210.43
204.65	206.93	205.13	206.41	202.69	204.09	207.17	206.93	203.19	201.45	204.76	203.24	204.01	204.44	205.95	205.71	203.16	203.46	207.95	205.66	202.75	206.36	202.53	206.71	205.58	202.51	202.83	203.36	209.81	208.71	205.35	203.37	204.4	207.73	204.95	206.74	204.9	205.72	204.99	206.34	207.3	203.8	202.05	207.8	204.29	206.25	203.5	203.8	208.56	203.49
208	212.43	206.59	209.27	209.81	207.57	208.52	207.22	211.41	211.23	210.48	209.51	207.82	210.23	208.88	212.81	211.06	208.95	209.79	207.21	209.09	208.14	210.02	209.37	209.57	210.53	207.25	207.39	210.01	209.19	211.2	209.01	207.95	207.91	213.98	207.84	205.02	208.34	209	211.88	208.3	210.14	210.6	208.88	207.66	207.68	211.22	210.78	207.27	209.59
218.16	216.16	220	216.8	216.7	214.04	216.47	219.82	217.7	219.59	216.72	218	218.78	216.61	215.22	216.93	218.35	221.39	218.35	220.98	216.27	220.8	217.39	218.16	217.69	216.53	216.14	215.15	217.3	218.3	215.84	219.73	216.71	218.11	218.83	216	220.17	217.18	218.11	216.1	218	220.5	216.1	217.43	216.8	218.35	217.76	217.11	218.39	216.81
208.83	210	210.89	205.77	206.82	208.42	209.85	209.49	207.47	212.81	208.2	208.58	208.9	207.84	210.63	210.96	209.79	210.3	212.11	210.16	210.9	208.36	206.14	206.23	209.97	210.78	208.69	206.41	210.64	208.48	209.4	208.97	209.47	207.77	211.36	208.85	209.46	209.31	209.58	210.17	211.66	212.62	208.74	208.36	209.13	206.71	209.2	209.03	210.38	210.14
209.44	208.84	207.22	210.51	210.51	209.97	209.9	210.72	208.43	210.88	206.92	205.14	213.36	208.39	209.92	208.63	212.7	210.62	207.73	206.16	211.62	207.71	210.1	206.19	212.17	204.98	207.05	212.73	209.97	208.25	205.31	208.05	210.12	208.11	206	209.71	210.31	208.66	205.94	209.62	210.12	209.65	208.99	206.67	208.37	206.36	206.37	206.96	206.62	206.22
209.49	208.96	208.58	209.97	206.71	207.16	208.29	207.35	207.58	207.09	206.44	211.37	208.3	211.93	206.91	205.98	207.63	211.12	207.63	205	210.76	210.36	210	210.34	206.64	205.87	209.1	207.46	206.2	208.59	207.62	210.65	211.69	207.6	210.84	209.91	209.44	207.16	209.18	207.05	209.91	209.4	208.5	206.16	209.42	211.33	208.75	207.74	208.81	209.17
212.32	212.08	211.8	208.9	213.87	210.22	210.12	215.33	213.4	209.65	212.52	210.79	209.32	210.2	210.67	211.57	210.16	212.37	209.8	212.69	212.02	211.7	210.97	212.69	210.9	211.39	210.83	211.03	210.64	208.67	210.4	211.26	215.62	210.54	210.94	213.49	212.96	209.77	211.07	210.64	209.12	211.39	212.93	211.76	208.63	211.55	211.44	212.38	212.36	211.27
204.89	209.84	209.43	207.95	211.84	209.04	208.34	205.36	210.79	208.87	206.03	208.16	205.54	204.37	204.92	207.25	208.73	208.64	208.5	209.13	205.31	209.09	203.14	205.22	209.73	209.06	210.14	206.81	207.75	206.53	205.42	207.92	205.85	207.28	207.27	210.9	208.32	206.13	209.91	205.46	206.86	205.64	207.52	209.58	209.5	210.66	210.61	212.8	207.38	208.25
207.96	207.4	208.82	208.28	211.35	209.19	207.02	209.46	207.53	209.67	210.99	205.61	209.54	205.47	209.96	209.7	207.2	208.65	210.93	207.69	212.95	208.25	207.92	204.9	207.9	209.3	208.62	209.42	207.61	209.14	206.21	208.44	207.81	208.53	207.49	211.72	208.48	207.76	210.26	209.15	208.25	207.17	210.21	208.95	209.11	207.81	207.51	207.51	210.27	211.47
215.53	216.06	211.78	215.09	214.34	211.87	212.86	212.05	212.76	212.57	212.22	214.12	211.89	213.69	213	212.53	214.31	211.49	214.99	211.36	211.91	214.97	212.61	213.78	210.19	211.71	209.74	212.45	214.92	213.91	216.58	213.71	213.62	212.58	214.51	210.17	211.49	215.68	212.23	212.92	215.81	209.77	213.11	213.84	212.23	213.06	210.11	210.57	210.63	212.68
201.73	204.69	205.37	204.84	202.85	205	205.5	203.42	203.95	205.3	202.49	207.85	205.29	206.31	203.5	205.12	204.86	204.13	207.62	203.22	207.14	207.63	204.69	205.7	202.1	206.17	206.08	204.4	204.08	206.66	203.2	204.45	203.35	201.28	202.96	204.62	205.39	207.97	204.13	204.13	206.08	204.07	204.68	204.82	207.76	204.7	205.92	203.7	204.12	205.82
206.02	206.6	205.05	206.89	205.63	209.88	206.42	208.38	205.62	206.81	208.82	208.02	206.32	207.34	206.54	206.48	206.11	207.95	205.11	204.08	206.68	205.7	207.68	208.18	207.39	210.29	209.04	206.02	207.93	205.26	208.62	207.31	206.9	207.95	206.6	205.97	207.79	210.2	207.02	210.18	206.98	209.01	205.27	208.63	208.53	207.47	207.46	208.77	206.46	209.56
207.91	204.76	206.12	207.65	204.14	206.21	202.42	207.25	205.83	206.16	204.37	206.95	207.3	204.57	205.48	207.46	206.16	205.24	206.82	206.44	204.87	205.4	207.63	207.64	205.35	205.48	204.07	203.73	207.08	205.73	208.15	205.33	207.69	202.24	208.07	206.69	206.22	207.5	206	205.39	205.86	205.67	204.69	205.14	205.19	208.17	206.14	208.83	209.24	205.15
204.88	207.82	210.26	209.56	206.38	207.5	209.72	210.09	207.23	208.48	206.29	207.04	206.01	209.03	208.1	207.58	211.07	210.73	209.98	208.77	209.98	204.01	208.18	211.46	208.38	205.2	207.99	206.48	210.81	208.75	206.85	206.93	208.35	210.2	207.53	205.85	208.81	209.3	209.37	211.87	208.42	204.48	208.65	208.66	209.03	208.68	207.35	207.97	208.32	207.04
210.6	209.54	206.89	206.75	210.65	207.05	208	207.75	208.99	208.51	210.26	210.91	209.68	210.11	210.76	207.67	207.09	210.43	209.11	208.24	211.67	208.16	210.17	212.47	209.75	209.67	211.06	207.94	208.26	212.33	211.95	209.14	209.92	208.15	209.72	209.61	207.15	207.34	207.62	211.46	208.31	211.93	211	208.38	208.89	210.12	209.36	210.45	210.24	210.12
216.9	219.18	218.7	217.13	216.95	216.86	215.94	219.87	219.28	215.39	218.15	216.89	217.12	214.96	219.16	218.18	217.02	219.25	217.5	216.85	218.41	219.64	218.11	219.99	219.94	216.33	218.67	216.27	217.02	217.89	219.8	217.91	217.01	215.88	216.25	220.65	216.22	217.67	217.9	217.53	217.57	218.41	217.55	215.95	216.89	220.04	218.18	216.22	215.62	219.32
206.97	205.88	206.94	210.22	210.26	206.06	210.51	208.06	209.39	207.12	210.92	208.04	211.14	203.48	208.5	205.62	210.08	210.47	205.94	208.56	209.04	208.42	209.25	208.34	207.13	208.17	210.69	214.51	208.34	210.4	209.34	208.75	211.36	207.73	210.43	209.38	209.85	209.67	205.67	207.38	210.24	208.04	208.53	206.16	208.24	207.37	210.5	207.59	210.09	207.77
205.22	203.83	202.09	201.98	203.66	201.28	200.93	201.06	200.12	205.63	201.56	204.57	202.84	205.98	203.32	203.25	202.78	200.57	199.01	201.67	204.95	198.07	201.74	205.49	201.66	201.83	204.34	204.08	201.85	200.93	203.23	202.6	203.09	204.92	202.82	203.67	200	204.8	201.67	202.46	204.29	202.45	200.93	203.06	202.79	203.31	203.85	203.87	202.3	201.68
205.41	205.7	202.76	207.19	202.51	202.52	203.68	203.55	203.19	203.44	206.16	201.34	201.98	203.88	205.66	203.58	203.25	200.83	202.11	202.02	204.97	202.53	201	201.73	204.51	200.48	204.64	205.8	200.98	205.95	203.5	201.67	202.75	201.15	204.47	203.14	205.25	203.56	204.8	203.72	202.76	205.64	202.25	204.69	204.42	205.67	204.76	200.28	200.98	205.61
195.48	198.49	194.53	193.49	194.87	193.38	195.12	194.72	194.45	190.91	195.61	197.66	195.17	195.93	197.81	195.63	195.24	196.12	195.14	196	197.71	199.21	196.66	196.56	193.5	197.54	195.87	198.51	194.46	196.67	193.49	195.2	194.71	198.05	196.68	197.18	195.68	195.12	195.3	193.12	192.91	197.89	196.9	198.34	193.64	195.41	196.43	194.07	195.55	198.92
209.7	208.15	207.66	209.41	208.14	206.79	207.18	207.08	207.79	206.6	210.75	207.45	208.78	205.57	205.7	209.06	207	209.55	204.39	211.39	208.58	210.78	207.82	208.45	206.51	207.71	206.6	207.32	208.87	205.01	206.77	205.93	205.16	206.21	207.05	209.42	206.01	205.1	207.48	211.03	211.66	208.46	207.78	207.75	209.28	206.42	206.87	208.35	209.09	208.1
196.06	192.63	194.18	193.7	191.79	194.45	194.2	193.68	196.33	190.66	196.05	197.12	195.69	190.99	193.44	194.75	194.13	192.52	192.01	191.03	192.85	194.55	193.95	194.04	195.57	193.96	191.93	193.15	192.13	193.75	195.6	195.37	195.03	194.89	192.91	197.01	191.29	195.49	195.5	194.03	198.52	193.27	192.88	194.58	194.52	194.68	190.41	195.5	194.54	195.66
210.82	213.68	214.4	215.33	216	213.46	214.14	211.59	215.01	212.31	213.85	210.54	212.06	212.14	211.68	214.59	212.18	212.4	210.36	213.21	211.24	211.98	212.86	212.68	211.31	213.31	212.82	215.74	213.03	212.99	212.48	210.72	211.71	212.22	214.06	215.47	215.39	211.92	210.55	212.95	212.9	213.04	213.68	214.15	214.08	211.54	213.12	213.33	211.55	212.56
[truncated: 150 more columns]
