# Supplementary material for: Genetic dissection of main and epistatic effects of QTL based on augmented triple test cross design
Source: PLoS One. 2017 Dec 14;12(12):e0189054. doi: 10.1371/journal.pone.0189054 (PMC5730204; doi:10.1371/journal.pone.0189054)
Supplement: S6 Supporting Information — (ZIP) [file pone.0189054.s006.zip › z1_350_0.8_10.csv]

213.84	213.12	212.69	212.62	212.75	212.05	214.08	213.88	213.35	212.6	212.54	213.71	214.88	212.91	214.21	212.23	212.22	213.08	213.31	213.73	213.7	212.66	212.44	212.45	213.63	213.43	213.38	212.47	212.86	212.82	213.49	212.55	213.38	213	214.7	213.3	213.1	214	212.37	213.3	213.68	213.05	212.91	212.91	211.96	212.82	212.4	213.38	213.21	212.52
201.58	200.9	202.35	202.18	199.81	200.55	202.31	201.47	201.64	201.25	200.87	201.59	200.55	201.31	200.28	201.38	201.84	200.98	201.17	201.88	200.76	200.71	201.76	201.82	200.64	201.16	199.96	200.58	200.85	201.62	200.9	200.76	202.02	201.63	200.86	200.75	201.3	200.79	200.98	201.4	201.41	200.96	201.53	200.37	201.19	201.14	201.15	200.07	201.47	201.57
214.02	213.1	211.66	212.81	213.09	213.97	212.87	212.6	211.87	212.56	213.52	213.12	211.61	212.87	214.1	211.55	213.32	213.41	213.2	213.4	212.08	211.87	213.07	212.13	213.82	213.06	213.35	212.88	212.69	213.32	212.92	213.28	212.59	212.65	211.95	212.83	213.69	212.94	213.2	213.43	214.36	213.88	212.6	212.42	213.28	212.84	214.08	212.09	212.4	212.8
211.46	211.92	211.94	212.73	211.76	211.97	211.04	212.97	211.02	212.58	211.79	211.85	212.27	211.43	212.7	210.6	211.91	210.91	211	210.95	210.79	211.07	212.39	212.63	212.23	211.99	211.56	211.62	211	212	212.2	211.24	212.05	211.78	211.53	211.76	212.11	210.59	211.67	211.85	211.92	211.39	212.23	211.68	211.48	211.52	211.59	211.67	211.54	211.86
211.61	211.86	212.08	211.28	211.92	211.17	212.02	211.28	212.91	211.3	212.08	212.12	212.03	211.9	211.45	213.28	211.49	211.94	211.04	212.83	212.59	211.73	211.6	211.15	211.75	211.61	212.37	212.09	212.34	212.59	212.2	212.28	211.63	212.6	211.55	211.56	211.47	211.84	212.33	211.14	210.52	211.6	212.67	212.12	211.79	211.28	211.43	212.1	212.05	212.08
202.2	201.66	203.37	201.46	203.32	202.5	203.02	203.77	202.06	202.49	201.96	202.51	203.12	202.18	202.55	202.52	202.68	201.89	203.12	202.13	202.84	201.56	203.14	203.33	202.39	202.34	202.63	201.64	201.53	202.49	204.28	202.06	202.21	202	203.87	202.21	202.76	201.73	203.02	202.94	201.71	202.21	201.83	201.45	201.47	202.09	202.82	203.53	202.35	202.54
204.95	204.94	206.73	205.41	205.19	206.19	205.47	205.09	205.89	205.91	206.03	206.01	204.87	204.66	205.52	206.01	205.27	205.81	205.29	204.9	205.3	204.94	205.4	205.2	205.94	204.32	205.42	205.56	206.93	206.03	205.79	206.47	205.85	205.37	206.02	205.35	205.42	205.01	205.2	206.1	206.48	206.21	205.64	205.95	205.82	206.47	205.5	205.65	206.7	204.91
218.03	217.23	218.75	218.08	218.03	217.86	217.14	217.99	216.75	217.24	218.57	217.81	217.48	219.06	218.42	218.92	218.81	218.67	218.03	217.9	217.33	217.8	217.6	217.96	218.67	217.24	217.86	217.05	218.97	218.76	217.98	217.59	217.33	218.19	217.64	218.14	218.27	217.78	218.4	217.05	216.86	218.73	217.41	217.23	217.67	216.65	217.97	218.01	217.3	218.66
208.84	208.4	208.35	209	208.27	209.43	208.85	207.82	208.26	208.69	208.65	208.05	209.09	208.1	208.65	208.43	208.46	209.18	208.45	207.94	208.51	208.98	209.71	209.05	209.47	207.86	208.09	207.81	208.98	208.24	208.44	207.93	207.91	208.27	207.26	208.23	208.56	208.08	209.47	209.01	208.47	208.26	207.43	208.49	208.6	208.78	207.81	209.17	208.93	207.22
212.05	210.19	212.72	211.5	212.44	213.17	210.99	211.66	211.62	211.61	212.26	213.07	212.2	209.75	210.95	211.01	211.34	211.84	211.12	211.43	212.36	211.87	213.11	212.07	211.71	211.58	211.12	212.06	212.12	211.56	211.15	210.63	210.66	211.21	212.14	211.71	212.6	210.76	211.64	212.54	211.17	212.11	212.05	211.91	211.31	212.19	212.09	210.81	210.03	211
199.08	199.68	199.8	198.77	199.22	200.32	199.65	198.36	199.03	199.08	199.03	200.22	200.02	199.08	199.49	199.52	198.93	199.04	199.7	200.17	199.03	198.91	198.86	198.71	200.05	198.12	199.78	199.65	199.56	199.61	198.99	200.2	199.29	199.12	199.09	200.48	200.17	198.38	198.31	198.59	199.76	198.8	197.88	199.06	198.55	199.63	198.83	199.53	198.44	199.46
216.24	217.52	216.81	216.74	217.03	217.81	217.48	218.01	217	216.1	218.42	215.84	217.51	217.68	217.1	217.75	217.14	217.26	217.96	217.26	216.81	217.75	217.94	216.75	217.29	217.02	217.14	217.73	217.14	217.35	215.81	216.71	216.97	215.81	217.08	217.11	216.99	215.91	216.86	216.8	216.86	218.18	217.14	217.45	216.29	217.93	217.29	217.97	218.79	218.05
210.89	211.13	213.41	212.05	211.92	212.28	212.56	210.8	211.75	211.99	211.01	211.27	212.28	211.87	211.38	210.39	211.5	212.66	212.11	211.2	212.2	211	210.9	211.58	211.72	212.41	211.19	211.53	211.87	211.78	210.59	211.01	211.04	211.75	211.97	210.8	211.08	210.61	211.42	210.34	212.42	211.78	211.01	211.13	212.01	212.1	212.32	210.5	212.17	212.55
208.83	209.41	208.58	208.78	208.58	209.21	208.64	209.35	209.08	211.02	209.6	209.33	209.38	208.85	208.83	208.64	209.52	209.79	209.37	209.74	209.37	209.04	208.6	208.54	209.18	209.87	208.81	209.68	208.95	209.82	209.15	209.41	210.22	210.49	209.38	208.19	208.84	209.97	209.56	209.17	209.25	209.44	208.81	209.61	208.86	209.92	211.08	208.61	209.64	210.49
208.74	208.17	208.39	208.24	208.87	208.74	208.56	209.41	209.98	209.42	208.51	207.95	208.55	209.03	209.11	210.34	209.14	208.67	209.2	209.58	208.26	208.65	208.1	209.09	208.39	207.74	208.85	208.76	209.68	208.23	208.77	208.77	207.82	208.78	208.44	207.94	208.24	209	208.47	209.01	209.81	208.88	208.83	208.25	208.67	209.13	210.11	208.01	208.59	209.48
211.24	210.91	211.56	212.07	211.77	210.76	211.31	212.29	211.98	211.31	212.08	211.7	211.35	211.77	211.27	211.44	211.25	211.72	212.06	211.04	210.29	211.45	210.9	212.06	211.3	211.11	212.13	212.02	212.48	212.14	212.42	211.06	211.86	211.29	212.49	212.32	211.67	212.51	211.33	212	210.67	212.33	211.55	211.82	211.04	211.7	211.43	210.95	210.61	211.39
198.63	199.46	199.78	199.65	198.19	200.23	199.11	199.3	199.23	199.69	200.42	199.02	199.37	199.46	199.34	199.01	198.82	198.43	198.59	199.44	199.75	199.35	199.42	199.14	199.1	199.27	199.41	199.21	199.85	200.06	198.36	199.93	198.87	198.54	199.59	199.57	199.73	200.11	198.96	199.06	199.28	199.93	198.98	199.49	198.28	199.85	200.58	198.73	199.13	199.3
208.22	207.87	207.3	208.81	207.65	207.55	207.16	206.98	207.36	208.82	205.53	208.27	207.62	207.51	207.59	206.59	207.23	208.79	207.25	208.27	207.57	206.99	208.41	207.13	207.98	206.44	207.12	207.18	208.52	208.83	206.94	206.62	207.18	208.13	207.86	208.07	207.68	207.39	207.26	207.91	207.61	208.2	207.67	207.6	207.89	208.28	207.12	208.22	207.6	208.03
204.45	205.1	203.49	204.73	205.07	203.09	203.97	204.18	205.22	203.07	204.9	204.17	203.98	204.03	203.36	204.09	202.59	204.31	204.14	203.47	204.67	203.59	204.12	204.55	204.13	202.99	203.71	204.57	204.11	204.02	203.68	203.61	203.72	202.78	204.31	204.45	203.45	204.08	203.33	204.67	203.32	203.96	204.04	203.97	203.62	203.79	203.35	204.31	204.6	204.96
209.76	209.51	209.14	209.29	210	210.31	209.86	209.29	209.69	209.87	209.93	209.2	209.75	209.37	208.88	209.81	209.76	208.89	208.51	210.19	210.34	209.03	209.32	209.55	209.5	210.44	209.59	209.75	208.24	209.72	209.93	209.34	209.3	209.57	209.77	209.11	209.36	208.88	209.28	210.13	209.64	208.5	209.81	209.25	209.54	208.97	210.11	210.05	209.34	209.58
209.79	209.86	209.65	209.2	209.15	209.57	209.31	209.19	209.41	209.36	210.46	208.82	208.16	208.81	209.14	209.44	209.68	209.12	210.1	211.2	209.2	209.27	209.21	209.66	208.85	209.18	209.72	209.83	208.84	209.35	209.78	208.58	210.31	208.44	208.45	209.36	208.89	209.4	209.46	208.9	210.33	210.08	210.08	208.5	209.3	209.2	209.34	209.76	209.26	209.41
198.22	198.96	198.8	198.34	199.83	199.06	198.39	198.23	199.08	199.06	198.35	198.64	198.58	198.13	198.11	198.14	198.28	198.74	198.84	199.14	198.69	199.84	198.89	199.08	197.9	197.82	200.41	198.7	199.14	198.75	198.47	198.77	199.28	198.56	198.32	199.02	200.29	198.08	198.83	198.41	199.06	198.44	199.04	198	198.77	199.76	199.07	199.49	198.13	198.2
212.9	215.39	213.36	214.04	213.57	213.4	213.9	212.94	212.92	215.41	212.21	214.5	212.7	214.31	212.59	213.85	214.09	213.57	214.04	213.35	214.92	214.74	212.59	213.94	215.47	214.1	211.97	213.69	214.09	213.77	214.14	213.76	213.38	213.74	213.11	214.38	213.75	213.8	212.01	214.79	213.81	214.72	212.95	213.57	214.57	213.46	214.6	213.97	214.11	213.66
199.88	199.68	199.55	200.6	199.62	199.28	199.56	199.67	199.81	199.84	199.71	199.67	199.23	200.07	199.81	199.9	200.09	199.69	198.79	200.11	197.83	200.47	199.69	198.41	199.41	199.65	198.56	199.2	199.38	198.72	198.89	199.27	198.83	198.38	200.18	199.69	199.98	198.68	200.29	199.15	200.02	200.36	199.29	199.6	199.34	200.16	200.64	198.77	199.61	199.71
207.63	208.04	208.04	208.7	207.19	208.06	206.82	208.48	208.2	208.41	208.06	207.58	207.83	207.69	207.58	207.33	207.41	207.93	207.19	208.23	207.47	207.4	207.35	207.62	208.54	207.97	206.98	208.48	208.24	208.67	207.25	206.94	207.4	207.75	208.25	208.83	208.67	208.33	207.63	206.53	207.96	208.83	208.11	207.2	208.22	207.55	207.88	208.34	208.01	207.58
203.71	203.35	204.27	202.66	204.39	204.14	203.79	203.91	203.57	203.74	203.84	204.37	202.65	204.07	203.06	203.4	204.15	203.62	203.55	203.35	203.98	204.42	202.9	204.04	202.98	204.06	203	204.01	203.7	204.43	203.31	203.55	202.72	203.77	203.75	203.53	203.37	204.01	204.32	203.35	204.36	202.21	203.33	202.9	205.02	204.62	203.34	204.27	203.31	203.59
211.16	211.98	212.3	211.91	211.98	211.42	211.61	211.83	211.03	211.9	210.94	210.91	211.77	211.71	211.86	211.53	212.12	211.59	212.82	212.97	210.72	211.2	211.73	212.33	212.46	212.46	212.29	212.13	211.62	211.56	212.56	211.03	212.45	212.05	211.51	212.3	211.51	212.41	211.86	212.18	212.91	210.46	211.9	211.6	211.83	211.21	213.04	212.46	212.34	211.13
208.4	208.2	207.8	208.81	207.79	206.97	208.36	209.12	208.22	208.02	208.99	207.24	208.38	208.8	207.68	207.57	207.65	208	207.69	206.86	208.13	208.07	206.77	207.44	207.47	206.91	208.74	207.47	206.99	206.71	209.06	208.13	207.24	207.12	208.56	207.26	207.8	207.82	207.78	207.36	207.93	207.21	208.1	207.88	207.22	208.15	208.23	207.96	206.68	207.86
208.19	208.17	208.37	208.59	207.1	207.41	208.29	207.11	208	207.32	208.18	208.81	207.99	208.48	208.77	208.04	207.41	207.26	209.62	207.82	208.26	209.18	209.51	208.55	208.57	209.28	208.38	208.24	209.01	208.7	209.35	207.97	208.54	209.34	209.21	208.45	208.46	209.07	209.05	209.59	209.04	208.54	209.36	208.42	208.77	207.67	209.07	208.59	208.3	208.58
211.12	211.67	210.83	211.87	211.43	212.11	212.66	211.36	212.5	210.98	212.54	210.91	211.14	211.6	211.1	211.31	212.05	212.96	211.86	210.87	211.2	212.66	212.11	212.14	211.8	210.61	213.19	210.55	212.53	209.91	210.94	211.61	212.2	210.08	212.2	212.7	212.12	211.65	211.99	211.23	212.3	212.02	211.66	211.13	211.59	211.9	211.42	212.21	209.83	211.43
211.15	210.21	210.36	211.33	211.19	212.27	212.4	211.08	211.28	212.13	211.2	212.3	212.48	212.09	211.41	211.9	211.18	210.71	211.25	210.99	211	212.25	212.53	212.6	212.11	211.68	211.9	211.97	211.21	211.3	211.03	211.21	210.75	209.81	212.47	210.4	211.85	211.7	211.35	211.51	211.02	212.5	211.03	211.76	211.28	212	211.89	211.35	212.63	210.9
208.56	209.27	209.51	208.99	208.16	208.83	210.03	209.16	209.2	208.66	209.81	208.5	208.15	208.88	208.16	209.39	208.93	208.73	209.58	209.26	208.89	209.8	209.59	207.29	208.25	207.81	209.13	207.79	209.1	209.55	208.59	207.87	208.98	208.51	208.77	209.5	208.96	208.44	209.14	208.59	208.48	208.59	208.24	208.56	208.28	208.58	208.68	207.41	208.42	209.04
203.55	204.41	203.67	203.71	203.45	203.5	202.58	204.35	203.53	204.11	202.71	203.51	203.57	203.4	203.35	204.25	203.89	204.79	204.79	204.78	203.6	203.49	202.85	202.38	203.14	203.36	203.73	203.45	204.33	203.97	203.48	203.57	203.26	202.83	204.31	203.85	203.46	204.32	201.82	204.18	203.1	203.97	203.78	204.06	203.02	203.24	204.09	204.36	204.64	203.78
204.59	203.75	205.07	204.05	205.58	204.61	205.36	205.7	204.74	204.12	204.16	204.2	204.53	205.26	204.27	205.28	204.53	204.15	203.73	205.03	205.31	206.06	205.55	204.5	204.71	205.64	204.71	204.93	206.05	205.06	204.95	204.39	204.52	204.88	206.26	204.54	205.06	204.98	204.98	205.09	204.72	205.46	205.14	205.61	203.68	205	205.43	205.13	205.48	204.52
208.03	208.36	209.33	207.9	209.14	208.87	207.16	209.37	207.75	207.96	208.37	208.96	209.05	206.98	208.57	208.63	208.31	208.42	209.28	208.48	209.33	208.55	209.35	209.62	208.3	209.38	208.6	209.7	208.79	207.87	207.31	208.29	208.08	209.24	208.58	209.53	209.82	208.86	208.54	207.56	208.5	208.52	208.7	208.69	208.86	208.85	209.48	208.22	208.68	208.98
202.36	200.75	202.18	201.68	201.04	200.64	201.54	201.26	201.68	202.29	201.33	201.33	201.36	202.16	201.93	201.32	200.79	200.63	200.97	202.11	201.97	201.07	201.93	201.33	201.93	201.47	202.39	200.85	200.34	201.99	200.91	201.51	201.61	201.12	201.25	200.5	202.34	201.14	201.98	201.91	202.47	201.39	201.22	201.46	201.04	200.95	200.4	201.37	200.76	200.36
202.96	201.66	202.45	202.69	201.2	201.59	202.76	202.7	202.59	202.69	202.79	203.29	201.44	201.94	202.7	203.01	202.41	203.23	201.97	202.03	203.74	202.27	202.55	202.64	202.74	202.81	203.65	202.97	202.38	203.1	202.93	202.82	202.98	202.31	202.15	202.33	201.95	202.4	202.55	201.88	202.26	203.37	203.24	202.3	202.95	203.19	202.27	202.29	203.4	201.87
203.22	203.13	204.67	203.66	203.73	203.47	204.03	203.93	203.24	203.61	204.76	204.13	203.47	202.76	203.64	203.52	203.61	204.92	203.75	204.07	204.44	202.38	204.63	203.02	204.23	202.54	203.74	203.24	203.86	203.77	203.82	203.56	203.43	203.43	204.28	203.48	204.37	203.13	204.38	204.35	204.35	203.13	203.99	204.11	203.41	203.95	204.25	203.6	204.1	203.75
208.4	209.4	209.22	209.8	208.42	208.49	209.44	208.93	207.93	209.03	209.54	208.97	208.04	207.57	208.34	208.42	209.51	208.34	208.35	208.72	207.39	207.76	208.06	207.86	208.8	209.54	207.42	208.62	208	208.9	208.81	207.63	208.8	208.3	208.38	209.26	209.04	208.53	209.48	209.59	208.54	209.17	207.11	207.77	208.81	208.56	208.49	207.67	208.69	208.31
207.89	207.37	208.46	207.81	207.26	207.79	208.22	207.74	207.44	207.41	207.42	207.9	207	207.5	207.49	207.2	208.18	207.76	208.02	208.12	206.91	207.37	208.54	207.83	207.39	207.17	207.48	207.82	208.06	208.3	208.75	207.62	207.9	208.59	208.56	208.07	207.37	208.63	207.35	207.81	206.89	207.9	207.24	207.33	207.11	208.86	207.37	207.36	208.57	206.22
204.44	205.79	205.15	205.31	203.8	204.14	204.45	204.56	204.61	204.52	205.21	206.12	204.76	204.57	204.71	204.61	204.89	204.87	204.19	204.84	205.01	205.32	205.52	204.45	205.65	204.93	205.59	205.5	204.3	205.07	204.37	204.57	204.61	205.61	204.76	204.79	204.92	204.76	204.98	203.61	204.88	205.41	205.21	205.72	205.3	204.6	204.49	205.01	204.52	204.93
207.11	207.04	207.21	207.71	207.75	208.24	207.71	207.51	207.66	206.45	209.02	207.67	208.7	207.8	207.42	208.06	207.23	209.02	207.2	207.36	207.08	207.01	207.92	207.73	207.15	207.73	207.82	207.05	208.14	207.32	207.12	207.96	208.24	206.95	208.25	206.96	207.87	208.09	207.09	206.83	207.66	207.87	207.15	208.57	208.8	206.66	207.86	208.16	208.36	208.4
198.89	197.59	197.91	198.33	197.8	198.84	197.87	196.9	198.5	196.51	198.53	198.04	198.95	198.27	198.47	197.35	198.06	198.38	197.55	197.24	197.48	199.24	197.8	197.44	198.67	198.4	197.61	197.9	198.41	197.21	198.49	198.1	198.23	197.94	198.71	197.22	197.97	198.12	197.66	196.62	197.17	198.04	198.9	196.7	198.37	197.54	198.04	197.9	197.68	198.07
198.2	197.98	198.87	197.74	198.26	196.23	197.59	197.39	198.26	199.04	197.41	198.47	197.14	198.47	198.22	198.2	197.13	198.88	197.06	197.63	198.48	198.45	197.87	197.39	198.83	198.21	198.24	197.99	197.93	197.28	198.92	198.22	197.39	198.41	198.13	197.83	197.74	196.69	198.25	198.4	198.72	197.39	198.24	198.22	198.78	198	198.36	197.72	197.43	199.72
211.07	210.87	211.13	211.73	211.28	212.73	213.17	212.98	211.09	212.63	212.46	211.69	210.92	212.32	211.82	212.52	211.72	212.21	211.87	212.74	212.24	211.69	210.73	211.69	212.21	212.11	212.62	211.45	211.75	211.47	212.14	212.19	211.43	211.75	211.75	211.17	211.64	211.43	211.9	211.95	212.81	210.43	212.57	212.6	211.76	211.65	211.98	211.3	211.96	211.37
201.15	201.35	200.57	200.22	199.91	199.82	200.58	201.05	200.05	200.74	199.57	200.44	199.91	201.17	200.07	200.43	200.24	200.61	199.76	201.73	200.1	200.45	200.63	200.61	201.27	201.26	200.68	200.77	200.53	201.33	199.71	200.1	199.3	200.99	201.51	201.04	201.76	200.56	201.32	200.96	200.97	199.37	199.71	200.02	199.83	200.02	200.53	200.82	201.28	199.81
199.7	200.65	200.4	201.05	200.43	201.04	200	199.68	199.43	200.22	200.86	200.3	200.34	200.73	200.33	199.96	200.82	200.31	199.72	198.88	201.1	199.05	200.57	201	200.05	199.04	201.39	199.77	199.78	199.95	200.82	200.5	200.83	200.74	200.36	199.76	199.08	200.86	199.68	199.59	199.28	200.75	200.77	201.03	198.59	200.73	200.07	199.67	199.51	199.55
206.34	206.67	205.47	206.28	206.38	207.01	206.83	207.03	205.9	206.52	207.02	206.92	205.91	206.71	206.65	207.73	206.53	205.77	206.55	207.55	206.82	206.44	206.27	205.54	206.98	206.79	207.27	206.21	206.7	207.15	205.93	207.06	206.28	206.21	205.32	206.41	206.18	206.35	206.43	206.49	205.41	206.57	206.17	205.83	206.1	206.11	208.04	206.92	206.5	205.26
209.18	207.73	207.79	208.17	208.37	208.88	209.16	208.99	208.51	208.2	208.43	209.43	209.94	208.77	208.62	208.73	207.67	209.43	208.96	208.53	209.45	209.55	208.87	209.4	208.79	209.42	208.08	209.78	207.75	208.26	207.78	208.45	208.6	207.59	208.75	208.76	207.77	208.61	208.34	209.48	208.79	208.5	208.97	208.74	208.39	210.28	207.96	207.99	208.46	207.14
211.42	211.14	211.62	211.38	210.7	211.11	211.79	211.59	211.24	212.41	211.59	212.11	211.25	211.39	211.39	211.88	211.37	211.54	211	211.66	211.17	210.6	212.22	212.05	213.03	211.28	210.63	211.58	212.28	211.85	212.24	211.12	211.46	211.34	211.97	211.97	211.81	212.7	211.47	211.41	211.75	212.12	211.92	212.21	211.44	211.46	211.57	212.14	211.46	211.56
212.42	212.01	212.39	211.55	211.93	212.43	211.83	211.54	211.07	213.64	211.67	212.7	211.35	211.3	211.77	211.67	211.85	211.31	211.53	211.31	211.37	210.92	210.96	211.26	211.86	212.54	211.97	211.76	211.53	212.08	212.19	211.84	212.2	211.6	212.04	211.1	211.71	211.35	211.74	212.31	210.94	211.3	211.74	211.03	210.74	211.43	212.41	212.26	211.84	212.4
213.58	214.02	214.68	213.81	213.72	214.19	213.52	213.1	213.08	214.23	213.61	215.64	212.99	214.15	212.33	212.33	212.56	214.08	214.24	213.27	214.23	213.51	214.55	214.76	213.39	212.71	212.95	215.17	213.25	215.26	214.02	214.71	214.41	213.98	213.98	213.5	212.67	214.67	213.8	213.91	213.12	214.35	213.84	214.27	215	213.18	213.83	214.57	215.08	213.81
202.32	201.93	202.42	203.22	203.54	202.23	202.24	202.86	203	201.72	201.5	204.33	202.78	202.72	202.11	202.33	202.05	202.42	201.83	202.74	200.97	202.73	203.35	203.31	203.55	202.07	201.81	201.89	202.53	201.75	201.33	202.7	202.59	203.26	202.32	202.8	200.69	202.18	203.13	201.75	202.33	202.97	202.43	203.11	202.69	203.44	203.58	203.05	203.14	203.14
209.35	208.55	209.45	208.31	208.76	209.58	208.52	209.04	208.99	208.61	208.87	208.27	208.36	209.17	208.24	208.13	207.9	210.19	208.07	208.11	208.58	208.49	208.63	207.92	209.36	208.61	208.22	208.65	208.84	208	209.05	209.39	208.97	208.61	208.25	208.96	210.77	209.64	208.42	208.9	209.07	210.3	208.56	209.27	209.24	209.17	209.47	208.54	208.65	208.88
207.19	207.24	208.35	208.64	206.48	207.53	207.77	208.42	208.18	207.62	208.51	208.12	206.89	207.45	207.92	208.43	209.55	207.01	208.61	208.18	207.78	207.19	207.75	206.58	207.53	206.95	207.24	208.48	207.23	206.91	208.05	207.98	206.63	207.78	207.39	207.71	207.36	208.11	208.13	208.52	206.98	207.78	208.1	207.44	206.94	207.87	207.43	207.94	206.76	208.51
208.39	208.29	208.3	208.56	208.64	209.18	207.8	209.04	208.65	208.71	208.47	208.65	208.24	208.4	208.58	208.21	208.7	207.35	208.39	207.54	207.89	208.29	208.62	209.61	208.46	208.41	208.74	208.6	208.64	208.45	208.35	209.29	209.26	208.83	209.17	207.52	208.77	207.9	208.13	208.07	208.52	208.7	208.39	208.09	208.57	208.41	208.62	209.44	209.44	209.92
211.9	213.14	212.85	212.7	211.04	211.99	212.27	211.77	212.18	211.64	212.13	210.44	212.08	210.89	211.7	211.62	212.23	212.62	212.1	212.07	212.82	212.07	211.56	212.22	212.19	211.69	212.56	212.52	211.11	212.35	212.6	211.14	212.07	211.08	210.94	211.45	210.74	211.63	212.27	211.5	211.9	212.03	212.14	211.01	211.99	210.94	211.29	211.74	211.31	212.67
211.58	211.65	211.98	211.72	212.63	211.26	210.82	209.82	211.51	212.32	210.46	212.57	211.76	212.07	212.6	211.37	212.46	211.94	212.65	211.23	211.08	211.15	211.44	211.58	210.72	211.51	212.14	211.23	211.15	210.7	212.35	211.01	212.75	212.37	211.08	211.36	213.27	211.15	211.29	211.3	212.07	211.67	211.76	210.92	210.85	211.14	211.78	211.41	212.19	212.47
199.71	200.2	200.49	198.04	198.76	200.13	198.68	199.54	200.08	199.1	199.93	198.94	198.21	201.19	200.1	199.93	198.96	199.76	199.64	199.78	197.47	200.13	199.63	199.07	198.93	198.84	199.58	199.03	198.5	198.37	199.3	198.93	199.12	200.39	200.43	198.38	198.28	200.51	199.71	199.61	200.74	200.62	200.83	201.49	199.81	199.62	199.59	199.33	199.52	198.68
217.87	216.84	216.76	216.36	217.74	216.49	217.42	217.59	216.46	217.41	216.24	216.4	218.27	217.03	216.41	217.29	216.28	218.49	217.21	217.62	216.49	216.89	216.91	216.48	216.7	216.03	217.63	216.74	217.46	216.45	216.95	216.78	216.52	216	217.15	217.52	217.37	217.23	216.26	216.68	217.42	216.09	217.68	217.1	218.19	217.16	218.06	217.75	216.24	216.93
199.26	199.56	200.48	199.6	199.5	200.17	199.16	199.91	200.22	199.15	198.22	198.96	199.13	199.64	199.8	200.03	198.84	198.81	199.4	199.08	198.74	200.3	199.84	198.65	199.21	199.63	199.41	199.15	200.84	199.25	198.67	199.62	199.23	199.32	198.81	200.33	198.58	198.9	199.9	199.91	198.21	199.2	200.43	200.47	199.55	199.51	199.44	198.86	199.07	199.63
211.18	211.94	212.02	212.29	211.03	211.71	210.29	212.33	211.49	212.43	211.17	211.1	211.64	212.19	211.44	212.27	211.33	212.15	212.09	212.25	211.06	211.38	210.43	212.23	210.33	210.82	211.93	211.23	211.31	211.9	211.47	210.66	211.97	211.56	211.81	211.1	211.62	211.55	210.71	211.93	211.93	212.22	211.53	211.24	210.88	211.79	212.22	211.43	210.73	212.41
208.81	210.29	209.11	208.6	208.64	208.42	208.75	209.38	209.25	208.17	208.72	209.43	208.55	208.35	208.24	207.89	208.43	208.61	208.81	210.01	208.95	208.17	209.49	209.18	208.67	208.8	209.18	209.23	209.62	207.68	208.56	208.88	208.1	207.9	209.82	208.63	208.02	208.06	208.79	208.46	208.7	209.52	209.26	208.18	209.02	208.58	208.6	208.25	209.25	208.3
208.27	208.32	207.77	208.09	207.83	208.6	208.36	209.19	207.98	208.37	209.38	207.68	207.94	207.34	207.1	207.36	207.38	207.1	207.59	207.86	207.33	207.39	208.79	208.07	208.77	207.8	208.13	207.9	206.48	208.46	207.29	207.73	207.5	207.31	207.38	207.52	207.15	208.68	207.44	206.7	207.48	207.65	208.35	206.83	207.05	206.22	209.09	207.33	206.71	208.5
209.18	209.46	209.15	208.94	209.61	209.35	209.52	210.7	208.47	208.8	208.8	209.13	208.66	210.04	209.14	208.33	207.74	208.08	208.77	208.92	209.31	208.63	210.22	208.88	209.43	208.03	208.35	208.53	208.03	209.16	207.46	209.47	209.74	209.08	209.32	209.23	209.08	208.26	208.06	207.77	209.56	207.2	208.79	208.72	208.62	209.42	208.21	208.55	208.88	207.92
209.68	210.77	212.29	212.29	212.07	211.17	210.72	211.58	211.7	212.13	212.86	212.31	210.53	211.42	212.27	212.18	212.69	211.26	211.33	210.95	211.65	211.25	212.5	212.39	212.58	211.82	211.47	211.9	210.98	212.19	211.38	211.9	212.18	210.86	211.17	211.43	211.2	210.56	210.92	212.52	211.83	212.14	210.64	212.38	211.97	212.05	212.57	212.29	211.78	211.61
211.05	212.55	210.94	211.09	211.43	210.97	211.99	212.73	212.32	211.91	210.51	211.72	212.49	212.03	212.06	211.03	211.67	210.69	210.99	212.1	211.52	211.1	211.17	210.84	212.1	211.57	211.56	211.46	211.7	213.04	211.06	210.67	212.22	210.49	210.7	212.3	212.3	212.01	211.34	210.11	212.41	211.36	211.4	212.08	212.07	212.34	212.46	211.6	211.06	211.67
202.61	201.98	201.72	201.86	201.86	203.5	202.74	203.31	202.23	202.71	203.92	202.15	202.63	202.8	202.84	203.06	202.35	202.83	202.34	203.09	203.59	201.71	202.1	204.21	202.18	201.92	202.14	202.61	202.21	202.21	202.06	203	202.08	202.16	202.6	203.52	202.48	203.95	202.11	202.77	201.9	202.32	202.57	202.74	203.16	201.44	201.68	201.82	201.96	202.89
207.33	208.36	207.32	207.18	207.53	208.53	207.71	206.81	208.02	208.1	207.35	208.16	207.85	207.3	208.27	206.46	206.97	207.15	207.48	206.79	207.36	206.97	205.83	207.63	208.95	208.3	207.79	207.18	208.52	208.66	206.76	207.31	207.22	207.35	207.1	207.86	207.96	207.44	207.08	209.07	207.84	208.55	207.99	207.39	207.64	207.53	207.22	207.98	206.88	208.4
203.73	204.67	203.72	203.56	203.45	204.2	203.09	202.17	202.6	203.9	202.36	203.88	202.07	203.09	202.98	203.59	204.82	203.24	203.15	203.57	203.5	204.07	203.23	203.25	201.75	202.47	203.67	204.36	203.55	203.89	203.06	203.76	203.31	203.24	203.74	203.35	202.56	203.4	203.29	203.14	203.19	204.14	202.79	203.37	203.11	202.77	201.97	203.41	203.42	203.61
206.22	204.27	206.1	204.12	205.29	206.75	205.41	205.2	206.07	207.16	205.58	204.88	205.02	206	205.81	207.8	205.09	205.1	205.9	205.63	205.72	205.4	206.05	205.47	206.76	205.06	207.18	206.25	206.14	206.08	206.05	207.25	205.08	205.24	204.63	206.17	206.43	205.62	205.12	205.07	206.14	206.04	205.32	206.48	206.43	205.3	206.08	205.3	206.93	205.58
209.81	207.62	207.8	209.23	207.71	208.26	208.18	211.21	209.44	209.64	208.65	208.73	209.51	208.85	208.89	208.02	208.64	209.03	209.24	209.75	208.89	209.5	209.12	209.69	208.62	207.95	208.3	209.04	209.57	208.27	209.3	209.47	209.86	208.92	208.83	208.4	208.64	209.37	209.31	209.06	208.19	208.81	209.18	209.76	209.48	209.23	208.94	210.18	208.92	208.39
203.07	203.95	201.99	202.79	203.08	203.22	203.79	203.08	202.82	205.12	202.83	203.84	203.54	203.03	204.16	202.83	202.22	203.95	203.65	202.43	203.74	203.23	203.62	203.6	203.53	203.48	203.48	204.19	202.59	203.33	204.58	204.42	203.26	203.46	203.62	203.53	204.46	203.74	203.82	203.7	203.64	203.24	202.81	203.7	203.36	202.93	203.36	204.02	202.87	204.56
204.18	204.8	203.96	206	205.07	204.45	205.02	205.02	205.02	204.36	203.61	204.85	204.97	204.87	204.86	204.05	204.73	203.94	204.16	206.93	204.73	204.37	204.88	205.64	204.7	204.47	204.98	204.84	205.08	203.72	205.3	205.55	205.22	204.52	205.57	204.39	204.33	204.94	204.86	203.86	203.77	204.89	204.92	203.59	204.44	204.75	204.27	204.88	204.61	204.49
216.89	216.69	217.92	218.19	217.69	217.57	216.51	216.26	215.73	216.58	217.01	216.75	216.64	217.1	217.62	216.61	217.67	217.17	217.88	217.54	216.71	216.48	217.69	216.9	216.85	217.1	218.02	216.99	216.92	217.35	215.97	216.35	219.06	216.75	217.07	216.56	215.68	217.08	216.78	216.64	218.2	217.05	215.8	217.98	216.95	216.61	217.04	216.81	216.95	217.65
199.69	200.12	198.43	199.54	199	200.51	198.42	199.84	199.86	199.46	200.22	200.08	199.04	199.29	199.69	200.13	200.2	199.9	199.18	199.61	200.05	200.52	199.16	199.87	199.84	199.27	199.36	198.92	198.85	198.86	199.49	198.48	199.87	199.41	197.96	198.37	199.08	199.83	199.95	198.96	199.24	199.24	199.07	199.89	199.65	199.43	200.36	200.61	199.47	199.24
209.62	209.72	209.8	209.01	208.1	208.78	209.01	210.1	209.57	209.29	210.01	209.69	209.08	209.24	210.08	209.92	210.03	210.34	210.43	209.23	209.37	209.18	210.22	210.28	208.72	208.51	209.55	210.12	209.76	209.9	209.2	209.48	209.01	209.25	209.44	208.98	209	209.07	209.84	210.45	208.87	210.08	209.8	208.91	209.35	210.16	208.82	209.77	210.4	209.59
212.24	213.75	212.99	214.04	214.29	212.29	212.27	212.24	212.09	211.62	213.25	213.68	213.11	214.07	213.64	213.43	212.81	212.95	212.86	212.69	213.05	213.04	212.73	213.25	212.55	213.61	212.75	214.08	212.73	212.2	212.27	212.32	213.19	212.02	213.92	212.57	212.58	212.19	213.76	213.39	212.13	213.27	213.63	212.19	212.61	212.79	213.42	213.4	212.54	212.21
204.16	205.01	206.42	206.12	204.43	204.81	205.87	205.36	205.3	206.94	204.38	204.84	205.53	206.65	206.22	205.1	206.52	205.92	205.86	206.2	206.56	206.26	207.05	205.46	206.41	205.95	205.23	205.69	205.71	205.4	205.75	206.17	204.52	205.22	204.48	205.57	206.04	205.66	205.75	205.36	205.56	206.52	205.68	205.32	205.02	205.02	206.25	205.72	205.51	204.95
198.11	198.64	197.45	196.49	198.14	198.41	197.62	197.59	197.5	198.3	198.58	199.52	197.83	197.01	198.56	197.97	197.93	197.94	198.94	198.21	198.22	198.28	196.77	198.62	198.18	197.78	197.99	197.65	197.12	198.31	198.31	198.51	199.34	197.86	199.21	199.12	198.37	196.54	197.91	198.71	197.61	197.29	197.84	198.27	197.36	197.96	198.56	197.45	198.24	198.34
210.9	211.56	210.65	212.34	210.71	211.42	211.28	211.69	211.4	211.55	212.16	211.93	211.94	211.76	212.21	212.32	211.59	210.7	212.63	211.22	212.01	211.49	212.2	212.4	211.13	211.97	211.38	211.53	211.84	211.78	211.32	211.6	210.95	212.21	210.85	212.57	211.8	212.03	212.27	211.73	212.45	210.98	212.44	211.33	212.16	211.77	210.74	211.01	211.36	209.92
202.52	204.03	202.54	203.97	202.07	203.42	204.19	203.22	203	204.83	204.42	203.42	204.01	203.71	204.36	202.57	203.83	203.71	203.66	203.93	203.42	202.26	203.77	202.98	203.62	203.36	203.33	203.71	203.87	202.48	203.96	204.26	203	203.42	203.06	202.42	203.83	203.76	203.57	203.9	204.48	203.56	203.31	204.25	204.06	202.63	202.6	203.48	203.83	203.31
210.45	211.87	212.15	210.81	211.87	212.7	210.94	212.9	211.22	210.87	211.61	211.49	211.28	211.96	211.39	211.33	211.81	211.44	211.07	211.94	211.89	211.68	210.94	212.11	211.7	211.46	211.04	211.94	210.49	211.42	210.94	211.55	210.86	211.79	211.36	211.43	212.28	210.91	212.12	212.19	210.36	212.59	212.24	210.46	211.54	212.05	211.67	212.4	210.77	211.93
213.92	213.27	212.03	212.88	212.76	212.14	212.9	212.68	213.78	213.08	213.55	212.61	213.7	213.25	212.26	211.69	213.59	213.06	212.85	213.61	213.06	213.61	212.27	213.48	212.91	214.09	213.04	213.69	212.12	213.68	212.61	213.14	213.24	212.42	211.86	213.12	212.56	214.18	212.47	213.27	214.27	214.02	214.77	211.92	213.96	213.79	213.29	212.54	213.23	213.06
201.43	203.05	202.7	202.62	203.37	202.96	202.05	202.5	201.6	202.22	201.92	202.46	201.94	202.42	202.61	202.93	203.26	202.84	202.06	202.88	202.71	203.25	202.89	201.6	202.49	202.66	202.97	203.41	203	202.28	203.12	202.84	202.06	201.44	202.81	202.38	201.83	201.82	202.01	202.97	202.6	202.92	203.34	202.52	202.47	202.04	202.49	202.15	201.84	203.3
212.05	212.55	212.62	212.69	210.84	211.81	211.22	211.32	212.02	211.84	212.52	211.94	212.54	212.14	210.7	212.13	212.11	212.99	212.39	211.09	211.96	212.15	210.24	211.61	211.97	211.74	212.29	212.01	212.11	211.4	210.39	211.78	212.63	211.35	212.31	212.12	212.68	211.7	210.63	212.36	211.44	210.82	210.98	211.72	212.63	212.58	211.11	212.38	210.44	211.91
200.35	200.83	200.69	200.24	200.31	200.37	200.44	201	200.6	201.39	201.07	201.08	199.93	200.03	200.08	201.1	200.11	201.15	201.02	199.97	200.06	200.1	200.25	200.16	201.45	199.84	200.8	200.4	200.51	199.39	200.43	199.99	201.52	200.52	199.93	200.25	199.83	199.99	200.84	200.88	201.78	199.47	201.33	199.99	201.26	201.08	202.13	201.08	201.44	199.45
208.02	208.26	208.67	208.09	208.08	208.02	208.65	209.49	209.66	208.03	209.4	208.83	209.04	209.45	208.65	208.57	208.85	208.91	209.5	208.77	209.93	208.89	208.26	207.27	208.43	209.93	208.55	208.19	208.58	210	208.76	209.31	209.01	209.61	208.83	208.51	208.8	208.58	208.67	209.23	207.07	208.65	208.5	208.99	208.48	208.83	208.18	207.91	208.12	209.34
198.69	198.05	199.95	197.84	199.53	198.68	199	198.17	198.33	198.62	197.93	199.07	198.24	199.13	198.68	198.93	198.15	199.51	198.02	198.5	198.97	199.11	197.79	198.1	198	198.58	197.78	198.83	199.83	198.84	198.37	199.09	198.13	199.35	198.39	197.95	199.7	198.07	198.65	199.36	199.07	198.1	198.14	198.95	197.93	199.17	200.2	198.04	199.66	197.48
199.6	198.98	199.47	198.46	199.09	199.15	200.33	199.85	200.41	200.39	199.25	199.47	200.05	199.61	198.29	199.28	199.23	198.85	199.6	200.25	200.35	198.65	199.85	198.77	199.11	199.94	198.51	198.84	199.62	198.46	199.34	200.08	199.73	198.96	199.88	200.37	199.65	199.71	198.76	199.34	198.91	198.42	199.36	197.91	198.52	200.35	199.68	200.18	200.49	198.79
199.45	199.58	198.11	199.51	199.25	198.73	198.8	198.88	199.1	198.81	199.3	198.11	199.97	198.49	198.94	198.87	199.61	199.01	199.37	198.5	198.25	198.48	198.47	199	199.13	198.38	199.09	197.3	198.94	197.47	198.57	197.77	198.18	199.03	199.04	198.31	199.1	199.39	198.43	199.06	198.55	198.39	199.05	198.92	199.38	199.15	198.32	199.47	198.91	197.95
199.67	199.51	200.85	199.93	199.92	201.06	201.11	200.29	199.22	200.79	200.05	199.73	200.66	201.35	198.65	200.31	201.1	200.38	200.55	200.07	200.59	199.4	200.03	200.8	200.24	201.77	199.6	199.94	199.43	200.23	200.35	201.91	200.44	200.16	199.76	200.35	201.3	199.87	199.57	200.28	200.28	200.18	200.31	199.93	199.94	200.31	200.92	200.69	200.93	199.52
200.43	201.11	199.13	201.05	200.55	200.23	200.3	200.45	199.96	200.16	200.99	200.94	200.22	201.34	201.34	200.7	199.71	200.1	200.1	200.04	200.39	199.33	200.23	200.4	199.41	200.66	199.78	199.79	200.31	200.63	199.76	201.64	200.47	201	200.38	200.89	200.19	200.69	201.39	200.55	200.55	201.82	200.36	200.36	200.86	200.9	198.52	200.4	200.73	201.23
206.87	205.13	206.08	205.13	205.96	206.48	206.81	206.99	206.52	207.64	206.3	206.2	205.88	205.27	206.93	205.8	206.06	206.74	207.87	207.19	205.97	207.84	207.17	207.51	207.3	207.21	206.78	204.86	207.02	206.24	206.86	206.86	205.49	206.7	207.55	206.89	206.28	206.55	205.83	206.39	207.08	207.36	206.16	207.25	207.23	207.03	206.61	205.98	206.19	206.51
203.33	202.5	203.69	203.21	202.64	202.24	203.82	203.22	203.35	203.7	203.33	202.88	202.99	203.28	204.26	203.5	203.06	203.19	203.52	204.36	203.82	203.3	202.41	204.2	202.71	203.03	202.05	203.77	203.49	203.41	203.4	202.28	204.09	204.78	202.94	203.68	201.65	202.96	203.48	203.28	203.48	203.41	202.83	202	203.4	202.53	203.51	202.96	202.44	203.74
204.31	203.85	204.67	203.27	205.01	204.49	205.42	204.16	204.42	205.16	204.84	204.96	204.44	204.83	204.43	204.79	205.29	203.86	204.28	204.35	205.32	204.06	204.23	204.39	204.74	204.05	204.36	205.89	206.35	206.24	204.58	205.4	204.49	204.88	204.41	202.55	205.17	204.64	205.4	205.35	205.38	205.57	204.54	204.89	204.39	204.67	204.17	204.68	205.12	203.57
217.47	217.53	218.14	217.68	216.82	218.21	217.12	217.53	217.67	215.91	217.33	217.16	216.66	216.55	217.28	216.71	217.3	216.27	217.36	217.06	217.37	217.41	215.59	218.9	216.49	216.85	216.72	217.6	216.71	216.51	217.38	217.66	216.29	218.64	216.98	217.05	216.82	216.99	216.25	217.75	218.22	218.56	217.64	217.3	216.85	216.05	216.83	217.19	216.67	217.39
203.07	202.21	201.85	203.4	202.37	202.38	202.17	203.38	202.71	201.52	203.59	203.18	202.98	202.99	201.5	201.43	202.4	202.61	202.66	202.44	201.82	202.37	203.37	202.99	202.02	202.52	202.04	202.09	203.08	202.68	202.64	202.85	202.75	202.66	201.85	202.11	202.49	203.64	201.61	203	202.68	202.32	202.89	203.43	202.92	201.81	202.38	203.52	201.78	203.16
215.92	217.75	218.44	217.84	218.02	216.94	217.23	219.03	217.99	218.71	217.23	216.21	217.86	217.51	217.1	218.05	218.37	217.51	218.66	217.2	217.03	217.92	217.63	217.4	218.03	216.87	218.36	217.78	218.58	217.61	218.3	217.73	217.31	217.79	218.14	217.97	216.89	217.73	218.8	218.82	216.86	217.22	217.89	217.83	217.55	218.83	217.18	217.51	218	217.29
201.18	200.52	200.52	200.91	200.49	200.62	201.98	200.04	200.4	200.77	200.73	200.09	200.92	200.34	200.86	200.47	200.99	201.09	198.96	199.94	200.36	200.51	200.4	200.84	200.91	200.87	201.11	200.96	200.19	200.43	200.13	200.14	200.74	200.78	200.2	199.51	200.91	201.13	200.36	199.84	200.51	200.36	200.53	200.06	200.31	200.55	201.44	201.09	199.24	200.28
212.02	212.08	213.96	212.27	211.91	212.12	211.83	211.82	211.52	212.46	211.67	212.86	212.9	213.74	211.9	212.79	212.1	212.46	211.93	212.84	212.52	211.88	212.64	212.22	211.83	212.27	212.69	212.25	211.77	211.29	212.03	213.43	212.26	213.78	211.47	213.11	211.67	212.22	212.65	212.33	211.85	211.68	211.02	212.09	212.01	211.92	212.54	211.91	212.09	212.25
213.56	212.93	212.86	214.21	212.29	213.22	212.44	213.42	212.92	212.73	214.13	210.83	213.15	213.48	212.34	212.68	213.32	212.54	212.61	211.87	213.45	213.41	210.79	213.18	213.19	213.8	212.86	212.55	212.35	213.05	212.64	213.05	213.68	212.25	212.18	212.95	212.75	213.2	212.09	212.61	212.91	213.3	213.53	212.12	213.12	213.54	212.15	211.96	212.61	212.34
216.82	216.76	216.86	217.79	217.61	216.78	217.29	216.73	216.69	217.86	217.82	217.85	216.89	217.16	216.28	217.35	218.37	217.11	216.08	217.43	216.41	217.17	216.22	216.49	217.44	217.75	216.87	216.74	216.04	216.89	217.94	216.82	216.23	217.9	217.24	216.54	216.44	217.95	218.08	217.08	216.53	216.71	216.46	216.81	217.67	216.89	216.63	216.49	217.26	216.34
211.29	212.16	211.95	211.38	211.63	211.53	212.3	211.17	211.9	211.79	210.98	211.09	210.91	211.55	210.9	211.44	211.27	212.32	210.97	212.51	212.45	211.85	211.72	210.89	211.72	212.53	211.65	212.37	210.98	211.82	211.23	211.76	212.77	210.9	212.27	211.24	212.35	210.78	210.64	211.02	212.18	211.24	212.07	210.8	211.52	212.4	211.83	211.94	212.29	211.73
208.26	208.39	208.54	209.43	208.2	207.46	207.57	208.76	208.55	208.86	208.34	208.62	208.35	208.13	209.06	209.52	209.24	208.3	209.3	208.42	208.33	208.14	208.27	208.09	208.09	209.04	208.8	208.2	209.39	208.78	208.33	208.89	207.74	208.19	209.34	208.81	209.84	208.9	209.05	208.67	208.04	208.37	208.95	208.06	208.36	208.66	207.27	207.18	208.22	207.85
206.69	205.88	204.65	204.29	205.47	205.31	206.39	206.2	205.64	204.72	205.38	205.71	205	206.13	206.34	205.24	205.27	205.29	206.15	205	205.05	205.33	206.24	204.28	206.57	205.22	206.77	206.62	204.96	207.73	205.57	205.85	204.6	205.83	206.19	206.5	205.48	206.11	205.44	205.89	206.9	204.31	205.1	206.01	206.91	206.36	204.87	205.64	205.71	206.01
202.86	204.17	204.09	203.27	203.62	203.82	203.53	203.5	203.62	204.12	203.8	203.37	203.2	202.64	203.77	204.42	203.81	204.65	204.55	204.14	203.92	202.37	203.94	202.64	203.88	204.23	203.56	202.47	203.94	203.66	203.08	204.04	203.92	204.07	203.46	204.13	204.79	203.5	204.7	203.9	203.76	203.46	204.25	204.07	202.3	204.62	202.97	204.48	204.12	203.64
209.82	209.7	209.13	210.77	209.6	209.35	209.31	208.26	209.54	208.73	210.12	209.03	208.36	209.67	209.45	209.67	208.68	210.26	208.88	209.55	210.69	208.61	208.7	210.47	209.19	210.29	209.74	209.62	209.5	209.59	209.94	209.2	209.42	210.49	209.8	210.56	209.63	209.44	210.61	210.81	209.85	210.67	208.66	208.52	208.9	211.14	209.22	209.21	209.56	209.51
202.13	203.1	201.92	203.46	201.77	202.31	203.25	202.97	203.38	202.06	202.81	202.62	201.91	202.31	202.65	203.89	202.14	203.64	203.02	202.19	202.7	201.68	201.52	202.73	201.65	203.04	201.26	203.23	202.26	202.44	202.04	202.96	202.39	202.36	202.84	202.08	201.81	202.61	202.08	203.42	202.71	203.07	202.48	203.13	203.1	202.66	203.16	202.67	202.66	202.22
208.61	208.94	208.02	208.34	208.35	209.14	208.01	208.17	207.82	207.98	207.76	208.98	208.62	206.4	208.01	208.38	208.36	208.74	207.59	208.23	209.13	208.02	208.28	208.59	207.62	208.5	207.17	208.72	207.83	208.07	207.14	209.52	207.91	209.08	207.94	207.31	208.93	208.89	208.61	207.33	207.76	207.05	207.16	208.74	207.46	208.58	209.03	207.85	208.01	208.23
210.93	211.19	212.1	210.92	211.62	212.1	212	211.92	211.69	211.7	211.35	212.32	211.01	211.61	212.31	211.18	211.35	211.52	212.54	211.01	210.69	210.5	212.18	210.84	211.03	211.66	211.57	212.9	211.71	210.91	211.48	211.15	210.42	211.29	211.46	212.44	211.68	211.14	211.01	210.74	211.42	210.09	211.7	212.96	210.68	211.26	211.59	211.75	211.68	211.66
212.78	212.52	213.16	212.81	213.97	212.92	213.45	213.01	212.66	213.69	212.48	213.38	212.79	212.57	213.66	212.48	212.24	212.17	213.17	214.17	212.28	214.05	212.36	212.77	212.18	213.1	213.21	212.47	213.85	211.93	212.66	212.21	212.1	212.13	213.52	213.01	211.79	212.67	212.25	212.95	212.73	213.85	213.38	212.41	213.2	213	213.01	213.94	213.01	212.67
207.43	208.01	208.43	207.48	207.57	207.86	207.83	208.86	208.37	207.43	207.68	206.74	209.46	207.93	206.68	207.45	207.74	208.21	208.58	208.23	207.52	207.87	206.82	207.41	207.6	208.05	207.36	206.98	208.41	207.41	207.67	208.57	206.99	207.45	208.23	207.58	207.5	208.64	208.35	207.35	208.02	207.79	208.29	207.48	208.45	207.83	208.67	208.06	206.13	208.09
208.41	209.15	207.01	207.97	207.61	208.16	208.16	209.18	207.92	207.61	208.13	208.55	207.45	206.84	209.33	207.25	207.57	207.46	207.93	207.17	208.43	207.76	207.56	207.3	208.74	207.18	207.62	208.35	207.01	207.07	207.49	207.85	208.39	208.51	207.76	207.99	207.2	208.53	208.28	208.65	208.47	209.05	208.3	208	208.05	207.8	207.71	208.53	207.71	207.39
209.14	209.03	208.33	208.42	208.07	208.58	208.16	209.23	208.11	207.19	208.31	209.18	208.11	208.84	208.33	209.15	207.9	208.4	208.79	208.62	208.99	207.69	208.7	207.85	208.36	209.18	208.58	208.96	209.17	208.68	208.91	208.56	209.36	208.16	208.67	209.56	209.26	208.11	208.96	208.94	208.87	208.99	208.16	208.62	209.13	208.64	207.92	209.05	209.13	209.45
213.43	212.94	212.43	213.11	213.56	212.67	213.04	213.26	213.01	212.71	213.59	212.58	212.4	212.88	213.17	213.03	213.78	212.69	212.35	212.63	212.26	212.91	212.28	211.78	212.89	212.72	212.94	212.41	212.76	213.69	212.34	214.14	212.68	212.76	213.71	212.65	212.51	212.68	213.44	213.07	211.44	213.54	212.57	213.44	213.11	211.81	212.9	214.19	213.89	212.82
204.95	204.09	205.18	204.9	204.81	204.6	204.31	205.26	204.37	204.54	204.94	204.77	204.95	203.63	204.05	204.23	205.71	204.35	204.82	204.64	204.44	204.73	205.16	205.67	205.11	205.02	204.36	204.44	204.14	205.23	204.69	204.9	205.17	204.85	205.26	204.83	205.51	204.16	204.58	205.3	203.79	204.48	204.29	204.36	205.61	203.57	203.61	205.17	204.68	205.36
212.33	212.4	212.19	210.59	212.82	211.05	211.2	211.96	210.54	211.48	211.29	211.09	210.62	210.42	211.44	211.8	211.21	210.09	212.45	211.7	211.8	211.52	211.75	211.43	210.56	210.96	211.3	211.73	211.32	211.21	211.07	210.27	211.34	210.81	210.91	212.15	211.43	211.19	212.07	212.98	213.37	210.42	212.12	211.55	212.46	211.74	210.49	211.08	211.87	211.5
200.83	200.26	200.69	199.51	200.38	201.16	201.16	200.45	200.26	200.04	200.05	201.57	199.73	199.74	200.21	200.39	200.67	199.99	199.6	201.45	199.91	199.28	201.34	199.89	200.04	199.85	199.68	200.22	199.78	200.03	200.24	199.65	200.51	200.18	200.19	201.09	199.72	199.64	199.96	200.71	198.55	198.9	201.51	200.27	201.07	200.44	199.57	200.55	200.53	200.71
199.42	199.11	197.73	198.88	198.31	198.53	197.55	199.62	198.45	198.63	199.04	198.53	199.54	199.19	199.23	198.43	199.4	199.21	199.15	198.06	197.77	198.4	199.26	198.31	198.88	197.97	198.98	198.36	199.07	199.04	199.34	198.26	197.66	198.96	198.46	199.32	198.53	198.85	198.27	198.93	198.7	198.29	198.67	197.84	197.54	198.68	198.61	198.8	197.4	199.13
217.5	217.44	217.72	217.34	217.05	216.03	216.97	216.35	217.25	216.27	216.1	216.31	217.84	216.94	218.28	216.62	216.34	217.14	216.91	216.55	217.41	216.56	217.62	217.04	216.46	216.95	217.5	217.22	216.37	217.6	217.08	216.64	216.18	216.71	216.91	216.83	217.02	216.28	217.17	216.96	216.57	217.26	218.09	215.82	216.73	216.8	216.66	217.46	217.18	216.93
208.69	208.66	208.87	209.64	208.5	209.31	207.64	208.26	207.69	209.39	207.89	208.18	208.81	209.67	208.52	207.81	208.09	208.91	207.95	208.55	208.77	207.09	208.33	209.14	209.72	208.32	207.7	208.48	208.23	207.94	208.64	208.35	208.5	207.79	207.52	209.66	208.22	209.49	207.49	208.18	207.21	207.77	208.19	209.12	209.5	206.97	208.89	208.35	208.4	209.35
211.05	213.19	211.07	211.08	211.83	211.97	211.97	212.1	212.09	211.41	211.04	212.68	211.78	211.56	210.76	211.92	211.34	211.28	211.56	212.61	211.33	211.09	212.83	211.48	211.95	211.71	212.14	211.79	210.94	211.97	211.46	211.98	211.47	212	211.96	211.39	212.57	210.94	211.08	211.52	210.63	212.16	211.64	211.52	211.32	211.99	212.24	212.16	211.54	212.45
198.82	199.6	199.27	198.87	199.4	199.49	199.27	199.65	198.87	199.82	199.83	199.75	198.74	199.05	198.83	199.72	198.62	199.81	199.54	199.4	200.54	199.98	199.58	198.67	199.74	198.74	198.29	199.08	200.06	199.8	199.25	198.7	199.9	198.67	199.81	199.63	200.65	198.87	199.92	198.98	199.39	198.82	199.58	200.1	199.74	199.22	199.68	199.39	199.82	201.05
207.71	207.83	207.53	207.27	209.05	209.33	207.98	207.11	207.95	207.47	208.13	208.17	208.32	207.55	208.17	207.8	207.54	207.65	207.03	209.27	208.66	208.29	208.08	208.91	206.58	207.61	207.87	207.23	208.32	207.42	207.39	208.11	207.19	207.78	209.72	207.58	206.86	205.9	207.28	207.46	206.75	207.37	208.59	207.53	208.26	207.71	207.5	208.15	207.79	208.9
205.12	205.48	204.91	205.08	206.37	205.77	206.01	206.47	205.25	205.41	206.52	203.95	205.5	206.07	206.67	205.84	205.98	205.25	205.27	206.52	206.61	205.79	204.23	205.62	205.43	205.28	205.19	205.98	206.26	206.27	205.71	205.18	205.45	205.28	205.03	205.15	205.6	206.74	205.72	206.03	204.28	205.71	204.85	205.36	206.33	206.32	205.2	205.84	206.23	205.56
198.65	200.1	199.15	199.19	198.73	199.17	198.26	199.96	199.91	199.52	198.83	199.71	198.86	198.69	200.12	198.99	199.49	198.79	200.55	198.91	199.07	199.41	199.03	200.31	199.36	200.72	197.68	200.51	199.37	198.9	198.54	199.86	199.38	199.64	199.75	199.4	199.51	199.34	198.76	199	200.57	198.62	198.7	199.42	199.71	199.37	197.86	199.42	199.91	199.64
216.9	217.12	216.72	217.06	215.8	216.34	217.55	216.99	216.16	217.33	216.78	217.37	216.76	217.08	216.44	216.93	217.99	216.95	216.98	217.9	216.39	216.69	216.77	216.67	217.16	218.38	218.06	218	216.79	217.68	217.26	216.89	217.12	216.52	215.6	216.17	218.53	216.44	218.89	216.75	215.92	215.6	217.25	216.72	216.75	215.81	217.83	216.44	217.28	217.52
209.57	207.96	208.57	208.74	209.01	207.61	207.93	208.7	207.69	208.47	208.47	207.93	208.83	208.51	208.02	207.86	208.38	208.45	209	208.83	208.17	207.75	207.77	208.44	207.67	208.53	208.77	208.34	210.35	208.02	208.73	208.14	208.84	208.14	209.26	208.11	209.44	208.78	208.43	207.74	208.77	208.06	208.14	207.63	208.72	208.06	208.25	208.45	208.62	208.23
200.79	201.74	202.15	201.12	201.36	201.12	201.46	200.61	200.72	200.79	202.05	201.38	201.26	201.17	201.16	200.67	200.13	201.69	201.51	201.48	201.35	202.22	200.84	201.67	201.05	200.48	201.36	201.47	201.42	201.5	201.78	201.51	200.11	202.02	200.39	200.5	201.03	201.56	201.42	202.51	201.54	201.77	201.33	200.63	201.09	201.38	201.38	201.46	201.59	200.55
216.39	218.88	215.39	216.49	216.97	217.47	216.97	218.09	217.52	217.96	216.92	216.67	217.83	217.33	216.46	217.27	217.06	217.79	216.64	217.83	216.54	217.44	216.6	217.78	216.99	217.88	217.42	217.4	217.44	217.85	216.54	217.73	217.12	217.17	217.16	217.09	215.87	216.89	217.43	217.13	216.61	216.56	216.69	216.75	216.56	216.44	217.47	216.82	217.79	216.56
209.56	209.63	209.45	209.32	210.11	210.66	209.76	209.47	209.07	210.27	210.35	208.35	210.8	208.79	209.64	210.62	210.15	210.1	210.48	208.9	210.13	209.48	209.03	209.06	210.08	209.92	209.88	209	208.19	209.77	209.3	209.64	209.5	210.32	209.3	210.81	210.31	209.31	209.6	208.91	209.74	209.43	209.7	209.65	210.36	209.02	209.68	209.03	209.27	209.39
203.55	203.53	203.27	203.91	203.76	203.05	204.8	205.01	204.66	204.54	203.47	202.31	203.11	202.82	203.57	203.55	202.9	203.39	204.23	203.81	203.84	204.5	204.76	203.36	204.39	205.2	202.89	203.5	204.14	204.58	204.26	203.79	203.68	203.8	203.4	203.14	203.38	204.03	204.02	202.93	203.48	203.02	203.09	203.17	203.7	204.01	203.18	203.1	203.25	203.72
210.46	209.35	209.38	209.24	209.85	210.74	209.43	208.55	209.85	209.8	209.66	208.33	208.79	208.65	208.51	208.02	208.78	207.78	209.16	209.37	209.27	208.59	209.05	209.41	208.94	209.65	210.13	207.44	209.67	208.43	210.47	209.32	208.49	208.5	209.7	210.79	210.23	209.7	209.41	209.14	209.73	210.01	210.57	209.5	209.58	210.07	209.42	209.58	209.48	211.42
200.9	201.03	199.53	199.63	200.32	201.45	200.86	199.68	199.76	200.27	200.77	200.96	199.63	200.82	200.95	199.42	199.74	200.96	200.19	200.03	199.63	201.28	201.22	200.91	199.96	199.56	200.01	198.8	200.2	200.66	200.59	199.81	200.73	200.82	200.07	201.7	199.39	201.96	200.23	199.91	200.49	200.83	199.79	200.46	199.76	200.11	201.6	201.28	200.96	199.96
209.39	209.33	210.89	209.57	209.96	208.99	208.65	208.58	209.3	207.47	209.29	210.61	209.73	208.74	209.66	209.63	209.69	209.2	209.27	209.45	210.07	208.97	209.17	209.21	208.56	209.57	209.11	209.16	210.07	208.99	209.77	208.61	209.75	208.99	209.12	209.73	208.74	208.83	209.31	208.89	209.45	209.69	209.67	210.03	208.91	208.34	209.89	209.06	210	209.03
212.43	211.93	210.99	211.58	211.92	211.62	212.04	212.42	211.38	212.96	211.09	211.61	211.78	211.97	211.03	210.49	211.98	212.59	211.06	211.24	212.28	212.62	212.48	211.6	212.53	211.72	211.53	211.21	212.64	211.35	212.39	211.8	212.01	212.02	212.69	211.46	212.13	211.63	211.07	211.5	212.47	211.39	211.61	213.53	211.87	211.58	211.91	212.52	211.67	211.18
199.51	199.51	199.84	199.52	199.57	198.83	198.78	199.49	199.72	199.31	199.63	199.69	199.18	200.87	199.19	200.03	199.22	201.15	199.02	199.09	199.99	199.87	199.55	199.17	199.27	199.7	200.39	199.68	200.2	199.49	199.91	200.05	198.8	199.83	198.94	199.84	200.85	200.08	199.98	200.19	199.53	199.79	199.8	200.06	199.28	197.76	199.08	199.52	200.27	199.48
200.84	201.02	200.6	201.31	201.2	201.34	201.13	201.74	200.9	200.79	199.94	201.39	200.19	200.68	200.83	201.59	200.82	201	201.86	202.52	201.73	201	201.28	201.25	201.58	200.94	200.43	201.57	200.82	201.45	201.41	200.43	202.04	201.06	201.91	200.49	201.24	201.66	200.83	202.08	200.76	202.78	201.34	201.26	201.03	201.41	200.76	202.22	202.08	200.39
212.52	211.96	212.52	212.13	212.61	211.65	211.34	212.64	211.64	211.92	211.89	211.12	211.75	212.47	212.5	212.44	211.65	210.72	210.88	212.43	212.47	211.84	212.13	212.44	212.54	211.51	212.95	212.38	212.1	211.44	213.21	210.8	211.71	211.13	213.01	211.92	211.89	211.23	211.35	212.33	211.67	211.5	211.07	212.23	211.48	212.3	211.43	210.87	211.26	212.53
199.72	198.63	200.18	201.34	199.81	200.62	201.32	199.29	200.7	199.55	201.23	199.37	201.13	201.73	199.97	200.39	201.47	199.72	199.55	198.47	199.5	199.92	200.38	201.15	200.05	200.01	200.75	201.11	199.74	198.37	201.4	199.59	201.52	200.55	199.93	199.38	200.24	200.97	200.68	201.21	200.01	199.91	200.86	199.33	199.82	200.71	200.7	201	199.79	200.56
203.36	202.98	203.48	204.65	202.14	203.54	202.77	204.28	204	203.59	202.86	203.8	202.51	203.26	203.17	203.54	203.94	203.78	204.44	202.77	204.05	203.71	204.18	203.51	203.37	204	203.58	203.96	203.48	202.38	203.97	203.5	202.54	204.01	205.06	203.42	203.71	204.1	204.36	203.28	203.74	204.1	203.93	203.38	204.05	203.9	204.12	204.65	203.41	202.84
208.82	209.81	208.52	208.75	208.1	208.64	209.88	209.72	209.88	210.56	209.41	209.02	210.18	208.85	209.88	209.27	208.9	210.57	210.56	209.12	209.24	209.89	209.78	208.45	209.27	210.21	210.34	209.17	209.24	209.5	208.15	209.19	209.6	209.7	208.91	208.56	209.1	209.51	208.68	209.38	209.91	208.76	209.21	209.55	210.67	208.85	208.84	209.79	210.04	207.84
212.61	213.45	214.21	213.21	213.22	214.26	212.85	212.17	213.16	213.14	212.72	213.03	213.33	212.52	213.12	213.26	212.55	212.03	213.6	212.16	213.3	213.73	213.53	212.93	213.04	213.21	212.38	213.21	213.3	213.18	212.48	211.91	212.69	214.49	213.16	212.95	212.48	212.69	213.3	212.18	213.03	211.9	213.87	213.66	212.86	212.78	212.48	212.73	211.7	213.1
217.07	216.53	216.15	217.48	216.86	217.62	217.45	216.74	217.01	216.66	216.45	216.86	217.11	217.1	217.05	216.84	216.37	216.76	216.33	216.32	217.39	217.9	217.45	217.8	216.93	216.16	217.25	216.43	216.04	216.59	216.61	217.8	217.99	217.92	217.17	216.93	216.54	216.91	217.62	217.23	216.97	218.85	216.2	216.63	216.97	216.66	215.8	217.54	215.93	216.99
199.56	200.52	199.67	200.76	199.58	200.8	200.67	199.27	199.69	200.81	200.55	199.69	200.12	200.54	198.76	200.59	199.38	201.38	200.46	199.54	200.38	200.46	200.68	200.02	200.51	200.77	201.09	200.82	199.68	200.87	200.67	200.12	200.36	200.15	200.99	201.03	200.48	199.52	200.57	200.3	200.62	199.22	199.53	201.13	201.39	198.58	200.12	200.01	199.51	199.76
200.75	201.24	201.61	202	201.34	200.83	201.63	202.46	201.14	201.4	201.79	201.89	201.36	201.13	201.69	200.23	201.89	201.47	201.69	200.52	201.04	201.93	201.33	200.42	201.33	200.17	201.33	201.13	201.43	201.41	200.23	201.25	200.69	200.99	200.6	201.25	199.52	200.84	201.14	202.38	200.67	200.29	202.32	200.81	201.44	201.92	200.8	201.2	200.79	201.56
202.23	203.4	202.52	203.16	202.67	203.92	202.78	202.81	203	203.96	201.74	202.55	203.4	203.25	201.92	202.32	203.06	203.13	202.94	202.19	202.87	201.78	202.31	202.95	202.98	202.36	201.88	201.86	202.93	202.7	201.55	202.56	202.13	202.88	202.6	203.21	202.24	202.27	203.41	203.21	201.62	202.95	203.41	202.42	202.08	201.99	202.96	204.04	201.21	203.21
203.59	203.94	204.6	203.83	203.25	203.44	203.95	203.4	204.49	204.81	203.04	204.13	202.98	202.39	203.74	204.71	203.39	203.5	203.5	203.96	204.2	204.01	204.05	203.48	204.16	203.35	203.93	203.99	203	203.78	204.25	203.32	204.19	203.79	204.34	204.02	203.48	204.44	203.4	203.38	202.87	204.7	203.93	204.76	203.93	204.41	203.77	202.54	203.56	204.07
202.86	203.07	201.85	203.56	202.6	203.5	202.36	202.51	202.51	202.4	202.82	202.19	202.89	202.44	203.98	202.7	203.05	201.53	202.62	202.55	202.72	202.11	203.17	200.83	203.15	202.76	203.45	202.53	203.17	203.42	202.21	203.94	203.1	202	202.02	201.62	202.32	203.27	202.41	202.52	202.05	201.48	203.39	201.8	202.97	203.12	202.15	203.14	201.78	202.98
203.17	203.86	203.71	203.33	203.18	203.52	203.84	203.78	203.92	203.36	202.52	202.98	204.13	203.69	202.84	203.7	203.11	204.28	202.67	204.32	203.84	202.57	203.95	203.82	204.32	204.89	203.08	202.74	203.95	204.57	202.54	203.73	202.85	203.21	202.35	202.68	203.71	204.06	203.77	203.18	204.17	203.23	203.24	202.69	202.18	202.85	203	204.14	202.89	203.85
204.8	203.73	204.79	204.78	205.04	203.05	203.69	204.55	203.18	204.02	203.35	203.76	204.13	204.54	204.86	203.94	204.29	203.47	204.29	204.33	204.64	203.5	204.61	204.21	202.91	203.54	203.05	204.54	203.37	203.44	203.75	203.66	204.33	203.3	205.24	202.7	204.31	203.28	204.27	204.52	204.17	205.04	203.62	202.21	204.14	204.25	204.85	204.27	204.89	204.3
204.06	203.07	204.05	202.88	202.7	202.85	202.46	202.93	203.94	203.59	204.76	203.3	203.38	203.13	204.21	203.6	203.08	204.06	203.38	203.61	203.92	202.28	203.47	203.48	203.82	205.39	203.11	204.42	203.5	200.88	203.6	202.46	203.64	203.33	202.74	204.12	203.44	202.54	203.75	203.42	203.76	201.99	203.42	204.07	202.49	203.38	203.89	203.79	203.35	202.42
216.86	217.53	217.15	217.87	216.75	217.14	217.26	217.04	217.63	217.38	216.75	216.7	217.87	217.75	218.03	216.52	215.96	217.38	216.73	216.35	217.33	217.24	217.16	214.99	217.51	216.5	217.63	216.63	217.44	217.62	216.92	216.68	215.95	217.36	217.64	216.75	217.09	216.93	216.38	217.08	215.84	216.51	216.64	217.67	216.12	216.33	217.13	216.49	216.89	216.32
214.29	212.43	213.55	214.56	214.07	213.83	213.26	214.35	214.39	214.2	214.12	213	214.31	212.63	213.21	214.17	213.36	213.25	214.65	214.17	214.88	213.78	213.44	213.05	213.25	214.16	214.09	213.14	213.79	214.87	213.73	214.18	214.35	214.61	214.44	213.18	213.78	214.63	214.2	214.28	213.29	214.53	214.52	213.78	214.3	213.23	213.9	213.56	214.1	213.32
195.88	195.52	194.98	195.12	194.86	195.51	195	194.52	194.86	194.79	195.7	194.32	195	195.38	194.5	194.42	194.66	195.77	193.11	195.48	194.8	195.22	195.77	194.52	195.7	196.44	196.51	195.88	195.41	195.45	195.61	194.34	194.63	194.63	196.06	195.39	195.74	194.39	195.64	194.99	195.84	194.66	195.84	195.48	195.6	195.45	195.35	194.6	195.07	195.49
200.2	200.5	199.87	200.64	201.06	201.95	199.82	200.15	201.16	201.43	199.78	199.37	200.64	201.37	199.29	200.09	200.51	199.84	199.79	201.53	200.14	199.29	200.38	201.03	200.04	200.1	200.77	201.1	200.23	199.79	199.98	200.78	201.25	201.38	200.5	200.3	200.17	200.08	200.89	199.62	199.9	200.42	200.65	200.63	199.83	200.91	199.06	199.91	200.22	201.1
207.9	208.88	207.07	208.41	207.61	209.18	208.03	207.11	206.96	207.84	207.63	207.63	207.31	207.05	208.05	208.03	208.32	207.61	208	207.84	206.74	207.96	208.88	207.93	208.24	207.77	207.81	207.1	208.44	207.74	209.28	209.78	207.05	207.06	208.14	207.93	208.84	207.56	207.22	208.08	207.81	207.28	207.48	207.16	207.41	207.1	207.01	207.8	207.17	207.52
218.6	217.37	218.15	218.27	217.04	217.59	217.4	217.46	216.94	217.29	217.54	217.23	216.39	217.97	217.5	216.76	217.82	218.78	217.21	218.5	217.9	217.39	217.39	216.76	218.44	217.53	217.77	218.3	217.34	218.53	217.66	218.09	217.13	218.16	217.91	217.36	216.92	217.97	217.44	218.12	217.38	218.02	217.37	217.73	217.55	217.51	218.51	218.52	216.77	217.38
202.15	202.65	201.33	203.17	203.33	201.72	202.6	202.14	203.81	203.29	202.21	202.95	202.92	202.04	202.04	202.34	203.2	202.3	202.36	202.61	203.64	201.74	202.88	203.11	201.86	203.92	201.85	202.24	202.5	203.07	202.95	203.45	202.91	202.96	202.51	201.7	202.59	202.12	202.26	202.3	203.56	202.84	202.55	202.59	202.32	202.97	201.55	203.28	202.43	201.25
211.93	211.82	212.63	213.22	212.86	212.95	212.33	211.48	213.59	212.58	212.97	212.41	212.14	213.58	212.68	210.89	211.51	211.62	211.46	211.9	212.56	212.88	211.41	211.79	212.25	212.79	212.47	212.94	213.52	211.51	212.12	211.66	213.03	213.75	212.88	212.84	212.42	212.36	212.12	212.09	211.88	212.05	212.34	212.13	212.57	212.99	213.2	212.93	212.2	212.8
205.65	205.39	205.39	204.19	205.05	206.1	204.17	204.25	204.84	204.19	204.55	205.42	205.37	205.03	205.56	204.95	203.74	206.6	204.21	205.13	203.99	204.56	205.08	204.85	204.55	204.62	204.8	204.23	204.78	205.54	204.79	205.92	204.82	204.15	205.24	204.8	205.04	204.73	204.6	204.54	203.99	204.11	204.92	205.42	204.29	205.54	205.16	204.66	205.61	204.78
209.32	208.49	209.25	208.89	209.31	207.74	209.79	207.94	207.32	209.88	209.02	209.6	208.62	208.65	209.18	209.15	208.93	209.76	208.36	208.1	209.05	207.3	209.09	208.49	208.19	209	207.43	209.6	208.34	208.41	208.98	208.04	208.45	209.33	208.34	208.33	207.83	209.16	207.63	208.67	209.18	208.87	208.39	208.58	209	209.31	209.07	208.49	208.05	208.25
204.08	203.28	203.32	203.8	203.47	204.5	204.53	203.97	204.02	202.18	204.03	203.1	203.37	203.81	203.54	204.28	203.12	203.91	203.12	202.85	203.77	203.34	204.17	203.64	203.61	203.37	203.1	204.35	203.74	203.95	202.91	203.01	203.17	202.35	204.06	202.44	203.69	204.14	203.91	203.5	203.05	204.09	204.37	203.95	202.31	203.62	202.95	204.21	204.12	203.64
216.33	217.89	218.4	217.79	219.06	217.2	218.46	217.3	217.64	217.55	218.29	218.1	217.78	217.11	217.45	218.14	218.5	217.93	218.27	217.46	217.68	218.22	217.04	217.31	218.17	218.44	218.48	218	217.7	218.3	218.4	217.61	217.9	218.18	218.2	218.99	217.6	217.75	217.65	218.3	218.25	217.99	217.43	218.28	217.5	218.65	217.64	217.91	218.32	216.94
207.47	207.93	208.37	207.21	208.04	206.75	209.22	209.27	207.66	207.3	206.8	208	207.49	207.26	208.43	208	206.5	208.33	207.56	208.46	207.73	207.5	208.69	208.5	208.35	207.98	207.58	207.64	205.99	208.26	207.74	208.47	206.97	206.32	208.46	208.02	207.66	207.5	207.67	207.75	206.76	207.77	206.72	207.67	208.66	207.54	208.72	207.79	206.84	207.99
206.72	207.19	207.95	207.93	207.18	208.17	207.25	208.29	208.49	207.69	208.76	208.26	207.14	208.32	208.27	208.42	209.06	207.36	207.98	207.41	206.84	207.79	207.7	206.97	207.99	208.3	207.32	207.24	208.04	207.49	207.7	208.18	208.23	207.89	207.18	208.5	208.86	208.19	207.81	207.09	208.47	208.51	208.22	208.97	207.47	208.77	207.69	207.32	208.04	207.43
211.9	210.42	211.99	211.98	212.38	211.34	209.87	210.07	212.64	212.23	211.78	212.23	212.44	212.34	211.57	210.21	212.14	211.15	212.19	211.06	210.22	212.26	212.24	212.2	210.82	210.92	212.7	212.25	210.72	211.52	210.89	211.98	212.23	212.26	211.91	211.7	211.98	212.33	211.18	211.29	212.18	210.99	211.78	210.37	211.57	211.72	211.52	211.87	211.34	212.71
200.68	201.67	199.91	200.21	201.56	202.1	201.15	201.78	201.49	201.24	201.58	202.24	201.04	201.22	201.37	202.58	201.46	202.15	201.93	201.72	200.82	201.93	201	200.37	201.39	200.12	201.48	200.82	200.93	200.55	201.03	201.07	199.78	202.35	201.84	202	200.93	201.24	200.71	201.6	200.58	200.7	201.6	200.44	202.06	201.35	200.37	201.67	202.36	200.15
201.22	202.3	199.89	200.92	201.63	202.22	201.11	201.38	200.8	201.52	201.16	201.75	201.21	201.29	200.9	200.81	200.07	201.39	201.86	200.94	201.96	201.64	200.88	202.16	201.17	202.08	201.19	200.92	201.16	202.69	201.29	201.58	201.38	200.63	201.48	201.53	200.53	200.9	200.9	200.89	201.27	201.01	200.72	201.24	200.88	201.93	200.97	200.97	201.78	202.47
200.6	199.76	199.93	200.89	200.14	199.85	200.1	199.68	201.45	199.89	200.83	201.23	199.64	200.76	199.96	200.89	201	198.56	199.42	199.9	200.67	200.7	200.57	200.92	200.32	200.81	200.51	199.69	201.28	200.74	200.55	200.02	200.62	200.86	201.15	200.74	201.03	200.81	201.49	199.85	200.18	199.84	200.02	200.23	199.17	200.99	199.78	200.8	201.25	200.84
207.2	208.86	207.88	207.89	207.69	208.6	208.4	207.56	207.16	207.45	208.38	207.69	207.77	207.63	207.16	206.6	207.59	207.73	208.35	207.72	207.88	208.27	208.87	207.71	207.04	208.13	206.71	206.62	208.32	207.05	207.53	207.75	207.58	207.21	206.87	209.17	207.22	208.5	207.56	208.82	208.05	208.05	207.64	207.3	208.49	206.94	208.41	207.48	207.54	207.92
203.31	203.49	202.9	203.87	203.18	202.56	203.31	202.66	202.21	203.47	203.29	202.19	203.48	203.27	202.94	202.12	203.25	203.31	203.84	203.19	202.79	203.33	202.07	203.41	203.73	203.9	204	202.9	202.43	204.13	202.66	203.71	204.47	203.32	204.11	202.7	202.34	203.46	202.72	203.03	203.56	203.31	203.04	203.54	204.63	202.58	202.98	203.18	203.77	203.35
207.88	208.35	207.52	207.69	208.2	208.86	208.09	207.62	209.24	207.94	209.24	208.02	208.69	209.92	207.44	209.05	208.45	207.19	207.99	208.46	208.24	208.15	208.71	207.61	208.31	208.82	208.56	208.48	208.51	208.98	208.26	208.01	208.23	209.05	208.37	207.95	209.13	208.46	207.99	209.47	208.62	207.03	207.85	208.2	208.23	209.4	208.95	209.69	208.53	207.96
204.4	203.79	204.74	203.29	204.32	204.62	203.67	204.05	204.07	204.01	205.12	203.89	203.36	203.52	204.54	204.13	204.09	204.19	203.17	202.59	204.14	204.21	204.04	204.72	203.63	204.18	204.2	203.59	204.46	204.67	204.07	203.4	205.01	204.29	203.81	203.79	203.73	204.01	203.44	204.05	202.85	203.86	203.48	203.72	203.99	203.57	204.63	202.94	204.03	204.13
204.1	201.94	202.8	202.89	202.09	201.84	203.4	202.56	203.2	203.02	201.16	202.64	203.21	202.14	201.91	202.27	202.98	202.47	202.05	202.24	203.23	202.8	202.29	201.91	202.13	200.92	203.14	203.27	203.37	202.25	202.35	202.75	202.74	202.66	202.2	203.07	203.54	201.95	203.13	202.96	201.64	202.69	204.32	201.58	202.39	202.46	201.82	203.01	202.04	203.8
205.33	204.38	204.73	205.56	204.76	205.43	205.07	204.99	204.86	204.87	205.02	204.07	204.25	204.76	204.33	204.22	205.03	204.39	205.06	204.24	204.4	204.64	204.66	204.77	204.08	205.2	204.29	205.57	203.85	204.91	205.22	204.46	204.09	204.44	205.16	204.5	205.28	204.75	204.73	204.41	204.62	205.46	204.27	205.02	206.05	203.2	204.16	204.54	204.7	205.13
202.13	203.83	203.2	202.28	203.28	202.92	203.58	203.2	203.02	203.12	203.61	203.31	203.38	204.14	203.79	203.59	202.88	203.31	202.67	202.93	203.73	204.21	202.83	204.07	202.86	204.42	203.18	202.61	203.05	202.62	202.68	202.77	201.57	203.48	203.77	202.39	203.64	203.66	201.98	203.26	202.7	202.9	204.14	201.26	203.75	204.32	202.83	203.45	202.88	203.75
203.58	204.02	203.36	203.47	203.95	203.58	203.59	204.66	204.72	203.43	203.86	204.29	203.99	203.55	204.07	204.09	204.5	204.89	203.73	204.07	203.82	204.84	203.09	203.84	204.22	204.15	202.96	203.11	203.54	204.15	203.51	204.98	202.86	203.25	204.77	203.88	203.68	204.13	204.86	203.89	203.61	203.19	204.77	204.84	203.5	203.82	204.02	203.03	204.6	204.13
207.47	205.38	208.72	208.33	207.63	207.5	207.29	208.32	208.19	207.85	208.7	208.07	208	208.22	207.19	208.09	207.66	207.36	206.94	207.54	207.89	207.51	209.16	208.09	208.13	207.86	207.6	207.87	207.76	207.55	208.53	206.12	207.46	208.21	209.03	207.52	208.06	207.76	207.45	206.92	207.64	207.27	207.95	207.72	207.83	207.41	206.88	208.35	207.39	208.34
208.34	207.46	208.9	209.55	208.38	208.39	207.87	208.62	208.98	210.5	207.87	209.31	208.93	209.37	209.48	209.24	208.29	209.31	209.07	209.24	208.45	209.24	209.19	207.94	209.6	208.81	209.04	209.04	209.65	208.12	210	208.9	208.73	209.05	208.8	208.42	208.67	209.46	208.5	209.51	208.12	207.56	208.56	209.16	208.45	209.55	208.56	209.11	207.53	209.75
193.82	192.97	194.14	194.5	194.05	194.42	193.86	196.23	194.6	193.64	194.34	194.28	193.45	193.94	193.76	194	194.35	194.37	193.65	192.89	195.03	193.5	193.74	193.2	193.56	193.26	194.24	194	194.54	194.19	194.64	194.43	193.92	195.73	194.08	194.42	194.03	194.56	194.95	193.92	192.53	194.11	192.94	194.62	195.24	194.96	194.75	195.15	194	194.86
204.63	204.58	203.89	203.55	203.73	203.91	202.39	202.87	203.52	204.02	205.12	203.82	204.63	204.68	204.02	203.55	203.93	204	203.18	204.08	203.71	203.52	203.33	204.44	204.46	204.61	202.91	203.3	203.98	202.7	203.22	202.93	203.89	203.68	202.77	202.91	203.99	202.98	203.69	203.55	204.04	204.92	204.16	203.92	203.08	202.7	204.36	202.97	203.83	204.13
205.79	205.6	206.85	206	205.61	205.82	205.62	205.57	205.16	205.25	204.67	206.41	206.14	205.67	205.42	205.48	206.27	206.69	205.91	205.89	205.58	205.54	206.09	205.9	204.99	206.4	206.48	204.7	205.59	206.13	205.34	205.04	205.08	205.73	204.75	205.74	206.37	204.63	205.71	205.56	205.47	205.77	205.47	206.76	204.76	206.05	205.67	205.71	205.09	204.93
218.77	218.47	218.98	217.25	217.68	217.57	218.27	218.42	217.17	217.04	217.79	217.97	218.2	217.49	218.29	217.94	218.76	217.09	218.34	216.71	218.1	218.4	217.65	217.88	218	218.84	216.7	218.26	217.59	218.54	217.67	218.36	217.93	216.82	216.92	217.91	217.47	217.35	217.57	216.55	218.77	216.84	218.28	217.3	218.77	217.33	219.23	217.76	218.43	218.55
216.43	216.61	217.47	215.73	217.75	218.17	216.88	216.33	218.14	216.92	217.65	216.56	218.06	217.59	217.23	217	217.01	215.73	217.2	218.06	216.93	217.35	216.54	217.77	216.9	216.7	216.68	217.38	217.9	216.21	217.09	217.77	217.61	216.63	217.4	216.53	217.4	217.37	216.66	218.09	216.34	217.17	217.47	217.45	217.39	216.05	216.84	217.77	216.55	216.98
201.92	201.44	202.5	202.5	203.33	202.48	202.5	202.46	202.38	203.07	201.86	202.15	202.69	202.65	202.04	202.67	202.44	202.32	201.83	203.05	201.58	202.78	203.87	201.97	203.66	202.92	203.32	202.48	202.41	202.36	202.51	203.13	202.6	203.28	202.21	201.46	202.96	203.06	202.82	202.19	202.11	202.35	202.01	202.71	201.91	202.72	202.63	202.94	202.74	203.65
205.24	205.28	205.75	206.39	205.17	205.23	205.13	207.07	206.03	206.26	204.1	205.94	206.44	204.74	205.99	205.36	206.1	205.93	205.41	205.51	206.72	205.83	205.54	205.18	205.66	204.9	205.31	204.6	205.35	205.13	205.3	205.39	205.35	205.94	204.58	205.51	205.68	204.61	205.37	205.75	205.38	205.61	205.38	205.32	205.12	205.77	204.54	206.56	205.83	206.18
208.26	208.05	208.61	209.33	209.85	208.98	209.72	208.99	209.4	208.85	208.94	208.94	208.67	208.97	208.02	208.43	208.5	207.42	208.99	208.72	208.31	208.46	210.3	208.78	207.41	207.97	209.42	208.92	209.41	208.96	208.55	210.14	209.06	209.18	207.83	208.36	209.86	210.3	209.07	209.44	208.77	208.51	208.52	209.22	208.82	208.44	208.29	208.7	208.9	208.46
208.31	208.78	208.75	209.07	209.43	208.29	208.67	207.92	208.1	208.51	209.45	207.81	208.93	208.55	208.43	209.24	209.06	209.38	208.15	208.97	208.69	208.73	209.37	208.83	208.67	208.97	209.05	208.94	209.72	209.15	208.61	209.65	208.9	209.15	207.68	209.33	209.32	209.18	208.57	209.4	208.03	209.15	209.64	209.2	208.98	208.69	209.06	208.57	209.28	208.43
207.02	208.1	207.92	207.48	208.03	208.41	207.4	207.96	207.82	208.23	208.27	207.98	208.27	207.88	207.53	207.71	206.85	207.35	207.9	208.13	207.82	207	209.1	206.86	207.71	208.08	207.99	207.02	207.61	207.48	207.07	207.49	206.55	208.02	208.51	207.69	208.11	207.05	207.25	208	208.42	207.86	208.64	208.02	206.99	207.04	207.42	207.24	208.07	206.88
202.54	202.46	203.34	203.71	201.88	202.28	202.2	202.47	202.62	202.39	202.41	203.52	202.21	202.55	202.38	203.03	202.97	203	203.38	201.83	203.71	202.53	202.57	202.92	202.3	203.09	201.5	202.33	202.89	203.58	202.79	201.88	202.51	202.27	202.83	202.44	202.18	202.91	202.53	203.79	202.97	202.86	202.5	203.32	203.59	202.74	203.98	203.62	202.91	202.34
202.12	202.57	202.27	202.78	202.65	203.52	202.53	202.85	202.92	202.18	203.42	203.41	203.13	202.99	202.12	202.6	202.07	202.25	202.89	203.67	202.71	201.71	203.21	203.82	203.28	203.69	202.36	202.42	204.34	203.3	202.21	203.18	202.22	202.88	202.36	202.71	202.7	202.55	202.99	202.32	202.33	203.59	202.75	203.03	202.53	203.5	202.23	203.14	202.23	202.13
202.97	202.83	202.25	203.2	201.15	202.85	201.54	202.52	203.09	202.78	202.05	201.53	202.36	202.02	202.52	202.76	201.78	203.42	203.04	202.86	203.2	202.83	202.87	202.19	202.97	203.12	202.14	201.82	203.28	202.85	203.38	204.38	201.98	202.34	202.52	201.71	202.38	202.94	202.68	202.41	203.23	202.76	202.53	203.11	202.59	202.36	202.68	202.29	202.69	202.97
211.07	212.39	211.81	211.45	211.38	210.8	211.05	211.69	212.2	211.9	210.51	211.08	212.03	210.73	211.39	212.11	210.98	211.78	211.63	210.62	211.72	212.55	210.98	211.2	210.64	211.47	211.69	211.79	210.6	210.75	212.14	212.06	212.06	211.1	211.17	211.73	211.84	211.39	210.21	212.35	212.01	211.44	211.27	210.92	212.11	211.79	210.99	212.18	210.69	211.78
210.81	211.75	211.92	211.8	212.38	211.02	211.45	211.68	212.01	211.88	210.94	212.14	211.36	211.39	210.66	211.91	212.28	212.14	211.98	212.11	212.42	212.57	211.47	212.63	212.27	211.91	211.34	211.22	211.11	212.43	212.84	211.99	210.94	211.3	211.2	211.01	212.06	213	212.88	210.75	210.9	212.7	211.19	211.07	211.73	211.2	211.18	212.45	211.88	211.78
204.68	204.24	205.15	204.87	204.86	205.55	203.89	203.85	204.76	205.18	204.88	204.13	204.18	205.15	204.86	204.95	203.74	204.09	203.41	205.4	204.73	205.93	204.53	204.79	204.29	204.61	204.56	205.62	205.2	204.8	204.23	205.18	205.03	204.12	205.41	204.43	204.43	205.25	204.64	204.41	204.86	203.98	205.93	204.11	204.42	204.93	204.15	204.35	205.15	205.4
208.68	209.35	208.44	209.05	210.03	207.84	208.66	209.04	208.92	208.39	210	208.97	208.83	208.59	207.54	208.4	208.92	208.14	209.4	208.71	208.71	209.01	208.92	208.41	209.1	208.87	209.7	209.51	209.55	207.78	209.06	208.13	209.14	209.1	209.58	208.4	209.46	208.19	208.78	207.4	208.88	208.41	208.62	209.59	208.46	209.56	208.31	209.41	208.74	208.93
203.01	201.33	202.74	201.59	202.78	203.12	203.04	201.31	202.88	202.14	201.81	203.35	202.91	201.73	201.84	202.49	202.44	202.74	202.55	202.87	202.69	203.07	203.51	203.27	203.23	202	202.49	203.43	202.72	202.63	202.72	202.61	203.13	202.45	202.01	202.78	203.15	203.22	202.93	201.46	202.88	203	202.11	202.22	202.81	202.05	202.49	203.8	201.88	203.41
199.68	201.24	200.59	201.39	199.99	200.42	201.04	200.11	200.13	199.13	199.73	200.06	200.03	201.23	200.45	200.25	199.69	200.12	200.39	200.46	200.26	200.34	200.28	199.26	199.05	200.87	200.62	200.27	200.72	199.75	200.43	199.74	200.28	200.13	198.87	198.91	200.55	200.05	199.44	200.16	199.75	199.49	199.19	199.65	201.4	201.51	199.03	200.38	199.55	200.05
207.89	207.8	208.43	207.71	208.11	207.9	207.93	208.02	207.67	206.88	207.22	206.85	209.01	208.68	208.51	207.17	206.91	206.98	207.88	207.94	207.77	207.54	207.94	206.98	208.37	207.52	205.99	208.77	207.99	208.3	207.87	207.37	206.55	207.67	207.67	209.03	207.21	207.46	206.77	208.05	206.9	207.84	206.81	208.28	206.8	207.85	206.72	207.3	207.78	207.62
209.95	208.91	208.42	209.38	208.74	209.38	209.69	209.03	209.25	210.52	209.37	209.52	208.67	210.22	210.38	209.03	208.88	209.56	209.09	210.44	209.28	208.96	209.22	210.71	209.17	208.44	210.1	209.05	209.25	209.54	209.45	209.39	209.21	209.57	209.31	209.1	208.99	210.64	210.17	208.12	209.17	209.12	210.53	209.24	209.83	209.48	209.45	210.43	210.03	209.67
206.89	207.5	207.72	206.87	209.32	207.68	208.04	206.9	206.91	206.77	207.61	207.54	207.33	207.32	208.13	208.91	209.04	207.64	207.9	207.5	207.47	207.94	206.67	207.29	209.05	207.47	207.68	206.96	207.82	207.94	206.5	208.31	208.44	207.95	208.26	207.31	207.37	208.24	207.26	207.91	208.31	206.97	206.71	207.22	208.38	208.43	207.37	207.37	208.07	206.14
208.3	210.27	208.73	208.93	209.52	208.03	209.35	209.09	208.17	209.7	209.98	208.33	208.54	209.46	207.93	207.6	207.35	208.71	208.03	209.02	208.96	208.05	208.75	208.55	207.97	208.38	208.17	208.05	208.59	208.04	208.39	209.25	207.5	208.19	209.17	209.31	208.54	209.14	208.85	209.26	208.67	209.13	209.29	208.55	208.05	209.91	208.06	208.9	208.91	208.26
212	211.77	212.94	212.43	212.88	212.19	213.64	212.32	213.2	213.99	213.11	212.24	212.99	213.24	211.76	211.84	212.88	212.31	213.11	212.65	212.58	213.2	213.45	213.97	212.44	213.59	213.11	212.34	213.04	212.88	213.23	212.4	212.07	213.34	211.91	213.06	213.15	213.32	212.97	213.05	213.2	213.17	212.48	213.1	213.67	213.16	211.84	213.3	213.29	213.18
207.73	207.57	206.4	207.56	208	208.03	208.2	206.93	208.62	206.8	207.71	208.03	208.26	207.23	208.09	208.28	207.23	206.9	206.75	208.07	207.85	207.56	207.41	208.11	208.82	207.91	205.96	207.63	207.74	207.44	208.34	206.7	207.46	207.11	208.11	208.27	207.41	208.31	207.96	207.24	208.32	207.4	207.25	207.3	207.44	208.52	208.22	208.53	207.89	208.5
198.67	199.53	198.52	200.15	199.81	197.99	199.08	199.3	200.21	199.77	199	198.31	199.78	199.01	198.38	199.48	197.95	198.87	199.15	199.28	200.07	199.3	199.42	198.7	198.81	198.3	199.92	199.69	199.29	198.85	198.06	200.03	198.67	198.1	198.87	198.29	198.58	198.77	199.49	199.7	199.21	199.29	199.93	199.35	199.85	198.88	198.78	200.45	199.48	199.52
204.5	203.62	204.88	203.45	203.57	204.43	203.13	205.01	204.17	204.13	203.98	203.21	203.29	204.33	205.02	203.21	203.85	203.5	203.76	203.37	203.26	203.89	204.02	204.15	203.79	203.15	203.68	203.32	203.24	203.92	204.56	202.48	203.06	203.77	204.23	203.79	203.54	204.2	203.45	203.5	204.19	204.3	204.48	204.07	203.78	202.65	204.13	204.52	204.19	204.2
216.29	217.47	217.84	217.74	216.88	216.4	217.48	216.26	217.37	216.69	216.55	217.77	217.49	216.86	215.54	215.93	217.97	216.12	216.56	217.32	215.65	215.94	217.5	216.75	217.04	217.46	217.8	216.82	217.32	216.84	218	215.81	216.42	216.39	217.23	217.79	217.48	217.59	216.69	217.49	216.16	216.64	216.49	216.26	216.71	218.06	217.14	217.05	217.05	216.94
212.57	213.36	213.84	213.06	211.93	211.87	214.44	214.16	212.04	213.3	212.11	213.94	212.15	212.28	213.27	212.97	212.21	212.92	213	213.77	212.19	212.38	214.41	213.46	213.52	213.92	212.65	213.73	213.66	212.82	213.7	213.53	213.78	212.99	212.13	213.14	213.78	212.5	212.9	213.41	213.28	213.14	214.56	213.16	212.98	213.62	213.13	214.66	211.96	212.85
211.03	211.61	210.39	211.92	211.56	210.95	211.28	212.27	212.06	212.08	211.93	211.18	211.93	212.56	210.96	212.13	211.5	211.56	211.07	212.25	211.69	212.5	210.33	212.51	211.51	212.14	211	211.95	211.4	211.61	210.19	211.76	212.46	212.33	212.49	211.4	212.84	211.65	211.04	211.57	210.97	211.36	211.18	212.33	212.06	211.92	211.13	212.12	212.22	212.11
199.67	198.81	198.48	200.27	199.53	199.86	199.27	199.53	199.88	199.55	199.37	200.18	199.58	199.13	198.89	200.1	199.52	199.83	199.44	198.99	200.36	199.34	198.76	200.08	200.55	199.06	199.23	198.87	198.95	198.49	200.27	199.43	198.86	199.32	199.18	198.62	199.35	199.4	199.45	199.19	199.21	199.26	199.72	198.84	199.07	199.74	199.93	199.93	199.11	199.64
208.2	206.42	208.34	207.85	206.7	207.43	207.99	208.25	208.02	207.29	206.82	207.86	207.33	207.99	207.33	207.15	207.46	207.57	206.69	207.95	207.56	207.4	208.34	208.04	207.33	207.49	207.3	207.81	206.96	207.53	207.51	209	207.74	207.85	206.95	207.9	207.07	207.51	207.15	205.72	207.01	208.82	207.49	207.97	209.46	207.46	208.23	207.56	207.96	207.62
212.22	211.28	211.64	210.83	211.96	212.18	212.36	211.54	212.12	211.58	212.06	212.78	211.71	210.59	212.24	211.05	210.85	211.3	211.11	211.97	211.04	212.36	211.37	211.24	211.24	212.84	212.02	211.79	211.65	212.17	212.29	212.05	211.12	211.06	210.68	212.34	211.58	212.13	211.54	212.46	212.56	210.9	210.95	211.67	210.75	211.02	211.31	211.71	211.38	211.5
199.31	197.78	198.7	198.85	199.25	197.77	198.78	198.88	199.2	198.97	198.43	199.11	198.92	198.25	198.22	199.32	198.65	198.74	199.68	198.69	198.27	199.03	198.07	198.02	199.47	198.2	198.23	198.24	198.72	198.95	198.24	199.27	197.69	198.68	197.91	198.28	198.38	198.4	198.69	198	199	197.89	198.91	198.11	197.47	198.67	199.42	198.77	199.15	197.96
217.28	217.57	216.91	216.16	216.14	216.8	217.65	217.6	216.63	216.52	217.44	217.74	216.95	217.06	216.09	217.18	217.22	217.89	216.53	217.13	216.65	217.29	217.45	216.15	217.49	216.21	216.61	216.55	215.72	216.45	216.82	217.06	216.3	217.73	216.32	217.34	217.78	218.09	216.74	217.14	216.63	217.35	216.58	217.95	217.36	215.34	216.29	216.89	217.24	216.34
212.35	212.74	210.68	212.95	211.26	212.21	212.7	211.43	212.32	211.99	211.84	211.73	211.91	212.41	212.88	211.31	211.96	212.08	211.88	212.77	211.64	212.87	211.3	209.67	211.8	212.53	212.14	210.99	211.35	211.5	212.24	211.4	211.36	211.17	212.97	211.04	211.22	211.47	211.89	212.21	211.98	211.32	213.39	211.81	212.48	213.81	212.66	212.61	211.89	211.42
199.89	199.98	198.92	199.57	199.85	200.04	198.87	198.91	199.56	200.27	200.5	199.05	199.64	200.2	198.68	199.1	198.94	198.89	200.19	199.31	199.14	199.37	199.4	198.4	200.9	198.83	200.26	200.19	199.48	199.96	198.53	199.17	200.35	200.26	200.73	198.73	200.01	199.27	199.73	198.92	199.65	200.22	198.4	199.66	199.73	199.87	198.27	199.86	200.46	199.78
213.94	214.47	214.76	215.1	213.25	214.02	212.84	212.06	213.4	213.39	213.48	212.73	213.63	214.27	214.72	214.15	212.8	214.42	214.28	213.73	213	213.19	213.43	213.17	213.36	211.62	213.68	212.85	213.64	213.89	214.73	214.08	213.6	212.94	213.24	214.11	213.61	213.2	214.23	214.69	214.16	214.13	214.35	213.27	214.62	212.88	213.39	213.29	213.38	214.23
211.62	211.83	210.66	212.87	210.79	212.03	211.11	212.32	212.13	212.25	211.37	211.28	212.38	211.36	211.13	211.59	211.63	211.79	211.3	212.15	210.43	212.19	211.05	211.96	212.35	211.57	213.04	211.81	211.96	212.67	211.2	210.14	212	212.33	211.37	212.36	211.26	211.46	211.78	211.12	212.83	211.8	212.38	211.44	211.77	211.75	211.67	212.48	210.8	210.78
208.29	208.5	207.31	207.76	208.19	207.51	207.46	206.79	206.79	208.02	208.05	208.55	207.08	207.19	207.13	207.02	208.47	207.7	208.34	207.37	208.15	208.14	207.28	207.29	208.61	208.62	207.9	208.32	207.66	207.88	208.49	208.58	207.04	207.37	207.8	207.73	207.29	208.48	206.84	206.89	206.98	209.15	207.63	207.75	208.59	207.6	206.97	207.75	207.79	207.88
199.57	199.84	199.36	198.58	201.57	199.7	198.87	199.03	197.77	199	199.96	199.57	199.8	198.67	198.72	199.95	199.9	200.08	200.23	200.05	199.58	198.58	200.3	198.89	199.97	198.24	200.49	199.99	198.54	199.97	198.4	199.27	198.84	199.37	199.16	199.03	199.53	199.03	199.58	199.84	198.72	199.52	199.85	201.38	199.99	199.19	199.04	199.34	200.35	199.96
213.5	212.33	213.4	212.96	212.91	213.29	214	212.27	212.82	212.9	212.9	212.55	213.01	213.3	213.04	212.4	212.75	212.97	212.52	213.21	213.13	212.87	212.35	212.86	213.29	213.41	213.38	213.05	213.01	213.31	213.15	212.47	213.08	213.89	212.63	212.62	212.22	212.41	212.85	212.95	212.77	212.12	211.46	212.66	212.34	214.63	213.2	213.4	212.77	212.52
212.14	212.43	211.7	211.23	209.95	210.55	212.52	211.51	211.54	210.86	211.01	212.35	210.53	211.37	211.01	212.11	211.61	211.84	212.1	212.66	211.89	212.31	211.07	212.17	211.14	211.31	212.33	210.97	211.73	211.73	212.48	211.41	211.85	211.78	210.54	212.26	211.05	211.4	211.74	211.31	211.17	211.75	210.9	212.5	211.75	211.71	212.17	210.02	212.61	211.67
212.53	211.82	212.09	212.83	211.63	211.75	210.81	211.41	211.64	211.17	212.05	211.26	210.81	211.7	211.56	211.55	211.02	212.39	211.62	211.09	211.76	211.01	211.61	210.99	211.08	211.63	212.34	212.08	212.51	212.77	212.61	212.01	211.77	211.24	211.59	211.18	211.15	211.24	210.67	212.11	210.16	211.15	211.89	212.2	212.91	210.41	211.88	212.19	212.38	210.99
203.46	201.13	202.21	203.33	203.33	203.55	202.06	203.69	202.27	201.25	202.37	202.83	203	203.44	202.04	201.75	203.36	201.53	202.77	202.85	202.5	202.58	201.69	202.34	202.91	203.2	203.49	202.91	201.73	201.64	201.74	201.8	202.21	202.59	201.63	203	202.47	201.69	203.21	202.07	202.41	202.52	203.5	202.25	202.2	200.99	203.12	202.85	201.36	202.06
212	212.01	212.08	212.15	212.06	212.35	211.9	211.53	211.41	211.28	212.16	212.13	211.5	210.5	212.53	212.32	211.73	211.87	211.8	211.96	211.4	210.69	210.91	211.77	211.44	211.85	213.78	212.35	212.15	211.92	212.72	212.13	211.83	211.99	211.99	211.21	211.97	211.92	211.87	212.45	211.76	211.69	211.31	211.21	212.09	211.49	212.83	212.05	212.8	212.83
202.16	201.09	202.65	202.73	203.18	203.11	202.5	201.27	203.71	202.13	203.47	202.68	202.42	202.21	202.42	202.91	201.54	203.33	203.65	202.7	202.95	201.97	202.07	202.23	201.95	203.47	203.06	202.87	202.86	202.44	202.48	202.64	202.61	201.75	201.67	202.23	203.37	202.38	202.59	202.95	203.3	202.17	203.8	201.88	202.62	201.56	202.79	202.69	202.34	203.19
211.17	211.5	212.15	210.8	212	212.63	212.6	211.57	211.15	211.29	211.47	210.78	211.64	211.65	211.39	211.56	211.17	212.52	211.63	211.72	212.11	211.06	211.72	211.93	210.93	210.85	211.56	210.84	211.92	212.59	212.06	211.07	211.91	212.1	211.87	212.12	211.4	210.56	212.18	211.03	212.54	211.74	212.23	211.28	211.6	211.55	211.6	212.65	211.36	212.31
199.04	199.49	198.77	197.9	198.88	197.98	197.65	197.75	196.95	198.59	198.14	198.48	199.16	199.95	198.15	198.73	198.97	197.98	198.02	198.11	198.11	198.63	198.92	198.34	199.1	198.16	199.32	198.28	198.64	197.18	198.77	199.04	199.73	200.01	198.43	199.08	197.8	199.07	198.69	197.91	198.59	197.4	199.05	198.06	198.39	198.13	198.21	198.93	198.1	198.72
199.29	199.43	199.92	199.93	200.82	199.15	200.2	199.52	200.34	200.57	200.89	200.93	200	199.27	200.06	201.03	199.64	199.88	199.59	199.87	200.18	200.37	199.37	199.89	201.42	200.48	199.82	200.38	200.03	200.37	199.73	201.64	199.99	199.79	200.51	198.51	201.07	198.68	199.3	199.9	199.97	199.99	199.43	200.89	200.41	200.87	200.55	200.04	200.21	199.42
206.81	207.35	207.18	207.59	208.07	207.12	207.66	207.95	207.59	206.95	208.46	207.19	207.59	207.5	208.82	207.07	207.47	207.71	207.94	207.08	207.38	208.18	207.85	206.77	208.43	207.87	207.89	207.9	207.5	207.28	207.97	206.93	206.66	208.6	207.32	207.5	207.26	207.07	206.85	206.64	207.49	207.59	207.58	207.02	208.46	207.61	207.8	208.1	208.29	208.13
203.59	204.25	204.24	204.4	204.18	203.64	202.93	204.53	203.32	203.6	204.06	203.74	203.12	204.01	204.11	203.52	204.21	204.12	203.93	204.38	203.59	203.39	203.67	204.7	203.87	204.67	203.98	203.72	203.49	204.09	204.28	203.44	204.33	203.47	204.36	202.79	203.65	204.37	203.49	203.96	204.92	203.37	203.64	203.27	202.5	203.8	204.74	203.34	203.3	204.4
209.57	208.76	209.51	209.97	209.16	209.27	209.33	208.42	208.66	209.16	208.77	209.86	208.59	208.66	208.91	209.37	209.02	208.35	208.39	210.09	209.66	209.06	208.36	207.67	207.04	208.32	209.53	208.5	208.98	207.74	208.18	208.14	208.44	208.87	208.55	209.07	208.65	209.64	209.81	208.72	209.89	209.37	208.91	208.36	209.05	208.38	208.15	208.51	209.52	208.91
198.73	199.64	199.37	198.03	198.58	197.21	199.69	198.38	197.54	197.81	199.1	198.59	198.78	198.88	197.93	198.62	199.52	199.27	199.08	197.01	200.17	197.75	198.47	199.79	198.14	199.4	199.1	198.28	198.87	198.15	199.05	199.55	198.29	198.51	198.54	198.25	197.86	198.33	198.31	199	199.23	198.95	197.76	198.2	198.82	199.05	198.97	198.7	198.19	199
218.07	217.12	218.07	218.21	216.9	218.23	216.84	217.44	218.23	216.09	217.45	218.16	217.95	217.98	218.53	218.59	217.06	218.19	217.99	218.39	218.1	218.21	217.73	217.83	218.13	217.53	218.85	217.39	217.77	218.74	218.14	218.5	218.37	217.12	217.96	218.73	218.2	217.25	219.38	217	217.84	218.91	217.98	218.1	219.04	218.39	217.89	218.44	217.15	217.34
212.73	211.39	213.04	213.18	212.23	212.33	212.78	212.06	212.74	213.2	212.64	212.32	212.86	212.24	212.36	211.68	212.59	212.2	212.12	213.47	212.18	212.61	211.2	213.01	212.75	213.01	213	212.1	212.95	212.46	212.26	212.8	212.76	212.06	211.79	212.48	213.06	212.91	212.25	211.66	212.37	212.73	211.52	214.01	212.8	212.11	213.32	211.06	211.63	213.72
204.52	203.86	203.52	204.61	203.59	203.53	203.14	203.3	203.91	204.94	203.32	204.09	203.72	204.36	204.24	204.68	203.19	204.26	205.11	204.62	202.64	204.2	204.06	204.18	203.75	203.44	203.98	203.4	203.12	203.42	204.64	203.83	203.98	203.29	203.46	203.44	204.13	204.79	204.01	204.5	203.42	202.47	203.77	202.72	203.77	203.76	203.85	203.99	204.94	204.18
208.51	208.59	207.35	208.23	207.97	208.28	208.41	207.1	207.19	209.57	208.71	209.46	207.07	208.57	206.81	208.42	209.22	208.55	209.47	207.7	208.21	208.19	208.19	208.27	209.66	207.63	208.65	207.55	207.34	208.69	209.42	208.5	209.25	207.84	207.87	207.78	208.3	208.61	207.69	207.75	208.45	208.56	208.88	209.24	208.96	207.85	207.85	209.19	208.54	208.35
206.25	206.61	206	207.18	205.63	205.89	207.32	206.27	206.75	205.61	205.79	205.53	206.57	206.23	206.01	206.08	205.85	207.38	205.79	205.92	205.73	205.94	205.76	206.6	206.88	207.09	207.45	206.55	205.94	205.96	204.79	205.25	206.6	206.27	206.66	205.45	205.99	205.38	205.5	206.21	205.34	207.28	206.35	206.16	206.43	205.82	206.27	206	206.74	206.09
208.62	207.52	208.02	208.69	207.84	207.96	208.09	208.57	208.16	207.69	207.48	207.79	207.98	207.16	207.23	207.75	207.72	208.83	207.94	207.25	207.4	207.31	207.62	206.47	208.28	208.45	206.82	208.17	207.3	208.34	206.97	207.45	207.54	207.86	207.34	208.69	207.88	208.55	207.3	207.13	208.41	207.66	208.24	208.34	207.11	207.53	208.05	207.63	206.93	208.78
203.77	203.78	203.81	204.58	203.7	203.5	202.86	204.71	204.95	204.24	204.13	203.59	204.03	204.75	203.46	204.61	203.06	204.48	204.71	203.34	205.11	202.54	203.31	203.76	204.04	203.71	203.67	203.76	204.45	204.3	203.49	203.17	204.48	203.09	203.63	204.02	204.48	204.14	204.09	203.75	204.01	204.21	203.11	202.69	202.86	204.87	205.01	204.45	204.39	204.47
208.54	208.21	207.86	208.74	208.66	208.43	208.46	207.26	208.88	208.87	209.49	208.52	208.65	209.78	208.89	208.71	207.34	208.51	209.73	209.08	209.6	207.63	208.99	209.26	209.18	208.26	209.11	208.02	208.6	209.64	208.39	208.84	208.98	208.11	208.69	208.27	208.33	209.23	208.87	209.4	207.03	209.52	208	209.43	209.14	210.72	208.52	208.84	208.27	207.93
201	202.67	203.44	202.37	201.65	202.94	204.22	202.5	202.84	202.47	202.47	202.71	203.27	201.84	202.2	203.32	202.97	203.03	202.62	202.62	203.53	202.72	202.56	201.66	202.89	202.36	202.44	202.66	202.85	201.44	202.52	202.42	202.35	201.97	202.64	201.22	202.92	203.17	201.82	203.4	202.56	203.68	202.44	201.95	201.77	203.04	202.31	201.28	203.65	203.53
208.31	209.13	209.73	207.8	207.98	209.1	208.98	209.18	209.19	208.21	208.53	208.68	209.62	209.14	208.01	208.93	207.62	208.57	209.14	209.98	209.23	207.57	208.86	209.94	208.81	207.88	208.05	209.17	208.81	208.4	208.33	207.71	207.44	208.32	208.58	208.34	209.95	207.4	208.72	208.49	208.95	208.34	208.11	208.08	208.03	208.36	208.81	207.94	208.78	208.47
195.15	194.43	194.7	193.77	194.1	194.15	194.13	193.56	195.21	193.18	194.96	194.58	195.31	193.46	194.62	194.05	193.91	195.02	194.49	193.58	193.49	194.21	194.62	193.55	193.88	194.84	193.92	194.17	195.1	194.34	194.13	194.5	195.56	193.77	194.57	194.46	193.81	194.56	194.42	194.07	193.55	194.3	194.15	193.79	194.42	194.63	194.25	194.52	194.28	193.39
217.46	215.83	217.07	217.31	218.23	216.43	216.86	216.54	217.43	217.24	216.03	218.14	217.07	217.15	216.24	217.86	217.59	215.38	217.01	217.08	217.15	217.61	217.49	216.9	216.16	218.37	216.15	217.39	216.94	216.77	217.35	217.27	217.06	217.1	216.91	217.52	215.68	217.24	216.73	217.21	216.49	218.58	217.5	216.7	216.72	216.65	216.88	216.14	216.85	216.68
206.62	207.55	208.17	207.93	209.59	207.08	207.83	207.28	206.6	206.94	208.05	207.61	206.81	207.57	207.21	207.99	207.6	207.97	208.84	207.78	207.83	208.09	208.15	207.7	207.04	207.83	207.61	207.87	207.41	208.15	207.33	208.08	207.25	207.08	208.34	208.67	207.13	205.86	207.7	207.74	207.54	208.21	207.32	206.86	206.97	207.83	206.89	207.88	208.56	207.59
212.02	211.2	212.23	212.38	212.15	212.08	212.67	212.06	213.75	213.17	212.71	211.99	211.98	211.86	211.48	212.29	211.77	212.44	212.11	212.46	212.63	212.34	213.02	212.06	213.01	212.33	213.86	213.25	212.96	213.11	212.53	213.41	211.5	211.65	212.07	213.15	212.63	211.43	212.45	211.81	212.25	212.44	213.35	212.55	212.46	212.57	214.52	210.93	211.87	211.62
206.78	208.28	207.13	207.55	207.19	207.39	207.38	207.01	208.25	208.48	208.46	207.07	208.03	207.83	208.1	206.85	207.48	207.83	208.16	208.22	208.03	207.45	207.42	208.15	207.01	207.84	207.68	207.45	207.54	207.17	208.51	206.39	207.38	208.72	207.75	207.88	207.59	207.3	207.4	207.84	207.88	207.38	207.02	208.12	208.83	207.79	207.6	207.12	207.63	206.85
209.1	209.45	210.44	209.53	209.71	209.75	209.66	209.86	209.24	210.88	209.25	210.42	210.07	208.49	208.51	209.88	209.09	210.44	209.33	209.66	210.73	210.06	210.12	209.02	210.15	210	209.02	209.91	209.19	210.27	209.41	209.44	209.05	209.32	208.63	209.02	209.75	210.07	209.3	209.08	210.51	210.09	210.03	208.73	211	209.38	208.54	207.57	209.33	208.56
207.07	207.16	207.85	207.9	208.09	207.89	207.24	207.6	207.81	207.96	207.09	207.89	206.69	209.96	207.84	206.87	208.02	207.37	206.8	208.1	208.5	207.53	207.35	208.05	207.23	206.65	208.05	207.74	206.62	207.83	207.78	208.49	207.24	207.66	207.54	206.97	208.4	207.07	207.1	208	206.96	208	208.16	207.34	207.09	208.45	206.88	207.06	207.67	208
218.08	217.76	217.45	216.98	217.82	217.68	218	216.15	217.01	216.5	218.65	218.49	218.23	217.87	217.7	216.84	217.1	217.79	219.37	218.28	218.06	217.79	216.25	217.92	217.18	217.57	217.77	219	216.81	217.26	217.1	218.34	217.63	217.52	218.22	218.53	218.49	217.7	218.14	217.27	219.09	217.73	218.27	217.51	217.03	217.73	216.5	217.51	216.64	217.83
207.52	208.2	207.62	207.5	206.62	209.59	207.77	207.49	206.59	208.25	207.18	207.38	208.28	206.8	205.89	207.78	207.58	207.48	207.42	206.94	206.95	207.39	207.48	208.02	207.57	207.88	207.37	207.24	208.47	207.24	207.86	207.41	207.38	208.79	207.76	206.75	207.66	207.15	207.04	207.13	207.78	207.64	207.54	207.51	207.04	207.97	209.17	208.77	206.73	207.72
208.79	208.13	209.28	208.35	208.21	208.83	209.4	209.33	207.98	209.68	208.94	208.75	209.33	209.5	209.01	209.05	209.65	208.51	208.71	209.31	209.01	208.46	208.95	209.44	209.36	207.99	209.26	208.15	209.23	208.85	207.65	208.74	208.25	209.8	208.61	208.62	209.37	209.09	208.62	208.18	208.58	210.13	208.16	208.97	208.5	208.97	208.36	207.74	209.04	208.31
211.99	212.37	210.67	211.7	211.53	212.29	211.36	212.78	210.68	211.12	212.31	210.64	211.05	212.17	211.76	211.64	210.86	212.16	210.82	210.93	210.7	210.68	211.82	212.2	211.13	211.33	211.61	211.19	212.24	211.75	211.65	211.48	212.57	211.66	212.89	211.17	212.56	210.56	212.32	211.42	212.32	211.87	211.36	210.7	211.63	212.9	210.62	211.83	211.49	211.02
209.72	208.3	209.34	208.14	209.3	209.08	209.47	207.93	210.01	209.44	210.13	208.73	209.18	208.91	209.13	208.66	209.62	209.11	208.6	208.33	208.88	208.08	208.06	208.82	208.71	208.08	208.95	208.63	209.08	209.62	208.28	210.08	207.57	209.17	209.24	209.77	209.14	208.89	208.74	208.23	208.75	207.34	209.01	208.99	209.84	208.91	208.33	209.1	208.59	209.88
217.29	215.34	217.38	216.49	216.42	217.78	216.7	216.9	217.04	215.49	217.66	216.08	217.19	217.32	216.65	216.21	216.66	216.75	216.76	217.49	217.96	216.78	217.06	216.8	217.25	217.64	215.95	217.88	216.77	215.88	215.68	216.3	217.3	217.17	218.03	218.4	216.42	216.78	215.91	217.05	216.99	217.32	216.5	215.53	216.45	216.15	216.66	217.53	217.39	217.5
198.84	199.14	199.74	198.14	198.31	198.63	197.32	197.74	198.77	197.62	198.13	199.37	197.82	198.53	198.92	197.8	198.94	197.93	199	198.81	198.03	199.15	197.23	197.95	198.74	198.73	199.25	198.4	199.59	198.34	198.88	199.08	198.74	198.54	197.79	199.08	197.92	198.38	198.47	197.82	197.65	198.51	199.32	198.59	198.31	197.77	199.31	199.37	198.41	198.1
209.92	209.64	208.39	208.22	208.2	208.62	209.42	209.43	208.01	209.64	208.45	208.23	207.98	209.23	208.6	208.85	208.92	209.28	208.72	208.89	210.02	209.76	209.86	209.69	208.46	207.73	209.05	209.07	208.09	208.25	208.42	209.58	208.65	208.77	208.8	208.51	208.94	208.23	208.58	209.34	208.96	209.52	208.29	209.73	208.66	209.35	208.55	208.6	208.78	208.18
207.92	207.01	207.37	206	207.33	208.5	206.8	208.07	206.65	207.89	207.35	207.18	207.33	206.82	208.29	207.9	208.74	207.22	206.9	208.09	207.09	206.71	207.9	207.81	207.54	207.43	207.76	207.53	207.28	207.48	208.11	207.51	208.01	206.78	207.57	207.48	208.11	208.12	207.65	208.03	207.91	207.48	207.39	207.83	207.01	207.51	207.1	208.5	207.64	206.94
212.29	211.36	211.53	212.4	212.9	211.64	211.73	210.57	211.04	211.82	212.15	211.73	212.02	211.25	211.17	212.61	211.84	211.56	211.33	211.24	212.38	211.08	211.79	211.75	211.43	210.8	210.88	211.91	212.27	211.77	212	212.59	211.36	211.53	212.65	212.22	212.31	211.33	211.46	212.47	211.15	211.23	211.73	211.3	210.86	211.15	210.98	210.61	211.62	211.55
207.26	207.99	207.66	207.21	207.51	207.09	207.13	207.64	209.03	208.91	207.65	207.86	206.68	207.46	208.15	206.01	208.12	207.27	207.93	208.17	208.58	208.38	206.99	207.85	206.86	208.49	208.86	206.71	207.38	207.58	208.57	208.04	207.87	207.84	207.37	206.98	207.52	208.8	206.71	207.82	206.89	207.24	209.15	207.94	207.7	208.38	207.19	207.22	208.4	208.96
203.41	203.25	202.87	202.66	202.78	201.67	202.77	202.54	202.34	202.14	202.1	202	202.29	203.15	203.83	203.02	203.03	202.11	203.09	203.68	202.31	202.04	201.99	202.11	202.31	203.6	202.75	202.68	202.49	202.62	204.19	203	202.39	202.89	203.49	202.2	202.8	202.58	202.88	199.97	202.83	202.96	202.69	202.33	202.52	202.57	203.4	202.45	203.07	203.05
198.32	198.05	197.04	197.91	197.94	197.41	198.32	197.39	198.06	198.26	198.78	198	198.73	197.46	198.37	197.72	198.01	198.14	198.21	197.43	198.14	198.54	197.59	198.69	197.93	197.2	198.67	198.05	198.09	197.97	199.02	197.86	198.91	198.5	197.96	197.98	197.45	198.4	198.65	198.17	197.99	198.08	198.54	198.01	197.5	198.76	198.13	197.54	197.82	198.23
209.94	208.41	208.8	207.62	209.43	208.87	208.42	208.86	208.25	208.27	208.55	208.73	208.81	209.03	208.48	208.99	208.81	209.37	209.42	208.49	208.16	209.38	208.74	208.28	208.56	208.19	209.27	208.4	208.24	208.89	208.1	209.14	209.53	209.54	207.77	209.02	208.72	208.56	208.39	208.36	208.94	208.1	208.33	207.33	208.39	208.45	209.03	209.07	207.42	207.78
208.21	207.75	207.91	208.93	208.94	208.22	207.97	207.12	207.24	207.95	209.47	207.79	208.79	208.84	208.74	208.78	209.2	209.12	209.18	207.7	208.34	208.43	208.52	207.56	208.81	208.3	209	209.37	208.59	209.25	207.81	209.8	208.88	207.99	209.49	210.09	209.04	209.06	207.87	207.86	207.1	209.08	209.11	208.42	207.51	208.95	208.59	208.8	208.2	207.88
217.18	217.01	217.32	217.48	216.95	216.86	216.63	216.99	216.94	217.92	218.62	216.05	217.47	216.54	218.32	216.95	217.18	218.96	217.76	217.71	218.21	216.36	216.91	217.65	216.4	215.71	217.24	217.62	217.59	216.24	216.68	218.76	217.55	217.15	216.94	217.06	218.4	217.94	216.25	217.11	215.78	216.09	216.21	217.61	217.55	217.91	216.96	218.67	216.99	216.96
202.65	202.66	204.33	203.4	202.99	203.69	203.45	203.22	203.36	203.03	204.07	203.74	202.19	203.04	202.9	203.52	204.78	203.49	202.69	203.96	202.23	202.51	204.14	203.18	203.83	202.33	203.16	203.29	202.22	203.26	202.58	203.5	203.62	203.68	203.79	202.49	203.25	203.86	203.78	202.4	202.91	203.04	202.81	203.17	202.59	204.06	203.19	203.11	203.23	204.01
217.66	217.77	217.61	217.54	217.21	216.33	218.17	217.86	216.49	217.59	216.9	216.2	216.28	217	216.57	217.3	217.66	217.97	217.8	216.31	217.23	216.89	217.98	217.15	217.15	216.33	217.72	217.01	217.16	216.91	216.48	216.49	217.27	215.58	217.06	216.73	217.92	217.69	217.12	216.65	217.51	216.52	216.41	216.93	217.32	216.72	216.21	217.24	216.87	217.28
217.62	215.89	217.14	217.27	218.81	217.06	218.02	216.39	216.85	216.6	215.07	215.9	217.75	217.49	216.53	218.03	216.67	216.59	217.32	218.23	216.79	217.68	216.94	217.52	216.95	216.29	217.62	216.99	217.35	216.36	216.33	216.2	217.08	217.05	217.19	217.61	217.48	216.59	217.1	217.11	218.12	217.05	216.6	216.17	218.16	216.61	216.42	215.4	217.02	217.1
194.67	193.14	194.95	193.91	193.6	194.03	193.66	193.67	193.75	194.16	194.24	193.77	194.1	195.02	194.09	193.74	194.45	194.27	194.96	195.27	194.61	194.19	193.74	194.09	194.46	193.86	194.25	194.58	194.11	194.2	193.73	193.08	192.96	193.88	193.33	194.77	194.92	194.4	193.26	193.08	194.94	193.84	193.93	194.17	194.39	194.86	194.23	194.3	192.95	194.49
208.9	209.07	209.07	209.04	206.9	208.83	207.39	207.86	208.75	209.09	208.43	210.11	209.24	207.82	209.65	207.85	208.99	208.59	209.18	208.3	207.98	208.9	208.62	208.77	207.89	208.45	207.72	208.69	208	208.53	209.56	209.06	209.7	208.13	207.88	207.87	207.49	209.54	208.98	208.99	208.4	208.45	208.23	208.77	209.15	208.92	208.87	208.07	208.39	208.22
216.3	217.71	217.99	217.63	218.43	218.07	218.04	218.15	219.09	217.23	216.86	217.36	217.57	216.47	217.65	217.36	217.99	217.5	218.24	218.06	218.43	218.04	217.82	219.52	217.68	218.25	217.45	217.72	217.82	217.36	217.78	217.94	218.05	217.74	217.94	217.78	217.95	217.96	218.48	217.88	216.77	217.09	217.77	218.79	218.75	217.81	218.65	218.39	217.72	219.26
218.94	218.55	217.16	217.25	218.56	217.95	217.49	218.24	217.52	217.75	217.4	217.95	218.39	217.11	218.29	217.54	217.65	218.06	218.44	217.95	216.89	217.91	216.55	218.35	218.9	217.43	217.69	217.32	218.25	217.77	219.1	218.92	217.82	217.61	217.63	217.56	217.25	218.05	218.82	217.32	218.72	218.14	217.94	218.07	217.26	217.39	217.46	218.28	218.28	218.07
208.54	207.98	207.97	208.99	208.19	208.64	208.54	208.17	207.78	208.95	209.71	209.84	208.75	208.87	208.87	208.44	207.7	208.04	209.31	209.21	208.71	208.93	209.95	208.57	208.98	209	208.34	207.25	208.35	207.96	208.11	208.15	208.67	208.75	208.53	208.51	209.16	208.86	208.09	208.6	208.12	208.61	209.45	209.34	208.9	209.3	209.2	208.52	209.78	208.47
205.58	207.72	205.47	205.89	206.85	206.79	206.04	205.19	206.6	207.13	206.65	206.24	205.68	206.56	207.28	206.19	207.11	206.55	207.01	207.1	205.87	206.21	205.65	205.97	205.95	205.43	206.32	205.53	206.21	206.13	205.47	206.29	205.92	205.68	205.97	206.35	206.33	206.28	206.01	206.81	207.44	206.01	205.71	206.21	205.9	207.22	206.96	206.46	207.54	206.48
208.6	209.24	207.54	208.96	208.16	208.73	209.62	208.73	209.11	207.72	208.63	209.03	208.82	208.98	208.81	209.23	208.18	209.02	207.11	209.46	208.53	208.68	208.93	208.3	208.29	208.43	209.22	209.07	208.74	209.27	209.07	208.99	208.43	208.72	210.26	209.62	208.35	208.75	208.37	208.92	208.97	209.21	208.17	208.48	208.92	209.05	208.22	208.09	209.22	208.22
202.52	201.63	201.57	202.39	204.07	203.19	201.45	203.43	202.1	202.95	202.18	202.2	203.32	202.42	202.64	202.56	202.31	202.45	203.47	203.2	201.23	202.65	202.14	202.59	203.4	202.96	203.43	202.58	203.9	201.68	202.69	203.09	201.42	202.66	202.53	201.99	202.3	201.96	202.59	202.72	202.59	203.04	202.94	201.9	201.99	203.23	203.59	203.56	202.1	202.82
204.53	204.51	204.18	204.12	204.27	202.96	204.56	203.43	203.88	203.6	203.09	202.62	204.7	203.36	203.31	205.15	202.5	203.28	204.29	204.36	204.14	202.73	203.97	203.23	203.54	203.62	203.72	204.11	203.7	203.83	203.86	203.11	203.43	203.57	203.15	203.96	203.52	204.37	203.8	203.64	203.43	203.53	203.7	202.73	203.8	203.73	202.31	203.67	203.8	203.77
214.92	212.89	213.39	213.96	214.83	213.03	213.28	213.11	214.12	215.3	214.17	213.92	214.66	212.84	213.35	213.9	213.38	213.96	213.84	213.75	214.9	214.29	214.59	215.21	213.65	213.16	213.77	213.58	213.68	213.63	214.53	213.15	214.2	213.58	213.73	214.79	214.99	214.15	214.18	214.12	213.24	212.54	213.56	213.94	214.27	213.99	212.33	214.8	214.22	212.39
208.66	207.5	207.26	207.7	207.63	206.99	207.41	207.99	207.67	208.03	208.22	207.51	206.53	207.77	205.89	207.66	207.09	207.72	207.4	208.96	207.82	207.48	207.14	207.63	208.24	207.35	205.99	207.59	208.26	207.58	207.08	208.01	207.84	207.44	208.45	208.66	208.77	208.54	207.69	207.99	207.73	207.67	208.53	207.2	207.57	207.6	206.66	207.13	208.5	207.39
206.23	206.21	205.31	205.01	205.31	205.99	206.6	205.06	205.36	206.81	205.44	205.54	205.71	206.25	206.02	206.19	205.94	205.07	205.13	205.44	204.91	206.64	205.3	205.58	205.84	205.11	204.59	205.32	206.08	205.08	205.22	206.32	205.49	205.74	205.11	205.47	206.58	205.96	205	206.21	205.57	205.94	204.96	204.85	205.84	205.31	204.69	205.37	204.56	205.93
203.44	204.25	203.22	203.82	204.57	203.77	204.05	204.12	202.6	204.4	203.47	204.65	203.09	204.9	205.05	203.6	203.43	204.21	203.86	202.67	202.73	204.05	204.51	203.39	203.32	203.15	203.3	204.41	203.74	204.49	203.16	203.7	205.11	202.86	203.11	203.65	204.14	203.78	204.38	204.64	203.8	204.05	204.76	204.36	202.97	204.9	204.58	203.42	203.39	203.76
212.01	211.02	212.19	212.2	211.34	212.05	211.1	210.81	212.55	212.18	212.28	210.57	212.12	210.69	211.55	213.29	211.84	211.54	212.63	210.64	212	212.08	211.77	211.94	211.13	212.45	210.93	210.94	212.46	211.84	211.27	212.49	211.26	211.57	211.89	211.05	212.53	211.62	211.07	212.33	211.83	212.77	211.75	212.14	211.34	211.94	211.91	212.96	211.63	212.18
200.12	200.67	199.71	200.61	200.35	200.36	199.25	200.65	200.39	201.09	199.77	199.77	200.36	200.39	199.85	199.87	200.24	200.97	200.46	200.33	201.06	200.92	200.58	200.43	200.71	199.83	200.03	200.77	201.23	200.66	199.95	199.68	200.98	201.02	201.11	200.65	200.04	200.4	200.33	200.44	200.28	199.04	200.34	199.68	201.16	200.49	200.1	200.74	200.48	201.34
211.57	211.56	211.55	211.96	209.81	211.6	211.46	211.53	212.04	211.35	211.22	211.87	211.74	211.23	211.61	211.19	210.56	211.61	212.26	211.28	212.22	211.86	211.26	211.85	211.77	211.8	211.67	211.16	212.82	210.67	211.84	211.48	210.9	211.3	211.13	211.71	212.2	210.87	211.32	211.63	212.14	211.65	211.81	212.29	212.2	210.88	211.51	211.24	210.36	211.44
204.85	205.09	204.86	204.36	204.75	204.95	205.22	205.01	204.37	204.6	204.74	203.91	205.44	203.19	205.71	204.85	205.59	203.69	204.81	204.52	204.51	204.45	203.35	204.17	204.69	204.44	204.66	205.32	203.63	204.87	206.07	204.27	205.79	204.57	204.79	204.4	204.18	205.41	204.39	203.48	204.93	205.02	204.52	205.06	204.46	205.27	204.93	205.91	204.13	204.95
203.04	202.64	202.16	204.38	202.7	202.97	204.14	204.48	202.51	201.96	203.71	202.74	204.2	203.35	203.04	203.45	203.39	202.4	204.04	203.05	203.16	204.28	204.17	202.47	202.87	202.16	203.24	203.96	203.95	201.28	201.91	202.06	202.38	203.4	202.25	202.76	204.07	203.33	204.13	203.22	202.7	202.79	202.83	202.58	202.7	204.13	202.69	203.08	204.52	204.07
207.14	207.97	207.42	207.56	207.29	208.01	207.7	208.29	209.26	207.55	206.43	208.19	208.21	207.22	207.68	207.65	206.95	208.68	206.57	206.54	208.18	207.95	207.15	207.52	207.97	206.92	208.2	208.23	207.49	207.5	206.72	208.03	207.08	207.29	208.11	207.86	207.93	207.88	207.92	208.58	207.75	208.66	206.97	207.61	207.82	208.12	207.34	206.72	207.25	207.41
210.12	209.19	208.79	209.48	210.76	209.22	210.06	209.3	208.82	209.8	211.25	208.85	209.7	209.52	209.92	209.07	209.79	209.81	209.44	208.82	208.7	209.26	209.14	210.38	209.95	210.04	210.52	210.05	207.79	210.79	208.44	209.64	209.42	208.61	210.3	208.55	208.89	209.07	209.8	209.65	209.83	210.24	209.61	209.88	209.71	210.15	209.01	209.45	208.07	210.2
206.5	206.56	206.34	206.81	206.51	206.38	206.28	205.73	207.36	207.55	206.37	206.92	204.97	205.72	206.08	206.44	205.74	207.09	206.22	206.64	205.39	206.15	206.91	206.64	206.22	207.2	206.96	205.32	206.23	206.5	207.23	205.72	206.28	204.99	205.81	206.52	206.96	205.88	205.72	205.88	206.33	206.14	206.32	206.43	205.98	206.57	205.99	206.47	207.08	206.21
205.65	206.31	206.69	207.26	206.5	207.34	206.11	207.75	206	206.76	205.51	207.48	205.47	206.19	205.63	207.22	206.82	206.31	207.02	206.66	206.12	205.74	205.5	206.25	206.83	207.1	207.22	205.84	206.55	206.03	206.92	207.64	205.35	206.21	205.57	206.8	206.05	206.92	206.43	206.07	207.3	205.73	206.33	206.22	206.62	206.46	206.94	205.84	206.26	205.79
208.35	206.6	208	208.6	207.84	208.27	208.21	208.64	207.62	208.35	207.47	209.11	209.11	208.97	208.25	208.52	207.83	206.62	207.19	207.03	207.83	207.54	208.37	206.31	208.78	207.96	208.52	206.75	207.77	207.42	207.09	207.59	207.78	208.42	206.98	206.96	206.98	207.79	208	207.71	208.06	207.14	207.94	207.84	207.2	207.4	208.22	207.11	208.46	206.86
211.73	212.25	212.28	213.33	212.44	212.99	212.24	212.34	212.47	210.83	212.08	212.79	213.43	211.35	212.09	212.41	212.25	212.06	211.67	212.42	212.69	211.19	212.16	213.04	212.68	212.51	212.62	212.11	212.08	211.9	213.3	212.44	212.38	213.05	212.33	211.92	214.01	212.54	213.38	213.09	211.52	212.22	212.32	211.76	212.24	211.63	212.09	212.72	212.42	212.98
211.1	210.46	211.48	211.11	210.4	211.9	210.86	211.41	211.34	211.87	210.09	212.29	211.84	210.28	211.02	211.61	211.87	211.32	211.57	211.66	211.54	211.88	212.13	211.92	211.55	210.58	211.65	211.06	211.18	211.86	212.57	212.19	211.22	211.3	211.81	211.61	211.98	212	212.31	211.44	211.76	211.64	211.18	211.61	211.18	211.76	210.7	211.62	210.7	211.3
208.08	208.59	208.11	207.79	207.57	208.63	208.13	205.98	206.89	207.1	206.68	207.35	208.25	206.59	208.74	207.11	206.53	207.74	207.25	207.81	208.74	207.36	207.3	208.11	207.63	207.35	207.65	207.83	207.3	207.79	207.91	208.41	208.63	208.26	207.24	207.22	207.54	207.38	208.05	206.81	207.07	206.86	206.78	207.99	206.36	208.53	207.83	206.84	207.15	207.55
219.19	217.81	217.84	218.85	217.63	217.53	217.99	216.85	217.51	217.57	217.49	217.1	216.95	218.15	216.78	218.02	216.77	217.25	217.42	218.83	218.29	218.01	217.57	217.25	217.07	217.83	217.83	217.7	219.8	218.67	217.59	217.26	218.25	216.65	217.9	216.81	218.07	218.72	217.75	217.98	218.48	217.97	216.35	217.94	217.88	216.76	218.07	218.32	216.92	216.73
219.11	219.01	216.7	217.51	217.76	216.93	217.66	217.09	216.93	216.59	217.11	218.38	217.3	217.79	218.32	218	218.23	217.63	216.82	216.76	217.39	218.52	217.69	217.31	218.2	217.32	217.96	218.06	217.99	217.57	217.97	217.25	217.72	217.29	217.01	216.98	218.81	218.8	217.59	218.27	217.68	218.73	218.32	217.73	218.04	217.22	217.96	217.75	217.57	217.69
199.2	197.43	198.53	198.66	197.95	199.29	199.19	198.12	198.74	198.52	199.13	199.09	198.7	198.56	197.85	199.21	199.08	198.54	198.6	198.1	198.05	198.67	198.84	200.78	199.09	198.95	197.96	198.77	199.65	199.91	199.43	198.2	198.43	198.39	198.14	199.8	198.54	197.94	198.29	198.22	198.55	199.72	199.65	199.26	199.16	199.85	198.25	198.27	198.54	198.98
193.81	193.17	194.71	193.24	194.22	192.73	193.22	194.32	194.26	193.82	193.72	194.11	194.74	194.39	194.71	192.56	193.3	194.86	193.93	193.79	195.07	194.9	194.71	195.38	194.95	193.8	194.6	195.08	194.37	194.54	194.11	194.09	194.05	194.88	194.25	193.92	194.22	193.95	193.86	193.64	192.66	194.46	193.82	193.87	194.52	194.52	193.87	193.87	193.53	194.77
202.29	203.6	203.09	202.95	203.12	203.1	203.41	203.89	202.89	202.78	204.16	203.45	203.62	203.61	204.11	203.35	203.8	203.51	203.13	202.69	203.81	203.8	202.71	203.37	202.68	202.43	203.32	203.51	203.58	203.71	203	203.65	203.2	203.82	203.66	204.66	203.32	203.09	204.21	203.15	203.12	203.86	204.04	203.23	204.53	202.68	203.68	204.04	204.05	203.67
202.7	204.04	202.49	202.29	203.05	202.76	202.99	201.5	203.56	202.58	201.88	204.15	202.11	203.26	202.01	202.75	202.98	203.18	202.26	202.96	201.43	201.11	202.79	201.12	203.01	202.09	203.29	202.99	202.55	202.7	203	202.04	202.77	203.03	203.28	202.31	203.28	202.1	202	201.28	202.78	202.33	202.51	203.36	202.56	202.06	202.97	202.78	201.64	203.7
206.24	206.45	207.69	206.77	206.09	207.2	207.05	206.66	206.61	206.22	206.39	206.87	206.03	206.21	206.93	206.07	207.33	207.38	205.82	205.88	206.72	205.67	206.58	206.16	206.85	206.04	206.93	205.98	207.38	206.88	206.92	206.4	206.62	206.77	206.16	206.9	205.41	206.26	206.7	206.69	206.46	205.63	206.91	206.83	207.1	206.24	205.86	206.34	206.43	206.17
211.56	210.95	211.83	211.33	211.63	211.53	211.8	211.24	211.49	211.24	211.96	213.14	211.3	210.75	211.4	211.26	210.55	211.41	211.01	211.16	212.18	210.12	210.89	211.03	211.19	211.95	211.31	212.94	212.22	212.74	211.78	212.22	212.04	211.43	211.06	211.75	211.72	211.68	211.92	212.3	211.53	213	211.76	212.34	211.16	211.07	212.61	210.93	212.81	211.62
203.67	205.14	204.02	203.13	202.72	204.04	203.33	203.62	203.7	204.04	202.48	203.48	203.55	203.41	203.79	203.65	204.13	203.34	203.73	204.01	204.78	203.66	204.32	203.29	202.53	203.74	203.91	203.56	203.69	203.78	204.22	204.21	204.45	203.33	205.98	203.65	204.44	204.17	204.41	203.11	203.87	203.88	204.26	204.97	203.81	203.99	204.2	203.62	203.59	202.98
208.4	208.14	208.63	206.73	207.13	208	208.74	207.65	207.42	206.64	207.72	207.54	208.09	207.14	206.59	208.07	208.17	208.3	207.38	208.16	208.77	207.68	207.97	208.32	207.95	208.2	207.57	206.95	209.5	208.22	207.76	208.08	206.95	208.24	207.03	207.34	208.04	208.2	207.5	207.45	209.26	208.23	207.27	206.99	207.94	207.54	207.39	209	207.76	208.34
212.37	212.06	211.51	211.93	210.85	212.06	211.03	210.92	210.68	211.83	211.62	211.83	210.39	211.32	211.13	212.07	212.07	211.15	212.01	212.05	211.24	212.12	212.06	210.83	211.21	212.52	211.9	210.44	212.35	212.19	212.23	212.4	210.81	210.9	211.96	211.79	212.04	213.38	210.83	211.75	210.97	211.4	211.83	211.4	212.89	212.92	213.22	211.65	211.73	211.67
216.98	217.34	217.24	217.61	216.36	217.5	216.27	216.89	216.62	217.36	216.44	217.46	218.39	216.62	217.59	218.04	217.71	218.24	218.2	216.49	216.41	216.34	216.43	217.42	217.42	217.68	217.96	216.34	217.09	216.77	217.54	216.89	218.22	216.7	216.78	216.66	217.15	217.74	216.62	218.44	217.27	216.92	215.73	216.62	216.61	216.54	217.35	216.34	217.6	217.46
204.54	203.62	205.18	204.53	204.52	204.93	204.08	205.45	203.94	205.04	204.97	205.25	204.34	204.81	205.03	203.8	204.81	204.99	204.62	204.75	205.93	204.15	204.47	203.77	204.47	205.35	204.39	204.17	204.08	205.14	205.57	205.06	205.11	203.87	204.55	204.87	204.4	206.19	203.77	204.76	205.88	205.65	203.87	204.85	204.35	204.92	205.54	204.48	203.96	204.67
208.12	207.48	208.62	207.52	208.89	207.77	209.8	208.92	207.91	209.34	208.96	208.18	207.99	208.4	209.08	209.21	208.95	209.4	208.52	208.94	208.52	208.28	209.29	208.57	209.46	208.51	208.89	209.91	208.98	208.49	209.24	209.34	209.36	208.64	207.91	209.19	208.89	208.03	208.53	207.31	208.69	208.44	208.81	208.42	209.19	209.37	209.03	209.31	209.26	208.96
207.9	206.93	207.66	208.13	208.37	207.25	207.39	207.65	207.95	207.38	208.77	208.1	207.65	209.01	207.17	207.21	207.11	206.5	207.98	208.92	207.55	208.19	208.01	207.78	207.3	207.83	207.45	207.34	207.48	207.17	208.16	207.4	206.97	207.78	207.67	206.34	207.74	207.13	207.12	207.98	208.79	207.95	208.51	206.67	208.48	207.15	206.7	208.27	206.76	206.94
207.51	207.8	207.78	208.39	207.34	206.24	208.3	207.74	207.79	208.37	207.79	208.62	208.15	206.82	208.09	207.49	207.28	207.25	208.63	207.38	207.99	208.63	208.36	207.95	207.66	208.02	208.39	207.76	208.69	207.52	209.86	207.6	207.86	208.27	207.06	207.76	207.57	207.1	207.79	208.14	207.48	208	209.89	207.74	206.99	207.79	207.16	207.68	207.14	207.15
208.93	209.88	208.83	209.45	208.27	208.63	209.98	208.78	209.32	208.48	209.98	209.46	209.05	209.66	210.13	209.32	210.41	209.26	209	209.42	209.67	208.85	210.41	210.06	208.9	210.03	209.11	209.27	210.64	210.08	208.48	209.76	210.03	208.99	209.59	209.86	209.85	209.38	209.37	209.53	209.94	209.21	210.19	209.7	210.4	210.1	210.23	209.38	209.1	210.15
210.53	213.47	210.72	211.79	211.85	211.63	211.08	211.83	211.87	211.28	211.91	211.54	211.43	211.31	212.47	212.15	211.67	212.38	210.37	211.33	211.65	211.19	210.88	210.86	211	210.98	211.24	211.98	211.32	211.94	211.59	211.05	211.79	210.05	212.31	211.73	211.97	212	211.77	212.13	212.11	212.76	212.03	210.64	210.73	211.58	211.62	211.72	211.22	211.94
205.46	204.84	205.74	204.88	205.87	205.74	206.05	204.86	206.04	205.89	205.05	205.86	206.36	205.31	205.77	206.44	205.6	204.84	204.64	206.01	205.63	206.32	205.42	206.3	205	205.37	206.22	205.88	205.3	206.83	205.43	204.81	204.14	205.71	205.53	205.87	204.55	205.72	205.45	206.18	204.91	205.44	206.24	205.45	206.1	204.66	205.54	207.06	206.22	205.81
207.67	208.44	208.02	208.09	207.82	208.41	207.4	207.72	207.18	207.63	206.98	209	207.02	208.64	207.19	208.87	207.72	207.65	207.68	208.3	207.11	207.9	207.27	207.22	206.01	207.41	207.43	207.14	208.86	207.71	206.87	208.18	207.88	207.99	208.07	207.75	207.46	207.61	208.2	208.34	207.49	207.69	207.65	207.79	207.33	208.47	207.59	208.15	207.31	207.25
216.91	217.47	215.99	217.4	217.08	217.8	218.08	216.95	216.84	217.05	215.85	216.79	217	217.64	216.83	216.07	216.55	216.19	218.06	217.03	218.05	216.22	216.74	217.78	216.57	218.77	216.81	218.01	217.19	217.05	215.83	216.89	218.24	216.87	217.29	216.63	217.43	217.08	218.31	216.81	217.86	218.65	217.25	216.94	216.56	215.74	216.22	217.48	217.57	216.23
207.09	208.55	207.86	207.86	208.74	207.74	208.06	208.13	207.48	206.85	207.33	207.84	207.96	207.42	208.61	207.91	208.18	207.32	208	208.15	207.47	207.62	207.39	207.71	208.2	208.9	207.33	207.67	208.45	207.22	206.85	208.14	206.58	207.11	207.4	207.74	207.62	208.6	207.71	208.13	207.43	207.85	208.32	207.59	206.87	206.7	207.67	206.91	207.58	208.41
211.53	212.62	211.19	212.55	213.57	211.6	212.44	211.53	212.12	211.57	212.17	212.75	211.85	212.28	211.1	211.82	212.86	211.95	212.18	213.54	211.25	212.59	212.26	211.18	211.46	211.61	212.07	212.72	211.15	211.29	211.83	213.2	212.38	211.52	211.26	211.81	211.65	213.06	212.13	212.14	212.64	211.68	211.5	212.56	211.39	211.02	211.46	212.53	211.19	211.93
209.38	208.73	209.73	208.71	208.61	207.09	207.94	207.85	209.03	209.21	209.02	208.08	209.34	208.61	207.75	208.89	209.11	209.66	208.86	208.07	208.28	208.31	208.66	208.15	209.57	209.08	208.57	208.94	209.05	208.1	209.36	208.83	207.83	208.21	208.7	208.88	209.52	207.95	208.19	208.3	208.33	209.19	208.04	208.96	208.1	208.59	208.64	208.49	209.38	208.34
206.7	209.1	207.71	208.07	207.15	207.3	208.07	207.17	208.55	208.93	208.39	206.92	207.17	207.44	206.92	208.31	206.49	208.53	208.06	207.56	208.58	207.77	207.15	207.84	207.75	207.4	208.9	208.04	207.88	207.93	208.24	208.64	208.71	208.13	208.13	208.06	207.79	207.79	207.54	207.92	207.49	208.62	208.45	207.6	206.86	207.68	208.4	208.05	207.67	207.99
203.19	202.75	202.03	201.86	202.33	202.66	203.49	201.84	201.81	201.73	202.02	201.1	201.88	202.1	203.11	204.04	202.92	201.47	203.19	202.32	202.8	201.69	202.45	203.55	202.51	201.82	202.11	201.98	203.24	202.53	201.43	202.65	201.86	201.71	202.54	203.3	203	202.42	202.4	202.22	200.7	202.39	201.28	202.33	202.43	202.5	202.82	202.87	202.44	202.11
199.43	198.81	198.71	197.75	198.99	198.23	198.92	199.07	198.96	197.68	198.35	198.88	198.67	200.3	198.98	198.51	198.09	196.81	198.62	198.18	198.88	199.16	199.36	197.93	199.23	197.05	198.48	198.91	198.36	198.7	198.98	199.37	198.4	199.97	198.44	197.97	198.34	197.99	198.78	199.11	198.99	198.64	198.44	199.45	198.84	198.41	199.96	198.68	199.51	198.95
212.99	211.87	211	212.38	213.6	213.63	211.75	211.84	211	211.58	211.56	212.76	212.76	211.26	213.23	211.53	211.64	211.37	211.57	211.82	212.58	211.79	212.48	211.79	212.22	212.16	212.09	210.98	210.97	211.92	211.19	210.87	212.28	212.88	212.02	211.25	212.39	211.45	213.08	211.04	212.91	212.58	212.32	211.49	210.73	212.79	210.74	211.06	212	212.36
208.68	207.44	206.75	207.86	207.03	207.7	208.05	208.85	207.91	206.83	207.86	208.38	207.88	208.26	207.65	206.91	208.08	207.92	206.71	207.8	208.43	207.77	207.9	209.65	207.51	208.63	207.14	209.23	208.5	207.85	207.5	206.79	207.25	208.24	207.8	207.97	207.28	208.2	207.17	207.12	207.9	207.96	208.01	207.4	206.39	208.79	207.63	208.64	208.11	207.72
209.76	208.73	208.91	208.95	208.83	208.83	208.97	207.77	209.07	208.92	209.37	209.55	208.79	208.82	208.9	208.82	209.16	208.09	209.43	208.73	208.55	208.94	209.13	209.27	207.99	208.38	208.75	207.96	209.16	209.43	208.37	209.5	209.16	209.08	209.37	208.12	209.59	208.51	209.3	208.64	208.52	208.23	209.6	208.15	209.74	208.59	209.49	209.13	208.06	209.08
216.59	216.21	217.33	217.09	216.63	217.44	216.69	217.16	218.56	217.43	217	216.82	217.15	217.06	217.52	216.69	217.63	216.36	216.17	216.41	217.56	217.21	215.9	218.15	216.65	216.24	217.03	215.54	217.1	217.46	216.8	217.61	217.01	216.39	218.45	216.48	217.64	216.03	217.66	217.23	216.7	215.71	215.9	216.85	217.16	216	217.01	216.12	217.33	216.67
203.67	203.71	203.11	203.96	203.59	203.61	203.45	204.09	202.97	204.23	203.34	203.78	203.18	203.28	203.11	204.13	203.29	203.94	202.89	204.24	203.13	202.4	203.5	202.58	203.21	202.63	204.34	204.24	203.04	203.59	203.43	203.77	203.9	204.83	204.08	203.76	203.26	203.05	203.6	203.15	202.68	203.18	204.06	203.65	202.14	203.24	203.75	203.53	202.72	203.62
200.72	199.54	198.86	199.56	199.77	200.68	199.13	201.01	199.21	199.44	200.52	199.85	199.56	199.06	199.07	200.89	200.45	199.37	200.53	201.21	199.4	200.39	200.19	199.52	199.61	201.44	199.62	201.07	200.21	200.14	200.38	200.08	200.11	198.41	199.67	200.59	199.86	199.75	199.91	199.76	199.91	198.3	200.51	200.06	199.5	201.05	199.77	200.7	199.53	200.7
203.01	203.63	204.61	203.39	203.25	203.38	202.86	204.42	203.79	203.77	203.55	205.11	203.09	203.12	203.35	203.02	203.51	203.89	202.96	203.49	202.73	202.76	204.47	203.98	203.17	204.1	204.29	203.33	203.46	203.67	203.83	204.11	202.8	203.29	203.16	204.12	203.83	204.65	203	203.78	204.26	202.77	202.78	204.47	202.7	203.83	202.81	203.24	203.86	203.72
206.98	208.71	208.28	207.91	208.34	207.91	208.01	208.14	207.5	207.7	207.31	209.07	207.79	208.11	207.1	207.48	207.91	207.76	208.05	209.28	207.73	206.61	207.12	207.52	207.51	207.85	207.81	208.2	207.05	207.47	207.66	208.31	207.25	206.93	207.69	207.61	208.26	208.9	207.05	208.56	207.86	208.02	206.93	206.82	208.16	207.97	208.49	207.42	208.35	207.12
208.11	209.92	209.12	209.36	209.05	208.89	209.05	208.32	209.18	209.81	207.74	209.07	208.8	209.84	209.07	209.38	208.56	209.62	208.94	208.96	209.21	208.05	209.14	208.73	208.59	208.85	208.37	208.22	208.36	209.72	208.34	208.45	209.31	208.54	208.95	209.01	209.18	208.31	210.1	208.64	210.01	208.5	208.77	209.24	208.96	209.82	209.62	209.03	210.38	209.36
199.96	199.53	200.54	200.49	199.63	200.58	199.85	201.09	199.7	199.98	200.39	200.09	199.32	199.86	199.48	200.5	200.25	200.42	201.35	200.36	200.16	199.96	200.19	199.79	200.21	199.21	200.28	201.32	200.43	199.62	200.06	199.58	199.77	200.07	200.78	200.59	200.64	200.34	201.37	199.08	200.27	200.85	199.84	199.7	199.44	200.29	199.38	201.12	201.54	199.92
208.69	207.89	209.7	208.85	207.66	209.44	208.76	208.1	208.08	208.54	208.54	208.98	209.3	208.06	208.43	208.87	210.11	207.55	208.69	208.17	209.21	207.66	209.23	207.9	209.35	208	207.88	209.2	209.14	207.7	208.71	207.91	208.58	208.63	208.59	208.75	208.58	207.91	209.62	209.58	208.86	209.43	207.94	208.56	208.87	210.09	209.3	208.06	208.36	208.31
216.15	216.36	217.3	216.69	216.7	216.54	216.31	217.2	216.74	216.41	216.14	217.33	216.57	217.81	216.84	217.19	216.59	217.05	218.2	217.33	216.94	215.59	217.53	217.59	217.56	216.92	217.23	216.9	217.79	216.86	217.57	216.92	218.35	216.71	216.41	217.42	216.77	217.81	218	216.82	217.3	216.64	218.25	216.16	217.53	217.67	217.66	217.24	217.1	216.84
209.26	209.57	208.09	207.42	209.85	209.56	209.17	208.73	208.71	209.46	207.54	209.83	208.4	208.69	209.96	208.63	208.42	208.16	208.22	209.34	209.76	208.62	207.07	208.52	209.15	208.74	208.71	208.49	208.56	208.3	208.23	208.78	208.63	208.91	209.64	207.76	208.03	208.72	209.38	208.71	209.24	208.13	208.59	207.84	208.79	208.33	209.11	206.79	208.74	208.41
204.06	204.66	204.88	205.41	203.47	204.2	204.69	204.83	206.14	204.86	205	204.14	205.16	205.01	203.84	205.15	204.93	205.53	203.6	204.79	205.28	204.29	206.56	204.01	204.31	204.6	204.91	204.97	204.97	204.4	205.19	204.76	204.38	204.85	205.37	204.32	204.61	204.46	205.42	205.33	204.13	205.43	205.18	204.33	204.88	205.49	204.05	205.12	205.31	204.59
207.35	208.87	207.38	207.58	207.11	208.19	207.95	206.76	207.18	207.74	207.75	208.2	207.6	207.68	207.82	208.28	207.37	209.15	208.19	208.26	208.88	208.23	207.43	208.31	208.5	208.24	207.34	206.98	207.88	208.96	208.66	206.92	208.4	209.59	207.42	208.29	207.71	207.5	207.18	208.14	206.27	208.39	207.66	207.65	207.65	207.57	207.94	206.35	207.56	207.34
208.15	209.2	208.16	208.75	208.49	208.01	208.48	207.08	207.65	208.04	209.02	208.8	208.27	208.3	207.63	207.69	208.08	207.2	207.49	208.08	208.76	207.56	208.18	208.63	208.84	209.23	209.35	208.81	208.92	208.35	208.43	208.77	208.94	208.53	208.44	207.03	208.03	207.96	207.34	208.62	208.19	208.85	209.2	208.01	208.17	208.88	208.54	208.65	209.61	208.28
216.5	218.72	217.37	217.06	216.99	218.92	218.09	217.84	217.35	218.52	218.46	217.88	217.5	217.98	217.65	217.71	217.99	217.58	218.17	217.87	217.49	216.84	218	218.83	217.57	218.73	217.96	218.16	218.41	218.1	216.48	217.75	217.35	217.98	217.47	216.59	217.59	218.8	219.13	217.99	217.22	218.86	218.51	217.48	219.03	217.96	217.54	216.76	219.61	218.68
197.23	197.98	197.51	198.3	197.97	198.4	199.05	197.91	196.98	199.31	198.25	198.77	198.81	198.12	198.54	197.23	197.54	197.29	197.29	197.65	198.09	197.69	195.86	198.65	197.32	199.55	198.16	198.29	198.78	199.6	196.32	198.28	197.85	198.84	197.43	197.27	197.55	199.19	197.89	198.02	198.07	198.53	198.43	197.54	197.69	198.02	198.21	198.34	197.54	198.28
208.59	210.05	209.5	209.14	209.24	210.02	209.91	208.78	209.88	210.07	209.97	210.03	208.89	209.96	210.04	209.24	209.42	208.62	209.08	209.92	210.06	208.32	210.22	208.7	209.16	210.45	209.59	209.38	209.33	208.39	210.02	209.73	209.49	209.85	209.4	209.79	209	208.51	209.99	208.7	208.97	210.78	210.13	210.83	208.32	209.53	208.43	209.26	209.59	209.62
208.49	210.11	208.7	210.13	210.28	209.38	209.82	208.39	209.42	208.75	209.92	209.08	209.12	209.79	208.86	209.3	209.75	208.19	210.32	209.77	209.31	209.73	210.06	209.69	209.31	209.55	209.09	210.21	209.41	208.72	209.48	209.27	209.31	209.62	209.8	209.44	209.6	209.44	209.14	209.73	208.7	209.66	210.02	208.73	209.6	209.53	209.5	208.99	209.39	210.6
210.23	208.11	209.04	208.1	208.94	209.45	209.38	208.24	209.06	208.42	208.48	208.68	208.16	209.14	209.86	209.09	209	209.19	209.16	209.39	208.18	209.18	207.88	208.3	207.54	209.19	209.52	209.14	208.28	209.1	208.5	208.38	209.11	209.16	209.22	209.14	208.94	209.02	210.47	209.76	209.93	208.26	208.54	209.26	208.2	209.53	208.03	208.41	207.84	208.06
207.31	207.23	207.47	208.4	208.37	208.04	206.83	206.07	207.66	207.68	208.33	208.17	208.76	208.14	208.33	206.7	208.76	208.16	206.69	207.88	207.4	208.11	207.25	207.29	208.98	209.67	208.03	207	207.23	207.53	207.9	207.75	207.51	207.8	207.39	207.14	207.96	208.11	207.65	207.63	206.91	207.66	208.42	209.02	207.52	207.97	207.65	208.08	208.24	207.89
208.57	207.91	207.59	208.1	206.75	208.39	207.39	208.2	207.93	207.86	207.34	207.92	207.32	206.63	208.44	207.97	208.64	207.72	207.9	208.28	207.21	207.43	207.84	209.17	207.59	207.84	208.87	206.91	207.73	207.74	207.7	207.47	206.03	208.31	208.7	208.16	207.47	207.99	208.12	206.72	207.01	207.03	208.36	207.87	208	207.47	207.41	207.4	207.64	207.45
216.46	216.9	217.86	216.55	217.71	216.26	218.64	217.28	216.21	217.79	215.9	216.31	217.05	216.71	218.28	217.05	216.92	217.96	216.82	216.08	216.99	216.88	217.53	218.24	216.91	217.58	217.1	216.11	216.77	216.62	217.27	217.48	217.79	216.77	217.41	216.95	216.72	215.68	216.86	217.31	216.48	216.25	217.18	216.16	216.95	217.5	216.99	216.71	216.82	217.38
213.67	214.85	213.84	213.79	213.74	212.92	213.86	214.35	213.86	213.79	213.66	213.36	213.64	212.54	213.23	214.29	213.6	213.32	213.62	213.11	214.76	213.85	214.28	213.53	213.67	214.4	213.15	214.03	213.47	215.21	213.82	214.78	213.62	213.5	213.5	213.07	212.93	214.25	213.3	213.31	213.61	215.34	214.53	213.57	213.84	213.48	213.28	214.3	213.78	212.52
202.3	200.62	201.33	200.69	201.52	201.2	202.04	200.98	200.17	201.65	201.12	201.42	200.24	201.06	201.02	201.55	201	201.55	201.34	201.52	200.73	201.56	201.87	201.27	201.57	201.51	200.5	201.85	200.84	199.39	202.04	201.45	201.03	201.14	200.58	201.33	201.76	201.57	201.78	201.61	202.23	201.06	201.36	202.26	199.67	201	201.4	201.58	200.7	201.36
[truncated: 150 more columns]
