# Supplementary material for: Genetic dissection of main and epistatic effects of QTL based on augmented triple test cross design
Source: PLoS One. 2017 Dec 14;12(12):e0189054. doi: 10.1371/journal.pone.0189054 (PMC5730204; doi:10.1371/journal.pone.0189054)
Supplement: S6 Supporting Information — (ZIP) [file pone.0189054.s006.zip › z1_350_0.8_5.csv]

211.88	211.2	212.17	213.26	211.5	212.34	212.49	212.79	211.65	211.4	211.18	210.95	211.9	211.35	211.47	211.96	211.78	211.31	209.37	210.81	211.43	212.01	213.42	212.04	210.85	211.5	210.44	212.24	213.28	211.33	211.8	211.73	211.92	212.15	210.77	211.68	212.15	212.19	213.55	212.48	211.04	212.73	211.74	212.82	210.42	211.39	211.57	211.92	211.48	211.45
208.71	209.11	207.77	211.75	207	207.44	209.41	209.03	207.02	209.37	207.78	208.26	209.53	208.99	208.7	209.09	207.59	209.69	208.97	207.23	209.65	208.67	208.61	207.39	208.47	208.36	207.86	208.77	208.45	207.69	209.25	209.71	209.11	208.52	209.36	208.91	209.18	209.55	208.14	208.93	208.1	207.82	209.14	208.67	208.12	208.32	209.37	208.15	209.1	209.01
204.08	202.67	202.02	204.69	202.82	203.13	201.75	202.13	203.83	203.2	202.26	203.22	202.11	204.31	203.36	202.76	202.3	201.31	203.78	203.1	203.37	203.32	203.48	201.99	202.66	203.77	203.15	204.07	202.88	205.39	203.18	202.38	202.38	201.05	204.14	203.09	202.34	203.52	202.56	201.75	202.34	201.93	202.93	202.38	203.24	203.88	201.55	204.36	203.38	203.53
199.31	196.96	198.07	200.45	199.44	197.54	198.62	197.89	198.95	198.16	198.89	199.17	196.75	199.8	197.27	198.93	200.8	198.19	199.42	200.25	200.18	196.43	199.29	199.29	200.66	198.12	199.72	198.98	198.82	200.25	198.67	199.97	196.89	197.27	200.27	199.16	197.75	198.69	198.97	198.09	199.25	198.69	197.88	199.56	198.7	198.52	198.97	199.43	199.42	199.69
211.8	211.08	211.65	211.02	212.06	211.37	211.29	211.87	213.64	212.78	210.49	211.75	212.96	211.86	212.47	212.75	212.39	210.72	212.11	212.92	212.23	210.48	211.48	210.05	211.67	210.67	210.76	212.34	211.56	211.92	211.03	212.3	211.91	210.73	212.47	211.12	210.43	210.55	211.96	211.25	210.59	213.1	211.34	210.87	212.98	211.15	210.84	209.98	212.71	212.45
213.03	213.63	212.67	211.99	213.25	212.71	211.79	213.37	212.55	212.3	212.59	211.59	212.08	213.08	211.38	212.27	211.55	210.93	212.98	212.61	210.66	211.73	211.59	211.9	212.35	213.13	211.84	210.07	210.56	211.16	213.62	211.81	213.99	212.33	213.44	212.13	211.5	212.47	212.18	213.22	212.33	213.37	212.8	213.14	212.02	211.81	213.4	211.75	212.53	212.31
210.07	211.18	214.01	211.44	210.53	212.62	211.21	212.34	210.6	210.84	211.53	211.87	211.48	211.53	212.67	211.47	210.46	212.71	212.34	211.45	211.6	213.44	210.38	211.29	211.53	212.16	212.68	212.12	210.61	212.02	212	211.24	211.65	212.78	210.71	211.85	213.78	211.57	212.7	210.44	212.25	212.78	209.52	212.55	211.9	211.37	212.54	212.21	210.38	210.14
202.18	202.83	202.63	201.59	202.39	201.44	203.26	203.1	202.2	203.47	202.6	202.44	204.25	200.36	203.95	204.92	203.03	203.65	202.42	201.63	203.85	200.79	202.07	202.71	202.57	202.57	201.74	202.38	203.4	203.61	201.83	203.36	201.85	204.29	201.53	202.88	201.87	204.25	203.83	202.92	202.69	203	202.31	203.98	203.49	202.33	202.4	202.66	204.46	201.89
205.46	204.05	204.13	204.66	203.79	204.08	204.23	204.46	203.08	204.92	205.65	204.48	204.79	204.16	203.76	203.57	205.36	204.16	204.92	205.46	205.45	204.67	205.52	204.75	205.88	204.09	204.44	204.65	203.17	203.35	205.22	204.81	205.29	203.91	203.69	203.83	203.58	205.87	204.7	205.23	203.84	204.19	204.28	203.74	205.39	204.7	204.03	204.46	202.91	205.43
208.48	209.24	208.68	206.9	208.01	208.29	208.08	208.21	207.69	207.68	209.62	209.26	207.49	208.22	209.44	207.63	208.87	209.71	208.89	208.94	208.09	207.84	208.32	208.67	208.17	209.28	208.59	208.52	209.75	208.85	209.43	209.43	208.44	208.49	207.72	206.99	208.5	208.07	208.19	209.91	208.2	207.82	207.06	207.32	208.44	206.96	208.16	208.7	208.21	210.02
203.84	203.72	202.78	202.37	202.24	202.83	204.58	203.19	204.03	203.94	203.17	204.76	204.62	202.56	205.02	204.34	202.81	203.07	204.63	203.08	204.54	202.91	202.52	203.36	202.67	203.3	204.25	204.06	205.33	203.73	202.73	202.12	203.98	204.56	204.13	204.9	204.33	203.8	203.67	202.76	204.07	204.08	203.39	204.95	201.57	203.81	203.46	205.2	203.1	202.78
200.76	202.52	202.48	203.87	203.21	202.31	202.25	205.25	203.2	204.05	202.12	203.71	202.89	203.91	202.11	203.91	204.02	203.67	203.97	202.92	203.85	202.11	203.87	202.97	202.7	203.73	201.4	201.44	203.8	204.49	202.55	202.09	203.65	202.17	203.02	204.04	203.25	203.21	202.93	203.95	203.8	204.27	202.97	203.66	203.28	203.95	202.44	203.4	204.09	203.6
211.87	211.4	212.13	211.19	211.16	212.79	211.45	211.55	212.12	211	210.47	209.05	211.05	213.17	212.69	212.43	211.25	213	211.14	211.01	212.01	212.64	211.89	211.79	212.4	212.32	212.33	211.29	212.18	210.92	210.7	212.94	212.36	212.12	211.31	212	212.37	213.35	213.09	210.25	211.43	211.91	210.99	213.85	211.04	211.57	211.97	210.62	211.14	210.01
208.21	207.06	206.07	208.89	207.43	208.18	207.3	207.04	207.28	206.5	206.51	207.77	208.22	205.65	208	207.24	208.8	207.87	206.04	208.04	208.11	206.81	208.47	208.69	207.95	207.25	207.07	207.5	206.69	207.05	208.01	207.28	206.56	208.01	205.82	207.67	207.72	208.89	208.48	207.34	206.82	207.28	207.61	206.52	208.82	208.9	207.31	208.2	209.27	208.59
217.37	218.6	218.11	217.16	219.55	217.53	218.29	217.75	217.91	216.66	218.03	216.78	217.97	217.86	216.22	218.72	219.25	216.77	217.71	218.02	219.22	217.61	217.35	217.15	217.92	217.92	218.15	217.74	218.18	216.88	218.36	217.78	219.73	216.78	220.72	216.31	217.88	218.92	219.2	217.37	217.65	218.32	219.06	217.31	217.12	217.5	218.76	217.72	218.54	217.33
201.82	199.37	200.68	200.2	200.79	201.5	199.45	198.72	200.87	200.04	199.21	201.77	200.72	199.57	202.35	202.29	200.14	200.38	200.5	201.26	199.86	201.17	200.46	199.51	201.51	200.71	201.41	202.48	200.52	200.31	201.94	200.8	200.85	201.54	199.77	200.88	199.73	200.44	202.42	201.95	199.72	202.07	199.45	201.46	199.7	197.99	199.5	200.9	199.13	200.68
201.17	199.05	200.64	200.11	198.97	198.54	200.07	200.19	200.35	200.54	201.23	197.77	200.9	200.04	200.7	197.58	199.84	198.74	199.3	199.35	199.64	199.4	198.67	200.1	200.88	198.35	199.42	199.69	199.74	198.91	199.47	198.73	198.6	199.21	199.21	197.86	200.31	199.29	197.8	199.97	199.3	200.62	199.6	199.74	201.88	198.67	199.55	199.18	200.45	199.2
199.2	200.17	199.97	198.23	198.16	198.86	199.6	200.78	198.62	198.95	199.55	200.68	198.9	199.66	199.2	200.3	200.07	199.34	199.75	199.34	198.56	199.43	198.42	198.53	200.39	199.26	199.8	201.33	197.96	199.12	200.4	198.97	199.18	199.72	199.93	198.8	198.61	198.6	199.74	200.77	199.87	198.62	199.38	200.88	199.45	199.08	198.93	199.52	200.55	199.87
212.19	211.88	212.89	212.16	211.62	211.66	211.74	211.19	211.47	212.75	210.74	213	210.9	211.76	211.65	211.7	211.99	211.95	212.46	211.71	211.56	211.07	211.47	210.54	211.92	212.83	211.78	210.76	211.55	213.2	211.36	211.47	211.64	212.18	210.7	212.33	211.7	212.29	210.98	210.9	212.39	212.11	213.1	211.79	211.48	212.43	212.38	211.93	211.87	210.8
203.26	202.98	202.94	202.81	203.38	203.31	204.36	204.54	202.39	205.41	203.28	204.18	203.21	202.45	205.21	204.71	204.06	202.04	205.17	203.62	202.49	202.7	202.54	204.07	204.39	203.46	202.62	203.05	203.46	202.43	204.26	203.15	203.89	204.35	204.31	204.01	203.89	206.18	205.28	203	201.71	204.92	203.14	203.85	203.57	202.81	205.33	202.88	204.24	202.39
208.91	210.7	209.74	209.89	211.17	210.3	209.87	211.24	209.85	209.31	209.1	211.29	210.33	210.54	209.73	209.69	210.78	209.67	209.12	210.36	209.13	210.6	208.67	210.34	209.11	208.45	210.16	209.15	209.4	211.33	209.84	209.59	209.89	207.83	208.87	209.5	209.69	211.04	209.92	210.34	209.93	210.17	209.59	210.21	210.26	209.75	210.03	208.43	210.31	207.64
200.69	200.18	198.57	199.2	199.56	199.24	200.31	198.84	200.48	198.9	198.52	199.93	199.55	197.81	198.96	199.68	198.79	199.54	200.11	198.97	198.76	198.4	198.96	200.35	199.69	198.42	199.41	200.38	198.67	197.02	199.41	197.91	200.68	200.58	197.66	198.44	198.59	199.55	199.59	201.06	197.76	197.66	198.05	199.95	198.54	198.08	199.66	197.98	198.97	201.22
207.59	204.39	205.04	205.92	206.85	206.06	205.99	207.43	207.05	206.45	206.53	206.11	206.72	207.04	205.74	207.6	206.6	207.71	205.69	205.95	204.88	205.71	206.71	205.56	206.24	207.51	206.26	205.99	205.17	205.28	206.86	205.71	207.5	205.46	206.95	206.76	204.87	205.27	205.29	206.12	205.49	204.87	206.01	205.69	206.09	206.41	206.3	207.69	205.99	204.18
210.55	209.01	208.41	208.74	208.54	208.9	210.31	207.94	209.69	208.45	208.76	208.57	209	208.91	209.09	209.73	208.69	208.25	208.65	208.8	209.51	209.5	207.9	209.24	209.01	210.39	209.38	208.23	208.11	211.32	209.34	208	209.15	208.47	208.31	207.52	209.28	209.37	209.68	207.06	207.85	207.99	208	208.52	208.71	210.11	208.54	208.95	207.99	209.55
209.6	211.12	209.87	207.91	209.8	207.79	207.76	208.76	207.66	209.5	210.32	209.09	210.98	209.5	208.69	210.19	209.32	210.57	211.41	209.38	210.25	211.11	210.82	210.37	209.65	209.58	210.01	210.31	208.67	210.79	208.8	210.25	212.04	208.32	208.72	207.91	209.87	211.22	211.45	208.91	210.35	208.62	209.76	209.12	209.01	208.82	210.06	210.88	209.56	207.7
194.16	193.92	193.89	193.28	195.53	193.63	193.5	192.82	193.92	194.21	193.74	194.88	193.76	192.5	194.6	194.13	195.57	194.47	195.92	193.87	193.58	192.38	195.08	193.3	194.97	194.15	194.34	194.53	194.1	194.73	193.98	194.32	195.9	194.27	195.27	193.82	193.08	192.29	192.64	193.77	194.41	193.66	194.5	194.37	194.27	194.4	192.65	193.43	194.81	195.5
206.89	207.62	207.54	206.56	206.73	207.12	207	208.01	208.45	207.25	207.47	207.56	209.22	210.03	208.09	207.82	206.77	207.99	208.07	208.19	207.83	206.22	206.64	207.08	207.08	208.61	208.62	208.92	207.87	209.94	208.2	207.1	208	209.69	209.11	209.82	208.32	208.23	207.48	208.47	206.91	209.02	208.61	208.27	208.37	208.99	207.2	209	207.18	207.27
200.9	201.31	198.83	199.81	198.27	198.32	200.38	200.14	201.52	200.41	199.69	200.84	200.38	202.48	200.11	200.65	200.82	200.84	198.79	199.75	199.8	200.26	201.2	201.45	200.79	200.44	199.63	200.89	200.23	201.29	199.04	199.79	200.1	199.67	198.14	200.26	199.53	199.99	201.53	199.46	200.21	201.68	200.75	202.3	199.46	199.32	201.57	199.98	200.58	199.88
211.73	212.68	214.95	212.8	212.91	213.93	212.4	212.84	213.24	213.47	213.08	211.86	215.05	212.34	212.78	211.5	213.69	213.83	212.89	215.25	214.45	211.6	214	213.78	213.78	211.67	210.79	213.91	213.41	212.75	212.8	212.76	213.15	213.97	214.05	212.84	212.49	213.89	213.27	213.6	213.39	213.34	213.75	213.38	213.8	213.97	213.45	212.57	212.38	211.95
206.04	205.66	204.01	204.63	204.62	204.63	205.92	202.98	205.01	201.89	206.23	206.01	205.93	204.84	204.11	205.29	204.1	204.97	202.7	204.47	204.72	203.5	206.21	204.08	206.73	205.28	204.04	204.67	203.24	203.82	205.61	203.4	205.23	204.17	203.77	205.1	203.92	204.27	204.69	204.83	203.25	205.02	204.65	205.12	205	204.14	203.13	207.18	205.58	205.8
212.12	213.87	213.62	210.3	212.49	210.84	212.76	211.82	212.49	211.67	212.77	211.99	212.57	211.98	212.09	212.41	212.07	212.23	212.29	212.67	211.53	211.45	211.15	211.3	211.87	212.17	211.65	211.06	213.02	212.75	214.74	211.92	211.77	213.78	213.69	211.85	212.35	212.5	212.9	211.2	212.46	211.86	211.14	211.74	212.01	213.91	212.97	212.41	210.85	213.55
204.52	204.57	203.5	204.36	206.23	201.58	203.93	204.18	204.88	204.7	203.82	204.61	204.19	204.22	203.15	202.82	205.37	204.7	203.92	202.49	205.45	202.73	204.22	203.63	205.09	204.74	203.25	206.74	205.93	206.12	205.05	202.26	203.77	204.4	204.43	204.8	204.27	205.12	204.59	204.41	204.37	205.5	204.18	203.69	203.63	204.19	204.45	205.84	204.49	204.73
215.97	217.73	216.46	217.54	217.35	217.03	217.75	214.7	216.21	217.6	216.31	214.66	218.24	217.08	216.68	217.12	215.88	215.44	216.88	217.85	215.51	219.06	216.08	216.05	216.32	215.84	218.05	216.8	217.17	217.35	217.97	215.97	215.73	217.17	217.03	217.74	216.83	217.69	217.79	217.66	219.08	216.77	217.41	217.22	216.37	215.31	217.54	217.49	216.56	215.77
198.88	199.18	199.11	198.35	197.74	198.95	198.03	197.51	198.14	198.67	196.87	197.71	195.72	197.06	197.39	198.05	198.85	199.51	196.82	199.62	199.07	200.49	197.88	196.58	198.29	199.24	199.08	198.37	196.98	198.31	199.09	197.7	197.83	199.2	198.7	198.77	197.3	198.41	197.86	197.43	197.63	197.41	196.89	198.55	198.06	195.88	199.47	198.94	198.27	198.06
210.78	208.74	208.04	208.59	208.56	209.18	209.9	207.73	209.56	209.48	207.25	208.27	209.06	208.79	208.05	208.63	208.53	208.14	207.74	209.15	209.17	209.51	208.11	207.39	210.03	209.47	208.78	210.01	207.9	208.72	208.85	210.18	208.71	208.98	208.61	210.15	207.48	208.42	208.91	208.35	208.28	210.16	208.25	208.85	209.24	208.21	208.12	209.21	209.26	208.79
211.38	212.28	213.84	211.49	212.99	211.96	213.9	211.78	213.5	213.63	212.45	211.2	211.46	211.59	212.49	211.73	212.46	212.75	211.37	213.43	211.43	212.4	212.56	214.02	213.12	213.41	213.29	213.72	213.15	212.83	211.34	212.23	211.92	212.22	212.71	212.79	212.79	213.57	212.39	212.96	212.29	210.39	211.35	212.01	210.38	212.59	212.93	212.39	213.08	213.13
206.68	207.99	209.94	208.92	208.98	207.23	209.32	208.43	207.3	210.37	209.13	208.88	209.08	209.44	209.42	209.67	208.41	208.58	209.64	207.83	209.28	210.33	209.28	208.34	209.16	209.13	209.14	207.54	208.2	207.81	207.92	209.19	208.9	209.9	209.19	208.65	208.66	207.58	208.79	209.74	208.93	208.94	208.13	208.9	208.79	210.71	207.11	208.76	208.7	208.61
199.81	200.28	199.29	198.06	199.85	200.21	200.36	199.05	199.08	198.08	199.1	199.21	200.23	199.25	199.48	197.68	199.59	200.79	200.03	200.29	201.32	200.17	198.65	199.02	200.58	199.58	199.28	198.35	197.8	200.22	200.38	200.55	200.35	198.61	197.67	198.47	201.97	201.43	197.6	198.45	198.56	198.13	199.52	199.87	201.06	197.54	199.15	198.6	199.53	198.77
212.12	212.09	210.37	211.09	211.35	211.7	211.68	212.33	211.92	210.76	212.17	210.92	210.46	211.13	211.22	210.08	211.16	210.43	209.74	210.7	211.05	211.77	210.57	213.01	213.54	211.41	211.09	211.35	210.56	211.14	210.84	211.97	211.09	211.62	211.87	209.79	212.81	212.27	211.08	211.09	212.1	212.18	210.9	211.3	211.86	211.55	211.33	212.62	211.13	211.3
211.94	211.6	212.45	211.57	210.82	211.44	211.15	210.16	213.29	212.19	211.17	211.54	212.08	210.32	210.98	209.99	210.87	211.98	210.64	212.53	212.4	209.27	211.66	209.81	211.31	211.38	213.32	212.48	211.92	211.24	210.55	212.52	210.6	210.93	210.91	211.97	210.67	212.14	209.9	211.62	211.04	211.19	211.52	210.88	212.21	212.92	210.96	211.55	211.56	210.39
209.6	211.37	211.3	211.8	212.05	211.58	212.89	211.32	212.64	211.58	212.59	211.41	211.74	211.19	213.23	212.94	210.71	209.56	211.39	210.91	212.77	210.8	211.18	211.02	210.57	212.74	211.33	212.78	211.42	213.55	211.64	211.74	212.1	211.03	211.93	210.44	211.88	211.83	210.48	212.34	212.27	213.41	211.09	210.49	210.99	211.06	211.65	211.18	212.77	213.19
203.04	202.99	204.6	202.43	202.99	202.84	204.85	203.44	204.09	205.22	204.53	204.54	203.27	202.88	203.11	204.82	205.05	204.93	203.23	203.04	204.36	204.27	204.99	202.83	202.76	203.43	204.39	201.18	205.2	202.9	203.98	202.67	203.25	203.8	202.26	202.72	203.1	205.78	203.6	203.62	204.51	204.92	204.3	204.27	203.48	204.94	203.46	204.12	204.6	204.34
200.24	199.76	198.67	200.06	199.37	200.46	199.99	197.71	199.47	199.1	198.44	199.89	199.91	200.35	199.12	198.82	199.45	200.43	198.69	198.99	197.42	199	199.06	201.2	198.48	199.03	199.74	199.59	199.62	198.46	200.74	199.35	200.16	198.99	199.91	199.42	200.1	198.22	199.15	201.95	198.94	199.09	200.07	198.63	198.92	198.64	200.32	198.52	200.23	198.18
205.95	204.38	203.21	204.92	204.52	204.59	205.7	205.2	204.77	203.51	204.29	205.88	204.07	205.01	204.59	204.08	204.46	204.21	204.56	205.17	206.13	204.45	203.96	204.28	203.4	204.37	203.52	204.51	201.59	206.26	204.91	203.98	205.37	203.65	204.7	204.38	204.69	204.67	204.39	205.28	204.39	205.54	204.23	205.83	204.41	205.53	204.38	205.5	204.55	203.85
204.27	205.27	205.17	204.86	204.78	205.17	205.48	205.33	204.41	204.97	204.14	204.73	205.26	205.42	204.1	204.5	204.14	206.23	206.18	203.54	204.94	203.27	205.16	204.83	205.71	204.03	203.62	205.97	203.95	204.94	205.53	205.98	204.28	204.87	207.8	203.66	205.07	205.55	204.84	205.22	205.54	205.46	206.16	204.77	204.13	203.94	205.32	205.35	205.34	203.22
201.97	202.74	202.28	201.36	201.99	203.1	201.13	202.15	202.47	200.43	202.39	204.09	204.36	202.76	202.06	203.21	201.3	202.41	202.99	202.43	201.85	201.62	200.92	202.16	202.07	201.15	202.28	203.43	204.2	202.33	203.89	201.62	202.61	203.84	202.62	202.86	202.61	201.31	201.98	202.18	204.2	203.52	200.58	201.8	201.67	201.06	201.21	203.44	203.45	201.89
213.43	211.62	212.07	212.41	211.86	212.62	212.24	211.7	212.24	213.37	211.06	213.12	211.9	211.21	211.79	210.69	211.75	212.32	212.11	211.55	211.33	213.04	213.91	212.45	212.94	212.51	212.56	212.69	211.75	212.59	212.84	212.38	212.56	212.24	213.28	211.74	211.61	212.24	210.89	212.65	212.57	210.39	212.86	213.05	211.81	212.31	212.64	213.48	212.02	213.86
208.77	209.79	209.9	210.02	210.6	210.67	210.08	210.02	210.36	210.24	209.31	209.84	208.54	206.83	209.74	208.95	210.87	208.3	208.06	210.74	208.05	209.42	208.94	210.14	209.88	210.4	208.87	209.89	210.36	209.24	209.93	208.27	209.18	209.33	209.66	209.21	210.99	209.16	208.77	209.96	211.19	210.14	209.44	209.08	211.39	209.35	208.49	210.77	210.15	207.92
207.7	208.29	209.98	209.05	208.92	210.96	209.64	209.65	208.59	208.12	208.35	208.87	208.64	208.78	206.81	207.29	207.62	208.58	207.05	208.6	207.64	209.18	208.85	208.26	206.85	208.48	208.09	208.74	209.55	209.13	208.46	208.76	207.88	208.06	208.99	208.96	209.09	209.36	208.74	208.88	208.67	209.19	209.16	208.22	209.28	209.07	207.36	208.16	207.27	208.11
208.44	208.63	208.66	208.38	207.98	209.78	208.54	209.62	209.23	207.47	207.48	207.9	208.86	207.99	209.32	207.16	208.18	206.76	208.87	208.26	207.88	209.17	208.43	208.11	208.48	209.1	207.69	210.3	209.07	209.79	207.86	209.41	210.46	209.82	208.93	210.58	210.59	209.09	209.07	207.36	208.84	208.07	208.71	209.06	210.92	208.67	207.02	209.2	208.46	208.18
205.73	206.4	205.29	204.57	203.67	203.51	203.05	205.28	204.12	204.81	202.82	204.53	203.43	205.28	204.34	203.55	202.9	204.39	203.61	205.86	203.61	203.64	204.71	206.01	205.54	203.84	204.28	204.74	203.79	205.54	204.42	204.23	205.08	203.92	206.76	203.13	204.45	205.03	203.27	205.81	205.41	205.14	205.81	204.14	204.54	202.73	203.54	203.44	203.08	203.31
193.62	193.98	194.04	193.01	193.78	193.1	193.52	194.05	193.23	193.69	195.21	196.43	193.63	193.55	193.47	194.65	194.53	193.77	191.65	194.93	194.19	193.9	193.1	194.59	193.49	194.59	195.17	194.13	193.72	194.05	193.6	194.41	193.53	194.45	195.02	192.62	194.86	193.96	194.81	194.42	195.05	193.9	194.16	195.04	194.08	196.23	194.04	194.46	194.78	195.07
212.33	213.88	212.16	212.32	212.6	213.56	213.36	213.06	212.98	211.63	212.22	212.85	214.16	212.63	212.46	213.36	213.48	212.82	212.23	213.37	213.23	212.1	213.37	212.63	211.12	212.38	213.27	211.35	212.52	213.07	213.28	211.83	213.09	214.8	211.06	214.05	213.38	212.82	212.28	212.75	211.03	213.34	212.04	212.77	211.67	211.63	212.53	213.26	211.29	212.7
199.23	199.83	199.08	198.87	199.87	198.85	198.32	198.77	200.22	199.71	200.12	199.76	199.47	200.35	198.82	198.28	198.84	199.74	201.34	200.06	199.58	199.09	200.17	199.32	200.54	198.85	200.49	199.07	200.11	199.22	199.21	198.75	199.31	201.01	198.78	198.67	199.19	199.93	201.9	200.17	200.54	199.16	200.19	198.95	200.18	199.87	199.01	198.29	198.76	199.78
212.32	212.24	210.64	210.47	211.91	209.76	213.14	211.47	210.36	211.22	212.04	212.2	212.82	210.98	211.95	210.52	210.52	211.96	211.39	210.96	212.04	210.96	212.56	212.09	210.37	211.57	211.99	210.96	211.97	210.16	210.62	213.55	210.91	211.02	210.84	211.39	210.4	211.7	211.54	212.27	211.3	211.92	210.96	210.79	211.22	210.51	212.82	212.1	211.72	212.4
203.43	203.39	202.59	203.51	204.57	203.2	202.35	203.02	204.51	204.7	203.73	203.4	202.8	203.46	202.43	203.72	201.73	203.07	203.35	203.13	201.09	203.96	203.68	203.27	202.88	202.69	203.69	202.59	203.63	202.71	203.57	202.48	204.23	205.07	204.57	203.23	203.82	206.05	203.02	203.06	203.23	204.43	202.88	202.99	203.98	202.76	202.92	204.08	202.35	202.87
201.01	200	198.21	201.54	200.58	200.37	202.23	201.03	200	199.81	199.92	200.45	202.93	199.42	199.7	200.51	199.66	201.47	200.74	200.5	200.56	200.93	201.23	201.47	199.36	200.34	200.31	200.19	199.75	200.14	199.63	200.37	199.98	200.51	200.77	201	199.82	199.61	198.9	198.55	201.2	199.61	200.9	199.1	200.93	199.09	198.67	200.97	201.11	199.54
210.6	211.14	210.77	212.94	212.27	210.87	213.08	212.15	212.18	214.02	211.3	212.06	211.55	212.62	211.89	211.7	212.93	211.22	211.39	210.99	210.63	212.59	212.07	211.9	210.79	210.77	212.23	211.91	211.65	210.51	212.6	211.27	212.43	213.15	214.79	212.81	210.95	211.71	211.47	210.33	212.8	211.35	213.32	213.93	211.51	212.15	212.12	213.38	211.78	211.16
217.54	216.55	216.7	216.92	217.03	215.72	218.05	215.9	215.81	216.72	215.45	216.03	217.91	217.49	216.88	218.06	217.26	216.93	217.53	217.26	216.7	215.96	216.68	218.71	217.79	217.05	218.27	216.68	217.46	217.62	215.98	216.25	216.13	215.37	216.88	217.62	214.92	217.4	216.37	216.16	216.39	216.66	217.33	217.18	215.56	218.42	217.8	216.37	218.32	218.17
208.75	209.72	209.51	207.91	209.04	209.98	208.62	209.15	210.24	209.81	209.02	207.86	209.83	207.34	207.57	210	208.12	207.97	208.29	210.04	207.97	209.18	208.32	208.72	209.43	207.45	208.29	208.25	208.94	209.39	210.24	209.09	207.78	208.99	208.98	207.76	208.12	208.44	209.2	208.89	210.1	209	208.07	209	208.39	207.13	209.03	208.38	209.8	208.8
209.04	209.06	208.52	209.04	208.92	209.86	211.29	209.93	209.95	210.78	209.6	210.62	209.38	210.79	208.61	208.54	208.97	208.94	210.03	209.96	209.13	210.91	210.07	208.46	210.05	207.61	211.45	209.42	209.17	212.62	209.33	209.83	210.68	211.22	209.52	208.55	210.17	208.56	210.36	210.26	209.07	208.69	210.05	208.96	209.41	209.46	209.42	210.12	208.84	209.12
209.92	212.61	209.4	213	211.05	212.18	210.4	211.75	210.62	211.08	214.29	211.99	212.12	211.34	212.13	211.45	213.09	210.29	211.44	213.02	210.86	212.21	212.68	210.69	211.9	211	210.8	211.19	212.73	210.74	212.72	211.07	212.62	211.09	213.6	212.45	211.62	211.1	212.72	211.51	211.62	212.08	210.83	210.73	209.73	212.64	211.62	211.82	211.06	212.54
206.01	206.47	205.21	207.51	206.61	205.84	206.78	205.37	205.02	207.89	206.15	205.34	205.6	206.47	207.28	208.18	206.89	206.8	207.08	206.42	206.82	206.51	206.16	205.17	206	209.06	207.65	207.72	206.38	207.51	206.29	206.97	205.75	206.96	206.87	206.02	205.84	206.77	205.66	205.97	207.23	207.12	208.22	205.34	205.41	206.24	205.97	207.06	206	207.84
198.03	196.6	198.67	197.2	197.54	196.93	198.28	198.64	198.46	199.22	197.65	198.79	196.36	197.67	196.22	196.55	197.81	196.87	198.28	196.41	198.94	197.34	198.76	197.1	197.56	198.15	196.48	198.72	199	198.38	197.55	198.65	197.64	199.05	197.61	197.73	199.08	196.72	197.77	198.14	197.3	198.84	198.08	197.75	195.3	198.25	197.98	199.21	197.78	198.74
209.05	208.88	207.1	205.97	207.89	207.72	207.42	210.33	208.05	208.8	207.44	207.83	206.87	208.38	208.31	210.19	209.15	208.69	207.91	209.82	208.24	210.06	208.78	208.31	209.53	208.55	209.07	209.06	207.91	209.25	209.31	207.03	207.98	210.16	209.09	207.56	207.81	208.17	209.07	209.03	207.99	209.42	208.73	207.68	209.06	208.89	207.59	210.24	208.16	209.42
204.23	201.65	201.98	203.4	203.76	203.68	202.92	202.95	204.45	205.37	204.02	203.12	202.65	203.93	203.74	203.28	203.2	204	203.57	203.75	204.22	204.03	202.02	203.88	204.24	204.14	204.62	204.73	204.43	205.42	204.26	202.41	202.54	204	202.82	204.44	203.91	203.24	204.82	203.23	204.3	202.55	206.02	203.46	202.81	200.83	203.57	204.54	203.52	203.53
210.52	211.66	208.79	208.96	209.6	210.05	209.2	210.75	210.99	209.39	209.58	209.33	209.29	210.8	209.36	210.38	208.72	208.96	210.2	209.93	210.38	209.51	208.65	208.02	208.68	209.13	208.41	209.83	208.93	209.44	208.28	208.57	208.67	209.3	210.37	211.44	207.68	210.08	208.69	209.71	207.99	209.79	209.02	209.64	210.21	208.79	210.14	207.62	208.07	210.83
212.23	211.18	211.71	212.19	211.01	210.89	211.51	211.13	210.85	212.98	210.2	212.71	211.7	211.82	211.59	212.82	211.31	212.04	211.79	210.93	210.9	212.51	212.75	211.5	209.75	211.61	211.4	211.73	213.55	211.02	210.84	211.29	210.91	210.53	212.93	212.97	211.62	212.3	210.46	211.4	210.49	211.61	211.16	210.2	211.03	210.79	211.47	213	211.24	211.91
218.26	215.95	216.22	217.03	217.69	217.8	217.89	217.33	217.91	215.37	217.53	218.9	216.59	216.51	216.03	216.61	217.59	217.32	217.09	215.57	216.86	216.56	217.69	215.26	217.21	216.22	216.16	217.15	215.77	217.45	218.49	215.13	217.43	218.07	216.25	214.94	216.27	216.73	218.3	217.34	216.84	217.57	217.04	216.33	216.41	217.1	217.85	216.86	217.19	216.5
202.8	203.54	205.43	203.18	204.46	202.53	202.41	204.87	204.9	204.09	203.56	204.9	204.11	202.35	204.35	204.69	206.51	203.06	203.34	200.62	202.97	203	205.35	204.63	203.45	203.73	203.88	204.27	204.35	203.4	202.58	201.24	202.9	204.44	202.84	203.77	203.65	204.49	202.12	203.99	204.42	203.14	203.9	203.48	204.58	203.7	203.8	203.32	202.74	203.8
205.69	203.68	204.29	206.27	205.52	204.66	205.45	204.16	204.71	206.59	204.25	206.09	204.04	204.79	203.79	206.15	206.2	204.63	206.74	204.86	206.16	204.66	205.47	206.19	204.35	206	204.39	203.28	204.84	203.99	203.04	204.56	204.17	206.82	203.97	203.87	203.54	204.3	204.08	203.73	203.81	203.16	205.02	204.04	205.81	203.44	204.81	205.66	205.13	205.36
200.37	198.85	201.44	199.29	200.18	199.96	201.61	200.36	200.53	200.99	200.55	200.24	200.09	199.65	199.83	200.78	199.1	201.31	198.62	199.01	201.04	199.37	199.41	200.57	200.24	199.48	199.99	200.59	201.22	199.79	199.98	199.51	200.94	199.45	199.82	201.67	199.9	199.74	199.11	200.42	199.16	199.68	200.03	200.24	198.75	199.9	200.65	199.81	200.75	200.87
207.54	207.64	210.34	209.69	208.67	210.54	207.77	210.19	207.32	208.42	210.74	208	208.69	208.85	209.86	209.6	209.54	209.18	209.29	211.26	207.95	209.75	209.14	207.42	207.26	209.79	208.01	209.19	208.07	209.37	208.88	209.38	209.5	210.01	208.23	207.13	209.3	208.83	208.77	208.04	209.13	208.94	209.2	209.74	209.23	207.84	206.68	208.35	208.78	207.65
216.12	218.38	219.23	218.33	218.11	218.54	217.57	217.13	218.52	217.95	217.46	218.99	216.54	217.51	218.93	217.87	218.58	218.4	217.45	219.18	218.22	217.97	219.25	217.8	217.3	218.19	218.72	218.55	217.47	218.59	217.45	219.32	218.73	216.78	218.19	218.73	217.51	217.63	216.7	217.64	216.59	216.4	217.97	218	217.74	217.9	216.76	218.11	217.08	215.71
219.51	219.26	217.9	218.27	217.57	217.85	218.37	217.94	218.5	217.3	219.75	218.93	214.62	217.8	216.29	216.07	220.05	217.69	217.76	217.49	218.57	219.31	216.21	217.73	216.12	219.39	218.56	217.16	219.56	217.86	216.66	217.44	216.39	218.22	217.71	218.56	215.09	217.61	217.56	216.54	217.88	217.94	217.2	218.44	217.76	218.28	216.03	218.38	217.48	217.23
198.89	199.93	198.01	198.16	198.99	198.95	198.9	199.94	198.89	199.13	199.29	200.5	199.16	199.1	198.64	199.12	199.05	200.59	199.1	197.19	199.63	199.59	199.68	198.06	197.54	200	199.12	199.11	199.16	199.38	198.92	200.48	198.18	200.42	198.29	198.29	199.94	198.6	198.63	200.2	198.63	199.65	201.56	198.03	201.24	200.26	199.16	200.51	199.1	198.28
216.67	216.64	216.62	218.29	218.02	217.99	215.56	216.49	217.7	217.18	216.66	217.01	216.21	216.5	217.39	218.38	218.18	216.83	217.84	216.78	217.07	216.5	217.64	218.53	217.59	217.17	218.71	216.96	217.76	217.61	216.6	217.28	216.91	215.74	217.92	215.56	217.23	217.51	217.51	215.67	217.64	215.44	216.7	215.87	216.98	216.77	217.41	215.85	217	216.18
212.3	211.52	213.97	212.71	212.66	212.66	210.9	211.81	214.25	212.04	213.56	214.48	214.44	211.73	211.39	213.58	211.7	212.81	212.62	213.04	212.71	212.68	211.96	211.73	212.25	212.58	213.3	213.38	212.98	213.18	213.62	212.72	211.34	213.43	213.74	213.71	211.48	212.02	211.66	211.93	212.66	211.62	211.73	213.88	212.83	212.55	211.73	213.81	210.93	212.22
203.92	205.17	203.97	202.93	204.4	206.97	204.97	204.69	203.31	204.57	204.93	205.93	205.23	205.8	205.65	203.91	203.85	204.36	203.05	206.52	206.47	207.31	204.41	206.28	203.87	203.67	203.78	203.87	205.48	204.76	205.32	205.22	203.63	201.85	205.08	205.17	204.02	205.91	203.89	203.92	204.81	205.79	205.05	205.12	206.22	205.29	204.81	204.3	205.29	205.11
216.78	217.45	216.48	215.94	216.89	217.42	217.06	216.24	217.2	218.01	216.27	217.74	217.79	217.2	217.1	216.2	216.76	216.74	216.41	216.97	217.57	217.67	216.36	215.9	216.3	217.38	216.11	217.33	216.87	216.19	216.47	216.34	216.3	215.91	216.97	217.87	217.05	216.82	217.35	217.37	216.86	217.46	215.94	215.4	216.41	216.48	216.69	216.65	216.88	217.4
202.93	202.03	203.03	204.15	203.87	203.87	203.55	203.32	202.61	201.85	203.53	203.11	204.61	203.41	203.22	202.72	201.92	203.03	202.36	203.18	203.21	204.37	202.68	204.42	205.91	204.78	204.02	202.75	202.83	203.33	203.22	205.3	204.12	204.65	204.27	203.34	202.68	202.72	203.8	204.72	204.1	201.09	203.04	201.96	206.54	202.5	204.5	203.03	202.76	202.88
208.41	207.46	208.12	208.67	206.51	206.17	207.57	208.17	208.01	208.35	209.32	207.34	208.96	207.01	205.62	207.98	208.73	209.9	208.05	206.82	209.14	208.15	208.09	208.37	207.97	208.44	207.51	207.18	209.59	206.81	207.42	207.5	206.85	208.39	208.07	206.75	208.37	207.23	207.7	207.97	207.96	207.99	206.42	207.54	208.98	206.18	206.18	208.46	206.2	208.51
209.51	209.06	206.47	208.32	208.98	208.19	207.14	208.39	208.61	208.71	207.48	207.93	208.65	208.03	208.32	207.2	207.87	209.43	208.63	208.84	208.04	209.29	207.86	207.78	209.18	209.03	207.63	208.95	208.78	208.33	209.54	208.59	208.65	209.76	207.67	208.6	207.98	208.81	208.48	209.51	206.26	209.77	209.59	209.83	206.35	208.35	208.42	209.55	208.9	209.41
213.76	211.09	212.25	211.11	213.12	211.31	212.21	211.6	210.33	211.97	211.37	211.46	211.62	211.41	210.37	213.06	211.39	211.32	211.15	212.77	212.33	210.81	210.99	212.03	212.06	211.3	212.06	211.83	211.89	211.5	211.64	211.75	211.18	210.11	212.24	211.52	211.39	212.31	209.77	212.39	210.63	211.77	211.01	211.12	211.78	211.72	211.66	211.71	211.01	211.25
198.26	198.96	197.42	199.74	199.12	198.09	197.76	199.72	197.42	197.52	199.89	199.2	198.17	198.55	198.81	199.98	198.07	198.78	198.9	199.3	197.66	198.25	198.09	198.47	198.87	197.19	198.43	199.36	199.2	197.76	198.69	199.15	198.54	199.41	198.48	199.25	196.96	196.95	197.46	198.12	198.68	197.11	197.03	198.58	198.03	197.64	199.27	198.25	199.18	198.47
213.35	212.69	212.18	212.23	211.74	211.96	212.09	213.85	212.51	212.37	212.13	213	211.79	210.98	214	211.22	213.18	213.4	211.66	211.28	212.79	212.24	212.26	211.99	211.52	212.09	211.78	213.39	212.69	212.19	214.09	212.21	212.78	213.72	211.78	212.89	212	211.9	212.95	210.88	213.42	210.23	214.55	211.96	211.64	212.15	212.82	213.91	211.76	210.03
194.76	194.36	194.76	194.64	194.25	195.26	194.73	194.81	193.39	192.46	195.83	194.16	194.62	192.85	193.32	194.84	193.04	195.32	194.72	195.48	194.8	194.42	193.55	195.01	195.01	195.4	193.26	194.63	193.68	192.96	194.04	194.3	194.33	193.75	192.49	193.68	192.94	194.62	192.99	196.06	195.95	194.98	193.05	193.88	195.24	194.14	193.96	193.17	193.66	194.02
207.61	207.06	207.63	207.7	207.52	207.44	207.43	209.69	208.71	207.81	206.8	208.66	208.02	207.74	209.87	209.52	207.8	208.16	207.76	206.98	207	207.29	206.74	206.46	205.42	208.77	207.25	209.22	207.6	207.35	209.31	208.06	208	208.18	208.56	209.66	207.4	208.61	207.93	207.58	208.06	207.03	208.82	208.53	208.12	207.86	207.45	208.72	207.52	208.32
203.37	202.47	203.48	203.27	202.72	203.8	202.25	203.87	203.42	202.28	203.17	201.71	203.8	204.91	201.37	201.96	202.24	202.18	204.1	204.18	204.71	204.24	203.37	202.88	203.24	203.45	203.06	203.44	202.97	204.29	201.65	201.47	204.94	205.22	202.13	203.26	204.28	202.42	202.73	202.87	203.41	202.65	203.98	199.8	204.22	202.62	203.48	203.39	202.13	203.37
201.13	201.77	200.24	199.77	200.92	200.16	201.99	202.02	200.99	199.85	200.17	201.56	201.43	199.67	201.18	202.28	201.82	202.67	200.78	201.61	202.06	201.95	202.49	201.18	202.02	200.56	200.83	200.9	200.79	201.91	201.55	201.98	201.22	200.05	200.6	200.65	202.24	202.21	200.76	202.65	200.26	201.75	200.19	201.23	200.99	202.48	200.77	200.59	201.69	201.09
205.1	203.64	204.51	204.09	203.33	203.45	206	205.76	204.62	205.05	203.75	204.33	203.12	205.17	204.55	205.75	204.75	204.36	205.09	206.25	204.96	204.66	203.58	204.63	204.65	204.05	204.53	204.46	205.1	204.32	202.79	204.68	204.2	203.56	201.57	204.19	203.31	206.14	205.25	204.38	204.97	203.69	203.97	205.42	204.4	203.53	203.85	205.73	203.44	203.71
199.12	201.46	198.96	201.91	199.58	199.34	198.64	200.29	200.4	199.85	199.69	199.33	201.18	201.99	200.22	199.79	200.15	200.6	200.28	199.66	200.74	200.11	200.4	199.07	200.28	199.46	202.24	201.28	200.96	198.83	200.44	200.27	198.42	200.3	202.04	199.69	198.59	200.68	200.13	200.11	199.87	200.91	200.58	201.01	200.79	199.71	199.9	198.05	199.58	200.11
211.91	211.88	210.87	210.7	211.07	210.88	211.08	212.22	211.95	210.74	209.74	211.71	211.65	210.85	210.6	211.82	211.91	209.84	211.37	211.34	211.22	211.47	210.5	211.52	212.03	210.4	212.2	211.26	211.61	211.91	212.13	212.42	211.72	211.51	212.39	211.32	210.77	212.79	211.1	212.09	211.23	212.39	212.8	212.51	212.51	212.24	210.5	211.05	212.38	211.92
210.85	210.55	211.33	211.52	211.5	211.9	211.82	213.49	211.81	211.79	211.58	211.23	209.74	211.31	212.32	212.06	213.7	212.25	212.14	212.02	211.86	211.74	211.34	210.59	211.97	210.65	213.08	210.42	211.64	212.19	211.45	211.05	212.26	213.12	211.66	211.27	211.52	212.83	212.61	211.1	210.6	211.31	211.66	211.21	213.32	212.29	211.92	210.1	211.49	212.32
216.9	216.12	215.76	215.8	217.49	217.91	217.43	215.95	217.22	219.05	218.14	216.68	218.13	217.56	215.82	218.07	216.05	218.27	217.83	218.71	217.44	216.11	216.8	217.05	216.03	216.85	216.75	217.82	216.75	217.09	215.39	217.16	216.99	217.61	214.11	217.22	216.68	217.66	217.7	216.58	215.59	215.96	214.93	218.48	215.46	217.73	217.37	217.06	214.79	216.52
207.01	205.79	203.18	203.66	204.26	205.46	204.38	205.02	205.63	205.72	206.28	204.47	204.39	203.89	203.51	205.62	203.95	204.56	204.44	204.13	205.93	206.11	206.03	205.82	204.94	203.04	205.06	204.17	204.7	204.43	204.68	202.96	205.65	205.87	206.38	205.03	204.3	203.93	206.1	205.19	204.39	203.53	203.99	204.18	205.18	205.68	206.42	203.67	204.63	203.7
199.97	197.7	198.44	200.25	198.63	201.35	198.25	200.35	198.01	199.8	200.03	200.3	198.94	199.11	200.15	199.63	199.39	196.7	199.95	199.14	201.14	200.01	200.2	199.12	199.79	199.73	199.37	198.52	199.44	199.12	200.21	198.43	199.88	200.53	199.82	201.28	199.36	201.21	199.36	198.33	198.73	200.02	199.12	199.83	198.23	198.45	199.57	198.82	200.58	198.41
207.91	208.62	207.34	208.83	208.24	208.92	207.46	208.8	207.36	207.57	208.4	206.98	208.89	207.19	208.58	208.22	207.5	207.38	206.32	208.33	205.84	208.2	210	207.06	207.19	206.86	209.28	206.61	208.25	207.39	206.9	207.89	207.84	207.52	209.35	207.78	205.54	208.35	209.03	206.5	206.86	209.03	206.06	207.5	207.87	206.78	206.94	206.74	207.6	208.38
208.91	210.19	208.49	208.2	208.82	209.81	212.11	208.87	210.36	207.76	211.74	209.77	208.92	210.04	209.29	210.25	209.34	209.83	211.07	209.19	210.27	209.87	211.59	208.42	208.75	208.69	210.05	208.35	209.03	208.96	209.43	209.23	210.42	211.5	209.03	208.17	208.64	209.71	210.42	209.5	209.85	209.39	208.55	207.8	210.51	211.26	208.77	210.38	209.59	210.09
209.24	209.42	209.75	210.44	209.28	207.84	209.4	208.17	208.98	207.94	209.77	210.1	209.83	209.08	209.78	210.07	210.55	210.49	209.75	209.57	210.41	210.32	208.46	210.92	207.51	209.43	210	209	208.8	209.61	210.45	208.73	209.23	208.42	209.01	207.67	208.92	209.09	209.55	208.68	210.29	208.69	208.87	210.73	208.94	209.56	209.48	208.52	208.94	208.93
213.52	209.97	214.45	212.33	211.25	211.01	210.67	210.81	211.48	211.52	211.11	211.42	212.77	211.21	211.8	209.9	212.04	210.65	211.84	212.65	212.64	210.01	210.7	213.21	209.65	212.55	211.67	210.49	210.89	210.55	211.55	212.62	212.71	212.53	213.13	211.04	211.49	212.21	210.94	211.59	213.2	210.77	212.95	211.49	211.89	211.19	212.46	210.36	212.68	211.82
202.46	205.41	203.19	204.36	204.22	203.72	204.31	202.61	203.93	204.07	203.57	204.44	202.11	203.94	203.71	203.43	203.59	201.92	203.24	203.61	202.38	203.9	204.48	204.48	202.71	204.86	203.38	202.12	203.26	206.26	203.26	203.3	202.08	203.12	204.96	203.16	204.6	203.68	204.81	204.01	202.21	202.68	201.94	204.66	202.32	203.69	203.07	204.23	203.95	201.71
208.25	208.4	209.66	208.67	207.01	209.87	207.84	207.53	209.72	207.83	208.26	209.74	207.49	210.39	207.47	208.72	208.89	208.62	208.17	207.84	209.58	206.97	207.53	208.1	208.3	208.67	208.3	207.51	206.65	208.94	208.31	206.77	209.1	208.45	207.43	208.38	209.4	208.52	208.8	207.99	208.31	208.89	207.76	209.11	208.54	208.46	207.57	208.72	206.08	209.68
209.63	209.32	208.99	207.93	210.61	208.5	210.08	208.35	208.54	209.49	209.53	210.08	208.86	207.86	208.12	208.4	209.28	209.68	208.72	207.67	208.22	208.81	208.68	209.73	210.46	208.14	209.22	208.09	209.39	209.09	209.15	210.23	207.91	208.79	208.79	208.33	208.33	208.27	209.8	209.45	208.55	209.44	209.63	207.97	208.88	207.56	210.47	207.86	208.41	207.71
202.37	200.76	202.25	199.85	202.93	203.01	200.6	202.05	200.59	202.2	202.3	201.86	200.95	200.99	199.99	201.47	201.22	200.77	199.9	201.67	201	201.47	201.74	200.44	201.45	202.25	202.37	200.57	201.45	201.55	202.06	200.53	201.08	200.04	201.13	201.26	199.61	200.98	203.09	200.22	201.25	201.03	200.6	201.69	199.8	200.94	199.11	200.75	201.04	201.45
217.33	216.22	215.83	216.78	216.77	215.13	216.72	215.55	217.62	217.02	216.74	218.53	216.12	216.11	218.07	216.66	216.12	217.35	217.49	215.4	216.91	218.4	217.85	216.69	215.62	215.53	217.07	216.76	216.59	218.31	216.72	218.41	217.67	217.82	216.74	217.99	216.89	217.63	217.26	216.07	217.25	216.15	216.01	216.69	216.54	217.72	218.36	216.89	216.63	217.16
195.4	194.23	195.13	194.11	193.47	194.07	193.61	194.34	192.78	194.71	192.9	192.67	194.75	194.26	193.86	194.68	193.49	195.39	193.01	193.13	194.61	193.32	195.04	195.09	194.16	193.44	195.24	195.64	193.84	194.01	194.81	194.13	195.22	194.58	195.61	194.25	194.41	192.44	194.92	193.07	193.53	193.66	193.75	195.06	194.31	194.72	193.9	194.54	193.38	194.02
218.25	215.87	218.76	216.58	217.06	214.28	217.2	216.1	217.67	217.41	217.19	216.68	217.58	217.9	218.78	216.84	215.12	217.33	216.99	216.05	216.7	217.66	218.11	216.69	216.29	217.11	216.74	216.9	217.87	215.85	216.24	216.68	216.3	217.21	217.67	216.62	216.12	218.78	217.02	216.75	217.42	218.02	215.98	216.48	215.62	217.09	216.05	217.1	216.38	217.02
202.1	201.22	201.58	203.49	202.6	201.58	202.9	202.74	202.94	203.89	202.04	202.28	203.77	202.91	203.13	201.32	202.78	201.73	201.33	202.63	201.4	202.64	201.07	203.09	201.45	201.92	203.7	201.82	202.03	200.97	202.96	203.11	203.57	202.51	202.83	202.9	201.51	204.8	202.24	203.71	201.62	203.8	202.02	202.9	202.75	201.24	201.56	202.43	202.61	203.58
199.62	199.94	201.51	201.24	201.4	200.98	200.33	202.4	200.2	200.47	199.33	198.08	200.84	201.31	201.73	200.73	199.87	199.75	201.27	200.2	201.54	200.44	200.7	201.27	201.07	200.46	200.43	201.14	201.29	199.49	199.6	200.44	199.89	199.74	199.83	198.56	199.11	203.15	200.94	200.34	199.48	200.75	200.01	199.58	198.84	200.52	200.26	200.01	199.35	199.91
208.6	207.92	208.52	208.25	207.57	207.11	208.67	208.2	207.23	209.03	210.31	208.85	208.38	208.18	208.03	207.83	208.01	207.71	207.22	208.17	207.28	208.39	208.65	207.42	209.26	207.96	208.93	207.69	209.54	209.47	208.97	208.4	209.88	208.69	209.16	208.8	208.39	207.86	209.43	207.79	208.97	207.83	208.44	208.05	209.59	208.57	208.81	208.41	207.32	208.91
202.71	203.54	204.71	205.42	202.27	204.31	204.38	201.89	204.39	205.09	203.07	203.63	203.46	203.42	201.87	203.05	203.48	202.63	203.69	204.5	202.14	202.75	202.24	203.72	204	201.83	203.14	204.23	202.72	202.33	202.96	202.59	204.79	203.95	205	202.2	203.59	203.01	203.09	204.47	203.43	203.38	203.57	202.61	203.64	204.35	204.66	202.86	204.86	203.4
202.67	203.57	203.59	202.55	204.14	204.52	203.74	202.36	202.03	202.07	203.77	205.17	202.54	203.9	204.89	204.23	204.4	204.61	203.75	204.59	204.33	205.01	203.08	204.02	203.84	204.76	204.14	203.95	203.44	205.07	203.29	203.68	204.72	202.81	204.14	203.31	203.79	203.6	204.02	203.12	203.52	205.09	202.56	204.5	204.99	203.17	203.09	204.26	203.52	204.18
198.34	197.82	198.55	197.16	198.99	196.44	197.61	197.33	198.08	198.43	198.31	197.93	197.43	198.47	197.22	198.17	197.65	199.44	197.36	198.91	197.67	198.21	198.45	197.84	196.19	198.31	197.1	197.1	199.17	198.69	197.46	197.29	197.06	198.51	197.9	197.12	198.12	196.81	200.24	197.05	196.86	198.34	196.99	197.85	198.81	197.6	198.51	198.4	197.88	197.75
209.78	208.75	209.5	209.71	210.1	209.93	209.1	209.55	209.33	209.69	210.55	209.9	208.87	210.24	209.13	209.08	210.12	209.71	209.51	209.08	210.09	208.85	207.87	209.64	210.19	208.82	209.67	210.22	210.95	210.34	209.09	208.77	209	210.4	209.47	207.74	209.73	210.49	207.66	208.49	210.91	208.26	210.19	208.94	207.33	208.84	209.57	208.62	208.5	211
198.2	198.5	197.81	198.25	196.95	198.21	197.38	198.73	199.43	198.08	198.51	197.52	196.33	196.74	198.18	198.16	197.16	197.73	198.6	197.4	199.09	198.99	199.05	197.36	199.92	198.08	198.38	197.2	196.59	197.41	197.5	198.15	197.61	197.12	195.84	196.6	198.15	196.99	198.95	197.84	198.11	198.05	196.74	197.77	197.81	197.25	196.63	198.03	198.08	197.1
211.63	210.58	210.33	212.14	212.57	211.64	211.76	211.71	210.69	210.25	211.96	210.66	210.95	210.14	212.41	211.14	211.08	210.4	212.67	211.44	210.69	210.97	211.63	211.9	210.35	212.77	211.09	211.02	212.67	210.81	211.41	210.81	210.82	212.28	211.27	212.24	212.03	211.9	212.6	212.64	212.08	211.27	210.28	211.89	211.89	210.46	212.81	213.61	213.18	212.57
217.48	217.02	216.01	216.4	217.88	216.78	216.07	217.81	218.36	215.46	215.27	217.23	217.77	215.93	217.71	216.9	216.19	216.24	217.58	216.21	219.03	218.46	217.17	218.21	217.27	217.16	217.84	218.25	216.99	215.3	215.97	215.09	216.81	217.79	217.2	217.3	218.1	218.05	218.4	216.37	214.79	218.87	216.93	216.23	217.87	216.84	215.35	216.65	217.42	218.46
210.62	212.81	212.54	213.2	213.14	212.71	212.01	213.51	212.3	213.04	212.5	211.85	212.92	213.36	213.58	211.82	211.75	212.55	211.77	209.38	211.38	212.98	211.94	213.91	211.85	211.93	211.61	213.08	212.25	211.46	213.06	213.66	211.59	211.05	212.73	210.83	211.27	212.66	212.32	211.95	211.52	211.24	212.48	211.73	212.68	211.99	213.61	212.82	211.2	211.94
205.71	207.04	207.45	207.25	209.9	209.26	207.84	208.96	209.36	206.87	206.96	209.04	209.16	206.15	207.89	207.06	206.77	206.97	206.22	207.72	207.22	209.15	207.54	207.91	207.78	207.21	208.16	209.42	207.38	207.47	207.6	207.44	207.05	206.91	207.49	207.75	207.63	207.51	208.18	207.16	208.42	207.69	207.76	206.76	207.49	207.09	207.12	207.38	208.18	207.86
211.79	211.17	210.43	211.93	211.12	211.42	211.91	213.54	211.31	210.59	212.48	211.48	211.9	212.76	211.65	212.56	211.46	210.5	212.56	210.09	211.63	210.89	211.04	211.31	211.26	214.36	210.69	211.05	212.95	213.21	211.84	210.52	212.05	211.22	211.11	213.62	213.26	210.64	210.34	212.9	211.82	211.27	213.36	212.28	211.58	211.36	212.07	212.57	212.03	213.22
208.78	208.64	208.88	209	208.09	208.39	209.02	207.75	209.56	209.13	208.65	208.26	208.35	208.62	209.72	210.99	209.2	209.77	209.75	207.83	209.35	209.84	207.57	208.77	209.24	209.12	208.04	209.78	209.56	208.02	210.13	209.6	208.73	208.24	209.2	209.11	209.5	208.06	209.38	206.9	208.84	208.77	209.24	208.9	209.35	208	207.96	207.09	207.46	209.8
207.69	207.47	207.48	208.11	205.99	206.33	206.84	208.06	207.83	207.98	208.38	207.5	207	208.03	207.2	207.95	206.59	208.21	206.94	207.12	208.17	206.19	207.31	208.33	207.19	207.32	206.33	207.06	208.09	208.14	206.33	207.63	207.78	207.12	208.57	206.2	205.8	209.68	207.6	207.05	206.85	206.9	208.18	209.38	207.18	207.94	208.82	207.76	207.21	208.3
202.64	203.32	202.98	203.5	202.92	202.56	202.39	204.17	203.95	202.28	203.52	202.88	203.74	205.13	204.9	202.59	202.2	203.81	203.3	202.28	202.37	204.05	203.83	205.21	203.82	204.57	203.72	202.06	204.01	202.57	203.36	203.96	203.53	203.61	201	203.26	202.6	205.15	201.24	203.72	203.4	203.4	204.78	202.45	202.83	204.16	203.74	204.11	204.38	203.88
198.57	200.1	202.71	200.86	199.68	200.24	198.96	198.78	199.1	200.79	200.08	199.98	198.82	200.21	200.59	200.86	201.79	199.82	201.02	198.6	200.26	199.99	199.02	201.11	198.7	200.8	199.86	200.68	199.86	199.66	199.74	200.64	199.91	199.31	200.84	198.95	199.79	200.56	200.11	201.04	200.05	199.31	200.44	199.51	200.62	200.18	200.14	201.12	198.98	199.71
207.27	209.02	208.76	208.83	207.37	207.46	207.79	207.48	207.92	209.06	209.24	209.26	209.63	209.31	208.86	209.89	209.52	208.03	208.35	210.03	208.69	209.62	209.13	208.45	207.38	208.3	209.37	208.26	208.52	209.05	208.35	209.44	208.83	208.25	211.66	208.21	208.06	207.02	209.61	207.53	209.94	209.78	208.63	207.99	208.9	208.52	208.24	209.37	208.49	207.9
204.2	203.88	204.66	204.68	204.85	204.51	202.81	205.51	202.76	204.88	204.18	205.73	205.21	204.67	206.04	203.66	205.14	205.31	206.2	204.82	204.56	205.74	203.47	204.05	205.16	204.95	204.04	204.17	203.92	204.64	204.35	203.96	202.67	205.47	204.23	204.03	205.43	205.18	204.92	205.72	205.07	205.9	204.29	205.06	203.73	205.82	203.93	205.84	204.74	204.85
211.12	209.89	210.02	208.29	208.81	209.38	208.48	208.33	208.96	209.15	208.35	208.37	209.57	210.18	208.11	208.88	208.32	206.43	209.55	207.82	210.38	207.79	208.07	208.89	207.76	208.67	210.79	210.45	208.85	208.27	208.66	208.1	208.61	208.03	209.1	207.73	207.16	208.13	209.38	208.3	208.41	209.41	207.9	209.61	208.99	210.16	209.61	205.69	208.32	207.96
206.23	209.07	209.72	208.81	208.94	209.01	209.02	206.53	208.71	207.36	208.93	207.25	208.37	207.88	209.33	208.73	209.28	209.07	209.1	208.39	210.14	208.83	208.58	207.78	209.94	209.58	208.84	208.22	209.67	208.32	208.68	209.54	208.75	210.48	211.18	207.29	209.27	207.14	208.74	209.6	211.23	210.27	209.91	209.04	208.3	207.31	209.03	208.17	208.56	209.04
203.53	201.43	201.77	202.48	202.79	203.55	202.14	202.04	202.74	203.72	204.83	201.86	201.29	202.54	203.15	201.22	203.91	202.78	202.23	201.77	202.5	202.36	202.91	203.58	202.41	202.36	203.36	202.81	204.73	203.15	202.49	203.74	202.78	202.85	202.3	201.3	203.09	201.49	203.5	203.25	202.01	203.2	203.7	202.24	203.22	202.46	203.01	201.93	201.36	201.95
203.72	205.92	202.33	202.54	204.37	202.46	203.69	203.19	203.6	204.42	203.13	204.12	203.74	202.75	203.59	204.65	204.63	203.93	204.22	203.93	203.93	204.44	203.23	201.94	202.78	203.26	201.04	203.82	204.3	203.13	204.51	204.02	203.98	203.49	202.87	202.94	205.04	202.63	204.51	201.61	205.19	204	204.16	202.57	202.57	202.52	204.22	202.4	202.69	204.06
217.93	217.51	217.76	217.12	216.66	217.34	216.02	215.93	217.09	216.48	219.51	216.85	216.65	218.32	217.97	217.58	216.15	216.73	215.89	216.93	218.25	217.68	216.65	216.85	217.4	216.8	216.29	216.64	216.84	215.35	217.13	217.41	216.54	217.84	217.71	216.11	217.4	216.56	216.71	217.24	216.26	216.04	216.39	217.64	218.86	218.74	217.04	215.41	217.53	216.93
217.15	218.12	219.81	217.23	219.45	219.1	217.01	219.89	216.99	217.52	217.14	218.67	217.95	215.49	219.68	217.32	218.6	217.23	218.53	217.72	217.93	219.01	219.95	217.99	218.43	218.49	217.92	217	218.38	219.47	217.27	217.3	218.03	218.86	218.02	217.66	219.99	217.8	217.89	218.01	216.89	217.25	217.01	216.61	217.38	218.1	217.68	217.49	218.76	217.77
202.31	204.11	203.6	202.97	203.07	204.52	202.88	204.61	204.79	205.15	203.97	202.4	205.23	202.23	203.48	202.75	202.02	202.8	203.43	202.06	200.91	203.61	202.82	203.98	202.67	203.81	203.57	203.89	201.9	204.75	201.24	202.41	203.66	204.7	202.12	205.7	202.06	203.31	202.73	205.1	203.43	204.85	204.18	205.07	201.6	203.98	202.3	205.17	203.44	202.56
208.51	206.63	207.64	208.32	206.74	207.19	206.77	208.82	206.56	208.64	209.03	208	207.54	207.65	207.82	206.88	208.63	206.61	207.09	207.37	207.41	208.31	207.94	206.44	208.11	208.53	207.07	206.23	208.43	207.52	206.96	207.35	207.75	206.46	209.72	208.89	207.91	208.31	206.34	209.11	207.57	207.74	208.55	209.52	208.02	208.03	208.58	206.19	206.94	208.3
203.88	205.21	202.85	203.03	202.57	202.75	203.29	203.82	204.21	204.52	203.25	202.29	204.35	203	202.55	200.82	203.19	201.78	203.99	201.78	204.08	202.17	203.24	203.53	204.38	202.27	203.73	202.47	203.48	203.06	203.1	203.05	203.5	202.62	202.78	204.48	203.07	202.42	204.05	203.87	203.41	203.63	203.7	202.76	204.52	203.1	203.47	202.5	203.13	202.93
205.07	202.72	202.25	202.48	203.05	201.64	203.49	203.43	201.66	203.63	203.63	203.28	204.27	204.7	203.37	202.99	203.94	204.35	202.65	203.25	202.67	202.28	203.61	203.77	203.23	203.51	202.53	203.89	202.13	202.25	203.44	203.17	202.73	202.26	203.98	203.73	203.73	202.88	202.11	202.17	204.06	202.84	202.91	203.4	202.04	203.25	202.63	203.1	203.22	201.49
198.57	202.18	202.03	201.34	201.63	201.64	201.52	202.15	200.22	200.01	200.75	200.88	201.88	199.73	201.9	201.13	201.8	201.41	200.87	200.96	202.86	202.02	203.03	201.29	201.06	200.97	200.96	200.56	200.28	201.03	201.01	200.38	201.11	200.9	202.53	200.89	201.29	202.34	201.31	201.16	201.1	203.67	201.05	199	200.87	201.03	201.14	202.82	201.82	201.42
210.36	209.51	209.99	208.94	209.16	209.54	209.17	208.51	207.62	210.52	207.37	209.04	209.93	209.28	209.89	210.09	210.62	208.92	208.12	209.33	210.37	212.53	208.93	210.02	210.22	208.41	210.16	207.73	207.67	208.9	208.02	208.97	210.08	209.35	210.03	209.48	211.01	207.98	210.67	210.35	208.6	208.89	208.81	210.19	209.62	210.35	210.39	210.25	208.57	208.79
204.28	203.72	204.32	205.74	203.78	204.48	204.9	205.46	205.12	204.67	204.26	204.42	204.74	206.32	203.17	203.15	203.74	204.72	206.57	204.39	205.28	205.05	204.62	204.55	205.3	205.88	205.64	204.66	205.06	204.06	204.68	205.22	203.49	203.87	204.32	205.43	203.64	203.98	205.5	204.16	204.48	204.26	202.91	205.04	204.43	206.17	203.32	204.45	204.09	205.68
205.3	205.52	207.19	206.65	206.96	208.66	207.72	206.47	208.29	207.65	205.29	209.49	207.33	210.09	207.51	207.16	207.56	206.9	207.38	208.47	206.81	206.45	208.39	207.5	207.73	208.65	208.32	207.21	209.12	208	206.93	207.39	207.04	208.46	206.52	207.04	208.53	206.62	207.1	207.89	207.21	207.07	206.82	206.92	206.66	208.6	207.87	208.05	208.4	206.53
202.42	202.27	204.44	204.3	201.01	202.3	204.61	202.88	202.2	202.49	202.85	204.12	203.61	202.14	200.9	201.79	201.87	203.22	202.91	200.96	202.83	204.31	203.76	202.58	203.55	203.23	203.7	201.28	203.01	203.94	202.89	203.29	203.42	203.09	203.6	203.4	201.82	201.83	201.93	203.69	203.92	202.22	202.93	202.97	203.78	201.82	202.5	203.78	204.22	203.17
204.02	202.01	205.19	205.42	207.28	204.97	205.09	205.3	204.07	204.67	204.6	205.43	205.2	204.49	205.85	204.15	204.97	205.47	206.17	204.5	204.54	205.73	204.64	205.48	205.48	206.02	205.62	205.05	205.08	204.3	205.18	205.17	203.05	204.79	205.39	205.25	206.02	205.2	202.83	203.29	205.43	205.63	206.05	204.84	204.01	206.05	205.16	205.91	205.28	206.05
206.42	206.23	206.39	205.98	207.37	206.55	205.96	205.42	207.62	205.49	208.04	206.51	206.61	206.17	205.34	205.84	204.73	206.83	206.28	207	206.58	207.17	205.76	206.76	206.46	206.48	205.55	205.44	207.32	206.56	207.15	205.86	206.54	206.31	207.1	206.18	205.57	205.72	206.71	206.71	205.61	206.57	207.03	205.19	207.01	206.64	206.39	206.48	207.24	204.38
216.03	217.77	218.45	216.09	217.01	217.11	216.86	217.53	215.97	216.15	217.74	216.46	217.77	217.95	216.58	217.45	216.56	217.77	216.25	215.85	217.94	216.89	216.63	216.48	217.4	217.46	217.49	217.32	217.83	216.55	217.63	216.34	216.67	217.67	218.34	217.17	218.16	217.57	216.02	216.26	217.9	217.2	217.95	216.4	217.25	217.41	218.03	214.6	217.02	216.46
216.61	217	215.96	217.41	217.34	217.18	215	217.11	216.22	216.89	217.68	217.91	216.15	214.64	216.45	215.26	217.65	216.93	216.54	217.5	216.6	218.51	217.48	216.26	217.4	216.88	216.81	216.36	216.1	216.12	216.94	216.52	217.47	218.39	217.06	216.72	217.21	217.47	216.93	217.95	218.78	217.14	216.36	217.01	217.17	217.25	217.25	216.29	216.86	216.8
197.49	199.26	199.14	197.82	197.67	197.66	199.68	199.46	199.57	196.63	197.88	198.62	198.85	198.75	198.67	199.7	199.64	198.1	198.43	198.8	198.58	199.03	200.25	197.52	199.88	200.53	197.88	198.25	198.73	199.1	196.82	199.52	197.26	199.43	199.16	198.29	199.22	199.08	200.11	199.41	198.63	198.49	199.86	199	198.51	197.1	200.3	198.64	198.36	199.39
209.75	208.26	207.28	208.7	207.37	208.97	209.14	208.35	208.02	207.93	208.9	209.33	207.1	208.27	207.45	208.9	208.85	209.19	207.18	210.3	210.23	208.83	208.24	209.68	208.16	208.06	209.4	208.81	207.61	208.64	208.36	208.01	207.84	209.7	206.74	208.37	210.97	206.04	209.66	207.78	208.47	208.5	209.65	208.35	209.96	209.41	207.91	207.12	208.61	207.24
209.31	209.44	207.42	209.96	207.49	208.45	208.71	207.8	208.21	210.84	208.47	208.85	209.64	208.61	208.33	210.37	209.22	208.98	206.59	209.3	208.77	208.97	209.26	208.41	210.14	209.1	209.2	208.56	210.51	208.13	209.79	206.83	209.67	208.87	208.56	210.33	209.14	208.88	209.08	208.72	208.53	209.56	207.08	209.17	209.89	209.35	209.75	208.82	208.84	209.6
203.91	204.05	205.51	205.06	203.93	204.03	203.85	204.64	206.04	204.99	205.17	203.92	204.6	205.54	204.55	205.43	202.16	204.46	204.8	206.38	205.23	203.9	204.62	203.59	203.44	204.04	205.94	204.64	204.07	203.84	203.49	205.93	204.09	204.93	203.88	205.52	204.48	204.89	205.44	204.67	203.87	205.07	203.83	205.08	205.68	205.05	203.27	204.39	205.06	203.65
207.57	206.72	207.45	207.4	208.76	207.64	208.26	207.58	206.88	207.95	207.36	207.43	210.32	207.56	208.8	208.44	207.08	207.03	207.72	207.13	207.53	207.19	206.42	207.44	208.77	207.49	207.52	208.42	208.46	207.65	205.69	208.01	206.64	206.89	208.14	208.45	209.02	207.06	207.01	206.87	208.98	207.34	206.88	207.96	207.59	208.45	207.63	208.17	206.18	207.26
213.05	210.78	211.42	212.6	211.4	210.71	212.63	210.59	211.51	210.08	213.44	210.34	212.51	213.95	211.99	212.31	213.43	210.38	210.57	211.04	212.13	212.82	212.99	210.61	210.76	210.24	212.42	211.32	213.16	210.04	210.33	211.72	211.9	211.94	211.84	212.37	211.74	211.91	212.93	211.41	211.93	211.47	212.08	212.89	210.99	212.15	209.39	211.48	212.49	210.43
201.89	202.88	203.11	202.69	203.01	202.16	201.94	203.64	202.68	201.75	202.82	201.71	202.03	201.09	202.06	202.33	201.55	202.91	204.12	202.89	202.69	201.25	201.77	204	203.08	202.25	203.69	201.26	203.07	201.8	202.81	203.18	202.16	201.84	201.76	203.67	202.41	202.61	203.77	203.43	202.88	202.26	203.06	203.94	201.86	201.15	202.02	202.45	201.92	201.71
198.15	197.55	197.01	197.12	197.73	198.79	198.64	197.64	198.57	197.89	197.53	197.61	197.98	198.58	198.05	197.89	198.56	199.14	199.27	196.79	197.97	197.02	197.93	198.34	196.19	196.64	198.46	198.93	196.68	197.74	195.85	198.61	198.78	198.48	199.88	197.59	197.37	198.33	197.26	197.45	197.99	199.23	198.62	197.43	197.73	197.78	198.23	198.39	196.66	198.42
212.72	211.93	210.52	211.8	210.38	213.03	212.17	212.35	210.16	212.69	211.32	212.7	213.14	212.66	212.58	211.28	210.54	211.96	212.44	210.51	211.5	212.6	211.55	211.81	212.28	209.38	211.48	211.44	211.34	211.96	210.8	213.18	211.52	211.02	213.7	211.08	210.82	211.38	210.74	212	211.37	212.29	212.12	212.33	211.89	212.3	212.56	212.68	211.85	213.06
209.93	209.71	210.13	209.34	209.28	208.11	209.7	209.78	209.69	208.36	209.7	210.47	208.78	209.08	210.78	208.59	209.89	210.05	210.07	210.56	208.98	208.55	210.14	209.73	211.52	210.6	210.38	208.78	210.99	211.8	211.02	209.31	209.47	210.64	210.71	210.51	211.3	209.78	211.61	208.41	208.61	209.79	208.1	210.66	209.45	208.67	210.64	210.09	208.63	209.53
198.98	199.42	198.9	198.33	198.76	200.13	200.38	200.12	201.33	200.63	200.24	199.72	201.26	200.23	199.56	202.09	199.99	201.77	199.31	201.39	200.59	201.03	200.57	198.45	203.79	199.64	200.79	200.95	202.18	200.4	201.08	200.21	200.38	199.48	199.8	199.16	200.54	199.54	200.63	200.74	201.27	200.81	201.83	200.62	200.61	200.69	200.9	200.76	201.59	200.57
207.85	208.88	208.52	209.49	208.5	209.59	208.6	207.94	209.39	206.24	207.99	208.09	209.59	207.66	209.07	209.59	206.58	209.53	209.21	208.56	209.45	207.97	207.78	207.24	208.9	208.27	209.7	208.51	208.71	209.39	209.35	208.22	208.79	209.13	207.85	210.03	208.76	207.96	209.31	210.28	208.74	209.59	207.46	207.52	210.39	208.41	208.8	206.81	210.13	209.25
207.52	208.28	207.01	207.45	207.14	208.03	206.82	207.55	208.51	208.73	207.56	208.15	208.82	207.79	207.55	208.12	207.81	207.14	207.34	208.84	207.36	205.96	207.14	208.05	208.02	207.18	208.24	208.1	209.17	207.71	206.38	208.56	208.4	208.08	209.01	208.56	207.43	209.05	207.22	208.14	208.55	206.47	207.69	207.49	207.65	207.63	207.31	206.47	206.96	209.48
208.26	207.98	207.56	208.81	209.55	208.92	207.82	209.25	207.86	208.9	208.46	208.91	207.29	206.85	207.53	208.69	207.28	206.97	207.33	208.18	209.74	209.83	208.18	206.64	208.14	208.47	209.46	208.99	208.16	206.6	210.09	206.63	207.77	207.29	207.42	208.26	207.55	209.27	208.12	207.13	207.14	206.8	208.96	210.46	206.8	207.8	208.22	207.94	207.64	209.28
210.88	211.88	211.94	211.39	213.42	211.83	211.96	212.53	213.43	212.14	213.23	213.1	213.07	211.89	212.76	212.41	211.92	212.18	212.1	213.08	212.26	214.32	213.54	212.8	213.14	213.17	212.67	213.56	211	212.72	213.18	210.94	211.55	212.81	211.13	212.7	213.06	212.56	211.82	213.4	211.37	211.47	214.16	211.48	213.12	211.91	213.35	212.6	212.85	213.11
211.74	212.85	208.71	211.51	213.1	211.33	213.24	211.69	211.32	210.73	212.64	211.34	211.93	211.31	211.57	211.47	212.56	210.81	211.43	211.17	211.47	212.62	210.39	211.97	211.14	211.82	210.42	210.32	210.32	210.75	210.62	211.17	212.35	210.73	210.81	212.74	211.88	212.24	210.35	212.32	211.24	210.78	212.34	211.58	212.22	211.86	212.55	211.64	212.19	209.75
208.53	208.3	208.64	209.25	210.24	210.34	210.8	209.36	208.09	210.51	208.75	209.54	210.11	210.5	210.08	209.91	206.91	209.78	208.58	209.57	210.9	208.22	210.04	208.02	210.25	209.02	207.58	211.01	209.06	209.95	207.98	209.32	209.33	208.35	209.23	208.09	209.59	208.64	211	207.79	208.87	209.79	208.9	208.94	209.04	210.08	209.43	209.91	209.83	208.12
209.88	209.98	212.27	211.51	212.21	212.22	209.9	212.62	211.55	209.86	211.52	211.37	210.99	211.59	211.21	211.41	212.09	211.91	211.39	210.38	211.88	212.23	212.6	210.37	212.87	211.11	211.57	210.79	210.8	210.37	210.73	211.98	211.94	210.48	211.66	211.66	212.28	211.63	212.59	211.13	211.82	210.38	210.53	212.24	211.04	211.47	212.2	211.03	211.64	212.59
213.01	212.97	211.47	211.87	212.58	212.31	211.53	210.99	211.98	213.06	212.15	210.76	211.89	210.99	212.7	211.31	214.02	210.99	212.09	211.69	212.62	212.12	211.14	211.56	211.38	212.6	210.17	211.43	212.99	212.7	211.5	213.61	212.15	212.73	210.29	211	213.48	212.47	212.15	211.92	211.92	211.21	213.28	212.19	213.26	212.27	209.8	212.45	212.26	209.82
194.42	193.11	195.52	194.64	194.47	194.14	193.38	193.95	195	193.76	193.62	194.75	195.25	194.46	193.68	194.73	194.85	193.64	194.94	193.99	194.18	194.58	194.18	194.12	194.24	195.34	194.02	194.29	193.04	194.6	193.76	193.26	193.12	195.27	194.67	193.96	194.68	195.52	194.64	196.13	192.91	194.43	194.86	194.6	193.45	195.06	192.49	195.76	195.93	193.44
205.68	203.93	205.54	204.74	203.95	205.44	205.38	204.68	204.57	205.39	205.24	204.41	204.23	205.41	204.82	204.26	204.45	206.07	204.51	204.57	204.74	204.04	204.79	206.06	205.27	204.26	203.31	203.7	204.6	204.01	204.37	204.14	204.67	205.44	203.95	204.16	203.09	204.61	204.97	204.97	206.05	204.91	204.71	205.85	204.75	204.01	203.7	201.8	204.6	203.92
205.9	204.5	205.27	203.5	204.26	203.13	205.11	205	205.05	202.81	204.6	204.31	204.39	204.75	203.55	205.02	204.54	203.62	203.75	206.26	207.26	204.25	203.88	204.05	206	204.47	205.25	202.99	205.17	205.44	204.55	203.77	206.09	204.66	204.97	204.49	204.67	206.2	205.56	204.2	205.43	205.71	205.32	204.75	205.69	205.5	205.13	205.74	202.57	204.54
203.37	201.76	202.54	202.79	203.01	202.42	202.6	203.17	203.05	202.18	202.69	201.51	202.78	203.99	203.3	204.07	202.26	202.43	201.73	203.49	203.61	202.75	203.59	202.41	201.65	203.45	201.5	203.62	204.17	201.53	203.16	203.27	202.33	201.78	202.12	203.09	202.61	203.54	201.42	203.52	203.34	203.92	201.71	203	202.54	202	202.98	202.32	202.43	201.11
211.09	211.63	213.65	210.49	210.04	210.09	211.3	212.26	212.54	212.59	210.97	212.03	212.05	211.91	211.74	212.56	211.57	212.14	210.89	211.33	212.69	211.7	213.3	212.49	210.92	211.03	212.77	211.87	211.45	210.06	211.87	211.11	212.82	210.78	211.22	211.4	212.02	212.67	211.42	210.59	212.1	211.92	212.12	210.31	211.38	210.61	210.44	211.36	210.51	211.51
207.29	205.9	205.98	206.68	207.45	206.91	207.73	205.77	205.03	207.63	206.82	206.94	206.52	206.9	206.4	207.05	207.34	207.17	205.22	206.94	207.97	205.17	206.1	207.44	206.73	206.51	206.62	207.26	207.05	207.9	206.51	206.26	206.29	205.78	206.96	206.55	207.28	207.48	206.45	205.74	205.3	207.14	208.02	206.15	206.76	207.43	206.42	206.36	207.66	206.77
213.63	213.63	213.16	212.7	212.25	212.11	213.83	212.82	211.26	212.43	212.68	213.2	212.34	214.14	212.34	213.85	214.06	213.71	213.42	213.34	213	211.99	214.55	214.18	211.68	212.78	212.64	213.26	211.67	213.6	213.65	214.35	213.88	213.55	214.41	213.34	214.19	214.03	213.75	213.76	214.33	213.38	215.33	213.28	213.15	213.94	214.25	212.18	213.01	212.4
203.57	203.01	203.32	202.77	202.56	203.3	202.13	203.15	203.69	202.08	201.34	202.35	204.23	201.19	202.44	202.13	204.35	202.73	202.71	203.14	201.36	203.47	201.69	202.97	202.98	204.14	203.13	204.2	202.76	203.28	201.88	202.19	203.62	202.9	202.41	202.31	203.05	202.26	202.99	202.21	203.38	202.85	201.47	202.73	203.15	202.79	202.49	202.93	204.54	201.91
215.86	216.83	216.04	216.55	216.56	215.96	215.62	216.53	216.91	216.58	217.41	215.3	217.65	215.61	217.33	216.32	217.5	216.28	217.71	215.96	217.5	216.71	219.46	216.24	217.24	216.55	217.39	216.88	215.73	216.67	217.05	218.05	216.67	219.54	218.29	217.54	216.79	218.29	217.75	215.92	216.28	218.01	217.04	216.68	217.71	217.47	216.35	217.16	217.36	217.61
213.15	209.31	211.56	211.54	210.72	210.92	212.34	212.72	212.55	212.63	211.32	212.66	210.96	210.83	213.12	211.57	211.71	211.82	211.61	211.2	209.89	210.61	211.03	211.6	212.33	211.36	211.85	211.04	213.13	210.83	212.55	212.08	211.04	212.32	212.11	212.23	210.66	211.51	212	212.29	211.88	211.01	212.31	212.4	211.91	210.52	211.67	212.45	212.03	210.55
210.41	208.84	208.64	207.84	208.82	210.08	208.74	208.87	211.04	210.52	209.43	208.17	210.11	209.23	210.64	208.78	211.6	209.87	209.85	209.76	209.37	209.05	209.17	209.1	208.72	207.72	208.69	209.96	209.92	207.05	210.21	209.16	209.56	211.94	209.19	208.47	207.9	210.71	209.43	209.36	209.16	209.15	208.86	208.34	209.46	209.48	209.61	208.76	209.8	210.69
209.57	209.64	207.8	209.86	209.32	209.85	209.06	210.37	211.16	210.3	210.11	208.54	211.37	209.44	209.93	210.02	210.56	209.77	209.02	211.09	209.74	209.94	209.59	208.82	211.09	208.53	210.47	207.63	208.66	209.64	208.51	209.1	211.24	209.83	208.97	210.48	209.37	210.7	210.87	209.88	209.76	209.31	208.59	209.2	210.83	208.58	208.2	209.44	209.78	210.87
203.42	203.52	204.41	202.2	204.15	202.85	203.7	204.07	203.49	203.11	204.83	202.59	202.38	202.36	202.85	204.77	202.41	201.89	203.98	203.74	202.12	203.61	202.5	202.36	203.07	202.67	202.67	202.76	203.5	202.76	204.1	203.56	201.12	202.52	204.25	203.84	203.96	204.2	202.31	203.8	202.52	202.98	203.09	203.33	204.12	202.28	202.71	202.8	203.86	201.51
212.35	211.04	211.43	211.16	213.22	213.62	212.06	211.68	211.48	212.66	210.54	212.01	212.68	210.21	212.3	212.86	211.96	212.02	212.92	213.39	212.08	214.1	213.84	210.88	211.51	211.37	212.76	213.73	212.37	211.72	212.35	212.93	213.86	214.31	212.59	211.62	210.75	211.8	213.19	213	210.49	212.29	212.07	213.16	214.29	213.29	211.72	213.13	212.71	211.03
208.35	209.64	209.53	207.97	210.81	209.81	208.52	208.04	209.35	208.18	210.15	209.31	208.68	208.67	206.84	207.38	208.91	206.99	208.01	209.4	207.69	208.81	209.1	209.32	209.73	209.97	208.74	210.41	209.21	208.52	209.69	208.31	211.75	208.11	210.85	208.74	209.84	208.2	210.54	209.13	208.79	207.94	208.98	209.11	208.48	208.66	209.84	207.33	207.75	208.36
205.21	205.31	205.19	203.56	205.24	206.46	205.77	205.3	206.16	204.96	204.88	206.86	203.94	203.82	205.17	204.31	206.03	204.46	205.64	203.94	205.41	205.12	206.29	205.18	204.01	206.29	205.54	202.89	204.87	205.63	205.98	203.99	206.2	203.02	205.62	204.98	205.45	205.25	205.87	205.93	204.58	205.33	204.4	206.17	203.61	204	206.05	205.61	204.56	204.83
207.95	207.69	206.77	208.42	208.72	208.36	210.17	207.2	207.88	208.97	207.35	209.33	209.76	207.09	207.63	208.48	208.6	207.33	207.44	209.49	207.44	207.66	208.57	208.76	209	208.47	210.05	207.94	208.66	210.12	208.44	208.14	208.16	209	207.4	207.76	207.9	209.53	208.34	209.22	206.94	208.11	209.39	207.94	208.98	208.41	208.3	209.19	207.38	207.86
218.43	218.39	216.93	217.18	216.47	216.37	216.74	218.25	217.39	216.63	217.46	217.38	218.12	217.47	218.22	217.25	217.87	218.1	216.46	216.39	218.24	217.3	218.66	218.1	218.89	218.97	218.09	217.09	218.72	217.62	217.28	218.79	218.36	217.17	216.67	217.02	217.17	217.53	219.08	218.2	219.61	217.88	217.91	217.49	215.85	218.19	219.33	216.98	216.27	215.97
209.35	208.59	208.3	207.99	209	208.12	208.41	209.53	208.67	207.26	207.74	207.93	207.81	208.11	208.85	207.2	207.68	208.37	209.4	209.99	207.89	206.65	207.93	206.83	208.64	207.94	206.94	208.21	209.28	207.82	208.41	206.84	210.64	206.78	207.85	209.71	207.63	208.9	209.16	208.74	208.93	210.2	208.57	209.52	208.79	208.43	207.94	208.36	207.75	209.43
210.26	210.58	210.26	210.34	209.3	209.37	208.99	210.52	210.53	207.6	211.41	208.93	210.7	207.31	209.56	209.46	210.99	209.65	210.12	210.66	209.17	210.77	210.36	209.39	207.86	209.88	211.2	210.37	210.44	209.12	209.29	210.59	210.89	210.44	211.69	208.65	209.09	208.56	209.8	210.2	208.35	209.81	209.71	209.41	207.94	209.28	208.52	209.81	209.24	209.61
203.55	203.56	204.54	203.26	203.76	203.89	202.76	203.86	204.22	202	205.54	204.91	203.92	205.38	203.09	204.34	202.78	204.28	204.34	205.32	202.88	202.92	203	204.09	204.42	204.8	203.05	203.2	203.4	202.26	204.1	202.19	203.9	204.56	204.48	203.17	204.54	203.23	204.29	204.31	202.86	204.69	204.73	204.41	203.05	204.58	204.04	204.09	203.21	203.58
206.17	206.83	208.01	206.4	206.39	207.34	206.31	205.76	207.14	206.98	206.33	206.62	205.67	207.14	206.88	204.98	206.25	207.68	205.66	204.97	207.14	206.57	206.86	205.25	207.38	205.09	207.97	206.71	206.08	206.46	207	206.63	207.47	205.6	208.39	206.14	206.1	206.48	206.69	206.51	205.63	206.16	206.01	206.92	206.23	204.57	206.45	206.69	206.16	205.6
213.61	213.86	213.25	213.46	214.23	213.82	214.99	212.9	214.99	213.69	214.09	213.06	213.87	215.1	214.34	214.41	213.48	213.32	214.12	212.44	213.8	214.29	215.45	213.41	213.64	213.64	213.6	214.45	213.77	214.14	213.37	214.01	212.81	213.54	213.66	214.81	213.82	213.23	213.92	214.65	215.52	213.03	213.83	211.95	213.89	213.87	213.54	213.31	215.8	213.93
206.48	206.4	206.79	207.33	206.61	207.38	204.67	208.09	206.69	207.3	204.86	207.03	206.82	206.68	207.73	205.69	207.06	205.94	207.85	206.94	207.38	206.24	207.14	207.74	206.73	204.36	207.29	206.88	206.48	206.27	205.62	206.62	206.14	205.2	205.98	207.16	206	205.81	207.14	207.14	207.83	207.44	206.11	205.84	206.95	206.79	205.47	204.78	206.34	206.63
205.88	207.43	207.69	207.63	209.13	207.24	207.8	209.15	207.97	207.06	208.35	208.11	205.96	207.58	206.97	207.41	208.39	208.79	208.65	206.89	207.06	208.51	207.57	208.3	208.06	208.49	208.26	207.3	207.32	207.86	207.21	205.47	206.88	208.09	206.31	207.55	208.82	207.92	206.72	207.29	207.36	207.23	208.15	206.44	208.68	208.54	208.44	206.21	206.89	206.61
206.73	208.06	208.5	206.2	207.52	207.75	205.85	206.85	207.87	205.85	207.46	207.85	205.97	207.1	209.22	207.26	208.92	205.83	205.95	207.74	207.9	207.44	206.69	203.76	208.71	207.69	208.62	208.59	206.97	207.7	207.71	208.44	209.4	208.25	207.84	207.21	209.35	209	207.15	207.72	207.45	206.89	207.08	207.12	206.38	206.98	208.78	207.01	206.82	206.9
212.97	212.59	210.64	211.33	210.44	211.7	211.41	210.66	211.93	210.98	212.24	211.94	211.51	211.9	212.72	212.26	212.33	210.56	212.94	211.62	212.01	212.36	212.26	212.16	212.32	210.45	210.77	211.05	211.6	211.24	211.57	211.69	209.6	211.75	210.56	211.46	211.02	211.52	212.77	210.94	211.6	212.46	212.18	212.55	212.01	211.55	213.13	212.49	212.93	212.99
211.1	211.23	214.13	211.37	211.66	213.51	211.1	211.27	212.93	211.21	211.4	211.01	211.58	212.82	212.42	212.06	213.24	212.01	211.03	212.12	210.81	211.44	211.76	213.67	212.47	212.65	212.41	211.77	212.65	210.68	211.76	211.94	212.41	209.78	212.09	211.5	211.74	210.87	212.92	212.08	212.45	212.93	210.28	212.31	212.15	211.39	211.22	211.1	212.93	211.96
195.28	194.37	194.54	195.24	195.89	195.72	195.57	194.96	196.19	196.48	196.19	195.67	195.39	195.17	194.61	194.58	195.21	195.76	194.71	194.74	195.89	194.61	194.07	196.43	195.39	194.87	194.95	195.83	195.21	195.67	195.04	195.99	194.31	194.14	195.95	194.37	194.36	194.65	196.86	196.02	196.95	194.24	195.38	194.27	195.35	194.57	194.98	195.8	194.25	194.51
211.71	212.13	212.81	211.81	212.06	211.12	210.9	211.02	209.97	212.51	212.43	212.43	209.97	212.05	212.08	211.83	211.38	210.92	211.32	212.42	211.63	211.45	212.92	211.8	210.06	212.84	212.49	211.89	212	213.01	211.36	211.44	211.14	210.88	212.16	212.52	212.64	211.92	210.73	211.08	211.46	211.72	211.46	212.29	211.49	210.42	211.01	212.74	210.7	211.29
198.65	200.58	199.27	200.77	200.91	200.68	198.83	199.57	199.69	199.13	200.85	201.65	200.51	198.99	200.18	200.95	198.87	199.36	200.51	199.14	202.06	200.77	201.17	200.95	199.85	200.79	200.97	201.22	202.05	200.24	199.13	198.75	199.97	199.97	198.9	198.49	199.74	201.48	199.75	199.46	200.38	200.57	199.98	200.25	200.91	199.51	200.78	201.08	199.52	200.38
209.03	208.06	209.34	207.29	209.41	208.17	208.79	209.49	207.94	208.37	207.74	208.47	207.69	206.98	209.41	208.79	207.48	208.46	209.08	209.25	209.55	209.49	206.49	207.01	208.99	209.3	209.34	209.23	209.73	206.93	209.01	208.43	208.12	207.94	208.02	209.29	207.77	208.4	208.54	208.13	206.24	209.49	208.06	208.79	208.61	210.16	208.27	207.57	207.39	208.77
207.23	208.74	208.72	207.34	207.3	208.73	208.63	208.36	208	208.63	208.68	207.33	208.69	208.09	207.29	210.11	208.82	208.44	208.47	208.95	210.06	207.75	207.65	208.98	209.23	209.21	209.38	209.54	208.07	208.71	209.23	208.34	208.86	208.93	208.12	208.44	208.55	208.19	208.25	208.6	207.12	209.84	208.99	207.27	208.28	207.89	208.2	207.74	209.17	207.97
210.5	209.71	212.6	210.82	210.69	212.34	211.27	210.36	213.22	210.55	213.11	211.44	212.42	210.81	211.34	210.78	212.15	212.66	210.93	210.57	210.94	211.08	211.27	212.71	213.54	212.82	212.04	211.79	210.59	212.06	210.72	211.88	211.86	210.59	211.05	211.12	210.14	210.39	211.07	211.66	211.93	211.66	212.02	211.37	211.69	209.84	212.55	211.95	213.18	211.6
210.41	209.77	211.68	209.97	210.2	209.04	210.34	209.95	208.36	208.83	209.96	207.7	208.54	209.82	209.95	209.38	208.99	210.98	209.71	209.23	210.57	209.53	210.07	208.33	210.16	210.8	209.56	209.48	209.67	209.97	210.68	209.41	208.65	209.33	208.25	209.85	209.96	209.94	210.59	210.42	208.72	211.75	208.26	210.18	208.54	209.89	209.68	211.08	209.11	210.51
208.35	207.86	207.44	208.07	208.68	207.82	207.65	210.14	207.02	207.82	206.52	208.58	209.59	208.92	207	207.93	208.63	207.25	207.3	209.19	208.09	208.93	208.35	204.6	207.21	207.77	206.54	206.46	206.42	208.65	206.52	207.07	207.63	208.61	207.89	206.57	208.15	208.38	208.02	207.19	208.54	208.09	206.31	206.89	207.28	206.8	208.09	206.49	209.18	207.43
211.25	211.15	212.25	212.15	210.18	210.68	212.25	210.78	209.9	212.56	211.2	213.17	211.88	213.21	212.48	211.59	212.85	211.2	211.47	212.72	213.38	211.55	211.92	211.98	209.48	212.03	211.52	211.64	210.73	212.28	210.93	209.55	211.21	211.43	212.4	211.68	210.74	212.33	209.87	211.52	211.34	210.76	212.37	211.92	212.17	212.29	211.83	211.46	212.17	211.2
217.15	216.88	216.37	215.66	216.73	218	216.82	216.99	217.4	217.34	216.44	216.86	215.26	218.15	216.51	215.11	214.78	216.66	216.17	217.14	215.79	216.82	217.34	216.34	214.06	217.16	217.29	215.67	216.33	217.28	216.79	215.85	217.2	216.11	216.32	219.5	216.85	216.57	216.74	217.28	218.81	215.85	218.66	216.92	216.58	216.63	215.86	217.59	217.45	217.68
197.82	196.94	198.73	198.4	197.39	199.57	198.79	197.62	197.84	200.13	198.56	196.79	199.42	199.16	198.21	199.12	195.95	199.78	196.04	197.36	199.14	197.27	198.58	197.44	197.54	196.92	197.44	198.81	197.74	198.07	198.6	197.1	198.44	199.1	199.24	194.63	197.33	198.43	198.52	198.36	196.89	198.51	197.96	198.87	198.43	197.1	198.04	197.84	198.25	198.69
202.82	199.96	203.06	201.63	202.89	202.55	200.92	202.84	202.05	202.23	202.87	201.11	202.55	203.52	201.63	202.19	203.35	202.38	203.3	202.33	202.12	203.17	202.86	203.19	204.24	202.39	201.99	203.28	203.48	204.45	201.1	202.95	203.63	202.61	201.85	204.41	204.29	202.39	201.99	202.48	203.01	203.33	202.71	202.41	202.82	202.25	201.93	202.74	203.02	202.03
205.61	203.51	204.45	205.24	203.93	203.69	205.47	203.88	204.37	204.52	203.9	205.52	204.85	205.31	203.54	205.17	204.16	203.96	205.33	205.99	203.88	206.04	203.21	204.9	204.18	204.12	205.39	204.21	204.08	205.01	205.13	204.42	206.23	204.15	205.96	205.78	204.99	205.27	206.4	205.15	204.88	205.04	204.76	205.8	203.73	203.82	203.89	205.26	205.11	203.02
209.08	208.63	209.6	208.12	208.96	209.61	206.99	208.91	209.27	209.93	208.87	209.77	210.3	209.13	208.66	209.41	209.16	209.7	210.04	208.9	210.48	208.83	209.14	210.33	208.68	208.12	208.5	209.96	210.42	209.28	209.92	210.87	209.53	209.71	209.47	209.55	209.53	209.88	209.66	208.65	208.16	207.53	209.87	208.87	210.27	207.9	209.43	210.22	211.52	209.99
202.65	203.65	203.93	202.3	202.64	202.66	203.15	204.03	202.9	202.78	202.6	202.59	204.17	204.16	204.02	204.21	203.99	203.69	204.07	201.99	203.44	205.36	201.74	202.2	203.22	203.33	203.35	203.77	203.7	205.6	202.39	200.84	203.4	203.46	203.89	201.85	204.95	203.68	202.35	203.89	204.97	204.73	202.81	204.45	201.58	204.22	202.45	202.78	203.2	202.6
208.04	208.73	207.1	209.26	208.97	208.64	208.34	208.69	208.18	209.2	208.35	208.01	209.04	208.01	207.15	207.97	206.9	207.8	206.93	209.08	207.95	209.74	209.69	210.86	207.99	209.3	208.27	208.38	207.64	209.26	206.59	209.4	207.4	211.27	207.07	209.57	209.5	209.07	208.09	208.72	209.41	207.82	208.14	207.98	207.64	209	208.77	209.45	207.89	208.2
207.25	207.96	205.34	206.51	207.16	208	205.64	207.68	206.54	206.63	206.18	204.76	207.93	204.62	206.98	204.72	207.23	205.65	206.07	206.69	206.94	205.67	207.32	206.1	205.66	205.16	207.3	206.17	208.65	206.87	207.16	207.13	205.64	205.97	205.12	208.51	206.83	206.89	206.23	208.15	207.61	203.7	206.4	207.56	207.39	206.28	206.97	208.13	206.82	207.69
211.45	212.96	213.9	212.05	212.19	213.14	211.43	210.46	211.68	210.36	210.74	212.25	211.06	212.25	211.15	211.13	211.02	208.73	211.48	211.47	211.72	211.33	210.93	213.62	210.46	211.87	212.61	211.4	212.76	211.66	211.36	212.39	211.34	211.02	212.32	212.77	212.6	210.22	211.65	210.92	212.3	212.52	212.49	212.52	210.7	212.56	211.5	213.38	212.21	211.69
207.68	208.46	210.03	207.98	208.6	208.67	209.07	207.72	210.35	210.85	209.76	208.68	208.67	207.67	207.17	207.6	209.36	209.39	208.19	209.71	208.67	208.96	208.3	209.31	209.38	208.97	208.18	208.54	210.13	208.22	209.77	207.44	208.79	208.92	209.17	209.18	207.65	208.21	211.35	210.14	209.4	209.13	208.9	208.02	208.8	209.15	208.75	209.06	209.3	210.48
217.66	216.81	217.18	216.94	217.24	217.46	217.71	215.81	216.74	218.19	214.26	216.13	213.93	218.58	216.46	217.3	217.06	217.55	215.63	217.43	215.93	216.77	216.9	217.96	216.13	216.15	215.63	217.27	215.63	217.07	216.24	218.12	217.3	217.85	217.11	216.29	217.5	217.46	217.34	217.19	215.44	216.91	217.25	216.48	216.01	217.96	216.68	216.87	214.63	216.97
216.91	218.23	216.49	217.58	216.75	217.12	216.27	218.06	214.78	217.82	215.69	218.31	217.51	216.72	216.44	217.17	216.66	217.46	216.86	216.25	216.47	217.98	218.29	216.03	215.68	217.1	216.98	217.33	218.28	215.82	217.08	216.44	217.43	216.6	215.25	216.55	218.03	217.92	217.09	215.96	215.79	216.88	216.49	215.69	216.62	216.07	218.1	216.46	217.96	216.55
199.53	198.67	198.23	199.96	198.48	197.54	196.91	198.34	200.36	196.96	199.37	198.25	197.1	198.31	198.33	199	199.97	199.2	198.35	198.47	198.48	197.87	200.66	199.81	198.57	198.91	198.62	198.85	200.34	199.16	197.46	199	198.03	199.71	198.1	199.19	196.65	198.19	198.01	198.48	197.94	199.85	199.36	198.39	197.63	200.71	196.63	199.18	198.66	199.38
204.55	204.63	203.39	203.87	204.7	204.09	202.88	203.42	205.16	205.34	203.28	204.59	202.46	203.11	203.96	204.13	205.13	205.39	204.85	203.95	204.55	204.84	203.7	204.38	203.89	203.14	205.71	204.77	204.29	203.81	205.44	203.64	202.65	205.16	202.99	203.18	203.3	203.67	204.25	203.57	203.51	204.13	205.01	203.17	202.76	204.4	203.39	204.89	204.54	203.93
198.38	199.85	198.5	200.8	199.94	200.89	200.84	198.55	199.62	197.47	200.12	199.3	200.26	200.28	199	199.43	201.01	198.66	199.43	198.9	199.78	199.59	199.84	198.52	201.12	200.21	200.75	201.74	199.59	200.86	199.66	199.47	198.11	201.09	200.17	199.45	201.63	200.74	198.56	201.17	200.88	198.07	199.34	201.03	199.28	199.91	199.34	199.35	200.68	198.54
208.39	208.72	208	207.55	206.93	207.78	207.7	206.03	207.17	207.19	208.05	207.76	206.95	207.65	208.88	207.18	208.26	207.43	207.3	206.96	208.11	208.11	209.71	209.06	207.91	207.21	206.63	206.94	207.47	208.3	206.8	207.57	207.85	210.02	207.92	207.11	206.42	208.33	208.09	207.66	207.17	208.33	208.14	208.94	208.47	208.2	208.28	206.16	208.61	206.89
211.67	213.43	214.13	213.35	213.8	213.1	214.1	214.77	212.27	212.24	212.28	214.08	214.12	212.77	211.61	213.86	214.2	213.18	213.42	212.52	213.22	210.9	212.96	212.45	213.36	212.83	213.98	212.73	213.04	215.06	212.77	212.86	211.92	213.56	212.27	212.39	212.05	211.54	212.49	212.3	213.58	210.97	212.63	213.58	213.26	212.53	213.94	214.34	213.97	213.55
202.1	201.91	202.15	202.45	201.19	202.56	200.29	202.68	201.33	202.69	202.03	202.39	201.5	200.44	202.94	201.69	202.07	202.31	201.7	201.31	202.28	202.7	202.33	203.53	203.66	202.98	201.58	203.69	202.14	203.72	201.63	202.55	203.65	202.33	202.39	200.94	203.89	200.8	203.16	202.81	203.19	202.92	201.9	201.5	201.67	202.05	202.41	201.12	205	202.42
204.9	203.81	202.32	204.47	202.37	204.79	205.74	205.18	203.43	204.13	204.01	202.41	204.93	204.2	203.36	204.54	204.93	204.48	201.47	203.79	202.45	203.78	204.94	203.6	203.83	205.06	204.24	202.17	203.54	203.02	201.65	202.94	202.66	204.54	204.08	200.61	204.34	204.93	204.23	203.87	203.29	204.27	204.17	204.11	203.79	204.25	203.49	204.1	202.8	203.77
211.78	211.97	212.46	211.73	213.25	210.15	211.58	211.92	211.17	212.03	213.01	209.69	212.36	212.66	212.93	211.39	211.57	211.9	211.83	210.83	211.26	212	211.92	211.88	211.46	212.84	212.55	212.55	210.2	212.39	211.32	213.42	211.98	211.89	211.28	212.8	212.94	212.82	212.96	211.22	212.29	213.15	210.27	211.91	211.98	212.92	211.9	213.48	214.25	212.75
217.55	219.29	217.88	216.09	219.41	218.24	216.5	217.85	217.25	217.42	217.27	218.04	217.1	219.29	218.12	218.73	218.52	215.58	219.03	217.38	216.97	218.62	218.62	217.52	217.05	218.27	217.02	217.34	219.61	217.48	217.29	217.66	216.84	215.71	216.16	216.43	216.92	218.78	216.38	217.78	217.78	217.96	218.33	217.19	218.2	218.8	216.73	218.16	217.48	218.98
214.79	212.89	212.47	213.79	212.59	214	214.33	214.09	214.04	213.17	213.33	214.51	213.28	214.78	213.9	214.27	213.38	213.46	215.87	213.93	214.51	214.21	213.76	214.18	214.27	214.49	213.22	213.62	212.62	215.57	214.63	214.23	212.76	213.88	214.69	214.74	214.77	211.48	215.63	213.46	213.62	212.62	215.17	213.64	213.67	216.45	214.11	215	212.91	214.59
204.78	204.09	203.45	202.02	204.25	203.14	204.37	204.31	202.67	203.59	203.62	203.51	203.63	204.17	202.41	203.11	204.3	202.89	205.19	203.42	200.39	204.32	204.86	203.52	203.86	202.9	204.1	201.94	204.18	204.56	204.09	203.56	204.61	203.52	202.65	203.31	203.81	203.5	204.58	204.05	204.13	203.73	203.95	203.92	204.79	202.92	205.32	202.99	203.62	203.01
199.08	200.42	199.46	199.02	199.36	199.64	198.43	200.32	199.23	199.4	199.07	199.15	200.83	199.36	199.06	200.31	199.68	201.08	199.44	200.27	200.35	200.78	199.45	199.42	198.7	197.97	200.05	199.04	199.42	199.77	200.03	199.84	199.44	200.76	199.63	199.01	198.78	199.72	199.27	199.87	201.39	199.88	199.8	198.01	200.5	199.07	199.48	198.91	199.26	200.09
208.95	209.12	210.57	209.09	209.45	208.85	207.27	207.84	208.52	208.53	207.04	208.17	206.61	209.8	208.09	207.85	208.8	208.63	207.19	208.41	209.37	207.85	209.81	207.37	208.76	209.34	208.26	209.66	207.72	208.51	210.68	208.53	209.24	207.89	208.14	207.74	209.23	208.95	206.92	207.63	208.31	210.13	208.14	209.77	208.41	208.13	209.82	210.76	208.8	209.31
217.62	216.73	217.55	217.8	216.49	216.74	216.13	216.32	215.83	217.47	216.57	217.23	218.01	216.46	215.67	218.18	216.7	216.06	216.52	217.31	217.68	216.87	217.86	216.64	217.2	217.33	217.35	217	216.39	216.41	216.9	217.42	215.85	217.31	215.49	217.27	217.03	217.23	216.75	217.23	216.84	217.52	216.1	216.37	217.59	217.75	218.55	216.82	217.32	215.23
204.69	205.41	203.69	205.19	204.92	204.8	204.68	205.11	204.64	205.33	204.97	203.82	205.37	204.27	206.16	204.9	204.22	205.8	205.12	203.42	205.03	205.18	207.22	204.43	205.3	205.66	204.59	204.49	204.27	205.11	205.14	204.66	206.79	204.57	205.79	204.57	204.92	205.03	203.48	204.01	203.89	204.9	205.22	202.91	205.71	204.82	205.57	204	204.71	204.73
213.72	212.49	213.58	213.72	214.17	212.96	212.84	213.28	213.47	213.42	212.05	213.74	212.15	213.9	213.45	212.58	212.18	212.31	212.87	213.75	212.97	213.51	214.45	213.39	212.46	212.81	213.3	212.77	213.18	210.53	213.03	213.41	213.25	212.67	212.88	213.51	214.68	212.89	212.23	212.55	212.3	213.78	213.38	212.21	212.17	215.05	212.94	212.8	213.55	213.58
217.73	218.15	217.56	218.09	217.83	218.05	218.28	216.88	219	217.46	218.33	217.82	217.65	217.52	216.16	217.63	217.25	219.13	217.7	216.64	218.3	215.81	217.32	218.45	218.51	218.89	217.94	219.14	217.87	215.12	216.5	217.69	218.59	217.8	217.5	216.78	217.91	216.7	217.21	217.9	217.68	217.01	217.48	218.16	216.38	217.58	217.4	217.28	217.9	217.13
204.35	203.63	203.26	205.3	205.24	204.99	203.37	203.43	202.29	204.02	205.05	203.55	203.48	205.67	204.87	204.79	203.62	204.03	203.38	202.61	202.87	202.78	203.7	205.25	204.34	204.47	204.39	203.99	204.03	205.13	203.67	204.52	202.77	202.36	205.67	203.6	204.03	204.3	201.05	206.2	203.87	203.4	203.73	203.54	203.69	203.26	203.73	204.09	204.26	203.79
210.94	210.03	212.08	214.02	210.27	210.19	210.83	211.83	211.54	213.54	212.41	211.85	211.8	212.24	211.43	212.39	212.34	209.75	211.11	211.15	211.45	213.18	211.9	211.35	211.96	210.51	212.03	212.45	210.84	212.04	211.76	209.82	212.58	212.27	210.35	212	212.84	213.26	210.82	211.82	210.56	211.23	210.23	210.77	211.03	211.94	211.11	211.6	211.32	212.15
209.14	208.91	208.89	207.74	208.5	209.45	208.2	208.05	208.29	208.76	208.64	209.44	209.38	209.16	207.67	209.52	208.78	209.79	206.57	208.05	207.14	211.47	209.05	209.46	209.9	208.27	208.83	209.29	209.62	208.72	210.07	208.43	208.31	207.13	210.5	207.25	210.13	208.67	208.54	207.95	208.89	209.09	207.87	210.89	209.98	207.88	210.19	209.28	208.31	208.11
209.05	208.53	206.6	208.27	206.21	208.19	207.61	207.67	209.32	207.47	207.2	208.94	208.95	208.21	207.1	207.14	208	206.81	208.5	208.1	207.17	207.82	209.27	208.09	208.39	208.57	206.97	208.95	208.77	206.9	208.69	205.67	206.54	209.13	208.25	207.76	206.8	207.16	208.6	208.76	208.43	208	207.09	208.05	207.18	207.84	208.4	208.34	207.34	206.82
208.35	209.81	210.52	210.21	207.65	209.67	208.16	209.58	208.69	209.5	209.2	209.72	209.69	209.72	209.64	210.31	209.66	208.95	209	210.31	210.24	209.43	207.46	207.35	207.66	208.73	210.01	208.9	209.57	209.97	209.79	207.84	210.34	209.62	210.95	209.33	211.09	210.91	209.07	209.07	208.34	209.7	209.46	209.99	208.59	209.94	208.58	210.21	209.45	209.9
212.6	213.48	212.77	210.71	212.77	211.77	213.99	212.86	213.69	212	212.7	212.52	211.61	212.7	212.26	212.33	212.13	211.15	211.88	212.53	213.23	213.36	211.92	212.57	213.89	210.71	213.84	212.45	212.55	212.96	213.07	212.45	213.08	211.47	212.06	212.67	212.8	211.29	213.75	212.6	213.32	211.36	213.22	211.1	213.26	214.62	211.69	212.65	212.7	212.18
205.5	207.06	207.85	206.51	207.39	207.65	207.75	204.59	206.45	206.04	207.88	206.25	207.24	205.06	206.68	207.41	207.39	206.27	205.94	207.52	206.33	205.8	207.92	206.63	207.5	206.82	207.57	207.07	205.99	205.72	205.37	206.57	205.47	207.85	206.69	207.28	206.95	206.19	206.16	209.18	206.68	204.76	206.57	207.66	206.57	205.65	206.05	203.89	205.6	206.64
193.8	193.74	195.28	192.68	195.57	193.71	193.51	194.43	194.5	195.27	193.98	193.1	194.17	193.26	193.76	193.75	193.74	195.14	194.69	193.96	193.6	193.92	195.55	195.12	192.44	194.63	195.65	194.86	193.19	196.35	193.38	194.4	192.63	195	195.35	194.01	193.12	192.89	193.66	195.24	193.06	193.88	194.22	193.91	195.61	193.09	194.97	194.98	195.86	192.55
198.97	200.49	200.51	199.24	199	198.66	198.67	197.61	199.55	198.88	198.59	197.03	200.14	198.84	198.46	197.39	197.55	198.07	197.62	198.24	201.04	197.89	198.91	199.33	197.97	199.19	198.27	196.94	198.02	198.18	197.61	199.14	200.65	198.03	199.38	198.62	199.32	198.07	198.68	197.49	197.34	199.22	199.21	198.58	197.82	198.79	198.55	197.46	199.17	198.73
208.94	209.3	207.77	209.78	209.45	209.88	207.45	208.24	208.64	209.74	207.8	207.81	209.24	210	207.33	209.62	209.07	209.73	209.22	208.28	208.62	209.42	208.9	210.11	208.03	207.68	209.13	209.84	209.35	210.13	209.63	208.3	208.38	208.86	210.85	209.58	208.75	206.58	208.96	207.35	208.61	208.74	209.17	208.08	208.17	209.16	209.36	207.73	207.93	208.58
215.72	217.89	218.72	218.41	217.23	215.86	217.39	218.83	217.38	217.51	217.13	217.04	217.77	217.12	217.55	218.48	216.58	217.41	218.2	218.49	219.05	217.05	217.99	218.35	217.58	217.37	219.75	218.41	218.63	217.41	219.58	216.91	216.44	218.38	216.6	218.66	217.43	219.05	215.93	218.59	218.36	218.38	217.38	217.81	217.92	218.53	217.39	218.56	217.61	218.49
206.79	206.02	206.19	206.2	206.92	206.43	206.49	205.85	206.57	206.82	207.04	205.67	206	207.1	205.31	206.21	206.49	207.46	207.11	205.51	206.03	207.14	206.17	206.35	207.35	205.32	207.4	206.65	205.33	205.9	205.9	206.09	206	206.23	205.38	206.56	206.43	207.12	206.18	206.37	206.89	205.92	206.57	206.66	205.98	206.43	207.26	207.08	206.83	205.94
211.22	210.86	213.24	210.83	212.33	210.48	210.57	210.8	212.36	212.72	212.53	210.7	211.3	212.33	210.51	211.62	211.17	211.21	209.79	212.76	210.75	212.75	211.3	211.84	211.01	210.91	210.25	212.08	212.02	212.07	211.52	212.07	210.84	211.67	212.05	212.17	211.48	212.57	212.27	210.46	211.48	210.97	212.21	210.1	211.24	211.65	210.73	210.8	212.16	212.81
199.84	197.76	199.97	198.82	198.76	198.31	199.64	198.9	197.34	198.91	199.45	198.41	198.45	198.34	198.38	199.23	197.7	197.65	200.3	199.29	199.64	197.77	197.86	198.47	199.75	198.83	198.4	197.67	198.83	197.73	198.36	198.79	199.81	197.53	197.53	198.9	198.02	197.49	197.99	197.75	200.37	199.16	198.74	198.69	198.04	197.68	199.21	199.88	198.73	200.81
211.32	209.07	209.62	210.07	210.14	210.08	209.34	208.62	208.93	211.03	210.23	208.81	209.76	210	208.48	211.61	209.59	210.06	207.45	210.97	209.48	209.4	210.89	208.41	211.31	209.14	208.37	210.23	209.25	209.16	210.26	208.15	210.49	209.8	209.43	208.3	208.41	212.02	211.2	207.88	209.31	209.37	208.3	209.56	209.75	211.12	212.04	208.7	210.24	209.41
207.71	207.06	208.23	209.8	206.91	208.18	208.71	208.35	209.35	206.1	207.95	207.31	208.2	209.64	207.95	208.57	209.75	208.78	207.32	207.91	208.61	208.69	207.07	206.78	207.52	206.23	207.84	207.53	207.96	207.38	206.43	207.68	207.86	208.19	206.66	208.37	208.02	206.66	207.04	210.31	209.26	209.23	208.65	208.5	207.91	209.26	208.32	208.67	207.06	206.55
200.49	201.87	201.84	203	202.21	203.13	200.8	202.44	201.38	201.79	203.08	203.58	202.75	203.66	201.99	201.96	202.15	203.29	203.12	202.71	203.54	201.19	203.14	200.85	202.57	202.23	200.9	202.7	202.11	201.69	202.85	202.81	202.63	201.29	202.69	203.76	202.34	202.92	202.81	201.74	202.68	204.24	201.73	202.69	201.52	201.7	202.23	202.15	202.34	202.24
203.09	204.86	203.49	203.28	203.49	202.57	202.33	203.85	202.97	202.03	202.39	204.32	203.75	204.83	203.12	203.43	203.72	203.94	203.06	203.34	203.75	203.63	204.51	203.26	203.62	204.9	203.58	202.33	204.12	202.68	202.21	202.92	203.31	202.85	202.21	205.64	204.82	203.84	204.48	204.67	202.96	202.9	203.46	204	204.37	205	203.21	203.65	202.4	204.97
208.63	208.28	206.74	207.55	209.25	207.75	207.91	209.4	208.42	209.24	207.84	207.37	207.53	209.18	209.4	209.6	207.69	209.27	208.59	209.2	207.5	208.42	210.08	209.96	209.1	209.04	208.98	208.51	209.45	209.83	208.34	209.96	208.24	208.72	209.86	209.16	207.53	208.87	207.01	208.37	207.8	207.5	208.03	207.75	208.4	207.13	209.53	207.54	209.24	208.07
210.54	210.5	212	213.72	211.95	212.36	211.57	211.28	211.1	211.49	213.42	210.47	212.52	210.8	212.02	210.92	211.44	212.14	209.9	212.06	211.97	210.88	212.4	211.64	211.06	211.7	212.86	211.16	213.07	209.68	211.49	209.79	213.11	211.75	210.01	211.52	210.36	211.66	212.27	210.71	211.74	211.32	212.34	211.7	212.31	211.66	212.56	211.09	211.41	210.87
199.43	201.3	200.03	201.23	201.27	201.12	201.28	201.71	201.18	201.34	200.73	199.53	199.82	201.14	200.19	200.32	200.78	199.89	199.98	199.52	200.17	200.75	201.41	200.79	199.48	199.55	199.51	202.01	199.41	199.16	199.21	201.13	199.86	200.03	200.09	200.39	200.41	201.27	202.38	199.73	200.77	200.61	201.11	200.6	201.63	200.07	199.89	200.64	201.31	200.79
206.05	208.03	208.85	208.92	206.39	208.57	210.01	209.06	207.08	206.26	206.77	207.32	207.38	207.24	206.89	207.72	209.35	209.78	207.25	208.96	207.72	208.44	208.7	208.5	206.2	207.04	207.77	207.99	208.31	205.67	207.29	208.25	209.93	208.79	207.63	207.25	208.99	208.51	207	207.49	208.93	208.85	207.89	207.45	208.15	208.49	206.65	208.03	209.83	208.06
209.13	208.92	208.24	207.1	209.1	210.26	209.23	210.09	209.22	208.62	208.43	209.45	207.94	208.69	207.55	208.06	209.58	209.53	207.05	206.76	208.05	208.36	208.29	207.88	208.62	208.43	208.24	207.55	207.3	209.42	208.44	208.25	207.25	207.11	208.09	207.91	207.19	208.79	209.18	208.16	208.52	207.27	207.17	209.17	207.8	210.21	209.02	208.51	208.13	207.19
200.91	200.47	201.13	200.66	201.1	200.88	201.4	201.58	201.97	201.2	202.68	201.23	200.19	201.26	200.3	199.88	200.89	202.5	201.67	203.21	202.09	199.22	200.93	201.86	201.41	200.99	201.51	198.8	201.37	201.01	201.3	202.76	201.93	202.54	203.36	202.59	202.27	203.04	201.31	202.06	201.82	202.96	201.05	198.77	202.65	202.05	202.03	201.2	200.88	203.1
209.82	209.83	208.06	208.11	208.68	208.1	206.39	208.39	208.44	209.02	209.12	209.07	208.81	208.68	208.58	208.59	209.99	209.58	208.46	209	208.8	208.87	208.56	208.85	209.25	209.43	207.47	208.99	208.69	210.7	209.79	209.16	210.76	208.54	209.27	208.68	208.27	210.59	209.07	208.74	208.77	209.49	207.21	209.5	208.19	211.31	209.7	208.83	208.07	209.2
208.92	211.56	210.11	210.81	213.16	211.16	211.09	211.97	212.69	212.14	210.72	211.81	212.06	210.14	210.73	210.03	211.26	213.19	211.72	210.07	212.48	210.75	213.29	212.51	211.54	213.08	211.51	211.08	211.77	212.9	212.31	212.21	211.82	211.17	211.35	211.5	211.47	212.83	214.12	211.67	211.03	212.34	210.41	212.02	211.1	211.34	211.79	212.31	209.67	212.73
208.13	208.29	208.56	209.65	209.34	207.54	207.18	207.53	208.61	208.05	208.29	207.32	208.97	208.17	207.37	207.41	208.4	206.06	207.94	207.28	208.13	208.68	208.34	206.37	208.04	207.79	207.37	207.06	209.76	205.97	206.72	209.6	208.32	209.05	207.02	206.75	209.11	207.25	207.24	206.84	208.08	206.78	208.09	207.32	207.74	207.21	206.8	210.01	207.38	209.65
209.13	210.73	208.65	208.55	209.76	209.22	208.77	209.39	209.72	209.72	209.9	210.03	208.52	208.31	209.81	207.68	209.26	209.44	209.22	209.17	210.65	209.03	209.3	210.97	209.79	209.79	208.73	211.41	209.13	210.21	209.72	211.47	210.33	209.67	210.13	209.04	209.57	208.53	209.09	209.39	209.24	208.09	209.37	208.54	209.54	209.81	207.7	210.23	210.73	209.5
198.35	199	198.34	198.61	197.96	198.83	198.66	197.86	198.95	197.4	199.4	199.31	198.16	198.52	198.74	196.36	199.42	198.56	197.07	198.87	198.87	200.07	198.12	199.07	198.32	197.37	197.83	198.09	198.41	199.61	198.35	199.08	197.69	198.65	198.88	199.78	196.97	197.06	199.17	198.42	199.21	198.5	197.75	200.65	197.42	198.4	199.09	199.87	199.06	198.99
213.03	212.86	213.21	212.64	209.53	211.21	212.84	212.44	212.98	212.03	211.35	211.23	212.96	211.57	212.14	212.58	213.47	213.38	212.64	211.54	212.88	211.51	213.65	211.86	212.33	210.97	211.88	211.25	214.13	213.18	212.12	213.8	213.21	210.96	212.5	212.15	213.06	211.73	212.67	214.46	213.68	213.61	213.59	212.97	212.87	213.51	212.02	212.57	211.26	213.26
200.13	201.47	202.29	201.28	201.29	202.42	204.3	203.34	201.33	203.53	203.05	203	203.13	204.32	202.47	201.74	203.02	202.71	203.13	201.4	202.42	202.1	203.13	201.75	203	202.44	202.31	201.88	202.17	202.19	202.66	201.43	202.25	201.85	202.5	203.57	202.51	203.44	202.08	203.7	202.26	203.71	203.32	203.19	201.85	201.43	202.03	204.12	201.36	201.83
208.7	209.15	210.69	209.19	210.58	210.61	209.62	210.17	209.65	209.39	209.72	208.8	209.54	208.32	209.65	208.71	209.48	210.62	211.42	209.78	210.52	210.57	208.92	209.94	209.5	209.68	209.28	208.87	210.41	209.09	211.09	210.79	209.97	211.29	212.07	209.33	207.87	210.32	209.88	207.54	207.9	210.04	210.57	208.34	209.79	208.99	209.22	209.96	210.16	209.66
198.65	201.04	200.06	198.51	199.8	199.24	199.63	198.94	200.12	198.22	198.84	199.24	198.33	199.93	198.18	199.9	197.49	198.57	198.7	200.3	199.33	200.64	199.01	198.1	198.79	198.32	199.86	199.59	200.51	200.15	201.67	197.8	199.48	200.54	199.58	199.27	197.71	199.11	200.45	198.75	199.21	199.52	198.06	201.04	199.1	199.85	198.21	199.73	198.95	198.9
207.02	206.92	205.24	205.45	205.83	205.15	204.07	206.1	206.88	205.41	204.68	206.54	205.96	204.35	205.64	207.11	205.99	204.97	205.86	205.08	204.26	205.49	205.08	206.4	206.97	204.33	207.1	204.26	205.8	204.34	205.34	205.21	205.21	205.66	206.63	204.97	206.11	204.67	205.36	204.64	205.77	205.91	206.29	205.75	205.94	206.53	205.6	205.2	205.54	207.07
211.05	212.01	210.66	212.7	211.4	211.71	210.16	211.52	213.39	212.65	212.07	210.17	211.65	211.77	211.56	212.12	210.66	213.04	212.11	212.13	211.26	211.96	212.59	211.17	212.11	211.88	211.09	211.14	213.03	211.8	211.34	210.85	211.1	211.34	214.3	211.23	211.08	211.43	211.78	211.07	211.97	212.58	213.16	210.95	210.92	211.19	212.63	212.58	212.84	210.2
199.48	198.45	199.39	198.61	199	200.29	199.56	200.7	199.79	199.62	199.86	200.33	198.98	199.76	199.16	199.73	199.62	199.62	199.04	199.19	199.29	199.82	198.69	199.35	200.01	200.4	200.06	198.57	199.09	199.94	200.58	198.57	200.48	198.7	200.66	201.39	199.28	198.34	199.14	200.75	199.33	199.39	198.83	198.62	199.15	199.55	199.46	201.23	199.41	199.03
208.14	206	206.2	207.71	205.33	206.09	206.86	205.8	206.1	205.93	204.04	205.46	206.33	205.91	204.94	207.36	206.76	208	206.83	206.58	206.76	207.32	205.88	205.75	205.99	206.48	203.89	206.78	205.3	206.81	205.06	206.09	207.07	206.25	206.09	206.83	206.4	206.43	205.65	206.86	205.71	205.39	204.35	206.46	206.34	205.22	206.07	205.84	205.29	206.01
212	210.11	210.6	212.23	211.49	211.55	212	212.29	212.42	211.54	213.33	209.78	213.32	211.13	211.27	211.81	211.26	211.26	211.23	209.66	212.25	213.18	212.37	212.03	211.08	209.45	212.44	210.79	210.27	212.12	210.74	211.81	210.56	210.17	210.54	212.41	212.04	210.86	212.44	211.78	211.83	211.3	209.89	212.07	211.16	212.49	210.37	211.67	211.87	211.68
217.45	216.39	217.97	215.7	217.2	217.12	216.84	217.65	217.54	216.64	216.62	217.66	216.63	218.3	216.78	215.85	216.31	216.16	215.89	217.14	215.83	216.3	218.7	218.66	216.09	218.64	215.91	217.42	217.01	216.55	217.27	216.14	218.39	215.11	219.4	216.06	217.1	215.76	216.09	218.48	215.86	215.49	216.8	217.71	216.84	216.25	216.56	215.89	218.28	216.78
209.48	210.16	208.23	208.77	209.38	207.57	207.23	209.94	207.77	209.49	209.47	208.32	207.99	209.49	209.11	208.81	208.4	207.39	207.69	209.56	207.86	210.22	207.04	208.5	207.53	209.83	208.29	209.17	208.2	210.26	209.12	207.73	208.28	209.35	207.43	209.11	208.76	207.81	208.83	206.64	209.68	207.94	209.88	208.73	209.66	209.25	207.65	207.61	207.91	207.93
200.59	199.17	199.42	198.59	199.16	200.21	200.42	199.47	200.32	200.31	200.17	199.78	198.58	199.66	198.81	198.34	201.22	201.24	198.86	200.72	199.52	199.64	200.92	198.93	199.68	199.93	199.19	200.03	198.69	199.02	199.82	200.12	200.32	199.86	200.2	199.59	199.96	198.88	200.6	198.36	199.23	200.4	200.01	199.23	199.89	199.45	200.13	199.44	199.75	199.72
208.45	207.03	208.6	207.25	206.97	209.29	207.03	208.2	209.05	208.52	207.06	206.32	208.88	208.43	207.87	206.95	206.65	209.73	207.73	206.71	207.28	206.48	207.58	206.97	207.81	206.72	207.9	208.1	208.72	207.32	207.02	207.11	207.67	206.51	207.5	207.1	208.03	207.05	209.08	207.34	206.95	207.85	208.47	208.83	205.98	207.97	207.73	209.54	207.06	208.99
207.97	208.56	210.1	207.8	209.98	208.75	208.66	208.47	208.79	210.43	208.65	208.22	210.03	208.01	208.23	207.14	208.65	207.86	208.99	207.56	208.66	208.06	209.68	208.05	208.59	209.05	207.02	207.53	208.1	209.13	208.74	207.8	209.47	208.45	209.47	208.87	208.67	208.4	208.08	208.52	209.09	207.2	208.85	210.43	208.47	207.6	208.03	206.79	208.96	209.29
217.94	217.13	216.58	216.74	215.87	215.16	216.66	217.29	216.12	217.64	217.08	216.16	218.25	219	215.35	217.15	216.91	219.52	217.09	215.54	216.16	217.5	217.23	218.1	219.14	217.2	218	216.22	217.89	217.64	217.71	217.32	218.13	218.6	216.8	216.56	216.22	216.69	216.19	216.29	217.08	216.24	216.72	217.36	218.9	217.76	218.11	217.28	217.33	216.33
203.21	203.5	204.31	204.01	202.87	202.77	202.28	203.69	203.06	204.31	201.6	201.81	202.89	202.27	202.25	202.47	203.59	202.44	204.47	200.7	201.78	203.21	202.75	204.84	203.79	203.75	203.68	203.29	204.88	203.58	201.41	203.28	203.29	202.12	204.77	202.96	203.04	203.86	201.98	201.68	202.1	202.59	202.53	203.14	202.79	203.19	203.67	203.06	203.72	202.55
204.35	203.8	204.99	205.17	203.9	205.67	205.03	206.58	206.89	206.09	205.8	204.64	204.34	204.49	205.13	203.64	204.6	203.78	205.59	206.68	204.8	205.49	204.37	204.14	204.51	206.64	205.37	203.64	206.78	205	204.22	205.26	202.95	204.31	205.22	205.72	204.45	204.25	204.12	203.48	204.48	205.5	203.9	204.2	204.73	205.77	205.53	203.58	205.33	204.94
204.74	205.77	206.73	206.55	206.05	205.14	208.44	205.66	205.48	206.56	204.87	205.77	206.22	206.94	206.69	206.11	207.59	206.37	207.02	206.33	205.91	207.04	204.95	205.41	206.25	204.99	206.77	207.79	206.56	206.55	206.85	205.08	206.93	206.81	208.23	205.7	205.45	206.66	206.75	207.07	206.43	205.03	205.45	204.26	207.6	206.01	205.05	206.88	206.48	206.56
209.98	208.22	210.28	208.49	209.03	208.15	206.83	207.5	208.53	209.37	208.74	208.74	208.78	210.01	209.14	208.82	209.41	208.13	209.59	208.72	208.59	208.51	207.76	207.37	209.04	208.34	209.76	208.8	208.8	208.24	209.9	210.66	208.47	210.12	208.04	208.34	208.08	210.22	207.71	207.93	210.04	208.83	210.61	210.34	208.26	208.7	210.22	208.27	208.39	209.07
204.39	204.12	203.7	205.23	203.76	203.38	204.94	203.85	201.14	203.62	205.21	202.96	202.84	203.7	202.31	204.66	204.69	201.96	201.45	202.34	203.87	204.97	203.93	205.36	204.22	203.87	203.59	203.54	203.52	204.1	204.98	202.43	204.08	204	204.83	203.55	205.79	205.23	201.88	203.44	205.55	204.39	203.06	202.51	203.28	204.01	205.29	204.61	202.22	204.1
209.27	208.62	210.15	207.65	207.24	208.4	208.05	208.34	208.44	207.76	208.83	208.25	207.31	207.69	207.19	207.73	208.07	208.12	206.84	208.13	206.11	208.06	208.13	206.62	207.96	210.47	207.65	209.76	206.35	206.43	208.68	208.16	208.29	207.29	207.53	206.79	207.5	207.28	207.4	207.03	208.28	209.36	207.17	206.18	206.93	208.07	208.1	208.04	208.21	207.66
200.6	200.32	200.89	201.6	199.83	200.08	199.38	200.36	200.14	199.92	200.17	200.79	200.51	200.37	200.05	199.33	201.45	199.31	199.79	200.82	199.47	200.15	200.27	202.23	200.28	199.89	200.59	199.48	200.01	198.96	199.57	200.35	198.95	200.47	199.85	201.84	200.75	199.32	199.96	202.24	199.37	199.85	201.16	201.24	201.65	200.66	201.22	200.89	200.59	201.25
204.37	204.62	203.62	206.29	205.24	204.04	204.04	204.34	204.93	204.22	205.99	204.08	203.74	205.04	204.16	205.53	203.42	204	205.44	204.84	204.63	203.49	205.05	205.67	205.89	204.19	204.41	206.45	205.05	203.97	204.2	203.65	205.02	204.45	204.82	205.46	204.3	204.79	205.04	204.45	204.11	205.32	205.43	205.65	204.83	205.07	205.31	205.32	205.43	204.4
216.88	216.66	217.86	215.53	216.12	218.07	216.38	217.93	214.63	216.68	217.12	215.99	214.79	219.14	217.25	216.6	216.57	216.73	217.31	217.22	216.89	217.28	218.62	218.97	218.48	217.99	216.71	217.05	217.16	216.34	219.19	217.13	217.14	216.39	215.76	216.72	215.91	216.13	216.68	217.13	217.94	217.94	215.78	215.66	217.2	217.45	217.47	217.15	217.21	217.89
204.38	202.65	203.68	203.94	203.91	203.86	203.8	202.85	204.02	205.89	206.78	205.13	203.7	203.33	202.61	203.19	203.66	202.8	202.74	204.39	204.32	205.42	205.44	205.49	203.68	203.86	204.46	202.91	203.73	202.94	204.11	204.62	202.17	202.91	204.52	202.37	205.49	203.42	202.35	205	203.95	204.88	202.81	203.33	204.72	204.44	205.07	203.56	202.12	205.49
208.44	209.27	209.55	207.58	208.73	208.52	209.75	206.79	209.46	208.68	209	209.92	207.81	209.64	208.61	209.71	208.89	208.21	210.7	210.09	209.33	208.2	208.89	209.33	207.97	208.18	208.71	207.92	208.78	206.45	209.59	208.85	208.99	208.75	209.81	209.11	209.39	207.73	207.85	208.53	211.28	208.19	207.17	209.29	209.27	209.16	208.56	209.77	208.14	208.59
217.41	217.2	217.56	217.98	216.15	215.47	217.55	217.71	216.48	217.91	216.04	219	216.34	217.37	217.22	215.73	217.83	217.26	217.47	216.43	217.46	217.28	217.09	215.77	216.7	216.72	216.8	219.89	217.45	217.02	217.24	216.53	217.41	217.36	217.36	216.53	216.64	216.57	216.9	216.72	218.9	218.72	218.02	216.01	216.46	216.95	215.85	217.71	216.48	216.01
204.34	202.44	203.91	205.45	203.74	205.07	204.71	204.35	203.82	203.85	203.09	203.39	203.45	205.16	204.02	202.85	202.16	205.05	202.94	204.6	203.21	204.01	204.97	204.03	202.79	203.27	203.68	203.21	204	203.21	203.66	203.79	203.88	203.55	204.01	203.83	202.64	203.67	203.51	204.57	205.17	204.13	202.57	204.03	204.07	204.82	204.04	202.16	204.03	203.6
208.38	208.32	207.35	207.82	208.37	206.78	207.31	208.05	207.36	208	208.89	208.29	208.26	206.52	209.29	207.82	207.29	206.86	206.67	209.79	208.14	206.47	207.98	208.42	208.63	210.57	208.52	205.16	207.9	207.39	209.1	206.95	207.75	208.05	208.9	207.95	207.39	208.36	206.76	208.83	206.98	207.63	207.22	210.13	206.98	208.9	207.91	208.21	207.87	208.27
196.8	196.18	194.78	195.85	194.92	195.28	194.91	194.55	194.7	194.02	195.3	194.56	194.47	195.19	194.18	194.59	193.97	195.62	196.46	195.51	195.81	193.16	196.04	195.55	195.34	194.93	194.56	195.56	195.92	195.32	195.48	195.36	196.99	195.22	194.57	196.86	196.73	195.34	194.34	194.77	195.07	195.06	194.84	194.58	196.2	196.4	195.79	194.69	196.08	195.48
205.8	205.17	204.94	205.35	203.41	205.49	203.25	203.1	203.23	203.8	205.17	205.35	204.01	205.37	205.25	203.74	204.81	204.98	204.03	204.75	203.46	203.82	205	204.3	203.6	205.29	206.47	207.34	205.21	203.72	203.41	204.05	203.21	203.5	205.29	204.21	205.12	204.31	204.44	205.21	205.58	204.24	205.89	203.86	205.37	204.16	205.03	204.38	205.17	204.19
198.4	199.64	199.96	199.43	198.62	199.71	198.64	198.93	198.88	198.13	198.55	200.47	199.1	199.07	198.89	198.01	200.86	199.65	199.24	200.5	199.44	199.58	200.99	199.77	198.49	199.48	199.81	199.64	198.84	198.48	199.49	198.1	199.54	199.6	199.47	199.2	199.81	198.62	199.87	200.47	198.49	198.64	200.06	200.16	200.62	200.54	199.39	198.75	199.74	198.96
208.8	206.61	208.76	208.19	208.55	207.55	208.91	206.7	209.05	207.04	207.41	207.08	207.84	207.85	207.93	208.16	208.04	208.55	207.93	209.46	207.22	207.74	207.25	207.94	207.87	208.1	207.06	205.43	208.43	207.19	207.67	206.5	207.05	207.55	207.14	208.48	207.05	206.48	206.89	209.58	206.98	207.72	206.91	208.97	207.38	208.86	207.37	207.45	207.35	208
206.95	204.81	207.27	206.28	205.3	206.22	207.97	207.18	206.65	206.33	206.45	205.27	207.52	205.72	205.42	207.61	206.94	205.73	205.77	206.99	206.06	207.41	205.46	207.34	205.7	206.94	206.98	205.51	206.32	206.49	207.4	206.43	206.66	208.34	204.18	205.83	206.65	204.7	207.92	206.59	207.91	206.29	206.4	205.82	205.54	206.54	208.03	205.93	205.66	204.14
214.74	213.44	213.93	214.16	215.55	213.28	214.45	212.01	213.05	212.91	214.52	215.35	211.86	214.29	214.36	214.09	212.58	213.02	213.13	214.35	214.07	213.82	213.34	213.1	213.76	213.69	213.99	214.42	212.96	213.14	213.09	212.73	214.67	213.4	213.51	212.51	213.78	213.18	215.16	213.96	213.68	215.04	214.01	216.61	212.97	213.89	214.5	212.98	213.9	214.05
216.87	215.69	215.9	217.72	218.05	217.33	216.5	218.26	217.66	217.13	216.54	216.7	216.99	217.41	216.57	216.7	217.87	216.24	217.65	218.71	217.73	216.43	216.67	216.95	216.34	218.73	218.23	215.13	217.73	215.92	218.98	217.14	217.37	216.98	219.61	216.77	217.57	217.39	217.95	217.34	217.84	218.21	218.07	217.74	215.7	216.85	216.51	217.94	217.16	216.85
207.22	208.2	208.43	206.49	207.9	205.72	208.39	207.78	209.07	208.59	206.31	207.63	206.37	207.47	208.77	208.42	207.29	206.23	207.65	207.23	207.05	207.91	206.98	206.76	208.25	206.64	206.87	206.86	206.61	209.02	207.4	208.06	207.2	208.54	207.57	207.95	208.43	206.86	206.93	209.58	211.34	207.95	207.19	207.22	209.2	209.31	207.86	208.46	207.35	210.01
198.97	199.35	198.15	197.02	199.38	197.09	198.05	196.51	198.84	198.55	197.28	197.89	198.38	196.42	199.12	196.66	197.18	198.55	197.16	199.15	196.64	198.72	198.98	197.26	197.16	197.58	198.63	198.84	198.56	196.9	199.41	197.72	198.01	199.07	199.13	199.12	196.76	197.46	198	196.72	197.62	198.41	197.1	197.78	198.31	197.85	197.8	197.08	198.9	197.3
218.03	215.85	218.45	216.8	217.96	216.15	218.38	216.75	217.48	217.51	216.15	216.45	216.34	217.83	216.22	218.18	216.99	216.06	217.66	216.72	216.15	216.63	216.94	218.09	217.32	215.82	216.05	216.3	217.77	216.53	216.15	215.74	216.73	217.69	217.56	217.8	217.07	217.4	218.25	216.29	214.69	216.64	216.5	217.79	217.15	216.43	217.94	218.21	217.18	217.82
200.45	199.51	199.89	199.52	200.56	200.09	201.64	199.73	200.57	201.64	199.89	200.13	200.4	199.96	200.16	199.49	200.26	201.04	198.85	201.89	200.67	200.03	201.32	200.67	199.29	201.58	200.53	199.76	200.71	199.39	200.5	200.94	201.33	199.91	199	200.5	200.61	198.39	200.95	197.7	200.11	201.24	200.64	200.04	199.59	201.32	201.1	201.23	199.69	200.1
207.15	205.2	205.38	205.67	206.37	208.01	208.8	206.91	207.36	206.18	207.34	207.36	206.64	207.16	206.93	208.16	205.45	206.42	205.52	207.17	206.17	205.91	207.05	205	206.77	206.84	206.34	205.58	206.58	205.53	207.18	207.39	206.59	206.26	207.84	206.42	205.76	204.96	206.41	206.16	207.24	206.62	206.82	205.86	207.21	206.41	206.37	206.85	206.35	206.86
199.27	200.04	199.04	200.56	201.18	199.93	200.11	199.65	201.01	201.47	200.13	200.88	199.81	199.87	199.4	200.96	200.03	200.18	199.89	199.95	201.12	199.44	200.28	198.87	200.76	200.63	199.8	199.88	199.28	200.94	200.77	200.8	199.22	199.96	201.06	200.38	201.85	200.31	200.07	198.8	201.37	199.61	198.68	200.55	201.74	199.95	200.54	200.69	200.76	200.41
201.03	203.21	203.35	202.36	202.62	202.45	202.53	201.78	201.77	203.68	202.29	202.12	202.54	202.81	202.56	204.07	203.68	201.67	203.13	202.84	201.86	202.5	202.41	204.52	201.82	202.03	203.38	201.35	203.04	201.83	202.16	204.58	203.67	202.88	202.64	202.82	202.51	202.28	202.4	202.39	203.19	202.51	203.31	202.45	201.45	203.35	203.58	203.39	203.1	202.33
207.69	208.67	207.87	207.34	205.76	206.16	207.89	206.86	207.44	207.98	208.19	208	205.79	207.63	208.82	207.3	207.14	207.39	205.08	208.84	207.4	207.95	208.01	204.59	207.99	206.61	207.41	206.83	208.63	205.58	207.64	207.14	208.02	207.49	207.78	207.11	206.94	207.43	206.59	208.51	209.41	207.38	207.88	207.23	207.65	207.11	207.82	207.7	209.09	208.47
203.31	202.35	201.78	204.28	205.07	204.05	204.83	204.27	202.83	203.9	203.48	202.03	204.28	202.42	203.73	205.1	204.55	202.28	202.92	203.23	204.52	203.95	204.21	203.04	203.92	204.19	202.99	203.43	204.13	202.68	202.9	202.95	203.27	202.23	202.82	203.24	203.63	204.03	203.29	203	203.8	203.29	204.18	202.2	203.53	202.22	203.45	204.96	203.69	202.09
204.19	203.21	204.1	203.27	203.13	204.75	204.39	204.06	203.8	202.52	204.28	203.53	203.64	204.15	204.38	203.22	204.92	203.77	202.72	204.76	204	203.49	203.32	204.72	203.08	204.56	204.68	203.83	205.1	204.3	205.15	205.72	204.71	203.79	204.62	203.65	205.46	203.01	204.14	204.41	204.21	204.76	204.05	203.64	203.64	205.39	204.58	204.5	204.28	205.12
207.11	208.07	207.14	208.18	208.1	206.66	207.7	208.17	207.05	208.15	207.28	208.99	207.23	207.21	209.89	208.25	207.2	207.34	206.43	208.25	207.04	208.06	207.76	208.23	208.14	207.64	207.79	206.81	208.78	207.41	209.35	207.46	208.41	207.2	209.59	206.22	208.75	208.42	207.63	208.41	206.33	207.08	207.38	207.59	208.16	207.48	207.89	208.18	208.92	209.76
203.24	201.79	201.52	200.72	203.17	202.77	202.28	201.85	203.19	200.11	202.32	202.37	201.54	203.4	202.99	203.65	203.01	202.26	201.82	202.62	202.57	203.55	201.92	202.4	203.04	203.52	201.9	203.39	201.97	203.54	202.96	203.93	202.67	203.15	202.36	204.28	202.01	202.84	203.15	204.03	203.51	202.83	202.84	201.87	201.87	203.29	203.12	203.76	202.04	203
209.49	210.49	210.94	211.16	208.26	208.01	208.86	209.92	210.08	208.6	209.26	211.27	209.67	210.06	209.43	207.47	208.32	210.36	209.15	208.81	209.43	211.03	210.39	209.9	209.28	208.82	209.41	209.05	208.29	209.65	211.21	210.17	209.09	208.69	208.82	209.04	209.54	210.05	209.3	209.14	209.42	209.71	209.72	209.15	209.29	208.79	208.12	208.84	210.51	207.81
205.74	204.25	206.47	206.02	204.1	205.79	204.93	206.22	207.11	205.27	206.92	205.84	205.56	206.22	207.11	206.18	204.91	207.02	204.08	204.24	205.43	205.98	205.28	204.18	205.34	205.91	204.57	205.29	206.97	206.44	206.73	204.82	205.45	205.43	204.12	206.29	205.62	206.21	205.49	205.38	205.48	205.4	206.06	205.3	205.12	206.7	205.5	204.21	206.63	205.48
198.89	196.92	198.72	199.32	196.73	197.21	199.05	197.51	199.11	198.41	198.52	200.85	198.08	197.22	197.86	198.4	198.44	198.4	199.24	198.95	198.72	198.43	197.63	198.11	198.52	198.41	196.53	199.93	198.78	197.17	198.17	199.18	196.85	198.31	198.93	197.52	198.45	199.11	198.57	196.8	199.55	198.33	198.92	199.48	199.41	199.47	198.39	199.07	197.75	197.09
208.48	207.39	208.26	207.35	207.97	207.65	208.41	208.27	208.09	209.5	208.72	209.39	208.23	208.61	207.89	208.75	209.36	207.93	208	209.34	208.7	207.82	209.09	207.69	209.47	208.61	208.13	208.43	207.71	208.62	208.62	209.18	206.91	209.35	207.35	206.82	208.31	210.03	209.3	207.96	208.24	207.66	207.98	208.2	206.96	209.26	209.39	208.38	208.6	208.26
212.7	212.25	211.71	213.42	212.63	213.47	211.24	212.48	210.02	211.63	213.57	213.24	212.15	213.25	211.66	213.8	213.84	211.91	213.49	212.2	213.77	210.68	211.46	212.18	213.6	211.69	212.07	211.5	214	212.46	212.31	212.45	212.82	211.5	211.19	212.31	212.75	211.53	212.49	214.56	212.81	211.54	212.21	212.17	210.96	212.49	212.18	212.48	212.69	212.28
212.81	211.79	211.58	212.38	211.16	212.95	211.38	211.01	212.13	211.2	213.34	212.1	211.42	210.85	211.24	210.34	213.65	212.28	210.49	211.94	211.1	210.93	209.88	211.94	212.01	212.32	209.28	212.14	211.81	213.44	211.88	213.5	211.6	211.97	212.3	212.61	212.62	212.44	213.2	211.9	211.78	210.86	212.03	211.31	210.82	212.43	210.9	211.94	211.74	211.53
203.63	205.5	205.32	204.76	205.83	205.62	204.6	205.44	206.08	204.72	203.81	204.1	205.35	206.2	204.44	204.04	204.61	204.89	205.43	206.38	204.95	203.48	205.91	206.41	205.86	203.87	206.92	205.7	205.15	202.33	203.72	204.92	203.92	205.45	207.15	204.55	204.12	204.16	203.62	204.15	205.65	205.36	204.96	204.75	205.19	205.62	206.22	204.28	203.41	204.78
197.56	197.78	197.47	195.41	198.64	197.99	197.1	197.06	198.07	197.69	198.4	198.07	196.96	198.97	197.24	198.05	198.24	196.76	198.39	198.23	199.12	197.8	197.86	198.06	196.06	197.99	197.04	197.79	198.05	197.12	198.27	198.08	199.36	199.33	197.78	197.32	198.53	200.38	198.27	198.32	197.77	196.9	197	195.85	198.52	198.8	198.29	197.33	197.94	196.42
206.15	207.53	206.67	207.1	208.23	207.8	206.68	207.45	207.9	206.47	207.99	207.68	209.17	209.51	206.24	209.48	208.63	207.14	207.92	206.05	206.96	207.59	207.13	208.21	207.99	206.28	207.68	207.04	207.18	206.37	207.5	206.59	208.05	206.97	208.57	206.14	206.96	207.19	208.82	207.71	208.02	207.29	207.86	206.32	206.24	207.28	206.89	209.51	208.19	207.5
206.45	205.69	205.96	207.46	206.97	207.46	205.57	205.77	206.28	206.48	206.23	205.76	207.63	207.17	206.63	207.16	207.21	208.01	207.12	206.34	206.01	206.82	207.31	206.44	206.77	205.82	207.65	206.7	205.24	206.94	205.64	205.96	205.73	205.54	207.1	205.7	206.36	206.02	205.92	207.26	206.54	205.66	205.06	206.96	206.48	204.56	208.32	206.57	206.4	205.64
208.23	208.76	207.38	207.78	208.07	208.44	208.64	205.75	208.23	208.05	208.35	207.68	206.83	206.78	209.51	206.21	209.08	208.12	209.13	207.91	208.17	208.16	208.68	207.03	207.06	208.5	209.26	209.25	208.43	208.67	208.87	207.36	208.16	207.73	207.11	208.4	207.66	207.5	207.78	206.57	209.73	207.67	206	207.31	207.26	209.37	209.62	206.51	207.54	207.36
208.85	209.53	209.94	208.58	208.82	209.03	209.04	208.22	207.7	208.31	207.86	208.31	207.65	209.54	207.87	208.11	206.91	208.15	209.68	208.84	209.06	209.9	209.9	208.53	207.95	209.99	208.38	210.94	210.27	207.96	208.67	208.6	208.38	208.5	209.27	208.84	208.81	208.57	207.89	207.5	208.56	210.83	209.13	208.22	208.4	208.17	206.99	208.14	208.75	208.89
214.36	213.5	212.81	214.69	214.48	214.12	212.42	212.3	212.77	213.26	212.8	214.58	212.78	212.64	214	213.73	215.23	215.72	212.85	213.97	212.8	214.33	215.55	214.69	216.26	213.97	214.76	214.98	215.18	213.31	212.65	212.75	212.02	214.02	214.34	213.69	214.22	212.71	214.5	214.24	212.87	215.37	213.25	213.66	215.53	213.83	214.02	213.79	214.21	214.38
204.17	202.62	203.89	204.94	203.89	204.18	203.93	205.03	203.28	204.07	204.21	204.99	204.04	203.48	204.84	204.81	204.45	203.8	202.59	203.28	202.93	203.14	204.46	203.82	203.91	204.58	203.68	205.51	203.84	204.4	204.41	203.5	205.15	202.41	204.48	205.14	204.15	202.56	204.78	204.3	204.86	204.62	203.86	204.49	203.55	203.57	204.03	203.32	206.32	204.19
217.15	216.14	217.36	216.65	217.17	216.7	216.57	215.76	218.22	217.29	217.12	215.94	217.06	217.08	217.13	217.06	216.88	217.41	216.93	217.98	215.89	217.65	217.43	216.09	216.33	218.39	217.33	217.38	217.72	215.69	217.81	219.1	217.52	218.36	216.33	217.66	215.06	216.64	217.76	218.92	216.34	215.66	216.2	217.79	217.99	217.19	217.88	216.86	216.73	216.67
208.09	207.49	209.55	209.69	208.02	208.21	209.48	208.96	209.3	209.34	208.01	209.8	208.25	208.46	209.25	207.93	208.78	207.38	208.09	206.79	209.2	208.7	207.98	208.78	210.22	209.34	209.27	208.66	208.75	209.53	209.41	208.45	208.1	209.19	209.55	209.7	207.33	209.31	208.24	208.18	208.49	207.84	208.06	208.66	208.47	208.17	208.82	208.27	207.03	208.89
199.05	201.27	198.32	200.19	199.5	199.53	199.14	199.99	201.23	200.02	200.66	201.12	199.48	200.61	200.27	198.98	199.88	199.38	199.62	199.65	199.89	201.5	199.37	200.45	201.89	201.72	199.32	198.69	200.17	200.31	199.48	200.6	200.27	199.14	199.53	199.65	199.44	200.98	200.03	199.89	201.21	201.04	202.4	198.93	199.66	199.46	200.34	198.74	200.67	202.08
203.25	204.47	202.5	202.95	203.5	204	203.24	203.47	202.31	205.15	204	202.43	202.56	204.15	202.59	203.8	204.08	205.53	203.44	203.67	203.61	201.02	203.68	202.97	203.92	203.94	203.78	204.4	204.26	203.21	205.32	204.47	203.45	203.76	204.48	202.8	203.01	202.3	204.69	204.4	204.2	204.18	204.16	204.18	202.8	202.49	204.94	205.8	203.59	201.75
199.75	201.57	200.31	201.15	201.1	200.19	199.03	200.8	199.04	200.94	201.35	201.09	199.75	201.12	198.81	199.99	200.78	199.96	199.55	200.51	197.9	199.03	200.97	199.74	201.35	199.66	200.38	199.23	201.97	200.03	200.07	199.2	200.59	200.87	200.8	200.46	201	199.84	202.11	199.72	202.14	199.73	199.18	200.18	200.87	199.76	201.95	200.39	199.28	201.34
202.13	202.35	202.66	202.92	203.7	202.61	203.17	203.73	202.2	204.99	202.65	203.11	203.14	203.21	204.48	203.92	202.77	202.61	201.89	202.99	203.35	205.16	203.64	202.86	203.64	203.33	203.11	204.13	202.88	203.06	203.63	201.34	204.84	201.89	203.08	204.37	202.49	204.58	201.6	202.71	203.42	202.54	202.47	203.1	203.26	203.01	203.47	201.7	203.03	203.48
203.72	204.45	204.27	205.75	204.6	205	206.16	203.47	204.26	204.3	204.68	203.72	205.51	205.53	204.43	205.79	204.43	206.47	203.93	203.47	204.23	205.39	202.98	205.99	204.72	204.18	203.38	204.9	204.63	204.27	204.84	205.07	204.43	205.3	205.16	203.02	204.34	204.21	204.37	204.24	204.63	203.71	205.66	204.89	205.64	203.68	204.59	204.77	204.91	204.5
205.63	205.96	205.41	205.2	204.9	204.82	205.93	205.37	206.16	205.59	205.26	203.85	207.25	204.91	205.7	205.89	205.58	206.28	205.26	204.26	205.27	206.49	204.72	206.34	204.67	204.76	205.07	206.03	205.13	205.22	205.9	203.38	206.32	205.58	206.38	206.06	203.27	204.01	205.83	206.16	205.15	203.86	205.41	205.7	204.35	204.49	206.2	205.16	205.49	206.16
208.21	209.25	208.71	208.7	208.4	208.37	208.37	208.29	208.82	208.75	207.89	207.86	208.37	209.28	210.33	208.24	206.56	210.35	209.3	206.7	208.14	208.72	208.54	208.84	207.96	208.42	209.72	211.03	209.15	208.38	208.47	208.68	209.12	209.06	207.93	209.75	208.06	208.98	208.9	209.67	209.41	208.59	207.89	208.64	207.17	208.23	210.12	210.36	209.37	209.55
210.98	212.26	211.21	213.27	210.9	209.73	211.05	212.02	212.43	211.84	211.54	211.63	212.02	212.34	211.65	212.12	211.96	211.79	211.59	212.71	212.44	212.28	212.9	209.82	211.54	209.77	210.65	211.8	210.78	210.5	212.38	212.89	212.16	210.83	211.88	212.27	210.6	211.52	211.63	211.33	211.49	211.13	211.83	212.56	211.58	212.49	212.5	212.66	211.09	212.79
208.46	205.9	205.87	206.87	207.21	206.71	205.04	206.36	206.66	204.97	207.88	206.11	207.1	207.95	207.78	205.84	207.74	206.09	206.28	206.51	204.85	205.38	206.09	206.7	206.21	206.22	204.48	206	204.34	206.33	207.46	207.16	206.97	207.36	205.76	206	205.55	206.09	206.06	207.51	206.88	206.05	205.51	207.01	207.26	205.47	206.94	207.05	206.38	207.52
217.63	217.76	215.47	217.21	217.22	216.47	217.39	216.15	215.88	216.78	215.19	216.5	217.84	215.41	218.79	218.04	216.55	217.33	217.21	217.34	217.38	216.31	217.18	217.15	218.52	215.92	217.4	217.04	216.72	216.28	217.81	216.51	216.84	217.1	216.23	217.75	217.04	215.88	216.91	218.12	216.65	216.83	216.53	217.09	216.14	216.8	218.18	217.01	218.18	216.95
202.66	202.77	202.16	202.83	203.48	202.9	203.82	204	203.9	202.7	203.42	203.07	203.05	203.56	203.17	203.24	203.48	204.79	203.57	202.44	204.82	204.88	203.43	203.59	202.97	201.81	203.32	205.18	203.3	202.22	202.29	204.39	203.33	202.65	202.76	205.23	204.08	203.37	202.63	202.89	203.14	204.1	202.89	201.86	202.39	202.02	202.93	203.25	203.33	204.3
200.24	200	199.61	200.99	200.21	199.94	200.33	198.52	201.49	200.28	200.79	199.32	199.67	200.59	201.03	199.19	200.28	201.64	199.91	201.2	200.68	202.74	200.21	200.3	201.14	198.74	199.54	200.21	200.33	201.16	199.54	199.27	200.78	199.29	201.45	199.34	199.95	200.83	200.64	201.21	198.92	201.64	200.13	199.83	200.48	200.28	200.32	200.83	200.32	200.75
210.99	209.97	210.95	211.26	211.79	212	209.85	209.97	211.52	211.34	212.03	212.31	210.55	212.75	211.35	212.58	213.35	212.27	213.46	210.4	209.49	211.02	210.65	211.9	211.87	211.62	211.26	210.05	210.5	210.47	212.74	210.35	209.71	210.72	211.65	210.95	211.41	212.29	211.58	211.39	212.42	210.88	211.91	212.29	212.65	210.43	210.92	211.89	213.22	211.55
217.88	218.48	216.52	217.38	216.32	216.02	216.58	218.07	217.66	217.72	215.91	216.74	217.6	216.71	217.56	217.34	217.39	217.09	218.17	216.69	217.47	215.88	217.9	215.65	217.4	216.27	215.98	215.53	215.83	216.75	216.76	216.17	216.98	216.74	217.66	216.53	216.55	217.17	217.79	218.39	216.7	217.02	217.42	215.26	218.3	217.05	216.25	216.58	217.07	216
201.61	202.77	204.05	205.06	204.9	205.42	202.42	203.78	202.76	203.52	203.03	203.19	202.77	204.66	203.54	204.24	203.85	202.73	204.12	201.32	204.28	203.65	200.91	202.95	203.75	206.05	204.44	205.51	202.53	205.31	202.61	202.7	204.65	202.99	204.87	203.97	202.62	203.74	203.18	202.94	202.83	202.15	204.04	204.99	203.41	203.32	203.58	203.52	204.9	204.44
202.78	203.42	205.71	204.39	201.88	204.27	203	202.65	204.51	202.8	203.16	206.32	203.08	204.83	204.29	203.92	201.61	203.21	203.35	206.36	203.85	203.83	202.74	203.32	203.33	204.63	203.92	202.91	203.92	202.97	204.81	203.76	204.89	202.56	203.14	202.96	203.84	204.68	203.76	203.78	202.98	202.98	203.89	204.15	204.09	203.09	206.17	203.13	202.83	202.82
207.31	211.43	209.39	208.52	208.25	209.18	209.65	208.45	208.32	208.3	209.75	209.08	208.07	208.29	209.13	209.59	208.44	206.79	208.33	209.07	206.63	208.19	206.38	207.27	209.75	209.15	208.24	209.04	210.19	209.29	207.98	208.91	209.53	207.46	208.42	205.92	209.13	210.05	208.06	209.25	209.11	208.49	209.35	209.44	209.05	209.26	208.36	209.25	208.98	208.73
208.84	208.54	210.09	207.93	207.18	206.82	207.97	208.02	210.14	207.18	208.9	207.52	209.5	208.04	207.67	205.47	207.63	208.33	208.26	208.76	208.1	208.56	209.1	208.37	210.08	208.09	207.6	204.89	209.66	208.14	209.56	208.61	210.23	208.47	208.79	208.49	208.76	209.06	209.77	208.57	208.46	208.24	207.26	208.39	208.73	209.16	209.04	207.95	209.53	208.73
210.29	209.52	208.2	207.99	208.62	208.66	209.28	207.78	207.83	209.55	210.05	209.34	208.31	210	209.83	208.51	209.26	209.8	207.12	208.55	211.26	209.27	209.63	209.7	209.34	208.22	208.41	209.4	210.55	209.2	209.09	209.66	208.41	208.71	208.04	208.97	210.97	208.34	208.33	207.45	210.06	210.27	209.84	208.85	207.27	209.36	208.6	208.74	208.05	208.06
203.58	203.2	203.84	204.32	203.31	204.94	203.86	204.65	203.63	202	203.88	203.05	202.88	203	203.76	203.5	203.31	204.28	203.46	204.34	204.46	204.27	204.61	205.95	203.88	205.53	203.17	204.53	202.71	204.27	202.78	203.83	203.93	204.04	204.35	204.95	203.48	202.21	204.07	203.65	203.76	203.26	204.61	203.34	203.73	203.35	203.69	203.13	203.95	204.57
207.22	209.23	208.36	208.4	209.23	206.78	209.46	207.77	206.41	206.02	207.3	208.21	207.02	209.25	208.14	208.26	207.23	208.25	208.1	208.93	208.5	206.63	209.47	207.38	208.07	209.03	207.03	206.7	207.63	207.73	207.32	208.16	208.56	208.21	206.82	208.46	207.59	206.65	208.94	207.52	206.67	208.77	207.15	207.46	207.15	208.13	207.76	207.64	206.81	207.78
208.26	207.5	208.09	208.76	208.14	207.61	209.11	208.42	208.92	208.34	208.23	208.19	208.4	207.32	208.2	207.25	207.86	207.63	205.72	209.09	207.58	207.83	209.63	207.13	207.28	207.74	207.24	207.52	208.32	209.58	208.14	208.33	206.96	208.15	206.64	207.48	209.12	205.96	208.76	208.39	206.95	206.55	208.05	207.19	206.18	207.14	207.21	209.47	207.55	208.61
202.16	202.11	202.11	203.57	202.89	202.51	204.43	202.79	204.88	201.33	204.69	202.17	201.93	202.16	202.17	200.85	203.82	200.85	204.23	204.19	202.27	203.8	202.84	203.38	201.96	203.83	201.86	203.05	202.07	202.22	202.03	201.8	203.92	202.7	203.33	203.49	202.43	201.02	202.25	201.82	201.35	201.41	202.74	202.21	202.55	202.9	203.66	202.71	201.97	202.04
201.78	204.82	205.87	206.18	204.07	205.29	203.47	203.39	202.91	205.33	203.96	203.12	203.91	203.55	203.52	203.91	203.72	203.71	204.56	204.48	202.63	204.49	204.48	204.12	204.48	204.23	201.92	204.13	203.11	204.12	203.15	204.45	204.76	206.11	204.95	203.71	203.44	202.36	203.23	203.14	204.67	205.3	203.65	203.77	202.89	202.8	204.45	204.5	204.39	204.19
199.57	199.76	200.09	199.82	199.1	198.35	200.79	200.05	199.97	198.89	198.29	199.9	199.28	199.78	200.46	199.18	198.45	200.15	199.2	200.41	199.05	198.15	199.11	198.56	198.87	199.3	199.29	199.27	199.63	202.12	200.4	198.73	199.85	197.62	199.12	199.24	199.06	201.05	200.73	198.93	197.83	200.41	199.35	200.06	197.92	199.24	199.85	198.96	199.2	197.99
208.2	209.33	209.88	209.77	209.72	208.35	208.92	209.77	208.22	208.82	209.67	209.67	207.92	210.73	208.88	209.69	209.96	209.44	208.7	211.12	211.61	210.41	208.43	209.59	209	211.21	208.54	208.6	210.82	209.37	208.97	210.41	208.55	209.65	210.54	209.5	208.9	209.28	208.35	209.4	210.72	208.39	209.21	210.09	210.45	210.15	210.77	209.37	209.38	211.04
[truncated: 150 more columns]
