# Supplementary material for: Genetic dissection of main and epistatic effects of QTL based on augmented triple test cross design
Source: PLoS One. 2017 Dec 14;12(12):e0189054. doi: 10.1371/journal.pone.0189054 (PMC5730204; doi:10.1371/journal.pone.0189054)
Supplement: S6 Supporting Information — (ZIP) [file pone.0189054.s006.zip › z1_400_0.2_10.csv]

202.14	195.61	196.04	201.87	203.19	196.58	197.9	200.89	201.15	197.53	199.56	196.9	199.97	203.7	199.1	199.33	199.2	198.44	201.62	199.44	198.75	199.65	198.21	201.9	198.15	202.37	196.22	203.67	197.45	198.24	202.31	197.97	195.42	207.92	198.76	200.89	204.04	201.47	197.37	199.9	198.49	203	199.58	196.9	201.15	200.43	199.54	199	201.97	196.04
203.15	204.02	208.26	199.11	203.73	203.27	202.44	198.12	200.94	201.21	201.78	205.76	202.86	205.46	202.53	197.21	207.76	203.94	198.8	205.94	207.31	205.15	201.93	203.19	203.57	202.8	205.28	203.39	206	204.28	202.86	205.29	206.5	200.41	196.9	205.61	201.56	205.08	202.06	202.77	202.56	205.77	204.87	203.33	207.17	207.52	201.42	202.75	206.85	202.96
205.67	204.61	201.36	205.77	203.38	204.75	208.3	200.53	204.14	202.46	203.27	203.97	203.51	203.24	199.84	203.68	205.86	204.12	203.76	202.55	203.26	202.86	205	203.89	205.98	203.46	209.35	202.57	203.31	205.58	202.54	206.04	203.31	205.59	204.12	204.64	202.22	201.57	206.51	205.49	200.85	202.62	203.22	204.73	207.71	197.53	203.78	206.01	206.11	201.23
215.92	217.46	218.93	215.84	219.2	216.51	215.66	217.99	213.45	215.88	220.76	218.88	214.09	219.86	216.09	217.81	218.07	215.12	216.6	219.42	216.75	216.32	219.1	219.59	220.38	218.95	219.52	219.47	219.86	214.98	216.13	214.01	221.67	218.67	214.8	221.11	217.14	220.17	212.35	219.42	216.11	212.77	216.25	219.79	218.01	220.26	216.61	219.09	220.81	216.55
217.23	215.68	215.39	218.83	215.92	217.74	217.46	219.04	214.48	215.11	213.73	220.32	213.74	216.02	212.7	215.27	213.78	218.67	217.44	216.78	217.69	217.13	216.97	215.67	216.43	218.31	215.56	216.46	210.74	214.5	214.29	216.97	213.77	217.43	215.41	218.6	217.83	214.42	215.18	221.06	216.02	216.64	214.38	213.47	220.21	219.72	215.12	219.57	218.3	219.96
209.29	202.38	209.14	206.21	207.33	204.87	209.43	207.91	207.56	207.81	210.03	210.51	203.61	208.52	208.57	204.82	203.2	208.24	205.17	208.74	205.03	208.63	208.45	205.72	212.07	206.55	206.43	205.67	209.8	207.29	209.13	207.71	209.96	206.47	209.81	206.84	207.07	204.14	207.23	212.72	206.66	206.06	206.92	210.37	207.98	207.04	207.9	208.6	209.65	210.94
218.42	215.72	219.92	217.47	218.64	221.32	218.07	216.09	218.77	215.68	217.87	215.3	215.25	211.01	212.47	218.59	214.99	216.81	220.6	215.88	215.28	220.87	218.8	215.99	217.7	216.26	216.61	215.02	217.46	219.17	213.31	217.36	214.32	220.75	215.05	219.93	216.3	221.01	213.81	218.92	216.31	213.85	222.5	216.21	215.61	219.63	216.9	218.38	216.04	214.86
207.52	206.02	206.94	204.69	210.32	209.3	207.61	205.61	206.28	200.87	201.73	202.49	204.66	204.64	208.69	206.37	203.17	204.55	207.08	211.59	204.75	207.27	208.73	204.83	202.44	203.92	206.82	203.85	201.09	207.68	205.35	201.71	203.51	203.9	205.16	202.79	209.35	204.58	204.25	207.3	207.94	203.79	207.31	209.07	208.98	203.62	208.89	202.59	206.8	207.75
211.42	209.74	210.63	210.64	216.05	209.96	210.1	211.97	207.8	213.54	215.02	209.01	212.95	210.19	215.29	211.88	213.48	214.05	219.31	211.53	206.73	213.35	211.27	209.49	214.19	210.16	212.66	213.32	210.85	210.73	208.7	206.2	210.52	213.17	217.6	210.78	212.98	209.61	211.96	207.49	206.1	206.79	213.06	210.64	214.91	209.92	211.09	210.21	215.25	215.91
212.34	209.91	209.16	213.54	216.84	209.58	212.36	210.88	213.42	208.33	213.88	212.72	211.96	209.62	215.18	210.58	212.28	213.26	208.12	213.87	214.55	210.59	214.77	212.89	209.12	208.86	212.93	211.34	214.53	213.36	206.11	211.18	217.76	209.87	210.84	216.32	211.51	214.1	209.02	213.04	214.87	214.77	216.84	209.74	214.59	212.45	212.2	206.62	208.51	213.45
200.07	206.52	208.77	199.93	200.11	203.67	203.82	210.18	205.89	206.56	201.55	204.02	199.58	207.36	204.51	203.28	206.2	205.9	201.47	203.05	202.13	203.72	204.08	200.72	202.46	201.45	201.68	204.98	200.14	209.67	204.33	198.79	203.79	207.13	206.62	203.6	204.1	203.22	195.84	207.26	201.25	204.47	201.99	203.44	206.01	204.16	201.83	202.32	203.67	202.59
203.59	207.26	201.5	203.41	195.48	200.39	197.5	201.66	198.5	202.17	196.91	201.65	200.75	199.68	200.74	203.31	200.78	200.07	199.38	202.08	197.66	201.66	196.22	199.23	199.57	198.51	197.77	202.5	205.13	200.3	201.3	201.66	200.64	203.02	197.07	201.09	203.83	199.5	198.64	199.87	194.19	202.37	198.69	202.22	201.14	197.94	202.18	199.16	195.38	202.13
201.38	197.04	203.09	194.24	197.77	200.72	201.14	200.77	196.5	196.93	200.97	198.79	194.96	197.75	199.76	196.96	197.75	203.04	199.61	199.99	202.37	197.97	201.33	196.12	196.87	201.89	196.52	203.91	201.87	200.55	196.31	197.97	198.91	198.57	195.71	197.7	198.13	196.21	199.66	196.37	199.68	199.33	201.83	202.17	198.63	202.48	198.81	199.49	199.93	204.69
210.53	212.82	209.33	208.95	205.99	212.64	207.06	212.72	206.07	206.27	207.15	208.69	207.93	204.34	211.03	207.75	206.82	211.71	211.22	209.91	213.62	210.23	207.8	207.71	205.83	210.03	205.57	208.64	209.7	209.17	207.02	205.64	206.23	212.45	211	209.57	209.49	209.3	210.48	203.06	202.86	204.42	207.11	208.22	206.54	214.93	210.64	210.73	202.12	208.5
211.13	207.88	208.75	211.35	210.14	203.23	210.03	209.38	208.33	207.11	209.83	208.56	204.59	209.65	206.07	209.16	208.04	206.23	208.83	210.82	208.54	209.13	206.85	210.23	213.07	208.41	209.4	214.58	212.01	206.68	210.29	208.36	207.7	206.48	206.52	208.24	213.66	206.45	204.29	210.54	206	211.21	208.3	207.56	213.12	215.62	208.46	212.45	207.31	207.92
203.18	204.9	205.54	203.55	204.13	204.07	200.45	203.56	202.71	203.56	206.94	205.17	205.31	202.6	203.46	208.46	199.19	203.24	205.47	201.67	205.11	208.13	205.41	202.71	199.73	203.27	206.42	206.74	202.95	204.85	200.58	203.29	201.87	204.5	202.98	205.74	201.93	202.3	205.74	206.63	199.96	204.64	206.29	201.71	203.08	202.26	202.69	205.9	210.08	203.58
203.41	208.75	207.45	207.45	206.91	210.91	207.95	202.87	209.72	211.45	207.34	206.73	206.2	202.8	208.37	210.34	202.18	205.34	206.65	203.62	207.96	211.59	206.56	206.37	208.72	211.06	210.83	201.77	202.4	206.25	208.66	208.91	204.24	206.26	203.29	208.22	208.23	210.15	203.52	207.58	206.66	204.44	208.12	207.83	209.41	207.58	209.05	208.55	207.72	207.7
209.09	212.35	209.88	209.27	210.52	206.59	207.73	210.87	206.06	212.86	207.36	212.36	211.51	210.67	209.94	211.62	208.28	209.79	213.9	212.9	210.58	208.87	211.65	212.63	211.7	209.5	207.47	204.94	204.18	212.42	210.78	213.77	207.43	208.08	206.29	208.15	209.67	208.73	208.64	211.33	209.33	207.24	209.65	207.99	209.65	207.78	203.24	207.86	214.72	209.8
211.28	204.51	207.83	206.95	205.86	205.21	215.12	209.37	209.9	206.04	206.29	211.27	208.95	206.12	204.14	204.72	205.86	208.25	210.96	214.02	210.27	206.23	208.86	202.87	206.55	207.74	207.56	207.45	207.44	208.55	208.49	205.09	208.56	207.08	203.85	204.99	202.67	205.04	210.04	207.66	213.88	209.82	202.94	202.57	208.38	211.1	210.07	206.4	203.1	206.36
214.38	216.34	210.35	212.94	214.7	210.59	214.13	209.02	209.9	211.1	212.95	208.62	211.36	214.55	213.93	211.37	209.79	213.9	205.41	207.33	210.12	213.45	213.64	213.15	209.44	212.08	214.32	214.05	216.24	212.91	212.04	211.31	212.32	210.71	212.46	211	212.95	214.5	210.19	215.07	208.78	210.38	219.56	213.8	210.06	214.9	214.79	212.57	210.47	217.1
219.63	217.22	220.49	221.45	213.42	220.3	219.3	221.18	217.62	214.9	217.59	215.02	215.18	217.8	217.25	217.67	217.91	219.1	218.43	215.96	219.07	220.4	217.69	222.99	220	218.86	215.68	218.68	214.33	213.86	218.25	219.67	218.44	214.33	219.47	212.48	220.88	217.39	217.59	218.33	220.01	219.28	216.82	220.16	216.23	219.22	216.88	216.24	220.95	217.26
197.88	197.43	201.33	196.33	197.61	196.56	196.93	196.6	197.95	201.61	201.91	200.29	198.56	199.39	198.58	195.85	195.51	199.06	199.82	199.76	199.41	194.68	195.06	198.92	197	195.15	196.64	195.94	198.99	202.42	197.28	199.97	200.12	199.22	199.3	199.86	200.83	196.43	200.21	201.13	197.99	200.57	205.6	195.77	198.12	196.6	200.43	198.09	197.79	193.84
204.08	204	206.48	203.68	200.28	203.74	202.5	206.2	199.79	201.07	202.42	201.32	202.48	203.84	205.81	203.74	204.22	201.52	204.76	199.24	208.6	202.21	208.2	205.35	200.38	203.13	205.59	203.24	203.38	200.55	208.12	206.31	204	204.21	202.42	203.3	205.63	200.02	207.14	202.21	203.08	204.89	205.21	202.28	207.9	202.43	206.28	204.15	202.35	208.09
210.14	209.66	208.95	208.98	204.71	209.81	204.88	211.67	212.74	208.71	208.26	206.37	206.15	215.53	208.99	211.51	209.11	209.78	213.52	209.38	212.66	206.58	210.95	207.64	207.94	210.8	211.46	212.46	209.93	208.16	207.05	208.25	209.93	207.71	208.45	209.02	213.05	208.36	208.89	210.08	207.22	208.81	208.5	212.31	208.51	208.03	208.97	205.05	208.47	209.31
216.02	216.07	216.17	214.17	219.95	215.54	220.5	217.62	217.5	217.65	215.45	217.28	219	215.73	217.06	219.16	219.75	223.65	218.88	214.51	216.47	220.2	218.77	218.32	213.61	218.45	216.84	220.53	220.43	217.21	219.96	217.09	218.97	216.45	218.35	217.08	217.5	220.17	216.23	218.14	214.91	216.66	215.34	216.54	214.03	217.72	212.35	220.93	218.14	218.35
209.04	211.62	209.13	209.57	208.89	213.1	207.15	212.2	210.15	205.24	208.18	207.64	208.12	207.96	207.89	208	209.84	210.96	209.3	208.76	210	207.79	203.15	208.61	212.14	205.28	208.2	207.64	210.81	213.08	207.9	209.35	212.5	209.81	206.72	210.08	207.64	209.48	208.57	211.81	206.68	210.63	210.72	209.97	208.58	212.25	208.4	211.45	207.85	203.6
214.63	207.39	211.48	213.97	212.7	211.19	213.14	215.55	212.16	212.95	212.07	215.72	209.85	215.12	212.75	218.99	212.54	211.31	209.87	212.41	214.03	213.57	204.19	215.29	209.45	212.02	210.32	210.25	214.37	212.55	212.34	211.83	213.8	214.98	212.38	208.89	214.02	209.9	210.61	208.62	208.89	210.98	209.94	210.56	209.21	210.1	211.85	211.23	213.66	207.57
210.97	214.66	219.08	211.09	209.49	215.2	217.98	213.2	213.64	216.42	216.24	217.73	210.26	214.63	213.49	212.53	214.82	211.74	211.39	210.81	212.99	214.09	208.96	216.92	213.65	213.32	214.42	212.51	209.83	215.23	218.52	217.01	209.32	210.14	212.58	211.95	211.81	213.4	211.77	218.46	209.79	212.45	212.51	211.61	213.28	207.55	215.11	207.59	217.72	211.09
214.76	209.98	206.8	212.21	212.77	211.42	214.89	205.59	208.94	213.28	209.02	212.93	214.27	210.81	213.42	215.91	209.16	213.07	212.69	215.05	208.68	211.03	209.08	210.18	210.77	212.46	214	209.54	210	211.22	212.01	209.02	208.11	210.89	214.95	218.03	210.61	209.65	211.01	211.73	210.58	209.46	213.13	209.53	212.44	208.7	213.7	212.91	208.62	213.01
208.26	207.23	210.34	209.91	206.91	210.05	210.93	202.18	206.58	212.3	206.5	210.66	208.17	209.5	210.06	205.71	207.59	206.06	203.32	210.23	203.75	207.4	205.16	209.41	208.67	204.93	204.16	209.01	208.94	211.92	208.96	211.13	208.82	203.67	208.86	211.21	208.35	209.39	208.58	208.47	211.18	212.54	207.98	207.8	206.48	208.9	211.31	207.14	210.58	206.93
210.75	210.07	208.01	205.99	212.79	212.25	207.88	207.66	203.38	209.57	210.76	206.14	210	209.34	204.87	208.71	211.57	208.64	208.12	205.69	208.57	207.14	209.98	210.13	207.62	207.42	206.67	207.71	209.49	208.11	208.11	207.97	206.31	204.2	212.12	209.15	213.32	209.48	208.77	208.21	208.87	206.56	212.03	206.28	207.93	204.76	203.53	209.19	207.93	207.41
205.29	207.29	203.89	207.53	203.15	207.61	208.66	204.12	209.94	206.42	206.02	205.54	207.4	207.43	206.36	203.34	205.55	203.02	205	208.9	208.39	203.32	209.93	209.21	204.49	208.95	207.67	208.58	207.4	207.77	206.1	206.44	207.06	209.45	204.29	208.1	200.65	206.62	210.98	209.49	204.06	206.17	207.18	204.49	203.63	205.37	210.36	204.35	208.77	207.49
215.72	213.37	211.09	215.94	214.91	214.13	209.65	216.39	215.05	209.18	211.16	214.35	212.4	212.5	212.99	215.19	211.76	212.37	209.61	210.81	218.28	216.93	212.63	214.17	209.86	207.72	213.34	211.53	212.37	215.56	208.32	212.67	208.91	211.51	211.24	212.97	210.19	210.52	210.95	214.53	206.66	211.65	215.28	211.79	216.37	209.72	218.37	209.43	210.2	212.12
206.51	206.1	204.51	205.24	206.18	208.01	204.81	209.44	207.75	204.8	205.18	207.34	204.84	206.3	206.06	207.15	200.5	202.29	207.07	203.8	203.31	204.25	202.14	206.28	201.04	204.29	203.91	204.88	210.67	205	202.31	205.37	201.05	201.22	205.26	205.8	204.75	206.3	201.71	205.46	207.37	206.98	202.13	199.67	206.93	207.37	203.68	201.68	207.45	205.22
208.6	204.72	210.79	207.77	210.53	207.87	211.16	206.58	208.85	203.41	207.66	208.92	209.76	210.51	207.6	209.31	208.06	207.8	210.81	209.65	212.15	207.13	210.31	209.37	209.03	211.99	208.96	208.04	208.04	208.38	209.71	209.38	211.61	207.59	211.8	207.67	206.9	206.99	209.45	208.35	203.01	207.51	206.05	207.78	207.68	207.94	210.76	204.59	206.22	206.79
197.24	199.99	201.1	200.86	200.99	204.51	202.08	201.11	198.09	198.26	203.01	201.23	198.48	201.4	200.18	198.26	201.85	205.84	200.38	199.2	204.02	200.4	199.49	201.17	199.29	198.13	202.3	196.22	196.58	201.28	199.63	203.51	196.01	196.74	203.66	200.06	199.03	198.74	200.28	204.9	199.69	198.47	197.64	201.3	199.93	200.55	200.79	205.35	200.26	199.24
202.85	203.37	199.54	194.1	205.24	203.1	204.95	196.92	199.32	200.11	200.21	203.74	200.5	199.48	199.17	201.37	201.38	201.93	203.13	202.11	197.76	201.67	201.02	201.32	199.26	201.66	200.06	202.13	200.06	202.87	200.39	203.01	197.43	204.15	199.45	200.78	205.37	203.45	204.77	200.67	199.69	202.71	202.22	204.62	202.7	203.58	205.37	199.38	203.98	200.98
203.64	200.78	201.12	199.44	205	201.58	200.37	203.93	202.32	203.05	201.36	200.7	200.85	201.76	206.69	202.41	203.25	202.36	201.42	201.95	202.62	198.6	206.2	204.26	201.75	202.93	202.68	202.61	203.35	201.03	200.69	208.47	204.08	203.72	199.21	206.91	200.92	201.81	200.91	205.41	202.69	200.65	201.72	200.36	203.96	205.93	205.17	201.79	203.34	200.56
196.82	195.11	204.87	201.82	199.47	196.66	199.73	201.79	201.74	202.28	197.47	195.54	207.6	193.39	198.42	200.96	196.33	203.71	196.56	202.48	201.01	201.63	196.9	199.57	202.4	204.33	198.43	197.81	197.35	200.87	201.43	204.55	200.87	203.38	200.35	202.08	198.89	201.61	197.79	200.03	202.77	202.2	198.23	199.78	202.13	203.78	200.13	198.79	201.72	197.83
195.92	197.32	203.34	204.46	194.09	201.04	202.96	205.93	200.66	201.77	196.58	200.09	202.68	201.3	203.58	200.62	199.33	201.8	202.91	197.11	203.81	197.98	203.05	199.34	199.51	202.35	202.87	201.46	204.23	200.41	198.9	198.52	201.55	203.55	199.48	203.18	195.8	199.78	200.88	201.24	199.07	199.3	198.36	199.04	205.03	204.15	201.39	201.94	207.8	198.59
205.97	201.78	200.91	206.44	207.63	204.14	194.31	199.97	200.99	202.34	204.18	203.7	204.59	204.56	202.59	202.07	202.6	203.55	211.29	203.45	203.91	203.71	201.44	205.01	201.39	204.98	205.15	204.12	198.66	205.99	202.21	202.38	205.72	198.59	203.95	200.95	201.89	204.29	201.91	198.88	204.19	200.25	204.96	202.64	202.39	199.19	200.38	207.48	208.86	201.49
194.36	193.74	192.98	191.46	200.35	195.81	199.26	192.11	194.06	197.71	193.37	190.81	196.98	197.81	194.9	197.38	193.93	194.38	191.93	196.53	189.6	197.49	192.29	190.5	198.33	198.01	196.7	195.83	195.23	195.95	192.04	195.52	192.71	193.38	187.72	192.08	198.27	195.06	198	197.14	197.45	197.21	191.72	195.92	194.68	196.69	190.69	196.5	191.09	195.29
204.96	205.9	209.22	208.73	204.57	204.31	202.26	208.16	203.77	203.49	204.69	207.35	205.67	210.1	206.97	206.01	206.36	207.42	203.42	207.5	208.28	208.47	208.14	200.84	205.1	204.2	207.17	205.22	203.24	207.58	202.92	202.74	204.05	207.58	206.7	205.94	209.98	209.11	207.13	208.95	208.54	208.09	203.8	209.83	203.97	206	208.26	207.54	200.12	207.76
196.61	195.55	199.6	198.38	200.01	199.7	201.78	198.89	198.03	197.33	194.32	201.27	197.61	194.38	195.94	199.2	195.52	193.69	198.08	199.02	198.4	202.44	196.83	197.56	197.64	198.55	198.09	194.28	193.75	196.69	197.09	197.66	197.56	199.93	194.99	194.15	195.22	193.98	196.34	192.81	195.44	202.04	198.96	201.06	197.56	200.07	197.97	201.48	197.37	195.59
216.64	215.41	216.55	216.74	221.3	218.23	217.45	212.57	218.5	216.82	214.02	213.11	217.45	221.07	216.53	219.52	216.45	217.17	214.53	218.89	220.95	219.05	217.17	215.48	217.23	217.4	218.9	214.39	218.26	217.13	217.1	215.45	218.25	216.76	222.88	219.21	215.83	218.69	221.08	216.44	216.98	219.7	218.91	218.87	219.05	216.45	216.31	217.5	223.43	220.19
197.29	194.29	201.7	198.98	198.88	200.05	204.22	198.99	202.38	196.21	206.43	200.67	201.1	202.17	197.17	199.17	201.3	199.18	200.64	200.22	197.82	198.19	195.53	200.73	195.54	196.36	200.32	196.17	201.21	196.88	198.47	197.36	200.29	205.43	200.1	203.17	195.32	203.37	204.32	204.68	205.06	205.71	196.13	201.81	200.44	202.07	200.21	201.58	198.17	202
218.98	218.42	218.77	213.3	212.63	214.02	219.99	221.9	219.51	215.35	212.96	220.11	217.61	218.04	220.35	218.56	220.43	215.48	213.27	215.4	217.93	213.32	221.15	218.46	218.26	218.14	213.56	214.25	213.32	214.04	217.52	219.08	218.59	218.82	218.11	219.88	215.82	214.6	217.52	218.43	217.29	219.35	219.72	216.58	217.32	214.46	220.04	219.25	213.57	218.82
198.96	194.96	195.2	197.78	202.04	203.98	198.74	199.99	197.42	201.28	200.97	198.42	198.55	200.78	198.43	199.52	197.5	195.18	199.59	199.23	198.39	196.97	197.16	197.37	199.14	193.51	201.31	198.11	195.57	200.77	200.07	199.01	195.85	198.5	193.56	198.51	197.16	197.29	200.77	193.8	197.72	198.09	196.9	197.48	200.88	195.66	196.6	200.37	197.48	202.37
205.42	202.28	206.62	200.76	205.04	202.39	202.79	202.71	206.76	205.01	204.45	208.18	207.18	205.87	204.02	203.15	205.4	204.13	201.91	205	207.54	203.95	206.02	203.94	205.21	206.86	206.59	202.34	204.46	202.37	204.55	205.27	204.84	204.54	205.38	203.83	203.97	202.96	202.11	207.19	200.57	204.54	204.59	208.86	203.66	202.17	203.83	204.87	207.89	204.79
209.16	208.47	206.66	204.89	209.23	201.47	209.1	210.25	206.26	209.97	210.86	208.67	208.1	210.99	205.19	207.21	206.58	205.54	207.32	203.86	207.07	202.65	204.64	207.2	210.12	208.13	207.92	207.18	207.52	207.88	206.03	212.17	206.58	210.65	212.74	205.47	211.36	207.57	209.99	206.77	208.26	208.24	205.8	214.57	211.87	210.59	205.39	209.58	210.56	209.42
205.5	200.63	203.46	199.09	199.85	201.04	201.31	200.56	198.28	197.15	198.23	199.36	200.64	201.04	203.23	202.12	200.88	197.63	200.85	201.27	199.43	204.75	204.39	204.64	200.54	201.21	202.68	207.94	205.42	199.78	197.59	201.09	197.04	199.13	198.79	200.32	198.42	202.9	199.82	201.55	203.37	203.48	191.87	200.67	199.41	205.36	198.14	198.65	200.6	195.47
209.48	206.32	211	211.85	210.67	207.04	206.99	209.84	211.71	209.36	207.18	209.64	209.18	213.24	206.89	203.47	202.76	208.27	209.13	209.31	205.03	207.74	204.48	207.08	207.06	209.38	209.9	212.92	208.59	204.21	206.93	207.63	209.89	201.82	207.83	205.34	207.71	206.98	209.9	204.84	209.04	211.29	208.05	208.78	207.91	206.35	212.35	206.64	210.54	207.75
220.06	223.33	214.75	218.27	216.99	222.61	218.84	220.78	219.51	216.27	216.45	218.79	221.16	218.98	214.85	218.18	215.71	212.19	224.04	218.4	219.38	218.88	220.55	217.19	222.71	220.81	214.31	219.08	220.77	215.11	221.58	218.68	217.71	222.02	220.32	219.44	216.57	218.29	217.92	220.23	220.55	216.87	218.78	221.88	224.62	221.96	216.45	219.21	215.58	217.66
215.48	207.96	210.43	214.52	210.11	209.42	209.7	211.86	211.34	211.59	212.32	210.43	211.5	214.38	214.04	209.27	207.27	213.09	212.96	210.07	206.03	214.5	213.24	210.77	212.05	210.48	208.76	213.89	214.44	213.04	214.98	215.47	212.23	214.38	209.43	217.52	209.2	211.5	213.11	209.57	212.97	212.09	212.89	211.91	209.38	212.21	209.68	209.5	212.5	211.83
204.04	201.29	197.02	198.55	199.29	198.16	200.1	195.91	194.86	194.41	203.34	198.98	200.87	192.79	194.08	197.27	200.72	193.37	198.61	200.56	195.77	198.08	199.75	198.58	195.33	202.38	198.51	198.71	199.61	201.38	196.31	198.69	198.18	199.89	195.65	196.19	196.35	194.07	203.01	194.1	199.1	198.66	204.74	196.26	199.62	198.82	197.48	195.96	197.07	195.7
209.51	208.44	207.62	208	207.19	210.77	211.42	207.03	210.37	209.37	214.69	208.51	208.46	207.58	210.1	210.43	210.78	210.22	206.5	213.79	205.71	205.47	205.77	208.48	209.48	206.8	208.29	208.55	204.27	207.86	208.18	205.06	210.36	208.03	209.59	209.81	209.69	207.36	211.37	207.1	208.47	211.66	209.5	207.9	210.04	204.77	206	208.95	207.55	207.35
200.62	202.87	198.61	201.58	200.47	200.97	205.09	200.03	203.7	201.26	201.51	203.92	208.04	207.02	203.75	202.11	205.02	201.39	202.13	203.53	200.03	197.8	201.92	203.97	197.77	198.86	203.55	198.7	205.3	203.89	207.22	199.65	198.59	202.17	203.17	204.25	203.2	207.18	199	203.71	204.52	202.48	204.27	201.15	202.26	201.14	197.86	201.98	203.1	201.2
196.8	200.15	206.03	199.29	205.5	200.72	203.1	201.06	196.54	200.32	201.45	197.8	199.65	202.36	199.83	200.66	200.93	200.26	203.29	200.97	201.91	204.38	201.89	200.22	196.76	199.84	198.92	196.86	200.41	198.48	198.33	205.12	202.77	200.24	196.44	204.34	199.35	199.55	203.72	203.17	198.68	204.68	196.58	200.44	196.14	206.3	198.42	198.31	201.57	200.69
206.23	201.6	201.01	201.57	202.11	191.29	202.23	197.43	201.43	202.1	199.97	199.82	198.14	199.9	196.29	199.31	200.99	202.21	205.16	204.66	200.97	202.93	201.82	202	196.99	198.92	203.93	199.16	201.68	200.13	201.88	198.98	193.98	202.65	200.98	202.61	196.97	202.61	199.7	199.05	198.67	197.54	198.1	201.71	200.31	195.76	202.52	202.33	201.04	202.06
210.93	211.62	215.18	211.89	210.2	211.36	210.3	211.68	208.77	212.33	212.97	212.43	210.52	208.84	213.06	214.34	216.58	213.62	213.12	214.11	216.47	208.22	211.4	213.51	211.57	205.29	208.98	213.52	215.87	209.2	209.36	213.51	218.03	207.36	211.61	211.89	209.61	214.62	209.86	213.33	214.94	213.65	213.81	213.38	212.71	206.35	209.07	207.18	212.82	210.84
214.59	214.82	211.39	209.8	212.36	211.68	214.89	211.57	212.18	210.75	213.89	209.62	211.34	213.67	211.35	214.14	215.95	211.45	213.55	212.18	211.36	216.09	209.23	211.04	213.41	211.08	214.86	210.97	212.69	212.02	218.19	211.01	216.15	211.22	209.07	213.16	213.31	210.57	217.56	214.51	212.71	210.62	213.31	209.91	210.03	211.84	214.11	210.55	214.42	206.74
202.38	209.18	206.72	201.22	209.88	202.36	202.4	202.17	201.62	201.37	201.14	200.9	205.21	199.84	201.4	206.62	201.65	202.46	209.45	204.36	203.68	200.93	206.01	204.45	202.45	199.95	204.19	205.95	203.02	205.7	201.17	202.89	203.77	206.56	203.04	203.38	204.62	208.37	202.01	204.26	202.46	204.48	199.22	202.01	204.42	203.92	203.92	210.43	200.4	206.19
211.04	213.23	212.41	214.81	208.32	205.4	207.82	211.48	210.98	210.93	206.59	212.95	204.94	211.36	204.35	213.66	210.83	206.4	211.98	206.39	209.3	211.11	210.19	211.06	210.24	211.13	213.45	210.75	210.26	207.84	212.54	210.63	208.84	213.3	209.03	207.24	207.4	215.98	210.11	213.95	211.34	211.07	206.55	212.63	211.83	207.83	206.37	206.86	210.26	207.7
214.55	212.71	217.83	216.05	216.55	217.57	218.1	217.09	217.33	224.61	215.91	221.58	217.25	215.73	215.71	214.77	215.99	218.52	215.74	215.39	221.63	220.96	214.49	219.87	216.84	215.83	214.3	219.5	212.1	215.58	216.76	216.42	217.36	211.12	214.68	214.68	214.86	220.62	213.07	216.66	217.09	215.81	214.97	213.91	217.07	212.16	214.74	215.55	219.53	215.03
209.44	214.53	210.6	212.71	210.84	210.51	212.8	215.44	209.47	212.08	208.89	209.68	212.21	210.47	210.04	209.25	212.88	210.45	209.92	213.23	212.94	212.9	208.47	213.64	214	214.66	210.3	208.96	211.52	210.89	209.56	212.84	212.7	211.22	211.9	212.57	213.3	214.17	210.42	206.4	211.99	213.92	212.96	216.32	212.57	214.11	215.49	210.66	212.23	211.65
216.6	218.39	216.82	217.17	219.34	217.25	222.59	215.33	216.97	216.3	214.83	216.75	219	216.1	220.7	216.1	217.71	219.99	219.92	213.71	220.27	216.44	218.51	219.4	215.82	217.4	218.86	218.51	219.45	215.83	218.46	216.61	218.6	215.45	222.12	210.41	222.02	218.74	216.88	218.63	221.36	218.25	220.85	220.67	220.09	217.68	220.04	218.83	219.9	213.72
208.96	214.39	216.06	212.42	210.1	209.64	211.1	210.06	212.13	213.41	210.83	211.88	213.18	213.95	212.36	213.1	211.22	211.75	210.81	211.87	210.3	215.33	211.19	215.36	209.72	209.99	211.04	212.46	212.7	212.2	214.05	215.66	215.54	208.35	210.31	212.55	209.05	213.46	210.52	211.57	212.65	210.09	216.42	210.22	213.9	211.95	210.62	212.81	209.53	212.21
206.44	203.49	203.79	208.5	201.31	204.77	205.75	202.17	204.85	209.37	206.42	207.31	201.52	208.47	206.32	206.84	208.05	203.86	204.92	203.89	202.87	205.85	205.46	209.9	204.7	202.57	201.61	202.28	209.77	204.89	206.16	205.82	201.84	205.94	203.51	207.77	208.57	201.98	204.67	200.08	208.04	205.61	202.52	203.68	203.48	204.42	207.32	204.14	202.35	204.12
203.28	203.93	207.6	202.27	204.27	209.11	208.06	207.08	208	204.8	206.37	205.45	206.99	203.43	202.78	202.69	203.21	204.68	204.81	204.09	203.44	206.89	204.87	200.81	204.21	205.09	200.98	205.01	205.92	202.86	202.88	204.29	202.26	201.34	205.38	204.32	204.03	201.24	207.56	198.91	205.35	206.49	202.77	204.99	209.51	205.2	198.17	205.39	204.05	203.24
205.06	207.5	207.35	213.17	205.34	209.3	203.8	209.32	208.43	203.46	203.91	203.27	211.5	212.69	207.33	208.17	212.16	204.32	208.02	204.03	203.78	208.61	208.46	206.36	205.4	208.18	211.16	209.95	212.54	210.76	211.94	210.58	207.48	209.03	208.28	213.61	210.42	209.72	207.98	206.55	208.44	206.75	205.75	209.83	214.25	206.72	210.67	201.65	207.67	208.23
208.34	206.02	202.69	207.09	201.84	206.6	203.64	205.52	207.31	201.13	204.8	208.66	206.73	207.19	205.38	204.78	205.3	206.66	207.4	200.72	202.9	205.79	204.14	204.35	199.69	206.46	207.46	203.95	204.3	205.31	207.95	209.03	209.4	202.33	201.55	201.48	202.84	203.24	205.81	207.5	210.26	208.79	204.81	204.15	202.04	203.95	206.97	205.92	204.48	205.56
199.15	196.83	197.63	201.02	202.07	202.48	200.77	196.65	200.66	200.41	201.78	200.94	196.35	199.88	199.26	196.4	198.67	196.9	200.4	201.94	197.01	202.52	198.79	201.19	204.92	200.41	200.01	200.11	200.02	199.92	199.55	204.42	202.19	197.33	200.33	202.74	198.96	200.9	201.44	199.85	197.18	199.17	197.6	197.83	197.13	200.9	199.74	197.66	201.56	202.85
210.39	207.16	209.99	212.33	210.8	215.44	211.63	211.92	209.61	215.4	207.97	209.84	213.91	210.39	210.5	213.58	218.9	209.12	210.3	207.98	211.86	213.86	212.43	213.1	209.12	213.65	212.55	210.97	211.52	216.23	211.59	212.01	212.84	211.88	209.71	213.25	212.92	212.04	212.6	207.7	211.88	213.8	213.79	215.61	212.58	213.52	213.39	213.37	209.47	210.39
210.64	212.58	211.18	211.61	212.13	216.67	209.95	209.64	210.99	215.55	212.42	214.51	209.14	207.33	215.13	209.91	212.53	208.8	213.49	210.41	209.91	213.7	214.06	214.65	213.89	212.72	212.93	207.83	211.84	207.94	211.6	210.2	212.12	206.18	213.75	212.18	208.59	212.9	212.91	213.91	209.62	214.57	211.63	209.97	211.42	212.45	214.13	214.66	209.86	208.51
213.28	211.87	211.19	212.57	214.16	214.16	215.11	212.41	213.54	207.07	216.19	216.58	212.87	213.15	211.98	211.72	211.77	212.88	207.9	211.48	215.84	210.13	210.61	210.51	212.64	211.26	207.49	209.82	211.7	212.2	211.12	210.68	210.33	212.43	211.75	208.46	214.02	214.26	215.93	214.18	211.33	207.83	214.44	211.72	209.04	212.48	216.27	212.34	207.63	207.57
204	198.61	201.84	200.63	200.46	204.46	204.12	201.34	203.96	204.79	203.47	203.28	206.01	205.46	201.62	205.03	202.17	202.23	204.99	205.09	203.58	202.54	200.72	205.4	206.5	206.2	206.29	208.01	205.41	199.2	203.33	198.7	204.34	200.79	203.04	203.38	204.6	201.96	203.47	206.44	200.74	202.32	202.25	205.26	203.64	204.94	203.88	197.14	196.01	202.69
213.06	214.73	212.72	213.65	211.21	207.63	210.43	205.85	207.58	217.09	206.17	212.05	210.5	207.15	213.46	212	211.51	211.12	213.95	211.77	212.07	214.37	210.37	211.66	210.37	212.41	215.61	211.41	211.19	213.8	209.32	213.62	211.08	212.61	209.61	210.6	214.67	213.29	214.16	212.85	213.55	213.36	211.93	213.41	212.8	216.71	210.93	210.26	210.66	210.01
211.13	215.74	210.24	217.23	214.46	213.01	212.48	212.88	211.31	211.99	210.75	214.28	208.68	214.18	212.6	212.47	213.27	214.76	211.42	215.08	215.83	214.63	213.6	212.22	214.83	208.87	218.41	216.19	212.01	209.51	212.76	213.74	210.34	212.62	208.59	214.88	207.51	216.87	208.15	216.33	210.74	205.6	214.36	211.77	211.24	204.18	210.92	209.12	211.62	210.53
199.39	199.79	197.61	197.74	200.76	198.72	202.09	198.87	204.35	195.95	200.99	196.54	197.71	201.89	201.14	200.46	199.5	192.81	199.09	198.85	197.11	200.82	197.84	199.27	199.14	197.5	200.26	197.09	200.54	198.36	200.75	200.96	198.71	199.41	200.59	200.8	198.46	200.09	199.78	196.38	200.49	199.04	198.89	198.89	201.54	196.43	195.82	197.57	195.97	197.75
210.02	207.89	208.06	210.63	210.44	205.24	207	209.28	200.07	208.35	207.92	205.78	208.45	206.62	202.65	207.47	207.92	207.42	201.99	209.83	209.01	205.61	208.47	212.14	204.75	206.66	208.13	206.91	207.41	206.8	206.16	210.66	209.23	209.91	205.88	208.48	209.28	208.63	206.22	203.05	209.25	206.05	207.3	208.49	207.68	207.69	203.26	209.84	207.9	209.57
205.14	199.15	206.31	206.92	205.12	206.23	201.17	202.93	204.51	203.12	201.5	206.85	201.9	202.79	204.93	202.24	201.65	203.06	204.63	204.54	202.46	202.14	200.01	201.44	207.95	204.71	202.33	207.82	205.14	199.83	201.56	203.4	203.85	202.79	204.91	205.45	205.06	206.3	206.91	200.87	205.05	202.62	205.75	203.85	209.6	205.73	205.55	201.64	205.54	206.76
193.88	199.85	205.33	198.31	199.6	198.57	193.79	200.68	200.26	198.97	205.9	196.44	199.58	205.51	198.12	203.25	202.19	200.98	201.33	202.86	206.06	203.22	197.32	200.53	200.83	199.33	196.03	203.82	199.46	204.01	196.6	202.59	202.33	198.24	200.09	196.89	197.15	199.01	198.83	198.01	198.59	199.53	197.7	199.75	199.45	200.93	200.5	201.35	200.26	204.56
208.01	203.57	203.11	205.42	206.69	203.95	206.12	207.77	200.44	205.72	203.55	202.55	205.98	203.43	207.55	208.96	203.85	203.95	203.28	200.15	207.03	205.07	202.9	203.75	202.52	204.88	204.35	205.32	202.11	206.73	207.16	203.72	206.23	205.1	207.69	205	204	201.56	203.56	210.49	202.3	203.98	204.99	201.37	207.48	204.05	202.72	209.85	207.08	204.64
217.84	218.11	216.84	211.5	215.69	217.4	216.78	216.13	215.4	216.98	219.12	217.49	219.39	222.28	220.95	218.92	215.7	218.27	217.96	216.26	219.79	217.8	221.15	221.77	218.86	218.45	217.62	221.89	219.65	222.09	217.9	217.6	215.58	216.16	219.03	218.97	217.9	217.56	220.83	220.02	215.76	220.05	220.44	218.34	216.76	214.84	215.19	217.67	215.82	220.01
207.78	204.05	207.89	205.24	203.19	205.22	200.38	202.94	203.64	201.98	202.97	204.4	203.23	205.93	204.7	201.53	204.97	198.09	203.62	206.67	204.14	202.87	203.22	205.03	205.62	207.28	206.52	206	205.71	203.49	205.04	205.03	200.18	205.53	200.34	196.55	202.39	203.68	210.93	208.01	204.35	204.54	204.17	203.69	206.46	201	204.38	203.26	204.36	203.09
194.62	198.45	193.89	195.49	195.83	195.19	198.08	190.19	198.13	193.44	196.1	191.45	194.31	198.39	195.07	193.82	197.03	197.98	202.84	197.41	197.67	200.18	195.96	196.72	190.53	198.85	197.67	195.53	191.66	194.44	195.47	193.22	193.64	194.09	192.84	196.34	193.19	191.88	196.19	195.88	197.08	193.25	194.34	199.06	196.95	195.92	194.67	194.22	199.23	195.89
208.02	200.58	201.65	200.41	203.72	206.14	205.93	203.67	202.77	206.98	201.62	201.01	202.49	203.44	206.58	202.71	208.4	210.45	205.96	205.93	202.22	207.83	205.28	196.07	208.7	206.5	202.57	204.29	203.26	201.84	204.2	203.66	203.63	199.87	201.55	203.58	202.09	208.43	206.64	201.81	206.75	204.54	203.27	201.91	205.61	204.15	204.5	205.75	209.44	205.33
208	204.86	209.49	206.22	209.28	207.93	211.27	209.93	207.02	208.81	204.56	206.46	208.73	210.01	213.07	212	210.94	208.91	208.74	211.46	207.96	205.17	210.25	210.7	207.08	206.34	211.76	204.34	209.49	209.12	206.62	210.63	207.71	207.5	208.78	201	203.16	207.59	205.77	203.95	208.23	204.86	207.52	205.79	206.61	208.55	207.75	206.53	206.32	205.71
203.65	199.24	200.26	200.55	196.59	200.26	198.85	202.45	201.63	197.61	203.49	201.82	203.92	202.37	201.52	200.46	201.82	198.26	198.09	204.97	199.58	195.57	202.84	196.88	199	192.91	203.41	200.89	201.84	203.24	203.94	201.77	202.73	199.75	198.67	198.2	197.11	202.8	193.46	200.94	198.65	199.63	202.37	198.21	199.6	198.27	200.89	202.32	199.26	200.14
204.9	206.39	204.29	206.73	204.21	206.46	207.7	209.51	204.67	208.63	204.47	203.75	205.99	206.61	201.56	200.56	200.01	201.29	209.19	203.09	204.11	208.78	204.6	200.47	206.29	203.68	208.46	208.47	206.79	206.58	202.39	207.69	207.31	207.82	204.59	206	209.12	201.82	200.71	204.01	203.64	204.39	203.84	203.45	205.07	206.55	204.58	208.92	208	208.5
213.59	213.96	213.28	212.2	208.45	211.08	211.35	213.07	212.06	214.52	209.93	211.38	213.02	213.47	213.1	208.08	213.45	212.15	209.52	207.57	215.85	210.12	213.34	211.47	209	211.33	213.3	211.79	211.3	211.87	210.52	210.96	211.31	210.41	215.2	206.72	212.61	208.59	213.07	212.61	210.39	213.79	212.64	207.88	211.27	213.43	215.15	213.06	212.7	205.02
200.49	203.82	203.2	203.3	199.93	201.73	196.74	201.5	202.23	201.71	195.79	201.85	200.74	200.86	199.14	200.29	197.3	200.91	197.44	197.06	198.52	201.76	200.78	199.65	198.24	198.62	198.28	200.83	199.28	198.97	201.45	206.56	201.52	206.13	195.84	202.86	199.39	203.47	200.91	197.71	200.74	199.16	199.15	205.7	200.75	197.89	202.12	202.97	201.2	201.25
210.08	208.47	206.6	210.28	212.2	208.82	205.05	206.25	210.06	206.52	208.64	211.18	210.01	205.63	207.51	210.76	214.53	206.56	207.56	212.23	209.95	210.21	212	210.73	208.69	204.37	209.39	209.3	210.09	206.25	207.34	205.43	210.4	208.15	209.06	208.33	209.45	210.45	209.59	208.43	210.75	209.54	206.98	207.71	206.67	212.91	209.34	212.21	206.41	210.73
215.96	215.81	215.19	217.17	215.43	213.28	215.69	213.36	216.75	217.04	216.67	219.17	215.64	216.18	218.01	214.74	215.39	215.86	217.32	214.95	217.99	216.1	214.13	212.37	216.57	218.57	211.54	219	214.5	217.86	217.5	219.69	219.42	220.41	217.75	217.03	215.62	217.25	214.91	218.95	219.3	217.58	214.83	216.3	217.85	210.9	222.5	212.83	216.67	218.45
212.24	214.98	219.47	218.7	216.84	218.47	217.52	216.32	221.51	224.89	215.58	221.21	218.54	216.07	219.92	220.21	215.12	216.64	222.95	220.31	220.24	216.41	220.61	216.85	219.18	213.53	216.05	217.75	219.05	221.77	222.43	220.77	215.58	216.51	219.51	213.2	215.99	218.98	217.36	222.46	221.4	220.32	214.74	218.56	213.96	215.5	217.86	218.68	215.03	216.26
210.48	208.95	204.91	208.46	209.86	209.86	209.69	204.92	210.49	207.55	212.36	210.88	214.75	205.11	205.62	206.7	206.92	211.81	208.28	206.28	205.96	214.21	205.41	208.26	210.47	210.11	210.53	206.87	208.87	206.05	210.7	206.97	204.37	208.55	211.09	211.9	206.23	209.86	210.89	205.36	208.58	210.42	203.4	206.54	210.31	211.1	203.27	214.66	209.18	211.9
222.39	216.85	212.63	216.76	214.5	214.27	214.83	214.05	217.05	217.25	220.17	214.49	218.57	217.99	216.29	213	213.58	215.64	218.2	215.69	214.2	215.86	216.01	220.09	221.06	218	216.5	216.8	215.54	215.28	210.46	219.93	219.26	216.98	218.65	215.83	215.43	220.3	216.85	216.3	216.09	216.82	219.24	214.89	213.05	215.32	219.17	220.03	219.07	219.6
209.05	211.14	209.4	211.92	212.22	213.53	214.19	213.77	208.87	215.65	212.09	216.63	215.34	212.97	211.77	217.72	213.77	210.65	212.41	215.64	209.47	210.51	213.04	211.01	208.53	211.28	208.7	212.45	210.62	213.8	208.72	211.2	212.04	213.1	213.41	216.55	206.23	209.05	216.89	208.47	209.51	215.81	213.3	213.88	215.25	211.4	213.27	212.63	212.13	207.91
208.62	208.97	206.64	206.52	208.26	205.97	209.47	209.36	212.74	206.71	207.95	207.96	210.58	206.44	208.02	212.02	209.88	210.01	209.4	211.7	207.24	212.3	206.85	204.44	212.61	210.7	206.48	203.28	205.65	212.95	206.59	208.12	209.98	210.77	206.53	210.65	210.99	208.2	208.12	207.38	210.09	208.52	209.32	204.62	207.28	208.19	207.67	210.42	211.09	207.88
199.22	201.3	200.01	197.84	203.15	197.89	201.66	202.19	204	200.36	196.72	199.52	200.69	207.09	197.45	198.81	201.84	201.81	199.63	205.92	200.78	201.78	199.69	203.95	196.21	201.08	201.91	198.29	198.69	198.17	199.42	202.32	201.36	197.75	201.35	202.66	201.41	197.55	199.1	200.31	198.44	201.23	203.68	199.81	202.71	199.66	201.14	201.42	196.49	198.96
202.96	201.05	204.69	209.94	206.53	208.94	208.05	204.93	205.52	207.45	209.02	208.8	208.42	206.41	206.58	201.66	204.48	201.87	210.76	205.42	204.77	210.92	207.8	204.26	209.79	204.26	204.22	207.07	210.12	202.52	206.72	203.97	204.58	208.84	205.68	204.55	206.44	210.1	208.67	207.52	204.8	203.13	211.78	208.93	206.71	210.06	205.88	206.73	208.1	209.21
193.5	193.6	197.3	194.66	189.42	191.5	195.43	198.86	195.69	197.75	193.29	191.1	194.5	191.06	197.78	194.73	196.72	195.25	194.06	194.2	192.09	195.62	191.8	193.44	198.31	193.57	196.78	196.56	198.96	195.42	197.25	193.69	197.71	197.14	196.29	198.22	193.25	196.11	197.23	193.26	196.89	192.56	193.52	196.19	192.83	196.1	197.54	191.05	195.66	194.97
201.82	203.79	202.17	203.31	202.36	201.98	207.85	197.06	203.46	199.26	204.07	202.95	200.95	207.13	198.35	201.7	204.2	199.44	202.62	204.65	199.62	205.56	204.3	202.66	204.53	201.93	199.92	204.7	200.66	199.98	205.94	201.37	203.38	202.98	206.74	199.64	208.94	208.56	205.19	197.75	204.17	201.31	201.47	201.65	199.94	203.72	202.77	203.5	202.8	204.96
212.37	213.71	212.23	212.2	213.53	209.85	214.09	212.89	209.48	212.58	208.1	218.81	206.55	209.48	214.74	212.83	211.43	212.05	213.11	212.33	208.8	216.86	211.44	211.04	209.56	216.37	207.79	212.78	213.06	210.95	209.75	212.65	209.09	211.25	211.7	210.14	213.56	211.35	208.89	211.98	209	212.74	212.91	216.04	213.64	215.76	213.78	206.88	212.49	212.27
205.9	208.91	207.86	209.03	207.75	208.86	208.08	211.33	208.92	211.49	204.91	207.81	206.71	201.85	207.11	208.4	210.64	211.71	207.95	210.09	206.7	208.68	206.26	212.13	209.24	208.32	205.97	206.08	204.53	208.23	203.78	209.88	204.5	209.35	206.53	204.75	208.66	206.92	207.89	209.16	207.77	207.64	210.16	214.15	207.53	208.4	204.15	205.08	204.97	206
209.53	213.59	210.05	211.72	209.33	211.16	212.77	211.34	208.12	213.91	209.71	210.57	209.13	213.82	209.33	212.27	215.26	213.18	215.1	207.9	212.71	211.96	213.33	210.08	207.34	216.6	208.14	211.2	210.57	214.05	207.16	211.68	211.22	207.9	209.88	213.47	211.06	211.05	212.5	213.08	213.58	209.43	209.71	213.3	209.05	210.21	209.87	210.85	211.09	211.25
198.7	202.69	199.77	203.33	200.33	200.45	197.77	197.61	199.26	196.81	198.69	197.23	198.25	202.95	198.31	198.27	197.21	198.05	198.64	196.49	194.34	204.23	194.77	200.1	194.91	193.55	193.09	199.68	201.87	200.49	196.4	194.29	196.37	199.41	196.72	195	202.2	198.68	196.64	205.64	199.47	194.81	198.24	199.46	196.74	200.42	199.87	197.49	197.56	190.95
202.95	199.96	198.61	195.59	196.59	196.93	205.52	193.79	199.85	199.85	197.97	203.06	199.02	198.05	200.76	195.64	199.63	197.36	202.12	195.96	199.25	197.83	195.86	199.06	200.04	197.14	204.6	199.71	197.83	200.14	201.37	198.15	200.72	204.49	198.23	200.31	198.13	195.9	197.28	203.37	195.51	199.27	205.2	205.55	199.21	199.92	196.49	200.8	201.78	197.78
205.7	204.63	204.45	205.54	203.65	207.55	200.91	201.93	203.42	204.95	201.98	208.08	205.3	207.09	204.72	205.14	203.75	203.65	207.37	203.86	206.84	204.09	202.82	206.47	205	207.02	204.16	202.94	203.09	203.82	204.58	203.13	206.01	200.78	201.04	202.86	204.96	204.87	210.85	201.52	205.3	203.59	205.31	205.9	202.91	202.69	206.89	204.87	202.01	203.51
206.95	203.28	205.74	210.2	209.35	206.52	209.58	204.26	208.76	204.32	208.79	210.25	207.3	215.51	203.05	201.51	212.5	209.4	207.71	204.5	209.91	207.31	206.43	205.87	207.58	208.35	207.92	203.27	210.69	205.91	209.1	207.04	204.75	211.62	205.71	206.69	207	207.56	209.52	210.6	207.98	212.86	209.48	204.82	209.43	207.5	207.73	209.07	212.15	210.56
217.49	211.53	215.68	214.27	206.51	213.63	213.96	214.18	212.31	215.23	215.55	214.95	213.41	214.07	214.47	208.31	212.43	215.01	210.3	212.22	213.33	213.73	213.09	215.69	216.89	214.46	214.9	216	211.97	212.64	216.24	215.54	215.81	215.71	208.1	213.66	217.7	212.85	214.95	215.76	214.21	211.97	209.97	212.38	211.36	213.61	210.95	215.03	220.54	213.61
214.08	211.24	209.23	214.7	209.78	210.05	210.31	214.02	214.93	213.19	215.56	212.2	211.73	210.96	213.25	213.06	213.51	208.34	215.59	212.49	207.8	212.7	216.15	214.8	210.47	214.73	208.05	214.37	210.44	208.67	208.67	214.99	210.42	210.47	215.78	211.83	212.35	210.16	211.46	212.05	211.01	217.68	212.12	213.69	210.19	214.66	214.3	207.08	208.16	210.01
190.19	193.75	189.23	192.21	193.17	192.59	191.23	195.12	191.25	193.5	195.15	194.95	198.56	195.94	193	196.91	196.32	196.08	195.8	194.75	191.98	198.77	189.39	191.92	192.44	198.44	194.61	198.49	198.85	194.69	193.57	193.71	192.89	194.38	192.9	190.37	193.92	198.23	194.28	192.41	194.71	195.84	191.57	196.26	197.53	197.59	194.52	196.41	195.25	191.74
210.89	208.49	206.93	205.41	205.69	205.27	210.06	210.91	205.57	207.75	210.6	208.97	206.86	211.83	205.93	207.77	208.58	205.86	207.2	204.06	209.99	210.88	206.59	206.98	207.75	208.52	206.47	206.07	204.82	208.14	204.71	209.71	211.44	204.94	210.81	207.83	210.36	211.48	207.45	206.42	211.88	210.51	208.88	206.39	209.09	215.09	207.29	209.53	205.68	209.61
219.08	216.67	217.59	218.29	218.57	214.43	219.69	217.89	217.86	216.16	218.61	219.09	213.3	218.28	219.73	219.64	217.02	215.87	216.47	217.58	215.37	218.69	215.43	213.48	218.23	216.68	215.49	218.8	217.27	218.13	215.04	217.52	216.24	219.09	216.73	212.27	218.14	215.21	219.46	218.35	219.6	217.35	217.35	216.67	219.48	213.59	214.78	218.35	216.11	216.24
211.51	209.87	211.39	215.6	209.93	211.65	210.87	213.28	211.57	214.31	214.7	214.62	207.05	209.83	212.93	209.53	214.77	212.42	210.65	214.16	213.42	211.17	210.88	213.97	213.49	212.12	216.76	211.85	214.89	211.37	208.37	208.97	212.78	213.98	214.47	211.06	210.16	208.67	215.83	210.91	211.71	208.57	211.23	211.97	212.2	212.11	215.8	208.65	208.63	211.61
198.22	197.57	200.15	198.73	202.37	200.38	192.69	193.84	198.41	197.72	195.22	200.89	193.66	194.16	195.78	197.49	197.64	202.62	196.1	195.88	194	201.19	196.7	199.69	199.8	197.22	198.77	195.47	197.04	197.32	199.4	196.5	195.89	203.15	202.57	196.03	195.77	194.74	200.03	199.58	196.67	196.63	198.05	195.11	197.07	194.77	197.39	197.51	200.47	199.33
208.82	210.46	208.34	206.56	206.79	209.32	207.12	206.68	207.38	205.88	210.99	203.35	210.3	207.27	211.12	207.25	204.94	209.84	208.14	207.61	210.94	203.73	209.83	206.87	207.45	205.41	211.42	212.98	209.14	209.57	203.27	209.17	206.26	203	205.88	207.44	207.65	209.95	207.48	210.96	208.13	202.39	210.33	207.04	205.4	208.92	208.43	206.03	205.32	208.48
192.29	194.89	197.53	190	198.65	191.62	192.08	196.65	194.7	196.1	195.03	195.12	195.63	193.49	193.99	193.64	196.31	197.44	191.51	193.94	195.17	195.32	196.07	195.77	192.76	190.4	192.45	190	193.53	194.6	194.52	197.57	189.64	195.36	195.66	194.06	195.91	187.06	191.68	193.07	195.69	189.97	197.92	194.76	198.6	199.82	195.73	194.34	192.75	192.12
207.4	211.87	216.99	215.88	212.17	210.25	207.35	212.15	212.26	209.75	211.19	215.29	208.99	209.54	209.59	212.31	210.26	209.44	211.47	212.65	214.43	209.39	211.1	211.34	210.21	206.76	213.51	214.62	205.13	207.32	209.9	210.17	212.52	209.18	210.16	209.52	215.19	213.66	212.24	210.25	213.29	212.97	209.13	211.57	214.16	213.77	210.02	214.29	213.38	208.57
210.42	216.37	208.48	217.32	211.32	211.85	213.13	212.94	215.38	213.08	210.85	211.65	212.42	214.28	219.11	212.35	209.52	211.13	213.8	213.58	213.52	208.88	212.88	215.06	210.71	212.82	210.9	214.99	209.27	213.48	210.12	213.35	211.03	219.95	213.02	215.6	209.66	215.82	214.13	210.02	212.69	211.81	211.87	211.39	213.19	214.31	212.95	213.28	211.98	208.34
206.82	208.25	209.53	209.98	210.24	204.06	210.49	208.32	211.43	206.91	210.03	211.65	203.27	205.03	214.39	205.29	211.02	208.35	209.07	203.94	211.63	210.13	206.34	206.82	210.71	208.31	213.12	210.55	210.46	207.42	208.08	209.43	210.26	211.99	205.68	208.44	204.44	208.78	207.56	206.64	206.6	209.95	212.22	207.5	208.51	209.73	212.24	207.04	206.55	212.75
208.84	208.25	207.09	210.39	207.8	202.68	206.5	208.52	209.01	205.47	208.66	209.1	208.82	205.44	204.83	211.49	204.25	212.33	210.26	207.06	209.42	203.99	208.47	212.8	212.57	207.73	209.46	209.98	206.59	210.62	208.55	212.71	211.54	206.36	206.98	210.97	204.5	212.84	203.25	209.36	212.33	213.35	203.31	210.89	202.38	209.14	210.03	209.93	205.05	208.82
202.86	209.45	202.72	204.78	205.25	202.54	202.13	203.1	204.9	202.26	204.51	205.67	206.09	205.71	206.04	201.56	201.73	206.01	202.36	206.94	209.07	204.14	204.51	204.17	203.47	205.16	206.72	206.42	203.03	203.86	204.07	202.87	208.83	205.28	203.15	206.47	207.15	206.08	202.2	202.25	204.28	205.31	204.79	204.51	205.27	202.81	204.38	203.52	201.78	207.62
207.42	216.11	209.52	215.43	212.06	211.73	214.58	214.11	211.08	212.19	211.13	215.1	211.39	213.98	210.7	210.67	213.93	210.75	209.81	208.22	212.37	210.65	212.49	216.96	207.85	209.92	213.99	214.1	211.94	211.94	216.92	215.57	215.16	212.07	215.05	215.08	210.85	216.68	215.14	214.83	213.35	214.08	210.33	215.44	207.04	214.56	212.7	213.48	210.3	207.49
203.09	197.42	199	197.95	198.62	197.28	200.07	198.38	197.25	199.04	200.76	197.65	203.03	195.71	195.59	203.04	198.82	200.2	199.21	200.5	199.78	198.93	199.7	195.77	196.06	195.26	200.24	195.87	199.48	200.08	198.1	201.42	195.58	197.29	199.54	199.1	194.3	198.59	200.89	204.62	203.76	198.15	197.11	193.89	197.99	201.99	199.27	200.93	199.08	200.14
209.19	211.41	205.87	208.71	211.23	208.01	210.56	210.21	208.81	207.89	209.58	207.58	206.6	207.98	207.66	211.96	210.17	207.35	211.44	211.04	206.86	209.74	213.34	211.39	203.51	212.65	213.69	213.62	211.47	206.51	209.75	207.28	210.87	210.15	211.91	208.65	207.13	211.01	211.98	210.33	209.32	205.94	208.82	210.09	203.76	211.89	203	209.36	208.57	211.61
206.03	205.79	206.81	205.2	208.99	211.72	207.88	205.94	207.62	203.38	206.31	208.09	204	209.22	203.32	205.47	211.25	209.63	208.73	208.14	203.5	209.26	208.82	209.53	207.88	208.04	206	211.5	207.72	209.84	206.6	207.12	207.05	206.04	211.35	211.52	206.32	204.74	205.39	206.89	205.45	206.05	211.05	210.42	206.66	207.77	204.86	202.26	207.72	211.83
207.34	214.9	210.05	209.85	211.38	210.41	204.36	213.76	205.72	210.58	209.11	206.84	210.05	212.48	210.48	210.97	210.01	212.59	203.75	208.29	204.66	207.61	206.78	211.91	204.65	205.3	211.94	209.32	212.18	209.54	207.61	209.59	209.64	207.51	205.63	209.57	209.21	215.3	207.5	210.39	212.9	208.73	207.04	205	209.19	212.94	210.28	209.17	208	209.58
217.64	216.64	215.85	217.27	221.42	220.07	215.98	216.89	215.55	214.34	219.64	218.28	213.18	220.58	218.55	217.86	221.35	219.17	215.78	219.24	215.07	215.47	220.07	220.27	215.59	219.46	217.11	216.45	217.8	213.63	220.48	220.32	220.72	216.25	214.06	219.13	219.77	215.69	215.49	221.92	218.28	218.13	215.72	216.76	219.42	215.78	215.69	214.15	217.4	216.97
199.38	200.86	204.35	201.25	201.52	197.93	205.48	203.81	200.2	200.84	200.75	203.98	198.73	201.75	202	205.04	203.09	203.7	199.28	200.16	206.89	200.61	202.34	200.12	197.32	200.53	202.41	201.01	199.46	201.04	201.4	205.67	197.98	197.77	204.08	199.46	201.28	201.24	204.91	203.25	203.95	198.92	201.22	206.41	201.94	201.99	199.12	200.64	203.79	205.26
200.27	204.08	204.4	205.37	204.23	205.98	204.08	205.6	205.65	207.49	203.48	199.37	208.16	208.68	205.83	202.73	206.77	207.01	207.29	209.1	206.32	202.89	206.95	204.14	204.49	206.9	205.74	207.33	203.79	205.05	204.88	203.03	206.44	204.44	203.03	205.44	205.85	203.94	209.22	205.82	207.86	203.2	209.13	203.75	211.71	199.97	204.16	212.76	204.54	208.4
206.37	207.83	208.82	209.62	211.47	207.88	206.39	205.43	210.77	207.29	205.97	206.28	207.52	210.35	210.01	211.2	210.37	210.39	208.48	205.25	209.04	203.47	205.91	209.49	211.64	208.79	208.6	204.85	209.63	207.92	211.18	205.29	209.56	210.35	209.56	212.89	209.47	205.6	208.78	209.17	211.33	207.15	208.11	209.28	207.53	208.2	209.33	209.6	210.09	212.59
199.35	203.83	200.62	201.28	199.78	200.3	203.92	200.41	200.09	203.44	202.46	198.2	199.43	204.47	202.27	199.87	200.72	197.98	201.09	205.67	203.52	198.72	202.47	196.99	200.14	202.55	198.92	200.24	201.19	202.68	201.27	200.8	200.87	196.89	199.34	203.01	200.42	199.46	198.91	199.11	198.63	195.65	199.06	202.52	204.67	201.56	199.76	199.38	198.32	195.23
193.49	198.61	201.94	198.04	203.47	197.38	194.2	199.83	196.7	199.25	195.82	193.98	203.55	195.25	198.25	200.16	198.97	201	197.32	196.54	200.29	196.62	195.9	199.84	198.83	199.22	202.85	197.14	197.33	200.61	198.86	199.38	199.21	200.7	200.07	198.17	203.34	199.23	198.42	201.35	200.02	194.98	202.6	196.41	197.3	200.9	201.75	194.96	203.69	199.14
197.44	198.31	203.59	198.12	196.86	197.47	200.4	195.09	201.09	197.48	201.85	199.15	196.2	195.91	201.96	204.18	198.88	199.93	201.04	198.76	196.87	196.49	202.85	200.09	200.79	201.9	199.44	199.08	199.55	200.72	197.05	199.76	199.48	198.44	199.88	201.36	197.2	199.37	198.5	201.18	198.13	200.34	200.18	197.71	198.17	199.69	204.18	197.21	200.24	203.89
211.27	208.53	205.67	212.53	206.5	206.21	206.43	204.98	207.9	205.3	211.4	206.12	208.03	207.53	209.39	207.58	207.45	213.93	208.91	209.19	211.37	208.68	211.12	209.95	208.24	206.38	208.16	211.46	213.4	211.26	208.16	208.77	208.47	207.07	211.98	208.14	206.91	209.12	209.58	207.21	208.94	210.82	211.55	211	208.93	207.71	213.51	209.07	208.2	203.47
215.38	220.31	220.18	221.19	221.02	214.11	216.46	216.39	217.26	220.11	216.43	215.78	218.11	219.32	217.9	217.86	216.49	222.19	218.06	217.31	214.84	217.46	216.41	216.49	215.38	215.66	216.68	222.65	218.37	214.64	213	216.92	217.46	214.63	216.85	216.27	217.24	216.36	217.01	219.87	215.05	218.24	220.24	213.22	217.41	218.74	212.16	221.11	221.43	215.7
210	206.64	208.22	204.65	210.86	207.66	209.69	204.24	206.47	205.02	205.65	210.18	207.28	208.76	212.48	207.06	206.86	207.97	201.12	208.86	208.36	204.44	204.99	207.72	205.05	208.12	208.96	206.74	206.42	210.18	206.2	206.66	205.35	208.01	207.83	207.55	212.17	206.84	210.24	207.01	211.04	210.32	207.45	210.85	208.61	204.99	204.93	206.9	208.61	210.56
195.24	193.47	199.89	200.55	198.33	199.22	201.03	197.88	200.6	205.54	201.29	197.34	201.06	198.91	200.33	200.03	201.76	199.63	198.21	199.75	199.97	202.2	198.48	199.04	193.98	199.25	197.21	202.34	197.81	196.27	199.56	198.83	201.51	204.47	201.83	197.06	199.19	196.29	195.62	203.93	197.75	195.95	201.71	201.34	200.33	199.1	202.25	201.12	202.01	192.74
203.52	206.4	206.38	202.5	206.06	202.2	202.74	203.25	204.88	204.4	205.91	202.95	204.96	199.87	209.11	202.89	203.94	205.27	204.1	204.57	201.6	205.6	206.23	202.78	208.18	208.33	202.61	198.67	201.94	201.23	203.61	207.08	202.17	205.11	199.31	206.44	200.04	202.78	205.36	204.66	204.66	205.75	205.72	201.62	204.66	202.7	205.45	205.9	202.76	204.2
191.79	193.25	193.78	192.2	196.94	187.46	193.12	195.05	196.92	198.9	193.24	194.55	198.23	190.1	194.08	191.47	194.5	192.68	195.58	193.93	190.42	197.51	189.91	194.82	194.05	197.06	196.39	193.25	192.61	194.65	189.57	190.83	187.45	193.17	197.06	188.88	193.98	190.66	195.18	193.88	195.43	195.9	196.49	194.43	197.42	198.46	191.44	193.1	195.58	192.27
211.23	206.85	203.41	205.06	204.96	209.96	210.49	201.42	206.08	207.68	212.95	205.03	207.86	211.11	205.45	202.59	204.56	205.78	204.65	202.83	202.29	205.43	201.31	206.8	205.82	208.24	206.06	207.15	204.03	210.22	207.7	204.94	205.95	205.64	206.18	210.22	206.49	207.45	206.96	205.22	207.42	207.67	209.05	207	204.92	204.06	206.48	205.18	202.76	209.05
198.03	199.83	196.21	200.4	199.83	199.73	201.88	199.2	201.49	201.43	200.2	198.82	199.23	200.89	197.47	198.58	199.78	200	201.5	199.8	198.83	198.55	198.65	198.01	199.64	201.23	199.06	196	198.87	197.65	199.79	197.78	198.04	195.48	195.35	201.92	197.31	199.85	198.55	200.92	199.38	198.53	201.73	202.61	199.69	197.21	192.46	198.53	196.46	197.27
199.03	200.51	191.96	197.14	200.26	201.32	195.93	198.31	201.64	198.1	199.29	198.86	199.65	197.69	198.59	199.03	199.87	199.56	200.94	197.61	200.57	198.55	204.11	202.05	198.86	200.24	201.07	197.51	201.23	194.21	199.84	196.81	200.54	197.43	198.39	197.41	195.65	197.39	198.23	199.18	200.37	196.52	198.47	198.6	199.81	193.86	199.09	197.07	198.59	196.97
198.11	196.73	200.47	204.9	199.22	200.37	203.31	197.23	196.98	196.71	203.98	197.39	201.94	202.4	199.02	201.24	206.41	199.32	200.13	199.75	197.86	202.34	200.85	200.46	203.73	200.98	197.83	197.47	198.04	199.58	206.16	201.4	199.27	199.25	201.56	204.87	202.95	200.85	200.59	201.38	203.65	197.15	199.73	199.33	198.32	199.91	201.29	203.19	199.52	201.67
210.84	208.9	219.71	206.95	214.19	208.63	207.89	214.19	207.3	212.06	213.62	214.12	214.41	212.26	213.92	211.42	213.08	209.5	212.7	212.74	212.34	216.06	213.88	213.64	216.34	215.8	213.65	217.6	208.96	213.6	212.2	206.18	213.02	212.91	210.71	212.75	209.81	212.21	212.71	214.97	213.26	216.65	210.71	211.26	212.85	213.17	212.72	211.49	213.67	211.45
197.97	204	199.31	197.22	193.53	198.26	198.74	198	195.66	200.33	198.89	199.57	199.61	198.95	200.95	197.83	196.44	200.66	197.79	195.3	197.89	197.55	201.72	194.76	200.83	198.5	197.1	197.05	194.45	199.32	205.25	194.34	199.63	198.64	200.91	199	199.23	200.1	203.57	200.44	204.64	196.31	196.57	199.7	200.34	199.19	197.94	197.64	194.51	199.51
206.68	206.19	203.1	205.55	209.25	207.8	204.83	206.06	201.32	209.92	206.91	205.51	204.77	204.26	209.72	209.2	205.25	205.15	206.45	206.14	204.9	208.56	201.42	204.68	205.32	202.32	206.8	203.59	204.14	208.54	210.71	200.18	207.75	206.89	208.78	205.67	199.86	201.63	206.73	203.79	205.14	207.07	210.84	208.5	204.34	209.16	208.19	206.27	206.69	204.48
206.21	202.5	207.68	207.5	201.94	203.2	203.18	206.72	208.24	202.77	202.41	203.28	204.79	201.52	201.32	204.97	198.53	205.51	200.29	201.24	204.36	204.18	204.4	206.14	207.81	205.02	200.82	202.8	201.27	200.93	206.9	202.66	202.38	202.98	206.3	203.46	204.89	204.29	202.06	202.52	205.35	198.2	203.65	202.15	202.34	204.3	201.88	202.11	203.4	205.56
203.59	204.58	206.29	202.93	200.4	203.52	200.35	204.55	202.34	199.41	204.3	204.24	204	199.64	208.62	200.52	206.79	202	205.64	202.53	203.04	204.49	200.43	200.79	207.89	204.4	203.8	207.21	204.65	199.72	205.54	204.22	206.33	203.47	197.36	203.62	202.45	204.93	204.54	200.2	204.84	207.89	202.4	195.16	199.18	198.6	204.29	198.38	206.33	197.82
217.96	216.26	218.46	217.59	213.61	214.9	216.58	222.61	216.74	217.72	218.7	217.44	220.83	220.65	217.64	213.75	216.8	217.91	215.84	214.34	218.53	216.18	217.47	219.27	217.8	217	217.63	217.82	218.79	219.17	216.41	221.84	215.7	218.73	220.83	216.68	217.28	219.8	219.1	216.62	212.66	214.77	221.58	220.32	216.66	217.71	213.31	220.47	212.77	219.45
216.61	217.53	218.13	219.96	219.16	215.26	216.56	214.36	216.82	215.38	215.96	215.42	210.35	216.44	215.28	212.83	216.42	218.06	218.1	217.74	215.08	213.52	215.17	217.5	217.48	215.92	214.55	217.74	218.37	221.38	223.4	212.99	218.33	217.02	211.3	220.82	217.26	219.17	217.14	215.16	217.01	217.95	217.5	215.85	215.09	218.27	215.4	215.62	216.61	214.68
196.77	201.74	198.27	195.97	197.53	200.12	201.92	200.4	195.82	201.23	201.23	202.5	198.37	200.84	199.9	197.43	196.23	202.55	200.76	200.78	197.77	198.31	203.38	202	198.33	199.37	201.97	199.85	197.82	202.75	199	200.09	201.41	200.69	195.81	202.35	198.81	198.43	199	197.76	198.45	201.02	204.61	201.96	205.34	199.89	197.07	201.98	201.27	204.2
206.65	207.51	209.18	209.23	206.3	213.93	206.89	210.66	208.61	209.89	207.09	208.03	211.57	210.77	209.98	209.82	207.38	208.17	207.18	207.83	204.8	206.48	208.8	208.27	204.43	207.89	206.79	206.66	205.09	213.87	205.01	209.37	209.14	208.62	212.19	208.54	208.39	202.7	207.13	205.71	207.05	210.48	208.95	209.05	209.97	209.69	206.81	209.31	211.02	206.26
195.3	199.18	200.79	197.82	199.19	199.67	197.87	197.7	202.2	199.86	199.71	201.24	194.69	198.23	202.85	198.4	200.03	197.73	200.31	198.86	202.37	194.72	199.59	195.3	196.11	198.13	196.72	197.22	200.19	197.84	200.66	197.26	198.17	195.74	200.64	199.66	201.07	199.03	197.61	201.22	197.29	203.84	196.69	199.63	196.19	200.15	203.09	201.19	196.15	195.29
211.64	212.54	212.43	209.8	204.22	207.91	212.49	208.15	206.69	207.48	209.99	207.46	208.15	205.89	208.64	208.77	209.4	207.15	208.12	208.1	207.53	208.61	210.64	211.02	208.99	209.66	202.7	208.5	209.97	208.71	208.96	206.75	206.24	207.82	210.4	209.27	208.75	211.41	206.62	210.96	208.36	214.79	212.52	209.07	209.78	207.9	208.92	205.53	211.03	213.18
208.18	205.03	207.06	209.39	199.95	206.91	208.62	208.74	211.67	205.03	202.66	205.01	207.82	202.15	210.04	205.35	205.97	209.87	209.29	209.45	207.58	206.29	206.15	213.28	205.84	211.99	210.68	207.95	206.46	205.21	207.92	208.38	208.61	207.17	210.89	209.14	206.42	210.05	204.75	205.87	208.77	207.53	208.4	207.47	201.85	210.68	210.19	207.86	210.21	208.55
212.79	205.49	210.1	205.59	203.85	204.2	208.36	207.62	207.51	205.39	204.67	206.41	209.16	213.31	208.05	206.53	207.15	209.33	205.27	207.85	212.66	210.3	209.9	209.06	210.13	209.16	205.91	208.03	205.39	209.07	212.84	212.44	211.57	207.57	207.61	208.5	209.88	207.05	208.09	209.59	208.12	209.49	209.96	208.08	207.54	212.86	206.14	206.6	208.99	208.18
203.58	199.01	201.08	201.8	204.23	206.2	206.51	202.42	200.51	206.73	205.11	205.53	206.66	202.38	199.6	203.57	206.16	205.38	202.78	203.66	202.34	200.37	199.77	199.58	202.21	202.43	199.14	198.79	205.4	205.43	202.76	205.49	203.72	201.14	201	200.57	201.65	204.21	201.74	204.43	199.61	205.27	205.54	204.37	199.72	204.55	204.27	203.54	208.91	203.44
208.74	202	204.65	207.66	203.17	210.02	214.19	207.46	205.74	208.24	206.05	209.59	210.82	210.5	210.27	207.16	208.72	205.68	205.39	205.42	206.31	198.95	210.69	203.57	208.75	210.25	205.93	211.98	209.09	207.96	207.68	207.77	209.21	206.16	205.73	207.44	207.34	206.61	208.34	209.18	211.83	207.74	204.19	212.34	208.1	205.38	206.81	208.76	212.06	206.91
217.16	211.01	214.92	208.49	213.61	214.36	209.83	215.47	211.39	215.99	211.45	210.5	213.8	211.51	207.91	217.29	209.73	215.83	212.22	213.41	216.76	215.08	218.89	212.39	220.89	213.05	207.68	209.29	216.12	211.43	212.18	211.88	212.99	211.56	211.87	213.99	214.29	214.02	212.67	213.49	211.32	214.11	213.22	212.8	214.86	210.84	208.07	213.39	216.14	212.97
208.81	207.98	209.4	204.91	207.27	207.66	203.17	208.91	209.77	203.73	205.86	209.63	204.84	211.18	206.16	207.32	206.66	210.37	211.99	207.16	209.21	209.48	203.32	204.36	208.69	210.68	206.04	205.78	203.11	209.77	204.85	203.88	205.88	208.7	208.69	208.82	208.62	211.08	206.6	205.75	208.2	208.59	206.27	208.58	208.04	205.03	207.61	207.33	205.36	206.45
206.63	211.71	210.18	207.07	207.56	210.38	205.24	209.93	213.09	208.86	208.93	210.33	208.28	206.39	208.57	213.91	210.96	208.26	204.82	209.29	210.36	211.62	209.76	211.59	209.18	210.27	210.62	210.42	208.14	208.43	206.17	206.46	208.15	205.31	212.26	210.03	204.7	204.1	210.3	207.66	207.39	204.24	209.62	209.64	210.13	209.21	210.13	207.11	211.58	210.91
206.66	206.71	211.76	209.58	207.21	207.65	207.01	205.62	208.64	211.9	206.53	206.24	209.36	212.89	209.71	206.28	200.5	205.45	207.74	208.66	210.64	213.07	211.28	209.22	212.92	209.42	210.83	210.47	204.3	213.21	206.91	212.93	209.02	209.12	208.04	206.78	202.27	211.3	207.06	214.8	209	209.03	209.14	206.52	211.03	208.57	212.73	203.44	213.32	212.01
203.88	207.18	207.15	201.88	208	209.99	214.33	209.44	209.44	210.94	209.08	208.18	206.99	206.76	213.55	209.91	210.92	204.6	208.55	210.27	208.67	208.95	207.31	207.23	207.12	204.68	211.29	206.56	211.15	211.39	207.21	212.62	211.19	211.33	213.88	206.74	208.88	205.81	207.83	208.99	205.33	208.01	211.37	206.22	207.59	210.56	203.28	208.35	211.09	206.85
207.33	209.62	206.17	211.04	202.01	205.6	206.41	210.32	211.38	209.8	207.46	210.32	206.32	206.7	210.32	204.78	209.51	209.66	209.83	212.09	206.75	204.52	208.1	203.74	211.59	209.91	210.75	206.81	207.38	203.87	210.54	206.59	209.22	205.4	212.44	209.18	216.66	205.78	209.46	203.81	211.53	212.5	209.91	208.86	206.03	207.91	210.18	207.49	209.04	205.84
217.36	221.02	216.67	217.52	218.19	212.07	214.46	212.96	218.41	217.35	214.94	214.83	218.42	222.49	217.34	218.19	214.8	214.31	219.86	216.92	217.01	216.9	219.62	216.2	215.77	212.43	219.92	219.96	212.59	218.04	214.54	218.93	218.27	215.61	215.72	220.97	215.65	220.28	213.82	213.4	218.81	213.49	214.06	220.91	218.12	216.49	216.94	217.62	220.91	215.45
208.49	208.77	207.92	208.5	205.95	213.38	205.47	207.52	208.49	208.64	207.51	204.24	211.78	206.17	210.31	208.75	211.47	207.17	205.96	205.61	209.37	209.29	204.98	206.13	208.79	208.28	209.44	209.7	206.53	208.86	205.26	209.47	207.19	206.06	207.67	209.25	208.5	209.09	204.87	209.42	206.24	201.03	208.19	208.18	207.53	207.46	208.33	208.78	203.48	206.51
208.54	208	211.59	211.83	211.05	209.14	209.31	211.88	209.44	208.82	210.34	208.27	212.44	209.57	211.7	214.4	209.51	214.43	215.16	212.99	208.81	213.21	210.93	212.08	213.36	213.12	212.31	209.75	210.14	210.94	213.41	215.32	212.39	209.22	214.28	211.08	211.16	211.42	213.61	205.51	215.93	209.55	210.73	212.46	210.63	213.22	212.22	209.94	207.82	209.5
204.58	205.93	203.71	207.74	207.7	207.49	204.95	206.34	210.8	206.23	205.76	205.89	206.47	202.71	201.05	205.89	207.2	204.31	209.69	204.55	208.05	206.86	208.29	206.94	204.91	204.92	206.7	205.01	211.35	207.81	205.3	208.52	205.89	207.08	209.31	204.8	207.13	206.49	205.46	205.33	203.47	206.49	200.62	202.97	207.73	208.37	205.95	207.96	209.74	208.7
191.33	200.97	193.96	197.94	194.93	194.97	193.35	189.93	195.17	195.71	197.36	194.57	194.36	190.84	198.97	197.52	194.47	191.18	193.91	195.33	196.1	193.82	196.81	189.01	196.88	197.33	199.21	197.54	197.22	195.78	191.49	198.54	194	194.95	196.02	195.55	196.13	198.64	193.99	191.62	196.75	191.92	198.32	189.6	192.79	194.34	194.93	196.87	200.6	195.84
215.66	217.98	213.29	214.42	212.65	214.65	219.48	216.19	221.97	222.25	214.83	215.24	215.77	219.71	219.01	219.63	214.24	213.98	218.43	219.02	222.47	214.05	209.55	217.4	219.72	216.7	221.8	217.95	217.22	217.93	220.4	215.53	215.59	213.6	220.88	214.9	215.47	214.87	215.71	218.32	219.02	220.08	219.05	218.02	218.49	213.03	216.36	219.72	214.83	222.57
201.96	202.14	207.87	202.42	201.81	203.52	199.72	203.03	204.2	204.36	203.26	203.82	201.48	205.78	198.97	201.48	200.82	204.68	205.62	201.09	200.23	203.7	201.46	200.95	203.6	202.88	205.09	204.08	202.85	205.06	206.54	204.62	201.35	207.11	208.4	204.61	200.06	203.35	207.45	200.6	203.8	202.96	203.1	199.12	205.27	204.03	203.11	201.06	198.01	203.41
213.16	207.66	213.56	218.96	213.74	215.9	212.64	208.14	210.24	214.11	213.32	211.56	210.83	209	210.55	209.75	212.73	211.11	214.64	215.75	215.27	215.78	212.41	214.01	211.96	213.35	210.77	210.84	209.52	212.62	214.02	212.87	208.23	209.81	214.72	213.09	215.99	213.46	212.03	215.18	213.72	214.5	212.15	213.71	213.73	208.9	212.23	211.8	212.66	209.32
212.09	214.03	214.99	209.99	208.36	205.84	207.78	209.62	211.25	213.26	213.81	215.76	210.73	205.96	210.55	213.75	215.82	210.29	212.06	208.77	214.61	210.56	213.24	213.41	212.43	214.08	213.61	208.84	208.08	207.09	203.3	211.82	213.38	213.17	212.36	209.64	213.8	213.5	209.86	213.83	211.95	209.82	215.86	212.91	209.88	209.76	211.01	208.78	211.68	211.27
216.77	222.81	215.95	214.32	215.95	215.95	217.22	216.18	216.56	214.81	217.76	214.6	216.26	215.57	216.17	217.82	212.87	216.85	219.63	220.75	217.56	214.72	219.7	218.23	216.73	219.05	220.12	216.33	218.38	214.3	217.11	215.72	214.83	224.31	216.97	214.74	212.74	217.38	219.52	223.43	215.94	219.04	217.23	221.49	213.58	212.87	213.52	218.81	212.92	216.56
204.04	205.48	202.45	204.94	201.9	200.51	198.95	200.21	195.02	199.17	206.18	199.68	199.33	203.08	200.76	198.53	197.66	199.11	200.91	202.09	201.98	197.62	200.27	199.03	203.48	205.1	198.95	200.31	206.89	201.35	203.12	201.38	201.22	203.92	198.68	199.27	204.16	202.07	200.58	199.61	199.07	205.03	207.06	198.16	200.15	198.73	201.69	202.71	201.95	202.2
205.97	203.45	206.44	204.82	199.38	206.17	203.68	197.41	204.47	201.92	203.43	199.17	202.73	201.77	203.55	203.66	202.51	200.81	209.04	201.8	201.43	203.69	203.75	204.6	206.97	202.08	202.87	203.34	201.95	203.46	205.55	206.09	199.29	208.69	200.73	201.44	202.17	201.46	202.49	205.45	200.02	205.06	199.14	204.46	205.15	209.22	207.46	197.24	201.33	204.32
214.06	210.99	214.66	216.97	213.03	210.66	214.45	205.27	213.77	211.52	212.81	212.47	211.94	213.08	207.06	212.23	212.27	211.46	213.09	211.12	213.52	211.83	209.78	213.4	212.33	208.78	210.28	211.76	208.27	207.99	211.37	214.1	215.85	215.04	212.89	212.78	216.86	211.38	212.9	212.84	210.89	214	212.48	212.01	210.98	210.71	214.48	210.51	207.79	213.17
202.52	202.58	205.09	201.28	201.98	199.04	202.54	200.85	201	199.84	197.28	203	199.59	202.17	201.79	204.01	206.88	201.39	202.34	203.43	202.95	202.42	197.65	200.03	205	204.14	199.8	202.95	206.66	204.44	200.54	200.18	202.01	202.74	202.89	202.45	202.89	198.4	202.08	203.5	200.76	202.85	202.99	198.2	206.14	202.62	201.64	201.36	200.34	198.07
203.66	205.49	206.18	209.88	205.38	207.89	205.88	202.91	203.19	204.43	202.1	205.71	206.16	210.06	206.95	206.37	208.63	200.76	208.11	206.49	204.02	204.74	205.84	206.54	209.19	206.7	204.61	205.5	207.68	205.95	207.86	206.65	208.06	201.91	209.92	210.37	202.07	205.08	206.98	205.48	207.38	201.3	207.92	206.15	206.03	207.01	214.32	207.45	204.83	204.58
207.97	210.41	207.61	214.93	215.2	210.75	216.28	207.03	215.72	211.24	215.64	215.45	211.64	206.95	211.53	215.69	211.17	209.86	215.91	209.09	213.76	211.55	205.83	210.89	207.88	208.37	212.79	213.83	209.02	210.52	214.51	208.72	210.23	211.74	215.64	212.79	215.24	210.59	213.53	211.17	211.61	211.69	210.58	213.7	209.74	214.38	212.49	213.51	210.89	213.96
213.29	214.46	210	212.17	212.62	214.81	214.93	215.74	210.54	211.74	213.24	212.35	209.26	217.01	210.91	211.46	215.44	216.12	216.44	210.65	213.37	211.21	210.72	213.2	214.46	213.38	212.37	217.33	215.07	212.78	212.39	214.28	214.91	207.66	211.4	212.25	210.73	211.47	210.03	212.87	209.26	214.48	211.51	211.04	211.85	216.65	209.79	211.34	214.65	210.43
215.32	216.03	220.92	222.95	217.67	214.85	212.53	218.21	219.85	217.81	218.21	212.96	214.39	212.83	216.97	214.89	213.91	220.62	214.21	216.36	213.14	215.62	220.01	217.37	216.18	217.3	217.01	215.15	215.36	212.16	212.19	218.7	220.07	212.22	220.88	218.46	219.92	214.8	218.05	217.97	219.77	215.1	216.37	215.36	215.87	210.93	215.1	215.52	215.66	214.35
214.87	217.6	214.2	218.38	218.37	217.88	218.67	214.58	216.73	216.96	216.76	220.02	220.85	216.81	214.55	216.39	210.91	211.62	220.06	221.55	216.01	211.11	217.75	217.93	215.2	216.08	216.17	219.03	217.62	218.72	220.81	216.14	216.05	216.5	216.96	215.16	216.55	216.02	216.45	215.75	219.22	217.83	216.44	226.05	222.43	213.68	217.36	216.53	220.43	220.05
206.47	212.71	209.85	205.48	204.8	212	205.41	208.77	213.89	210.42	207.29	209.02	208.1	209.46	208.96	209.15	205.47	210.48	207.88	206.92	209.99	213.37	209.12	210.09	209.45	206.8	207.98	207.72	210.12	209.28	211.26	211.09	205.71	212.22	208.69	209.06	210.58	212.74	211.4	207.52	209.13	209.42	208.71	211.13	208.58	208.36	207.3	208.85	208.64	208.21
206.77	213.22	204.28	208.3	209.58	204.66	209.59	209.7	215.17	212.98	211.62	210.54	207.81	208.03	210.75	204.89	211.24	206.39	208.52	208.79	209.44	206.02	210.98	210.46	213.14	210.07	210.77	207.67	207.65	211.68	213.33	210.61	209.91	208.03	207.87	214.64	206.16	206.92	209.16	206.76	208.73	203.64	205.48	206.13	208.82	204.66	210.32	207.67	203.35	207.18
209.68	206.26	208.84	206.32	211.02	206.49	208.61	209.18	208.19	209.08	207.2	211.47	201.86	211.79	209.68	209.83	208.13	209.89	207.69	205.04	209.06	207.69	213.09	206.38	207.58	206.65	208.49	210.22	207.4	205.1	205.02	211.64	206.32	208.86	204.78	209.89	206.44	204.01	205.23	211.02	204.32	205.65	203.69	207.81	205.47	206.64	209.56	204.55	204.23	208.89
207.99	210.07	207.53	211.53	212.78	212.85	208.67	210.74	211.42	207.56	209.52	212.03	210.32	211.36	212.9	212.87	213.13	211.45	215.99	213.43	204.25	214.08	209.07	211.76	208.7	211.83	212.11	212.18	212.49	212.68	215.61	213.02	211.45	209.38	209.09	216.37	212.08	209.66	209.19	207.4	213.38	212.28	207.84	212.09	211.95	216.59	215.67	209.74	214.86	209.61
202.45	203.12	202.15	201.86	203.56	195.11	201.73	200.71	196.95	199.07	203.35	199.87	198.45	201.97	205.34	202.35	200.47	198.38	198.64	199.76	200.16	201.46	205.86	200.66	201.63	201.9	200.87	200.35	196.5	199.39	204.08	203.33	200.24	202.19	199.79	198.31	203.25	202.77	199.24	203.91	200.58	202.61	200.99	202	203.69	207.73	203.3	199.53	199.22	204.11
212.49	210.58	213.24	214.56	213.93	214.33	213.7	214.78	215.03	212.99	211.88	212.7	207.94	216.28	209.65	209.47	214.31	210.57	213.56	209.38	209.61	210.58	214.69	210.51	212.92	210.9	213.25	211	212.71	217.08	212.59	215.57	207.48	215.81	210.65	210.17	214.34	213.03	211.14	210.8	210.27	213.99	215.98	211.18	213.15	214.81	211.66	213.95	210.68	211.98
211.41	209.73	211.4	215.82	211.62	212.98	206.84	205.8	208.73	214.34	207.7	210.4	212.41	203.23	210.91	209	207.58	208.55	208.77	213.92	210.86	206.56	211.83	210.12	208.8	204.88	209.99	211.32	211.45	206.21	202.98	208.39	209.84	209.48	211.02	211.54	212.52	207.84	204.2	207.05	206.72	212.01	211.86	207.1	203.6	204.43	207.35	211	210.2	203.23
218.68	218.74	218.19	218.11	221.88	218.14	217.3	216.94	220.4	220.43	213.18	215.94	216.05	215.43	218.23	221.14	220.09	217.22	217.92	218.1	221.24	221.01	214.69	213.63	215.1	215.05	216.86	219.89	211.23	218.97	218.13	216.61	218.04	217.28	212.94	217.78	213.69	215.32	221.53	217.12	222.14	219.1	214.31	220.53	217.42	214.86	221.19	215.96	220.96	216.02
207.27	204.83	204.63	209.59	212.99	207.62	207.4	209.32	203.98	208.49	210.53	209.37	205.4	209.02	209.96	205.46	207.91	212.59	209.09	209.1	212.32	211.27	211.37	207.09	210.38	205.95	206.19	207.19	210.98	206.61	210.01	213.79	209.63	209.03	209.17	206.74	207.87	202.92	204.94	208.36	212.33	208.13	211.44	207.23	206.12	212.68	206.56	204.84	209.13	209.31
202.26	203.39	203.01	202.24	201.42	202.93	202.36	207.73	201.99	202.9	205.36	206.86	208.49	204	205.53	201.81	207.24	204.72	203.21	205.39	205.66	203.06	203.98	203.33	202.84	201.13	201.39	197.84	204.75	204.8	200.71	205.57	204.48	201.62	203.98	204.43	196.48	200.2	205.9	205.58	202.85	204.04	206.21	202.9	201.53	200.88	207.02	203.26	202.98	202.3
201.01	203.11	201.31	205.44	198.89	202.27	201.14	204.14	202.47	204.91	203.82	198.71	195.67	201.97	200.05	203.28	201.25	200.66	206.36	202.62	204.25	204.68	202.93	202.72	204.25	202.08	200.26	205.88	199.78	203.55	204.61	206.59	204.34	199.78	204.63	202.65	202.44	205.85	201.12	202.13	203.27	201.65	200.39	207.1	201.03	204.24	204.93	200.57	203.21	204.81
194.91	196.86	202.33	199.63	194.93	200.01	200.12	198.5	200.17	196.94	200.61	203.66	197.74	201.29	202.56	204.35	197.75	197.72	198.75	199.83	200.92	201.21	202.09	196.38	197.18	198.71	198.69	198.72	197.87	200.83	201.33	200.59	200.96	195.8	196.34	196.9	201.35	198.36	201.12	197.71	199.92	200.52	202.07	199.3	195.75	197.29	196.35	198.19	197.84	197.71
214.66	212.73	217.83	219.17	215.96	219.98	217.66	221.76	222.74	213.88	219.36	217.98	213.88	215	215.75	218.46	217.39	216.57	218.44	216.14	221.18	217.39	216.63	215.26	218.51	214.38	214.3	214.24	216.96	212.91	217.62	215.49	217.5	222.69	215.32	218.07	217.4	215.73	214.73	218.53	210.36	219.12	217.58	214.52	217.83	216.26	221.06	216.48	219.39	222.37
202.8	202.12	201.37	201.62	204.49	202.95	203.29	204.86	206.08	200.35	204.75	206.68	206.56	202.97	203.73	204.29	204.54	204.04	202.19	198.03	203.59	204.91	204.17	204.12	203.67	200.38	203.16	204.05	199.32	202.82	203.25	201.51	201.71	206.15	204.66	201.29	203.24	204.12	199.26	203.95	201.75	203.24	204.68	206.57	201.24	205.18	204.5	200.66	207.3	203.37
203.25	202.79	196.99	201.1	200.29	206.35	200.41	201.02	203.72	204.29	208.17	207.02	201.75	198.33	199.42	200.66	205.08	206.21	202.39	207.15	201.98	203.05	201.59	201.84	205.37	202.67	202.59	202.83	204.15	199.73	203.97	199.91	199.14	206.52	206.34	204.12	200.56	204.53	201.06	202.92	203.08	207.42	208.76	205.81	203.69	202.05	202.84	203.09	207.28	200.23
212.43	211.54	212.83	215.65	210.23	212.45	208.25	209.75	210.13	212.01	218.42	210	211.49	205.67	214.08	215.14	216.36	210.56	212.95	213.32	207.09	213.28	213.88	211.58	213.27	211.1	212.91	211.24	215.86	210.65	212.52	213.82	213.89	212.96	213.4	211.25	211.67	208.49	209.49	213.9	211.48	209.13	209.04	213.23	210.69	211.83	210.66	211.16	211.81	215.25
214.7	217.97	219.68	211.45	219.57	215.1	217.75	214.12	213.81	218.72	219.07	220.04	218.3	216.84	213.37	214.5	217.32	215.83	218.28	216.61	214.24	217.72	215.49	213.56	221.79	215.24	216.69	218.62	215.58	217.85	216.19	214.53	214.64	215.75	216.59	215.87	214.35	215.09	214.88	220.26	214.38	220.01	221.15	219.52	218.35	213.27	217.3	216.69	220.09	219.34
210.04	210.23	215.04	209.12	209.35	212.48	213.86	211.9	211.5	210.41	211.79	210.06	212.92	214.2	213.46	215.97	212.13	207.64	209.6	212.06	209.7	208.74	206.54	209.61	212.72	210.28	215.68	211.46	208.26	216.17	211.68	211.18	212.61	211.26	213.38	212.89	216.3	211.37	213.7	210.58	206.92	210.45	214.77	211.75	211.85	209.6	209.6	212.32	210.57	214.41
213.32	208.48	214.78	209.57	212.61	212.34	213.35	215.18	214.55	210.65	213.32	209.5	212.44	210.71	216.01	212.64	210.63	216.96	210.86	213.8	209.66	210.57	211.41	217.25	215.96	210.43	213.82	211.39	211.53	215.49	214.65	213.15	213.71	211.77	213.23	212.12	210.01	214.37	211.93	212.36	212.47	218.99	213.98	208.67	214.34	214.81	208.47	217.22	211.05	213.35
204.56	201.33	194.31	197.66	198.94	198.74	200.45	197.8	199.21	200.76	197.41	202.56	199.64	197.89	194.23	197.68	200.67	200.15	196.72	197.68	202.03	201.9	201.98	198.8	201.04	200.77	198.76	199.67	199.61	201.2	199.73	200.96	200.88	201.14	192.23	198.64	202.46	199.31	198.4	199.93	199.4	201.47	200.7	203.07	203.95	201.04	198.71	199.09	198.22	193.93
191.62	197.75	199.08	196.5	196.68	194.55	197.32	195.68	199.15	192.69	191.92	193.27	192.61	194.2	193.9	196.36	192.39	194.81	197.63	195.27	194.47	191.01	192.64	192.89	196	195.42	201.65	196.34	195.16	192.49	193.67	192.6	199.75	193.35	192.47	200.07	196.1	198.19	194.59	195.37	195.21	197.6	198.25	194.96	199.44	196.3	195.08	199.27	194.53	191.52
213.11	209.98	211.98	209.52	207.47	208.86	205.75	212.43	211.54	213.74	206.12	211.09	214.14	215.63	212.22	212.18	209.59	214.12	211.23	209.7	209.23	216.44	210.72	212.01	214.91	214.91	211.99	207.99	207.03	210.37	212.9	211.39	214.13	211.44	206.04	212.85	210.02	211.43	207.18	208.48	213	211.7	210.44	212.88	210.6	211.85	209.46	209.25	209.33	212.74
202.97	204.22	200.89	206.07	205.28	207.03	202.76	206.3	204.76	202.17	204.58	202.71	205.1	204.44	203.16	204.4	206.04	202.29	206.79	203.59	202.99	204.9	202.22	203.71	203.87	206.08	202.75	203.27	203.06	205.68	205.92	205.75	202.27	206.01	206.37	205.68	201.81	205.8	204.44	206.74	199.41	204.64	205.25	206.75	202.95	205.16	208.95	204.72	205.96	207.8
202.41	202.99	204.92	197.89	204.19	200.91	206.77	201.93	198.39	198.21	205.57	206.21	201.69	202.52	201.27	199.67	203.14	203.37	200.54	200.72	207.52	207.8	202.99	198.73	204.23	197.71	203.04	197.19	204.83	208.06	199.78	204.32	202.58	198.81	198.27	202.62	198.17	205.17	200.53	199.29	195.87	202.48	202.54	202.8	204.77	200.95	203.92	200.49	201.75	206.46
219.27	215.22	217.83	214.27	219.29	213.72	218.66	221.43	217.55	215.41	217.11	217.95	217.17	221.02	219.45	216.87	213.32	215	219.23	221.67	215.98	216.75	215.76	214.4	219.42	213.83	216.08	214.27	217.38	208.77	221.44	217.55	216.92	219.67	216.25	215.32	214.58	210.93	216.48	215.38	217.82	215.29	215.38	218.1	216.54	219.57	216.46	216.55	215.42	214.37
207.95	207.89	210.81	205.53	213.91	211.13	213.17	213.81	214.57	206.61	208.48	207.3	208.26	205.69	211.83	207.23	208.76	213.56	213.63	206.23	210.83	206.2	207.86	212.5	207.28	209.52	209.29	209.95	203.58	209.05	207.86	210.55	208.49	205.03	209.08	208.17	208.61	212.5	207.58	216.38	212.61	210.73	210.19	210.6	211.42	209.29	204.62	211.58	212.34	210.79
202.22	204.41	202.6	204.63	203.33	204.2	200.09	205.02	204.47	202.29	197.94	203.97	200.83	203.7	199	201.81	202.09	201.34	203.99	198.17	200.23	199.43	204.73	202.34	202.75	207.26	202	203.45	206.12	204.36	203.19	201.43	200.06	202.94	198.45	204.24	202.19	205.73	206.58	198.41	202.12	204.15	203.01	198.43	199.67	203.43	199.31	199.99	203.24	203.27
195.83	195.93	191.84	196.9	190.59	193.86	193.5	191.92	191.6	196.65	194.11	189.08	199.32	195.74	198.81	195.38	195	194.92	192.15	190.58	196.79	194.26	197.17	195.21	192.14	194.12	197.33	196.72	192.22	192.54	195.33	197.74	191.61	198.1	195.25	195.12	196.32	192.37	196.49	194.87	195.51	194.51	191.62	192.39	192.17	197.78	191.99	192.12	192.44	196.82
203.8	202.27	205.03	207.14	205	199.62	207.86	206.56	208.69	202.5	207.8	204.49	202.58	204.25	205.55	209.4	203.33	204.22	202.38	209.45	205.7	207.31	205.9	207.82	201.75	207.19	205.68	204.26	206.38	202.12	208.94	208.14	206.13	199.29	204.05	209.63	208.35	205.11	202.63	206.17	207.96	202.23	209.14	207.92	207.43	200.54	208.2	205.36	205.91	205.74
202.68	198.05	200.79	204.1	202.96	206.34	203.6	201.83	206.11	203.29	201.34	206.45	203.74	205.77	206.81	200.24	204.33	204.12	201.48	206.63	202.79	203.7	203.77	201.77	203.13	206.3	202.26	205.18	207.76	203.84	203.2	201.93	208	199.38	205.8	203.99	203.73	206.38	205.14	202.32	200.43	203.85	201.06	200.5	205.11	203.69	204.05	200.98	203.31	203.5
209.72	207.25	204.57	207.86	209.78	208.79	209.61	209.11	203.28	210.65	208.57	209.17	207.89	207.03	208.85	211.83	210.94	209.3	210.39	207.07	208.77	212.12	209.37	207.83	206.38	211.67	208.93	208.48	207.9	206.71	205.89	209.48	209.17	210.92	209.6	206.94	207.77	208.22	211.61	207.15	206.53	209.35	212.75	209.06	203.94	214.84	205.94	211.38	206.34	209.83
204.22	206.66	202.43	202.47	210.57	206.53	204.8	202.72	202.65	202.98	203.47	201.82	209.61	200.04	199.92	203.8	204.38	202.58	203.1	208.05	204.04	202.49	198.72	204.05	201.63	203.48	206.99	202.7	201.59	206.41	210.51	204.21	204.55	203.23	205.95	207.22	203.33	204.42	203.29	201.86	203.11	208.02	199.92	206.28	201.01	202.71	200.94	206.1	197.36	202.75
203.44	207.18	212.42	209.86	208.57	210.65	211.4	210.74	210.42	210.7	214.03	204.87	209.78	211.46	210.17	206.62	209.49	209.9	206.26	208.5	206.89	213.94	206.32	204.17	210.04	207.28	209.35	210.98	207.93	204.9	207.56	207.3	211.63	212.15	205.63	214.42	207.17	208.26	209.37	211.22	206.32	206.13	208.8	210.13	209.02	210.5	210.97	205.72	212.68	208.93
203.7	206.59	204.18	203.92	207.23	211.17	202.08	204.03	205.36	206.35	205.85	204.94	208.43	207.29	205.85	203.41	207.68	202.96	204.41	208.56	204.83	204.14	200.57	204.51	210.42	209.36	209.49	200.73	211.44	204.73	205.94	207.48	206.63	205.17	207.76	205.68	209.25	208.74	205.24	204.05	207.09	211.09	205.32	203.63	207	202.59	205.36	207.52	207.58	204.09
200.53	202.05	202.38	203.68	206.1	200.76	201.5	205.17	203.55	202.47	205.78	199.02	203.43	202.25	200.26	200.93	197.24	202.47	202.93	202.4	203.69	202.63	203.37	201.51	201.67	205.59	202.5	202.71	202.93	201.57	201.78	196.69	200.68	201.95	208.53	201.66	200.52	203.46	205.5	201.45	208.73	205.32	200.35	201.01	206.45	205.43	204.54	205.44	202.25	203.91
214.31	220.75	215.6	217.58	220.57	217.68	218.82	216.52	217.19	219.96	215.19	216.78	213.14	216.4	217.86	215.13	219.09	216.08	218.86	215.27	215.13	218.43	214.43	216.65	218.54	218.24	218.18	217.09	221.59	220.18	217.35	217.8	217.1	217.22	218.03	216.05	216.64	218.89	217.54	216	219.7	217.28	220.35	219.81	219.61	217.71	217.34	214.76	218.92	222.68
208.6	208.89	209.82	208.24	209.83	206.97	207.4	212.55	204.42	210.98	210.16	209.06	210.23	204.78	210.9	203.83	212.05	212.31	210.32	210.54	212.34	209.31	209.24	206.96	210.19	209.48	211.4	208.92	210.63	212.75	210.56	215.92	207.64	210.63	213.68	207.66	207.88	207.83	204.08	206.63	209.71	210.09	212.48	214.29	208.05	208.86	208.46	212.61	211.78	212.33
209.25	205.09	205.55	204.46	206.17	206.01	206.9	204.99	211.55	205.84	204.55	206.06	208.19	204.46	209.09	206.07	206.55	211.4	207.18	207.33	209.91	206.28	204.68	209.14	208.35	202.26	206.52	211.07	207.42	208.13	209.36	201.17	205.39	200.98	204.4	203.67	207.66	210.5	209.9	205.99	206.68	207.97	204.41	207.65	205.92	205.37	208.33	203.21	205.93	204.93
198.79	203.12	203.1	201.52	203.15	205.74	205.35	206.76	204.78	203.09	205.22	206.52	202.55	200.14	209.37	201.47	201.54	206.74	204.69	203.35	203.95	209.5	204.96	200.89	204.26	200.3	204.82	207.4	205.88	204.28	212.05	200.31	205.95	201.57	204.67	203.78	205.88	203.72	202.65	200.62	205.06	197.68	208.08	206.18	202.82	203.91	202.4	202.86	206.69	203.63
208.03	209.92	204.58	213.26	209.56	209.63	207.34	208.8	207.19	206.87	205.03	206.24	213.43	209.32	209.93	212.75	208.12	209.08	207.62	209.38	209.77	207.73	205.67	205.47	203.38	211.2	209.28	212.85	212.68	210.31	206.13	205.66	209.41	211.25	211.84	207.97	207.59	206.7	206.41	206.39	206.56	207.07	203.74	209.88	209.11	212.74	211.92	207.69	208.39	208.99
205.96	200.22	200.54	207.05	206	207.35	205.26	205.33	205.46	205.69	205.68	204.26	203.47	205.17	204.15	202.97	208.29	203.29	209.44	206.97	200.93	203.38	201.58	204.93	200.79	204.34	205.35	204.15	208.27	207.02	206.45	203.55	200.64	206.61	207.55	206.8	205.82	204.14	206.27	204.58	203.54	206.12	203.84	209.25	206.88	205.3	202.26	205.9	202.72	205.76
212.48	207.34	212.68	218.04	214.18	215.92	209.97	211.85	210.38	215.77	209.62	208.93	211.19	209.01	211.09	209.47	209.41	208.94	214.53	209.29	210.65	216.24	207.89	210.52	213.3	212.1	207.9	207.8	213.47	212.54	208.77	209.88	210.81	208	210.2	214.57	213.88	211.04	209.37	213.81	214.31	213.02	213.9	210.64	215.12	207.89	211.36	211	210.33	211.19
210.48	210.02	210.76	214.9	212.17	211.69	214.47	211.29	210.46	210.39	210.41	212.13	209.33	210.31	210.34	209.41	213.5	213.06	213.2	211.3	210.12	212.05	209.03	212.52	209.97	207.85	212.64	212.81	213.39	211.48	214.34	209.61	212.62	206.9	210.99	212.57	209.29	209.42	211.98	210.47	214.65	210.95	215.12	213	210.44	210.99	210.97	215.73	209.22	209.76
219.22	219.44	217.36	218.98	214.97	216.36	219.58	216.82	217.25	214.46	216.88	214.4	212.99	215.57	217.06	217.43	211.87	215.37	216.9	213.12	212.34	219.85	218.92	215.22	217.63	216.74	217.31	218.91	217.82	214.23	215.59	218.19	216.43	215.44	216.6	214.24	219.79	218.89	216.67	215.83	216.66	221.85	218.17	216.37	214.77	211.18	214.81	216.92	220.76	218.33
206.66	211.6	206.33	200.85	209.31	204.95	208.98	205.94	207.7	208.32	210.24	206.13	209.88	208.35	204.34	206.61	207.46	204.68	210.18	209.54	208.42	206.93	206.83	210.98	208.44	208.42	210.08	210.36	208.93	209.04	212.27	205.89	206.29	206.68	203.09	208.43	211.23	205.66	205.59	206.85	207.56	209.01	208.33	202.38	208.51	207.46	211.61	207.35	210.08	204.91
193.82	192.98	194.97	194.26	195.94	196.34	198.92	195.35	193.06	198.7	192.7	191.96	194.53	195.3	194.56	195.7	196.33	194.96	196.91	199	195.36	195.5	194.57	197.06	193.23	197.97	197.35	194.77	192.64	194.05	191.2	196.9	194.86	192.18	195.67	198.67	190.14	198.48	196.83	197.05	192.87	198.05	192.75	195.84	190.68	197.74	202.27	190.1	197.36	193.52
198.02	201.04	202.8	201.71	197.27	201.82	198.03	202.95	203.07	206.32	200.4	202.82	205.47	202.83	203.45	201.79	201.67	202.41	204.15	207.02	202.39	195.95	201.48	203.5	199.79	197.82	200.32	204.67	201.23	203.9	198.84	202.11	204.05	205.29	198.69	204.54	199.72	202.12	200.68	199.8	198.56	201.93	199.96	201.54	199.11	201.77	199.72	206.13	198.34	200.93
214.66	215.11	213.21	216.62	212.61	212.93	212.03	209.84	210.12	210.79	215.1	211.88	213.68	206.68	213.4	207.54	213.21	210.68	210.26	211.88	213.36	216.54	209.16	206	213.22	211.99	217.67	210.23	216.44	208.96	213.59	207.13	214.48	209.64	209.63	209.77	213.93	209.37	211.62	208.31	211.57	211.53	210.13	215.78	208.78	204.35	210.46	212.54	210.08	212.18
210.38	207.68	207.37	206.99	206.1	205.34	208.16	207.12	208.53	206.26	208.4	205.01	209.6	209.3	208.7	204.45	208.47	207.76	206.57	201.56	211.46	208.51	202.69	208.76	208.05	205.26	210.24	209.02	211.7	208.62	206.44	207.93	206.77	207.15	203.12	207.48	207.73	207.28	204.42	209.86	210.4	205.62	208.96	209.89	205.67	209.11	209.91	210.47	210.66	210.26
214.8	211.87	213.32	216.24	213.04	211.8	210.45	213	214.88	213.25	212.93	215.78	209.85	213.73	211.55	210.49	214.07	219.12	213.66	208.95	212.74	211.46	215.38	214.31	213.61	210.28	212.11	214.45	211.2	215.72	211.63	215.72	210.94	211.35	209.77	212.63	211.94	210	212.45	214.19	215.22	214.73	212.92	212.83	212.33	210.29	209.19	210.81	212.85	213.59
199.64	201.91	206.93	203.34	200.66	201.36	201.64	203.43	203.5	202.33	207.76	201.16	206.31	203.31	202.47	204.61	203.53	208.63	202.86	207.76	208.75	201.87	202.92	202.4	205.1	200.5	203.41	204.15	202.08	206.88	202.26	200.43	206.84	201.53	203.47	207.27	206.52	201.49	205.73	207.2	205.81	205.95	202.78	204.52	202.45	201.09	207.02	202.87	203.98	206.85
200.37	199.35	200.13	206.27	206.56	209.14	206.32	204.34	204.89	202.96	205.54	203.65	207.94	199.74	204.56	204.11	201.64	206	202.65	205.01	204.8	209.87	207.12	207.25	206.01	203.35	201.09	206.08	206.89	202.03	204.57	204.75	206.35	206	203.02	210.93	204	204.79	203.25	206.14	204.37	201.27	207.56	206.01	206.43	207.72	201.17	209.05	202.24	203.04
200.39	198.59	202.5	198.35	198.17	197.55	195.19	199.58	194.31	201.92	195.33	207.33	200.57	198.82	200	197.92	198.94	204.83	204.18	204.31	201.17	199.07	199.91	196.98	199.33	200.9	205.39	205.59	200.16	204.29	202.21	200.82	199.72	201.58	199.89	199.49	200.34	196.37	196.39	202.75	196.91	199.3	200.14	198.42	197.98	200.28	202.26	200.79	199.01	198.6
214.69	211.6	212.09	208.55	208.67	213.57	213.81	217.38	212.42	215.1	211.18	208.99	210.12	213.85	214.63	210.79	210.14	211.42	215.76	213.06	217.2	217.31	213.53	212.09	215.13	214.06	212.09	214.87	212.09	212.04	211.86	214.95	214.48	215.07	212.32	213.08	212.95	212.96	206.87	212.25	209.48	207.62	209.8	208.12	211.41	217.8	208.75	213.3	210.8	213.23
196.45	199.32	198.25	201.91	203.12	198.91	197.7	197.65	201.49	199.62	200.59	202.83	196.18	200.07	203.43	201.66	199.15	199.58	198.62	200.97	199.69	198.02	195.5	197.27	198.74	199.76	203.71	199.49	196.7	197.06	201.38	200.93	197.3	202.16	197.82	201.05	200.12	200.95	197.29	199.13	199.71	203.36	198.47	196.89	198.75	199.22	198.08	204.27	199.34	198.62
209.1	203.85	208.81	210.03	207.22	211.78	209.28	211.1	208.27	210.82	205.89	211.74	211.44	213.87	209.76	208.1	208.31	207.78	211.03	215.39	203.98	209.88	209.65	211.52	207.64	214.21	211.47	204.37	212.44	208.45	207.75	208.6	209.24	206.41	207.17	208.2	208.39	206.16	210.49	206.26	212.18	213.34	208.82	205.23	206.61	204.52	207.17	206.54	205.6	209.27
204.98	200.72	201.66	201.02	207.44	205.24	205.53	201.34	201.81	201.65	205.45	202.87	205.66	200.59	201.82	204.96	201.33	204.86	200.79	199.89	204.02	203.48	202.46	197.94	204.49	206.44	203.78	200	203.7	204.58	202.73	204.72	201.12	203.7	203.7	201.05	198.16	203.87	201.75	199.7	202.93	201.85	199.53	201.99	200.49	203.02	199.49	203	202.5	207.57
212.46	216.05	215.4	212.96	208.16	211.59	211.52	212.86	214.69	212.42	212.97	211.19	213.91	210.04	212.75	211.39	212.14	213.91	212.67	209.58	209.3	213.73	208.2	209.91	210.92	209.61	211.02	211.02	209.84	215.83	213.32	207.9	210.6	207.92	206.08	213.27	209.89	213.68	211	208.23	211.04	208.73	210.09	212.05	215.36	212.17	209.22	212.83	211.92	210.83
221.29	218.46	218.26	220.75	219.99	218.55	216.24	219.03	219.29	216.01	217.88	216.3	215.67	218.24	217.34	212.86	219	219.78	216.68	219.26	213.36	221.41	217.45	217.79	215.66	219.78	220.99	215.85	216.74	218.68	218.06	216.12	214.22	219.76	217.46	222.32	216.93	217.05	221.06	217.13	215.95	219.32	218.52	219.56	219.99	215.75	219.72	217.49	217.77	216.71
222.27	218.34	220.26	215.59	220.89	215.81	216.6	217.49	218.86	218.61	218.91	216.55	216.17	218.5	218.69	222.57	216.41	217.83	215.76	221.85	219.72	215.8	220.11	216.76	214.78	217.72	217.99	218.01	215.92	215.85	216.12	217.84	216.34	219.22	215.69	214.17	215.35	217.23	219.67	219.03	218.85	217.33	215.82	216.78	216.98	219.34	220.08	217.69	215.89	220.7
204.06	204.91	205.23	204.82	203.25	206.2	206.8	201.76	201.68	209.04	202.77	206.56	201.29	205.01	203.81	203.68	202.64	206.38	206.1	203.34	205.79	202.91	201.83	201.28	207.47	212.18	206.27	206.54	206.14	206.81	207.92	207.73	204.06	202.63	203.94	203.15	203.69	204.57	201.13	210.92	209.24	206.06	205.65	204.71	207.42	211.49	204.29	199.17	209.56	208.64
207.64	205.65	202.86	206.91	210.13	212.02	210.22	207.82	210.46	207.47	202.26	207.77	209.29	210.03	206.16	208.41	210.03	212.48	204.55	204.87	205.45	205.75	206.79	212.38	212.69	209.88	208.87	207.53	205.33	210.76	206.49	207.89	208.02	209.16	208.74	207.86	207.83	211.42	208.82	208.09	208.33	206.87	209.04	207.99	208.98	211.65	209.61	204.06	211.91	205.53
210.38	210.64	211.74	209.46	209.16	206.9	211.4	208.14	208.57	216.07	204.51	209.43	205.98	210.83	210.61	210.35	209.9	211.42	207.23	209.63	205.68	205.81	206.39	207.21	200.28	204.43	209.75	206.73	210.04	209.53	207.43	210.58	209.67	206.73	210.04	210.29	208.38	208.39	207.38	211.53	209.74	212.12	211.06	207.74	211.96	208.27	210.25	208.74	200.98	207.82
208.18	209.18	203.46	202.06	207.07	205.28	209.32	209.47	208.62	207.87	208.18	207.45	202.27	205.32	203.1	212.68	204.99	203.09	207.09	204.57	202.12	205.56	204.89	204.61	204.62	206.97	206.4	205.91	206.23	207.24	206.44	205.04	208.37	207.5	205.83	206.08	205.21	207.13	205.95	205.83	208.02	205.94	207.06	209.5	202.27	201.66	208.26	204.64	207.98	206.77
207	198.98	201.84	206.53	206.8	207.98	207.5	199.93	208.03	203.39	204.61	205.52	209.1	207.77	203.01	203.74	207.4	207.05	201.47	205.16	206.79	206.1	207.56	202.62	204.4	203.55	204.08	204.04	203.76	206.1	205.71	207.65	207.67	206.28	205.04	203.59	202.36	210.82	206.48	204.28	204.2	208.28	206.13	205.41	208.75	201.01	204.81	200.73	204.65	207.46
214.14	215.71	218.65	213.5	215.47	218.45	215.78	214.76	217.11	216.39	218.05	218.42	216.56	218.51	216.21	217.7	218.19	222.55	219.16	217.76	218.7	217.93	214.17	218.12	215.69	215.2	220.11	215.42	213.29	214.39	218.91	214.16	220.18	218.03	217.57	216.97	218.38	218.58	217.62	213.48	217.01	213.83	213.85	215.26	216.31	216.17	220.14	220.02	216.46	220.05
206.33	202.66	203.8	202.77	201.84	199.82	200.02	204.34	198.86	207.72	201.73	198.47	204.14	201.82	201.9	206.6	200.19	204.51	201.27	205.33	200.84	205.45	204.17	203.8	204.46	200.13	205.89	203.63	203.81	203.88	202.05	202.49	201.55	201.32	202.89	205.77	204.26	206.46	207.07	205.2	204.46	200.54	203.11	203.07	202.9	204.99	204.67	204.57	202.92	203.12
204.42	204.14	200.57	202.85	205.65	200.98	200.86	201.61	205.58	202.45	198.92	204.59	201.01	202.2	207.75	201.52	205.33	203.57	199.37	204.42	205.78	199.27	198.79	208.67	206.08	200.04	203.48	200.33	201.81	208.91	202.61	203.59	200.26	202.79	204.86	200.21	198.47	198.88	203.09	202.28	199.01	202.81	203.1	205.22	210.04	200.31	199.25	203.79	202.48	203.13
210.03	208.28	208.5	207.04	205.25	211.4	210.99	208.63	207.73	203.16	205.03	208.03	207.1	207.67	204.21	202.98	208.72	205.3	203.77	209.02	207.76	204.57	209.89	205.24	210.18	204.87	207.3	205.45	211.54	210.15	211.42	206.58	206.95	203.89	208.8	210.51	206.59	202.82	207.71	205.97	207.44	207.49	204.43	210.74	208.91	210.3	207.14	206.13	207.8	209.21
205.2	205.35	206.28	205.59	206.66	208.47	204.9	202.26	207.2	202.37	204.42	209.02	208.04	207.17	206.92	208.61	203.48	204.83	206.57	207.74	207.9	205.2	209.57	206.69	209.32	210.14	208.62	209.78	207.87	202.16	204.48	210.41	201.65	205.19	213.69	201.21	209.66	207.43	207.86	208.37	205.75	208.15	201.61	203.26	207.89	200.54	201.27	198.02	206.72	207.04
212.24	208.65	209.98	211.7	209.15	215.87	212.63	211.09	214.75	208.45	211.29	211.62	211.49	212.33	210.68	210.25	210.51	209.29	214.98	212.55	214.58	209.43	211.65	213.81	210.45	213.64	210.84	210.15	210.46	208.33	209.47	210.02	210.59	213.17	216.34	208.6	215.2	212.29	214.5	212.11	216.24	207.47	211.56	214.82	212.08	208.06	210.66	212.67	212.84	214.49
203.05	201.94	202.76	200.48	200.42	205.17	197.46	201.48	201.94	202.4	198.75	201.43	199.23	201.75	202.42	202.31	201.54	198.67	201.48	200.95	198.68	204.36	199.66	201.36	199.23	201.15	196.39	205.23	201.22	203.14	197.56	202.89	204.27	195.38	198.99	199.37	201.95	205.8	198.93	197.07	201.7	201.95	197.85	198.56	198.67	197.49	200.38	195.4	199.76	202.86
214.96	215.36	221.46	220.87	221.7	219.75	215.99	220.56	210.5	217.58	220.85	218.31	216.41	219.66	216.67	217	216.21	212.51	218.93	217.49	215.57	218.09	221.77	215.9	217.56	219.07	215.93	217.96	218.45	218.73	220.49	220.01	216.28	216	217.7	216.45	212.85	216.95	218.48	223.23	219.45	215.09	217.04	214.17	218.29	219.8	219.03	216.61	219.7	215.03
205.21	207.96	204.53	202.28	204.39	208.5	204.71	203.82	206.71	199.99	203.87	207.33	204.47	205.66	203.41	202.72	206.76	205.64	205.94	207.61	200.41	202.34	208.5	207.33	206.66	197.77	204.2	202.54	209.17	203.62	203.61	202.95	200.57	202.4	207.88	201.89	201.11	204.09	207.03	203.75	204.89	204.42	200.51	205.3	204.6	205.71	205.79	208.23	210.81	207.47
213.93	216.73	216.78	219.69	217.32	216.52	214.17	215.22	217.68	217.89	215.88	216.43	212.3	215.56	215.92	217.54	219.8	219.7	213.37	220.64	217.3	216.47	216.17	216.71	218.86	220.1	216.9	218.86	218.39	215.01	217.2	219.7	215.93	214.01	219.6	215.9	215.62	219.65	217.2	219.34	220.52	218.72	221.06	218.32	217.33	219.17	215.69	215.92	217.58	220.43
207.03	207.13	209.37	208.07	209.9	210.1	209.36	207.32	202.92	209.14	209.94	210.49	209.44	207.64	209.14	207.22	206.68	205.85	204.91	209.81	209.27	210.92	209.34	206.51	206.55	206.13	206.81	209.54	210.01	214.78	206.25	206.2	206.76	204.9	208.82	208.66	208.61	210.09	210.29	208.14	206.77	209.79	206.58	208.21	207.85	210.37	205.22	211.73	206.1	205.54
198.6	201.78	197.64	198.45	198.91	199.97	198.89	198.53	198.27	195.99	195.91	199.84	198.48	199.44	198.21	199.89	204.54	200.53	198.64	199.75	199	197.12	200.76	199.07	200.35	201.23	205.09	196.76	196.13	197.24	198.38	203.95	202.07	199.97	201.55	201.13	198.37	198.76	199.7	198.29	194.39	200.48	200.41	198.75	193.8	197.24	196.84	197.9	196.58	195.57
209.58	207.27	204.41	211.92	205.59	212.56	210.94	211.87	210.43	209.9	207.35	209.17	210.05	209.19	209.88	210.7	207.68	210.05	211.44	209.97	207.25	207.4	211.52	210.92	206.78	215.44	207.16	211.08	207.33	210.17	207.76	205.85	205.46	205.27	202.94	208.96	206.53	210.07	208.27	207.35	205.24	204.82	208.74	211.05	207.89	205.64	206.71	209.24	204.58	204.92
206.38	209.57	199.29	208.99	212.1	213.14	210.64	207.07	207.08	207.27	211.89	205.64	207.77	207.8	210.44	209.91	211.72	208.96	207.13	209.08	207.72	205.85	206.07	209.61	208.07	204.61	212.55	209.49	207.76	204.91	210.57	207.87	209.54	208.38	210.93	209.16	208.87	209.31	206.58	208.85	208.63	210.23	209.2	212.32	207.45	207.24	202.55	209.12	205.92	211.35
214.78	213.56	222.85	214.33	218.85	212.73	220.51	215.11	213.1	214.72	220.11	224.75	221.69	222.1	216.43	222.31	216.51	217.98	219.49	216.14	219.19	217.05	217.94	216.57	217.22	217.08	215.19	215.98	216.52	214.24	217.4	215.94	215.12	218.65	217.94	216.11	221.75	215.18	221.19	216.45	218.09	215.35	219.29	216.15	217.07	216.03	218.36	214.76	214.06	225.32
203.88	204.55	207.65	207.92	210.41	208.5	209.98	208.02	207.24	208.94	204.73	210.46	210.41	201.87	205.06	206.54	208.82	208.28	207.93	207.85	206.12	207.25	205.14	208.73	204.01	209.53	205.29	208.89	209.57	209.72	208.66	204.91	204.89	211.48	207.2	209.48	211.73	211.21	209.92	208.08	205.61	206.56	212.45	209.02	207.19	206.67	201.38	207.93	203.23	210.5
210.74	207.27	206.05	205.8	210.08	209.96	208.05	205.27	213.4	209.21	212.99	210.23	211.22	206.52	211.54	209.45	209.58	207.08	210.07	208.75	211.09	206.99	208.42	209.62	209.16	205.94	212.05	204.77	210.68	207.16	211.28	212.47	208.92	210.52	208.25	208.67	210.6	210.26	210.82	205.09	208.12	206.82	211.61	208.2	206.04	211.16	208.92	211.88	205.91	207.4
210.14	207.5	215.2	208.48	209.8	210.77	207.87	206.89	207.45	209.54	205.56	208.67	211.76	211.03	207.06	211.99	211.56	213.48	210.43	207.3	211.26	210.6	211.93	207.43	205.2	209.89	212.38	206.32	209	206.42	210.75	211.44	218.97	209.04	207.87	208.83	206.95	211.38	209.36	207.21	208.05	212.23	212.13	212.57	211.34	205.86	209.87	208.67	211.15	209.11
208.85	210.37	206.9	205.84	208.01	206.92	210.39	212.1	207.38	210.09	206.08	203.54	211.87	208.9	209.61	209.13	208.39	211.33	209.76	209.86	207.72	212.76	206.61	210.13	208.54	211.88	208.49	207.8	205.43	209.75	208.16	211.13	206.69	204.51	205.85	207.49	209.25	207.06	206.44	212.18	208.35	210.2	206.7	209.24	207.31	206.72	207.6	204.7	205.45	208.27
208.97	203.62	209.06	205.6	208.7	201.44	207.82	205.36	205.85	204.26	205.42	206.69	205.35	203.91	207.3	205.65	206.92	210.56	205.7	205.42	208.36	202.23	208.14	205.91	208.35	205.91	209.38	207.1	205.38	207.61	203.05	205.11	206.89	206.82	206.85	205.8	205.83	204.22	210.13	206.56	204.96	204.01	208.5	204.69	206.18	209.34	201.7	207.41	207.19	203.62
194.27	197.67	196.55	199.53	198.29	202.03	197.88	197.07	197.3	200.27	203.14	198.46	197.6	201.21	196.26	202	199.71	194.66	195.9	197.57	193.13	198.28	197.78	196.01	200.39	194.06	196.42	201.94	202.6	200.42	200.6	201.89	197.71	200.09	198.11	198.27	197.61	194.24	196.21	200.03	198	196.62	198.79	193.48	193.53	201.4	201.9	200.84	195.92	195.12
220.35	216.09	215.52	219.28	218.44	216.38	214.66	217.48	217.35	217.06	219.16	214.39	219.44	220.64	216.21	220.06	219.24	213.48	216.7	217.01	221.34	212.82	213.86	221.53	216.67	216.97	218.57	214.05	214.37	219.6	216.11	215.23	218.26	218.18	219.7	217.34	218.05	216.6	216.15	219.45	214.49	217.03	214.38	216.48	216.57	215.04	217.25	220.36	213.29	221.25
185.43	193.17	195.42	195.04	198.76	193.2	191.66	192.12	193.45	194.14	195.43	188.82	192.48	194.4	195.69	195.79	193.47	192.2	192.39	191.42	192.43	192.45	196.15	197.74	192.56	191.38	194.2	190.79	196.09	198.24	191.49	197.51	196.22	191.2	193.99	194.73	196.37	191.75	196	194.03	197.76	193.31	193.76	193.37	192.63	191.63	195.18	190.85	197.84	196.08
210.88	208.53	212.48	210.91	212.34	210.83	211.7	208.13	209.96	213.43	211.1	212.8	212.14	209.7	216.28	210.95	213.22	212.98	215.26	213.48	211.43	212.74	213.14	209.93	212.08	209.51	210.42	212.11	206.98	208.67	209.7	209.86	209.13	211.06	210.08	211.97	212.99	210.85	208.73	208.04	216.33	211.67	209.38	209.89	211.17	210.82	211.66	208.02	212.84	212.76
203.56	202.1	200.85	205.88	206.63	204.55	205.83	206.84	201.18	205.27	201.79	205.43	201.09	206.03	200.66	207.44	207.14	198.4	203.31	205.58	203.04	205.1	200.43	204.7	204.12	206.85	200.11	205.73	203.1	204.59	204.55	203.65	203.31	203.2	201.75	207.3	202.76	203.55	203.12	202.88	206.95	205.89	200.33	205.3	206.98	199.94	204.04	202.65	207.74	203.62
205.25	202.19	197.55	201.98	200.61	202.5	199.96	197.83	198.61	200.36	201.16	204.97	198.13	200.92	199.95	197.27	203.18	201.9	198.92	198.8	199.46	202.72	197.26	198.95	201.38	198.53	204	202.05	201.14	195.82	203.83	199.8	195.44	204.4	202.24	195.91	200.36	198.53	203.41	202.86	197.67	201.2	201.79	202.95	200.59	198.3	197.43	200.03	201.36	197.29
213.81	209.24	213.42	208.54	207.11	208.32	211.08	211.32	216.82	210.89	209.58	209.53	212.39	207.91	208.03	211.44	208.37	206.14	207.45	207.85	210.17	211.59	206.69	210.12	209.47	209.32	204.32	212.78	210.16	214.27	209.27	214.58	212.4	209.41	207.3	210.73	208.77	212.12	213.98	209.79	207.33	210.56	208.92	208.69	215.05	211.05	207	210.28	206.98	205.93
204.1	205.29	203.35	203.15	198.54	201.52	202.18	200.49	209.57	202.02	203.57	203.77	201.87	207.61	202.42	204.39	201.74	204.88	199.97	205.44	201.71	208.62	202.35	204.07	204.87	203.89	204.24	203.69	204.03	205.96	198.04	207.17	206.47	206.22	206.24	199.92	203.33	202.33	205.45	202.23	203.33	202.43	203.04	203.11	206.83	205.57	204.78	202.66	205.51	205.29
208.9	208.64	212.14	204.72	210.18	210	206.85	210.58	211.47	213.1	207.41	207.39	213.17	207.43	206.38	207.12	210.34	206.06	208.88	210.56	214.08	212.97	212.44	205.25	202.86	206.64	208.71	206.16	208.51	207.65	205.28	210.39	204.62	206.03	206.02	208.22	203.93	207.79	208.05	212.4	208.08	207.12	209.19	209.71	206.92	211.39	209.77	209.73	203.57	205.51
206.32	205.33	207.55	206.54	213.08	207.93	209.22	210.83	208.59	207.54	207.66	210.54	210.46	209.52	207.48	210.16	214.65	209.21	208.66	214.33	208.32	208.16	210.27	211.56	210.93	205.47	206.27	209.41	207.19	207.22	211.16	210.1	211.57	214.14	209.23	210.04	206.63	208.73	211.13	209.29	204.46	208.87	208.2	205.3	212.06	211.05	209.51	205.05	208.55	213.23
218.28	219.81	216.43	215.64	219.48	216.79	217.75	214.63	218.13	219.78	219.42	216.62	218.79	220.36	217.93	214.69	214.37	218.56	215.96	215.15	216.97	220.66	212.77	222.06	216.33	217.29	213.06	218.44	217.67	213.85	218.11	222.51	213.89	220.74	218.83	215.56	220.08	218.16	216.53	214.05	210.89	211.17	216.12	214.68	215.7	218.63	218.4	218.1	218.1	216.28
207.24	208.46	207.86	204.88	203.95	206.77	208.21	207.23	207.13	207.49	206.88	207.01	205.84	207.59	206.1	207.94	205.59	210.12	205.02	206.28	211.43	209.32	211.09	206.63	208.46	203.77	209.5	210.39	203.09	210.12	206.97	207.63	203.26	211.13	207.54	204.57	207.54	210.91	209.59	211.33	207.71	209.27	209.35	202.99	202.99	206.23	211.91	210.52	206.65	209.39
203.47	205.95	207.9	207.41	208.76	208.93	211.45	211.52	208.2	205.41	208.29	211.91	206.79	211.46	210.59	205.82	215.69	206.76	208.37	206.1	210.32	211.39	207.27	203.84	214.2	205.58	210.9	209.64	209.76	208.62	211.74	207.17	208.77	206.01	209.34	208.7	209.05	212.09	212.03	208.69	209.45	204.18	204.91	209.35	207.28	209.28	207.97	206.81	208.51	206.73
197.17	196.28	195.35	192.7	192.16	198.97	195.26	194.97	198.31	193.68	195.7	192.33	195.38	196.06	198.11	195.2	193.5	193.4	191.28	194.65	195.05	192.83	194.65	195.46	194.7	197.28	195.18	191.6	194.48	191.27	200.39	197.29	192.35	197.19	192.17	189.47	197.1	195.46	193.63	195.19	195.64	191.67	194.05	194.83	190.1	193.88	194.23	196.3	195.39	192.9
193.63	197.75	195.65	196.38	193.62	195.76	190.56	196.82	196.73	194.4	195	194.78	200.31	196.73	193.35	195.25	194.83	191.17	194.2	196.26	194.15	196.92	194.85	194.64	194.85	199.57	196.41	196.77	196.36	197.33	194.41	196.07	192.96	194.14	194.2	196.63	195.37	197.74	194.22	197.43	196.94	196.42	196.7	193.63	194.7	196.1	194.46	191.07	196.5	193.37
212.99	209.98	212.13	208.44	213.62	213.8	214.17	214.98	213.3	213.99	209.95	212.28	209.24	211.51	215.87	211.21	209.56	213.24	214.04	210.45	212.1	212.14	213.91	213.51	210.85	214.97	211.16	215.59	212.99	217.55	213.79	212.46	214.23	210.39	215.18	211.93	209.13	210.22	209.67	212.15	214.35	211.66	209.68	211.99	212.35	212.14	213.15	217.12	210.32	209.46
212.31	213.04	209.87	212.16	212.53	211.27	214.81	213.81	208.87	207.89	214.19	211.48	211.22	211.23	209.71	211.72	211.88	208.62	216.75	210.52	208.61	213.43	211.5	206.19	210.06	212.67	207.91	214.68	211.79	210.37	212.03	207.87	211.41	212.87	212.95	210	210.14	212.27	209.6	214.16	207.65	211.96	215.67	210.43	212.96	211.25	211.01	212.8	205.9	215.01
200	199.51	195.9	195.51	203.06	201.04	199.96	198	200.03	201.27	204.45	199.46	202.98	199.68	200.59	202.66	200.3	199.63	194.34	199.1	197.78	201.12	199.82	200.5	202.11	202.62	199.62	200.2	197.66	200.17	202.77	197.28	200.19	198.47	202.87	196.38	200.76	197.23	202.64	199.68	201.33	204.75	200.69	203.73	197.1	196.83	194.6	202.61	198.36	202.82
204.14	205.61	207.99	204.19	208.18	205.34	205.6	201.44	203.85	208.08	208.49	208.95	203.12	205.09	206.82	206.59	204.33	204.5	209.04	202.8	206.58	205.93	210.12	209.58	206.11	208.13	208.41	208.13	208.3	205.38	209.55	202.07	207.93	207.2	206.2	207.55	201.78	211.42	205.78	202.12	206.39	206.62	204.24	207.84	205.46	207.83	201.82	211.37	203.16	202.52
209.78	210.21	213.51	207.62	207.39	212.2	210.08	210.46	206.32	208.19	213.88	209.39	209.1	207.85	208.37	209.45	209.08	211.54	209.08	211.9	208.96	211.53	209.97	207.87	209.44	207.49	211.8	208.22	212.42	210.73	207.72	207.68	209.1	210.24	212.38	211.24	213.79	206.2	211.71	211.59	210.97	212.23	212.42	208.48	211.63	208.56	211.38	211.79	208.2	207.77
204.46	206.25	206.29	204.96	206.98	201.92	205.83	201.91	206.15	202.67	204.83	203.83	205.07	204.46	203.39	199.43	200.36	204.1	203.96	206.95	202.04	204.1	205.52	201.29	205.36	203.37	204.59	203.82	206.57	203.57	203.25	208.11	202.05	201.24	203.91	204.14	204.69	203.54	207.58	202.33	206.73	209.11	204.03	206.08	203.06	201.4	203.99	197.05	202.58	203.42
201.26	205.34	207.52	200.4	204.88	209.95	202.17	209.34	209.28	206.51	204.1	205.34	204.28	205.87	208.09	205.28	203.24	202	205.47	208.44	206.99	202.55	202.8	202.53	207.21	205.56	207.55	206.5	207.89	202.8	205.35	203.58	201.91	200.89	204.37	201.19	209.21	204.9	205.53	213.51	206.68	203.09	210.69	203.65	198.75	205.88	202.56	206.65	204.6	206.78
203.3	206.96	205.39	209.02	202.17	210.35	206.25	209.04	210.88	203.43	206.35	206.83	207.99	208.87	206.96	201.81	206.18	204.82	207.03	204.8	206.46	206.15	203.84	211.85	211.92	207.97	205.91	206.72	203.8	203.48	208.8	205	204.05	208.44	204.85	204.23	203.64	202.41	206.83	204.67	202.48	206.74	204.08	206.51	207.67	204.91	210.04	206.43	205.17	203.31
218.97	215.94	212.39	208.42	214.64	212.33	214.16	210.99	212.03	210.48	214.79	210.48	208.03	213.26	210.47	209.53	211.34	210.21	213.8	207.6	209.08	211.54	207.2	213.34	208.81	215.93	211.03	210.87	213.33	212.25	216.97	212.72	210.69	210.55	212.23	212.79	211.46	212.11	210.65	212.47	213.87	209.09	214.95	209.81	212.72	212.34	214.4	220.21	214.52	209.25
208.07	210.94	205.4	206.87	206.72	207.28	210.04	205.91	205.2	208.52	212.74	206.94	206.92	203.59	212.87	204.93	209.88	204.62	208.91	205.64	205.78	206.07	209.67	207.22	209.3	207.09	204.88	209.37	203.44	210.38	206.07	206.74	208.87	207.32	206.26	208.13	207.7	207.13	208.13	206.38	208.13	205.78	210.75	201.8	211.89	210.52	208.66	208.33	209.12	210.1
203.21	205.04	200.07	204.74	204.65	200.83	207.19	201.48	206.21	205.59	199.4	202.44	206.01	209.77	197.9	206.04	205.56	206.32	204.37	203.24	200.04	201.31	201.4	201.07	204.23	203.12	204.45	204.69	206.32	199.42	203.89	205.1	209.64	202.59	203.4	208.8	203.96	199.66	205.98	206.5	203.28	199.93	201.67	203.3	204.53	204.95	203.26	202.57	203.19	203.69
212.14	213.61	211.61	210.65	212.55	213.42	210.59	211.4	208.3	211.67	211.08	207.97	216.06	211.95	210.41	206.71	212.12	214.61	211.77	209.13	213.73	208.8	215.22	215.38	217.68	215.2	209.23	214.54	210.79	208.13	208.83	211.31	212.52	211.64	217.92	215.3	214.95	208.51	211.88	214.57	212.46	213.08	214.02	213.16	207.62	211.77	212.67	213.32	211.06	211.41
203.28	205.25	207.56	202.63	202.58	206.15	206.3	203.89	203.1	203.98	207.75	207.71	204.68	202.71	203.78	204.14	203.28	203.34	207.54	203.81	205.22	208.31	205.36	209.16	197.34	203.12	203.02	202.91	202.48	203.54	202.39	202.37	208.55	206.66	206.83	204.26	208.62	205.84	201.8	203.62	208.12	206.88	205.62	204.19	204.13	211.17	209.38	209.13	206.94	205.86
203.33	205.62	215.06	209.73	206.81	207.07	208.86	209.77	208.68	206.82	206.54	209.99	208.15	210.43	208.34	207.91	210.87	209.02	208.85	208.79	211.35	206.08	208.18	208.78	210.01	207.87	209.15	211.92	209.63	208.61	207.5	212.46	213.94	204.13	207.59	206.65	206.93	212.84	210.69	209.33	204.73	207.4	206.43	212.44	207.64	210.82	206.45	207.93	207.97	208.28
202.66	210.96	203.93	202.96	202.3	203.05	207.2	203.41	206.03	204.52	206.7	204.59	203.32	201.73	203.66	207.03	205.6	206.4	205.13	210.55	204.03	210.62	205.45	206.53	205.29	200.65	207.19	206.16	206.27	206.49	205.86	202.04	203.69	202.93	208.98	207.28	206.36	207.95	205.8	198.86	207.75	205.17	208.82	206.28	204.81	202.19	207.81	206.25	204.46	209.58
205.19	199.24	203.86	199.87	204.68	204.36	202.21	205.31	200.12	201.9	201.81	205.32	206.23	203.16	204.24	203.75	202.16	203.29	202.35	202.5	204.84	196.76	203.95	205.89	204.03	199.94	203.7	199.61	202.69	204.73	203.24	202.45	206.69	203.39	210.45	201.43	205.66	202.1	202.21	202.34	198.83	199.83	199.99	204.02	201.48	207.23	201.27	199.99	206.78	197.3
200.18	202.92	202.7	206.58	204.39	200.53	203.11	201.68	204.96	207.89	204.37	203.3	204.92	202.85	199.7	202.49	198.25	206.06	203.48	206.85	204.37	204.76	201.35	205.93	203.84	205.66	205	199.15	200.66	207.2	204.25	201.62	205.26	203.5	205.25	202.64	203.87	201.79	201.7	203.76	199.77	206.22	203.89	204.27	202.37	209.94	198.9	204.76	206.74	204.28
209.68	204.48	208.26	208.76	213.68	210.9	213.23	204.28	208.9	203.28	208.11	207.94	209.13	210.04	207.26	209.4	207.4	209.47	207.86	210.78	209.56	210.27	210.94	204.18	210.13	206.62	208.92	207.45	205.76	207.62	208.16	209.89	202.47	207	206.76	208.55	209.54	209.48	205.66	206.81	210.38	203.5	207.91	212.31	208.34	209.2	209.37	204.61	204.65	210.12
209.07	210.72	209.97	211.09	207.99	207.03	210.81	209.43	206.52	207.81	214.91	206.79	214.56	209.73	210.77	210.81	208.6	208.34	210.97	213.08	209.22	208.76	210	206.59	208.35	209.61	212.28	210.42	208.94	209.47	211.5	210.36	214.51	209.18	207.26	210.73	207.46	208.52	208.33	208.46	212.31	207.07	210.95	208.83	212	210.83	206.28	210.52	208.7	210.66
216.17	210.5	208.5	212.73	210.66	209.93	209.33	215	206.64	213.97	211.34	207.3	211.43	210.4	209.67	212.11	211.3	211.65	213.28	209.17	215.03	215.35	215.97	209.52	213.61	211.33	207.35	213.81	209.95	209.62	213.37	207.67	209.97	213.49	212.58	211.54	214.73	210.78	215.59	214.6	214	212.49	212.77	209.03	212.19	211.09	212.89	214.44	214.09	211.45
210.67	208.57	208.77	208.99	207.53	208.77	213.93	208.39	209.16	210.62	209.42	211.08	210.24	209.67	210.46	207.73	202.33	209.06	208.8	208.31	210.33	212.94	212	210.92	210.39	208.96	207.13	209.61	209.4	207.07	212.81	209.55	205.56	207.58	207.48	212.11	204.98	209.88	211.12	211.15	209.15	207.43	209.61	209.3	208.04	207.16	204.45	206.77	208.67	210.97
203.32	203.81	207.07	206.28	206.54	206.66	206.05	209.98	203.35	204.66	204.45	207.84	208.77	208.19	204.23	208.46	204.08	211.1	205.61	207.24	204.69	209.39	206.75	206.3	208	209.05	203.72	205.46	202.5	201.97	202.45	207.09	203.88	204.03	205.69	207.36	207.32	207.44	208.39	209.81	205.41	203.25	206.2	210.11	205.2	208.57	205.39	208.74	207.96	212.38
211.41	214.89	208.78	211.07	207.91	218.71	209.09	208.84	210.58	211.35	213.72	212.29	211.87	212.69	204.65	207.78	215.79	212.09	211.65	212.08	208.03	209.72	209.47	207.47	211.69	211.56	217.24	207.31	210	213.9	213.07	210.37	213.9	208.11	215.23	212.54	214.54	212.37	210.76	209.22	214.53	214.81	207.62	208.29	209.3	209.72	207.25	209.95	212.55	211.65
201.22	199.14	200.49	197.5	197.64	198.72	195.56	196.19	199.92	201.42	199.4	202.01	193.55	198.53	197.43	198.54	200.1	195.31	200.81	201.14	199.04	196.31	196.26	198.3	197.78	199.03	198.74	197.2	199.59	197.5	195.93	193.98	202.73	201.18	195.93	193.89	198.72	199.92	198.42	196.14	201.63	197.48	198.1	198.26	197.16	200.45	198.97	195.02	201.05	199.93
198.61	205.85	203.39	203.09	206.62	205.68	205.65	208.68	206.62	198.3	205.09	202	203.97	200.54	202.22	201.86	204.36	202.14	204.36	202.8	204.63	204.86	206.31	204.95	201.23	206.56	203.19	200.74	194.88	202.19	205.83	200.17	205.78	201.77	207.81	203.01	205.69	205.1	202.36	203.02	201.62	202.49	203.24	201.07	204.41	205.88	203.12	202.85	203.81	200.13
201.75	205.24	201.71	207.33	204.28	200.84	203.49	206.49	206.93	203.61	203.93	202.19	207.05	203.73	205.35	201.16	207.65	203.67	202.89	207.17	203.31	207.8	204.96	202.36	204.97	201.06	204.5	203.09	206.77	196.92	202.32	202.62	204.39	201.08	201.43	199.99	200.61	205.46	203.21	207.27	201.9	204.67	202.73	201.17	205.18	199.77	203.91	206.45	205.33	203.39
209.5	204.9	204.54	202.25	205.04	206.65	208.71	206.65	203.36	211	203.27	202.96	206.54	209.98	208.2	204.36	208.96	207.1	204.93	205.01	208.29	202.84	210.54	205.07	203.01	205.65	207.3	207.26	204.07	204.87	206.42	207.77	205.35	208.45	206.55	203.66	205.32	206.26	209.01	207.17	202.36	205.88	209.08	204.59	206.9	205.32	206.19	206.39	203.03	204.2
210.29	203.27	206.33	209.87	207.26	207.5	207.92	213.3	205.53	207.36	205.16	208.58	211.14	210.98	210.44	208.82	213.56	207.03	211.05	209.88	211.32	210.57	205.21	206.79	209.26	209.63	211.32	209.54	210.3	209.91	210.04	209.48	210.77	217	208.61	209.32	209.86	213.61	207	210.95	206.34	207	209.39	208.01	211.59	212.46	203.93	209.38	209.24	208.1
208.54	213.52	213.57	210.23	210.67	218.09	215.94	216.87	211.63	209.74	212.36	213.26	212.8	212.1	210.79	209.75	210.72	210.04	210.1	210.34	208.52	211.13	209.93	209.13	213.11	208.63	206.97	212.82	213.6	213.35	204.12	212.55	211.58	211.86	214.74	215.37	211.84	213.01	210.47	213.07	211.26	211.62	213.46	210.62	213.43	211.56	207.22	211.88	215.42	213
217.73	216.01	215.15	216.22	216.76	218.11	214.95	217.41	217.01	218.98	213.81	214.83	212.03	218.36	214.3	217.59	222.44	219.21	215.27	219.75	220.7	213.8	215.3	215.31	214.78	216.41	216.8	217.59	217.79	217.42	213.32	216.38	213.44	216.01	220.54	217.55	212.58	216.21	214.05	224.69	215.45	217.59	215.67	215.04	217.69	215.6	218.85	218.65	216.25	215.83
204.72	200.67	202.84	207.4	199.92	203.9	200.66	207.1	207.03	204.82	202.24	205.97	200.16	202.76	197.88	211.63	206.96	203.27	205.39	205.56	202.6	202.38	203.41	197.93	204.75	202.35	198.15	203.58	199.58	201.12	201.02	205.39	205.92	208.67	205.32	199.03	207.23	206.01	203.78	204.81	202.74	205.35	203.7	206.33	206.23	202.66	205.3	200.99	200.76	202.79
208.87	209.59	210.88	208.78	209.54	207.97	206.3	212.35	208.97	207.08	205.54	209.97	212.23	203.55	209.53	210.41	211.62	200.68	208.73	207.16	208.29	205.5	211.02	204.43	211.25	213.77	206.24	210.07	206.21	208.48	205.35	209.93	212.55	206.72	209.61	210.4	205.92	211.71	211.57	209.84	208.19	209.2	205.98	212.28	212.09	209.86	206.8	208.62	210.23	210.63
196.88	193.86	195.19	194.36	197.59	190.92	195.03	196.76	195.21	191.25	196.23	190.91	193.31	193.75	198.15	195.7	192.99	197.77	192.96	189.92	191.93	191.19	192.4	194.44	191.19	191.99	195.52	194.34	195.07	192.84	195.32	190.69	194.19	195.12	189.65	195.92	194.87	199.5	193.09	193.45	194.57	195.72	193.49	191.43	190.36	189.11	193.47	192.53	193.05	195.57
202.87	200.99	200.78	202.48	205	201.9	203.82	200.33	199.88	200.75	202.5	201.76	202.84	199.87	201.08	203.9	203.46	207.05	206.98	202.77	198.75	201.89	198.6	198.3	203.94	204.36	200.54	206.69	202.29	203.74	204.6	201.79	204.93	202.27	200.9	208.58	206.65	203.58	203.12	203.08	205.29	199.54	205.84	200.55	197.2	200.61	208.54	196.78	202.57	201.02
209.85	212.59	213.34	210.79	212.81	215.62	213.43	211.95	213.42	212.71	214.02	216.38	213.72	212.55	210.05	211	209.77	213.12	212.85	211.93	214.3	211.79	215.92	216.12	210.12	216.32	209.7	212.37	208.57	210.74	212.46	211.72	215.27	210.38	211.57	215.26	212.25	211.84	213.09	209.26	215.78	212.25	216.18	207.71	210.8	213.88	209.56	212.02	209.07	213.05
211.48	203.72	210.85	208.65	212.21	210.55	208.42	208.62	207.6	208.15	213.66	212.55	205.39	211.04	205.18	212.17	208.04	207.09	209.24	212.14	211.3	209.27	209.24	209.54	209.23	208.63	206.78	209.53	205.34	206.66	207.54	209.96	209.67	210.95	209.65	207.63	207.59	205.91	209.21	208.14	208.41	207.01	207.95	209.73	205.14	206.6	208.08	206.99	206.6	209.1
207.68	209.82	204.05	208.23	207.26	202.28	213.2	204.54	205.27	208.14	206.38	210.92	209.93	208.05	206.77	210.42	210.62	209.64	204.06	211.87	206.34	205.55	210.3	205.2	204.32	205.49	210.92	202.85	208.39	211	206.5	206.96	206.83	208.67	210.31	212.24	214.4	206.87	206.22	207.73	203.48	206.56	206.84	209.18	208.35	208.05	206.84	209.71	202.44	208.28
204.58	204.09	202.16	204.26	203.3	202.9	204.37	200.55	202.59	203.64	202.7	204.97	201.58	205.07	206.42	206.1	204.47	201.54	199.86	204.62	204.48	202.88	204.26	204.95	204.51	201.98	201.6	203.8	202.39	202	204.91	201.66	203.47	204.29	203.34	203.26	203.55	204.79	205.94	200.14	202.24	204.61	204.34	205.95	204.58	206.47	206.68	205.66	198.7	206.32
217.28	209.75	214.34	212.35	210.11	213.8	213.24	211.27	214.32	213.58	216.63	210.51	213.08	212.87	210.03	215.2	209.74	210.26	209.44	215.5	208.19	212.8	209.5	210.62	214.5	212.32	211.77	211.41	211.87	209.86	214.14	211.93	209.08	211.64	212.06	211.94	211.88	217.8	209.48	211.41	215.22	210.43	210.1	215.97	211.81	214.56	216.71	212.08	207.4	212.45
208.44	207.51	207.92	209.56	208.98	207.14	209.02	211.5	206.7	207.31	208.63	209.41	207.64	205.55	210.16	209.49	210.92	204.98	208.72	213.28	211.83	204.02	208.98	206.71	211.32	211.88	206.54	212.88	207.52	207.78	208.96	210.65	205.28	209.19	209.47	209.68	209.17	205.4	204.88	213.32	213.08	208.08	208.23	207.82	208.08	206.79	210.57	211.78	210.79	207.7
204.3	204.47	209.78	204.26	207.17	211.75	207.81	210.06	208.17	209.14	206.07	205.88	211.36	205.23	202.93	207.06	205.27	210.74	210.32	208.03	207.7	210.84	207	207.23	211.57	209.36	208.69	209.7	211.48	210.95	210.03	207.79	213.78	211.93	211.72	207.88	203.48	210.07	203.01	208.05	206.85	208.76	209.97	207.76	206.44	208.89	205.12	209.73	206.56	214.3
207.07	209.55	206.16	212.32	206.53	209.64	209.29	210.74	204.62	207.47	202.91	207.03	210.54	203.06	206.87	211.95	206.01	206.15	206.8	209.09	206.87	207.13	206.96	207.62	204.6	204.12	211.74	209.96	207.05	206.01	209.54	205.34	208.12	210.16	208.22	208.25	210.44	212.76	208.09	209.42	203.75	207.64	201.66	210.47	209.47	208.38	207.91	206.55	211	209.14
218.73	219	219.17	217.42	217.48	214.55	218.02	218.99	215.6	217.4	220.83	219.49	218.89	220.02	218.76	217.61	218.98	215.76	219.88	220.77	218.03	220.12	218.76	214.57	219.12	214.67	218.11	219.87	216.2	216.02	217.76	214.47	216.13	217.82	217.81	223.42	217.98	215.09	217.89	219.4	219.65	213.16	219.23	215	217.4	219.37	220.09	220.1	217.41	216.32
207.02	206.23	210	207.15	207.54	209.46	207.43	207.29	204.11	208.29	212.46	212.54	207.58	207.22	207.23	210.53	212.86	208.7	209.23	209.67	209.96	208.84	208.29	207.39	203.21	205.99	206.11	210.44	206.87	207.89	210.81	208.73	213.1	210.46	205.07	206.81	207.91	211.44	211.82	205.51	208.36	201.71	207.49	210.59	209.86	210.18	208.09	207.1	209.7	206.08
202.96	199.72	201.93	202.28	203.01	206.66	200	197.57	200.46	199.24	201.43	202.54	200.47	196.93	199.07	196.64	197.81	200.65	203.66	201.69	203.29	200.68	198.33	200.34	197.22	202.19	203.57	200.33	197.19	195.55	201.13	202.67	200.93	195.33	199.13	199.07	204.41	200.4	196.94	200.4	201.15	200.72	201.59	198.92	200.21	199.45	200.29	198.18	205.21	199.63
203.02	206.12	208.17	207.75	205.11	203.8	203.41	203.11	205.37	202.68	206.21	205.95	209.4	209.48	206.15	206.19	202.18	205.7	206.81	212.61	207.2	206.34	207.92	208.23	208.94	204.95	204.75	203.83	207.27	207.57	207.59	206.76	206.95	200.31	205.42	202.96	209.17	202.84	205.67	202.74	205.16	205.33	213.18	206.58	206.61	209.53	205.59	209.81	209.9	205.21
215.89	213.03	209.63	210.71	210.68	210.66	211.85	209.95	211.02	210.69	214.31	215.04	210.41	212.46	210.72	208.47	204.19	209.72	210.02	217.06	216.79	210.1	215.48	212.52	211.05	215.84	211.24	217	211.57	208.52	214.17	210.27	209.22	214.03	215.3	213.56	214.13	213.09	211.01	215.37	214.5	209.72	210.7	211.49	210.19	207.3	214.28	212.54	211.92	210.1
198.97	196.78	198.07	193.92	200.41	199.24	197.96	200.05	193.3	201.14	197.79	199.84	203.1	197.9	197.4	201.33	196.7	202.54	197.73	197.31	199.07	199.19	204.8	198.73	205.45	196.81	202.07	201.13	201.65	193.32	196.28	201.17	196.43	203.23	196.59	199.77	198.24	198.29	197.11	200.03	195.49	201.94	196.61	195.34	198.7	198.89	200.89	199.32	201.96	204.23
212.69	211.96	210.97	213.11	213.85	213.36	217.38	207.81	212.7	216.3	213.94	214.94	214.1	209.07	215.05	213.73	215.49	212.98	215.39	214.62	212.94	212.47	217.96	213.28	212.13	211.31	216.92	210.53	215.68	209.91	212.61	213.82	216.08	210.43	212.16	213.9	218.31	212.01	213.21	211.15	216.94	215.33	213.52	214.63	211.36	215.1	212.11	214.34	212.13	215.82
212.39	209.14	208.63	213.36	208.97	210.73	212.81	215.61	211.65	211.8	215.1	209.35	214.85	212.27	216.24	212.64	212.13	211.4	207.59	214.71	212.39	212.86	209.94	209.65	211.53	210.46	213.83	215.27	207.32	212.52	218.11	215.36	214.54	210.49	210.37	207.98	217.39	215.14	213.63	211.06	211.82	209.57	213.41	211.87	211.9	211.57	209.2	212.69	210.21	209.89
204.04	207.99	198.61	205.65	198.1	200.35	202.57	197.79	196.66	201.92	199.59	206.11	200.24	200.21	200.94	201.85	200.29	197.63	204.62	204.16	202.1	202.25	202.63	201.93	202.35	197.17	202.29	205.86	205.79	205.91	203.48	202.91	204.55	200.73	201.07	204.89	199.89	203.13	201.58	199.94	207.73	201.04	200.32	203.4	202.81	198.51	203.65	207.11	203.1	201.27
204.85	196.22	203.24	199.76	196.25	202.11	203.26	203.69	198.01	201.67	200.2	202.38	204.25	198.94	197.46	200.56	203.7	203.16	202.64	202.92	205.64	200.31	202.78	205.94	202.81	199.37	206.9	205.76	201.66	203.8	201.56	201.65	204.59	201.24	204.31	203.68	197.72	200.49	206.74	202.71	198.93	204.56	201.6	204.12	204.08	203.1	206.61	200.94	207.56	205.76
213.03	210.27	212.25	213.23	209.67	210.75	209.14	211.72	208.69	209.88	215.55	216.33	213.63	217.21	211.46	208.97	208.45	212.44	207.36	212.58	215.22	209.28	210.51	208.94	211.62	211.88	215.18	210.27	209.32	213.04	213.81	213.43	211.89	210.77	212.1	213.98	211.07	215.33	210.72	213.52	215.88	217.62	213.21	213.03	210.59	207.14	214.57	214.29	213.83	205.54
209.94	207.61	205.96	208.01	208.11	211.93	211.39	210.38	207.84	207.49	206.5	206.86	207.51	206.35	210.34	206.75	210.02	210.78	206.16	205.6	211.69	209.04	204.25	205.22	212.64	212.67	205.94	209.73	208.16	207.46	205.64	207.32	208.41	207.16	209.19	204.7	209.59	211.09	205.7	210.35	212.32	209.86	203.44	205.36	209.64	208.22	211.2	206.39	206.48	208.27
212.41	208.61	207.62	210.78	210.38	209.58	206.89	209.66	211.39	205.11	210.32	208.08	210.06	208.1	208.17	212.84	208.44	211.93	206.63	207.57	205.69	207.58	205.81	208.51	209.23	205.27	207.43	208.9	210.13	213.46	206.28	210.06	205.27	210.41	205.33	207.28	211.89	213.82	212.24	208.26	209.75	208.66	207.04	208.85	203.85	209.08	211.83	203.49	207.82	208.37
203.86	206.84	202.24	207.36	204.42	204.68	205.08	200.77	207.99	202.67	202.94	204.35	202.28	204.27	204.37	211.81	203.6	206.84	209.92	203.08	210.69	204.44	204.46	209.29	206.26	205.48	202.82	205.86	204.83	206.23	210.44	205.27	199.99	209.42	204.5	204.05	205.31	204.24	201.8	202.12	203.6	208.13	204.09	206.4	207.88	209.39	204.67	205.46	203.5	207.87
213.35	213.2	212.99	209.45	209.56	210.82	215.66	210.65	214.55	214	210.93	213.4	211.69	214.48	211.02	214.31	214.36	215.85	213.74	211.76	212.74	211.62	209.39	208.93	213.48	211.31	217.8	213.36	210.48	213.09	214.55	212.99	213.29	210.19	214.29	208.26	212.24	214.39	215.45	210.2	215.76	216.09	207.91	207.69	210.75	211.02	210	211.9	214.71	214.21
202	203.45	204.29	202.99	202.86	199.31	200.86	200.78	200.18	201.19	205.8	204.43	199.04	204.59	202.76	202.81	201.48	198.11	197.34	200.2	204.55	203.83	203.26	204.33	205.73	200.11	196.65	203.47	202.14	200.17	203.22	201.42	199.88	200.6	203.12	199.17	204.57	205.41	203.38	205.09	201.31	207.82	204.79	199.63	200.4	201.49	204.01	200.79	201.38	204.19
203.34	203.34	195.92	194.9	203.85	199.59	199.77	194.96	201	201.84	198.49	201.23	199.53	201.03	199.75	199.47	199.05	195.24	201.12	202.61	202.36	201.2	202.61	200.27	201.76	202.94	202.68	197.99	197.23	202.92	202.27	200.83	200.64	202.6	201.68	203.93	198.31	204.39	199.26	197.11	196.33	198.88	199.8	197.34	198.25	204.55	199.3	202.89	201.48	200.07
205.13	208.36	210.05	206.84	208.26	207.6	205.03	206.79	203.82	208.19	207.96	208.91	216.65	209.76	209.41	210.06	209.51	212.12	210.02	207.36	205.98	210	208.08	209.9	210.07	205.08	209.36	207.97	206.01	210.53	206.24	212.91	206.42	207.99	205.5	205.69	211.92	208.35	209.22	206.35	210.2	207.1	209.02	209.31	208.2	204.7	211.5	211.45	207.1	214.31
203.75	200.27	206.22	207.46	203.77	200.87	203.39	206.89	208.51	204.03	202.58	204.37	205.22	203.24	204.41	202.85	203.47	208.32	205.21	202.33	204.63	207.17	201.31	205.41	200.98	202.83	205.97	210.25	202.81	203.73	206.61	207.86	202.79	204.29	201.07	206.52	211.08	205.02	207.61	203.09	204.87	206.58	199.05	202.32	203.37	203.11	199.94	202.83	203.93	206.41
217.77	216.83	219.04	222.46	218.25	210.76	214.27	218.51	217.14	217.63	217.69	216.81	218.33	218.61	214.41	214.61	212.83	219.16	216.21	215.05	219.4	214	216.06	218.06	218.76	217.7	220.05	214.57	216.08	220.2	217.47	219.03	214.09	220.99	215.5	216.88	222.85	214.69	219.37	217.69	218.88	220.04	214.78	216.45	216.52	217.62	219.81	218.09	219.03	213.94
205.17	211.66	211.38	214.49	209.48	212.6	207.41	209.63	205.79	209.04	210.87	212.41	211.98	210.44	208.66	212.34	211.75	207.3	208.92	206.43	206.99	205.39	210.54	212.49	208.21	211.22	209.01	210.75	204.48	212.87	212.56	210.26	212.99	205.93	207.17	209.17	211.48	213.25	212.17	211.1	209.35	211.42	207.38	213.6	208.61	209.14	212.87	210	215.39	215.43
205.79	214.47	212.24	211.57	208.77	210.91	209.5	206.49	209.23	210.81	211.43	207.42	207.74	204.92	208.91	213.84	213.11	210.52	211.31	210.84	209.82	208.23	208.57	208.68	209.4	210.47	210.78	208.48	203.34	212.96	209.49	210.36	209.55	215.61	206.57	211.41	208.59	211	210.15	212.34	208.68	209.46	208.98	204.6	210.94	210.9	210.52	211.1	210.72	208.29
206.11	203.32	201.49	202.23	203.86	201.28	207.25	205.97	205.47	206.96	203.65	207.57	205.97	205.96	202.76	202.46	207.17	204.13	200.38	205.39	205.22	206.93	207.81	205.76	201.71	208.28	205.07	204.5	207.16	206.47	205.37	205.22	206.27	202.57	206.42	206.88	208.22	204.92	205.37	206.12	206.6	206.54	204.09	200.76	203.48	208.16	201.85	202.66	206.58	200.63
213.9	210.04	211.56	212.55	212.11	210.22	214.7	213.04	215.94	213.68	214.86	209.41	214.53	210.32	214.1	211.55	214.63	211	210.7	211.57	210.22	214.22	211.32	214.62	208.97	214.65	213.85	213.63	204.5	216.15	213.94	209.82	211.87	210.95	212.35	214.23	207.53	211.67	211.57	212.03	210.85	211.46	207.61	211.91	212.46	209.93	209.13	207.41	214.8	211.85
212.14	209.9	210.93	215.68	213.49	209.8	212.19	212.63	216.21	213.61	211.73	218.13	214.32	215.55	214.14	213.89	217.31	212.34	211.87	210.59	213.77	215.76	217.6	214.57	211.95	212.23	212.8	213.75	211.78	214.19	210.77	212.66	213.88	214.31	215.95	214.53	214.1	214.79	212.57	216.02	213.3	215.92	213.63	211.29	212.65	213.18	210.04	214.37	211.88	213.77
210.57	216.22	206.1	212.99	207.67	212.77	212.99	208.49	210.63	205.47	212.99	212.64	212.31	209.13	211.7	209.91	216.53	209.37	214.03	211.8	210.49	210.27	210.74	206.44	212.59	215.31	215.97	209.18	210.07	214.14	212.55	211.77	212.82	208.78	210.9	212.45	215.35	212.47	208.83	207.56	210.11	217.23	211.83	212.07	215.07	213.68	213.51	209.82	209.45	206.57
208.14	205.05	216.06	206.96	209.91	205.15	206.5	205.45	208.63	207.49	210.87	211.38	205.84	207.18	210.12	207.47	204.23	206.78	210.66	211.16	210.61	209.18	208.81	206.02	204.94	213.29	212.26	206.2	204.49	210.83	209.75	208.21	211.38	210.89	204.82	210.78	210.69	209.64	205.93	209.53	209.38	209.64	209.43	212.64	206.88	204.73	210.08	206.15	208.76	208.73
199.74	197.03	201.29	195.01	201.74	205.65	200.22	197.85	198.8	200.64	199.08	198.46	196.92	200.35	202.15	196.67	195.6	199.78	200.59	200.85	202.29	197.33	196.59	199.86	198.96	203.81	196.45	197.22	202.73	195.12	202.53	195.48	199.15	203.52	196.63	195.53	197.93	199.49	196.57	202.84	201.15	199.57	196.86	197.65	203.25	199.1	195.25	198.56	199.86	203.38
211.27	212.11	210.62	207.92	210.3	211.57	211.7	209.84	215.73	213.22	207.75	210.99	208.93	216.2	212.11	211.49	212.31	207.73	209.14	209.23	210.11	215.55	213.92	211.15	209.08	209.37	211.59	210.99	214.12	212.18	206.91	208.55	212.43	218.5	209.7	217.96	215.37	210.92	213.46	214.62	212.94	211.51	212.51	212.35	213.73	214.8	209.98	210.97	212.9	206.27
209.65	213.71	210.1	205.52	210.75	203.68	211.7	211.4	207.31	210.9	212.41	209.09	207.9	212.64	210.82	212.16	206.31	208.36	207.87	209.16	207.78	204.7	204.77	202.88	210.74	208.91	212.83	211.75	210.39	209.21	207.84	211	205.19	207.29	210.57	209.99	210.31	208.08	211.75	207.04	210.63	205.02	207.57	206.26	205.4	208.55	205.79	211.04	209.67	209.43
213.46	213.42	211.76	210.47	213.1	214.3	214.65	210.34	213	212.08	210.13	210.06	211.28	213.93	209.17	212.95	211.81	209.06	215.43	210.78	211.94	215.51	212.99	211.19	211.82	208.84	208.09	212.64	210.35	213.31	214.07	210.93	212.68	213.4	210.28	212.6	212.74	213.79	214.55	207.62	212.31	212.27	207.82	214.59	209.53	205.92	213.01	209.85	209.98	211.26
201.22	203.74	202.22	199.57	203.64	202.92	200.58	202.34	209.57	205.5	203.87	201.03	197.7	201.55	203.84	195.62	201	200.21	205.44	203.9	202.23	203.64	201.83	201.94	196.93	202.77	198.86	203.14	199.46	201.27	205.45	198.51	203.13	198.57	202.28	197.32	204.26	203.2	208.04	200.29	200.94	202.74	204.42	201.17	202.28	204.6	205.2	201.95	202.88	203.59
201.26	201.78	201.91	199.27	201.26	203.03	201.38	201.54	200.4	200.47	203.4	199.2	204.98	200.64	201.03	202.7	198.32	204.24	202.07	200.46	204.08	198.83	200.94	198.96	198.77	204.29	199.02	199.87	206.46	199.55	201.46	197.2	202.77	200.2	202.24	202.93	202.39	202.13	203.57	201.59	201.08	202.42	200.21	198.8	200	201.33	203.52	201.62	201.76	203.95
198.77	198.58	197.24	202.03	201.06	200.22	200.78	198.47	202.6	203.56	202.43	206.04	200.02	205.78	200.44	201.91	205.58	203.73	204.02	201.07	194.37	201.19	205.56	202.24	202.55	202.43	204.83	200.31	201.23	203.01	199.29	208.23	203.26	200.78	200.22	201.05	200.26	200.83	205.5	201.97	203	209.82	206.46	197.26	205.45	201.04	204.12	203.18	204.14	200.57
204.13	202.91	199.97	197.36	206.2	201.23	201.98	199.2	207.82	205.02	202.76	202.49	203.56	204.7	198.78	201.2	207.16	200.05	203.21	202.32	203.95	201.61	204.78	199.19	206.02	199.37	204.28	198.32	203.31	209.2	201.69	199.4	204.49	204.18	204.1	203.26	206.27	198.91	206.82	205.07	202.67	200.26	200.24	200.91	202.7	201.84	204.82	199.77	203.66	200.75
196.18	200.09	197.44	200.06	199.13	196.87	197.4	197.66	197.61	198.35	199.07	202.09	201.35	200.27	197.43	200.87	196.48	204.24	201.35	195.87	199.94	197.55	193.13	200.82	196.11	199.02	198.99	194.58	199.04	196.63	197.16	195.87	202.47	199.31	198.95	202.06	201.68	198.83	197.88	199.82	200.7	197.09	200.63	195.54	199.71	201.63	199.54	200.32	203.41	196.4
206.52	210.24	207.59	206.39	207.32	211.46	209.24	209.55	204.85	212.22	208.45	207.38	207.1	206.9	207.43	206.17	204.76	207.15	207.26	207.81	210.35	206.43	209.82	206.66	208.97	205.88	207.36	211.51	206.7	210.64	209.2	207.92	211.15	206.53	207.18	213.47	208.02	207.53	208.43	210.01	208.94	208.87	208.7	206.94	212.59	213.17	207.47	206.91	208.51	209.9
210.21	218.16	211.18	209.5	211.29	212.07	214.02	214.88	212.23	211.19	214.82	209.68	210.87	210.96	211.06	215.84	213.53	213.06	210.68	208.59	206.09	212.74	211.45	211.78	213.72	208.83	209.51	210.77	211.03	208.92	210.27	211.18	211.31	215.42	210.3	211.52	210.65	212.18	212.9	210.2	211.39	212.29	215.11	212.05	210.15	211.6	208.51	206.91	211.11	211.97
205.18	205.19	206.55	200.24	207.39	206.06	202.53	205.78	202.38	204.3	203.65	209.79	207.19	207.7	202.24	205.44	203.72	205.71	204.49	203.54	205.82	203.62	202.29	200.47	207.72	203.1	203.15	203.67	203.14	205.63	203.74	197.12	205.24	204.08	202.25	206.33	209.07	205.33	203.13	208.56	203.28	203.48	205.53	206.79	205.72	205.96	207.29	204.1	202.6	200.6
212.73	216.96	220.86	218.99	219.3	216.97	213.09	213.7	215.22	215.24	217.02	216.21	219.28	219.17	218.05	214.3	216.97	219.49	215.28	214.82	211.7	215.5	212.41	217.7	217.66	216.06	215.88	211.61	218.97	223.93	216.77	216.92	217.83	213.53	217.06	220.33	212.74	222.86	220.08	218.69	215.2	212.33	215.77	214.36	217.46	219.2	217.58	213.19	216.23	216.45
198.97	198.55	200.01	203.99	201.05	200.63	200.19	198.77	198.57	199.28	197.05	199.38	199.5	200.06	197.15	196.84	196.04	201.13	199.42	198.3	204.68	200.01	199.08	198.34	203.35	198.14	201.55	202.16	201.78	200.95	201.42	197.9	197.29	201.22	195.76	202.02	196.26	201.13	202.54	201.55	199.48	205.39	200.72	200.06	195.15	199.53	200.7	199.79	197.67	201.76
210.02	212.66	207.6	205.73	205.96	204.5	205.2	208.23	207.97	209.92	206.02	210.87	205.98	208.3	212.55	209.84	204.07	203.6	207.84	203.69	207.02	205.76	209.71	210.33	213.37	203.38	207.87	209.39	202.91	203.22	209.51	204.26	206.06	199.82	209.08	206.04	199.87	211.36	206.43	208.74	213.77	204.28	204.46	207.01	208.09	208	214.37	204.07	201.18	206.09
196.85	200.57	192.06	199.71	198.44	194.57	195.87	200.55	199.22	201.51	199.21	195.95	200.9	201.79	198.99	199.74	199.99	197.09	199.91	195.85	201.21	196.97	200.17	196.91	198.83	194.18	202.93	197.21	198.97	194.78	203.47	197.12	201.83	194.77	192.25	199.1	194.15	199.53	198.4	200.66	195.55	196.04	197.22	201.98	199.76	200.92	195.67	195.47	200.84	199.45
207.03	201.64	200.89	208.58	201.82	205.23	202.74	205.55	201.11	206.01	198.85	204.81	205.29	203.63	202.22	203.1	203.86	204.95	205.63	202.3	203.24	200.35	204.45	204.42	201.55	204.11	207.69	206.49	204.67	206.6	204.83	204.08	202.36	204.65	206.23	211.46	205.91	208.15	204.37	203.1	205.65	204.67	205.56	203.27	208.24	202.92	205.27	204.53	201.92	203.85
209.31	207.8	214.69	211.61	212.52	211.47	210.58	211.56	211.7	209.58	215.05	215.43	210.34	208.5	208.51	216.44	217.9	209.48	212.53	214.63	210.95	212.46	209.49	208.15	214.45	212.18	215.87	213.76	211.71	212.45	209.65	213.83	212.54	213.3	207.67	212.34	208.33	212.93	208.63	210.73	211.63	212.15	209.71	213.36	213.04	211.99	208.51	209.18	212.67	206.32
208.95	214.82	210.87	206.63	212.68	210.81	216.14	210.04	209.22	209.84	212.08	209.6	209.63	206.27	213.68	212.59	211.12	216.29	211.82	211.9	208.97	214.9	212.37	210.36	211.71	213.11	210.34	211.6	209.5	209.86	210.61	207.64	214.79	213.11	212.23	211.31	216.01	210.24	210.36	213.52	208.39	211.5	211.87	211.27	212.51	210.98	215.72	208.4	211.02	211.18
211.16	213.09	209.54	204.46	211.49	206.17	213.5	208.43	208.89	210.25	213.16	205.63	212.93	210.35	204.72	211.75	209.82	211.93	206.67	209.87	208	202.97	211.85	210.21	206.98	209	206.4	213.1	210.15	206.14	211.99	210.77	208.17	209.37	208.7	215.57	210.75	210.1	210.94	209.99	207.53	213.59	209.71	208.68	214.37	208.19	209.82	207.95	207.9	210.07
203.5	201.97	197.66	201.45	202.76	195.9	197.96	200.46	201.77	199.48	200.66	199.75	201.19	197.16	197.11	204.99	196.1	195.48	198.35	194.28	199.05	201.98	202.56	203.82	201.09	201.08	201.23	204.71	194.41	201.07	201.09	201.23	203.79	198.32	202.51	199.66	200.17	199.21	198.46	200.46	199.35	200.18	198.07	195.99	200.23	200.47	201.92	196.22	200.75	199.87
206.26	211.12	208.43	213.66	208.19	210.69	206.82	209.8	213.23	211.52	215.4	210.84	205.98	213.16	207.8	210.91	206.73	207.73	204.68	212.21	211.79	208.87	211.98	208.63	209.57	211.69	207.68	208.09	211.99	210.46	213.62	211.61	211.89	212.65	213.68	210.92	212.01	213.22	212.9	214.22	206.7	208.31	206.25	211.31	214.36	208.85	208.79	210.59	207.45	209.39
194.25	200.84	195.31	200.09	202.54	202.09	201.36	200.05	196.97	199.88	199.99	203.61	201.99	199.44	195.18	197.55	196.62	198.29	200.88	202.72	198.25	198.39	201.84	198.71	203.13	197.31	198.7	201.49	205.9	201.18	199.96	202.74	199.17	194.74	198.58	202.25	202.13	201.26	203.3	201.6	199.44	197.97	201.06	198.3	200.89	198.3	201.76	203.24	196.57	201.93
204.83	205.97	203.37	204.57	201.12	199.84	208.88	205.86	201.22	204.25	201.82	202.32	203.31	204.22	199.35	203.17	202.06	204.56	197.2	202.81	204.29	201.7	203.64	202.47	204.84	201.28	204.08	203.09	206.85	201.1	200.57	199.99	203.5	201.24	204.18	199.25	204.06	201.71	201.75	201.66	199.15	202.73	203.19	199.24	204.93	201.6	200.48	205.24	201.51	204.13
206.24	208.21	202.36	205.55	202.04	208.13	200.49	207.88	205.92	202.75	202.74	200.17	203.96	199.64	205.46	205.6	203.42	208.17	199.93	204.62	203.96	207.11	204.49	203.99	208.24	205.54	204.44	206.51	207.42	200.65	206.94	197.35	206.72	201.1	200.41	202.98	208.08	203.38	209.08	207.75	203.68	207.14	202.51	206.6	199.36	201.63	206.74	206.07	206.34	203.06
216.48	221.67	216.16	221.91	215.53	217.6	221.06	215.91	218.9	215.93	217.6	220.13	213.9	220.07	217.58	220.49	221.09	219.15	213.8	217.71	217.06	218.58	218.24	217.42	217.16	223.67	215.97	221.53	219.11	220.04	217.14	215.75	216.95	220.46	220.42	216.88	219.32	217.62	214.16	218.18	215.17	215.02	217.91	215.03	216.44	213.92	216.3	214.76	216.04	214.22
218.62	215.25	218.6	214.21	220.14	215.22	219.4	214.79	216.75	219.14	215.61	216.06	213.55	214.38	220.65	211.76	214.22	217.17	217.97	214.27	213.2	218.29	217.84	210.33	216.49	215.12	216.03	219.69	213.43	216.02	217.18	220.07	215.98	215.9	215.8	218.3	217.52	219.13	220.2	217.38	213.63	216.98	211.35	216.51	216.93	216.24	219.24	215.04	216.64	219.83
208.48	209.69	200.36	204.78	199.52	201.25	202.55	203.95	208.63	199.93	204.48	210.12	202.52	202.31	203.3	207.73	196.9	201.45	204.22	201.87	201.18	202.83	201.09	202.03	204.52	200.76	205.06	202.59	200.76	200.09	204.32	201.27	204.62	202.34	204.97	201.36	209.21	203.49	206.61	202.43	202.95	203.41	203.94	205.36	201.57	199.3	209.78	205.5	203.3	204.54
208.78	204.21	208.22	204.17	213.34	204.6	205.21	207.08	205.84	207.09	206.24	205.5	200.55	204.28	205.64	209.78	211.46	206.33	206.11	207.1	206.95	206.52	207.74	204.32	202.79	210.64	210.16	206.08	206.42	206.72	208.27	204.72	209.67	203.73	208.5	207.79	205.45	208.59	203.21	206.93	210.01	204.81	204.78	207.2	206.28	204.51	202.65	208.22	207.07	207.16
206.79	208.03	210.12	207.22	206.95	213.15	206.86	212.65	205.43	207.56	208.45	202.89	202.82	205.85	212.71	201.74	208.31	205.91	203.75	204.67	210.21	200.55	210.06	208.4	212.97	210.82	208.58	209.49	208.03	208.69	212.12	214.28	208.12	210.34	211.96	211.37	207.54	209.29	208.5	207.44	207.81	209.56	209.9	205.93	209.26	212.05	207.11	212.76	208.23	210.09
207.38	208.61	206.23	207.56	203.42	207.48	204.31	206.8	204.99	207.98	202.43	211	207.08	205.15	206.36	204.21	209.84	202.49	206.67	210.8	206.14	205.74	203.23	203.46	207.71	203.6	206.76	203.39	205.87	203.36	205.73	204.56	207.48	204.22	205.53	202.62	205.34	202.05	208.98	208.45	205.76	205.26	205.82	203.71	205.91	209.11	207.26	206.09	203.65	207.87
205.61	215.96	212.68	209.65	208.23	209.2	207.51	212.5	211.08	208.18	207.57	208.57	207.16	211.77	210.4	210.71	210.58	209.07	208.91	210.43	205.29	211.91	209.45	209.25	206.72	211.05	212.75	209.89	207.2	211.19	207.88	204.34	204.96	214.76	208.95	210.52	208.56	209.38	213.88	205.73	211	206.83	210.22	209.13	208.64	206.51	212.14	207.13	213.27	207.45
207.24	207.58	208.08	205.89	209.57	209.26	209.38	203.63	205.96	204.59	209.95	210.92	204.2	206.79	204.22	210.42	208.93	207.01	207.91	208.23	207.65	206.41	204.29	208.42	207.51	204.76	207.79	208.91	206.78	207.45	211.47	209.04	207.21	208.52	210.87	212.61	211.55	208.07	211.8	209.67	207.01	207.82	206.24	206.75	208.03	212.23	207.51	209.81	208.53	208.36
209.39	208.97	208.87	209.93	206	205.43	210.12	203.95	205.6	208.3	203.49	203.2	210.29	205.53	205.45	206.82	206.31	205.62	209.48	205.44	202.46	211.23	206.67	209.23	204.01	209.11	210.87	210.45	205.57	205.08	209.86	207.44	202.96	207.24	204.74	208.06	207.79	213.08	208.35	209.43	209.31	202.1	205.61	208.65	205.47	205.66	205.5	205.69	205.44	206.28
196.48	195.77	193.58	199.24	194.53	202.03	194.57	193.28	196.48	193.19	194.14	195.13	192.26	195.67	197.22	195.1	199.26	196.32	198.09	194.21	195.95	190.87	194.54	196.94	198.67	194.07	194.14	192.28	196.02	196.65	196.44	193.57	198.21	195.74	193.03	193.75	193.55	193.95	194.87	194.74	195.05	197.29	194.58	194.26	197.72	193.26	195.31	196.11	195.06	197.99
215.91	218.98	213.19	214.35	212.87	216.52	218.46	214.06	215.76	214.64	222.26	216.05	219.56	216.84	213.68	217.91	216.04	221.72	217.51	218.07	212.96	222.94	215.93	214.01	213.69	220.58	217.19	216.72	213.53	221.27	218.27	222.39	215.87	216.99	219.62	214.5	217.2	215.45	216.44	219.38	217.1	215.72	218.29	212.5	212.75	217.82	220.59	220.19	216.68	221.59
204.97	204.16	204.43	201.78	203.57	203.87	206.77	207.88	203.81	200.24	204.18	203.55	206.72	204.55	201.26	201.32	205.12	205.57	204.94	202.99	212.09	211.53	205.91	207.2	207.25	206.3	205.81	201.18	203.99	203.56	204.13	206.68	201.85	202.45	203.79	206.22	204.49	206.61	207.24	205.57	201.9	204.57	205.08	208.34	205.68	205.06	204.9	200.63	199.32	204.42
204.92	209.25	211.07	212.03	207.75	207.92	206.63	209	205.21	208.54	209.64	209.42	211.72	210.96	204.57	209.14	209.66	205.87	206.92	210.89	206.63	203.86	204.52	209.3	217.53	211.78	202.55	207.52	206.44	205.99	209.41	203.77	209.36	212.43	210.02	210.1	208.38	200.86	212.52	206.62	206.72	208.46	212.66	211.85	207.49	208.82	207.64	210.12	206.1	207.72
212.58	207.35	206.79	204.44	204.82	211.68	210.68	207.5	207.79	206.16	209.96	210.38	202.37	211.62	210.47	208.75	206.64	206.19	207.18	210.61	205.24	208.01	209.95	208.91	209.92	208.45	204.11	206.59	208.57	208.24	208.37	208.63	208.84	211.79	210.99	209.87	209.16	208.71	206.82	208.65	206.12	211.89	208.1	207.57	207.56	205.74	206.47	210.79	209.32	205.39
194.97	198.23	200.48	200.77	201.93	199.03	198.33	197.28	194.24	200.9	203.78	197.78	199.76	194.63	201.95	195.86	198.49	198.2	199.65	204.84	203.64	198.54	203.16	196.78	195.2	197.94	197.46	195.51	202.39	199.21	201.99	197.67	201.82	200.4	200.05	201.53	197.42	201.44	199.09	199.34	197.69	201.13	202.41	199.03	198.69	199.2	199.03	201.69	199.98	199.79
206.74	206.62	202.87	208.29	207.91	205.51	207.08	201.47	203.19	201.1	200.74	203.78	210.79	205.18	201.16	204.44	200.56	204.41	203.39	200.37	206.07	202.38	201.2	198.73	204.73	202.12	202.75	203.75	202.89	206.41	203.78	210.8	203.2	204.51	201.82	202.02	202.54	201.4	205.1	205.74	200.15	204.27	204.78	201.25	206.19	204.16	202.05	200.02	204.89	203.42
214.01	210.44	211.88	213.36	210.62	210.58	208.39	206.7	211.32	212.75	213.19	210.91	210.13	214.14	212.98	209.68	211.52	209.57	213.39	212.47	207.19	211.49	209.96	210.12	213.78	210.22	216	214.38	212.32	209.3	213.17	211.9	210.08	208.09	211.39	211.16	210.82	214.38	207.22	207.66	209.61	214.05	208.64	209.34	213.24	206.22	209.24	210.92	217.15	211.86
204.36	200.19	207.81	205.47	204.35	206.64	202.33	204.88	202.95	205.26	197.83	199.76	209.31	206.52	204.65	205.35	206.02	203.58	203.2	208.52	200.95	202.56	207.42	208.32	204.26	202.58	202.89	199.37	204.93	206.48	200.35	202.11	203.67	204.76	205.59	203.81	204.34	204.42	203.38	206.24	203.52	204.31	205.11	204.35	204.9	208.3	201.75	204.15	203.42	200.23
218.47	215.93	216.01	218.72	216.14	216.94	219.24	215.55	215.01	218.73	216.81	216.88	215.93	217.56	218.98	217.52	215.84	211.09	217.53	214.27	221	211.32	215.68	219.83	213.98	215.31	218.33	219.44	216.84	217.41	217.41	214.86	217.62	214.99	214.04	214.63	222.38	215.05	214.35	218.76	215.28	214.79	214.4	216.67	219.16	214.61	214.5	217.02	217.25	218.41
210.9	208.86	213.83	213.5	210.68	214.18	211.42	213.45	215.08	210.61	216.91	211.67	208.1	212.94	215.91	212.98	216.51	215.73	215.44	212.81	210.62	209.07	211.55	212.09	210.54	211.42	215.32	213.11	209.2	206.49	211.4	212.25	209.77	212.17	209.29	211.69	209.95	216.84	213.59	212.43	206.42	213.21	212.65	209.58	210.96	211.06	208.05	211.37	212.88	214.63
[truncated: 150 more columns]
