# Supplementary material for: Genetic dissection of main and epistatic effects of QTL based on augmented triple test cross design
Source: PLoS One. 2017 Dec 14;12(12):e0189054. doi: 10.1371/journal.pone.0189054 (PMC5730204; doi:10.1371/journal.pone.0189054)
Supplement: S6 Supporting Information — (ZIP) [file pone.0189054.s006.zip › z1_400_0.2_5.csv]

207.03	203.99	202.49	203.45	198.37	204.19	204.24	202.6	198.44	204.23	198.08	200.05	207.27	204.77	207.62	203.42	212.32	196.51	200.89	200.05	196.39	198.8	202.35	203.06	202.3	209.2	204.1	202.95	200.8	202.29	203.84	198.21	208.58	203.2	206.64	196.58	203.95	204.58	203.51	208.42	204.41	210.24	201.9	203.82	206.07	202.11	203.94	205.23	203.79	205.08
213.06	216.09	214.12	207.04	213.23	207.14	208.79	209.17	213.42	211.42	214.79	214.06	209.57	220.51	211.86	209.5	210.84	216.51	212.11	207.76	212.35	214.45	215.53	216.23	216.72	208.8	210.17	210.95	215.56	206.09	216.53	203.27	211.74	216.49	216.37	212.17	218.8	210.72	211.18	211.43	217.84	214.43	210.42	205.54	213.69	209.66	213.22	217.96	211.35	214.5
208.11	214.88	206.46	208.16	211.51	211.05	213.51	210.21	212.15	216.28	212.67	205.67	212.89	210.52	210.27	211.47	214.74	207.58	209.06	210.73	216.99	208.75	208.12	211.81	205.07	214.13	210.24	210.92	210.1	207.34	210.88	205.45	210.5	203.4	208.31	213.7	212.26	211.54	208.75	209.05	209.85	216.99	206.22	214.44	211.37	212.33	210.15	213.96	207.48	215.07
211.96	207.72	212	204.47	209.35	204.72	204.81	201.65	202.42	206.87	209.75	202.57	211.31	215.54	210.65	206.84	207.25	209.41	209.37	205.76	208.06	203.7	207.04	208.03	214.36	211.42	206.15	210.07	208.03	209.76	216.09	201.51	208.68	203.43	208.29	206.2	204.14	194.72	206.89	206.99	207.5	205.09	208.81	204.67	211.99	208.37	205.15	204.52	208.75	205.04
205.33	202.31	196.94	206.07	197.51	201.15	198.03	201.68	200.74	200.64	200.05	207.58	204.9	203.98	200.07	198.69	204.53	210.2	203.15	202.07	201.28	197.09	203.12	200.88	197.73	199.76	201.19	203.97	206.02	197.12	197.06	202.89	201.27	194.86	205.86	206.74	199.41	208.93	203.95	203.11	203.84	199.73	204.77	205.85	204.39	208.25	205.2	202.38	206	205.5
210.39	211.11	202.43	214.93	202.62	206.26	208.1	206.38	207.37	210.15	208.28	201.35	216.67	212.87	211.67	207.93	210.38	207.19	203.91	200.51	200.98	213.09	206.04	209.42	206.53	209.57	208.64	202.11	208.99	203.6	204.12	211.23	209.24	210.95	207.53	201.79	210.78	208.19	200.46	208.9	207.98	207.72	202.26	209	211.58	196.41	208.13	210.66	208.83	205.57
209.78	206.9	210.39	207.6	210.66	210.16	211.31	216.85	205.2	210.59	209.59	208.85	209.03	199.2	211.07	200.98	207.19	210.58	206.33	204.47	210.61	213.92	205.46	207.38	209.8	204.03	208.56	205.65	209.26	204.77	206.9	213.63	208.08	208.3	207.46	208.19	205.13	204.33	212.57	208.8	208.03	208.49	208.14	206.04	212.18	210.45	205.72	207.92	211.86	209.83
207.21	211.3	202.93	204.15	205.49	202.89	210.83	202.33	201.82	196.08	210.42	202.53	203.41	202.03	202.86	206.56	201.94	202.77	197.88	198.12	200.64	201.25	203.44	201.66	201.81	204.1	202.06	207.07	201.32	205.49	204.67	202.11	202.59	207.32	205.33	200.48	209.02	204.14	205.11	200.8	204.62	197.7	206.89	202.58	204.7	208.79	204.16	202.34	202.62	198.74
195.57	204.51	198.3	206.49	199.03	205.28	206	199.95	209.72	199.98	197.73	200.01	197.61	206.34	195.59	209.75	194.52	206.32	198.24	201.33	203.88	202.14	204.1	208.28	204.71	207.57	203.63	197.92	200.34	200.09	203.34	209.17	206.52	204.23	198.33	202.89	201.79	204.67	205.23	199.8	197.81	204.46	198.27	204.12	204.32	198.05	199.09	202.97	206.12	198.81
214.09	211.24	210.77	209.92	217.19	216.75	215.75	206.08	208.46	206.06	209.89	219.21	207.27	212.07	212.88	212.45	220.62	213.56	209.48	215.83	208.96	203.35	212.44	208.45	211.44	210.97	216.36	210.58	213.02	212.67	210.74	213.79	208.97	209.61	209.02	206.88	211.93	214.99	209.88	210.73	210.34	205.59	208.25	209.55	216.07	205.79	218.91	216.93	209.22	202.26
214.34	216.08	213.66	214.08	220.56	217.75	220.62	211.31	220.39	210.79	217.16	213.16	221.35	206.81	214.27	221.27	216.89	220.68	212.78	211.72	209.92	213.99	216.82	218.15	217.83	213.08	216.71	225.23	216.3	222.52	215.01	225.45	213.04	220.48	217.95	217.17	213.63	214.12	220.52	213.5	213.81	218.8	223.41	213.66	211.1	218.36	216.11	216.28	219.83	222.08
209.86	207.78	210.65	212.75	212.02	206.68	202.69	208.84	209.42	204.66	211.09	212.9	205.26	205.46	215.31	215.85	207.41	211.97	208.49	210.35	207.63	204.82	203.89	204.04	207.31	209.58	213.08	210.47	208.82	209.83	211.59	213.24	214.1	211.65	211.25	202.48	213.29	210.64	204.32	206.05	217.25	210.59	209.31	211.17	208.56	207.71	210.76	209.76	209.2	208.92
206.21	206.6	212.68	212.13	212.26	215.37	216	211.9	210.67	217.03	211.49	211.29	218.3	212.47	212.51	215.22	208.86	211.8	209.45	205.42	208.94	212.09	213.98	213.64	213.43	210.18	216.56	214.24	208.33	213.51	208.86	210.57	211.67	206.21	211.61	209.81	213.73	217	217.81	211.21	216.54	213.47	211.27	213.44	207.12	207.32	205.11	211.45	207.62	219.03
213.81	217.16	215.55	212.68	215.25	222.53	212.01	211.97	217.84	211.2	215.74	210.73	209.95	220.92	214.05	216.84	206.57	212.42	209.75	209.23	213.21	211.6	217.86	209.5	213.73	209.85	215.87	219.6	212.5	209.86	214.39	210.74	217.2	216.99	216.61	213.72	224.39	210.3	213.23	212.73	214.18	211.88	214.53	210.38	215.01	211.57	217.89	215.02	215.79	220.15
199.27	198.24	193.36	202.23	198.7	201.06	201.05	202.17	197.65	197.76	211.43	200.95	198.65	199.38	197.67	202.58	194.65	198.02	199.75	201.27	199.83	193.95	196.65	193.67	202.93	195.18	194.92	201.54	194.96	203.51	195.18	202.98	199.2	199.64	198.29	193.68	203.58	199.27	197.67	199.14	201.48	199.27	196.78	200.02	198.4	203.3	203.95	189.97	193.42	201.25
195.44	199.86	204.26	204.09	200.57	200.08	202.41	200.64	200.57	203.93	193.91	208.23	198.89	208.84	201.17	199.47	200.25	200.49	195.92	203	194.42	202.26	205.64	199.39	206.9	197.22	198.89	212.6	203.63	200.15	206.51	200.44	201.15	196.45	205.81	197.2	197.92	201.01	200.6	201.49	203.01	199.7	199.93	200.87	200.16	204.63	203.36	194.35	194.76	197.56
217.51	212.73	216.05	221.38	205.3	222.66	224.27	214.6	214.27	211.2	212.63	210.92	218.24	219.48	218.6	221.48	215.69	218.99	219.46	216.49	217.91	219.15	217.69	223.33	215.2	217.34	220.1	220.51	218.85	220.47	217.78	214.99	217.69	218.56	218.54	225.28	221.31	219.39	213.98	212.83	215.14	215	219.61	211.71	219.86	209.44	226.78	215.61	212.28	217.61
212.55	207.52	211.9	205.24	206.18	204.49	203.49	205.83	205.56	202.7	207.26	207.9	215.48	207.79	211.83	208.17	211.41	212.04	208.43	209.3	210.27	209.94	203.08	208.25	211.07	198.8	200.51	205.24	202.35	204.77	205.34	207.58	208.44	205.08	208.76	205.26	201.32	205.99	206.14	206.62	208.79	207.79	213.39	208.14	210.34	208.78	206.18	211.91	203.62	207.51
215.96	217.51	213.87	215.03	212.62	213.02	214.07	218.56	217.06	212.68	213.4	213.7	211.49	209.52	213.92	210.51	209.38	207.73	213.93	213.55	218.02	207.72	217.92	212.18	208.55	214.58	207.85	209.47	207.24	212.96	206.78	212.89	219.63	210.31	217.27	219.63	218.88	209.28	212.14	213.04	214.03	212.46	216	209.67	210.76	208.85	214.92	210.51	217.81	209.44
207.21	204.84	204.75	206.43	209.5	207.3	205.72	210.11	202.59	202.39	207.14	211.12	204.15	206.2	202.89	204.46	207.95	214.3	197.98	215.03	214.03	208.4	211.14	211.72	204.08	208.11	209.37	205.32	208.37	206.78	210.42	210.38	209.97	214.79	208.22	210.9	213.83	210.28	206.35	209.86	203.75	208.36	211.35	207.03	203.25	204.75	211.56	208.3	202.57	207.85
207.75	198.97	196.67	203.28	202.81	204.44	201.58	204.68	202.33	206.27	197.43	204.36	200.05	201.29	207.83	204.82	200.55	200.97	198.34	201.92	208.84	203.4	198.95	205.57	201.9	201.75	201.78	199.28	206.31	206.18	203.31	208.82	197.87	204.91	202.67	198.09	201.27	202	201.89	201.26	206.93	201.32	209.02	208.59	204.85	198.75	208.63	193.85	204.24	203.23
197.55	196.11	197.21	194.69	198.14	196.98	198.65	195.95	205.49	205.27	196.89	201.5	192.72	205.59	194.88	200.71	193.19	200.24	200.03	197.18	192.1	205.24	200.91	203.03	201.43	191.56	196.94	198.1	198.17	201.85	194.8	199.46	195.63	200.48	193.97	202.06	200.86	201.32	193.47	200.4	199.59	201.2	198.63	194.62	201.28	199.24	200.3	197.33	202.55	199.34
207.26	202.79	196.74	197.42	206.23	207.2	198.19	199.31	193.81	204.23	202.35	198.63	198.42	206.45	201.98	203.78	193.69	200.35	200.67	203.44	200.09	204.86	200.14	202.79	204.05	198.34	204.92	195.94	203.41	204.82	200.68	203.64	204.39	201.77	200.51	197.32	201.39	198.56	197.7	196.23	205.87	196.54	202.95	202.27	196.33	200.02	203.37	192.02	199.97	197.01
203.32	203.28	206.17	207.43	198.92	207.88	209.23	200.16	204.25	203.69	203.42	198.35	199.66	201.35	204.88	207.56	199.16	205.05	207.73	201.26	204.47	197.11	200.75	206.77	202.51	208.76	196.02	199.15	206.18	204.35	203.77	209.23	207.3	198.03	201.91	201.42	196.56	203.31	206.56	201.63	201.74	206.87	207.63	201.4	206.88	203.4	204.33	198.47	202.96	202.04
201.99	193.44	201.73	204.2	204.89	201.21	199.78	198.01	198.8	197.09	201.14	205.18	202.09	197.14	197.91	201.8	204.48	198.76	195.59	200.19	202.23	201.31	200.87	202.58	199.63	198.96	199.7	201.25	197.42	198.71	196.77	196.21	204.1	190.21	197.98	201.04	198.36	194.3	204.36	201.24	205.49	202	205.01	199.29	203.99	204.45	197.14	202.94	201.36	201.99
210.52	199.64	212.69	203.36	212.55	205.66	211.49	211.09	209.02	205.59	202.39	208.79	208.74	206.38	204.97	210.63	208.7	207.2	210.33	209.43	205.63	203.48	214.31	213.05	202.98	203.11	209.23	203.16	205.42	209.93	204.67	213.21	203.72	201.73	208.99	205.6	210.76	212.54	210.24	201.91	205.63	201.98	211.58	205.94	207.01	204.56	212.1	206.28	203.62	212.11
204.15	207.43	207.06	209.68	210.29	201.4	205.56	207.52	209.17	214.5	205.99	211.92	207.16	209.73	204.7	211.71	201.06	213.92	212.07	201.81	208.02	210.28	207.86	203.26	205.78	206.17	215.48	206.46	209.79	205.6	207.36	204.19	210.68	207.07	208.97	202.31	205.97	206.16	203.77	201.81	202.05	208.22	213.21	209.87	208.31	203.79	207.48	205.46	206.26	204.26
206.1	203.78	208.51	205.09	206.58	209.67	207.59	208.45	207.49	207.59	212.08	212.79	207.58	214.35	213.94	207.81	212.96	207.51	210.54	205.54	204.35	207.4	206.43	205.15	215.34	208.59	211.33	208.15	204.96	207.83	207.66	208.85	205.74	212.42	206.68	205.6	210.3	208.15	211.81	212.59	206.46	203	211.77	207.91	203.6	210.02	204.82	213.39	203.62	210.91
206.92	210.93	207.61	209.39	209.48	205.35	209.33	210.12	216.98	207.49	211.31	204.99	212.19	206.67	213.86	211.66	201.96	201.26	207.52	207.52	209.92	215.93	212.04	203.45	207.49	211.76	212.27	210.31	211.47	204.69	212.48	204.51	205.84	202.66	206.52	212.21	208.82	208.53	211.88	207.68	211.48	210.42	207.32	207.13	204.57	208.86	211.27	202.72	207.57	208.62
205.64	203.75	205.41	210.53	210.59	202.72	211.22	207.85	205.03	209.31	208.76	206.45	206.23	208.1	205.66	211.17	205.23	202.93	205.47	206.35	207.57	203.16	207.26	210.38	205.52	213.35	214.45	209.45	199.81	209.11	204.75	211.01	209.88	209.15	207.12	199.62	206.03	206.79	207	217.23	207.2	205.61	207.32	205.45	205.28	203.6	209.99	204.31	194.26	205.36
208.32	213.14	199.24	209.82	211.29	202.98	208.67	211.52	211.49	214.1	217.17	203.67	206.36	208.76	207.22	204.28	208.51	206.02	207.87	204.2	208.77	210.11	214.01	213.38	207.02	206.94	207.57	209.58	205.56	206.83	207.65	209.82	208.66	202.99	206.04	204.7	206.81	212.74	210.39	206.72	206.38	205.68	205.51	203.76	206.76	204.68	205.83	205.74	213.63	214.97
206.63	202.54	211.5	206.95	212.52	208.49	209.65	202.68	204.95	208.66	203.71	211.14	207.66	205.75	204.62	219.2	204.17	204.1	212.85	206.67	209.85	215.13	203.35	210.54	209.71	205.31	210.09	213.18	206.04	209.7	211.56	205.82	206.86	209.43	205.05	208.25	209.62	202.01	206.11	205.3	213.29	207.91	201.68	206.5	216.25	209.09	212.02	207.09	207.14	208.69
219.25	213.24	214.97	220.51	220.71	211.37	215.85	215.75	211.2	218.41	215.78	214.33	213.76	212.52	219.95	216.02	223.82	218.16	217.61	221.59	214.94	214.57	218.77	222.28	219.91	214.8	216.44	211.15	218.6	222.45	213.05	220.2	221.53	215.51	223.79	218.89	207.31	220.11	215.79	210.8	220.88	219.77	214.51	217.11	212.1	212.39	219.32	214.5	217.99	218.56
202.58	200.99	200.1	200.37	212.75	199.44	201.64	205.46	202.19	190.28	199.35	204.48	196.37	200.7	196.04	204.19	206.48	196.93	202.69	202.87	201.05	203.41	199.84	193.54	199.74	198.51	201.69	199.61	201.39	200.42	201.67	192.01	193.88	201.38	200.72	203.45	192.26	197.08	194.68	203.27	198.45	199.81	188.74	199.8	196.75	204.47	203.5	199.52	198.62	203.34
217.65	212.03	211.37	220.01	218	221.17	218.29	223.79	217.31	216.34	210.95	218.7	218.65	222.36	216.18	219.68	217.7	219.94	214.58	215.47	211.75	219.49	222.16	222.44	211.35	217.15	213.85	221.4	215.75	216.06	218.7	217.86	210.91	216.93	217.4	220.51	224.07	214.6	211.68	216.96	216.86	217.53	217.76	217.83	215.8	220.8	220.48	213.51	222.64	218.23
211.64	219.07	216.56	217.45	209.42	214.98	209.65	209.72	218.31	212.82	217.2	211.83	218.38	213	213.92	213.44	213.23	209.78	208.81	213.36	213.44	218.93	215.21	212.32	212.64	216.29	208.28	209.02	211.89	204.29	211.53	218.78	207.01	215.76	209.85	210.62	209.72	205.1	211.1	217.75	210.7	208.52	213.2	207.12	210.68	213.94	207.13	211.82	211.07	204.21
211.25	208.45	205.79	199.23	211.61	206.02	206.49	209.41	203.27	209.12	209.4	207.41	201.22	205.72	203.68	213.48	206.82	206.31	212.54	204.5	210.97	210.19	203.56	207.24	210.14	203.42	207.12	202.3	203.77	206.8	211.1	206.32	206.9	200.27	208.62	207.03	212.65	207.68	207.65	209.7	211.59	211.48	207.8	209.18	201.57	206.12	208.36	212	207.41	199.18
209.37	210.24	216.26	206.4	213.44	209.91	206.53	211.47	203.88	209.91	211.47	206.96	214.94	210.18	203	200.24	212.86	210.27	200.46	217.61	207.94	204.45	208.69	211.62	207.04	207.87	202.21	212.63	202.58	208.2	207.23	210.03	207.68	207.19	216.88	206.17	205.38	206.15	207.2	211.76	207.43	211.84	209.9	204.89	205.75	201.46	206.52	215.87	202.69	206.6
204.13	211.76	207.56	210.74	206.22	213	209.55	203.43	202.64	199.31	207.26	206.62	207.05	200.29	204.01	211.11	210.28	214.32	208.31	205.59	204.75	208.68	209.24	213.05	211.93	209.45	208.09	203.68	207.03	202.52	199.3	208.15	206.59	206.87	211.53	207.69	211.18	212.87	205.81	208.36	212.51	204.12	200.08	207.87	216.17	209.27	210.07	207.67	214.25	210.51
214.27	217.93	219.13	214.2	217.27	217.4	213.24	219.77	215.61	212.8	216.67	214.29	215.81	222.39	219.51	221.27	216.65	219.84	219.74	221.16	219.45	212.82	219.59	215	214.05	209.86	213.16	215.81	222.59	216.87	215.12	222.62	218.59	218.47	220.7	217.95	220.62	220.02	218.73	217.41	213.51	219.94	221	216.24	220.14	217.61	216.68	213.31	216.04	216.42
208.56	207.98	208.38	208.16	202.57	207.45	214.09	208.73	210.87	209.64	212.45	203.06	201.26	212.15	210.52	202.29	211.28	213.06	209.92	210.51	204.71	205.28	209.88	206.61	208.66	215.37	210.81	208.98	210.19	206.6	209.36	210.7	209.55	214.72	212.78	205.69	204.17	205.1	210.65	205.33	207.76	208.07	204.35	211.3	208.89	207.45	202.29	206.39	211.11	200.93
211.73	210.97	215.09	204.21	201.61	208.1	217.15	208.91	210.21	211.13	209.7	212.01	206.5	205.68	208.85	207.57	212.76	215.72	206.96	209.8	209.35	205.86	206.37	209.79	207.36	207.46	210.47	208.11	209.17	212.29	203.53	208.17	205.87	209.3	206.82	208.16	213.8	207.1	209.11	207.05	205.91	209.13	207.59	204.75	209.43	210.75	220.38	203.67	213.29	216.07
198.5	204.64	205.87	202.48	204.22	198.62	208.37	196.63	205.15	205.42	206.05	207.47	204.91	199.81	208.96	207.23	199.83	204.65	211.3	207.37	199.75	200.49	203.79	201.78	205.23	200.11	197.24	202.28	200.67	201.09	203.77	202.4	203.53	210.28	208.63	205.03	203.47	209.17	200.25	208.05	203.9	202.74	209.62	203.51	197.94	204.98	200.72	204.66	200.64	203.76
213.8	217.86	217.61	214.38	213.25	215.65	213.29	214.98	212.67	212.04	209.44	211.95	208.1	210.64	215.2	204.62	208.61	207.94	213.15	206.95	211	215.18	210.29	214.04	209.48	214.31	204.63	211.88	219.96	211.66	213.08	212.54	213.41	211.7	211.33	210.8	212.14	210.37	213.49	219.21	209.35	216.73	209.68	215.97	212.1	216.67	210.37	215.3	213.66	215.11
203.9	201.47	196.87	206.99	205.06	207.18	206.29	206.11	202.08	211.1	204.59	203.52	205.45	206.22	206.55	203.38	208.16	200.8	202.74	206.66	199.22	205.75	201.61	200.59	201.38	205.98	204.31	203.91	203.76	203.59	208.47	208.8	207.83	202.58	197.8	206.66	196.88	207.27	200.42	205.94	200.33	206.63	206.31	202.39	209.31	208.19	208.92	205.44	205.52	208.34
204.09	205.9	195.77	203.1	207.68	208.94	210.14	209.29	209.58	213.92	207.42	212.21	205.16	211.05	209.6	209.02	205.69	205.79	199.37	205.53	207.93	202.81	203.13	211.57	210.03	205.56	210.38	207.99	207.76	207.75	207.83	208.62	211.81	202.02	213.26	202.93	212.39	210.02	208.66	207.55	212.51	212.62	205.81	208.46	203.53	205.06	214.52	204.67	209.67	204.53
208.54	209.02	203.75	205.32	207.57	212.5	210.62	218.61	204.76	208.3	213.17	208.05	211.48	204.58	211.77	209.64	207.66	206.64	207.8	201.09	211.16	206.46	213.01	207.99	204.16	212.07	210.69	208.15	208.55	205.65	208.96	208.36	205.98	206.05	208.17	208.22	209.65	203.21	216.54	208.83	205.26	204.06	205.35	210.5	210.94	205.91	212.22	213.51	201.67	209.35
211.25	209.14	206.85	210.43	204.94	204.34	209.1	211.05	215.46	210.26	207.88	207.29	207.94	209.35	209.19	211.14	209.89	204.77	215.57	209.81	205.56	213.05	209.5	208.42	213.38	205.38	206.23	204.69	209.68	210.84	213.27	216.14	205.81	214.01	209.48	203.4	205.9	212.6	206.55	212.03	206.81	213.54	212.76	207.63	210.38	209.52	201.57	205.52	205.19	204.93
217.79	216.89	214.33	220.61	218.93	222.66	222.98	212.41	216.15	214.6	212.87	218.18	214.67	214.78	221.26	220.46	217.88	216.43	210.23	214.59	217.67	214.17	217.39	216.65	212.21	218.66	223.64	220.86	226.06	216.6	217.94	219.26	220.67	222.54	219.36	212.53	219.16	212.45	217.27	222.66	212.15	217.87	217.32	217.07	219.4	217.21	218.41	218.17	221.05	214.04
205.45	198.75	212.83	199.02	200.98	204.24	195.64	203.25	205.73	206.38	198.13	207.74	206.8	204.39	204.76	204.98	197.45	203.98	204.34	203.43	197.19	204.17	207.48	204.7	198.85	199.39	203.18	197.78	209	202.36	202.43	201.25	197.71	200.51	202.55	203.87	201.5	201.71	203.04	210.5	200.08	210.61	207.22	200.98	205.59	205.11	205.93	207.29	207.21	205.12
203.71	200.9	205.75	196.35	199.16	194.75	202.01	204.83	199.85	203.36	194.47	193.74	198.82	198.3	202.05	194.06	197.22	200.41	200.36	200.91	201.26	195.13	193	196.39	206.26	198.61	197.85	200.69	202.86	198.77	202.19	197.82	204.09	198.9	197.04	203.17	196.85	194	199.61	197.9	206.26	201.41	197.94	198.78	195.68	201.96	196.13	201.35	198.38	202.78
208.81	201.24	205.39	209.15	207.39	207.31	212.18	202.55	212.02	208.26	209.9	214.81	210.25	209.1	211.27	204.48	204.6	204.38	208.18	200.27	205.14	211.23	210.12	209.13	206.63	209.45	206.13	206.33	205.74	210.76	211.97	205.1	211.63	207.81	206.33	209.84	210.29	210.75	205.32	212.55	209.43	210.97	211.05	210.74	208.54	209.44	206.92	208.2	210.57	203.93
204.77	203.08	200.67	209.47	207.22	211.43	209.02	207.6	204.23	206.24	201.83	210.02	207.88	212.06	206.43	207.72	210.37	208.04	212.45	206.98	204.53	210.52	210.82	207.86	208.29	209.31	205.42	211.74	208.67	202.21	208.02	209.02	208.02	202.67	209.58	210.03	209.01	207.34	207.82	207.88	205.75	207	199.87	202.43	205.84	201.67	205.13	207.85	202.05	205.66
203.13	208.57	212	207.43	217.93	205.82	206.22	201.81	210.55	200.75	211.1	207.92	206.82	210.48	204.9	205.28	203.13	200.71	203.31	205.8	204.3	204.97	214.59	208.59	209.95	207.05	215.26	208.34	207.73	205.88	215.7	217.35	199.57	208.19	213.42	208.88	210.54	209.26	207.12	209.2	207.63	207.99	207.16	212.04	205.94	210.68	208.53	210.84	207.4	212.22
210.23	210.64	201.99	207.13	202.79	206.86	215.99	203.29	207.98	208.08	204.98	206.93	210.31	212.91	214.29	202.64	207.19	206.84	213.21	212.51	205.67	219.4	203.84	204.78	205.33	198.53	206.86	213.21	210.62	210.9	206.62	220.29	205.89	211.8	209.12	208.72	217.22	213.34	209.74	210.37	212.31	215.07	211.5	207.93	208.64	213.91	204.45	210.54	205.12	213.69
196.36	203.09	204.22	201.69	209.51	198.31	204.99	201.26	197.49	205.69	202.01	207.89	210.13	204.49	197.99	201.17	200.26	206.28	199.32	204.8	203.01	202.59	199.68	206.48	197.58	197.04	199.65	199.61	205.48	203.84	200.65	207.76	199.92	196.21	209.22	203.25	201.28	198.81	210.25	195.9	202.6	207.87	199.66	199.87	198.19	202.94	205.01	202.88	195.86	206.82
200.38	209.1	202.6	209.74	201.14	199.25	201.57	206.71	202.62	204.78	210.95	205.64	202.84	206.01	203.24	200.36	204.54	208.32	207.01	207.97	199.02	202.95	201.44	210.66	210.17	206.87	206.19	204.01	200.44	204.34	209.01	208.84	199.51	204.41	200.47	204.82	200.82	207.62	194.97	200.92	197.45	203.03	206.05	205.25	199.5	202.02	207.4	209.56	203.16	204.84
208.82	212.85	206.58	204.05	206.51	208.8	211.07	210.92	211.6	206.31	210.09	207.38	214.24	206.6	214.15	206.97	213.7	211.1	206.03	206.12	207.51	215.01	209.36	207.68	211.12	203.17	208.18	210.94	216.06	208.69	199.7	207.53	208.42	210.85	210.33	215.96	209.26	216.07	209.53	211.11	208.33	215.19	212.99	215.9	209.18	212	213.64	206.98	208.15	213.84
212.07	207.01	206.82	212.05	213.3	210.03	207.95	206.77	208.91	204.41	208.51	213.08	209.82	207.04	211.6	208.95	211.47	206.69	208.82	208.45	208.31	210.3	208.87	208.02	211.57	208.75	208.62	214.35	208.11	203.53	212.11	209.47	205.33	209.95	210.93	215.3	211.18	209.1	210.06	208.84	199.32	211.43	209.53	205.04	210.1	208.59	208.82	203.46	211.14	202.87
202.64	204.72	197.13	198.78	207.96	189.08	200.14	204.58	191.71	198.67	203.37	205.3	197.17	202.65	200.38	201.01	199.99	202.51	197.66	198.77	200.47	194.01	201.72	196.36	198.05	207.56	200.5	198.78	198.91	197.3	198.23	204.52	202.22	196.67	198.22	203.35	205.31	198.81	196.04	203.59	204.53	194.7	198.38	198.43	200.58	197.34	198.02	196.38	198.01	196.22
196.1	210.99	203.46	200.31	200.92	205.81	197.05	204.73	196.6	206.27	202.52	202.45	206.55	199.94	204	205.39	198.3	203.04	202.67	196.23	202.79	198.87	206.99	211.3	197.36	196.21	197.27	199.78	205.76	200.25	203.72	204.94	206.61	205.65	197.34	200.5	202.92	207.83	205.4	201.38	202.43	203.1	201.32	206.18	201.08	206	203.7	203.7	205.57	204.78
194.16	199.91	209.91	211.45	201.95	200.87	203.92	203.78	199.33	204.54	201.73	199.32	201.56	207.6	204.83	198.9	208.16	199.65	203.18	202.46	205.43	201.64	200.79	201.75	203.9	205.71	200.47	205.91	205.25	203.76	200.01	198.76	207.09	206.89	200.4	195.23	200.14	199.86	207.29	205.72	205.89	202.29	205.19	202.46	198.62	198.2	202.11	194.92	204.71	203.22
185.06	198.57	198.6	193.92	195.25	193.52	198.45	187.73	193.69	192.18	195.21	188.56	198.46	193.54	194.53	194.66	196.31	200.34	197.89	194.94	197.46	195.9	199.11	193.85	195.67	190.82	202.15	186.79	189.89	196.66	193.95	198.3	196.2	188.04	189.69	197.3	192.01	194.64	199.58	196.91	189.08	188.17	194.33	194.64	186.67	194.35	196.92	193.81	192.8	191.74
201.8	204.5	204.66	203.41	198.2	200.55	196.48	195.71	195.49	204.44	202.99	204.72	202.99	200.43	200.87	201.8	201.3	202.33	201.89	196.95	197.24	204.13	203.59	196.11	199.24	199.15	201.6	199.11	200.1	206.06	200.31	203.78	205.5	204.16	198.45	196.3	198.05	202.93	205.83	202.54	198.7	200.96	199.24	200.11	205.58	204.91	197.5	204.75	203.51	199.3
207.91	203.92	211.02	203.71	206.62	201.21	218.54	212.22	207.04	209.85	205.7	205.01	205.42	207.8	206.94	203.52	208.46	207.5	208.21	204.82	213.11	207.62	206.88	196.72	211.06	202.18	205.95	208.85	207.67	208.51	206	205.32	212.27	202.65	205.04	209.78	203.04	211.24	201.17	205.48	202.73	212.35	204.32	207.52	205.8	213.32	211.12	204.84	206	203.6
209.83	208.37	206.8	207.44	212.61	210.21	206.48	208.85	213.99	211.17	205.94	208.66	209.05	209.42	211.01	208.1	202.95	207.19	205.74	210.28	209.44	203.27	209.91	199.24	203.67	201.1	211.94	205.09	210.23	199.19	209.73	199.77	207.27	209.55	205.52	208.66	207.8	207.21	207.33	203.86	207.91	209.44	208.49	208.27	205.54	207.25	211.92	205.73	208.74	209.93
207.44	209.91	215.59	208.33	203.42	202.75	209.67	205.82	203.24	204.69	206.97	208.18	207.92	211.71	210.24	204.08	209.88	212.72	213.01	211.61	204.69	205.06	205.22	207.99	202.77	202.65	209.45	213.52	207.56	203.92	213.32	208.73	210.11	208.38	206.88	205.1	217.88	207.52	210.33	213.73	211.22	210.54	212.06	209.86	215.34	212	209.06	209.61	207.19	208.28
202	201.9	206.39	204.9	209.25	203.5	202.42	207.36	203.75	205.92	207.5	206.52	207.49	203.66	206.96	201.1	206.38	198.65	207.42	204.53	209.4	205.63	197.54	204.38	203.47	202.55	203.73	205.12	204.4	195.77	197.8	204.63	200.01	209.9	208.78	212.72	199.58	210.62	204.31	201.39	207.01	203.02	209.1	205.89	207.94	202.69	203.89	212.48	196.41	201.81
191.45	194.02	192.6	193.75	188.45	189.27	196.74	188.85	195.21	198.68	195.7	200.04	198.63	191.05	195.88	197.75	198.97	196.34	200.33	187.57	195.63	197.98	194.99	193.19	195.15	196.27	197.5	196.66	195.67	187.04	194.32	195.59	185.35	198.95	193.76	189.86	193.21	199.57	190.7	191.79	196.32	195.96	195.32	188	198.62	193.34	203.51	197.31	200.51	195.99
221.35	217.97	222.01	220.35	217.36	212.22	220.71	216.7	215.57	222.17	223.72	219.07	220.56	224.88	209.11	219.41	222.14	210.26	225.54	215.64	209.56	212.27	220.48	213.46	216.6	213.24	216.33	215.69	219.49	221.1	217.89	226.26	218.65	216.92	221.38	216.66	215.5	214.99	215.67	221.43	221.62	217.85	220.62	220.03	219.9	220	222.53	224.94	216.6	209.91
197.47	202.01	195.43	196.23	201.46	202.39	194.27	199.1	199.75	205.12	200.75	194.72	196.61	205.44	204.88	199.64	201.08	197.03	197.67	197.91	199.09	198.01	199.21	200.8	200.06	201.59	206.15	201.26	191.28	202.29	200.79	198.46	192.61	195.66	210.47	194.22	204.79	198.32	194.49	193.4	196.23	195.48	199.11	190.64	199.14	198.52	194.67	197.42	201.98	191.16
197.69	202.96	201.3	203.39	199.54	198.88	202.2	203.45	209.98	201.02	201.99	203.91	205.09	199.88	198.49	206.35	208.18	202.19	206.72	209.67	199.04	209.99	202.26	200.44	208.1	198.73	202.47	202.82	205.57	201.21	199.05	206.98	201.48	200.47	203.89	208.76	201.33	207.42	205.56	204.28	205.02	207.17	208.14	202.82	207.3	202.53	204.75	204.97	209.55	205.33
206.71	208.24	204.83	205.46	206.88	209.22	211.9	206.29	203.93	209.93	213.02	212.76	207.34	205.6	205.2	210.94	210.19	207.79	205.57	208.93	209.05	211.77	206.71	207.43	212.44	204.72	207.89	208.08	208.13	216.09	202.48	210.67	206.65	206.04	212.03	207.65	201.85	205.95	209.1	206.18	207.8	207.55	212.27	204.41	211.12	207.19	207.5	200.87	213.32	203.79
208.85	207.24	208.77	208.21	206.06	204.41	209.39	207.71	214.53	217.05	207.47	209.79	207.91	209.46	208.83	213.62	207.02	209.99	209.46	211.08	212.07	205.76	210.58	203.83	205.62	211.58	213.66	205.59	202.82	211.34	211.15	210.25	208.62	207.78	207.35	210.45	211.12	214.2	213.37	214.62	211.65	215.51	213.65	210	211.11	205.72	206.95	209.68	219.07	207
203.54	199.45	203.39	212.53	208.15	203.4	200.22	192.25	201.06	199.81	197.14	198.77	197.28	198.58	200.03	202.5	204.47	200.18	203.93	205.03	213.46	203.81	202.51	200.62	193.89	198.23	203.59	202.68	201.51	202.2	205.58	199.8	202.86	202.45	199.34	202.78	201.93	205.51	201.06	209.29	208.8	200.3	201.36	203.74	202.39	210.02	206.23	204.65	202.6	202.37
201.09	196.71	200	196.61	197.21	200.28	195.32	198.99	196.64	202.85	196.78	202.84	203.33	210.3	196.47	199.42	199.39	198.68	204.36	199.91	201.29	199.73	199.67	204.07	201.03	195.1	205.21	197.61	199.36	200.76	201.92	197.41	194.12	206.83	197.81	208.91	196.47	202.8	200.78	200.84	199.45	201.3	198.04	206.62	201.1	195.77	196.7	202.75	201.35	199.21
204.33	208.82	209.29	202.36	212.02	203.95	211.23	204.67	204.96	205.72	207.97	204.36	210.52	210.67	202.08	208.1	208.22	215.56	203.7	206.88	209.38	205.25	201.23	205.65	212.16	210.42	206.49	206.24	211.78	210.5	213.68	208.9	201.26	210.89	202.98	205.09	204.25	211.77	205.29	211.26	205.99	207.65	206.57	205.26	200.56	211.19	207.71	205.41	214.13	213.12
212.29	214.95	207.51	210.76	206.24	213.5	211.4	213.83	209.17	204.65	208.77	214.25	208.59	211.8	213.33	219.22	210.89	211.55	213.44	212.29	211.32	211.47	212.01	214.67	206.64	218.86	214.92	213.52	208.94	213.59	208.61	211.77	208.57	209.91	209.2	214.94	211.26	212.66	217.54	209.81	207.56	220.72	217.9	211.38	215.39	215.38	213.09	215.28	215.37	209.62
206.71	208.41	205.88	207.5	209.62	210.06	214.56	212.97	204.46	214.96	211.58	209.95	214.14	204.44	210.42	210.58	205.03	213.84	211.19	211.07	210.34	203.64	207.39	205.75	206.07	211.23	208.89	208.84	205.15	210.02	203.44	209.88	210.08	205.34	212.81	208.27	204.72	213.93	212	203.81	210.92	204.87	207.67	211.72	211.53	214.12	211.9	213.53	216.85	210.61
203.84	203.17	196.85	196.43	194.84	200.39	203.84	197.9	194.77	194.56	202.62	194.39	202.77	195.33	201.22	202.09	202.53	199.4	205.68	198.76	207.83	203.75	192.39	195.29	195.07	195.99	196.36	205	205.09	205.79	199.88	196.08	201.44	197.76	201.4	200.63	201.96	196.26	199.81	200.43	193.26	195.99	200.57	197.42	203.95	198.67	207.32	191.23	194.96	197.29
200.45	199.86	208.16	197.23	203.05	208.46	202.39	209.28	201.02	204.28	201.3	204.07	206.98	204.66	200.98	200.93	195.52	205.93	211.25	207.13	197.64	203.01	200.43	203.21	202.6	202.15	206.3	198.07	208.24	199.57	196.9	202.45	196.24	203.4	203.62	211.04	202.09	196.81	202.11	205.25	205.58	208.34	202.08	195.05	201.8	201.03	200.74	202.54	207.67	196.89
210.68	214.3	211.92	207.02	207.57	211.81	210.2	209.24	207.93	218.81	212.23	210.12	209.81	214.79	212.98	218.76	211.59	211.26	205.7	210.46	206.67	213.46	218.71	211.35	212.66	215.14	211.15	211.04	198.25	213.66	210.79	209.62	210.47	211.54	213.53	215.01	205.11	209.32	210.18	211.79	213.96	222.85	217.08	216.14	211.93	211.41	207.06	202.02	209.63	212.26
198.85	205.05	206.68	200.67	204.93	204.43	197.6	205.08	200.89	203.13	202.37	208.08	198.71	202.66	208.96	203.6	209.16	196.36	202.56	205.3	201.81	202.82	205.16	199.94	204.47	200.76	203.46	206.24	200.48	208.96	202.5	208.15	205.34	203.41	205.28	200.66	203.32	207.93	206.31	209.38	210.25	201.93	205.78	204.49	205.24	203.36	199.44	208.64	208.58	201.32
199.56	206.88	211.06	202.32	200.07	208.96	201.33	204.1	203.03	209.7	201.64	204.06	211.23	204.98	211.63	203.94	205.87	201.82	208.88	203.42	196.78	205.09	205.06	204.92	204.14	205.56	206.65	200.46	204.31	204.39	208.54	204.55	207.39	212.94	204.04	206.64	206	206.01	205.65	206.25	205.68	202.69	202.09	199.86	198.3	204.12	208.12	199.47	209.88	202.76
213.64	208.39	208.16	205.92	214.71	216.17	212.56	210.57	212.81	211.96	208.11	216.65	214.07	207.02	211.4	218.49	201.55	211.01	207.93	215.59	205.82	210.98	206.22	214.4	207.85	209.74	209.5	213.27	208.31	206.82	211.35	210.35	211.84	213.26	204.19	206.85	210.26	210.88	207.11	210.61	213.02	202.27	210.28	210.39	205.31	209.96	206.68	215.92	209.64	209.69
208.35	213.08	211.07	199.42	209.64	205.98	209.71	208.12	203.15	210.89	207.21	210.17	207.61	205.8	204.69	213.37	209.67	211.5	207.98	205.27	211.38	205.65	205.03	203.43	198.83	209.4	205.37	211.12	201.78	205.93	208.9	205.91	206.15	207.12	210.02	201.08	209.53	202.84	205.97	214.45	201.17	207.84	209.05	207.6	202.91	211.74	200.62	213.33	208.49	215.22
200.31	210.61	205.43	212.26	207.04	204.89	196.38	206.33	210.32	206.71	214.04	200.68	210.39	206.57	202.4	199.35	207.63	209.88	199.05	208.63	206.49	203.61	206.34	204.24	201.41	207.3	204.21	204.18	206.41	205.53	204.1	199.17	208.14	206.09	207.78	208.01	200.52	203.18	204.12	203.99	207.94	202.6	206.49	211.43	203.45	210.68	211.62	199.71	203.97	198.25
210.93	202.66	205.88	208.46	201.61	215.43	208.01	201	207.35	207.42	213.87	207.7	209.29	213.02	204.62	204.1	201.46	209.33	206.51	207.28	213.57	206.81	205.88	214.09	204.81	207.56	204.86	209.26	206.54	209.68	209.43	208.76	207.93	207.76	204.49	213.14	208.8	201.77	206.96	207.03	211.27	207.58	210.41	208.41	207.31	213.15	207.58	205.41	207.14	209.07
205.88	210.26	211.83	203.65	204.74	208.92	213.34	208.1	205.49	205.59	201.75	205.75	207.66	201.48	213.54	202.28	210.5	210.39	206.92	208.33	208.73	206.91	202.99	205.9	206.94	208.91	211.18	211.28	209.13	203.57	205.86	215.45	202.28	205.98	210.1	207.82	204.72	209.24	213.48	209.98	211.06	213.4	203.96	210.39	206.83	207.23	208.87	211.22	206.16	212.7
206.1	208.31	212.62	210.14	216.82	216.95	215.21	206.48	213.58	209.02	213.29	214.5	214.17	214.45	216.25	208.13	207.12	202.73	213.52	208.1	213.63	210.63	211.29	207.1	207.76	212	204.28	210.12	209.49	212.79	211.26	205.5	211.42	212.48	216.62	207.17	211.72	212.3	217.42	213.12	212.79	209.84	206.83	213.79	203.95	213.99	203.56	214.8	213.21	207.28
220.61	204.46	209.65	211.37	211.16	217.57	209.78	216.67	219.55	204.64	209.59	209.85	211.29	214.87	217.67	211.78	217	212.17	208.97	208.65	209.53	215.47	211.08	204.06	214.95	212.65	210.26	211.77	210.16	210.71	213.23	208.19	218.47	215.95	214.51	212.72	211.65	207.62	207.18	210.58	213.09	211.8	212.23	211.79	216.59	216.53	204.95	213.96	210.41	214.48
198.71	199.71	193.66	199.83	200.29	199.51	203.64	207.49	202.06	192.62	198.72	199.03	200.9	194.56	197.27	204.91	200.1	198.7	200.31	199.16	201.13	204.14	193.45	198.5	198.58	202.38	198.29	197.66	195.41	196.96	200.81	199.24	199.37	202.89	201.38	197.83	198.08	198.61	197.73	197.47	198.13	194.88	193.5	209.51	201.13	197.75	196.98	196.61	196.44	198.29
211.65	214.64	212.7	215.34	204.88	213.74	213.25	206.59	204.75	212.66	210.18	209.47	214.33	211.69	209.14	214.34	209.46	213.31	214.52	213.66	214.45	210.19	207.29	206.86	206.59	209.99	213.01	208.64	213.82	212.93	207.95	203.35	211	209.4	214.11	209.77	209.42	213.07	217	220.93	212.32	214.48	212.64	210.03	207.14	214.1	215.43	209.5	214.97	207.13
196.63	201.5	204.11	205.13	206.45	200.41	205.91	199.33	199.63	201.31	208.49	201.46	206.08	197.94	198.86	205.8	205.8	198.66	210.83	201.32	210.1	207.84	206.28	199.22	207.06	202.1	201.55	198.32	203.05	200.17	201.24	198.17	201.19	201.85	204.77	200.13	203.71	207.51	200.07	196.15	211.27	193.26	198.72	203.65	202.49	203.03	203.74	197.35	204.08	203.38
211.47	207.19	199.91	209.63	203.79	200.45	208.37	206.02	207.02	205.87	210.82	206.07	206.85	209.59	208.35	212.08	203.43	208.18	207.7	204.38	203.07	203.45	204.77	209.09	210.08	208.01	194.34	204.52	210.81	206.18	210.08	204.91	209.09	207.7	213.74	208.63	207.95	202.3	205.4	209.05	208.07	211.31	208.66	208.78	207.74	206.02	206	203.88	209.09	204.97
222.39	224.13	220.61	222.33	216.92	211.29	221.64	216.34	211.85	221.25	214.62	221.99	218.69	221.7	221.19	222.78	219.13	216.73	213.93	220.02	214.9	213.2	215.74	220.33	216.22	214.78	214.69	214.61	220.65	218.47	210.86	212.85	213.18	217.58	215.96	217.24	218.62	214.84	220.59	210.62	213.23	217.69	212.21	217.8	215.51	217.15	217.85	220.98	222.62	214.08
214.3	214.58	214.37	213.07	213.14	217.08	218.51	223.87	216.46	218.7	218.32	216.17	217.44	219.31	218.92	211.85	210.5	210.92	217.75	206.33	217.12	219.46	211.34	219.6	222.51	221.07	218.31	213.29	217.44	218.67	214.05	219.91	219.4	212.6	213.25	213.07	213.15	216.58	217.28	224.61	214.07	216.75	223.44	221.56	219.04	216.48	221.76	218.61	217.65	213.6
214.51	217.6	221.05	218.82	211.86	218.3	223.54	215.79	226.37	219.49	213.9	220.1	216.08	215.63	218.81	218.13	219.81	217.05	223.39	223.82	216.01	219.38	211.83	223.88	215.51	212.54	215.74	219.48	216.62	218.61	205.12	216.33	215.69	208.7	210.91	210.05	213.74	212.44	209.57	217.28	218.18	217.3	215.38	221.51	213.23	210.76	222.68	218.85	214.83	211.86
207.52	204.74	202.05	198.81	194.01	199.19	203.67	202.97	200.94	199.39	206.76	200.99	204.67	196.02	207.99	203.2	206.13	202.88	202.43	209.35	196.83	206.32	199.84	203.9	203.34	206.44	196.47	203.16	200.1	195.42	201.4	201.53	204.06	202.27	204.78	202.81	200.98	199.75	209.25	199.35	198.43	205.73	195.73	197.86	205.03	202.37	197.68	201.5	202.52	200.98
205.41	212.48	214.56	212	212.5	210.05	206.95	205.21	204.56	203.89	207.09	207.57	212.92	213.08	207.78	203.15	210.63	211.61	210.03	206.69	212.97	206.07	203.04	205.58	208.95	204.32	211.36	209.89	210.68	206.2	203.64	211.49	206.75	212.19	200.44	206.78	212.66	207.57	204.14	203.49	206.45	209.88	207.08	203.29	204.11	204.79	211.3	207.45	205.92	207.72
212.28	207.89	206.79	208.63	209.77	214.99	210.72	208.44	206.04	206.68	212.24	206.45	209.5	212.88	214.3	207.5	211.52	216.84	218.47	210.13	209.14	215.84	208.28	210.04	208.7	209.77	211.99	214.43	219.22	210.58	209.79	210.25	212.8	211.03	217.38	216.28	208.46	212.91	207.05	208.98	208.86	210.58	212.25	210.52	212.99	214.32	212.82	215.32	208.67	213.24
209.78	211.99	211.04	213.25	215.03	208.48	217.45	215.63	212.47	207.47	212.29	212.95	210.57	215.83	218.74	216.82	209.21	214.29	211.86	211.44	217.31	217.01	208.25	220.1	223.58	219.78	212.24	212.06	215.86	215.56	214.41	214.93	198.77	216.64	206.61	213.13	207.99	209.58	214.59	217.91	207.81	215.31	213.44	208.45	210.15	205.65	212.42	214.91	215.81	209.18
216.83	207.23	214.09	210.65	207.1	211.49	208.48	204.43	207.64	206.41	209.72	217.36	208.65	215.51	211.98	208.04	205.11	200.17	207.36	204.33	212.32	210.19	206.28	211.13	202.37	214.61	212.35	214.94	207.77	205.44	198.07	211.99	215.61	210.1	204.77	210.71	202.52	202.35	204.16	214.62	210.75	205.76	204.22	207.32	207.1	201.53	206.2	207.16	207.47	202.15
207.12	206.75	203.41	201.47	202.67	208.15	199.33	203.69	211.14	206.95	209.07	208.9	203.43	199.25	204.02	205.97	203.87	205.36	209.14	201.76	208.66	206.78	209.71	210.36	207.05	203.51	207.33	209.79	205.28	211.18	203.86	209.75	209.84	203.82	203.87	207	203.88	204.39	206.4	207.05	213.35	211.5	206.01	200.31	203.14	204.45	205.96	206.96	206.92	203.37
207.2	206.48	208.63	208.87	209.71	205.57	211.28	199.57	208.54	201.52	203.96	205.55	207.43	198.1	206.6	201.47	195.26	203.81	204.38	197.96	205.78	200.59	204.08	205.66	198.69	202.46	207.28	204.96	204.26	209.5	200.35	206.5	204.97	210.23	207.59	203.36	198.26	202.33	204.8	199.46	208.21	204.83	210.02	201.68	197.25	211.12	198.71	204.12	211.67	205.6
212.86	211.82	199.95	204.27	203.39	204.11	201.12	207.14	206.13	209.57	210.1	204.84	210.38	206.8	212.72	212.18	207.24	208.46	207.87	207.87	205.7	208.32	212.08	213.68	209.27	212.63	206.52	206.99	206.55	209.54	205.8	206.38	209.1	211.96	206.26	209.46	210.63	207.23	204.36	205.53	205.62	205.58	206.75	202.72	213.64	214.47	211.7	206.78	215.17	207.8
204.72	208.95	203.71	201.74	198.69	204.4	199.49	200.74	202.31	211.5	202.66	203.56	207.56	205.11	208.99	205.46	202.18	203.57	203.49	204.48	207.72	201.67	202.82	206.46	198.43	207.08	199.02	207.35	207.97	202.18	202.16	203.83	208.64	203	196.59	203.02	205.97	206.98	203.01	208.02	206.35	210.34	204.94	207.79	202.24	201.69	201.14	201.74	208.2	208.01
203.9	198.52	208.05	202.55	199.71	211.84	206.2	212.5	206.58	207.1	215.36	212.51	204.89	213.44	206.19	211.04	214.43	207.53	207.21	216.95	209.19	202.94	208.39	212.54	214.34	209.9	211.8	214.77	206.22	206.53	213.87	208.27	202.9	201.76	209.31	215.34	209.45	215.44	212.54	208.18	213.17	209.27	212.78	204.66	208.66	212.71	205.37	206.61	212.98	211.26
210.1	217.84	207.82	210.69	208.06	211.31	211.62	213.12	209.64	220.53	209.01	210.43	219.6	211.74	212.54	210.14	215	213.53	215.07	217.16	215.86	209.14	210.94	209.53	209.62	215.88	213.22	216.52	211.16	214.39	210.1	216.23	213.59	211.43	209.68	208.71	213.54	209.82	213.11	210.76	210.65	216.49	213.83	208.03	212.77	213.76	210.22	216.03	205.53	221.64
212.59	211.72	206.3	218.51	208.28	211.69	211.51	211.59	217.03	204.85	214.11	208.36	211.73	210.52	210.77	209.56	211.43	211.28	213.18	211.62	212.5	205.91	211.12	208.92	206.59	207.82	213.13	216.64	214.48	216.77	207.7	219.47	216.32	213.85	208.39	207.08	209.81	217.63	214.05	207.45	218.21	212.45	211.15	208.73	204.77	212.08	209.54	213.36	208.87	208.26
199.7	200.4	197.69	206.7	196.25	201.67	201.68	200.78	198.65	205.41	198.06	202.89	201.44	198.95	198.74	199.13	209.43	194.24	195.15	208.14	198.81	199.63	207.05	196.07	199.83	205.71	203.93	200.54	206.28	198.92	193.75	199.99	207.08	192.15	204.16	200.44	194.13	194.11	200.2	202.39	196.02	200.56	209.1	197.2	203.98	208.77	197.12	195.4	196.03	206.69
209.96	218.94	213.2	213.44	210.21	203.76	208.2	205.58	213.52	205.32	208.13	209.67	210.29	210.85	208.53	210.13	201.61	204.71	211.32	207.21	211.32	209.2	208.74	208.76	212.47	209.81	214.47	207.54	210.49	206.51	210.39	203.19	214.49	202.01	212.07	203.98	207.05	205.05	207.24	207.22	210.16	214.74	207.16	208.22	211.67	207.63	206.8	212.33	206.82	207.84
211.22	216.69	212.82	213.38	214.91	204.94	212.54	211.81	218.74	212.94	210.29	207.96	208.51	213.11	215.57	213.92	210.6	212.64	211.37	211.9	207.21	209.05	215.22	219.15	205.24	207.76	208.39	208.97	203.74	208.83	216.61	210.87	209.89	210.02	207.1	206.37	215.21	213.77	218.02	212.9	216.92	211.9	210.1	213.34	213.56	208.07	211.99	210.42	208.22	210.16
205.77	198.65	205.67	194.19	193.74	195.56	201.67	202.74	195.91	203.07	201.22	200.81	198.72	199.29	198.43	200.02	194.75	204.15	196.87	193.38	205.44	203.25	199.54	201.1	193.12	196.34	202.47	201.14	195.53	199.64	200.7	201.05	192.34	204.58	198.91	195.93	197.52	202.38	203.8	202.5	199.16	200.76	200.03	202.07	205.39	204.74	200.82	201.02	202.47	199.32
213.67	210.3	211.1	208.18	212.94	210.96	211.79	214.05	205.58	209.81	212.73	215.25	205.61	216.27	211.33	212.91	213.33	212.91	212.19	211.75	209.95	215.28	212.58	213.96	213.64	210.95	210.51	210.19	215.99	219	207.97	216.23	214.75	210.53	206.68	212.48	211.66	207.25	207.78	213	214.52	209.55	210.29	214.15	209.62	208.12	209.51	213.04	214.73	212.97
207.24	218.2	207.02	214.29	209.78	206.09	206.98	211.57	209.87	204.65	207.7	215.27	201.36	209.66	209.11	211.17	205.13	207.12	207.12	204.49	205.09	210.16	209.54	204.4	210.19	209.06	205.74	215.32	200.09	215.06	209.31	211.71	207.09	207.67	209.98	207.38	208.09	207.81	211.83	205.22	209.66	212.74	206.78	208.21	207.49	203.54	210.63	207.89	202.99	203.95
205.38	204.72	204.61	204.87	205.39	206.27	206.32	200.46	208.42	202.57	203.41	204.25	206.64	197.75	202.59	199.28	205.24	198.46	204.11	202.92	206.08	196.21	204.33	207.42	200.47	200.32	210.76	209.08	199.95	199.36	200	208.24	205.38	200.76	203.75	205.57	210.53	206.23	203.62	200.58	199.25	207.61	201.47	205.74	205.57	201.96	202.51	201.45	202.54	208.56
206.83	203.17	199.49	205.49	201.41	203.2	209.57	204.68	205.21	201.65	203.29	202.84	203.94	204.24	208.67	204.55	203.58	199.05	202.19	203.33	203.89	205.42	196.36	203.25	207.49	207.5	206.82	204.15	200.86	204.94	205.5	198.75	197.82	200.23	198.81	204.08	197.84	197.71	203.9	200.67	201.67	202.55	204.73	206.74	207.96	201.21	201.46	201.19	202.1	203.38
203.88	202.38	205.15	204.13	205.29	209.29	198.33	211.08	201.39	205.33	206.16	208.77	212.03	199.77	207.55	205.19	198.41	199.86	207.16	201.82	205	202.15	206.01	205.98	204.61	212.02	206.77	205.76	205.18	202.83	207.92	198.97	203.87	196.3	205.9	202.07	197	205.65	212.4	209.38	203.15	204.29	204.86	206.15	197.08	208.54	208.79	206.52	197.9	200.5
209.48	204.4	207.9	201.12	206.12	208.28	203.17	205.13	213.18	209.19	208.64	210.45	212.13	211	212.7	210.21	203.15	210.06	206.4	208.29	213.18	200.95	207.83	207.75	208.35	207.9	211.15	210.71	211.9	208.31	201.94	210.52	207.86	204.8	207.4	210.62	204.3	203.45	204.52	212.1	211.09	207.14	203.39	206.83	204.11	210.87	211.09	202.41	205.01	213.35
203.26	207.79	205.53	205.48	209.78	207.18	205.67	204.25	206.68	208.92	210.74	209.63	202.64	205	209.44	216.3	204.18	198.85	205.13	206.05	210.21	209.44	204.16	211.98	202.13	205.89	211.74	206.58	207.94	199.72	207.82	206.95	202.94	209.53	206.85	211.64	207.46	206.06	207.8	204.87	202.43	203.44	204.06	210.08	201.67	209.71	213.7	213.55	214.47	202.51
193.87	204.28	192.41	195.45	203.41	195.13	199.4	198.23	198.65	197.14	203.65	202.64	199.36	191.99	203.1	196.51	198.86	198.65	201.07	197	201.49	201.71	192.91	194.26	200.64	197.16	200.5	192.42	192.62	198.95	199.03	200.09	196.23	198.68	198.57	194.7	199.83	200.79	192.57	194.85	200.6	200.12	199.72	205.03	196.72	204.79	197.9	199	200.85	200.77
218.05	211.65	213.76	213.21	217.44	212.24	217.63	210.73	206.22	210.87	210.84	211.63	213.87	205.01	209.44	211.89	210.4	208.58	211.86	210.83	214.39	205.72	211.38	206.21	210.45	212.61	210.71	212.37	215.02	209.5	213.77	220.22	215	210.99	217.21	212.89	211.15	214.21	214.55	203.52	210.49	208.78	209.64	209.24	213.39	216.56	210.5	212	216.65	209.38
195.72	195.03	192.61	196.91	193.29	195.64	200.92	194.8	193.58	195.43	194.34	193.57	194.85	191.17	193.03	195.2	198.49	191.18	193.77	194.74	196.09	192.46	197.62	198.98	189.88	200.34	198.76	200.87	199.39	193.46	192.06	194.14	192.65	190.87	199.7	195.18	189.59	194.45	193.5	193.18	200.75	193.27	193.58	202.44	192.04	196.25	193.05	197.57	193.1	195.28
193.04	195.33	192.9	188.74	197.63	192.5	189.98	191.28	194.06	196.05	193.92	194.88	190.63	192.16	189.46	195.9	200.61	194.52	189.68	193.24	193.26	195.46	192.16	189.55	192.6	192.45	196.14	193.83	195.35	195.23	191.54	195.91	188.5	191.97	188.85	200.86	198.07	184.64	193.65	193.91	192.69	186.23	194.43	191.6	192.17	194.51	188.54	196.36	184.95	197.77
211.21	199.67	203.56	202.36	202.96	213.36	205.9	212.27	205.58	206.51	203.88	203.52	201.99	215.36	208.52	208.59	200.16	204.69	201.5	212.53	202.56	204.46	205.86	206.03	210.68	202.14	207.81	204.87	200.03	202.21	207.34	211.29	205.97	212.48	202.96	207.62	205.08	211.51	206.98	213.41	213.85	205.29	200.6	206.21	209.33	202.39	211.44	201.33	206.14	204.55
204.98	198.93	207.02	205.1	207.52	201.52	204.71	201.42	201.81	201.8	209.64	201.05	208.8	202.12	197.25	204.58	202.37	198.88	204.82	206.87	200.21	203.75	201.03	204.11	200.78	198.95	203.7	200.64	199.16	197.87	206.06	208.63	200.38	209.98	202.63	206.43	196.45	196.93	211.47	205.93	210.72	199.4	198.43	204.11	200.16	208.93	207.47	207.11	199.63	201.03
205.56	211.18	203.42	212.6	213.89	203.58	212.73	210.47	209.52	210.18	204.95	206.98	211.65	210.28	209.17	212.61	208.29	204.48	206.33	203.62	204.92	207.77	210.35	205	212.62	206.58	209.6	201.16	207.34	208.19	207.89	210.99	204.62	206.87	208.98	210.46	214.72	210.95	202.22	201.76	207.14	210.97	206.8	206.69	206.67	213.74	208.73	205.43	203.52	214.82
205.56	203.95	210.17	206.21	201.95	213.53	205.52	205.37	202.67	210.23	218.07	209.5	205.97	208.58	197.86	210.69	212.45	209.15	206.34	204.43	209.09	207.21	206.06	213.76	210.3	208	207.72	200.08	208.08	207.66	206.73	209.27	205.92	208.08	209.15	204.92	207.56	209.6	208.08	208.53	205.66	216.5	208.4	206.82	215.87	209.83	204.97	208.86	216.19	206.4
206.74	197.06	205.97	198.89	204.07	205.67	201.79	201	196.87	208.52	196.39	206.13	206.44	198.6	202.69	198.19	206.59	198.7	202.33	203.37	202.64	200.81	205.35	204.58	195.84	201.77	198.54	194.7	201.09	205.31	199.97	204.07	200.33	202.35	205.9	199.54	202.01	204.23	201.46	202.12	199.63	201.58	199.63	198.6	199.59	199.85	199.9	199.33	196.39	205.18
207.7	201.2	202.16	211.38	201.16	204.45	202.56	204.7	202.42	205.19	206.35	203.74	206.44	206.55	203.71	204.77	199.56	204.61	205.13	202.35	198.72	207.41	195.99	205.95	205.87	208.09	201.95	199.67	205.64	209.73	198.7	213.71	203.07	207.05	201.18	205.62	198.51	205.47	199.54	207.99	203.31	201.19	204.82	208.37	202.04	205.22	204.26	203.85	200.4	204.93
212.55	206.44	210.29	207.59	207.81	206.87	205.72	203.29	209.13	211.66	207.99	206.09	210.28	208.82	211.45	211.33	212.99	201.72	210.17	208.59	209.25	204.38	210.81	202.06	212.52	207.5	209.45	210.23	210.49	208.29	207.94	203.57	210.34	212.82	207.62	211.13	208.06	209.88	203	208.56	211.07	207.59	207.09	211.04	204.07	208.49	211.5	205.14	204.07	211.05
196.88	200.72	199.43	198.34	195.79	199.27	203.14	191.42	199.87	194.87	203.52	198.79	193.62	200.95	205.79	196.3	196.19	193.82	199.3	199.19	199.42	200.14	198.29	198.62	194.69	196.1	195.81	204.82	191.79	196.95	200.62	198.83	195.32	198.09	201.5	189.09	204.79	207.13	200.85	201.37	196.97	195.31	203.5	195.89	209.84	196.97	197.37	200.92	200.97	199.81
203.15	198.24	200.76	201.71	202.76	201.58	201.42	203.25	193.57	209.18	202.04	202.96	204.13	196.02	207.74	205.26	202.53	203.95	200.46	204.13	195.89	197.85	210.76	205.53	200.15	200.11	212.31	201.4	198.12	199.36	202.46	201.08	202.29	203.18	203.38	201.18	205.6	202.62	199.07	203.45	199.22	198.19	202.37	199.11	204.06	200.34	200.55	204.26	204.88	197.76
199.49	197.28	203.08	197.3	196.8	199.52	198.7	198.77	202.06	200.29	204.37	200.44	206.62	203.2	205.48	199.64	194.74	201.7	193.31	197.47	203.03	202.3	203.73	201.71	199.55	202.7	194.55	204.09	199.68	201.98	201.31	196.96	194.78	202.43	210.4	203.97	199.19	202.08	205.42	199.86	193.45	201.69	203.98	205.43	199.5	206.72	198.15	199.17	201.84	198.8
204.77	208.08	211.01	209.5	205.8	204.97	199.66	204.55	208.19	206.4	204.04	209.04	203.94	203.37	202.07	209.32	211.46	208.81	209.07	207.86	201.01	206.23	207.85	213.5	203.45	206.77	201.71	200.34	203.15	205.34	197.77	200.97	205.05	201.83	203.36	204.29	211.7	206.26	204.47	205.18	204.46	207.11	209.49	211.46	196.23	202.33	211.28	206.46	201.25	208.32
204.93	203.57	201.63	203.88	206.69	199.09	207.46	204.79	203.13	207.88	207.55	210.3	208	208.12	206.49	204.5	207.92	201.69	207.17	204.38	203.07	203.04	204.42	202.71	204.53	203.44	200.98	204.91	199.06	204.54	203.78	206.15	210.31	206.59	203.7	200.88	201.11	203.66	206.36	208.85	200.62	198.37	207.25	206.98	207.98	202.45	202.53	205.57	203.83	207.9
211.62	211.45	212.09	214.77	210.69	211.36	211.52	214.25	209.84	216.57	213.57	206.11	206.81	211.4	212.81	217.06	217.36	215.83	214.95	211.1	208.43	209.89	212.38	208.66	215.04	211.63	215.57	213.75	214.55	217.18	213.41	212.76	207.53	210.3	211.51	206.72	212.15	215.68	216.89	206.42	206.68	204.87	212.03	210.89	213.64	218.05	210.8	210.96	205.71	214.95
207.65	201.58	208.45	208.6	210.63	199.27	197.98	204.82	206.18	203.02	198.34	203.07	203.05	204.24	202.97	207.86	203.98	206.46	204.21	208.52	198.2	206.42	204.24	210.03	200.98	201.55	210.6	203.73	203.87	201.19	209.06	198.16	206.7	206.63	204.73	206.38	200.56	205.42	205.47	198.81	203.65	198.89	208.58	202.76	203.17	202.85	206.79	204.54	206.89	213.67
208.67	208.17	213.03	212.46	206.86	213.35	215.15	216.08	210.55	212.41	206.25	210.22	210.42	208.85	214.43	213.52	211.51	216.08	210.88	210.76	207.85	210.77	215.92	213.3	220.88	206.39	211.9	211.32	212.94	209.18	209.25	209.77	212.59	212.52	211.57	211.94	214.83	213.1	214.48	208.99	209.2	216.29	212.12	210.18	216.29	208.8	210.18	212.01	212.35	214.16
195.77	197.47	197.51	206.37	199.87	196.95	197.43	196.63	201.84	200.31	192.54	202.36	201.11	203.21	201.23	197.53	199.88	192.38	203.63	204.81	200.36	201.88	205.28	200.47	202.5	203.59	199.6	204.81	203.39	198.17	203.63	198.59	196.88	207.04	197.21	202.75	198.53	198.47	198.5	194.63	196.52	200.17	200.36	198.36	201.97	204.57	197.98	203.22	198.71	203.56
216.38	211.56	216.17	216.19	207.8	218.41	212.99	212.25	211	214.8	210.88	214.39	218.33	213.52	221.27	213.86	214.78	223.88	218.51	209.43	217.54	214.82	218.72	216.8	215.76	218.15	218.68	222.51	217	214.82	221.37	218.34	215.09	211.99	216.96	213.8	213.58	215.91	221.39	214.25	216.12	211.09	216.35	214.92	220.47	214.22	213.95	214.11	214.3	213.81
193.19	199.73	198.05	197.39	194.15	202.9	192.74	193.59	205.24	195.52	193.66	198.32	199.83	194.34	190.38	199.27	197.44	199.15	200.87	195.35	195.5	193.93	199.78	195.36	193.72	192.98	192.09	197.91	201.36	201.59	199.53	197.82	195.28	204.8	199	202.26	198.87	190.91	200.25	197.82	194.69	198.17	197.63	199.86	197.74	199.81	195.4	195.96	194.79	194.72
197.27	205.38	206.49	202.01	204.07	206.35	202.99	210.92	200.06	203.27	200.71	200.23	199.38	203.29	200.82	196.5	202.19	201.93	205.93	201.67	200.38	202.18	199.03	204.56	209.85	201.25	207.74	198.29	199.38	204.13	205.82	204.45	199.36	200.98	205.75	200.81	203.06	200.16	197.56	200.51	198.69	206.85	201.21	208.58	197.84	203.88	196.18	202.73	202.6	199.91
222.05	210.58	215.15	212.46	222.39	219.21	214.83	216.91	217.65	221.8	215.15	218.84	220.06	214.03	212.17	212.09	216.35	213.86	218.12	219.76	220.83	219.21	214.61	216.23	217.2	219.7	217.06	214.57	223.1	224.24	222.62	215	216.86	215.47	215.99	221.46	224.41	214.27	218.54	215.15	214.24	216.51	218.57	211.83	216.96	218.72	217.52	216.81	209.03	221.23
207.54	204.86	206.27	208.02	204.97	213.96	209.21	201.54	201.77	205.71	202.8	217.59	210.74	207.28	207.98	215.93	205.91	211.9	208.9	205.91	210.3	213.33	212.11	213.47	210.13	203.4	209.46	208.91	209.89	207.05	202.27	213.76	212.3	206.64	209.4	215.8	215.17	212.93	206.51	212.08	210.55	210.3	213.47	210.03	208.46	211.79	209.62	209.98	204.87	215.06
213.01	213.2	214.24	219.82	212.4	216.46	215.37	212.22	206.44	210.42	216.67	213.81	212.38	216.26	216.42	214.41	212.38	209.19	206.36	210.67	210.32	213.06	217.14	206.13	207.71	214.1	215.38	210.32	211.39	212.31	208.34	207.91	219.54	209.11	208.83	216.9	209.13	217.84	213.56	219.45	213.5	212.41	210.14	218.88	216.66	204.53	214.65	210.96	212.88	217.01
204.84	211.78	211.05	211.18	208.38	206.01	211.58	210.68	216.21	206.9	211.91	208.09	206.07	216.87	210.16	207.72	208.49	205.82	211.85	203.38	209.37	208.64	206.04	212.48	212.18	211.95	214.36	210.94	207.53	204.23	206.77	210.37	210.81	209.03	209.01	208.1	211.14	207.54	201.57	207.55	206.99	205.87	210.24	207.91	207.71	208.74	209.06	207.1	208.77	210.27
200.07	213.57	207.4	209.19	208.51	205.38	201.47	210.76	214.37	207.19	201.81	208.53	212.78	211.79	210.4	209.89	214.01	209.56	211.35	216.95	202.29	211.42	207.14	204.71	206.48	205.36	209.41	207.82	208.48	206.1	207.8	213.51	201.14	216.23	215.26	214.6	209.75	209.73	207.17	206.03	202.81	214.24	208.38	201.36	214.6	207.19	200.88	205.74	206.45	208.53
208.83	207.4	202.01	198.36	203.49	206.49	200.23	203.67	201.82	200.72	207	199.03	201.65	203.12	203.8	197.35	203.99	206.36	200.44	199.49	202.34	203.18	202.43	202.87	209.51	194.63	207.89	204.6	203.81	203.5	204.13	207.62	202.52	203.17	207.32	202.3	209.82	202.33	193.53	203.7	205.22	205.14	200.09	201.76	203.16	202.64	201.07	200.57	204.98	201.14
214.14	209.74	213.24	213.3	215.52	210	211.57	212.95	211.56	210.48	210.08	211.47	214.23	205.69	206.5	210.63	210.66	208.31	209.74	211.31	209.56	214.07	212.15	206.39	212.27	216.54	216.84	205.62	218.45	211.53	209.92	213.71	210.8	213.3	213.95	207.24	214.96	216.07	206.09	216.15	216.6	212.53	211.46	210.45	213.91	211.07	210.89	212.78	214.24	212.2
212.3	197.66	197.71	210.17	204.37	203.07	204.12	202.36	201.56	207.63	198.18	206.13	203.55	203.14	192.13	197.68	198.13	209.89	201.29	198.59	196.12	201.61	207.79	200.44	191.05	208.24	201.18	194.42	206.46	204.31	205.07	200.89	202.85	203.85	207.17	209.66	207.21	205.96	209.41	203.7	200.65	204.09	203.66	205.3	204.62	203.8	204.92	201.96	197.89	206.83
205.52	206.08	207.32	203.02	201.03	209.16	207.42	209.27	210.22	209.84	203.67	207.41	203.15	201.06	204.93	206.93	202.51	206.7	208.35	207.88	195.77	203.67	212.07	203.68	206.9	206.16	208.44	206.04	205.34	203.48	213.2	203.78	203.28	201.84	212.74	212.16	203.1	208.48	205.91	205.62	201.32	205.8	206.18	207.76	203.8	210.15	207.13	210.4	210.52	206.55
206.29	207.1	199.19	203.7	206.11	205.34	207.27	204.65	200.66	204.12	207.27	206.14	201.62	208.29	203.81	201.04	206.98	208.1	201.53	200.81	202.37	199.68	210.84	211.65	205.83	206.01	202.42	209.63	206.36	201.92	209.26	204.53	203.64	203.49	203.09	203.27	207.42	206.88	201.42	205.92	215.04	212.33	209.49	203.14	207.06	199.02	211.87	202.52	205.21	207.46
216.02	207.24	211.09	205.35	201.29	210	209.87	207.37	209.15	207.42	212.69	209.63	206.77	205.7	200.93	211	211.23	216.25	214.48	213.23	211.28	206.4	209.61	211.04	206.4	207.67	212.2	205.63	208.08	209.82	200.13	207.48	205.95	203.48	211.87	209.35	203.28	207.49	206.33	209.68	205.36	214.42	214.39	214.87	209.58	214.02	198.85	209.91	209.1	209.44
213.94	212.24	213.55	211.95	207.93	210.33	212.62	209.06	204.99	210.87	207.67	211.58	208.99	214.98	214.25	210.58	203.01	202.38	211.64	202.81	206.89	212.73	205.1	203.41	211.43	209.02	209.16	207.31	208.77	210.63	209.51	211.08	203.99	209.65	208.93	206.98	207.96	212.63	211.14	204.54	210.28	207.55	213.83	207.86	214.24	206.7	210.79	210.66	212.96	203.33
206.82	207.62	204.32	203.88	197.78	211.25	208.64	205.52	200.39	198.8	205.73	207.58	199.82	210.5	207.21	200.21	207.43	206.98	204.3	209.55	207.11	207.93	212.03	202.15	204.36	202.9	205.6	209.16	203.7	207.74	204.78	206.02	202.37	205.75	202.18	206.69	200.58	198.72	201.22	210.99	207.18	209.77	206.54	206.14	204.58	209.91	203.45	203.67	205.27	204.11
221.33	217.61	224.1	212.7	212.44	221.16	219.89	215.31	222.31	217.87	208.98	221.87	215.75	219.51	222.42	214.94	218.68	216.8	213.24	222.2	219.63	212.02	218.04	222.27	209.96	214.32	214.09	215.24	215.51	214.47	213.96	220.6	212.55	218.34	214.01	215.86	218.47	226.88	217.94	220.87	220.6	213.53	216.84	214.27	215.58	220.05	216.07	217.52	219.76	221.8
203.4	208.95	199.77	208.36	202.01	205.04	209.78	202.92	205.41	209.09	206.13	201.34	201.75	210.73	210.06	208.03	208.06	209.5	204.9	207.2	212.73	209.87	204.16	209.45	200.19	207.75	201.89	204.49	210.91	216.83	202.9	209.95	206.77	213.07	205.6	210.72	207.95	205.96	217.96	204.57	207.08	208.21	208.15	209.28	205	212.64	203.24	203.38	206.33	204.01
201.76	198.48	203.79	205.29	194.85	208.9	202.78	201.68	209.57	210.36	203.39	205.73	199.14	199.81	203.22	200.76	198.15	205.26	207.4	196.87	193.84	205.4	201.63	201.38	201.76	197.28	200.33	206.46	199.69	203.57	205.23	195.34	209.15	200.8	201.4	206.57	204.66	206.83	205.39	202.21	204.99	201.73	199.29	203.29	207.05	192.25	209.52	199.56	201.14	202.13
201.8	198.29	203.23	208.96	206.63	202.2	203.74	204.69	202.78	205.22	200.99	202.52	201.01	203.57	202.11	203.95	202.67	200.15	203.9	208.73	200.98	209.72	204.4	200.76	201.55	205.08	209.29	208.7	203.4	208.69	207.41	200.28	209.36	196.91	198.07	209.16	203.37	205.58	206.28	207.77	200.97	202.76	205.05	203.41	203.41	205.08	201.03	208	206.29	207.65
211.39	209.4	211.11	209.51	204.75	210.84	210.87	211.51	206.33	204.63	208.33	206.45	211.66	209.36	207.25	209.66	216.14	202.52	209.12	208.29	210.48	209.25	206.8	202.47	211.1	215	208.82	206.44	206.97	206.04	207.96	209.97	211.48	211.9	208.16	205.75	203.69	212.42	208.16	212.92	204.79	211.46	210.33	210.71	204.65	202.3	209.1	208.88	200.42	205.19
198.88	202.03	201.54	198.9	201.81	197.72	196.51	201.13	195.21	203.39	197.49	204.23	197.8	200.93	199.53	200.51	205.56	204	201.01	194.66	198.85	198.25	205.12	193	191.75	201.78	204.52	199.32	193.89	199.27	201.29	195.45	197.43	200.53	196.46	195.65	200.44	197.36	197.33	195.18	194.11	199.14	198.68	205.18	194.49	198.46	202.82	199.88	199.55	203.02
210.55	213.49	212.54	208.43	205.77	209.1	210.88	207.53	204.26	205.28	207.76	202.1	205.87	210.26	210.17	210.43	210.66	207.53	208.93	198.16	208	209.43	208.81	206.75	200.84	210.92	206.57	207.5	205.04	209.53	208.34	207.24	204.96	211.22	203.49	202.6	208.99	205.75	207.95	209.21	207.85	213.03	210.99	211.65	211.48	206.83	208.24	203.34	207.7	209.31
208.67	206.46	206.88	201.86	209.97	211.9	213.91	207.55	207.89	212.62	206.72	212.96	208.39	202.02	213.5	205.34	203.32	212.43	208.84	207.26	208.78	207.27	206.77	213.27	202.43	201.43	207.81	200.32	208.16	202.42	212.47	212.44	204.41	212.01	204.82	207.88	202.62	210.26	203.48	208.44	202.38	207.28	212.07	207.74	204.93	207.64	207.73	207.56	205.46	209.13
216.1	211	202.96	207.51	212.47	207.47	218.27	215.45	207.54	212.85	217.74	214.91	211.32	211.63	208.4	213.4	214.08	217.02	210.13	218.27	213.91	215.15	207.57	216.74	206.76	216.91	215.88	216.36	208.66	210.01	209.81	218.9	213.26	206.73	213.18	212.07	214.21	215.37	214.44	212.92	213.97	218.08	206.22	217.77	207.42	211.21	217.9	210.59	209.67	210.2
218.34	217.5	211.35	217.91	214.81	218.34	216.75	217.22	215.19	214.09	218.8	220.01	218.8	227.73	220.29	222.44	222.31	222.95	221.89	218.1	218.01	215.18	216	216.05	218.71	216.88	220.84	219.83	215.14	220	217.84	219.44	213.2	219.28	220.17	221.23	212.05	212.03	218.64	218.54	211.41	212.99	214.67	220.36	223.47	216.56	218.95	221.03	218.58	213.48
209.38	215.04	208.75	211.33	204.06	211.49	208.56	210.98	209.41	210.18	216.55	211.45	203.65	208.13	213.14	209.4	209.99	215.32	206.86	211.25	204.85	204.02	209.7	208.1	204.65	208.98	205.97	202.76	204.52	210.24	208.78	207.61	212.06	206.56	209.11	210.13	208.88	204.42	204.21	206.35	213.38	204.96	207.11	208.8	209.86	211.25	204.88	211.35	209.13	203
208	204.91	198.92	201.39	201.11	192.63	202.99	198.36	201.45	198.87	203.16	195.66	195.38	193.56	201.81	199.35	193.98	208.03	201.33	202.91	198.85	197.92	195.51	200.3	199.22	198.56	200.59	197.45	202.79	197.6	193.48	196.4	200.69	198.88	204.5	202.36	199.32	193.29	199.51	200.59	195.76	194.63	197.46	200.66	205.41	199.13	201.47	198.95	202.13	202.33
205.23	202.27	201.32	195.73	201.6	200.24	199.7	203.55	194.97	197.72	203.57	200.88	210.14	197.28	202.22	197.53	197.82	203.29	196.51	198.5	200.27	200.65	199.02	200.55	205.07	204.44	199.47	202.51	197.84	201.16	201.08	205.12	193.8	197.08	202.67	203.44	195.01	197.77	193.97	198.57	204.48	203.36	197	205.31	199.93	200.17	206.01	198.02	201.33	197.43
205.25	203.52	209.47	210.39	208.41	210.18	203.65	209.81	207.56	205.29	207.21	206.57	208.15	207.8	204.34	205.15	213.68	210.33	209.99	218.58	214.35	205.85	206.76	206.57	207.89	208.86	215.3	207.68	209.1	209.86	205.32	204	210.86	205.55	204.31	211.42	206.97	215.89	208.69	215.55	201.86	207.49	212.87	212.1	212.72	207.93	208.48	209.28	207.16	208.06
211.88	211.69	207.88	221.26	210.33	215.68	211	212.98	215.48	214.69	207.34	214.81	213.66	212.96	210.98	215.99	212.19	208.33	214.78	210.74	215.34	217.25	211.06	211.51	208.95	210.06	212.93	207.39	219.4	213.75	214.5	211.47	208.58	214.61	218.46	216.17	212.15	213.06	205.13	212.15	212.64	212.66	215.48	216.85	212.05	211.48	208.99	213.08	207.04	218.03
219.88	208.45	204.92	210.6	205.68	213.42	209.08	213.76	214.58	205.13	208.03	208.36	208.92	215.83	209.23	213.83	212.03	214.3	206.95	209.7	211.58	214.84	213.61	206.97	217.15	214.68	207.02	205.62	213.89	216.15	214.81	212.86	211.01	220.73	210.39	212.91	211.46	213.95	218.62	220.49	209.17	216.11	209.91	210.06	202.07	211.17	213.45	211.05	216.83	206.04
198.09	203.25	198.44	201.96	206.83	203.4	204.35	200.29	197.79	203.76	205.46	198.93	197.92	197.45	196.11	200.94	201.17	208.95	205.95	200.26	206.73	205.55	199.1	199.64	200.46	200.26	205.47	197.74	200.44	198.83	201.79	205.24	200.82	201.96	206.89	201.79	201.26	206.62	205.74	202.42	200.56	205.06	196.56	202.8	201.94	198.84	202.56	201.94	202.43	203.74
209.94	203.19	199.55	206.29	198.32	207.49	209.97	209.9	202.23	210.17	206.79	204.72	205.48	204.78	202.39	205.5	205.18	206.79	203.64	206.11	202.84	214.9	204.22	199.56	200.91	201	209.63	199.15	205.89	202.8	203.25	201.39	204.51	210.12	203.59	205.48	207.85	202.22	211.9	203.33	203.58	203.47	201.07	206.78	206.37	204.51	199.87	200.05	204.17	200.34
206.36	207.08	210.52	212.57	208.9	207.54	211.11	207.71	206.45	208.58	210.05	210.34	209.86	204.34	214.21	201.65	205.73	205.39	210.28	209.33	209.3	210.02	213.34	213.26	203.55	208.56	203.8	212.12	202.84	208.29	207.52	202.76	210.5	211.76	214.28	210.56	209.1	207.61	204.96	207.06	204.99	208.46	207.11	211.7	206.02	206.25	210.48	211.31	203.92	205.73
214.1	210.06	211.64	217.43	206.25	212.55	207.13	216.92	210.06	210.06	215.86	210.43	213.48	214.08	206.4	212.45	207.95	211.96	217.6	211.63	210.25	213.83	210.13	215.87	211.23	214.93	205.71	206.92	211.66	213.76	217.72	211.6	215.71	213.59	211.47	212.96	208.45	213.28	211.19	216.98	215.12	207.94	209.24	215.46	209.24	214	214.79	215.79	208.65	212.93
198.48	196.74	197.66	201.27	201.48	195.3	195.98	200.15	196.83	203.56	196.49	199.72	196.22	203.15	199.4	197.82	198.55	199.89	197.49	206.34	197.03	205.53	195.93	200.84	201.25	197.32	201.49	206.51	201.6	200.74	204.86	197.21	195.41	202.94	196.01	198.67	202.16	204.49	201.8	202.24	209.73	200.99	199.06	199.26	200.51	194.17	199.66	198.69	199.69	205.11
194.17	197.85	205.24	199.48	202.82	199.23	202.21	200.08	193.91	202.52	196.96	196.48	201.2	198.23	197.47	203.85	196.94	206.47	196.69	197.44	199.64	203.86	203.8	204.12	192.99	194.04	195.88	199.03	202.45	200.15	194.56	203.19	199.93	197.99	199.6	196.85	197.5	195.49	204.3	197.19	200.14	203.76	197.04	200.83	198.54	195.75	195.7	207.08	198.32	200.41
202.5	201.59	204.21	206.1	202.94	203.46	203.79	199.24	203.4	199.03	205.55	203.04	204.89	204.39	201.94	198.41	195.86	205.97	205.09	203.69	198.17	204.7	203.16	198.09	206.89	202.11	201.34	201.8	205.12	208.93	204.69	199.43	206.43	203.14	206.2	208.09	204.68	203.89	207.74	198.38	206.21	207.03	200.83	204.44	203.08	203.59	195.05	200.82	201.85	205.96
195.52	195.88	196.29	195.76	202.25	199.87	203.32	200.96	193.69	196.83	208.19	203.19	203.05	192.52	194.15	201.09	196.13	194.96	202.06	199.7	202.82	198.9	197.16	200.36	197.3	200.63	199.71	200.77	197.6	198.86	193.07	190.68	194.6	192.38	201.02	197.09	207.69	196.16	201.38	193.25	202.8	193.73	198.42	201.82	201.07	203.05	196.86	202.88	198.34	197.77
202.03	208.31	208.35	204.72	202.99	201.27	207.26	202.64	199.26	198.74	207.28	208.3	208.59	199.46	205.42	199.32	200.42	209.55	201.47	206.94	203.94	208.77	210.73	207.59	209.13	202.53	199.15	205.28	202.69	203.55	207.54	202.59	212.06	205.69	203.83	206.64	199.77	201.84	203.67	204.21	205.19	207.2	208.7	205.94	208.49	211.07	206.24	205.97	202.55	196.95
200.34	193.8	198.93	196.82	195.36	195.49	197.31	199.94	192.76	197.87	197.91	200.8	205.19	197.78	203.14	201.23	196.4	201.81	196.93	207.28	198.61	203.32	198.97	200.39	198.36	197.09	196.72	199.89	200.84	198.49	196.35	201.96	200.87	197.98	203.96	196.85	201.14	194.79	199	196.05	198.51	197.53	192.57	199.61	201.11	199.07	201.4	200.68	191.88	198.53
217.99	217.72	214.95	219.65	216.51	218.64	215.98	217.69	216.06	212.21	219.58	216.04	214.44	219.22	215.01	215.86	215.36	215.65	217.01	214.92	220.59	217.53	218.67	221.13	213.19	219.9	206.69	218.61	220.3	220.71	216.19	221.52	223.9	213.91	218.8	212.35	212.61	212.68	220.16	216.62	225.07	217.98	211.9	215.25	221.56	211.82	219.13	211.24	212.61	221.33
209.1	206.28	211.22	209.26	201.65	204.32	215.06	209.69	210.18	205.41	206.67	219.41	213.64	214.57	202.5	217.74	215.08	209.49	209.49	211.7	213.54	210.38	217.85	215.46	214.19	209.81	213.85	216.84	213.45	215.19	212.76	210.78	208.77	207.91	207.22	214.16	212.84	210.01	202.64	212.35	202.78	213.17	214.73	211.81	213.82	215.46	210.69	215.81	212.64	209.85
203.25	215.66	210.83	211.56	202.99	212.44	205.75	203.07	211.85	202.12	216.39	207.28	211.17	210.81	209.96	208.72	202.93	201.69	210.86	215.17	207.5	213.21	211.93	201.12	208.51	215.01	204.09	208.32	205.13	211.66	209.85	209.46	206.31	201.72	205.52	212.97	213.45	206.8	216.92	209.01	211.1	208.22	212.35	214.69	202.69	207.79	210.23	206.63	211.47	210.36
213.19	211.04	210.95	207.37	210.79	204.9	211.12	214.2	209.87	209.83	204.83	207.62	213.94	207.72	210.33	212.14	211.15	209.43	207.79	205.02	208.64	206.19	209.27	208.43	202.37	209.16	207.25	205.07	211.55	212.04	209.91	206.69	207.92	205.46	208.53	203.57	207.17	211.11	213.08	207	213.84	203.74	206.96	210.51	204.43	203.77	200.95	214.44	205.19	203.81
206.85	204.57	209.49	202.49	204.54	202.46	206.61	206.75	209.74	207.95	210.15	208.45	204.48	201.05	209.39	205.79	215.22	207.34	200.18	203.41	211.37	201.96	208.63	205.57	208.32	204.4	206.49	209.65	209.2	207.96	205.74	208.33	201.51	207.39	213.15	208.57	205.56	209.57	201.68	207.78	204.25	205.62	208.97	207.98	205.73	205.53	209.83	208.84	208.08	203.01
219.49	211.72	217.67	218.91	216.92	209.05	217.05	217.49	214.82	224.47	217.83	218.49	216.68	226.9	218.93	217.89	219.99	206.31	219.41	220.46	217.28	218.17	214.56	222.03	218.2	221.35	215.62	225.73	221.38	219.95	223.01	220.53	211.53	220.68	216.37	217.35	221.46	222.68	212.22	223.53	218.88	224.55	214.2	216.09	224.21	214.68	217.35	217.54	218.46	221.15
207.26	203.74	203.9	207.98	212.52	211.01	217.69	208.72	207.1	204.24	207.35	202.25	214.97	214.51	208.28	207.18	210.08	209.25	213.45	206.06	210.65	207.47	206.22	207.89	211.27	208.7	200.29	207.7	208.62	206.33	207.02	210.18	208.1	208.56	211.06	209.02	209.18	211.03	204.24	201.27	205.29	210.34	212.23	209.19	204.7	201.27	207.61	206.83	207.15	217.22
209.89	199.86	203.94	212.59	204.49	198.94	204.87	200.98	204.87	204.38	201.04	208.01	199.94	210.36	211.32	201.91	203.91	201.66	198.59	207.04	202.58	205.57	211.01	210.46	211.79	204.22	199.45	200.58	200.45	206.59	213.72	205.91	210.73	203.43	208.56	203.19	205.82	211.25	201.99	204.45	205.07	205.92	211.35	209.35	212.97	206.4	209.2	205.29	202.17	205.54
204.02	196.17	206.98	201.2	204.51	202.84	198.28	196.02	205.02	201.06	206.72	204.28	197.69	204.71	200.51	202.92	195.77	200.9	200.46	204.24	199.32	198.92	207.58	197.42	194.76	208.96	200.99	203.99	197.21	204.55	202.61	201.82	208.34	193.51	201.53	203.31	198.73	206.16	202.37	202.11	203.75	199.24	203.7	201.06	201.44	208.54	201.83	208.12	201.04	200.97
202.63	201.47	208.33	203.78	206.21	197.61	203.48	205.42	210.7	205.73	210.45	209.86	205.41	208.88	201.63	206.56	210.97	201.48	204.21	204.39	205.54	207.46	201.04	208.15	202.5	199.77	207.6	208.22	208.93	201.1	205.52	210.94	205.92	201.77	206.6	200.1	204.85	209.19	200.68	204.2	213.09	197.28	206.6	209.9	204.66	205.4	204.3	205.12	209	206.66
219.16	212.13	215.91	206.31	213.11	216.55	212.34	220.51	212.03	211.36	211.34	215.67	209.72	214.48	213.39	211.1	214.3	206.82	196.68	210.96	212.74	216.64	208.53	214.65	214.63	208.71	205.17	212.63	215.29	211.99	212.92	206.91	217.54	213.73	215.6	207.68	212.37	216.18	216.41	212.04	213.69	211.03	216.69	209.45	209.15	212.37	213.53	212.48	205.33	210.32
207.41	204.99	209.74	209.06	207.58	207.73	213.47	210.15	210.67	206.99	203.07	206.91	203.79	208.04	209.09	207.82	206.33	214.72	209.94	206.53	212.08	210.16	200.54	209.15	204.35	201.74	209.58	211.21	212.14	205.45	206.88	211.43	207.36	210.04	204.88	207.35	209.54	212.97	210.44	211.91	204.49	210.76	208.84	212.8	207.45	213.82	202.7	206.27	212.31	204.48
199.03	203.79	204.4	200.54	201.05	207.59	204.55	207.69	203.68	198.52	202.22	206.13	202.81	205.23	198.98	203.15	202.46	200.07	203.75	203.9	198.37	203.5	208.09	201.11	205.67	204.87	200.11	207.18	201.08	198.35	207.37	200.71	208.41	203.17	198.69	205.58	199.5	195.26	207.67	199.11	208.65	204.44	202.64	204.18	200.96	206.69	202.11	204.63	201.53	204.82
204.75	205.46	200.6	208.64	199.48	201.67	206.21	208.21	203.63	201.09	204.17	197.09	202.95	203.11	206.11	197.82	208.34	204.38	195.75	203.11	201.25	205.64	205.52	206.73	207.28	205.65	205.02	199.68	202.18	201.06	205.8	203.3	205.35	197.17	201.13	204.79	206	201.53	203.54	199.83	201.7	203.31	205.62	209.34	206.97	205.51	209.22	200.72	203.31	204.14
219	219.21	216.5	212.02	218.11	215.88	220.23	213.66	219.35	220.46	215.63	214.62	217.1	209.17	223.68	213.52	214.84	224.84	219.84	224.4	219.4	215.74	214.67	221.92	214.11	221.54	216.37	214.87	214.97	217.07	219.01	219.41	206.38	214.97	215.6	217.52	218.13	216.68	222.7	215.65	217.82	220.29	220.39	216.3	212.33	212.68	213.88	216.36	219.19	216.62
201.75	209.45	215.21	205.39	202.21	202.53	210.62	208.46	207.39	203.9	211.4	212.03	208.73	206.63	206.86	205.35	208.83	209.39	209.69	212.37	210.39	214.09	205.77	204.99	213.07	206.61	208.79	210.59	208.63	208.28	212.72	211.29	198.49	205.79	214.59	202.21	213.96	209.19	211.84	208.45	213.23	213.62	203.35	213.69	205.16	209.27	211.57	210.11	206.37	207.2
205.59	207.02	208.59	209.33	206.44	203.62	203.08	208.84	207.78	203.45	211.41	207.08	206.25	208.69	207.6	208.69	207.49	202.94	208.27	204.87	199.62	206.39	206.33	204.67	206.17	206.41	212.2	211.46	208.02	204.92	206.96	206.21	206.44	209.27	212.36	208.97	207.71	205.94	208.94	211.21	208.69	207.12	204	212.21	205.47	205.42	205.67	203.27	211.66	207.26
205.56	204.95	215	205.84	206.93	204.84	209.63	208.82	210.08	202.58	201.9	203.54	206.74	207.36	212.98	210.11	211	207.97	209.8	208.13	208.07	207.97	211.63	204.87	206.76	211.09	203.63	211.27	207.05	210.39	210.86	210.53	208.87	209.94	205.22	206.6	211.23	212.35	206.31	208.28	210.1	208.2	211.9	209.83	204.53	207.35	210.98	206.05	215.85	212.65
195.25	197.8	203.59	195.53	198.73	196.35	198.92	191.61	200.58	198.6	197.2	198.99	200.58	204.6	198.4	192.04	204.35	197.23	200.91	194.48	192.78	199.78	199.88	205.15	197.16	194.03	203.33	203.64	197.55	202.81	194.25	198.88	195.21	200.63	201.87	195.91	194.38	190.95	202.31	196.18	203.23	207.48	197.93	197.32	202.89	193.88	196.2	202.75	196.91	194.71
209.69	218.22	208.37	211.83	208.58	197.42	214.52	199.28	209.81	215.73	219.97	207.77	205.36	203.35	212.27	204.37	208.29	205.79	214.71	212.46	211.09	217.02	204.25	208.34	216.25	204.93	201.8	206.39	200.55	207.21	208.97	209.32	210.09	208.56	210.03	207.83	209.39	209.22	207.99	207.76	208.19	208.71	210.63	208.92	204.85	204.97	208.92	204.27	210.12	209.36
201.99	208.16	204.83	207.91	196.58	206.29	208.71	206.6	199.84	205.83	202.66	200.03	204.78	200.72	200.51	206.83	201.13	201.85	208.49	204.68	201.09	208.61	201.45	200.1	207.09	199.27	206.5	206.86	210.25	207.47	207.56	205.35	208.87	205.2	201.09	203.49	204.56	207.22	207.63	206.92	201.26	209.56	202.32	198.26	209.01	202.98	203.79	207.03	207.62	203.1
201.89	214.78	200.7	204.09	203.53	206.33	205.71	208.51	210.93	208.76	209.12	208.4	206.63	212.34	200.58	214.5	209.1	206.61	216.98	206.92	207.19	209.37	205.48	207.96	211.32	205.72	216.23	209.22	207.74	212.86	208.44	207.28	208.59	210.65	206.37	210.44	210.82	210.93	209.97	208.26	209.51	203.03	207.44	210.38	208.32	208.26	206.17	207.06	210.23	207.58
208.35	201.53	195.61	201.93	201.48	203.19	199.3	197.51	197.32	199.86	202.89	203.79	195.63	208.2	196.61	199.58	199.64	201.63	198.15	195.92	199.94	204.22	202	204.16	198.11	200.6	205.71	205.76	200.26	196.05	199.92	204.94	202.03	195.47	205.08	203.18	205.18	206.81	200.17	201.74	196.61	200.73	197.3	200.75	199.58	197.57	199.83	199.01	200.55	210.28
208.67	206.77	216.34	213.78	216.4	214	215.99	215.57	209.89	212.75	216.66	208.09	217.33	215.53	206.72	217.79	215.19	209.09	213.54	214.42	212.3	223.2	212.1	210.41	209.47	218.8	210.92	211.76	217.52	213.12	210.9	205.91	213.2	215.54	209.03	213.4	214.27	210.49	209.44	217.93	214.83	213.46	208.87	211.44	219.92	218.73	208.65	211.69	211.02	212.8
207.82	195.77	205.16	205.96	200.77	207.66	201.68	204.2	201.51	203.2	204.63	209.26	205.03	207.66	209.8	202.75	206.24	204.76	213.43	205.55	206.93	203.96	211.13	203.41	208.35	201.38	205.2	202.36	202.86	205.54	202.09	197.51	198.11	204.92	202.66	202.47	199.68	201.12	200.82	211.63	206.78	204.97	203.9	198.66	202.64	191.29	203.75	210.4	201.49	198.42
218.11	210.3	202.28	206.77	206.41	205.15	209.52	204.09	209.95	205.26	212.48	211.31	202.47	208.53	213.98	211.98	207.94	209.76	211.86	211.67	210.69	202.08	213.81	204.14	208.02	207.49	213.39	208.78	212.46	208.33	210.4	207.69	212.09	207.25	207.38	208.58	209.68	209.55	209.22	210.62	209.2	210.67	206.61	210.55	210.27	213.09	209.28	206.49	209.45	203.97
206.1	211.49	208.18	201.11	210.77	212.28	208.66	208.27	206.78	207.33	210.31	206.54	201.09	208.59	206.28	205.96	209.21	212.44	206.3	206.92	207.64	210.62	206.58	206.68	206.33	209.22	212.42	204.01	199.24	212.25	203.39	212.1	205.38	210.22	208.91	208.05	203.75	214.5	206.55	207.9	209.72	206.84	205.48	206.06	205.72	212.31	200.07	206.09	203.5	204.82
203.7	209.45	205.91	202.47	193.01	201	208.02	208.52	200.08	204.39	206.12	199.57	210.36	199.09	201.85	210.5	201.12	198.32	210.21	206.51	199.26	203.63	201.74	206.02	206.53	204.01	204.57	201.94	203.41	209.7	204.61	204.41	202.81	204.81	206.85	204.6	206.64	200.19	201.11	208.76	209.69	204.24	206.24	205.24	206.68	207.1	209.63	199.21	203.98	197.97
219.86	224.61	215.82	213.03	216.06	212.23	220.9	216.73	215.1	218.78	216.85	218.85	217.98	214.69	217.69	220.24	220.68	208.16	218.92	213.53	212.93	219.23	214.88	219.39	218.53	212.93	210.91	215.84	221.03	216.39	219.05	221.23	216.53	212.05	216.55	217.61	221.34	218.97	220.58	217.33	216.4	215.7	223.97	213.07	224.2	212.89	220.54	215.1	218.31	214.78
207.85	211.87	218.38	213.74	217.98	213.92	214.47	219.77	216.01	217.5	214.85	215.24	223.69	215.14	219.54	213.57	216.61	214.11	208.83	220.31	220.44	218	222.32	220.86	219.73	213.48	220.75	219.84	214.46	220.28	217.78	220.68	222.96	217.68	218.1	213.6	220.87	216.56	220.43	220.71	220.19	217.32	213.61	213.15	220.57	214.99	219.77	212.72	221.59	214.7
209.01	203.3	210.03	206.05	207.6	207.18	208.04	204.88	206.89	204.41	204.57	210.91	202.46	215.78	206.87	212.63	221.12	208.46	205.8	204.07	212.4	200.91	212.18	210.26	209.73	208.24	209.87	206.86	209.42	204.25	209.6	206.03	203.02	207.77	212.82	201.91	203.01	206.05	200.85	212.97	212.69	205.26	206.49	204.53	209.29	209.31	209.9	204.48	205.09	209.78
203.32	207.53	218.17	209.37	205.15	204.44	204.73	211.9	209.55	202.78	206.42	206.53	211.13	211.12	209.63	211.54	205.56	205.8	217.54	208.19	206.51	203.77	209.52	212.74	208.72	212.55	208.71	212.4	208.37	207.2	210.88	206.17	215.64	205.82	211.38	205.92	203.6	209.88	208.99	211.19	206.63	210.51	211.72	205.01	207.99	212.25	204.16	213.35	207.78	210.82
216.01	216.72	215.27	208.38	220.42	223.18	214.84	223.63	218.08	215.34	223.03	215.04	226	221.68	224.87	215.2	209.16	226.85	218.72	210.07	220.54	210.02	216.21	222.08	223.19	220.35	219.72	217.84	217.52	219.67	223.64	221.18	215.26	210.85	215.03	212.74	219.08	217.61	224.25	222.11	217.07	212.2	214.27	227.01	215.73	222.27	220.94	214.24	223.85	214.21
210.06	203.55	204.57	207.57	201.99	205.87	202.38	199.49	198.56	202.38	208.26	199.1	200.47	199.15	206.33	201.4	203.92	204.63	197.87	198.11	206.84	204.23	199.69	200.85	205.08	200.4	208.91	196.72	202.22	206.74	209.35	201.99	203.56	202.76	210.67	191.35	203.12	198.98	201.2	191.24	197.87	210.32	201.58	199.64	204.98	209.42	203.6	207.58	203.7	200.12
198.42	194.96	196.13	193.79	194.03	192.95	192.15	194.95	202.35	188.33	193.91	190.4	191.33	195.2	193.93	197.73	187.34	194.84	188.77	193.96	196.33	193.5	192.65	193.34	196.47	195.99	189.48	200.3	194.3	198.43	182.92	194.55	185.49	194.53	194.31	195.59	198.7	192.06	202.17	195.81	196.52	192.93	202.04	198.66	196.96	200.21	195.89	200.06	198.98	196.69
199.32	195.65	200.42	197.49	187.9	200.1	196.97	200.82	196.54	200.1	201.61	198.47	201.16	195.71	194.12	195.72	197.66	203.84	195.22	199.93	202.57	199.33	203.39	193.82	200.06	200.89	196.13	198.49	199.32	198.62	205.53	199.76	202.59	201.27	199.97	202.52	193.62	197.78	202.09	205.44	193.8	196.47	197.67	203.3	197.81	200.98	203.13	193.94	195.46	195.95
216.98	216.14	215.19	214.85	222.37	216.37	211.75	216.29	217.68	220.75	218.64	218.65	213.3	215.99	218.68	216.5	218.81	213.19	220.67	211.83	218.79	218.48	216.25	219.91	213.17	218.17	223.6	214.87	216.23	219.31	210.7	210.66	214.73	222.34	222	215.52	217.67	215.01	225.07	216.52	222.41	219.8	217.15	215.31	220.07	216.51	209.34	211.81	213.57	219.28
210.07	206.82	209.58	211.28	210.31	205.28	201.93	206.34	205.54	206.39	213.7	206	211.87	210.49	209.67	210.79	214.92	210.91	211.06	208.85	209.65	208.28	210.87	209.83	209.31	209	201.1	207.61	208.2	214.96	207.51	207.9	202.22	207.74	212.13	206.25	212.16	203.39	208.65	210.71	211.12	207.29	211.02	208.91	212.22	211.6	212.81	215.96	207.01	212.26
200.29	199.05	203.84	191.86	193.52	195.44	201.65	203.47	197.06	197.61	194.07	201.17	200.59	195.1	196.34	202.07	196.91	201.07	200.25	206.8	195.41	200.66	198.57	200.87	196.39	195.24	196.64	198.04	206.2	195.01	197.97	200.73	195.19	200.24	189.09	202.68	192.77	195.05	201.72	201.07	196.5	194.77	201.91	191.43	193.04	199.81	201.15	197.28	196.92	195.51
218.53	208.9	218.61	214.61	218.12	213.31	204.63	214.07	213.13	220.4	217.39	207.17	208.37	207.1	210.69	207.74	213.74	214.37	223.82	215.02	216.92	207.09	210.76	212.02	209.86	211.41	211.09	214.21	219.58	212.53	212.38	218.31	211.2	213.36	216.5	218.78	212.84	208.81	213.04	215.34	213.25	218.74	212.47	213.8	214.05	211.94	214.37	220.64	218.17	215.58
203.75	210.28	210.25	203.97	216.3	205.36	208.95	209.21	209.72	206.58	211.14	207.9	208.2	209.6	210.07	207.43	210.53	213.24	209.61	209.46	208.07	210.39	211.61	209.03	206.95	210.82	206.59	207.44	214.19	210.56	215.19	213.26	210.03	205.92	209.99	206.5	204.64	203.23	205.52	215.33	214.55	199.8	209.56	211.39	205.18	210.65	211.58	205.29	212.67	214.41
219.16	217.52	211.18	221.88	213.4	212.02	221.2	207.64	222.57	215.25	218.94	221.94	225.33	212.3	210.94	214.61	218.02	214.62	219.02	218.15	210.28	220.55	215.12	221.22	214.68	219.5	216.47	213.47	214.23	214.67	210.85	220.06	219.05	215.44	214.29	215.52	216.51	214.23	218.53	213.95	213.94	219.62	217.89	218.29	218.21	215.21	223.92	224.56	217.18	217.28
200.33	205.08	196.68	204.65	205.97	199.82	213.07	205.99	197.54	200.09	201.56	201.21	199.04	198.37	210.57	205.97	205.17	198.85	196.47	208.17	201.63	199.21	199.36	207.56	204.84	203.37	204.78	205.6	207.23	204.24	201.78	198.16	203.19	200.24	196.09	203.19	203.06	202.93	199.91	206.73	203.56	200.37	206.64	207.99	206.76	205.83	208.11	210.56	201.89	200.05
226.13	215.81	218.41	209.93	213.13	216.03	214.66	217.96	217.65	216.32	217.61	221.81	215.58	215.87	215.16	220.4	216.28	222.46	217.62	221.95	220.42	220.3	223.73	218.87	211.13	218.67	215.99	215.92	225.27	225.49	219.49	213.89	213.89	214.73	213.7	219.96	220.38	219.53	217.85	218.25	215.03	222.53	217.41	217.99	216.72	213.92	222.75	212.9	213.81	211.91
208.7	200.22	203.29	209.61	203.55	207.57	205.41	210.24	203.54	201.47	205.05	203.48	208.43	205.11	201.23	212.57	207.37	206.65	204.01	213.29	202.22	209.35	197.55	204.99	205.75	199.81	198.29	203.25	208.42	202.65	201.07	200.24	200.83	204.84	201.95	202.61	208.62	203.56	212.31	203.34	207.91	215.6	207.11	201.93	202.56	201.05	198.97	202.67	205.16	203.36
201.8	207.39	207.31	205.38	204.92	207.74	211.23	206.26	202.36	197.86	202.01	201.23	206.1	200.57	206.59	201.62	206.53	205.67	200.24	202.25	208.07	204.29	204.62	202.13	199.16	203.94	200.7	200.09	205.61	199.68	203.45	206.87	205.46	200.59	203.42	205.82	207.28	203.65	205.62	199.28	202.02	207.29	201.65	205.37	208.44	196.33	210.67	210.87	209.34	207.74
203.78	209.2	216.86	215.58	218.28	209.17	210.09	208.91	208.16	218.63	214.26	211.83	203.43	212.3	213.45	211.52	210.32	210.63	208.4	210.64	209.65	215.81	213.26	215.25	210.7	212.75	216.07	214	214.44	211.62	210.52	217.68	206.89	208.83	202.33	211.97	209.31	216.31	212.07	211.33	218.73	213.26	216.53	212.02	209.65	218.73	210.04	211.96	214.24	212.44
207.27	209.76	205.88	198.88	209.83	201.98	210.91	212.9	208.08	207.08	206.45	205.83	207.84	207.22	203.56	205.22	204.84	201.06	213.68	204.79	205.65	205.79	205.97	204.97	197.6	203.43	211.8	211.41	213.22	207.21	208.02	207.95	210.09	211.38	203.9	207.12	206.65	205.36	206.42	203.58	209.26	205.1	206.91	204.31	212.19	210.36	204.32	209.97	206.33	207.46
204.62	216.7	205.12	210.23	210.06	206.1	211.21	213.87	203.02	203.87	202.69	206.47	209.7	212.25	204.44	216.63	201.83	213.14	205.41	207.01	211.04	208.24	203.74	206.99	215.74	211.97	204.24	202.31	207.06	206.22	212.13	208.06	210.15	201.94	214.04	201.56	207	212.06	210.13	208.78	206.05	205.7	203.76	206.83	209.48	212.21	201.18	207.61	209.24	206.69
214.5	212.11	212.71	212.49	210.18	210.94	214.76	212.65	216.23	211.12	212.78	204.42	213.18	211.79	207.48	217.2	213.74	210.87	214.12	214.53	214.89	209.4	212.61	219.73	206.29	217.27	207.73	207.95	213.06	210.1	206.44	205.56	203.79	212.55	210.1	207.58	207.54	208.8	217.21	212.48	212.9	216.61	217.41	214.42	214.8	210.58	214.52	205.73	210.18	214.36
207.33	208.36	208.93	209.3	212.44	210.05	217.02	204.94	206.6	205.29	206.8	206.44	207.61	204.22	209.89	206.63	206.71	208.73	207.5	206.3	207.78	212.38	209.67	207.82	216.16	206.22	208.79	206.94	209.95	212.42	205.7	205.81	208.42	211.05	202.27	204.77	204.07	209.6	207.92	211.4	203.74	210.29	205.7	206.85	213.71	202.91	203.18	206.65	206.21	210.42
217.09	208.81	219.91	219.4	217.5	218.69	222	213.37	219.39	216.6	220.68	216.84	213.05	221.4	215.65	213.87	214.97	222	212	219.31	218.12	221.65	216.25	214.09	221.69	215.32	223.08	218.99	220.68	212.45	220.09	217.53	220.16	213.53	210.31	212.42	219.19	221.21	211.82	219.59	215.4	218.21	215.23	220.63	214	215.78	216.36	218.06	221.07	216.97
203.71	207.9	205.51	211.71	211.17	211.14	203.91	208.87	209.42	205.68	213.26	217.97	207.42	209.8	209.01	207.06	208.32	207.5	215.77	205.33	206.29	213.83	205.29	208.8	213.4	208.43	207.88	214.91	205.13	210.53	211.96	211.35	207.44	207.61	210.82	207.13	208.99	213.78	211.5	210.91	209.64	207	217.61	207.89	206.24	205.26	212.39	206.33	204.05	213.91
197.93	196.7	188.01	191.55	195.87	196.18	198.23	187.13	194.42	193.16	197	197.22	192.43	196.25	197.01	200.43	195.02	200	198.23	192.77	195.45	191.89	196.57	193.11	196.54	185.24	197.09	199.81	190.15	192.02	197.59	197.17	197.51	192	191.83	190.59	195.61	198.75	199.02	196.82	189.3	201.63	195.46	194.3	198.16	198.4	200.18	200.93	190.22	193.48
207.49	206.21	208.76	205.15	205.93	207.11	204.47	206.5	202.75	212.19	206.04	208.02	209.81	204.68	209.22	211.92	207.37	205.92	208.57	209.86	209.66	206.77	212.19	205.56	209.01	213.48	208.08	208.65	205.07	210.3	205.39	206.47	213.53	211.03	211.03	211.01	211.96	207.57	211.49	206.81	211.23	204.28	208.55	211.36	202.29	207.24	214.19	212.1	207.23	197.83
200.87	193.4	201.94	198.85	203.06	202.35	200.29	204.86	200.73	198.15	201.43	198.71	203.81	194.81	190.58	197.83	197.22	200.7	192.09	200.63	198.34	198.56	196.05	197.2	194.38	202.04	199.63	204.14	205.34	196.88	198.46	199.32	201.05	204.46	203.24	197.72	204.07	200.77	201.82	199.78	199.23	198.13	195.83	194.03	194.94	196.14	204.7	199.48	204.6	201.72
198.52	199.49	197.35	198.37	205.97	202.42	202.67	204.25	202.9	205.1	193.23	208.81	201.1	205.06	204.4	198.48	195.69	196.33	206.14	197.31	203.04	203.24	204.7	202.76	203.37	197.42	201.17	200.3	197.84	201.16	203.93	198.84	204.02	203.52	202.68	200.32	201.92	198.11	193.81	199.47	198.63	202.17	199.14	195.34	198.6	189.54	202.9	194.34	204.6	203.05
191.05	195.69	201.46	194.4	197.74	199.08	192.5	199.07	191.36	193.26	188.81	198.29	193.94	198.61	197.66	192.55	197.06	201.06	195.19	193.34	197.83	187.39	195.18	195.24	196.81	187.97	198.36	198.42	200.13	196.84	194.75	191.39	198.35	191.62	192.26	190.72	191.73	196.79	197.13	188.34	194.67	192.74	201.13	200.19	194.14	192.36	192.78	197.16	194.73	188.24
215.35	213.85	211.6	210.01	217.88	213.67	206.67	211.59	207.03	215.41	212.07	211.27	198.46	215.48	217.46	210.34	211.02	216.32	207.09	208.03	206.31	209.11	214.21	216.66	214.11	212.49	208.94	210.16	211.79	213.99	214.35	211	212.89	218.31	209.48	210.14	210.9	212.37	211.52	208.99	210.89	216.66	211.72	210.56	207.87	212.37	215.53	211.49	211.29	213.63
214.13	213.22	212.67	210.63	216.58	208.66	212.79	213.61	210.33	210.95	208.94	214.41	214.1	209.6	208.81	204.46	210.33	210.53	210.91	212.96	213.98	208.19	209.75	205.02	214.49	210.78	213.41	216.25	203.24	208.16	208.93	214.28	212.27	210.4	215.14	218.62	209.93	212.46	207.54	216.39	215.66	210.61	214.37	205.62	213.2	208.11	214.31	217.26	203.15	213.98
205.7	204.14	200.2	192.76	194.54	198.3	197.33	202.79	194.78	194.51	197.75	205.52	199.86	201.09	198.21	209.33	195.85	205.39	203.9	202.05	205.59	197.91	199.23	201.86	204.92	196.74	200.05	200.24	195.16	196.05	197.67	198.77	195.24	195.76	203.1	194.37	193.83	200.72	198.66	197.47	198.18	197.09	197.02	200.5	199.37	207.4	199.8	197.24	195.9	202.72
210.04	210.83	208.32	210.19	208.48	206.03	207.15	210.21	207.42	210	209.19	209.44	210.15	207.54	209.68	205.28	210.28	206.08	202.93	213.49	207.63	207.34	207.01	203.09	202.49	207.57	213.17	206.73	205.78	207.22	208.2	207.91	204.66	210.59	211.59	213.68	207.72	204.26	206.4	204.61	207.76	207.07	209.16	205.77	208.31	201.23	206.22	206.8	212.73	214.75
211	204.66	214.25	210.61	214.28	218.32	220.58	208.99	212.51	218.71	219.95	209.66	214.76	215.5	217.84	211.07	216.98	216.49	208.13	211.52	207.93	206.47	216.82	215.38	204.59	209.15	211.28	214.18	210.64	212.37	217.19	201.37	210.84	214.34	211.17	216.44	217.07	216.17	221.57	213.25	212.06	213.5	209.73	211.49	210.62	211.77	207.31	216.08	214.64	214.45
202.81	201.08	201.87	206.76	204.89	198.56	201.81	200.62	198.18	198.03	197.86	197.67	201.57	200.33	200.64	196.58	200.98	196.2	211.66	204.1	194.32	202.16	199.17	200.31	203.85	200.09	205.54	194.95	198.51	198.97	195.33	201.34	199.65	194.99	202.76	198.53	192.99	208.96	201.75	204.79	200.13	204.85	199.13	200.16	200.69	202.31	196.82	204.08	195.78	197.96
222.38	221	217.52	213.74	220.81	225.48	215.65	217.95	214.84	222.71	211.04	226.89	216.79	216.57	224.7	222.49	211.44	218.76	215.36	217.45	220.45	220.01	218.73	210	212.21	217.24	224.03	216.53	221.14	213.03	218.81	231.84	211.9	221.41	212.94	217.59	220.88	216.85	216.5	220.02	215.56	212.32	212.67	218.43	217.43	217.19	218.43	219.41	215.79	219.55
206.66	223.26	223.89	216.33	217.6	216.74	224.24	214.88	221.14	218.84	213.85	217.87	212.98	217.65	212.92	210.47	218.17	210.58	219.69	218.92	222.46	214.21	219.91	216.58	216.78	217.25	218.61	210.05	212.53	217.7	211.24	221.92	209.9	216.38	221.96	220.1	216.33	220.87	218.6	216.36	221.28	217.79	211.69	219.54	212.89	219.53	215.81	218.21	217.43	217.2
203.77	205.41	196.09	199.76	195.89	202.71	204.1	200.66	197.11	201.14	201.91	205	201.89	206.01	208.32	201.54	204.93	210.63	203.01	197.9	201.27	203.58	202.83	205.55	206.95	205.6	204.24	201.75	206.29	200.44	204.43	204.06	200.25	198.94	199.25	201.85	207.36	207.56	207.69	213.35	199.24	203.08	201.48	198.18	205.04	208.32	204.41	201.4	203.5	199.17
209.77	204.67	209.25	205.58	212.88	210.24	205.81	208.92	211.39	203.13	206.47	214.42	207.14	211.67	199.74	198.2	203.29	205.88	213.12	211.44	209.97	211.9	202.14	206.07	208.29	207.93	202.32	204.72	204.98	212.9	204.49	206.81	198.63	210.47	204.65	210.43	205.7	204.1	206.93	210.47	201.77	202.32	210.12	210.38	208.38	204.49	212.1	206.57	213.26	202.19
212.06	203.15	208.37	200.73	202.34	207.94	207.12	215.83	205.7	207.16	208.15	208	199.03	207.14	209.73	208.89	202.14	210.04	212.74	208.91	212.45	209.82	211.61	206.5	211.39	201.38	207.63	208.75	205.91	206.54	205.68	207.32	207.7	205.29	209.42	210.79	204.85	210.09	210.14	209.02	211.69	205.61	218.33	208.92	200.93	201.3	203.35	212.64	211.76	214.25
204.67	207.09	216.25	203.15	210.38	209.32	201.8	208.1	205.87	204.73	207.43	212.98	208.46	208.96	208.79	206.15	205.71	207.15	208.34	205.56	210.72	207.1	201.84	203.98	209.78	202.78	206.25	204.46	208.1	207.5	203.05	210.4	202.52	207.13	205.67	207.02	209.53	206.95	204.44	207.11	208.34	203	208.4	205.58	207.75	208.68	206.06	206.46	210.04	201.43
204.56	203.84	205.14	209.98	209.32	208.67	209.71	206.07	205.61	212.61	204.43	210.67	211.91	210.31	206.89	207.87	209.05	202.41	212.91	210.73	206.4	205.37	199.92	211.21	207.69	207.36	205.12	207.54	211.06	206.47	211.34	208	209.93	203.89	208.33	214.53	210.57	216.77	212.94	205.55	198.45	209.03	214.2	209.57	210.86	202.08	214.31	210.68	210.2	213.94
209.62	202.5	203.76	204.49	204.76	205.91	203.14	206.46	203.98	200.96	202.39	201.37	203.99	200.44	200.71	207.29	200.85	205.32	207.02	206.89	199.84	206.63	208.7	198.72	204.28	203.09	207.66	201.54	203.51	203.77	204.77	198.37	205.96	202.21	195.35	206.75	206.71	200.55	198.36	202.62	198.1	202.81	199.58	207.67	210.51	208.08	210.54	198.84	208.12	204.06
212.1	216.5	216.5	210.86	213.39	214.54	209.01	208.79	209.76	214.95	211.87	216.5	208.35	207.84	208.88	212.61	208.07	211.49	210.57	210	214	211.26	212.77	207.84	208.61	212.74	214.93	210.41	208.54	212.33	215.65	214.48	210.52	215.39	208.83	212.94	212.6	210.7	217.27	213.03	212.25	212.96	214.92	216.72	206.04	219.88	215.32	211.13	206.5	212.13
208.55	215.14	215.51	215.46	222.53	219.9	216.29	211.5	214.86	215.12	216.2	220.93	218.93	218.99	214.25	219.03	214.2	218.22	216.5	217.13	215.98	221.36	219.98	218.74	219.47	218.97	219.06	222.86	217.53	213.39	211.93	216.88	216.67	222.89	217.83	218.23	215.21	218.99	215.83	222.17	220.39	217.36	220.87	213.71	219.55	211.57	210.77	218.21	217.55	220.28
210.87	205.58	212.76	210.04	215.85	213.51	207.39	213.78	212.7	206.74	206.79	209.84	212.04	210.36	206.7	207.45	207.81	208.83	209.72	209.37	211.14	202.2	212.21	206.28	210.75	203.1	217.02	204.08	205.52	211.32	214.71	208.31	207.91	207.51	206.48	216.57	209.76	209.85	207.51	203.98	213.73	211.81	207.79	209.7	212.81	211.68	212.29	201.33	208	201.8
215.77	215.02	200.33	204.92	217.41	204.94	205.41	206.14	208.95	208.58	209.04	210.5	210.09	216.31	208.5	209.93	209.42	209.79	222.22	206.84	210.51	202.03	210.27	202.1	208.28	211.06	210.7	212.06	209.64	206.71	207.4	211.74	211.36	205.13	206.89	210.47	207.26	201.66	204.19	206.26	209.9	210.38	220.39	207.96	207.33	214.38	213.59	212.28	209.1	211.59
196.79	201.1	203.48	199.78	198.47	198.6	208.41	205.48	200.08	201.27	189.12	203.8	204.55	199.33	194.28	203.9	198.82	197.51	202.12	197.61	200.62	200.65	202.78	196.32	206.81	197.63	199.99	195.22	197.86	201.96	203.1	201.79	195.13	198.25	199.61	202.03	194.84	198.75	196.88	192.95	200.24	201.21	200.37	195.48	199.36	203.25	198.86	201.48	197.99	199.67
211.74	216.72	217.34	214.82	212.12	211.26	207.05	214.1	215.85	211.01	214.27	208.16	216.1	211.05	213.07	213.43	212.75	209.33	209	218.2	212.93	209.32	210	213.72	205.2	215.03	211.7	207.93	208.95	204.73	203.4	217.32	210.35	212.35	208.39	208.49	209.98	206.8	212.47	206.35	213.21	216.88	210.05	220.18	214.76	213.68	212.16	211.76	210.18	202.86
198.47	194.7	205.25	199.71	198.67	196.64	194.02	200.76	200.54	194.99	204.21	199.32	199.14	194.8	193.53	205.12	193.62	199.79	200.84	198.84	203.35	197.64	195.42	192.2	201.37	192.71	200.62	194.99	194.8	188.3	200.23	196.46	193.29	195.22	197.15	203.06	202.64	191.68	197.63	187.69	197.06	193.49	194.56	193.43	198.8	192.31	202.52	200.1	197.53	192.39
201.08	207.34	204.94	208.13	207.02	199.61	203.2	200.25	208.04	202.86	205.55	207.52	208.44	209.67	202.05	210.01	207.88	200.44	202.74	207.22	207.64	211.25	200.16	202.31	202.91	209.23	204.97	202.61	201.76	211.29	206.84	205.51	206.98	204.32	212.72	205.22	198.86	203.77	206.78	200.19	202.48	201.95	205.16	204.8	206.59	213.22	210.22	205.09	199.93	212.64
197.73	207.45	201.36	204.86	206.87	202.73	201.56	202.46	202.68	200.64	205.95	208.22	209.04	208.64	201.21	205.71	205.53	204.73	205.64	205.63	205.49	204.57	206.75	203.73	204.81	203.88	206.95	201.8	198.05	202.24	200.09	208.8	204.7	203.15	201.11	199.28	203.64	202.62	197.04	199.96	205.59	203.01	197.94	201.26	196.95	203.82	206.1	202.1	205.58	201.64
201.53	191.35	201.31	197.56	191.65	195.34	197.93	190.39	189.36	195.15	190.76	190.9	190.58	195.99	197.29	196.59	194.36	194.13	192.54	190.56	189.39	191.24	195.31	203.81	188.61	194.91	188.47	191.24	199.62	198.52	194.34	196.62	196.51	190.2	193.73	192.59	191.69	196.99	197.31	192.41	196.67	197.83	198.5	198.15	189.22	198.17	194.36	194.19	187.16	195.22
199.53	196.76	195.06	187.77	193.04	192.31	198.6	198.11	192.03	200.98	196.11	192.48	192.32	199.82	192.46	192.57	194.74	195.93	197.91	193.82	191.57	195.86	193.93	193.06	192.31	199.61	195.83	194.8	191.76	197.37	193.65	196.7	191.81	194.53	197.12	182.36	201.2	196.11	191.08	196.45	195.54	193.86	191.79	194.69	197.93	198.06	196.31	196.96	199.64	200.5
211.46	209.97	217.55	216.01	213.49	212.06	212.64	215.02	207.97	221.49	203.92	212.89	215.08	213.66	215.72	211.61	207.9	211.46	208.23	219.25	212.49	214.02	213.99	219.11	206.39	219.97	210.95	209.21	215.12	210.61	203.69	219.89	214.39	212.51	212.28	219.12	217.9	210.74	209.41	215.62	218.48	213.52	213.34	213.37	207.81	215.16	210.83	211.43	214.49	214.33
208.87	211.93	206.23	207.23	201.76	207.67	207.89	206.82	200.84	203.99	205.36	210.41	215.18	206.09	202.89	210	204.25	210.85	209.13	214.52	211.46	215.98	212.19	204.9	215.55	205.51	209.42	202.73	216	207.78	208.55	204.18	206.21	207.69	205.6	205.94	218.08	203.79	210.52	210.64	207.7	206.24	204.84	209.33	209.66	209.78	213.79	207.63	206.89	202.6
219.34	213.52	213.55	219.83	215.06	219.58	217.13	216.94	219.56	217.38	221.26	216.33	213.57	220.41	217.99	218.71	220.59	219.71	215.85	218.12	224.76	217.66	217.22	217.66	216.25	217.27	218.1	211.21	221.16	217.12	214.38	224.73	218.9	215.24	216.08	209.54	215.96	215.87	221.65	213.19	216.14	216.4	221.25	212.95	216.03	218.09	219.94	219.64	219.21	217.56
208.48	216.28	204.61	205.19	212.99	201.96	204.04	206.79	208.85	205.36	210.18	208.74	201.4	208.33	200.76	205.42	202.9	204.77	206.89	211.56	209.7	211.73	204.33	202.37	205.97	207.82	212.44	203.29	206.9	206.86	209.86	211.51	208.54	206.43	207.9	201.06	209.18	210.21	209.18	212.37	209.72	201.06	211.75	213.61	205.51	198.14	207.93	211	205.96	206.59
201.49	204.65	211.75	203.97	203.23	205.05	206.79	202.86	204.51	203.24	201.35	202.51	203.67	205.51	203.65	203.54	202.8	199.45	201.72	201.17	206.37	208.2	208.91	207.97	207.88	207.11	202.84	216.09	203.43	212.4	204.71	201.02	206.57	204.62	201.98	200.67	199.58	203.58	205.39	214.39	202.12	206.82	205.19	206.04	202.23	203.2	211.43	206.19	207.55	206.97
220.11	215.98	215.74	219.18	224.54	216.18	219.73	218.33	219.1	216.53	221.74	214.62	217.87	219.1	217.56	215.47	219.96	219.46	216.58	212.89	214.37	208.71	219.96	223.22	219.63	222.4	214.41	214.53	214.66	219.91	224.9	223.43	215.68	214.43	223.52	212.27	219.87	221.68	211.2	222.77	217.62	219.38	218.45	219.33	216.35	221.92	216.11	213.09	215.39	216.68
208.12	207.4	202.77	205	205.6	204.74	204.59	206.98	202.17	204.07	202.99	205.16	209	209.36	206.45	201.86	212.06	206.23	209.17	207.38	200.11	206.59	205.15	205.43	207.4	210.13	205.58	206.3	208.06	200.04	211.82	202.92	211.48	205.39	200.42	202.8	205.35	201.5	205.44	204.23	203.35	204.49	205.9	209.16	202.51	205.81	205.41	205.59	208.27	207.23
212.25	208.34	210.05	210.57	213.4	214.99	210.06	209.91	210.66	207.14	209.55	212.18	219.2	213.49	216.14	208.87	209.76	207.02	209.7	214.18	213.1	214.48	209.64	211.3	208.86	213.7	204.19	205.46	209.74	210.72	216.65	219.07	206.09	214.53	210.66	218.19	205.39	211.55	215.9	208.97	216.58	210.74	210.17	209.96	208.42	219.04	209.29	216.72	212.38	215.54
197.8	190.18	195.38	201.36	194.44	186.58	202.12	191.88	185.16	194.17	195.13	195.06	202.37	196.98	199.6	182.85	190.83	201.08	191.33	197.38	197.18	190.14	199.62	194.41	196.93	191.19	194.77	191.67	194.49	194.97	196.32	195.55	200.11	190.06	194.59	194.12	191.39	194.59	188.65	198.18	192.96	196.82	189.22	199.76	194.81	195.27	191.25	193.14	196.4	192.84
218.33	223.82	213.88	215.07	220.43	218.59	225.31	208.59	214.02	216.99	216.01	218.58	220.99	216.63	219.41	217.62	211.61	214.55	217.54	214.92	220.35	218.94	214.99	216.09	216.28	216.57	215.44	211.29	212.09	224	210.08	218.55	214.37	217.29	217.14	222.17	220.56	217.32	219.76	214.98	215.77	225.97	218.5	219.4	217.28	220.19	209.08	214.78	218.99	217.39
214.8	215.01	210	216.37	217.52	209.83	212.81	212.79	213.5	211.1	214.44	205.07	215.12	211.43	209.05	211.96	206.16	211	214.06	211.08	215.35	206.94	207.82	208.63	209.05	214.12	210.91	208.73	217.93	210.09	220.79	215.71	213.07	218.08	208.84	206.99	213.79	214.5	210.25	215.97	210.51	210.44	209.19	207.17	209.49	217.08	210.06	222.73	215.09	206.19
216.15	219.89	214.44	220.09	216.57	216.04	216.19	226.19	213.86	217.18	217.37	216.74	214.01	216.29	213.81	224.4	221.75	227.25	210.13	216.15	216.34	221.35	216.11	210.05	220.23	218.91	219.69	216.43	218.41	218.41	224.17	215.74	214.14	219.37	214.25	224.86	219.28	222.09	212.56	215.79	216.51	214.4	218.47	217.18	220.36	220.04	217	215.49	205.13	217.58
219.67	215.9	216.02	220.53	218.76	220.62	226.19	218.03	214.47	219.15	213.61	218.77	215.97	221.88	221.9	213.25	212.78	212.72	219.82	220.12	216.02	215.33	218.55	216.05	216.95	224.19	214.93	215.08	217.97	213.44	213.06	212.79	218.86	215.5	216.57	219.12	218.83	215.85	221.21	223.42	217.75	212.2	215.3	219.2	217.83	215.73	214.84	220.59	218.5	225.61
212.02	217.31	211.43	214.43	211.28	215.27	213.86	219.07	209.87	216.88	210.2	213.46	210.63	211.11	212.01	208.62	218.54	221.85	211.92	213.81	210.24	209.05	211.37	213.4	208.57	208.19	207.09	209.37	209.2	205.71	210.74	217.1	216.44	210.39	213.79	213.23	217.36	211.3	214.47	209.94	219.55	215.13	212.44	220.63	214.57	210	211.44	213.44	210	208.63
200.69	209.54	207.28	204.44	205.07	213.6	212.44	206.84	207.98	208.95	208.09	209.78	211.19	202.47	204.42	207.33	204.36	208.12	205.1	203.53	199.75	199.76	211.48	200.48	208.99	211.28	204.46	207.53	206.07	206.07	207.19	210.91	208.94	205.46	205.84	210.53	209.07	208.78	201.5	200.98	203.26	209.54	204.49	199.36	206.88	201.69	214.99	206.41	209.68	199.25
195.2	198.84	203.12	202.33	209.65	202.6	200.04	201.36	196.65	202.48	207.83	203.94	207.15	200.17	193.23	201.18	203.6	201.84	205.35	202.12	203.76	198.43	204.52	206.32	206.2	209.03	204.72	205.18	207.42	207.36	208.33	208.39	205.13	204.22	202.96	203.34	207.85	204.03	204.37	205.06	202.11	200.28	204.82	204.68	205.61	201.53	199.66	200.29	198.74	200.74
205.94	208.88	210.36	208.3	212.54	204.37	215.15	214.58	212.98	210.11	206.09	216.19	212.84	208.37	210.28	214.59	211.77	212.63	214.26	214.24	211.14	211.27	206.92	213.11	214.14	211.11	210.61	207.91	213.71	209.52	216.01	214.46	212.26	213.05	211.1	205.36	215.25	210.15	216.27	208.8	215.21	212.95	217.24	209.06	213.07	207.07	209.83	210.31	211.54	204.87
201.25	202.07	202.33	201.65	208.95	207.38	206.85	207.71	206.58	209.42	209.75	210.63	203.34	209.04	211.94	209.56	207.7	209.42	203.91	202.6	205.32	205.5	205.65	205.51	202.17	203.44	213.47	207.14	210.8	203.3	213.57	205.63	209.78	206.11	203.34	207.89	204.33	208.19	209.37	207.57	205.87	203.9	212.28	203.84	205.67	206.72	209.66	206.02	209.52	201.53
200.41	199.16	200.3	210.16	208.46	211.11	203.36	205.62	207.48	208.22	208.45	197.35	201.06	202.77	209.76	206.02	199.98	207.06	200.25	202.84	207	202.6	205.98	202.61	200.52	202.67	201.77	202.35	198.94	202.44	206.87	203.83	201.56	205.89	207.95	199.7	206.51	199.53	207.77	196.99	205.07	196.63	196.85	199.62	195.59	213.07	195.55	202.1	205.49	202.62
199.67	197.51	205.78	204.56	190.51	201.6	198.52	205.76	197.87	191.76	201.19	197.54	194.97	200.61	201.91	200.39	204.88	200.31	204.82	209.79	204.87	200.96	198.91	199.8	201.21	199.42	205.06	193.31	201.05	203.49	201.03	204.96	205.86	204.17	203.06	201.93	198.86	202.8	198.3	203.48	198.97	202.7	198.17	203.95	204.18	199.53	203.72	200.2	189.18	199.58
208.13	203.58	201.85	216.51	209.84	210.17	202.85	206.86	206.51	208.15	216.41	211.85	209.93	209.83	201.04	209.27	210.32	202.1	205.74	207.33	209.82	206	206.07	210.9	208.56	210.07	207.45	205.21	210.09	208.14	211.07	211.63	209.46	205.61	211.95	208.09	206.37	206.96	202.56	210.19	203.31	209.83	205.37	203.13	207.66	207.35	210.36	203.2	203.51	206.56
191.34	199.21	198.11	194.52	206.59	201.03	195.49	201.33	199.35	197.96	188.87	198.05	205.49	194.79	194.78	196.93	206.27	199.33	194.78	197.41	200.19	197.71	195.96	207.97	196.2	201.86	195.99	193.73	201.29	196.57	198.77	194.8	203.94	199.47	202.66	199.23	199.55	205.07	189.77	197.3	199.77	205.39	199.95	196.62	193.26	197.55	196.37	193.54	201.74	202.35
197.01	205.98	196.4	192.45	206.6	207.92	195.92	204.47	202.85	202.83	207.92	205.29	201.12	203.44	208.79	201.18	205.54	198.13	205.55	201.14	202.93	204.73	200.73	207.36	198.74	202.32	210.52	202.06	201.24	205.15	205.6	210.36	202.78	206.3	201.38	200.27	203.67	203.28	196.44	203.77	199.78	200.2	207.83	204.35	197.14	199.53	198.01	199.26	204.69	209.14
210.85	205.47	205.27	207.06	209.5	213.73	206.54	212.47	205.57	208.59	199.3	204.85	209.26	205.74	203.77	205.3	210.21	209.63	210.26	211.4	212.65	211.5	205.32	207.82	210.68	212.29	209.71	204.49	204.12	206.75	207.74	210.79	203.64	210.8	210.26	212.71	214.08	214.26	208.7	209.02	204.88	208.8	209.14	201.21	208.92	211.95	214.63	212.45	204.04	212.61
211.27	210.95	205.63	203.69	207.64	202.31	203.7	209.49	198.33	197.86	206.98	206.5	204.31	204.94	206.67	203.79	194.23	205.92	201.78	197.81	199.99	204.92	201.45	208.21	208.01	208.96	195.68	204.85	206.61	204.97	203.83	202.14	207.8	201.72	208.99	209.42	208.78	198.02	203.11	202.63	207.79	204.11	195	204.94	207.3	200.47	203.99	201.81	212.48	201.54
205.19	203.03	201.12	199.51	207.8	198.36	199.44	198.81	205.43	204.92	208.92	205.96	206.8	205.94	202.41	200.45	206.63	201.46	203.46	203.67	196.63	210.24	202.84	199.16	201.45	200.4	207.33	209.31	201.65	205.56	200.57	198.84	202.22	197.33	197.84	208.17	208.99	207.43	209.75	204.18	201.15	200.94	199.82	201.48	207.48	201.48	201.27	199.54	208.14	195.94
210.72	204.56	210.36	214.03	206.74	203.07	210.78	206.25	208	211.16	209.9	208.32	216.46	212.94	212.14	212.39	207.52	207.35	205.43	210.6	202.73	211.87	209.85	208.02	214.64	204.03	213.64	212.53	210.36	209.5	211.26	208.34	205.61	209.22	204.64	209.35	210.12	207.15	202.79	209.94	204.08	209.47	214.32	213.78	206.63	210.47	211.41	209.4	209.04	212.99
210.99	212.16	210.49	212.88	213.45	211.57	216.6	209.55	208.04	212.35	214.55	212.97	213.7	210.71	211.04	213.71	207.27	206.82	214.53	226.17	208.78	215.11	207.54	213.99	214.49	216.72	213.37	212.32	211.73	213.98	208.88	210.79	204.51	209.78	210.68	220.22	213.01	202.85	211.52	210.69	217.48	213.06	209.16	204.96	213.24	211.02	213.13	209.54	216.46	210.04
209.59	209	209.23	210.39	208.21	210.34	208.93	204.13	212.08	206.07	208.59	211.87	207.4	210.02	212.93	205.17	206.1	206.41	211.94	206.18	208.49	208.26	206.22	213.92	201.5	208.01	205.14	213.87	210.19	210.17	205.36	205.84	202.29	207.8	212.58	209.27	218.19	213.45	210.07	208.76	207.49	208.63	211.1	216.29	208.62	216.85	205.03	209.23	207.03	208.84
204.09	206.03	205.7	203.68	205.22	205.61	208.75	200.69	202.72	207.33	203.99	202.2	204.51	208.91	200.81	204.99	204.04	201.97	205.86	201.11	203.84	203.8	207.05	204.42	196.1	203.91	208	201.13	197.65	199.72	199.48	205.88	208.24	203.67	205.09	201.34	207.47	206.42	206.13	201.59	200.04	203.61	208.64	210.98	203.07	204.11	198.38	199.07	199.99	200.91
211.51	210.06	217.65	212.33	212.9	214.88	211.66	207.1	210.39	215.15	209.97	211.98	213.59	213.79	208.59	207.39	212.71	209.79	206.55	214.78	210.02	215.67	210.75	209.69	209.3	210.78	208.02	210.18	209.23	215.32	208.93	216.88	210.73	210.44	209.84	209.14	213.41	219.47	213.78	220.66	209.81	214.12	210.88	210.84	206.11	208.39	211.58	220.32	207.8	213.21
214.78	221.11	217.99	214.16	215.81	224.1	215.58	215.22	212.68	216.16	218.05	220.1	212.81	221.52	222.44	212.62	222.41	218.48	217.05	221.1	217.9	214.97	212.45	217.6	214.83	213.4	213.35	219.43	221.14	216.38	217.55	218.56	213.89	212.44	214.32	213.71	218.1	221.99	223.16	216.68	215.82	217.8	221.49	216.33	221.28	222.47	218.92	218.28	211.49	208.71
188.37	195.19	194.62	194.37	195.59	196.17	196.95	191.94	195.09	189.96	192.22	194.63	192.99	195.54	196.46	197	190.44	193.65	195.32	196.5	200.79	196.84	193.09	193.03	198.06	195.7	192.52	188.33	194.81	191.69	201.52	195.45	190.28	199.76	197.06	191.7	186.03	194.32	195.56	197.87	192.28	195.24	192.12	193.71	194.4	190.21	197.68	191.6	195.4	192.42
205.04	204	210.3	211.18	208.82	205.57	203.07	206.6	204.32	207.65	208.2	212.96	198.92	206.73	202.85	211.57	202.68	200.03	208.99	210.28	204.4	208.9	203.57	203.87	201.87	198.7	203.87	213.29	202.88	207.15	205.18	210.69	209.07	201.46	203.95	208.31	208.99	206.31	208.43	209.3	200.37	209.32	205.16	206.58	208.21	209.28	213.81	208.53	203.18	206.28
213.53	208.91	212.65	215.52	214.86	214.51	208.28	217.72	223.98	211.38	206.7	211.52	212.87	212.79	207.04	214.86	211.5	209.73	211.46	212.27	213.46	214.13	210.4	214.35	212.29	212.83	208.55	215.52	216.26	209.68	217.45	214	213.39	211.85	216.64	213.08	212.63	204.69	213.3	209.67	209.09	218.54	220.02	217.41	210.25	219.38	218.68	209.9	207.48	211.69
213.46	213.79	207.66	212.19	217.75	215.8	215.93	207.43	208.39	209.39	211.58	214.82	214.75	213.68	216.81	214.33	214.06	218.09	212.52	216.38	214.77	213.52	210.59	210.53	208.61	208.25	213.22	211.55	214.86	213.49	207.65	207.37	217.2	212.5	208.04	218.42	210.25	215.66	208.74	220.04	210.96	209.34	218.85	213.73	213.34	211.06	210.98	214.01	207.78	214.21
212.9	209.88	208.62	198.27	211.56	208.12	206.48	211.33	209.23	213.72	206.43	211.88	214.53	203.97	215.81	212.39	205.78	208.62	205.31	209.49	212.66	216.01	209.71	206.04	216.09	211.7	203.95	206.97	207.29	212.86	211.55	204.56	206.84	214.45	206.31	203.44	200.58	208.94	213.34	205.85	208.64	213.99	207.73	214.35	208.44	207.33	208.39	215.13	205.65	207.59
207.85	209.57	208.8	209.01	205.65	201.27	200.27	205.78	205.02	203.68	201.04	202.83	201.65	199.44	203.1	198.39	201.71	203.11	205.89	205.66	198.27	203.08	204.39	210.17	202.81	204.09	204.9	199.06	204.71	204	210.13	212.01	202.67	198.19	198.55	205.75	209.37	192.45	200.11	203.6	202.61	204.98	204.11	202.31	207.92	203.54	205.99	203.82	202.76	203.15
210.45	203.56	206	208.62	211.94	205.04	213.94	199.4	209.95	212.99	205.19	205.4	204.47	209.88	202.44	203.98	208.97	198.26	209.35	202.2	204.56	208.82	204.92	201.11	208.84	207.05	204.34	205.95	201.82	210.66	203.48	204.53	205.18	209.33	207.44	206.01	210.02	198.61	209.47	211.69	202.06	200.14	204.17	205.91	205.27	197.91	204.89	202.77	207.61	209.8
217.37	205.2	208.6	212.14	205.87	207.52	216.02	207.76	209.92	207.04	207.55	205.17	209.53	206.43	206.47	207.19	215.96	213.1	209.44	209.47	213.44	208.82	207.43	208.4	206.22	204.67	210.79	209.11	203.94	202.7	205.08	208.63	213.72	203.43	215.37	216.48	208.61	208.88	206.69	205.13	207.14	210.01	205.22	214.1	212.68	210.93	214.88	211.96	205.1	212.51
204.3	199.63	198.5	203.54	203.59	202.63	200.84	200.66	199.25	201.78	205.75	195.69	196.26	197.56	200.84	204.83	201.78	202.38	202.04	200.15	201.18	198.73	205.82	200.24	204.52	199.27	196.12	201.37	203.04	202.44	201.99	202.15	209.4	203.21	203.52	195.15	206.19	204.21	201.82	199.66	206.42	205.06	202.87	203.57	209.16	203.06	211.9	206.86	199.7	208.63
212.89	215.31	208.08	215.68	210.03	211.42	211.98	214.65	207.75	214.28	210.78	213.16	212.22	207.92	211.84	214.03	206.99	211.97	211.99	210.83	221.21	208.02	211.7	216.48	216.79	212.95	216.96	209.93	208.88	216.27	216.58	211.54	211.46	217.39	213.59	216.57	211.32	214.66	218.85	208.69	213.13	212.24	209.46	218.16	210.56	211.74	211.03	208.96	212.98	214.81
219.55	215.35	220.81	212.82	216.05	220.05	217.99	217.14	220.79	221.31	220.44	220.62	213.38	207.94	220.61	219.12	223.34	219.63	214.41	220.46	217.64	222.72	221.12	217.43	220.2	225.05	215.19	211.65	217.89	211.84	214.9	218.41	224.89	214.6	218.83	220.48	212.84	221.52	217.82	216.25	212.9	221.88	216.24	219.69	216.68	217.67	214.7	221.42	210.84	216.9
210.25	216.32	207.57	208.57	213.9	205.47	208.64	212.7	214.44	218.02	212.87	213.17	212.68	216.73	218.43	212.15	208.09	211.59	215.88	211	208.8	209.26	211.59	212.19	212.63	213.06	207.68	214.68	212.77	207.57	211.48	208.27	212.73	211.35	213.13	212.99	209.91	214.44	216.1	211.16	203.54	205.17	209.25	211.72	214.66	207.42	215.19	206.13	215.41	207.5
209.07	213.17	216.21	210.77	208.64	209.24	213.28	218.19	207.08	208.78	213.09	210.75	214.8	215.09	209.62	206.44	209.06	205.82	214.2	206.74	215.62	214.82	209.52	205.8	215.46	207.44	212.72	217.91	212.76	211.65	210.78	211.88	216.46	207.05	211.83	209.12	204.22	208.75	204.57	215.56	205.55	210.9	213.12	208.49	208.17	213.02	214.37	214.66	218.51	213.86
207.05	206.91	210.6	213.7	209.76	217.77	211.87	212.79	210.16	211.46	208.34	211.58	217.11	210.21	214.5	220.19	213.81	211.78	216.55	212.33	207.29	212.66	209.17	208.34	216.42	207.79	213.18	211.32	213.17	211.24	212.51	214.26	211.91	212.76	213.46	211.69	211.79	210.76	208.44	212.5	208.63	211.25	210.87	216.67	207.86	211.38	213.92	213.79	214.83	212.99
199.27	201.85	208.63	208.62	198.96	205.76	200.33	206.77	206.27	206.13	207.54	201.78	202.01	201.27	203.81	205.77	200.85	210.31	204.67	199.87	204.71	199.45	199.16	202.13	206.88	203.45	201.97	203.66	199.46	201.7	202.87	201.81	202.33	201.96	206.89	200	201.1	199.14	195.74	204.91	203.59	198.72	199.89	200.43	199.3	206.36	206.81	204.84	199.02	202.78
204.78	209.13	205.42	207.89	204.02	208.6	209.89	207.62	199.67	205.08	211.61	203.39	197.63	203.73	202.67	199.39	201.32	207.11	203.43	202.75	200.97	201.52	203.42	204.14	212.96	202.46	199.34	204.65	202.34	210.03	204.67	211.97	208.5	199.51	207.51	207.64	202.01	205.06	201.2	201.97	200.8	198.17	200.37	196.51	207.42	204.85	197.71	204.94	198	200.54
204.31	199.49	202.76	203.09	208.13	197.82	201.18	196.35	198.09	197.11	205.06	205.4	197.45	203.05	196.29	201.35	200.99	201.57	205.59	211.79	198.78	197.3	198.28	203.03	206.18	210.68	204.91	207.17	201.86	204.95	203.17	200.97	202.1	201.45	197.19	207.64	207.66	207.83	209.91	208.64	208.64	200.23	206.3	204.82	204.71	201.47	203.87	202.91	202.99	210.47
205.55	206.23	203.68	201.94	206.97	203.15	208.74	197.66	203.92	199.15	200.5	203.02	201.21	209.05	200.19	207.25	209.26	201.79	201.6	200.64	210.14	203.85	201.53	199.35	208.72	213.6	206.59	201.72	201.48	201.01	203.75	198.37	207.54	205.49	205.08	207.02	205.73	209.44	205.92	194.24	208.5	202.93	200.76	198.28	207.9	210.01	197.64	201.41	204.35	204.7
200.36	201.22	198.86	201.49	200.07	205.23	201.36	202.92	198.93	201.37	195.7	197.35	193.96	207.56	202.42	200.98	200.05	199.28	197.58	202.78	194.09	204.55	203.83	197.18	194.05	202.28	198.83	192.91	198.76	202.15	203.68	199.44	201.93	204.2	199.92	194.54	199.63	198.7	198.91	195.4	203.31	201.61	198.59	196.4	202.4	202.86	200.91	201.23	199.46	201.38
213.87	210.85	214.48	212.13	210.23	210.03	214.37	211.59	216.78	210.73	216.98	214.1	215.41	214.94	214.61	209.64	213.94	214.03	209.07	214.67	213.03	211.23	208.15	209.91	209.95	219.59	216.31	213.8	206.37	214.83	213.87	211.31	210.73	214.16	206.88	214.63	209.78	214.6	212.14	207.4	209.98	210	211.18	213.99	216.27	208.97	210.92	209.14	209.75	207.76
213.27	218.46	213.6	221.79	221.85	230.15	216.77	211.12	210.44	220.11	214.11	218.25	218.46	212	210.49	210.54	220.87	225.93	218.07	215.11	216.5	215.2	217.54	211.53	219.58	216.61	222.7	214.19	216.7	219.34	209.83	224.93	217.87	217.53	216.83	211.55	207.44	219.78	215.24	220.14	216.66	212.14	219.13	220.81	221.03	217.99	220.24	218.5	212.14	215.17
201.76	192.94	191.53	194.99	203.47	195.73	201.07	204.04	191.39	197.85	194.69	195.46	190.79	207.58	208.54	196.6	200.73	199.59	193.76	200.64	197.57	196.97	199.12	197.27	199.16	196.49	198.78	198.51	188.17	200.96	196.86	201.09	196.35	198.48	198.22	201.03	202.18	196.93	201.26	199.79	203.05	196.63	202.71	204.34	205.49	197.19	201.16	199.36	200.9	205.13
211.31	217.46	209.59	207.06	208.1	210.2	210.34	201.47	210.13	207.69	206.87	210.75	209.27	209.58	207.57	208.94	212.39	201.58	205.43	207.31	209	209.11	208.03	207.21	212.36	213.47	206.89	215.8	211	208.27	207.46	210.42	206.07	208.31	214.81	208.73	204.64	208.24	212.72	207.5	206.65	205.46	211.24	206.92	215.69	215.63	208.74	212.45	213	208.79
206.57	203.02	199.8	215.82	203.51	200.85	204.61	205.93	202.84	202.18	203.31	200.09	207.28	198.35	204.56	204.81	204.42	209.21	209.62	207.62	195.78	201.99	204.2	208.35	204.85	212.11	200.37	207.1	211.14	197.72	202.41	204.06	209.54	202.81	202.9	209.82	206.99	202.12	200.73	206.59	212.23	202.68	203.27	204.22	204.08	206.16	197.95	202.7	209.28	205.05
210.3	214.83	207.8	207.32	216.68	210.06	207.55	210.41	209.35	205.71	208.91	209.4	210.79	210.64	207.53	212.46	211.18	209.48	211.1	213.2	210.71	211.79	209.45	206.68	212.44	203.43	202.74	204.08	209.57	213.64	210.01	213.72	205.1	206.27	204.09	211.57	210.32	211.24	208.74	205.97	208.1	214.82	209.61	207.89	216.1	212.48	208.42	204.27	210.51	209
215.29	210	210.8	216.47	206.38	212.28	215.62	208.62	211.36	211.03	209.5	212.51	215.26	212.01	213.92	206.68	212.22	205.72	210.04	216.3	205.92	209.71	217.57	212.38	206.05	210.69	207.03	206.14	216.21	207.78	209.44	209.81	217.63	206.49	215.31	205.66	214.16	212.07	210.64	217.35	211.04	207.65	207.95	207.82	218.08	206.55	222.29	210.5	211.54	211.03
210.17	204.57	213.13	207.53	206.25	204.93	210.55	207.61	210.21	207.94	204.38	206.2	211.1	213.68	214.89	210.23	207.06	213.56	207.72	206.92	204.93	211.1	208.98	210.44	205.1	215.44	211.49	212.96	204.23	213.14	206.29	201.03	204.4	209.9	213.27	214.12	208.37	206.73	197.6	210.5	207.6	210.94	212.22	203.31	210.53	204.36	200.84	210.14	209.9	206.42
206.37	210.81	213.74	209.87	210.18	210.12	217.94	208.32	198.29	204.9	210.8	210.85	207.32	209.29	204.38	206.08	209.82	207.81	207.07	212.27	212.35	206.37	207.09	208.67	207	211.05	210.15	205.59	208.24	208.12	209.44	205.77	211.41	211.13	210.8	212.32	212.28	208.01	205.71	204.45	210.38	208.13	208.53	204.94	209.72	209.85	203.18	207.67	209.63	213.8
217.44	214	211.64	216.43	219.41	212.01	217.96	219.95	220.37	216.28	216.08	218.13	211.48	219.94	222.78	217.26	216.52	217	217.89	217.98	210.91	219.81	217.8	215.47	215.33	217.48	214.07	224.17	216.85	225.03	221.5	223.99	220.8	217.48	219.46	216.36	218.4	217.89	216.57	217.67	221.27	214.62	217.94	218.39	218.06	215.22	217.26	219.1	212.15	217.98
205.42	209.22	201.65	210.31	212.93	202.3	208.18	208.92	215.54	209.3	209.91	212.14	212.75	206.82	209.41	202.84	201.77	211.86	205.38	210.54	211.78	203.87	205.28	210.82	211.95	205.92	208.83	206.11	212.53	212	207.61	204.71	206.09	213.16	210.76	209.49	208.36	203.25	215.1	213.63	207.66	201.25	206.57	207.29	213.06	208.66	206.77	206.55	204.91	211.14
209.75	209.89	209.79	208.18	205.98	214.68	206.1	213.45	208.37	201.79	208.67	210.02	204.6	205.53	209.39	205.4	207.77	205.92	201.25	206.34	209.18	207.98	206.88	204.41	202.79	208.75	205.37	206.51	206.91	205.19	216.5	206.06	209.11	207.09	207.83	205.73	211.23	211.27	197.72	208.03	211.54	215.74	209.88	208.14	210.51	210.87	212.02	210.87	210.25	207.41
201.08	207.57	205.57	204.95	210.12	201.92	205.67	203.72	206.6	205.54	208.66	212.1	202.96	205	204.36	208.09	209.6	215.29	205.09	208.63	207.29	200.01	210.6	207.74	211.6	208.97	200.97	203.7	212.89	204.28	209.09	205.02	205.25	211.8	210.29	210.03	206.41	208.35	214.09	206.11	203.96	205.32	212.84	206.08	208.09	204.64	211.94	210.83	206.48	206.52
207.14	200.08	207.4	207.82	201.17	205.88	201.95	206.91	211.56	202.72	203.06	208.01	202.34	201.37	201.94	209.84	209.34	202.7	198.58	208.23	206.14	202.64	208.06	204.79	207.36	200.21	205.94	197.79	200.33	209.03	198.17	198.98	208.45	201.38	199.85	206.38	198.51	213.04	204.26	199.39	200.1	202.65	203.44	213.86	203.52	203.34	205.61	204.4	202.71	204.16
204.9	198.24	202.2	202.61	198.65	209.67	200.96	200.16	206.23	204.4	202.83	205.55	196.37	203.61	200.06	206.21	204.86	203.18	191.85	205.96	201.91	207.21	191.57	201.25	201.5	203.78	199.36	206.71	200.27	204.3	203.93	201.35	202.2	194.73	200.09	207.44	202.34	203.4	203.27	202.4	206.39	201.25	200.78	205.42	200.9	205.1	206.13	204.47	203.9	197.04
207.87	210.75	215.33	204.25	212.18	207.32	212.34	207.32	214.99	211.95	209.3	209.52	211.61	209.59	206.3	209.25	209.11	209.9	207.09	214.1	213.34	209.24	208.77	207.48	209.84	211.19	208.97	209.89	206.51	208.43	208.74	213.77	209.74	204.72	210.38	209.33	202.42	208.28	208.11	206.62	212.46	211.5	212.5	208.36	210.89	208.51	208.71	209.65	209.29	207
210.88	202.71	205.63	204.34	210.83	211.99	208.68	205.02	202.53	205.96	210.56	213.43	204.94	205.27	203.71	209.3	213.38	205.55	207.36	209.48	202.99	208.91	209.84	200.81	205.27	206.38	204.41	208	205.09	204.69	207.56	206.71	213.3	207.8	212.65	207.7	215.42	213.02	209.15	203.47	208.22	210.56	211.47	204.75	204.56	207.34	215.22	213.5	208.34	206.96
194.18	201.68	196.54	198.39	194.39	190.88	197.55	194.25	199.47	192.91	195.84	188.16	195.98	194.01	191.72	195.86	194.52	198.07	195.43	191.33	195.94	198.77	197.19	202.25	190.65	199.89	193.94	188.41	200.7	198.26	189.4	195.16	199.95	194.27	193.9	203.75	193.77	191.66	205.18	198.85	194.94	200.95	194.05	193.75	197.19	195.48	194.16	193.46	194.31	188.27
213.76	213.04	215.96	221.8	214.9	221.46	215.64	218.85	212.7	216.98	219.52	211.92	218.84	218.75	219.39	212.29	222.85	228.32	215.51	213.66	224.07	220.56	216.42	219.48	215.4	221.15	219.8	216.42	218.64	220.28	214.7	221.73	218.28	219.96	214	215.54	218.19	216.14	210.73	220.42	219.1	215.32	213.41	216.14	220.52	220.83	215.26	220.03	214.92	223.87
207.86	211.75	212.99	205.57	206.54	205.81	205.89	207.95	205	208.76	213.71	203.86	209.62	208.25	216.17	208.75	223.21	205.93	207.09	204.44	210.24	207.08	210.31	203.17	208.1	209.01	212.43	212.32	208.44	211.16	201.37	206.02	208.53	209.67	204.04	211.56	205.45	205.29	202.31	212.3	212.83	205.54	203.92	210.06	203.92	208.32	206.91	206.45	206.86	209.83
207.62	217.54	209.5	208.75	208.08	219.91	207.37	210.64	212.14	215.69	213.7	212.43	215.25	211.6	210.72	216.51	219.23	215.01	217.15	212.34	210.15	212.16	214.3	214.8	209.04	210.35	210.99	212.27	216.82	208.98	211.37	209.11	203.17	213.61	210.66	213.11	217.79	214.6	214.83	213.02	213.8	208.19	214.19	205.86	209.01	211.15	214.97	215.41	209.63	217.13
199.49	196.37	196.47	205.47	203.23	200.04	197.02	202.55	197.97	197.24	199.74	200.3	196.2	195.51	190.47	195.27	195.38	198.69	198.66	195.35	195.89	201.37	203.01	197.22	200	200.73	199.59	200.33	200.05	202.27	199.21	199.45	199.33	196.47	198.52	199.92	204.31	199.02	198.54	197.9	196.46	196.72	198.25	197.35	200.36	195.35	197.2	196.91	200.97	199.74
222.19	225.26	210.97	221.61	219.2	212.21	214.17	224.59	222.33	217.55	215.94	213.72	214.33	223.6	221.6	224.41	212.85	219	217.57	227.01	218.82	214.9	221.46	215.9	214.6	218.53	218.19	217.26	218.33	221.64	216.83	219.58	211.97	216.31	215.53	217.91	211.8	220.72	214.17	214.3	222.11	221.23	218.05	222.93	213.5	218.25	220.6	218.18	221.45	218.72
206.68	208.22	205.71	193.7	207.38	199.11	209.49	201.1	207.1	195.53	208.98	198.68	199.25	202.78	204.59	203.16	204.28	210.64	196.42	208.7	210.3	202.88	211.65	199.74	201.95	206.23	204.45	205.79	206.6	206.03	206.76	201.5	201.34	204.85	198.84	197.96	205.61	205.13	205.92	208.5	203.79	201.03	208.02	202.19	206.04	209.25	196.54	203.45	205.01	203.96
217.51	213.68	216.85	215.88	218.18	215.79	215.93	218.14	222.77	212.77	220.98	213.3	220.63	220.91	226.02	216.98	217.91	220.45	213.43	214.39	218.33	219.7	212.41	218.88	217.94	222.54	213.3	216.15	213.79	216.72	215.78	215.17	217.37	223.03	205.66	218.03	215.67	213.55	215.03	217.89	218.68	214.71	216.86	217.03	215.5	225.37	208.93	219.28	217.43	220.42
212.21	212.35	204.01	205.57	210.25	207.91	208.13	216	213.03	210.4	204.2	203	211.73	210.25	213.46	199.2	210.5	211.65	207.4	211.68	217.88	213.02	210.6	206.69	213.54	203.1	202.92	211.09	209.63	210.04	212.24	210.7	210.52	208.73	208.62	210.41	207.44	205.66	200.46	206.9	211.54	207.81	204.7	208.99	204.77	209.7	212.56	204.03	211	210.96
209.24	211.36	205.87	209.29	201.18	211.14	212.68	210.4	202.01	210.49	210.03	203.76	210.8	209.89	205.17	209.82	205.26	211.4	204.5	205.5	214.76	205.25	209.82	209.19	210.42	202.43	213.54	216.54	207.69	203.61	217.31	211.01	204.78	208.92	206.54	206.24	211.38	209.96	212.86	204.35	207.45	213.7	208.74	206	204.19	205.71	199.54	201.42	208.02	199.6
206.85	211.4	207.26	210.24	201.69	205.88	211.24	203.15	200.11	201.96	204.41	207.95	204.72	206.12	202.8	206.26	213.06	207.58	206.83	207.93	210.56	211.95	205.47	209.85	209.64	209.58	205.28	201.15	203.45	209.62	208.78	202.83	214.16	199.58	208.62	207.9	200.66	208.68	210.35	210.51	207.72	214.31	207.95	209.68	213.04	210.9	205.61	213.2	207.38	211.42
198.07	189.72	202.42	203.2	201.91	203.12	198.36	196.3	200.11	202.29	207.8	202.99	197.99	196.63	205.54	202.16	202.54	201.58	199.38	195.05	201.49	205.52	199.37	196.11	202.22	196.99	198.94	198.18	203.86	200.43	196.1	195.4	197.96	197.66	200.45	198.75	197	195.02	195.71	197.73	197.3	201.5	201.2	199.39	195.29	205.5	203.47	201.4	203.09	200.62
207.45	203.01	204.08	204.56	203.03	202.38	213.41	202.59	203.77	209.1	203.04	203.15	206.86	202.69	202.31	203.42	209.51	206.89	210.28	199.7	207.58	204.88	204.99	202.59	206.18	213.44	212.68	205.38	210.05	209.15	206.25	208.2	199.99	202.57	205.09	208.34	208.55	207.89	210.61	205.27	207.45	204.83	202.42	202.86	207.84	201.17	209.6	210.74	202.87	211.81
207.12	209.23	213.56	203.89	208.15	203.85	204.5	204.9	202.35	210.74	212.55	206.23	211.02	215.13	213.89	207.33	212.33	202.29	208.12	209.48	205.64	210.47	212.05	205.1	206.76	210.77	209.87	206.45	207	212.44	208.24	203.32	203.27	208.48	210.22	209.22	213.55	203.98	208.46	207.24	201.36	205.67	207.68	209.04	214.19	209.69	215.13	209.7	211.86	210.45
208.09	212.05	212.12	214.49	208.25	212.32	209.63	207.67	216.45	208.32	203.68	213.69	217.34	207.03	213.45	214	217.5	211.88	207.53	214.11	211.72	216.41	211.1	212.23	212.65	217.42	207.22	214.57	210.95	214.98	213.23	212.28	212.16	216.26	210.75	209.89	217.6	211	214.11	212.49	215.52	207.4	208.1	213.84	218.57	211.44	207.62	214.28	208.55	213.07
204.43	205.43	203.5	197.39	205.22	202.05	210.16	206.91	203.96	204.98	202.67	198.03	205.76	206.69	203.51	209.27	204.79	201.96	207.86	207.88	206.03	197.54	199.74	197.89	203.49	205.57	208.8	207.84	205.45	203.94	200.46	211.65	208.85	198.98	212.55	200.18	203.87	214.29	208.09	199.85	202.82	208.13	203.58	208.68	202.8	205.03	209.05	206.91	213.16	202.11
203.19	207.83	213.11	204.42	210.8	208.47	211.98	198.79	203.72	201.34	209.65	207.99	209.69	204.35	203.89	197.15	211.93	201.77	203.79	208.2	207.16	212.18	209.39	208.62	207.06	211.91	207.94	206.98	210.92	206.71	205.62	202.68	206.76	215.35	211.21	204.56	207.45	203.47	202.7	202.94	213.81	202.78	207.99	201.63	210	204.81	211.71	206.68	207.73	210.91
202.53	202.87	206.02	208.01	205.34	209.43	212.13	206.2	208.35	207.26	214.38	207.73	203.05	210.09	202.44	204.56	210.94	203.82	205.99	209.11	206.06	200.82	205.7	211.21	211.67	200.7	205.4	204.4	208.65	203.43	206.43	204.06	202.05	211.72	206	204.92	204.41	208.32	201.6	207.06	211.95	203.04	211.24	211.52	202.35	207.89	208.5	205.98	198.09	204.47
210.44	215.56	213.77	210.58	206.31	214.73	212.94	206.24	209.3	214.48	215.5	214.24	213.47	210.69	211.83	216.06	220.39	210.5	214.25	212.29	206.82	213.35	206.91	212.15	211.25	210.27	215.21	211.83	202.89	208.58	213.16	220.65	216.63	211.4	211.49	210.33	214.3	209.57	210.06	218.24	208.6	206.61	206.3	213.26	207.89	217.37	213.02	211.53	220.89	211.63
213.36	210.98	212.93	209.25	212.85	215.22	206.24	211.17	210.5	211	207.16	212.57	213.36	208.54	213.23	208.2	217.5	212.62	209.87	202.89	212.34	213.7	211.5	206.03	210.36	221.92	207.88	207.36	208.79	210.61	210.1	209.2	209.76	215.7	216.18	208.31	203.74	209.42	205.7	209.05	211.57	208.93	206.37	206.32	207.65	204.35	205.48	208.03	208.43	210.69
211.97	209.75	205.12	204.86	202.31	209.39	205.98	207.91	203.74	209.05	207.68	208.43	202.47	210.77	200.92	205.8	208.09	208.24	206.25	208.71	204.57	207.4	207.81	211.97	213.85	206.12	217.01	207.98	209.14	203.05	202.06	197.74	206.31	204.98	209.48	207.44	204.52	205.74	205.6	212.15	210.01	203.65	201.1	202.18	209.64	205.9	208.5	202.96	213.2	206.51
211.54	221.08	216.02	216.18	211.56	210.44	211.67	208.2	210.23	214.16	213.18	210.25	209.99	207.28	209.26	208.38	207.77	211.38	208.27	213.65	202.32	214.95	203.34	207.21	209	211.33	206.58	209.83	203.94	210.36	208.62	205.68	207.87	218.03	212.66	212.36	204.1	210.13	210	205.23	198.72	206.62	210.3	211.88	204.92	210.87	210.61	209.9	213.01	214.5
210.21	204.72	212.13	201.77	207.77	209.04	207.56	210.25	208.85	208.44	210.7	210.26	211.84	204.54	206.08	206.44	208.87	200.52	205.11	204.83	211.23	215.61	214.18	205.7	210.34	210.16	200.76	209.24	198.01	209.45	204.61	209.24	206.36	206.07	206.23	205.75	214.58	204.73	205.44	207.3	210.36	212.76	204	210.15	212.08	209.34	206.73	208.7	205.82	212.71
210.27	210.59	210.18	209.33	212	207.73	214.55	212.28	207.91	212.97	215.21	215.59	217.8	207.88	213.27	212.34	210.79	213.38	214.46	210.87	222.91	217.95	208.89	208.24	214.52	214.24	214.08	217.4	205.7	209.77	213.94	209.17	214.08	213.79	214	207.62	209.65	210.91	208.39	212.65	212.77	214.61	213.39	212.36	208.31	206.82	212.84	215.19	213.96	213
205.38	201.52	200.48	203.9	207.27	209.74	202.03	195	201.1	202.44	197.9	203.2	199.62	193.39	202.48	201.6	205.4	209.63	206.94	201.02	197.21	199.67	199.6	204.04	199.57	196.84	203.85	201.32	190.97	204.68	206.22	202.82	207.22	208.27	201.99	197.37	199.44	204.59	204.62	196.41	201.97	210.12	204.93	207.12	203.98	215	198.87	200.93	205.84	198.64
215.05	215.78	214.46	216.28	215.19	208.47	208.58	217.13	209.7	217.08	216.69	213.58	212.34	209.8	218.65	209.57	208.81	213.85	212.27	210.78	212.88	206.36	209.2	211	213.47	211.93	211.01	209.4	209.49	209.88	205.38	214.94	211.75	211.74	205.12	213.59	212.99	216.29	217.76	217.8	218.35	215.61	216.3	215.78	212.03	213.03	221.3	214.17	209.7	213.72
212.41	212.45	206.3	209.67	213.56	211.92	205.91	212.29	214.79	213.47	215	207.88	210.91	206.49	209.04	212.68	215.98	212.35	205.85	217.24	210.81	208.88	211.72	212.59	208.19	210.25	212.42	209.68	218.2	211.75	216.24	217.52	211.05	208.77	218.66	211.98	210.06	206.24	216.31	216.59	217.12	207.74	208.43	214.93	216.41	204.99	210.21	213.93	217.97	216.35
212.71	207.9	217.72	211.01	209.8	214.67	219.63	211.7	219.04	211.41	212.83	213.2	217.75	212.75	214.3	217.69	212.22	213.08	209.38	206.16	208.46	214.95	211.36	214.8	216.01	216.72	216.5	215.86	217.92	210.73	216.26	215.97	208.16	212.88	210.58	214.43	209.62	218.79	214.53	210.92	216.12	216.69	207.5	215.71	217.43	214.37	210.76	217.12	215.86	211.57
203.47	198.76	197.57	204.34	205.07	197.75	205.98	198.6	202.15	194.49	195.13	197.76	199.9	194.37	200.52	198.23	205.22	197.4	199.54	206.16	199.44	203.13	194.91	199.22	199.13	195.61	207.11	194.74	200.23	192.76	195.61	199.29	207.33	201.69	197.17	201.94	197.61	204.51	209.76	200.14	201.6	197.61	195.3	195.25	201.59	201.3	203.18	205.02	200.25	202.14
195.93	194.13	195.41	199.5	196.77	199.32	186.58	196.1	200.48	197.29	198.94	201.46	194.15	197.56	198.28	196.55	196.92	200.85	194.12	185.77	201.78	190.14	196.69	195.71	199.13	191.89	189.41	194.57	195.61	197.48	187.11	195.37	189.52	198.06	194.54	193.41	188.32	194.56	187.71	191.75	198.54	193.21	187.49	196.57	196.51	199.42	189.8	190.78	186.42	194.9
194.05	196.52	198.03	190.62	196.12	196.65	197.42	194.23	193.82	196.09	193.57	197.67	198.17	189.87	196.13	197.8	196.22	189.81	200.59	191.48	194.56	193.42	198.17	185.57	195.92	195.34	194.78	201.71	189.22	194.23	195.75	191.22	197.89	192.12	189.02	188.67	196.58	197.95	190.89	197.18	198.14	194.89	186.09	198.31	190.87	200.66	197.3	201.86	191.45	196.47
201.59	206.79	211.59	199.08	201.67	205.27	198.09	205.37	200.2	207.14	203.47	203.64	205.96	203.36	202.87	210.02	206.59	203.2	200.03	207.31	207.9	202.7	212.46	202.43	199.92	202.3	198.22	194.22	198.44	201.9	199	199.69	207.68	208.19	200.39	208.37	205.46	203.12	202.2	201.69	207.04	207.57	205.2	203.17	202.95	207.12	207.96	201.94	206.2	200.58
209.29	203.82	212.4	206.79	205.95	207.08	210.48	209.83	207.24	205.49	203.42	208.97	211.77	207.91	203.85	209.32	207.89	214.77	207.09	202.55	208.63	204.42	210.34	208.38	205.64	213.5	211.77	209.04	210.76	209.74	208.69	203.37	205.81	206.97	206.79	204.83	217.72	209.99	211.58	206.25	214.92	205.65	203.23	212.62	205.98	209.11	202.73	212.13	207.26	215.26
213.89	206.22	208.06	210.68	209.1	208.34	207.75	204.82	204.48	207.7	205.53	207.68	199.48	211.88	208.82	204.2	206.81	203.18	208.82	205.75	209.48	205.02	206.41	213.22	211.58	206.55	207.54	206.06	208.41	201.4	207.07	211.21	211.36	203.28	213.24	207.28	205.77	209.14	208.46	206.81	210.95	207.69	208.06	213.31	211.68	210.25	209.98	205.51	206.29	206.83
204.13	201.64	196.99	203.63	203.65	207.49	206.18	203.2	208.89	204.88	205.7	208.48	202.98	193.74	206.42	206.88	208.56	202.72	197.68	205.12	204.84	207.33	202.81	203.99	202.73	205.12	209.25	200.29	201.5	203.34	206.42	201.96	196.33	199.9	209.99	202.42	211.58	204.69	202.65	207.13	200.28	203.99	200.68	204.38	201.16	204.71	201.36	202.56	201.86	198.97
197.97	200.86	190.79	196.18	194.97	187.13	189.97	195.71	193.43	196.43	202.58	200.82	194.1	187.77	192.75	196.52	197.84	196.18	190.95	195.87	191.26	187.94	187.86	197.91	188.89	194.84	196.8	195.18	196.65	190.23	196.62	195.22	193.95	199.82	196.92	192.47	187.24	195.77	197.17	188.78	189.92	190.38	191.21	195.36	195.7	196.04	199.21	198.58	198.45	196.36
211.79	203.34	205.97	208.81	210.46	204.45	202.66	214.13	208.57	208.83	209.68	212.17	213.01	214.17	210.63	211.01	213.61	213.58	217.58	210.46	204.05	208.11	213.91	204.46	211.67	204.73	209.56	204.22	206.85	209.68	211.34	207.12	209.29	212.4	204.31	215.56	209.2	208.27	210.35	211.08	211.57	212.61	207.78	201.7	208.31	204.56	200.35	208.07	204.98	207.51
197.43	197.98	207.28	199.25	199.78	201.36	197.86	202.12	193.67	198.31	199.86	208.99	195.29	203.84	200.19	195.78	197.75	204.24	199.73	196.97	197.37	202.25	192.84	197.18	196.57	202.41	201.39	202.45	200.23	206.14	205.8	195.69	198.72	203.84	200.72	202.02	199.85	205.35	201.29	201.27	190.39	205.06	202.03	198.45	196.14	194.24	204.17	202.12	197.95	199.07
199.77	206.04	199	202.51	202.67	210.09	199.69	202.43	204.26	201.36	204.48	204.63	202.32	197.71	202.67	207.78	200.7	196.9	203.87	205.33	205.46	201.05	205.89	205.67	204.12	205.3	199.71	201.96	199.8	196.38	204.87	205.11	202.54	204.3	205.56	201.59	203.91	201.01	206.82	210.92	199.92	201.93	201.8	203.45	206.86	200.84	195.31	198.28	194.18	202.63
209.7	197.87	199.93	205.26	204.89	206.7	201.21	198.7	209.93	204.24	199.07	206.33	201.18	205	209.3	207.04	201.98	200.92	205.54	200.51	205.71	202.61	203.1	199.34	196.85	205.85	205.63	195.89	201.27	203.81	205.94	201.53	202.76	203.06	208.89	212.9	203.58	204.23	208.45	196.27	204.17	206.51	202.58	202.46	202.2	202.68	205.47	201.71	208.49	199.39
214.4	207.64	210.15	211.91	207.25	203.03	208.47	204.02	214.49	208.56	208.19	209.96	205.73	204.62	199	207.44	204.9	203.25	210	207.44	215.21	207.01	205.11	206.5	206.63	205.86	206.93	206.06	204.11	211.33	206.04	211.14	207.72	210.12	210.01	201.35	211.93	202.49	209.86	207.8	202.16	204.65	209.91	209.22	206.74	199.83	213.11	203.47	213.33	211.69
207.71	206.3	199.78	200.06	209.63	203.78	206.4	204.18	203.72	198.98	203.17	201.01	198.77	192.42	197.55	206.66	200.71	200.05	201.16	202.24	209.05	206.19	206.6	203.43	203.27	203.33	205.61	209.3	203.03	203.65	204.64	203.21	207.44	202.65	201.35	199.15	198.11	204.33	206.09	204.62	201.96	209.96	198.56	205.8	207.08	205.06	202.44	205.34	198.13	208.23
201.65	199.87	197.04	195.76	194.73	186.3	196.84	196.83	197.91	196.43	204.02	198.31	201.05	200.18	194.91	197	191.05	190.75	192.88	201.28	192.44	195.8	203.18	193.53	194.52	198.01	191.32	194.91	196.06	192.16	195.55	194.89	196.3	199.79	197.89	195.99	193.68	200.79	190.87	192.01	190.55	191.49	194.19	193.55	196.17	198.15	191.47	190.69	196.31	198.47
200.96	205.02	208.33	203.82	203.19	203.64	204.94	202.88	200.44	203.07	205.24	208.39	204.4	202.3	197.56	204.47	203.63	200.32	197.29	198.82	206.65	202.95	200.14	202.46	201.83	201.49	204.42	205.44	199.72	196.71	202.99	197.69	199.52	206.54	208	201.9	205.79	202.85	210.49	205.22	207.73	204.65	199	204.49	203.06	203.51	201.93	201.99	204.59	199.54
204.48	202.87	206	206.21	208.85	206.63	205.17	202.7	209.19	200.13	204.93	208.57	202.51	208.64	202.98	208.58	197.8	203.46	206.62	205.6	200.29	203.31	204.99	209.04	204.11	204.24	204.7	201.26	209.81	210.3	207.26	204.56	203.93	200.62	202.26	205.09	206.9	205.43	210.75	207.06	206.8	203.88	210.13	204.5	199.54	207.98	202.34	206.88	206.86	201.37
215.44	209.82	211.54	215.78	217.63	213.72	210.23	210.32	210.42	211.29	215.4	211.2	214.25	211.96	207.41	211.31	214.69	208.15	212.67	211.66	218.72	213.6	214.13	219.98	213.1	214.29	209.57	218.26	212.2	208.17	202.62	207.46	210.43	221.02	216.65	211.77	215.48	205.57	210.24	210.34	217.33	218.27	214.6	208.2	209.86	215.7	210.28	210.41	211.42	215.48
199.15	195.73	201.77	199.4	196.76	199.71	197.98	196.04	199.56	195.49	194.51	199.45	201.45	190.36	192.15	194.92	201.81	195.37	191.87	195.61	198.58	197.9	193.07	198.44	205.55	195.04	195.3	197.25	203.78	200.31	195.47	197.22	201.15	188.35	200.08	203.33	203.26	197.23	199.01	192.09	195.24	199.8	200.85	197.79	200	200.24	194.15	198.25	191.44	197.36
205.59	214.75	209.7	210.71	209.05	203.73	206.15	210.54	205.82	217.26	206.21	207.18	212.53	203.53	213.65	213.31	209.76	212.44	201.62	209.67	213.2	215.96	208.1	206.97	200.73	204.8	205.85	212.62	203.71	208.2	215.51	205.64	212.61	211.54	211.2	202.98	209.59	208.27	205.32	202.64	211.37	210.31	202.79	209.23	212.71	209.02	206.64	204.45	209.62	207.57
212.21	212.4	207.62	211.88	202.99	215.89	215.69	210.43	214.53	210.81	217.9	211.53	217.95	209.8	213.25	212.23	202.4	205.98	217.21	213.67	208.84	204.99	213.94	212.69	211.12	208.63	212.41	214.22	214.16	211.76	209.88	205.95	207.88	210.59	215.41	214.18	217.89	215.29	207.56	215.09	215.57	209.77	211.99	218.43	211.09	206.85	206.09	213.37	208.21	212.41
214.67	215.43	209.86	212.68	213.04	209.89	213.19	212.18	211.79	214.37	212.16	213.45	213.32	210.32	210.22	210.21	216	217.53	209.94	219.23	209.77	208.55	214.44	203.91	215.54	214.75	216.25	210.12	214.18	209.97	214.08	210.59	217.27	215.51	209.99	211.84	213.97	210.25	217.73	210.54	211.03	214.84	208.58	214.16	212.32	211.29	218.58	205.21	216.89	218.61
220.04	212.15	210.45	217.39	208.85	218.84	214.28	213.19	212.13	208.78	212.22	208.25	214.13	213.29	206.1	215.28	212.61	206.86	214.34	211.25	211.45	210.14	216.87	215.39	211.08	214.4	207.44	202.69	215.64	212.71	205.61	213.83	213.51	206.88	212.83	204.61	207.67	216.36	215.21	215.37	215.3	209.96	212.2	213.66	211.33	208.31	216.68	216.82	218.38	213.16
215.26	208.03	212.3	208.07	214.36	207.67	208.83	214.84	210.89	208.41	208.9	205.21	211.69	204.02	205.8	208.36	210.99	212.69	209.67	217.42	214.8	215.18	216.18	218.08	211.04	210.24	212.58	211.53	216.57	212.6	210.84	218	213.36	207.49	207.76	210.31	218.69	211.37	211.84	210.14	214.15	218.79	213.73	217.63	205.49	212.04	207.64	213.59	211.13	208.62
208.22	204.61	212.44	206.87	208.66	211.26	202.7	213.78	204	211.97	203.12	211.71	209.17	211.18	209.19	211.41	217.4	210.49	204.42	215.4	202.47	209.06	208.93	213.57	209.96	204.98	208.84	210.63	203.94	210.65	204.29	201.69	219.29	206.6	205.95	212.82	205.89	207.81	207.48	207.22	203.97	205.52	212.53	203.89	205.44	210.37	205.13	209.27	207.93	208.07
204.92	202.16	207.54	201.81	205.45	205.76	200.1	203.68	206.58	202.92	206.2	203.66	207.9	199.43	204.41	195.25	207.19	193.54	199.84	211.43	205.25	203.03	208.99	203.76	201.06	206.32	209.17	205.1	202.27	201.85	203.69	202.83	205.24	204.31	205.33	201.85	205.74	203.86	210.13	208.99	206.98	199.71	202.42	208.91	200.54	207.49	203.76	204.81	198.75	208.94
212.09	211.84	211.04	210.58	202.81	210.56	208.82	206.58	206.95	207.46	206.48	205.93	204.93	200.31	207.8	204.04	204.06	208.46	207.91	214.47	209.59	196.04	208.92	212.01	209.64	208.98	210.44	207.04	207.34	215.59	204.89	211	209.64	208.81	212.74	199.93	207.78	203.99	201.58	208.63	207.31	206.18	213.5	203.38	208.8	207.65	206.46	208.71	205.98	211.98
209.82	201.63	203.95	206.86	205.38	202.51	205.76	213.88	198.3	205.07	201.32	200.31	208.74	205.31	204.73	206.39	203.16	210.34	211.27	204.51	211.01	204.8	202.28	198.64	207.66	202.02	205.24	203.62	203.45	203.48	204.49	201.08	201.76	202.65	195.66	205.74	203.25	204.94	207.47	205.9	208.87	201.93	202.9	205.11	208.06	202.42	200.78	204.85	210.46	208.03
205.98	208.2	208.14	212.5	210.06	212.5	206.03	201.48	210.78	207.16	206.95	208.53	207.1	201.56	208.34	211.69	207.29	204.89	208.34	204.8	202.01	206.89	213.36	201.85	208.5	208.63	210.79	207.28	202.77	209.91	213.34	214.07	204.28	212.16	206.22	210.82	212.27	204.75	211.96	209.16	207.43	211.34	210.55	214.07	206.32	212.73	206.48	210.15	207.18	208.94
210.94	211.21	211.32	215.2	210.22	218.36	211.64	212.82	215.64	210.73	214.9	207.69	209.02	214.09	210.75	210.62	208.93	210.43	214.09	205.92	204.96	210.91	219.02	210.75	220.04	217.09	210.92	211.2	209.88	209.01	211.6	211.91	219.29	209.14	209.77	212.04	210.92	214.94	218.07	212.31	207.45	209.5	201.18	213.04	217.16	206.08	215.69	217.28	212.7	210.83
184.78	193.87	190.48	191.31	192.07	200.86	198.73	201.28	193.98	192.95	200.34	197.71	199.81	196.18	196.33	195.32	190.18	194.21	200.5	198.92	195.82	191.92	191.1	198.27	199.34	196.51	192.51	193.07	190.1	190.13	200.36	190.86	190.1	201.94	193.87	200.43	199.09	198.92	193.08	192.18	193.62	199.94	196.69	191.37	196.61	195.26	199.26	190.48	188.29	195.27
210.42	208.28	206.54	210.29	209.78	209.29	210.09	210.96	200.35	208.93	202.2	212.23	207.83	209.37	207.72	208.9	203.75	211.73	204.6	204.39	212.84	210.59	212.34	205.3	211.78	206.53	207.62	202.73	206.04	215.45	201.41	207.49	203.98	206.25	204.47	213.35	215.88	211.89	209.64	201.96	209.47	205.65	205.6	206.67	207.53	205.33	211.03	201.86	207.95	209.6
215.25	220.14	213.93	215.27	217.38	222.37	217.29	213.06	210.69	214.78	219.46	214.28	218.86	211.05	221.29	224.55	216.58	217.03	219	213.96	218.17	218.62	225.32	220.52	218.55	217.02	216.89	215.41	216.25	225.48	214.01	217.02	209.19	212.1	219.49	217.76	217.33	214.48	220.37	212.13	217.33	216.67	215.36	217.2	217.42	215.78	218.56	212.54	219.89	219.19
217.76	214.33	215.12	221.81	221.6	212.21	215.93	224.08	222.26	220.06	219.25	222.19	216.89	218.51	221.38	222.57	224.41	208.47	217.32	213.68	219.57	218.56	219.53	224.69	220.74	222.21	209.28	214.59	218.62	211.87	214.78	219.06	218.83	221.92	216.78	213.75	223.79	217.69	213.42	219.53	222.94	211.93	220.33	215.21	215.54	220.27	215.76	217.85	223.45	223.63
213.34	213.41	211.77	207.32	208.95	204.84	201.24	202.98	208.4	205.77	204.68	205.44	198.15	200.13	202.01	202.64	199.49	207.12	206.93	205.83	198.81	206.35	204.79	200.8	206.26	203.01	204.27	203.29	208.68	208.57	199.79	199.68	208.52	204.74	203.95	200.95	204.19	203.85	201.75	208.12	205.29	204.95	203.92	199.62	205.99	212.13	199.05	201.67	201.95	207.76
202.9	199.66	211.8	200.79	200.13	206.04	209.79	202.73	204.72	208.44	205.83	205.15	208.15	201.94	202.24	203.69	206.16	200.85	205.15	205.21	205.82	205.87	211.76	204.84	198.21	206.03	208.36	204.85	199.28	198.92	200.93	199.46	203.83	205.25	200.75	202.68	205	202.91	199.65	201.69	199.9	203.08	201.56	206.49	201.2	204.74	204.41	206.88	200.04	207.44
207.41	204.5	215.91	211.23	206.17	203.75	207.37	214.33	206.64	211.53	207.64	212.14	207.15	205.73	202.99	209.69	207.06	209.24	208.07	202.08	211.97	212.42	208.93	214.04	208.19	212.31	216.74	207.87	211.03	213.34	213.59	212.42	207.29	207.74	215.23	214.78	209.92	211.43	215.92	204.04	211.89	213.24	213.26	212.74	206.08	202.09	208.51	206.8	209.25	210.43
200.22	202.35	207.74	207.86	206.11	204.89	207	207.09	201.7	201.55	204.8	210.71	208.89	203.08	207.29	206.4	207.13	209.47	202.5	204.21	212.58	206.57	203.13	199.76	198.48	207.66	203.83	211.26	203.68	205.29	207.11	209.12	207.9	206.46	203.23	198.37	209.03	207.16	205.05	206.28	204.19	206.18	208.26	203.74	215.09	208.37	206.94	203.37	206.15	202.57
[truncated: 150 more columns]
