# Supplementary material for: Genetic dissection of main and epistatic effects of QTL based on augmented triple test cross design
Source: PLoS One. 2017 Dec 14;12(12):e0189054. doi: 10.1371/journal.pone.0189054 (PMC5730204; doi:10.1371/journal.pone.0189054)
Supplement: S6 Supporting Information — (ZIP) [file pone.0189054.s006.zip › z1_400_0.5_10.csv]

200.01	200.67	197.7	199.35	198.48	197.39	201.79	200.45	200.27	198.31	197.2	196.88	197.79	200.98	198.62	199.02	198.71	201.4	200.16	197.42	198.21	199.31	202.12	201.31	200.86	199.86	200.12	198.49	201.17	200.52	199.09	201.84	198.84	199.88	202.85	199	200.42	198.46	200.69	200.1	197.18	200.15	200.98	199.38	199.27	198.69	199.7	198.59	198.91	198.8
206.34	207.22	209.17	209.12	207.72	208.59	209.4	208.86	207.86	208.37	207.48	208.8	208.83	206.78	210.74	207.45	208.48	209.77	205.94	206.43	208.7	209.66	209.93	208.61	208.61	210.27	207.97	208.55	208.22	208.13	208.31	208.7	207.15	207.6	205.74	210.61	209.95	207.21	208.66	208.86	206.94	208.04	210.33	209.66	208.53	207.76	208.48	207.07	209.99	208.16
199.98	200.1	199.7	198.98	198.97	201.54	198.24	200.49	200.72	199.94	200.89	200.05	198.81	200.6	199.71	199.65	199.89	198.39	200.32	198.36	199.69	199.27	196.88	199.55	201.3	200.51	200.42	199.16	199.49	201.53	200.43	199.68	198.84	197.51	199.27	198.75	200.18	198.82	197.85	197.27	197.06	198.61	197.96	198.34	198.21	199.74	198.49	198.95	201.31	198.55
202.5	201.66	199.28	203.22	199.87	201.24	201.18	199.94	200.34	201.56	202.12	202.11	201.74	199.39	199.77	200.63	203.41	202.99	200.24	203.33	200.79	202.93	200.27	199.6	201.34	201.89	200.61	200.52	200.83	202.45	199.52	200.92	201.66	200.88	201.02	201.81	201.38	203.86	202.85	202.35	202.26	201.7	201.31	200.07	201.69	201.01	201.05	201.37	202.21	202.95
211.71	208.43	209.28	209.01	209.75	209.49	207.22	208.41	206.99	208.64	212.2	207.94	208.8	209.89	209.25	208.8	208.91	209.39	209.63	209.24	208.31	208.58	209.99	208.77	207.39	206.87	209.58	207.96	206.78	210.9	208.88	205.32	209.32	207.51	207.2	209.03	209.7	207.72	207.46	209.21	206.86	207.8	207.05	210.22	209.26	207.95	210.5	207.44	210	210.92
208.51	210.87	210.57	210.2	205.79	208.24	209.08	208.19	209.66	211.34	208.67	209.09	209.27	209.12	208.81	207.59	207.62	210.58	209.51	207.93	208.45	207.73	207.85	208.6	208.02	210.3	208.87	208.27	208.88	208.18	209.51	209.88	209.82	210.41	210.75	207.25	207.33	211.44	206.92	208.03	208.41	209.38	208.76	209.39	207.82	208.26	209.21	208.27	207.27	210.16
217.22	216.53	216.27	217.49	218.67	217.08	215.61	217.65	217.54	218.47	215.87	219.18	216.19	216.08	216.83	217.89	216.31	218.89	218.39	216.24	218.54	217.28	216.91	218.38	216.06	217.09	217.8	216.22	218.44	216.59	219.29	219.33	217.05	216.63	218.18	218.64	217.23	215.24	215.15	216.3	218.02	216.08	217.46	216.72	215.9	216.74	218.5	218.36	215.46	216.9
217.16	217.53	218.76	216.8	218.33	217.02	216.1	215.71	216.91	217.15	218.98	218.13	216	217.68	218.08	216.55	215.42	216.53	214.72	216.94	215.75	217.93	217.89	218.05	216.35	215.76	216.2	216.04	217.04	217.29	217.29	215.48	217.9	216.16	217.82	218.87	215.93	216.12	216.97	218.18	215.41	217.32	217.52	215.26	217.26	217.68	218.25	216.89	215.65	217.03
200.14	199.55	201.71	198.89	201.68	200.29	200.21	198.58	199.83	199.34	201.56	199.79	197.73	200.3	199.33	198.74	199.81	200.37	196.87	200.18	200.04	201.72	199.24	201.86	202.16	197.77	200.74	200.55	202.42	198.7	199.06	200.47	200.7	200.7	198.62	199.17	199.79	200.46	198.3	201.67	201.75	199.64	199.19	200.07	201.09	200.36	201.67	201.29	198.11	200.2
204.32	205.54	207.4	208.23	205.78	207.47	204.8	205.05	207.69	206.74	207.34	206.88	207.21	207.86	205.91	207.46	204.76	209.71	207.36	205.69	206.61	207.76	205.14	205.14	204.62	205.75	205.72	204.9	206.21	206.89	205.73	205.34	205.21	206.3	206.1	207.92	204.95	206.35	206.11	205.13	204.96	206.01	205.61	206.47	206.21	205.27	205.65	205.3	204.71	205.83
205.22	204.26	209.76	208.36	207.82	210.01	208.25	207.93	206.34	206.01	208.22	207.55	206.97	207.04	207.5	208.1	211.92	208.57	207.39	206.89	207.75	207.39	206.6	206.8	208.46	209.76	207.69	209.33	207.13	207.95	208.47	208.34	207.95	206.14	207.43	209.01	207.25	205.95	209.53	207.01	207.74	208.31	206.96	208.3	206.65	206.01	207.41	208.62	207.49	206.08
206.5	206.05	208.05	208.04	207.76	208.46	207.7	207.08	209.19	207.13	208.13	208.36	208.8	207.66	208.65	205.7	207.66	207.6	207.08	204.01	208.21	207.09	206.87	206.5	205.9	205	207.33	206.92	207.83	204.67	206.51	206.36	208.76	204.62	206.59	205.94	207.45	207.34	206.82	209.94	207.97	207.53	207.06	207.56	207.38	207.29	208.02	207.52	208.05	209.76
217.35	214.42	217.8	218.17	216.41	218.05	216.91	215.26	219.62	218.86	215.69	217.27	216.49	218	217.73	217.17	218.52	216.44	219.59	215.3	213.45	217.91	216.1	215.22	217.21	218.04	219.89	218.41	215.94	216.61	215.55	216.62	217.02	216.35	218.1	214.19	217.17	217.8	215.58	218.3	218.34	217.1	218.81	216.48	218	217.64	216.34	216.95	216.63	216.7
212.65	210.81	206.93	211.42	212.75	212.14	209.49	211.24	213.12	209.85	208.04	212.53	210.75	211.89	211.49	211.25	210.36	208.33	212.74	211.59	210.56	211.97	214.56	211.28	213.76	213.42	213.48	210.15	211.07	211.68	212.47	210.44	212.02	211.31	209.66	210.42	213.99	212.12	212.85	211.32	210.8	211.37	211.02	212.85	209.7	211.65	211.49	212.86	211.07	210.86
207.08	205.43	205.91	206.05	204.3	204.3	205.1	204.35	204.79	206.25	207.39	206.7	203.79	205.71	205.36	205.17	205.93	204.25	206.4	202.8	203.39	201.59	203.55	206.21	204.55	202.74	206.69	205.17	206.36	204.37	204.23	202.91	208.33	207.75	204.46	204.88	203.6	203.71	205.82	202.26	205.1	202.12	206.94	205.27	203.96	206.08	205.57	205.09	204.97	206.2
217	218.47	216.65	216.17	218.59	216.57	217.66	216.98	216.81	218.17	214.28	216.83	216.42	216.99	216.92	216.07	216.62	218.55	217.14	217.65	217.52	216.74	216.34	215.57	218.77	217.05	218.13	216.13	216.62	219.1	215.77	214.78	214.58	217.5	217.92	217.11	218.88	216.7	215.17	216.54	216.16	215.71	216.27	217.22	219.05	216.66	214.68	216.04	217.4	217.12
202.75	202.8	205.26	204.57	203.2	204.2	203.54	204.4	202.95	204.64	203.85	203.84	204.58	203.65	204.66	203.96	203.18	203.7	204.75	203.24	204.35	204.13	202.89	203.08	202.47	204.23	202.46	204.62	201.19	203.59	206.33	202.62	204.05	202.96	203.66	205.08	205.17	203.49	204.05	204.15	204.49	205.28	202.89	205.57	204.39	202.53	202.26	206.78	204.92	203.03
203.24	204.12	202.83	201.79	203.99	203.36	204.53	203.59	202.15	201.61	200.3	206.47	203.42	202.96	203.89	203.49	204.74	202.97	202.89	205.78	203.22	201.99	203.42	203.17	203.71	204.06	203	203.08	203.51	205.12	205.65	202.36	203.48	203.41	203.76	203.82	203.19	202.21	206.06	203.62	204.01	202.64	204.57	203.27	203.25	201.94	203.03	204.5	202.52	203.01
207.86	206.94	206.8	207.82	207.2	206.16	206	207.57	205.36	208.34	205.73	206.18	206.26	210.06	207.2	209.84	207.69	209	206.32	210.56	208.42	209.73	206.45	206.6	208.94	209.9	207.8	207.35	204.99	207.94	206.45	205.39	206.62	208.1	207.16	206.85	209.03	208.1	208.68	208.05	207.04	207.55	207.62	207.94	207.63	210.05	205.83	205.35	206.91	206.43
202.19	199.57	197.87	200.34	201.33	200.29	199.77	201.86	201.29	198.05	197.54	200.23	198.75	202.28	200.78	198.51	198.46	201.03	197.01	200.87	198.74	197.03	198.82	200.54	201.76	201.73	199.3	200.6	198.26	200.76	198.49	198.17	199.28	199.04	199.61	201.66	196.74	199.22	197.65	200.28	199.63	200.25	197.94	201.81	198.34	199.98	200.22	199.72	201.89	199.98
208.81	210.59	209.86	208.7	208.31	209.06	211.3	210.19	209	209.75	210.56	211.4	209.56	210.82	209.8	211.89	212.89	208.35	211.39	208.91	209.94	209.57	210.15	209.75	208.45	207.73	212.74	208.09	210.82	207.59	209.29	208.46	210.54	208.17	209.29	209.97	209.72	208.23	207.71	207.48	208.43	210.86	209.54	209.33	209.25	209.83	209.09	207.73	207.37	211.27
200.45	200	200.76	198.22	200.84	200.03	201.19	199.11	200.31	201.68	200.52	200.67	200.65	200.96	200.25	201.1	200.1	199.96	199.29	199.45	199.36	201.18	200.23	200.08	200.39	198.61	202.29	202.65	200.52	199.74	201.4	200.73	199.89	198.54	200.34	198.77	199.06	200.57	198.17	198.17	201.28	200.87	198.49	198.94	198.97	198.96	200.31	199.73	199.71	199.53
198.97	202.76	201.62	202.06	202.13	199.3	201.06	199.08	200.24	199.3	199.59	202.05	200.74	199.07	198.4	199.7	198.21	201.75	200.08	197.34	200.17	203.24	199.51	200.51	199.18	199.69	200.34	200.78	200.97	200.84	200.53	199.8	202.28	200.74	200.89	200.88	202.07	197.99	201.2	200.02	201.7	201.19	200.47	200.09	200.31	198.13	198.47	200.31	200.09	198.63
206.88	210.99	209.22	209.47	208.73	208.23	207.88	209.6	209.93	207.87	207.28	211.64	209.17	208.39	208.93	210.29	209.74	211.15	208.05	207.98	210.47	207.89	208.58	209.36	208.05	206.84	211.37	208.32	209.07	208.75	209.39	209.07	210.21	208.53	209.76	210.15	211.26	207.85	209.22	209.95	209.39	210.05	208.14	207.91	206.33	208.24	206.81	209.53	209.79	206.93
209.43	209.45	210.19	209.72	208.5	209.55	209.45	210.49	209.52	209.05	207.73	207.63	209.46	212.02	210.61	208.98	208.69	210.48	208.2	209.04	207.38	210.23	210.74	211.09	208.44	209.49	211.8	210.69	207.07	209.21	210.92	208.04	210.84	210.69	210.27	206.84	209.27	207.25	209.47	208.72	209.29	209.55	208.12	207.58	208.38	210.06	209.14	210.25	210.11	208.95
197.5	193.82	193.26	198.97	195.33	193.45	197.03	194.8	197.03	195.47	194.56	197.3	195.57	193.58	196.04	194.53	194	195.87	193.76	194.32	198.48	195.4	195.02	194.93	197.39	195.34	197.04	193.61	193.56	194.22	194.78	196.57	193.39	196.02	195.77	194.9	195.44	194.12	195.88	195.04	195.24	196.15	194.54	194.86	194.92	195.55	196.77	195.75	193.25	194.56
210.37	209.66	208.22	208.65	209.09	211.15	206.95	209.32	209.39	206.92	207.08	209.77	209.5	210.47	210.01	210.23	208.34	207.49	208.4	208.48	208.29	210.36	207.73	208.37	208.47	208.91	209.55	207.85	208.92	209.03	207.37	209.59	208.89	210.26	206.67	208.53	208.72	208.32	210.19	208.96	210.25	210.3	207.89	208.77	207.72	210.59	206.5	207.57	209.02	207.59
210.4	210.3	209.58	206.58	207.12	208.9	206.78	208.3	208.35	208.76	209.66	207.61	211.03	206.93	207.77	208.37	205.64	207.7	206.69	208.33	208.28	208.15	206.01	208.82	206.45	207.25	208.04	207	208.2	208.3	207.08	206.96	206.46	208.19	207.81	208.28	210.2	206.3	208.51	208.28	209.81	209.43	206.06	207.26	208.18	208.1	205.75	206.16	208.12	209.4
192.59	195.81	194.11	196.47	193.68	196.17	193.27	192.29	193.58	194.7	194.13	193.35	193.13	193.82	195.18	195.53	194.77	195.61	194.42	195.06	194.09	193.31	192.08	195.86	194.84	193.32	195.04	194.76	194.02	193.49	195.94	194.5	192.77	193.92	193.04	194.68	192.61	196.87	194.47	192.89	196.82	194.48	193.44	194.6	195.25	195.61	196.23	192.58	193	193.64
208.77	207.28	208.31	206.31	208.56	207.33	208.2	207.65	208.76	207.78	208.54	207.67	208.95	209.33	207.84	209.37	208.48	207.77	207.07	208.31	209.23	209.22	209.29	210.02	206.79	208.39	209.33	208.43	208.76	207.24	209.93	208.12	209.94	207.66	210.82	207.68	207.71	207.84	207.87	207.63	208.04	209	208.68	208.31	208.49	206.75	206.65	209.28	206.74	207.64
209.19	209.32	207.53	207.21	207.56	209.77	209.69	208.18	208.15	208.04	208.61	209.79	208.93	208.72	208.97	206.3	206.01	211.32	207.06	207.41	209.07	207.54	208.32	207.36	206.45	209.02	207.92	207.55	209.67	206.75	208.01	207.72	210.66	207.8	210.6	208.02	208.38	206.84	207.21	207.82	210.82	207.29	209.42	208.08	208.45	206.93	209.53	209.37	210.03	208
205.86	205.4	206.4	203.34	207.12	205.68	204.83	205.36	207.02	203.08	203.32	205.42	204.01	204.43	204.09	204.57	205.56	204.13	205.08	205.37	204.53	204.71	207.34	206.77	205.25	205.9	204.84	205.78	204.64	206.6	205.06	207.6	206.71	202.31	205.6	205.55	206.08	203.88	203.73	205.73	206.83	207.66	206.81	203.88	204.61	204.66	206.02	206.11	202.26	205.07
212.46	211.78	210.85	209.63	210.97	212.28	210.51	212.56	213.28	210.99	212.22	213.74	211.78	212.14	209.51	211.28	208.58	210.74	210.05	212.34	208.49	213.93	208.54	210.65	213.77	210.73	211.77	212.98	213.38	211.59	212.05	209.96	208.89	212.78	210.14	211.62	210.54	210.72	211.2	211.03	212.24	213.44	213.57	211.58	211.83	211.04	210.72	212.27	211.36	213.24
214.24	213.56	212.6	214.16	215.78	213.41	213.42	214.15	214.05	215.84	213.5	211.74	211.29	210.12	213.33	211.5	214.64	211.58	212.29	213.51	213.81	213.84	214.2	211.55	213.02	213.44	215.01	210.41	212.67	212.65	213.91	213.83	213.79	212.26	213.82	211.67	213.43	210.37	215.34	212.41	212.33	214.08	214.82	213.26	214.05	213.83	212.83	212.69	215.19	213.07
201.12	201.82	202.33	204.67	202.26	204.66	199.7	201.09	202.48	201.16	200.83	201.12	204.93	205.48	201.52	201.58	201.69	203.54	202.1	203.91	203.37	203.17	203.43	201.6	203.46	202.05	200.88	201.8	202.65	201.05	200.9	201.08	203.58	202.65	203.08	201.5	200.48	202.97	202.49	201.68	205.97	203.66	201.49	204.2	205.09	200.02	202.5	202.33	203.3	203.14
203.54	201.01	203.84	202.83	204.27	202.81	201.05	201.05	205.18	205.82	202.84	200.36	202.77	201.75	201.3	201.54	202.94	203	205.74	203.47	201.71	203.26	202.34	202.89	204.78	202.5	202.7	201.48	204.71	203.8	201.3	201.78	204.46	203.73	200.88	202.76	204.46	202.71	203.79	202.55	202.11	201.66	201.11	200.89	201.82	202.57	203.29	202.16	202.36	202.71
208.63	207.71	207.81	209.35	208.16	208.19	208.64	206.81	207.38	206.29	207.72	208.62	207.77	207.28	207.02	207.08	206.84	210.02	209.04	205.34	208.7	211.83	208.24	207.89	209.88	208.75	205.89	208.5	207.04	207.81	206.48	208.14	207.29	208.19	208.24	208.55	207.79	209	208.46	207.92	208.95	206.08	208.12	207.41	208.07	207.39	208.1	207.6	210.47	206.43
207.51	206.8	209.89	207.84	209.65	209.5	209.06	208.78	209.21	208.88	206.62	208.27	209.68	207.93	207.82	207.39	207.59	207.28	209.44	207.81	208.15	208.15	207.57	208.77	207.21	209.68	208.31	208.45	207.89	208.06	208.52	207.99	209.36	206.21	208.34	206.01	206.73	209.67	206.13	207.18	207.15	210.16	206.43	207.8	210.1	207.94	209.16	206.71	208.62	207.12
198.51	198.37	200.53	202.15	199.5	199.47	199.15	200.47	199.1	197.28	200.28	201.45	201.51	199.6	198.36	199.33	200.61	200.38	200.04	200.17	197.65	198.95	200.93	199.13	200.81	199.56	200.69	200.04	200.34	197.91	199.5	200.02	200.28	200.15	200.16	198.75	199.07	199.56	200.4	199.4	201.44	200.29	199.53	199.12	199.28	200.73	198.75	198.65	198.78	198.98
203.36	203.4	202.1	204.67	203.06	203.58	203.14	201.95	204.74	204.88	204.53	202.82	206.19	203.9	203.98	203.21	204.55	206.74	205.42	203	203.76	205.04	203.52	204.5	201.53	201.04	206.14	204.49	203.54	200.2	205.45	203.67	204.29	204.6	206.09	202.58	205.22	206.65	202.45	203.01	204.57	204.49	204.48	203.44	203.38	204.22	202.42	204.2	204.05	204.34
199.27	199.63	199.23	199.5	197.26	199.94	199.09	199.04	198.78	199.47	199.06	198.85	199.21	200.06	198.91	201.38	198.11	197.78	198.63	196.51	200.43	198.93	201.01	198.57	197	197.88	197.53	198.4	197.43	200.5	200	199.26	201.39	197.62	198.81	199.62	198.63	199.73	198.79	198.82	198.88	198.18	198.28	198.3	200.09	197.46	198.73	199.25	198.22	200.27
199.21	200.68	197.5	199.7	199.06	199.99	201.89	198	200.29	199.01	198.66	202.06	196.79	202.18	198.99	202.17	202.04	199.34	196.64	199.57	200	199.01	197.48	198.34	199.36	200.59	198.91	201.74	202.55	199.51	200	201.5	201.27	199.78	197.6	199.43	200.44	199.42	200.67	199.9	200.39	199.72	202.46	200.13	198.76	201.73	198.08	198.92	200.98	201.54
204.94	203.91	204.33	203.97	205.47	203	202.22	201.31	204.19	202.07	203.74	203.85	202.5	203.86	205.15	203.32	203.48	204.36	203.98	205.07	201.63	202.15	202.83	205.05	203.05	204.72	204.57	202.7	205.68	204.3	202.39	205.49	204.92	202.32	204.43	204.97	204.04	203.39	202.23	201.95	205.08	202.21	203.3	202.87	202.87	203.8	204.37	204.93	203.79	203.67
213.93	212.38	212.36	210.78	211.8	211.1	214.26	210.42	209.16	210.92	214.84	211	211.64	212.53	209.37	213.4	212.32	214.37	212.15	211.4	213.3	209.15	214.41	209.69	212.38	211	210.81	212.3	212.42	213.12	211.07	212.19	212.89	212.31	214.25	212.81	213.39	210.51	212.21	210.08	211.49	212.64	211.75	211.76	213.09	212.5	212.91	214.54	210.64	212.07
207.62	207.39	207.73	208.74	206.44	209.96	210.7	208.92	206.53	210.61	208.95	206.9	210.81	208.99	208.21	211.2	207.17	209.02	206.87	208.67	207.64	211.41	206.99	209.63	209.34	210.64	208.26	209.67	206.92	207.71	208.02	208.14	208.5	206.63	209.17	208.85	208.72	206.91	210.2	210.75	209.65	207.41	209.15	209.07	208.86	207.22	208.62	211.33	209.94	208.8
210.65	211.2	211.99	210.59	210.41	211.99	211.24	214.63	212.46	212.7	211.33	210.3	211.33	211.12	212.92	211.84	212.72	213.29	211.32	210.86	211.06	211.65	210.54	212.01	212	211.61	211.43	212.3	212.22	212.15	213.17	211.99	210.65	210.85	214.26	213.86	210.66	212.63	212.86	210.95	212.41	212.06	212.07	211.17	212.22	210.96	211.69	210.12	211.08	211.53
211.7	210.92	209.24	211.68	210.38	212.59	211.92	210.46	211.82	213.25	210.59	211.22	209.94	210.63	213.93	209.72	210.83	210.98	211.09	211.74	212.36	211.6	212.53	212.21	211.24	213.2	213.23	211.23	211.85	210.46	211.23	211.2	211.3	211.42	212.07	211.15	212.2	210.55	213.43	210	210.2	213.32	211.18	212.55	211.07	211.56	212.49	210.67	210.45	210.32
210.52	212.05	214.46	214.06	213.77	214.56	213.39	212.08	213.76	213.99	213.16	213.56	210.72	213.64	211.39	212.38	212.29	211.46	211.97	211.08	211.67	212.81	211.15	210.3	213.55	212.68	212.58	211.55	213.92	212.29	212.99	213.43	213.07	213.14	215.23	211.02	213.25	211.93	211.49	212.53	212.04	212.8	211.28	213.67	213.44	212.9	214.01	210.45	211.01	212.55
203.44	204.21	201.88	202.41	202.21	202.52	201.81	200.65	203.12	202.46	202.81	200.96	202.19	203.05	200.38	200.38	201.77	202.48	202.11	201.75	202.63	202.84	200.08	200.05	205	202.72	203	200.9	202.03	202.41	202.51	202.42	202.67	204.21	204.71	203.61	202.39	203.15	201.67	204.27	201.54	204.39	204.93	200.64	202.99	200.37	201.45	203.51	201.43	203.67
196.31	197.19	197.61	197.87	198.56	195.82	197.2	199.03	196.42	201.27	199.51	197.02	198.01	196.98	198.18	195.68	196.74	198.77	197.3	199.64	197.87	197.15	197.86	196.52	198.03	198.63	196.03	198.16	197.98	200.36	196.19	198.33	196.3	200.33	199.84	199.05	197.49	197.39	198.68	197.85	200.36	200.81	198.15	199.03	198.44	198.71	197.18	199.33	196.36	194.98
212.3	213.14	212.88	215	212.42	211.88	211.71	212.27	213.27	209.52	211.91	209.67	211.42	212.69	211.72	214.61	211.26	213.15	213.49	213.52	211.81	212.79	209.95	212.31	211.54	213.51	212.42	213.36	213.06	211.38	212.09	214.22	213.1	211.48	211.46	212.14	211.31	210.95	213.43	211.79	213.87	214.67	213.79	215.08	212.4	212.63	211.63	210.12	212.67	211.07
208.39	210.67	207.29	205.68	209.91	210.92	209.09	208.89	209.13	208.78	207.86	210.59	209.55	209.82	208.78	209.47	210.04	206.89	208.94	210.64	210.32	207.95	207.17	206.51	207.26	208.27	207.78	209.06	207.53	207.86	211.94	209.98	207.89	210.48	209.35	210.34	208.2	208.17	207.18	208.63	208.99	209.06	210.61	207.25	210.96	210.73	208.35	206.87	207.33	210.67
212.53	212.04	211.91	212.46	210.93	212.54	212.39	211.58	211.05	211.17	213.02	210.81	212.84	212.43	211.59	212.63	211.54	212.14	211.5	211.63	213.4	213.36	211.74	214.24	211.26	212.03	212.44	212.78	210.56	211.54	212.26	211.74	210.81	212.98	210.62	212.1	212.79	210.75	212.25	211.68	210.85	212.45	210	213.27	213.08	211.83	211.23	213.05	211.84	211.09
193.11	193.76	192.19	193.44	194.88	194.71	193.9	193.54	195.56	191.85	191.79	194.41	195.94	194.68	193.69	193.82	193.95	196.55	194.36	192.81	193.42	193.32	193.35	194.7	193.39	192.75	194.65	193.94	195.11	192.55	192.29	194.58	196.3	195.5	194.34	194.13	194.69	193.32	195.31	193.55	193.55	195.51	194.64	190.79	193.33	194.51	194.34	194.29	193.37	194.11
218.29	217.53	216.23	218.64	217.9	216.71	215.99	217.11	216.39	215.63	214.71	218.46	216.11	218.23	217.88	217.9	216.71	214.39	219.02	215.86	215.83	217.32	215.39	215.58	215.4	216.46	216.33	217.62	216.81	219.51	217.05	216.71	217.02	217.41	218.15	215.53	216.02	217.54	217.54	216.48	219.35	217.54	217.33	215.59	216.83	218.83	218.37	218.23	218.27	216.95
204.8	207.84	205.76	206.6	205.86	207.51	203.11	205.54	206.63	204.82	205.62	205.77	204.24	207.38	206.16	207.46	205.35	205.58	204.42	207.34	207.12	206.76	205.69	206.39	206.48	205.52	206.3	209.01	205.01	207.02	204.76	206.38	204.83	207.43	206.47	206.49	207.03	207.14	207.2	206.55	208	206	207.11	206.39	205.68	205.66	209.79	206.15	207.69	207.19
207.38	206.33	207.3	208.02	207.9	210.16	210.32	211.48	211.63	208.68	209.81	206.2	208.22	207.3	208.91	208.47	209.92	207.41	207.96	207.6	211.17	209.1	206.47	207.09	208.94	209.63	208.13	208.38	208.01	207.33	209.75	209.3	209.11	208.05	209.96	211.38	210.05	206.9	209.04	208.42	209.9	210.68	209.65	208.8	207.8	211.01	208.22	208.27	209.37	208.93
216.02	217.07	220.66	218.07	217.17	216.24	216.78	218.35	215.57	215.43	217.9	215.31	218.28	216.8	218.64	218.57	217.92	219.38	216.47	218.24	217.02	216.06	218.51	218.03	217.37	216.72	216.49	219.31	216.22	218.16	218.48	217.51	219.11	216.2	217.06	218.62	218.24	216.82	220.17	219.08	220.52	215.06	218.26	217.36	217.68	218.49	216.45	216.31	214.61	218.88
198.66	198.16	196.64	200.09	198.23	197.08	200.43	199.39	198.25	198.89	201.16	200.08	200.12	197.18	200.22	201.51	199.62	200.75	199.98	198.29	197.85	200.23	202.12	200.9	199.35	198.72	200.13	199.13	199.2	199.88	199.8	201.1	200.66	198.84	199.41	202.01	199.07	199.58	199.35	200.28	201.09	201.05	200.42	201.26	199.49	198.45	201.2	198.71	197.84	197.61
203.55	204.27	204.6	203.89	202.87	204.59	204.89	202.01	205.43	200.84	204.76	201.28	202.04	204.18	203.27	203.17	205.12	203.03	201.7	203.34	202.66	203.77	206.18	202.65	204.05	203.14	202.95	200.76	204.18	203.28	204.51	202.31	201.79	204.19	204.92	203.67	203.92	204.17	202.06	203.62	203.87	200.85	203.47	204.74	201.31	203.77	204.38	204.71	204.18	204.4
211.02	211.86	212.3	213.48	209.8	213.92	212.49	212.44	211.9	212.48	209.37	211	211.08	212.5	213.51	211.01	213.01	212.21	213	212.98	214.25	209.34	209.31	210.34	212.54	213.89	211.57	211.85	214.19	212.32	211.75	212.49	212.46	209.99	211.34	210.83	211.63	214.44	213.27	210.81	212.26	210.03	212.86	214.41	210.46	210.56	213.94	213.7	212.03	209.12
205.37	209.12	206.75	207.84	209.17	205.88	209.23	208	207.53	207.98	207.91	207.06	208.13	209.61	207.87	208.36	207.99	207.45	207.28	207.62	209.46	209.67	208.92	208.46	205.11	207.73	205.27	208.14	207.36	209.86	206.79	205.22	208.63	205.6	207.73	206.34	208.13	209.53	206.36	208.43	205.9	210.95	208.71	207.15	208.49	207.51	206.46	206.22	207.55	210.44
211.44	211.56	212.27	212.2	209.99	208.14	212.4	209.87	211.19	212.46	211.48	210.46	211.38	210.68	213.26	212.05	211.29	210.46	211.78	210.05	212.73	211.48	211.33	211.91	210.5	211.59	211.71	209.69	213.12	213.24	213.83	210.43	212.71	211.08	209.92	212.23	210.75	209.57	212.36	211.28	210.33	211.93	212.2	211.82	210.45	214.03	211.75	211.92	210.69	211.41
207.18	208.36	209.63	212.49	209	208.23	207.33	208.17	208.82	211.12	209.19	207.35	207.89	209.4	209.43	207.44	210.48	210.14	208.96	210.89	207.08	205.83	210.12	206.89	208.96	209.6	211.7	206.86	209.81	209.79	209.19	209.44	208.53	209.38	209.4	208.37	207.5	205.85	209.2	208.11	209.47	207.02	208.57	206.75	209.94	206.58	208.58	212.25	208.97	208.74
204.38	207.38	207.79	206.42	204.94	206.16	205.58	204.53	207.55	207.69	207.42	205.69	205.72	205.56	205.3	206.58	203.38	204.21	209.01	205.9	206.25	206.28	205.81	205.96	207.75	204.71	205.47	206.43	207.14	207.85	206.09	207.98	206.77	206.95	206.37	205.27	207.27	204.97	209.62	206.02	203.72	207.37	205.68	206.76	207.77	206.59	207.1	205.34	206.62	206.77
204.6	206.12	202.72	204	204.97	203.68	201.51	204.5	204.89	204.08	206.36	204.03	202.13	202.94	205.25	203.31	203.65	203.22	203.57	204.64	203.02	203.16	204.5	202.82	205.07	202.44	205.32	205.69	203.87	205.52	205.29	203.23	203.76	203.08	202.31	202.21	201.3	204.9	203.83	204.47	203.43	205.65	203.56	203.46	204.68	203.68	205.3	202.84	203.91	204.91
218.81	215.69	218.73	217.19	217.19	216.1	217.18	216.4	218.15	217.09	218	216.05	217.92	219.15	216.79	215.95	214.72	217.01	216.82	217.69	218.04	216.64	214.7	216.82	215.05	217.77	217.9	216.31	215.2	216.68	215.77	219.48	216.23	216.44	216	219.09	218.06	216.53	217.28	218.22	217.1	217.32	218.49	217.4	214.9	218.34	215.73	216.22	215.78	217.5
215.41	217.37	215.34	217.47	218.04	217.44	217.84	216.69	214.9	217.38	216.42	215.7	218.32	214.71	215.63	217.59	217.96	216.45	217.88	215.99	217.67	216.35	217	215.84	217.27	217.44	217.64	217.31	218.89	216.91	215.78	217.59	216.79	218.28	215.99	217.6	215.69	218.74	217.87	217.23	215.25	216.66	214.5	216.27	217.14	216.71	217.04	215.9	216.85	217.97
208.55	208.45	208.22	206.21	209.04	209.23	208.12	207.39	208.82	206.13	206.13	208.05	207.37	206.86	209.96	206.42	209.04	208.14	208.23	207.49	206.92	206.68	208.55	208.82	206.48	208.75	205.48	209.94	208.37	207.24	207.1	206.79	209.36	209.1	207.28	207.85	208.68	210.05	208.51	207.6	209.11	206.21	208.29	205.85	206.43	209.02	207.24	208.47	209.09	207.29
217.51	216.8	217.35	218.66	217.54	218.84	218.88	219.45	217.67	215.97	217.09	219.44	219.17	217.39	217.42	218.68	218.23	218.33	218.6	219.75	218.4	219.52	217.18	217.88	218.02	217.82	216.88	219.18	219.07	217.74	219.86	218.4	216.79	217.56	218.6	217.05	218.33	218.14	216.61	218.85	217.65	219.53	218.88	218.22	218.48	220.01	217.67	218.07	218.97	217.46
210.63	209.04	209.16	211.46	212.25	211.36	210.95	211.58	211.04	211.59	209.74	209.25	210.71	211.22	213.1	213.17	211.8	211.29	210.89	213.74	211.6	211.42	212.75	209.41	212.66	211.87	211.97	212.13	213.13	211.8	211.77	210.03	213.74	212.88	215.13	211.47	211.06	212.33	212.34	212.43	210.41	212.53	210.51	211.99	208.86	211.13	212.65	210.84	211.32	213.8
202.57	201.05	204.55	203.69	203.57	204.87	204.73	202.64	204.46	203.55	205.55	203.34	202.82	203.72	202.29	200.31	204.14	204.25	201.69	202.15	203.85	203.63	205.88	204.88	204.51	204.66	202.71	205.21	203.2	200.71	204.19	203.39	204.13	204.43	203.9	201.47	203.85	205.07	203.26	206.39	206.21	205.03	205.38	202.68	202.3	203.06	203.77	201.26	203.28	204.73
203.89	206.35	207.32	203.51	205.45	206.49	204.16	206.1	206.08	205.29	207.98	205.26	205.65	208.81	204.34	206.96	207.76	205.6	207.64	204.37	207.56	206.63	206.52	204.48	205.77	206.71	208.29	207.55	207.29	205.39	206.27	207.53	205.81	207.17	205.83	206.44	206.66	205.8	207.02	207.66	206.54	206.1	205.65	207.04	204.88	207.52	207.95	207.02	207.27	204.61
200.56	199.6	200.33	198.28	198.57	197.81	197.82	199.39	201.31	198.16	199.79	199.47	200.48	199.79	201.02	200.15	196.56	200.24	198.56	198.91	198.24	195.69	202	201.67	200.69	197.24	198.1	197.6	199.01	199.76	198.17	198.26	199.4	196.91	200.2	200.56	199.1	198.81	198.5	200.59	201.46	199.09	197.65	197.8	200.71	200.69	201.2	198.96	201.43	199.48
205.47	208.2	206.91	207.42	205.78	207.56	206.46	207.51	205.96	205.97	207.33	205.37	207.55	208.59	206.9	209.56	206.79	206.48	209.32	206.09	206.42	207.46	207.6	207.88	205.41	205.96	208.25	206.87	210.76	210.23	206.75	207.66	207.02	207.22	208.54	206.86	205.27	206.8	205.96	204.77	206.89	207.35	206.12	207.1	207.63	207.58	207.92	207.32	206.43	207.18
200.78	201.46	200.54	202.04	200.64	202.86	199.59	201.24	200.42	201.8	199.55	198.89	200.11	201.98	198.67	201.75	200.15	199.87	200.86	201.96	201.45	199.9	198.09	199.4	201.53	200.12	199.59	199.02	199.64	198.85	200.75	201.01	201.28	200.04	199.99	201.31	202.88	199.24	198.96	200.86	198.79	197.79	199.88	197.82	199.95	200.35	201.83	201.91	199.94	200.1
204.68	202.24	204.15	202.1	202.08	203.5	203.32	202.46	203.61	201	202.84	201.04	203.84	202.05	204.92	202.89	202.32	203.3	204.08	201.04	202.16	203.23	203.43	205.32	204.27	204.66	205.61	202.43	203.33	202.18	204.08	202.56	205.93	203.97	205.39	204.02	203.44	205.29	201.71	203.52	204.92	203.48	204.1	205.37	202.36	203.74	203.45	203.9	202.59	204.87
210.38	207.53	209.19	211.05	209.42	210.25	209.47	209.75	207.99	211.61	210.33	208.46	207.21	209.77	206.65	208.26	208.11	209.96	208.13	205.5	208.9	209.65	208.9	209.88	206.98	208.41	208.66	209.23	206.58	209.04	208.22	209.24	207.78	207.72	209.21	210.93	208.54	208.29	208.21	209.44	211.18	207.75	207.78	209.69	208.61	208.08	210.69	208.63	209.1	209.76
218.97	216.22	216.08	218.33	215.94	217.27	217.15	213.25	217.52	217.04	218.59	217.38	218.09	216.1	216.76	217.93	216.59	216.74	216.6	216.92	217.16	215.4	217.17	220.44	217.34	218.72	218.8	216.72	216.94	216.98	217.48	215.92	216.15	217.07	217.96	218.19	216.14	215.42	215.47	216.72	218.08	215.85	215.55	216.18	217.66	216.6	218.01	216.1	215.48	214.96
208.5	206.65	207.82	209.56	209.34	207.03	204.77	205.82	207.12	207.88	208.06	208.86	208.13	206.41	208.98	207.18	207.46	205.64	208.57	208.18	208.79	207.51	207.83	207.73	208.2	208.64	205.73	205.16	206.51	206.18	208.1	208.44	207.15	208.22	206.86	206.27	208.63	208.68	207.8	207.64	207.43	205.34	207.61	206.69	209.74	207.33	207.62	207.26	208.6	208.06
215.92	218.18	219.16	215.95	216.45	216.57	218.7	217.11	217.21	218.87	215.15	215.89	217.32	218.89	216.46	215.18	217.73	217.59	217.62	218.24	215.8	217.2	217.62	216.58	214.93	216.97	216.68	217.77	215.99	216.2	217.31	217.12	216.71	216.03	218.54	217.2	215.71	216.42	218.95	217.51	219.08	218.21	217.77	219.55	215.42	215.8	216.77	214.3	216.27	217.64
202.29	201.98	201.15	198.4	202.65	199.77	200.38	200.89	199.97	200.57	200.33	201	200.69	202.78	200.93	201.14	201.26	198.25	200.49	201.69	201.78	201.39	201.09	198.48	200.23	202.23	199.9	202.84	199.44	201.12	200.83	199.98	199.58	199.61	199.92	201.7	200.59	200.58	200.58	201.56	200.26	202.67	202.37	201.12	198.74	203.06	197.91	196.61	201.09	201.7
198.91	198.01	199.33	200.64	201.01	199.02	199.94	201.09	202.39	201.09	200.71	198.07	200.49	200.43	198.78	202.7	199.83	201.46	200.5	200.75	199.56	202.82	198.89	203.14	199.46	200.78	198.56	200.21	201	199.54	201.32	200.3	201.23	200.13	200.26	201.39	201.56	200.37	201.86	200.52	200.53	199.02	200.5	200.69	200.95	200.41	199.93	200.36	200.99	201.02
211.33	206.73	211.77	206.71	208.61	207.34	210.71	208.84	208.64	208.96	208.11	210.65	209.09	210.12	210.6	207.98	208.03	210.7	207.16	208.04	208.46	208.44	209.13	207.35	207.73	208.06	208.36	211.39	211.32	209.71	207.55	206.2	209.62	207.24	206.3	207.02	209.91	209.04	209.85	210.9	205.42	208.9	208.5	208.11	209.33	209.18	207.13	208.61	208.72	208.85
208.73	210.55	206.9	208.58	211.48	208.82	209.39	208.61	212.85	210.52	209.48	207.92	209.84	209.19	211.15	211.62	209.81	210.2	209.16	210.11	211.38	207.9	207.29	207.95	209.48	209.68	211.84	211.91	208.43	206.83	209.54	209.94	210.93	207.28	208.8	209.85	207.53	209.06	208.32	211.36	207.61	210.85	208.73	212.11	210.36	210.45	210.33	209.38	212.95	208.43
200.67	200.39	198.99	200.35	198.94	199.16	199.15	200.06	197.92	200.39	203.19	198.66	197.28	200.42	199.04	199.63	202.03	202.46	199.41	198.64	199.5	199.3	198.79	201.43	199.69	198.4	202.44	199.43	199.5	197.87	199.17	200.71	198.66	197.69	199.75	200.92	200.77	199.47	198.87	199.95	198.69	198.92	201.43	200.53	198.25	199.08	200.82	199.76	199.44	200.23
212.11	212.04	211.11	212.52	210.65	211.83	211.89	211.41	213.68	210.99	211.77	211.17	209.08	213.54	212.76	212.54	210.33	214.19	209.36	211.35	211.74	210.08	212.99	212.3	210.52	211.7	212.32	212.98	210.79	211.58	211.98	215.57	212.38	210.7	211.52	210.83	210.88	212.02	208.94	213.17	211.42	213.27	211.8	210.87	209.98	210.92	211.08	211.74	210.29	210.91
202.26	204.41	203.11	201.41	202.42	204.59	201.85	204.09	203.97	203.17	204.13	203.97	204.19	201.41	203.04	202.49	203.61	202.33	204.38	200.36	201.56	199.7	204.17	201.51	205.71	200.44	203.27	202.73	203.61	201.01	202.15	203.9	201.46	201.98	203.94	201.95	203.67	203.28	202.04	202.52	203.18	203.33	202.66	202.05	203.45	203.1	203.06	202.07	203.03	202.39
202.63	201.49	201.57	201.94	200.59	199.3	199.83	201.05	202.65	202.23	202.85	201.43	203.19	202.62	200.89	201.24	199.51	200.17	200.36	201.87	201.01	201.06	202.1	204.13	201.14	202.21	202.12	199.62	201.76	200.25	201.24	201.15	201.07	199.37	199.33	202.44	200.5	199.67	199.54	200.58	202.54	202.53	201.82	202.37	199.53	200.8	200.35	200.01	200.27	200.53
204.42	205.76	201.53	204.24	203.02	200.05	204.41	202.21	202.52	203.49	202.29	202.19	203.85	203.98	203.06	201.51	205.55	202.48	201.66	204.06	201.05	204.21	201.61	205.81	202.15	204.07	203.33	203.97	200.7	202.74	205.39	204.38	203.71	202.16	203.3	202.87	202.21	205.24	201.93	205.28	201.7	201.51	202.89	204.04	204.25	202.63	205.67	201.81	203.23	203.05
203.77	201.57	201.01	200.4	200.22	200.98	198.05	199.93	198.54	201.38	200.83	198.27	198.87	200.28	200.3	198.26	200.49	198.33	201.06	200.98	201.78	199.8	201.83	200.13	198.46	202.46	200.63	199.45	200.91	200.37	200.35	197.66	199.21	198.53	202.17	200.92	200.22	200.04	201.62	197.45	201.82	201.98	199.6	202.47	198.49	200.81	200.99	200.86	199.35	200.1
209.76	210.84	210.5	209.54	208.76	208.11	209.76	208.9	209.67	210.72	211.16	210.35	211.15	209.78	208.13	212.53	211.1	211.16	208.65	209.61	210.07	209.51	209.84	209.75	208.85	208.26	208.48	208.17	207.26	210.93	209.19	209.06	208.94	209.52	208.54	207.58	208.17	207.95	209.91	207.28	209.96	207.78	210.63	208.39	209.79	210.06	207.07	210.53	208.78	209.52
199.34	198.66	201.01	201.09	199.69	199.49	201.38	200.29	199.08	200.47	200.76	201.29	198.35	198.28	200.33	200.25	200.55	201.15	200.33	201.12	201.26	200.23	201.19	200.43	201.33	200.08	200.13	198.63	202.09	200.39	201.31	199.1	199.37	200.02	201.85	199.9	200.51	202.11	200.56	198.53	201.76	199.25	201.18	200.38	200.38	202.04	200.11	198.79	200.49	203
202.93	204.7	204.49	203.69	206	206.86	205.06	204.41	205.03	206.36	204.24	205.6	205.1	205.52	205.16	205.99	204.84	203.69	205.39	203.32	205.45	204.68	204.16	206.76	205.8	203.31	203.66	202.69	201.94	204.46	204.23	204.62	204.05	204.65	205.65	207.23	205.56	206.86	205.9	202.71	205.83	203.78	203.05	205.54	204.16	206.19	203.85	206.27	206.01	203.96
217.87	214.06	214.73	219.84	217.24	215.82	218.42	217.11	216.5	217.39	213.8	214.76	216.89	216.42	217.08	213.51	214.81	216.53	214.53	217.13	216.62	219.33	215.17	216.7	216.12	217.64	216.79	217.18	216.54	217.32	217.49	216.96	216.79	217.21	217.08	216.73	215.52	217.95	216.39	214.06	216.43	217.09	218.01	219.68	215.79	217.44	219.02	217.29	216.84	215.35
213.78	213.27	209.87	211.28	211.25	213.91	212.22	211.56	212.21	210.37	211.74	211.57	212.63	213.39	212.18	211.19	212.98	211.61	211.67	213.17	209.92	209.73	209	211.06	213.18	209.91	211.3	211.97	211.9	212.01	211.23	211.69	210.72	210.23	213.88	210.82	213.01	211.44	211.99	213.36	211.88	211.31	213.21	212.42	211.69	211.33	210.98	214.82	210.52	211.76
212.74	212.27	211.93	211.7	212.76	210.35	211.09	210.84	213.34	210.64	213.28	212.94	211.61	210.06	211.73	211.07	211.71	211.1	210.83	210.61	211.81	208.96	211.05	212.12	210.94	211.58	212.34	210.43	212.9	212.26	211.77	214.71	212.68	212.91	212.8	213.54	211.75	211.03	210.98	210.5	210.8	209.68	210.38	211.23	211.97	210.86	212.56	209.98	210.53	212.22
215.65	218.63	219.11	214.72	214.45	216.53	216.5	215.65	217.81	215.77	217.58	217.23	217.36	217.02	216.94	216.25	218.69	217.35	217.22	218.87	214.28	214.91	217.77	216.08	215.58	216.34	216.4	218.47	216.64	218.39	217.03	214.73	215.24	217.98	218.2	218.44	215.66	221.14	216.31	214.95	216.46	215.84	215.52	216.61	215.92	217.19	215.47	217.89	217.11	214.75
204.1	202.93	202.3	203.9	202.92	204.23	204.6	202.96	204.93	203.42	203.45	204.75	201.18	204.52	202.77	203.59	204.36	203.84	202.37	204.06	202.62	203.42	204.08	203.42	204.5	204.16	202.51	203.03	203.72	201.81	204.52	204.9	202.84	203.18	202.76	204.32	200.39	204.1	204.27	202.79	202.65	204.21	205.4	203.08	204.17	203.2	202.2	203.37	202.87	203.72
203.53	205.44	205.61	206.39	203.37	205.49	206.51	204.76	205.63	206.27	204.33	206.94	205.57	206.49	207.84	203.58	203.66	205.99	206.03	206.41	204.91	206.66	207.34	203.63	205.1	206.49	206.29	206.91	206.66	205.06	205.55	205.73	205.72	205.18	205.16	206.03	205.87	206.38	205.1	205.77	205.53	203.75	202.55	206.08	206.71	205.64	203.27	205.85	205.76	204.79
208.61	209.39	208.34	209.12	207.85	212.58	209.88	209.11	208.94	209.98	209.57	209.71	210.35	208.75	210.24	211.98	210.23	210.02	209.26	209.59	209.89	208.97	207.68	208.97	208.8	210.62	210.92	209.94	207.51	207.85	208.88	208.51	207.4	209.79	208.98	211.31	208.99	210.93	209.32	212.5	207.79	210.22	210.33	210.76	209.32	209.52	209.81	209.39	209.5	209.02
204.67	203.58	202.84	202.83	204.11	202.96	203.63	202.73	202.96	203.65	203.6	203.09	203.82	203.61	203.8	202.28	201.79	201.3	204.5	203.72	205.55	202.38	202.25	203.56	201.66	203.23	203.21	204.2	206.41	203.36	203.36	202.44	201.7	202.42	205.59	204.67	203.93	200.97	201.61	202.66	206.53	200.85	200.62	202.89	203.5	203.79	201.63	202.23	204.66	202.22
201.89	200.67	202.96	199.4	201.52	199.75	200.04	200.8	200.85	202.79	200.6	201.03	200.79	201.16	203.36	201.67	202.55	200.58	198.95	200.69	201.94	200.17	201.51	202.9	201.27	201.08	201.67	199.89	201.89	201.2	203.98	200.91	198.57	202.03	202.92	201.39	201.78	200.05	199.85	202.21	199.94	202.44	201.95	201.74	202.38	202.17	201.54	201.35	202.38	198.95
211.59	206.94	206.02	208.29	210.04	208.15	209.62	208.74	209.45	210.85	210.68	210.82	208.62	209.14	210.1	209.59	206.23	211.1	209.53	209.89	208.98	208.25	209.67	208.22	208.15	209.36	210.67	212.03	207.51	209.39	211.8	207.5	210.08	209.62	210.45	206.79	208.7	210.46	209.61	210.3	207.28	209.52	209.71	207.75	209.68	210.45	207.13	209.07	209.03	207.46
213.31	211.32	213.87	208.95	211.99	213.51	212.71	210.46	211.37	211.72	212.66	211.12	211.64	211.82	212.69	210.89	211.58	212.98	211.97	212.78	209.84	212.79	211.49	213.2	209.98	211.31	210.24	210.74	214.1	209.2	213.16	210.36	212.73	210.68	211.53	212.61	212.16	211.15	208.25	211.58	211	212.33	212.56	211.82	211.51	210.73	211.26	211.51	209.52	212.34
213.37	213.65	212.7	210.82	211.22	211.64	213.35	212.52	212.78	213.51	213.51	211.81	211.48	211.18	213.53	213.63	211.97	211.24	212.65	213.49	211.87	212.86	214.56	213.86	212.27	213.03	215.62	210.42	212.43	212.63	213.69	211.83	211.28	212.64	212.87	211.25	212.09	213.35	213.61	212.79	212.51	210.66	214.39	214.45	212.83	212.56	213.86	212.66	212.38	214.22
202.44	202	202.18	202.81	201.94	202.81	202.06	202.57	204.64	203.03	203.35	203.73	202.71	202.1	205.03	204.11	201.36	201.56	203.19	202.3	202.71	202.02	200.63	201.19	201.83	207.09	203.11	203.73	202.25	200.7	204.25	205.24	202.16	201.97	202.29	204.66	204.01	203.08	203.54	205.25	202.31	205.69	201.87	202.29	202.5	205.15	202.07	201.07	205.08	202.28
204.34	202.72	201.71	201.75	201.45	200.24	202.76	204.22	203.87	204.72	202.38	201.59	202.31	200.56	203.82	202.94	201.24	201.68	202.42	201.52	203.5	198.27	204.08	204.54	202.22	201.41	202.15	203.75	202.14	203	201.91	201.47	202.85	205.97	203.08	203.2	203.37	200.53	202.04	203.97	201.88	203.13	202.39	200.52	202.19	201.33	200.1	204.67	201	201.23
207.32	208.14	207.74	207.92	206.56	206.58	206.98	209.15	206.22	206.36	207.52	206.73	210.74	207.91	207.65	208.18	206.68	207.32	207.17	208.08	206.21	208.15	209.88	206.13	208.18	205.82	207.25	208.72	208.06	207.47	208.85	206.46	206.74	207.27	207.26	208.06	204.92	208.66	209.73	207.98	206.89	207.31	209.18	207.15	207.18	208.03	208.02	206.55	208.72	208.61
210.44	209.69	209.37	209.2	208.78	209.35	211.86	211.36	208.81	210.96	207.92	209.35	209.36	210.28	210.01	209.75	209.06	210.9	208.68	209.46	209.28	209.02	209.93	210.73	208.85	209.27	210.56	209.89	210.29	209.25	207.88	209.95	211.19	208.99	210.97	208.54	209.34	210.92	210.21	208.04	208.6	209.64	209.58	210.37	209.11	209.84	209.23	208.94	209.25	207.99
211.94	211.94	212.93	213.2	209.71	210.72	211.02	210.36	212.52	213.02	214.26	212.96	210.65	211.59	209.92	212.17	213.42	211.53	210.51	213.91	211.18	213.29	211.54	211.17	210	211.55	209.14	212.25	210.26	211.03	211.38	209.74	210.09	211.26	210.4	211.12	210.35	212.37	209.96	209.86	210.15	211.52	212.03	211.9	212.26	211.51	212.56	210.76	210.75	213.08
213.36	211.79	212.65	213.93	210.21	211.58	211.83	212.04	211.49	213.23	213.61	213.88	213.78	214.52	211.79	210.93	213.32	211.88	214.55	213.31	211.7	211.4	212.99	211.77	214.1	211.97	212.79	212.63	213.31	212.33	213.96	212.44	212.56	213.36	212.8	212.85	212.64	214.35	215.67	215.32	214.27	213.56	212.62	214.37	212.38	212.98	212.36	214.43	214.19	212.71
206.49	205.59	205.48	207.3	207.75	206.45	206.31	204.65	206.12	207.75	207.9	206.74	205.34	207.85	206.25	208.4	208.4	204.99	207.16	206.48	206.74	207.05	203.15	205.68	206.93	206.21	208.34	206.69	205.42	205.4	207.16	208.12	207.42	205.14	206.93	209.24	207.65	206.34	204.44	206.66	206.21	207.38	206.4	208.32	204.98	204.28	205.44	206.8	206.57	203.68
209.8	208.98	210.11	208.26	209.63	210.32	206.92	209.41	209.1	210.72	211.4	208.82	209.65	209.2	207.85	204.7	208.34	210.62	208.82	210.41	209.5	208.05	209.49	209.79	210.25	208.63	209.84	210.19	209.04	210.93	211.81	210.04	209.35	207.14	210.64	208.33	207.91	211.21	207.64	209.56	211.14	207.6	209.09	210.41	209.54	209.82	211.13	210.81	211.09	210.19
205.71	205.27	206.31	207.92	204.87	206.1	206.9	206.16	207.25	205.57	208.02	204.86	207.84	206.99	203.83	206.14	205.64	206.64	205.51	204.5	205.79	208.08	205.63	206.63	207.7	207.89	204.87	208.05	208.44	206.72	206.44	205.89	206.5	204.22	205.29	207.4	204.68	207.31	205.05	205.27	206.13	206.75	206.79	206.9	208.2	206.94	207.25	208.22	207.43	206.19
217.53	215.72	218.01	219.38	217.67	217.27	219.8	218.34	218.51	216.04	216.33	216.96	220.89	217.37	217.21	216.01	218.68	218.57	217.29	219.2	218.01	215.65	218.14	216.07	218.13	218.64	219.07	219.42	217.02	217.59	217.75	217.16	218.89	217.61	216.89	216.95	216.5	217.99	218.64	221.26	219.35	219.34	217.08	220.04	217.56	219.72	217.69	217.72	216.52	217.26
194.7	195.89	195.18	195.24	193.48	193.16	195.6	194.33	191.95	193.89	194.35	194.63	193.73	195.03	191.88	194.22	193.59	195.71	195.18	196.05	195.75	193.36	194.56	195.55	193.9	194.06	192.28	194.4	194.18	196.72	192.95	193.63	196.9	191.5	193.99	193.6	192.32	193.58	192.78	194.5	193.02	194.4	191.42	194.31	194.69	192.5	193.51	195.46	193.28	193.76
208.42	208.93	209.66	208.6	207.21	206.65	207.21	207.19	207.68	207.23	206.61	210.25	209.65	209.57	210.03	207.92	206.11	209.43	206.59	206.72	206.3	208.34	206.6	207.95	204.27	209.86	210.13	207.77	208.04	210.06	208.26	207.81	209.01	208.69	209.55	206.33	207.22	206.24	207.99	207.89	206.67	209.89	210.08	207.96	207.05	206.86	206.3	208.38	207.82	208.97
204.82	205.56	206.45	203.86	204.07	204.54	202.48	205	203.04	202.61	204.86	203.49	204.58	204.62	205.08	205.14	201.74	202.72	202.68	204.51	204.93	204.39	203.52	204.43	203.94	205.66	204.7	202.32	203.97	204.24	203.15	203.99	204.93	204.73	203.53	203.76	204.62	201.2	203.95	205.24	202.27	203.38	206.47	204.94	200.97	206.21	202.18	203.99	205.79	205.39
212.5	212.35	209.75	212.14	210.69	212.42	212.58	210.43	210.32	212.84	212.17	211.09	211.98	211.54	211.01	213.21	212.67	210.35	211.53	210.84	212.27	211.75	211.72	213.04	210.86	212.45	210.72	212.38	213.62	212.77	209.84	212.12	211.18	212.07	211.06	212.18	213.48	209.52	210.86	211.92	210.7	211.23	211.36	210.31	213.58	211.04	211.72	209.93	211.4	212.71
202.81	200.1	203.1	203.96	204.66	203.57	203.05	202.61	203.12	202.71	203.01	204.7	203.53	203.44	203.88	203.49	201.91	203.17	203.36	201.57	203.57	204.09	204.4	203.33	202.18	203.36	203.54	203.67	202.59	205.68	201.75	203.32	202.49	204.69	200.1	201.62	203.99	205.93	204.77	203.39	202.66	201.47	202.44	202.68	203.62	200.74	203.84	202.62	202.97	202.45
199.4	200.76	201.26	200.67	202.56	199.7	200.71	198.07	199.94	201.27	201.33	198.92	198.53	202.14	200.44	199.38	199.08	200.87	198.06	199.15	201.61	201.8	198.99	200.48	200.73	202.31	200.56	201.16	200.85	201.29	201.31	199.43	198.61	200.29	200.34	201.41	198.48	200.98	201.57	199.31	199.87	202.64	197.9	200.15	198.27	199.54	200.14	201.46	198.31	200.02
198.52	198.56	197.96	200.16	199.91	197.49	197.94	199.13	199.52	198.57	200.15	197.54	197.72	199.23	197.51	197.78	199.2	199.16	197.55	198.86	196.02	196.66	196.33	196.16	198.1	198.93	196.91	196.73	198.47	200.62	198.37	197.04	198.95	198.98	195.04	196.36	199.16	198.11	197.87	197.99	198.92	197.74	200.43	198.43	198.82	198.98	199.08	196.67	198.85	199.51
211.75	214.52	213.29	213.51	211.69	212.7	213.46	210.99	212.44	212.79	214.02	211.92	212.81	211.35	212.99	213.72	212.02	212.07	212.04	212.37	212.84	211.08	215.72	211.24	212.32	213.92	213.61	213.55	212.55	211.97	212.39	212.56	212.62	215.26	212.71	211.05	213.84	212.36	210.58	212.23	213.14	215.89	212.45	212.37	211.83	211.68	214.56	212.39	212.91	210
206.63	206.87	207.86	207.41	208.73	207.17	206.16	209.93	209.78	207.11	207.97	208.24	206.39	207.61	206.86	205.43	208.87	207.12	208.82	206.5	208.25	208.02	206.95	207.14	206.97	205.99	206.22	210.15	206.98	207.15	208.84	205.9	205.85	205.91	206.57	208.22	208.06	206.67	209.94	206.76	207.24	208.59	207.06	207.14	207.7	205.85	208.56	210.39	207.63	206.6
217.17	216.72	217.85	214.94	216.57	218.44	216.82	216.67	219.86	218.05	216.05	219.24	216.89	218.08	216.12	216.27	214.69	216.67	218.32	218.55	217.53	213.9	214.91	217.84	217.5	218.19	215.78	217.48	218.17	216.19	216.78	217.18	218.87	218.79	216.21	219.35	213.5	217.11	220.12	218.16	216.02	216.11	216.4	215.49	215.86	215.5	218.08	215.07	216.61	215.83
211.75	211.59	209.98	210.49	212.15	209.9	211.12	212.7	211.36	210.21	211.1	210.49	213.56	211.61	212.48	210.83	208.55	211.83	213.56	212.99	212.71	210.66	211.7	210.87	211.68	212.38	211.97	215.18	210.03	211.45	213.25	212.71	209.83	212.35	212.91	212.25	209.51	212.04	211.9	211.8	212.34	208.47	212.82	211.01	211.33	213.03	213.51	211.4	211.19	209.62
203.45	198.9	201.44	201.74	199.74	202.05	201.78	199.58	200.81	200.18	202.4	201.66	201.49	199.19	201.4	198.79	201.6	199.37	200.12	202	200.48	199.7	199.97	198.33	200.93	199.46	200.53	200.74	199.34	201.68	199.11	197.99	199.83	199.48	203.51	198.8	201.81	201.38	200.99	201.56	198.63	199.34	199.91	199.3	199.19	198.47	199.19	200.96	200.76	200.44
203.27	204.88	205.22	205.42	204.07	206.13	202.61	205.41	203.77	204.9	205.28	205.86	206.7	203.09	206.4	204.67	202.25	204.38	201.87	205.94	205.87	206.18	206.09	205.2	203.28	205.16	205.23	200.87	204.16	205.03	205.53	203.98	205.54	205.89	206.82	200.73	206.23	205.05	205.17	204.36	204.7	205.11	203.4	206.68	205.35	201.53	203.26	206.97	203.04	203.19
215.92	216.17	217.75	214.52	218.92	217.38	216.98	217.3	217.4	218.1	213.88	217.91	217.43	218.59	218.72	215.39	218.51	214.98	219.44	218.13	216.81	218.12	218.97	216.86	220.04	216.96	219.96	218.14	216.72	217.41	217.28	217.18	217.24	218.7	217.16	218.55	219.03	218.8	217.34	218.33	219.83	218.93	216.89	218.37	219.89	217.14	217.05	216.95	215.55	217.37
209.15	209.26	210.42	207.89	208.48	209.25	208.08	210.65	206.32	207.52	208.72	208.05	208.6	208.49	207.01	207.57	210.31	208.97	211.33	208.82	208.57	207.4	210.28	208.87	208.76	208.11	209.13	209.92	207.04	208	208.95	209.76	208.15	205.5	207.79	209.94	208.18	208.4	210.68	205.55	210.94	209.37	207.9	210.54	208.85	208.16	209.32	207.92	209.7	206.81
210.64	211.23	208.96	206.86	208.56	209.47	209.13	210.65	210.92	209.72	208.45	211.32	209.06	208.12	209.2	210.82	209.32	210.89	208.57	210.68	209.25	207.96	211.15	208.91	210.93	208.9	211.54	211.06	208.4	210.05	209.81	209.37	209.78	209.49	207.01	212.52	210.51	209.1	210.13	210.19	209.97	209.45	208.39	209.24	209.15	209.11	210.11	207.04	210.74	208.9
206.63	207.03	207.99	208.36	206.64	206.32	208.08	205.22	208.73	207.18	206.44	208.84	207.8	208.63	207.59	209.5	206.58	208.61	209.17	208.68	210.37	205.98	208.91	208.94	208.16	207.67	207.9	207.76	210.02	207.86	210.88	208.17	210.82	205.72	207.11	208.01	207.9	206.45	208	209.04	207.15	207.95	205.73	206.07	209.78	204.78	207.48	208.88	208.03	205.48
201.14	204.16	205.94	204.94	202.33	204.15	206.31	203.07	205.85	204.95	205.09	206.52	202.4	204.76	202.62	203.92	204.44	207.5	204.59	204.28	205.52	201.8	204.6	205.79	205.13	204.77	204.83	202.25	207.23	204.19	204.63	204.76	205.56	203	204.88	204.19	206.21	207.36	204.35	206.71	204.76	205.58	203.61	205.13	205.84	206.95	206.66	204.09	203.68	207.67
199.18	200.62	200.27	199.64	200.87	199.96	198.73	199.74	200.2	199.26	201.77	200.89	198.76	198.74	202.32	199.19	199.95	199.83	201.52	199.06	200.68	201.87	200.83	201.44	200.19	201.72	200.47	200.76	200.26	200.36	200.93	200.39	200.07	198.63	200.1	200.22	199.6	202.68	199.1	200.74	198.22	201.88	199.58	199.45	201.67	201.49	200.32	200.86	200	200.04
213.25	211.16	211.54	213.82	212.34	212.34	212.47	211.43	210.9	210.34	211.52	212.74	212.53	211.76	210.91	211.05	211.96	211.14	211.75	210.47	211.86	211.41	213.66	211.86	210.18	210.3	212.23	211.13	211.36	212.61	211.94	214.23	211.85	212.16	211.02	212.35	210.7	211.35	210.36	210.46	213.06	210.88	212.86	210.92	212.13	211.13	212.49	212.95	211.49	211.17
207.98	207.97	207.98	210.65	209.03	209.5	207.82	208.55	210.87	208.14	209.54	209.86	208	207.91	208.06	209.18	209.07	207.23	207.19	206.82	211.02	209.42	209.35	208.12	209.51	209.07	210.06	209.09	208.55	209.07	210.7	207.95	207.69	209.52	206.61	209.99	210.84	206.89	209.15	207.38	208.11	209.91	207.8	208.45	208.93	206.89	206.5	208.33	210.66	211.84
217.35	216.89	217.56	216.48	216.79	216.59	216.5	217.95	215.32	217.25	219.09	216.71	217.43	217.31	214.25	215.79	218.95	215.93	216.85	215.8	215.21	219.34	216.76	218.5	217.55	216.22	213.62	217.52	214.53	218.04	218.69	215.62	218.41	218.02	216.35	218.56	217.92	217.79	216.37	218.04	217.45	218.86	217.44	216.7	216.71	219.33	216.41	216.99	217.76	218.6
215.77	213.95	212.52	215.04	214.93	212.2	211.83	211.81	212.67	212.81	213.04	212.41	211.37	213.12	214.02	211.43	213.25	214.12	214.02	213.05	211.34	211.49	213.82	213.42	211.83	212.98	212.95	210.42	211.56	213.96	209.76	212.48	213.98	211.45	212.68	212.98	213.66	212.35	215.47	209.79	211.94	213.41	212.14	212.36	214.41	210.15	211.73	214.46	213.54	213.51
206.87	207.76	206.8	205.17	206.11	205.98	207.2	205.24	205.99	208.14	207.63	208.61	206.4	204.26	206.72	207.14	207.01	206.83	207.2	205.97	205.75	205.24	206.46	207.36	204.74	208.08	205.99	207.86	203.48	206.75	207.42	206.04	205.93	208.63	205.91	208.17	205.97	207.37	208.09	207.24	208.62	206.21	205.43	204.6	209.12	205.72	205.66	207.49	206.92	208.31
209.17	209.03	210.62	208.39	208.21	210.45	212.08	209.49	210.49	208.83	212.03	211.01	210.91	209.42	208.49	210.91	210.64	210.32	209.57	208.91	211.34	211.02	207.4	209.81	209.57	210.51	208.83	210.95	207.77	209.84	213.03	211.13	210	208.91	212.15	209.66	211.13	209.34	210.85	210.36	210.83	209.67	208.24	210.93	209	210.46	210.68	207.2	210.16	207.94
219.45	217.42	219.24	219.62	219.17	218.24	218.91	218.69	216.82	217.43	217.73	217.79	217.48	219.52	219.14	218.27	217.89	216.11	216.41	216.19	217.02	217.76	216.38	218.25	216.18	217.72	218.66	218.48	217.3	216.39	218.82	217.28	217.63	217.59	219.39	214.57	217.77	217.92	217.21	216.44	217.36	219.1	217.61	216.12	219.09	218.27	217.89	215.88	218.45	218.49
207.73	209.54	206.06	206.78	207.52	208.78	208.98	207.41	208.58	210.64	209.84	208.29	206.48	206.46	210.87	208.55	209.17	209.64	204.83	209.44	208.84	207.75	210.78	208.72	209.92	207.21	208.28	207.97	208.76	206.86	208.41	209.04	210.69	209.17	209.35	209.92	210.09	207.11	207.03	208.19	207.92	207.63	210.33	208.01	207.58	206.95	207.51	207.18	208.75	208.18
201.9	199.53	199	197.95	201.3	200.64	200.25	200.71	199.84	198.84	199.78	200.94	201.82	200.17	202.09	200.32	199.04	201.16	201.57	199.82	198.95	199.16	199.13	200.41	200.49	199.9	197.98	200.04	201.73	201.27	200.36	200.02	200.35	199.47	200.8	200.61	200.08	201.31	199.1	200.64	200.34	199.35	200.02	200.33	197.08	201.27	198.1	197.91	201.1	201.54
211.49	210.45	209.96	209.51	210.99	209.45	207.32	212.11	211.81	209.84	211.39	208.71	210.57	210.31	208	208.54	208.87	209.04	208.18	207.2	208.71	211.39	209.78	209.15	210.73	208.6	208.24	210.26	209.56	210.92	211.27	209.86	208.74	209.16	210.07	210.58	210.25	209.18	207.83	209.88	207.56	209.05	210.36	210.97	210.13	208.24	210.91	209.74	210.01	210.67
208.82	210.9	208.78	208.68	209.42	208.23	208.76	208.99	210.56	208.26	207.22	211.53	210.05	208.67	206.79	210.49	210.52	209.6	209.02	209.69	208.06	208.87	207.83	210.43	209.07	208.95	210.41	211.5	209.26	209.66	211.07	208.68	209.43	210.37	207.91	208.53	210.14	211.85	210.51	211.43	210.41	208.44	211.8	207.98	209.4	207.39	208.08	206.93	210.28	209.49
208.16	211.39	210.09	210.13	207.25	209.18	207.83	207.91	207.45	205.3	207.63	207.91	205.71	207.52	207.71	208.54	207.32	206.68	208.06	207.88	208.44	211.37	206.15	207.72	209	209.28	208.35	207.94	210.24	208.93	207.61	207.76	209.52	206.72	205.47	209.06	207.69	207.22	207.72	209.3	208.64	207.26	207.7	209.49	208.26	207.28	206.68	208.34	208.59	208.94
210.01	207.95	208.65	210.53	207.4	207.37	207.52	208.84	206.73	208.41	209.44	207.82	207.67	208.79	208.77	209.66	208.84	209.03	208.03	209.19	208.69	207.81	209.12	207.36	209.12	208.69	207.78	209.03	207.34	208.52	208	207.7	207.77	206.24	209.16	209.03	210.73	209.91	208.47	208.16	207.65	209.09	209.83	208.98	208.18	210.99	208.65	209.44	208.02	206.2
213.8	212.62	210.14	215.3	209.15	211.53	211.21	212.12	212.04	211.74	213.23	214.03	213.63	211.1	210.27	211.51	211.51	211.5	212.18	213.25	210.56	212.48	210.99	212	212.37	212.86	213.81	212.48	210.41	210.57	211.43	210.69	212.01	210.1	212.8	212.63	210.81	211.47	212.5	210.86	214.27	212.48	213.11	212.75	210.8	214.09	210.12	212.18	214.93	212.02
199.32	198.99	197.55	200.62	198.55	200.12	199.95	197.44	198.54	200.47	198.01	198.44	198.38	200.11	201.31	201.04	199.53	200.35	199.62	198.73	198.6	200.2	198.81	198.96	200.24	199.42	199.4	201.83	198.56	198.93	198.73	199.26	200.16	199.95	198.06	196.22	198.83	198.07	199.08	199.54	198.59	201.09	199.87	197.35	197.33	199.35	197.68	197.11	198.37	198.72
196.29	195.39	194.85	197.26	194.33	196.01	196.22	195.3	195.05	196.37	194.29	196.43	194.84	196.63	194.32	195.64	193.27	195.56	192.9	196.76	194.74	195.45	195.26	196.43	193.84	197.21	193.43	194.16	197.22	196.11	195.92	196.75	193.69	194.99	194.86	196.76	192.81	197.19	194.54	196.78	194.86	194.24	196.64	195.11	194.78	195.66	195.39	196.61	195.92	194.98
203.28	205.62	201.81	204.08	205.1	203.06	203.58	204.6	203.89	203.32	203.3	202.74	205.1	203.67	205.56	203.47	203.7	201.83	205	200.71	202.37	203.74	205.95	203.85	202.94	204.21	202.86	204.1	205.58	203.63	203.49	203.37	204.71	202.94	205	203.36	202.68	203.11	205.74	202.68	204.53	201.84	203.41	204.57	204.06	205.96	204.22	202.25	204.87	203.06
204.54	202.42	202.79	203.67	203.19	202.35	203.17	202.83	202.03	203.6	204.14	202.67	203.13	204.68	204.01	203.77	202.63	205.74	205.4	205.69	201.8	202.04	202.48	204.87	202.4	204.97	206.6	203.16	204.65	203.6	202.92	205.12	203.37	201.65	203.29	203.25	202.52	202.02	204.12	204	203.17	206.04	204.44	203.54	200.69	204.34	205.13	203.22	201	202.26
204.42	205.59	202.36	203.49	206.2	207.21	202.15	205.07	204.18	203.35	205.85	202.61	204.1	205.78	205.74	203.25	204.21	204.82	203.44	203.32	205.26	204.75	204.72	203.56	203.9	203.69	206.56	204.71	203.26	206.09	204.54	205.71	204.96	205.38	204.73	203.85	206.83	205.44	203.56	206.46	202.96	205.1	203.2	203.56	204.58	204.85	203.71	203.75	206.63	204.25
213.8	211.3	211.7	209.83	211.11	210.36	209.56	211.68	210.31	209.84	210.42	213.48	212.44	213.21	210.96	211.61	208.49	212.53	209.2	209.77	213.46	214.35	210.43	211.54	211.99	211.11	211.94	211.65	212.66	211.62	212.89	213.85	213.22	212.77	210.49	212.04	212.5	212.18	210.2	214.08	212.97	211.42	211.14	209.7	211.03	210.33	211.86	210.38	212.68	212.16
203.87	203.78	202.97	203.8	203.66	200.69	204.96	203.41	202.89	202.93	205.25	204.05	202.3	203.86	202.37	204.42	205.16	206.23	203.91	201.53	204.05	202.46	203.57	202.63	203.58	204.76	204.09	201.47	204.12	201.28	203.26	203.84	201.2	203.74	204.76	206.7	204.41	204.42	201.93	204.83	204.29	202.25	201.25	203.89	203.99	204.15	204.28	202.39	204.44	204.09
204.99	201.84	203.21	202.04	202.26	203.08	200.62	205.03	201.59	203.78	203.18	202.07	200.97	203.87	201.92	203.44	202.71	202.59	203.68	202.61	202.39	202.32	204.02	203.76	201.08	203.19	204.2	201.75	201.03	202.83	202.63	202	203.78	203.54	202.18	202.49	204.48	203.08	198.96	202.6	199.66	200.41	204.25	203.42	203.47	202.68	201.73	203.23	201.44	203.63
209.37	208	209.13	207.13	204.83	207.4	207.81	209.33	206.34	208.24	208.61	208.96	207.81	205.48	205.67	207.75	209.04	206.65	207.67	208.64	209.24	207.68	206.8	207.63	207.68	209.55	207.5	210.67	208.9	208.41	208.21	208.99	206.47	208.26	208.31	209.01	208.85	207.17	207.73	207.37	207.37	207.93	206.48	207.1	206.11	208.04	206.37	204.79	207.44	206.79
208.59	209.63	210.51	209.57	209.89	209.78	209.56	210.96	208.28	210.68	209.19	208.72	210.37	209.48	209.26	208.52	208.38	208.9	210.59	210.09	209.2	212.41	209.11	211.32	209.85	207.27	208.95	210.81	207.41	208.21	209.21	209.7	209.22	208.69	211.22	211.32	208.57	210.02	208.06	208.87	210.07	208.47	210.76	208.71	209.78	207.94	209.67	209.49	208.83	210.98
199.81	201.01	202.55	200.96	204.4	200.29	203.94	203.16	202.03	201.35	203.53	200.95	204.14	202.59	201.9	201.16	200.04	201.7	203.76	202.59	203.96	204.34	201.95	204.49	205.34	202.26	200.64	204.69	202.91	200.1	201.47	201.96	203.37	201.24	202.86	203.45	203.12	203.38	200.78	202.89	204.1	201.88	201.73	203.99	203.57	203.01	204.66	202.92	202.22	200.57
208.87	211.03	210.8	208.35	206.29	209.21	210.09	209.59	209.89	210.58	209.37	207.29	210.62	208.62	207.57	209.95	211.42	209.06	210.66	210.35	208.67	208.46	208.95	209.88	206.57	208.87	212.3	209.31	208.92	212.2	207.24	208.4	210.72	208.81	212.08	209.69	207.01	209.07	207.98	212.24	211.66	208.03	209.35	211.65	209.3	209.16	208.43	210.01	209.68	210.47
210.79	208.32	209.38	210.02	208.46	210.42	210.52	207.67	210.98	212.15	207.39	208.07	209.84	207.46	210.4	207.23	209.24	208.68	211.32	208.6	209.62	211.13	209.14	209.04	210.01	208.07	209.53	207.87	209.69	209.84	209.83	211.04	207.81	210.18	208.8	207.26	210.39	210.68	209.78	208.44	210.59	210.39	208.09	211.03	210.49	208.94	209.92	207.88	209.96	209.15
204.1	205.73	205.51	208.33	205.6	208.33	206.91	206.05	205.79	209.77	207.19	205.32	206.73	209.11	203.89	207.18	205.73	206.15	206.02	206.18	205.91	206.18	206.08	206.77	207.64	208.43	207.35	206.92	205.31	207.4	204.6	204.09	204.89	207.24	205.8	207.92	206.03	203.89	206.53	206.34	206.83	208.16	205.38	206.52	207.01	205.66	206.79	206.66	206.33	204.44
219.08	216.22	217.29	217.87	220.51	218.12	220.04	219.27	219.12	217.07	217.54	218.54	217.3	217.81	218.91	216.97	216.14	215.31	217.99	218.5	216.37	219.32	217.39	217.95	216.99	219	220.33	217.73	217.09	218.34	216.72	219.81	215.62	217.68	219.34	218.81	218.37	219.95	217.64	218.71	217.35	217.65	217.13	218.46	216.7	216.83	220.33	219.55	218.94	218.07
208.95	209.14	208.84	208.44	211.06	210.75	209.88	208.09	209.59	208.97	210.31	210.28	208.27	208.01	209.49	209.58	210.49	209.07	206.22	207.84	208.49	208.7	210.45	208.77	206.83	209.61	208.89	209.3	207.82	209.03	209.77	210.06	207.39	208.53	210.11	206.16	207.49	207.98	209.67	209.16	209.2	209.29	206.31	208.36	208.32	209.36	210.56	208.02	206.91	210.07
204.86	205.39	202.82	203.4	200.7	205.82	205.03	205.11	203.25	206.3	204.88	205.22	206.6	203.91	205.4	204.09	205.14	204.05	203.74	205.27	207.13	204.39	206.24	204.58	204.28	205.18	205.82	204.31	202.47	204.56	204.6	205.21	204.64	205.11	205.38	204.1	205.43	203.43	203.99	203.9	204.22	207.91	205.15	204.36	204.83	206.8	203.84	206.09	207.48	206.15
209.8	210.88	209.58	209.84	211.16	211.21	213.07	212.95	209.8	211.94	212.11	213.44	212.73	212.17	211.03	210.69	212.64	209.21	211.74	213.48	214.9	211.23	211.67	213.27	210.51	211.95	211.98	211.09	212.35	211.27	213.1	212.42	211.87	212.52	213.15	212.43	210.1	210.1	210.49	212.2	212.76	210.72	213.72	211.66	211.16	210.43	214.88	212.49	212.13	210.56
215.75	212.55	216.3	214.5	212.69	212.34	213.91	214.43	213.34	214.34	215.38	214.08	216.65	213.2	215.03	213.13	213.46	214.01	213.67	212	213.97	214.8	214.91	214.33	211.43	212.58	213.42	212.96	213.51	214.61	213.07	213.4	214.99	214.84	215.1	212.92	213.38	213.23	213.65	213.17	212.22	213.93	214.31	213.67	214.03	212.64	212.75	213.71	214.24	214.14
213.94	210.69	212.3	210.48	212.76	210.83	213.2	215.25	212.27	212.27	214.14	211.78	212.34	213.55	210.59	212.34	211.28	211.87	212.45	214.39	212.4	214.52	213.02	210.52	214.9	213.37	212.23	211.23	213.53	212.34	208.47	212.05	212.77	211.3	213.39	212.46	213.67	212.51	211.6	211.77	212.45	212.56	211.39	211.64	213.53	210.68	212.6	211.97	211.08	210.87
217.48	215.17	216.51	215.52	217.69	217.95	215.36	216.88	216.36	216.13	216.22	215.94	215.79	217.06	217.09	216.89	219.04	217.27	216.17	216.19	217.67	215.45	217.29	216.92	217.92	216.48	217.28	217.36	218.36	216.35	217.08	217.22	215.93	218.06	217.64	216.3	217.58	215.84	216.33	217.55	217.36	217.42	217.09	217.05	216.33	216.95	216.3	216.5	215.93	216.99
207.11	209.76	209.45	208.38	209.72	208.72	208.29	208.23	209.29	209.66	209.55	209.78	206.3	208.19	208	209.18	207.94	208.61	209.77	210.31	209.44	212.11	206.61	207.03	210.29	208.38	207.95	206.35	209.2	209.03	209.82	207.55	209.78	208.72	208.22	208.21	208.69	209.15	207.75	205.71	207.72	210.1	209.75	206.75	206.37	211.01	208.45	207.55	206.73	206.91
205.08	203.47	204.53	205.31	205.87	205.74	206.14	205.79	204.58	205.82	204.8	204.24	204.04	204.71	203.63	206.79	204.99	204.72	205.2	203.11	207.64	205.49	207.15	205.26	206.06	203.65	206.75	205.9	205.43	204.02	204.6	202.46	203.61	206.03	205.47	204.96	204.54	205.28	205.08	202.75	206.17	204.29	204.52	206.36	204.39	204.5	206.4	205.47	204.67	204.06
208.83	209.26	208.84	207.95	209.77	207.94	205.2	209.36	206.76	211.14	210.6	209.26	210.27	207.87	208.12	208.34	210.32	207.55	208.05	209.33	208	209.21	209.75	207.75	209.09	207.71	208.82	208.6	209.59	208.52	212.83	208.93	208.88	206.87	209.33	207.89	210.87	208.96	207.94	210.54	209.02	208.13	209.2	210.66	208.65	210.78	208.37	209.63	207.66	207.91
203.66	203.58	203.12	201.85	203.85	206.78	203.9	206.49	204.54	203.17	206.3	206.51	205.3	205.01	203.35	204.5	205.36	205.23	204.39	204.4	204.22	205.34	203.28	205.35	204.91	204.97	204.33	202.9	204.16	205.27	204.3	205.97	203.91	203.45	203.86	203.18	205.5	201.55	204.59	204.77	203.64	205.87	203.17	204.85	204.42	204.67	204.24	205.07	204.83	203.48
216.38	216.86	216.78	217.57	217.41	215.23	218.85	217.53	216.64	215.92	218.39	214.84	217.59	216.86	217.51	219.84	215.7	218.06	217.26	216.97	218.4	215.96	216.35	216.94	216.77	216.18	216.94	217.25	217.34	217.28	217.27	216.85	216.79	216.23	217.24	213.85	220.27	217.18	216.63	217.22	218.74	215.54	216.18	218.93	216.79	215.75	216.27	214.87	217.45	216.64
198.35	197.49	196.86	199.46	198.88	199.74	197.17	197.75	197.62	198.55	197.55	198.96	198.42	197.74	198.06	196.13	199.81	196.72	198.09	197.38	198.54	196.98	197	196.66	197.81	198.65	198.41	198.15	198.58	196.16	199.94	198.2	198.2	197.98	197.4	197.06	198.39	198.05	197.22	196.51	197.59	196.81	199.2	198.78	198.75	199.29	198.22	197.76	197.42	197.65
218.61	216.04	216.34	216.22	215.83	216.55	217.49	218.33	216.1	218.02	216.47	216.37	217.6	218.18	214.56	216.41	219.46	217.16	215.69	216.9	216.17	215.62	215.87	216.77	216.99	215.22	216.61	216.34	216.24	215.75	218.05	216.34	217.06	215.22	217.4	217.49	217.18	216.47	217.83	216.01	217	217.55	215.93	217.45	218.13	216.85	217.5	218.24	215.85	219.11
208.46	209.81	208.78	208.65	208.18	207.73	211.64	208.28	211.31	208.09	208.79	208.2	208.09	209.14	211.62	206.41	209.18	208.03	208.99	207.56	208.32	206.85	208.81	207.89	208.11	209.92	206.79	208.76	207.02	210.12	207.76	209.39	207.09	207.29	206.83	208.05	207.11	209.33	211.26	209.82	210.11	210.22	209.87	208.2	208.68	209.01	209.99	209.39	208.06	210.78
206.59	207.09	206.72	208.64	207.69	207.73	206.44	207.8	206.49	206.61	207.01	206.5	206.22	205.67	208.8	209.12	208.44	205.73	207.99	207.15	207.28	208.11	207.02	207.09	206.9	207.21	209.41	208.96	206.81	207.45	209.3	208.3	207.54	207.37	206.98	209.27	207.72	205.37	204.62	204.55	203.82	207.93	207.6	206.67	206.44	208.59	206.75	207.22	209.28	208.57
209.41	209.29	208.95	210.14	207.91	209.15	209.25	208.99	207.58	208.8	208.74	208.91	210.36	207.03	208.55	210.44	209.72	208.56	210	207.89	211.1	208.68	210.91	210.53	208.3	209.29	208.58	208.68	210.28	207.48	208.69	209.3	208.53	210.01	210.59	209.97	208.39	208.27	208.07	206.67	209.85	209.19	208.25	208.92	207.67	208.53	208.67	208.05	208.72	206.54
199.87	196.21	198.45	197.78	199.45	197.53	197.15	197.64	197.78	197.66	198.89	197.51	199.92	197.61	199.21	200.37	198.39	199.24	199.52	196.74	197.51	198.27	200.41	199.42	199.22	199.38	198.4	198.06	199.21	198.79	199.73	199.8	199.44	198	199.92	198.18	199.67	199.64	197.82	200.25	198.91	197.59	200.97	200.28	198.73	197.94	198.26	196.16	199.06	198.28
202.05	200.22	200.38	199.88	201.38	200.23	200.96	202.77	200.41	201.73	202.17	200.62	200.78	200.33	202.77	202.35	201.59	200.42	201.72	199.38	200.94	201.33	198.94	203.23	200.45	202.35	201.11	200.55	203.21	200.49	201.9	203.1	200.24	204.74	199.34	199.98	200.3	203.63	200.03	201.73	199.16	200.14	201	202.16	200.84	200.76	202.94	202.87	203.34	201.5
209.03	207.56	208.59	205.91	207.37	208.84	205.98	205.63	209.59	209.77	206	206.37	208.08	205.45	205.77	207.51	208.03	210.37	206.08	207.33	207.83	210.9	209.16	209.27	208	209.41	209.21	207.65	208.43	207.68	208.7	209.04	208.38	207	207.3	208.15	208.75	209.12	205.85	208.84	207.12	209.14	208.68	210.41	206.98	205.24	207.26	206	207.3	207.11
200.61	203.86	201.68	201.39	201.93	201.97	202.64	204.42	203.68	204.05	203.5	204.28	203.24	202.47	201.86	204.44	200.92	202.35	204	204.24	202.57	203.33	202.12	201.03	201.72	204.46	203	201.03	201.33	201.58	202.55	202.76	203.76	204.25	202.74	204.6	203.61	203.16	204.16	201.45	201.04	203.44	204.47	203.16	202.23	203.66	201.86	203.04	203.06	201.41
203.66	204.49	203.24	204.47	204.45	203.76	202.83	203.64	206.13	205.3	205.11	204.43	202.7	202.53	201.77	203.78	204.9	202.28	204.14	203.22	202.3	203.82	202.2	203.36	204.08	204.01	203.77	205.38	202.48	204	202.23	204.93	207.21	201.79	204.17	204.3	203.76	204.98	201.19	205.21	204.77	204.85	205.21	203.34	203.62	204.38	205.08	205.55	205.76	201.78
204.79	205.43	205.07	204.95	202.99	205.03	204.23	204.06	205.23	203.11	202.61	205.6	206.51	205.47	204.2	204.83	205.46	206.32	204.55	205.92	204.84	204.12	203.14	206.5	205.77	205.03	204.87	205.39	204.52	205.79	203.86	204.09	205.07	202.65	203.1	202.23	204.37	204.26	204.71	206.55	205.45	206.89	204.52	204.33	205.5	205.81	205.6	205.96	204.99	204.87
212.26	213.23	209.89	212.37	208.73	211.16	211.03	211.5	211.4	211.58	211.18	212.97	211.94	211.29	210.11	212.08	212.58	211.43	210.5	209.89	210.58	212.92	210.66	214.06	211.84	211.68	210.01	212.59	212.3	211.29	210.44	211.21	211.63	213.44	212.21	211.67	214.1	213.46	212.83	208.38	208.77	210.96	211.33	212.87	210.5	212.16	210.83	212.72	211.65	211.11
208.51	206.45	211.24	210.71	208.38	208.12	208.05	208.97	208.32	209.35	207.62	210.36	210.06	210.08	206.9	208	209.67	208.51	208.51	208.14	208.87	209.1	207.45	205.51	208.27	209.38	208.77	209.83	208.97	209.1	209.02	209.69	208.54	206.69	207.05	209.1	209.7	209.97	209.3	210.12	207.35	209.71	209.25	208.67	210.14	209.91	209.16	208.93	207.11	207.82
199.15	199.8	201.57	201.74	199.13	201.6	200.64	200	199.53	201.09	198.37	198.26	201.34	200.83	200.59	201.41	202.06	201.23	201.94	200.31	199.06	200.04	199.57	201.16	200.69	199.25	200.82	201.45	200.27	202.48	198.86	198.36	199.33	201.4	199.78	198.6	198.86	199.06	199.84	200.34	199.54	201.1	201.47	199.05	200.45	202.35	200.86	199.43	199.91	201.57
200.32	200.19	197.05	200.62	198.49	199.26	198.45	198.09	200.78	198.78	199.94	198.74	198.63	200.36	200.5	199.51	198.15	196.47	200.06	198.73	199.2	197.96	199.18	200.27	198.2	200.68	201.44	198.44	198.21	198.55	202	199.75	202.44	200.2	199.72	197.63	202.23	202.65	198.42	199.74	199.86	199.74	199.73	197.85	201.05	199.13	202.44	197.91	199.05	199.84
204.19	204.65	203.64	201.08	202.27	204.75	201.11	204.46	202.52	205.97	203.43	204.8	204.82	201.25	203.6	204.96	203.39	200.67	205.79	202.82	202.34	202.53	203.92	203.6	203.43	201.53	202.86	201.61	201.19	203.86	204.81	203.93	204.19	203.59	202.99	202.29	201.52	201.36	202.93	202.97	204.2	203.71	206.09	203.88	203.97	203.62	203.98	202.66	204.87	202.46
206.34	204.67	204.48	202.26	204.69	205.08	208.18	206.03	206.28	205.75	205.87	205.37	207.61	205.59	206.31	203.68	205.82	205.75	207.01	206.63	206.87	205.73	203.9	207.8	205.24	205.22	204.86	203.32	204.36	206.84	204.04	204.88	209.11	207.96	204.57	205.7	203.36	204.81	205.32	208.18	205.82	206.5	205.42	205.79	206.85	207.22	205.72	205.79	205.78	202.54
208.54	209.65	210.72	208.68	211.33	207.49	207.13	209.54	206.16	206.88	209.83	209.98	209.86	206.91	207.97	210.41	208.45	210.77	210.37	209.48	209.89	207.54	208.17	207.98	207.91	210.22	210.51	209.56	209.22	211.05	212.08	208.1	209.89	211.88	211.4	209.48	209.68	210.45	209.07	207.89	210.55	210.01	207.53	209.92	210.38	209.18	209.87	208.05	210.28	207.61
210.87	211.47	211.47	211.76	213.8	212.17	211.42	212.56	210.42	210.58	209.87	211.27	211.53	211.52	212.17	211.68	209.83	213.04	213.29	211.78	213.23	211.38	212.21	213.02	213.84	209.89	211.4	211.18	210.01	211.06	210.45	211.83	213.16	212.56	213.53	212.88	212.99	209.52	212.18	211.43	209.42	210.57	210.22	211.7	211.91	212.93	211.01	211.86	213.37	212.7
200.64	197.67	197.92	201.51	201.09	200.74	197.71	199.61	199.1	196.92	199.59	196.42	199.62	197.55	199.45	198.94	198.82	198.74	199.92	198.44	199.07	199.25	199.17	199.49	199.05	199.22	198.39	200.56	197.98	200.18	199.04	199.06	198.54	197.28	202.07	200.67	196.82	198.35	200.39	199.24	198.85	197.91	201.47	201.77	199.98	198.77	199.21	200.5	196.99	198.59
205.63	205.09	207.1	206.02	206.52	208.03	204	207.54	206.03	207.55	208.51	205.09	205.98	205.77	206.79	205.86	206.83	207.9	206.91	206.03	205.16	206.59	205.23	204.64	204.19	208.31	208.27	207.49	205.76	207.71	204.98	208.3	204.67	206.8	207.3	207.55	205.12	205.76	206.21	203.31	205.34	207.39	205.95	207.33	208.16	206.13	206.08	204.58	205.29	205.2
206.03	207.43	206.73	206.89	207.05	207.96	205.51	203.8	205.21	207.13	206.89	206.51	207.2	204.64	206.71	205.25	204.88	205.86	206.9	205.7	206.77	205.28	206.95	207.99	206.63	206.71	205.72	206.51	207.86	204.58	206.61	205.71	205.24	204.53	206.41	204.26	208.41	206.73	205.93	207.4	206.71	207.32	206.22	208.76	204.45	204.9	205.32	207.05	207.99	207.52
210.28	207.19	207.89	207.39	208.32	207.71	209.01	207.8	207.13	208.15	211.08	211.59	207.32	208.59	208.86	208.22	208.58	206.86	206.27	207.55	208.22	208.97	210.52	207.38	207.84	208.02	210.54	208.96	209.77	209.97	208.28	210.14	208.98	209.73	210.09	208.63	209.8	208.43	208.95	210.67	210.91	208.6	209.59	207.88	208.78	207.47	208.53	210.58	207.4	211.64
214.97	211.93	212.45	214.92	210.06	209.94	212.82	214.83	213.04	212.94	212.72	213.71	212.67	212.18	216.34	213.59	210.83	212.22	211.84	213.27	213.23	212.8	212.58	213.39	212.1	213.13	209.78	211.4	213.57	214.48	214.1	213.58	215.29	215.28	213.09	213	213.83	211.3	212.73	213.34	212.65	211.46	212.22	212.72	213.89	214.06	212.66	212.35	212.99	213.73
203.82	200.94	202.75	201.76	202.15	201.66	202.2	203.44	202.51	202.93	203.15	204.58	201.19	203.84	201.68	202.99	204.51	202.62	201.73	202.01	203.03	200.32	204.59	202.34	203.02	201.85	203.68	201.64	202.02	200.85	204.13	201.08	202.72	201.35	202.86	201.91	202.28	202.08	202.66	203.64	200.74	204.04	202.73	202.1	202.05	203.39	201.44	202.27	201.73	202.43
205.84	202	202.93	202.44	205.19	204.22	203.21	205.17	205.74	206.23	206.06	203.93	204.63	204.41	206.16	207.16	203.27	205.56	202.76	201.36	203.46	202.63	202.33	205.31	205.4	204.91	205.5	205.24	205.86	205.85	205.64	205.07	204.72	204.96	205.56	204.83	204.49	205.74	203.18	203.12	203.54	204.11	203.41	204.93	203.49	205.01	204.36	203.6	203.04	205.12
202.28	204.05	202.97	202.31	200.4	203.54	202.23	200.26	203.57	201.43	202.63	203.53	202.24	201.56	200.19	202.15	200.98	202.21	201.03	202.39	199.89	203.01	204.38	202.05	202.46	201.96	201.5	203.49	200.94	202	200.75	202.15	200.56	204.48	203.37	203.13	200.82	203.14	198.78	202.59	199.33	202.31	202.09	201.61	202.38	204.19	202.94	204.27	203.65	202.76
199.7	199.48	199.39	198.62	199.51	198.39	198.85	198.72	199.94	198.31	200.04	198.68	200.23	199.14	197.73	200.35	199.86	203.46	199.02	198.27	200.45	199	200.03	199.71	200.21	200.74	199.7	198.93	201.27	199.12	199.92	198.29	197.8	198.48	198.81	197.66	197.64	200.09	202.12	198.22	200.6	200.93	199.17	198.51	201.12	199.86	198.33	198.65	199.01	200.65
202.28	204.05	204.48	203.7	204.33	203.61	203.39	204.64	202.91	205.02	200.89	203.74	202.55	203.81	204.3	205.48	205.02	204.12	202.88	205.48	206.35	200.83	202.9	201.81	204.57	204.22	206	203.07	205.02	202.68	203.2	203.75	203.64	204.34	202.74	202.62	203.57	205.07	205.27	205.65	202.03	202.96	204.17	202.29	203.8	202.23	205.02	203.42	203.57	202.14
202.41	203.54	201.87	204.84	201.95	200.08	202.9	202.21	201.52	203.73	200.66	202.84	201.05	200.97	207.37	202.66	203.76	203.66	201.87	203.49	203.38	202.81	202.6	203.54	203.44	203.21	203.92	202.73	202.83	203.45	202.15	203.45	203.06	202	201.68	202.98	202.32	203.3	205.4	202.05	202.87	204.2	203.24	202.02	203.54	202.95	202.07	203.21	203.69	203.72
207.84	206.83	207.26	208.48	209.87	206.59	210.08	208.93	207.09	209.79	209.88	207.61	209.02	210.83	206.92	207.04	207.42	207.79	207.3	206.67	206.84	206.82	207.87	208.63	207.97	208.25	207.98	205.73	207.72	208.77	205.05	208.5	207.68	209.05	206.91	206.44	207.54	207.68	208.59	206.91	207.6	209.61	206.58	206.96	208.59	208.79	207.12	206.9	208.05	207.17
213.73	212.71	213.37	214.31	213.77	214.82	211.17	210.75	215.12	214.25	210.36	214.48	213.12	215.34	212.42	213.01	214.74	213.74	214.21	214.05	212.17	214.43	215.82	213.49	213.59	209	212.37	214.71	215.09	212.85	213.27	214.27	213.45	214.17	214.76	214.3	212.24	213.89	212.53	213.45	211.85	213.71	212.41	212.04	213.68	212.98	211.99	211.78	214.37	212.13
214.26	211.97	211.99	211.7	214.82	212.94	212.35	209.4	211.01	211.36	212.8	213.16	212.62	211.84	211.81	214.78	210.92	212.22	213.68	212.63	212.01	211.96	209.97	213.28	212.57	212.89	211.76	212.91	210.66	212.41	212.54	214.54	211.93	211.23	212.22	213.5	210.82	212.12	214.3	212.17	213.64	213.18	212.18	213.56	211.57	212.21	212.17	210.17	213.86	210.97
216.49	215.78	216.43	215.96	217.55	214.54	215.61	216.69	217.08	217.99	216.37	216.09	218.02	215.22	215.86	217.62	216.53	216.23	216.06	215.4	217.79	215.6	218.72	215.92	217.94	215.27	216.91	215.21	218.78	215.87	215.71	217.13	216.49	218.17	217.4	216.79	215.87	217.63	218.11	217.64	218.57	217.43	216.03	216.17	215.7	218.86	214.83	216.17	218.04	216.89
210.69	212.26	208.42	210.24	208.86	210.62	209.45	210.1	207.53	209.61	209.37	209.84	209.38	207.79	209.47	209.32	209.38	210.96	209.25	210.04	209.35	207.95	209.13	209.09	208.64	208.71	208.03	209.54	209.13	210.36	209.37	209.16	208.69	208.91	210.89	209.51	208.37	208.5	209.23	205.94	208.34	209.86	209.53	205.54	210.54	210.38	210.15	210.44	208.38	209.17
207.87	208.35	208.6	206.64	206.71	208.92	209.37	208.49	210.07	210.83	207.06	205.99	210.11	207.5	206.26	208.63	208	209.41	208.48	208.47	205.87	208.29	205.92	206.02	209	208.8	207.83	209.59	208.71	208.9	208.98	208.51	206.35	208.81	208.33	207.8	207.86	208.02	207.4	206.31	209.93	207.05	207.43	207.77	206.83	207.27	208.68	208.47	207.87	207.71
209.72	209.35	207.61	208.35	207.37	208.98	211.97	209.51	209.04	208.92	207.62	208.89	207.19	208.72	209.38	209.51	209.64	210.25	207.97	208.11	207.24	209.86	206.7	209.41	206.82	208.98	206.69	210.23	208.28	209.22	209.08	208.28	208.71	208.26	206.77	209.19	207.97	209.25	208.79	208.48	207.67	209.59	208.91	209.34	209.91	207.12	209.51	208.81	210.96	207.82
204.34	205.66	204.92	203.48	202.55	205.29	206.87	205.31	203.44	203.25	204.48	203.33	201.88	204.48	203.92	205.26	205.18	204.11	205.31	202.72	205.37	203.6	203.41	202.67	203.73	204.69	203.05	202.47	206.01	201.88	205.36	206.61	199.93	202.15	203.38	202.07	204.43	204.17	203.28	202.83	204.83	202.68	204.53	205.78	204.68	199.57	204.52	203.38	202.98	205.28
211.04	208.01	208.68	208.06	209.73	207.08	209.56	210.38	208.5	209.01	205.98	211.88	208.71	209.96	208.46	207.38	210.02	207.7	208.35	209.83	210.43	207.52	209.77	208.57	207.64	208.58	207.06	208.32	207.6	209.8	210.27	207.61	209.35	209.69	209.21	208.29	207.57	209.08	210.28	206.3	208.4	211.62	208.48	209.14	208.97	208.96	208.95	207.86	211.38	209.92
215.89	216.5	218.33	217.72	216.06	217.27	217.88	216.3	218.81	216.49	215.17	216.58	213.34	217.18	216.72	216.61	218.5	218.84	217.37	215.54	218.43	215.7	215.27	216.36	216.48	214.95	218.35	214.68	216.21	218.11	215.44	217.95	217.9	215.96	217.64	216.81	218.17	217.34	217.33	216.79	218.14	216.13	216.86	217.75	218.72	216.86	218.76	215.61	217.41	217.85
209.33	209.48	208.5	208.49	208.97	209.34	207.61	208.24	211.79	208.54	207.65	207.45	210.12	209.41	209.47	206.6	207.8	210.09	208.02	210.16	210.84	209.84	208.69	207.62	207.82	208.3	211.2	209.33	210.17	209.46	209.57	208.49	208.24	209.12	206.91	211.26	207.39	208.16	210.09	207.67	208.57	207.44	209.86	207.57	208.9	207.46	209.09	207.53	207.19	207.13
214.48	213.47	210.76	213.04	212.12	213.35	211.39	211.93	213.45	213.88	213.24	211.57	213.73	214.73	214.55	212.49	211.32	211.45	213.17	212.13	213.12	212.91	212.17	211.24	212.91	212.8	212.58	215.46	214.21	211.47	211.94	212.77	213.96	215.11	212.51	213.21	214.42	213.33	210.63	212.8	212.77	212	214.52	212.57	214.36	211.54	214.02	212.2	211.46	213.43
207.05	206.81	205.96	207.03	209.41	207.58	208.09	207.16	208.39	207.9	208.52	207.26	207.52	208.39	208.41	205.81	208.13	205.15	211.44	209.16	205.76	208.5	208.66	208.88	207.39	205.96	206.35	207.25	206.95	209.32	206.99	208.02	209.04	207.13	208.5	207.03	207.5	207.75	208.07	207.78	209.25	209.05	206.82	207.85	209.46	206.86	207.71	206.19	206.79	206.77
207.59	209.26	209.77	205.63	207.42	208.61	209.43	209.81	208.73	209.91	209.13	209.01	209.93	207.73	207.53	208.83	209.18	209.89	208.24	207.28	207.07	208.39	207.2	206.7	210.71	208.91	208.78	208.06	208.22	209.33	208.04	210.54	209.36	208.13	211.57	208.38	208.66	207.16	209.18	206.13	208.41	207.89	209.5	207.86	207.38	205.88	205.9	207.97	207.19	209.1
205.12	203.61	205.43	203.24	203.1	204.29	203.99	202.94	202.67	204.23	202.02	204.19	201.92	203.56	201.43	203	202.62	205.01	202.43	204.22	205.56	204.75	206.5	204.09	205.23	204.52	202.93	202.98	203.93	205.98	203	204.8	202.63	205.06	204.77	202.86	203.65	205.82	203.44	202.57	202.57	203.31	204.42	205.85	204.02	202.95	205.98	203.89	203.63	203.87
199.92	199.62	198.94	201.43	198.84	200.39	200.55	202.11	200.2	198.64	200.18	199.79	199.79	198.83	197.1	200.32	198.3	199.18	199.15	199.86	200.06	201.89	199.05	199.68	200.04	198.86	199.37	199.73	198.73	199.46	197.91	199.71	201.13	199.92	201.51	200.79	200.28	198.17	200	199.45	200.54	198.83	198.82	200.81	201.59	198.96	199.65	199.43	201.22	200.75
218.52	214.79	216.62	218.78	217.15	218.28	215.33	220.33	216.33	218.76	217.22	219.38	216.2	218.85	220.38	217.8	216.24	217.21	216.89	216.48	217.37	215.79	217.74	218.69	217.6	214.34	217.22	215.89	217.61	214.54	217.5	217.87	217.57	217.3	215.37	217.6	214.77	216.92	215.73	217.83	216.18	216.89	215.88	217.01	217.85	217.73	218.39	216.97	218.39	217.05
199.95	200.1	199	199.29	199.9	197.78	199.12	198.81	199.11	199.07	199.9	199.87	198.51	197.9	197.73	198.64	198.84	199.22	197.98	200.06	199.2	197.81	196.77	197.5	198.33	196.46	198.89	197.62	199.86	197.58	198.14	199.27	198.04	199.05	197.81	198.96	196.11	196.81	197.39	197.63	198.27	198.93	198.03	198.42	196	198.32	197.82	198.69	198.24	198.9
206.54	205.05	205.02	204.91	203.75	204.13	203.09	205.12	205.84	206.05	205.08	204.66	205.65	204.87	205.11	205.34	203.97	204.23	203.68	203.4	206.12	202.02	204.94	204.54	203.04	203.13	204.99	203.2	203.55	204.95	206.96	204.87	205.07	203.31	206.18	203.4	203.92	205.98	204	206.08	203.02	204.8	205.07	204.89	204.96	202.99	205.59	204.29	204.69	204.79
208.55	208.39	209.71	209.24	210.34	210.91	209.73	208.1	206.61	208.49	208.95	209.81	208.74	209.66	206.45	210.13	211.89	209.55	209.63	209.98	209.61	208.14	208.33	207.43	206.98	208.77	210.73	210.06	210.29	208.42	208.25	207.32	207.83	206.6	209.05	209.04	210.67	210.37	209.13	208.23	209.41	207.37	207.31	207.94	210.26	207.75	207.31	208.19	207.58	207.28
207.21	208.3	210.04	209.97	210.14	210.73	208.45	208.6	207.54	209.72	207.66	207.5	207.94	209.84	207.8	208.47	207.88	210.5	206.53	206.63	207.4	208.4	210.01	207.85	210.49	208.06	208.17	209.3	207.73	208.46	208.6	208.83	209.12	209.63	208.52	208.02	207.82	210.12	206.94	207.45	207.43	207.18	210.59	210.59	207.81	209.3	208.88	208.37	205.09	209.11
206.45	207.48	207.27	208.69	209.74	207.36	209.19	208.09	210.62	208.68	207.82	206.24	208.4	206.34	208.77	209.2	208.7	206.75	206.8	207.36	207.59	205.48	206.36	210	208	207.99	206.57	207.11	207.05	207.89	208.88	206.82	206.78	206.32	207.47	207.72	207.16	209.12	208.39	207.52	208.1	206.96	207.64	208.35	207.36	208.78	205	209.53	208.76	208.48
205.28	206.65	206.14	204.65	203.87	206.17	204.05	207.68	204.97	206.04	208.95	206.74	206.82	206.92	206.97	203.96	206.96	205.77	204.64	207.04	204.77	207.03	206.32	206.87	205.5	206.55	206.92	206.85	204.84	204.27	204	204.52	207.23	207.61	206.26	204.81	204.99	204.39	204.15	207.43	204.65	206.23	204.04	206.42	207.76	206.31	205.32	206.54	206.52	206.64
204.84	207.06	205.55	207.23	204.84	204.33	205.02	206.06	206.56	204.21	207.28	206.22	206.04	207.82	207.2	206.48	206.21	207.34	205.4	204.87	204.71	205.15	206.61	206.18	207.13	207.85	204.46	206.77	206.83	206.02	205.43	208.97	205.85	206.21	205.31	208.23	208.05	209.06	205.52	206.23	207.28	207.76	207.84	203.13	206.38	205.79	205.31	208.3	208.04	207.89
217.43	217.1	216.94	215.52	216.38	214.4	217.25	216.88	217.25	218.19	217.95	217.72	218.26	217.24	217.65	217.2	218.06	217.65	214.49	218.3	217	215.7	218.11	216.87	217.74	217.35	214.62	216.59	214.99	217.71	216.04	217.71	215.45	218	215.77	215.35	219.26	216.52	216.19	218.08	217.15	214.85	217.47	214.39	218.44	215.84	216.99	217.36	217.14	215.73
216.54	216.93	216.75	214.81	216.38	217.83	217.19	218.56	218.06	216.92	216.61	216.64	217.61	218.74	217.12	215.01	217.22	217.46	217.82	218.85	216.86	219.05	218.09	216.19	216.27	218.8	217.03	218.41	218.1	217.63	214.76	216.05	216.29	217.09	219.13	217.89	217.47	217.36	217.65	217.18	217.98	219.52	217.91	218.96	216.53	214.84	216.68	217.35	215.71	216.59
202.96	202.43	201.79	201.86	203.43	203.93	202.41	202.31	202.27	203.32	201.1	203.38	202.3	204.43	203.44	200.58	205.27	203.74	203.28	203.43	202.8	204.07	204.56	203.19	203.17	202.3	205.02	204.8	203.47	203.07	203.49	204.8	205.02	202.46	206.23	204.37	201.3	202.45	202.85	203.27	201.17	204.82	205.08	200.75	201.93	204.44	205.25	202.04	205.32	202.96
205.82	203.29	206.14	204.16	205.46	202.75	203.55	205.78	206.19	204.69	205.84	203.65	204.81	204.82	204.83	207.22	203.7	203.06	204.16	204.76	203	204.71	204.64	204.62	206.97	204.69	205.88	204.97	204.73	207.77	206.09	204.81	206.58	205.9	203.35	204.76	206.96	206.65	205.02	204.55	203.45	202.85	207.28	204.8	206.27	205.86	204.83	205.42	205.68	204.11
205.36	206.41	202.42	206.43	203.9	203.34	202.13	203.92	204.16	202.34	204.72	203.36	203.5	204.41	203.44	204.61	205.24	204.88	205.47	205.35	205.1	203.83	201.26	204.91	203.86	204.79	205.98	204.23	203.08	205.4	205.38	204.57	203.46	205.12	203.32	203.43	204.18	205.7	203.55	202.64	202.9	203.5	203	203.25	203.02	205.58	203.02	201.9	205.24	203.68
199.14	198.97	199.51	200.5	199.58	197.37	196.83	198.97	198.64	200.23	198.72	197.54	198.25	197.28	197.15	198.68	197.48	198.5	198.94	199.06	198.27	200.25	198.16	196.98	198.74	198.91	199.39	198.07	196.98	200.25	198.75	199.55	199.72	198.13	200.29	199.35	197.95	198.18	197.28	198.83	199.82	198.66	198.96	198.46	197.19	200.73	198.91	199.97	198.99	197.63
199.74	199.71	198.31	198.8	199.49	198.11	199.88	199.82	196.08	195.17	200.79	199.61	196.48	199.54	197.51	198.95	198.25	201.08	198.9	198.21	200.49	200.45	199	201.23	200.15	199.06	197.29	198.05	198.22	199.05	197.74	197.4	200.01	197.27	198.1	196.07	197.57	198.09	197.54	199.32	200.04	197.06	198.01	198.84	196.26	198.07	197.28	198.57	199.25	200.93
209.96	206.48	207.91	206.19	207.61	207.89	206.37	208.32	208.13	209.78	206.36	208.04	210.23	208.48	207.98	208.67	206.34	208.63	207.52	208.29	208.15	207.98	206.07	207.97	208.12	207.08	204.81	206.78	207.97	208.49	207.47	207.36	208.57	207.31	208.09	210	206.22	209.4	207.32	209.21	206.34	208.88	208.37	210.99	207.79	208.18	205.45	206.16	210.21	207.09
212.03	212.21	211.26	214.02	212.45	209.97	211.79	211.72	210.12	211.75	210.24	211.73	210.87	210.53	212.21	210.86	211.88	211.89	209.91	212.5	212.31	212.08	212.86	212.83	209.72	210.66	212.39	213.23	212.09	211.79	213.67	211.54	212.99	210.41	211.45	211.73	212.52	213.58	211.36	211.44	213.3	211.96	210.67	212.78	210.08	213.54	212.09	211.55	211.71	210.85
206.09	204.85	205.63	206.31	205.93	207.28	207.41	207.23	206.12	204.72	205.45	204.43	205.88	204.69	205.91	204.93	208.49	207.46	206.35	207.86	207.6	207.77	203.79	207.63	204.65	205.57	205.92	207.74	204.92	205.75	207.33	204.15	209.33	205.61	206.16	206.16	206.25	207.95	205.84	207.45	207.63	206.5	205.47	206.85	207.31	208.05	207.16	206.25	205.56	207.99
202.28	202.32	202.88	201.46	203.06	204.95	203.57	202.21	202.02	200.17	202.23	201.89	203.17	202.06	204.62	201.65	203.19	202.15	202.73	202.9	203.33	201.45	202.92	203.89	202.35	202.48	203.27	203.68	201.64	201.67	202.43	202.25	202.01	200.26	201.49	205.31	203.2	203.61	202.73	204.11	204.15	204.16	203	202.5	203.11	199.77	203.76	204.68	203.58	201.95
212.16	211.07	213.95	213.14	215.53	212.24	213.88	214.31	214.54	216.86	212.18	212.48	215.41	213.3	211.96	215.58	215.63	214.07	212.64	213.99	215.41	214.14	214.27	212.38	214.17	212.97	213.89	213.82	214.06	214.22	213.17	213.37	214.97	215.83	212.89	214.64	214.34	214.29	213.02	212.66	214.04	214.18	213.81	213.7	214.56	214.27	212.05	213.91	213.93	213.02
213.79	213.94	212.53	216.85	214.75	214.89	214.17	214.33	214.53	215.57	214.83	213.54	213.18	213.41	214.83	212.59	212.96	211.99	211.82	212.19	216.26	215.6	215.64	214.2	213.7	214.25	211.35	213.06	214.77	215.91	214.67	211.51	213.64	212.8	214.81	215.2	214.27	212.53	214.56	214.88	212.96	215.1	213.45	214.23	214.51	213.91	212.37	215.21	211.91	211.68
209.87	207.09	209.77	209.7	208.05	209.03	208.34	208.57	206.37	209.64	207.79	206.42	208.21	208.5	208.26	208.22	207.31	209.42	207.88	208.47	209.31	207.45	208.46	208.36	209.22	208.25	211.21	210.59	209.04	208.52	209.25	209.06	207.68	208.95	208.51	209.23	208.36	207.77	207.27	207.62	210.91	211.31	207.87	205.64	208.13	208.41	209.2	209.78	209.71	206.68
218.91	218.96	217.42	217.12	216.56	220.37	215.97	217.59	218.87	217.74	216.32	216.31	219.43	217.54	219.06	219.67	215.31	216.33	218.19	218.95	219.26	216.09	218.69	216.42	216.97	219.96	219.79	221.34	217.02	218.77	218.89	219.21	219.05	219.87	217.75	215.77	219.32	218.24	218.85	218.93	216.53	216.16	218.61	217.32	219.02	219.52	218.27	217.67	219.34	217.78
201.02	203.31	203.2	202.1	203.67	202.57	204.06	202.7	200.24	200.96	205.2	202.6	203.91	202.15	202.72	203.02	202.96	203.91	204.12	201.15	201.25	204.47	200.73	202.31	201.01	203.8	201.84	201.88	201.35	202.53	202.64	203.35	202.44	201.52	203.66	204.67	202.72	202.93	205.13	202.68	202.96	199.67	201.88	205.27	200.61	202.19	204.71	202.77	200.72	204.74
202.94	203.45	205.48	205.42	203.7	202.33	201.56	203.31	203.9	203.43	206.07	203.45	202.88	203.95	203.49	204.28	204.35	203.75	205.19	203.57	203.69	206.3	205.54	203.85	204.45	206.49	205.12	205.58	203.69	204.35	205.41	205.56	204.85	203.28	202.04	203.9	205.38	204.7	203.32	205.26	203.95	204.88	202.43	206.17	203.79	203.97	204.61	204.43	203.85	202.63
201.5	201.25	201.57	199.15	198.82	199.75	201.87	201.7	199.33	202.72	201.96	198.05	200.09	199.46	199.6	200.23	200.96	199.73	202.25	200.3	199.43	199.31	199.6	199.03	200.84	200.66	198.78	199.13	199.73	200.59	199.61	200.03	198.26	201.82	200.46	201.46	200.74	199.64	201.96	200.69	200.74	199.42	201.82	200.6	200.44	198.33	200.05	200.65	199.34	199.91
207.67	210.46	210.98	211.51	209.8	209.46	211.53	210.15	210.84	209.55	209.61	209.34	209.28	211.09	209.45	207.8	208.11	209.57	209.51	207.95	211.02	209.3	209.55	205.8	206.41	210.93	209.34	210.16	210.08	209.37	206.97	212.17	210.92	211.53	207.37	210.16	209.01	209.98	208.31	209.05	210.13	208.22	210.5	208.64	210.57	207.97	210.73	208.12	211.87	209.65
217.18	216.76	217.09	216.26	218.76	214.68	216.46	216.93	217.42	216.66	215.5	215.55	218.85	217.89	217.42	216.28	218.97	216.18	217.06	217.73	216.96	217.75	215.09	216.49	217.31	214.54	217.06	215.91	217.31	217.06	217.9	215.25	218.72	218.83	218.28	217.27	217.57	218.49	215.95	215.94	215.42	216.29	217.26	216.49	218.07	218.12	217.18	216.57	217.36	215.47
207.41	208.2	209.12	208.14	208.04	208.55	206.94	209.68	206.28	208.01	207.48	207.74	207.03	208.89	208.55	210.13	207.87	206.21	206.76	208.96	207.82	208.9	207.86	210.34	209.7	206.97	208.75	207.95	205.15	208.32	207.58	208.38	208.52	209.01	208.12	210.46	208.98	207.85	206.72	207.82	211.13	208.59	209.08	209.97	208.11	209.84	207.75	205.64	210.87	208.88
203.34	204.08	202.78	204.76	204.52	203.99	200.44	202.8	204.56	204.61	203.27	201.18	203.63	206.33	202.81	205.11	203.46	204.28	204.12	204.39	203.53	205.17	204.65	201.32	201.48	202.82	202.16	203.54	203.03	204.76	202.01	203.44	202.78	203.02	202.12	204.26	202.77	203.5	204.36	204.83	204.29	204.96	203.7	206.68	204.95	205.03	204.96	202.57	205.5	204.67
208.91	210.68	209.73	210.5	210.31	211.23	210.05	209.41	207.06	209.87	211.33	213.04	210.85	209.76	210.65	209.52	210.86	210.68	208.7	211.16	208.86	209.97	211.73	208.97	209.37	209.8	208.05	207.11	210.03	209.72	211.64	211.36	207.9	208.14	209.8	211.22	208.66	209.77	209.31	209.82	210.02	210.89	209.44	210.6	212.83	208.98	210.78	209.56	208.42	208.56
203.52	206.31	205.06	202.76	205.44	202.25	205.95	203.36	204.28	204.66	203.9	206.08	205.61	205.12	202.52	203.44	204.86	206.35	205.42	206.61	205.29	202.99	201.84	205.83	205.33	203.61	206.31	204.46	205.86	204.27	202.37	207.38	204.48	204.86	205.56	204.83	204.82	204.58	203.26	204.58	204.49	205.84	204.64	204.27	203.4	202.44	205.3	203.83	205.68	205.07
208.6	208.38	205.5	206.41	208.15	207.07	205.78	207.55	207.54	207.41	208.66	209.92	205.44	206.54	206.09	209.08	207.02	207.31	208.26	207.25	206.42	205.97	209.53	209.19	209.28	209.72	206.73	205.45	206.59	207.94	207.08	208.11	206.65	206.77	208.3	209.94	209.86	209.74	206.6	208.98	208.71	208.09	207.41	207.64	209.22	207.87	207.38	208.43	206.47	206.78
202.82	203.22	204.6	206.75	207.07	204.99	207.71	205.71	203.93	205.96	204.68	206.03	206.16	205.44	203.94	204.21	206.22	205.89	205.85	204.71	204.31	208.27	204.76	205.25	206.21	206.28	205.8	204	204.43	205.16	205.12	206.27	205.57	204.59	205.58	206.8	205.66	208.59	204.05	204.79	205.57	205.19	207.49	206.53	205.72	206.89	205.44	205.29	205.21	202.85
199.43	203.93	201.57	205.53	202.09	202.95	202.16	204.45	203.44	202.92	200.98	203.26	202.1	201.34	204.51	202.13	204.37	203.26	203.7	204.88	203.71	201.98	204.83	203.94	202.46	206.63	202.02	204.23	203.95	202.19	203.65	202.37	203.95	203.69	204.29	204.82	204.87	204.67	201.79	203.28	203.86	204.48	202.6	203.76	203.29	204.5	202.65	201.94	204.39	203.77
211.5	210.25	213.37	213.39	209.41	212.79	211.26	212.4	211.12	213.7	212.23	210.36	208.25	215.14	212.47	211.63	211.96	213.06	210.64	209.91	212.84	211.26	212.18	212.1	210.8	212.56	212.44	212.9	208.64	211.56	211.16	211.25	214.06	210.68	211.77	209.13	210.62	213.83	211.68	210.49	209.57	210	212.41	210.41	211.02	210.78	211.33	210.86	212.97	210.71
205.38	203.77	204.8	203.04	204.76	204.82	204.04	202.5	203.26	204.29	203.29	202.81	203.43	204.5	203.52	204.79	205.95	205.75	203.51	203.69	204.2	201.91	205.45	204.33	202.83	203.47	203.91	203.68	203.05	205.05	205.98	203.94	201.84	206.74	201.95	203.16	203.45	202.29	204.52	202.94	204.26	203.55	203.46	201.44	205.1	202.16	203.21	204.62	203.85	201.48
206.66	206.75	205.93	206.5	207.8	207.13	206.92	205.4	206.36	206.09	205.51	207.39	207.41	207.7	207.4	206.66	205.37	207.05	205.6	205.58	204.74	206.13	208.38	207	208.69	204.17	206.42	206.65	205.89	205.12	207.36	206.81	206.8	206.93	204.61	208.85	206.28	207.94	205.46	207.47	207.75	206.54	206.58	207.49	206.01	207.49	207.98	207.48	206.03	206.24
208.88	209.07	210.97	209.43	209.18	209.01	211.59	208.26	208.99	210.34	209.34	212.48	211.72	210.72	210.33	207.75	210.52	209.96	210.73	211.8	210.27	208.06	207.42	206.85	211.16	210.01	211.21	211.79	207.96	210.44	209.03	207.98	210.88	209.76	210.67	210.08	209.06	209.43	208.49	210	208.36	206.75	208.28	206.74	208.47	210.45	208.66	210.7	210.36	207.37
205.63	205.51	205.25	205.86	206.1	204.52	205.83	205.22	205.61	207.19	205.51	203.66	206.18	204.93	204.89	203.92	206.71	204.21	205.64	204	205.14	208.7	205.4	205.31	207.51	203.94	204.69	207.09	205.1	206.39	206.07	207.42	206.56	207.56	205.15	204.08	205.21	205.53	204.84	203.75	205.48	206.03	205.7	206.44	205.56	204.35	206.16	206.28	205.6	206.8
205.33	207.33	205.72	204.08	204.22	205.13	205.96	205.49	207.57	205.09	204.8	207.08	204.9	208.03	208.93	205.46	205.01	204.97	207.57	204.26	206.13	207.27	206.66	207.81	204.54	204.96	205.33	204.8	202.54	204.97	205.28	205.09	201.82	205.3	207.05	204.52	206.04	206.85	205.05	206.29	204.29	206.93	204.64	204.08	205.29	207.31	205.07	204.89	206.93	205.33
202.91	201.04	206.01	207.79	205.87	204.78	203.99	204.04	204.4	206.75	204.91	206.32	205.32	205.28	207.37	204.09	205.43	206.55	204.68	206.08	202.56	204.88	205.51	204.06	205.07	205.42	203.25	205.45	205.44	206.07	203.37	207.43	202.84	203.74	203.79	203.73	204.21	203.88	202.1	203.45	204.6	205.78	204.42	203.69	204.48	204.24	205.61	205.14	203.67	203.51
212.79	212.79	213.31	210.55	211.75	212.82	212.46	212.07	213.38	214.64	212.57	213.12	212.69	212.41	212.64	211.99	212.59	213.55	211.65	212.02	211.3	212.25	212.04	211.59	213.24	212.74	211.51	212.41	212.63	211.1	212.43	210.45	214.03	213.16	210.81	212.32	211.59	210.64	211.51	212.54	211.49	214.62	211.21	212.24	211.61	212.27	215.55	214.05	214.06	210.17
204.55	207.35	205.72	204.75	202.09	202.68	204.7	204.16	204.59	205.14	203.52	205.84	206.67	205.79	205.05	205.15	205.69	204.47	205.27	204.81	204.35	204.33	207.44	202.63	204.27	203.64	205.52	207.58	203.26	205.23	203.65	205.36	204.6	205.56	206.41	202.69	203.52	205.59	202.35	202.64	202.95	204.28	204.06	205.58	206.27	204.48	205.74	201.83	205.85	204.21
204.15	205.47	204.68	205.64	205.43	204.91	203.77	205.45	204.91	203.71	204.95	205.88	205.76	203.56	204.34	204.28	205.79	206.16	202.36	203.79	206.29	206.39	204.02	203.7	202.81	204.26	203.61	203.94	204.96	205.34	203.47	204.57	205.11	205.16	205	205.92	203.8	203.58	206.28	205.03	203.4	202.26	205.39	204.97	204.27	202.97	204.08	205.4	203.37	202.67
194.88	194.79	194.7	191.43	191.49	193.23	193.34	194.76	193.76	192.58	192.43	193.63	193.93	193.42	192.58	196.54	194.78	193.97	196.51	195.5	192.01	196.46	195.33	196.04	193.79	195.2	194.09	194.89	192.68	194.37	193.4	193.42	193.76	195.06	195.24	193.34	191.6	192.32	194.03	192.34	193.66	193.94	192.55	194.08	195.31	194.46	194.34	194.37	192.31	194.4
208.13	208.72	211.3	211.88	208.65	208.46	207.8	208.58	208.23	209.32	210.03	209.14	210.17	208.25	207.91	208.18	209.29	209.69	211.31	205.4	210.39	210.94	208.38	208.59	210.86	210.39	209.11	207.18	208.04	208.15	208.22	208.46	209.7	207.56	206.74	206	207.91	208.89	208.33	207.76	208.95	209.08	207.12	209.79	208.12	208.53	206.91	211.17	209.13	209.16
201.8	198.8	198.34	198.38	198.99	201.86	199.92	200.92	201.34	198.4	200.13	199.61	200.51	201.98	200.65	200.33	199.14	197.72	200.85	197.93	199.14	199.46	199.84	198.35	197.88	199.2	198.98	197.4	199.32	200.41	200.24	200.7	198.61	198.3	200.87	200.53	197.81	199.41	197.34	198.28	199.9	200.04	197.67	200.45	198.95	199.93	197.07	202.28	196.4	198.75
210.34	208.77	210.3	211.21	210.04	209.71	208.78	209.18	208.85	209.86	210.81	212.33	208.13	209.31	209.31	210.19	210.86	209.32	208.24	210.45	208.54	209.91	210.32	208.69	208.74	209.26	210.62	210.48	209.97	208.59	209.28	208.65	211.3	209.04	209.43	210.42	210.1	208.19	209.68	211.27	207.98	208.93	208.96	211.95	209.56	210.74	207.44	210.43	209.89	209.44
200.99	201.17	201.9	200.78	202.48	199.79	201.64	199.73	202.74	201.38	200.13	202.26	202.61	199.99	201.55	199.83	202.64	200.41	200.75	200.56	202.79	197.75	198.59	198.98	199.35	201.58	199.82	201.05	197.95	201.62	204.39	202.72	199.38	200.03	201.71	201.11	198.91	203.19	200.42	199.27	203.49	200.33	203.39	200.5	201.38	200.85	199.69	203.46	200.53	199.18
205.77	203.94	204.93	203.6	205.71	202.91	204.82	204.89	204.43	206.59	206.55	206.9	206.11	205.57	203.69	205.45	203.03	205.58	205.59	204.74	205.16	203.15	205.83	202.58	205.35	205	205.45	204.76	206.35	203.08	206.26	205.06	203.81	205.78	204.33	203.79	205.36	205.71	205.56	205.53	206.37	205.19	204.03	206.21	207.07	204.78	206.73	202.19	203.72	203.89
199.24	195.98	197.83	197.73	198.62	196.92	198.53	198.82	199.09	195.72	198.2	199.65	199.27	197.19	199.72	198.94	196.23	197.58	199.18	195.85	197.64	198.32	198.11	199.44	198.2	195.34	199.85	197.44	198.77	197.55	198.34	197.7	197.27	197.78	196.35	199.91	196.8	196.84	198.48	197.44	198.85	195.1	198.56	198.19	196.31	197.65	197.57	197.31	199.27	198.15
208.63	208.34	208.39	208.71	208.97	209.48	206.24	210.12	212	208.4	207.54	209.1	208.82	209.66	209.8	207.58	207.95	210.23	210.81	210.14	207.37	209.07	206.69	207.94	208.39	209.71	208.91	207.86	209.76	207.37	207.96	208.69	210.23	205.83	208.02	210.01	208.34	207.73	208.82	208.41	207.72	206.81	208.2	209.8	207.34	207.64	207.01	210.46	208.53	208.77
213.91	213.37	212.93	211.71	210.39	211.3	212.74	212.64	211.2	212.75	214.72	213.54	213.27	211.27	211.46	213.94	212.6	213.28	212.89	214.43	213.5	209.64	211.87	213.6	213.02	211.16	213.87	212.96	211.58	212.31	212.66	212.84	212.61	213.55	211.65	214.3	209.37	212.83	212.1	214.11	212.48	213.32	211.61	214.89	213.12	214.66	212.58	212.78	210.94	213.03
198.99	197.58	194.07	198	197.73	199.74	197.57	196.51	199.07	197.64	199	197.41	198.8	197.65	197.75	198.52	196.22	199.1	198.65	198.22	198.03	197.6	197.3	199.22	195.91	198.71	196.4	200.1	197.16	196.35	197.53	197.96	196.61	198.05	199.4	197.22	198.66	199.2	200.42	196.53	196.19	197.43	198.62	197.04	198.12	196.94	200.06	197.74	197.93	198.06
204.65	205.57	205.48	205.3	205.91	202.91	204.55	206.06	204.67	204.81	202.97	204.11	204.88	206.68	207.02	208.5	203.89	205.46	205.97	204.16	206.37	206.91	204.6	205.3	203.49	207.25	203.5	206.49	203.01	202.89	206.12	205.47	204.03	205.91	206.58	204.51	204.52	206.26	203.89	207.14	205.48	204.13	205.03	204.53	204.48	202.84	204.05	204.27	205.3	203.82
209.57	207.34	208.79	209.61	206.53	210.72	209.41	210.27	207.05	210.63	208.39	209.33	209.22	209.16	206.43	209.15	208.84	208.45	210.27	210.95	207.49	209.37	208.19	209.91	209.47	209.17	207.51	209.43	209.32	208.3	209.63	208.69	209.94	209.48	207.86	210.02	210.49	208.48	209.09	210.51	209.23	209.95	207.71	210.93	209.77	208.96	209.24	210.24	208.05	206.67
213.04	210.51	210.94	212.95	208.42	212.04	211.85	211.8	211.1	212.85	212.21	211.48	211.33	211.14	211.4	210.94	211.11	210.24	210.18	212.91	213.2	211.96	212.42	211.53	211.48	212.05	213.1	210.53	210.45	211.68	210.9	212.8	212.97	212.83	212.2	212.72	210.58	212.21	211.13	212.06	211.9	210.22	211.1	211.11	210.43	212.57	215.2	210.79	211.18	211.74
198.45	199.13	201.11	199.36	197.36	198.54	199.78	199.41	199	198.05	199.81	199.47	202.72	198.23	199.59	199.56	199.46	200.06	198.81	199.55	198.31	198.4	198.76	200.23	198.6	200.67	196.95	200.98	199.95	200.51	200.44	198.75	199.61	201.41	201.17	199.11	200.52	199.06	198.83	201.73	199.13	199.03	198.73	198.4	200.83	201.41	200.33	200	197.83	200.83
217.19	216.41	217.41	213.16	216.95	217.79	215.99	217.92	216.98	217.6	217.44	215.9	214.8	216.99	218.2	216.49	219.18	214.43	217.7	217.16	217.94	219.63	217.45	217.35	218.11	217.48	213.64	216.3	217.67	216.75	216.27	217.46	217.4	217.21	215.35	216.04	217.59	217.34	214.89	217.38	215.1	217.7	217.17	217.9	216.93	218.6	214.46	215.2	214.9	215.7
198.4	200.02	199.41	197.15	200.34	201.51	198.49	199.03	200.06	198.61	196.79	199.92	200.75	201.89	200.8	200.2	201.5	197.54	200.09	198.77	198.19	199.06	199.93	199.28	198.92	199.25	196.83	197.25	198.88	199.4	199.07	200.75	199.16	199.08	199.05	198.87	198.19	199.1	198.56	199.85	199.34	198.57	199.11	199.54	201.9	198.42	200	200.62	198.65	198.3
210.62	211.3	212.97	213.9	212.91	212.12	210.39	212.68	212.01	212.44	213.68	211.87	213.07	212.27	211.01	214.14	209.6	212.03	213.87	213.4	213.69	211.87	212.19	212.72	212.38	212.88	213.64	209.56	212.89	211.51	213.22	210.11	213.19	211.68	211.81	213.96	212.8	213.7	213.36	213.2	211.63	214.98	211.67	214.89	211.91	214.37	214.22	213.44	212.92	213.39
201.37	200.36	201.02	200.39	200.87	199.27	199.92	202.55	202.13	200.39	199.62	198.57	200.32	202.1	199.45	199.67	201.42	198.22	200.78	198.85	198.59	199.82	199.96	203.13	201.64	200.74	200.09	202.43	198.92	198.67	199.97	201.16	200.84	200.13	203.57	201.87	200.27	201.41	200.38	201.47	201.28	200.08	199.77	199.1	199.91	200.01	199.9	200.91	201.11	200.61
204.3	206.38	207.17	206.6	205.45	206.32	204.98	206.62	205.78	206.77	205.44	206.9	207.59	204.01	205.58	206.59	203.81	205.57	207.15	204.48	206.57	207.58	206.68	206.93	206.51	205.69	207.35	204.01	205.86	205.7	206.04	204.89	204.77	206.97	206.06	205.23	205.39	203.54	206.61	207.8	207.12	205.25	204.78	207.28	207.11	206.8	206.6	205.64	207.6	207.41
212.81	210.29	212.26	212.07	211.96	211.79	209.16	212.19	212.79	211.13	211.8	210.59	210.78	212.68	211.13	213.3	209.81	210	211.24	213.24	209.98	211.62	208.6	211.84	209.83	211.71	212.39	210.73	209.16	212.76	211.11	210.18	211.8	213.33	207.94	212.16	212	211.33	210.69	207.78	209.82	212.59	212.72	212.41	210.56	211.49	212.54	211.05	213.38	213.33
208.42	208.76	209.06	209	207.66	210.32	209	205.68	207.95	209.31	207.55	206.52	206.69	207.7	207.99	207.54	206.88	209.6	207.42	209.06	207.75	209.93	207.87	209.59	209.27	207.19	206.2	207.46	209.04	209.52	205.12	209.32	207.7	210.47	210.04	209.34	210.07	206.91	205.99	207.26	205.98	209.14	208.06	208.24	208.94	209.21	208.08	208.72	207.39	204.5
205.58	207.14	207.04	205.51	207.56	205.95	208.04	207.66	207.52	207.23	207.28	206.44	206.85	206.31	207.3	206.52	206.7	206.73	207.22	206.25	207.39	203.8	208.88	206.57	205.24	206.16	206.09	205.81	206.97	207.26	206.05	207.17	207.08	205.75	206.89	206.97	205.14	208	205.19	206.74	206.12	206.71	207.46	208.22	207.93	208.55	206.39	207.02	205.61	205.71
207.74	210.71	211.73	208.95	210.73	209.02	210.43	210.63	209.34	208.55	208.82	209.75	212.59	209.95	210.26	211.13	211.18	209.03	209.8	210.39	210.99	210.09	210.54	210.13	208.13	208.09	209.33	210.84	210.53	208.18	209.6	209.29	208.55	207.85	210.49	210.97	208.73	208.34	211.59	209.43	211.54	208.08	210.01	210.58	210.97	208.43	209.56	209.11	208.83	209.38
210.61	211.62	210.07	210.79	207.14	211.15	207.59	208.01	211.86	209.51	209.28	208.53	210.69	209.42	208.18	209.54	208.55	208.2	208.67	208.98	211.53	208.87	209.45	210.03	210.77	210.48	212.26	210.08	210.44	208.04	208.85	209.23	207.62	209.57	211.15	208.76	208.26	209.52	208.62	210.51	209.13	209.43	209.38	208.79	208.67	205.66	207.22	211.56	212.88	208.47
212.73	211.07	210.86	210.53	211.55	211.08	212.97	209.3	214.29	211.63	211.67	211.93	213.83	213.92	211.68	211.63	212.23	209.4	209.02	210.94	211.54	212.89	210.55	211.75	212.41	211.01	209.26	213.06	213.67	213.46	210.46	212.1	209.33	212.06	211.13	212.96	211.31	211.31	211.74	211.83	209.85	211.3	211.11	212.31	210.93	210.56	213.43	210.14	213.39	212.92
209.12	207.42	209.51	207.04	207.78	208.18	208.94	208.15	210.23	209.52	208.43	210.45	206.12	204.76	210.18	209.15	208.1	208.22	207.01	207.92	206.98	209.82	208.25	209.35	207.71	206.77	208.63	206.86	206.89	209.23	209.92	209.04	208.58	209.06	206.89	208.84	206.54	206.76	209.23	207.9	208.33	209.15	209.35	210.97	209.99	210.41	208.8	210.32	208.9	206.79
216.54	216.91	216.47	215.37	216.97	216.94	216.23	216.56	217.45	217.75	215.41	218.4	217.54	215.19	216.22	217.87	216.05	217.25	216.91	217.46	215.59	215.99	212.9	214.66	218.22	216.78	217.82	221.11	217	217.15	217.51	217.2	217.36	217.61	217.84	217.35	216.99	218.8	216.33	218.72	219.09	215.23	216.4	218.24	217.62	217.63	215.45	217.12	216.73	219.17
208.25	207.67	209.59	206.6	208.04	209.19	209.75	208.01	206.76	208.3	206.65	207.73	209.49	207.15	209.54	208.23	208.81	207.64	204.75	207.54	206.31	207.7	208.26	208.62	207.9	208.33	204.71	208.84	207.33	206.95	206.95	207.46	209.44	208.33	207.53	208.95	206.58	205.82	207.07	206.06	207.73	209.4	206.27	209.77	208.26	206.77	208.09	205.78	206.48	207.88
200.6	202.21	200.53	200.44	203.09	201.97	202.9	200.51	199.91	202.18	201.24	201.43	201.7	201.32	201.16	201.14	200.75	202.01	201.69	201.31	200.9	202.75	203.6	203.14	199.45	200.26	202.41	200.18	202.03	201.13	203.69	200.34	200.59	199.2	200.95	201.41	203.53	201.32	200.63	201.14	200.18	199.66	200.82	200.72	202.26	204.66	201.18	200.67	201.29	199.96
203.47	202.64	202.03	204.23	204.83	205.65	204.41	202.92	203.15	203.16	203.76	204.22	203.52	200.74	204.93	203.65	203.44	203.88	204.3	201.9	203.1	201.8	205.12	200.21	202.82	204.66	204.14	202.1	206.21	203.31	204.7	204.9	204.64	201.7	203.24	203.93	205.29	201.61	202.56	206.04	204.03	204.15	204.96	202.49	203.8	201.99	203.72	202.81	201.11	203.3
198.56	201.12	200.11	198.92	199.93	199.25	198.18	198.99	198.75	200.63	201.5	200.05	200.34	199.53	202.66	199.26	197.99	200.34	201.28	199.16	200.07	199.1	199.42	200.48	198.18	197.58	197.97	199.81	199.74	200.28	198.77	201.36	197.57	198.25	199.76	200.68	200.04	198.78	196.76	199	200.91	199.53	199.08	196.23	201.72	198.62	200.85	200.6	201.14	198.34
208.25	207.55	208.72	206.69	207.21	208.19	207.4	206.59	207.06	206.49	208.25	207.51	206.35	209.12	207.31	210.19	207.89	209.55	207.9	208.49	206.56	206.21	209.01	208.02	209.02	205.97	206.31	207.03	207.97	209.08	210.31	206.64	205.92	207.7	208.76	208.4	207.48	206.64	206.19	206.78	207.21	204.74	207.41	207.81	205.17	209.78	206.99	208.58	205.7	207.93
215.44	216.24	218.33	217.69	216.02	218.36	218.72	216.07	217.04	218.4	216.2	218.09	217.8	217.65	218.12	216.19	215.34	218.2	216.61	215.89	218.42	216.83	218.59	216.12	214.99	217.77	216.7	217.54	217.94	214.18	215.99	216.66	214.57	217.59	217.68	215.7	217.45	216.75	217.4	219.37	216.09	219.01	216.19	219.12	218.48	217.34	218.33	215.71	213.62	216.68
199.46	198.98	199.82	201.63	200.07	200.87	198.74	198.47	202.33	200.59	200.76	200.08	200.26	198.43	200.89	200.68	200.14	198.09	200.89	199.97	199.48	200.39	201.05	200.52	198.37	197.68	200.64	200.26	200.16	201.95	200.03	199.68	199.86	200.37	199.85	199.99	197.43	199.75	200.13	199.12	200.11	201.77	198.16	200.85	199.62	198.95	200.73	200.81	202.5	201.41
201.44	204.45	202.73	202.42	202.08	206.14	201.64	202.87	204.49	203.27	201.31	203.83	203.63	202.49	201.82	201.3	203.29	204.22	201.01	204.44	202.06	200.02	202.63	204.04	202.01	202.52	203.23	203.07	202.53	201.94	205.95	200.36	201.04	203.45	202.6	203.65	201.62	202.2	202.28	203.27	202.01	204.24	201.25	203.15	202.6	205.27	201.85	202.25	202.56	203.64
211.14	210.71	207.84	211.44	210.78	209.43	208.58	208.81	208.44	211.45	212.92	211.1	207.84	208.89	210.25	211.64	209.46	209.54	210.97	209.65	208.85	207.98	209.52	208.37	211.15	209.35	209.63	208.77	207.99	210.4	207.95	209.55	208.93	210.13	209.49	211.02	208.23	208.46	208.37	210.18	212.07	211.05	208.61	208.61	207.95	208.41	208.68	208.16	209.11	209.34
217.41	217.36	217.96	217.77	218.51	216.46	218.09	216.1	217.69	217.19	219.65	216	218.52	218.91	216.53	219.78	219.13	217.59	216.73	217.68	217.13	220.4	219.45	216.75	219.58	218.2	219.43	218.02	213.9	216.58	216.7	215.99	219.5	217.16	219.66	218.61	218.84	216.28	218.91	217.69	217.42	217.65	215.16	219.26	217.8	219.12	216.71	215.02	217.78	217.13
202.85	204.07	204.79	204.12	206.76	201.83	202.75	204.27	204.97	203.83	206.03	205.24	204.03	203.81	204.95	206.35	202.98	204.2	205.19	204.19	205.33	205.12	203.89	204.52	204.96	204.79	207.2	202.55	203.11	205.01	204.55	202.41	204.44	204.45	205.65	204.27	205.76	204.39	204.25	205.95	204.48	205.83	202.93	204.33	207.96	204.92	205.51	204.29	204.19	205.08
200.48	199	199.41	202.12	200.47	201.54	200.11	202.18	199.81	200.77	197.77	199.89	200.96	200.58	199.64	199.31	201.88	200.18	199.79	201.33	200.31	199.62	201.8	201.94	201.68	200.37	201.32	201.49	199.45	200.35	203.05	199.76	200.2	200.32	199.07	199.52	201.78	201.76	199.37	199.49	201.48	201.44	202.05	203.15	203.56	199.46	198.55	201.57	199.94	196.43
203.76	204.84	205.64	206.39	204.46	202.88	203.27	203.62	204.53	204.54	204.17	204.71	205.09	204.23	203.16	204.91	204.08	204.2	203.36	202.61	205.6	203.86	203.9	202.54	205.18	204.43	203.14	204.86	204.85	202.98	202.61	204.17	201.87	204.11	200.55	203.68	203.97	203.27	200.7	204.63	204.32	202.65	204.58	205.26	203.9	202.06	205.08	203.12	202.55	201.98
214.69	211.29	211.75	212.15	210.58	211.32	210.92	212.55	211.01	213.24	212.91	211.19	211.13	211.41	209.82	212.51	212.91	210.55	211.28	211.24	210.77	210.93	211.64	211.24	212.99	211.94	212.29	214.65	213.57	210.56	211.87	212.26	213.15	212.47	211.24	211.71	211.41	209.65	210.73	212.55	211.56	210.93	210.66	211.41	213.71	213.01	211.47	212.69	212.92	212.57
204.44	202.74	203.79	204.65	203.36	202.06	201.07	203.82	203.79	203	202	204.37	204.25	201.42	202.32	204.45	203.53	201.75	203.84	201.71	201.98	201.91	202.72	205.14	202.78	203.71	202	201.96	203.55	201.17	203.98	201.9	204.09	204.43	201.34	205.69	202.23	204.82	203.4	203.33	202.49	206.06	203.38	203.49	203.07	203.99	202.72	203.67	200.57	205.56
213.97	212.69	211.53	211.4	213.99	211.56	210.51	212.51	209.98	211.62	209.08	213.49	211.09	213.43	209.67	210	210.87	211.21	214.22	211.83	211.98	211.98	212.31	211.72	212.22	210.55	210.22	212.31	211.42	210.86	210.22	212.95	213.4	212.54	213.23	209.73	211.21	213.59	212.3	210.13	210.97	209.17	211.53	213.23	211.97	212.03	210.91	210.99	211.19	211.73
208.86	209.19	209.26	209.01	210.23	207.76	210	210.21	207.58	210.54	209.02	209.48	211.01	207.37	207.58	208.11	207.25	207.76	209.96	210.28	209.36	209.24	208.22	206.8	206.53	209.31	212.07	208.43	208.53	208.77	210.21	207.77	208.77	209.41	209.91	209.43	208.92	209.52	209.34	208.23	207.23	209.17	210.15	206.65	208.37	208.57	207.41	207.25	209.11	208.69
213.46	210.85	212.09	210.67	210.07	208.73	208.87	208.74	209.73	208.41	209.75	211.68	209.25	209.25	209.17	211.27	209.43	207.27	209.65	210.66	207.82	207.33	209.53	208.71	209.57	213.03	210.76	209.84	209.99	211.36	208.26	209.12	210.91	209.28	209.2	208.21	211.07	208.28	208.38	209.85	209.51	210.72	209.95	209.36	209.13	211.77	208.67	206.13	210.55	210.96
206.89	205.96	209.01	207.65	208.19	208.04	206.74	205.05	206.03	206.63	208.31	207.75	206.83	204.13	207.88	207.04	209.36	207.94	205.99	208.41	208.27	209.43	205.95	207.91	207.82	207.48	210.02	206.15	206.03	207.48	204.95	208.41	207.95	207.02	205.92	209.45	207.8	206.05	206.82	207.11	207.31	206.85	207.88	205.7	207.51	207.33	208.71	207.27	206.45	207.96
211.77	210.28	209.44	209.68	211.7	211.8	211.24	211.47	208.43	209.86	210.52	210.91	210.15	209.04	210.92	210.08	207.53	210.05	207.7	209.23	208.3	210.04	209.44	207.77	208.99	208.8	209.76	211.3	210.11	206.93	211.18	209.16	208.89	210.07	207.46	208.37	207	210.64	211.03	208.7	210.4	210.35	209.86	210.76	210.93	209.74	208.81	209.38	208.97	210.74
213.33	215.41	211.81	212.77	212.72	213.89	213.03	212.16	215.75	212.65	214.21	212.96	214.1	213.27	210.92	212.32	214.81	213.05	213.35	213.52	212.66	212.64	212.03	212.86	213.54	214.41	214.28	213.29	211.9	213.14	213.64	211.77	215.62	213.12	215.67	211.36	214.37	211.03	210.9	214.45	213.15	213.98	211.44	213.51	212.84	212.72	214.16	212.31	214.42	214.31
216.09	217.95	216.09	218.89	216.68	216.44	217.38	217.23	218.66	216.84	217.32	218.64	217.88	215.74	216.86	216.11	216.89	217.92	217.15	216.72	216.6	218.65	217.62	213.49	215.67	216.07	218.02	215.45	217.72	218.32	216.36	218.22	219.47	213.95	217.81	217.19	216.92	215.19	218.64	215.14	217.55	218.17	216.06	217.15	216.71	219.33	218.71	216.18	217.52	217.31
201.75	203.61	203.38	203.2	201.82	201.61	200.5	201.76	201.88	202.02	201.78	203.4	202.86	201.98	202.11	203.73	203.08	202.78	205.15	202.76	203.17	201.62	202.25	202.34	202.79	200.63	199.32	203.18	206.03	204.32	202.29	204.51	204.29	204.77	204.74	203.7	201.1	200.77	200.44	202.31	200.11	202.82	199.42	203.95	204.36	204.72	200.86	201.22	201.83	202.47
201.55	205.73	202.61	204.56	204.87	203.15	203.34	204.08	205.35	204.87	204.04	205.17	204.98	203.33	205.81	203.66	204.78	205.46	205.65	204.15	205.31	205.22	206.58	204.55	205.41	205.99	202.98	206.16	203.47	205.63	204.86	204.26	205.27	206.5	204.3	206.08	203.64	206.01	204.64	203.54	202.38	204.13	205.99	205.09	205.63	206.24	205.45	204.55	204.13	202.28
211.9	209.5	210.06	209.52	208.77	210.71	207.93	208.54	208.48	208.88	209.19	209.39	211.09	209.93	209.63	211.06	208.21	209.21	210.09	208.74	209.37	209.63	208.03	208.94	209.85	210.75	210.59	211.13	210.71	210.27	210.74	211.45	207.65	208.84	208.39	208.34	206	208.32	209.15	210.37	207.94	212.41	210.17	208.5	212.12	208.72	207.05	206.81	209.57	208.35
204.72	207.61	205.91	208.15	204.25	205.58	206.98	205.43	205.54	206.32	206.94	205.2	204.88	208.88	206.91	206.7	206.18	203.96	206.67	208.83	205.61	207.77	204.05	206.06	205.37	206	207.25	206.18	205.35	204.36	205.45	205.07	203.99	206.63	207.34	204.22	203.98	206.77	204.77	206.26	205.8	207.13	206.34	205.08	205.1	205.69	203.7	208.16	205.16	205.11
200.38	202.21	203.72	201.13	203.35	202.19	203.74	202.78	202.73	201.66	201.03	204.31	201.22	203.67	201.86	202.78	202.31	200.76	202.28	205.88	201.56	199.32	203.2	204.09	202.89	200.78	200.98	203.26	201.45	202.82	202.93	202.23	204.07	202.53	202.92	200.86	204.11	203.66	202.13	202.8	203.51	203.37	202.02	201.58	203.89	202.91	202.69	200.89	201.4	201.89
209.71	208.95	207.89	207.21	209.83	207.58	208.7	209.05	206.63	208.08	208.16	205.86	207.48	208.86	208.53	207.93	208.74	208.43	208.98	207.83	210.19	206.82	208.06	205.98	208.08	207.3	207.15	207.55	206.48	207.04	208.47	207	206.72	207.34	207.76	210.53	208.71	209.11	205.67	204.68	206.55	205.97	206.97	206.86	207.01	209.69	207.84	208.81	208.8	207.21
207.74	207.75	208.7	208.55	208.6	207.25	206.99	206.41	206.21	208.84	209.45	209.04	207.84	208.73	208.26	211.31	210.6	208.73	206.73	208.3	211.02	209.66	208.18	208.33	209.9	206.29	208.57	206.92	207.13	208.41	206.61	208.7	208	209.27	208.98	209.66	207.76	209.64	207.1	207.53	208.76	206.33	209.69	208.5	207.25	209.26	208.21	208.58	208.45	208.51
209.68	208.19	208.94	208.85	208.56	209.71	210.77	205.41	210.04	209.35	209.84	208.31	211.58	207.69	209.16	208.86	208.33	209.67	209.98	209.08	209.5	208.47	206.97	208.86	207.46	208.08	207.84	208.79	209.2	208.36	207.28	209.03	207.43	212.21	208.43	208.58	209.24	205.69	211.5	208.34	208.93	209.21	207.66	208.16	209.44	209.16	209.17	208.21	208.23	207.03
202.57	202.94	205.69	202.83	204.21	203.41	201.93	202.68	199.42	203.81	203.5	202.93	202.34	203.34	203.66	203.12	204.28	203.11	204.96	202.49	204.24	204.54	202.64	202.51	203.62	202.86	203.36	201.3	204.09	202.91	202.88	201.17	203.16	202.26	201.22	203.61	203.03	204.69	201.8	203.74	203.15	204.26	202.27	202.83	204.74	203.8	201.62	201.75	200.66	203.42
201.23	204.69	204.52	202.88	203.39	204.15	202.59	205.13	202.17	203.8	203.94	201.5	202.01	204.03	204.22	203.54	203.2	204.87	201.46	205.09	203	204.76	203.29	202.7	204.26	201.94	203.42	205.25	202.74	202.06	203.13	202.13	203.31	204.39	203.52	200.53	202.82	202.41	204.74	202.67	203.3	202.36	203.18	202.67	201.64	202.82	202.8	203.8	204.17	200.25
218.18	217.45	215.74	220.33	217.01	217.95	217.51	219.12	217.87	220.26	216.85	218.67	217.03	221.21	218.61	218.17	219.34	218.66	215	217.33	216.58	217.16	217.19	218.46	218.79	217.07	218.73	216.52	217.09	218.25	216.14	217.43	220.33	218.58	215.85	217.55	217.34	217.01	219.06	216.57	217.98	218.54	217.27	216.84	217.67	218.08	218.33	217.25	217.41	217.08
212.96	210.87	210.75	210.49	212.92	211.44	212.21	213.32	210.73	209.75	211.58	211.91	213.56	211.91	213.04	210.74	210.55	212.76	211.15	212.66	209.32	211.83	211.64	213.27	211.9	211.45	211.29	210.85	211.33	211.6	211.18	213.43	210.47	211.29	209.81	213.52	211.43	211.47	210.42	209.7	211.46	210.78	212.22	212.13	209.47	210.52	210.95	211.6	211.43	212.69
215.95	214.59	215.52	216.41	216.5	218.52	217.21	217.15	216.43	215.2	216.21	217.82	215.6	219.25	215.86	215.2	217.82	218.1	217.2	218.96	216.98	216.65	216.98	214.89	217.74	218.97	217.91	218.55	215.7	220.08	216.71	218.54	215.33	217.11	216.04	215.69	216.62	216.84	214.92	216.15	216.3	220.03	216.96	217.69	219.09	216.51	216.04	218.37	217.25	218.02
209.73	207.24	208.7	207.4	207.47	207.39	208.58	207.8	208.85	205.88	207.82	206.77	209.46	208.11	207.28	206.81	207.32	207.28	208.75	207.32	208	209.81	209.26	210.53	208.41	206.28	207.53	207.27	207.11	207.68	207.09	207.9	208.24	208.13	210.5	205.61	207.89	208.76	208.62	206.55	207.47	206.42	204.62	206.4	207.43	206.83	208.69	207.83	208.83	207.49
203.58	204.63	204.29	203.76	205.29	203.88	205.06	203.2	203.8	204.52	201.72	201.65	205.55	205.78	203.55	202.98	204.91	204.85	204.05	204.47	203.14	203.61	204.19	203.11	203.76	203.86	204.2	206.83	202.79	204.12	202.43	204.59	202.34	203.31	204.76	202.88	204.17	201.62	201.52	204.2	201.94	202.59	205.95	203.22	205.55	202.81	201.9	202.48	202.53	205.05
208.69	208.45	207.51	208.85	208.11	208.98	207.25	209.93	208.24	211.05	209.63	206.85	207.37	207.18	209.28	208.81	207.81	207.66	207.77	207.89	210.47	207.78	209.4	209.92	208.38	207.66	207.31	208.86	209.42	211.55	209.91	207.9	207.99	210.57	207.53	207.46	206.95	207.54	210.43	208.27	209.98	208.3	207.34	208.35	208.44	207.3	208.4	208.55	207.44	210.37
212.49	210.37	212.22	212.56	213.59	211.92	212.95	214.75	212.16	211.26	211.4	211.88	211.98	212.71	212.95	213.32	212.55	213.27	211.9	212.17	210.83	209.82	211.65	215.41	213.74	212.38	212.57	211.74	213.37	211.62	210.15	212.82	213.41	213.35	212.88	211.77	213.28	212.8	211.49	213.79	213.65	212.66	211.37	212.1	211.8	210.4	212.69	213.44	213.6	213.49
194.51	193.01	194.6	195.21	195.06	194.16	195.92	196.54	195.4	193.04	194.15	193.84	194.63	194.07	193.77	194.93	195.12	195.07	194.17	192.39	195.23	194.81	192.13	193.07	195.31	195.27	195.73	195.99	193.21	195.81	195.31	194.09	192.65	193.45	192.73	196.32	192.66	194.71	194.02	191.56	195.41	193.85	192.4	195.85	194.71	191.71	194.55	193.41	194.45	195.92
198.64	199.69	201.76	200.53	202.8	202.86	200.56	199.65	200.72	202.29	199.92	198.76	199.66	201.78	201.03	200.29	199.33	200.18	200.73	198.53	200.85	198.48	199.02	202.18	200.86	199.15	199.74	200.76	201.77	201.07	198.76	203.04	201.38	201.23	199.3	201.08	198.45	200	199.43	199.06	198.08	202.58	200.18	200.32	200.17	200.71	200.71	198.85	200.79	201.58
207.52	206.99	208.95	209.7	209.59	208.39	209.06	208.35	206.84	208.87	208.5	207.27	209.44	209.43	206.94	209.54	207.81	207.84	209.39	210.71	208.81	209.66	205.46	211.45	209.4	210.36	209.82	210.36	208.24	209.13	208.15	208.17	209.07	207.48	207.04	208.51	207.85	208.57	208.75	207.85	206.23	208.33	210.38	207.75	206.63	208.42	206.61	209.65	209.32	209.88
209.8	208.31	210.18	211.55	207.71	207.93	209.51	208.2	208.7	207.26	208.02	211.6	208.23	209.74	208.49	205.84	206.14	209.04	208.9	207.86	208.9	210.59	209.16	209.75	205.72	207.71	211.16	211.01	209.16	209.52	212.11	209.21	209.12	210.67	207.79	208.67	210.49	207.65	209.18	208.04	208.5	207.6	208.37	208.41	210.03	207.91	208.95	208.5	208.7	208.74
217.11	215.92	215.96	218.46	216.39	214.05	219.43	217.29	217.87	216.14	216.64	222.16	214.96	218.62	219.2	217.19	216.61	216.55	218.47	217.05	217.25	216.47	217.37	216.9	218.08	217.67	216.13	220.44	216.91	216.35	216.11	217.24	217.2	214.6	216.02	215.99	216.69	218.71	219.94	218.55	217.48	214.96	215.4	218.29	217.07	215.8	216.53	217.22	218.21	215.71
209.81	212.44	212.03	209.82	211.7	213.05	212.34	209.79	211.06	212.61	211.83	211.14	211.73	213.59	211.57	210.48	208.55	211.74	210.8	211.95	214	212.61	210.5	208.79	211.43	213.64	211.59	210.97	210.4	211.96	209.79	210.73	211.69	212.37	209.59	213.56	211.13	211.66	210.53	211.43	208.86	212.39	211.69	210.1	210.88	210.93	212.48	213.33	211.4	212.34
207.56	207.56	210.46	208.29	209.41	208.25	208.71	208.59	207.97	207.82	207.97	210.24	208.21	207.75	210	210.08	210.15	210.63	207.93	206.37	208.16	207.49	211.42	209.04	209.06	209.85	209.1	208.41	207.85	209.12	209.98	208.2	207.99	208.76	210.05	209.16	206.88	208.47	205.4	209.92	207.64	206.55	208.09	206.17	208.01	209.05	209.73	208.83	207.55	206.09
205.43	202.69	206.56	204.24	202.71	204.14	202.2	204.09	204.01	200.91	203.61	206.42	203.15	203.99	203.48	204.77	204.05	204.46	205.29	202.27	203.6	204.23	203.09	203.56	205.34	204.06	205.53	205.1	203.54	203.24	205.96	202.73	202.24	204.14	204.1	204.43	204.55	203.71	202.86	202.34	203.78	206.24	203.08	204.19	203.84	205.09	203.27	205.73	203.39	204.15
204.26	203.06	201.14	201.52	203.82	203.04	203.3	202.51	201.86	203.63	199.56	204.37	203.03	201.08	202.83	202.27	201.64	202.07	202.2	204.54	204.81	202.96	201.78	201.51	202.67	205.13	202.11	204.31	202.84	202.01	203.43	200.13	204.43	202.86	202.66	202.84	204.11	203.11	201.8	204.05	202.97	203.42	203.14	204.47	202.91	205.02	205.41	202.74	203.57	202.48
217.16	218.14	218.05	215.1	216.99	216.8	218.19	215.66	215.93	216.84	219.87	216.72	215.61	216.96	217.16	215.8	218.53	217.67	216.38	217.28	216	216.22	216.25	217.44	215.33	216.29	216.96	217.69	217.71	215.16	216.98	218.11	215.01	218.16	216.54	213.38	215.05	216.8	217.81	217.79	217.41	216.21	217.03	216.9	218.94	216.1	215.88	214.57	215.52	218.51
204.61	202.56	203.93	205.06	205.01	201.08	204.61	204.22	204.37	203.96	203.93	202.98	203.85	204.59	204.23	205.44	204.3	205.69	204.41	203.83	201.44	205.47	204.47	203.6	202.95	205.07	201.86	205.38	202.99	205.4	203.02	200.43	206.13	204.24	205.04	205.46	204.61	202.97	204.19	204.13	203.57	202.74	206.05	204.73	202.85	203.43	203.88	205.27	203.92	203.04
207.9	207.44	206.61	206.58	207	206.08	207.22	205.47	205.78	204.2	204.92	204.88	205.53	206.15	205.52	205.44	205.12	207.49	206.85	208.11	204.63	206.14	206.45	208.25	206.51	207.61	206.13	206.26	207.4	206.76	208.6	205.74	205.33	208.14	204.77	204.53	204.53	205.97	208.04	207.21	207.88	205.08	205.36	209.14	206.93	206.28	206.14	206.89	206.88	206.41
203.1	203.52	201.34	201.58	203.6	201.24	199.98	200.51	203.19	203.75	201.2	203.85	203.07	200.91	203.44	202.25	201.93	202.62	204.58	202.95	202.55	203.37	204.3	202.43	200.74	201.61	204.13	204.87	203.86	203.24	202.92	201.67	200.79	201.06	202.68	203.33	204.17	203.2	204.45	202.75	202.46	203.05	200.43	202.21	200.98	203.18	199.97	202.94	204.44	201.11
212.59	214.51	214.05	212.5	211.47	213.42	211.69	212.52	210.26	212.25	213.76	211.55	212.1	212.24	210.88	212.31	210.69	210.13	211.68	211.85	212.37	213.45	212.28	212.36	212.48	211.17	213.77	212.33	214.27	211.36	211.87	211.51	215.55	212.59	210.96	214.34	211.28	211.97	211.54	212.81	212.42	213.28	211.74	211.06	208.41	213.77	212.38	212.57	210.07	212.96
193.49	197.7	194.78	193.52	195.73	194.08	196.15	196.64	196.28	196.17	195.27	194.27	196.09	195.7	194.23	194.74	192.79	193.47	196.29	194.19	194.07	194.14	195.57	195.36	194.91	194.55	194.8	193.41	195.9	195.57	196.61	195.03	194.4	196.47	194.07	195.28	193.52	195.79	194.74	196.38	194.88	199.41	195.73	193.68	197.15	194.95	194.2	193.44	196.2	196.12
207.36	207.78	208.38	208.63	205.89	207.32	207.61	209.76	209.26	205.39	207.73	207.11	207.47	206.54	209.16	208.35	208.53	208.73	206.43	206.52	205.93	210.14	209.31	207.41	206.79	207.91	208.62	206.3	206.49	207.41	208.13	209.72	206.47	207.43	208.14	208.84	207.09	208.86	208.1	208.32	206.51	206.79	208.15	205.95	207.81	205.94	207.38	207.53	208.95	206.87
212.57	210.31	214.19	211.25	211.82	213.17	211.75	212.1	211.63	213.33	212.19	210.78	210.31	214.41	211.2	211.05	210.78	214.84	212.04	211.45	209.01	211.82	211.26	212.72	210.52	213.11	209.89	211.16	211.1	212.06	210.76	210.07	209.77	213.6	212.65	210.4	212.55	210.8	213.39	212.63	211.95	212.42	211.61	213.43	211.87	213.47	212.67	211.97	213.67	210.97
209.75	207.84	208.7	206.89	207.68	210.21	208.76	207.82	208.92	207.95	209.47	206.73	208	211.11	208.5	207.84	210.71	209.48	211.64	209.28	209.62	208.27	208.17	208.6	207.58	205.36	207.79	208.02	208.47	209.94	209.48	209.18	208.33	207.92	206.68	206.94	207.91	207.84	207.92	208.25	210.13	207.64	208.08	208.17	208.12	209.7	210.61	208.87	209.29	210.42
206.8	207.18	206.5	208.19	210.41	211.7	208.35	206.8	209.2	208.04	210.06	209.79	209.61	208.57	209.28	207.91	206.66	207.57	209.32	208.57	209.44	205.71	209.79	204.66	209.8	208.73	211.53	209.97	208.92	207.76	207.83	207.57	208.84	209.31	209.02	208.49	208.21	207.57	208.38	208.59	208.81	209.17	208.64	207.75	207.71	208.29	209.62	210.47	208.73	206.48
212.71	212.49	211.54	215.17	212.21	214.04	212.12	214.95	214.74	212.94	212.75	215.63	213.16	213.5	212.09	214.48	212.3	213.21	212.08	214.25	212.82	213.66	213.45	212.79	213.03	211.95	212.62	211.26	211.3	211.31	211.81	214.66	214.38	214.3	212.83	215.24	211.24	214.25	211.43	211.69	212.89	213.49	210.88	214.9	213.67	212.5	213.66	210.19	211.27	214.16
200.07	200.69	201.65	198.15	198.93	201.38	200.24	198.87	200.78	200.34	200.66	201.42	203.13	201.38	201.91	202.08	200.59	201.33	203.34	201.2	201.44	202.98	203.81	200.13	202.46	199.18	199.29	200.81	202.32	200.09	202.34	201.39	198.28	199.79	200.65	199.82	203.25	202.23	201.59	200.25	199.85	203.13	202.45	203.82	200.59	201.53	199.85	200.32	199.6	202.26
202.41	203.63	204.93	203.16	202.91	202.7	204.41	205.03	203.9	202.75	202.65	202.76	202.86	200.88	203.59	203.08	203.1	202.12	203.88	202.86	203.92	202.25	205.33	202.92	203.49	201.82	203.24	202.56	203.15	202.1	204.29	206.09	204.66	205.17	201.75	204.17	204.02	202.39	202.85	203.02	202.23	205.62	203.46	203.6	203.64	204.77	204.19	205.18	206.11	204.66
200.67	198.95	204.26	200.09	200.25	199.92	202.19	202.04	200.44	200.26	203.58	202.55	200.49	200.82	201.77	200.24	201.2	199.71	200.56	202.74	202.64	200.63	201.52	199.91	201.2	201.23	202.68	199.8	202.33	200.85	201	199.92	200.2	201.59	201.08	201.69	200.22	201.12	202.1	201.18	202.55	199.71	199.76	202.04	198.66	202.51	199.95	201.21	202.53	199.67
205.02	204.53	204.66	203.38	203.33	205.71	204.18	204.68	204.68	201.93	204.44	203.56	203.68	202.74	204.81	203.2	205.21	206.72	202.98	204.76	201.63	204.43	203.1	204.5	205.09	202.43	205.31	205.74	205.5	207.17	202.99	204.09	201.82	202.99	202.1	205.35	204.61	202.3	202.18	203.91	202.47	205.6	201.49	205.99	205.64	203.75	204.88	202.31	203.1	204.51
213.53	213.8	212.02	210.18	210.7	210.33	212.76	213.61	212.93	211.88	212.97	210.85	211.36	211.56	210.66	212.37	209.1	208.87	213.35	211.21	210.67	212.28	212.94	211.97	211.82	212.33	213.02	211.05	212.19	211.65	210.53	212.38	211.68	211.62	211.72	212.88	212.54	210.24	212.19	212.92	214.55	213.64	212.7	212.83	211.46	209.97	210.79	212.91	213.61	212.01
201.8	199.18	201.84	199.09	200.54	201.1	200.74	200.67	199.91	202.5	200.92	200.73	202.17	198.36	200.01	203.78	199.7	200	202.52	200.88	202.1	199.48	200.61	200.21	199.41	201.5	199.61	199.57	200.81	200.64	199.16	201.92	199.46	201.65	200.43	201.54	204.27	203.21	200.14	201.62	202.62	203.16	200.47	199.93	200.7	200.59	200.39	202.17	201.4	201.73
204.1	204.35	203.78	204.77	202.72	202.65	202.66	205.46	203.24	206.15	203.11	202.64	203.6	205.77	205.1	201.5	202.6	203.58	203.74	202.45	204.1	205.33	202.85	202.49	206.76	202.48	202.86	204.41	204.54	203.11	201.33	200.93	201.6	202.62	205.31	203.32	204.16	204.42	203.12	205.05	202.12	205.61	204.56	203.54	203.6	201.84	203.63	201.85	203.48	205.77
203.98	203.18	203.72	203.14	202.51	202.38	203.74	203.98	204.38	205.5	203.44	202.29	203.57	202.94	203.42	204.9	205.62	203.19	201.51	205.43	202.23	202.07	203.71	204.49	202.31	203.64	201.81	200.53	203.07	204.22	201.19	204.92	202.8	204.19	201.88	202.61	201.06	203.26	201.71	203.02	205.3	201.94	201.62	202.43	204.58	202.76	203.08	202.56	203.52	202.85
208.22	207.98	208.22	210.64	210.23	208.18	206.39	207.54	207.55	209.53	209.23	209.2	207.93	210.63	208.49	208.8	207.97	208.87	209.23	209.93	207.57	210.06	207.19	210.4	210.51	207.2	208.84	207.24	210.46	208.98	208.5	209.2	209.53	209.16	210.53	207.88	208.02	208.57	212.2	210.36	207.69	209.85	208.22	207.72	212.31	209.35	209.18	208.46	208.85	208.12
201.55	199.56	200.55	198.56	204.02	201.76	200.11	199.44	203.52	200.23	199.55	199.53	200.51	200.14	200.95	198.31	200.5	199.87	200.91	200.97	200.89	199.72	201.67	197.58	199.02	201.61	202.32	202.02	199.82	200.05	199.59	200.81	200.23	198.42	200.2	199.23	200.88	203.36	199.86	199.76	200.19	198.06	202	203.66	200.78	199.28	199.3	201.69	198.26	201.81
205.77	209.44	209.15	209.83	208.16	207.83	207.5	208.28	209.03	206.99	209.23	208.3	209.05	207.07	206.91	205.14	207.06	210.05	208.38	209.44	206.97	206.84	209.29	208.92	210	208.15	207.97	208.1	210.49	206.42	210.05	211.03	206.55	207.27	210.59	209.33	208.37	209.71	210.29	207.35	207.28	208.36	207.87	206.77	207.09	207.32	207.15	208.09	209.72	207.02
196.25	196.86	195.32	192.71	194.69	197.86	194.31	197.96	195.23	193.64	195.98	194.16	194.15	195.94	194.22	195.99	195.07	195.67	196.57	196.57	196.86	192.78	197.27	194.41	195.44	195.47	196.37	196.64	194.98	195.44	193.5	196.94	195.31	193.86	196.31	195	195.42	197.04	195.84	195.37	194.26	193.89	196.66	195.11	194.36	195.25	196.19	195.05	196.03	196.35
208.8	206.17	209.2	208.8	208.55	206.69	207.73	207.57	208.98	209.54	209.64	209.01	206.6	210.25	207.47	208.2	209.91	209.96	208.89	208.68	208.16	209.86	206.67	207.42	207.76	211.69	209.57	209.83	207.48	206.7	206.55	207.16	208.6	210.74	210.29	209.49	208.53	207.86	209.17	210.56	209.83	207.09	209.34	207.18	207.72	210.34	207.39	208.66	209.3	211.48
208.48	207.44	209.05	207.62	209.39	210.22	208.52	206.55	210.32	205.55	206.93	207.62	206.4	208.29	209.46	207.68	205	209.96	207.97	208.35	209.46	207.26	208.06	206.13	208.79	210.25	207.23	208.74	207.29	207.68	206.89	207.92	210.06	208.31	207.36	208.54	208.01	206.34	208.34	208.07	207.4	206.65	207.04	207.85	208.9	208.35	208.42	207.5	210.32	207.52
198.45	199.38	198.8	201.22	200.89	198.4	198.23	200.62	199.84	200.32	198.31	200.76	199.15	198.95	200.34	199.19	199.04	201.17	198.59	199.6	199.99	200.62	200.22	200.77	200.09	199.16	196.61	198.19	199.98	201.81	197.36	199.06	197.91	199.11	198.97	196.92	199.42	201.27	197.68	199.85	199.87	197.78	202.22	197.5	201.12	200.74	199.43	202.85	202	200.14
211.09	211.88	212.01	213.5	209.92	209.26	211.91	210.67	211.74	212.02	210.62	210.61	211.03	211.01	210.45	212.31	213.17	211.52	212.44	212.25	211.27	210.26	211	211.68	209.66	212.61	210.86	211.52	212.61	213.08	211.42	211.82	210.35	211.54	211.74	210.96	210.59	212.49	210.51	211.91	210.68	210.52	211.05	213.04	211.46	214.19	208.49	210.13	211.87	211.38
205.33	208.9	206.6	207.67	208.83	209.59	209.15	209.35	206.41	209.57	209.98	207.47	209.68	208.73	208.17	207.53	210.28	209.85	209.16	210.42	211.64	208.48	208.41	209.33	206.63	206.63	210.08	210.02	207.74	208.06	207.48	208.3	209.28	209.54	212.92	209.71	209.84	207.54	207.17	207.51	208.54	211.68	208	208.21	208.28	207.84	207.99	209.82	208.36	207.16
209.24	209.61	208.85	207.48	209.42	210.4	206.81	208.4	209.88	209.24	208.6	209.29	208.4	208.15	209.7	209.05	208.52	205.84	208.48	206.71	207.02	208.4	209.86	208.43	207.18	207.47	207.93	210.36	206.79	207.72	210.21	208.7	206.55	207.46	207.85	207.75	206.98	207.37	208.19	208.97	206.31	205.74	208.31	207.29	209.04	208.46	208.26	207.22	206.12	208.51
215.88	212.61	212.52	215.76	215.14	212.78	213.17	214.22	213.11	212.06	212.95	210.92	212.33	214.49	212.42	210.06	211.45	211.52	212.88	214.35	213.18	215.56	210.98	214.43	212.54	212.86	211.64	213.45	211.64	213.33	214.94	213.3	212.74	213.31	210.77	213.72	214.98	212.93	211.6	211.27	212.02	211.7	211.97	213.91	212.9	210.87	211.96	214.06	212.25	212.04
210.33	210.51	208.9	208.25	211.15	208.65	211.85	209.68	208.85	211.64	210.83	209.79	208.56	210.85	211.18	211.47	209.87	209.06	209.27	208.63	209.07	207.75	207.27	209.19	210.44	210.37	209.46	211.09	210.21	212.55	210.52	207.51	209.85	209.9	211.41	208.87	208.2	209.76	208.15	209.92	211	210.11	210.99	208.91	209.36	210.53	209.24	208.85	209.39	209.57
200.42	203.95	201.31	203.49	204.3	202.62	203.17	203.01	199.68	202.72	203.08	203.13	202.2	203	203.07	200.96	203.22	201.01	201.3	200.72	203.05	204.06	202.45	203.43	202.15	203.86	202.05	200.58	204.4	203.58	201.68	203.43	200.62	203.16	201.5	203.03	202.32	201.69	203.32	204.37	202.42	204.25	202.84	202.61	202.31	201.93	204.07	201.04	202.23	201.84
204.87	203.13	201.56	201.96	204.25	205.81	202.18	202.68	202	203.78	202.79	203.97	203.85	204.08	201.99	204.42	203.46	204.94	204.56	204.01	203.27	204.55	202.57	204.23	202.97	206.26	205.15	203.16	203.01	204.11	204.4	204.31	204.87	201.87	203.84	202.9	203.91	205.62	202.34	202.15	205.57	203.61	203.51	205.11	204.31	202.41	205.03	202.39	202.77	204.22
217.1	217.75	217.13	215.69	216.67	218.47	217.1	219.11	216.52	219.1	216.02	218	215.83	217.41	217.38	219	219.22	217.2	217.96	217.33	215.59	215.5	215.45	219.22	216.5	219.33	218.09	216.32	216.41	217.34	215.85	215.71	217.12	216.5	217.15	217.51	217.81	217.24	218.64	219.05	216.6	217.17	217.66	217.14	217.68	216.4	218.47	216.93	215.92	218.78
199.1	200.06	198.05	199.93	200.71	200.94	201.16	201.89	200.33	197.58	199.48	199.14	199.97	199.61	201.67	198.92	199.61	200.43	200.77	199.82	200.87	200.78	197.65	200.52	202.33	199.95	200.02	197.96	199.67	198.89	198.82	200.51	199.2	200.82	201.63	200.85	201.5	199.91	200.61	200.48	199.68	199.53	199.9	200.54	199.23	200.81	199.46	200.51	200.54	202.48
218.54	216.39	217.84	216.5	217.44	218.15	217.58	217.27	216.2	216.26	218.25	216.1	215.03	218.17	215.57	216.55	217.24	216.79	216.23	217.43	216.82	216.83	214.42	217.19	215.6	216.78	215.68	216.18	215.9	216.42	215.42	217.46	215.09	216.44	218.98	218.39	217.47	217.03	217.55	215.04	218.31	218.2	217.64	217.58	216.36	217.37	218.17	216.03	217.48	216.53
202.45	201.44	204.99	204.23	204.14	202.8	203.15	202.12	202.63	202.77	201.52	202.78	202.82	203.59	203.22	204.12	203.69	203.03	204.27	202.6	203.57	204.14	202.38	202.11	202.87	203.59	204.34	202.57	203.54	203.64	204.08	205.16	205.1	204.36	203.73	202.12	202.45	205.12	203.23	204.56	203.78	203.73	204.03	204.78	202.68	205.25	204.09	203.11	202.99	202.68
203.65	199.97	202.35	203.42	202.65	204.22	203.33	200.94	202.67	202.16	204.06	202	202.61	201.76	202.74	200.47	204.82	203.64	203.5	202.24	200.68	200.06	201.51	203.46	204.88	205.15	204.48	201.42	200.37	203.43	202.13	203.27	203.06	201.11	203.17	202.18	201.77	203.03	202.08	202.1	204.13	203.38	203.62	200.99	201.44	201.87	202.61	203.14	202.32	201.46
212.87	210.27	211.45	213.89	213.12	212.97	210.81	210.38	213.04	213.27	210.41	212.92	211.59	212.55	212.07	212.31	212.8	212.4	211.44	210.62	212.03	211.9	213.18	212.9	210.78	213.24	214.88	211.85	213.76	210.39	213.28	211.76	213.07	212.36	211.52	210.63	211.57	212.58	213.07	214.15	213.35	213.03	211.51	212.47	212.53	212.62	214.5	214.79	212.84	213.76
203.24	204.79	201.65	203.16	205.07	205.01	204.92	204.09	202.09	203.11	202.76	206.35	204.31	205.77	203.06	205.11	204.96	202.52	203.13	204.09	203.85	204.33	206.34	203.33	203.94	203.25	203.02	204.34	203.71	203.1	204.32	203.84	202.7	204.41	203.74	203.24	205.26	203.06	203.58	203.23	203.44	203.37	203.55	205.9	203.05	204.67	202.11	202.96	205.31	204.05
210.41	210.54	209.87	207.54	209.24	207.21	206.91	210.57	207.43	209.67	210.08	209.72	206.87	208.18	207.52	206.87	211.08	209.39	208.36	208.91	209.8	210.59	207.57	209.71	209.23	208.96	207.97	208.81	207.29	209.23	209.88	207.67	208.77	208.26	208.15	208.1	210.57	207.78	208.98	210.31	208.19	210.18	208.02	209.21	209.06	207.05	211.3	208.71	208.97	208.12
201.19	201.45	200.48	201.34	201.02	201.11	199.75	200.31	200.74	201.81	200.83	200.41	202.53	202.32	198.49	200.84	200.9	197.84	202.01	200.93	200.48	199.29	200.25	199.21	201.62	201.74	201.79	200.39	200.35	201.21	200.08	201.26	202.16	201.48	199.54	200.64	199.32	200.17	201.05	200.16	201.82	200.88	201.8	199.2	200.84	200.48	200.1	200.25	201.22	198.42
193.05	194.98	194.27	195.49	193.38	194.16	193.52	196.54	194.12	194.34	191.9	193.24	193.6	192.49	194.17	195.61	194.92	194.45	194.56	193.36	192.46	193.11	192.82	193.54	194.23	195.6	193.35	193.02	193.5	194.28	193.5	190.65	194.06	195.32	192.62	193.88	194.1	192.89	193.06	194.19	194.55	192.83	192.73	193.57	194.82	194.01	195.22	195.36	193.64	194.49
201.09	198.86	199.28	198.27	199.88	197.78	199.74	199.49	197.64	200.29	198.93	198.02	199.33	198.93	199.16	200.63	201.06	197.6	199.09	200.35	196.37	198.91	197.33	200.35	196.99	199.72	198.18	200.02	196.63	199.65	198.58	198.14	199.57	198.31	199.5	200.1	201.14	198.99	198.12	199.76	197.53	198.17	199.02	198.11	199.31	199.12	200.28	200.46	197.84	199.8
203.16	204.59	202.33	203.89	204.45	203.54	202.76	203.59	204.84	205.5	202.72	205.83	203.19	202.76	203.19	203.6	203.69	206.49	204.49	204.19	203.68	203.06	200.97	205.17	201.94	203.09	203.54	203.29	204.84	203.17	201.57	203.11	203.42	203.79	203.43	203.92	204.63	201.37	205.97	204.37	204.9	202.58	203.57	202.47	204.27	205.18	204.06	202.69	205.94	204.56
202.35	202.89	203.75	203.23	204.08	207.71	205.98	205.13	205.35	203.76	204.47	205.8	203.53	205.77	204.88	203.4	202.99	204.78	201.84	202.33	204.74	204.8	206.95	203.81	206.03	205.6	208.68	203.5	204.81	204.16	205.46	204.7	203.36	204.09	202.17	205.55	205.55	207.2	203.09	204.75	202.05	205.3	203.95	204.06	204.31	203.95	203.98	204.59	201.37	203.1
206.57	208.96	207.19	208.1	208.31	208.07	210.19	208.47	209.02	207.64	206.49	209.85	209.02	209.53	207.57	209.87	210.73	208.64	211.19	210.17	208.48	209.15	208.67	210.01	208.52	211.37	207.68	207.47	208.18	206.98	208.01	210.27	208.81	210.65	209.48	208.64	210.2	207.46	206.79	209.93	207.38	206.86	209.43	207.27	209.13	207.53	208.53	208.2	208.6	206.3
214.02	213.17	213.2	212.48	212	212.26	213.66	210.65	212.78	210.84	213.27	213.13	212.01	213.47	214.49	212.52	213.6	215.12	211.11	213.85	212.52	209.63	213.24	212.66	213.94	215.04	213.54	212.38	214.19	213.18	213.33	214.44	211.16	214.39	212.82	215.27	212.8	213.31	213.05	210.59	213	212.92	213.64	215.92	214.05	213.03	212.8	213.71	211.51	212.18
205.23	204.12	207.06	205	206.26	205.82	205.88	206.7	206.87	203.88	206.09	202.83	204.76	205.1	204.96	203.49	205.93	202.85	204.01	206.02	206.6	203.68	204.46	202.77	201.8	202.79	206.08	208.69	203.9	205.54	204.78	204.17	202.47	203.74	205.1	205.8	204.89	204.3	203.96	204.93	206.04	205.57	203.36	204.27	206.27	207.79	203.24	205.27	203.06	204.96
211.12	212.22	210.94	212.1	211.47	208.69	212.5	211.14	212.55	210.48	211.17	211	210.93	213.26	211.14	211.02	213.86	210.15	212.87	208.77	210.03	211.87	211.11	212.97	209.6	212.51	212.74	211.8	211.71	211.3	212.42	212.14	214.17	213.05	210.61	211.54	214.72	211.93	211.85	211.51	211	211.47	214.31	212.29	210.81	213.85	213.59	212.02	211.16	212.18
203.08	202.46	204.19	201.98	203.78	204.09	200.21	200.46	203.83	202.46	200.44	201.29	203.81	203.29	202.48	202.47	203.45	202.4	202.92	202.22	202.1	201.64	201.87	202.93	202.03	203.26	202.46	201.57	203.92	205.86	204.51	202.46	201.42	202.8	202.64	203.71	202.58	204.09	202.12	200.86	202.3	201.8	203.59	206.05	205.96	202.54	201.01	201.2	202.52	204.33
202.98	207.13	203.64	206.7	205.63	205.89	205.69	205.66	206.3	207.24	205.8	203.77	207.99	204.78	207.05	207.34	207.22	205.27	206.17	205.19	203.48	206.48	205.54	205.48	206.6	205.77	206.36	206.19	204.04	207.05	205.56	205.14	204.32	205.62	208.37	204.77	206.35	205.67	205.82	206.4	206.14	205.86	204.01	207.95	206.52	207.96	204.35	204.07	204.33	205.58
207.64	205.83	206.99	208.67	206.99	205.95	205.97	206.28	206.53	205.64	203.65	208.39	209.87	206.75	208.79	208.19	208.06	205.49	206.92	204.51	208.8	207.07	207.29	205.31	207.09	207.62	207.14	204.66	206.77	206.83	206.22	207.54	205.27	203.83	206.97	205.05	206.87	207.09	205.9	205.84	207.29	206.97	206.91	204.42	207.41	205.86	206.75	207.87	206.36	205.84
205.55	206.83	204.28	204.78	203.59	202.07	205.95	203.61	205.62	206.73	204.31	206.5	206.45	202.97	206.15	204.95	204.81	202.7	205.55	206.48	206.26	204.3	204.62	203.36	203.25	206.73	203.28	206.41	203.84	203.37	204.68	205.07	205.95	205.16	204.96	204.75	206	207.64	204.8	204.97	207.13	205.37	205.33	205.24	202.72	204	205.6	203.25	203.81	205.56
215.54	215.94	217.61	218.49	216.09	216.8	216.35	216.55	218.18	217.02	217.62	217.11	219.12	216.86	216.67	217.52	216.55	216.28	217.35	217.63	214.54	216.77	214.31	218.62	216.09	216.42	217.49	215.26	217.58	215.05	217.42	218.3	215.07	217.15	217.38	216.03	217.78	217.51	216.17	217.28	215.19	215.76	216.31	216.47	215.44	215.63	215.78	216.71	219.07	218.96
212.82	211.7	213.27	212.6	212.46	212.32	212.35	210.22	210.98	209.36	210.08	211.41	210.67	212.65	211.3	212.58	210.78	210.71	211.31	215.11	212.05	214.54	209.38	210.79	209.84	212.41	211.76	213.21	212.91	210.89	213.73	213.3	209.49	212.93	210.6	211.28	211.68	212.16	211.65	210.83	210.48	210.78	213.19	209.52	211.39	209.38	211.61	212.27	209.99	213.53
209.86	208.64	211.49	209.73	209.15	210.04	210.41	210.81	207.97	211.81	209.3	209.57	208.69	208.75	208.6	209.6	207.64	208.91	210.4	209.57	211.82	210.88	209.67	206.74	210.82	209.19	210.07	208.87	210.95	208.3	210.66	207.42	210.73	208.79	208.82	206.75	210.26	209.31	207.74	207.67	209.73	209.92	208.84	210.61	210.36	208.97	211.05	209.42	209.19	209.23
211.35	211.15	211.78	211.3	212.04	213.35	212.09	212.83	214.09	212.65	210.85	209.42	212.62	211.66	213.31	211.26	211.57	210.37	209.83	210.71	212.76	210.67	211.15	210.69	213.8	210.4	211.24	211.73	210.25	212.3	212.11	211.45	210.83	212.47	209.69	210.92	211.6	211.54	209.74	212.63	213.04	212.1	210.43	210.96	212.11	211.12	212.65	212.79	211.57	211.91
201.47	202.94	202.03	203.94	202.42	204.22	203.06	204.22	200.15	203.1	203.46	202.74	203.12	203.46	204.42	204.62	202.89	205.28	205.36	204.27	203.46	203.38	203.46	203.02	201.33	203.04	205.95	203.27	203.82	203.9	202.09	200.72	203.03	203.59	202.07	203.47	202.43	201.08	203.7	204.38	202.17	205.44	204.15	203.1	204.56	204.38	202.03	202.91	204.57	202.45
[truncated: 150 more columns]
