# Supplementary material for: Genetic dissection of main and epistatic effects of QTL based on augmented triple test cross design
Source: PLoS One. 2017 Dec 14;12(12):e0189054. doi: 10.1371/journal.pone.0189054 (PMC5730204; doi:10.1371/journal.pone.0189054)
Supplement: S6 Supporting Information — (ZIP) [file pone.0189054.s006.zip › z1_400_0.5_5.csv]

209.48	206.11	209.25	205.14	207.34	210.1	208.31	206.86	207.68	210.48	209.8	209.82	208.97	209.31	205.81	204.88	211.3	208.21	209.57	207.56	209.09	208.47	209.91	208.6	208.67	209.21	202.72	210.01	209.28	207.72	206.9	209.43	210.82	211.45	208.41	210.37	208.5	210.67	207.55	206.19	206.68	207.05	209.36	209.07	207.46	207.53	210.23	204.06	209.86	209.94
217.45	218.78	217.38	218.58	216.45	216.33	217.99	219.1	218.75	213.8	217.46	217.42	216.21	219.41	217.77	216.59	217.43	215.68	216.49	218.99	221.12	218.96	217.35	218.36	214.53	214.18	218.38	214.94	216.93	217.17	215.24	221.01	217.98	215.04	219.95	217.57	220.05	215.11	214.48	218.58	216.52	215.68	212.81	213.51	213.46	213.39	220.53	216.4	216	215.93
205.03	207.62	204.87	207.98	210.3	208.79	206.31	206.33	209.2	208.67	209.49	209.06	205.98	211.88	206.27	207.43	210.08	205.93	208.82	210.7	205.39	210.44	211.49	206.53	208.42	207.05	208.13	207.69	208.01	209.61	205.85	209.98	211.52	206.57	206.89	209.08	207.31	208.48	207.81	207.51	207.82	207.96	204.55	208.74	206.02	202.94	205.76	208.06	208.61	209.88
211.97	210.96	212.59	209.88	209.02	211.3	211.71	214.73	208.5	212.62	211.76	213.56	211.85	210.53	209.98	211.1	214.69	209.86	211.53	210.64	212.83	212.4	215.73	210.4	207.63	215.1	211.51	213.53	211.49	211.9	212.11	212.42	212.29	211.65	208.99	212.44	209.9	212.35	210.56	213.18	214.67	212.23	209.62	214.12	212.09	208.29	207.94	213.87	209.87	208.17
204.05	203.97	206.13	203.96	202.99	203.17	204.53	205.9	203.44	204.7	205.62	202.76	207.28	205.27	205.57	202.86	203.58	204.34	204.59	205.35	205.7	202.25	206.7	203.62	206.36	205.15	202.19	203.37	204.61	204.56	207.02	206.33	204.43	206.27	206.2	208.5	205.05	208.64	202.88	205.57	203.86	203.29	202.62	206.19	204.68	205.89	206.63	203.02	203.05	205.14
213.12	212.11	212.77	215.04	212.09	211.98	212.25	214.94	214.83	215	214.21	212.22	211.56	212.68	213.82	214.02	213.22	212.81	214.62	214.48	211.72	211.95	212.46	211.24	210.49	215.36	212.26	214.79	213.07	211.83	210.09	211.99	213.93	212.41	211.05	212.63	209.49	212.07	212.79	212.09	212.23	213.25	212.97	212.29	211.62	211.87	214.34	214.55	212.64	211.22
207.62	210.95	205.09	209.11	204.63	207.11	206.4	208.68	208.42	205.77	208.48	205.02	209.31	207.24	208.26	206.76	206.61	210.79	206.7	210.07	207.16	206.83	203.35	204.58	205.19	207.8	208.09	207.3	207.74	209.63	210.3	207.82	209.55	206.64	205.95	206.3	207.47	207.35	207.1	207.6	208.5	205.64	207.94	208.01	208	213.19	207.27	205.31	205.44	208.07
212.64	216.46	212.82	215.28	215.76	213.21	210.97	211.3	217.73	215.43	212.62	212.83	214.66	213.84	213.51	213.87	213.59	213.59	213.69	208.69	213.16	212.7	213.05	213.11	215.88	213.57	211.49	214.05	215.14	212.11	212.96	217.35	213.57	214.59	212.26	214.54	215.49	214.03	214.15	218.64	215.1	213.52	213.08	215.79	215.98	216.23	211.87	214.16	214.04	211.56
204.19	201.74	203.93	198.8	199.39	202.8	200.98	207.71	200.06	202.63	202.21	200.9	202.87	205.06	202.4	200.91	202.37	201.71	203.08	201.05	204.89	205.92	202.73	201.55	203.9	200.72	206.07	204.61	203.51	202.45	203.79	199.92	201.77	200.92	203.23	201.24	206.09	204.95	199.57	206.29	204.66	207.72	203.61	204.7	200.12	203.02	201.12	203.07	201.83	206.16
205.02	200.63	205.46	204.29	202.77	204.34	204.68	202.24	203.16	200.98	203.5	203.29	201.48	202.95	202.88	197.66	203.46	205.59	203.9	203.95	205	206.53	201.9	205.89	203.12	202.39	207.78	205.82	205.84	202.78	201.78	203.56	201.9	204.1	206.64	205.12	201.63	206.29	200.81	202.42	207.61	201.42	204.97	202.84	204.65	205.48	202.81	204.17	206.75	206.25
209.32	208.67	202.98	205.59	207.03	205.77	203.01	204.44	206.53	206.65	205.58	206.37	206.59	208.4	206.07	204.09	202.98	206.43	205.37	207.31	208.35	206.45	206.13	205.13	206.01	208.01	205.29	206.32	200.21	203.2	205.65	206.99	206.2	205.08	206	206.17	204.92	205.65	204.83	207.78	206.02	206.81	203.58	206.02	209.35	204.84	205.72	205.23	205.79	205.68
208.66	203.91	206.42	209.42	206.79	206.87	209.37	208.56	205.88	208.83	208	211.18	210	209.55	210.51	210.49	208.78	210.78	203.94	207.5	207.57	208.79	209.07	207.13	210.98	207.12	209.05	206.74	211.99	210.32	210.03	204.47	208.88	206.4	209.03	208.08	210.15	208.12	207.92	209.28	206.61	206.36	209.5	210.4	209.28	211.1	209.45	205.33	207.94	209.66
203.08	200.46	202.37	205.84	204.79	201.07	200.67	202.82	201.99	203.57	200.93	205.7	203.25	205.24	205.21	203.01	204.42	203.34	200.41	202.28	202.05	203.88	200.72	203.55	202.65	203.75	201.38	206.03	203.36	202.2	206.33	200.33	202.06	203.04	203.61	203.09	203.06	203.34	205.1	205.6	200.43	203.6	204.34	201.64	197.13	201.84	205.45	201.88	204.24	202
219.71	218.98	213.82	219.92	216.72	219.59	220.36	218.11	214.52	215.86	219.1	217.87	215.37	217.4	214.39	217.66	218.08	218.78	217.37	216.37	216.79	217.18	221.46	221.16	216.2	217.48	219.62	216.75	215.96	217.6	217.65	215.6	219.38	214.99	217.92	218.49	217.95	217.76	216.46	218.03	217.91	218.83	215.95	214.67	217.53	219.09	216.95	216.68	217.62	217.29
212.3	209.85	213.88	209.3	210.41	212.2	211.66	212.26	211.86	209.15	211.13	213.49	212.88	212.91	212.54	212.09	210.86	209.12	210.78	210.33	213.44	209.73	212.37	213.16	213.37	210.83	208.95	210.38	210.27	209.85	211.53	211.61	211.59	207.92	212.72	211.88	209.63	211.46	211.51	212.25	209.92	212.22	213.32	210.89	212.47	210.98	211.19	209.2	210.19	209.81
201.27	203.68	206.01	203.68	205.14	203.11	205.3	203.84	202.59	201.81	203.41	203.42	202.25	203.12	204.86	205.45	204.9	204.6	205.02	201.83	203.03	202.53	200.15	202.87	206.79	203.02	205.82	205.76	201.78	203.19	203.62	203.84	205.58	201.67	206.28	207.52	202.11	202.47	202.91	204.99	204.81	203.1	205.55	202.67	199.38	203.18	202.68	201.01	205.82	201.94
218.39	216.13	220.99	215.95	215.1	220.65	217.98	216.51	216.27	218.93	219.3	216.47	216.14	218.11	218.08	216.28	217.14	220.22	216.52	216.37	218.66	217.49	216.93	215.02	217.23	220.4	213.7	216.97	217.24	215.28	218.58	216.9	216.05	218.42	212.97	219.88	216.62	218.07	218.22	214.92	217.28	214.52	214.76	217.63	217.18	215.46	217.07	217.5	218.18	216.26
208.57	203.5	207.18	205.47	202.4	203.81	207.79	203.18	205.4	207.51	204.25	205.29	206.64	206.24	204.96	205.78	205.25	206.22	206.1	204.71	205.35	209.75	205.43	207.13	202.93	204	206.11	206.95	203.6	208.8	204.1	207.36	205.85	202.52	204.48	203.75	206.38	205.43	204.45	206.97	206.89	204.66	208.93	206.95	205.15	205.39	207.68	206.56	208.6	204.43
215.03	211.79	211.12	208.93	213.88	214.52	211.51	210.48	213.28	213.54	212.25	210.06	209.12	210.45	214.33	211.82	215.39	212.82	213.35	213.21	214.71	214.38	213.11	212.91	213.33	212.31	213.37	211.53	210.84	214.03	211.1	210.63	211.19	212.37	210.95	214.71	211.3	212.79	213.1	210.51	213.72	214.75	213.49	214.66	212.1	212.41	208.78	213.93	210.22	211.77
203.47	204.51	204.43	203.66	201.39	206.32	208.8	203.52	204.32	203.47	203.16	203.62	206.66	204.22	204.32	206.3	201.73	203.01	206.63	203.2	204.96	205.42	204.35	204.39	205.53	208	206.43	200.96	205	207.88	201.2	207.02	203.23	206.9	208.37	203.66	205.01	205.65	204.73	201.5	205.74	202.56	207.06	201.69	205.86	203.69	202.03	205.4	204.76	207.34
209.8	210.87	212.86	212.28	212.9	214.2	214.32	213.48	212.45	213.85	211.41	209.85	212.23	210.84	211.26	213.44	210.39	212.81	212.21	212.12	211.22	210.02	210.51	212.41	208.59	208.66	214.24	212.22	212.16	211.99	212.82	211.86	211.45	210.02	210.9	210.32	215.18	212.87	210.96	213.02	211.97	211.16	206.48	208.11	210.6	213.5	212.57	215.71	214.24	212.65
211.17	208.23	212.04	209.44	213.62	212.86	209.84	209.99	212.97	211.66	211.89	212.13	209.14	213.92	214.6	214.18	210.46	211.55	213.1	210.1	213.29	211.27	215.11	212.93	212.86	212.85	208.04	212.08	210.68	211.17	214.63	212.39	212.24	211.06	209.54	209.4	212.22	211.04	208.2	211.82	212.44	214.58	212.03	214.47	214.48	211.25	210.56	212.03	215.7	208.1
198.5	201.48	200.23	198.04	200.99	198.82	201.65	200.64	198.74	200.23	201.21	201.02	198.99	202.09	199.95	202.24	202.64	199.18	198.94	200.8	201.23	201.08	199.42	199.61	200.73	199.37	201.31	201.19	199.36	200.2	197.62	202.01	201.08	197.38	199.56	198.85	200.46	202.55	200.84	199.75	202.16	199.29	197.46	199.31	203.88	204.4	197.13	201.55	200.66	198.96
206.96	205.93	207.07	208.71	205.58	207.88	209.85	207.53	210.2	206.83	209.07	207.95	209.23	205.15	208.07	207.24	208.81	211.42	210.4	211.51	205.63	206.43	207.35	209.11	210.31	211.49	207	208.88	205.76	207.59	207.82	209.61	206.65	205.79	204.07	212.64	207.73	209.42	208.88	211.15	210.47	205.95	207.9	206.12	209.22	208.72	206.76	205.71	207.32	207.24
206.24	208.81	207.71	209.36	208.9	204.94	207.04	208.44	206.37	211.22	207.56	210.11	207.67	207.12	206.85	207.07	210.68	208.28	205.4	205.99	205.69	208.02	209.53	210.29	205.45	209.16	207.36	206.15	207.55	210.1	208.25	209.47	207.7	209.3	207.18	206.49	209.75	211.46	208.31	206.95	208.23	207.05	205.55	210.28	207.1	211.19	205.9	206.65	210.07	208.95
219.11	218.7	219.38	220.42	220.67	215.98	219.33	218.77	219.45	215.46	217.12	216.41	216.41	219.19	217.12	217.73	218.83	216.3	218.22	217.65	216.11	216.51	216.92	214.96	219.3	219.13	214.16	217.43	216.93	222.41	221.37	215.94	216.4	219.58	218.3	219.53	220.63	216.69	219.71	218.03	216.76	220.92	216.69	223.93	215.75	218.2	219.34	219.5	216.93	215.3
197.66	195.28	198.35	200.92	197.01	199.71	196.75	198.63	200.04	196.42	197.77	201.01	196.89	194.67	197.92	198.99	197.44	194.46	202.53	197.38	198.39	202.37	197.7	196.68	200.2	199.65	196.61	198.34	198.62	199.67	197.72	199.86	197.9	198.15	198.39	198.9	196.54	192.72	197.56	196.61	199.06	199.21	196.94	195.18	193.5	195.28	200.05	197.54	197.26	199.83
207.14	205.44	201.33	203.87	202.49	201.95	207.18	203.46	205.21	199.48	204.23	203.47	205.08	206.39	203.17	207.57	203.31	208.68	203.81	203.35	205.29	204.88	206.35	205.04	202.53	209.65	206.52	200.79	206.78	204.48	206.18	203.65	201.33	204.72	202.54	205.11	208.09	202.88	205.64	203	202.95	205.97	206.72	207.93	206.72	202.58	205.22	205.19	208.07	202.25
210.68	208.93	207.77	208.67	208.99	209.8	208.09	208.44	209.36	209.15	210.05	208.25	207.04	208.82	210.13	212.98	207.6	206.81	211.2	207.99	207.22	210.86	210.15	206.49	207.36	206.43	209.91	206.35	209.28	213.23	206.5	207.81	209.73	209.63	208.03	210.16	206.74	209.37	207.69	211.62	208.84	210.2	206.96	210.69	210.05	208.94	211.03	207.3	208.33	208.94
208.47	205.24	201.94	206.99	204.16	205.03	204.79	205.39	205.35	202.66	202.93	205.18	205.03	202.71	203.25	204.34	199.64	206.18	203.37	205.57	202.72	205.66	205.93	204.1	205.18	203.25	201.52	202.85	204.92	203.43	203.28	203.21	203.82	198.48	205.47	206.52	202.02	205.41	204.68	205.91	204.79	201.51	203.77	204.57	207	204.36	202.7	206.76	203.88	202.13
217.06	218.85	220.18	215.13	215.02	214.02	216.65	218.48	217.75	217.44	219	216.68	216.99	216.58	216.87	214.21	217.29	216.27	216.62	215.91	216.39	218.58	218.44	218.06	217.11	217.19	215.01	220.75	218.22	216.52	213.54	216.94	217.72	220.54	218.19	216.9	216.97	217.44	220.66	217.81	214.81	215.57	216.89	215.58	220.75	220.97	220.96	217.79	220.24	218.25
197.43	201.87	199.12	202.33	199.41	201.24	199.89	198.02	202.71	199.73	201.42	198	195.98	200.83	198.22	199.72	197.99	201.69	202.48	201.13	197.1	198.19	200.41	201.02	200.5	199.81	203.37	201.09	200.72	198.41	201.79	199.4	196.88	201.31	202.36	200.4	198.94	201.52	199.41	198.15	198.12	200.27	199.36	197.68	200.33	200.73	200.05	197.24	202.07	199.07
212.31	214.83	211.64	210.42	211.12	210.85	210.09	212.55	210.51	210.51	214.75	211.75	210.69	211.25	209.14	210.99	210.98	215.87	209.45	213.17	208.08	212.92	210.78	211.39	211.8	207.44	214.95	213.6	211.16	215.49	211.79	212.04	212.02	210.18	207.36	211.68	209.35	214.03	210.39	211.39	210.83	213.38	211.4	211.19	212.74	212.29	215.04	211.77	209.47	213.52
210.66	211.72	214.11	211.02	211.8	208.32	211.07	211.45	214.09	211.52	215.19	212.71	210.78	211.22	214.72	211.69	213.9	208.66	210.45	214.32	212.93	212.01	212.36	210.11	214.75	212.42	212.65	211.11	213.06	213.46	212.82	211.51	211.73	211.06	210.69	210.46	213.28	209.95	209.34	211.49	211.7	214.3	210.27	212.8	209.38	209.92	210.07	212.37	212.58	212.03
211.1	208.06	208.95	210.37	205.04	209.41	210.16	211.05	208.61	207.47	207.04	207.61	209.45	211.03	211.49	208.36	207.87	208.23	208.22	206.46	208.09	211.1	210.1	208.44	208.49	210.05	206.19	210.06	209.16	210.19	208.34	208.34	210.6	204.44	208.6	206.43	210.25	206.44	208.87	206.62	204.56	207.8	211.1	209.24	207.51	211.53	209.92	209.47	207.54	206.5
201.35	202.75	203.68	205.37	203.7	203.96	203.2	204.34	202.03	204.2	205.37	203.89	203.55	203.68	205.11	204.06	206.24	204.59	200.39	204.48	203.13	200.94	203.16	206.45	204.96	203.07	207.04	203.46	204.85	200.88	201.94	203.31	204.34	202.5	201.72	207.14	203.03	204.79	207.25	208.42	202.92	205.82	206.96	202.05	204.6	205.59	205.8	199.64	201.15	203.93
201.4	198.62	198.95	202.72	197.76	198.68	196.08	196.3	198.93	197.26	202.33	194.12	197.91	200.01	198.71	197.54	199.17	195.81	195.96	200.24	198.38	197.91	201.98	196.31	200.37	199.68	196.74	199.11	196.99	196.35	199.18	201.11	193.89	196.88	198.72	198.1	194.22	197.18	197.58	198.69	197.29	198.99	198.16	199.22	202.9	197.87	199.69	199.52	195.22	197.87
206.48	206.55	208.11	208.03	208.88	208.36	208.16	211.47	210.76	210.84	210.06	206.53	206.23	207.78	210.07	208.03	206.65	209.49	208.76	207.16	210.18	210.48	205.46	208.4	206.66	209.62	208.19	205.43	210.41	208.13	210.02	209.27	208.31	210.93	209.75	209.8	209.26	207.33	206.34	208.38	208.3	209.24	208.67	207.24	209.17	210.3	211.21	210.6	208.99	209.29
207.07	204.8	205.22	202.94	200.96	201.48	200.62	203.19	201.05	199.64	203.31	202.75	203.71	199.54	200.09	205.99	201.45	200.44	203.41	206.8	201.32	204.33	201.06	201.78	201.32	201.71	203.96	203	203.9	200.57	203.04	200.44	202.94	206.4	199.18	204.16	204.59	205.02	204.04	204.38	202.18	198.48	200.26	203.71	200.63	205.38	203.93	203.88	205.2	199.65
208.87	209.6	208.98	208.88	208.87	209.38	208.58	209.72	203.74	205.87	208.16	208.44	210.57	206.39	204.84	206.26	209.89	208.57	207.79	205.57	211.17	206.74	204.39	206.86	211.72	207.19	208.36	211.03	209.4	206	208.41	206.55	209.83	208.97	206.88	206.32	208.29	208.16	206.78	208.1	205.45	206.89	209.06	207.57	206.06	204.66	206.35	209.14	206.69	207.7
198.81	199.79	196.2	200.27	199.94	198.03	195.85	198.72	203.24	201.1	203.47	200.78	198.44	198.29	199.28	195.81	199.41	198.57	200.24	201.11	198.39	202.89	201.05	198.07	202.18	198.88	197.57	198.06	197.16	202.19	201.21	197.03	199.93	199	200.07	200.5	202.04	199.9	198.33	198.65	198.75	200.47	198.61	196.31	200.2	199.14	197.67	198.18	199.07	201.8
210.63	207.9	204.14	204.62	207.26	206.51	208.02	203.21	201.6	208.42	206.68	206.13	205.83	207.92	204.54	207.6	204.96	205.51	208.28	207.29	206.79	207.04	205.54	205.34	206.06	207.9	210.23	206.74	206.07	205.77	203.76	206.65	205.89	204.89	205.16	206.96	205.53	206.6	207.38	207.87	210.78	204.76	206.3	205.81	205.99	207.5	204.75	206.65	205.6	205.03
210.54	210.54	210.11	209.69	210.75	208.66	210.41	208.63	211.33	207.55	209.71	207.15	210.34	206.56	210.25	209.17	207.32	209.24	209.34	205.62	213.19	208.5	210.99	212.08	208.67	204.96	208.64	213.08	212.86	207.73	207.18	210.76	210.36	210.41	206.88	203.74	210.38	207.44	211.61	207.08	206.81	207.14	207.43	213.69	212.19	205.6	208.55	210.28	206.69	210.48
208.3	205.78	208.07	205.88	207.45	209.04	207.46	206.78	209.07	206.83	208.33	205.62	208.05	212.89	206.89	207.69	207.22	209.33	208.62	208.8	207.45	205.61	205.09	205.34	207.72	209.06	209.01	207.35	208.03	205.89	209.49	206.08	207.31	204.51	209.55	207.99	204.53	206.25	206.44	209.12	206.94	207.89	204.19	208.75	206.13	206.9	209.46	207.57	207.82	205.71
205.65	202.55	199.57	203.8	203.49	199.84	205.57	202.03	207.11	200.81	202.12	203.66	201.75	207.09	199.71	203.64	201.87	203.36	199.04	203.9	206.37	202.96	202.43	204.61	202.85	203.86	204.15	203.65	203.72	202.96	206.09	200.26	202.03	200.77	203.92	202.06	203.73	203.05	205.73	202.14	203.6	201.89	203.04	202.8	203.52	203.29	204.65	203.87	200.42	201.76
207.7	207.27	206.02	208.04	210.55	206.13	210.7	210.34	207.25	203.75	206.24	210.76	208.96	209.5	205.56	208.71	207.93	208.14	209.32	211.01	207.58	210.04	211.06	210.61	210.35	209.63	205.23	208.71	209.41	213.21	206.69	209.68	206.29	207.66	207.42	207.24	208.61	208.49	207.99	210.68	207.71	207.65	209.91	210.5	210.87	206.8	207.89	211.27	210.7	208.15
205.48	205.59	203.12	206.16	203.36	205.8	206.6	208.07	206.06	203.63	200.71	203.74	206.52	206.11	202.62	206.71	205.37	203.01	207.19	204.15	205.13	206.28	202.72	202.76	207.15	204.36	205.67	205.58	206.88	205.8	201.99	202.97	204.18	204.03	208.46	205.83	202.75	202.01	205.89	207.32	204.44	204.85	203.55	206.89	203.35	203.51	203.16	204.24	204.12	202.76
207.27	208.87	205.86	203.54	208.48	205.39	207.07	207.98	206.34	204.72	206.87	206.9	205.73	204.62	202.37	208.12	211.31	205.81	206.49	206.15	206.42	207.38	203.94	208.48	204.56	206.65	206.57	208.25	207.64	205.3	205.44	205.82	207.77	208.04	204.6	207.27	207.67	206.03	205.73	205	204.75	206.03	208.62	206.51	207.36	204.88	208.24	206.99	207.08	205.93
208.31	208.98	205.59	207.06	211.67	208.93	209.05	208.36	212.57	205.29	205	207.62	210.43	206.61	206.59	204.05	211.53	206.95	206.23	210.47	208.13	211.04	208.27	206.64	211.82	208	212.43	209.8	207.78	206.73	206.4	211.08	210.77	209.25	206.85	208.44	208.29	205.52	208.45	209.33	207.96	207.77	206.96	210.99	207.32	208.53	205.41	208.57	208.72	206.35
198.84	201.25	202	200.77	202.67	199.43	201.16	203.81	200.64	200.19	201.87	201.7	199.98	200.62	198.71	203.33	199.7	199	199.49	199.25	198.14	197.85	201.41	200.89	201.64	201.04	202.91	202.46	201.4	199.84	201.88	201.68	199.61	202.21	202.24	199.41	195.37	199.59	197.87	203.56	197	202.1	198.94	199.51	199	203.38	199.83	198.1	200.06	201.19
203.08	204	204.73	204.95	204.62	205.02	200.89	205.91	203.41	203.44	206.91	202.99	206.35	204.79	203.78	205.73	203.99	204.58	202.51	201.39	201.61	202.66	204.8	206.77	205.04	206.94	206.27	201.74	205.72	202.8	205.93	206.37	205.29	205.69	204.9	202.57	204.91	203.68	204.75	201.16	203.67	207.09	203.63	205.25	203.5	203.97	203.19	207.19	207.11	202.97
212.78	212.52	216.15	214.63	213.64	218.54	212.31	216.33	213.5	213.9	213.21	215.31	217.82	213.59	213.38	213.34	212.03	215.72	214.24	215.15	208.67	213.22	215.83	211.2	215.31	211.55	214.79	213.39	215.12	214.18	213.31	211.8	214.29	215.29	212.64	212.97	213.9	212.06	216.1	215.3	213.8	211.83	215.08	212.24	215.72	212.59	213.42	213	213.67	215.3
203.01	201.93	202.05	201.09	198.49	200.68	200.32	198.99	199.81	198.98	201.06	200.85	198.6	200.29	197.31	199.82	197.06	201.72	199.39	198.11	200.79	201.6	200.2	199.99	200.19	197.91	201.01	200.95	201.73	202.23	201.25	196.74	202.01	201.29	200.18	202.47	201.34	198.5	198.61	202.39	199.92	201.05	201.55	198.96	197.11	198.53	198.39	199.77	202.99	202.89
216.35	216.27	212.84	214.54	214.23	219.56	220.03	216.41	218.51	219.5	217.71	214.87	219.11	217.71	216.19	216.6	217.98	213.78	216.38	215.37	216.69	214.25	216.63	216.92	217.32	217.26	217.7	213.57	216.93	220.48	214.91	219.57	216.95	215.1	217.65	217.78	218.18	217.21	216.9	213.59	219.46	217.91	217.55	216.3	215.73	213.73	215.52	219.44	215.82	220.66
207.1	212.95	210.5	207.81	212.89	209.05	208.57	209.98	208.53	209.42	207.73	210.23	208.22	210.17	207.88	209.74	214.6	207.83	209.8	210.04	214.52	211.45	205.67	207.06	211.24	210.66	208.45	207.18	212.03	210.07	208.67	210.88	210.23	208.68	210.28	211.35	208.14	208.52	210.18	210.59	210.31	208.83	209.75	211.84	205.09	210.24	210.4	210.8	210.49	212.47
197.4	195.72	195.48	200.58	198.89	198.45	199.23	197.16	199.44	200.78	196.74	194.03	197.05	198.24	195.21	196.7	197.65	199.08	196.76	197.83	197.11	198.76	201.25	196.1	195.96	199.17	195.37	196.25	198.45	197.42	197.71	196.16	200.35	200.33	197.37	197.35	199.06	196.86	195.55	197.61	194.79	194.76	197.64	196.05	197.83	197.98	196.56	195.52	197.51	196.63
213.52	214.98	213.81	212.47	211.07	216.01	214.32	213.28	208.66	215.02	215.97	214.82	215.15	215.41	212.96	212.42	215.89	216.48	215.48	216.08	214.44	214.6	213.44	216.19	214.16	212.1	213.19	212.71	212.78	215.47	213.15	212.44	211.78	214.54	215.65	212.38	211.38	211.65	213.61	212.07	213.26	212.99	212.26	213.98	216.17	213.6	211.92	214.69	214.46	213.24
209.97	207.23	210.79	209.19	207.9	209.99	210.22	210.26	211.15	211.78	208.74	212.07	209.09	211.03	208.87	208.43	213.24	210.49	207.09	208.77	207.08	205.86	209.7	210.33	210.48	206.37	208.82	209.11	209.35	213.13	210.42	208.06	208.22	208.96	210.59	211.78	210.31	210.12	207.73	210.36	212.6	208.79	210.42	213.13	210.23	209.95	210.26	213.27	211.02	214.37
198.16	200.25	198.4	201.28	199.44	196.13	198.98	199.53	201.51	201.91	202.51	199.18	199.85	200.24	200.61	200.99	200.95	203.18	202.86	198.4	201.56	199.07	203.52	202.06	200.19	200.54	199.42	197.13	199.54	201.85	199.09	200.38	201.11	202.15	198.7	201.13	202.07	199.49	199.38	202.73	203.4	201.48	201.92	199.18	201.9	199.37	200.15	201.58	198.91	202.48
193.92	191.28	193.13	196.17	193.95	190.2	193.73	195.13	194.25	196.58	194.62	194.99	195.87	194.32	196.74	196.24	195.39	194.56	194.83	192.75	195.31	192.46	194.29	194.32	194.79	192.5	195.2	193.3	192.5	192.6	192.27	195.29	194.77	191.37	193.9	195.34	193.5	193.69	192.27	194.55	194.41	195.08	194.81	191.03	193.48	194.48	194.85	197.65	193.1	194.84
202.59	201.51	204.86	202.68	201.95	203.64	200.23	200.95	201.44	200.83	202.22	201.06	203.04	202.2	203.06	202.8	202.12	203.4	202.02	204.81	202.35	201.82	202.4	202.62	197.17	202.58	197.14	202.01	201.95	202.76	198.28	205.02	200.53	202.58	202.76	203.71	205.55	201.63	203.53	199.49	197.46	205.13	202.31	206.31	203.61	201.01	205.01	199.26	203.39	206.71
202.59	203.4	202.13	205.05	206.44	205.8	204.2	202.94	207.23	204.91	206.24	204.76	203.43	206.44	206.03	204.6	204.08	201.42	205.5	202.26	207.8	208.9	205.39	206.22	200.14	205.34	201.41	204.74	203.88	201.8	204.24	200.82	205.21	200.72	201.31	199.23	205.36	203.73	205.59	206.99	206.72	203.86	205.28	202.49	204.23	202.07	204.87	203.22	203.36	200.53
194.64	193.9	191.48	194.17	194.48	192.53	196.31	194.39	194.98	194.69	197.24	197.35	196.71	195.76	199.22	194.74	193.49	194.27	197.81	196.57	196.66	191.59	194.17	193.85	195.76	191.5	197.93	195.16	193.8	196.32	197.12	195.82	196.7	192.17	195.48	194.8	193.37	192.56	197.02	195.46	195.24	195.19	194.01	194.88	195.83	192.77	196.55	193.99	192.48	194.45
199.71	202.68	198.1	199.12	197.67	196.79	196.03	199.43	198.51	198.52	199.4	198.92	200.95	199.29	198.15	199.04	200.29	196.49	199.71	197.81	200.86	201.31	201.27	201.92	199.22	198.91	197.16	201.75	202.6	200.85	201.67	199.18	199.56	198.79	200.28	200.73	199.19	202.28	199.13	200.78	199.9	194.36	199.88	199.28	198.79	199.22	203.33	197.16	200.79	198.22
209.12	210.57	213.79	208.48	209.22	208.95	212.14	208.7	212.7	209.69	211.66	206.76	208.27	206.25	208.56	209.61	210.19	208.12	211.61	209.8	209.3	208.43	208.97	207.51	208.77	212.8	209.67	207.32	206.15	208.97	213.94	211.03	207.67	213.62	209.38	208.92	210.37	210.24	207.24	209.1	212.82	209.83	208.35	207.71	208.33	213.31	213.18	211.03	206.16	207.38
208.8	209.55	210.44	209.21	205.85	206.51	211.29	209.52	209.71	209.55	208.26	207.75	207.43	206.41	206.71	210.91	209.99	206.54	209.23	207.46	206.68	208.06	207.4	210.16	209.48	208.84	210.04	211.62	210.77	211.33	205.92	208.66	212.66	211.73	207.83	211.4	209.56	206.43	208.66	210.43	209.93	209.01	210.41	207.08	207.43	209.34	206.62	212.23	208.49	212.38
206.4	204.84	203.32	204.97	204.66	205.54	203.2	202.87	205.77	204.42	203.96	203.89	202.2	204.53	202.57	203.47	204.71	202.87	202.45	201.35	202.85	197.28	198.29	201.76	204.67	202.76	209.95	199.96	202.84	203.91	201.07	206.22	209.57	207.15	206.52	203.23	206.39	201.59	204.71	207.16	202.31	203.98	202.73	203.09	204.97	200.72	201.9	202.33	203.72	202.33
208.96	208.97	207.08	209.69	208.02	210.97	207.37	210.43	209.67	207.47	210.15	205.48	209.49	210.2	207.98	206.64	207.09	211.67	207.89	213.39	210.31	210.64	210.27	206.81	209.43	206.32	209.78	208.15	204.24	208.83	207.64	205.47	209.49	205.9	206.74	209.78	208.61	208.4	208.19	207.76	207.15	209.49	206.7	209.18	207.3	209.8	208.04	210.06	209.56	207.06
213.43	212.12	213.98	212.62	211.42	212.77	210.98	211.96	212.9	214.11	214.8	211.55	210.79	211.09	214.52	214.38	211.96	215.22	215.17	215.89	212.3	210.8	212.91	212.11	211.96	212.88	213.74	213.97	213.7	210.48	213.53	212.36	211.29	213.16	213.95	214.92	213.87	213.7	216.43	212.86	212.69	212.61	212.86	214.6	212.3	214.92	214.58	209.88	216.59	213.35
204.99	205.14	206.07	203.58	202.24	204.45	204.6	203.33	201.55	204.39	204.78	204.07	200.52	204.94	206.48	203.12	203.98	204.64	207.59	202.18	202.39	205.78	205.11	206.02	205.11	203.28	202.51	202.15	203.38	207.14	203.46	202.37	203.49	201.75	205.59	202.4	203.31	206.81	201.43	203.78	205.96	204.24	203.37	203.19	202.53	204.11	199.93	201.89	204.75	200.97
202.14	203.34	203.52	205.41	202.24	202.51	203.86	205.46	203.88	201.38	202.41	203.37	206.28	203.58	202.1	205.19	205.32	205.3	201.59	201.58	202.57	203.31	203.46	203.74	203.33	203.53	202.55	206.93	203.16	203.99	202.12	201.82	204.4	205.72	204.63	203.1	206.71	203.62	199.88	204.44	204.24	203.29	205.68	204.71	207.17	204.34	202.82	201.14	204.97	205.41
205.18	208.13	211.47	206.02	208.48	210.16	207.53	206.42	208.14	207.31	208.4	206.65	209.86	209.11	207.01	208.12	207.62	208.3	208.89	204.53	210.72	209.76	208.84	206.88	209.45	208.3	208.15	209.88	206.85	210.06	210.32	208.81	204.61	205.97	205.46	209.78	209.12	207.84	209.03	207.09	208.59	207.01	206.36	206.17	210.1	207.62	207.33	207.9	208.97	209.81
205.8	205.66	206.55	207.11	205.34	202.2	204.46	201.17	200.28	202.99	200.36	205.47	203.13	204.04	201.8	205.1	204.62	202.34	204.34	200.97	202.43	205.03	204.76	203.29	206.4	204.54	204.84	202.22	207.24	202.29	201.73	201.11	205.15	204.16	200.56	202.5	201.85	200.58	207.93	203.14	202.66	205.05	203.87	204.2	201.66	205.52	204.92	204.73	206.1	203.73
212.56	212.84	211.26	209.64	212	211.54	209.3	211.73	215.07	213.59	211.1	209.8	212.28	210.23	211.64	213.96	211.99	210.08	210.78	208.05	213.33	214.33	212.92	209.33	210	210.37	210.28	208.74	212.09	211.63	211.08	211.89	210.23	210.47	212.28	212.43	210.01	209.96	210.37	211.84	213.16	211.72	215.29	213.09	210.47	211.12	209.19	208.48	211.04	210.15
210.37	210.36	211.71	207.62	210.16	208.79	208.95	210.83	210.28	208.71	209.11	209.43	207.44	206.89	210.13	209.51	210.31	205.55	210.23	210.3	209.65	209.2	210.88	207.53	208.49	209.56	211.17	206.27	204.65	204.12	208.98	208.41	208.93	209.94	210.83	208.44	207.87	209.11	209.24	210.95	208.65	209.1	209.69	210.88	210.59	207.17	210.24	204.96	209.87	208.71
206.31	207.32	203.97	206.97	206.37	207.16	210.17	206.7	206.35	206.64	205.75	207.05	208.6	208.12	207.19	209.75	203.23	204.67	207.4	210.16	209.54	209.48	205.91	211.07	205.59	209.23	207.43	208.47	207.76	209.9	203.92	205.87	207.38	204.23	208.94	205.47	207.94	206.09	208.25	207.31	208.75	206.86	211.64	209.76	205.54	209.74	208.29	205.61	206.72	207.61
199.02	198.02	201.84	198.18	197.5	197.48	200.77	203.21	198.24	198.46	199.34	201	204.22	196.83	201.36	199.01	204.9	198.47	201.12	200.6	196.34	199.69	198.1	200.26	199.69	199.75	200.35	197.62	199.08	200.98	200.32	203.58	201.94	201.67	198.19	199.74	199.37	200.97	201.76	203.18	198.66	199.6	204.88	200.42	202.22	200.11	198.92	200.19	198.82	198.03
200.26	201.73	202.69	200.88	201.93	200.1	206.33	204.47	203.56	203.96	203.93	205.86	204.52	203.09	203.64	203.72	202.62	205.49	204.97	205.74	200.47	205.05	202.78	204.73	205.54	206.88	203.32	204.03	207.99	204.8	204.89	204.63	203.39	200.65	202.74	203.35	205.76	203.01	203.67	204.62	205.48	201.25	202.24	203.44	199.71	202.33	203.06	204	205.02	205.06
212.54	212.7	213.57	211.09	212.59	212.14	213.75	211.69	208.74	211.29	213.46	209.5	211.59	212.08	210	210.97	214.36	210.91	213.33	213.48	213.13	211.6	210.94	214.12	212.29	211.15	209.18	208.54	211.09	211.24	213.63	212.42	210.54	210.54	213.36	214.8	214.08	214.91	211.46	211.99	213.56	210.84	210.93	208.4	209.38	211.43	206.64	212.23	210.31	211.25
200.19	200	200.68	199.42	200.16	203.91	200.81	201.43	200.59	199.23	199.99	199.07	203.27	202.6	200.04	203.76	199.01	202.05	202.08	199.25	200.31	200.56	199.28	196.84	201.66	200.21	202.1	196.37	198.94	199.48	201.05	202.2	197.98	202.48	198.3	198.72	201.74	198.64	200.67	198.53	200.05	201.47	199.2	198.02	199.2	196.23	199.99	202.24	200.28	200.87
198.18	193.74	198.33	199.39	195.89	198.21	201.17	198.87	195.63	196.54	200.15	197.7	197.49	195.02	198.46	196.59	197.71	197.11	194.2	194.63	202.74	195.98	192.87	199.87	196.66	197.05	199.54	196.7	197.2	198.88	199.46	197.06	195.32	195.4	195.6	198.94	199.22	198.2	201.66	197.9	195.75	196.81	196.66	197.96	197.02	196.37	197.67	197.51	195.94	199.21
203.22	201.27	202.78	203.43	200.06	201.23	203.27	201.48	200.39	201.07	200.66	204.2	200.79	201.52	203.32	199.09	202.11	207.81	204.68	201.8	201.24	200.04	204.13	204.86	202.03	205.38	201.93	202.97	200.25	203.82	203.53	202.97	203.5	203.26	201.15	204.33	201.83	201.4	204.52	200.88	202.25	200.62	206.09	202.95	202.23	199.02	199.36	201.25	205.25	200.01
204.91	203.29	200.32	203.94	203.1	204.55	201.8	201.7	202.44	203.07	202.06	200.78	202.29	204.84	204.13	204.63	201.08	202.98	203.28	204.72	203.56	202.89	200.73	198.69	199.7	201.78	205.96	203.12	203.19	203.48	202.66	204.14	202.01	203.75	204.48	203.11	204.28	204.5	196.42	202.67	202.74	202.25	201.69	203.78	203.02	205.87	202.49	202.36	202.3	201.53
200.11	202.67	203.11	204.4	205.15	204.15	206.9	204.37	202.1	201.8	200.87	202.84	205.08	201.24	203.93	202.03	205.13	203.64	206.58	205.72	203.85	203.8	201.12	205.38	204.73	206.13	204.9	204.44	201.83	203.56	204.88	204.54	203.74	201.44	201.67	203.2	203.14	203.93	204.64	206.7	208.52	203.23	203.48	204.03	204.39	202.46	204.01	202.63	204.62	201.58
207.55	211.95	208.63	211.07	205.12	206.76	212.61	207.21	206.65	209.38	206.93	210.48	210.34	210.11	211.09	207.37	205.2	204.77	205.19	211.4	208.54	206.61	208.16	208.04	209.78	207.35	210.49	207.15	210.23	209.29	210.4	207.3	208.65	210.6	207.35	210.59	210.29	205.67	206.67	204.87	207.66	209.41	208.72	207.72	209.26	208.62	209.76	206.55	207.42	208.27
209.45	207.27	209.28	207.21	208.48	204.74	208.51	207.4	208	212.35	204.89	206.5	210.27	207.38	207.25	206	207.91	208.85	203.13	209.74	209.91	207.78	208.54	206.96	209.63	202.35	206.54	207.18	203.97	207.5	202.72	208.44	211.22	206.81	208.52	206.74	211.42	208.64	209.08	206.33	207.56	207.66	205.85	207.45	209.04	208.11	208.69	207.48	208.08	210.44
206.77	208.75	207.8	207.92	211.45	208.65	207.87	211.14	213.07	208.36	207.42	208.72	206.79	208.09	204.36	208.45	208.5	207.44	209.02	211.18	206.54	208.01	208.71	207.51	207.89	211.29	205.06	207.97	206.1	209.13	210.76	207.54	209.17	206.53	209.75	205.92	207.56	210.14	206.57	209.81	208.27	205.83	207.54	210.9	210.58	207.96	209.07	208.35	210.6	205.49
206.21	204.07	207.81	207.26	209.41	207.66	206.87	208.44	203.74	202.94	205.35	206.03	210.47	209.51	207.21	205.88	204.67	204.3	209.32	206.97	206.4	208.31	206.83	206.65	204.43	208.71	207.75	207.82	209.7	211.29	208.08	209.01	208.99	207.32	210.67	207.82	208.35	208.48	209.37	204.7	207.76	208.43	205.38	207.31	207.07	206.22	206.46	210.47	208.04	207.78
211.93	209.07	208.44	211.22	207.34	207.94	208.05	212.36	211.98	209.24	209.36	211.21	206.11	210.76	209.38	207.7	207.91	208.98	209.79	209.38	210.78	206.74	209.24	209.68	209.01	210.61	206.16	209.94	209.03	210.19	209.52	211.27	209.43	206.66	212.28	211.32	207.62	208.94	209.61	210.54	209.96	210.4	208.8	208.09	209.5	211	210.46	209.4	211.26	210.01
200.36	203.38	199.44	198.02	200.59	199.77	200.03	199.56	198.51	202.38	201.36	198.73	201.96	199.63	201.97	199.9	199.43	198.32	202.43	201.81	199.64	198.39	201.5	196.16	201.29	202.37	200.75	199.77	200.56	199.64	202.34	201.28	200.2	197.94	203.93	202.6	201.64	201.76	201.45	200.4	200.56	199.51	201.64	200.42	199.3	197.14	200.96	198.02	200.71	199.09
195.57	193.09	194.41	193.67	191.97	194.84	192.98	197.63	194.99	194.36	194.96	192.01	195.45	194.26	195.02	192.51	197.1	198.98	195.85	192.16	193.38	193.72	197.44	193.52	196.99	199.38	200.33	191.83	195.92	195.29	195.87	198.56	196.41	196.26	196.27	192.57	192.08	198.34	198.37	195.84	196.31	193.46	193.33	195.63	197.26	195.99	196.38	195.87	196.37	193.85
199.89	201.61	200.62	200.32	198.34	199.92	200.63	199.73	202.04	199.16	201.04	201.01	204.52	200.96	199.76	197.22	201.37	200.76	196.82	200.07	199.58	202.33	201.89	200.66	201.09	200.2	199.73	203.08	202.68	197.43	200.08	201.39	199.69	200.67	199.5	202.63	200.37	200.29	200.14	202.16	203.03	205.71	200	202.71	199.19	200.94	197.15	198.95	199.36	202.69
211.87	212.5	215.28	212.07	215.5	214.38	211.29	210.14	211.26	213.58	213.2	211.09	212.12	212.51	211.16	210.17	210.61	211.89	212.52	212.06	211.15	212.19	210.19	213.5	214.73	210.4	210.29	209.78	210.02	214.51	210.67	214.26	212.19	213.95	213.82	213.31	210.64	213.26	209.86	214.61	209.64	212.67	213.56	210.29	207.2	211.76	214.54	212.46	213.02	213.24
203.63	205.11	205.36	200.77	203.54	202.3	204.12	203.98	205.73	201.74	204.12	208.27	201.52	203.89	204.3	202.57	204.01	201.32	202.37	202.48	203.65	204.5	202.14	206.31	203.74	203.97	202.67	204.59	202.46	207.09	202.62	202.42	205.33	202.78	202.83	204.32	206	202.88	200.13	201.52	204.97	204.41	207.18	202.33	204.45	205.65	205.65	204.81	204.88	206
206.39	203.39	205.5	206.52	203.55	206.27	203.41	204.1	204.37	204.44	204.44	203.52	204.7	204.57	204.56	203.74	203	205.53	204.36	202.89	206.88	201.72	204.37	206.76	208.14	203.54	203.64	204.94	204.44	205.02	207.62	206.31	203.38	205.11	206.33	203.46	201.15	203.9	203.19	205.23	203.66	204.85	205.16	206.69	204.64	208.49	205.67	203.36	203.69	203.11
207.47	206.57	207.15	209.94	205.02	207.51	206.94	207.15	205.67	207.04	207.73	208.41	209.67	208.03	205.31	209.69	204.18	205.38	208.39	208.69	208.47	206.6	209.2	205.14	207.82	209.28	210.47	205.23	208.96	208.37	210.64	209.99	209.34	209.34	209.22	207.17	208.42	209.52	208.19	208.78	208.43	210.58	208.79	207.93	206.26	207.12	207.69	205.15	207.67	207.87
192.3	196.18	194.82	191.56	197.16	195.34	194.87	197.02	191.04	196.22	194.36	196.32	196.64	196.63	195.64	195.39	196.58	191.34	197.35	193.74	197.58	195.22	193.76	196.69	193.79	194.32	196.85	194.12	195.14	196.61	194.81	197.03	193.66	196.2	194.25	192.39	195.71	197.36	192.76	193.86	194.07	194.46	194.78	195.52	194.29	197.87	196.2	197.49	197.44	192.64
210.56	208.23	207.02	206.51	207.96	209.3	207.8	208.33	212.13	210.28	211.83	210.74	208.22	209.75	209.2	207.66	209.64	213.19	212.32	210.72	208.52	210.06	211.67	207.87	208.27	207.5	206.72	211.91	209.55	209.37	208.85	210.82	208.54	207.85	209.49	207.24	207.81	205.84	208.71	206.61	210.43	209.32	206.55	208.65	206.16	209.35	211.43	209.21	209.52	206.76
207.07	206.36	205.9	204.19	203.6	207.41	205.23	201.07	205.67	204.03	202.46	206.57	205.32	208.93	203.17	206.09	204.41	205.76	208.04	206.08	202.17	205.08	202.23	208.95	204.17	203.34	204.96	205.23	203.35	207.29	206.48	207.56	204.16	206.27	205.55	201.21	207.51	207.8	204.44	205.18	205.08	205.91	204.4	204.31	203.58	206.41	202.8	204.18	206.84	206.45
210.26	211.22	208.65	210.48	209.76	206.22	208.75	210.69	209.46	208.48	208.11	205.9	212.62	207.79	211.25	209.81	211.96	211.74	210.26	208.53	209.36	210.52	204.92	209.12	208.96	208.55	210.99	208.95	207.98	206.93	209.58	208.89	208.84	211.09	210.86	209.74	207.74	207.41	210.25	207.51	209.76	208.58	210.86	212.12	207.74	210.21	209.36	212.64	209.06	209.13
212.07	206.39	205.15	203.94	208.43	206.35	206.25	207.67	211.55	205.98	204.34	206.9	206.26	206.07	207.53	208.02	210.64	206.46	209.63	206.73	212.21	206.64	212.59	205.6	207.8	205.6	204.99	207.87	208.09	204.8	210.23	207.16	206.82	207.86	206.67	205.81	207.22	206.33	210.16	210.12	206.87	208.29	206.84	210.76	206.83	208.98	209.19	206.62	209	208.77
212.76	213.71	211.97	211.67	214.37	212.94	211.62	213.92	216.81	213.08	210.62	214.95	215.8	216.17	212.61	212.07	211.65	212.96	211.41	214.47	215.75	214.1	213.6	212.22	212.01	214.58	212.39	214.45	213.54	214.58	216.97	214.87	213.86	211.83	212.38	214.08	213.75	211.37	212.78	213.58	213.01	213.5	209.7	210.04	210.52	213.11	214.87	213.77	210.88	213.98
209.41	210.82	210.74	210.76	213.15	210.22	212.87	211.05	211.03	211.94	211.61	209.03	208.65	208.96	213.35	212.33	212.06	215.86	209.75	209.17	211.22	211.31	211.94	210.95	209.26	211.08	210.57	211.07	211.45	209.22	209.13	210.11	210.52	210.57	209.9	210.97	212.26	211.96	211.26	212.38	208.96	212.1	207.18	210.54	211.17	207.09	209.57	210.01	212.55	211.65
208.84	214.39	212.4	213.42	210.94	211.25	213.23	211.48	214.51	209.69	209.62	211.88	214.65	213.46	212.9	214.5	212.27	211.37	212.56	211.94	210.27	211.39	213.33	212.79	210.97	208.71	210.64	212.18	209.73	212.29	215.49	215.78	215.07	212.2	211.22	211.72	211.32	214.64	212.58	216.01	214.33	209.04	212.78	214.34	213.56	210.04	213.86	213.67	211.93	212.64
201.57	203.68	204.28	205.75	205.61	204.68	203.99	203.57	200.84	206.06	203.65	202.08	201.42	205.03	203.39	203.59	203.72	203.94	201.41	204.92	204.04	204.7	204.28	202.57	208.05	203.26	202.98	202.98	203.7	203.49	201.4	199.58	202.95	203.12	201.58	204.09	201.75	201.9	203.05	205.99	204.73	207.9	203.62	199.96	202.79	204.88	202.1	205.2	207.87	199.85
217.13	216.53	215.97	219.77	215.23	218.11	216.72	221.32	215.83	216.29	220.54	218.16	214.91	216.58	216.95	218.32	217.51	217.15	217.66	216.38	216.37	216.27	218.04	216.7	218.5	217.8	217.05	216.36	217.77	217.41	216.11	219.96	215.05	214.83	214.87	215.31	215.11	217.63	217.01	216.02	217.5	216.47	219.53	221.31	216.76	217.83	217.14	219.46	215.96	215.34
198.23	201.83	197.54	202.21	201.73	199.26	201.23	201.31	202.2	201.71	200.57	201.2	205.12	200.35	202.2	199.79	199.34	199.49	201.46	199.86	200.66	201.15	201.81	201.28	201.2	203.11	204.15	200.43	199.44	201.2	197.47	200.27	197.6	202.12	200.12	200.16	200.03	199.26	201.04	200.58	201.41	202.37	199.87	201.42	200.72	200.09	201.88	199.62	201.02	201.23
211.91	213.12	211.41	209.49	210.37	205.05	209.75	210.63	207.23	210.32	210.24	207.32	206.5	209.65	211.09	211.37	206.55	208.01	211.86	209.06	208.8	209.41	208.99	209.13	209.59	209.2	208.94	210.6	207.17	208.86	206.47	210.71	212.22	211.5	210.51	207.16	209.16	211.97	211.44	209.13	207.65	209.49	212.38	209.84	211.81	206.89	209.49	209.35	208.45	213.97
206.66	205.9	206.56	207.15	207.2	205.2	206.5	207	206.07	205.82	205.67	205.39	207.01	204.16	208.8	207.78	203.77	204.79	204.46	206.59	205.39	205.98	210.67	207.72	209.41	206.77	205.46	207.33	203.02	207.17	204.33	204.48	207.43	206.4	206.2	206.84	204.7	205.12	208.57	207.11	206.78	206.64	207.95	207.05	205.67	208.66	206.13	204.25	205.89	206.19
205.54	201.72	202.26	201.53	203.04	203.99	204.71	204.73	203.58	201.37	205.88	202.47	204.22	202.84	205.12	202.23	203.67	206.22	201.62	202.19	203.98	202.9	204.91	203.74	203.39	202.25	199.35	202.59	201.63	201.2	199.96	202.2	201.13	202.01	205.97	203.3	203.81	208.22	201.67	203.6	200.84	205.28	203.55	200.09	202.64	202.31	200.61	201.36	200.52	203.07
203.18	204.05	205.21	205.8	205.64	204.99	206.03	202.66	202.62	207.44	206.14	206.75	206.31	204.97	208.79	206.65	204.89	206.42	205.59	207.67	207.19	204.9	206	207.18	206.07	204.47	204.34	207.07	208.14	202.89	208.56	204.77	206	208.08	206.04	205.92	206.65	206.51	204.62	204.5	203.44	203.53	206.11	205.91	204.99	203.26	209.66	206.17	205.79	209.44
209.03	206.76	208.94	208.49	210.4	207.3	209.82	207.4	209.38	207.57	208.82	207.56	211.86	209.25	208.62	209.29	207.16	208.96	210.04	207.79	210.42	210.49	206.58	207.4	207.26	211.95	205.58	206.38	212.59	211.18	211.18	205.58	209.65	209.79	202.96	209.81	210.11	208.26	207.93	209.11	206.02	211.92	208.09	206.18	209.27	209.78	207.52	210.82	205.07	208.31
208.91	209.34	209.29	209.61	207.88	206.99	206.08	211.87	209.62	205.74	209.67	205.9	208.91	207.49	210.41	207.74	208.08	208.62	211.26	208.07	206.86	207.62	209.52	211.47	209.6	209.87	209.98	208.47	205.54	209.55	206.94	208.57	206.05	210.35	208.23	212.02	209.08	209.02	204.96	209.16	207.65	209.92	206.48	207.82	207.09	207.69	209.53	210.34	208.84	208.11
201.98	203.88	202.41	203	202.68	204.08	200.99	206.01	204.98	203.27	204.98	208.24	202.59	203.92	204.64	204.25	203.35	203.55	202.01	202.96	206.78	203.53	202.49	203.54	201.84	203.95	202.34	205.11	203.93	203.47	203.03	203.86	202.85	204.05	203.58	202.59	205.95	203.5	207.33	203.87	202.07	203.38	204.25	202.9	206.9	201.85	202.63	207.45	204.85	199.49
201.36	200.67	200.31	195.8	199.1	200.29	199.08	202.41	200.99	200.15	198.47	197.59	201.36	198.67	201.08	199.28	200.06	201.18	198.89	199.5	200.13	200.06	201.21	201.09	200.9	197.23	202	197.9	201.85	199.06	200.37	202.77	200.39	197.67	202.17	199.71	199.78	199.31	201.67	200.71	202.8	201.01	201.56	200.23	198.74	200.18	200.27	199.42	200.01	202.34
201.44	203.58	200.82	203.58	201.65	204.46	204.58	204.39	204.4	202.52	203.98	202.56	203.96	203.21	201.72	200.44	200.32	203.24	201.07	204.48	204.99	198.27	204.7	203.72	203.26	202.55	202.8	205.13	203.54	199.95	200.64	201.41	201.42	204.1	198.92	203.07	199.41	203.54	202.31	203.7	205.31	199.71	203.55	201.19	199.42	200.97	199.78	200.62	202.64	202.36
212.96	212.77	213.44	209.72	212.48	213.63	214.36	209.65	211.23	211.53	212.32	210.09	214.18	212.53	208.78	209.29	210.72	210.1	211.9	211.39	211	213.27	212.01	210.93	214.74	212.66	213.85	210.9	211.86	210.63	211.87	210.09	210.04	212.96	211.38	209.4	210.66	212.22	214	211.2	209.01	210.6	209.34	209.4	208.74	213.04	214.46	212.62	211.59	210.53
210.82	215.87	210.66	214.46	213.57	213.58	218.97	214.14	214.35	211.74	215.63	216.22	210.1	213.73	212.96	213.89	212.91	217.57	212.31	217.69	215.96	213.81	214.73	215.14	213.9	209.22	211.56	217.36	214.25	213.12	213.56	213.61	212.81	214.8	213.87	214.94	212.8	213.62	214.81	211.8	214.48	214.26	212.81	213.15	215.31	214.23	210.36	212.38	213.94	212.97
209.58	206.47	209.91	210.55	209.79	209.2	210.19	208.02	210.56	209.78	210.67	205.49	208	209.06	209.26	207	213.65	210.56	209.92	211.36	208.07	208.42	210.2	209.25	209.8	210.79	209.24	212.14	209.5	211.21	209.35	210.17	209.14	206.72	206.28	208.76	207.04	209.75	208.33	211.32	207.89	205.7	208.47	209.08	206.1	209.04	208.14	206.67	207.57	208.95
208.24	209.85	207.34	207.57	211.39	206.14	206.82	206.05	203.95	206.05	205.88	208.28	207.61	208.39	207.66	208.1	208.06	208.37	210.56	209.12	206.3	207.13	208.71	208.09	205.76	211	206.16	208.06	206.71	208.55	207.94	206.85	207.74	206.17	209.38	209.27	209.37	209.32	207.9	205.27	210.77	208.09	209.02	207.54	208.97	204.97	206.41	205.33	211	207.74
214.5	211.25	212.05	212.43	214.07	216.32	216	211.22	212.53	214.88	213.84	213.15	215.15	213.14	213.56	212.3	213.79	212.33	215.73	215.58	212.27	212.11	215.63	215.06	215.6	214.97	209.4	212.89	215.34	213.41	214.1	213.31	213.04	212.84	213.75	214.75	215.92	211.43	213.74	210.34	211.65	214.96	217.73	213.61	216.88	209.48	215.08	216.97	215.16	211.19
195.02	200.16	203.47	196.9	196.5	199.05	196.91	199.16	200.05	198.7	197.52	197.34	196.53	200.05	198.01	197.5	198.56	198.65	200.89	197.77	200.14	197.94	198.45	198.24	195.8	199.05	198.3	200.47	199	197.47	197.78	199.74	198.12	199.54	199.81	195.51	199	200.94	200.37	199.9	199.59	197.45	199.08	196.74	200.55	197.54	196.87	197.91	199.77	200.89
209.91	210.29	210.03	208.77	207.58	209.11	207.55	209.23	210.82	205.67	208.62	208.44	208.08	207.65	209.62	209.4	208.04	211.46	206.04	206.05	211.19	207.43	205.01	209.99	209.6	209.71	208.95	207.61	208.27	203.58	210.92	206.52	211.31	208.45	207.26	208.35	210.7	210.64	209.55	211.27	207.36	208.75	209.27	210.76	205.91	207.81	210.21	212.44	210.06	209.15
218.94	220.4	216.16	215.62	214.77	217.16	217.61	216.54	214.42	215.93	216.92	217.1	219.62	217.53	217.98	216.13	218.19	219.33	217.29	216.42	219.46	218	216	218.05	213.47	217.95	214.75	217.26	213.3	219.16	215.48	220.48	217.04	217.49	218.92	218.2	216.45	215.86	216.65	216.05	211.18	220	217.76	216.54	216.91	217.95	217.56	215.87	216.21	215.89
204.11	205.76	203.71	205.35	206.31	204.33	202.58	200.12	203.27	200.83	204.57	202.81	205.67	200.74	203.24	205.11	202.92	205.71	199.68	210.1	203.7	204.09	202.76	204.7	205.23	205.17	204.67	204.02	202.12	200.16	203.48	201.22	204.58	202.4	203.47	204.68	201.99	205.44	205.65	204.24	202.65	204.53	205.2	206.93	207.59	204.94	205.38	202.66	204.23	201.25
205.67	206.86	206.58	208.64	207.74	206.54	206.21	204.97	205.7	205.83	206.71	210.33	205.93	203.93	202.85	205.07	208.72	207.03	205.6	205.62	209.34	205.17	205.43	207.86	206.96	206.06	206.59	205.18	206.01	204.31	205.5	201.13	206.4	204.57	205.7	202.89	204.07	206.6	207.25	207.39	207.88	207.94	204.05	204.64	205.85	206.8	209.37	207.05	203.65	206.31
196.15	193.11	192.38	194.01	193.89	193.91	195.99	190.95	191.44	192.15	196.68	191.37	192.55	190.86	198.01	192	194.85	191.88	195.1	195.55	193.47	194.06	192.99	191.41	196.05	195.86	195.32	193.92	192.29	196.39	191.78	196.55	192.02	191.09	195.9	192.83	191.51	192.57	195.14	193.27	192.04	195.3	195.75	194.86	194.26	195.54	191.8	194.83	195.81	193.96
204.48	206.87	202.04	200.45	202.91	201.13	204.38	205.32	205.28	202.8	204.31	202.79	203.34	206.87	201.97	204.88	201.6	203.74	199.2	205.26	202.32	203.07	202.92	204.15	202.8	203.86	204.28	204.91	201.35	200.54	205.21	204	203.63	205.02	204.12	203.99	203.86	203.3	203.84	202.57	203.95	205	199.18	204.37	203.5	202.57	203.43	203.24	203.5	203.62
209.13	211.73	208.6	207.4	209.45	208.66	210.74	207.87	211.96	209.36	208.71	209.67	207.11	205.86	209	211.02	211.24	210.16	208.82	211.26	208.44	210.98	208.77	207.76	207.47	207.41	209.63	206.56	209.25	208.55	208.5	206.59	211.9	206.51	206.38	206.66	208.16	210.08	209.74	210.26	209.37	209.28	209.03	208.99	209.03	208.8	207.84	210.12	207.05	207.17
200.49	197.74	200.44	198.72	198.61	202.3	195.51	199.1	201.1	202.35	197.94	201.94	198.31	202.42	199.1	198.38	197.93	199.02	197.39	196.82	201.09	198.02	196.58	200.62	198.57	200.28	196.8	198.08	200.06	198.82	201.99	200.44	200.84	199.14	197.83	198.94	200.41	201.24	198.68	201.08	198.04	199.48	201.08	196.99	197.54	197.14	197.3	198.34	197.71	201.38
207.74	204.99	208.23	208.99	208.08	208.82	208.59	208.45	207.93	208.81	209.54	206.46	206.66	208.11	206.17	209.22	205.62	208.34	210.77	206.4	205.69	208.91	208.73	205.67	208.38	209.78	208.38	204.61	208.92	208.49	206.04	208.24	207.01	210.61	207.91	205.45	207.22	207.34	208.59	210.64	207.38	207.71	210.42	206.37	209.21	205.97	207.02	206.36	207.03	209.26
212.81	213.62	213.49	214.37	217.29	212.94	212.89	214.96	213.92	212.7	213.08	213.59	211.15	211.81	218.26	214.12	212.44	215.52	213.81	214.61	214.19	213.01	215.3	216.82	216.44	212.98	217.11	213.13	214.49	213.26	217.33	208.9	212.74	211.3	213.97	212.96	214.17	211.67	216.16	213.79	210.16	213.8	214.06	215.04	212.52	210.57	211.3	212.93	214.01	216.18
219.23	218.03	219.58	217.51	214.48	215.35	215.25	217.41	215.87	216.84	218.34	216.2	217.24	214.88	218.81	216.59	214.58	220.63	217.56	215.07	216.65	217.36	216.47	218.54	216.04	219.47	215.54	215.35	216.37	217.46	215.44	218.48	216.6	219.91	215.57	218	217.89	217.23	219.53	217.18	214.46	216.61	218.33	216.94	220.15	215.21	215.73	217	213.46	214.96
205.17	203.82	207.36	203.11	203.98	205.69	205.93	202.03	200.18	202.9	200.45	206.28	202.29	203.76	203.12	206.32	204.44	203.82	203.34	202.74	202.84	204.91	203.28	203.35	202.71	204.07	207.66	202.61	205.94	204.06	203.75	205.23	203.32	204.63	204.06	207.74	204.82	199.47	201.87	201.52	203.8	200.59	206.35	203.67	199.01	205.02	202.14	199.37	203.21	203.33
194.1	195.38	193.75	191.84	196.63	194.88	192.9	194.02	193.7	194.78	194.5	195.12	195.28	196.48	193.73	195.62	194.71	192.51	194.49	197.23	194.82	194.27	195.55	196.29	192.62	192.92	192.1	193.68	196.15	194.8	194.33	196.55	190.12	192.18	190.31	191.76	194.75	195.77	195.98	196.98	193.44	195.1	197.42	193.69	193.62	192.94	194.62	193.83	193.24	192.63
208.17	208.11	205.36	208.14	207.97	207.12	206.49	206.36	207.28	206.06	210.24	203.58	208.07	206.43	207.53	205.43	206.15	206.09	207.5	209.26	206.79	207.54	205.22	206	206.32	208.37	205.74	205.34	207.11	209.45	208.8	209.45	209.19	210.21	205.76	206.5	207.57	206.35	208.52	208.51	210.37	206.71	208.3	208.34	206.56	206.81	208.71	209.54	206.58	209.86
198.5	194.55	197.88	200.86	196.7	200.02	197.87	197.15	198.29	197.33	198.67	195.45	197.15	198.11	197.57	196.83	198.69	198.3	195.19	198.49	197.62	197.52	195.97	199.38	196.79	200.09	200.43	200.4	198.22	197.73	198.31	198.67	197.74	198.54	197.9	194.64	197.31	196.22	197.06	196.04	197.73	198.84	199.51	199.22	195.13	199	197.96	200.08	195.66	194.29
203.51	204.05	203.74	202.4	199.96	200.05	204.12	201.08	204.16	204.98	202.9	204.39	205.34	200.2	202.4	202.69	203.34	201.55	205.15	203.38	202.15	203.42	204.53	201.06	202.1	205.36	201.94	204.99	205.5	202.01	202.95	205.43	202.75	203.53	205.26	206.57	201.86	200.76	199.72	203.95	205.08	202.56	202.09	200.34	200.72	202.68	201.11	201.36	202.41	197.55
211.56	215.26	211.49	212.34	208.02	214.34	211.46	211.06	209.21	210.18	212.43	210.52	213.41	213.26	210.52	212.91	212.57	211.37	209.82	210.64	209.03	213.09	214.19	210.2	211.02	212.79	211.83	211.42	212.43	213.21	211.61	211.95	214.76	211.37	212.01	209.68	211	212.23	208.68	210.95	211.07	208.16	209.68	213.59	210.11	212.37	213.16	214.81	210.48	210.68
211.47	214.43	210.32	211.25	215.16	209.22	212.04	213.11	216.02	211.71	211.91	213.45	210.97	209.29	213.5	213.89	214.4	214.8	208.77	211.05	212.58	215.83	212.06	214.33	212.51	209.69	212.62	212.52	211.92	216.61	213.33	215.71	213.8	209.77	210.75	212.88	212.72	209.91	211.84	215.38	211.08	212.45	212.12	211.97	213.43	211.94	213.19	215.83	212.54	210.7
195.86	200.17	198.51	197.5	195.4	194.7	198.15	194.98	193.09	198.22	196.96	199.29	200.79	196.8	197.03	197.28	198.35	199.16	196.56	199.38	199.23	198.08	199.43	197.24	198.03	195.36	199.37	197.37	197.42	197.74	200.48	197.12	195.38	196.31	200.46	198.23	201.96	199.88	204.39	196.28	198.88	199.8	196.5	195.3	198.42	196.89	198.14	196	197.92	199.97
207.64	207.16	203.23	203.08	211.55	209.9	205.47	207.18	208.76	207.21	209.05	208.02	211.34	210.06	209.22	207.29	209.11	203.69	210.09	205.8	205.66	207.93	207.89	205.34	208.48	207.61	210.11	206.89	210.23	210.8	209.18	208.71	210.26	207.28	209.82	208.39	208.56	207.1	207.58	207.31	210.06	208.79	207.03	207.93	208.3	211.55	209.32	208.41	206.16	206.5
203.36	199.24	203.6	203.76	204.64	207.13	204.59	202.7	203.59	203.96	204.55	204.76	198.67	202.86	204.82	201.57	199.92	204.02	200.46	204.24	204.39	204.27	200.18	203.54	202.29	203.83	198.94	202.36	202.05	200.35	203.74	202.93	204.95	201.63	202.79	199.88	201.86	203.77	204.67	201.67	204.96	199.87	202.04	201.58	204.31	202.29	200.42	202.92	206.04	203.56
214.56	213.07	213.45	213.99	214.49	212.54	214.31	213.21	213.24	211.39	214.22	210.3	213.42	213.58	214.32	215.24	211.18	213.34	212.51	214.68	212.1	211.77	216	213.35	216.29	212.86	214.56	214.16	213.23	209.57	213.42	212.27	213.24	216.34	212.22	210.12	214.46	213.1	213.67	214.66	214.91	211.88	213.59	215.47	210.66	212.08	213.53	209.3	216.47	211.57
213.18	211.41	211.09	213.21	215.17	215.5	209.47	211.99	212.83	212.32	212.56	209.75	211.66	213.49	213.17	211.37	209.83	213	211.21	210.89	211.85	210.12	209.06	213.39	212.39	212.97	212.65	211.44	210.76	216.19	211.73	212.69	211.6	208.12	210.41	211.8	210.93	210.51	211.6	209.78	213.86	212.6	212.05	211.4	213.87	211.97	211.97	215.99	213.33	213.67
202.35	202.44	202.28	201.38	203.92	200	202.26	201.7	198.87	202.04	200.89	199.69	201.05	203.33	202.04	202.6	202.78	198.97	202.6	201.35	198.43	198.96	203.23	201.97	199.44	204.84	198.15	200.29	202.63	203.49	197.59	204.24	200.4	204.17	203.61	201.59	198.96	199.2	200.49	204.97	201.45	204.4	200.01	200.76	199.48	201.54	203.71	202.15	201.14	202.88
214.06	212	212.14	215.18	208.65	213.82	213.84	211.8	211.29	211.53	215.98	212.01	212.71	212.39	214.57	213.76	213.62	211.89	210.65	210.89	214.17	212.18	208.22	216.05	208.48	211.93	212.79	210.31	212.08	210.23	210.89	214.81	209.75	215.39	215.86	215.32	211.52	212.96	213.3	213.99	210.01	214.09	215.1	215.33	210.54	211.58	210.78	210.03	209.55	215.82
208.27	209.39	210.29	210.63	214.26	211.88	210.45	209.42	204.55	211.97	211.14	208.63	210.22	210.95	209.65	208.12	212.76	210.1	210	208.26	207.36	209.65	212.14	211.15	207.3	209.53	210.69	206.42	213.34	211.07	209.37	208.6	209.74	210.08	209.48	210.15	208.66	206.88	210.65	210.39	210.98	208.39	205.98	209.43	210.26	209.27	209.64	213.29	209.65	210.64
213.76	214.95	213.23	214.32	216.57	215.82	213.84	214	215.33	213.88	213.19	214.86	216.5	212.97	212.02	214.62	211.86	214.76	212.48	216.07	214.72	213.7	212.75	215.31	213.71	216.7	214.01	213.18	216.58	215.06	214.26	215.85	213.89	214.38	216.1	216.91	213.38	213.51	216.37	215.35	208.08	212.35	213.85	214.52	212.43	215.78	214.45	216.87	215.62	216.58
202.25	202.44	201.18	201.01	201.84	202.73	202.22	202.37	203.63	201.94	202.99	201.65	203.12	200.21	203.76	204.27	201.88	200.72	201.14	203.17	203.86	204.03	202.23	200.14	204.87	204.45	201.42	203.39	203.56	203.26	204.04	203.18	205.05	204.05	201.33	202.6	203.64	202.99	203.2	202.11	199.97	200.97	202.81	199.83	205.36	203.45	201.91	201	202.63	203.62
215.27	212.49	212.07	216.74	213.38	214.49	215.08	217.03	211.81	213.26	216.35	218.32	213.96	211.72	215.36	213.37	214.43	213.63	211.06	213.37	210.84	216.68	218.65	213.27	213.98	211.61	211.08	213.62	210.49	213.89	213.12	216.42	212.87	213.27	214.49	215.36	216.09	209.49	214.12	213.72	213.14	213.27	213.32	215.54	210.51	211.13	212.09	211.92	215.33	213.57
210.48	207.5	207.78	209.98	210.14	205.76	209.79	210.4	208.32	209.95	208.89	209.68	208.08	210.18	209.74	207.44	209.07	208.37	207.45	207.13	206.23	208.83	208.02	207.04	206.87	209.45	208.46	208.82	208.89	208.62	210.16	211.87	209.68	207.37	209.59	208.08	209.38	208.74	208.59	208.34	211.06	207.86	205.29	210.42	211.1	209.7	208.62	208.79	209.85	209.4
211.34	209.36	209.22	212.59	209.36	211.49	207.9	209.66	210.33	207.99	208.35	207.67	209.78	209.41	204.83	205.98	207.14	209.71	209.26	204.72	211.41	211.52	207.9	208.6	211.32	211.3	211.1	209.59	208.7	208.34	211.16	211.9	210.19	208.4	207.39	209.34	206.1	206.85	210.32	206.39	210.51	207.68	207.23	205.98	208.5	207.76	210.71	204.81	210.44	208.31
217.96	218.04	216.37	219.94	213.93	218.16	216.96	219.6	218.47	216.34	217.28	218.08	214.25	217.62	222.16	221.04	218.77	220.23	217.88	216.18	214.35	217.72	218.86	220.36	216.74	218.55	216.13	221.22	218.47	214.01	217.33	215.37	216.35	218.77	219.35	217.18	218.54	218.07	217.75	216.89	215.33	219.38	218.46	221.47	219.39	215.77	217.68	217.34	217.55	217.46
204.97	202.15	202.07	205.5	203.03	203.53	208.34	203.17	202.36	203.01	203.17	206.72	205.76	205.76	203.15	203.6	201.52	203.08	205.84	205.98	202.73	207.66	204.97	202.71	203.23	201.07	204.96	204.93	203.04	203.12	202.04	200.27	204.46	204.25	203.66	208.07	203.52	204.69	205.68	198.56	203.85	204.83	206.4	203.53	202.53	203.02	204.04	205.3	205.47	206.51
209.5	208.95	205.94	208.83	207.67	206.8	210.08	210.65	209.44	207.87	207.16	209.9	208.19	208.96	210.11	205.49	206.66	209.42	206	210.41	207.73	211.51	211.96	207.88	210.23	208.43	208.74	210.23	206.15	209.19	207.25	212.37	206.3	207.86	207.82	210.06	208.46	208.29	208.45	206	207.89	208.47	207.96	205.94	210.83	208.18	206.32	211.3	204.92	208.86
205.99	206.5	203.73	202.35	201.92	206.38	203.62	200.32	204.04	201.44	205.6	200.93	204.92	197.79	206.38	204.35	203.8	204.18	206.09	201.02	204.46	206.79	206.56	203.08	203.65	208.13	201.24	203.8	205.17	202.76	206.62	204.57	202.22	203	208.91	201.98	199.57	204.11	201.74	205.23	201.57	201.7	204.28	200.03	203.96	200.84	205.64	206.68	204.67	204.88
201.24	199.32	200	199.18	203.19	199.87	201.67	200.83	201.67	203.13	202.22	199.09	204.19	203.08	200.5	198.24	203.26	200.07	200.41	199.71	201.36	202.16	199.95	201.01	202.34	200.04	196.91	202.42	200.27	202.23	200.38	200.9	200.73	199.33	200.81	203.11	202.55	199.29	199.12	201.09	203.63	200.71	201.32	201.94	199.37	201.72	202.85	204.13	200.83	204.15
210.15	207.57	206.04	205.06	208.18	209.22	208.5	208.42	209.45	207.22	209.33	207.83	208.38	204.92	210.21	206.84	206.18	206.03	206.59	207.61	209.29	207.98	210.31	208.24	207.97	208.68	207.3	205.1	206.85	206.49	208.52	205.7	209.57	209.08	207.93	207.32	208.43	206.55	209.03	204.11	205.94	207.66	209.44	207.31	208.75	208.82	207.81	205.17	207.16	205.3
217.84	214.78	215.46	214.43	217.35	221.07	217.71	216.36	217.79	215.67	216.44	218.15	217.87	218.93	217.04	216.62	216.69	219.38	214.4	220.44	219.01	217.85	217.96	217.93	214.76	217.47	217.67	214.3	219.75	220.03	217.16	215.15	215.98	219.27	215.4	215.72	216.13	214.46	217.45	217.96	214.86	216.21	218.95	214.21	217.64	218.84	218.46	215.43	216.25	217.72
200.68	202.03	201.64	203.72	200.12	201.89	205.15	200.13	199.9	200.72	201.88	198.08	201.11	203.97	200.98	206.1	199.47	200.2	204.74	201.02	201.68	200.79	201.65	200.03	202.53	200.13	201.95	201.28	201.21	205.07	201.95	201.92	204.42	205.77	200.25	204.47	201.68	202.33	200.17	202.38	204.02	202.25	201.05	201.12	201.19	206.85	202.09	200.34	206.16	204.13
199.48	199.42	198.01	203.04	201.79	199.47	199.87	201.77	198.34	198.22	200.94	199.94	202.22	202.61	197.75	197.79	200.03	200.21	197.95	201.08	198.76	200.52	199.32	203.07	198.64	199.71	202.11	202.97	200.82	198.93	197.3	200.89	199.8	201.21	203.06	200.29	203.27	200.12	200.77	201.1	199.18	200.5	205.43	199.04	196.82	197.47	201.28	201.08	199.57	200.33
210.87	211.68	210.78	215.12	211.29	213.3	211.72	208.69	211.35	213.32	209.53	210.45	212.16	208.45	211.68	213.29	212.9	209.41	214.57	210.76	210.79	211.13	214.28	214.42	209.29	210.15	212.79	210.76	210.72	213.11	213.71	209.65	208.26	210.5	212.14	209.47	209.45	213.72	215.18	211.74	209.5	211.58	211.85	210.04	211.58	212.33	211.73	210.06	213.48	210.69
193.3	196.45	192.45	194.32	193.09	194.31	194.88	193.45	194.49	194.95	195.86	194.96	195.72	193.05	191.37	194.92	191.52	192.84	192.33	194.28	193.33	197.47	194.29	191.39	197.25	194.24	194.82	197.25	197.23	188.85	193.9	197.21	193.88	193.24	195.31	193.31	193.55	192.07	192.98	191.34	194.49	196.13	195.65	194.84	193	194.58	191.95	196.75	194.62	193.2
214.32	211.33	211.07	210.39	215.98	213.66	214.38	212.99	211.93	214.11	212.89	217.19	208.57	208.22	213.59	211.23	212.15	211.59	213.56	211.11	211.77	213.35	208.92	214.12	208.52	212.09	210.24	211.8	212.92	212.55	207.38	210.48	213.96	211.97	210.43	211.48	215.11	212.95	211.86	211.57	211.62	215.69	212.9	213.92	212.21	214.05	208.81	210.93	213.56	211.08
201.02	199	200.03	201	200.67	199.84	203.83	200.18	201.52	200.54	200.97	201.06	200.01	199.55	198.29	198.15	203.72	199.96	201.04	202.85	202.9	201.52	200.37	199.79	202.14	200.69	198.26	201.32	200.73	198.79	202.6	202.8	199.97	201.61	200.15	200.18	197.5	198.93	197.06	199.35	198.18	201.57	203.44	200.33	202.29	200.76	201.71	201.84	201.12	198.76
211.45	207.66	208.12	208.5	209.05	209.89	208.77	205.68	210.76	210.79	208.93	207.69	208.88	206.27	209.85	209.58	207.71	212.04	215.16	211.67	209.55	207.82	208.55	209.4	208.41	206.91	209.3	207.81	207.3	208.99	205.77	205.13	207.52	208.71	208.94	209.84	207.43	208.91	209.12	210.24	209.26	208	207.53	209.49	209.21	209.38	210.02	206.09	209	209.26
208.23	209.81	206.67	208.79	207.33	206.33	210.1	204.82	206.12	208.31	208.32	208.6	209.03	210.7	208.95	207.29	208.35	209.17	209.05	207.2	207.36	207.95	205.95	206.66	208.06	207.61	211.42	206.76	205.27	207.96	207.02	211.53	208.35	209.23	209.71	210.22	209.8	209.83	206.72	208.91	207.18	208.72	206.68	209.66	210.51	210.72	208.04	208.5	209.95	209.7
209.16	213.67	212.87	209.74	213.89	211.87	210.37	210.56	209.93	212.52	213.89	212.83	210.84	209.5	210.87	212.78	211.82	209.79	207.73	209.58	211.17	212.41	209.48	210.38	208.95	207.84	213.26	210.56	208.01	213.14	213.43	215.44	213.32	214.67	213.22	210.71	213.09	211.34	210.28	214	213.94	210.04	211.72	208.99	212.74	211.5	210.91	213.58	209.99	211.68
198.95	205.46	201.85	203.59	205.72	201.69	203.85	201.36	201.55	207.34	201	204.85	204.79	205.94	201.67	203.05	199.54	206.35	204.28	201.23	206.84	203.48	204.14	206.42	206.2	205.53	203.9	207.65	204.11	204.02	200.36	202.95	201.72	207.2	203.41	201.52	203.01	205.47	204.77	202.46	201.27	200.88	203.86	203.66	202.67	200.65	200.03	201.28	202.17	202.37
210.42	209.8	211.2	208.67	210.16	210.2	209.98	212.49	212.06	208.66	210.12	210.67	208.58	210.02	208.1	208.42	210.37	203.89	210.19	207.53	210.5	209.22	212.89	212.2	213.25	210.83	209.22	208.36	207.23	208.37	207.57	208.35	208.54	211.98	209.27	209.71	212.8	210.61	207.11	208.98	208.34	211.73	209.55	208.81	208.72	211.1	208.53	211.09	207.89	210.73
200.1	198.7	198.05	200.22	196.72	200.41	197.65	202.22	196.8	199.63	199.23	197.07	197.13	201.31	198.06	199.57	198.63	201.73	195.25	197.69	196.1	199.95	198.72	196.45	196.26	197.85	196.75	197.91	201	197.89	199.44	198.38	197.33	198.5	198.37	198.27	197.32	196.24	197.16	199.71	201.68	198.13	200.74	199.08	200.42	198.44	197.81	197.52	197.57	198.28
209.16	209.58	207.98	205.61	205.79	207.29	207.1	209.98	209.04	206.62	206.45	208.77	209.54	208.3	208.29	206.26	209.23	206.66	209.76	206.45	210.16	205.82	206.62	207.39	204.5	207.79	212.16	209.38	207.49	206.61	207.51	206.3	207.28	207.75	206.99	205.65	211.15	207.36	206.63	207.72	209.06	208.15	207.91	207.58	208.75	209.15	206.87	209.52	205.01	208.9
201.05	198.25	197.34	200.2	200.19	198.24	199.64	197.59	198.85	201.44	200.46	198.79	197.22	199.82	202.93	201.2	200.63	198.11	201.5	200.19	201.67	199.19	203.55	200.68	199.81	200.94	203.48	200.95	201.25	197.97	200.14	200.79	203.08	202.11	198.34	199.47	199	200.25	201.51	200.8	198.51	197.66	200.67	200.06	200.62	199.95	201.36	198.01	204.04	200.44
203.76	202.72	205.28	202.05	204.21	209.34	205.63	203.63	205.33	205.42	203.25	203.87	202.14	200.69	200.37	206.82	205.03	202.65	206.32	203.36	204.33	204.26	203.57	203.13	205.27	207.16	206.62	204.71	201.48	202.76	203.93	201.92	203.13	203.2	207.13	204.32	201.03	203.87	201.63	204.47	202.7	202.12	203.93	206.84	203.74	207.17	202.58	204.97	206.57	201.74
197.89	198.27	201.19	202.68	199.84	205.39	197.31	197.96	199.71	197.75	199.34	198.85	200.3	195.86	201.4	198.7	200.2	202.43	200.18	198.64	198.74	197.17	198.8	202.65	200.67	200.31	198.37	200.61	205.28	201.24	202.08	197.83	197.71	198.12	202.17	203.06	198.68	199.43	200.04	197.56	200.22	201.08	198.11	200.16	197.77	198.01	200.6	204.19	201.91	197.95
209.71	209	209.76	212.26	209.98	206.66	210.67	209.47	209.52	210.68	207.98	207.66	207.3	207.46	210.71	207.13	208.77	207.45	208.77	209.87	209.13	207.38	209.67	210.02	210.17	207.71	214.05	208.08	208.65	212.35	208.45	209.46	206.35	212.45	209.8	206.27	208.55	210.99	210.94	208.54	206.14	212.26	207.62	208.14	207.92	209.64	209.81	209.14	208.39	210.13
206.85	203.77	201.19	203.68	199.83	202.15	204.25	202.57	204.34	203.93	199.73	203.98	204.7	203.78	204.57	200.72	201.57	198.38	202.43	202.37	202.2	205.32	204.45	201.31	201.43	203.37	199.62	200.45	204.44	200.8	202.58	201.77	205.75	203.14	199.75	204.76	205.43	202.66	201.47	201.88	205.14	201.79	200.3	201.46	202.74	204.34	201.65	204.35	203.95	203.96
209.2	208.47	206.5	208.64	211	207.25	204.85	204.76	207.6	209.61	209.38	208.19	205.88	210.11	208.54	208.75	207.63	205.1	203.21	209.22	207.47	207	207.95	209.94	208	203.88	207.3	207.78	208.45	206.63	208.61	208.48	207.2	209.3	207.57	207.3	206.91	210.47	207.67	207.69	208.19	207.26	210.18	204.66	206.7	206.96	207.64	206.27	206.29	210.11
203.59	206.6	202.21	206.55	205	203.66	203.97	202.47	204.37	204.71	205.33	202.35	206.26	203.4	204.69	206.75	204.23	202.94	203.92	205.14	203.75	204.7	206.58	203.35	201.53	202.88	204.53	203.84	204.83	207.47	204.68	205.16	204.21	204.51	206.25	204.36	204.63	203.25	201.81	202.46	204.01	202.93	204.9	204.07	203.38	208.04	205.17	205.35	202.85	204.33
211.69	214.58	213.41	213.78	213.06	210.21	209.09	213.06	212.31	209.48	211.52	211.36	209.44	210.6	210.96	210.94	213.72	212.35	209.55	209.29	213.7	211.38	215.74	210.1	208.73	214.18	210.79	209.77	213.04	212.9	209.75	211.33	211.94	215.07	209.57	212.27	211.18	212.1	209.9	210.22	209.77	211.57	212.71	211.98	210.91	208.99	214.11	212.15	208.97	213.47
199.47	199.04	196.25	198.79	199.67	202.58	200.53	201	197.54	200.25	197.37	201.68	198.96	200.81	202.48	197.72	199.68	202.37	201.42	197.79	203.53	200.31	201.51	201.83	199.3	199.79	199.06	203	200.5	197.01	200.45	200.62	200.43	199.27	199.84	199.23	197.51	200.25	200.08	199.94	201.37	200.09	201.65	202.51	198.84	201.14	202	201.82	197.96	198.32
201.73	202.78	205.01	205.97	206.91	205.18	205.08	204.94	206.35	204.99	207.12	207.07	207.11	200.73	202.36	206.37	204.52	206.39	203.17	205.93	203.63	201.75	204.52	207.16	198.6	204.69	202.8	203.31	201.08	202.74	201.81	204.52	202.32	203.01	201.42	201.59	204.37	201.8	204.59	203.65	206.09	205.88	207.02	207.37	203.46	205.04	204.81	207.29	202.6	206.45
206.2	207.8	209.93	211.17	210.18	211.13	206.14	212.49	209.15	206.88	207.44	209.66	206.32	205.95	209.67	208.57	205.29	206.98	207.76	210.99	205.27	210.51	209.74	210.11	206.75	207.8	205.54	206.82	209.33	208.17	208.24	206.16	208.43	207.79	206.12	208.99	210.84	203.82	209.11	211.16	210.22	207.18	207.47	206.01	209.09	208.89	211.79	208.43	209.32	212.06
198.64	200.54	201.84	199.52	201.29	201.55	203.14	200.65	201.69	202.72	200	203.72	201.8	201.97	201.57	201.44	200.04	197.68	200.85	200.66	200.49	201.37	203.79	202.18	199.56	200.92	199.84	201.19	203.21	200.22	203.73	201.91	200.56	201.69	203.89	199.69	201.71	199.81	200.4	196.01	202.77	201.71	201.37	200.01	201.1	202.02	203.44	200.54	204.11	198.19
205.43	205.23	208.2	208.21	209.36	206.06	206.73	208.17	207.61	209.92	205.78	207.09	209.44	209	208.04	208.32	208.36	206.91	206.76	207.66	207.34	208.19	206.52	211.28	206.22	207.24	208	211.86	209.45	207.68	209.85	209.23	208.39	204.19	208.36	209.32	209.11	206.34	207.89	208.7	207.74	207.73	207.2	207.04	207.11	205.53	205.72	208.31	207.3	205.84
207.87	208.93	210.86	208.91	210.12	208.89	208.76	207.68	209.61	212.42	207.54	209.87	208.94	205.79	206.97	211.26	210.52	208.87	210.43	210.01	206.03	211.77	211.26	207.4	209.72	206.92	210	210.11	211.03	210.51	206.79	209.14	209.74	207.98	208.7	206.21	210.87	208.72	207.99	210.41	208.41	209.26	208.17	209.1	210.25	207.81	212.22	206.7	211.41	212.54
214.94	212.83	210.98	211.73	214.66	211.73	213.52	214.4	216.33	216.13	214.04	213.35	212.64	213.46	213.8	212.07	213.92	212.34	210.56	215.28	213.67	212.42	215.83	214.6	212.57	215.37	214.7	216.23	215.7	211.16	215.84	215.08	214.88	212.96	215.27	216.33	216.83	212.19	216.39	212.48	215.64	215.84	214.34	211.96	210.93	216.13	214.93	215.57	210.89	212.9
209.49	209.95	207.8	207.44	206.9	206.48	206.85	207.31	209.14	208.68	207.98	207.45	207.05	206.09	208.17	206.7	206.26	208.8	207.26	207.92	207.9	207.85	208.53	203.56	210.04	209.86	209.11	209.68	209.27	207.65	208.85	210.26	202.37	208.58	205.05	204.9	209.69	206.34	205.83	206.69	206.2	207.76	210.48	207.55	210.68	206.53	208.04	206.9	208.42	209.37
216.1	219.15	219.22	215.07	216.94	215.81	219.67	218.88	218.64	217.83	217.82	216.25	218.45	217.58	214.28	217.76	215.45	218.1	216.95	215.83	217.53	216.25	218.99	220.29	217.06	218.37	216.99	219.6	219.81	218.49	216.69	221.16	219.76	218.79	218.42	219.49	218.26	218.11	218.04	218.55	219.96	219.07	219.49	218.22	218.79	219	214.86	215.99	219.34	220.22
207.24	205.3	206.71	207.52	209.91	210.83	208.67	209.87	207.78	213	208.01	207.32	212.02	212.5	213.2	209.01	208.94	210.76	206.7	209.19	206.15	206.79	208.55	207.44	206.06	207.41	208.4	210.19	209.63	209.05	210.47	211.81	208.01	206.73	208.03	206.55	212.63	205.7	209.55	206.33	208.69	209	210.94	209.32	211.11	205.87	210.41	207.79	207.39	205.91
209.07	209.17	206.08	207.26	207.08	207.11	205.16	211.64	208.93	211	209.41	211.53	211.86	203.8	206.3	208.71	208.39	209.9	208.04	206.95	209.3	209.62	209.16	210.37	208.31	208.91	207.62	207.52	205.84	207.78	205.28	210.4	207.78	208.5	208.1	208.83	208.27	206.34	208.98	211.62	211.14	210.18	208.42	208.52	209.46	206.8	210.85	206.79	209.95	203.49
208.91	210.76	208.71	206.54	210.95	210.16	205.85	207.27	209.84	209.1	206.96	207.94	209.95	207.11	209.57	206.78	207.05	208.55	205.96	205.77	206.99	204.44	210.35	207.38	207.94	209.76	205.73	207.49	209.33	208.41	207.77	208.45	207.68	207.41	206.97	213.3	210.27	208.58	206.01	209.14	207.36	206.81	207.53	205.62	210.58	207.18	205.49	206.78	206.74	208.37
208.27	209.8	208.49	203.67	211.56	210.69	210	208.81	208.98	207.17	212.01	211.21	210.96	208.89	209.39	208.77	207.92	207.37	207.59	206	207.04	206.62	208.49	207.29	207.12	211.55	211.52	208.64	207.44	209.11	212.74	206.8	212.03	210.66	208.16	207.77	208.53	209.42	207.59	208.41	207.62	208.51	208.16	205.68	208.79	208.87	210.7	207.34	208.68	207.91
205.97	207.9	207.99	207.31	207.4	208.62	206.04	207.98	205.49	207.7	205.46	206.14	208.44	210.72	205.36	208.77	210.79	209.24	206.89	207.92	209.58	207.7	208.03	207.2	208.87	211.85	207.15	208.87	207.66	206.26	205.31	206.33	207.56	210.86	208.74	204.81	208.59	207.8	205.29	206.26	209.38	208.88	212.53	208.23	206.46	209.98	207.84	207.84	203.75	209.21
205.9	205.03	203.26	204.47	203.73	201.54	205.14	205.04	205.57	203.66	205.5	203.01	203.43	202.05	206.43	201.15	204.34	201.51	202.34	204.42	201.45	203.5	204.28	205.25	203.89	205.97	205.29	205.41	202.08	204.5	203.08	202.34	207.19	203.57	205.91	204.44	202.41	206.34	201.65	203.56	200.04	203.91	204.71	202.07	203.5	201.57	202.05	205.28	200.8	202.48
203.9	203.44	205.88	204.96	201.23	201.4	205.35	204.89	205.67	203.92	203.04	200.37	203.37	201.86	204.86	202.38	204.32	202.14	204.37	206.19	203.1	201.98	202.6	203.51	202.26	203.12	205.61	203.17	204.62	201.71	204.42	203.44	202.56	204.57	202.02	203.87	206.97	204.24	201.51	202.29	199.86	202.24	202.61	205.7	202.61	203.17	205.09	205.32	203.41	202.84
212.37	211.66	215.21	209.42	215.06	213.55	212.93	214.44	213.76	213.22	214.31	216.74	212.5	208.99	214.7	208.05	217.4	211.2	214.01	211.37	213.75	215.23	213.64	210.35	209.75	212.7	214.42	210.69	215.67	214.87	212.42	218.03	213.51	216.11	212.89	214.78	214.75	210.12	213.62	212.38	211.35	215.4	213.91	213.03	209.22	209.8	209.6	213.94	213.26	214.49
203.32	201.55	203.78	200.81	202.7	202.53	200.58	200.64	202.42	203.48	205.41	201.3	200.62	201.73	204.14	202.99	197.45	201.84	201.99	200.55	204.16	203.76	202.43	201.85	201.64	201.94	203.78	204.5	201.86	202.89	205.55	204.93	199.49	201.28	200.87	200.13	203.47	204.04	203.42	203.77	206.88	201.78	202.85	204.67	203.53	202.71	204.58	200.63	202.16	198.41
216.44	211.14	214.87	210.34	213.12	210.74	212.06	212.28	211.84	214.97	213.46	212.2	215.62	213.49	215.52	212.19	213.31	216.15	215.51	213.41	214.31	213.85	213.93	214.52	215.62	210.67	215.81	215.52	215.64	211.83	215.25	212.44	211.5	214.29	215.86	211.33	213.14	211.77	212.93	214.48	212.23	212.86	216.05	213.33	214.78	215.01	212.13	214.34	211.01	212.51
199.54	203.19	204.01	201.73	204.85	205.59	206.58	204.3	202.09	201.49	203.45	203.43	202.52	201.68	200.54	204.93	202.03	202.02	201.29	201.14	203.97	202.5	200.78	203.73	203.85	198.06	202.63	203.94	204.45	202.28	202.73	203.66	202.63	202.66	201.91	203.07	202.53	208.1	205.39	200.91	202.52	202.55	200.28	204.13	203.36	200.2	201.73	204.82	202.07	202.59
210.38	209.81	211.49	207.38	209.24	209.42	207.8	207.05	209.43	210.39	205.69	204.87	207.91	209.98	209.87	206.95	206.62	215.35	209.26	207.37	209.9	208.22	208.84	206.16	207.07	207.09	205.91	209.39	208.02	209.3	208.93	208.35	207.01	209.59	205	208.28	206.86	209.12	207.07	208.47	205.96	205.58	205.74	207.13	205.84	208.57	211.66	209.34	210.13	209.32
197.4	201.24	199.18	195.51	195.98	198.13	195.93	195.2	194.84	200.33	199.8	197.33	198.33	197.92	199.29	198.02	195.3	195.44	198.49	203.83	197.18	198.42	196.95	195.11	197.31	196.97	200.09	199.93	198.03	196.41	201.99	202.62	198.06	196.38	198.49	197.94	200.38	199.86	197.56	199.58	194.56	196.48	196.71	197.32	197.05	196.7	196.52	197.76	197.04	199.75
210.36	212.1	211.51	209.32	208.79	214.26	213.08	211.15	213.92	212.13	210.4	212.87	212.56	213.04	208.42	209.78	207.59	212.44	214.13	213.94	211.59	211.29	214.09	213.46	210.82	214.11	212.77	212.94	211.14	211.86	210.07	212.11	205.03	210.08	213.14	211.19	211.99	209.83	210.02	211.61	212.81	209.53	210.93	210.99	207.6	214.47	211.65	208.9	208.57	208.22
202.83	198.94	202.42	200.18	201.84	200.55	201.95	202.57	199.04	198.62	203.17	200.92	199.51	200.8	198.48	195.58	198.49	201.47	202.33	200.95	200.19	201.35	198.7	201.2	202.43	199.19	197.83	202.42	197.86	202.2	202.55	199.27	197.9	201.8	201.07	194	201.45	199.58	202.29	198.37	201.32	202.04	198.87	199.98	199.28	197.55	198.54	202.08	204.1	199.58
203.38	202.42	205.17	200.45	205.95	202.81	199.26	202.63	202.61	204.42	203.23	203.31	207.14	202.16	199.54	201.82	201	198.51	204.67	204.17	201.68	201.09	202.26	201.19	206.35	203.77	201.8	199.87	201.9	201.8	202.6	203.06	202.68	203.63	202.35	200.52	202.52	203.67	202.19	207.46	203.74	199.9	202.29	198.94	201.6	203.19	202.95	202.44	199.71	200.43
200.47	205.54	203.49	199.45	202.93	202.06	202.07	201.93	199.51	201.99	202.29	201.44	204.04	199.72	201.68	203.39	199.63	203.77	204.76	200.36	203.2	201.49	204.57	200.33	201.47	202.48	201.84	199.26	204.11	201.89	202.43	202.99	201.28	200.42	201.53	201.57	200.93	204.81	199.93	203.34	203.91	201.01	203.61	203.69	200.36	202.52	201.97	200.58	201.83	204.64
208.81	210.37	208.38	209.11	207.89	208.66	210.19	206.26	206.28	211.17	205.94	207.22	206.97	206.14	208.75	213.07	208.08	206.58	207.82	209.23	208.8	207.92	210.78	207.41	208.73	206.01	206.89	209.35	209.61	212.05	209.21	211.14	210.55	207.67	207.84	207.31	206.29	208.25	207.47	206.77	206.34	209.81	208.24	208.8	206.28	208.13	207.75	208.86	207.79	205.54
203	201.75	200.36	202.2	202.43	202.53	199.13	203.87	204.75	201.57	203.67	201.81	201.35	201.51	203.89	203.48	201.22	204.57	200.85	205.61	200.57	200.1	199.41	203.79	200.89	202.42	204.8	201.07	202.14	204.59	199.68	202.24	202.88	201.77	199.89	201.21	202.29	201.78	204.32	201.03	203.9	199.73	199.31	201.24	201.33	204.59	200.82	203.08	204.08	198.65
216.27	218.93	216.64	217.49	216.8	217.05	215.56	215.8	213.94	216.98	217.84	214.64	216.79	216.92	215.05	216.46	217.75	214.45	220.08	218.03	215.31	214.92	216.14	218.91	215.37	216.82	219.35	217.08	216.29	217.16	219.27	220.49	219.73	218.67	217.43	218.44	217.23	217.67	218.5	219.84	215.77	220.85	219.45	214.98	216.74	218.71	215.49	217.26	218.42	219.4
204.43	205.02	202.08	204.37	203.93	205.5	203.96	201.18	203.34	206.1	201.57	202.98	201.55	204.97	205.44	202.95	201.82	204.06	203.45	205.95	204.53	204.18	200.48	203.89	202.58	203.17	206.33	202.27	204.9	199.81	203.12	204.27	203.38	202.1	203.28	202.94	202.57	201.65	203.45	205.37	201.63	202.84	204.27	203.16	205.39	203.94	203.27	205.26	205.25	206
208.88	207.08	206.31	207.88	206.94	208.62	209.67	207.51	208.6	209.09	209.74	206.79	205.51	206.37	210.28	205.32	207.7	209.84	208.37	207.99	207.68	211.17	205.08	210.89	206.99	208.45	207.39	206.38	206.29	208.19	204.24	206.71	213.11	207.38	209.38	206.19	208.55	205.37	210.53	208.81	208.37	206.06	209.12	206.69	208.74	206.08	208.96	208.14	209.48	208.5
198.68	205.14	202.35	198.38	199.77	203.85	201.64	201.56	201.63	201.27	198.39	200.12	200.99	201.28	201.23	203.33	203.17	201.34	202.09	202.09	200.95	197.71	204.53	201.42	199.48	199.7	200.91	196.28	202.41	201.73	198.38	201.76	198.72	202.11	201.17	196.52	200.09	203.62	203.47	200.41	202.83	197.85	203.19	198.48	201.45	199.85	200.51	201.14	200.25	199.2
193.73	192.64	194.88	192.89	193.75	195.73	193.31	195.78	194.68	191.02	195.48	194.52	193.94	195.9	193.37	191.81	196.16	195.13	192.37	196.23	195.69	194.12	193.56	191.75	191.2	198.54	193.67	190.19	194.5	196.43	195.2	196.81	196.14	195.12	194.33	192.35	191.28	197.06	195.4	192.93	193.1	193.72	192.72	195.97	192.21	193.61	192.68	195.29	197.73	193.32
198.53	197.97	200.8	196.35	200.14	200.91	199.77	198.9	197.93	200.37	198.61	196.67	198.76	196.87	196.18	197.01	196.01	200.46	198.01	197.96	202.33	200.69	200.99	197.86	201.14	198.03	198.58	201.7	197.06	196.79	199.02	199.22	197.77	197.57	200.98	196.53	199.37	198.98	196.03	198.35	199.94	198.67	199.52	195.16	201.82	195.48	198.35	193.2	196.05	200.67
208.58	209.59	212.02	214	210.34	214.34	210.04	212.5	212.89	210.38	212.77	213.34	212.88	211.42	212.05	212.48	212.61	210.3	210.32	213.68	209.49	210.5	211.18	209.2	212.56	210	214.58	213.07	212.31	211.65	216.2	213.07	211.17	211.61	209.52	213.68	210.87	211.08	213.02	211.83	212.34	215.93	211.82	210.59	210.05	212.46	210.96	211.52	212.51	212.57
210.3	207.05	208.6	209	208.28	209.17	208.85	212.33	204.68	207.13	209.87	206.86	212.2	207.71	210.59	209.72	207.16	209.61	208.73	209.71	209.57	206.07	206.47	207.02	205.7	207	210.81	206.7	206.48	208.9	209.25	209.04	207.16	209.99	209.31	205.29	208.39	210.4	207.99	208.43	207.41	209.45	207.64	207.45	206.74	211.51	209.49	210.39	206.35	206.1
211.59	212.47	210.25	211.14	207.29	210.89	212.6	211.76	211.14	210.82	214.37	211.49	212.15	212.87	208.8	209.29	209.28	213.58	208.47	214.36	209.21	215	208.34	210.03	209.64	209.68	214.49	211.11	212.9	210.71	212.76	208.82	214.1	212.46	214.99	211.93	213.79	209.27	206.96	208.23	212	210.81	211.83	209.9	209.43	208.69	213.2	213.91	212.8	211.87
203.39	200.69	199.37	197.79	201.3	199.81	199.18	200.18	199.52	202.95	199.09	199.75	202.5	199.94	205.36	198.41	201.07	198.54	200.67	203.6	199.27	200.03	198.08	201.1	202.09	201.04	198.35	199.9	202.39	198.11	203.67	200.56	200.16	199.86	200.6	201.91	197.41	200.66	201.01	200.16	200.41	202.65	199.8	201.78	197.94	201.4	198.24	198.82	201.38	198.95
210.28	212.71	212.71	213.36	212.77	209.96	209.77	211.75	211.98	211.23	212.26	210.05	211.92	210.87	210.28	213.52	212.76	212.08	211.43	214.39	208.72	211.79	214.66	213.15	215.21	209.59	211.11	213.34	212.41	212.35	210.92	215.06	215.95	211.34	214.33	210.3	210.71	209.36	208.15	210.73	212.24	210.78	213.53	211.29	209.42	212.44	214.94	212.65	211.52	210.84
208.51	209.99	213.9	212.81	210.8	211.04	210.76	209.24	208.88	209.83	210.59	210.08	207.08	208.5	209.4	207.82	212.52	210.17	211.56	209.89	210.36	208.28	208.63	210.27	207.78	212.41	208.95	208.5	210.09	208.9	209.93	210.27	206.45	208.77	208.42	208.99	208.28	211.54	210.98	209.23	207.34	210.16	208.06	207.87	211.53	207.86	207.02	207.82	209.85	210.7
214.33	211.39	211.32	209.02	209.47	210.51	215.57	212.09	209.28	211.94	210.44	210.28	213.25	211.7	212.5	209.41	214.58	210.97	213.08	212.01	209.72	210.25	213.46	214.16	212.51	209.94	212.97	213.37	213.93	212.06	211.34	212.16	211.34	210.81	212.78	213.41	210.7	209.9	209.57	208.73	209.9	211.94	208.93	210.55	213.64	209.49	208.93	211.33	210.89	207.44
213.62	214.45	214.74	210.71	213.2	215.04	215.17	212.77	216.85	216.02	213.64	213.3	213.36	214.86	214.79	214.07	212.87	216.85	213.2	212.22	211.98	211.61	211.71	216.73	217.16	211.15	209.03	214.24	211.48	212.39	212.11	214.44	210.74	213.41	211.81	215.46	211.9	213.48	213.65	213.69	215.41	213.3	211.61	210.37	210.23	216.66	212.33	216.55	211.28	212.16
209.93	206	207.03	205.34	204.86	203.86	206.95	205.21	205.83	206.27	208.49	206.34	202.14	205.88	206.21	204.96	209.86	209.7	205.37	207.79	207.04	206.64	207.96	205.64	205.99	205.33	205.76	205.58	205.61	206.28	208.38	207.64	209.44	205.99	206.91	203.84	206.35	206.11	207.03	208.67	204.97	208.16	206.62	207.14	205.96	204.26	202.7	206.18	208.88	206.9
209.36	208.35	206.74	209.02	208.96	204.98	210.19	211.48	209.37	206.05	209.33	208.46	208.37	205.24	209.91	210.5	209.83	208.61	205.42	208.36	208.72	210.64	209.32	210.58	208.8	207.79	205.99	206.36	207.36	208.75	209.87	208.93	208.79	207.98	210.67	211.93	207.65	207.67	208.31	208.86	208.02	209.83	210.52	210.98	208.33	207.5	205.68	210.36	209.24	210.1
206.3	209.15	202.23	203.61	204.24	203.72	201.04	200.27	203.37	206.01	203.85	203.54	201.3	203.59	204.18	207.18	206.41	201.9	202.78	203.83	202.74	203.83	200.38	202.96	201.47	202.32	201.31	204.62	203.48	203.9	203.46	203.42	204.38	201.98	202.43	207.71	201.78	201.79	203.47	200.73	203.12	202.2	203.94	201.21	203.41	202.78	204.32	202.25	203.42	202.59
201.97	205.14	203.56	202.92	206.25	203.92	203.48	205.13	205.42	208.15	205.09	203.83	204.91	200.57	203.86	203.29	203.94	199.25	205.99	206.34	202.16	202.78	203.52	202.94	205.66	203.51	199.44	200.11	202.09	202.59	201.85	203.53	206.56	202.66	204.67	204.75	206.53	205.92	204.02	203.64	203.15	204.91	202.68	202.02	204.31	201.22	203.48	202.68	201.71	205.61
214.58	211.8	212.97	212.89	212.78	216.29	212.43	210.67	215.67	216.95	217.09	214.97	215.35	211.92	212.66	214.34	212.15	218.83	216.14	212.56	212.67	214.94	213.37	216.11	216.9	212.83	212.09	214.15	213.9	212.85	216.19	211.71	210.63	212.41	217.36	212.35	213.47	213.72	212.36	212.89	215.97	215.3	210.93	210.01	211.79	213.06	214.01	214.39	213.85	214.7
215.91	218.04	213.45	220.38	217.82	219.5	221.05	216.98	215.84	218.86	215.37	218.79	215.14	217.09	216.02	216.69	217.08	214.78	216.78	218.11	214.79	214.73	219.4	218.78	219.58	215.73	215.24	218.71	218.9	214.42	216.2	213.84	220.35	215.81	217.34	215.57	214.7	216.91	215.29	220.27	216.14	220.07	215.29	219.1	218.06	216.04	216.98	218.68	219.2	216.26
207.67	211.95	208.76	207.29	206.37	208.83	205.83	212.07	209.64	207.82	208.7	207.36	208.49	209.44	208.65	209.5	209.23	207.02	206.94	208.32	211.94	211.23	210.79	208.24	208.39	209.7	210.8	208.77	207.16	212.78	208.75	206.96	208.72	208.75	210.15	210.23	206.1	207.99	207.99	207.52	207.69	209.69	209.78	207.66	212.24	209.55	208.5	210.26	208.52	208.64
214.7	212.24	213.13	214.81	212.38	213.59	212.7	214.19	213.09	211.01	214.71	210.09	214.32	209.72	211.79	215.38	212.17	216.44	210.18	212.39	210.9	213.53	212.01	212.48	213.42	213.32	213.3	213.29	211.47	212.49	212.07	213.34	215.53	210.17	212.61	213.09	212.25	214.57	212.33	215.96	212.85	209	214.33	214.21	210.96	214.37	211.32	215.28	214.82	212.15
214.27	215.76	216	218.32	219.02	217.01	217.19	219.56	216.83	218.06	216.83	215.36	216.5	216.52	215.62	214.93	213.7	221.92	217.31	217.46	215.42	220.03	217.08	220.56	216.36	220.21	215.93	217.69	215.03	215.17	214.76	216.1	214.98	214.03	212.15	218.85	219	216.38	217.85	217.41	214.54	216.55	218.11	219.7	217.49	215.7	217.91	216.55	214.28	215.71
199.25	202.04	201.29	201.68	196.56	200.43	199.35	202.18	199.61	199.8	197.55	198.42	197.56	199.48	202.24	201.82	203.75	200.42	199.34	202.85	200.26	200.26	198.83	202.12	202.55	201.48	198.05	197.72	196.79	203.57	201.09	198.7	200.97	201.41	201.33	197.55	199.93	201.18	197.42	202.66	200.18	200.17	197.72	200.27	198.06	200.23	197.66	199.51	201.33	201.37
194.91	193.81	195.32	195.67	193.5	197.1	191.21	200.63	197.64	192.48	197.52	197.78	194.92	195.13	193.9	193.84	197.46	193.59	192.9	196.57	193.69	194.07	197.74	195.16	194.18	193.74	197.55	195.95	198.12	194.37	194.82	193.51	192.85	197.85	197.96	196.16	196.63	196.26	193.89	194.54	197.05	196.38	195.35	196.71	195.89	191.91	198.12	192.39	193.45	197.81
213.09	212.26	211.6	211.07	212.79	211.16	213.19	212.17	211	208.55	210.2	211.52	214.23	214.95	208.8	214.33	208.22	210.9	214.43	213.93	212.5	211.38	210.17	211.43	209.04	210.75	211.76	209.68	209.33	213.91	211.29	213.23	212.34	212.34	209.21	212.87	212.26	216.76	212.22	212.39	209.81	213.85	211.08	209.62	210.28	211.09	212.28	211.95	213.36	208.14
211.26	211.99	207.68	207.58	209.18	207.54	208.28	207.31	210.91	209.2	208.96	213.2	206.79	210.54	208.27	211.16	208.62	208.88	205.58	208.75	209.13	206.57	209.92	209.3	210.57	208.41	213.33	209.37	209.19	210.85	208.55	210.82	208.4	207.93	210.43	211.93	206.1	208.57	208.87	208.31	211.14	207.89	207.57	208.76	210.46	208.92	209.23	210.85	210.43	209.16
204.61	205.84	203.41	202.89	206.24	203.69	204.26	201.26	206.49	204.27	205.79	199.62	202.67	202.14	204	206.11	203.45	202.11	207.39	203.87	203.36	205.8	204.12	207.24	198.89	203.62	205.69	202.62	204.43	201.4	205.3	203.29	203.58	202.74	205.5	201.18	201.69	204.91	203.14	205.61	199.58	205.82	205.04	204.32	204.4	200.84	206.31	206.44	200.14	203.24
209.3	210.5	208.09	208.95	209.43	210.22	209.84	209.26	209.79	209.87	206.6	205.29	207.94	207.9	209.25	209.19	206.86	210.16	208.03	208.08	209.88	208.13	208.98	206.27	210.14	212.01	206.59	210.87	208.97	205.72	208.87	210.47	207.13	209.15	209.3	209.35	208.01	209.19	207.29	207.21	208.65	207.58	211.74	207.9	208.63	206.86	203.88	208.15	208.94	211.18
204.25	205.77	205.2	202.78	205.41	201.79	205.61	206.87	202.32	204.52	206.62	205.79	206.51	207.7	199.61	205.28	203.88	205.54	203.28	201.34	201.11	204.42	203.23	201.51	205.77	202.68	202.29	204.75	201.05	203.49	204.93	202.34	200.09	205.18	204.75	202.88	206.57	202.47	205.07	203.54	203.07	203.27	204.37	205.79	206.06	201.53	202.35	203.8	205.44	204.03
213.71	212.43	214.05	212.89	211.91	212.77	210.27	214.91	209.68	211.64	213.83	210.66	210.36	212.22	212.55	211.5	215.41	214.73	211.53	211.5	215.66	215.37	212.48	216.94	210.01	213.25	212.44	211.39	212.84	215.91	211.26	213.68	212.89	215.62	211.48	213.68	211.37	214.03	213.64	213.71	217.07	212.35	215.36	212.81	212.41	214.23	217.1	212.28	211.48	213.26
209.3	210.53	208.71	208.63	208.26	210	211.89	210.39	207.15	209.03	209.67	212.24	210.22	211.48	210.45	208.19	206.55	210.15	213.16	208.56	208.4	210.67	208.97	210.9	209.44	208.93	209.78	210.06	210.71	211.44	206.34	210.39	208.29	211.43	207.36	208.21	209.16	205.57	211.67	207.6	208.5	206.17	208.97	210.29	205.79	212.55	208.05	206.48	209.67	212.61
216.8	213.53	217.49	218.24	213.95	217.95	215.37	219.22	216.79	216.97	219.78	213.49	216.31	213.22	218.06	218.67	216.06	220.28	217.96	218.07	213.61	218.05	216.65	214.48	216.71	220.21	214.65	216.95	216.01	217.55	217.41	215.66	216.42	216.38	214.58	216.17	214.08	219.83	216.39	219.43	217.84	218.4	216.97	219.25	217.88	213.52	217.63	216	217.12	215.52
206.17	203.07	207.39	204.84	202.59	202.12	204.79	203.1	205.9	201.15	202.13	207.4	202.21	207.34	206.39	202.69	200.53	204.46	207.41	206.78	203.73	204.75	203.84	203.33	202.09	203.87	201.07	201.99	205.21	201.87	198.35	203.97	204.45	204.4	201.96	204.42	205.15	201.79	202.42	205.17	205.9	204.25	204.3	200.11	205.56	200.57	204.53	207.32	202.1	201.9
220.8	215.4	218.67	216.38	217.04	219.4	219.36	214.88	215.43	218.08	217.47	217.18	218	212.62	215.66	216.07	216.2	216.52	216.02	217.46	214.44	218.64	218.86	216.31	218.32	216.99	217.15	216.14	217.54	218.02	215.67	216.35	216.26	215.27	219.51	216.46	214.64	215.18	215.95	215.68	218.95	216.42	219.49	217.67	217.79	215.74	220.27	219.3	218.2	218.99
209.57	209.83	212.44	208.92	205.94	202.87	206.99	207.24	207.87	205.58	207.48	209.87	208.88	205.34	208.7	208.32	208.31	208.3	211.41	208.34	207.37	204.95	209.36	206.95	208.08	207.87	209.23	207.48	205.66	208.47	206.31	213.1	205.99	208.14	206.73	207.95	208.5	209.56	208.64	209.33	211.74	208.79	210.12	210.76	206.13	206.07	207.33	209.63	205.97	205.72
219.2	215.91	219.29	214.16	220.55	219.06	219.4	216.48	217.25	215.72	216.16	219.09	216.99	218.59	220.09	218.97	218.08	215.2	215.4	220.65	215.95	217.56	217.44	218.61	217.22	216.77	220.02	218.36	216.77	215.67	214.13	217.37	216.77	215.88	217.76	216.62	215.7	218.98	219.43	217.73	213.55	218.67	215.77	218	217.74	214.72	213.7	218.68	220.97	217.51
197.02	200.86	202.26	197.58	198.28	199.18	199.03	201.76	199.67	197.99	200.86	200.59	200.82	203.18	196.98	196.03	201.91	201.42	201.1	199.84	195.28	199.35	202.05	201.22	197.37	200.67	198.62	202.02	199.88	200.22	198.77	199.63	199.85	199.69	196.77	199.76	199.35	201.22	203.06	201.66	200.49	199.58	202.66	202.81	198.73	198.46	201.89	196.38	201.75	200.85
208.92	209.02	209.62	209.24	207.73	209.88	208.22	208.9	207.2	207.99	206.96	208.23	209.56	207.58	210.04	209.53	207.57	210.11	209.04	209.17	210.89	209.9	207.76	209.68	205.49	208.79	206.77	208.51	207.68	210.79	211.96	208.92	210.76	208.92	211.38	210.19	209.43	209.21	209.2	208.42	211.87	210.56	207.34	208.01	208.88	210.21	207.53	211.49	202.95	209.78
205.24	205.19	203.1	202.71	206.38	203.67	202.44	201.95	206.23	206.22	203.51	206.31	204.2	203.52	206.07	205.55	204.82	202.85	203.41	204.77	205.15	203.41	205.19	203.1	210.55	206.11	204.17	205.53	205.71	203.32	203.36	204.1	200.43	205.8	204.46	200.17	205.8	207.36	206.78	206.2	204.53	205.45	205.83	204.33	207.56	203.84	204.91	203.44	207.02	200.65
194.93	195.66	199.83	196.82	197.49	198.94	195.28	197.89	198.26	200.47	200.43	196.85	199.48	202.07	198.27	200.39	195.61	197.61	196.92	195.18	195.92	195.13	197.82	198.33	198.16	198.1	199.68	197.86	199.02	198.47	200.02	195.11	202.01	198.63	199.51	199.76	196.46	198.53	200.8	197.24	199.97	196.55	198.91	196.49	194.83	199.39	195.93	198.49	197.11	196.1
211.69	209.77	214.94	215.13	213.49	212.64	214.07	213.84	212.44	211.21	212.92	213.61	210.76	213.78	210.41	214.52	212.88	212.71	212.04	210.63	212.59	211.07	211.93	212.69	211.8	211.47	211.47	210.93	208.53	211.1	214.19	212.31	209.78	212.42	213.59	211.29	214.91	207.73	214.76	212.49	209.57	215.17	210.44	210.4	212.11	212.65	212.61	208.52	212.09	209.15
203.81	202.89	203.69	204.23	206.12	205.44	204.45	203.77	203.56	202.34	204.07	201.54	201.54	206.68	205.98	203.08	201.64	204.28	203.14	204.58	202.83	206.16	204.3	203.22	204.55	204.31	205.03	201.57	202.85	204.68	205.61	204.92	204.61	203.45	204.87	204.27	206.03	207.16	203.61	199.94	203.23	205.46	203.68	206.7	201.88	204.71	201.46	202.29	205.19	203.79
204.55	205.56	204.96	206.87	205.14	203.32	205.93	203.58	201.35	201.19	204.16	204.63	202.8	204.6	202.27	204.21	204.79	200.24	203.41	203.77	203.65	204.71	205.07	200.77	205.19	207.08	202.43	209.01	204.27	202.33	205.67	205.2	207.12	206.54	204.1	202.24	202.67	208.23	205.13	202.13	203.82	204.65	204.4	205	205.2	203.84	203.83	203.34	201.66	203.83
209.57	209.25	207.46	205.32	207.3	209.71	207.95	207.38	210.4	207.6	205.61	211.35	206.05	209.67	211.08	209.63	210.23	209.75	209.14	207.22	207.81	207.57	210.4	208.94	211.05	208.65	206.78	207.83	208.46	209.69	206.91	209.83	208.91	206.43	209.11	206.7	208.56	209.19	209.04	209.41	207.47	212.96	208.43	207.37	206.62	204.3	208.05	210.42	208.3	205.39
208.52	209.26	212.36	210.72	211.37	208.69	209.82	211.22	209.66	206.46	212.72	210.65	209.79	207.33	206.46	209.83	208.88	207.48	208.95	207.61	209.59	209.79	207.48	211.78	212.78	206.18	205.43	208.49	210.91	207.09	210.07	206.29	208.64	205.64	208.6	207.21	208.46	209.75	207.3	207.02	208.61	205.1	210.29	208.58	206.88	209.3	210.92	206.4	209.96	211.4
200.03	204.36	197.81	200.65	199.72	198.09	201.24	198.88	200.35	202.09	199.62	202.15	200.66	198.68	199.83	201.15	201.2	200.26	201.49	200.09	199.57	201.99	200.25	199.45	198.75	200.88	201.17	202.54	198.82	201.21	202.74	202.15	198.79	200.91	198.84	197.51	200	200.37	199.39	199.63	198.08	194.88	199.78	202.38	199.87	203.23	202.22	202.49	199.21	202.25
199.31	199.38	203.26	200.22	195.11	203.68	200.74	195.74	201.17	196.56	198.09	201.18	198.88	197.16	201.15	197.16	198.6	199.22	199.79	199.36	199.44	199.47	199.29	198.2	200.58	200.73	202.07	197.09	198.77	197.01	203.51	198.67	201.24	199.59	198.36	201.65	203.2	198.03	199.85	199.98	197.1	199.31	199.02	196.64	205.06	197.79	202.58	199.12	200.92	195.82
199.49	197.12	201.11	198.74	199.91	201.07	199.97	200.27	200.33	197.84	196.88	201.65	199.47	200.45	199.36	197.12	200.99	200.2	198.7	201.02	198.68	202.64	199.24	197.78	202.58	202.09	200.9	201.14	201.76	201.39	200.88	201.43	200.3	202.02	201.32	203.19	198.99	200.57	202	201.12	199.56	198.49	201.98	199.77	200.6	203.78	202	198.4	198	197.3
216.14	214.58	216.94	219.09	218.13	219.43	214.06	215.07	219.32	218.51	214.06	216.95	217.02	218.82	216.42	217.89	217.04	213.43	215.66	215.79	216.7	218.61	220.51	220.03	217.39	217.13	220.31	222.35	217.79	218.63	218.2	214.14	219.55	216.38	218.21	216.47	219.67	218.06	219.99	214.48	218.99	217.62	215.17	214.66	215.25	217.83	218.52	218.75	218.53	213.95
211.63	210.37	209.83	211.82	208.24	211.01	206.41	211	207.31	207.87	209.05	209.56	206.93	211.68	207.19	212.57	209.15	208.85	209.03	207.43	211.57	209	208.66	206.69	208.96	211.84	213.1	209.91	209.82	209.06	206.76	213.35	211.79	208.86	208.86	206.61	210.67	210.23	208.04	209.37	209.27	210.17	210.16	210.67	208.04	211.2	208.79	209.8	211.12	210.92
215.57	217.51	216.79	214.76	217.35	217.88	217.56	213.76	221.46	218.08	219.21	219.47	214.23	216.51	214.32	220.3	217.26	213.91	217.64	220.62	213.41	217.94	218.65	217.25	215.49	215.87	213.73	216.03	216.65	216.89	218.05	216.94	215.82	219.44	219.14	217.39	218.15	219.81	216.97	214.55	217.94	218.82	212.22	216.89	218.79	217.11	213.92	217.89	218.02	217.74
217.34	217.88	219.98	219.27	216.88	218.16	220.2	215.77	218.92	216.17	217.67	215.97	217.98	217.79	218.08	217.6	219.68	218.6	214.34	217.26	218.44	214.1	222.5	217.87	220.18	217.99	217.46	216.11	217.07	217.55	215.89	216.94	218.19	217.18	220.45	222.08	217.11	220.49	217.27	217.93	215.55	218.6	218.43	217.52	217.49	217.73	214.13	219.57	217.1	220.25
209.47	211.83	206.21	210.37	210.43	206.87	206.27	210.89	209.22	210.13	208.37	208.6	207.87	210.06	210.07	209.35	209.29	211.75	209.05	210.76	212.5	207.37	210.83	211.11	208.96	206.91	213.2	208.55	210.85	206.73	209.93	214.74	209.2	210.17	207.56	210.31	211.25	210.91	209.81	209.58	209.72	209.01	208.83	210.25	210.02	210.82	209.6	211.71	210.89	208.58
201.78	201.47	200.61	199.27	199.7	202.43	203.89	200.73	200.74	199.3	199.94	199.18	200.45	198.42	202.66	199.19	200.87	202.27	201.52	199.42	199.45	196.14	198.48	199.56	203.16	196.99	199.69	200.51	202.13	200.45	202.23	197.17	202.86	203.33	200.39	203.02	200.18	201.28	200.18	200.05	198.34	200.76	197.57	198.39	201.95	196.27	198.79	196.93	197.47	199.94
208.96	207.92	207.96	210.9	207.03	208.44	206.11	208.9	209.13	208.82	208.52	209.01	207.06	209.23	205.16	209.27	207.34	206.93	209.77	205.76	210.39	209.92	205.47	210.98	208.05	210.1	209.11	212.28	211.79	207	207.66	205.27	208.94	206.93	211.22	211.63	212.7	208.2	208.36	206.05	207.17	210.89	208.28	212.79	205.54	209.29	210.4	209.15	209.3	211.24
212.2	212.29	212.12	211.13	209.37	211.2	211.8	211.69	211.95	210.2	211.7	212.36	209.68	213.04	215.55	209.31	211.72	212.9	208.65	214.5	212.6	216.27	209.67	212.38	211.66	210.86	212.43	211.4	209.13	212.11	211.49	212.25	209.58	210.89	212.6	209.6	210.16	212.7	213.95	213.54	211.61	212.21	209.88	215.98	210.54	215.15	212.89	212.07	210.21	210.87
206.43	208.55	209.58	207.82	210.16	206.88	206.57	206.93	208.15	208.55	208.85	210.78	211.29	208.05	210.19	207.56	207.76	206.94	208.46	206.13	208.66	209.02	207.97	209.13	204.93	210.53	205.64	206.69	207.82	208.82	207.02	207.67	205.8	205.94	210.16	209.5	208.43	210.15	208.33	204.35	211.29	209.1	207.46	208.8	205.13	204.5	210.13	208	208.31	208.62
209.14	206.81	209.05	208.32	210.52	210.59	207.91	210.44	211.61	207.71	207.14	209.96	211.52	210.09	210.33	212.02	206.82	212.89	211.39	209.45	211.61	206.6	212.21	209.3	209.86	204.35	208.5	207.15	210.25	210.43	203.88	210.74	212.05	209.24	208.31	209.1	209.99	209.64	207.34	208.07	208.87	206.46	208.92	208.3	206.43	213.17	211.92	208.27	209.26	208.8
214.58	212.05	207.65	215.8	214.74	213.27	211.29	208.72	214.72	212.25	208.19	213.32	208.07	213.03	209.93	213.57	209.86	211.88	209.15	210.35	213.48	212.86	211.96	210.05	212.39	211.51	212.05	209.5	209.53	210.6	211.67	216.12	211.97	213.99	211.21	211.94	208.4	210.12	213.38	207.87	212.49	212.52	212.33	213.82	211.67	210.12	211.2	211.17	210.42	212.26
198.41	201.81	201.05	200.79	201.01	200.49	197.05	204.15	200.46	201.14	200.91	194.28	201.93	199.06	203.07	203.07	199.93	200.32	198.14	198.3	200.34	200.03	202.47	202.24	199.2	201.83	201.04	201.6	200.91	201.74	202.28	199.78	199.73	199.61	199.65	202.02	200.67	200.68	201.07	199.34	200.83	199.02	197.19	201.04	203.96	198.16	198.09	203.06	201.13	198.9
203.22	203.41	203.39	201.63	203.21	204.35	199.44	198.57	203.91	202.27	201.95	204.34	197.9	202.19	202.52	202.85	203.95	200.88	201.98	202.96	203.1	198.3	201.32	200.28	201.84	203.33	201.11	200.59	205.3	200.19	200.32	204.71	201.53	200.6	199.33	206.64	202.62	203.2	203.18	203.47	204.88	202.22	202.79	204.97	204.56	201.82	201.14	200.87	201.45	201.64
211.81	212.12	210.98	208.44	209.85	211.3	209.74	210.62	205.82	207.45	209.33	209.13	207.17	209.33	211.02	205.66	206.36	207.61	208.9	206.59	207.68	208.65	204.85	209.31	209.12	208.29	212.49	208.33	212.09	212.2	209.32	210.58	209.31	209.3	206.86	208.72	209.6	209.11	205.18	211.04	209.56	205.71	204.73	209.86	207.33	207.76	210.67	209.07	207.7	208.64
201.53	203.75	202.02	202.87	202.85	202.52	204.26	201.79	200.04	205.71	201.71	202.91	204.27	202.37	207.2	202.07	203.73	203.32	207.03	206.09	207.05	201.47	201.65	202.61	201.25	200.02	198.82	203.21	202.78	202.14	203.77	201.69	201.15	202.69	202.4	202.13	203.22	205.68	202.17	205.49	204.33	200.4	203.18	203.49	203.68	202.03	201.43	202.28	205.11	202.05
203.54	204.47	205.23	201.06	198.13	203.26	202.52	202.58	204.19	203.18	203.54	204.26	202.75	201.81	203.84	204.59	204.47	205.67	202.07	201.63	199.84	204.84	206.76	201.37	200.44	202.2	202.52	203.85	202.19	197.5	202.23	204.85	201.27	205.92	204.01	204.51	203.65	201.16	200.81	203.59	202.35	206.63	203.33	204.98	204.25	206.28	203.71	201.52	202.87	203.96
201.63	201.34	203.1	200.79	204.96	202.65	199.44	204.03	201.35	206.45	205.33	205.51	198.74	203.27	202.97	200.98	206.23	201.24	202.99	205.99	201.83	202.98	203	201.97	200.57	201.07	203.13	206.74	204.28	203.54	205.94	203.48	205.43	202.76	205.93	202.02	202.08	200.22	203.5	203.83	206.46	203.25	204.57	200.42	205.26	200.22	204.23	204.47	202.78	201.04
200.7	203.58	204.83	201.94	200.99	201.5	202.86	201.96	202.28	202.73	203.77	202	202.9	199.8	203.18	201.58	202.69	202.53	200.12	202.2	202.55	202	202.29	198.88	203.99	203.26	201.74	203.5	201.34	200.45	201.23	205.52	203.11	201.56	201.96	199.97	203.87	200.1	204.34	200.63	202.41	199.07	204.16	203.44	199.73	203.99	204.2	202.75	204.6	199.56
209.34	208.16	206.26	207.68	209.79	208.07	208.42	209.58	205.67	207.19	206.12	208.08	208.53	209.18	206.08	209.19	208.39	206.47	206.41	205.95	204.98	204.2	207.33	208.46	206.98	208.66	207.02	209.79	207.97	206.88	210.88	205.32	209.82	209.86	207.21	209.25	208.55	208.52	206.93	204.24	209.86	207.89	207.94	208.37	208.88	207.99	208.61	205.66	208.47	205.65
199.12	197.51	201.75	201.14	198.67	197.25	201.51	197	199.17	202.6	200.6	198.56	199.13	201.88	198.07	199.83	197.07	201.24	200.83	197.96	200.25	197.67	196.56	199.86	198.19	199.46	201.61	197.63	198.67	202.06	200.3	204.11	199.45	196.67	195	197.59	200.47	202.02	202.44	199.05	199.66	198.42	199.68	200.99	200.55	198.21	200.03	201.4	201.81	197.99
209.02	206.46	207.84	208.29	206.24	210.19	207.81	206	211.52	209.09	207.07	208.65	206.79	208.52	210.43	207.05	209.15	206.75	208.6	208.48	208.7	207.44	208.82	207.31	208.55	209.08	206.4	207.22	208.07	206.56	209.6	207.37	208.57	207.1	206.76	207.32	207.16	206.92	207.73	210.12	202.08	208.83	207.87	206.25	208.75	205.97	207.45	208.17	207.66	209.49
198.43	196.45	199.11	199.23	197.39	201.18	198.74	197.48	199.02	196.03	199.14	199.89	198.54	202.35	197.95	196.61	196.89	200.08	198.27	197.44	196.8	200.9	196.59	196.79	199.95	198.57	200.08	199.2	196.91	200.86	199.27	197.44	200.18	198.48	195.66	197.26	203.02	202.5	198.53	195.98	199.64	198.62	203.98	197.22	201.05	197.51	199.69	195.98	195.91	196.98
208.2	206.38	209.08	207.87	207.04	207.08	208.78	206.55	206.4	208.63	203.95	207.96	208.41	207.75	209.81	210.04	208.87	207.79	205.76	206.66	208.23	207.65	209.52	208.64	209.12	204.82	207	206.56	207.34	207.88	207.32	207.98	206.36	206.97	207.91	206.03	209.44	208.74	206.27	209.01	206.6	208.59	211.99	209.53	209.35	206.76	208.2	205.96	209.8	209.31
210.93	211.65	209.68	210.57	214.59	213.65	210.86	210.07	211.52	212.26	211.37	209.12	216.16	211.35	211.26	215.37	212.83	212.27	209.74	211.29	210.93	211.9	212.87	209.39	214.94	213.15	214.55	208.18	215.08	211.5	209.88	210.27	214.68	212.04	211.65	213.58	212.83	211.53	209.25	209.46	213.5	210.81	211.9	208.81	210.63	214.66	211.77	212.43	211.27	213.41
209.51	210.13	205.93	208.25	209.96	208.01	210.59	205.11	208.58	210.34	209.66	206.63	207.3	209.75	208.04	209.4	206.94	210.16	207.78	210.27	208.58	207.58	209.23	209.62	208.54	210.14	210.61	207.96	209.08	207.53	211.29	209.65	211.88	208.69	211.1	212.03	209.42	206.18	207.7	206.75	205.05	209.59	208.35	209.8	209.86	209.09	210.11	210.04	204.18	209.4
204.66	205.94	206.12	209.62	206.67	207.91	207.49	207.43	206.52	208.66	204.97	208	205.57	206.22	206.39	206.11	205.74	204.55	206.45	206.57	205.59	206.44	205.82	206.31	207.74	205.69	204.91	205.33	208.18	207.25	206.56	208.65	205.29	206.64	206.24	210.2	207.27	205.23	205.17	207.65	206.24	208.3	207.1	207.9	207.75	207.24	209.3	207.45	208.75	205.1
206.37	209.59	206.13	207.61	208.16	208.06	208.14	209.72	207.84	206.81	208.25	206.32	208.02	211.01	209	209.67	207.15	211	211.93	210.31	209.59	208.69	208.89	209.93	207.74	211.3	210.32	209.75	207.47	208.28	209.97	207.63	209.02	207.72	210.37	212.13	208.36	210.1	209.69	209.61	206.3	211.45	207.04	206.29	207.07	209.03	208.48	209.12	211.12	208.31
209.32	209.82	207.28	210.2	205.63	212.77	211.14	209.56	209.15	210.42	211.72	210.82	208.01	211.69	207.16	210.88	206.93	212.11	208.98	208.96	210.74	211.23	208.52	207.12	208.16	211.36	209.11	207.52	212.38	206.45	207.19	209.81	208.56	211.8	208.07	211.87	211.41	211.56	209.41	211.38	211.17	208.27	210.49	210.31	207.52	208.39	211.13	209.66	209.52	207.38
201.14	204.56	203.37	203.17	204.18	200.65	202.72	201.5	205.98	199.65	201.73	202.75	203.1	202.4	200.12	204.47	202.95	203.75	205.75	202.92	199.33	203.78	203.59	201.99	206.05	202.61	202.93	201.73	200.49	202.8	199.54	200.83	202.45	201.82	206.65	203.55	202.34	203.39	207.05	202.07	203.65	203.18	204.01	203.38	204.91	205.64	203.43	204.71	202.4	204.48
206.51	201.95	203.46	203.34	205.03	202.92	203.57	202.41	203.26	202.31	204.36	200.45	203.55	201.73	204.43	202.63	200.93	201.76	201.87	202.94	201.21	197.8	204.26	202.55	204.02	201.58	205.9	199.22	203.29	205.35	201.6	203.03	200.87	205.82	200.88	201.17	204.26	201.26	203.94	201.77	202	204.18	199.6	204.69	204.62	202.33	200.87	204.5	202.82	203.88
218.76	216.36	217.34	220.13	216.9	218.82	217.26	218.23	217.6	219.57	219.29	217.39	215.21	215.9	218.72	219.45	217.97	215.78	216.76	219.27	217.89	217.02	220.07	218.14	218.9	217.2	216.87	220.15	218.95	219.4	221.48	216.46	217.17	218.33	217.2	216.27	218.56	218.2	220.21	219.1	213.71	215.14	215.41	216.73	219.36	217.33	216.53	219.06	218.87	216.5
204.51	206.27	205.56	204.24	206.99	206.08	206.83	207.34	207.51	209.18	208.86	205.19	204.72	204.72	206.1	208.54	206.88	203.57	208.9	205.93	206.55	205.79	208.27	205.29	210.98	205.38	203.82	206.07	208.05	205.3	206.61	206.23	205.37	201.5	208.8	202.18	205.9	205.04	204.7	207.94	205.98	204.85	203.95	210.43	209.94	204.47	204.86	206.95	208.21	206.33
211.74	214.94	213.36	208.07	210.18	215.38	210.14	210.65	214.24	211.6	212.65	212.33	211.6	214.48	210.68	210.71	210.12	209.24	212.16	211.29	210.01	212.01	210.87	211.65	214.64	213.26	209.81	211.74	213.01	211.51	211.63	208.54	215.53	211.13	210.36	208.39	214.47	212.23	210.92	214.16	211.72	211.9	210.72	211.44	212.8	213.65	212.98	211.91	213.78	211.48
209.87	210.77	206.46	210.15	204.74	205.45	210.27	208.2	209.94	209.15	205.26	204.91	206.4	209.63	205.97	207.98	210.58	206.64	206.94	211.34	210.07	206.75	207.57	208.07	205.25	207.74	206.97	208.22	208.41	207.77	207.41	210.08	208.91	208.28	211.03	205.45	209.1	208.75	208.6	210.38	207.55	208.62	209.07	206.82	207.11	208.08	207.16	205.53	206.83	209
206.2	211.43	207.66	205.83	209.6	203.42	207.32	202.86	207.97	208.36	209.06	202.06	209.13	207.06	207.05	208.57	204.79	206.03	209.71	208.7	205.11	209.2	207.81	209.8	207.3	205	208.9	204.45	207.55	207.28	207.82	207.59	209.47	207.29	210.61	207.68	205.75	208.04	211.73	206.94	207.51	210.01	207.08	206.76	205.5	210.42	206.11	206.23	208.17	209.97
216.52	214.86	215.83	217.18	218.97	213.74	221.14	214.64	215.5	215.6	216.18	215.9	217.43	216.14	216.27	214.03	217.47	219.28	217.12	216.36	215.24	212.79	217.67	217.19	218.79	216.61	216.9	216.15	215.37	218.31	219.3	212.67	216.33	214.57	216.64	215.73	215.3	217.09	216.06	217.8	217.18	220.21	211.67	219.27	214.68	220.75	219.6	216.95	217.13	217.09
216.71	218.97	218.61	215.78	218.66	218.79	218.28	216.45	220.24	221.6	217.25	220.66	217.89	220.73	215.69	216.95	218.46	218.07	219.22	219.08	215.21	221.07	217.21	221.46	217.03	218.78	215.08	216.83	216.94	220.03	219.09	214	217.36	216.23	216.38	216.18	219.66	217.82	219.36	218.54	219.34	215.9	215.98	219.52	219.05	216.24	215.37	218.17	222.61	216.37
219.43	214.45	220.86	213.23	214.09	219.82	217.85	215.98	214.56	214.97	217.3	218.81	216.58	216.44	217.83	215.97	218.38	219.77	217.77	213.95	214.87	217.63	218.3	216.55	216.49	213.72	218.16	214.44	215.33	218.59	216.44	219.21	215.18	217.81	221.57	215.86	216.04	217.73	216.11	217.07	215.82	216.64	217.34	216.61	217.57	218.04	218.49	218.59	216.56	216.7
215.21	211.16	213.84	212.12	212.85	216.49	215.56	211.26	213.05	214.13	214.52	216.51	212.2	213.43	211.52	214.56	211.78	215.03	212.53	215.07	211.69	214	209.84	214.22	211.55	214.94	213.84	215.92	213.64	214.17	214.79	215.32	214.83	213.15	215.65	216.34	213.06	215.43	213.68	214.09	215.1	214.52	210.37	212.51	209.71	212.71	216.43	215.74	215.37	214.4
196.92	195.94	193.94	195.59	196.11	194.4	192.26	196.34	195.15	194.91	194.63	197.79	194.35	199.25	193.06	193.44	197.93	195.09	198.66	197.31	192.41	194.76	195.85	196.08	193.17	192.88	193.51	194.95	195.81	195.47	193.93	192.21	197.49	196.23	194.95	195.36	195.19	194.18	194.59	197.82	195.56	197.81	195.03	195.11	193.71	195.74	194.77	197.23	195.79	195.99
215.06	212.2	210.57	213.07	210.5	213.34	215.77	214.77	214.18	211.31	212.51	213.3	213.46	214.17	214.07	215.17	212.77	215.47	213.32	212.44	212.01	213.38	214.72	212.49	211.82	215.88	213.75	213.81	212.35	214.06	217.73	214.68	215.65	209.86	214.34	212.53	213.46	218.4	212.67	212.98	212.56	211.96	208.63	212.85	215.6	212.52	213.46	210.44	211.73	211.27
209.34	207.91	205.3	209.44	207.4	206.85	205.06	205.25	209.27	208.58	209.02	207.07	205.3	208.48	209.44	210.63	206.42	207.65	210.37	208.96	208.28	208.97	210.67	209.57	207.5	208.39	209.57	210.47	209.55	207.94	205.17	209.21	207.29	206.78	205.29	210.05	206.04	208.96	208.81	210.38	205.35	208.91	208	209.74	210.46	208.79	208	206.95	207.01	210.64
208.56	208.81	211.69	208.56	211.06	207.96	209.09	210.03	210.34	208.02	207.91	212.63	208.03	209.16	207.8	208.65	210.37	210.04	209.16	210.98	210.19	210.91	210.58	210.19	209.22	209.43	207.72	208.37	211.01	208.93	210.37	207.94	215.18	211.62	210.06	215.25	211.82	205.78	208.75	205.11	207.49	210.68	210.74	208.44	208.49	209.44	209.56	211.8	210.11	210.98
214.25	221.59	216.46	220.22	219.7	217.99	216.46	217.19	217.18	216.06	218.09	218.06	217.91	216.49	220.94	215.37	219.71	217.6	219.31	217.94	219.38	214.83	216.64	215.62	215.15	216.06	216.87	218.82	217.19	218.15	218.7	222.38	219.13	217.94	218.55	219.57	214.4	218.53	221.46	220.93	219.5	217.58	219.19	213.48	219.78	217.47	219.17	220.83	217.29	217.75
203.71	205.57	203.66	204.71	206.88	202.53	205.19	204.1	204.68	204.07	203.39	204.66	201.38	202.44	200.78	201.11	202.75	203.13	203.4	200.73	205.01	203.78	204.63	207.23	203.94	202.95	202.94	201.8	204.82	202.49	202.54	203.53	201.33	203.87	202.92	201.26	205.69	204	202.49	203.93	206.09	205.24	204.01	202.45	204.25	202.79	202.74	202.4	202.37	205.43
203.48	201.6	203.56	204.64	203.98	200.16	201.04	201.84	202.16	202.5	204.95	201.51	204.39	201.89	203.59	202.74	194.86	203.63	200.79	202.43	200	204.14	200.91	200.36	204.59	202.37	199.84	201.13	200	202.68	203.95	203.69	198.13	202.87	201.06	201.66	203.94	202.31	206.37	202.95	202.71	202.8	204.51	200.21	202.46	203.3	205.34	200.66	205.42	203.7
195.39	198.46	198.12	196.54	200.32	197.2	196.53	196.88	198.68	198.81	196.72	198.24	198.69	201.2	201.61	195.36	199.49	200.92	193.9	196.68	197.84	198.36	195.28	199.12	200.12	196.59	198.31	201.45	202.27	196.81	199.72	199.72	199.26	198.84	199.68	200.23	196.57	201.62	199.4	198.31	199.59	196.78	198.45	197.48	195.82	198.94	200.26	194.96	194.91	199.1
203.02	201.39	200.56	198.81	198.39	201.23	203.93	200.1	203.94	199.63	198.52	201.53	202.43	201.72	202.29	200.69	200.23	201.24	201.16	200.59	197.49	198.77	200.27	200.4	197.46	200.88	200.02	198.73	200.74	201.5	201.65	201.76	198.18	201.37	199.78	200.26	201.68	201.23	200.48	202.76	200.71	198.55	204.05	197.23	202.47	200.52	198.54	200.39	201.49	199.8
204.07	209.29	207.93	210.84	209.13	208.25	208.29	208.83	203.81	207.35	206.53	208.96	207.32	205.29	207.83	206.35	207.54	208.49	210.65	212.86	205.07	207.14	205.57	209.31	204.1	211.25	210.33	210.58	207.85	206.21	209.76	207.81	207.29	205.26	207.95	212.05	207.47	207.01	205.26	208.13	208.19	205.9	209.22	206.08	211.34	208.02	206.44	207.27	208.1	209
202.07	203.41	202.59	202.26	201.28	200.32	202.63	205.23	202.14	204.43	207.15	202.9	201.83	205.77	204.34	205.06	205.9	204.8	205.88	204.67	204.75	202.86	207.14	203.78	202.44	205.22	205	201.45	205.11	202.13	202.33	200.3	203.35	204.06	203.7	201.54	203.42	204.33	204.04	205.52	202.24	205.09	203.56	205.84	202.06	204.27	205.29	203.31	205.4	201.87
207.99	210.03	210.36	210.22	209.46	210.3	208.52	212.44	210.39	207.66	211.22	208.38	208.36	211.33	209.71	209.46	210.48	208.9	210.81	207.69	211.49	211.39	209.34	209.14	208.49	211.04	210.59	206.85	210.68	210.23	208.91	209.72	210.46	212.05	211.47	207.64	211.1	210.72	208.13	209.29	208.47	209.59	204.14	211.74	211.16	208.73	210.48	207.87	209.56	210.19
207.3	208.21	210.68	209.39	207.19	205.28	205.71	205.25	209.88	208.56	209.48	209.08	206.44	207.55	207.09	209.57	207.76	205.51	209.23	206.3	207.25	210.1	209.86	209.61	207.84	208.12	209.59	209.41	208.88	207.41	208.47	210.05	206.59	206.32	207.91	208.74	209.32	204.74	207.97	208.31	208.21	208.07	207.05	206.81	207.55	207.31	209.55	208.83	209.3	208.94
211.96	213.01	211.22	210.12	207.72	211.81	212.84	215.19	209.08	213.9	211.58	212.83	210.38	212.7	210.01	210.76	211.07	210.83	211.77	210.52	208.16	210.77	212.8	208.92	209.66	210.06	212.78	213.97	213.07	211.01	209.74	213.02	208.84	209.03	211.36	211.63	211.1	209.62	212.91	211.27	211.29	211.08	211.53	211.53	211.94	212.29	209.89	213.87	213.11	214.99
200.03	199.49	198.72	199.38	195.85	196.2	198.87	196.7	199.78	200.4	196.53	199.19	196.28	196.21	197.87	200.91	200.92	197.35	200.43	198.75	199.92	197.96	198.6	197.7	200.12	197.45	199.27	198.6	198.43	199.49	196.05	198.54	201.31	199.66	199.6	196.05	199.08	197.42	198.49	198.37	198.46	201.53	196.49	197.54	199.97	198.07	195.01	199.55	202.28	198.29
208.77	208.52	209.08	208.61	206.28	206.78	209.69	211.55	209.6	210.2	207.09	206.9	209.02	208.3	208.8	206.95	208.77	209.64	209.32	209.52	210.08	210.08	212.03	208.37	209.3	207.12	208.29	209.83	209.13	211.72	209.61	208.83	209.16	205.23	208.93	210.04	206.56	207.19	209.14	207.93	209.91	211	207.85	205.35	208.62	207.05	212.39	209.83	211.48	209.84
200.55	203.87	205.09	205.09	204.52	203.6	204.49	206.34	201.05	203.68	202.93	204.67	201.95	206.39	199.71	202.47	204.75	203.83	202.42	201.93	206.33	204.08	203.29	205.23	202.76	203.68	204.21	201.38	206.34	201.4	202.01	205.64	206.71	203.94	203.59	200.28	202.17	204.23	203.63	202.46	202.28	204.2	202.68	200.99	206.62	200.46	199.29	197.46	203.78	201.98
203.79	202.97	205.61	206.03	200.81	201.33	203.94	202.94	202.48	204.43	202.42	202.74	204.85	205.2	203.79	203.84	204.97	204.71	204.99	197.73	202.97	204.34	202.93	203.55	207.59	204.99	204.98	204.58	203.31	201.05	204.55	201.71	201.69	202.73	203.35	203.98	202.59	202.31	201.12	205.51	204.65	207.54	204.4	204.19	202.18	205.61	206.49	204.32	199.49	205.69
210.69	208.18	208.07	205.24	206.83	206.92	207	206.04	209.23	208.33	207.83	206.49	208.71	207.22	205.37	203.53	205.28	208.92	207.69	207.97	207.37	208.03	206.43	211.27	207.36	206.31	207.56	209.81	208.29	205.33	207.47	206.69	210.1	209.14	204.64	207.85	209.47	208.32	208.69	206.05	210.56	208.56	207.95	210.59	211.63	207.42	205.55	206.23	207.41	206.31
210.07	211.2	210.26	212.22	207.78	208.66	209.21	210.2	205.76	209.5	208.94	207.09	206.58	209.76	211.32	208.03	207.62	208.3	209.81	208.91	209.24	209.38	211.06	208.45	209.71	205.63	211.58	208.86	208.84	211.42	208.31	206.27	209.35	210.14	210.33	207.62	209.76	209.95	205.83	211.77	208.81	208.67	209.01	208.07	212.43	213.32	208.62	206.41	209.88	210.67
212.59	211.74	213.93	212.42	213.13	214.31	212.67	214.11	214.16	213.02	212.65	215.85	211.67	211.33	213.69	211.41	211.86	213.68	213.81	208.83	210.55	206.7	209.41	210.43	211.23	213.34	213.52	213.27	213.69	212.98	212.59	213.72	211.72	209.29	212.25	211.53	210.12	214.76	212.5	215.2	212.94	210.51	211.86	213.69	208.96	216.64	210.18	213.34	207.55	212.53
211.39	213.45	210.78	211.55	210.89	208.67	214.85	211.43	209.88	211.52	214.92	210.65	211.85	209.43	210.55	213.42	214.46	210.38	212.08	212.93	213.42	212	209.02	214.35	213.46	215.02	209.59	209.35	209.81	213.21	212.54	211.94	211.44	209.76	212.75	209.66	210.82	209.83	213.27	208.07	216.03	214.31	207.93	210.89	209.4	209.88	211.16	212.29	208.1	213.58
200.12	200.13	200.11	196.96	202.9	200.14	201.78	197.72	198.36	200.84	198.89	203.12	199.59	201.13	200.76	200.87	200.54	200.77	200.17	200.13	196.07	201.4	201.45	199.01	199.25	201.55	200.59	202.12	202.53	196	199.45	200.57	201	199.68	200.08	203.78	199.41	200.46	200.08	200.58	200.71	200.61	199.43	199.81	200.21	198.74	202.32	196.99	202.37	199.46
213.26	212.39	213.65	215.84	214.41	212.19	211.29	211.78	214.02	213.37	209.96	211.8	216.84	216.37	213.31	214.2	210	212.31	210.79	214.81	214.5	214.3	209.03	210.97	215.24	214.12	211.88	212	211.71	212.56	209.56	214.7	212.05	211.07	215.58	213.94	213.82	211.17	211.86	214.31	213.55	208.93	210.41	214.25	213.66	216.47	214.71	214.12	212.77	215.26
211.59	213.19	210.38	211.45	208.1	211.37	214.23	209.86	214.48	211.04	211.87	212.02	214.28	211.06	211.01	212.91	211.5	212.5	216.2	211.67	210.97	215.56	211.41	209.55	209.78	213.45	210.96	211.9	213.78	213.98	211.39	213.05	212.63	213.89	211.77	210.87	214.59	211.62	211.33	211.38	213.15	212.2	210.02	214.53	211.73	211.65	209.99	211.32	208.06	211.96
201.03	202.23	204.14	203.29	203.61	202.95	203.22	200.8	204.55	204.47	202.37	202.22	202.22	203.09	202.06	201.89	206.59	201.97	201.67	203.02	203.12	202.2	201.79	202.13	201.81	200.79	201.54	201.57	204.77	202.81	200.95	204.41	205.43	201.45	205.51	202.09	204.61	201.7	204.01	203.23	204.77	203.51	203.83	204.61	201.86	203.29	204.61	205.07	204.14	203.53
212.26	214.56	213.57	215.19	208.93	210.4	210.17	210.16	212.86	211.49	212.2	212.46	210.43	212.9	212.91	211.71	209.72	210.98	209.31	213.92	212.67	212.34	212.87	209.35	213.92	212.29	212.33	211.51	214.12	210.21	210.6	214.61	210.95	207.8	211.35	210.76	211.02	214.36	212.33	211.93	211.17	212.92	211.01	210.13	211.14	211.62	212.4	207.6	211.13	205.98
195.87	193.53	196.5	198.62	194.22	192.45	191.46	194.37	195.88	192.21	198.11	198.19	196.01	193.28	193.91	196.09	195.15	196.29	195.03	197.74	194.13	192.47	194.98	197.34	196.05	199.49	195.94	197.8	197.72	196.49	194.22	194.17	196.74	196.18	196.62	191.45	192.07	197.78	195.5	195.16	194.47	195.76	198.71	197.61	196.49	197	194.6	198.06	194.78	194.16
201.77	196.82	198.94	198.52	199.89	200.87	198.24	201.26	199.65	200.9	200.69	199.42	200.4	201.68	199.78	200.15	203.3	201.83	197	201.23	201.05	202.58	201.91	200.09	203.28	199.68	205.01	200.1	196.88	199.73	200.93	199.63	200.58	203.45	200.25	198.93	199.49	201.11	202.82	202.46	196.79	200.07	197.25	197.37	200.67	202.63	200.01	203.63	201.04	203.35
198.02	195.63	200.22	203.02	201.54	201.92	199.53	198.5	198.52	200.03	199.47	198.7	201.19	198.47	197.64	201.33	202.45	199.36	200.12	199.72	200.52	198.18	202.66	196.65	199.33	196.46	198.17	199.82	201.58	198.97	197.16	196.12	199.66	199.74	200.43	199.59	195.41	201.31	195.09	200.05	201.3	198.86	201.47	197.62	201.2	200.01	199.16	199.6	197.93	202.02
215.48	219.07	215.62	219.03	217.7	219.66	216.56	218.3	218.2	219.15	214.22	218.33	214.02	215.54	217.02	214.01	217.52	215.38	216.74	218.05	217.82	215.6	217.26	217.28	218.69	216.52	217.65	216.52	216.51	215.18	217.41	216.91	217.08	217.41	215.5	217.33	217.4	216.82	217.79	218.25	215.09	215.86	221.69	215.13	217.98	215.31	216.72	215.24	218.19	214.53
207.15	207.19	207.13	208.85	207.73	209.94	207.43	205.04	208.9	206.96	205.77	206.09	208.4	207.59	209.66	207.81	204.31	207.06	205.26	203.12	205.05	210.77	207.09	207.39	209.97	204.21	207.96	206.83	206.29	208.43	207.94	205.42	207.85	203.81	208.1	209.9	211.13	209.24	208.6	209.2	208.63	203.83	206.45	207.72	207.9	208.43	206.14	207.56	206.58	208.65
208.94	210.78	209.2	207.03	211.44	207.27	207.31	207.92	210.05	211.04	207.59	210.51	212.2	210.12	209.62	207.78	211.54	207.61	207.28	210.89	206.8	210.93	208.13	208.49	208.18	209.32	207.69	208.79	205.8	205.52	209.92	210.46	210.47	208.67	207.63	206.87	208.36	210.66	211.21	209.15	209.02	206.31	210.19	210.95	208.06	208.35	211.18	209.64	212.29	209.09
211.56	207.98	208.56	207.19	203.72	207.11	207.61	208.07	205.81	207.69	206.41	207.1	205.48	208.24	207.62	205.29	206.04	209.04	208.27	206.45	206.78	207.89	204.52	204.58	204.53	210.15	212.99	207.81	207.27	210.67	211.84	206.8	206.68	208.46	209.97	209.88	207.76	208.33	205.82	208.98	206.75	209.17	206.34	206.73	208.04	205.91	206.53	206.85	207.28	205.8
205.51	208.22	203.18	204.99	205.98	197.37	205.33	201.86	203.31	204.7	202.33	203.67	204.04	204.77	202.12	204.11	203.09	204.86	202.41	205.34	204.68	204.96	203.32	201.43	205.91	200.36	207.59	203.74	202.16	205.99	207.2	202.33	204.39	206.02	203	205.82	207.26	207.12	205.99	206.26	205.14	202.06	203.84	205.94	203.7	203.49	206.97	206.76	203.26	200.63
213.97	208.14	211.21	214.77	212.43	212.24	212.2	211.87	216.33	211.53	213.58	210.52	209.89	212.23	208.46	213.35	210.06	211.07	209.69	210.15	213.18	209.09	211.7	211.48	208.6	210.55	210.92	211.98	214.06	210.55	210.81	209.94	210.46	212.87	210.35	210.11	212.76	210.93	213.02	212.63	216.08	209.05	211.95	211.13	210.5	211.96	210.17	210.43	209.14	210.36
203.42	202.84	202.05	202.26	199.76	201.21	200.12	200.93	198.48	200.94	196.22	199.01	201.55	201.83	200.48	200.37	198.45	199.97	200.59	201.99	200.45	201.43	199.3	201.58	201.4	198.62	202.43	198.21	202.2	200.48	203.42	201.46	198.96	200.33	203.07	198.45	200.57	202.08	201.09	202.2	202.23	198.22	199.26	198.61	200.29	198.4	202.32	201.8	198.82	200.85
217.2	217.55	217.4	218.73	215.79	217.8	219.06	216.89	218.08	221.91	218.1	220.01	215.69	219.16	219.96	217.6	216.68	217.19	216.75	217.96	220.53	217.06	214.63	215.67	216.5	220.34	214.85	214.36	216.36	217.43	217.93	217.67	218.88	217.88	218.39	215.99	217.5	214.79	214.69	219.04	216.18	216.72	215.09	217.68	214.73	214.21	219.25	215.07	215.47	217.57
204.91	204.7	207.86	211.48	208.29	205.75	205.48	208.67	207.82	204.12	204.77	206.33	211.57	210.09	208.34	207.81	208.72	209.03	208.56	206.09	208.87	208.27	206.72	205.61	206.76	208.2	209.51	205.01	209.03	207.35	208.21	206.83	208.34	209.35	208.5	207.59	205.67	204.83	208.23	212.71	207.23	208.33	211.09	208.83	209.29	209.23	210.1	209.56	207.13	207.66
202.23	195.29	197.7	197.38	200.45	197.75	199.66	198.23	196.58	197.92	201.02	195.51	195.27	201.05	197.69	196.85	199.36	198.96	198.27	200	197.11	196.79	197.53	197.79	200.36	194.75	201.1	194.33	197.8	198.21	199.56	196.13	196.59	198.48	199.46	197.74	194.5	200.22	198.29	199.55	199.19	198.04	198.16	195.39	195.29	199.94	198.23	194.23	198.82	198.58
213.44	211.47	208.28	207.15	212.84	207.04	209.01	206.28	210.56	209.41	206.29	207.21	207.14	208.05	208.45	209.67	208.05	208.2	209.67	207.89	210.35	207.74	208.03	208.6	211.81	208.46	211.04	206.6	205.64	207.09	209.04	209.07	210.26	207.17	208.66	208.67	207.6	208.98	208.1	209.31	205.36	208.66	214.4	207.57	208.02	211.61	204.92	206.39	209.81	207.96
212.76	212.9	213.28	212.96	209.99	214.13	209.59	211.39	212.01	212.52	217.16	213.98	214.06	210.65	210.44	212.74	212.22	212.95	213.41	211.74	213.34	211.57	211.91	213.14	212.22	214.42	213.58	214.43	211.51	209.82	213.57	211.74	214.84	210.32	213.39	210.66	210.57	211.93	211.86	213.82	213.16	213.65	214.73	216.43	215.72	212.92	208.92	214.61	214.73	211.61
210.82	207.74	206.86	206.79	208.2	207.67	207.76	209.7	208.88	208.3	207.47	211.91	206.75	210.72	206.78	209.95	210.43	209.79	210.93	205.82	205.3	208.85	208.64	209.06	208.31	208.14	210.79	211.12	206.64	210	208.08	208.69	209.26	206.81	211.41	207.23	210.26	207.91	209.05	207.69	208.87	211.03	209.05	211.6	207.47	208.33	208.27	209.4	207.69	208.72
198.67	199.41	196.19	195.3	198.12	197.77	200.13	198.29	199.55	201.05	196.97	196.25	198.2	196.54	196.17	195.28	195.53	198.26	199.27	199.26	200.75	198.76	197.64	196.94	197.95	199.82	197.94	194.64	198.02	198.61	195.89	196.57	197.23	198.43	197.96	197.8	200.42	199.42	199.18	197.25	199.18	195.92	198.98	196.49	195.73	197.41	199.08	200.68	197.49	199.29
200.81	203.96	202.34	203.45	202.51	204.92	203.98	202.74	202.81	203.61	203.47	203.41	204.16	204.1	201.91	205.23	206.14	204.52	204.3	200.98	201.5	204.44	203.23	203.09	204.95	200.97	203.44	204.03	202.48	205.04	202.17	203.75	201.59	200.88	206.71	206.03	201.97	206.94	202.14	199.35	204.13	201.82	201.97	201.03	201.16	202	203.8	203.97	202.27	205.04
209.09	207.28	206.65	210.21	205.3	207.47	210.48	207.29	207.21	209.49	208.57	205.53	208.8	209.76	208.94	205.12	205.05	209.79	208.6	206.87	209.12	207.3	207.37	210.86	208.66	207.8	205.59	206.12	206.31	206.13	206.45	206.59	204.51	209.77	204.81	208.94	205.34	207.28	209.06	205.93	209.23	206.06	208.38	205.36	204.63	208.46	206.65	207.15	209.93	207.37
197.71	199.77	200.55	196.03	195.89	198.38	194.8	199.88	196.37	199.49	196.48	200.23	200.06	198.74	199.93	199.29	198.48	196.33	199.54	195.53	200.42	196.12	197.21	197.37	198.18	193.39	197.78	196.24	195.9	204.21	200.48	199.24	198.83	198.19	196.25	197.29	198.85	197.3	199	198.59	199.68	198.43	200.45	196.96	194.84	202.61	199.09	196.84	198.06	197.1
211.47	208.32	206.34	203.55	205.09	209.36	207.61	207.55	207.18	205.08	205.12	207.58	204.82	208.79	207.43	210.88	209.58	208.2	205.23	206.7	206.88	209.34	204.28	207.49	205.33	208.49	206.61	205.75	206.9	202.56	208.11	207.84	206.74	206.12	209.03	211.61	207.25	204.93	206.79	211.39	207.08	205.06	209.16	208.79	206.84	209.11	211.84	207.76	207.1	208.31
208.2	205.1	207.02	207.35	208.67	206.18	207.4	208.84	206.09	211.08	209.24	207.1	204.27	211.55	206.32	209.04	208.33	209.88	210.17	205.46	208.66	209.24	211.49	207.49	209.35	206.59	207.6	208.01	210.2	208.2	210.18	209	208.32	209.33	205.14	206.48	208.88	207.03	208.96	213	210.65	205.5	209.99	209.81	208.74	210.98	206.57	208.28	207.09	205.42
201.46	204.01	203.29	205.94	205.02	201.71	205.04	202.04	205.41	204.29	203.23	204.39	206.27	205.11	205.92	203.27	206.22	205.65	202.99	203.1	203.7	204.83	204.13	203.02	203.28	206.84	203.76	203.95	204.19	203.05	206.12	203.31	204.43	205.88	205.59	206.15	203.24	203.24	203.35	203.84	202.97	208.45	204.11	203.59	202.79	202.82	204.66	205.72	201.03	206.16
209.17	207.22	209.92	206.88	207.69	208	208.96	209.46	208.47	211.37	205.89	211.88	210.16	208.09	207.85	209.78	209.47	206.38	208.23	211.77	209.28	208.01	208.34	206.08	209.32	208.44	210.22	209.8	208.38	208.39	212.15	207.65	208.03	211.38	208.38	210.03	208.63	209.74	209.84	208.49	206.63	206.16	210.15	211.62	208.61	211.23	207.42	209.92	207.5	208.78
197.07	201.31	200.7	199.54	200.14	197.07	197.23	196.6	198.52	196.75	199.3	199.01	195.01	198.87	198.21	196.74	196.77	198.42	196.95	195.81	196.2	200.47	197.79	197.02	195.13	201.65	199.15	198.4	198.4	198.41	198.74	198.22	199.99	196.47	197.35	198.57	198.92	197.68	200.49	200.84	202.28	198.85	196.37	198.9	198.83	202.28	197.9	198.81	199.74	199.05
193.67	194.64	191.82	193.89	193.25	195.02	195.01	191.75	196.25	194.22	196.52	198.12	196.24	196.11	193.93	197.06	194.81	196.8	196.64	192.6	195.35	193.93	190.84	196.04	194.51	196.62	195.25	196.28	195.7	197.57	193.5	195.11	195.65	198.65	195.71	193.63	195.94	195.97	196.6	195.76	197.06	197.74	198.43	197.49	194.91	198.27	196.87	194.04	199.86	198.38
200.2	208.43	204.17	203.62	207.23	206.08	205.83	208.35	204.73	204.76	205.31	209.45	206.11	205.37	205.89	206.43	206.94	206.2	207.22	205.74	207.78	208.65	207.94	207.81	204.62	207.63	205.21	211.58	205.56	205.71	206.62	207.26	207.12	205.32	203.27	206.34	205.85	207.2	208.59	205.12	206.17	204.94	206.49	204.32	205.91	205.71	204.26	207.46	204.72	207.44
215.24	213.19	212.1	214.37	213.23	212.28	215.44	215.29	214.01	212.64	216.05	211.14	212.65	211.77	211.37	214.81	215.57	211	212.61	213.5	213.14	211.75	212.58	210.7	216.31	216.05	215.8	215.74	214.76	214.86	213.71	212.79	217.08	213.87	212.52	214.67	213.88	214.61	214.31	214.59	217.22	215.23	216.13	213.08	211.07	215.26	214.69	214.31	212.62	214.81
200.44	202.99	200.8	203.35	200	200.99	202.07	200.44	203.17	203.23	202.49	199.15	200.3	202.7	203.95	204.02	199.42	203.49	198.79	198.67	197.77	200.31	200.33	200.77	201.02	203.17	199.88	201.34	201.08	202.23	200.39	200.46	199.21	202.07	200.94	199.28	203.64	199.46	203.34	200.9	197.71	203.18	201.48	203.15	203.35	199.46	199.89	202.11	202.17	200.82
205.58	205.41	208.37	205.48	207.49	207.98	210.77	207.04	210.35	206.43	206.9	208.57	211.27	211.04	207.12	208.39	208.8	210.88	209.41	207.69	204.34	207.24	205.92	207.85	208.87	205.86	208.36	207.5	209.88	207.5	209.25	213.33	210.13	209.8	207.75	207.72	206.41	206.24	207.95	210.17	209.02	209.34	207.94	207.85	210.81	206.66	209.22	209.43	208.56	210.33
202.83	201.93	206.75	205.29	206.75	202.57	205.44	203.91	202.33	201.6	203.21	203.68	205.06	204.07	206.26	204.91	203.62	204.66	204.83	203.25	207.11	204.53	204.56	203	203.71	205.26	204.03	205.52	205.45	207.31	202.13	206.24	205.69	206.6	204.74	203.73	208.14	203.57	204.85	203.94	203.88	202.53	203.98	209.38	204.03	205.34	205.16	204.59	206.6	203.7
209.32	208.48	206.19	210.96	206.77	209.43	206.36	209.56	207.35	212.4	205.85	207.45	206.26	207.46	208.94	208.28	208.01	206.63	206.4	209.71	207.73	209.07	209.34	208.93	207.15	209.39	208.88	204.71	207	205.91	209.47	203.68	207.72	210.37	205.34	207.12	206.07	206.42	211.64	208.01	208.35	205.46	208.46	206.17	206.83	206.87	206.71	206.22	209.18	204.95
208.29	206.64	206.96	208.16	208.96	205.46	207.74	207.13	207.22	209.29	210.92	209.47	209.88	209.94	205.02	209.39	208.46	209.63	206.5	204.98	206.49	205.79	207.39	209.3	206.56	207.34	210.26	209.79	210.51	209.52	208.81	211.02	208.12	206.27	208.42	211.02	206.88	209	211.13	208.67	208.71	207.16	206.51	211.55	209.51	208.9	203.26	207.19	208.7	208.54
210.7	210.99	212.71	210.96	217.22	211.59	210.91	212.49	214.86	213.18	214.14	216.25	212.39	214.03	214.25	213.08	212.31	215.87	212.77	210.93	213.74	212.2	213.24	213.71	214.35	215.84	210.81	217.33	212.63	211.42	212.23	214.82	213.64	209.89	213.63	214.85	214.16	213.51	210.28	213.74	213.07	211.52	213.12	209.67	212.48	214.31	214.46	212.9	212.42	209.08
199.83	201.53	202.94	202.67	204.41	202.12	200.39	203.05	202.13	201.81	202.7	203.1	201.26	202.67	204.39	200.72	201.73	200.68	202.45	201.72	201.31	200.95	201.99	201.74	204.03	201.84	201.25	200.85	205.06	200.71	200.85	202.04	199.93	203.13	203.99	201.08	206.14	197.53	205.53	203.16	204.17	202.5	201.68	203.67	203.18	201.05	203.44	203.88	200.76	200.9
200.31	201.52	198.89	199.81	199.39	198.13	200.72	198.31	199.51	202.67	196.61	197.53	200.14	197.75	198.66	198.64	198.12	204.12	198.52	200.49	202.96	197.73	201.16	201.36	200.59	201.17	199.39	199.09	206.57	199.38	200.21	201.86	197.37	198.27	197.35	196.58	198.72	200.08	198.29	199.86	200.19	200.9	201.26	199.58	201.01	198.68	194.82	197.13	199.06	196.73
201.15	204.29	203.14	201.59	201.44	204.3	200.81	201.36	199.49	204.55	200.21	203.65	201.28	202.41	201.42	201.19	201.38	200.76	199.57	201.41	201.59	203.36	202.4	201.46	199.35	199.28	195.13	203.55	204.1	195.47	203.29	199.75	201.9	200.58	202.19	203.99	201.29	202.39	200.67	200.99	200.24	199.19	202.29	198.76	200.16	201.87	201.81	200.65	200.82	202.14
208.33	208.14	210.04	212.41	210.34	211.01	210.54	208.04	209.11	212.01	210.27	206.28	209.98	209.72	208.21	210.86	209.36	210.88	206.4	210.24	203.02	208.74	208.32	206.43	207.67	206	209.01	209.02	209.46	207.55	208.55	205.49	208.96	210.05	210.68	205.43	209.72	207.78	209.47	208.82	209.92	208.68	207.09	208.87	209.31	206.59	206.51	207.34	208.94	208.59
195.81	194.53	192.18	191.26	194.96	194.66	196.02	193.32	193.91	196.37	197.27	191.75	194.13	192.72	193.55	198.98	192.89	195.81	194.97	195.79	196.1	199.25	196.78	193.44	191.83	194.33	195.5	197.1	192.81	193.3	195.58	194.76	193.32	193.88	195.14	194.22	192.93	194.74	195.71	192.66	190.77	195.27	193.4	196.97	194.51	196.68	191.53	193.99	195.12	195.85
215.41	212.96	212.15	214.06	217.57	215.83	215.49	214.27	211.48	213.64	215.03	215.44	213.31	215.82	218.68	214.25	216.14	211.58	212.39	213.27	215.22	216.01	212.1	212.86	211.45	215.03	213.47	214.51	213.78	211.22	215.65	212.17	216.27	211.45	213.85	211.77	217.71	215.8	215.42	216.12	214.39	212.87	216.31	218.4	217.94	213.87	215.73	211.37	211.31	213.87
204.23	202.03	205.05	201.97	203.51	203.59	205.61	202.57	206.6	203.37	206.59	206.41	206.25	205.66	202.93	202.57	203.07	204.25	202.21	207.29	204.9	207.46	205.7	204.08	205.24	203.29	206.11	204.49	208.29	201.25	201.67	207.04	201.59	204.95	203.23	206.8	205.01	207.77	206.73	206.2	203.77	205.31	203.65	204.44	205.48	205.01	201.45	205.26	205.32	202.86
219.78	215.96	218.96	216.41	214.2	218.24	219.08	215.84	216.14	217.52	217.01	216.67	219.84	216.27	218.34	215.61	216.51	218.11	215.68	215.56	212.84	218.85	215.83	217.68	216.78	220.47	216.88	216.44	217.64	215.59	217.05	218.51	219.59	219.23	216.89	214.52	215.89	217.56	218.42	217.68	219.34	217.91	221.96	216.95	215.93	216.49	219.07	215.61	217.87	217.32
212.78	211.24	212	213.21	211.59	213.47	212.62	207.2	210.76	210.42	211.83	214.03	210.78	210.7	209.12	209.38	213.93	211.42	213.47	213.7	208.59	214.78	212.66	209.61	213.81	210.21	210.94	211.9	212.06	214.52	211.49	212.09	214.12	214.42	213.83	213.6	209.73	210.94	215.4	213.57	210.15	211.36	208.09	208.21	210.4	211.33	209.96	210.11	210.65	215.68
204.58	200.03	202.09	205.59	202.49	203.33	205.45	201.81	203.08	202.99	205.41	201.4	202.96	206.22	204.71	202.66	203.64	202.74	205.66	206.28	202.74	206.82	203.76	204.13	202.2	203.32	204.38	206.77	204.42	204.03	201.32	203.64	201.27	203.59	206.88	205.23	202	202.82	205.76	203.82	204.1	204.03	203.97	200.19	203.3	203.33	204.17	205.22	203.78	204.96
198.17	198.2	194.22	192.53	194.15	193.43	192.55	192.45	192.59	193.04	194.34	194.73	193.06	191.56	192.78	195.02	193.79	192.62	192.42	193.25	192.61	194.1	191.67	192.98	192.32	196.38	193.03	193.52	191.93	194.72	191.17	195.7	192.07	194.99	194.4	192.73	194.76	189.24	196.2	195.63	194.38	192.97	196.08	194.11	194.41	197.05	196.33	191.11	194.41	198.01
198.49	200.55	201.59	202.05	202.07	200.88	197.91	202.8	199.12	203.08	202.87	199.39	200.75	203.59	199.7	202.95	201.01	199.38	201.23	204.06	200.35	202.17	202.98	202.73	200.96	200.29	201.66	201.03	202.84	199.3	201.52	198.55	199.46	197.57	200.56	200.19	199.74	200.96	202.86	197.84	203.06	201.39	202.22	200.26	202.51	200.91	201.13	203.05	199.71	202.08
206.87	205.83	206.6	207.05	208.92	207.79	204.07	206.62	207.34	208.65	207.72	204.89	208.6	211.39	207.62	205.7	205.93	205.96	205.12	208.85	207.45	203.51	207.26	206.22	207.25	206.56	205.38	203.86	203.23	206.05	209.1	206.82	204.62	208.3	204.52	206.63	204.45	208.81	204.31	207.03	206	208.69	209.26	207.19	205.03	203.79	207.29	205.76	203.58	207.63
208.71	211.18	206.83	207.86	208.1	207.94	208.64	208.94	207.75	207.72	207.78	211.38	208.58	209.18	210.4	210.79	208.6	210.05	208.73	208.23	209.12	208.1	205.32	207.35	209.3	209.39	210.67	207.15	211.07	207.92	209.1	213.94	208.27	208.94	206.42	209.24	209.97	209.95	206.54	208.36	206.88	207.86	207.88	208.37	212.37	209.37	208.79	209.29	207.81	206.94
199.33	200.39	200.42	200.38	199.24	197.14	195.5	199.67	200.81	196.06	198.33	200.68	198.09	198.51	199.9	199.62	197.94	199	197.77	198.35	199.25	201.8	197.59	197.01	202.96	198.69	198.92	199.82	198.32	197.21	199.97	199.94	201.8	198.03	195.51	196.95	197.45	201.74	198.44	197.18	199.92	199.32	197.8	198.74	200.86	199.14	200.78	198.72	195.59	198.17
215.31	212.68	213.89	212.49	209.94	211.73	213.18	214.29	211.53	212.09	215.02	214.57	214.45	213.03	211.33	213.03	211.07	213.32	209.66	214.57	213.36	212.74	210.4	213.22	212.52	213.4	212.13	211.41	214.01	210.1	211.7	214.7	212.31	211.96	216.57	216.1	214.39	214.22	209.91	213.18	213.04	211.94	213.22	215.33	211.87	212.69	213.96	214.46	217.13	212.41
208.65	211.54	209.68	212.37	210.06	213.1	210.21	210.78	210.31	207.32	210.98	214.2	213.51	211.06	212.52	210.04	213.15	212.04	212.21	211.43	210.4	207.92	211.67	210.44	211.84	213.5	212.54	212.28	209.59	211.48	209.57	213.31	214.21	213.59	206.73	212.88	215.22	211.06	211.19	212.82	211.89	209.14	209.91	211.77	212.72	212.96	212.41	213.26	214.44	214.03
209.48	207.48	209.8	208.24	205.78	206.46	207.8	211.8	206.84	210.21	208.93	211.87	207.38	210.93	208.25	206.85	211.63	209.7	211.05	209.5	207.85	207.41	209.17	209.88	210.13	208.25	208.4	210.96	208.01	206.53	208.84	207.61	208.98	207.43	208.95	208.75	210.35	209.16	206.12	208.9	207.33	209.8	208.01	212.05	208.99	205.94	206.97	211.11	209.14	208.17
213.06	211.09	211.81	212.81	213.21	211.39	210.13	211.42	208.87	209.77	213.05	213.19	212.53	213.17	214.47	211.92	213.43	211.48	211.21	210.46	212.3	209.9	213.1	212.11	211.07	209.84	210.05	209.55	210.05	213.36	211.9	209.5	212.3	213.76	211.1	211.01	213.03	211.06	212.34	211.91	213.62	213.93	212.62	213.64	211.58	213.57	213.55	211.71	210.75	209.31
209.82	216.84	205.97	211.49	214.54	211.79	217.16	210.8	210.17	211.15	212.18	211.83	211.59	213.05	209.4	214.12	213.36	210.53	212.27	208.14	210.38	212.56	212.91	211.73	209.52	210.39	214.25	210.74	214.51	213.1	210.32	210.07	214.27	212.07	212.92	214.35	213.49	214.03	210.97	213.08	210.97	210.12	210.95	213.49	210.99	211.82	213.17	213.59	212.07	215.47
211.85	210.61	210.28	209.91	209.64	207.47	210.13	211.06	211.33	210.51	211.75	212.57	212.12	207.93	209.59	212.76	206.98	206.54	210.81	210.96	209.59	210.52	209.05	210.1	211.24	210.7	208.48	210.12	206.13	208.52	209.96	209.09	209.17	212.3	210.7	211.08	210.38	210.27	208.57	209.6	205.1	208.11	210.28	210.93	208.42	211.65	210.32	211.73	209.26	212.5
207.05	202.75	204.48	200.23	203.34	203.4	203.82	202.67	202.44	203.99	206.89	204.57	204.98	205.44	202.71	204.08	203.46	204.24	206.3	202.83	205.2	207.99	205.46	200.79	203.3	203.06	206.96	209.18	203.07	202.49	203.06	203.17	203.75	205.29	206.09	206.9	206.15	203.45	205.27	203.82	202.46	203.32	202.73	205.98	208.65	205.74	209.77	203.64	205.81	205.03
195.16	196.1	198.81	193.5	194.78	194.13	192.54	193.98	194.11	194.96	193.29	195.45	191.39	193.76	196.29	191.2	193.56	192.5	194.17	194.35	191.96	191.95	196.47	196.19	192.54	194.66	194.49	192.77	197.13	193.52	196.76	191.87	194.57	193.98	197.26	195.14	191.87	196.2	193.35	194.64	193.92	194.13	194.52	193.68	193.39	192.1	194.03	195.11	192.18	193.29
197.65	197.06	199.97	197.74	198.58	201.04	197.83	197.86	199.8	199.5	199.86	199.89	198.58	201.62	198.09	197.88	198.4	202.04	198.4	200.25	201.46	199.22	201.66	197.23	200.1	200.29	200.13	199.85	200.84	199.65	199.69	201.05	198.69	200.62	201.37	199.33	199.01	202.24	199.81	198.12	197.92	198.24	200.23	200.06	199.07	198.52	199.37	199.37	202.08	198.79
204.19	201.45	200.46	199.42	199.24	199.64	199.4	201.29	200.64	201.92	201.98	197.33	202.65	201.92	201.65	200.58	198.43	199.44	199.35	199.21	199.7	202.11	200.36	199.16	200.34	200.41	201.47	206.7	198.5	200.98	199.04	199.61	203.75	200.11	201.92	201.26	197.29	201.48	202.1	201.64	204.17	202.23	198.38	198.04	199.9	199.48	199.76	203.35	199.94	202.75
209.54	210.23	211.93	210.86	214.39	210.33	211.29	211.6	214.27	213.48	211.03	213.43	212.58	213.71	211.69	212.63	213.08	211.23	211.01	213.97	212	212.71	209.66	217.23	213.34	210.49	209.37	213.68	212.14	212.3	211.98	214.99	210.81	212.39	214.02	216.85	211.77	214.27	218.19	216.71	215.58	213.49	216.27	214.4	212.09	211.66	211.85	212.17	213.06	212.17
200.39	198.38	199.75	197.93	200.51	196.77	201.32	198.72	200.23	200.61	198.59	198.74	199.79	201.87	197.34	202.47	197.51	199.59	199.23	199.18	198.42	202.06	201.31	201.38	200.63	199.42	198.55	199.94	197.03	196.44	201.91	197.77	198.08	198.18	195.83	200.6	201.01	200.02	202.05	200.29	197.67	199.45	199.53	199.49	199.51	200.88	198.85	202.41	199.88	199.85
215.05	213.75	214.85	216.45	216.38	220.3	216.14	216.8	217.98	215.31	221.4	215.31	217.79	216.22	217.49	217.17	218.13	220.15	217.4	214.98	216.67	215.16	216.64	215.1	217.92	215.03	219.29	214.9	219.25	216.28	219.59	219.16	214.92	214.32	217.62	217.41	221.93	219.01	215.87	217.26	218.86	215.92	216.74	217.26	219.42	216.56	220.81	218.18	219.15	216.28
207.83	208.13	205.81	208.92	207.17	205.63	203.48	206.34	209.13	205.8	206.41	204.69	207.92	207.08	206.37	204.57	207.47	206.8	204.92	208.45	204.39	209.49	208.55	205.87	207.78	209.19	205.02	206.79	205.89	205.95	206.89	206.18	208.11	205.51	204.82	206.14	207.75	208.07	209.21	204.51	207.13	208.71	207.64	204.26	207.46	205.21	210.78	208.22	206.89	206.82
202.36	206.69	200.07	203.07	203	200.48	199.38	199.27	198.67	203.59	201.86	203.46	202.07	200.55	200.49	200.48	201.14	198.1	197.81	201.85	200.88	203.96	200.8	200.9	200.7	204.28	197	201.72	199.54	203.77	200.31	202.79	201.09	199.08	201.56	200.25	199.71	199.26	199.9	201.34	199.69	199.99	204.15	201.67	198.74	200.38	199.78	202.99	202.4	202.79
200.59	198.06	203.67	200.07	197.77	196.06	198.56	198.29	198.21	198.42	202.48	198.78	200.69	201.5	198.72	198.82	198.58	199.2	197.79	198.07	195.46	200.62	198.11	201.99	196.7	200.17	200.79	200.15	199.68	200.34	197.86	198.98	198.72	198.94	198.05	198.3	198.16	200.4	198.74	197.44	196.28	199.33	198.16	199.79	200.07	200.34	198.79	201.99	198.47	198.01
197.64	200.49	194.95	197.89	198.75	200.18	198.89	197.43	194.8	199.41	198.52	197.62	196.01	197.06	199.76	196.86	199.67	196.05	195.08	201.42	200.23	197.2	198.18	197.88	197.37	198.89	197.92	199.88	199.45	196.23	197.52	196.93	201.28	195.47	201.28	198.64	197.66	196.47	197.56	200.13	197.92	196.01	197.25	200.05	198.44	200.51	201.49	200.39	195.24	197.62
204.18	204.56	204.69	203.22	207.65	205.19	202.11	202.39	204.34	206.08	200.73	202.9	200.92	204.6	203.9	206.71	200.49	206.42	203.58	203.31	202.42	204.18	202.52	202.56	203.57	201.58	204.8	199.69	203.61	206.56	204.83	205.35	202.04	202.03	202.83	206.65	205.35	202.93	205.5	201.78	201.41	202.28	201.39	201.31	199.86	202.07	199.64	205.43	203.1	204.32
205.52	206.93	207.27	209.22	207.33	207.85	206.85	208.3	209.34	205.83	207.9	205.29	206.62	209.5	210.27	210.5	208.89	207.47	209.1	207.91	205.13	209.34	204.97	207.86	210.73	204.38	206.63	207.52	208.99	206.6	206.31	207.08	210.98	207.3	211.07	205.12	209.26	212.18	205.15	208.05	209.29	208.36	210.83	206.98	204.24	208.14	210.84	208.22	207.74	207.82
214.69	220.82	217.12	217.06	218.4	216.72	217.22	218.15	217.12	215.88	217.23	215.58	218.03	220.2	218.81	217.74	217.54	215.26	214.44	220.26	215.35	218.23	217.78	219.02	219.01	220.11	216.01	217.59	215.92	215.73	218.78	216.59	217.17	217.76	215.83	214.91	214.76	215.67	217.04	219.11	219.96	217.86	215.44	219.33	215.51	219.2	217.16	216.45	216.24	219.62
208.14	207.95	205.33	207.28	209.61	209.29	207.8	209.73	208.33	206.13	207.33	207.95	209.55	204.95	208.92	206.91	208.97	208.14	208.62	206.73	208.59	208.38	209.69	208.53	209.26	210.51	206.55	210.62	208.96	211.64	208.51	207.58	208.15	205.84	208.65	209.69	207.39	208.49	204.7	207.24	205.6	210.52	205.67	209.75	207.36	205.35	204.11	208.98	212.24	205.95
196.21	199.28	200.7	202.98	200.87	201.77	200.62	196.48	200.45	202.33	198.14	198.24	199.69	196.57	200.07	200.93	199.16	198.55	197.15	198.32	199.24	200.58	198.05	200.3	203.55	200.43	199.85	196.92	198.86	201.19	200.65	201.85	201.22	198.8	196.19	204.53	198.83	197.54	201.51	203.23	198.16	197.45	198.78	200.1	198.44	199.37	202.86	200.73	199.45	203.4
210.92	213.05	213.97	210.72	211.64	217.07	213.36	213.28	213.8	214.56	212.43	216.12	213.29	210.65	212.39	214.48	213.88	214.55	215.63	217.17	215.9	214.92	212.39	213.8	211.46	213.35	214.11	216.07	213.48	212.92	213.46	213.23	214	214.58	211.74	213	210.78	210.57	212.99	216.55	215.53	214.57	212.37	215.05	212.97	214.86	215.7	212.79	214.35	214.37
203.59	203.78	204.32	204.79	205.8	202.11	202.13	206.26	203.48	206.74	205.81	206.29	205.69	202.89	204.57	204.45	204.82	205.26	207.36	202.74	203.62	206.61	201.71	207.91	205.02	203.46	203.66	207.9	202.72	205.65	205.63	205.93	207.37	206.17	205.26	202.53	202.41	205.66	202	206.32	205.47	203.51	204.13	207.97	206.16	203.75	208.3	205.89	204.73	203.59
211.16	209.43	208.89	209.08	210.8	209.46	206.73	206.98	211.74	211	207.74	209.12	209.29	206.35	209.71	209.81	212.96	209.85	212.44	207.91	207.79	209.73	209.31	211.15	207.28	207.96	208.79	208.73	209.96	210.28	212.72	207.96	213.58	209.14	208.62	211.89	210.89	210.32	211.2	209.64	209.2	206.71	208.55	210.32	206.29	208.27	209.51	211.11	207.54	210.52
208.35	206.35	210.01	209.95	208.33	209.89	211.78	207.61	211.5	207.4	207.93	211.35	207.64	209.93	210.96	206.96	208.6	206.59	211.85	206.72	211.59	208.51	209.01	208.1	208.94	208.63	208.24	208.23	208.21	210.28	210.67	207.2	211.93	208.82	208.05	207.51	209.3	209.23	207.57	206.83	209.07	209.46	208.77	207.47	210.04	204.61	204.98	211.11	208.56	209.06
207.61	210.06	205.4	214.74	208.85	207.52	209.54	207.65	207.99	209.87	205.63	208.79	209.99	209.31	206.93	209.09	208.39	207.57	212.05	205.62	207.76	206.08	206.49	209.04	207.87	210.35	209.51	204.99	207.53	212.58	208.53	210.34	212.37	207.74	209	209.65	206.97	206.95	207.42	207.39	209.97	206.61	211.8	206.56	206.03	208.89	209.88	209.6	209.4	210.83
[truncated: 150 more columns]
