# Supplementary material for: Genetic dissection of main and epistatic effects of QTL based on augmented triple test cross design
Source: PLoS One. 2017 Dec 14;12(12):e0189054. doi: 10.1371/journal.pone.0189054 (PMC5730204; doi:10.1371/journal.pone.0189054)
Supplement: S6 Supporting Information — (ZIP) [file pone.0189054.s006.zip › z1_400_0.8_10.csv]

203.34	202.17	202.52	203.79	202.99	204.55	203.77	202.51	203.32	202.74	202.66	203.25	203.41	203.59	203.15	204.48	203.37	204.54	203.13	202.92	202.71	202.92	202.86	202.72	202.36	203.38	203.51	203.79	203.55	202.59	202.74	202.39	202.39	202.37	203.09	205.17	203.35	202.58	202.19	204.07	202.01	203.34	203.54	203.36	202.93	203.23	203.34	203.51	203.54	202.88
208.17	207.56	209.14	209.56	208.42	208.88	208.37	208.53	208.43	208.18	209.23	209.15	208.03	208.5	209.36	208.64	208.63	209.12	207.97	207.4	209.13	208.9	207.93	208.64	208.04	207.23	208.76	207.53	207.48	208.35	208.81	207.55	208.83	208.3	208.15	208.23	208.7	208.13	208.09	208.79	208.6	207.94	208.77	209.41	208.71	208.82	209.49	208.33	208.8	208.75
213.06	212.79	212.62	210.63	212.31	212.35	212.62	213.45	212.6	211.37	213.18	213.14	212.2	211.44	211.38	211.89	211.47	212.9	214.05	213.09	213.26	211.89	212.68	212.91	211.86	212.35	211.86	212.53	213.34	212.25	212.28	211.98	212.08	213.4	211.82	213.14	211.91	213.41	213.77	212.49	212.59	212.4	213.21	212.86	213.02	211.67	212.7	212.58	212.91	212.39
217.19	217.57	218.35	218.7	217.71	217.15	217.17	218.17	217.54	217.77	217.72	217.28	216.73	218.47	216.93	218.49	216.89	217.76	219.78	218.54	218.01	216.48	218.28	218.41	217.3	217.67	217.8	218.04	218.1	218.64	218.11	217.7	217.81	218.98	217.75	217.86	216.79	217.63	217.38	217.23	217.31	218.2	217.82	218.1	217.18	217.94	218.76	217.56	217.73	218.04
204	203.09	203.29	204.1	204.52	203.44	204.05	203.69	202.25	201.81	202.78	203.11	203.23	202.91	203.09	202.83	204.02	203.28	203.23	203.87	202.11	203.84	202.09	203.36	203.84	203.73	202.6	202.56	202.57	203.61	203.63	204.11	203.71	203.73	202.67	202.81	202.77	203.61	203.13	203.61	203.14	202.69	204.05	203.56	203.7	203.68	202.49	202.02	202.7	203.85
202.81	202.36	202.72	203.81	204.18	203.24	203.01	203.24	203.68	203.99	203.57	202.94	202.82	203.31	202.84	202.56	203.07	203.35	204.11	203.36	204.14	204.85	203.62	204.29	202.99	202.96	204.36	203.05	203.85	204.95	202.3	203.24	203.37	202.88	203.83	202.84	202.26	203.21	202.84	204.65	203.47	205.04	203.22	203.7	202.8	201.68	203.79	203.1	204.61	203.03
218.63	218.33	218.46	218.63	218.55	220.08	217.35	217.88	218.88	218.22	217.36	218.38	218.22	218.07	218.21	219.3	218.32	217.32	217.16	217.15	218.19	216.34	218.47	217.76	218.42	218.46	218.3	217.12	217.85	217.67	218.43	218.37	219.03	218.4	217.82	217.59	217.01	217.37	218.44	217.81	218.72	217.68	216.92	217.73	217.4	217.23	218.55	218.02	217.31	217.37
212.16	213	212.77	211.75	213.04	213.5	213.55	213.49	212.17	213.55	213.44	212.88	212.22	213.72	213.48	212.53	214.14	213.66	212.87	212.26	213.01	213.35	212.44	214.06	213.63	212.32	213.31	212	212.34	213.48	211.98	213.54	212.5	211.76	212.71	212.58	213.45	212.88	214.12	213.2	213.27	212.85	212.35	212.86	212.05	213.39	213.93	212.98	213.02	213.08
207.89	207.79	206.79	206.7	207.77	207.34	208.18	207.65	206.99	208.13	208.35	208.38	207.56	208	207.61	207.74	207.29	207.14	208.28	206.57	208.21	208.39	206.05	208.59	207.75	208.06	207.61	208.44	207.39	208.27	207.38	207.99	207.93	207.5	207.3	209.31	208.45	208.33	207.52	206.71	207.24	207.51	208.33	207.81	208.24	208.13	207.58	208.36	206.75	207.8
209.18	210.04	208.46	208.46	208.54	207.9	210.1	208.58	209.09	209.31	209.14	208.04	208.29	208.4	207.85	208.47	209.09	209.07	208.75	209.51	208.93	208.62	208.55	208.97	209.79	208.8	209.23	208.15	209.14	210.11	208.96	209.77	208.74	208.21	208.23	207.87	209.26	208.64	208.6	210.03	210.01	209.5	209.52	208.48	208.99	209.17	208.36	208.99	209.42	209.86
208.19	207.51	208.89	207.37	207.86	206.17	207.22	207.77	208.49	208.32	207.65	209.18	208.1	208.47	207.81	208.95	207.89	208.14	208.49	207.88	207.26	206.38	206.95	208.59	207.65	207.94	208.42	206.84	207.16	207.83	207.15	207.28	206.37	208.16	207.56	207.59	207.64	207.38	207.46	207.23	208.46	208.1	206.8	208.68	207.61	208.11	206.47	206.54	207.8	207.94
206.9	206.85	206.9	207.92	207.53	207.89	207	206.96	208.02	207.7	206.98	207.29	208.01	206.71	207.76	207.55	207.79	207.13	207.41	207.46	207.3	208.99	207.17	205.94	207.85	207.99	208.35	208.24	206.21	208.43	206.82	206.77	208.38	207.07	207.55	206.83	206.77	207.54	207.63	207.55	207.58	207.75	209.01	207.93	207.26	207.64	207.87	206.83	207.18	207.11
200.12	201.3	200.26	200.58	200.28	199.05	200.8	199.53	199.81	200.04	200.48	200.24	200.57	201	201.52	199.92	199.6	199.76	200.76	199.77	201.83	200.27	200.15	199.72	199.22	200.49	199.96	201.51	200.2	200.68	200.46	199.98	201.34	200.27	200.31	200.41	200.45	200.74	201.86	201.19	200.09	201.91	200.9	200.73	200.42	199.96	199.61	200.19	201.09	199.9
205.68	204.57	205.9	205.26	204.25	204.34	205.32	204.91	206.07	205.31	204.62	204.89	205.24	204.46	205.8	204.48	205.28	205.3	205.15	205.23	204.42	204.65	204.31	205.51	204.2	204.62	203.75	204.69	205.29	205.13	204.81	204.92	204.46	204.4	205.36	204.88	205.04	205.12	203.89	204.26	205.78	205.75	204.64	204.86	204.67	204.52	204.46	205.65	204.48	205.2
204.09	203.81	204.15	204.15	203.27	203.99	205.08	204.88	204.75	204.4	203.88	205.64	203.64	203.32	204.25	204.27	202.25	203.44	203.74	203.42	204.28	204.93	203.98	204.73	204.93	204.15	203.89	203.61	203.54	204.28	204.45	204.48	203.54	203.72	204.66	203.76	204.41	204.12	202.93	204.23	204.34	204.57	204.26	204.23	204.29	204.6	203.42	203.46	204.32	203.83
204.08	204.05	204.21	203.27	202.78	203.98	203.5	204.3	203.01	204.15	203.93	202.52	204.15	203.71	203.75	202.83	203.47	203.23	202.85	203.88	204.2	203.01	202.02	203.92	203.79	203.07	203.93	203	203.43	202.95	203.79	204.86	203.11	204.5	204.01	204.4	203.32	204.15	202.94	203.97	204.26	202.17	203.72	204.04	203.6	204.03	202.91	202.57	203.23	203.15
212.19	212.12	210.5	210.95	211.74	212.4	211.35	212.59	211.03	212.21	211.49	212.49	211.93	212.19	211.68	211.87	210.83	212.54	211.93	212.11	211.43	211.84	211.59	212.33	211.48	211.15	211.46	210.8	211.73	211.31	211.45	211.45	210.33	210.61	210.2	211.79	210.8	211.61	212.32	212.96	212.28	211.6	211.71	210.82	211.76	210.85	212.08	210.66	212.15	211.12
199.82	200.19	200.53	200.14	200.06	200.94	201.55	199.99	200.05	200.98	200.62	200.3	199.91	199.95	200.89	200.31	200.44	201.02	201.71	199.61	200.07	199.59	199.98	199.75	201.77	201.33	200.76	200.83	199.59	198.89	199.43	200.01	200.99	201.12	199.9	200.35	201.76	200.3	201.1	200.43	200.01	199.65	199.23	200.66	199.75	200.82	199.96	200.4	201.05	200.72
207.32	208.68	207.33	206.99	207.36	207.56	207.59	207.21	208.49	208.77	208.16	208.17	206.79	208.11	207.52	207.74	208.74	208.54	207.07	207.08	206.83	208.05	207.54	206.35	207.44	207.65	207.09	206.69	208.14	208.25	208.23	208.02	208.62	207.71	207.33	208.03	208.53	207.29	208.66	207.41	207.89	208.36	207.29	206.98	206.31	207.19	208.11	207.46	208.05	207.52
205.58	206.06	205.68	203.69	206.79	205.49	205.16	203.9	206.3	205.56	204.58	204.84	206.42	205.58	206.71	205.9	205.92	205.3	206.04	205.26	204.92	205.84	206.14	206.04	204.88	205.77	203.94	205.77	207.18	205.68	205.92	205.35	205.25	206.41	204.56	206.87	204.94	206.39	205.88	206.13	206.18	205.39	205.61	205.27	206	205.46	206.22	205.32	205.22	206.4
217.18	217.76	216.97	217.96	217.54	216.5	217.79	217.7	216.77	217.05	215.81	217.03	217.23	217.58	215.74	215.24	216.89	216.91	218.25	216.87	217.16	217.34	217.22	216.32	217.38	217.57	216.97	217.12	216.85	216.11	215.57	217.34	218.07	216.82	217.07	216.68	217.69	215.63	216.71	216.57	216.92	216.28	216.66	217.23	217.71	216.71	215.94	217.14	217.06	217.93
203.83	202.59	203.06	203.4	204.22	203.14	203.28	203.18	204.22	202.84	202.58	203.57	204.29	204.71	203.97	204.81	202.39	203.32	203.95	203.99	203.95	202.88	203.62	203.51	203.36	203.33	203.28	204.68	203.43	202.37	203.34	203.84	203.64	203.29	203.1	203.35	202.8	202.86	203.41	203.95	202.97	202.76	203.08	203.32	202.89	203.77	203.44	204.15	204.53	203.69
211.42	212.05	210.69	211.89	212.58	211.71	211.32	212.05	211.45	211.3	211.58	211.33	211.21	212.47	211.37	211.39	211.05	212.28	212	210.88	210.28	211.25	210.99	212.7	211.67	212.55	211.35	211.48	212.6	211.69	211.24	211.78	211.22	212.88	211.84	211.95	211.28	212.41	210.44	211.55	211.45	212.3	212.99	211.92	210.89	212.51	212.19	211.94	212.39	212.04
204.98	204.63	204.09	204.56	204.67	204.86	205.6	204.39	204.76	204.63	204.07	204.99	205.45	203.18	204.42	204.76	204.54	204.5	204.01	205.63	204.1	204.47	204.51	206.29	204.02	203.84	205.03	204.67	203.43	203.7	205.34	203.08	204.12	204.31	205.53	204.99	203.77	203.71	204.32	202.97	204.52	205.54	204.73	205.19	204.5	204.29	204.28	205.12	205.3	204.92
201.1	200.67	199.72	200.26	201.79	199.3	200.73	201.32	199.99	201.29	200.49	200.77	200.36	200.08	200.28	200.01	200.46	201.35	201.33	199.86	200.47	199.96	199.69	200.54	200.37	201.66	200.65	201.14	199.38	199.91	200.47	199.97	200.7	199.51	200.51	201.14	200.4	201.37	199.73	200.88	200.62	200.47	200.31	200.73	200.93	200.59	201.59	199.98	200.03	200.86
207.52	206.8	207.44	206.98	207.37	207.42	207.77	207.6	207.48	208.18	208.5	207.51	206.88	207.79	207.8	207.61	206.63	207.67	207.55	207.86	208.22	207.91	207.38	208.27	207.22	207.52	207.4	207.13	207.75	208.09	206.51	207.57	207.25	207.86	207.73	208.22	208.45	207.39	207.56	208.22	207.98	207.95	207.26	206.77	207.39	207.64	207.46	207.44	207.4	207.25
218.01	218.51	217.71	218.03	217.22	218.23	217.78	217.46	217.48	217.41	217.83	218.19	217.85	218.14	218.91	218.36	218.2	218.11	216.93	217.62	216.61	218.72	217.92	217.85	217.89	218.35	217.79	218.42	217.81	217.24	218.27	218.01	217.09	218.59	218.56	217.53	218.11	217.74	217.8	218.23	217.32	217.38	218.81	217.65	218.21	218.02	217.69	217.94	217.93	217.42
199.27	199.22	199.95	200.55	198.35	198.9	199.44	199.46	199.67	199.61	199.57	199.92	200.04	198.99	199.86	199.92	199.12	198.73	198.72	200.23	199.34	199.25	199.09	199.16	199	199.34	198.99	199.39	199.7	199.03	200.14	199.52	198.55	199.87	199.58	200.08	198.84	199.29	199.51	199.56	199.51	199	198.99	200.6	198.51	198.22	199.65	200.15	199.17	199.26
200.8	200.66	200.73	200.95	200.44	200.38	199.45	200.46	199.6	200.3	200.28	199.95	201.17	200.44	199.8	200.66	200.67	201	200.24	200.24	199.89	200.94	200.78	200.18	200.23	200.15	199.71	200.13	199.96	200.61	201.41	200.87	199.98	200.65	200.26	200.3	200.4	199.47	200.1	201.19	200.46	200.16	200.22	201.07	199.39	199.71	198.78	200.83	200.59	199.51
208.3	208.35	209.08	207.99	209.52	209.83	208.49	208.85	208.17	208.62	208.85	209.24	208.87	209.32	209.54	209.52	208.76	208.96	208.88	208.93	209.26	208.56	209.33	209.28	208.27	208.56	209.04	208.98	208.58	209.04	207.49	208.79	209.04	208.53	207.88	207.98	208.44	208.57	208.53	208.22	209.37	209.13	208.99	208.79	208.72	209.3	210.27	209.61	209.29	209.08
216.49	216.06	217.08	216.79	216.48	217.01	217.76	216.57	217.87	216.95	216.69	217.46	216.85	216.81	218.13	216.73	216.53	215.89	217.1	216.66	216.63	217.74	217.35	216.91	217.63	216.69	216.45	217.12	216.25	215.7	216.73	216.51	217.46	216.99	217.17	217.13	217.38	216.43	217.28	217.92	217.25	216.44	217.4	216.77	216.88	217.4	217.43	218.03	218.12	216.03
208.93	209.07	208.81	207.3	208.79	208.57	208.97	207.36	207.8	208.17	208.22	207.28	208.84	208.74	208.46	208.48	207.31	208.6	207.88	208.71	208.75	208.56	208.68	208.37	209.28	209.23	209.06	209.19	207.52	209.29	208.84	208.58	208.3	207.01	208.36	208.79	208.9	208.21	208.31	208.52	208.01	209.05	208.39	209.21	208.41	208.01	208.08	208.97	208.49	208.74
202.99	203.68	202.33	204.2	202.91	203.63	202.95	202.81	203.14	204.3	203.17	203.73	203.59	204.07	203.66	202.64	204.37	203.23	203.7	202.64	202.87	202.19	203.07	203.54	202.91	203.59	202.56	204.29	203.62	202.78	202.2	203.04	202.82	202.62	202.48	202.45	203	203.05	202.9	202.46	202.76	203.74	203.5	202.98	203.79	203.09	203.48	202.37	203.3	201.94
209.19	209.41	209.39	209.07	208.8	209.98	209.39	210.51	208.86	209.48	210.09	208.79	209.97	210.72	208.92	209.38	209.54	209.3	210.03	210.57	209.96	209.49	209.87	209.78	209.75	210.22	208.64	209.17	209.14	208.03	208.98	210.22	209.43	209.62	209	209.46	209.15	209.77	209.68	210.08	210.65	210.08	209.13	208.82	209.37	210.26	210.07	210.18	208.73	210.86
212.13	211.32	211.07	211.97	211.35	211.65	211.41	211.47	212.42	212.77	211.2	211.06	212.02	212.26	210.47	211.43	212.97	212.52	211.82	210.89	212.01	212.24	210.97	212.17	210.56	211.81	211.27	212.04	212.03	211.86	211.47	210.99	211.37	212.6	212.12	211.64	212.44	212.81	210.4	212.3	211.78	210.26	211.42	211.22	210.72	211.51	211.34	212.22	212.59	211.53
209.03	208.88	208.97	208.34	208.52	208.91	208.7	209.61	209.28	207.45	207.76	209.88	209.03	209.36	208.55	208.55	208.9	209.63	208.85	208.08	209.66	207.43	210.03	207.52	208.16	209.33	208.91	208.48	208.17	209.21	209.12	207.72	208.22	209.33	208.51	208.31	208.27	208.24	208.09	207.23	209.56	208.56	209.65	208.93	209.01	209.39	206.36	209.17	208.56	208.87
207.78	208.94	208.36	207.57	207.89	208.55	207.56	206.19	207.52	207.43	209.05	208.64	206.46	206.52	207.23	207.14	207.8	206.43	207.37	207.54	207.62	208.7	207.5	208.04	207.91	207.37	207.74	206.31	207.5	207.89	207.42	207.53	205.88	207.97	208.25	208.28	208.52	206.5	207.99	207.18	208.75	207.75	207.6	207.34	208.73	207.47	207.02	207.36	206.65	207.72
208.77	208.76	208.25	209.39	207.77	209.34	208.39	208.3	207.93	207.95	209.43	209.16	207.36	208.03	207.43	208.85	209.2	209.18	209.42	208.13	208.23	208.72	208	208.25	208.78	208.54	208.21	209.28	208.95	209.38	209.39	209.13	207.64	209.15	208.71	209.56	208.62	209.71	208.93	209.12	209.62	207.95	207.66	209.53	209.03	208.84	208.98	208.89	208.27	209.09
212.97	212.25	212.05	212.85	211.91	212.5	212.05	211.43	212.66	211.84	212.67	214	211.3	213.25	211.99	212.13	212.04	211.51	211.6	212.36	212.38	213.25	213.06	211.94	212.44	213.62	211.99	211.37	212.82	212.87	212.31	211.82	213.47	211.57	212.39	212.14	211.87	212.44	212.18	212.11	210.96	211.95	213.29	213.46	212.68	211.32	213.17	212.42	212.98	213.14
216.23	216.32	216.58	217.49	216.67	216.53	217.83	217.5	217.66	217.9	217.7	216.45	216.03	215.71	217.06	215.95	217.07	216.8	217.32	217.69	217.34	216.93	217.13	217.17	216.2	215.65	216.46	217.62	216.74	217.22	217.01	217.56	216.17	216.15	217.89	216.19	217.46	216.63	216.23	217.54	216.82	216.89	217.77	217.17	216.77	216.07	217.8	217.43	216.49	218.06
202.97	203.84	203.5	203.76	203.55	202.78	202.43	203.52	203.17	202.66	202.33	203.34	202.56	204.42	203.5	203.35	203.86	203.95	203.12	204.1	203.24	202.47	203.46	203.12	202.73	203.89	204.09	203.44	203.37	203.25	203.54	203.35	203.14	203.42	203.33	204.53	202.96	203.59	203.48	202.76	204.36	201.75	204.69	202.6	203.05	203.2	202.51	203.56	204.39	203.15
209.96	209.53	209.27	209.76	210.59	209.16	210.29	209.18	210.93	210.51	209.16	209.52	209.07	208.54	209.44	209.62	209.58	210.73	209.24	210.25	210.58	210.18	210.09	209.59	210.05	210.47	210.12	209.55	209.68	208.79	209.85	210.45	209.14	209.85	209.98	209.12	210.35	210.47	210.44	210.18	210.25	209.3	209.11	209.88	208.88	208.22	207.87	210.38	208.88	210.26
210.33	211.58	210.97	211.84	212.73	211.84	212.32	209.86	212.42	212.24	211.64	211.54	211.93	212.11	211.18	211.02	212.8	211.15	212.43	212.77	212.47	211.7	212.19	212.88	210.29	212.17	211.69	210.77	211.91	210.65	212.26	212.23	211.65	211.94	211.74	211.65	212.46	210.96	212.36	211.53	211.04	211.63	212.12	211.33	210.39	212.07	211.72	210.42	210.49	211.76
207.8	207.32	207.59	208.43	207.47	208.11	206.68	207.11	207.76	207.45	207.78	207.04	207.22	207.28	209.62	208.19	207	209.02	208.42	206.77	207.05	207.59	206.86	208.3	208.33	208.87	207.81	207.23	207.59	207.63	208.39	208.12	208.07	207.55	208.29	207.57	208.23	206.92	208.32	207.6	208.6	206.67	207.62	207.24	206.91	206.76	207.99	208.52	207.67	207.8
207.77	207.46	207.91	208.17	207.63	206.94	208.07	207.67	208.21	207.61	208.98	208.23	207.25	207.84	208.25	207.71	208.07	207.2	208.15	208.68	207.71	208.36	208.91	208.23	207.6	208.98	207.47	207.62	207.11	207.73	207.84	207.33	207.58	208.18	208.02	207.57	208.29	208.23	208.35	208.03	207.84	207.29	207.44	208.15	208.54	208.05	206.96	208.01	207.26	208.45
207.42	208.63	209.93	208.42	208.91	207.93	209.31	208.72	210.6	208.61	209.12	208.12	208.42	208.87	208.08	210.58	208.22	209.11	208.66	208.15	207.63	208.5	207.52	207.2	209.04	207.6	209.24	208.78	207.99	208.87	208.25	208.8	207.11	207.76	208.99	207.35	208.57	209.01	208.29	208.53	208.94	208.87	207.92	208.22	208.86	208.88	207.8	208.02	208.11	208.1
210.05	209.5	209.5	208.68	210.06	209.08	209.24	208.92	209.13	209.84	209.36	209.36	210	208.81	210.01	209.37	209.26	209.12	209.55	209.54	209.4	207.99	208.91	209.09	209.52	209.72	209.67	209.87	209.87	209.2	208.2	208.94	210.06	209.41	209.17	208.57	210.06	209.46	210.01	208.97	209.21	208.88	210.05	208.81	208.74	209.35	210.25	210.15	209.71	208.55
217.34	216.56	217.42	217.1	217.04	216.56	215.53	216.55	217.48	217.85	217.08	217.69	216.54	217.47	216.9	216.76	216.6	217.88	216.25	217.17	217.42	216.96	217.46	216.98	216.2	217.27	216.93	216.76	217.38	216.74	216.7	216.54	217	216.5	216.26	217.1	217.06	216.58	217.72	217.12	215.09	217.25	217.47	217.13	216.76	217.18	216.71	216.3	216.87	216.53
208.9	207.86	209.64	208.21	210.33	208.48	210.6	207.08	209	208.52	208.55	209.94	207.92	207.82	209.61	208.94	208.32	209.16	208.78	209.27	209	208.6	209.65	209.42	207.92	209.13	207.21	208.48	208.84	208.12	209.75	208.75	209	208.83	207.6	208.09	207.64	210.23	209.09	208.05	209.31	209.21	207.64	209	208.63	209.12	209.34	209.64	208.67	208.25
207.43	208.44	208.76	207.26	208.39	207.65	209.32	209.53	208.39	208.63	207.76	207.73	208.72	207.6	209.05	208.36	209.25	208.73	208.59	207.15	208.71	208.45	207.94	207.55	207.66	207.79	209.3	208.9	208.81	208.6	207.91	209.16	207.5	208.93	207.88	208.09	208.3	208.04	208.45	208.15	208.82	208.19	207.26	208.74	209.3	209.09	208.19	208.01	208.22	208.48
201.21	201.97	200.88	200.69	201.02	201.19	201.31	201.87	201.62	200.95	201.07	201.4	200.27	200.21	201.53	201.02	201.34	200.46	200.58	201.21	200.85	201.81	201.6	201.31	200.41	201.49	202	200.75	201.38	201.51	201.13	200.99	201.07	200.63	201.15	200.18	201.98	201.88	202.82	201.19	200.96	200.7	200.51	201.22	200.97	202.5	201.64	200.59	201.54	202.02
208.73	208.51	208.24	209.32	208.66	209.08	208.19	208.59	208.61	207.84	209.48	207.6	208.43	208.23	208.34	207.66	208.36	209.85	208.2	208.44	207.36	208.69	208.61	209.22	208.95	207.91	209.24	208.66	207.27	208.08	207.16	208.19	208.13	208.48	207.46	206.72	208.48	208.54	209.66	208.04	208.95	208.64	208.73	209	208.72	209.16	208.17	208.38	208.33	208.91
202.24	200.79	202.59	202.48	202.56	203.68	203.18	202.58	202.84	203.36	203.08	202.45	202.63	202.42	201.34	202.61	202.34	202.23	203.02	202.28	201.86	203.51	202.67	203.9	202.26	202.2	203.2	202.76	201.88	202.23	202.82	202.88	202.61	202.36	202.74	202.47	202.33	200.83	203.23	202.29	201.76	203.2	202.92	199.95	202.5	201.74	203.21	204.3	203.93	202.57
210.3	209.93	209.34	209.77	209.09	209.19	209.22	208.58	210.02	209.94	208.89	209.05	208.65	209.08	209.85	209.15	209.12	210.22	208.41	209.48	210.14	210.08	209.47	209.08	209.56	209.44	210.3	209.64	210	209.3	209.36	209.78	209.58	209.45	209.75	209.4	210.19	208.59	209.17	209.62	209.41	210.45	208.86	209.49	209.01	209.82	209.35	209.08	209.15	209.71
205.01	203.42	202.92	203.69	203.71	203.78	204.47	202.75	203.31	203.71	203.38	203.61	202.81	202.92	202.45	203.43	204.05	203.83	204.19	204.12	204.15	204.37	204.1	203.34	203.93	204.56	203.31	203.3	203.53	203.92	204.85	203.71	203.14	203.86	202.81	203.74	203.69	204.9	203.63	203.88	203.78	204.2	203.72	204.11	202.9	204.1	204.19	202.91	204.26	204.1
203.85	205.09	203.06	204.24	205.94	202.92	205.09	203.96	203.51	203.46	204.38	203.97	204.12	204.66	202.88	204.27	203.92	203.87	204.56	203.19	203.78	203.37	203.48	204.26	203.24	203.18	204.26	202.9	203.11	204.04	203.26	202.65	203.11	203.08	204.16	203.79	204.31	204.46	204.38	203.99	203.81	203.24	203.64	203.74	205.03	203.41	202.71	203.74	204.73	203.44
209.73	207.88	209.5	207.82	208.43	208.69	208.26	208.63	208.26	209.24	208.29	208.04	208.74	208.4	208.34	208.66	207.69	209.92	207.1	207.43	208.37	209.19	209.05	208.77	207.51	209.33	207.43	208.1	208.48	208.5	208.46	208.54	208.14	209.59	209.08	208.92	208.58	207.92	208.85	208.41	208.48	208.41	208.24	207.88	208.12	207.24	209.4	208.93	207.12	208.78
203.68	203.26	204.15	204.23	204.29	203.6	203.5	203.56	204.38	204.78	204.5	202.55	203.6	203.99	204.08	204.52	203.51	203.63	202.95	204.4	203.39	203.59	202.65	204.62	203.64	204.68	203.61	203.56	203.85	205.31	204.81	203.99	203.68	204.25	202.86	203.35	203.63	204.53	203.94	204.55	204.33	204.25	203.22	203.43	203.5	204.28	203.59	204.1	203.34	203.23
218.11	216.45	218.37	217.52	218.21	217.74	218.05	217.34	218.81	216.53	217.51	217.38	217.6	216.91	218.26	217.18	218.74	217.84	217.7	218.65	217.92	217.84	219.23	218.3	217.49	215.91	218.43	217.55	217.45	217.41	218.71	217.01	217.81	217.77	218.75	216.72	217.82	218.83	217.58	218.53	217.2	218.22	218.36	218.31	218.68	216.7	219.04	217.35	218.18	217.21
209.3	208.01	208	208.7	208.43	209.86	208.55	209.04	208.08	208.04	208.03	208.36	208.85	208.8	209.13	207.93	208.65	208.62	208.39	208.84	207.52	209.23	208.57	209.17	209.68	208.12	208.86	209.82	209.75	208.8	208.47	207.73	208.17	208.85	208.12	209.07	208.46	209.8	208.7	208.39	208.34	207.77	209.76	208.22	208.65	209.33	208.61	210.38	209.49	209.35
208.04	206.66	207.7	208.24	207.97	207.46	208.01	207.98	207.56	207.72	207.62	208.49	207.78	207.18	208.53	208.22	207.74	207.83	207.81	207.35	208.29	207.77	207.56	207.27	207.2	208.67	207.37	208.42	206.6	207.21	207.75	207.35	208.08	207.52	207.71	206.9	209.51	208.27	207	206.81	208.56	206.22	207.93	207.11	208.14	207.96	208.51	207.41	207.31	207.63
206	206.57	206.61	206.78	206.74	206	205.8	206.14	206.32	205.89	205.67	206.97	206.33	206.61	206.89	206.6	206.31	205.21	205.23	206.6	205.75	205.49	206.53	206.75	207.83	205.32	207.26	205.93	207	206.42	206.54	206.57	205.66	205.15	206.18	206.48	206.8	205.87	206.64	205.85	205.91	207.13	205.82	206.07	206.39	205.87	207.07	206.44	206.01	206.97
206.17	205.68	206.37	206.1	205.21	206.13	205.43	206.39	206.38	206.62	207.5	206.07	207.83	207.44	207.37	207	206.42	205.82	206.59	205.7	206.05	205.11	206.38	205.44	204.66	206.33	204.97	205.84	205.79	206.09	206.47	207.01	205.02	206.15	207.62	205.96	206.31	206.55	205.31	207.05	206.29	207.08	205.41	206.04	206.49	206.62	206.8	205.35	206.87	206.05
205.54	205.24	205.13	204.42	204.69	204.07	203.66	203.75	204.58	205.2	205.62	204.31	203.47	204.54	204.45	204.66	205	204.14	205.07	204.41	205.21	205.36	203.83	204.12	205.34	205.27	204.44	204.15	205.32	204.51	203.99	204.42	205.65	204.53	204.11	204.52	204.38	203.62	205.17	205.25	204.38	203.93	204.64	204.12	204.52	204.52	205.48	204.57	204.57	204.04
203.93	203.14	202.77	203.68	203.69	203.15	204.96	204.14	202.86	202.99	203.87	203.34	203.52	203.16	204.41	204.44	203.35	202.28	203.01	203.14	203.51	203.94	203.12	202.64	202.41	203.71	203.62	202.85	203.14	204	203.51	203.79	203.32	202.93	203.86	203.13	204.72	203.15	202.78	204.41	203.96	204.46	203.92	204.53	203.85	203.57	204.05	203.2	202.55	203.77
199.08	197.75	197.73	199.09	198.24	198.89	197.53	198.42	197.84	197.82	197.58	198.06	197.89	197.96	198.18	198.64	198.48	197.77	197.47	197.92	197.51	197.94	197.92	197.99	198.26	198.26	197.49	199.14	198.6	197.36	197.09	197.58	197.82	199.88	197.72	197.03	199.07	198.77	197.59	198.53	198.24	198.1	198.56	198.11	197.15	198.14	198.63	197.94	198.75	197.42
199.48	200.07	198.85	199	198.94	199.24	199.41	200	199.22	198.99	200.69	198.82	198.87	198.6	199.21	200.55	200.17	199.1	199.5	200.17	198.58	199.37	198.8	200.01	199.79	198.97	199.17	199.16	200.08	199.18	200.24	198.43	199.93	199.83	198.42	199.9	199.06	198.49	199.1	200.22	199.52	200.41	199	200.88	200.2	199.67	200.42	199.67	198.96	199.23
217.5	216.38	216.97	217.47	217.32	216.76	215.75	217.34	216.88	216.71	216.09	216.84	217.92	215.91	216.89	215.52	216.75	217.07	217.79	216.86	216.71	216.31	216.53	217.32	216.84	217.6	215.43	216.56	217.16	216.67	216.52	216.17	216.15	216.93	216.66	216.67	217.23	217.54	216.35	216.91	216.95	217.14	217.66	217.39	216.77	217.32	216.81	216.58	216.43	215.64
213.64	214.76	212.92	214.23	214.25	213.4	213.75	215.73	213.45	213.42	214.28	214.58	214.26	214.38	213.34	214.15	214.22	213.86	213.77	214.1	213.43	213.04	213.89	213.96	214.2	214.56	213.57	213.8	214.31	215.63	214.24	214.47	214.85	213.89	215.29	213.42	214.54	213.95	213.42	214.74	214.72	212.92	213.8	213.83	213.39	214.74	213.72	214.06	213.73	213.5
216.81	217.55	216.83	217.64	218.22	217.63	218.08	217.96	217.71	217.67	218.29	216.88	217.97	217.82	217.46	216.5	218.27	218.02	218.04	217.81	217.89	216.68	217.86	216	217.41	216.98	217.67	217.44	218.82	218.23	217.65	217.91	218.62	217.15	218.48	218.13	216.93	217.59	217.59	218.77	218.13	218.01	218.9	217.7	218.62	216.81	217.38	216.9	217.91	217.5
206.36	207.2	206.15	207.14	206.81	206.45	207.2	208.01	206.44	207.01	205.41	208.1	207.41	206.51	205.07	206.37	206.59	205.81	206.14	206.24	208.02	206.57	205.4	207.03	205.95	205.46	206.44	205.54	206.23	205.62	206.7	205.4	206.36	205.71	207.33	206.05	205.84	206.15	207.07	205.59	206.59	206.29	205.94	206.25	205.45	206.08	205.81	206.34	206.19	206.07
216.72	216.9	217.35	217.32	216.05	216.52	217.95	216.59	217.17	216.07	217.55	218.29	216.59	217.04	216.87	216.9	217.72	216.77	217.79	216.07	217.08	217.43	217.42	216.48	216.62	218.08	216.74	216.8	217.63	216.35	217.18	217.31	217.24	216.3	216.96	216.66	217.17	216.42	218.07	217.42	218.1	218.3	217.11	216.29	216.75	216.05	216.07	217.1	216.03	217.59
201.02	200.54	201.62	201.25	202.73	201.22	201.92	200.85	201.21	200.86	200.52	201.93	201.67	200.55	201.59	201.12	201.96	201.01	200.9	200.41	200.6	201.98	201.74	201.7	201.3	201.82	201.08	200.77	201.94	202.18	201.34	201.12	201.68	201.96	200.07	202.32	202.03	200.81	201.46	200.84	201.94	200.32	200.84	201.68	201.43	202.54	201.51	201.13	201.47	201.77
206.37	206.81	206.47	205.01	206.98	205.83	207.53	207.49	206.82	206.38	206.31	206.37	206.24	206.67	205.88	205.5	207.11	206.58	206.68	205.09	206.08	206.7	206.46	206.2	206.08	205.73	207.71	206.97	207.78	206.58	206.33	206.46	208.02	207.62	205.47	206.73	205.34	205.79	206.78	206.2	206.26	205.75	206.77	205.68	206.95	205.6	206.38	206.23	206.38	205.55
199.78	199.01	199.73	199.83	199.06	198.73	199.65	199.98	199.4	198.53	199.63	199.11	199.49	199.8	198.77	199.11	200.05	198.6	199.57	200.84	198.67	198.52	199.93	198.53	199.94	198.58	198.94	199.61	198.94	199.33	199.73	199.68	199.62	199.44	199.22	200.2	199.51	198.56	198.24	199.67	199.23	199.1	199.33	198.92	199.44	199.95	199.44	198.75	199.53	200.14
205.2	203.75	205.29	204.07	205.78	205.6	205.12	204.65	204.61	204.61	205.19	205.74	203.83	204.57	205.46	205.42	205.61	204.56	203.93	204.38	203.25	204.58	204.83	204.01	204.76	205.34	205.07	203.87	205.65	204.97	204.49	205.78	204.65	204.85	204.94	204.76	204.72	205.41	204.61	203.68	205.41	204.63	205.56	204.17	205.73	205.02	205.13	205.19	203.7	203.82
205.67	206.72	206.49	206.99	206.18	206.7	206.99	206.67	205.08	206.5	207.15	207.45	206.5	206.41	206.36	206.5	205.19	206.56	206.25	206.05	205.95	207.14	207.1	206.1	206.18	206.51	206.2	206.85	206.28	205.66	206.2	206.45	206.32	206.56	206.53	206.73	205.07	207.11	206.75	206.24	206.88	205.71	207.58	205.5	206.01	207.04	206.2	206.86	206.49	207.86
216.38	217.23	217.68	216.77	216.91	217.38	217.53	217.29	218.03	216.74	217.41	215.41	217.29	216.49	217.02	216.82	216.95	217.64	217.33	216	217.26	217.04	217.14	217.34	216.49	216.13	217.31	215.89	217.54	217.1	217.43	217.38	217.42	216.63	217.5	216.39	216.91	216.75	218.21	216.6	216.99	216.42	217.19	216.44	216.8	217.09	216.83	215.96	216.66	216.95
213.07	212.48	213.09	212.57	211.69	213.32	211.92	211.78	212.53	212.23	212.49	211.96	212.27	212.39	212.65	213.88	212.52	212.57	213.01	212.71	213.43	213.22	210.35	212.53	213.06	212.92	212.29	212.68	211.48	212.35	212.43	212.1	212.18	213.42	212.15	211.75	211.88	212.22	214.03	211.81	213.34	213.54	212.9	212.26	212.51	212.55	212.58	212.68	212.72	211.6
194.18	193.79	194.66	194.04	193.64	193.16	194.83	193.63	193.83	194.63	194.41	195.49	194.43	193.77	193.84	193.15	194.22	193.8	195.46	194.54	193.14	192.63	195.37	193.27	194.4	194.57	195.15	194.42	194.41	195.73	194.62	194.56	194.63	194.48	193.62	195.37	194.09	194.32	194.04	194.36	194.1	194.74	193.19	193.81	194.26	193.63	194.38	194.13	195.53	194.85
208.66	208.23	208.22	208.51	209.12	208.69	208.07	208.41	209.09	209.01	209.95	209.05	208.17	209.87	208.5	209.05	208.56	208.76	208.51	208.18	208.48	209.03	208.53	209.03	210.17	208.37	208.46	209.13	208.25	208.83	208.88	208.92	208.29	209.09	208.88	208.55	208.6	208.31	208.38	207.72	209	209.35	209.2	208.18	209.56	209.03	208.67	207.94	208.5	208.96
212.21	211.82	212.02	212.11	210.94	212.04	212.5	211.53	211.28	212.3	212.75	212.34	212.55	211.22	211.17	212.21	211.96	211.79	211.63	211.15	211.47	212.86	211.06	211.16	210.84	211.74	211.85	211.19	211.79	212.74	212.14	211.33	211.88	211.77	211.08	211.57	213	211.31	212.92	212.6	211.36	211.68	212.47	211.83	211.15	212.72	211.39	212.41	212.79	211.47
217.6	217.38	218.59	219.01	218.96	217.5	217.67	218.26	217.86	218.39	217.8	217.82	218.19	216.88	217.35	217.42	216.3	216.79	217.66	217.33	217.97	218.05	218.29	216.44	217.28	217.46	219.24	217.35	218.98	217.04	217.29	217.51	218.29	217.26	217.22	217.56	217.71	217.47	217.03	217.13	217.89	218.69	218.27	217.97	217.2	217.65	218.76	217.78	218.45	217.21
199.01	198.35	198.32	198.67	198.04	198.94	197.89	198.68	199.46	197.65	197.57	198.77	198.09	198.02	199.32	198.92	198.22	198.81	198.61	198.37	199.52	198.71	199.47	197.85	198.55	199.25	199.31	198.25	199.38	198.28	198.76	199.51	197.4	198.37	199.35	198.66	197.97	197.98	199.2	199.03	198.48	199.43	197.86	199.35	198.5	198.14	199.28	198.61	199.15	198.02
201.2	200.01	201.61	201.38	201.49	201.41	201.99	199.39	201.28	202	200.22	200.7	201.19	201.25	202.12	201.53	201.92	201.21	200.66	201.02	202.17	201.36	201.55	200.23	202.61	201.22	201.99	201.1	200.86	201.72	201.89	200.46	201.76	201.29	199.97	201.42	201.82	200.45	201.43	201.15	201.18	201.48	201.76	201.9	201.42	202.05	200.6	202.53	200.21	200.68
207.16	208.4	207.16	208.89	208.05	207.1	207.21	207.2	209.38	206.95	207.96	208.34	207.23	208.52	207.15	207.73	207.83	207.26	207.55	207.38	207.29	208.1	208.54	207.39	207.59	208.06	208.21	208.41	208.68	209.38	208.89	207.46	208.53	208.03	207.6	208.04	206.93	207.87	208.15	208.04	206.78	208.26	207.28	208.23	207.89	207.59	207.81	208.83	208.34	208.11
213.11	212.42	212.34	212.79	213.39	212.79	212.49	212.84	212.84	213.68	213.88	212.39	213.46	213.72	212.64	211.89	213.06	213.02	212.02	212.69	212.73	212.24	213.48	212.3	212.31	213.64	213.17	211.1	213.2	213.59	213.61	212.17	212.63	214.01	213.08	214.1	213.32	213.64	212.32	213.45	212.73	212.58	213.68	213.79	213.11	213.4	213.19	213.32	213.19	213.45
212.9	212.18	213.41	214.1	213.02	212.9	212.35	212.69	213.13	212.94	211.88	213.12	211.96	213.28	213.7	212.85	213.67	214	213.08	212.82	213.19	212.07	214.42	213.09	213.29	213.54	213.67	212.25	213.01	213.67	213.49	212.44	212.32	211.86	213.76	212.29	212.96	212.62	211.43	213.47	212.59	213.36	212.76	213.07	213.67	213.44	213.67	213.97	213.31	213.58
208.68	209.09	208.07	208.3	208.82	208.44	209.63	208.4	209.04	209.19	209.72	209.06	208.84	209.42	208.33	209.02	208.88	208.32	208.72	209.77	209.04	208.68	209.42	208.06	210.15	208.33	208.38	207.89	209.11	208.25	209.13	209.25	209.48	208.24	208.1	207.31	209.08	208.69	209.6	207.91	208.55	208.2	208.48	208.98	208.15	208.39	209.09	209.4	209.97	208.89
203.4	203.24	203.6	202.92	203.53	203.82	203.8	203.14	202.64	204.35	204.19	203.89	204.71	203.42	203.84	204.59	203.23	204.16	204.12	202.98	203.21	204.07	204.13	204.83	203.76	202.34	203.59	202.49	202.92	204.28	205.25	202.42	203.99	203.91	203.97	203.99	202.53	204.66	202.68	204.68	204.33	204.4	203.69	204.74	203.03	203.03	202.12	204.2	202.99	203.79
212.14	211.49	212.85	211.94	211.92	213.07	210.85	211.81	211.52	211.73	212.8	212.45	212.4	211.58	210.91	211.54	212.46	210.54	211.94	210.82	211.91	212.09	211.79	211.69	210.66	211.07	211.47	211.96	211.04	211.72	212.47	211.8	211.43	211.77	211.52	211.98	211.84	211.02	211.71	212.16	210.92	212	212.16	213.2	210.63	212.57	211.97	211.88	210.96	211.97
212.63	212.19	210.56	212.07	211.51	212.67	212.11	212.23	212.33	211.45	212.74	212.41	212.8	212.76	212.23	211.97	212.58	212.79	213.21	211.72	212.45	211.67	211.61	212.52	212.35	212.91	211.86	212.06	213.65	212.82	212.32	212.29	211.86	212.81	212.48	212.88	211.45	212.61	211.87	213.05	212.98	212.57	212.27	213.46	212.02	213.01	211.76	212.35	212.61	211.35
206.23	204.89	204.57	204.02	204.08	204.41	204.99	203.77	205.39	205.19	205.48	205.37	204.04	205.41	206.1	204.48	203.94	204.98	204.44	204.36	205	204.82	204.61	204.23	204.24	204.49	204.42	204.85	205.09	205.54	203.95	205.65	204.81	204.65	204.34	205.08	203.77	203.27	205.44	205.46	204.64	205.51	205.68	204.32	204.78	204.31	204.42	205.15	206.03	204.05
217.12	216.98	216.47	217.17	216.6	215.37	218.03	217.66	217.52	217.48	216.74	217.03	217.96	217.39	217.16	217.56	217.45	216.4	218	217.76	217.02	217.19	217.14	218.24	217.81	217.65	216.21	217.33	217.59	217.21	216.73	217.27	216.26	217.45	217.1	217.15	216.92	218.12	216.69	216.48	216.47	218.62	218.52	216.78	217.97	216.17	216.62	217.7	217.04	217.51
212.81	211.92	212.2	212.26	212.33	213.58	212.73	213.09	211.72	211.06	211.21	211.94	212.26	211.5	212.81	212.8	211.34	213.42	211.8	212.21	211	212.04	212.01	211.72	212.28	213.64	212.65	212.17	213.86	212.65	212.1	210.88	212.95	212.73	212.69	212.34	211.41	212.26	213.4	210.55	212.45	213.42	212.62	214.26	213.32	212.89	212.42	213.53	212.61	212.59
210.86	211	213.35	211.49	211.83	211.48	210.83	213.1	212.22	212.26	212.78	211.03	211.5	213.23	210.37	213.31	212.22	212.62	212.7	211.84	213.23	212.68	211.84	212.64	212.23	212.65	211.88	212.24	211.54	212.34	211.75	212.77	213.12	212.43	212.07	212.8	213.01	213.19	212.42	212.12	211.97	211.48	212.78	211.43	212.41	212.4	212.43	212.98	212.16	211.33
209.36	209.6	208.66	209.16	209.86	208.7	209.78	209.76	208.43	208.6	209.14	209.65	208.59	210.43	210.11	208.87	208.5	209.54	209.74	210.65	210.18	208.43	208.27	208.92	211.12	209.22	208.41	209.32	210.1	210.2	209.34	209.08	208.54	209.43	209.25	209.47	208.97	209.84	208.98	208.59	208.46	210.76	208.37	208.85	208.99	208.61	209.6	209.24	210.35	209.56
194.81	194.87	193.82	194.21	194.35	193.74	193.91	194.44	195.21	194.77	194.34	194.54	195.08	193.77	194.51	194.55	193.39	194.03	194.84	193.27	193.64	193.47	193.76	193.95	195.06	194.94	193.96	194.16	194.94	193.24	193.99	193.94	195.2	194.61	195.45	194.17	194.38	194.58	194.32	194.62	193.58	193.88	195.64	192.68	193.04	195.25	193.79	194.43	194.25	194.61
204.91	205.23	205.52	206.1	205.78	206.49	205.2	205.05	205.41	204.94	205.2	206.26	205.7	204.44	205.26	205.46	205.84	205.04	205.26	204.65	204.86	205.9	204.53	204.57	205.52	206.33	206.03	206.38	205.77	205.51	205.75	205.24	205.56	204.71	204.83	204.38	205.67	204.67	205.55	204.81	206.03	205.95	204.37	205.91	205.87	205.27	206.12	206.47	205.86	205.97
211.87	212.01	211.03	212.8	211.57	212.48	211.55	211.91	210.9	211.92	211.2	211.39	212.62	211.41	212.74	211.08	212.79	211.53	212.71	211.93	212.1	212.24	210.98	211.72	212.26	212.43	212.24	211.89	212.24	210.68	210.58	212.88	212.37	210.82	211.97	210.88	210.71	212.26	211.26	211.57	211.5	210.42	211.66	212.93	211.27	212.79	212.41	210.52	211.81	211.9
200.98	199.63	201	200.6	199.78	200.55	200.22	199.22	200.56	200.66	198.78	200.35	199.84	199.78	200.31	200.24	200.41	200.83	200.63	201.45	199.84	200.92	200.27	201.09	199.85	200.33	198.57	200.36	201.25	200.26	200.36	199.43	200.04	199.55	198.6	201.03	200.79	200.15	201.02	200.81	200.18	200.33	199.62	200.34	200.95	198.7	199.39	199.93	200.3	199.9
203.08	202.38	204.1	203.92	203.8	204.39	203.33	203.72	202.89	204.11	203.92	203.19	201.13	203.53	202.77	202.44	203.53	203.71	203.41	203.35	203.31	202.88	203.73	203.71	201.92	203.41	202.62	203.18	202.96	204.4	202.84	203.89	203.68	204.41	202.77	202.34	203.81	203	204.25	203.21	202.98	203.57	202.25	203.08	203.51	203.88	203.13	202.88	202.99	204.32
209.19	211.66	209.19	209.41	209.59	211.31	209.02	209.26	210.32	208.99	209.24	210.55	209.93	209.65	209.46	209.75	208.38	209.59	210.39	208.95	209.61	209.94	210.27	209.27	209.26	208.56	209.22	211.53	208.56	209.49	211.41	209.68	209.48	209.99	208.92	209.2	209.51	210.24	209.8	208.94	210.53	209.37	209.91	210.17	210.46	209.58	209.46	210.11	207.74	210.39
204.19	203.98	204.14	202.99	205.18	203.71	203.57	203.5	204.22	204.44	203.56	204.13	204.41	204.24	203.84	204.74	204.11	203.09	203.69	203.66	203.9	204.07	203.54	203.35	205.34	203.81	205.06	203.15	202.27	203.57	203.6	203.4	205.72	204.38	202.89	203.92	204.66	204.64	203.69	204.3	203.9	203.06	204.74	204.18	203.68	203.43	202.79	204.03	203.95	204.67
209.1	208.44	208.95	207.31	209.65	207.98	207.89	208.85	207.96	209.74	209.68	208.21	208.66	209.21	208.48	208.16	208.51	208.48	209.81	209.04	209.15	210.27	207.72	207.65	209.28	209.22	209.43	209.18	207.88	209.05	208.44	208.4	208.41	209.02	209.25	208.28	209.01	208.55	209	207.71	209.05	208.24	209.11	208.05	209.05	208.49	208.13	208.47	208.26	208.93
199.12	199.09	197.92	199.45	200.01	200.04	198.49	199.85	198.7	200.16	199.91	199.23	200.12	200.3	200.71	197.96	198.71	199.55	197.96	200	199.39	199.36	200.16	199.52	200.2	199.48	201.29	199.03	199.78	200.74	200.55	199.51	199.69	198.92	200.37	199.21	199.82	198.68	199.35	199.79	199.02	199.75	198.77	199.87	198.43	199.4	199.09	199.31	200.43	199.27
203.43	203.74	203.37	202.74	203.22	203.1	202.81	201.49	202.26	203.11	203.09	202.53	202.97	203.06	202.47	202.77	202.58	201.42	203.62	201.26	201.89	201.48	201.43	202.7	203.32	201.37	203.95	202.51	202.59	203.18	203.91	201.57	202.68	202.27	201.55	202.13	202.25	202.07	202.54	202.92	201.88	202.93	202.32	203.42	202.78	202.01	203.01	201.86	203.29	202.95
199.03	199.49	198.43	199.02	199.22	200.05	199.16	198.91	198.83	200.5	200.19	199.21	199.81	200.42	198.96	199.01	199.95	200.85	199.14	199.48	198.88	199.25	198.72	199.56	199.05	199.16	198.8	199.42	198.06	199.48	199.47	197.78	198.31	198.92	198.93	200.77	200.09	199.47	198.67	199.5	200.37	199.11	198.72	200.08	198.95	198.07	200.87	199.37	200.35	199.49
207.31	207.98	208.45	206.88	208.13	207.8	207.49	209.27	206.79	208.25	207.45	206.72	206.42	207.02	207.55	206.9	207.22	208.12	207.04	206.71	207.93	207.96	207.21	207.9	208.2	207.32	207.19	207.86	207.42	207.51	207.77	208.6	208.2	208.69	207.63	207.13	208.26	206.85	207.55	207.38	207.04	206.53	207.54	207.24	206.95	207.27	208.14	208.11	206.73	207.8
212.21	211.74	211.88	211.41	211.76	212.71	211.26	212.94	211.45	212.23	211.12	212.28	211.48	211.86	211.68	212.8	212.08	212.39	211.42	211.24	210.22	211.6	212.44	210.59	212.2	211.3	210.85	212.1	211.82	212.61	212.03	211.84	212.58	212.41	212.15	211.57	210.91	211.8	211.43	212.28	212.41	211.54	212.42	211.45	211.92	212.88	211.32	211.44	212.09	211.77
203.98	204.31	203.89	204.17	205.02	204.2	204.63	204.55	204.7	204.78	204.86	205.07	204.12	204.59	204.34	204.61	204.88	203.35	205.83	204.75	204.65	206.38	204.96	204.93	205.69	204.16	204.96	205.26	205.54	205.71	204.91	205.07	205.95	205.18	204.6	205.02	204.74	204.11	204.51	204.82	204.9	205.44	204.71	205.53	205.5	203.65	204.05	205.36	203.41	205.22
212.97	212.7	213.67	213	213.47	212.7	212.51	214.31	213.88	213.04	213.39	212.96	213.39	213.1	214.32	213.94	213.09	213.19	212.11	213.06	212.78	212.94	214.3	213.17	212.66	212.99	213.55	213.51	213.12	212.16	213.51	212.33	213.83	213.14	212.46	213.67	213.75	213.52	212.96	213.82	213.67	212.6	213.47	214.05	212.5	211.92	213.98	213.24	213.02	212.93
218.18	218.46	217.7	218.64	217.82	217.76	216.56	216.91	218.02	216.49	217.79	217.75	217.38	217.89	218.27	217.82	219.36	217.45	217.33	217.14	217.08	218.18	217.78	218.05	216.59	217.01	217.8	218.32	218.76	217.87	215.78	218	217.87	218.03	218.45	217.76	217.5	216.89	219.17	217.6	218.61	217.82	218.68	217.58	216.73	217.81	217.02	218.2	217.43	217.67
203.88	202.34	203.34	201.17	202.11	202.47	202.15	202.1	202.13	202	202.14	203.31	201.77	202.02	202.47	201.99	203.18	202.02	202.24	202.82	203.01	201.89	202.42	202.41	202.35	201.72	203.02	202.89	203.24	201.14	203.5	202.25	203.58	202.86	203.17	203.29	202.74	202.17	201.26	201.68	203.11	203.26	203.71	202.86	202.37	202.28	202.41	202.36	203.97	202.28
197.55	199.42	198.76	198.48	197.73	199.27	198.6	199.24	198.49	198.93	198.43	199.63	198.56	197.33	198.52	199.29	198.25	197.83	198.16	200.37	198.36	198.63	198.83	199.88	197.51	197.91	197.83	199.33	198.11	198.22	199.49	198.77	198.53	198.7	198.02	198.21	199.12	198.26	199.5	198.81	199.31	197.77	198.35	197.83	197.61	197.91	197.71	198.93	198.59	198.73
208.21	207.45	208.36	206.99	208.19	207.51	206.66	208.14	208.17	206.19	207.6	208.46	208.96	207.87	207.91	207.56	206.7	208.39	208.42	207.28	209.21	208.45	208.16	208.22	207.92	207.81	208.83	207.35	208.53	206.91	207.02	207.79	207.1	207.31	208.14	207.14	207.79	207.54	208.1	207.71	208.74	207	207.76	207.25	208.08	207.13	207.69	206.62	207.58	209.07
208.09	207.42	207.93	207.56	207.51	207.62	206.99	206.98	207.93	207.46	207.8	207.78	207.2	207.77	207.92	207.35	207.43	207.57	208.36	207.36	207.87	207.02	207.17	207.62	207.59	207.26	208.43	208.04	207.65	207.22	208.61	207.1	207.81	207.72	207.79	207.67	207.68	206.37	207.23	207.93	208.41	207.51	207.71	207.26	207.45	207.47	208.2	207.57	207.41	207.74
202.7	201.77	203.43	202.63	202.36	201.96	202.44	203.22	201.83	201.79	203.91	202.95	201.65	202.88	202.61	201.67	202.37	203.14	202.05	202.93	202.52	203.62	201.74	202	202.75	201.69	202.54	202.61	203.44	202.58	203.56	202.03	202.18	202.22	202.58	203.1	202.44	201.44	203.19	201.31	202.86	202.38	203.73	202.36	202.88	202.39	202.57	203.34	201.93	201.15
199.73	200.53	200.09	199.19	200.06	200.38	199.73	198.98	199.73	199.9	199.52	200.42	199.72	198.51	199.93	200.45	198.42	199.4	199.4	199.28	200.94	198.9	199.54	199.69	199.81	198.5	199.67	199.73	199.55	200.53	199.8	200.54	199.55	198.98	199.87	200.42	200.05	198.9	199.06	199.54	198.77	198.24	199.52	200.05	199.36	199.09	200.65	198.31	199.23	199.61
216.63	217.2	216.8	215.78	217.37	217.29	216.16	217.61	217.47	217.71	216.01	215.98	217.53	217.53	216.35	217.22	218.18	217.09	216.66	216.6	217.6	218.02	216.8	216.74	216.86	216.98	217.12	215.75	217.26	216.99	216.71	215.35	217.06	218.3	215.52	216.49	217.05	216.85	216.97	217.8	217.01	217.13	216.81	218.52	217.94	216.67	215.95	216.5	216.47	216.86
206.95	207.78	207.64	207.11	207.87	208.01	208.43	208.13	207.37	207.25	207.79	208.25	208.35	207.54	208.64	208.06	209.3	207.2	208.03	207.72	207.94	207.44	208.54	207.74	207.75	208.27	207.46	207.94	206.66	208.54	208.27	206.52	207.7	207.33	207.15	207.61	208.47	207.97	206.77	207.55	207.46	207.61	207.64	207.53	207.65	208.14	208.38	206.72	207.18	208.5
211.51	212.65	211.49	212.41	211.57	211.23	211.88	211.66	212.29	211.95	210.89	211.48	211.85	212.73	212.1	211.57	213.24	212.09	211.21	211.53	211.19	212.62	212.53	211.01	213.18	211.66	211.08	212.06	212.07	211.78	211.44	211.2	212.18	211.87	212.14	211.82	211.18	211.9	210.74	211.64	212.81	212.72	211.62	212.15	211.47	212.13	211.67	212.61	212.25	211.29
198.44	197.69	197.65	197.45	197.87	197.64	197.3	198.51	197.86	198.77	196.62	198.26	196.72	197.87	197.67	199.45	197.62	197.49	197.87	197.63	198.32	199.37	198.73	197.29	197.92	197.84	197.5	199.03	197.57	197.78	197.96	197.53	198.24	198.39	196.93	197.42	198.44	196.73	198.15	197.71	197.24	199.03	198.61	198.09	197.43	198.56	197.63	198.35	198.6	198.22
202.67	203.29	201.99	201.92	202.2	202.66	201.85	202.81	202.18	202.79	202.89	202.11	202.2	202.22	201.8	202.24	202.36	202.96	202.72	203.29	202.43	201.93	203.79	202.86	202.5	202.07	202.18	202.45	202.6	201.16	202.75	202.79	202.02	202.66	203.36	203.5	201.59	202.45	202.24	202.07	201.88	202.62	203.42	202.3	201.72	203.96	201.77	203.11	201.39	202.43
199.3	199.61	199.79	198.29	199.59	200.22	198.54	199.8	199.75	199.33	200.39	200.93	199.34	198.82	200.11	200.33	199.02	199.68	199.96	199.68	199.72	198.04	200.31	199.98	199.85	198.73	198.95	199.51	199.3	198.49	199.75	197.6	200.82	198.02	200.36	200.26	199.57	199.63	200.13	199.92	199.39	199.23	199.15	199.73	199.94	199.56	198.74	199.12	199.89	198.85
203.04	203.44	203.16	204.44	203.6	203.48	203	203.48	202.81	203.04	203.94	203.73	203.67	204.31	202.46	202.95	203.21	203.17	204.16	202.03	204.53	203.02	203.03	203.86	202.78	203.6	203.5	204.1	202.98	202.08	202.64	202.36	204.01	202.68	203.14	202.46	203.53	203.82	201.77	202.78	204.29	203.34	203.62	203.3	203.54	202.83	203.68	202.5	202.71	202.15
212.71	213.14	214.04	214.04	212.68	213.46	212.25	212.83	213.69	213.24	212.37	212.56	213.02	213.75	212.65	212.22	212.89	212.84	214.43	213.46	213.5	212.53	213.12	212.53	213.83	212.92	212.67	213.59	213.06	213.64	212.15	213.44	213.04	213.72	212.72	212.41	212.19	212.13	213.06	214.32	212.32	211.81	212.34	212.56	211.61	213.1	212.93	212.09	212.7	213.04
203.38	202.04	202.53	202.92	204	203.61	203.6	203.47	204.16	202.4	202.1	203.48	204.35	203.19	203.53	203.15	203.61	203	203.77	203.48	203.3	203.95	204.29	204.56	203.92	203.84	204.84	204.21	203.8	204.29	204.02	202.97	203.85	203.43	203.08	203.15	203.8	202.81	204.37	202.91	202.88	203.51	204.03	204.08	203.57	203.51	203.78	203.66	202.45	203.73
202.71	201.49	203.31	203.21	203.46	203.65	203.46	203.1	203.81	203.21	203.86	202.7	203.04	203.11	203.18	203.1	202.49	204.05	203.37	203.2	203.11	202.56	203.31	204.16	202.24	203.15	203.59	203.16	202.54	202.73	203.38	204.31	203.9	203.24	203.48	205.07	204.04	203.03	204.61	203.05	203.22	203.66	202.3	204.15	202.88	203.04	203.06	204.61	204.12	202.91
217.87	216.67	217.67	217.01	216.35	216.88	216.2	216.69	216.57	216.65	217.46	216.54	216.49	217.24	216.61	217.19	216.86	216.23	217.44	217.27	216.57	217.36	217.61	217.63	217.08	216.54	215.87	216.63	217.18	216.83	217.18	217.18	218.27	217.02	218.27	217.69	217.18	217.63	216.97	215.85	216.66	217.3	217.04	217.75	216.85	217.65	217.27	217.34	216.57	217.14
198.75	199.38	199.52	199.4	199.76	199.75	198.79	199.37	199.31	198.95	198.34	198.81	199.13	199.94	199.41	197.75	198.62	199.5	199.61	200.26	198.97	198.73	199.72	199.63	199.67	199.56	199.96	199.06	198.52	200.28	199.31	199.23	199.58	198.66	199.58	199	199.11	199.63	199.23	199	200.06	199.54	199.44	199.18	199.83	198.6	199.05	198.7	200.14	199.28
203.63	204.23	203.15	203.99	204.35	202.96	203.02	203.56	204.16	204.15	203.59	205.22	203.2	203.53	204.13	203.8	203.15	203.65	203.75	203.77	204.29	202.98	203.81	202.76	202.99	204.22	205.43	203.87	203.62	204.16	202.79	203.33	203.08	203.57	204.85	203.41	203.67	203.81	203.52	204.19	203.14	203.48	203.4	204.7	203.57	203.23	202.79	203.45	204.48	204.23
206.61	205.05	206.9	206	205.82	206.32	205.79	206.01	206.22	206.41	206.2	204.17	205.25	205.15	205.5	205.42	205.35	207.33	206.51	204.51	206.04	206.06	205.71	207.08	205.21	205.95	205.35	204.51	205.7	204.71	206.23	205.02	204.51	206.19	204.32	204.7	205.83	206.03	205.36	205.15	205.67	205.52	205.96	206.38	204.83	205.83	205.52	205.08	204.57	205.33
202.8	203.45	202.39	202.65	203.05	202.64	203.65	203.09	201.93	202.58	202.89	203.58	202.31	202.19	203.11	203.92	202.3	202.31	201.21	202.77	201.52	201.31	201.73	202.23	201.38	202.24	202.39	202.42	202.69	202.77	203.36	202.11	203.22	202.49	202.9	202.65	203.28	201.78	201.5	203.09	201.47	201.96	202.15	203.09	202.05	202.43	202.61	203.53	202.41	203.27
212.6	211.98	211.42	212.22	210.4	212.33	212.12	211.59	212.26	212.65	212.57	212.16	212.47	212.2	212.39	211.98	212.88	212.62	212.84	212.6	213.36	212.87	212.36	212.2	211.88	211.12	212.48	212.07	212.01	211.81	212.73	212.41	212.85	213.49	211.7	212.57	212.5	212.76	212.42	213.14	211.85	210.41	212.41	211.77	212.9	211.88	212.98	211.85	213.08	212.61
207.92	209.34	208.15	207.27	209.43	208.2	209.45	209.5	208.34	208.5	209.47	210.22	209.32	208.3	209.02	208.47	209.59	209.43	208.91	208.43	208.7	208.36	209.07	208.95	209.4	209.27	208.67	209.52	208.96	208.27	209.07	208.71	209.27	209.69	208.01	209.59	208.41	208.76	208.43	209.82	209.48	208.66	208.2	208.97	209.17	209.48	208.67	207.62	209.1	208.54
199.07	198.8	198.76	199.13	198.49	199.63	199.18	199.36	199.37	199.79	200.14	199.31	200.31	199.63	199.1	198.95	199.61	199.52	197.95	198.96	199.56	198.77	199.69	198.99	199.27	198.63	199.18	200.42	199.39	199.04	199.95	198.76	198.28	199.5	199.67	198.89	198.7	198.63	198.34	199.44	198.67	199.03	198.83	199.2	199.02	199.16	200.6	199.31	198.5	200.14
202.41	203.55	203.78	202.92	204.23	203.3	203.08	203.95	204.05	203.99	202.63	203.47	202.82	203.72	203	204.48	203.38	203.41	202.62	203.02	203.54	203.15	203.23	203.42	202.89	202.87	202.91	204.06	204	203.55	203.09	203.82	203.88	203.1	203.32	203.07	203.94	202.98	203.08	202.94	202.91	203.52	203.45	203.58	203.28	204.31	203.55	202.35	202.56	202.73
208.31	208.83	208.22	208.66	209.02	209.2	208.35	208.51	208.88	208.62	208.93	208.54	208.53	208.34	209.49	207.91	207.63	207.93	209.57	208.37	208.22	208.05	209.01	210.05	207.96	208.16	209.29	208.56	207.69	208.25	209.76	208.53	209.37	208.84	208.93	208.66	209.14	209.65	209.07	207.75	208.19	207.37	209.35	209.13	208.08	208.89	208.78	209.98	209.32	207.66
217.2	217.13	216.36	217.25	217.23	217.52	216.34	216.27	216.9	216.01	217.02	216.9	217.48	217.65	216.72	217.43	217.21	218.02	216.04	217.21	215.56	217.4	218.32	216.63	216.83	218.09	216.96	217.47	216.73	215.82	216.37	216.95	216.65	216.27	215.55	215.7	216.77	218.25	217.72	218.12	217.61	217.25	216.58	216.43	215.1	215.21	218.33	216.66	216.88	216.87
208.78	208.08	210.01	208.69	208.98	208.98	208.98	208.75	208.55	208.21	207.58	207.67	208.55	208.8	208.18	208.11	208.87	208.62	209.24	209.14	208.67	209.47	209.28	209.29	207.31	207.29	208.96	207.86	209.06	208.6	208.67	208.88	209.1	209.1	209.29	209.9	208.4	209.03	209.23	209.57	208.75	209.05	208.96	208.97	209.29	208.53	208.99	208.96	208.57	208.46
207.87	207.39	208.9	207.66	208.48	207.5	207.46	207.97	208.41	208.25	206.64	206.68	208.8	207.52	208.04	206.75	207.29	208.15	207.28	208.28	207.07	208.82	207.84	207.79	208.72	207.51	207.22	207.82	207.36	208.01	208.6	208.59	208.33	207.51	208.79	207.34	207.67	206.91	207.81	208.32	207.01	208.44	207.89	208.21	207.44	207.79	208.04	207.13	207.51	207.28
212.17	212.57	212.36	213.05	212.4	211.92	211.78	211.16	212.84	211.9	211.81	212.33	212.1	212.35	212.29	213.69	212.99	212.46	213.31	212.66	212.46	212.24	212.1	213.27	212.84	211.54	212.09	213.67	212.64	212.5	212.47	212.9	212.72	213.08	211.3	212.29	212.47	211.97	213.19	211.98	211.79	212.48	212.1	213.67	212.12	211.72	211.64	212.84	212.31	211.99
216.84	217.19	218.41	217.42	217.29	216.13	216.76	216.05	215.38	217.91	217.28	216.8	216.71	215.7	216.01	217.27	217.64	216.62	217.52	217.32	217.37	216.17	217.7	217.43	217.64	217.07	217.66	217.43	217.53	216.8	217.14	218.72	216.71	216.96	218.05	217.62	215.82	217.93	216.74	217.61	216.63	215.7	217.79	217.24	217.17	217.72	216.62	216.83	217.22	217.14
208.68	208.35	208.45	208.98	207.95	208.34	209.05	208.04	208.35	208.29	208.91	209.66	208.78	208.74	208.7	208.48	208.21	208.51	207.78	208.9	208.45	208.28	209.88	209.37	209.1	209.42	208.43	208.12	208.77	207.79	209.14	209.03	208.61	209.22	208.93	207.91	208.59	207.7	208.27	209.55	208.51	208.49	209.02	207.47	209.15	209.64	208.62	209.58	208.5	209.62
209.23	209.37	208.67	209.11	209.91	209.66	210.05	210.02	209.58	209.96	209.06	209.61	208.7	210.03	209.9	209.94	209.07	208.94	209.62	209.92	209.56	209.68	208.64	208.78	209.22	209.04	209.76	209.24	209.44	208.27	209.06	209.07	209.13	209.67	209.24	208.7	209.33	208.43	209.44	209.46	209.98	210.17	209.62	209.74	209.23	210.18	209.57	209.44	209.94	209.82
212.23	210.88	210.48	211.06	211.99	211.47	211.45	212.13	211.29	211.3	212.62	211.82	211.41	211.75	211.67	212.28	211.32	212.65	211.33	211.99	211.7	211.85	210.4	211.52	211.63	212.7	211.75	212.42	211.34	211.84	211.76	211.19	211.92	210.79	212.37	213.13	211.64	211.34	212.09	210.33	211.63	211.06	211.89	211.72	210.96	211.86	211.4	211.73	212.13	211.04
217.85	216.66	216.57	218.1	216.36	216.55	217.1	217.75	216.67	216.82	217.79	216.88	216.85	216.32	216.34	217.97	215.91	217.36	216.12	217.45	217.58	216.61	217.34	216.33	217.41	218.06	216.32	217.01	217.29	216.24	217.19	216.47	217.46	217.01	216.25	217.39	216.52	217.17	216.42	217.47	216.72	217.32	217.68	217.99	217.14	218.49	216.86	217.55	217.1	217.14
199.47	200.4	200.05	198.87	199.51	199.29	199.61	198.31	199.39	198.73	199.36	197.96	199.87	199.07	198.67	199.72	198.95	199.28	200.38	200.73	200.04	200.6	200.22	199.8	200.08	199.33	199.97	199.5	199.9	198.33	199.78	200.44	198.64	199.34	199.93	199.53	199	198.71	199.78	199.44	199.25	198.96	198.71	198.62	200.15	199.45	198.89	199.16	198.84	198.31
204.2	203.74	203.78	203.09	203.16	203.37	202.65	204.25	203.08	204	203.95	203.66	204.09	203.35	203.82	203.6	202.96	204.38	203.93	203.47	204.6	203.08	203.46	203.43	202.43	203.43	204.3	204.32	204.42	204.11	202.44	203.17	204.19	204.63	204.8	203.91	204.05	204.84	203.12	203.92	203.29	203.73	204.24	204.15	204.24	202.96	204	202.92	203.99	205.12
202.59	201.97	202.26	201.88	202.03	202.15	200.94	202.79	201.74	203.07	203.05	202.26	201.9	202.08	202.57	201.39	202.36	203.65	203.04	201.83	202.45	202.42	202.97	202.45	202.84	202.49	203.08	202.53	203.59	203.61	202.31	202.9	203.49	201.85	202.86	202.39	202.65	202.45	202.54	203.59	202.43	203.16	202.69	202.63	202.28	202.72	203.05	203.09	202.94	202.59
208.57	209.48	208.78	208.42	208.16	209.03	208.07	208.35	208.81	207.11	208.27	207.4	208.49	209.28	208.57	209.39	209.05	208.5	207.9	208.41	208.5	209.09	208.45	209.03	208.62	208.63	208.56	209.26	208.45	208.48	207.73	208.36	208.3	208.19	207.34	208.45	208.83	209.23	209.24	209.25	208.76	208.02	208.27	209.07	208.33	207.42	209.21	207.34	208.2	207.66
212.68	213.18	213.37	211.87	213.07	211.65	212.45	212.14	213.48	212.84	212.4	212.34	213.04	211.44	211.71	212.82	212.53	213	213.97	212.15	213.01	212.76	212.67	213.92	212.45	212.54	211.86	212.41	213.18	212.57	211.66	212.58	212.41	212.75	212.85	211.56	212.37	213.63	212.61	212.52	212.18	213.35	212.46	212.62	211.53	213.28	213.11	211.86	212.55	213.04
216.57	217.62	217.42	216.81	216.89	216.45	217.83	217.99	217.16	216.87	217.45	217.38	217.06	217.61	216.21	217.73	217.8	217.31	216.87	217.11	216.1	216.92	216.02	216.43	216.13	217.96	217.53	217.12	215.71	216.42	215.9	217.35	217.83	216.45	216.73	216.7	217.91	217.48	218.54	216.96	216.88	217.79	217.74	217.16	216.88	216.72	216.76	217.54	217.68	217.69
207.43	207.04	206.96	207.88	208.68	206.77	208.85	207.23	207.87	208.11	207.46	208.17	207.28	206.46	207.82	207.77	207.63	207.26	207.03	207.29	209.14	207.16	206.93	208.02	206.97	207.19	207.54	206.93	207.78	207	207.45	208.35	207.11	207.51	207.71	207.8	208.11	207.62	208.07	208.04	207.22	208.27	207.65	208.14	206.68	206.48	207.23	206.81	206.93	206.6
202.61	202.32	203.48	201.32	202.78	203.27	203.02	202.64	201.89	204.21	203.85	203.25	202.1	202.34	201.48	202.12	203.06	201.97	202.39	202.18	203.02	203.33	203.39	202.2	203.71	201.22	202.78	203.39	202.22	201.32	202.02	202.56	203.37	202.52	201.83	202.59	203.84	202.6	203.27	202.67	202.02	201.8	202.98	202.52	203.2	201.7	202.19	202.48	201.79	202.68
203.97	203.27	204.73	202.45	202.62	203.66	202.51	203.29	203.12	202.33	203.13	202.59	203.54	203.96	202.94	203.04	202.26	204.01	203.88	204.38	203.56	204.39	201.91	202.46	204.81	202.39	203.45	203.34	203.43	203.17	202.58	202.35	203.09	202.62	202.71	203.02	203.66	202.6	203.06	202.38	202.93	204.45	203.78	204.8	202.6	203.02	203.53	203.35	202.77	203.18
206.49	203.43	205.11	204.88	205.1	206.2	205.56	204.59	205.12	206.3	206.34	205.2	205.34	206.44	205.4	205.89	204.89	205.25	205.67	206.31	205.12	205.74	206.04	205.31	205.06	204.53	205.76	204.57	204.89	205.14	205.61	206.15	205.65	206.87	206.91	206.26	205.68	205.7	204.87	205.63	206.56	205.96	205.19	206.08	205.23	205.75	205.41	205.6	205.35	206.12
211.07	210.69	211.44	211.99	211.31	211.15	211.74	212.28	210.94	212.43	211.73	212.1	212.26	212.4	210.69	211.57	211.56	212.16	211.98	212.01	211.49	211.81	211.27	211.72	211.79	211.46	212.19	211.67	212.15	211.2	213.28	211.36	211.64	211.86	212.4	212.31	212.04	212.24	211.05	211.36	211.91	211.47	211.46	212.25	211.41	211.93	210.41	211.88	211.67	211.6
207.78	208.78	209.48	208.39	208.38	209.06	208.86	208.86	208.69	209.37	207.81	208.56	208.68	208.17	208.13	208.12	208.25	208.91	209.36	207.8	207.96	208.94	208.24	209.34	209.46	208.51	208.42	208.49	209.19	208.06	209.49	208.32	207.97	208.61	207.64	209.04	207.89	208.16	208.59	208.72	208.02	209.33	207.92	209.73	208.08	208.23	207.92	208.18	208.87	209.02
212.4	211.75	211.38	211.06	211.35	213.06	211.28	211.67	210.98	212.24	209.91	211.12	211.97	212.24	212.51	211.76	211.82	211.39	212.19	212.46	211.34	211.82	212.25	211.65	211.62	211.5	211.68	211.65	212.04	212.4	212.48	211.25	212.13	211.6	212.95	213.08	211.88	211.85	211.52	212.35	211.78	210.91	213.06	211.14	212.26	212.45	212.03	212.76	212.11	211.08
211.62	212.26	211.17	211.31	213.03	211.74	212.59	213.26	212.22	212.33	211.29	212.36	212.08	212.26	211.15	210.16	211.59	210.62	212.1	212.29	212.74	212.45	212.17	211.63	211.51	212.23	213.01	211.57	211.88	212.09	213.22	211.04	211.49	211.43	212.81	211.16	211.29	210.67	212.53	211.03	212	211.33	211.63	211.59	211.48	211.85	211.6	211.06	212.33	211.97
211.8	210.98	211.1	212.09	211.7	212.75	212.22	211.05	212.31	211.95	211.53	211.38	210.51	210.09	211.83	210.08	211.8	210.69	211.39	210.83	211.47	211.95	211.8	212.25	210.81	210.76	212.16	213.07	211.79	211	211.22	211.64	211.35	212.27	211.93	211	211.56	211.76	210.43	211.61	211.63	211.3	212.57	210.52	210.43	211.69	210.98	211.09	212.33	210.98
200.67	201.71	201.67	200.36	201.09	202.12	200.75	201.55	201.58	200.15	202.48	201.44	201.57	201.59	201.01	201.57	200.45	201.97	201.3	202.54	202.35	201.62	201.38	201.14	201.31	200.39	201.47	200.97	201.48	202.21	200.11	201.62	202.59	200.91	202.12	200.53	201.78	200.91	201.59	200.84	201.45	201.77	200.37	200.68	200.95	200.85	201.41	201.12	201.42	201.38
200.4	200.32	200.08	198.87	201.15	199.59	200.2	200.22	201.09	200.52	200.84	200.27	200.24	199.85	199.23	200.55	201.37	200.56	200.43	200.91	200.65	200.25	201.19	200.29	200.05	200.87	199.85	200.43	200.24	199.6	199.26	199.77	200.98	198.81	199.16	200.09	200.75	200.86	200.53	200.24	199.28	199.88	199.64	199.45	200.4	199.39	200.85	201.06	200.9	199.42
203.25	203.13	202.39	202.91	202.19	203.18	203.84	202.49	202.23	203.12	201.52	202.07	201.94	203.71	202.48	202.48	203.1	201.61	202.68	202.34	202.46	202.53	202.39	203.2	202.67	203	203.25	201.59	203.71	201.63	202.25	202.09	202.36	203.04	201.53	202.59	203.52	202.45	203.21	203	202.63	203.55	202.11	203.26	202.76	202.77	203.16	201.69	203.3	203.05
198.98	199.44	198.24	199.53	199.37	197.95	199.71	199.35	199.49	199.88	199.96	199.42	199.41	198.6	198.76	198.69	198.53	199.87	199.22	199.41	200.45	198.79	199.84	199.46	199.05	200.49	198.27	199.49	199.68	199.57	199.09	199.23	199.61	199.58	199.38	199.09	199.02	199.47	199.34	200.64	199.12	200.4	199.97	198.51	199.88	199.53	200.41	198.47	199.4	199.88
215.32	216.89	216.34	216.71	216.83	216.56	215.73	216.94	216.32	217.43	216.29	216.55	217.28	215.79	216.64	217.12	217.59	216.39	216.83	217.15	216.76	215.5	216.41	216.98	216.91	216.07	216.06	217.2	217.58	216.72	217.22	216.58	217.4	216.28	217.98	218.02	217.49	216.88	216.24	217.74	216.62	217.62	217.75	217.49	216.75	217.6	217.4	217.12	216.93	217.43
211.59	212.07	211.07	212.26	211.61	210.65	212.11	211.19	211.38	212.38	211.19	211	210.59	211.99	211.84	211.46	212.2	211.63	211.74	211.21	211.88	212.44	211.79	210.78	211.5	211.93	212.53	212.9	211.85	211.53	210.36	211.99	213.21	211.72	212	210.86	211.41	211.58	212.55	211.53	211.77	211.39	212.62	212.43	211.41	211.94	212.09	212.08	210.61	211.42
208.86	208.73	208.53	208.07	208.04	208.78	208.63	208.43	208.95	208.27	208.31	207.82	207.1	207.54	207.5	208.82	208.77	206.95	208.41	209.15	208.15	208.63	208.86	208.01	207.82	209.28	209.01	208.58	209.13	208.58	207.91	208.76	209.68	208.5	208.78	208.39	208.48	208.12	208.26	207.74	208.83	208.37	208.78	209	207.45	208.09	208.78	209.73	208.08	209.52
207.89	208.84	207.94	208.56	208.72	209.04	208.91	208.9	208.36	208.94	208.36	207.25	208.2	210.14	208.92	209.01	208.37	208.46	208.21	208.96	209.15	208.94	209.42	208.9	208.67	209.2	207.98	208.2	208.18	209.78	209.9	209.93	208.31	207.68	207.51	207.64	208.07	208.98	208.28	209.37	208.51	208.4	208.77	209.06	208.79	207.84	208.6	210.26	209.06	208.65
202.31	202.63	201.72	201.62	203.65	201.26	202.3	201.66	203.81	202.44	202.23	202.43	202.93	202.91	202.05	203.27	201.76	201.88	203.42	202.84	202.04	203.28	202.45	202.11	203.41	202.24	202.51	202.12	202.42	201.81	201.96	202.29	201.83	203	202.27	201.86	202.07	201.93	202.13	203.3	201.64	202.35	200.96	202.74	202.04	202.98	202.58	202.89	201.43	203.86
217.77	218.11	218.43	217.95	217.66	217.82	218.08	217.97	217.04	217.2	218.09	218.44	217.43	217.36	217.6	217.52	217.02	218.09	217.23	216.5	217.14	218.52	218.26	218.78	218.3	216.79	217.31	217.26	218.04	217.47	217.97	217.67	218.52	217.48	217.71	217.32	216.99	218.48	217.67	217.83	217.77	219.04	217.73	218.19	217.25	217.25	218.35	216.81	217.16	218.11
200.02	201.15	200.4	201.72	201.07	200.23	200.22	199.77	199.87	199.82	201.23	199.92	200.13	199.83	200.11	200.38	201.38	200.81	200.36	200.43	200.76	201.54	200.54	200.17	201.24	200.95	200.2	201.04	199.65	201.03	201.44	200.44	201.42	201.41	200.01	201.17	199.56	200.12	200.81	200.67	201.14	200.91	198.49	199.62	200.58	201.23	200.83	200.41	201	201.08
205.7	204.95	204.8	205.14	205.14	204.82	204.35	204.49	205.84	205.24	204.83	205.16	204.59	204.77	205.26	206.05	204	203.55	204.94	204.45	203.37	203.53	205.02	205.18	204.74	203.71	204.15	205.12	204.55	205.3	205.18	204.6	204.36	204.06	204.95	204.77	204.92	203.4	205.04	204.98	204.83	205.28	206.12	205.06	204.25	204.46	204.14	204.62	204.31	204.84
201.26	199.1	199.5	199.7	199.5	200.38	199.34	198.68	198.49	199.25	198.81	199.19	199.67	200.78	199.19	200.13	200.07	199.88	199.26	198.65	199.68	199.9	198.99	198.87	198.7	199.94	199.5	200.02	199.46	200.28	199.41	199.35	199.43	198.76	200.36	199.07	200.31	200.7	199.39	198.16	199.89	199.01	199.57	199.71	199.89	199.42	197.97	199.34	200.03	199.42
208.88	209.13	209.39	209	208.95	207.83	209.89	208.79	207.71	209.01	208.02	209.15	208.21	208.16	208.38	207.54	209.18	208.86	208.94	207.98	209.32	208.87	208.28	209.42	207.99	209.37	208.18	208.04	209	208.59	208.83	208.59	209.33	208.12	208.66	209.62	209.8	208.31	208.97	208.36	208.39	208.7	208.72	207.59	209.25	209.11	207.5	209.37	208.75	208.37
205.69	204.96	203.98	204.22	204.5	204.63	206.63	205.27	205.33	204.94	204.52	204.88	204.86	205.04	204.34	204.41	203.63	204.81	204.48	205.78	205.12	204.68	203.91	204.7	204.08	204.5	205.09	204.96	204.57	204.13	204.64	204.52	204.28	205.66	205.4	204.32	204.36	203.45	204.39	205.84	204.78	203.87	205.52	205.17	204.91	205.73	205.37	204.9	205	205.12
214.01	212.98	213	213.71	213.89	214.44	215.27	213.57	214.17	214.04	215.5	214.25	213.92	213.58	213.95	212.84	213.25	214.4	212.97	214.04	213.41	214.03	212.81	213.48	213.98	214	214.34	213.19	214.65	213.12	212.76	213.37	214	213.32	212.88	213.64	213.88	212.79	214.04	213.6	214	213.78	213.45	214.82	213.94	213.65	214.9	214.56	212.98	214.26
204.32	205.45	204.89	204.41	205.03	204.02	204.52	204.53	206.19	205.23	203.41	205.26	204.83	204.25	204.8	204.32	204.44	205.14	205.36	204.71	204.53	204.91	205.5	205.46	205.71	204.68	204.6	203.44	203.67	205.59	205.18	205.47	204.4	205.05	204.17	204.86	203.92	205.04	205.53	204.39	204.32	204.16	204.57	204.59	205.52	204.8	205.4	203.95	204.87	204.64
203.28	204.73	204.39	204.21	204.48	204.38	204.52	204.6	205.64	204.19	204.34	204.26	204.23	204.41	203.58	203.65	204.83	205.15	203.82	204.07	204.64	203.95	205.16	204.4	204.93	204.51	204.22	204.53	205.3	204.87	205.1	205.03	203.39	205.05	204.3	203.81	203.58	204.79	206.02	204.95	203.66	205.01	205.05	203.73	204.53	205.03	204.7	203.94	205.58	205.27
202.76	203.87	202.98	202.54	202.96	203.14	203.84	203.2	202.53	202.76	204	202.64	203.2	203.84	203.02	203.2	202.12	203.49	203.01	202.22	203.88	202.68	203.53	203.24	204.02	202.22	203.37	202.69	203.14	202.54	202.87	203.21	203.42	203.03	202.13	202.62	203.16	201.81	203.84	203.43	202.01	203.91	203.57	202.56	202.79	203.32	203.16	202.11	202.62	203.68
201.56	198.72	201.71	200.76	199.2	200.93	199.88	199.74	199.92	201.16	200.41	200.07	201.32	200.38	200.19	201.39	200.09	199.8	201.27	200.29	200.76	200.86	200.06	200.88	200.13	199.79	200.89	199.55	199.77	200.45	199.77	200.54	200.71	200.61	200.98	200.57	201.2	201.17	200.23	200	201.49	200.26	200.63	199.83	199.12	200.47	199.75	200.38	200.69	200.28
202.1	204.45	203.57	203.74	203.75	204.34	204.94	203.74	203.99	202.81	202.12	203.67	203.85	203.46	202.9	202.55	203.47	205.01	204.07	204.38	204.06	204.5	204.3	204.9	203.1	203.87	202.74	204.21	203.47	204.04	203.76	204.73	203.46	203.93	203.67	203.26	203.94	203.67	203.05	204.45	203.69	204.2	204.93	204.01	204.39	203.6	205.01	204.71	203.7	204.15
211.68	212.55	211.42	212.61	212.74	211.84	212.02	211.13	212.31	211.57	211.05	211.88	212.92	212.58	211.43	211.54	211.73	212.96	212.71	211.17	212.91	211.6	210.97	211.85	212.21	211.77	211.87	212.24	211.96	212.28	212.8	211.33	211.77	212.34	211.77	212.32	212.87	212.17	212.51	211.87	211.3	211.72	211.8	211.64	212.25	211.55	211.89	212.14	211.19	212.27
209.65	209.46	208.19	208.71	208.74	208.68	209.45	208.63	208.78	208.47	208.8	208.64	207.41	208.82	208.14	209	209.33	208.09	209.39	209.73	207.74	209.33	208.35	208.3	208.95	206.4	208.24	208.09	209.11	207.54	208.61	209.45	209.52	208.82	209.95	209.03	208.59	209.44	209.03	207.66	209.1	208.73	209.48	208.31	208.23	209.71	208.48	208.1	209.12	207.79
212.57	211.28	211.68	211.93	211.65	211.7	211.4	212.59	212.5	211.59	212.05	211.46	211.98	211.21	212.44	211.37	211.99	211.8	210.99	211.51	211.47	212.42	212.21	211.71	211.98	211.01	210.85	213.08	210.89	211.01	210.49	212.94	211.2	212.63	211.47	209.97	211.77	211.36	210.67	210.87	211.41	212.02	212.36	211.9	212.35	210.65	211.45	213	210.96	212.28
211.97	213.23	212.79	213.6	213.28	212.52	213.5	212.86	213.08	212.88	213.34	212.68	213.58	212.28	212.76	213.4	213.37	212.85	212.21	213.62	213.23	213.64	212.53	213.43	212.84	212.96	213.2	212.62	213.71	212.14	212.05	213.03	212.44	211.76	213.34	212.28	212.83	213.32	213.44	212.81	213.01	212.97	213.73	212.7	213.4	212.87	213.57	213.05	211.89	213.64
200.39	200.08	199.68	200.8	200.13	200.87	199.92	200.38	199.95	200.21	201.29	201.22	199.91	200.69	200.69	199.81	200.62	199.81	199.99	200.17	199.66	200.63	200.36	200.58	200.35	200.26	201.57	200.91	199.78	199.45	199.8	200.37	199.99	199.87	200.72	200.02	200.23	200.28	200.66	200.35	200.03	199.74	200.92	200.51	200.15	200.67	200.41	200.56	199.14	200.17
203.18	204.06	202.56	202.56	203.17	201.72	203.04	202.88	203.63	203.66	203.49	204.3	202.61	202.82	202.52	202.29	202.8	203.39	203.39	203.04	202.51	202.91	203.83	202.66	203.2	203.12	203.67	203.12	202.65	202.78	204.4	203.37	202.46	203.39	203.83	204.47	202.26	203.98	201.94	204.04	203.05	203.85	203.79	203.83	204.24	204.61	203.61	203.19	203.79	203.29
194.14	193.9	194.02	194.06	193.94	194.4	194	193.82	194.28	195.19	193.59	193.53	195.34	194.51	194.55	194.79	193.02	193.77	194.16	193.11	195.04	193.12	194.28	194.21	195.82	194.89	193.43	193.86	194.21	194.08	194.07	194.78	193.18	194.71	194.48	194.46	193.59	194.06	194.74	194.82	194.02	194.18	194.73	193.48	195.22	195.22	193.94	194.06	194.68	194.27
217.38	217.07	217.3	216.27	216.94	216.64	217.42	217.5	216.7	217.7	216.21	216.65	217.54	216.85	216.5	217.29	217.1	217.41	217.67	217.04	216.49	216.42	215.78	217.11	216.11	217.75	216.9	217.65	217.24	216.97	217.1	216.84	217.54	216.95	217.64	217.47	216.46	216.46	217.44	216.98	216.78	216.2	217.6	217.54	216.64	216.52	217.67	215.34	216.27	217.53
212.77	211.53	212	212.86	212.81	213.06	213.38	213.37	212.97	212.52	213.14	213.18	213.36	213.34	213.48	212.36	213.17	212.85	211.31	212.77	212.41	213.2	213.27	212.14	213.18	213.98	212.87	212.89	213.03	212.95	213.19	212.97	213.36	213.22	212.39	212.07	213.59	213.62	213.1	212.75	213.36	213.24	212.75	212.96	214.07	212.31	212.09	213.6	212.26	212.82
211.22	211.29	211.86	212.66	212.37	211.64	212	211.1	212.32	211.04	211.72	212.05	211.28	210.91	211.39	211.18	212.13	211.49	212.09	211.82	211.12	212.1	211.77	211.27	211.25	211.85	211.32	212.61	212.2	211.18	211.77	212.61	211.18	212.44	211.68	211.26	212.1	210.92	212.1	211.02	212.82	211.96	212.19	211.31	210.52	210.5	212.39	210.4	212.07	211.55
208.29	207.59	207.07	207.35	207.05	208.21	207.69	207.71	207.5	209.03	208.63	207.12	207.44	208.77	206.98	207.38	207.01	209.02	207.58	206.89	208.01	208.73	207.68	207.09	207.96	208.14	207.67	206.18	208.29	207.27	208.47	207.99	206.65	206.8	207.39	207.38	207.44	207.96	207.73	208.97	207.62	207.82	207.92	208.47	208.27	206.77	206.92	207.49	208.52	207.58
200.72	201	199.54	200.65	200.32	200.24	201.89	200.31	201	198.95	200.73	200.67	199.76	200.82	200.85	200.23	200.05	201.06	201.41	201.27	199.83	200.49	200.33	200.68	200.21	199.28	200.02	200.83	199.24	200.11	199.57	199.56	199.92	200.07	201.09	201.34	200.62	199.97	200.62	200.33	199.47	200.81	199.37	201.4	201	200.65	201.59	200.49	200.62	200.08
206.92	206.84	207.98	207.32	207.81	207.92	208.19	207.61	207.07	207.07	207.78	208.13	208.32	207.25	208.23	208.16	208.15	208.94	207.07	208.01	208.3	207.35	207.88	207.52	207.83	206.76	209.31	208.11	207.82	207.5	208.03	207.82	208.45	207.16	206.93	208.08	207.91	207.86	207.05	207.6	208.58	207.46	207.77	208.94	207.57	207.35	207.86	208.22	208.89	207.68
210.05	208.16	208.49	209.54	208.8	208.23	210.28	209.95	209.6	207.94	208.3	207.36	208.63	209.22	209.55	207.65	207.2	208.47	208.46	208.44	208.53	208.63	208.58	210.43	209.24	209.75	209.76	209.84	209.33	207.55	208.71	208.77	209.86	209.51	207.49	209.84	208.37	208.98	209.4	208.88	209.73	208.42	209.24	209.89	210.11	209.49	208.66	209.19	208.95	209.38
210.97	211.53	211.72	212.7	211.17	212.03	212.15	212.11	212	211.93	212.3	212.11	212.18	211.05	212.23	213.24	212.23	211.82	211.18	210.37	212.73	212.36	211.41	211.76	211.64	211.99	212.53	212.46	212.33	212.04	211.57	212.19	210.96	211.26	211.59	210.69	211.74	211.13	211.98	211.81	211.34	211.39	211.12	212.89	212.09	210.85	212.44	211.86	211.55	213.31
208	207.57	207.29	207.06	207.68	206.7	207.58	206.8	207.49	208.11	207.55	208.05	207.7	206.41	207.2	206.84	207.36	207.69	207.96	207.65	207.44	208.53	207.39	207.42	207.41	207.38	207.12	206.97	207.47	207.85	206.85	207.07	209.86	207.68	207.91	208.31	206.66	208.19	208.5	207.87	207.36	208.89	208.08	208.18	207.62	208.17	207.65	208.38	207.91	206.75
216.29	217.43	216.22	217.64	215.9	216.79	215.91	216.72	215.45	217.27	216.54	216.32	217.16	217.18	217.7	217.17	216.72	216.68	216.12	217.66	215.98	216.43	216.5	215.72	217.27	217.42	216.77	217.3	217.19	217.42	216.6	217.55	217.34	216.64	216.79	217.1	217.19	215.98	217.83	216.31	217.03	217.16	217.72	216.55	216.57	216.95	216.57	216.27	217.77	216.54
208.33	209.07	209.25	208.56	207.95	208.5	207.95	208.79	208.37	209.05	208.73	208.94	207.82	208.82	208.17	207.89	208.24	208.44	207.89	208.21	209.15	208.29	208.4	208.1	208.63	209.28	209.36	209.8	208.67	209.2	208.88	208.3	208.75	208.32	208.61	208.15	208.71	207.65	209.01	209.19	208.95	209.03	207.68	208.29	207.19	208.14	208.46	208.58	208.46	208.31
217.04	217.54	217.09	218.04	218.17	216.85	218.04	217.28	217.9	217.23	218.1	216.97	217.42	217.58	217.54	217.38	217.25	218	218.09	218.22	218.31	217.18	218.47	217.6	218.49	217.83	218.88	217.67	216.38	217.45	217.36	218.08	218.49	218.15	217.96	218.24	218.55	216.65	217.46	217.54	218.15	217.6	217.59	217.57	219.29	217.91	217.29	218.79	218.41	216.8
202.08	202.53	203.2	204.41	204.2	202.97	204.16	204.1	203.73	203.19	203.25	203.38	203.72	203.72	203.92	203.32	203.83	204.06	205.3	203.64	204.13	203.94	202.99	203.08	204.96	202.7	203.94	202.71	202.72	203.78	203.15	204.88	202.93	204.13	203.11	203.88	203.94	203.5	203.83	205.11	204.28	203.2	203.22	203.31	203.7	203.64	203.06	203.62	201.96	204.34
208.86	208.82	208.81	209.19	208.58	209.21	209.16	207.8	210.02	208.48	209.25	209.03	209.03	209.03	209.11	207.98	208.63	208.55	210.16	209.88	209.03	208.47	208.31	209.68	209.23	210.28	209.45	208.11	208.3	208.09	208.86	209.41	208.41	208.71	207.32	208.74	208.58	208.64	208.62	209.13	207.73	208.81	208.82	208.62	209.46	209.31	208.41	208.79	208.34	209.3
209.75	208.81	208.71	208.73	208.75	210.05	209.43	208.86	208.32	208.4	209.41	208.46	208.24	208.57	207.99	208.53	208.18	208.03	208.54	208.08	209.26	208.95	208.88	209.09	208.26	209.69	209.33	209.4	208.63	208.41	208.44	208.19	208.54	208.47	207.36	207.72	207.5	209.22	208.17	208.47	208.23	209.36	208.77	208.56	208.52	208.9	208.04	208.52	208.87	209.48
207.37	205.67	206.57	206.26	206.17	206.12	206.61	206.08	206	205.87	206.82	206.28	206.77	205.39	205.77	206.23	205.99	206.89	206.69	206.34	206.62	205.64	206.61	208.18	206.8	206.47	206.67	205.79	206.62	206.81	203.98	206.94	205.79	205.92	206	206.77	205.41	206.73	206.88	206.57	207.71	206.25	206.45	206.6	206.01	206.04	206.2	206.31	205.98	206.13
216.76	216.8	215.73	216.32	217.95	216.18	216.83	216.75	217.03	217.43	216.91	216.67	216.81	216.61	217.69	217.43	216.91	217.68	216.79	218.18	217.04	217.67	216.68	217.1	216.02	216.42	216.84	216.29	216.1	217.42	216.54	216.51	216.57	217.19	217.69	217.33	217.13	216.63	218.03	218.1	217.72	217.99	216.41	217.06	217.89	217.17	216.74	217.08	216.34	217
214.6	212.35	212.38	213.51	212.34	212.5	211.27	212.09	213.66	213.06	212.86	213.45	213.79	213.44	213.57	212.64	214.24	212.49	213.02	214.36	213.64	213.01	212.66	212.6	213.05	212.3	212.55	213.25	213.1	213.5	213.02	213.13	213.74	213.5	213.77	213.73	213.11	213.13	212.17	213.33	214.01	213.49	212.86	212.86	213.33	213.17	214.1	213.19	213.74	212.65
207.2	209.19	209.22	208.33	208.9	208.57	208.43	207.89	209.13	208.69	209.08	208.71	208.38	209.58	208.89	208.56	208.43	208.87	209.35	208.65	209.22	208.23	208.33	208.9	209.26	209	209.09	209.24	209.06	208.43	209.02	207.54	208.16	208.84	209.01	209.44	208.41	209.2	208.72	208.44	208	209.82	209.92	209.42	208.77	209.02	209.26	208.88	208.27	209.31
199.98	200.23	200.22	200.4	200.77	200.54	200.58	199.59	200.99	199.58	200.72	200.8	200.04	200.64	200.79	199.57	199.11	200.08	200.49	199.94	201.64	199.63	200.32	201.21	199.99	200.73	200.69	199.99	200.26	200.04	201.6	200.89	199.82	200.84	200.84	200.78	200.85	200.32	200.05	199.62	199.75	199.96	199.41	201.04	200.06	200.29	200.55	200.3	199.92	200.85
206.87	206.22	206.18	206.72	205.51	206.12	205.92	206.13	206.53	208.07	205.57	206.41	206.18	207	205.58	206.81	206.33	206.37	207.25	205.82	205.9	207.66	206.71	206.08	207.68	206.78	206.43	205.5	207.25	206.16	205.84	205.65	206.32	206.2	206.45	207.42	206.87	205.74	205.99	205.89	207.25	206.39	206.21	206.66	205.92	206.79	206.12	206.31	205.68	206.81
206.48	205.84	205.8	206.13	207.13	206.6	207.32	205.62	206.62	207.04	206.99	207.42	206.92	206.82	206.82	206.48	206.54	205.97	205.36	207.06	205.98	205.92	206.62	205.8	205.44	205.71	205.13	206.51	207.2	206.3	207.2	206.5	206.2	205.86	206.37	207.13	206.14	206.28	206.44	205.7	207.22	207.27	206.2	207.29	206.61	206.77	207.74	206.04	206.43	207.32
217.36	217.79	217.36	216.98	217.21	217.39	216.85	217.4	216.99	216.38	217.58	216.59	216.25	217.48	217.12	217.18	215.76	217.82	216.22	217.11	217.31	216.59	216.01	217.8	215.98	217.46	216.93	218.58	217.1	216.58	216.36	217.32	216.89	216.52	217.32	216.67	218.41	217.26	216.76	217.15	217.36	217.54	217.14	217.53	217.05	217.65	217.67	217.05	216.71	217.11
201.2	201.84	201.94	200.13	203.18	201.36	200.2	201.07	201.54	202.25	200.45	200.86	201.13	200.51	202.57	202.01	201.8	200.32	200.69	201.14	200.84	201.83	201.91	201.29	200.88	201.9	200.99	201.1	201.72	201.7	200.7	202.47	200.78	201.7	201.29	201.21	202.28	200.93	201.78	200.74	201.16	201.61	201.59	202.11	200.02	200.63	200.31	201.03	201.06	201.25
199.23	200.49	199.6	200.69	201.38	199.26	200.49	201.52	200.9	201.97	200.62	200.99	201.07	199.41	200.59	199.69	200.58	200.19	199.84	201.8	199.77	201.27	200.9	200.43	200.39	200.01	199.44	201.14	200.98	200.33	199.32	200.27	201.68	200.93	200.7	199.66	200.15	200.29	199.56	199.71	200.51	200.79	201.47	200.84	200.69	200.27	200.52	200.5	199.62	200.52
217.87	217.57	218.15	218.11	219.05	216.85	217.64	217.35	217.98	218.69	216.66	217.88	217.44	217.73	216.99	217.25	219.05	218.92	219.12	217.4	218.53	218.21	218.45	217.78	217.73	217.46	218.8	218.49	218.29	217.98	217.43	218.01	217.53	217.05	217.95	217.22	217.14	217.7	216.66	217.14	217.25	218.2	218.49	216.5	219.41	218.99	217.71	216.5	218.6	218.54
209.15	209.29	209.47	209.66	210.43	209.03	209.97	210.5	209.52	209.66	210.03	209.91	209.96	209.94	208.7	209.74	209.07	210.14	210.26	209.25	208.53	208.04	209.95	209.52	209.81	209.45	209.57	210.41	208.7	210.43	209.93	209.72	209.92	209.47	210.05	210.34	209.74	209.67	210.68	209.58	209.37	208.65	210.97	210.1	210.89	209.76	210.47	209.49	209.72	210.77
202.86	204.42	203.15	203.13	203.78	203.84	204.66	203.19	204.52	204.42	203.27	204.15	203.18	202.89	202.98	203.74	203.77	204.51	203.73	203.87	202.78	203.98	203.79	203.6	201.59	204.1	202.13	204.12	204.07	203.72	203.46	203.79	203.53	204.13	203.95	203.61	204.34	204.16	203.74	203.52	204.33	203.99	203.61	204.04	203.3	203.83	202.41	202.54	204.71	204.17
211.61	211.82	213.21	213.1	212.35	212.97	213.17	212.91	212.42	211.85	213.42	213.22	212.7	213.01	211.59	212.87	213.32	213.43	213.36	213.33	212.93	213.11	212.67	212.51	212.48	212.89	212.76	212.65	212.86	213.07	211.83	213.13	212.99	212.65	211.98	213.13	212.47	212.03	213.65	213.52	212.91	212.67	211.75	212.56	213.15	213.74	213.12	213.69	212.73	212.66
207.63	206.96	208.32	207.84	207.73	207.56	208.33	207.09	208.97	207.03	207.43	207.54	207.48	206.76	207.59	208.94	207.79	206.93	207.86	207.45	207.89	206.69	207.64	205.85	207.74	207.94	207.71	208.17	207.15	208.62	207.33	208.15	207.3	207.75	207.17	208.37	206.88	208.03	207.89	208.15	207.33	206.73	208.19	208.33	206.97	206.96	207.88	208.98	207.98	207.31
212.42	213.23	212.76	211.77	213.7	213.26	213.13	212.76	212.68	213.46	211.72	212.6	213.9	213.85	213.44	212.82	212.99	213.51	212.91	212.45	212.82	214.21	212.54	213.31	211.93	213.58	211.67	212.37	213.09	213.64	212.25	212.96	213.64	214.9	213.45	213.82	212.73	212.35	213.01	213.44	212.75	212.59	212.89	212.62	213.56	212.87	212.58	212.88	212.83	212.04
195.39	194.48	193.95	194.06	195.5	195.37	194.91	196.04	194.91	195.17	196.47	195.61	195.29	195.88	194.47	195.64	195.37	194.83	194.64	194.77	194.33	195.3	195.02	194.84	195.24	194.87	194.05	195.78	195.66	194.92	195.48	196.06	195.22	195.58	194.94	195.51	195.36	194.14	195	195.44	194.68	195.68	194.82	196.17	195.24	195.21	194.63	196.17	195.13	195.02
203.56	203.67	203.56	203.44	202.55	204.13	203.29	203.03	203.5	203.66	203.48	204.72	203.3	204.01	203.83	203.89	203.88	203.56	203.55	203.79	203.3	203.27	204.86	204.15	204.01	203.73	204.2	205.09	203.26	203.98	204.3	203.88	204.12	203.89	203.72	203.16	203.19	202.8	202.74	203.78	203.07	204.29	203.73	204.1	203.18	204.27	203.34	204.18	203.92	203.59
204.02	203.28	203.48	203.38	204.15	204.61	202.92	204.55	204.59	202.98	203.09	204.38	204.36	203.63	204.07	202.45	204.25	203.18	204.17	204.13	202.93	204.2	204.31	202.83	204.42	203.61	203.37	203.79	205.43	203.67	203.19	203.59	203.32	204.21	203.97	202.62	204.16	204.22	203.03	203.58	203.32	204.12	203.41	203.48	202.94	203.43	202.53	203.19	204.71	204.8
207.74	208.91	209.28	208.41	210.27	209.89	208.26	208.56	209.65	208.75	210.43	209.09	208.62	208.34	208.46	208.97	208.4	209.2	208.96	207.97	208.13	208.86	209.5	209.33	209.05	208.44	208.95	208.02	208.18	209.17	208.94	209.24	208.24	210.3	207.93	209.02	208.12	209.75	207.62	209.14	208.96	207.64	209.36	208.34	209.37	208.94	208.38	208.17	208.73	208.59
205.24	203.29	203.9	204.4	203.1	204.61	203.95	203.41	204.06	203.52	203.6	203.09	203.81	202.95	204.12	204.59	205.04	203.84	203.3	204.07	202.82	205.15	203.35	203.83	203.87	202.78	203.82	204.94	204.67	204.67	203.02	202.77	204.44	204.32	203.04	203.47	204.43	202.68	203.93	204.54	204	204.37	203.29	203.79	202.7	205.21	202.86	203.8	203.85	203.17
204.42	203.58	204.36	204.28	204.27	203.69	203.68	204.58	203.36	202.5	203.94	203.61	203.74	203.81	204.07	204.11	203.64	204.31	203.64	203.83	203.65	203.52	205.64	204.6	203.37	203.28	203.82	203.41	204.25	202.66	203.89	204.68	203.01	203.05	203.42	202.96	204.24	204.57	204.64	203.56	205.42	205.11	204.8	203.81	204.47	203.98	203.11	203.6	203.37	203.06
203.84	203.26	201.88	204.99	203.44	203.06	204.07	204.34	203.07	203.49	204.32	202.96	203.4	203.16	203.32	203.46	203.44	203.63	203.52	204.04	203.83	202.76	203.56	203.37	203.53	202.72	203.28	203.19	204.34	202.27	202.89	203.47	202.95	203.67	203.55	203.84	202.5	203.15	203.38	203.1	203.86	203.71	203.41	203.1	203.48	203.76	202.86	203.61	202.56	203.4
216.78	216.9	217.5	216.27	217.81	216.18	219.06	218.26	217.58	217.04	216.93	215.88	217.8	216.49	216.59	217.79	216.97	217.4	216.12	215.94	216.23	217.36	216.56	215.87	216.03	216.6	216.59	217.37	215.56	218.27	217.24	216.93	217.91	217.93	218.05	217.63	216.58	216.17	217.35	217.77	217.12	215.89	216.35	216.91	216.56	216.38	217.01	216.5	217.76	217.32
203.42	203.07	202.3	202.55	202.54	202.11	204.16	202.72	203.16	202.94	202.88	202.86	203.28	202.88	203.13	202.44	204.28	203.61	202.55	202.09	202.36	202.36	202.92	203.43	201.24	201.62	202.68	202.43	202.47	202.06	202.16	202.96	203.92	203.27	204.21	202.56	202.73	202.99	202.5	202.99	202.79	202.67	201.44	201.68	202.98	203.26	202.2	201.94	202.93	201.1
217.48	216.36	215.6	215.61	216.57	216.96	216.73	217.11	217.48	217.12	216.29	217.95	216.83	217.51	216.06	216.91	218.49	216.73	216.58	216.46	217.41	216.93	216.91	217	217.08	217.09	216.6	216.91	216.15	216.71	216.53	217.11	216.83	217.76	217.39	216.61	216.62	217.17	217.32	217.34	217.55	216.67	215.45	216.08	216.64	215.96	217.55	216.86	216.74	216.64
208.75	208.54	209.01	208.96	208.59	208.17	209.71	207.91	208.94	209.46	207.2	209.72	208.45	206.99	208.25	208.54	209.73	207.54	208.27	207.57	208.57	209.5	209.67	208.05	209.6	209.39	208.25	209.86	208.27	209.34	210.29	209.43	208.13	208.25	208.54	209.01	208.68	209.53	208.15	207.81	207.99	209.07	208.23	208.65	209.69	208.62	209.69	209.27	209.44	208.19
208.19	209.73	209.19	209.43	207.98	208.84	209.33	209.69	210.21	207.97	208.73	208.57	208.57	207.15	208.72	208.59	209.33	209.63	208.62	207.98	208.64	209.26	208.14	208.71	209.75	208.51	209.66	208.37	208.79	209.81	209.23	208.23	208.7	209.09	209.29	208.01	209.52	209.48	209.45	208.93	208.62	209.8	208.49	207.93	209.16	209.3	208.79	208.83	209.68	208.6
203.3	203.66	202.51	203.96	203.88	202.97	203.06	204.26	203.24	203.93	203.94	204.08	203.85	203.6	203.99	203.85	201.97	205.45	204.08	203.93	203.01	204	204.69	203.2	203.74	203.46	204.4	204.69	202.33	203.2	202.1	203.91	204.81	203.65	203.68	203.2	203.63	203.71	203.4	203.98	202.88	204.14	203.4	203.35	202.6	205.15	203.16	204.06	202.94	203.64
194.2	195.09	194.5	194.05	194.6	194.14	194.84	193.6	194.56	194.46	195.73	193.57	194.13	192.86	193.86	193.63	195.15	194.22	195.71	193.88	193.69	194.72	194.41	194.81	194.73	194.83	194.58	193.03	194.61	193.8	193.77	193.3	193.58	193.88	193.5	193.88	194.23	194.42	195.5	195.18	193.65	194.02	193.85	194.29	194.83	193.58	195.59	194.95	193.35	194.39
208.48	208.63	208.37	209.26	209.92	208.35	208.76	208.32	208.65	208.48	208.84	208.86	209.06	208.42	208.26	207.99	208.54	208.18	207.5	209.31	209.8	207.42	208.27	208.99	207	208.86	209.74	208.64	208.79	209.34	207.58	209.76	208.11	207.81	208.53	208.39	208.96	208.17	208.09	208.19	208.2	207.75	208.93	209.65	208.98	209.82	208.31	209.03	208.34	207.58
208.21	209.83	208.69	208.06	207.92	207.26	207.84	208.75	209.74	209.47	208.09	208.77	208.57	209.63	208.15	208.89	208.49	208.67	208.7	208.75	209.03	209.1	209	208.16	208.59	208.84	208.69	207.93	208.56	208.13	209.63	209.09	209.49	209.06	207.75	208.14	208.61	209.62	208.08	208.36	209.03	208.33	206.92	207.91	208.26	208.97	209.22	208.25	208.11	208.52
207.99	206.65	207.84	207	206.83	207.1	207.39	208.2	208.12	208.06	206.95	206.71	209.18	207.58	207.8	208.41	207.86	209.14	208.18	207.81	207.37	207.13	207.98	208.18	207.68	207.14	207.74	208.3	208.03	207.8	208.64	207.79	208.05	207.77	207.53	206.97	207.81	207.68	208.1	208.25	208.08	207.88	209.08	207.73	207.84	207.29	207.55	207.62	206.61	207.66
211.45	211.47	212.51	213.1	211.88	212.76	212.25	211.92	212.84	212.97	212.6	212.58	212.43	213.25	211.88	211.77	212.21	213.58	212.38	212.35	213.31	212.01	211.98	211.82	213.25	212.22	212.12	213.37	212.52	212.64	211.11	212.07	211.92	213.28	211.3	212.58	211.53	213.02	211.69	212.54	212.51	211.72	213.6	211.87	211.83	211.86	212.08	212.35	212.32	212.8
207.18	206.12	206.16	206.17	205.9	206.69	206.36	206.55	206.47	206.83	205.68	205.28	206.25	206.88	206.83	207.95	205.5	205.66	207.09	206.81	205.58	206.72	206.08	207.43	206.78	206.88	205.34	206.11	206.8	206.17	207.01	206.19	206.68	206.2	205.69	206.7	206.37	205.92	206.38	207.07	207.18	205.34	206.3	207.87	206.31	207.3	205.64	206.56	206.23	206.56
203.87	204	203.71	204.51	204.06	202.42	204.57	203.33	202.83	204.2	202.99	203.15	203.84	204.53	203.49	203.78	203.64	202.95	203.71	204.13	203.12	204.52	203.58	204.08	203.09	205.2	204.26	204.24	203.61	202.76	203.45	202.93	203.74	204.29	203.05	202.98	204.08	203.03	203.84	203.92	204.11	203.22	203.27	203.55	202.72	203.74	203.74	203.47	204.51	204.99
208.8	207.37	207.9	208.79	208.26	207.63	207.31	209.04	207.9	206.6	208.73	207.69	206.35	208.64	207.8	206.71	208.81	208.89	208.42	207.03	208.13	207.56	206.98	207.47	208.78	208.21	208.18	207.7	207.25	207.57	207.74	208.09	207.87	207.51	207.89	208.26	207.94	207.56	207.7	207.58	208.55	207.24	207.33	209.34	207.56	208.41	207.29	207.47	208.41	206.75
203.8	204.58	203.55	205.51	203.93	204.3	203.29	204.72	204.94	204.76	204.18	203.3	203.95	204.05	204	203.43	204	202.61	203.7	204.2	204.71	203.72	203.74	203.72	204.43	203.46	204.39	204.21	203.34	204.39	205.08	204.05	202.87	203.13	204.44	203.74	204.04	204.48	204.72	204.19	204.5	204.28	205.22	203.5	203.73	203.83	203.67	204.65	204.14	203.77
213.3	213.52	212.81	213.4	212.1	213.14	212.75	212.9	213.01	211.75	214.1	213.49	213.61	213.04	212.75	212.56	212.72	212.51	213.15	212.77	212.54	213.35	213.01	213.89	212.77	213.68	211.97	213.6	211.84	212.85	213.94	213.01	213.44	213.03	213.04	213.5	212.75	213.66	212.46	213.62	212.86	213.35	212.76	213.4	212.78	213.82	212.67	213.04	212.77	214.41
206.69	207.67	206.58	207.37	206.56	207.17	205.59	206.82	206.58	206.89	205.73	206.1	206.41	206.48	207.17	205.67	206.75	206.92	207.58	205.99	207.33	206.58	205.82	205.35	207.89	207.08	206.22	207.42	205.46	206.72	207.01	206.3	206.37	205.42	206	206.14	206.46	207.01	206.74	206.23	206.72	206.54	206.43	205.78	207.05	206.71	206.03	206.42	208.11	206.19
203.59	204.29	204.29	203.17	204.07	203.64	203.59	203.59	203.27	203.89	204.62	204.04	203.76	205.47	204.15	203.55	203.88	204.72	202.83	204.4	204.14	203.96	202.61	204.46	205.08	204.97	203.39	203.76	203.41	203.26	203.59	204.55	203.46	203.65	204.94	203.39	204	204.61	204	203.37	204.3	203.67	203.34	203.21	204.85	203.9	203.94	204.2	204.67	202.6
213.16	211.4	213.9	211.52	211.78	211.51	211.76	212.91	212.08	212.62	212.07	212.29	212.32	211.74	212.89	211.63	212.01	212.72	211	213.12	211.89	212.47	212.87	212.87	211.58	212.26	212.54	211.13	212.83	212.95	212.85	212.05	212.14	213.58	212.76	211.78	211.91	212.23	212.86	212.39	212.11	212.18	212.11	212.96	212.26	212.05	210.67	212.76	213.28	212.69
203	203.62	203.52	203.89	203.79	203.15	202.84	203.16	202.3	203.31	204.37	203.24	203.33	203.18	202.88	203.39	203.64	203.87	204.15	203.28	203.56	204.06	203.63	203.04	203.7	203.71	202.91	203.6	203.33	203.5	203.14	204.31	203.97	203.72	202.38	203.64	204.42	203.53	203.3	203.04	203.46	202.92	202.3	203.4	204.31	204.03	204.22	204.18	204.16	203.92
208.8	208.36	209.97	209.86	208.23	207.5	208.42	209.48	209.13	209.62	208.47	208.48	207.28	209.02	209.09	208.47	209.24	208.88	209.56	209.03	208.42	209.95	207.91	208.69	208.04	208.52	209.39	208.06	208.99	207.29	208.25	208.17	209.01	208.77	208.66	207.75	209.12	208.69	208.19	208.57	208.7	207.9	209.74	209.22	209.43	209.19	209.3	208.27	209.02	208.03
207.6	207.46	208.24	207.63	207.25	207.1	207.72	207.32	207.56	207.84	207.06	207.08	208.64	207.58	206.61	207.23	208.38	206.32	208.76	207.82	207.77	206.77	207.45	207.07	208.03	207.66	206.59	207.94	207.95	207.41	207.52	207.87	208.33	207.52	208.1	207.86	206.77	208.04	208.33	207.43	208.27	206.83	207.53	207.83	207.2	208.56	207.45	207.92	207	208.23
211.29	211.57	212.71	211.41	210.84	212.37	212.29	212.07	211.71	211.82	211.13	212.84	211.84	211.27	212.33	211.87	211.14	210.55	210.92	213.2	211.65	210.81	211.23	211.59	212.14	212.29	212.22	211.84	212.34	212.45	211.57	211.71	212.73	211.43	211.35	211.7	212.26	211.62	210.51	210.94	211.81	211.92	212.96	210.51	211.83	211.31	211.46	210.65	212.7	212.23
193.17	193.6	193.9	194.19	195.03	194.48	194.41	194.27	194.1	194.53	194.33	194.3	194.31	194.73	193.78	194.1	193.88	194.95	194.4	193.55	193.98	192.74	194.55	193.99	193.92	194.79	194.1	194.06	193.75	193.85	194.27	194.15	193.2	194.09	193.99	194.35	194.59	193.8	195.94	193.48	194.49	193.95	194.31	193.34	193.82	194.29	194.76	194.47	195.33	194.26
208.18	209.23	208.6	208.12	208.96	209.47	207.95	208.78	207.48	208.41	208.4	208.85	207.84	208.49	208.52	207.59	208.16	208.42	209.51	208.9	208.81	208.48	207.29	208.55	208.47	208.15	207.54	209.46	209.35	208.48	207.94	208.01	208.86	207.81	209.2	208.23	207.82	208.25	209.28	206.89	208.77	208.32	208.59	208.81	208.4	208.14	210.05	208.48	208.82	208.96
204.13	204.12	203.47	203.85	203.74	204.37	203.92	203.81	203.63	204.47	203	203.76	203.34	203.56	202.56	204.26	204.13	204.59	203.93	203.54	203.97	202.56	203.92	204.01	204.17	203.49	204.41	203.76	204.64	204.53	203.3	204.1	204.43	202.78	204.68	204.19	202.85	203.17	203.94	203.9	203.26	204.38	203.33	204.09	204.34	204.36	204.06	204.4	202.75	203.78
210.12	209.88	208.53	209.84	208.88	210.34	209.57	209.72	209.32	208.91	209.59	209.96	209.76	210.3	210.39	209.28	209.94	209.9	209.81	209.23	210.19	208.58	209.25	209.25	209.64	208.2	209.93	209.3	209.61	210.01	210.23	208.7	209.67	209.21	208.33	208	210.51	209.56	210.03	209.34	210.69	209.71	209.34	209.26	209.48	209.76	209.73	209.15	208.43	210.03
210.75	210.25	212.27	211	211.41	212	211.55	213.1	211.81	212.49	211.36	210.75	213.21	210.56	211.81	212.11	211.29	211.36	211.45	211.72	211.75	212.12	212.23	211.88	212.52	212.44	211.57	212.36	212.53	210.4	211.94	211.87	212.94	213.21	211.87	212.89	211.21	211.91	212.05	211.81	211.81	211.76	211.84	212.07	211.73	212.43	211.7	211.96	211.83	212.84
215.23	214.16	213.44	212.97	212.51	213.29	214.1	212.47	213.3	214.08	214.09	214.07	214.24	214.32	213.17	214.25	213.44	213.32	214.05	214.11	213.89	214.05	214.51	213.82	214.3	213.57	212.55	214.49	213.82	213.99	214.15	213.85	214.74	213.69	213.87	213.79	214.45	213.1	213.58	214.2	213.24	214.04	214.41	213.27	213.9	213.78	213.22	214.1	213.93	212.62
202.77	203.35	202.78	203.54	202.62	201.73	203.12	202.73	202.16	203.43	204.32	203.26	202.61	202.69	202.72	203.69	203.59	202.76	202.96	203.27	204.05	202.57	202.9	203.38	202.58	202.84	203.27	202.62	205.13	203.02	204.78	202.59	203.95	203.73	202.51	203.54	203.4	204.27	202.8	202.85	204.1	203.46	203.04	203.84	203.99	203.9	202.93	202.9	203.26	203.5
212.22	211.91	213.39	211.67	212.35	212.61	212.14	212.39	210.92	213.39	211.16	212.44	211.57	211.93	212.64	213.09	213.24	213.53	212.36	213.54	212.95	211.73	211.64	211.81	212.29	212.69	212.41	213.02	212.02	212.88	211.54	211.77	211.73	212.43	212.15	212.59	212.25	212.61	213.87	213.51	213.74	212.63	213.02	212.47	212.83	212.34	212.83	211.83	211.29	212.51
209.16	208.92	209.07	210.24	210.08	209.45	208.54	208.58	209.61	208.52	207.69	208.85	208.97	208.33	208.79	209.13	208.97	209.18	208.24	208.02	208.41	208.62	207.92	209.14	209.08	209.08	208.88	208.93	207.87	209.24	208.24	208.04	208.13	208.51	209.48	208.79	208.58	209.42	209.55	209.72	208.86	208.58	209.17	210.4	208.7	209.53	208.57	207.42	208.77	208.94
204.8	205.75	204.39	204.22	206.39	204.44	204.99	204.96	204.67	204.66	203.42	204.63	205.55	204.85	205.24	203.92	203.72	204.49	205.78	204.05	204.94	204.2	204.87	205.59	204.28	204.75	204.9	205.21	204.93	205.32	204.66	204.53	204.97	204.12	204.51	204.52	205.66	204.43	205.34	203.59	204.69	205.15	204.18	205.37	203.59	203.41	204.23	204.27	205.42	203.81
209.58	209.95	207.65	208.49	209.02	209.74	209.18	208.89	210.09	209.7	209.81	209.74	209.62	210.49	210.27	209.1	209.17	209.1	209.98	209.77	210.71	210.1	209.81	208.92	208.9	208.82	209.38	210.03	208.88	209.62	208.75	208.82	209.43	210.92	208.74	209.27	208.61	210.43	209.38	208.89	207.74	208.6	210.13	208.74	209.26	209.58	209.42	209	210.25	207.8
201.37	201.53	201.13	201.18	199.69	201.38	201.47	200.36	202.16	201.34	200.85	200.93	201.76	200.84	201	201.5	201.14	201.03	201.34	201.18	201.21	202.01	201.73	200.57	201.48	201.69	200.01	200.55	201.4	200.37	202.53	200.6	201.02	201.28	201.21	200.55	202.26	201.53	201.01	201.81	201.23	201.66	200.75	200.33	201.01	201.06	199.69	200.44	200.87	200.6
217.05	216.27	216.96	216.18	217.3	217.25	218.03	215.63	217.6	216.4	216.09	217.91	217.24	217	217.19	217.58	217.97	217.5	217.34	216.58	216.86	217.44	218	217.47	218.03	216.97	217.92	217.18	216.56	216.79	216.33	215.62	218.36	217.58	217.1	216.81	216.53	216.53	217.12	217.01	216.27	217.09	216.97	217.17	216.36	217.4	217.21	216.78	217.05	217.79
199.7	200.17	201.15	199.62	201.06	200.45	201.15	200.69	199.5	200.63	200.03	200.36	201.1	201.42	200.49	199.96	200.94	200.35	199.75	201.37	199.76	199.26	201.38	201.79	200.5	199.58	200.23	200.81	199.78	200.61	199.81	200.67	199.76	200.67	200.53	200.33	200.61	200.13	199.79	200.49	200.2	200.17	200.87	201.43	200.06	200.67	199.96	201.01	200.64	199.55
203.61	202.31	202.77	203.57	202.87	202.61	203.44	202.5	202.55	203.45	202.97	203.24	202.4	204.11	203.05	202.96	203.06	202.77	202.07	202.5	203.32	201.95	203.55	203.72	202.49	203.59	203.37	202.4	202.75	202.66	202.9	202.72	202.73	203.35	202.49	204.24	202.18	203.31	202.82	203.67	204.16	203.21	203.78	203.01	203.2	202.91	203.59	203.1	203	204.05
203.69	204.88	205.49	204.95	205.68	205.15	204.17	204.79	203.29	205.18	204.28	204.84	203.99	203.14	203.86	204.96	204.95	204.44	205.56	204.35	205.34	204.09	204.19	204.31	203.88	204.3	205.53	204.96	204.85	204.78	204.47	204.71	204.68	205.26	204.61	204.57	204.22	204.49	204.16	205.46	205.23	204.83	204.27	204.44	205.43	204.56	205.18	204.44	204.58	203.89
208.43	207.07	207.91	206.83	206.44	207.82	208.25	207.53	208.68	207.01	207.65	207.37	206.37	207.79	207.63	208.21	208.34	208.37	207.9	207.72	207.54	207.45	208.74	208.31	207.74	206.12	209.02	208.87	207.96	207.49	208.21	206.76	208.44	208.38	207.15	207.49	207.28	207.08	208.05	207.92	208.12	207.32	207.99	208.91	207.61	206.35	206.73	207.37	208.12	207.65
217.11	217.05	217.17	217.46	217.65	217.26	218.03	218.39	216.69	217.87	218.07	217.61	218.12	217.45	218.29	218.07	217.61	218.17	218.92	216.54	216.17	217.77	217.34	218.13	217.74	217.38	217.27	218.52	216.84	217.3	217.74	217.88	218.16	217.18	218.12	219.48	217.64	218.02	218.59	218.02	217.82	217.75	217.09	217.15	218.21	217.77	217.17	217.09	217.85	216.71
197.83	199.15	198.79	197.35	199.14	198.84	198.19	198.04	197.92	199.83	198.67	197.6	198.25	199.07	199.04	198.08	198.07	198.09	199.68	198.74	198.37	197.26	199.58	199.08	199.21	197.91	199.39	199.16	198.48	199.53	198.89	197.83	198.17	198.36	198.42	198.88	198.43	199.69	197.78	198.77	198.1	199	198.59	198.13	198.64	198.21	197.09	198.67	198.7	199.13
208.32	208.53	208.18	208.57	209.1	208.08	208.9	208.62	209.77	209.62	208.07	208.38	210.18	208.41	209.45	209.18	208.58	208.46	208.3	208.5	208.81	208.22	208.21	208.41	208.22	208.77	207.3	208.13	208.54	207.95	208.69	209.4	208.42	208.58	208.39	208.01	209.67	209.18	208.25	209.32	209.22	208.59	208.77	208.18	209.51	208.58	208.87	208.43	209.55	209.26
204.3	204.56	204.55	202.17	204.9	205.13	201.85	204.97	203.66	204.3	204.73	205.05	205.12	204.58	202.62	204.19	203.61	204.17	205.46	204.15	203.35	204.18	203.69	204.37	203.71	203.83	203.75	204.09	203.85	202.77	203.36	203.67	204.38	204.34	204.83	204.85	204.12	203.64	203.63	203.95	203.73	204.22	205.33	203.77	204.18	204.46	204.21	204.31	204.28	203.45
199.38	200.24	199.56	198.95	199.41	198.52	199.55	199.25	199.75	200.59	200	198.7	199.84	199.69	199.23	199.76	200.33	199.54	199.78	199.34	198.25	199.57	198	199.71	198.49	199.8	199.27	198.91	199.36	198.35	200.54	199.76	199.7	199.37	197.62	198.47	198.74	199.57	198.1	200.17	199.68	198.06	200.76	199.05	199.87	199.51	199.02	198.89	198.98	200.45
205.42	205.7	205.06	206.24	205.5	205.8	203.98	205.94	206.36	205.52	204.93	205.93	206.06	205.8	206.03	204.8	205.2	206.38	205.87	204.31	205.14	205.46	206.47	205.99	205.73	205.96	205.53	204.41	205.41	205.43	205.45	205.3	204.9	204.11	205.59	204.83	206.67	206.53	204.88	207.29	206.24	205.07	205.96	205.75	204.91	205.77	205.94	206.64	205	205.75
208.96	209.14	207.64	209.2	208.3	208.3	209.48	208.66	208.97	209.02	208.41	208.4	207.61	208.49	208.3	208.03	208.32	207.31	207.98	209.03	209.88	208.27	207.57	209.35	208.01	207.44	209.04	208.6	209.95	208.58	208.79	208.6	208.04	208	208.99	208.22	208.15	208.45	209.37	208.54	209.08	207.89	208.78	208.71	207.69	208.68	209.1	208.96	207.89	208.24
210.13	209.68	209.2	210.16	208.68	208.77	208.4	210.06	209.12	209.07	210.15	209.57	209.69	210.39	208.73	208.78	209.95	209.42	211.55	209.56	210.35	209.87	209.72	209.66	209.31	209.78	209.46	210.14	209.75	209.86	209.56	208.6	208.92	208.25	209.98	209.45	209.08	210.16	210.58	209.45	210.09	208.84	209.08	211.07	209.61	210.17	209.62	210.25	208.82	209.87
209.3	209.19	208.99	210.34	210.22	210.02	209.34	209.89	209.56	210.88	209.29	209.74	209.03	208.78	209.47	208.86	209.46	210.32	210	208.8	209	209.34	209.96	208.51	208.4	209.84	210	210.27	209.71	209.98	209.23	210.4	210.59	209.55	209.39	210.25	209.07	209.28	209.78	211.05	210.36	209.9	209.68	209.27	210.57	210.01	208.65	209.55	209.35	209.31
208.97	208.95	208.62	208.93	208.99	210.4	208.34	208.7	207.94	208.11	208.63	207.85	207.66	208.15	209.01	208.92	208.61	207.44	208.78	207.9	208.91	209.08	208.55	207.7	208.02	207.57	207.44	208.84	208.54	207.91	208.56	208.38	208.73	208.43	207.68	208.86	209.33	210.2	209.21	208.38	208.97	207.63	207.81	208.98	207.47	207.88	206.81	207.57	208.54	207.23
200.31	200.6	200.01	201.05	200.06	200.01	199.94	199.22	201.53	200.24	200.64	199.37	200.43	200.66	200.75	200.82	201.35	199.9	200.13	199.91	201.54	201.35	200.74	200.44	200.24	200.95	199.47	200.85	200.83	200.64	199.7	200.12	200.73	200.59	200.21	200.91	200.28	200.51	199.72	200.82	200.33	200.37	199.03	202.18	199.28	201.04	200.95	200.7	200.4	200.7
195.12	194.78	194.87	194.19	195.18	194.01	195.28	194.52	194.43	194.38	194.25	194.59	194.06	194.51	194.5	194.75	194.48	194.24	193.57	193.77	194.23	193.44	194.72	193.85	194.87	193.58	193.4	193.88	194.6	193.79	195.91	194.56	195.26	193.5	193.57	194.21	194.17	194.15	193.98	193.55	194.37	194	194.33	194.71	193.73	193.55	194.39	193.72	193.8	194.41
212.99	212.74	213.23	213.29	213.44	212.87	212.62	212.51	213.14	212.67	213.37	213.23	213.39	212.67	212.74	212.57	212.71	212.98	212.92	213.12	213.19	213.11	213.03	212.3	212.39	212.19	213.48	211.66	211.97	213.38	213.23	213.38	213.21	212.14	212.72	213.45	212.96	213.42	212.2	212.78	214.29	213.5	213.97	212.85	213.44	212.8	213.11	213.21	212.53	212.18
211.55	211.8	212.6	212.78	210.44	211.14	211.59	211.99	211.69	210.59	211.68	212.86	211.14	211.08	212.54	212.53	211.05	211.38	211.47	212.87	210.97	211.62	211.75	212.23	211.23	211.07	212.11	212.1	212	211.78	211.52	212.88	211.3	211.93	212.51	210.91	211.64	212.91	211.21	211.7	212.2	211.8	212.01	212.05	210.33	211.84	212.27	211.98	211.66	211.41
202.7	203.47	201.58	202.83	201.87	201.85	201.55	202.92	202.67	201.86	201.38	200.86	202.02	202	202.62	202.55	202.8	202.84	202.15	202.17	202.57	201.2	203.24	201.65	202.96	201.71	202.93	202.87	202.13	201.89	202.73	202.26	202.86	202.82	202.57	203.05	201.68	202.4	202.82	202.23	202.42	201.9	202.02	202.95	202.41	202.15	202.37	202	202.08	203.55
207.9	208.71	208.67	207.6	207.63	207.95	207.15	209.47	206.84	207.78	208.17	208.15	208.7	207.97	208.26	207.84	208.14	208.2	207.69	209.04	208	208.11	207.95	207.78	207.36	207.29	208.27	208.14	207.63	206.5	208.14	207.86	206.95	206.37	207.58	206.96	207.75	207.88	208.45	206.67	207.1	207.58	207.92	207.63	207.81	207.77	207.06	208.91	208.31	206.19
201.55	200.61	200.26	202.3	201.53	200.33	201.38	202.12	200.39	200.73	201.27	201.96	199.93	201.28	200.13	200.97	200.49	201.99	201.86	202.32	201.26	201.38	201.35	201.37	200.99	202.58	200.74	201.97	201.69	201.1	200.86	200.31	201.74	202.32	200.7	201.3	201.74	200.88	201.5	201.19	199.2	201.83	200.81	200.84	201.45	201.99	201.06	201.93	203.09	201.17
202.6	204.72	203.65	202.9	203.55	202.9	202.53	201.73	204.47	204.17	203.8	202.91	204.93	203.56	204.48	202.82	204.92	204.14	203.3	203.15	202.68	204.46	202.82	203.29	203.38	203.62	203.3	204.05	203.85	203.45	203.8	203.63	202.89	205.69	203.46	203.3	203.96	202.66	204.83	203.24	203.31	203.77	202.59	203.55	205.01	203.35	204.17	204.05	204.64	204.63
204.78	204.74	206	205.43	204.31	204.72	204.76	204.9	204.25	204.94	204.86	204.6	204.75	205.85	204.55	206.04	203.79	204.16	203.88	205.45	205.39	204.98	206.02	204.08	204.42	204.91	204.11	203.51	205.24	204.78	205.28	203.96	205.8	204.46	205.49	205.41	204.96	204.54	203.83	204.48	204.98	204.9	204.48	204.65	204.28	205.03	203.97	203.67	204.41	204.36
207.41	207.62	207.26	206.76	207.3	207.75	208.05	207.6	208.23	205.95	208.1	207.44	207.26	208.52	207.83	207.11	207.71	207.67	207.18	207.39	207.62	208.35	208.51	207.87	207.91	207.65	208.75	208.04	207.4	207.99	207.78	207.99	207.15	208.38	207.16	207.28	208.13	208.31	206.7	208.48	207.07	207.71	206.91	207.52	207.78	208.02	208.46	207.45	207.13	207.82
211.94	211.9	212.73	211.31	212.15	212.23	210.7	211.6	212.51	211.52	211.91	211.33	211.61	211.61	211.38	211.93	211.64	211.12	212.12	211.9	210.78	211.57	210.7	211.1	212.31	211.27	212.14	211.33	211.77	211.43	211.44	211.36	211.25	211.97	211.12	211.76	211.31	211.76	212.36	212.44	211.89	211.94	211.89	213.09	211.79	211.63	212.73	211.73	212.07	211.58
199.82	200.18	200.17	201.18	199.41	200.92	201.15	198.94	200.06	200.12	199.01	200.57	199.61	200.67	198.88	199.53	200.85	199.73	199.15	199.54	201.37	200.02	200.63	198.88	200.48	199.35	200.49	199.57	201.25	200.84	199.24	201.47	201.04	200.08	199.03	199.7	199.39	200.18	200.17	200.65	200.75	200.1	199.99	199.25	199.86	200.36	201.06	200.15	199.41	199.85
205.09	204.57	203.82	205.93	203.84	204.11	204.29	205.66	205.55	204.93	203.85	204.67	205.24	205.16	204.29	203.62	205.36	205.07	204.32	205.41	204.01	205.44	203.64	203.86	204.02	204.4	205.24	205.38	204.16	204.53	204.27	204.5	204.31	203.93	205.24	205.74	205.04	204.6	204.21	205.5	204.55	205.27	205.11	204.52	204.39	205.13	205.22	203.83	204.43	203.93
199.58	198.3	200.52	199.34	199.62	198.37	200.11	200.85	199.04	200.7	199.45	199.79	197.42	199.85	198.46	198.94	199.3	199.46	199.27	199.72	198.66	199.83	199.73	198.77	199.71	199.62	198.91	199.4	199.8	198.31	199.49	200.58	199.4	199.37	200.5	199.34	200.17	200.17	198.13	198.42	200.2	199.36	199.77	198.61	199.39	199.79	199.33	199.23	199.27	199.16
208.96	208.45	207.81	208.54	208.83	208.46	208.68	207.8	209.73	209	208.45	209.08	208.63	208.65	207.82	208.55	209.74	208.13	208.42	208.76	209.57	209.01	208.82	209.43	209.88	208.44	208.18	209.11	208.44	208.17	208.26	209.79	208.5	209.48	208.3	209.05	208.49	209.29	208.25	208.49	208.07	208.89	208.25	208.17	208.82	208.22	209.52	207.18	208.16	208.31
203.51	204.01	203.32	202.92	204.25	203.15	203.81	204.81	202.68	204.44	204.67	204.24	203.06	204.01	204.15	203.18	204.03	202.64	203.91	203.38	205.33	204.16	203.17	203.51	205.18	204.08	204.15	203.98	202.59	204.77	203.14	204.18	204.82	203.1	204.73	204.23	203.73	203.68	203.38	203.32	204.58	204.43	204.7	203.72	203.53	203.42	204.03	203.28	203.38	203.9
209.39	209.53	208.99	209.53	208.94	209.16	208.32	208.81	208.3	209.07	207.74	208.48	208.76	209.23	208.17	207.97	208.45	208.52	209.72	208.91	209.85	208.81	207.73	208.15	210.4	209.16	209.09	208.61	207.78	208.25	208.68	208.3	208.09	208.76	209.83	208.99	209.59	209.06	209.44	208.73	208.19	209.01	208.8	208.57	208.62	207.9	208.68	207.62	208.49	208.35
212.44	211.43	211.33	211.52	212.02	211.4	212.46	211.56	212.29	211.63	211.77	211.65	210.11	212.64	211.78	212.24	210.95	212.75	211.87	211.8	211.3	212	212	212.19	211.08	212.77	211.36	212.32	211.81	211.97	211.87	211.96	212.68	211.39	211.98	211.8	212.08	211.33	211.08	211.63	212.2	212.06	212.42	211.6	212.07	211.06	212.32	212.76	211.23	211.57
207.74	207.27	208.42	208.44	207.63	208.68	208.82	207.98	207.45	208.35	207.6	207.39	209.51	207.47	206.51	207.31	206.83	208.04	207.49	208.05	208.1	207.14	207.19	206.59	207.89	208.14	206.77	206.78	207.25	207.61	208.13	208.32	208.09	208.27	207.35	207.06	207.77	208	208.41	206.37	208.16	207.6	207.47	207.71	207.86	208.03	207.74	207.49	207.27	207.32
201.17	200.86	200.95	201.15	200.52	201.5	201.59	200.52	201.46	201.03	200.56	201.46	201.26	200.04	200.14	201.33	200.64	200.94	200.89	200.25	200.39	201.35	201.22	200.8	201.12	201.12	202.06	201.28	200.52	202.01	201.93	201.28	200.6	201.69	199.75	201.52	202.11	201.03	200.85	201.4	200.76	201.27	200.84	200.76	200.98	199.88	201.29	201.26	200.47	201.72
193.68	193.8	193.12	193.84	195.17	194.38	193.8	193.91	195.31	194.81	194.33	193.71	194.78	193.97	193.77	194.14	193.95	194.34	194.09	194	194.5	194.52	193.76	194.32	194.24	194.33	194.46	193.21	194.35	193.63	195.03	195.03	194.7	194.13	195.2	194.42	194	194.73	194.49	195.97	194.27	194.78	193.84	194	193.67	194.2	193.48	193.93	195.01	195.1
204.72	203.8	205.67	204.65	203.55	203.03	204.28	203.91	204.69	202.95	204.46	203.5	202.83	203.76	202.95	204.91	203.31	204.33	203.09	204.22	204.13	203.89	204.86	202.51	204.46	204.04	203.99	204.12	204.04	203.68	204.17	203.13	204.9	204.54	203.74	203.56	204.64	203.5	202.88	202.66	203.72	203.32	203.7	203.69	204.25	203.42	203.82	203.89	203.81	202.88
203.16	202.47	202.59	203.16	202.99	202.69	203.37	202.44	202.45	202.89	202.24	201.73	202.8	203.4	201.57	202.54	203.83	203.38	202.57	202.37	202.09	202.1	202.72	202.95	201.94	201.63	202.21	203.73	202.19	202.28	202.12	203.08	201.96	203.18	201.41	200.76	201.99	202.78	202.44	203.09	202.82	203.03	202.49	203.33	202.53	202.79	201.84	201.75	202.05	201.77
201	200.64	201.16	200.15	200.6	201.78	200.27	200.51	201.66	201.11	201.49	201.33	201.74	201.67	201.22	201.24	200.98	200.36	201.04	201.18	202.17	201.65	200.29	200.71	199.83	200.75	201.03	200.69	201.43	201.41	201.58	200.38	201.54	200.6	200.67	200.97	202.11	202.12	201.19	201.53	201.59	201.79	200.33	201.21	200.5	200.94	201.06	201.25	200.55	198.92
211.23	211	211.24	211.79	212.07	211.01	211.57	212.01	212.34	211.66	211.65	212.44	212.34	211.57	212.67	211.95	210.96	212.22	211.39	212.12	212.24	212	211.18	211.97	212.05	212.73	212.08	211.59	212.4	210.71	211.04	211.32	210.97	211.06	210.96	211.51	211.85	211.51	212	211.25	211.02	212.11	211.69	212.89	212.98	211.86	213.05	212.01	211.95	212.37
208.85	209.67	210.01	209.11	208.65	207.96	208.45	208.7	209.31	209.64	208.87	209.27	209.41	208.38	209.14	208.7	209.28	209.87	208.88	209.6	209.25	209.18	210.1	208.75	210.11	210.76	209.91	208.81	209.9	209.51	209.69	209.76	209.67	209.15	209.29	210.27	209.95	208.65	210.34	208.63	209.87	208.96	209.83	209.36	208.33	210.06	210	210.82	208.81	210.04
203.23	204.15	204.14	204.53	204.6	202.73	204.14	204.4	204.83	205.19	203.16	202.66	201.7	203.88	204.7	202.29	202.02	203.37	203.53	204.2	203.82	203.39	203.52	204.04	204.16	204.78	202.72	203.8	203.75	203.37	203.44	202.8	203.16	204.3	203.4	204.59	203.96	203.55	205.11	202.89	203.75	205.22	203.91	204.29	203.39	203.9	203.38	204.41	204.14	203.12
201.29	201.85	201.59	200.76	202.13	201.17	200.24	200.75	200.81	201.26	200.81	200.06	201.56	199.45	202.3	201.56	201.63	201.21	200.75	200.19	201.3	201.56	201.27	199.42	201.71	201.22	200.41	199.98	201.92	201.1	201.4	200.95	201.04	201.1	201.51	200.13	201.52	201.37	201.38	200.15	200.76	202.22	202.46	201.27	199.55	201.17	201.55	201.22	201.01	201.06
198.98	200.79	199.5	198.77	199.15	198.95	198.24	199.3	199.46	200.25	199.55	198.73	199.25	199.28	199.41	199.79	199.31	200.3	198.24	198.76	199.11	199.61	200.21	199	199.15	199.85	199.19	200.06	199.94	198.74	199.4	199.23	199.38	198.97	199.22	199.71	198.45	199.47	198.7	199.18	200.68	199.22	198.28	198.56	199.15	199.63	198.79	198.7	198.65	199.67
203.18	203.43	203.5	202.95	203.12	202.43	202.58	202.86	202.95	203.44	203.26	203.29	202.97	203.31	203.28	204.25	202.91	203.7	203.88	203.31	203.6	203.08	202.83	202.74	204.63	203.43	203.47	204.43	203.53	203.86	204.12	203.15	205.34	202.97	202.14	203.9	203.06	202.91	201.83	204.18	203.5	202.91	203.58	203.92	204	203.16	203.4	202.98	203.15	203.84
207.8	208.49	210.2	209.51	209.25	208.73	208.01	210.35	208.07	209.35	208.3	207.25	207.91	208.86	209.82	208.97	208.83	209.56	207.28	208.81	209	207.8	209.39	208.63	207.37	207.3	207.89	207.55	208	209.14	208.69	208.81	208.19	209.41	209.25	209.52	207.8	209.55	210.44	208.73	208.96	209.61	208.86	208.48	208.12	209.84	208.5	209.13	208.69	208.11
212.62	212.36	211.34	212.45	211.02	211.46	210.91	212.35	212.48	211.83	210.98	210.79	211.45	211.44	211.44	211.06	211.3	211.5	210.21	211.57	212.18	210.85	211.34	211.75	211.92	211.92	212	210.48	211.68	212.09	212.21	211.78	213.01	212.18	211.23	212.64	212.54	210.79	210.58	212.49	212.21	212.49	210.75	212.81	212.16	211.12	210.94	211.34	212.28	211.31
205.58	206.94	206.31	206.22	206.64	206.45	206.59	205.52	206.34	207.32	206.38	207.07	206	205.89	206.71	205.91	206.1	207.46	206.34	205.29	206.45	207.15	205.93	206.53	206.78	206.36	206.13	207.38	205.96	206.69	206.89	207.37	206.82	206.66	207.93	207.31	205.98	206.33	207.19	206.61	205.71	206.56	206.62	206.8	204.69	206.27	207.19	205.96	206.11	207.32
201.25	201.69	201.8	200.63	201.99	200.85	201.13	200.88	202.17	200.06	201.13	201.34	200.54	200.71	201.53	200.26	200.82	201.72	201.1	201.11	201.43	201.04	200.56	201.26	201.72	201.67	201.38	199.58	201.21	200.98	201.1	202.03	200.37	200.4	201.76	201.05	201.03	201.83	201.27	201.39	200.58	199.63	202.11	200.22	201.13	201.88	201.57	201.52	201.58	202.43
203.24	203.54	203.36	204.59	203.96	203.71	202.07	203.19	203.22	203.74	203.69	203.52	203.14	203.01	203.36	204.01	202.44	204.44	203.4	203.4	203.09	203.77	203.48	202.62	201.47	204.37	202.87	203.37	203.41	202.82	204.47	203.8	202.48	204.65	203.1	203.69	202.91	202.74	204.3	203.7	201.72	202.12	203.75	202.65	204.63	203.64	203.04	202.86	203.27	204.09
211.82	211.25	213.15	211.64	211.68	211.95	211.53	210.42	210.76	211.69	211.77	211.48	211.68	210.94	212.06	212.11	210.99	211.49	210.22	212.43	210.49	211.38	210.13	211.75	209.83	212.25	210.44	211.58	212.47	211.61	212.11	211.47	211.67	212.03	211.77	212.5	211.09	211.47	212.04	211.92	211.36	212.28	212.19	211.59	211.85	211.16	211.99	212.55	210.86	212.01
217.05	218.53	218.51	217.18	218.22	218.57	217.86	218.62	217.78	219.92	217.67	218.82	217.09	217.45	217.63	217.77	218.17	217.99	218.03	217.24	217.76	218.61	216.88	219.05	218.24	218.14	217.52	217.88	218.04	217.68	217.87	218.31	217.26	218.42	218.41	219.13	217.93	217.1	217.24	218.48	218.26	218.32	217.87	217.92	217.62	216.57	217.67	218.07	217.05	217.23
211.02	211.89	211.48	210.6	211.7	212.2	211.47	212.13	211.89	211.31	211.97	211.87	212.49	211.84	212.51	211.62	211.23	212.28	211.13	210.95	210.76	211.47	212.08	212.19	211.26	211.81	211.42	211.32	210.75	210.98	212.77	211.65	211.64	211.76	211.96	212.78	212.38	213.14	211.21	211.64	211.22	212.42	211.65	212.97	211.83	212.16	211.12	212.42	211.24	211.73
209.38	208.14	208.89	207.7	208.12	208.54	208.19	208.27	208.57	208.74	208.58	209.08	208.32	208.24	208.05	208.77	208.66	208.47	207.81	207.01	209.78	208.24	208.86	208.03	207.37	207.66	208.7	207.74	207.84	209.25	208.58	207.8	207.69	208.21	207.01	207.32	207.82	208.86	208.74	208.92	208.55	209.23	209.05	208.66	209.39	208	207.98	208	209.21	209.04
208.09	207.66	208.97	208.64	208.22	208.71	208.04	208.92	208.49	208.74	207.82	208.38	207.6	208.94	208.65	207.92	208.77	208.16	208.5	208.53	207.43	208.62	208.53	208.19	208.2	208.45	207.96	209.47	208.86	209.9	208.55	208.04	207.56	209.53	208.81	208.79	207.38	207.82	207.79	209.08	208.78	209.06	208.59	208	207.72	209.79	209.16	208.49	209.05	207.45
215.58	217.9	217.76	217.36	217.08	216.94	215.48	217.36	217.71	216.42	216.86	216.87	216.77	216.41	217.38	216.46	217.19	216.77	216.45	217.24	215.76	217.02	217.34	216.63	216.8	217.2	217.4	216.36	215.25	216.15	216.73	216.98	217.53	216.97	216.89	217.88	215.36	217.74	216.38	217.01	217.94	217.2	216.76	217.16	217.42	217.77	217.57	217.04	217.14	217.07
204.7	203.81	205.28	204.98	205.07	204.85	204.87	205.61	204.63	204.72	205.36	204.15	205.08	203.59	204.73	204.3	204.09	206.19	204.66	203.67	206.27	205.13	204.59	203.91	206.03	205.41	204.73	205.6	204.63	204.44	205.77	204.57	205.31	204.44	205.04	205.1	203.83	205.52	204.7	204.64	204.58	205.3	204.61	204.93	204.16	204.19	205.18	204.87	203.29	203.83
202.84	203.33	202.5	202.41	203.35	202.21	202.8	203.64	203.28	202.35	202.61	202.3	203.77	203.76	201.3	203.96	203.33	202.51	202.98	201.8	201.68	202.13	203.37	202.6	203.29	203.3	202.7	203.06	202.19	201.92	202.18	201.78	202.49	203.24	202.48	203.39	202.28	202.64	203.01	202.43	202.9	202.65	203.46	201.65	201.55	201.9	202.76	201.48	202.66	202.99
209.02	208.57	209.18	209.02	206.93	208.38	209.05	208.45	209	208.21	209.22	208.2	209.09	208.77	209.68	209.25	208.59	208.04	208.11	208.67	208.9	207.72	208.42	207.33	208.87	208.69	208.68	208.51	208.5	208.1	210.55	208.13	208.34	209.17	208.57	208.46	208.67	208.62	208.48	208.61	208.5	209.58	208.24	209.41	208.84	207.43	209.21	207.49	210.03	207.93
203.36	203.35	203.18	202.44	203.81	203.6	204.46	203.34	203	203.35	202.21	203.65	202.83	202.54	204.7	202.1	203.09	203.93	202.2	203.19	202.54	203.09	204.07	204.38	203.96	203.66	204.69	203.34	203.36	203.51	202.76	204.02	203.18	203.91	202.69	203.72	203.87	203.33	203.44	203.07	204.23	203.29	204.14	203.4	202.56	203.27	202.67	202.83	203.98	203.64
211.72	212.05	211.7	211.82	211.23	211.07	212.11	212.46	212.25	211.39	211.62	211.61	212.83	211	211.34	210.25	212.19	211.2	211.07	211.49	211.89	211.24	211.7	210.6	211.49	211.75	211.38	209.84	212.35	211.87	210.69	212.44	212.15	211.06	212.16	211.46	211	211.31	210.93	211.67	211.58	211.82	211.42	211.88	212.07	212.01	210.66	210.78	211.54	211.33
207.97	209.09	207.24	208.63	207.53	206.94	208.17	208.18	207.83	208.61	208.36	207.94	208.37	208.12	207.02	207.01	208.6	208.32	208.06	207.08	208.49	207.36	208.36	207.88	207.92	207.3	207.95	207.64	207.5	207.65	208.08	207.38	207.15	207.7	206.82	207.63	207.31	208.5	208.6	208.08	208.33	207.96	207.31	207.76	206.44	208.78	207.67	207.61	208.17	208.02
203.3	203.84	203.99	204.2	202.99	203.11	203.2	203.82	203.1	202.93	204.1	204.03	203.83	205.07	203.67	204.61	203.54	203.84	202.69	202.36	203.92	203.92	204.26	204.24	203.96	203.73	203.32	203.6	203.27	203.77	203.7	203.97	204.47	203.19	204.3	203.94	203.65	203.94	203.5	203.17	203.35	204.54	203.62	203.13	204.63	203.98	203.97	202.43	205	204.06
202.95	202.48	203.5	203.51	202.5	202.4	202.74	203.31	201.9	202.89	202.55	201.2	203.48	203.29	202.65	202.28	203.66	202.72	202.6	203.99	202.89	204.37	203.19	202.26	203.18	202.56	202.97	203.16	203.24	203.57	203.82	202.83	203.52	203.31	202.72	203.67	202.9	203.66	201.99	202.97	203.3	204.96	203.54	203.5	203.97	202.65	203.67	203.07	202.62	203.11
204	204.29	202.36	203.62	203	203.53	204.42	203.98	203.27	202.4	204.14	202.53	203.67	202.92	202.23	203.56	202.68	204.47	204.03	204.81	203.92	203.65	203.03	203.6	204.03	204.71	204.89	202.53	204.56	204.41	203.59	204.27	204.03	203.89	203.46	205.32	203.22	203.52	203.79	203.2	203.87	204.04	204.48	203.52	204.77	204.06	203.8	203.75	204.29	203.35
213.59	211.56	211.09	211.81	212.94	212.2	211.69	213.11	212.27	212.53	212.47	211.44	213.15	212.52	212.24	211.42	213.84	212.3	212.2	212.66	212.36	212.09	212.69	210.97	213.07	212.16	212.16	211.96	211.21	211.82	212.38	212.36	212.54	211.84	213	211.73	210.74	212.82	212.75	211.92	211.23	213.53	213.26	213.21	212.06	210.95	212.19	212.94	212.86	212.54
211	212.2	210.99	212.71	213.12	211.67	212.15	211.75	211.38	212.04	212.06	211.39	210.68	210.83	211.51	212.45	210.76	210.84	212.43	211.13	211.03	210.81	212.01	211.85	212.95	211.97	211.41	210.57	212.07	212.3	211.71	211.11	211.3	209.79	211.53	211.41	210.87	211.57	211.61	211.69	212.33	211.29	212.58	211.06	210.48	211.43	211.53	209.81	211.54	211.42
206.43	207.74	207.5	208.82	208.47	207.56	208.42	208.69	206.34	208.33	208.34	207.64	208.45	207.49	208.41	208.29	208.08	207.44	206.83	207.32	207.7	207	207.32	207.29	208.21	208.21	207.92	208.05	207.26	207.55	208.17	207.05	207.46	207.73	208.25	207.73	207.31	207.88	207.92	207.88	208	208.02	207.56	206.62	206.8	207.93	207.94	208.8	208.47	207.15
206.27	204.21	203.48	204.23	204.84	203.05	205.26	205.19	205.44	204.72	203.92	204.28	205.14	205.67	205.01	204.46	205.29	204.48	204.59	203.48	204.92	204.58	204.64	204.19	204.95	203.88	204.44	203.68	204.92	204.77	204.55	204.74	204.66	205.67	204.36	204.49	204.59	204.99	204.07	204.54	204.21	205.49	205.02	204.5	203.91	204.79	203.88	205.18	204.81	205.17
204.96	205.03	206.02	205.32	206.58	206.27	204.57	206.79	204.47	205.88	205.49	206.28	205.7	205.63	205.72	205.89	205.01	206.39	206	206.29	207.14	205.76	207.43	204.92	206.05	204.73	206.25	204.33	205.07	205.34	205.31	206.2	204.32	204.9	205.62	205.23	203.96	205.88	205.97	205.01	205.11	205.12	205.15	205.69	205.73	205.2	205.04	206.66	205.74	205.64
212.55	213.03	212.92	211.66	211.84	213.43	212.05	212.81	211.25	210.91	212.24	211.96	211.5	211.85	212.84	212.79	212.09	213.14	211.41	212.17	212.15	213.11	212.44	214	212.56	212.67	212.11	212.04	212.07	212.86	212.15	212.1	212.18	210.45	211.29	212.96	212.34	213.57	212.98	211.19	212.73	213.05	211.77	212.31	212.31	212.85	212.93	212.79	211.72	213.29
203.64	202.63	203.5	203.24	202.92	203.43	202.3	202.34	203.89	204.35	203.09	202.78	203.32	203.38	204	204.11	203.17	203.71	203.58	203.7	203.72	204.49	204.3	203.3	202.51	203.55	202.78	203.67	204.3	203.63	203.57	203.5	203.59	202.78	202.38	204.04	203.3	203.22	203.63	203.32	204.09	203.8	203.75	203.94	203.86	203.97	203.8	202.9	204.14	203.54
216.38	216.97	216.35	217.4	217.68	216.44	215.62	216.87	215.62	216.98	217.18	217.71	217.31	216.4	216.51	217.63	217.04	217.58	217.92	217.47	217.36	217.6	216.28	216.6	216.5	216.15	216.11	216.86	217.61	217.22	217.04	216.84	216.93	216.87	217.65	216.62	216.61	217.39	216.68	217.06	216.9	217.71	217.38	216.99	216.7	217.42	217.17	218.12	217.49	216.38
207.43	207.66	207.82	208.12	207.86	208	207.65	207.28	207.2	207.42	207.88	208.24	207.97	208.12	208.99	207.82	207.73	207.42	208.06	208.05	207.74	208.15	208.05	208.83	207.74	208.77	207.64	207.95	207.06	207.55	208.6	206.42	207.38	205.97	208.75	206.63	208.21	207.98	206.85	206.97	207.6	206.97	208.24	207.7	208.63	206.83	207.28	207.23	208.6	208.93
212.57	212.48	214.19	214.26	212.64	212.92	212.49	213.3	212.4	212.61	213.54	213.67	213.94	213.64	213.54	212.98	212.86	212.7	213.43	212.82	212.25	212.73	212.2	213.61	214.08	211.77	213.64	212.49	211.9	213	212.42	213.92	213.13	213.47	212.93	212.61	212.71	213.95	212.67	213.35	213.99	212.8	213.18	213.32	213.64	211.78	212.67	212.79	213.54	214.11
203.02	202.78	202.12	202.28	202.05	202.8	202.26	202.38	202.85	202.44	202.45	202.12	202.83	201.89	203.24	202.5	202.51	202.01	202.11	202.36	203.5	203.6	202.79	203.79	203.28	203	201.16	202.52	200.93	203.2	202.28	203.32	202.78	201.77	201.53	203.52	202.5	201.59	202.87	203.55	202.13	201.67	203.12	201.24	202.58	202.89	202.75	203.1	202.58	202.9
212.34	214.32	213.47	213.43	213.85	213.51	213.83	213.47	213.35	213.36	212.95	213.65	211.85	213.58	212.52	212.74	213.55	213.81	213.37	212.77	212.62	212.76	213	212.95	213.92	212.42	212.35	212.88	213.27	212.87	212.79	212.97	212.2	213.1	213.42	213.9	212.03	212.89	213.76	213.5	212.8	211.92	212.65	213.06	213.62	213.96	212.33	213.83	212.6	213.4
203.88	203.06	202.64	203.12	202.99	203.22	203.73	203.55	203.15	203.17	204.23	203.81	204.25	203.73	203.34	204.16	204.36	204.15	203.63	204.95	205.01	202.52	203.34	202.28	202.22	203.55	205.15	202.35	204.34	204.43	204.11	204.18	204.21	203.99	203.03	203.62	202.71	203.67	203.55	203.15	203.47	202.81	204.36	203.94	203.59	203.12	203.63	203.91	203.32	203.33
203.48	203.01	203.18	202.75	203.11	203.68	204.11	202.99	204.59	203.54	204.24	204.74	204.09	203.65	203.96	203.57	203.04	202.81	203.87	204.79	204.87	204.15	203.26	203.38	204.04	203.08	203.33	202.92	203.82	202.73	202.58	203.09	203.77	203.38	204.07	203.05	204.33	202.62	203.94	203.9	203.03	204.06	204.11	202.92	204.22	203.24	202.58	203.91	204.72	203.91
212.7	212.1	212.4	212.58	212.24	212.95	212.5	212.99	212.35	212.88	212.43	212.22	212.35	213.76	211.64	211.54	212.91	212.88	212.43	211.8	212.65	212.63	212.93	212.17	213.17	210.77	212.01	212.8	211.98	212.84	212.49	212.09	211.53	212.45	211.87	211.48	212.61	212.71	212.04	212.12	213.84	212.01	211.8	211.33	213.36	211.92	212.53	213.98	212.58	214.18
212.04	210.26	211.42	211.2	212.23	212.37	211.92	212.55	211.22	211.8	211.22	212.8	211.27	211.6	212.24	210.71	211.81	212.88	211.97	211.29	212.02	210.99	211.6	212.11	211.69	211.42	210.81	211.28	211.17	211.96	211.07	212.26	212.56	212.38	211.29	211.97	211.4	212.61	211.06	212.05	211.92	212.57	211.39	211.4	210.82	212.12	211.5	211.47	210.6	211.63
203.24	203.17	202.37	202.81	203.46	202.97	202.17	203.02	202.18	202.79	202.91	203.61	203.59	203.39	202.25	202.36	201.96	202.09	202.76	203.02	203.14	202.51	202.18	202.79	202.9	202.52	203.25	202.92	201.78	203.14	203.99	203.05	203.98	202.79	203.03	202.87	202.19	202.41	203.25	202.77	202.97	202.05	201.9	202.19	202.79	202.35	202.9	202.48	202.37	203.57
208.4	209.12	209.67	208.34	207.94	208.74	208.65	209.19	207.97	208.72	209.84	208.75	209.38	208.64	207.52	207.87	208.48	208.73	210.11	208.56	209.12	208.52	207.82	208.64	208.56	209.1	208.11	209.79	207.16	208.96	207.9	207.57	208.5	209.51	208.37	209.08	208.36	209.29	209.34	208.85	208.34	209.59	209.06	208.6	208.69	209.53	208.94	209.08	209.32	208.39
207.75	207.44	207.2	207.38	207.71	207.86	207.88	206.67	206.96	207.03	208.07	206.82	207.5	206.51	207.15	207.84	209	208.37	208.09	207.99	206.31	207.11	208.31	207.02	207.13	207.24	208.37	207.73	207.89	207.17	207.97	208.3	207.9	207.67	207.76	207.29	208.12	207.7	208.02	206.41	207.6	207.94	207.57	207.53	207.41	206.38	206.21	207.02	208.08	206.95
208.46	208.33	208.03	209.28	209.72	209.24	208.28	207.65	209.89	208.03	208.79	208.04	208.38	208.75	208.14	209.42	208.32	208.12	209.5	208.07	209.55	206.95	208.99	208.72	208.77	209.37	207.31	208.02	209.94	209.32	207.67	208.59	208.8	208.08	209.33	208.8	209.91	209.25	208.14	207.94	209.54	208.19	208.15	209.55	209.58	209.77	208.46	209.59	208.85	207.95
208.91	208.98	208.92	208.88	207.61	208.83	209.18	208.06	209.21	209.47	209.6	208.24	208.63	208.59	208.52	207.68	207.75	208.56	207.56	208.9	209.87	209.09	208.27	209.14	208.28	209.83	208.02	208.47	209.03	208.5	208.29	208.43	208.43	208.77	208.43	208.59	209.32	208.61	208.37	208.67	207.86	208.62	208.03	208.38	208.27	209.02	208.7	208.44	208.79	207.97
202.05	203.19	202.06	202.42	202.74	202.79	202.57	202.76	202.42	203.33	202.55	201.93	202.19	203.46	202.28	202.25	202.16	202.05	202.6	201.52	202.52	201.6	202.76	202.15	202.75	202.56	202.96	203.67	202.36	201.84	202.66	201.56	202.7	202.42	202.08	202.67	202.68	202.97	202.58	202.86	201.91	201.7	202.8	202	203.09	202.4	202.33	202.51	202.29	202.48
194.32	194.71	194.12	195.29	193.39	195.14	194.18	194.25	194.71	193.85	193.97	194.12	193.35	193.44	194.56	195.34	194.71	193.95	193.74	194.62	194.32	193.96	194.69	194.2	194.4	194.01	193.52	195.59	194.82	194.13	193.74	193.75	193.26	195.28	192.94	194.96	193.02	194.8	194.93	195.15	194.89	193.58	195.08	194.42	194.48	193.39	193.19	196.52	194.07	193.68
207.14	207.11	208.55	208.37	207.91	208.27	209.02	207.37	209.14	207.72	208.4	207.18	207.18	208.26	207.33	207.93	207.93	208.67	207.85	207.25	207.99	207.48	207.01	208.19	207.16	208.78	207.88	207.36	208.03	207.85	208.28	207.63	207.32	207.28	208.67	207.86	207.77	206.9	207	207.26	207.99	208.77	208.59	207.98	208.28	207.99	207.2	207.22	208.55	207.59
198.31	198.25	199.99	198.72	197.64	198.66	198.2	198.21	198.82	197.96	199.29	198.46	198.94	197.66	199.78	199.87	198.25	197.75	198.12	199.1	198.62	197.36	197.84	198.25	199.04	198.18	198.1	199.18	197.82	197.68	198	198.17	198.39	198.45	198.71	198.1	199.39	197.74	198.57	198.97	199.32	200.38	198.82	197.72	198.51	198.33	199.29	199.23	198.54	199.99
210.76	211.86	210.48	210.96	211.14	211.77	212.28	211.78	211.51	210.06	210.74	211.43	210.94	212.24	210.85	211.33	210.35	212.56	213.15	211.5	211.69	211.25	211.16	211.7	210.54	212.21	211.94	210.83	211.84	211.15	211.2	211.68	211.46	212.07	211.87	211.42	212.16	212.55	212.12	210.71	211.87	211.44	211.63	211.71	212.71	212.02	211.32	212.09	211.45	211.34
198.45	199.71	200.29	198.51	200.06	198.67	199.94	198.67	199.89	199.44	199.25	200.06	199.45	199.91	199.78	200.85	200.6	198.61	198.82	199.88	199.05	199.52	199.98	199.35	198.89	198.98	198.81	199.48	198.75	200.06	199.31	199.9	200.79	198.45	199.72	199.29	199.74	200.09	198.79	200.44	199.34	199.5	199.35	199.68	199.04	199.39	199.52	200.43	200.36	198.88
207.57	207.07	206.43	206.24	205.71	206.87	206.5	206.55	206.24	206.98	206.37	206.37	207.2	206.02	205.93	206.33	206.08	205.36	205.94	206.16	206.94	205.33	206.33	206.55	206.73	206.29	206.56	206.62	206.74	208.06	206.03	206.83	206.33	205.93	207.13	207.13	207.69	205.43	205.84	206.7	205.27	206.54	206.52	206.96	207.23	205.68	206.93	207.6	206.39	206.07
209.15	208.64	209.37	209.82	208.96	207.47	208.4	209.15	207.7	207.88	207.72	208.97	209.43	209.24	208.98	209.82	210.08	207.6	208.37	209	209.19	209.48	208.82	209.46	208.54	207.7	209.07	209.28	208.28	207.66	207.81	208.83	208.94	207.7	208.12	209.33	208.83	209.6	208.72	208.7	208.91	208.18	207.4	208.99	208.07	209.22	209.52	208.32	208.68	209.55
207.08	207.83	207.88	207.58	208.47	207.92	207.8	208.38	207.36	207.92	208.12	207.85	207.14	207.98	207.66	208.23	208.06	208.1	208.13	207.46	206.88	208.79	206.5	208.5	208.09	207.19	207.49	207.35	208.03	208.69	208.66	208.02	208.3	206.33	208.19	207.85	206.89	208.07	207.15	207.28	207.5	207.54	208.31	207.99	208.36	208.36	206.96	207.13	208.2	207.48
212.18	211.83	212.28	211.23	212.51	212.52	212.41	212.24	212.96	210.91	211.31	211.82	211.71	211.48	212.71	211.7	211.95	211.76	211	211.94	211.34	211.83	212.03	211.63	211.87	212.25	210.8	211.46	212.16	211.59	211.58	212.41	211.96	212.5	211.91	212.36	212.3	210.98	212.18	210.98	212.35	211.57	213.4	211.69	211.38	212.17	211.27	212.65	211.96	211.42
212.37	211.73	211.31	212	212.81	211.34	211.03	211.28	212.54	211.41	211.62	211.31	211.97	212.04	211.46	211.76	212.81	212.28	211.65	211.79	212.56	211.46	212.12	213.13	211.07	211.92	211.97	212	211.56	212.55	211.04	212.19	211.46	212.81	211.85	212.44	212.78	211.67	210.54	211.88	211.8	211.08	211.94	211.45	211.39	211.77	211.4	211.72	212.12	212.4
211.32	211.43	211.05	212.15	212.45	210.85	211.96	211.58	212.36	211.69	212.91	211.83	210.67	211.07	210.74	211.79	211.2	211.15	211.52	212.05	211.92	211.11	210.76	211.47	211.75	212.27	211.59	211.28	211.42	213.07	210.4	212.29	211.54	212.21	211.57	210.18	211.31	211.14	211.93	211.33	210.95	211.24	212.44	211.96	210.76	211.65	210.7	211.31	211.82	210.54
201.57	201.31	200.73	200.17	201.79	200.97	200.72	201.32	201.26	202.19	201.79	200.84	201.57	200.93	200.76	201.3	201.56	200.66	200.18	201.55	199.51	200.78	201.54	201.53	201.43	201.36	201.38	201.57	201.44	201.14	201.81	201.75	202	200.48	201.29	201	200.36	201.17	201.39	200.92	200.78	200.91	201.57	201.56	201.4	201.73	201.54	202.13	200.07	200.68
209.98	209.38	207.95	209.19	207.92	208.59	208.12	209.82	208.98	209.31	207.37	208.17	208.23	208.16	208.34	207.91	207.84	209.85	208.03	207.35	208.64	207.77	208.41	209.27	209.28	208.89	209.21	210.24	207.83	208.68	208.51	209.06	208.71	208.72	208.31	207.42	208.15	208.21	207.92	208.95	208.63	208.95	208.1	209.54	208.38	207.6	208.29	208.45	208.04	210.45
209.53	208.99	208.3	208.5	209.36	209.12	209.15	209.2	208.97	210.69	208.23	209.29	209.05	209.17	208.47	210.04	209.25	208.38	209.25	209.44	209.46	209.74	208.39	209.11	208.85	208.93	209.82	209.43	208.9	208.87	210.69	208.5	208.38	208.37	208.33	208.52	209.45	208.68	210.12	209.4	209.95	209.8	209.2	208.51	210.05	209.34	208.74	210.03	208.17	208.66
217.71	217.51	216.88	216.96	217.05	216.74	216.56	216.75	217.15	216.8	216.46	217.76	216.31	216.17	217.15	216.44	218.22	217.31	216.49	216.71	218.17	216.54	216.54	217.45	216.21	216.78	217.62	217.19	215.78	217.42	216.18	217.74	217.8	216.94	216.81	216.79	216.75	216.38	216.82	216.83	217.45	216.33	216.87	217.21	219.05	216.25	216.62	217.63	216.46	217.1
206.76	206.53	205.76	206.19	206.6	206.05	206.22	206.84	206.51	205.77	205.49	205.24	207.27	206.99	206.37	205.88	206.27	206.82	206.08	206.31	207.27	206.85	205.62	205.89	206.41	206.6	205.44	205.88	205.35	206.32	205.58	206.03	207.14	206.65	206.25	206.37	206.47	205.75	206.85	206.61	206.4	204.74	205.7	207.04	206.01	205.91	205.99	206.79	206.6	206.65
210.14	209.35	210.26	209.37	210.8	208.96	209.59	208.51	209.53	208.93	209	209.81	209.87	208.93	210.44	208.97	208.92	209.04	209.61	210.49	209.14	210.54	210.05	209.09	209.41	209.11	209.53	209.94	209.86	209.48	209.25	209.97	209.39	208.77	209.09	209.41	209.31	209.31	210.33	208.87	208.61	209.45	209.33	209.14	208.19	209.34	209.33	209.9	210.02	209.55
213.68	213.89	212.95	215.27	214.31	213.97	214.11	213.73	214.29	214.41	213.52	213.85	214.22	213.78	212.81	213.86	213.62	214.33	213	213.7	213.96	213.69	213.41	214.68	215.12	214.56	212.21	213.53	214.08	213.9	213.77	211.95	213.37	213.23	214.19	213.8	213.47	214.15	214.35	213.01	214.2	212.42	214.62	213.15	213.64	214.12	213.84	213.91	213.58	213.55
204.39	202.86	202.98	203.38	202.92	203.57	203.96	204.26	203.95	203.02	203.29	204.11	204.27	204.19	203.57	202.59	203.62	203.02	204.11	204.09	202.14	203.95	203.37	203.27	204.06	204.55	203.36	203.18	203.92	203.87	203.27	203.38	202.39	204.05	203.31	203.67	203.98	203.45	204.17	204.24	202.01	203.95	203.91	203.81	203.75	203.87	204.1	203.7	204.4	203.61
198.74	198.49	199.97	199.12	198.96	198.72	198.71	199.8	199.12	199.65	198.71	199.1	198.8	199.58	199.28	199.77	198.95	199.71	199.76	199.5	198.94	199.22	200.76	198.46	200.15	198.75	198.16	199.6	199.32	198.29	198.56	199.49	199.1	198.91	198.93	199.68	199.35	199.19	199.49	200.4	199.54	198.55	198.3	199.47	199.83	199.67	199.85	199.94	198.9	199.23
211.77	210.98	211.71	211.42	211.39	210.76	210.79	210.48	212.44	210.89	211.78	211.41	212.61	211.24	211.83	210.53	211.55	211.64	211.1	211.95	211.53	211.54	211.01	211.62	212.02	210.84	212.24	211.67	212.12	210.89	212.36	210.9	212.43	211.87	212.02	210.77	210.03	211.55	211.45	211.19	211.71	211.09	211.2	211.69	211.68	211.6	211.3	211.58	211.29	212.1
199.24	198.79	199.57	199.46	200.49	198.9	199.26	198.72	199.04	199.64	198.58	199.91	197.69	199.27	198.3	198.12	200.67	198.57	199.07	198.89	198.84	199.16	198.51	198.47	199.5	199.65	198.73	198.73	200.21	198.96	200.15	199.13	198.5	198.99	200.82	199.53	199.7	199.18	199.5	200.14	199.27	199.13	199.31	198.91	200.26	199.58	198.36	199.48	199.72	199.91
208.08	208.32	207.81	207.55	208.46	209.34	209.1	208.73	207.62	206.78	207.93	208.76	209.1	209.07	207.83	207.51	208.62	207.9	207.93	208.3	209.43	208.79	208.1	209.41	208.04	208.54	208.02	208.3	207.37	208.98	208.53	208.87	208.18	207.96	207.7	208.65	208.31	207.71	208.01	208.4	209.38	209.26	208.82	210.11	208.11	207.64	207.12	208.36	206.58	208.69
212.2	212.15	211.83	211.13	212.91	211.39	211.68	211.53	213.35	211.69	211.55	211.73	211.81	211.25	211.52	212	210.98	211.96	211.71	212.85	213.05	211.26	211.84	212.03	211.03	211	211.1	211.4	210.44	211.9	211.38	212.49	211.54	211.42	212.29	212.22	211.51	212.54	211.26	212.31	212.49	211.29	211.5	211.15	212.09	210.72	212.93	211.5	211.48	212.16
203.01	203.59	204.51	204.52	204.86	205.18	204.73	203.77	203.28	203.67	204.21	203.01	204.26	203.97	203.5	203.63	203.38	205.02	203.69	203.97	204.45	204.31	203.85	204.25	203.17	204.49	203.65	202.55	203.76	202.7	203.32	204.9	203.45	204.29	204.45	203.77	203.8	204.58	204.17	204.77	203.99	202.88	205.21	204.31	204.22	203.83	204.3	203.63	203.86	203.22
208.6	208.88	208.71	206.89	209.04	207.9	208.41	208.05	208.44	207.6	209.43	208.42	209.33	208.46	209.12	208.4	208.08	209.43	208.87	207.84	209.46	207.76	208.19	208.79	207.98	208.18	208.87	209.15	207.58	209.47	209.75	208.99	209.92	207.32	208.72	207.21	208.68	208.44	207.58	209.52	208.52	208.09	208.83	207.99	208.82	208.72	208.32	209.55	208.62	208.17
205.04	204.64	204.93	204.33	205.15	204.62	205.95	204.38	204.83	204.68	205.11	204.15	204.85	203.69	204.54	204.44	204.62	203.56	205.25	204.16	204.89	203.79	203.52	204	204.73	204.99	204.04	205.43	205.49	204.22	204.07	203.58	204.53	203.93	204.7	204.3	205.45	204.98	204.73	205.31	205.38	204.8	205.24	204.17	205.03	205.63	203.73	204.43	205.2	204.41
199.42	198.04	199.04	197.45	198.73	198.95	197.51	196.92	197.59	199.51	198.69	197.94	199.64	198.61	199.19	198.43	199.37	198.28	199.69	199.25	198.78	198.89	198.75	198.09	199.08	198.07	198.84	198.87	198.84	199.75	198.55	196.92	199.75	198.09	197.91	198.92	199.2	198.37	199.22	198.93	198	199.64	199.12	198.06	197.17	199.28	198.37	197.73	199.01	199.13
208.31	208.48	208.8	208.72	208.67	208.76	209.5	209.18	208.19	208.93	208.54	208.6	207.66	209.29	208.83	207.65	208.4	208.8	209.3	208.91	208.11	207.93	207.77	208.79	208.65	208.48	208.08	209.1	209.5	208.49	207.74	207.96	208.91	208.72	208.42	208.31	208.59	208.97	208.94	209.31	209.38	209.49	208.34	207.83	209.74	208.19	208.55	209.4	208.37	208.7
201.99	202.91	202.35	202.6	202.77	202.94	202.41	202.29	202.01	201.57	202.8	203.07	202	202.43	201.95	202.58	201.88	203.12	201.76	201.76	202.1	202.91	202.37	202.57	202.07	202.61	201.84	201.67	202	203.6	202.11	203.6	203.06	202.52	201.6	202.79	202.81	202.19	202.93	202.38	203.23	203.28	201.55	201.74	202.92	202.79	203.14	202.82	202.88	202.61
211.1	211.22	211.37	211.41	211.51	211.13	212.58	212.56	211.45	212.3	211.29	210.05	212.24	210.64	212.21	210.84	211.63	213	211.57	212.43	211.12	211.74	211.4	212.05	212.13	212.25	210.7	210.52	211.81	212	211.59	212.1	213.19	211.79	212.96	211.48	212.47	211.68	212.28	210.57	211.58	211.98	211.33	212.54	211.99	212.89	211.93	211.55	211.38	210.58
209.16	208.71	208.49	209.78	208.72	208.69	207.47	208.19	209.18	208.31	208.29	209.3	207.54	208.16	209.12	207.33	209.26	208.82	209.19	209.12	207.91	207.96	209.3	208.86	208.49	207.78	208.4	208.05	208.13	208.37	209.32	209.14	208.64	207.97	208.65	209.24	208.63	207.89	209.14	208.79	208.84	208.66	208.19	208.45	208.35	207.81	208.61	209.08	208.18	207.93
208.6	209.2	209.56	208.74	208.52	208.69	208.93	208.28	209.07	210.3	207.77	207.78	209.15	207.83	208.28	208.03	207.58	208.67	208.76	208.48	208.72	208.15	208.82	207.42	207.64	209.39	208.94	208.18	209.53	207.21	208.94	208.63	209.09	208.25	208.67	210.07	209.22	208.84	207.79	209.84	207.06	208.75	207.96	208.6	207.8	208.77	208.61	207.81	209.05	208.13
210.6	211.9	212.48	211.92	211.48	212.7	211.19	212.05	211.5	210.99	212.04	211.43	211.64	211.88	211.65	212.32	211.95	211.64	211.27	210.63	211.55	211.78	213.43	211.85	212.11	211.31	212.06	211.82	211.03	211.83	211.02	211.15	212.17	212.21	211.77	211.08	212.2	211.58	211.19	212.04	211.3	210.44	211.95	212.21	211.5	211.95	211.15	212.74	210.44	211.54
212.44	211.81	211.52	211.97	211.72	211.34	210.79	212.24	211.93	211.96	211.06	211.19	211.5	211.68	211.49	211.54	211.43	211.36	210.26	210.78	211.2	211.11	211.93	212.07	211	210.14	211.87	212.33	210.8	210.91	210.83	211.68	212.39	211.83	211.12	212.62	212.04	211.48	211.78	210.99	212.74	211.3	211.07	211.58	210.87	211.85	211.46	212.15	210.92	211.43
202.37	202.82	204.06	203.2	202.55	203.39	203.32	203.05	203.4	204.31	203.07	203.31	204.49	203.19	203.06	202.92	203.85	204.3	202.82	203.03	203.1	202.73	203.06	202.9	202.82	202.3	203.64	203.14	203.84	203.33	202.7	204.02	204.42	202.95	204.68	202.39	203.56	201.64	202.56	202.6	203.75	203.94	202.59	203.45	202.6	203.48	201.63	204.37	202.98	203.26
212.62	211.23	212.65	211.33	211.79	212.36	212.74	210.81	212.22	212.42	212.54	211.92	212.47	211.91	212.24	212.88	212.17	213.33	211.95	213.51	212.77	212.82	213.02	211.71	212.46	212.66	211.14	213.38	212.28	212.67	212.23	211.66	211.82	212.31	212.84	212.5	212.22	210.77	212.02	212.6	212.63	212.66	213.59	213.04	212.46	212.28	212.41	212.63	212.3	212.63
204.54	203.06	203.97	203.67	203.73	203.99	204.41	203.5	205.02	204.64	204.03	204.48	202.28	204.09	204.54	204.73	203.19	204.69	204.61	202.74	203.1	203.82	204.58	203.82	203.12	203.87	204.64	204.17	204.36	204.26	204.39	203.98	203.49	204.07	203.9	204.67	204.78	204.57	202.89	204.51	202.98	203.96	204.36	204.09	203.83	204.85	203.91	204.54	204.72	203.61
211.61	212.97	213.44	212.36	211.86	211.27	213.19	212.94	211.73	212.11	212.3	212.85	212.17	212.05	212.12	212.36	212.41	212.81	211.75	211.77	211.66	212.67	211.92	211.58	211.58	212.99	213.06	211.82	212.65	212.99	213.28	211.83	213.26	211.78	211.77	211.34	211.89	212	211.22	213.07	212.82	211.87	211.5	212.11	213.06	212.08	212.66	210.96	212.3	212.29
208.14	208.14	207.81	208.04	207.72	208.57	207.34	207.93	207.71	207.68	208.43	208.43	208.82	206.98	207.47	208.49	208.05	207.11	207.53	206.97	208.24	208.29	206.8	208.33	208.67	207.69	207.81	207.58	207.35	207.73	207.77	207.51	206.32	206.57	207.47	206.64	207.46	206.94	208.32	207.09	207.55	207.25	207.93	206.77	207.95	206.89	207.14	207.46	208.19	208
209.27	209.25	209.38	208.41	208.89	208.87	208.47	207.69	209.88	208.46	208.23	209.79	207.55	208.61	208.95	209.54	207.58	208.72	207.68	208.04	208.91	207.86	208.43	208.15	208.86	207.7	207.8	208.7	208.31	208.59	207.68	208.46	208	208.75	208.73	208.5	208.29	208.01	207.93	208.41	208.66	208.38	208.44	209.93	208.46	210.17	208.61	209.4	208.95	208.78
211.38	210.83	211.67	212.02	210.99	210.26	211.25	210.55	211.48	212.42	211.58	211.46	212.19	211.06	212.4	210.71	211.52	211.78	211.93	211.4	211.58	211.79	212.02	212.58	211.13	212.62	210.77	211.3	211.88	211.65	211.86	211.66	211.21	211.43	211.3	212.27	210.4	211.43	211.98	211.69	212.97	212.4	211.58	211.31	212.42	210.42	212.21	210.77	211.08	211.5
198.53	199.29	199.37	199.82	198.62	199.75	199.94	198.72	199.17	200.32	198.76	199.13	200	200.29	198.38	199.73	198.61	199.03	199.12	199.46	199.09	199.41	199.32	199.71	198.38	199.51	198.71	198.78	198.11	199.92	199.12	200.64	199.39	199.21	199.75	198.31	198.6	199.76	199.18	199.99	199.08	198.44	198.99	197.42	198.71	199.07	199.1	199.43	199.92	199.91
209.13	210.09	209.23	208.01	209.32	207.8	208.05	209.7	207.97	208.18	208.37	208.43	208.05	210.07	209.25	208.86	208.94	208.74	208.07	208.69	208.78	208.73	208.13	209.09	208.15	208.61	208.69	209.64	208.49	207.94	208.41	208.55	208.6	208.47	208.21	210.14	209.26	208.58	208.04	208.94	208.85	208.75	208.8	209.19	208.35	208.62	208.04	209.38	207.93	208.63
198.06	199.38	198.84	197.97	199.45	198.36	197.35	197.16	198.47	197.83	198.17	197.01	197.54	197.3	197.76	196.95	197.89	198.01	197.79	198.32	197.56	198.65	197.41	197.44	198.94	198.34	198.7	197.16	197.12	197.99	199.28	197.52	197.61	198.94	197.76	198.46	197.47	199.05	197.77	197.39	197.87	197.3	197.48	198.21	197.13	198.15	197.74	198.32	198.85	197.54
205.71	204.97	206.05	205.21	205.07	205.74	204.44	205.01	204.19	204.74	205	204.74	205.17	203.77	204.82	204.5	204.5	204.37	204.1	204.76	204.29	205.04	204.64	205.39	204.58	204.71	205.2	205.33	204.93	205.44	204.43	204.2	204.58	203.79	203.9	204.84	205.06	206.54	205.06	204.2	204.34	205.63	204.65	205.18	204.6	205.06	204.82	204.16	204.86	204.77
207.92	208.02	207.49	208.08	207.94	207.87	206.91	207.85	208.65	207.74	209.61	208.22	208.02	208.06	208.41	208.46	207.95	208.75	208.74	207.69	208.5	208.94	207.69	209.33	208.41	208.11	207.93	207.66	207.77	209.24	207.81	209.76	208.01	207.53	207.92	208.71	207.8	208.29	207.92	208.62	206.84	208.43	208.24	208.51	208.08	208.65	207.99	208.38	208.57	207.62
216.99	216.36	217.32	218.42	217.64	217.92	216.81	217.13	217.83	216.81	217.21	217.22	217.86	215.79	217.16	216.11	217.86	217.35	217.76	217.29	216.7	216.58	216.06	216.43	216.36	216.31	216.71	216.68	217.6	218.26	216.75	217.16	217.34	216.41	217.67	216.54	217.2	217.65	216.24	216	217.05	217.67	216.94	218.25	216.98	216.53	216.27	216.78	216.61	217.08
208.24	208.28	207.08	207.16	207.53	207.93	207.68	208.16	207.68	208.31	208.54	208.04	207.01	206.8	207.97	207.4	208.25	208.13	207.51	207.75	208.27	208.19	207.38	208.24	207.63	207.23	208.06	207.14	207.54	208.69	208.35	207.56	208.09	209.15	208.47	208.67	208.35	208.21	208.3	208	207.69	208.09	206.83	207.2	207.12	207.7	208.09	207.62	206.78	207.38
[truncated: 150 more columns]
