# Supplementary material for: Genetic dissection of main and epistatic effects of QTL based on augmented triple test cross design
Source: PLoS One. 2017 Dec 14;12(12):e0189054. doi: 10.1371/journal.pone.0189054 (PMC5730204; doi:10.1371/journal.pone.0189054)
Supplement: S6 Supporting Information — (ZIP) [file pone.0189054.s006.zip › z1_400_0.8_5.csv]

208.07	206.23	209.21	208.44	208.36	207.86	206.95	207.63	207.67	208.64	208.36	208	208.92	206.92	208.3	206.98	208.55	207.63	209.06	206.99	207.74	208.81	207.87	206.71	207.95	208.19	207.05	207.4	208.8	208.06	207.95	206.89	206.77	207.16	207.47	208.17	207.81	207.66	206.98	208.29	208.14	207.68	208.82	208.12	206.89	208.09	207.07	207.99	207.9	207.83
209.29	208.7	209.26	208.84	210.42	210.13	208.99	209.19	208.82	209.6	209.66	208.79	210.17	209.65	208.94	210.05	209.93	210.43	209.08	209.2	208.38	209.52	208.87	208.28	209.66	208.87	210.01	209	209	210	209.81	210.4	209.66	209.31	210	208.54	207.86	209.4	207.9	210.56	210.25	210.64	209.72	210.51	209.48	210.33	211.26	210.31	208.18	209.56
211.18	210.03	211.79	212.25	210.68	212.54	212.09	211.93	211.94	213.02	211.48	212.21	211.44	211.55	211.89	211.81	211.85	211.77	210.61	212.08	213.22	213.61	211.92	212.48	212.2	211.1	211.61	212.99	211.53	212.5	212.08	210.63	211.81	212.03	211.43	211.95	212.42	213.34	212.02	214.16	211.46	212.1	210.72	211.95	213.67	210.69	212.81	211.32	211.79	210.56
202.62	203.26	203.29	204.5	201.97	202.61	203.11	203.89	203.23	202.81	202.41	202.03	204.06	202.5	200.51	202.07	203.94	203.72	203.36	203.54	201.9	204.07	203.53	202.19	201.38	202.08	201.58	203.31	202.96	200.89	203.4	203.67	202.75	201.2	202.97	201.36	202.52	201.19	202.27	203.68	201.48	201.98	202.14	202.33	202.51	202.28	201.37	202.54	203.25	203.52
212.46	211.76	210.55	211.01	211.22	213.06	212.83	212.94	212.07	210.22	212.04	211.56	211.95	212.01	210.62	210.31	211.49	210.5	212.79	211.86	211.56	210.86	211.13	211.34	211.57	211.65	211.39	211.36	211.46	211.03	212.58	211.49	211.04	210.93	211.58	211.82	212.5	213.83	211.92	211.12	211.29	211.65	212.41	212.22	212.31	212.03	211.67	212.15	212.6	211.16
209.27	207.18	207.6	208.46	208.32	209.18	207.37	207.46	207.11	208.15	208.34	207.84	206.96	207.79	208.33	209.01	207.71	207.71	208.09	206.92	207.92	209.42	208.19	206.94	208.3	207.43	207.98	207.81	207.61	207.18	207.96	208.61	208.24	207.39	207.45	207.88	207.17	207.85	208.76	208.98	207.94	208.14	206.02	206.66	207.18	208.17	208.43	209.01	208.12	207.35
208.57	207.25	208	207.46	207.75	208.02	207.85	208.91	208.33	208.82	207.99	208.81	206.94	208.17	207.78	206.21	208.77	206.81	207.35	208.04	208.46	207.72	208.44	208.34	208.62	206.94	206.92	208.52	208.55	208.35	207.14	206.97	206.92	208.32	208.11	207.19	209.3	206.8	207.33	206.84	208.2	208.28	207.18	207.72	208.42	208.67	206.71	207.63	207.5	208.67
211.67	212.05	212.19	212.49	212.24	213.33	212.25	210.87	210.76	210.03	211.23	211.13	210.44	210.48	211.8	210.26	211.71	211.6	210.51	211.42	211.56	212.13	211.96	210.11	212.94	212.46	210.96	212.22	210.26	210.07	211.63	210.46	209.91	210.84	212.79	212.4	211.67	212.63	211.17	212.24	211.78	211.56	211.29	211.09	210.38	212.65	211.23	210.8	212.35	210.73
215.72	218.95	215.19	218.17	216.99	217.45	217.06	216.31	216.64	215.91	216.52	216.74	215.72	216.61	216.61	216.63	215.89	217.01	215.36	218.3	218.56	216.57	217.06	216.38	216.78	216.04	217.68	217.11	216.6	215.85	217.46	216.72	216.46	216.39	217.79	215.41	218.17	216.26	217.58	217.21	217.75	219.02	218.26	216.52	217.42	216.14	217.94	216.87	217.06	217.25
198.89	200.36	200.03	199.46	199.51	198.87	198.51	201.15	200.3	200.44	198.57	198.9	200.55	198.5	199.45	200.1	199.15	200.17	200.22	200.01	199.99	198.45	200.42	198.43	199.23	199.5	200.13	201.55	198.64	198.48	200.77	199.89	198.61	200.59	199.52	200.23	199.88	200.54	200.62	198.58	199.18	198.7	200.49	200.6	199.52	199.71	200.92	201.2	199.77	198.9
212.07	211.67	211.51	212.14	211.32	210.47	211.9	212.55	211.69	213.32	211.63	212.46	211.36	210.84	211.6	211.89	211.25	213.7	211.99	211.94	210.95	212.55	210.65	210.79	213.02	210.34	213.56	213.31	212.11	211.93	211.41	211.32	212.71	212.05	211.04	209.75	211.51	211.93	213.45	211.95	212	212.42	211.69	211.89	212.42	211.22	211.02	212.37	212.68	212.35
200.72	201.82	201.27	200.41	199.63	200.52	200.18	201.62	199.2	200.14	201.4	200.18	202.27	200.38	199.96	200.36	199.7	199.7	200.24	200.5	200.22	198.89	198.73	199.81	201.37	199.86	200.43	199.93	200.56	200.48	200.13	199.84	198.53	199.07	201.49	199.8	199.6	199.87	199.96	199.18	201.46	199.63	200.81	199.64	199.43	201.73	202.09	201.84	201.72	199.56
200.35	201.2	201.21	200.61	200.48	200.87	199.9	199.14	201.47	199.63	200.3	200.96	199.44	200.31	199.81	200.53	200.71	198.49	199.04	200	200.66	199.96	200.29	199.8	200.66	199.96	198.96	200.84	200.57	197.41	200.9	198.62	199.63	197.98	200.58	201.37	200.54	198.3	200.85	199.51	199.55	199.58	199.05	200.78	201.27	198.76	199.72	200.7	199	200.03
213.16	213.02	213.68	212.72	212.06	212.85	213.74	213.03	212.31	213.29	212.4	214.25	212.44	212.92	213.28	211.94	212.93	213.53	213.02	213.73	212.22	212.52	213.24	211.76	213.19	212.46	214.02	214.15	213.09	212.34	212.62	211.85	213.38	212.57	214.55	213.53	212.7	212.95	213.13	212.94	213.35	213.32	212.08	212.86	212.11	213.56	211.19	211.58	214.2	212.79
207.54	206.22	207.31	208.19	207.14	208.29	206.48	208.08	209.29	206.54	207.72	208.17	208.88	209.85	207.27	209.31	208.06	207.59	207.76	207.9	208.75	205.97	207.42	207	211.09	208.06	208.64	207.31	208.18	207.88	206.96	207.57	209.84	207.52	208.62	207.61	206.49	206.63	208.08	209.38	206.65	207.68	206.54	207.62	207.57	207.37	207.56	208.36	208.5	206.39
208.38	208.21	207.76	207.29	209.47	207.93	207.72	209.22	207.57	207.8	210.21	209.78	208.33	207.35	207.95	208.18	206.73	208.45	208.12	207.26	206	209.51	208.31	207.88	208.6	207.84	210.22	208.65	208.07	208.88	208.76	207.47	207.24	209.1	207.34	206.59	208.8	209.72	208.92	208.09	209.55	207.52	209.25	207.7	208.66	208.54	208.61	209.91	207.99	208.76
219.04	217.5	217	218.48	219.01	217.36	218	216.73	218.84	216.97	217.3	218.5	217.89	217.68	216.53	217.99	217.49	216.9	217.15	218.96	216.72	216.84	218.29	219.17	217.94	216.94	218.26	215.85	218.1	217.52	216.92	218.95	217.34	217.1	216.41	218.72	219.75	217.49	216.7	216.54	217.54	216.47	218.19	218.27	217.25	217.06	218.89	216.21	218.54	218.3
211.48	211.78	210.21	210.68	211.56	211.24	211.69	211.98	210.9	211.07	211.37	211.45	211.74	210.86	210.82	211.44	212.51	211.98	213.33	213.07	211.71	212.14	210.79	211.69	212.64	210.47	212.26	210.22	209.83	212.89	211.16	211.58	212.03	210.47	212.6	210.5	210.88	212.27	211.02	212.05	212.7	211.11	212.37	212.05	211.67	210.83	211.83	211.93	212.01	210.78
208.09	210.09	207.84	208.42	209.3	209.64	208.35	208.11	208.76	208.8	207.8	209.39	210.1	209.99	208.93	207.48	210.34	208.66	208.68	208.25	207.9	208.94	208.86	208.81	208.5	208.58	209.47	209.7	208.41	209.17	209.02	209.74	207.74	209.21	210.22	210.33	208.7	208.06	209.41	209.62	210.37	208.85	208.31	209.03	211.08	207.97	209.38	209.96	207.61	207.84
202.34	204.83	204.19	201.8	203.8	204.1	202.91	202.77	203.32	202.66	202.61	203.05	202.88	203.64	203.13	201.8	202.09	201.27	203.15	202.65	203.07	202.82	204.73	203.43	201.69	204.73	204.16	203.99	203.94	203.97	202.84	203.02	202.93	203.43	204.39	203.24	204.27	203.93	203.56	204.06	202.29	203.78	201.67	201.99	202.94	203.43	202.92	203.2	203.22	204.57
210.19	211.02	210.89	210.9	212.02	211.16	211.63	212.51	211.82	211.35	212.04	211.21	211.27	211.61	211.79	211.12	209.79	211.22	211.86	213.4	210.97	211.95	211.48	212.89	212.27	210.19	210.27	210.89	212.28	212.03	211.53	212.23	211.45	211.61	212.11	212.63	209.89	211.2	211.37	212.75	212.34	210.22	211.39	211.2	211.3	210.84	212.68	211.93	212.33	211.54
216.86	217.69	216.14	219.16	216.78	216.95	216.54	217.27	217.77	217.01	217.62	216.01	217.37	217.23	217.29	216.46	217.56	217.07	217.48	216.8	216.7	217.85	216.5	215.5	216.36	218.25	216.3	216.08	217.96	217.54	217.33	216.92	218.41	216.22	217	216.67	218.03	216.54	218.4	216.89	217.06	216.91	215.57	216.41	219.06	216.93	217.48	216.83	216.4	215.62
212.12	212.05	211.64	210.8	211.27	210.97	213.35	213.57	212.55	212.1	211.34	212.08	209.34	210.88	212.38	210.9	211.92	212.23	211.24	210.57	211.91	211.33	211.56	213.11	211.31	211.34	213.37	211.22	211.95	211.23	210.54	212.94	211.51	211.41	211.18	211.87	210.86	211.93	213.16	211.59	210.95	211.13	211.62	210.87	212.56	213.61	211.97	213.95	211.21	211.12
196.33	195.88	194.91	196.18	196.68	194.75	194.9	195.17	195.62	194.08	197.08	196.47	194.51	195.51	195.34	194.59	195.17	195.27	194.45	196.81	195.05	195.28	195.03	195.8	195.75	195.77	195.61	194.22	195.42	195.59	197.61	196.05	197.01	195.45	195.18	194.78	194.17	194.76	196.62	194.85	195.52	196.11	194.31	195.52	196.42	194.86	195.61	195.93	195.72	194.14
202.88	202.28	201.7	202.79	202.96	203.15	202.24	203.96	203.07	202.48	202.18	202.51	202.88	203.08	202.6	203.65	202.8	202.51	201.87	204.02	203.2	202.25	204.14	202.97	202.1	204.24	202.9	204.26	203.8	203.42	201.97	202.01	201.97	202.01	203.4	202.05	202.84	201.54	201.43	202.5	201.52	203.24	203.03	202.45	202.8	202.58	203.29	202.65	202.53	202.68
211.54	211.91	213.36	212.12	213.49	212.52	210.37	212.08	211.52	209.92	209.99	210.22	212.23	211.42	212.71	212.15	210	211.19	212.63	211.97	210.7	211.27	211.97	211	211.88	212.1	211.41	210.58	212	211.05	211.27	211.53	211.83	213.24	212.03	211.97	211.7	212.32	211.18	209.26	211.73	212.45	213.6	210.44	212.68	211.25	211.45	211.33	209.92	211.82
197.9	197.77	198.6	198.29	198.37	198.86	198.25	200.01	197.17	199.41	198.1	198.3	197.35	196.59	198.78	198.69	199.71	198.98	198.78	198.66	198.73	198.49	197.92	198.16	197.91	199.4	198.62	197.47	197.63	197.07	198.96	199.51	199.5	199.8	198.2	200.42	198.62	197.95	198.53	198.06	197.74	198.82	200.37	198.64	199.87	197.58	199.01	197.98	198.08	200.92
206.17	205.04	205.43	203.41	205.4	205.73	203.84	205.26	205.72	203.24	204.61	204.69	206.54	203.06	206.21	204.76	204.48	205.6	204.93	205.97	205.7	204.85	204.95	206.4	206.37	204.22	203.91	203.34	205.46	203.87	205.49	204.06	205.62	204.41	205.43	205.52	204.08	204.19	204.46	204.37	204.94	205.65	205.64	204.83	206.12	205.43	205.88	205.83	205.63	205.97
201.87	202.44	200.96	203.04	200.1	202.73	201.19	202.67	200.66	201.31	199.8	200.04	202.36	201.47	200.73	200.46	202.12	201.17	199.95	201.19	201.81	200.69	200.6	202.11	202.1	201.19	201.39	200.96	201.09	202.43	201.61	200.67	202.33	200.68	200.68	201.57	201.32	200.27	199.58	200.99	201.79	199.14	201.3	201.66	201.26	201.25	201.85	200.6	201.55	200.34
201.2	200.79	201.49	201.57	200.7	199.94	200.8	200.28	201.16	199.57	199.02	200.94	198.37	200.01	200.9	200.53	199.91	199.86	200.6	201.1	200.04	200.27	199.54	198.99	200.06	199.19	199.22	200.89	200.45	201.05	201.75	201.53	202.7	198.79	200.57	200.8	201.05	198.97	199.61	201.24	200.24	200.42	200.21	199.22	200.09	199.49	199.78	199.65	201.8	201
202.78	203.53	203.59	204.48	203.04	203.99	204.24	203.97	204.39	202.94	203.75	203.64	202.06	203.57	203.85	203.47	202.77	204.08	204.02	204.19	204.07	203.16	203.49	201.94	203.87	204.54	203.8	203.45	203.22	203.97	201.89	202.98	201.33	203.25	204.46	203.48	204.04	203.84	204.55	203.9	205.1	205.3	203.46	203.42	202.78	203.25	202.84	205.03	203.4	203.43
204.46	203.98	203.42	204.96	202.76	204.79	204.48	202.36	203.74	205.16	203.42	203.25	203.37	203.19	205.02	204.1	205.1	203.14	204.34	203.27	203.85	203.1	203.3	204.53	204.56	203.95	204.57	202.6	202.77	204.43	203.25	205.36	203.45	202.33	204.82	204.88	204.43	204.13	204.25	203.17	203.56	202.47	203.93	202.1	202.24	204.75	204.38	203.86	203.15	203.84
212.02	212.77	212.92	211.83	213.64	211.03	208.89	212.92	211.19	211.24	213.14	211.64	211.36	211.4	210.82	209.65	210.97	210.83	211.77	212.84	211.74	211.92	211.87	212.78	211.95	212.13	212.89	212.73	211.22	212.32	213.8	211.43	211.07	210.93	211.06	211.33	210.86	211.51	212.26	211.12	211.42	211.85	211.88	211.1	210.29	212.36	212.19	213.49	213.03	211.99
217.29	217.92	218.05	217.97	217.57	217.92	217.8	219.83	218.26	217.17	216.46	218.77	216.74	216.48	216.31	217.84	217.44	217.95	217.39	217.45	217.01	217.67	217.16	216.64	217.21	219.57	217.22	218.18	218.07	218.13	218.25	217.42	219.04	216.27	218.17	216.88	218.61	217.68	218.22	216.4	216.75	218.06	216.96	218.8	217.95	218.19	219.17	218.48	219.58	218.03
216.96	215.88	216.85	216.73	216.82	216.1	218.35	216.37	216.84	216.81	217.52	217.26	217.38	218.44	218.08	217.33	217.26	217.44	215.74	218.73	215.95	215.22	218.19	216.64	215.23	217.95	216.12	216.29	216.62	216.3	217.68	216.55	216.99	216.36	217.61	216.62	217.15	218.07	214.85	217.11	216.21	217.87	217.68	215.64	217.15	218.14	216.48	216.78	217.13	217.7
209	208.79	209.52	207.57	208.29	207.43	206.91	206.8	207.19	208.17	209.02	208.29	207.36	207.78	209.98	207.25	210.53	207.68	208.5	207.84	208.06	209.36	207.91	208.87	209.82	209.04	208.46	209.34	208.23	206.78	208.27	210.06	208.36	209.61	209.28	209.54	207.46	208.42	208.25	209.37	208.93	210.15	208.66	208.88	208.12	207.62	208.21	207.38	207.55	206.95
208.73	207.76	206.3	208.79	208.83	207.99	206.59	207.43	208.76	208.15	206.9	207.05	207.67	207.61	208.71	208.26	207.27	206.7	208.68	206.89	207.93	208.19	207.71	207.07	207.58	208.2	208.5	207.23	208.06	207.22	207.19	207.1	206.98	207.68	207.64	206.62	209.03	206.03	209.38	206.65	207.5	208.12	207.55	207.92	210.27	207.57	208.43	206.79	207.56	208.14
217.28	218.08	217.36	217.47	216.79	217.26	218.08	216.83	215.64	215.53	216.78	217.29	215.3	218.22	217.31	217	217.45	216.81	219.35	215.17	216.67	218.14	217.43	217.41	218.04	216.41	217.05	216.05	217.3	217.2	217.44	216.12	216.62	216.38	217.87	217.76	216.35	216.01	217.45	217.41	216.8	216.75	216.04	218.14	216.98	215.58	216.78	216.21	216.26	216.42
211.4	213.12	212.8	212.51	212.38	213.79	212.13	212.13	211.45	212.21	212.49	211.57	212.19	212.39	213.93	212.36	212.69	211.18	213.36	211.66	212.55	211.71	213.46	212.97	210.7	211.89	212.85	212.76	211.76	211.78	211.89	211.61	213.78	213.12	214.1	212.56	212.78	212.14	212.98	213.07	212.17	212.48	212.98	212.71	212.32	213.72	212	214.04	212.14	211.33
212.31	212.43	212.78	211.73	211.3	212.04	212.76	210.3	211.95	212.05	211.76	212.1	211.26	212.17	212.07	211.35	212.08	212.16	212.55	210.27	210.9	211.32	212.23	212.59	211.34	211.38	210.2	211.63	210.84	212.03	213.68	212.13	212.21	212.48	212.11	212.37	212.81	210.99	212.47	212.13	210.98	211.79	212.72	212.35	212.68	211.21	212.02	212.95	211.83	209.48
199.9	200.46	197.7	197.81	197.96	198.78	198.83	199.38	198.01	198.26	199.19	199.75	198.63	198.52	197.36	198.62	198.49	198.97	200.81	199.73	199.01	199.51	198.26	198.05	199.52	197.59	199.47	199.05	199.16	199.15	198.23	198.28	196.5	199.04	197.81	197.71	198.72	200.95	198.53	198.45	198.25	199.17	199.56	199.22	199.08	198.28	198.74	198.79	199.18	198.52
194.19	196.15	195.99	195.12	195.22	196.44	195.45	195.49	196.04	195.81	194.98	195.6	195.9	196.09	196.53	194.95	195.17	195.44	195.12	194.36	195.71	194.97	195.9	194.85	192.41	196.38	194.78	195.88	195.33	194.42	194.96	195.34	195.12	197.68	194.49	194.16	194.58	194.21	195.68	195.2	194.89	195.8	195.42	196.64	194.77	196.05	194.64	194.35	195.44	195.42
206.98	207.52	208.2	207.99	207.96	209.32	210.29	210.29	207.77	208.1	211.05	208.1	206.85	207.18	208.39	208.8	209.3	209.44	209.16	208.91	208.74	209.28	207.83	207.82	207.81	209.09	209.69	209.24	208.37	208.78	208.46	208.27	208.59	208.3	207.87	208.35	210.03	209.85	208.66	209.56	209.9	208.7	209.57	208.97	208.38	208.62	207.81	209.66	209.72	207.69
201.96	201.27	202.19	203.03	201.2	202.93	202.47	201.8	201.83	204.59	201.44	202.84	202.01	202.82	203.75	202.5	203.36	203.08	201.43	203.38	202.68	202.61	203.44	203.16	203.57	201.55	200.66	202.4	201.18	202.09	202.21	202.32	204.73	202.58	203.03	202.32	203.31	203.97	204.73	202.9	202.86	201.97	202.34	203.51	202.18	202.05	203.85	203.16	201.51	201.52
197.3	194.77	195.7	194.78	194.52	195	194.63	195.94	195.32	194.99	195.44	196.04	195.1	196.11	195.38	195.06	194.38	195.97	195.64	194.79	194.99	195.58	195.68	195.07	194.22	194.4	194.85	194.61	196.84	195.19	194.37	194.71	195.18	196.23	196.53	193.7	196.57	195.31	194.44	194.63	196.18	195	194.05	195.42	195.1	194.15	194.9	194.36	194.76	195.51
214.12	213.54	212.39	211.57	212.95	211.85	213.67	212.32	212.9	212.18	212.34	211.57	212.16	213.23	213.26	212.36	211.73	212.41	212.25	212.89	211.91	213.27	213.08	212.68	213.48	212.28	211.36	212.42	211.31	212.62	213.03	213.17	211.35	212.85	213.24	211.01	211.29	212.32	212.08	212.49	212.42	212.63	212.52	212.87	211.52	212.19	212.66	212.28	212.63	213.28
213.17	210.88	210.5	211	210.17	212.58	212.95	211.3	211.51	213.03	211.34	213.91	211.58	210.47	211.66	211.56	211.17	211.27	212.23	211.07	210.69	212.37	210.26	212.69	212.68	212.36	210.86	211.9	211.61	212.65	211.81	210	211.75	213.59	211.58	212.57	212.54	211.54	211.57	211.96	212.4	210.17	210.86	212.01	211.86	211.59	212.61	210.99	212.87	211.6
214.9	217.77	216.35	216.26	218.03	216.89	214.98	216.66	216.62	218.16	217.6	216.81	216.94	217.09	218.53	217.57	217.79	216.41	215.98	217.75	218.1	215.3	217.24	215.94	215.96	216.55	216.69	218.04	218.8	217.11	218.03	216.31	216.5	216.06	215.76	217.59	216.06	216.69	216.46	216.53	217.97	215.09	217.86	217.9	217.77	217.61	217.43	217.15	217.61	216.16
206.83	208.27	207	208.84	207.26	209.67	207.13	209.47	207.73	207.16	207.79	208.88	206.75	208.71	208	207.43	208.35	207.89	207.94	208.1	207.28	208.55	208.2	209.28	208.3	206.58	207.41	207.35	209.04	207.46	208.22	207.93	208.34	207.18	208.28	206.99	205.77	207.53	206.36	207.66	208.12	209.95	208.2	206.65	208.62	207.34	207.86	207.83	208.27	208.85
216.5	216.2	217.61	217.45	215.9	217.56	218.07	216.03	217.28	216.28	216.71	218.48	219.17	216.89	217.88	217.79	217.57	217.91	218.02	215.81	216.13	216.81	215.3	216.1	217.74	217.05	215.78	216.84	216.84	217.13	216.66	217.06	216.47	215.42	217.66	217.48	217.17	216.43	218.02	216.1	218.75	217.89	216.77	216.29	217.73	217.1	216.6	218.79	217.8	217.51
211.03	212.23	211.33	212.89	212.89	210.35	212.02	212.34	212.02	211.63	212.16	210.68	211.97	212.17	211.74	210.13	211.61	211.56	211.29	211.85	211.45	211.77	211.13	211.49	210.41	210.26	211.05	213.43	210.98	213.14	211.51	212.03	212.45	211.09	212.07	211.14	210.71	211.37	212.4	211.41	210.48	210.06	212.08	211.42	210.07	211.28	212.48	212.45	212.4	212.33
205.04	204.82	203.71	202.56	204.78	205.99	204.43	205.32	205.91	205.31	204.9	204.15	205.35	205.32	205.63	205.28	204.93	205.73	203.21	204.54	205.58	206.31	203.17	203.9	204.82	205.42	202.68	204.35	203.31	203.75	205.95	204.85	205.78	204.31	203.74	205.21	205.31	205.15	205.01	204.58	204.69	204.98	204.22	203.23	205.49	204.63	205.7	205.03	205.89	204.09
199.44	198.8	199.42	198.02	200.24	199.17	201.27	200.01	198.64	200.17	199.49	199.3	200.54	198.56	201.37	200.5	199.08	199.73	199.76	200.2	200.28	199.91	198.94	199.74	199.16	200.02	200.67	199.37	200.39	199.51	199.26	200.12	200.15	199.82	200.25	198.54	198.1	199.12	198.7	198.53	198.95	198.13	198.91	198.46	201.5	198.77	198.82	198.32	199.2	199.98
203.44	205.7	205.18	203.44	204.35	203.32	203.91	204.04	204.59	202.58	202.87	203.54	203.11	202.64	201.46	203.39	203.11	203.23	203.6	202.66	202.69	203.4	204.53	203.62	203.3	202.14	202.71	203.33	202.51	202.81	202.2	203.58	202.94	203.76	203.64	203.87	203.44	202.49	203.56	203.62	203.66	203.52	205.1	204.61	204.56	205.29	203.36	203.17	205.53	203.86
208.51	206.23	206.65	207.63	206.77	206.71	207.7	207.85	209.05	208.09	208.5	207.34	208.11	208.41	208.87	208.67	207.95	207.84	208.65	207.81	207.52	207.62	207.26	208.64	207.26	208.39	206.14	209.4	207.19	207.78	207.36	207.66	208.79	209.05	207.91	208.31	206.99	207.02	207.89	207.33	207.94	208.21	207.56	208.01	210.04	207.47	208.19	209.29	207.61	208.79
209.95	209.23	208.33	208.18	209.4	209.1	209.69	209.24	209.61	209.42	208.21	208.06	208.51	207.22	209.85	210.31	209.69	208.36	208.83	209.15	206.94	209.75	207.42	208.28	208.82	210.21	209.1	208.37	207.76	207.73	208.96	208.7	207.96	209.65	207.79	208.64	208.14	210.3	208.69	209.63	209.15	209.79	208.01	208.97	209.64	209.22	208.42	208.4	208.89	207.97
210.21	209.88	209.12	211.07	209.22	211.43	208.85	210.24	208.77	209.88	209.26	209.03	210.41	210.05	208.92	210.58	208.78	211.11	209.58	209.49	209.84	208.74	209.78	209.82	208.62	210.12	209.42	209.2	208.42	210.11	208.28	209.53	208.47	211.62	210.46	211.41	210.85	208.33	208.5	210.04	209.85	209.95	208.97	209.94	209.88	209.18	209.57	208.84	211.29	209.57
203.69	204.3	202.3	202.75	204.35	202.62	203.07	201.07	202.72	203.53	203.48	202.5	202.52	204.06	201.38	203.05	202.3	203.05	199.93	201.83	203.04	202.41	202.78	203.51	202.56	204.57	203.37	202.59	203.27	203.52	202.78	202.78	203.29	202.49	202.84	202.21	201.46	201.02	202.4	203.41	202.76	202.62	203.08	202.62	201.71	200.56	202.87	201.07	202.03	202.74
217.11	217.04	217.21	218.15	216.36	216.5	218.5	217.75	216.27	217.15	216.72	217.76	218.21	216.48	216	217.04	216.94	219.07	219.22	216.57	217.99	216.31	216.78	216.14	216.11	216.64	216.7	215.12	217.24	217.33	216.35	216.6	216.13	217.36	217.21	217.47	216.73	217.23	217.12	217.26	216.81	216.71	218.1	216.93	216.96	217.78	215.79	216.71	218.09	216.78
212.06	211.99	212.46	213.03	213.31	213.55	214.07	212.9	212.37	213	212.11	213.57	212.89	212.58	211.62	212.32	213.05	212.03	212.87	214.72	212.78	212.24	212.05	211.45	212.04	212.58	213.5	214.42	212.62	214.19	212.92	213.89	213.55	213.03	213.51	213.03	212.49	214.01	212.33	213.33	212.3	212.8	213.45	215.98	211.94	212.19	211.91	212.99	212.44	212.93
213.35	213.1	212.94	212.26	212.18	213.24	212.08	212.9	212.52	212.16	213.58	212.78	213.62	211.65	212.78	212.96	212.24	214.09	213.73	213.5	212.1	213.45	212.6	212.98	213.08	212.3	212.46	213.76	213.67	213	214.1	211.48	211.42	212.2	211.66	211.92	214.04	213.87	213.76	212.99	212.5	213.7	213.96	213.36	214.05	213.58	213.14	212.4	212.94	213.02
210.35	209.05	209.48	209.24	209.08	209.91	210.62	209.51	209.74	209.53	209.02	209.36	210.65	209.64	209.86	209.92	210.58	210.14	209.17	209.74	208.3	210.42	209.81	208.12	209.73	210.07	209.19	210.83	210.68	210.65	209.05	210.86	209.72	207.39	209.52	210.13	210.55	209.68	209.99	208.9	210.82	210.49	211.18	208.6	210.95	210.62	210.36	209.12	209.78	207.83
207.57	208.59	209.57	210.44	209.94	209.03	210.53	210.17	208.36	208.63	208.89	208.94	209.19	209.44	209.76	208.17	208.34	208.78	209.72	208.07	211.4	209.46	208.21	209.8	208.27	209.44	208.32	208.42	207.68	208.03	209.95	208.79	209.33	208.52	210.79	209.58	210.15	208.82	209.73	208.6	208.9	207.57	207.98	208.84	208.58	209.3	208.34	207.61	209.1	206.81
197.59	199.49	198.74	198.19	198.6	197.83	198	197.47	199.63	199.18	198.42	198.95	199.03	200.11	198.31	199.27	199.36	198.11	199.66	198.4	198.95	198.09	197.27	198.49	198.96	197.86	196.9	198.42	198.41	198.71	198.5	198.82	198.31	198.69	198.04	197.71	199.97	198.86	197.72	198.47	198.49	199.04	197.15	199.14	197.37	198.15	199.93	198.76	197.35	198.89
208.42	207.87	208.89	209.49	209.6	209.19	208.16	208.85	210.04	208.53	208.02	208.37	207.73	208.26	207.95	208.85	208.93	207.8	210.38	209.39	208.1	209	209.38	207.64	209.92	208.93	206.5	209.2	209.19	208.95	208.65	208.42	210.06	208.58	209.23	209.13	210	210.12	209.25	209.5	210.94	206.36	208.45	206.8	208.3	206.72	208.29	209.1	208.81	210.31
202.09	201.57	202.78	203.14	203.21	202.46	202.08	204.14	203.87	202.02	205.08	202.94	204.4	201.39	202.8	202.35	203.9	204.3	201.97	203.99	201.82	202.41	202.63	204.16	204.18	202.35	204.84	202.5	203.99	201.21	203.24	203.87	202.38	203.14	202.68	201.98	203.69	202.68	203.55	204	202.25	202.89	202.35	203.24	203.98	203.66	203.88	204.15	202.94	203.26
199.95	200.47	198.43	201.55	199.89	199.2	200.55	200.78	199.78	200.16	200.71	201.08	201.4	199.77	200.23	201.37	200.8	200.97	200.87	200.24	201.42	199.46	200.47	199.83	200.49	200.61	201.36	200.26	199.13	200.91	199.4	201.42	201.36	201.16	200.91	198.85	201.31	202.14	200.78	199.93	201.98	202.05	201.49	198.99	201.21	200.93	199.81	199.64	200.78	199.6
203.76	205.53	205.17	204.85	203.72	204.73	204.13	203.75	205.23	206.26	203.51	203.06	206.11	206.3	205.48	205.27	205.45	203.8	206.16	205.11	203.21	205.58	204.38	205.44	204	205.59	205.65	205.38	205.65	204.99	205.53	205.61	205.1	205.24	203.61	204.03	203.59	203.61	203.46	204.23	206.57	205.54	203.93	204.95	205.82	204.52	205.41	205.55	205.81	204.63
209.95	209.8	209.09	209.05	208.71	210.03	208.89	208.23	210.41	208.13	209.25	208.62	208.42	208.56	208.64	209.33	207.45	208.82	209.9	209.33	208.78	207.92	209.17	209.44	208.62	208.09	208.54	208.6	209.29	208.24	209.22	207.69	208.18	208.42	209.35	207.95	208.72	208.35	209.2	209.48	209.07	208.59	210.51	209.98	208.19	209.84	207.23	208.49	209.4	209.28
213.33	210.94	213.4	213.86	212.64	212.87	212.2	212.76	212.7	210.77	211.08	212.21	212.12	213.86	211.93	212.02	212.82	214.36	212.43	212.63	212.06	212.14	212.06	211.76	212.02	211.58	211.39	212.21	210.52	213.72	211.78	212.76	213.26	212.2	212.93	212.77	212.71	211.79	213.58	212.18	210.26	213.12	213.31	211.89	213.73	212.44	213.48	212.16	213.52	213.16
211.42	212.29	211.41	212.95	211.43	211.35	212.71	212.23	211.66	211.97	211.35	213.01	212.01	212.5	210.83	212.19	211.46	211.45	210.73	211.64	210.73	212	211.7	211.54	211	212.76	211.54	214.21	211.54	212.23	212.39	211.53	212.38	211.88	211.28	212.37	211.46	212.63	211.59	210.43	211.87	211.64	211.18	211.09	211.59	212.06	210.93	211.23	210.99	211.17
192.35	194.4	193.49	193.37	194.96	193.51	194.58	194.58	195.06	194.37	194.35	195.85	195.11	194.39	195.62	195.05	194.87	193.87	194.47	194.43	195.42	195.62	193.99	194.03	194.35	195.37	194.23	193.75	193.31	195.22	193.17	194.2	194.45	194.25	193.67	194.87	194.09	193.89	195.87	194.48	193.52	193.78	192.92	192.94	194.63	195.38	194.61	194.31	193.94	193.71
218.03	218.77	218.1	218.06	217.88	219.05	217.15	217.69	218.1	217.94	217.16	218.4	217.93	217.4	219.07	216.76	216.48	219.74	218.3	216.37	218.76	218.21	218.36	217.88	217.67	219.17	218.44	219.01	217.17	218.07	217.46	217.14	217.47	215.88	217.33	217.68	219.03	216.29	216.55	217.34	217.99	218.36	218.08	217.44	218.87	216.48	217.66	217.43	217.49	217.84
207.99	208.21	209.87	206.93	209.55	208.14	208.68	208.07	208.76	207.56	208	207.17	209.99	208.63	208.22	209.08	208.52	209.21	209.01	207.52	207.57	208.27	208.53	208.72	208.76	210.16	208.93	208.44	210.38	208.57	208.58	209.56	207.94	208.28	208.37	209.57	208.13	209.69	208.99	209.23	209.71	207.64	209.02	208.61	209.03	209.81	208.76	210.05	209.57	210.08
209.6	210.6	210.38	207.67	211.66	209.15	210.02	210.18	211.62	209.89	209.99	209.48	210.67	210	209.36	209.98	211.41	210.54	209.55	210.53	209.85	209.64	209.18	209.48	209.34	209.34	208.99	209.86	208.65	210.22	211.45	208.84	208.62	209.33	209.7	208.08	208.26	209.71	209.35	209.33	209.14	210.99	209.3	208.88	208.13	208.44	209.91	210.31	211.93	210.13
212.49	211.98	213.16	211.85	212.85	212.24	211.81	213.14	211.71	212.33	211.04	211.95	211.56	211.21	211.84	211.32	211.54	211.69	210.35	210.67	210.79	211.56	211.23	211.27	210.74	210.49	213.74	211.15	212.29	210.77	210.95	211.9	212.85	212.57	212.76	211.56	211.7	209.36	212.07	212.33	212.15	210.4	210.98	211.87	212.5	212.62	210.79	213.08	211.89	212.58
206.38	207.11	205.64	208.09	204.83	206.35	206.14	206.22	208.19	205.52	206.37	205.45	204.38	205.4	207.37	206.04	205.88	205.7	207.33	206.78	205.68	206.99	205.57	205.42	207.12	205.15	206.96	205.82	206.55	205.09	208.26	207.05	205.66	206.07	207.14	205.44	206.82	206.21	206.2	206.46	206.79	206.17	204.7	207.11	205.61	207.5	207.4	205.52	206.8	206.88
212.96	210.67	214.28	212.62	212.85	213.27	212.38	213.28	213.39	211.35	214.12	211.5	213.39	214.13	212.13	213.14	212.37	213.32	213.17	212.11	212.83	212.95	212.81	213.02	213.45	213.23	211.9	214.35	213.49	211.37	213.05	212.71	211.92	212.78	213.03	213.52	212.21	213.45	211.73	212.92	212.8	210.51	211.6	214.3	213.94	212.74	214.05	212.26	212.3	212.34
212.03	211.39	212.32	211.46	211.42	210.97	211.68	211.79	213.41	211.49	210.7	211.77	210.8	211.78	210.96	212.39	211.44	212.53	210.34	211.87	212.32	212.38	211.8	211.63	210.88	209.77	211.74	211.25	211.26	210.62	211.07	210.4	211.62	211.88	211.72	212.13	213.93	210.23	212.01	211.16	210.74	211.72	211.75	213.1	210.86	212.14	211.73	212.91	211.83	211.07
202.28	203.12	203.2	201.82	200.62	202.17	202.81	201.9	204.33	202.67	203.46	203.48	204.29	200.91	202.13	202.08	203.22	202.36	202.61	204.88	202.42	201.97	203.07	203.25	201.38	203.25	202.11	202.61	202.37	201.71	201.61	201.23	202.99	201.53	201.72	200.92	202.55	203.51	200.47	203.5	202.8	202.58	201.8	202.58	204.02	202.91	203.37	203.63	203.22	202.45
200.81	199.89	201.72	199.84	200.1	200.4	199.29	200.82	199.16	200.81	199.68	200.91	200.27	199.62	200.9	199.97	199.47	199.92	200.25	200.64	201.38	199.48	200.4	199.23	200.69	201.88	201.01	199.37	199.74	200.08	200.49	199.29	201.23	200.86	200.79	201.38	201	198.77	199.51	200.48	199.29	200.15	199.81	198.89	201.8	200.47	202.06	199.98	199.97	200.76
210.79	211.16	212.82	212.09	210.43	210.88	212.41	211.09	211.72	211.45	211.82	210.65	212.28	212.34	211.24	210.83	211.49	212.28	211.88	212.04	211.53	210.51	211.27	212.06	212.17	211.94	211.57	211.84	211.93	209.35	210.42	210.16	212.2	211.01	210.55	210.14	211.75	209.5	211.81	212.66	211.36	211.76	212.41	210.34	211.71	211.22	212.33	211	212.62	210.32
201.26	201.39	203.66	203.11	203.85	202.53	201.27	202.61	202.48	202.33	203.05	202.1	202.48	202.66	201.44	201.44	201.55	201.74	202.46	203.53	202.66	202.52	203.28	202.48	201.55	202.22	203.45	203.48	201.81	203.25	203.39	203.2	201.93	201.2	203.24	201.92	203.88	202.87	201.51	203.05	201.68	202.97	202.76	203	201.77	202.36	202.26	202.37	201.48	202.88
204.2	204.81	203.25	203.61	203.56	203.96	201.96	204.3	203.49	203.52	205.18	202.88	204.57	204.49	204.66	203.55	202.77	203.72	203.61	204.78	203.4	204.25	204.1	203.33	203.41	203.66	205.47	201.87	202.64	201.38	203.66	203.97	203.45	203.64	204.61	203.32	203.03	203.37	204.39	201.66	203.23	202.61	204.26	205.66	203.41	205.05	202.6	204.6	202.64	204.09
206.38	206.86	205.86	207.6	204.8	207.25	206.11	205.85	206.58	206.41	205.89	205.51	207.27	205.98	205.49	205.6	206.69	206.06	205.11	207.19	207.09	206.42	206.43	205.62	206.43	206.28	207.75	205.02	207.98	206.95	207.07	206.59	206.12	205.36	206.15	207.63	207.24	206.35	208.35	206.12	206.61	205.38	206.45	206.75	206.33	205.39	205.21	207.54	206.23	207.75
203.54	202.51	203.62	202.09	202.39	201.78	202.34	202.09	203.61	201.47	201.98	202.63	202.08	203.16	202.24	201.66	202.01	201.9	202.92	202.79	202.91	202.54	202.42	202.39	202.58	201.8	202.11	202.88	202.7	203.24	203.61	203.14	203.24	203.42	202.8	202.79	202.61	202.11	200.9	201.83	203.07	200.92	202.84	201.85	202.02	202.46	202.54	202.4	201.8	201.12
210.69	209.58	209.59	209.17	208.94	207.71	208.28	209.36	207.35	209.01	208.58	208.4	208.84	209.46	210.55	208.98	208.58	206.94	210.02	210.63	209.44	210.2	208.75	207.67	208.31	208.11	209.32	208.04	208.95	207.97	209.54	208.23	209.28	209.47	208.41	208.12	210.59	208.1	209.5	209.29	208.9	209.5	208.13	209.47	208.76	208.93	209.56	207.32	207.53	209.71
218.01	217.72	216.4	217.38	217.09	216.15	216.99	217.44	216.94	215	215.68	217.19	217.36	215.94	217.13	215.15	217.7	218.53	218.09	216.97	217.14	216.38	218.64	216.34	215.77	215.74	215.57	215.24	217.31	217.7	218.25	216.71	216.55	215.54	217.18	215.48	218.25	217.97	216.89	217.81	217.76	217.16	216.22	217.57	219.39	216.98	216.78	215.94	215.61	216.98
213.32	212.31	211.54	211.54	211.96	212.77	212.19	211.12	212.99	212.15	212.31	211.36	213.22	210.81	212.9	211.79	212.59	210.4	212.24	211.2	211.17	211.99	211.39	211.99	211.99	211.8	211.23	210.13	210.93	211.86	213.43	211.63	211.52	211.01	211.13	210.92	212.52	211.84	212.42	211.58	212.86	212.75	212.53	211.84	211.43	211.41	211.23	211.54	212.43	210.51
201.91	204.96	203.21	204.07	203.37	201.76	204.2	204.39	203.31	204.22	203.69	202.94	202.83	204.6	203.62	202.25	202.92	202.44	205.13	204.62	202.43	202.52	203.62	203.86	204.82	202.97	204.38	203.81	202.48	204.66	205.48	204	204.19	202.56	204.69	203.47	203.07	204.28	205	204.34	203.09	203.68	202.28	203.53	202.06	205.07	202.23	204.96	204.62	203.39
213.05	212.11	213.13	214.13	213.12	211.31	212.69	211.39	212.82	213.12	211.17	212.7	211.24	213.5	210.72	213.63	212.17	210.92	211.6	212.92	213.5	211.58	214.18	212.17	212.15	211.97	213.47	213.05	213.43	211.72	212.88	213.09	212.42	212.74	211.58	212.13	213.34	212.77	211.9	212.89	212.45	211	211.32	212.4	212.89	213.51	212.35	211.39	212.82	211.22
202.93	201.57	201.72	202.49	201.01	202.58	203.47	201.54	202.74	203.17	202.04	201.9	201.87	203.01	202.83	200.96	203.11	201.27	201.69	202.59	202.57	202.91	204.05	202.47	202.07	202.27	201.45	201.14	202.8	201.96	203.67	202.14	202.46	202.84	202.13	203.39	201.53	202.74	202.49	201.68	201.98	201.79	202.79	201.62	201.79	202.29	203.3	202.61	202.3	202.79
203.9	202.34	204.24	203.17	203.87	205.05	203.26	203.69	202.75	203.75	203.58	202.98	204.01	202.07	204.71	203.35	202.92	200.84	203.94	201.42	203.31	203.77	203.47	204.57	202.99	204.22	204.95	205.1	202.52	204.23	202.69	204.09	204.22	203.01	204.31	203.48	201.94	202.62	204.44	203.76	202.68	203.77	203.75	203.78	204.27	203.56	203.83	204.68	204.44	203.41
207.17	206.89	208.7	208.05	208.35	207.28	208.25	207.7	207.94	207.89	207.2	207.27	208.37	206.5	207.73	207.11	209.36	208.72	206.52	207.24	207.68	207.09	206.54	206.88	209.03	207.25	207.94	207.36	207.36	206.42	207.04	206.33	208.6	207.16	208	208.23	206.85	206.19	207.3	205.58	208.32	208.57	206.4	208.71	208	207.77	208.95	208.13	205.72	207.34
217.69	217.16	215.51	217.96	218.2	216.63	217.44	216.99	217.31	218.12	218.38	216.24	218.05	217.35	219.04	217.06	217.46	217.88	218.7	217.9	217.6	218.39	217.97	217	216.58	216.69	218.8	217.41	216.7	218.71	216.87	218.63	218.66	218.71	220.06	217.78	217.63	217.79	216.67	218.24	217.48	217.93	217.22	218.7	217.57	217.39	217.62	218.56	220.09	218.54
200.1	201.03	199.57	199.98	201.81	200.49	199.41	198.91	201.3	199.85	198.49	199.28	199.48	201.06	200.19	198.6	200.67	200.85	200.71	201.4	200.43	200.55	198.25	199.55	200.32	201.36	201.83	200.63	200.83	200.07	201.17	200.95	200.27	201.14	199.78	199.8	199.68	200.18	201.66	200.8	200.26	198.93	199.9	200.39	200.74	199.81	201.24	199.92	200.37	200.79
199.47	200.51	200.77	201.54	201.15	200.39	202.42	201.03	201.15	200.51	199.74	201.37	200.67	201.18	200.33	201.51	199.8	200.4	201.11	201.42	201.34	200.43	201.27	199.09	200.38	201.18	200.26	199.49	200.7	198.84	199.43	202.15	200.36	200.56	198.5	198.55	201.39	201.09	199.67	199.17	200.18	201.6	200.01	201.99	200.77	200.07	201.11	200.86	200.98	199.84
212.33	212.28	214.03	214.61	212.16	213.14	213.21	212.71	213.47	212.29	212.8	213.43	213.44	213.57	213.26	212.74	213.92	212.7	214.16	212.11	214.51	211.54	213.52	212.41	213.13	214.32	213.47	213.49	212.11	213.01	213.74	212.23	214.6	212.95	214.03	212.14	212.54	213.3	213.66	212.79	212.02	212.04	213.6	212.07	211.89	212.51	213.5	213.39	212.9	213.06
209.94	209.21	210.02	210.88	208.65	207.82	209.68	209.16	208.91	210.24	210.02	208.44	209.52	210.47	209.6	209.38	209.94	210.16	208.86	211.03	210.28	211.56	209.25	210.83	210.03	209.5	210	209.56	207.45	210.66	210.32	210.93	209.67	210.29	207.85	210.34	208.73	209.18	209.28	210.47	208.23	209.96	209.86	211.13	210.27	210.31	210.36	209.2	210.19	209.41
212.06	213.86	211.72	212.54	212.53	210.76	212.63	212.03	210.95	211.48	213.71	213.18	212.11	212.65	213.65	211.65	210.04	211.04	211.13	211.73	211.27	211.73	211.82	211.87	209.57	211.02	210.99	212.91	213.24	212.34	210.72	211.87	212.18	210.99	210.52	210.77	212.16	210.86	212.5	210.98	210	212.24	212.12	213.24	210.77	212.65	210.9	211.01	210.61	211.44
198.8	200.25	202.37	200.28	199.87	200.52	199.1	201.63	199.18	200.55	200.87	200.69	201.8	200.79	200.29	200.47	199.82	200.18	200.75	200.24	199.37	198.2	198.41	200.65	201.89	198.97	200.32	200.04	200	201.02	201.71	200.45	201.49	200.25	200.56	199.78	199.34	200.54	200.83	200.65	200.22	199.6	199.51	199.09	199.39	199.93	199.56	199.7	200.07	198.26
207.24	207.25	207.44	207.73	207.09	207.2	209.52	208.09	206.91	207.09	208.63	208.66	207.08	207.92	208.08	208.57	207.57	206.76	206.21	208.49	208.39	208.19	207.78	207.9	207.61	209.38	207.82	206.74	207.08	208.81	206.56	207.01	208.22	207.86	207.24	208.17	208.68	208.25	208.16	207.31	208.67	208.29	207.59	208.39	207.49	207.25	207.82	209.09	208.52	207.72
210.27	211.85	212.15	210.06	211.59	212.02	211.67	211.81	211.77	212.54	212.26	211.93	211.13	211.43	211.85	209.97	211.07	211.43	211.99	212.2	212.54	210.47	211.57	211.15	210.64	210.96	210.21	212.98	211.81	211.32	212.91	211.74	211.21	211.24	211.96	210.8	211.89	210.98	212.18	212.64	211.27	212.13	212.63	213.04	210.82	212.84	213.03	210.71	212.55	212.01
192.69	193.69	193.24	194.71	192.95	195.28	194.4	193.68	194.44	195.02	192.79	193.65	194.3	192.9	195.12	195.84	195.17	194.42	194.24	191.66	194.68	195.05	192.82	195.03	194.94	194.83	195.03	193.72	195.11	194.05	194.6	195.93	195.36	195.09	195.24	194.43	193.83	194.25	194.45	194.67	193.3	193.71	195.46	193.79	195.36	194.64	194.04	195.32	194.8	194.43
208.84	210.73	207.57	210.27	206.67	208.5	208.46	209.06	209.13	208.51	208.56	208.41	207.42	207.61	208.97	208.45	208.37	209.35	208.58	208.55	208.91	208.37	207.3	207.36	209.03	208.77	208.83	209.25	209.48	208.31	209.71	207.92	208.97	209.14	207.5	207.17	207.98	208.77	208.03	209.54	208.4	207.98	207.14	207.56	209.07	209.71	208.11	208.25	209.1	209.02
200.09	200.56	198.54	199	199.34	199.74	200.84	199.97	199.69	199.46	199.83	200.55	201.2	200.06	200.04	200.34	200.44	200.5	200.93	200.82	201.21	199.07	200.71	202.46	200.6	197.4	200.97	199.79	199.48	199.39	199.42	199.63	200.59	200.29	199.73	200.08	200.13	199.37	199.12	199.54	200.19	199.44	200.23	200.2	199.85	199.69	201.09	201.24	201.39	200.51
200.54	199.49	200.48	198.27	199.45	199.13	199.83	198.41	199.98	198.22	201.08	199.03	201.06	200.2	200.51	197.47	200.05	199.28	198.83	200.85	200.65	198.95	199.62	199.82	199.31	198.52	199.7	199.61	199.26	200.03	201.34	201.69	198.04	199.17	199.52	199.06	198.08	198.78	199.31	198.09	199.3	199.07	198.23	200.44	197.64	199.67	200.67	199.64	199.99	200.47
216.31	218.11	217.59	215.95	216.97	217.3	215.73	217.72	217.73	217.9	217.66	217.38	216.69	216.82	216.89	217.69	217.32	217.67	217.16	217.91	216.94	216.19	218.67	216.12	216.46	216.53	217.05	217.02	217.73	217.17	216.64	216.14	216.76	217.49	217.52	218.5	217.84	216.75	216.96	217.48	216.96	218.37	216.46	218.14	218.11	217.79	215.36	215.06	218.37	216.91
204.07	204.74	204.28	206.44	204.84	205.6	205.42	205.2	204.91	204.84	205.71	203.99	205.67	203.26	204.56	204.84	204.94	204.21	204.52	205.43	202.79	206.31	204.64	204.38	204.21	205.17	203.9	204.85	206.55	204.57	205.14	204.35	202.56	204.7	204.27	204.22	205.54	203.66	205.4	203.73	204.32	205.43	205.54	204.29	206.18	207.77	204.34	204.18	204.24	203.74
205.47	209.36	206.33	207.65	206.02	208.66	206.76	209.19	209.34	207.64	208.24	208.07	208.12	205.87	206.48	209.26	207.54	207.75	207.15	206.94	207.59	209.53	205.95	208.17	207.85	206.24	207.08	206.06	207.65	207	206.78	206.74	207.6	207.93	207.62	208.36	207.65	208.23	206.6	205.74	209.59	208.34	207.63	208.12	206.92	209.36	208.62	207.72	206.89	208.73
204.3	203.73	204.58	204.7	203.35	202.45	204.94	203.73	202.6	205.88	203.09	201.81	204.16	203.05	204.43	202.77	203.64	203.66	204.84	203.9	204.24	203.76	204.97	204.09	202.55	204.39	203.32	203.38	203.34	203.26	203.44	202.47	203.86	205.3	203.19	203.86	204.91	204.17	203.95	202.73	202.69	203.46	203.28	202.64	202.09	204.18	205.07	203.55	202.48	202.76
213.92	214.29	212.92	212.61	212.32	212.64	213.56	213.09	212.81	213.59	212.58	213.48	212.95	212.18	214.08	213.58	212.53	215.48	214.38	211.78	213	213.06	212.93	213.87	215.53	212.26	212.88	212.19	213.84	213.36	212.43	213.29	213.45	213.01	211.43	213.67	213.8	212.13	212.13	214.94	212.35	212.81	212.66	212.05	212.57	215.08	213.73	211.98	214.12	213.74
210.16	207.4	208.62	209.43	207.57	210.52	210.1	208.88	209.65	209.54	208.32	209.46	207.81	208.65	209.81	209.19	208.75	208.62	209.28	208.71	209.21	209.21	208.94	207.96	207.85	208.25	208.32	206.79	209.49	208.5	208.31	208.8	208.64	208.86	207.52	208.32	208.08	209.2	207.77	208.76	209.02	207.09	208.27	209.66	209.81	208.7	208.03	210.27	209.09	208.44
205.74	205.41	205.69	205.05	204.63	205.79	206.04	204.76	204.94	204.63	206.48	204.63	204.09	204.53	207.21	204.88	204.98	203.41	205.05	205.87	206.09	205.17	204.58	205.28	203.44	203.76	206.15	206.62	205.51	204.54	204.18	205.08	204.91	204.33	205.89	205	204.21	205.2	203.5	205.65	205.77	204.67	205.18	205.11	203.43	204.62	205.39	205.83	205.44	204.17
213.67	212.85	212.05	212.37	212.27	212	212.15	211.35	212.23	211.42	211.39	211.79	211.82	212.09	213.82	209.83	211.33	210.63	214.38	212.56	211.94	212.26	212.83	213.29	213.28	213.84	212.16	210.89	210.97	212.81	211.71	211.96	212.57	212.21	212.26	211.09	212.7	213.02	214.31	210.9	212.06	214.55	213.4	212.49	214.4	212.21	211.93	211.46	211.63	213.51
204.41	202.73	203.84	204.08	204.92	203.98	203.05	204.51	204.1	203.79	202.81	204.78	203.6	205.48	202.36	203.31	204.39	204.77	203.79	203.24	204.49	203.33	203.19	204.59	203.45	202.82	204.64	203.03	205.21	203.52	202.28	203.21	203.82	201.59	203.41	204.15	203.16	203.82	203.08	203.83	203.4	204.69	203.97	203.84	203.07	205.57	204.42	204.79	203.72	204.07
199.53	199.14	198.77	199	198.62	197.59	200.69	201.6	198.91	197.47	198.53	198.55	200.05	198.25	198.28	198.83	199	200.2	199.23	200.52	198.97	199.46	198.84	200.09	199.92	199.43	198.54	199.82	200.15	200.49	198.14	200.4	200.26	197.64	200.12	200.4	199.19	199.85	198.85	199.1	200.45	200.15	197.92	200.07	199.34	199.47	198.98	198.95	198.62	198.77
207.55	207.12	207.68	208	207.5	207.13	208.68	207.64	207.92	206.86	208.4	206.98	207.77	208	207.66	208.54	206.26	207.25	207.79	208.4	207.58	207.55	207.47	205.09	206.94	208.24	207.42	206.71	206.07	207.46	206.79	206.21	208.25	208.45	206.92	205.53	208.11	207.74	207.57	207.86	207.81	206.9	207.63	209.15	208.76	207.03	208.24	209.09	208.37	207.86
212.3	211.75	212.78	212.31	210.7	210.07	210.19	211.28	212.75	210.03	211.52	210.92	212.21	210.08	211.7	212.32	211.34	210.51	210.81	211.81	212.05	212.8	211.42	210.98	211.9	211.03	210.51	210.98	210.95	211.42	210.58	211.28	210.85	210.6	210.99	211.27	211.08	211.19	212.25	211.42	212.18	211.68	210.72	212.3	211.43	214.1	210.24	212.41	211.68	212.23
213.09	211.49	210.78	211.34	211.14	211.94	211.53	212.15	210.85	213.05	211.62	210.83	211.89	211.75	212.92	210.78	213.34	211.85	212.79	212.35	211.92	212.04	213.26	212.04	212.97	211.53	210.87	211.67	212.91	211.78	213.57	212.94	211.45	211.1	211.67	212.76	212.43	213.07	211.11	211.92	212.14	212.19	211.42	211.54	213.49	211.16	211.09	211.03	211.71	210.51
199.82	197.94	198.54	200.11	199.28	199.7	199.17	197.9	198.07	198.52	198.68	199.64	199.37	198.86	198.68	198.31	198.34	199.44	197.59	198.69	198.06	197.91	198.3	199.14	198.98	200.25	197.8	196.83	197.42	198.13	198.24	198.99	197.86	198.62	196.57	197.13	197.83	200.59	199.56	197.98	198.37	197.24	198.75	197.05	197.65	197.39	198.56	199.78	200.84	199.42
207.83	208.54	209.1	208.52	208.07	208.31	209.41	208.12	208.61	207.06	207.92	209.37	207.15	209.3	207.14	207.77	209.28	208.45	206.15	208.37	208.21	208.1	210.18	207.52	208	207.78	209.55	206.64	206.9	206.95	207.99	207.03	206.51	207.57	208.05	207.1	209.71	208.53	208.18	207.72	207.29	207.23	207.79	210.19	207.4	206.79	208.21	207.65	207.82	208.21
207.11	208.07	207.28	208.9	205.88	208.2	207.07	206.64	207.91	208.76	206.34	209.98	207.83	207.13	209.21	207.35	209.04	207.1	208.11	208.34	208.03	207.6	208.1	207.51	208.39	208.46	207.91	206.97	207.36	208.28	207.55	207.9	205.78	208.19	207.66	207.19	207.3	206.76	208.02	208.51	208.97	208.26	208.24	207.2	206.41	207.93	207.35	208.15	207.21	207.34
207.56	208.13	207.69	207.54	208.32	207.72	207.45	208.21	207.83	208.23	207.39	207.84	206.39	207.31	207.92	206.14	206.59	208.1	208.04	207.72	208.69	207.5	207.32	207.85	208.3	209.11	207.38	206.72	208.9	206.63	206.44	207.04	206.99	206.5	206.44	208.39	208.01	208.33	206.61	207.05	207.55	207.95	207.01	207.38	205.95	207.88	206.01	207.3	208.21	208.59
206.54	203.71	205.39	204.33	203.83	204.87	203.36	205.26	204.66	205.32	206.71	204.75	204.86	204.51	205.26	204.92	205.32	206.92	204.31	204.93	204.78	204.3	205.19	205.57	205.04	204.86	205.82	205.99	206.79	205.97	204.39	204.72	205.58	204.86	203.66	205.43	205.75	205.8	204.41	204.67	205.35	204.61	203.83	205.32	205.16	205.34	206.6	204.73	203.31	203.46
205.59	205.38	204.69	205.1	204.95	204.98	203.85	203.49	205.79	205.04	204.67	204.25	204.69	203.41	205.4	204.6	205.72	204.23	203.86	204.65	204.95	203.88	203.24	203.72	205.4	203.99	204.77	203.3	203.94	204.96	204.79	204.48	203.72	205.43	205.89	204.79	204.75	205.69	205.1	203.81	205.38	204.01	206.47	205.29	204.61	204.1	204.69	202.71	205.98	205.01
202.99	202.84	201.66	203.14	204.13	203.93	204.28	203.16	202.28	202.24	201.25	204.32	201.41	203.74	203.2	203.39	203.05	202.81	201.09	204.28	203.11	203.56	203.89	204.97	202.81	203.27	203.22	203.55	203.8	203.89	203.1	203.75	202.75	203.4	201.35	203.63	202.98	203.23	203.63	202.38	203.66	202.64	203.37	203.49	203.15	202.8	202.15	203.97	205.09	203.99
201.53	200.56	202.21	201.09	200.43	199.41	200.23	199.84	200.22	200.34	201.52	199.68	199.3	200.55	200.89	201.51	200.33	201.08	200.88	199.49	199.5	200.52	199.42	201.36	201.13	200.19	200.75	199.63	200.14	201.5	201.1	201.7	200.43	200.69	200.26	200.92	199.69	200.26	200.97	200.93	199.92	202.45	200.86	201.76	199.98	202.26	201.75	199.73	201.04	201.44
204.34	202.48	204.21	204.01	203.47	204.41	203.84	205.22	203.53	203.43	203.82	203.91	203.8	204.9	203.07	204.05	203.44	203.99	203.44	204.42	205.1	202.83	202.71	205.8	203.25	204.26	204.72	202.65	203.66	204.62	202.53	203.08	203.04	204.49	203.33	204.48	203.85	205.78	204.42	205.13	203.6	203.16	202.87	203.74	203.92	204.78	203.02	203.7	203.45	204.44
199.21	199.71	198.14	198.35	199.97	197.92	199.54	197.69	199.69	200.12	198.13	199.31	197.69	200.48	198.06	200.82	201.19	198.59	199.07	198.49	198.75	199.3	198.82	199.82	199.37	200.25	198.4	198.73	198.81	198.36	200.56	199.72	199.3	199.94	200.09	198.83	201.3	199.34	199.95	200.91	199.81	199.8	199.21	199.15	199.63	198.26	199	199.42	200.06	198.75
204.02	203.93	205.93	206.01	205.07	204.52	206.34	204.89	206.08	204.9	205.51	206.06	204.8	204.6	204.98	204.64	205.59	205.52	205.96	204.55	204.16	204.43	205.49	204.02	204.58	205.07	206.11	204.84	205.74	205.06	205	204.47	204.37	204.71	205.07	204.43	205.8	204.42	205.84	202.46	205.25	204.11	205.59	203.65	204.73	205.94	204.4	204.76	202.74	204.84
197.64	197.98	197.59	199.33	200.06	199.99	200.04	199.21	197.73	198.07	197.96	199.8	198.42	198.21	197.84	198.72	199.49	198.48	199.04	199.68	198.17	196.72	198.42	197.19	198.84	197.3	198.88	198.84	198.03	199.14	199.38	198.58	198.82	198.85	197.99	199.21	200.27	197.91	196.88	197.64	198.03	199.27	200.1	200.58	198.93	199.37	198.91	198.12	197.24	198.6
202.08	202.57	201.51	201.91	201.6	202.99	202.37	202.95	202.68	202.44	202.85	203.34	203.9	202.26	202.76	203.25	201.91	202.17	203.04	202.8	202.85	202.72	202.21	201.54	203.39	201.44	202.95	204.41	204.11	202.14	202.45	202.5	202.07	202.03	203.15	203.63	204.38	204.09	201.28	203.04	202.94	203.54	202.92	201.48	202.54	203.21	203.54	201.65	202.16	202.78
212.95	210.53	212.59	211.02	212.71	212.12	211.92	211.52	212.23	214.16	211.75	210.53	212.99	213.1	212.38	213.08	213.19	212.16	211.54	211.95	211.75	212.23	213.02	212.61	211.92	212.54	211.57	211.66	212.75	212.93	211.73	214.08	213.56	214.59	213.22	210.78	212.31	212.16	211.89	213.15	212.16	211.5	212.22	212.75	212.23	211.02	213.47	212.9	212.85	211.93
204.21	205.67	204.3	205.08	204.24	204.68	205.63	206.19	205.46	204.33	203.37	205.82	205.15	205.4	203.21	204.59	205.34	205.07	205.79	205.59	205.95	204.97	205.75	205.78	205.8	206.18	204.62	204.69	205.44	205.95	205.64	204.55	204.68	204.85	205.56	205.03	205.89	204.28	205.27	205.02	205.81	205.28	205.04	204.08	204.21	205.38	203.9	204.77	205.32	207.11
214.47	214.24	214.56	214.73	214.16	213.26	213.68	213.65	215.12	213.5	213.23	213.4	213.94	213.93	213.52	213.65	213.36	213.34	214.96	213.98	214.8	212.33	212.71	214.46	214.03	213.79	213.25	213.48	213.68	214.39	214.28	214.17	214.66	213.64	212.5	213.55	213.9	213.44	214.03	213.93	213.26	213.65	213.85	212.66	212.55	214.56	214.03	213.74	213.57	211.84
201.47	200.91	201.27	199.35	200.68	199.42	199.88	198.72	199.89	199.99	199.45	200.1	200.23	200.86	200.67	200.07	200.43	199.61	200.57	201.31	200.07	200.38	201.67	200.71	199.32	198.3	200.84	201.02	197.46	199.28	201.53	199.89	200.61	199.1	200.68	199.79	201.16	200.63	199.78	198.9	200.74	199.99	201.04	199.58	200.02	199.74	199.48	200.73	199.11	199.33
203.29	204.39	204.05	202.49	204.68	203.23	204.07	203.87	204.22	203.68	204.69	202.22	203.62	202.25	202.87	204.62	204.03	203.6	204.19	201.82	205.23	203.11	203.9	205.12	204.09	204.44	202.1	205.04	204.24	204.73	204.16	205.23	204.21	204.69	203.51	203.44	205.06	202.96	203.11	204.06	204.52	202.14	204.63	204.82	204.64	204.57	204.25	204.19	202.94	204.41
203.58	203.12	202.92	203.26	202.67	203.89	202.74	202.66	204.7	203.19	203.33	201.98	204.53	201.92	202.86	202.29	202.76	202.88	204.07	204.29	202.68	202.21	201.46	201.84	202.38	202.32	203.31	204.89	202.65	203.73	203.56	202.8	201.56	204.17	203.18	202.8	202.61	203.58	204.33	203.65	203.4	203	202.41	204.31	202.84	203.97	202.79	204.47	202.2	203.39
194.1	194.37	195.13	195.85	195.1	194.63	195.58	193.72	193.12	194.5	195.84	194.27	194.74	195.3	194.03	195.64	193.71	194.08	193.94	193.48	194.49	193.08	195.27	193.42	193.38	194.15	193.94	195.62	193.37	193.35	192.27	193.63	194.87	194.77	193.78	194.55	192.93	194.58	194.36	192.75	193.01	194.61	194.05	195.72	194.98	194.99	193.26	194.33	194.43	194.92
213.18	212.49	211.46	211.71	210.98	211.79	211.55	212.4	211.98	211.95	211.36	213.3	210.78	210.84	214.41	211.16	211.52	211.97	211.93	212.46	212.08	210.08	212.82	210.04	212.95	212.38	212.28	212.15	211.26	211.85	210.37	211.37	210.96	211.49	210.91	212.35	212.13	210.77	211.97	211.04	211.38	212.6	211.25	211.81	210.96	212.51	213.05	211.65	212.47	211.32
207.65	208.2	209.84	209.37	207.75	209.88	208.14	209.04	208.64	208.7	209.17	206.97	208.25	210.11	207.27	208.57	207.96	208.21	208.73	208.84	210.43	208.3	209.77	210.04	208.57	208.76	208.92	209.73	208.7	209.21	208.64	207.82	208.56	207.36	209.65	210.28	208.04	209.17	210.33	208.24	207.3	208.15	208.92	207.56	208.41	208.22	208.91	208.35	208.82	209.6
211.76	212.98	212.2	212.25	210.83	212.45	213.22	212.71	209.81	212.74	210.95	211.82	212.39	211.35	212.11	212.43	213.37	211.48	212.49	211.64	211.74	213.04	211.41	212.47	212.26	211.96	210.6	212	210.91	210.74	212.25	211.25	210.17	211.45	211.53	211.62	212.43	212.08	211.61	212.59	211.61	210.65	211.22	210.63	211.31	210.52	209.88	211.66	212.34	212.26
209.17	208.02	210.65	208.96	209.01	208.14	207.13	210.47	208.34	208.16	208.55	208.78	208.32	208.98	208.5	209.52	208.63	208.71	207.82	208.61	208.37	208.73	208.11	209.1	208.33	208.49	208.36	208.48	208.57	206.63	208.42	209.71	210.34	207.86	209.64	209.18	206.93	208.94	208.15	209.24	207.72	208.91	208.4	207.7	208.71	208.93	210.44	209.59	209.22	207.34
208.14	209.51	210.57	208.78	208.8	207.96	206.42	208.99	208.16	208.71	206.18	209.05	207.8	208.36	208.37	210.71	208.6	207.43	209.5	208.53	206.94	208.64	208.94	210.63	209.34	207.55	209.13	208.48	207.73	208.67	208.65	208.7	208.17	208.23	209.15	208.35	207.93	207.35	207.67	207.33	209.19	209.31	208.03	208.25	209.41	208.04	209.67	208.67	209.45	206.77
208.07	208.67	209.43	209	209.03	208.4	207.27	208.44	209.83	209.91	208.19	209.86	209.06	210.2	209.11	207.84	208.17	207.49	209.85	208.27	208.65	209.5	209.6	208.76	209.97	206.21	208.15	207.76	207.61	208.59	207.88	209.13	208.86	208.62	208.15	210.18	208.42	209.84	206.71	208.65	209	209.3	208.36	208.23	208.18	208.08	209.62	208.96	207.72	209.98
201.15	203	203.65	202.65	201.03	201.78	201.59	203.75	201.91	203.09	202.58	203.03	202.89	201.79	202.08	201.92	202.49	202.64	202.48	200.98	202.62	202.2	202.18	202.21	201.19	203.5	203.12	205.34	204.29	202.8	204.14	202.41	200.81	201.37	201.27	203.37	202.48	202.5	202.91	201.16	201.95	203.3	201.28	202.38	202.7	202.03	201.93	202.54	201.95	203.79
199.25	199.68	198.24	198.61	199.03	199.88	198.71	199.37	199.14	199.33	198.54	200.4	199.15	197.23	200.28	199.4	199.36	199.09	198.49	199.91	200.4	199.8	198.31	201.05	198.34	199.53	199.23	199.55	199.82	199.44	200.41	199.89	198.37	198.77	198.8	200.07	200.6	199.13	198.16	200.57	199.7	198.62	198.08	198.8	198.3	198.92	198.9	199.26	198.83	197.98
219.81	216.58	218.76	218.14	217.36	216.74	217.54	217.94	217.53	217.2	216.75	218.33	216.21	216.3	218.22	218.64	218.55	217.64	218.12	216.44	217.7	217.46	218.29	216.61	217.39	218.18	216.68	218.8	218.2	217.85	216.99	217.89	217.69	218.95	217.79	217.89	218.93	217.89	217.94	217.12	215.55	218.55	218.46	217.26	218.64	217.46	216.57	216.32	216.59	217.7
207.88	208.77	207.51	209.06	208.23	207.94	209.06	207.97	207.65	209.33	208.85	207.99	208.53	208.31	209.5	208.45	207.9	208.26	209.89	207.63	207.08	209.81	208.24	209.28	207.25	208.65	208.27	207.39	207.67	207.5	208.58	207.95	207.51	208.67	208.66	208.47	207.61	208.73	208.68	208.55	208.89	209.96	208.93	207.45	209.06	207.99	209.29	208.16	208.58	209.3
205.4	206.54	205.78	205.54	206.88	206.72	205.67	206.16	207.16	207.03	206.09	206.35	206.07	206.37	206	206.83	207.51	206.9	206.01	204.7	206.79	205.33	207.44	206.01	206.56	208.01	206.53	206.72	205.78	206.72	207	206.34	205.17	206.83	205.56	207.17	205.82	206.25	206.18	206.56	205.81	206.36	207.25	205.73	206.38	206.72	205.63	205.45	207.18	205.97
197.45	196.86	197.89	197.69	197.17	197.57	197.27	197.61	198.52	198.01	197.02	198.94	200.39	198.98	196.57	197.95	200.37	198	197.67	198.34	199.21	196.82	196.83	198.75	198.48	196.56	197.9	197.01	196.82	198.62	198.3	197.81	197.72	199.85	199.04	197.17	198.88	198.6	198.86	200.21	197.73	198.66	198.96	196.89	198.58	198.72	198.63	198.24	197.79	196.73
207.62	208.12	208.59	208.4	207.63	208.09	208.67	208.12	208.91	208.51	208.86	207.66	207.51	208.39	208.55	208.98	208.26	209.93	207.79	210.07	209.88	208.49	209.34	208.83	207.96	206.92	209.22	207.27	208.56	208.69	208.77	208.95	209.34	208.82	206.97	207.13	208.61	208	208.82	207.87	207.8	207.99	208.39	209.77	208.89	209.2	208.65	208.63	207.42	209.22
205.04	204.33	204.23	205.31	204.27	205.11	205.19	205.02	205.19	204.11	203.22	205.43	204.52	206.23	205.46	204.14	206.15	204.29	203.86	206.08	203.45	207.01	204.44	203.55	205.51	203.77	205.51	204.1	205.3	204	205.34	203.5	203.17	204.39	204.05	204.86	204.54	204.75	203.36	203.84	204.13	203.13	205.3	203.95	205	204.32	204.28	205.69	204.47	204.96
217.57	218.26	217.19	217.28	216.15	216.79	217.22	217.51	218.35	217.88	217.01	217.11	216.39	216.39	216.43	217.14	216.61	217.35	215.85	218.49	218.14	217.87	216.86	215.95	215.46	215.52	215.44	217.27	217.87	215.64	217.66	217.26	216.36	216.67	217.19	217.64	217.73	215.5	217.36	216.58	215.78	216.7	217.55	217.02	216.69	215.65	216.47	215.76	215.69	217.75
209.74	209.61	210.5	208.3	209.3	210.79	210.12	210.18	210.14	209.21	210.83	209.39	211.87	209.91	208.74	210.8	210.78	210.3	208.88	208.97	208.7	209.68	209.57	209.88	209.34	210.52	209.71	210.06	209.58	209.53	208.59	210.16	210.74	209.68	210.23	208.21	211.09	208.09	209.22	209.86	209.68	209.87	210.95	210.66	207.84	209.24	208.96	209.22	208.65	210.81
207.75	207.07	206.85	206.54	208.14	207.64	208.16	208.01	207.14	206.58	206.77	207.34	207.05	207.01	208.27	207.59	208.79	206.93	206.56	208.31	208.57	208.79	208.92	207.05	208.9	207.54	207.86	207.5	208.49	207.93	208.48	208.89	206.77	207.28	207.06	207.72	207.9	207.57	206.51	208.03	208.82	208.63	209.36	206.66	209.29	208.36	207.42	208.39	206.61	208.89
209.44	209.15	207.89	208.43	209.13	208.85	207.15	207.44	208.74	207.89	207.27	208.99	208.67	208.91	209.55	208.06	209.59	208.7	208.78	206.02	208.61	207.37	207.72	208.42	208.12	208.79	209.28	209.65	209.18	208.49	208.67	208.09	207.97	208.91	209.11	208.22	210.04	209.95	209.17	208.13	208.49	208.04	207.5	208.27	208.84	208.26	206.95	208.61	208.57	209.7
212.88	211.82	211.86	211.9	212.65	211.32	211.97	213.16	211.64	210.73	211.89	212.59	211.31	212.87	211.73	213.29	212.02	211.62	211.93	211.19	211.92	211.28	212.17	211.33	212.25	212.04	211.86	212.84	210.91	212.49	211.25	211.15	212.1	211.18	211.2	212.08	210.95	213.87	211.39	211.84	211.56	211.99	211.76	212.28	212.4	212.46	211.26	211.01	211.52	210.88
207.58	209.27	210.25	210.28	210.84	210.41	210.83	210.82	209.48	210.38	210.31	209.54	208.54	210.56	208.2	207.39	210.4	210.69	210.08	209.08	209.54	207.84	209.59	210.94	208.84	210.56	209.71	209.94	209.5	208.74	209.99	209.53	210.6	210.58	208.04	209.54	210.03	208.72	209.71	208.5	209.61	208.26	209.98	210.22	209.41	208.42	209.08	209.78	209.25	208.92
198.37	197.02	197.65	198.25	197.03	197.45	198.01	198.04	197.31	196.85	197.18	196.68	197.64	198.78	198.56	198.44	197.37	198.07	198.07	197.62	197.98	198.07	198.5	198.97	198.44	197.52	196.05	197.14	199.64	197.11	198.15	198.36	198.31	198.23	198.02	197.68	198.64	197.41	197.71	197.13	198.17	199.2	198.57	197.68	198.52	198.64	196.78	198.07	197.92	197.43
206.86	206.1	206.57	205.33	206	206.9	207.73	207.64	205.37	207.23	206.64	205.9	205.18	206.18	206.32	206.2	205.61	207.32	207.69	207.34	206.41	207.6	207.31	207.79	205.77	205.87	207.41	207.47	206.63	205	205.96	205.01	205.65	206.31	207.72	205.25	206.45	207.12	207.89	205.69	205.19	205.29	205.73	206.11	206.84	205.76	206.06	207.38	206.4	205.35
215.33	213.53	213.9	213.87	213.21	213.74	213.37	213.86	213.89	214.05	212.98	213.17	214.36	214.49	213.59	213.66	215.4	214.23	214.04	214.33	213.4	213.91	212.22	214.93	211.68	213.61	214	214.28	215.28	213.88	212.83	213.67	214.56	213.59	215.47	212.88	215.72	213.49	212.98	213.8	213.24	213.95	213.21	213.94	214.71	213.89	215.21	213.99	214.27	212.69
208.94	208.69	207.56	208.7	209.18	207.88	207.42	209.2	207.95	208.89	207.85	209.26	210.19	208.33	208.6	208.11	209.18	208.93	210.04	208.16	207.66	209.22	208.23	208.09	207.86	206.22	208.71	210.21	207.86	209.58	208.5	207.82	210.59	209.58	209.33	209.06	208.84	208.29	208.62	208.66	209.27	209.66	209.77	208.19	209.51	209.21	208.53	209.19	209.78	207.46
208.82	207.93	206.56	206.98	208.38	206.64	209.4	209.14	208.19	209.62	208.57	208.25	206.74	208.46	208.84	207.86	208.3	207.49	205.24	206.33	207.63	207.75	207.42	207.48	207.22	206.57	207.76	206.83	206.39	207.6	207.77	207.46	207.4	207.63	207.06	207.46	207.69	206.72	208.45	207.24	207.09	208.47	206.38	209.33	208.95	205.39	208.66	207.24	207.35	207.1
207.12	208.46	208.73	207.39	208	209.15	207.35	209.03	210.41	209.09	207.93	209.86	209.03	209.62	208.49	208.36	208.72	209.43	207.34	208.37	208.38	206.91	207.73	209.52	208.97	208	207.29	208.13	208.42	207.81	208.64	208.97	210.52	208.49	208.86	209.25	207.33	207.75	209.27	207.39	209.28	208.28	207.64	207.78	209.72	208.21	205.91	208.5	208.94	208.86
205.79	204.93	205.02	205.99	204.3	203.47	204.44	205.44	204.22	204.63	202.74	204.11	204.13	203.95	204.56	203.63	204.41	204.68	205.79	203.89	206.83	205.01	204.65	204.64	204.38	203.06	203.12	206.47	204.87	204.48	205.39	205.15	203.23	206.8	204.35	206.44	205.13	204.8	204.77	204.01	204.04	204.73	204.64	205	206.34	204.56	205.24	204.36	204.47	203.89
211.19	211.25	212.31	211.9	211.49	211.95	212.38	211.64	211.58	211.59	210.78	211.91	212.62	212.62	212.48	210.93	212.2	211.82	212.08	212.65	213.29	211.98	211.01	211.31	212.32	212.62	211.54	211.81	211.39	211.48	210.41	211.62	212.26	211.92	212.33	212.29	211.17	212.15	212.39	211.23	211.27	211.92	211.97	212.37	211.49	210.54	211.09	212.45	211.95	211.05
207.68	209.02	207.88	207.73	205.79	206.05	208.41	208.97	208.58	208.52	208.32	208.9	206.68	206.22	206.79	207.71	208.18	206.28	208.89	206.24	206.92	208.19	208.1	209.29	206.84	206.17	207.14	208.13	207.92	207.41	207.2	206.85	207.24	207.03	207.6	207.29	207.94	205.71	207.46	207.58	208.46	207.3	208.3	209.8	207.27	207.65	207.89	208.09	208.01	206.58
207.07	205.28	207.69	206.34	205.73	206.61	205.4	205.57	204.91	207.18	207.06	206.55	206.55	205.6	205.72	206.72	207.1	206.89	206.26	207.63	206.22	205.37	207.53	205.91	206.6	206.46	205.87	205.92	206.45	208.68	205.47	205.23	206.82	205.78	206.72	204.48	208.35	207.17	206.49	205.23	204.76	206.77	206.66	206.35	206.93	207.17	206.94	206.91	205.69	205.33
203.25	202.72	203.86	203.46	202.35	202.84	202.65	202.85	203.69	203.43	202.07	203.71	202.96	203.74	201.64	201.74	203.65	202.36	203.27	203.11	202.83	202.55	204.54	203.87	203.3	204.4	203.25	201.89	202.37	203.36	203.66	204.79	202.28	201.93	203.03	202.32	202.72	202.98	204.08	202.82	203.51	203.29	204.76	202.39	203.48	203.85	202.07	202.44	203.74	204.48
218.38	216.1	216.55	215.88	216.76	219.03	217.16	218.01	215.85	217.77	216.04	216.73	216.8	216.39	218	217.22	216.58	217.9	218.28	217.52	218.84	216.44	216.85	216.37	216.04	216.48	217.1	217.74	218.03	217.8	216	215.28	217.02	216.55	216.42	215.68	215.59	216.8	217.07	216.34	218.01	217.94	218.38	216.27	217.23	216.91	217.09	216.25	218.02	216.82
203.71	202.71	205.26	204.2	204.28	205.4	204.79	204.83	202.67	202.93	202.7	202.98	204.12	203.42	203.93	203.51	202.93	203.57	203.57	202.07	204.22	205.18	203.75	202.79	204.25	202.31	204.87	202.63	203.48	203.77	202.99	203.82	205.47	203.66	202.28	203.63	204.63	204.08	204.16	202.83	203.67	204.77	202.57	204.49	203.02	203.34	204.67	203.33	202.87	204.94
209.05	208.66	208.9	208.59	208.89	210	207.73	208.92	208.82	208.11	209.79	208.9	209.9	208.58	209.42	208.91	208.22	208.65	209.28	209.09	209.13	209.74	208.95	210.14	209.46	208.59	208.97	209.84	209.66	209.15	209.76	209.62	210.55	210.3	209.79	209.35	209.89	209.37	210.57	210.27	209.24	210.58	208.06	208.29	210.26	210.41	209.44	208.54	208.04	209.14
210.7	211.22	210.48	212.83	211.03	211.63	212.41	210.47	210.33	213.14	211.55	212.36	211.92	211.14	211.47	211.58	212.13	211.69	213.23	211.52	212.43	211.5	212.03	211.39	212.68	212.09	210.95	212.01	210.48	210.74	212.96	212.93	211.69	211.97	212.72	211.69	210.02	213.76	212.24	211.81	211.1	212.26	211.18	212.12	213.02	212.29	210.55	211.62	210.55	210.89
203.78	204.07	201.39	202.46	203.16	201.99	202.16	204.37	204.21	202.42	202.11	203.39	202.49	203.35	204.33	203.45	203.12	202.99	203.53	202.64	204.05	203.83	202.73	203.67	204.79	203.35	202.61	203.23	201.23	204.59	203.77	202.55	201.78	203.27	204	202.5	203.61	202.89	203.77	202.83	203.03	204.62	203.29	202.22	202.99	203.46	202.28	204.01	203.2	202.45
211.02	211.54	211.02	211.99	213.28	210.91	212.24	212.81	213.74	212.8	211.88	211.06	212.69	212.25	211.29	210.97	211.86	211.42	212.02	211.81	211.85	211.32	212.3	210.97	211.7	211.62	212.55	211.57	212.94	210.62	211.2	211.5	211.53	211.6	212.14	213.82	212.45	210.84	212.24	210.85	213.74	210.11	212.75	210.7	212.24	211.75	211.46	211.15	211.62	212.29
206.27	205.07	205.75	204.34	206.75	206.59	205.37	205.99	204.85	204.21	205.79	206.43	205.96	206.48	207.12	204.78	206.06	206.04	205.35	205.21	205.4	205.48	204.81	205.77	205.17	206.6	206.25	204.56	204.92	205.29	207.14	206.08	205.67	204.04	206.14	204.68	204.58	205.01	206.18	204.69	206.75	205.06	206.57	205.99	205.14	206.82	205.09	206.68	205.28	205.73
198.33	198.65	198.47	198.77	199.89	200.25	199.62	197.82	198.93	199.06	200.04	200.83	199.81	199.11	200.33	198.52	200.27	198.33	198.73	200.1	199.18	197.85	199.05	199.44	199	197.8	199.61	199.49	200.4	200.67	199.5	199.87	200.02	199.28	198.56	197.75	199.82	198.7	198.99	200.27	199.41	200.34	202.15	198.42	200.58	199.73	198.77	199.71	199.95	200.12
200.74	201.84	200.8	200.19	201.38	201.51	198.74	201.11	202.12	200.58	199.59	199.65	199.94	200.54	198.88	200.84	200.59	201.14	200.92	201.29	201.07	200	200.71	199.37	199.82	198.41	200.83	201.37	198.73	201.02	200.62	200.5	202.15	200.62	200.96	200.41	199.49	201.07	202.84	199.24	201.15	200.07	200.99	199.3	199.69	201.51	200.53	200.39	200.27	200.68
207.7	207.24	206.69	207.52	208.51	206.98	205.98	207.1	205.34	207.48	206.02	204.83	206.07	205.55	207.67	205.06	207.42	207.06	206.81	205.67	206.38	206.91	206.03	206.62	206.46	206.31	206.74	204.96	205.55	206.61	206.47	207.79	208.11	205.85	208.03	205.78	205.32	207.33	206.35	206.61	207.6	206.18	207.29	205.23	205.09	207.05	206.39	207.71	206.5	205.42
204.84	206.46	204.48	205.29	205.31	203.57	203.14	206.91	204.83	205.9	204.69	205.04	204.32	203.22	203.27	204.95	204.61	204.56	203.61	204.99	202.87	206.1	204.22	203.66	203.7	203.68	206.68	204.21	205.86	205.68	203.07	204.35	204.35	205.32	203.34	204.1	204.32	204.87	204.73	205.29	204.11	204.19	204.46	205.14	204.43	204.53	203.91	204.27	203.98	203.6
199.67	198.63	199.21	198.28	198.21	199.22	198.56	200.78	197.58	198.94	199.87	199.57	198.67	198.73	199.66	197.27	198.77	198.46	198.8	197.14	197.74	198.57	198.37	198.65	197.83	199.07	198.49	199.2	198.73	198.17	197.74	198.19	197.5	197.94	200.15	199.49	198.5	198.94	198.9	199.77	197.89	198.75	198.1	197.06	198.14	199.76	197.63	196.53	198.67	200.68
202.89	202.2	204.47	200.19	202.38	204.14	202.01	203.46	203.95	202.66	202.66	203.08	203.1	204.19	203.17	203.9	204.24	202.59	203.09	201.41	203.18	203.13	204.56	203.14	203.49	201.26	202.72	201.96	204.77	203.64	203.6	202.24	202.64	203.19	204.02	202.42	203.53	201.85	203.11	203.25	203.16	204.16	202.28	203.76	205.04	202.56	202.5	205	203.29	203.95
202.1	203.2	201.67	203.19	202.83	204.88	203.39	202.68	204	204.32	203	202.36	204.83	203.99	204.24	202.81	202.81	202.42	202.85	202.29	203.08	202.1	202.58	203.07	203.66	201.83	203.91	203.91	203.68	202.34	204.08	203.52	203.95	203.62	203.74	203.18	204.09	203.9	203.62	204.37	203.52	203.5	202.26	203.47	204.82	203.21	203.11	204.01	203.15	202.36
208.94	210	208.17	208.52	211.38	208.54	208.72	210.33	207.27	208.57	209.48	206.91	208.34	208.96	208.65	209.13	209.92	207.4	207.41	209.33	209.24	208.4	208.24	207.76	208.53	207.45	209.64	208.93	210.14	209.34	209.87	209.26	209.37	209.23	209.02	207.5	207.69	208.99	209.22	209.37	208.43	208.96	209.74	208.39	207.92	206.35	209.17	207.73	209.88	209.04
201.99	203.86	202.13	202.58	203.35	202.99	202.11	202.54	203.28	202.01	203.42	204.03	202.33	202.23	202.66	202.47	202.62	200.03	200.92	202.57	201.97	203.96	202.85	202.55	202.3	202.39	203.26	202.33	202.84	201.69	202.21	203.33	202.86	202.13	203.87	201.06	202.59	203.31	203.5	201.29	202.16	201.19	202.14	201.92	201.2	202.71	202.9	201.71	203.22	202.45
216.01	213.4	212.84	213.79	213.6	215.34	213.84	214.34	215.64	212.99	213.14	213.59	213.42	214	213.66	213.7	213.86	213.67	213.28	212.26	214.25	214.67	212.5	213.59	214.08	213.61	213.46	214.11	214.23	214.13	213.59	214.98	213.29	212.69	212.97	213.37	215.08	214.28	215.31	213.27	213.92	212.18	214.83	215.07	213.6	213.46	213.86	212.9	214.34	214.87
194.39	194.26	194	193.37	193.79	194.66	194.95	192.54	193.29	192.66	195.97	194.78	193.98	192.28	194.02	193.1	194.04	195.84	194.51	193.76	193.5	192.22	193.46	191.92	193.39	194.34	193.61	194.96	193.81	193.63	194.55	194.13	196.4	194.18	194.13	194.22	194.98	194.2	194.96	195.28	194.74	194.69	195.34	195.13	193.74	194.96	194.49	194.81	192.2	194.13
202.86	204.23	203.78	204.83	204.74	203.12	204.56	201.88	203.24	202.43	203.68	203.83	202.89	204.33	203.01	203.26	203.39	202.49	204.95	203.3	203.28	203.73	203.64	203.03	201.47	203.55	203.4	203.18	203.24	203.5	203.83	202.19	203.82	203.18	204.03	205.06	204.8	203.29	202.3	202.79	203.27	202.63	201.84	203.42	203.4	201.94	202.21	205.29	204.76	202.65
206.55	207.7	206.79	208.55	207.42	208.8	208.32	209.64	207.94	207.17	208.49	207.6	207.85	208.12	209.84	207.05	208.56	208.32	208.66	205.1	207.6	209.32	208.35	207	207.63	207.63	206.83	208.76	206.43	208.32	207.12	207.49	207.27	208.52	206.72	208.36	208.19	208	206.24	207.28	207.33	208.17	207.2	206.7	208.18	207.09	208.68	207.61	208.12	206.54
217.34	216.49	214.61	217.29	216.9	217.73	217.51	217.61	218.52	217.7	217.83	216.43	217.78	218.76	218.11	215.95	217.04	216.97	216.98	216.85	216.3	218.01	218.61	217.22	217.23	216.62	216.83	217.38	217.91	218.37	216.47	216.53	216.75	216.68	216.54	217.78	217.3	216.35	217.8	215.42	216.4	217.49	218.64	216.52	216.75	215.22	215.68	217.97	216.36	217.46
217.54	217.18	216.7	218.55	216.82	216.71	215.75	217.55	216.98	217.74	215.5	217.02	216.58	217.23	217.91	214.84	216.74	217.63	216.57	216.56	216.06	217.79	216.38	217.26	216.22	216.5	215.69	214.65	217.4	217.5	217.48	216.61	216.45	216.02	218.55	217	217.32	217.5	217.66	218.08	216.72	217.98	217.3	217.02	214.29	216.75	215.87	217.53	217.02	216.8
207.09	206.38	207.97	207.02	207.15	207.43	208.28	208.36	209.26	208.3	206.69	206.19	207.84	207.15	207.19	208.04	208.72	208.1	207.78	208.31	206.4	208.79	207.5	208.07	206.81	207.51	208.26	206.91	206.33	208.69	208.41	207.53	208.34	207.55	208.59	206.52	207.4	208.26	207.34	207.37	207.52	206.88	205.46	207.86	206.97	209.13	207.65	208.29	210.02	207.27
203.73	205.67	203.91	203.16	203.65	204.12	203.54	204.03	203.82	203.02	204.49	204.15	203.72	202.68	201.52	204.99	204.29	203.85	205.58	205.2	203.42	204.92	204.28	203.83	205.3	204.14	204.92	203.65	204.89	202.48	203.01	203.71	204.79	204.34	204.97	202.69	203.72	202.42	205.08	204.13	203.22	204.02	202.71	203.83	203.71	203.79	204.45	204.85	203.42	203.58
193.45	194.06	193.95	193.99	193.76	194.46	194.25	194.11	195.36	195.91	194	194.84	193.39	194.11	194.06	195.18	194.13	194.38	194.34	193.62	194.36	195	194.92	195.07	193.2	194.35	192.78	194.2	192.93	193.18	193.33	195.28	194.66	194.65	193.6	193.46	193.71	194.2	194.36	194.06	193.27	192.73	195.16	193.93	195.5	193.61	194.06	195.04	194.27	195.39
218.69	217.83	217.92	217.6	219.06	217.72	217.57	217.24	218.29	217.73	218	217.37	217.78	218.61	216.85	217.71	217.5	217.5	218.8	219.51	218.95	217.68	217.77	218.14	216.68	219.3	217.83	217.11	217.17	217.97	218.71	217.67	217.24	216.01	217.02	217.76	217.48	218.37	218.67	218.12	218.51	218.53	220.14	219.08	219.44	218.91	215.35	217.91	216.9	218.08
211.68	212.22	211.77	211.17	210.51	211.59	211.89	210.11	212.9	210.83	211.14	214.32	212.21	211.09	212.36	211.73	211.77	211.94	211.07	211.74	211.74	212.3	209.38	210.88	212.4	210.82	212.28	212.27	210.5	212.56	210.82	210.45	212.01	211.83	212.04	212.6	212.18	212.6	211.75	211.14	211.34	211.37	211.32	212.06	211.47	213.42	211.72	212.35	210.26	212.13
195.29	194.81	195.18	195.39	195.53	196.38	196.19	194.23	195.02	195.18	195.94	194.44	196.94	196.06	196.8	194.63	195.18	195.14	195.49	194.63	196.01	194.75	194.37	195.42	196	196.46	193.23	194.8	194.51	194.08	194.88	195.47	194.94	194.52	194.1	194.9	195.11	195.88	194.59	193.17	194.67	195.74	194.87	194.91	194.6	194.53	194.8	195.64	196.61	196.02
217.57	216.73	217.68	217.45	215.28	215.52	217.07	217.6	217.66	217.93	216.93	217.68	218.49	217.46	217.04	217.55	218.6	218.33	216.98	217.08	218.26	218.35	215.8	217.64	216.95	217.45	217.81	218.15	217.59	216.55	217.47	217.89	216.23	216.09	217.26	216.62	216.4	215.9	217.82	216.65	217.75	218.77	218.42	218.44	217	216.61	217.3	217.98	216.75	217.67
212.26	212.82	212.39	213.4	212.64	211.33	212.51	212.67	212.34	214.22	211.8	211.57	211.66	213.28	213.61	211.61	213.23	212.69	211.92	212.15	211.82	211.11	211.49	210.76	214.23	212.85	211.76	212.32	213.94	213.25	212.06	214.35	211.48	212.66	212.28	212.73	211.22	212.07	211.45	212.3	212.78	211.61	212.7	212.06	211.5	212.37	212.96	212.59	211.59	211.84
208.84	210.89	209.5	209.01	207.48	209.97	212.67	210.39	210.41	210.02	209.58	207.3	210.97	208.43	207.59	209.02	209.33	209.16	208.97	210.17	209.24	209.98	209.46	209.11	209.14	209.92	208.69	209.41	209	209.4	207.97	211.08	208.98	209.31	208.82	208.59	208.32	207.67	208.39	209.21	209.02	210.7	209.76	210.28	210.78	209.74	208.43	210.6	210.69	209.63
202.17	202.95	203.87	203.45	201.02	201.95	203.12	202.03	201.3	203.08	202.82	201.19	201.56	203.09	201.53	202.04	202.09	203.1	204.44	201.97	202.27	203.27	202.83	202.98	203.24	201.95	203.44	204.22	203.81	201.6	202.51	202.2	202.7	204.29	202.17	202	202.45	203.17	202.3	201.32	204.7	201.56	202.79	201.25	201.09	202.29	202.44	203.61	201.95	203.52
210.11	208.72	210.88	208.47	210.12	208.96	207.22	209.68	209.17	209.17	209.47	210.93	210.15	209.43	208.77	207.57	209.58	209.49	209.74	209.53	210.33	210.7	209.34	209.56	208.94	211.1	207.23	209.31	209.48	209.67	208.57	209.5	210.04	210.08	208.41	208.44	209.51	210.06	209.26	210.4	210.42	208.83	209.96	209.51	209.1	209.82	209.7	209.95	209.68	206.63
207.73	207.67	207.8	208.47	211.03	208.87	208.27	209.76	208.33	207.3	207.2	209.24	209.41	208.71	211.13	209.16	208.32	209.41	209.69	207.95	208.69	208.24	208.75	210	209.31	208.76	208.04	208.02	208.66	208.43	208.04	207.24	208.86	208.07	210.56	208.69	207.63	208.6	208.11	208.01	211.09	208.74	209.65	208.35	208.38	208.77	207.75	207.67	208.75	209.46
206.87	206.57	207.44	207.2	205.8	206.26	207.47	206.64	206.79	206.7	207.79	205.17	206.86	206.56	206.72	207.48	207.18	205.45	205.77	205.51	205.93	205.73	204.93	207.84	205.76	205.74	207.26	205.13	206.32	207.73	207.08	207.47	206.83	205.32	205.93	205.64	206.05	207.71	207.51	205.66	206.85	205.79	206.02	206.98	208.37	206.74	206.12	206.46	205.74	206.7
208.89	208.17	206.36	209.67	208.64	206.54	208.05	208.36	208.35	208.98	210.17	209.22	207.12	209.21	208.89	208.73	208.19	209.21	208.43	207.6	207.16	208.77	209.02	209.56	208.97	206.47	207.84	209.66	208.06	208.94	209.87	209.95	207.62	206.28	208.15	209.55	208.07	209.43	208.08	206.91	207.9	207.97	208.38	208.08	208.89	208.65	207.07	209.69	209.49	208.84
206.17	206.44	205.53	206.58	206.28	204.4	206.03	206.04	204.83	205.53	205.51	204.51	205.09	207.01	205.49	207.06	205.16	205.83	204.92	205.23	204.67	206.49	205.7	205.61	204.8	205.98	204.44	207.03	203.97	206.21	205.76	204.45	206.07	206.42	206.01	206.26	204.7	203.52	206.17	204.63	205.56	206.68	206.64	206.13	206.82	206	205.28	205.11	205.65	206.52
211.17	210.52	211.27	211.75	212.55	212.61	211.79	211.44	211.57	211.1	211.47	211.89	211.02	209.81	211.87	211.36	210.74	210.73	210.98	212.07	211.62	212.07	210.58	212.59	210.67	212.66	211.76	211.03	211.74	211.83	212.57	210.18	212.15	212.76	210.37	211.26	211.58	212.85	211.86	211.94	210.24	211.92	211.39	212.72	213.07	211.44	210.14	211.94	212.17	210.81
212.86	212.53	213.04	215.07	214.11	212.78	213.94	214.74	214.14	213.85	212.77	214.36	213.48	212.49	214.51	213.47	213.63	213.86	212.64	214.2	214	214.26	214.58	214.65	213.93	215.02	214.17	214.67	213.21	214.69	212.02	214.39	213.11	213.63	214.5	214.16	213.01	214.56	213.79	213.81	213.06	214.21	216.01	212.87	214.02	213.04	213.72	213.37	215.79	213.61
209.17	208.12	209.36	211.63	210.37	209.92	208.74	210.57	209.46	209.51	209.58	209.95	210.15	210.13	209.23	208.82	208.57	208.98	210.65	210.1	210.11	209.64	208.55	210.37	209.92	210.59	209.76	209.94	209.37	208.7	209.67	209.42	209.66	209.56	210.25	209.29	210.26	209.12	211.24	210.36	209.32	209.69	209.64	210.17	208.87	209.89	209.71	209.71	209.71	207.89
204.11	204.78	203.13	203.78	204.74	204.18	204.22	202.11	203.88	204.24	204.33	203.68	203.01	203.87	203.63	204.07	205.2	204.41	203.58	204.05	203.89	203.3	204.91	202.78	203.06	205.23	201.93	204.45	203.98	204.78	202.01	202.95	203.53	204.08	203.27	204.38	204.39	203.61	203.64	204.06	204.79	205.08	204.58	203.95	204.89	202.6	204.14	203.53	203.69	205.92
206.2	207.06	206.83	206.32	206.59	206.99	208.64	205.96	205.12	206.99	207.2	205.6	206.33	206.52	205.88	205.31	206.44	206.44	206.73	206.08	206.12	206.36	205.6	205.22	206.71	206.35	206.43	205.66	207.1	207.03	206.98	206.94	207.38	207.41	205.97	207.55	206.71	208.04	206.29	205.52	206.02	207.25	206.04	207.24	206.99	206.41	205.67	207.01	207.97	207.09
200.29	199.23	199.79	200.89	200.72	200.05	200.99	199.08	199.81	200.4	201.01	199.3	198.8	199.25	200.55	199.82	198.03	198.81	198.27	199.44	200.01	200.19	199.52	198.06	198.74	200.55	198.56	200.32	200.7	199.82	199.89	199.71	200.16	197.84	200.39	200.2	199.89	201.43	199	200.31	199.54	198.75	200.53	199.33	197.91	200.7	199.92	201.77	198.79	199.92
214.42	214.34	215.09	212.83	214.03	211.84	214.18	214.55	214.29	212.66	213.72	214.69	213.32	213.64	212.38	213.62	215.35	215.55	214.63	213.77	212.84	213.51	215.17	215.19	213.31	215.19	215.74	212.78	213.35	213.52	211.99	214.29	214.08	214.97	214.33	214.31	214.01	212.66	214.47	213.78	214.92	214.88	213.13	214.48	212.22	213.01	213.19	211.56	213.89	215.43
206.88	207.05	209.1	208.08	207.71	207.88	206.11	207.21	209.48	208.76	206.56	208.09	207.26	209.43	207.28	207.35	208.77	206.95	208.96	207.2	207.58	206	207.53	207.04	206.66	207.97	207.02	208.51	208.64	207.22	206.46	207.36	209.09	207.95	206.43	208.34	207.92	206.29	208.72	209.3	207.34	208.05	207.33	206.81	207.87	207.07	207.81	209.32	208.7	207.94
205.07	202.73	203.51	203.74	203.03	203.11	202.74	203.68	204.22	204.13	203.52	202.9	202.78	203.67	202.5	203.49	202.47	202.93	204.54	203.12	202.23	204.56	203.82	203.23	204.99	203.38	203.76	203.88	203.33	202.09	204.24	203.38	204.05	202.56	203.79	200.78	202.55	202.82	203.64	202.94	203.29	203.36	203.69	202.94	202.66	202.56	203.93	204.25	203.38	203.01
216.41	216.87	216.56	217.09	216.03	217.26	217.72	218.26	217.21	217.23	216.75	217.15	216.51	215.75	217.02	216.22	217.4	215.84	217.63	216.24	216.56	216.84	217.67	218.34	216.73	215.64	218.14	216.96	217.19	219.08	216.59	216.49	217.51	217.85	217.9	218.17	217.89	218.03	217.19	217.52	215.99	218.86	218.4	219.36	217.29	217.85	217.45	217.36	218.37	218.28
209.53	208.05	210.13	207.95	208.76	208.58	209.23	207.89	208.9	207.85	210.3	207.29	210.05	207.9	210.53	209.25	210.85	208.29	207.25	209.69	209.6	206.98	207.65	208.84	209.5	207.55	208.49	208.57	208.84	209.94	208.64	208.9	210.59	209.75	209.06	211.26	208.87	208.05	209.08	206.98	206.94	207.17	208.12	208.2	210.55	209.51	207.23	209.15	209.69	209.64
217.64	217.17	216.4	216.5	216.99	216.96	217.56	217	217.85	216.93	216.26	217.65	216.37	217.49	217.12	216.42	217.99	218.23	217.4	217.74	216.41	216.06	216.5	218.07	216.64	216.4	218.18	216.9	215.02	217.49	217.63	217.25	217.18	217.14	217.1	217.57	217.94	217.01	216.95	216.67	217.46	216.98	217.9	216.95	216.13	217.76	216.05	216.29	216.22	217.86
202.47	202.84	202.96	202.72	203.08	202.11	201.37	203.1	204.51	202.58	201.75	201.27	203.05	204.06	204.78	202.18	202.68	203.38	202.9	203.07	203.42	203.23	204.26	203.82	202.71	203.13	203.73	203.12	202.17	203.26	202.77	203.73	201.24	202.22	201.3	202.95	204.77	201.9	201.21	202.92	201.42	203.02	202.12	203.81	201.4	200.99	201.53	202.15	201.79	201.34
203.31	203.86	205.64	204.8	204.12	204.58	205.18	204.1	203.85	202.24	205.83	205.99	205.26	204.16	204.43	204.14	203.02	204.35	204.54	204.08	204.13	204.98	203.74	204.45	202.35	204.54	205.64	203.18	204.59	206.16	204.54	205.48	204.62	203.87	204.87	203.79	204.36	205.2	203.9	204.83	204.68	204.18	204.91	205.96	204.93	205.27	203.86	204.43	205.18	205.09
204.43	204.28	203.85	205.33	203.36	205.47	203.26	204.68	204.73	204.86	203.65	204.92	205.1	204.04	205.24	205.84	203.89	205.43	203.38	205.61	204.13	205.22	205.01	204.13	206.51	204.57	203.51	204.33	202.81	203.77	205.12	203.19	203.96	204.57	204.97	203.38	205.83	204.49	205.36	205.45	204.62	204.67	205.98	204.88	204.11	204.92	203.46	204.3	204.46	203.93
213.97	213.89	214.3	215.68	210.91	214.51	213.87	211.68	215.58	213.11	213.6	216.07	212.97	214.04	213.38	212.93	216.47	213.71	212.98	213.92	213.27	212.98	213.5	214.77	212.32	214.01	212.35	212.65	212.9	212.75	213.69	213.55	214.56	213.65	215.47	213.74	213.48	214.86	213.04	213.35	212.94	213.39	214.06	213.79	213.24	212.92	211.95	213.01	215.25	213.76
211.48	210.77	212.53	210.8	212.33	212.8	212.72	210.04	211.22	212.45	209.99	210.52	211.51	211.19	212.03	211.7	212.57	211.67	212.05	212.4	212.12	211.48	211.47	211.91	212.2	212.22	212.14	211.43	211.82	212.71	212.98	211.82	210.84	212.74	210.29	210.57	211.83	212.67	211.72	212.62	211.11	212.36	213.19	211.31	210.59	211.01	213.24	213.02	212.27	211.3
211.68	210.35	211.61	211.54	211.76	212.21	210.82	209.55	212.15	211.62	211.82	212.41	211.56	211.49	213.06	210.12	212.41	211.58	211.59	212.05	209.87	210.87	211.69	211.21	212.16	213.01	212.44	212.34	211.56	213.55	212.06	211.14	213.2	211.4	211.61	212.25	211.13	212.06	213.64	211.79	212.14	210.99	212.2	210.19	211.41	210.64	211.73	213.12	212.37	211.51
210.25	207.91	210.13	209.11	209.35	208.2	208.58	208.36	208.71	209.9	209.22	209.21	207.09	208.16	208.8	208.38	208.24	208.96	209.33	208.25	208.92	208.2	208.82	209.18	209.64	209.68	206.93	207.6	209.12	207.15	209.02	211.44	209.73	208.86	209.17	206.89	206.46	210.27	209.3	207.98	207.89	209.84	208.04	210.48	208.06	208.55	209.36	208.04	209.3	208.4
202.69	201.63	201.64	201.28	203.31	203.6	202.53	202.58	202.15	202.24	202.28	202.13	202.78	204.06	201.54	202.16	202.43	201.75	203.68	202.69	203.42	201.67	202.18	200.82	200.81	203.25	202.3	200.89	202.44	202.06	203.26	203.05	201.69	202.52	202.66	202.18	202.4	202.76	203.06	203.74	201.99	203.54	201.81	202.22	203.46	204.6	204.08	202.06	204.2	201.53
205.52	202.75	206.26	205.66	205.46	203.75	204.92	203.29	205.42	204.51	205.24	204.83	204.46	203.77	205.39	204.73	204.27	204.52	205.65	205.14	205.83	206.68	205.64	205.99	203.68	205.62	203.57	205.31	206.09	205.31	204.33	205.08	204.63	204.06	205.07	206.09	204.89	205.2	205.03	204.8	203.8	203.35	204.77	205.31	205.08	206.99	203.75	205.01	203.73	205.06
213.8	213.08	213.73	211.31	213.19	213.67	212.3	213.28	214.05	213.68	213.25	212.6	212.63	212.09	213.32	211.05	213.86	213.35	212.43	213.32	210.59	212.33	211.4	214.41	212.74	213.2	211.65	212.79	212.44	213.05	212.34	213.25	212.55	214.23	213.67	211.25	213.6	213.19	213.72	215.46	213.63	212.83	212.7	213.71	213.1	211.73	211.76	211.45	213.25	212.18
203.25	202.69	203.48	206.94	205.67	203.95	203.75	204.43	204.1	204.61	204.52	204.07	204.14	205.12	204.58	205.74	205.31	205.75	205.49	205.86	204.69	204.92	204.35	204.86	204.86	203.3	205.51	205.73	203.98	204.89	203.66	204.01	204.35	203.97	205.22	205.53	204.36	204.35	205.78	203.64	205.24	205.38	206.02	205.35	205.99	206.49	206.36	203.94	205.28	204.32
202.63	203.27	202.84	204.23	203.89	204.32	203.35	204.18	204.07	203.6	204.14	203.37	202.85	203.23	203.47	203.49	202.06	203.48	202.81	204.04	201.62	202.43	202.97	203.65	203.27	202.83	203.83	203.48	203.82	201.14	200.33	203.21	203.91	202.71	205.78	203.2	201.77	204.65	202.93	202.13	202.12	203.67	203.48	203.93	203.89	203.78	202.99	201.71	203.4	203.09
207.17	207.91	208.05	207.44	207.54	208.67	208.23	208.58	207.27	206.69	206.55	207.56	208.46	209.88	207.41	208.06	206.12	208.39	207.79	208.23	207.53	207.45	206.17	208.2	206.89	206.89	208.44	208.01	209.21	208.49	207.25	207.72	206.36	208.18	208.06	207.85	207.76	206.84	206.17	207.35	208.35	208.59	208.46	207.63	207.73	208.39	207.06	207.42	207.51	208.62
216.75	216.93	217.02	217.89	217.55	216.9	216.49	216.61	216.52	216.18	217.3	217.33	217.51	216.6	216.85	217.11	216.65	217.85	216.77	220.15	216.78	216.48	216.01	217.13	216.74	216.63	218.05	217.14	215.43	215.59	217.84	217.26	217.46	217.06	216.23	216.57	217.01	217.52	217.04	215.73	217.22	218.36	217.24	216.94	216.21	217.6	216.45	217.12	218.94	217.13
209.35	207.56	207.75	209.31	207.82	209.53	208.67	209.81	208.14	208.28	207.33	207.28	209.63	207.5	210.43	208.31	209.75	209.52	208.13	208.88	209.96	207.61	208.26	209.75	208.76	211.19	209.83	208.46	207.61	208.22	209.22	208.73	210.27	209.12	209.66	207.18	209.58	210.6	209.1	208.95	208.55	208.49	208.06	208.73	208.58	207.9	207.79	207.92	207.78	208.9
217.59	216.24	217.34	216.93	216.48	216.06	216.46	216.98	216.48	217.8	217.52	216.21	214.84	215.32	216.08	217.25	217.41	217.47	216	216.42	217.85	215.35	218.91	216.6	217.97	217.6	218	218.09	216.04	215.97	216.3	217.33	217.69	217	216.17	215.92	216.62	216.55	216.93	217.26	217.95	217.1	216.91	216.59	216.6	216.48	216.22	216.23	215.35	218.22
208.91	207.57	207.63	209.2	209.26	208.69	207.49	207.57	207.45	209.28	206.44	207.68	207.74	207.75	207.61	207.53	207.36	207.64	208.08	208.92	208.7	207.03	207.68	208.09	207.32	207.07	207.77	207.01	207.82	206.84	209.77	208.18	208.99	207.88	209.26	207.66	209.51	209.35	207.74	207.17	206.74	206.37	207.69	208.38	208.99	207.04	207.87	209.25	208.26	206.44
213.33	215.3	213.25	214.24	211.24	214.34	213.19	213.29	213.7	213.38	213.61	211.97	213.78	214.51	213.27	211.15	212.62	212.51	214.69	213.8	213.03	212.58	213.44	212.7	212.45	214.01	214.89	212.08	212.34	212.98	213.9	212.69	214.02	212.92	213.67	212.1	212.91	212.84	212.15	214.44	213.92	212.23	211.72	212.48	213.19	214.43	213.98	212.61	214.17	211.82
197.34	199.28	197.74	198.56	198.38	198.21	198.36	199.07	196.95	198.03	197.9	197.41	198.66	197.24	198.68	197.96	198.03	198.74	198.68	196.61	198.5	196.87	196.44	197.63	196.5	198.69	196.78	197.49	198.32	197.62	197.85	198.23	197.62	196.8	199.66	198.07	196.88	197.27	198.26	197.63	197.94	196.73	197.89	197.44	196.34	198.49	197.06	198	196.63	197.25
204.88	206.45	205.23	205.99	206.02	205.96	207.42	206.13	205.8	203.53	204.79	205.67	205.51	205.66	204.74	205.15	205.94	203.98	206.06	205.5	205.35	205.24	206.04	205.05	205.27	205.85	204.98	203.74	205.95	205.91	206.54	206.69	205.91	204.72	204.04	206.1	204.61	207.16	206.77	206.23	205.38	205.9	206.24	203.66	205.37	204.28	206.05	205.86	204.71	205.24
194.6	194.45	194.78	193.98	193.37	194.36	193.48	194.53	194.73	195.91	195.01	194.62	195.66	193.47	193.54	194.75	194.8	194.15	195.05	193.98	194.14	193.81	194.02	193.43	193.8	194.72	193.46	195.53	195.2	193.06	194.97	194.34	193.23	195.47	194.77	193.91	194.43	195.02	193.22	194.98	194.32	193.21	194.33	194.22	194.37	193.98	193.78	195.22	195.62	193.92
216.75	217.42	216.01	216.72	216.08	215.51	217.27	216.14	218.11	216	216.39	217.65	216.82	218.03	217.06	216.18	215.84	215.9	218.18	216.53	217.1	216.44	215.49	217.6	216.71	216.43	218.15	216.23	217.43	217.7	216.18	218.18	217.82	216.71	217.47	217.74	216.36	217.13	217.28	217.22	215.65	218.04	215.86	217.03	217.17	216.9	218.12	217.73	215.59	216.94
204.9	205.35	204.18	204.18	204.85	204.73	204.94	205.26	204.85	205.45	202.89	204.97	203.77	204.73	204.37	203.76	204.56	205.04	204.39	204.39	203.31	205.32	205.81	203.22	205.01	205.1	203.05	204.84	204.82	205.69	205.37	205.59	203.29	203.24	204.23	203.9	203.93	204.01	205.33	205.76	205.85	203.66	203.92	205.97	203.82	204.77	204.13	203.35	205.61	203.75
212.5	211.93	212.09	210.33	209.96	212.85	212.82	211.2	211.49	210.55	209.78	211.44	210.38	212.38	210.57	212.35	210.82	211.72	211.16	212.59	212.14	212.3	211.99	210.98	210.83	212.67	211.1	212.41	212.86	209.47	211.67	212.25	209.6	212.37	211.3	211.28	212.28	212.14	211.39	211.68	210.83	210.51	211.52	213.18	212.74	211.48	211.3	211.74	212.42	210.72
212.35	211.77	211.56	213.59	212.5	211.62	211.23	211.96	212.76	212.96	213.23	211.85	212.58	211.69	212.47	211.77	212.4	213.27	211.41	213.56	212.46	211.79	213.44	212.32	211.72	212.74	213.29	212.82	214.67	213.82	212.11	214.07	212.84	211.83	212.62	213.69	211.51	212.22	212.56	211.33	211.56	210.84	213.1	211.99	213.99	213.17	212.48	212.23	211.88	213.12
213.52	211.04	212.07	211.79	212.11	211.82	211.72	210.72	212.18	211.51	211.27	211.15	210.78	210.65	212.22	210.7	213.01	211.56	213.24	212.18	212.06	211.01	210.44	212.95	211.79	211.35	212.24	211.91	213.01	211.59	212.52	212.28	210.95	212.21	210.85	212.1	210.54	212.36	212.14	212.07	211.81	211.55	212.63	212.27	212.98	211.77	212.3	212.25	210.4	210.59
213.1	212.53	210.87	211.08	212.18	212.28	212	211.6	211.6	211.84	212.36	211.48	211.14	210.94	210.82	210.82	211.56	212.38	211.52	211.46	211.5	211.74	210.35	211.75	211.17	210.98	211.52	211.06	212.6	211.71	212.26	210.26	210.35	212.75	212.43	212.77	210.92	212.6	210.87	211.1	212.2	213	210.87	211.6	211.56	211.65	213.06	211.26	211.32	210.8
210	208.13	207.99	207.11	208.03	205.93	209.46	208.21	208.54	208.2	206.9	209.89	208.83	208.31	207.99	208.87	208.99	207.46	209.5	208.32	208.69	208.35	207.08	209.26	209.48	209.14	207.18	208.41	207.94	208.82	209.35	211.57	209.3	207.62	208.87	208.65	208.95	208.08	207.89	207.92	208.87	207.59	207.89	208.66	208.91	209.02	209.22	210.23	207.15	209.4
216.04	216.16	217.4	217.11	218	216.86	217	216.71	216.84	217.71	217.26	216.5	215.47	217.02	217.3	218.16	216.98	217.52	218.26	217.11	218.72	214.76	216.83	217.32	216.55	216.47	217.88	216.52	217.17	216.53	216.47	216.79	217.27	215.57	217.49	215.72	217.66	216.37	217.42	217.57	218.38	216.43	216.93	218.29	216.12	216.82	216.02	217.02	217.38	217.32
204.41	205.47	204.71	204.83	204.63	205.67	204.35	205.34	204.69	204.78	204.18	205.14	203.82	204.46	205.27	204.45	202.91	205.35	204.53	203.91	203.39	203.32	203.93	204.81	206.51	204.4	204.07	203.61	203.77	205.44	205.59	204.86	205.17	205.73	202.53	205.02	206.39	204.77	205.2	204.7	205.32	203.91	206.24	203.89	204.26	204.42	204.74	204.02	205.5	204.9
203.93	202.66	202.63	203.05	201.88	203.13	202.83	202.09	201.56	203.63	203.19	203.65	201.92	201.96	201.79	202.84	203.22	202.27	202.81	202.84	201.8	202.39	203.69	201.26	202.2	202.79	201.24	202.82	202.83	201.93	202.97	203.38	202.16	203.85	201.95	202.99	202.4	202.62	202.51	202.02	201.98	202.59	203.99	204.72	203.2	201.89	202.99	202.85	201.13	202.63
213.61	213.24	212.75	212.17	212.51	210.75	213.19	211.06	213.41	212.6	214.01	212.33	213.2	212.17	213.13	211.53	212.11	212.72	211.99	212.49	212.79	212.15	211.52	212.2	212.34	211.4	213.13	213.11	211.88	212.48	212.9	211.36	212	211.84	212.37	212.32	213.07	211.95	212.79	213.44	211.37	210.68	211.18	211.92	213.08	212.91	212.88	212.89	212.21	211.7
209.23	208.85	207.33	208.43	208.38	209.41	209.31	209.48	211.1	209.22	208.78	210.36	208.95	209.7	210.38	209.22	206.88	208.51	207.25	207.45	208.99	208.01	209.78	207.98	207.28	209.16	207.32	210.31	208.01	208.32	208.22	210.6	208.32	209.17	209.63	209.36	210.93	208.4	208.79	207.27	208.53	208.8	207.38	209.34	209.18	208.62	207.27	209.68	206.41	208.91
203.78	203.02	203.77	202.93	203.86	203.95	203.29	203.12	204.83	203.72	203.44	204.37	204.31	202.58	203.24	204.77	203.65	206.39	203.8	203.67	204.55	204.04	203.78	203.25	204.64	203.32	204.48	203.42	204.76	202.09	204.22	202.46	203.87	204.38	204.47	204.63	203.37	203.9	203.84	205.34	202.53	204.47	204.43	203.45	202.89	205.12	203.65	203.81	203.61	202.92
218.63	217.28	216.83	215.36	216.24	216.67	217.15	215.58	216.99	216.23	217.43	216.91	215.84	217.07	217.33	216.72	217.74	216.33	218.43	217.45	216.71	217.65	216.23	218.06	216.44	215.97	217.49	217.53	215.5	217.35	217.9	216.69	218.65	216.87	216.28	216.86	218.08	218.3	218.86	215.83	217.42	216.9	217.18	216.06	215.63	217.38	219	217.05	218.28	216.77
199.24	199.17	198.08	200.68	200.65	199.07	199.2	200.69	200.89	198.64	199.7	199.18	199.36	200.14	199.64	199.74	199.06	199.26	199.17	199.35	197.93	198.74	201.06	200.14	200.5	200.05	200	198.79	198.94	200.44	199.11	199.75	199.64	199.02	198.64	200.36	198.9	199.95	199.62	198.25	199.62	198.64	198.2	198.89	199.37	198.5	200.77	200.66	199.06	199.23
216.68	217.98	216.22	217.69	216.99	217.4	217.16	215.37	217.62	217.7	218.04	217.54	217.35	217	217.17	215.46	218.09	217.03	218.45	216.73	217.5	217.5	216.46	216.18	217.26	217.91	217.53	216.73	217.52	217.6	216.29	215.74	217.05	216.57	217.33	216.3	216.77	215.52	217.05	216.07	216.7	216.98	216.55	215.9	217.32	217.41	217.35	216.92	216.64	216.98
211.96	211.97	211.29	212.22	211.16	212.08	212.06	211.79	212.83	211.95	213.97	214.4	211.38	213.34	213.45	211.05	211.53	213.5	212.86	211.63	212.78	211.39	210.27	212.12	209.05	211.73	213.61	210.18	211.62	210.72	212.65	212.1	212.18	212.47	211.68	210.83	212.39	210.11	210.99	212.17	212.83	211.83	213.5	212.43	210.9	212.08	211.37	210.38	210.02	211.07
208.26	208.95	207.97	208.67	207.38	208.2	205.98	206.78	208.95	207.92	208.33	208.34	206.36	208.17	208.1	207.08	207.74	208.04	208.92	207.21	208.18	207.3	206.73	207.36	207.4	206.53	207.97	206.64	205.49	208.31	207.7	206.56	207.51	208.87	206.89	208.72	206.95	207.77	209	207.13	208.02	207.22	207.48	208.04	207.91	208.11	208.37	208.5	208.66	206.52
210.6	212.71	210.84	212.25	211.67	211.15	211.95	213.64	212.33	213.78	212.32	214.49	211.44	210.31	211.27	211.39	209.74	210.18	211.56	209.77	212.35	211.65	209.9	212.29	211.43	210.51	212.52	210.64	211.15	212.13	211.23	211.56	210.5	211.5	212.94	213.46	212.67	210.67	213.28	210.85	211.38	209.73	208.68	212.65	212.02	211.24	212.18	212.18	212.98	212.88
199.09	198.97	199.85	200.35	198.42	199.09	200.4	198.97	199.88	200.13	199.45	199.23	199.99	198.19	199.52	200.12	199.9	198.65	200.55	199.16	199.93	197.44	199.67	198.25	200.44	199.53	198.95	198.95	200.88	198.07	200.73	198.73	200.17	198.76	199.76	198.7	199.02	199.92	200.07	197.9	198.35	198.86	198.1	199.92	199.9	200.64	199.88	199.3	198.87	198.82
206.75	205.62	207.3	206.51	207.36	204.73	206.42	206.26	204.2	206.23	205.54	206.46	206.39	204.63	206.03	207.09	205.54	205.42	205.8	206.47	205.77	205.97	205.81	204.78	207.06	205.22	205.71	205.59	204.01	205.57	203.89	205.5	204.46	204.84	206.55	204.86	206.22	207.24	204.81	204.26	206.72	205.54	205.64	206.55	205.03	205.78	205.94	206.98	206.13	204.33
213.47	213.28	211.82	210.89	210.42	211.1	210.86	210.92	211.46	211.42	211.14	211.73	211.06	213.26	211.32	211.65	211.06	210.97	211.66	212.68	212.04	211.39	211.36	211.89	212.01	210.08	211.53	210.23	211.57	210.52	211.08	210.21	210.03	212.5	212.77	211.82	211.26	211.3	211.24	211.75	210.39	212.94	210.46	211.57	209.86	213.54	211.72	212.62	211.38	212.27
210.6	208.01	206.96	208.47	209.63	208.83	208.86	208.43	208.62	209.35	208.35	209.01	209.53	209.02	208.65	208.71	209.68	208.29	207.47	208.28	210.94	208.53	207.5	208.94	209.25	208.11	210.29	209.1	207.62	208.14	208.67	209.01	209.38	208.48	209.31	207.91	207.54	207.33	209.84	209.61	210.16	207.82	209.05	209.8	209.17	209.88	209.15	209.28	209.61	209.02
198.56	198.48	200.46	200.87	198.87	199.31	201.08	199.45	199.52	199.23	198.9	199.38	200.14	198.64	199.66	200.17	201.94	199.79	199.51	199.98	199.99	198.27	200.54	200.44	199.16	200.93	200.11	200.4	200.35	200.52	201.2	198.33	199.68	198.9	198.84	200.44	200.73	200.68	198.47	200.91	199.57	199.08	199.49	200.12	201.06	198.95	199.69	199.5	201.56	199.03
201.39	203.33	203.91	202.09	201.91	202.29	202.51	201.7	202.78	203.4	201.37	201.77	201.9	203.4	202.11	202.44	202.22	203.66	202.48	203.01	202.6	202.76	202.65	200.24	203.46	203.55	202.29	202.68	203.57	204.13	203.89	202.54	202.33	202.92	201.57	202.29	202.44	203.47	203.64	203.11	202.31	203.77	202.74	203.53	203.92	203.9	202.12	202.68	202.66	202.48
202.86	202.12	202.47	203.03	202.6	202.31	201.11	202.79	203.4	202.17	204.13	202.27	203.65	204.43	203.7	202.19	202.33	203.11	202.71	202.06	202.23	202.86	202.65	203	201.17	202.98	203.41	200.91	201.3	201.73	202.15	202.56	201.29	201.47	201.43	202.45	200.71	201.38	201.79	201.51	203.49	201.16	202.62	203.85	202.52	202.36	202.47	202.05	202.68	202.06
212.16	212.38	212.88	212.28	211.06	211.8	211.56	211.44	211.42	211.98	211.52	212.03	212.43	211.31	212.42	211.04	212.01	212.31	212.23	212.84	210.89	212.02	211.34	211.7	210.82	210.08	212.91	212.08	211.56	211.8	211.35	212.17	213.5	211.51	212.54	210.9	211.02	212.65	211.98	210.19	211.46	212.54	211.79	211.49	212.01	212.14	211	210.94	210.87	212.86
199.88	199.05	199.46	198.47	199.04	198.33	198.07	199.18	199.3	200.24	199.34	199.13	197.9	197.38	199.77	197.3	200.32	199.34	198.96	197.6	199.55	199.18	197.86	198.67	198.26	198.54	199.43	199.18	198.82	198.16	197.58	198.37	200.05	196.52	198.72	199.57	199.3	199.3	200.39	200.1	197.42	199.05	198.93	197.52	197.86	198.8	199.35	199.41	198.17	199.71
207.13	208.04	206.92	207.61	209.87	208.44	207.75	207.42	207.94	207.94	206.89	207.43	208.18	208.4	207.94	207.44	209	208.22	207.79	208.9	207.42	207.95	207.23	207.51	207.49	207.21	207.63	207.84	207.18	207.81	208.85	207.48	207.49	207.52	207.5	207.51	207.58	208.1	207.43	208.26	207.77	207.52	207.95	207.7	207.36	207.96	207.7	207.63	207.04	208.16
208.95	208.52	209.95	209.25	208.27	209.38	210.24	210.52	210.68	210.46	208.67	211.38	208.19	210.44	207.79	209.09	209.58	209.44	211.09	209.14	208.78	211	209.69	208.44	207.57	209.61	208.92	209.55	209.55	209.18	208.21	209.53	209.67	208.01	209.07	209.54	211.55	209.46	208.01	208.32	211.19	210.67	209.52	207.78	211.2	208.37	208.82	209.31	210.13	210.09
204.79	203.37	203.88	203.59	201.64	201.96	203.01	204.66	203.05	203.46	202.16	203.16	203.84	203.53	203.78	202.95	204.6	203.32	203.56	202.26	204.57	202.95	202.03	203.42	203.89	203.94	204.85	203.19	205.02	202.11	201.69	202.73	202.94	202.9	203.45	201.96	202.44	202.92	202.44	203.93	202.87	203.46	204.24	201.98	202.79	202.56	201.55	203.42	203.82	204.68
200.21	200.89	201.13	201.82	201.74	200.65	199.82	202.21	200.59	200.52	200.68	202.56	201.91	200.75	200.74	201.64	201.72	199.92	200.67	201.22	202.19	200.91	200.33	201.38	201.26	200.35	201.59	200.39	202.49	200.84	200.29	201.86	200.58	202.14	200.6	200.67	201.26	201.9	201.49	200.59	199.91	200.18	200.79	200.92	203.69	201.59	201.78	199.8	201.46	200.94
211.87	211.5	212.99	212.11	212.81	210.14	211.62	211.98	210.87	210.66	211.34	209.78	212.48	210.39	211.4	210.86	212.08	210.81	213.78	212.36	212.1	211.75	211.45	212.52	212.03	213.15	211.26	210.53	213.7	212.35	211.79	211.7	211.85	212.87	212.45	211.49	211.37	212.13	211.03	211.33	211.89	213.06	211.47	210.25	212.82	211.76	211.9	211.03	212.17	212
217.05	215.88	215.6	215.96	217.75	218.45	218.02	217.26	215.66	217.27	218.88	216.55	218.37	217.39	216.91	215.48	217.77	217.48	216.56	217.08	218.04	217.34	217.14	219.61	216.54	217.9	217.64	216.21	216.86	217.92	216.89	216.61	217.47	217.25	218.69	216.21	216.87	217.97	216.92	217.2	216.69	217.15	217.63	216.29	217.34	217.24	219.23	216.23	218.19	216.63
208.67	208.52	208.48	208.61	207.84	206.07	207.95	207.13	207.55	208.59	207.63	208.66	209.23	207.66	209.44	209.91	208.96	208.25	208.88	208.99	207.78	208.47	207.67	210.24	207.5	209.79	207.94	208.37	208.35	211	206.65	209.15	207.22	208.34	208.27	208.48	207.88	208.13	207.94	208.58	210.19	208.79	209.69	208.14	209.44	208.44	208.09	207.85	207.51	209.32
205.63	205.3	207.72	207.19	207.45	205.51	205.67	206.23	207.23	206.17	206.51	206.1	206.43	205.49	206.89	206.32	206.52	205.51	207.36	206.14	206.66	206.17	207.24	207.26	206.24	206.23	205.96	204.82	206.16	205	206.34	206.2	205.25	206.32	205.02	207.41	205.03	207.45	205.81	206.55	205.9	208.87	207.83	206.41	206.7	205.02	206.8	206.5	207.56	206.3
204.94	206.23	205.48	205.99	206.21	205.7	205.66	205.33	205.54	205.57	205.59	206.21	205.06	206.28	205.28	205.59	206.55	205.58	205.74	203.63	205.59	205.93	204.87	205.59	205.73	205.34	205.45	205.33	204.84	205.17	205.5	204.75	206.21	204.91	204.96	205.4	205.71	206.56	205.03	205.46	205.76	204.66	206.9	205.52	206.57	206.43	205.64	206.1	205.35	206.18
213.61	213.3	211.57	213.84	212.2	212.28	212.72	213.07	212.59	212.34	214.08	213.44	213.35	214.06	212.18	212.38	214.26	214.03	214.28	212.69	211.77	212.51	212.97	212.89	212.35	213.26	212.62	215.06	213.41	212.72	214.06	211.42	212.7	210.64	212.19	213.1	212.65	213.46	214.08	213.52	213.83	212.96	212.89	213.03	213.38	212.3	212.55	212.2	212.66	212.59
211.7	212.24	212.74	211.51	212.85	210.15	211.98	211.27	211.7	212.55	212.86	211.97	213.27	209.95	213.29	212.27	212.58	212.28	211.3	212.89	214.08	210.98	211.26	211.9	210.59	210.63	210.85	211.83	212.51	212.6	212.63	211.83	210.85	211.01	211.44	210.99	211.04	211.81	211.61	211.43	211.68	212.39	210.6	212.43	211.5	212.59	210.96	213.58	213.5	212.81
214.17	213.33	213.79	213.27	210.97	214.64	213.65	214.03	211.35	212.79	213.33	213.14	214.55	211.27	212.42	212.33	213.97	213.97	212.95	212.73	213.25	214.09	212.66	212.52	213.18	214.08	213.8	212.99	214.61	211.61	213.42	213.42	212.91	212.5	211.62	213.53	214.49	213.78	211.27	213.45	211.74	212.8	212.34	213.69	213.49	212.12	212.47	212.06	212.24	213.31
213.27	214.88	212.74	213.53	211.72	213.46	212.99	212.8	212.29	214.02	213.62	212.96	213.23	213.15	213.25	213.24	214.12	213.42	213.03	213.2	211.72	212.53	212.52	213.91	212.19	212.37	213.11	213.17	212.53	211.71	213.16	212	213.67	212.82	213.65	213.63	213.4	212.7	212.71	212.88	212.96	213.05	210.96	213.02	212.64	212.29	214.52	212.83	212.09	211.83
209.71	208.47	208.09	207.13	207.03	207.56	209.49	208.05	207.78	207.41	206.31	208.16	206.76	207.23	207.53	207.87	208.55	205.61	207.01	208.32	207.37	207	206.3	207.36	209.69	208.41	207.35	208.83	207.11	206.9	208.76	208.18	207.89	207.3	208.9	208.29	207.96	207.16	207.8	207.19	207.63	208.65	208.1	208.23	207.93	207.86	206.62	209.35	207.33	209.02
206.85	207.78	207.4	208.78	208.4	207.04	207.7	209.25	207.1	208.65	207.27	209.02	206.48	208.2	208.36	209.42	209.14	207.65	207.79	207.28	207.58	207.37	207.94	206.35	209.3	208.2	208.81	209.45	208.08	209.52	208.7	208.81	208.4	208.37	207.45	208.2	208.52	208.28	208.47	208.58	208.16	207.89	207.17	209.68	207.83	208.68	208.8	208.59	209.78	208.69
217.83	215.78	218.2	219.71	217.61	216.8	218.12	217.89	217.72	216.7	217	217.84	217.4	218.93	217.79	216.59	219.39	217.63	217.29	218.29	219.1	218.62	218.18	217.01	217.7	216.96	219.46	218.63	217.72	218.68	217.7	218.31	218.51	217.15	219.49	218.97	216.92	219.44	218.27	219.55	216.06	219.28	217.28	217.63	217.26	216.99	219.68	218.23	217.74	218.73
202.11	202.73	202.95	202.81	205.16	202.32	201.64	203.9	202.83	202.15	203.48	203.06	204.66	203.85	202.42	202.6	201.62	202.97	201.57	204.7	203.04	201.83	203.57	204.41	204.21	202.8	204.38	203.56	203.88	202.48	202.54	203.31	203.33	201.9	203.02	203.01	204.71	202.29	203.87	203.08	202.58	203.15	203.13	203.93	201.82	202.97	204.09	203.74	201.55	203.78
211.33	209.71	209.61	209.22	208.99	209.47	208.46	209.62	209.32	207.64	209.32	210.46	208.11	210.11	207.42	208.91	209.06	209.17	211.29	208.84	210.32	209.82	208.17	209.22	211.1	207.97	209.97	209.66	209.27	209.39	209.75	210.01	208.7	210.25	209.59	209.93	211.39	208.76	211.08	209.35	210.55	208.95	209.15	208.62	208.86	209.08	209.31	210	209.73	210.52
211.57	212.08	212.79	213.51	213.76	213.62	211.75	211.39	211.82	212.6	212.6	213.72	213.45	213.3	212.42	212.12	211.62	212.97	211.38	212.84	211.11	211.53	212.24	213.32	212.01	212.76	212.19	211.38	212.22	212.3	211.72	213.25	212.81	211.68	214.02	212.36	212.42	211.68	211.4	211.58	212.88	212.29	213.06	212.59	212.87	212.38	212.37	211.03	212.46	211.81
210.04	208.34	208.86	208.83	209.25	207.17	208.68	208.64	207.84	208.91	208.87	206.72	209	210.04	207.32	207.99	208.04	207.83	209.55	207.3	207.34	207.32	208.86	210.86	210.24	208.89	210.42	209.11	208.62	208.85	208.98	209.84	209.12	208.63	208.66	209.03	208.36	208.31	210.86	208.54	208.5	209.81	207.9	209.54	208.68	209.36	208.57	209.21	209.79	210.98
205.37	204.94	206.11	204.98	206.16	207.69	206.44	206.63	205.07	207.68	204.68	207.07	204.72	207.29	206.36	205.91	205.63	205.73	205.46	206.21	207.63	205.14	205.33	205.56	205.98	206.17	206.65	206.02	206.45	206.02	206.3	205.5	205.87	206.65	207.52	206.78	206.97	206.75	206.05	206.5	205.57	204.96	206.98	206.2	207.67	204.67	206.54	205.76	206.93	205.5
211.62	210.81	211.87	212.3	210.07	211.74	211.89	210.9	211	212.24	213.38	212.15	210.68	211.52	211.71	213.13	210.33	210.56	211.49	211.11	212.04	210.97	211.78	210.9	211.28	210.92	210.93	211.96	211.39	210.73	211.01	211.77	211.58	210.91	213.58	212.11	211.46	212.77	212.01	212.2	213.23	212.84	212.25	212.21	212.26	212.13	213.32	211.61	212.28	212
205.4	203.47	205.08	205.91	204.99	205.18	205.77	204.19	204.54	204.31	205.17	205.04	205.24	205.1	205.48	203.92	204.8	204.41	205.18	204.98	204.54	203.17	204.76	206	204.86	203.86	205.17	205.05	204.71	205.76	203.56	204.73	205.35	205.5	204.59	205.31	204.29	205.42	206.07	203.61	205.42	205.28	203.85	204.5	204.51	204.02	204.81	205.05	205.9	204.99
204.18	204.03	203.2	204.72	204.26	203.2	205.19	205.54	204.19	203.37	204.92	204.96	204.32	204.96	205.31	205.82	205.72	203.73	204.69	205.73	204.31	205.22	204.32	204.36	205.38	204.19	204.87	204.39	205.25	205.89	204.89	203.16	204.28	203.72	205.26	204.04	204.81	204.51	205.56	203.8	204.22	204.98	203.7	204.9	204.08	202.94	205.17	205.12	204.76	205.68
208.93	210.1	209.25	209.97	210.55	208.05	211.4	209.49	210.28	210.21	209.59	209.16	208.93	209.71	209.03	210.66	208.64	211.28	209.26	210.76	209.13	211.33	210.38	209.46	209.61	209.18	210.25	211.75	210.25	209.81	209.58	210.3	210.28	210.88	209.88	207.83	208.17	208.14	209.68	211.12	208.98	210.64	210.7	209.87	209.16	211.04	209.46	209.44	210.47	209.69
209.96	210.28	208.33	209.02	207.69	207.19	207.14	209.07	209.1	209.74	209.51	208.07	208.59	209.13	207.8	208	210.33	208.8	208.78	208.46	208.25	208.36	208.65	208.95	209.31	208.86	209.28	208.57	209.48	209.59	211.04	210	209.32	209.9	209.78	209.48	208.89	209.95	208.61	208.97	208.84	208.87	209.57	208.92	211.3	206.73	208.15	209.09	208.42	209.47
212.16	211.98	211.34	211.72	211.1	211.11	211.18	211	211.22	211.76	210.66	211.81	211.87	211.57	212.61	211.66	209.96	211.73	212.17	213.75	212.73	211.32	210.38	211.26	211.76	212.82	212.48	212.73	211.06	211.26	211.07	211.76	214.59	211.33	212.02	212.32	211.8	209.82	212.52	211.66	209.45	212.03	213.49	212.75	210.11	212.39	212.76	211.05	211.37	210.76
211.78	214.17	214.54	214.1	212.97	214.75	213.37	214.67	214.94	212.2	212.01	213.85	214.28	213.43	213.27	213.48	214.77	213.12	213.7	213.43	215.54	216.06	214.11	213.93	213.51	215	215.82	214.15	214.69	213.19	214.4	214.38	212.88	215.13	214.07	214.94	212.68	212.54	213.47	214.31	214.4	213.54	211.89	214.11	213.79	213.86	214.03	212.5	214.02	214.02
202.03	199.87	200.91	199.46	200.53	199.98	199.92	200.93	199.88	200.9	201.3	199.75	200.93	200.91	199.36	199.73	199.92	201.32	199.89	200.25	201.09	196.89	201.33	198.03	200.43	200.99	201.08	200.02	200.76	201.38	200.28	200.03	200.61	198.4	200.87	201.12	200.17	199.28	201.37	200.52	198.71	199.06	200.25	200.18	199.72	200.66	200.16	201.57	199.13	199.12
211.75	211.42	210.63	209	210.79	211.94	210.86	212.63	212.3	212.42	210.19	210.12	210.82	212.26	212.33	211.6	212.45	212.92	213.1	213.19	211.95	211.84	213.17	210.87	212.07	212.45	212.02	211.53	211.67	210.91	211.61	211.84	212.13	212.48	211.45	213.5	211.74	212.19	211.04	212.5	210.4	211.09	210.45	211.37	210	209.38	211.67	211.14	212.77	213.23
204.4	204.61	204.94	203.09	204.5	204.65	203.2	202.78	203.11	203.27	206.53	204.2	204.69	205	203.1	204.53	203.48	204.33	204.18	203.09	204.8	203.26	202.84	203.12	203.4	203.79	205.6	203.7	204.11	203.56	203.24	203.1	202.94	201.79	204.06	203.54	203.54	203.21	202.87	206.06	204.63	202.1	203.82	202.74	205.04	203.96	204.35	203.62	202.85	203.96
207.7	209.88	208.48	209.61	209.27	209.1	207.87	208.16	208.13	208.01	207.5	209.61	206.53	208.95	207.56	209.56	206.75	207.44	207.99	209.84	209.51	207.65	207.61	208.49	207.52	208.77	207.5	208.19	207.67	208.91	209.18	209.82	207.96	207.13	208.42	207.28	208.29	208.25	208.84	207.72	208.63	207.98	208.16	208.57	208.7	209.12	206.61	208.78	209.35	209.25
196.87	200.19	199.7	198.03	199.71	197.62	200.09	198.11	199.65	198.07	199.88	200.88	198.28	198.92	198.75	200.92	200.01	199.32	199.91	198.72	200.81	200.12	199.91	200.21	199.91	199.19	199.4	200.06	199.31	198.81	198.03	199.18	197.95	200.3	199.66	201.16	199.65	200.95	198.88	200.17	198.85	198.68	198.77	199.32	199.37	197.5	198.96	199.73	198.11	199.99
208.7	206.41	207.42	206.33	207.33	207.55	207.68	208.64	207.83	207.87	209.14	207.94	207.3	206.86	206.84	205.85	206.33	207.15	208.42	208.08	206.44	207.02	207.64	208.33	207.98	207.08	208.66	207.18	206.78	207.41	208.47	207.24	208.28	207.58	205.25	208.42	207.56	208.42	206.85	206.66	207.5	208.02	207.67	207.75	205.49	208.07	208.33	206.98	207.06	208.07
209.21	207.86	208.53	207.18	208.61	208.33	208.28	207.85	207.68	208.58	209.71	207.75	209.78	208.14	208.1	209.9	208.16	209.17	208.19	208.86	207.61	208.89	210	209.6	208.69	209.43	207.12	208.34	209.42	207.92	208.21	208.9	211.16	207.48	209.64	209.66	207.36	208.93	209.59	210.05	207.18	209.55	208.5	208.8	207.57	208.03	207.82	208.9	209.56	205.82
199.4	199.59	201.76	201.02	199.92	201.05	200.25	201.23	199.52	202.32	202.2	200.25	200.72	199.59	202.01	200.2	202.28	199.48	199.68	200.07	198.61	200.68	200.23	201.36	200.27	201	200.16	199.21	200.71	201.81	200.45	201.17	199.14	199.49	201.37	200.37	199.91	199.46	201.44	202.41	201.37	199.52	200.66	200.66	198.95	200.78	200.46	200.25	200.87	201.43
211.89	211.65	212.2	211.15	210.69	210.98	210.8	211.16	211.48	211.89	211.88	211.23	210.88	212.36	211.03	211.98	211.21	211.14	211.66	211.97	212.29	211.56	210.78	210.89	212.74	211.11	212.44	213.57	212.31	212.67	211.29	211.17	211.01	211.39	209.13	211.59	213.23	212.24	210.71	212.91	210.59	210.67	212.29	211.93	211.72	211.72	212.16	212.27	211.2	211.37
208.26	208.45	207.93	206.36	207.39	208.13	207.63	209.46	208.17	208.14	206.85	208.85	208.08	206.66	206.26	207.76	208.48	207.82	207.6	207.06	206.39	208.1	206.31	208.34	208.21	209.66	208.34	208.87	206.81	208.58	207.79	208.3	208.07	208.54	208.66	207.87	208.64	208.27	206.4	205.28	207.81	208.83	209.02	207.47	208.49	208.33	207.1	208.72	207.85	208.66
208.5	208.15	208.83	208.96	208.51	208.71	209.29	209.11	206.2	208.63	208.5	208.57	210.04	209.91	207.01	208.44	208.26	208.17	207.9	207.99	207.96	209	206.67	207.86	208.63	208.22	207.97	207.59	209.71	209.28	209.12	207.23	209.6	208.83	209.87	208.65	209.82	208.58	208.58	208.13	209.04	207.64	208.78	209.52	207.91	208.24	210.24	208.48	209.25	206.63
216.37	217.75	218.22	217.98	216.42	218.41	217.3	218.72	217	217.78	217.83	216.22	217.57	217.9	218.22	218.39	217.39	217.66	219.47	219.02	217.77	217.53	216.32	219.2	217.13	216.58	218.52	217.69	217.43	217.08	217.4	217.94	217.46	215.95	217.83	218.82	217.62	217.4	217.62	218.39	218.87	217.91	217.58	218.58	218.83	218.71	217.2	218.08	218.25	217.22
217.32	219.59	215.36	218.12	218.05	217.65	216.33	216.28	216.12	217.74	217.05	215.82	216.8	217.17	217.76	216.14	217.73	216.64	216.42	216.88	217.64	216.52	216.14	217.79	217.12	216.39	217.21	217.3	216.77	216.84	217.08	215.63	219.39	216.95	217.26	217.56	216.69	217.37	218.33	216.78	216.23	216.87	216.55	216.8	217.65	217.95	216.65	217.4	215.73	217.05
208.7	209.41	209.44	210.07	208.85	208.69	208.96	209.53	208.95	209.55	209.55	209.27	208.48	210.12	207.71	208.44	208.41	209.16	209.5	207.94	210.34	209.91	208.93	207.52	209.27	208.48	208.68	207.81	209.3	210.03	209.43	210.14	208.4	209.12	208.79	208.46	208.98	208.23	210.09	210.39	207.91	208.47	209.02	209.1	208.68	208.78	209.48	209.18	209.96	210.51
204.59	204.98	204.67	203.62	204.18	202.66	203.51	205.08	204	204.49	203.44	205.06	204.36	203.82	204.4	204.21	203.47	202.95	204.68	205.81	204.6	204.91	203.35	205.57	203.07	204.25	204.03	201.96	203.22	204.77	204.56	203.08	203.6	203.59	204.81	204.27	202.77	203.34	205.08	203.85	203.15	205.35	203.19	202.79	204.55	203.48	202.69	203	203.51	203.06
193.56	194.73	193.05	192.63	191.91	193.32	192.92	193.79	194.64	195.4	193.76	194.8	192.9	194.12	194.12	193.7	194.63	192.73	193.2	194.5	193.67	193.33	192.94	196.71	195.16	194.09	194.37	194.3	193.53	193.01	193	194.54	194.97	193.43	195.59	194.11	194.64	194.41	193.78	193.53	194.8	194.76	193.2	193.67	193.22	193.88	194.49	194.16	194.65	193.99
208.42	208.89	207.74	207.5	208.82	209.67	208.5	206.85	208.1	209.69	208.03	207.99	209.72	207.09	208.49	207.98	208.56	207.59	208.38	209.52	208.01	208.64	209.36	207.78	207.92	208.58	208.64	210.12	208.68	208.22	207.6	209.39	208.56	208.37	209.6	208.27	208.54	208.09	208.82	208.39	208.35	209.55	209.76	208.46	209.18	209.43	208.71	208.48	210.47	208.58
201.55	200.66	199.18	200.29	199.3	198.69	200.8	200.1	199.32	199.27	200.38	198.2	198.95	199.36	201.12	199.88	200.38	199.38	198.94	200.07	200.92	199.67	199.92	199.79	198.82	200.12	199.96	199.36	199.79	199.6	200.08	200.36	199.8	198.77	199.64	200.14	198.86	201.4	197.56	199.99	200.35	199.5	199.71	198.92	199.85	198.25	198.91	200.04	201.08	199.63
215.5	215.99	218.23	217.25	217.93	219.64	218.04	217.48	217.39	219.16	217.27	217.61	218.23	216.43	218.2	217.11	218.07	217.59	218.57	216.93	218.51	217.77	216.14	218.39	216.68	217.79	217.92	219.68	217.6	217.95	217.28	219.34	218.57	217.79	217.97	218.28	218.94	218.42	218.15	218.4	216.53	218.26	218.19	217.85	218.5	218.44	218.66	217.39	217.34	217.59
207.45	206.89	207.53	207.95	207.39	207.95	206.85	206.61	208.72	209.15	207.07	208.91	206.84	207.2	208.06	207.38	207.58	208.99	208.11	207.15	208.96	207.34	207.96	208.06	206.49	208.66	206.6	208.96	207.66	206.89	209.5	206.02	207.49	206.97	208.84	208.22	206.98	208.58	208.11	208.67	208.66	207.79	206.87	208.02	207.8	207.54	207.58	205.85	208.78	208.62
199.76	197.25	199.67	201.09	199.13	200.98	200.07	200.62	200.01	199.46	199.23	197.33	200.09	197.96	198.63	200	200.81	198.72	198.76	199.27	200.05	199.41	198.59	199.56	200.43	200.15	200.27	199.04	199.33	199.5	201.09	200.89	199.5	200.96	199.58	198.7	199.27	200.44	199.11	199.45	198.29	198.28	197.29	199.74	199.24	199.47	198.64	199.69	199.67	200.13
205.76	205.81	205.97	205.61	205.62	204.93	204.72	204.27	205.78	205.79	205.39	205.37	205.69	204.13	204.39	205.53	204.81	205.13	205.68	205.51	203.76	205.21	205.4	204.46	203.87	204.77	204.84	204.45	205.27	203.92	204.34	206.97	204.44	203.73	205.17	204.82	205.58	206.02	205.3	204.85	205.02	203.65	206.66	206.34	205.86	205.13	205.24	205.4	204.81	205.28
201.1	200.67	200.53	199.7	199.36	200.83	199.23	199.31	199.4	199.63	199.82	198.83	199.99	200.54	200.59	199.85	197.95	201.17	198.76	200.64	199.9	200.77	200.27	200.56	201.3	200.16	200.1	199.99	200.34	199.68	201.2	199.77	201.13	200.69	199.91	200.98	200.48	201.27	199.32	198.42	198.12	201.62	200.79	201.1	198.51	199.68	199.64	199.97	199.89	199.51
208.6	209.93	206.99	209.75	209.62	210.04	208.99	207.49	208.33	208.88	209.04	206.83	209.6	208.44	208.49	209.49	209.95	208.63	208.35	207.78	206.12	208.66	210.17	210.11	208.51	210.29	208.51	210.89	209.35	209.02	211.32	209.33	211.11	208.06	208.58	207.6	207.59	207.84	210.17	209.95	208.51	208.97	210.22	208.79	208.82	209.02	209.01	208.87	210.28	209.89
202.73	202.79	201.53	201.14	202.9	201.74	202.77	202.64	202.97	202.5	202.35	203.53	204.16	201.25	200.82	202.21	203.51	203.54	203.39	202.43	203.61	204.5	203.65	202.27	201.89	201.56	203.93	204.14	203.74	203.33	202.62	201.72	204.18	202.24	201.59	202.08	202.5	202.13	203.77	202.41	202.38	201.49	201.52	202.4	201.52	202.86	200.86	202.17	202.72	201.72
208.17	209.53	208.5	209.56	209.11	208.49	210.4	207.03	210.43	207.76	210.74	210.7	210.49	209.87	209.51	208.21	209.95	208.87	209.75	206.45	209.08	208.51	208.39	209.96	208.87	210.9	209.14	208.85	209.15	209.71	209.59	208.99	210.34	209.18	210.24	209.77	208.65	208.74	209.01	208.92	208.9	210.26	209.84	207.92	211.03	209.12	209.63	208.86	208.92	210.01
208.15	208.31	208.87	208.66	209.23	209.2	208.45	208.26	208.52	208.25	208.47	209.75	208.68	209.83	207.44	209.43	208.9	208.61	207.97	208.86	208.64	208.48	210.06	209.19	208.77	208.1	207.61	208.83	207.78	207.45	208.69	207.97	207.5	208.73	208.32	209.21	207.56	209	209.66	208.93	207.72	209.14	208.18	207.78	209.24	210.63	209.1	206.44	207.17	208.91
195.02	194.4	195.53	195.95	194.14	194.49	194.75	196.17	196.2	195.64	195.95	195.89	194.82	194.76	193.63	194.63	196.01	193.58	196.01	195.63	195.05	196.7	195.55	195.79	195.97	195.17	194.73	193.79	195.01	195.46	195.96	195.89	194.87	194.21	196.9	195.85	197.45	193.78	195.75	195.72	195.98	195.15	195.69	195.23	196.8	195.74	196.72	194.53	196.87	194.73
193.41	194.13	194.9	194.45	193.93	194.8	196.01	194.65	192.97	195.16	195.13	193.45	195.46	195.15	193.51	195.02	195.06	194.98	193.8	194.24	193.75	195.46	193.94	194.57	193.31	194.87	194.43	195.73	193.03	195.67	193.5	193.15	193.4	194.92	193.34	193.7	195.93	193.98	194.47	193.59	194.01	195.02	194.48	194.55	193.83	193.82	193.36	194.89	194.16	193.38
203.35	205.49	204.61	205.42	207.12	204.27	204.62	204.57	205.29	204.66	204.59	204.45	203.76	204.69	204.44	205.39	205.56	205.77	205.15	205.7	204.47	204.28	204.68	204.5	204.58	205.64	205.2	206.14	203.62	205.75	204.29	205.67	203.97	204.52	203.92	203.82	205.58	204.88	204.33	205.43	205.73	206.44	204.44	204.06	203.71	203.18	204.25	204.21	203.4	204.06
203.78	204.13	204.16	204.4	204.06	203.5	204.77	204.87	203.4	205.05	204.61	205.05	204.95	203.88	204.21	205.65	205.09	206.01	204.01	204.23	204.57	205.37	204.31	205.02	204.68	203.43	204.4	205.67	205.28	204.74	204.59	205.04	204.35	205.51	203.66	204.07	204.31	202.94	205.58	205.62	203.3	203.3	205.03	204.16	206.22	203.18	204.71	204.36	203.4	205.04
209.66	207.84	207.16	209.24	208.4	208.53	208.38	208.56	209.97	208.61	209.63	208.59	208.3	208.01	209.86	208.97	207.95	209.24	211.3	208.45	207.54	209.91	208.15	207.89	209.72	208.92	208.87	208.78	209.72	209.71	209.63	208.72	209.15	207.94	209.21	208.52	208.93	211.33	210.15	208.58	209.09	207.59	208.65	208.15	210.55	208.23	207.21	208.9	209.97	209.43
205.87	208.43	209.13	207.62	208.62	208.81	211.51	208.6	207.7	207.72	208.4	206.54	207.76	207.55	207.76	208.49	207.79	206.24	207.66	207.34	208.16	206.45	208.71	209.4	207.23	206.42	208.65	207.08	208.12	206.98	206.64	207.96	208.05	208.52	208.8	207.56	207.92	206.16	208.51	208.01	207.19	207.75	206.89	206.6	207.61	208.88	207.5	207.18	208.62	207.89
216.81	216.22	218.59	218.52	218.42	218.01	216.93	217.37	216.97	217.44	216.33	218.76	219.04	217.37	217.15	219.67	217.99	218.8	219.96	216.4	217.37	217.66	217.72	218.19	216.22	219.01	218.15	219.32	218.32	216.83	217.27	218.49	218.64	219.27	219.22	217.56	218.26	219.33	217.55	217.35	218.19	217.36	218.71	216.27	218.54	216.91	218.37	218.05	218.36	216.79
198.84	197.59	198.23	199.07	198.5	196.92	198.89	198.96	198.58	198.97	197.94	199.12	197.23	199.68	198.95	198.97	198.64	197.95	198.1	197.2	200.31	197.63	198.13	198	197.76	199.92	198.1	198.94	198.84	197.43	197.53	197.26	197.45	198.25	197.95	195.87	198.74	200.11	197.29	197.95	198.83	197.48	197	197.53	197.6	198.17	197.98	199.76	199.68	198.05
203.82	204.3	203.4	203.79	203.63	206.23	205.7	205.03	207.37	205.23	203.67	206.76	205.46	206.12	204.84	204.16	204.78	204.94	205.39	204.03	203.62	205	204.38	206.66	205.28	204.48	204.04	204.77	204.45	204.86	205.73	205.31	204	204.23	206.08	205.13	205.31	205.2	204.71	205.74	206.35	206.23	204.88	204.9	205.21	204.74	204.2	204.77	204.42	205.97
208.63	206.66	208.14	206.83	206.1	207.29	207.86	208.72	207.17	208.39	205.76	207.54	207.63	209.29	208.11	208.41	208.13	208.2	208.91	206.64	208.75	207.24	208.76	208.92	205.18	207.58	207.49	206.81	208.53	207.85	207.75	208.35	206.59	208.54	207.65	208.98	207.4	206.47	208.5	207.42	207.93	208.75	208.09	207.99	206.37	205.8	206.59	207.45	207.44	207.47
208.45	208.77	209.75	210.26	207.13	207.6	207.91	206.48	209.3	209.52	209.89	207.3	209.22	208.01	209.06	209.34	207.42	210.16	209.38	207.53	207.77	208.73	208.12	208.85	209.12	206.99	207.17	209.25	208.99	208.7	209.1	208.81	207.79	209.32	207.97	207.74	207.52	207.36	209.19	209.34	208.88	207.96	207.89	208.89	209.38	207.93	208.9	207.96	208.63	209.09
207.8	208.54	205.86	208.37	208.94	208.56	207.31	206.63	208.41	209.19	208.87	207.52	208.06	207.94	208.24	208	206.81	208.07	208.36	207.32	208.61	207.02	207.74	207.1	208.46	206.87	208	207.24	209.51	207.9	209.62	209.17	207.42	208.01	206.71	207.04	207.66	207.88	208.91	207.28	206.82	207.14	207.6	207.66	210.12	207.7	206.4	208.56	207.46	207.13
208.44	207.98	207.52	208.57	207.03	207.27	209.08	209.8	207.92	208.55	208.37	208.5	208.46	208.52	209.25	209	207.59	210.72	208.87	207.86	207.94	208.05	208.72	209.81	207.68	209.15	208.53	208.03	207.36	209.23	211.57	209.44	208.07	206.79	208.31	208.12	209.79	208.15	207.74	207.79	210.25	208.96	207.75	209.59	208.51	208.03	209.62	209.18	208.71	207.67
208.34	206.09	207.15	208	207.16	206.54	208.72	207.37	207.69	207.54	208.44	207.05	208.2	207.85	207.33	208.91	207.63	206.35	207.4	208.23	206.27	208.48	207.82	208.21	206.68	206.7	208.35	206.7	209.63	208.49	205.7	207.9	207.52	207.4	207.44	209.16	208.48	209.53	209.28	207.54	207.86	207.87	208.46	209.21	208.43	208.73	207.81	208.61	208.23	208.08
199.26	201.2	201.28	200.05	200.16	200.56	201.23	200.63	201.47	200.85	202.12	201.76	200.55	203	201.98	201.02	201.88	199.86	203.24	201.07	200.31	199.78	200.66	200.01	200.41	201.19	200.59	201.48	201.11	201.35	200.82	199.58	202.72	200.78	200.45	202.8	201.86	202.27	201.85	200.24	201.18	201.55	200.93	200.88	200.1	202.19	200.29	199.88	201.42	201.35
207.38	208.69	208.49	207.71	208.12	208.37	208.6	208.69	209.96	209.6	207.74	208.87	208.43	208.14	209.8	208.26	207.93	207.85	210.03	208.2	207.98	209.31	207.95	207.55	207.76	210.1	209.43	207.53	208.8	208.04	209.03	207.33	207.48	207.87	209.64	209.08	208.54	209.68	209.42	209.48	209.79	207.78	208.21	208.29	209.36	209.28	208.49	208.47	207.6	209.35
205.67	204.89	206.86	205.58	206.98	204.51	208.29	205.22	206.59	207.07	207.01	205.55	208.06	207.64	206.2	207.26	206.01	206.18	206.47	206	206.77	207.76	206.04	205.83	206.69	204.31	207.06	208.45	205.94	206.92	206.76	207.88	204.83	205.98	205.61	208.39	207.47	205.23	207.38	205.75	205.79	206.07	204.65	205.67	205.28	207.48	204.72	207.66	205.99	205.68
198.99	198.81	200.46	200.27	200.36	201.4	199.28	200.35	201.81	201.26	198.54	199.15	200.6	200.83	197.76	198.78	201.98	200.06	199.18	198.72	200.08	199.29	198.53	198.14	199.32	198.39	199.16	199.44	201.1	198.55	200.18	198.86	199.83	199.32	198.67	201.11	200.48	199.45	198.86	200	200.36	201.09	199.66	198.8	200.5	199.4	199.7	199.17	199.78	200.19
208.2	206.93	207.2	206.06	206.84	207.72	207.79	207.18	207.93	208.22	207.49	207.82	207.88	206.54	208.53	207.3	206.33	206.93	207.02	208.08	206.06	207.25	207.57	207.49	208.48	207.2	206.6	207.5	206.93	207.68	207.24	206.88	207.55	208.01	207.24	208.94	208.24	207.53	206.97	208.4	206.79	207.56	206.92	207.56	207.07	207.23	207.3	208.01	206.17	207.81
208.52	208.75	207.42	208.13	208.13	209.8	208.32	207.97	208.46	208.36	208.52	207.45	208.46	208.75	207.93	207.04	210.61	208.49	208.14	209.25	206.09	208.38	207.19	208.25	208.44	208.64	208.49	208.18	207.28	207.65	208.99	207.48	207.7	210.37	207.49	208.84	208.89	207.27	207.3	207.26	206.59	209.95	208.83	209.33	208.56	209.14	208.74	208.43	209.57	207.37
211.03	212.02	212.29	212.02	212.74	210.62	213.85	213.45	211.89	212.94	211.5	211.94	214.12	211.82	213.29	212.02	210.84	213.67	213.49	212.61	211.39	212.34	213.88	211.35	212.34	213.15	212.88	212.37	213.77	212.02	213.66	213.23	211.48	212.07	213.56	211.07	213.02	213.1	210.57	212.08	213.81	213.07	211.38	211.12	211.47	211.56	211.86	212.47	213.53	213.03
200.24	200.51	199.47	199.75	201.15	200.61	201.39	200.39	199.98	200.57	199.56	199.26	201.5	200.51	200.21	198.51	200.2	202.29	202.4	200.38	200.4	201.21	200.53	200.4	200.53	199.61	198.82	201.01	200.24	201.1	200.61	201.01	199.7	201.19	200.66	202.4	201.13	200.57	199.43	200.34	199.79	199.68	199.25	199.81	200.3	200.65	198.89	199.7	198.95	200.29
208.55	209.55	209.28	210.91	209.69	210.68	208.38	207.97	208.15	209.18	207.3	208.44	208.76	210.05	209.59	207.43	208.99	208.09	208.83	209.81	208.6	208.49	209.8	208.77	210.06	210.53	208.03	209.01	210.64	208.38	207.88	208.13	209.21	208.37	209.97	209.55	209.77	209.49	207.5	208.94	208.94	208.77	207.72	210.26	208.93	209.39	209.03	209.32	209.79	208.71
208.41	208.19	207.52	207.44	207.86	207.49	206.93	207.49	208.81	207.94	208.65	207.52	207.67	207.98	209.01	207.46	207.23	207.27	208.63	207.61	207.51	207.42	206.94	208.22	207.4	207.88	207.56	209.25	208.06	208.46	208.3	208.41	207.71	208	208.34	205.87	206.71	208.17	210.02	209.93	208.86	206.08	207.99	208.17	206.3	206.6	208.35	207.55	209.16	207.78
209.08	209.07	208.34	210.44	207.59	209.23	207.78	210.24	209.77	208.77	208.71	209.44	210.24	209.18	209.6	209.3	208.78	208.93	207.51	209.91	208.15	208.54	209.34	209.94	208.86	209.46	209.38	208.44	207.5	209.03	208.01	210.18	207.63	208.22	209.54	207.72	209.21	207.44	208.16	207.58	208.69	209.36	208.68	208.92	208.92	210.23	209.25	208.12	207.2	206.31
206.39	208.83	206.25	208.2	207.89	206.65	205.7	207.38	207.21	207.2	208.54	208.31	209.37	206.29	207.22	207.97	208.16	208.58	207.23	208.02	208.09	207.46	207.6	207.21	208.18	206.84	209.19	206.8	206.93	207.64	207.99	206.93	208.51	207.46	206.96	207.77	208.94	207.59	208.17	206.99	207.17	207.53	209.32	207.93	207.51	205.99	207.74	206.41	206.69	208.28
202.11	203.47	204.11	204.11	202.88	203.37	202.52	203.4	203.54	203.89	203.36	203.62	203.08	205.81	203.9	204.61	204.29	203.6	203.37	204.6	203.01	202.4	202.96	204.54	204.11	205.22	203.24	203.8	204.81	202.07	202.02	203.73	204.78	204.66	206.11	203.13	202.96	203.72	201.41	203.25	203.85	203.48	204.27	203.46	205.5	204.34	203.84	203.16	203.35	204.41
199.74	199.17	199.88	199.38	199.88	199.01	198.65	196.67	200.49	200.24	199.98	199.42	200.7	198.87	199.36	200.73	199.09	200.18	199.96	199.21	198.32	198.69	198.23	197.84	199.82	198.79	198.78	199.6	198.96	202.05	200.12	199.14	201.22	201.8	199.35	201.14	200.33	198.75	199.46	200.36	200.65	199.61	199.36	199.14	199.05	200.58	198.79	200.1	200.04	198.91
207.39	206.63	207.38	206.34	208.23	206.93	208.17	207.87	207.69	208.89	207.24	208.85	207.18	207.98	208.06	207.54	207.16	207.92	207.6	208.82	208.36	206.34	206.37	208.02	208.1	207.97	207.26	206.49	206.58	208.57	207.22	208.22	207.95	207.82	206.04	207.99	206.81	208.15	207.76	207.05	207.13	207.78	206.84	207.65	206.64	208.08	207.46	208.85	207.98	207.24
206.53	208.17	206.72	206.21	209.09	209.26	208.32	207.81	208.56	207.65	207.7	207.61	207.57	206.65	208.17	206.89	208.23	208.11	207.21	207.61	206.79	207.39	209.45	210.29	208.15	207.79	207.97	208.41	210.46	208.41	208.28	206.27	207.53	207.89	209.67	207.94	207.36	207.85	207.5	206.17	208.56	208.48	208.78	207.11	206.49	207.08	207.63	208.48	209.25	206.07
207.65	208.42	208.64	208.9	208.93	208.38	208.43	209.4	208.73	208.27	207.6	207.74	207.81	207.54	207.28	207.81	206.17	207.62	208.18	207.67	207.12	208.52	208.15	207.45	207.72	207.17	205.79	207.88	208.52	208.11	207.16	207.99	208.06	208.12	206.97	208.5	207.28	206.9	208.12	207.42	208.36	207.59	207.9	208.45	208.86	207.82	206.72	208.16	208.01	208.37
217.25	218.5	217.65	216.43	215.85	216.62	217.21	216.12	217.61	217.41	217.26	217.01	216.45	217.29	216.28	217.37	217.96	216.67	216.28	216.58	217.69	215.86	216.83	217.63	216.17	216.54	215.91	216.28	216.51	218.2	218.07	216.18	217.55	215.38	216.11	216.2	218.42	217.35	216.74	217.66	217.85	217.13	216.89	218	216.11	217.21	215.73	217.65	216.9	217.8
205.83	202.38	202.51	203.06	203.82	203.72	204.06	203.21	203.3	203.01	203.53	204.15	201.9	204.37	205.33	204.43	202.91	203.4	204.19	203.74	203.57	204.24	203.87	202.89	203.67	203.95	202.29	204.02	203.02	202.79	202.94	201.99	204.24	203.2	203.29	204.32	202.5	203.34	203.31	203.66	205.6	204.33	203.96	201.91	203.6	204.61	204.06	203.63	203.52	203.17
212.94	211.72	211.97	212.19	211.55	211.73	211.72	211.38	212.51	210.52	212.25	212.81	211.26	211.17	210.82	212.09	210.41	212.66	211.74	211.17	210.12	212.94	212.69	212.91	211.67	211.11	211.47	213.26	209.27	210.46	210.8	211.05	212.65	212.2	212.15	210.99	211.5	212.06	211.41	212.16	211.16	212.32	212.08	211.3	211.13	211.29	211.45	211.66	212.96	211.36
212.59	213.51	211.45	211.02	210.38	211.15	212.58	212.16	212.26	212.31	210.8	213.37	212.12	211.71	213.32	210.86	210.82	212.79	212.65	210.46	210.51	211.76	212.53	212.54	211.6	210.09	211.54	211.03	212.7	211.98	211.24	211.31	210.81	211.3	212.03	211.45	210.55	211.6	211.37	212.68	212.64	211.24	211.01	211.18	210.91	209.66	213.29	210.65	211.74	210.84
216.27	216.37	216.92	217.11	216.78	215.26	216.07	216.97	217	217.57	218.51	216.97	216.42	216.74	217.08	216.25	216.57	216.86	217.13	219.44	217.34	217.04	215.8	217.98	215.54	217.62	217.65	217.79	217.97	218.35	218.02	215.67	217.69	217.41	216.51	217.29	216.86	215.46	215.22	217.17	216.8	217.83	216.9	216.33	217.68	215.79	218.12	217.51	218.33	217.31
204.24	202.82	203.79	204.38	203.41	203.99	203.21	203.89	203.26	205.21	204.1	202.7	204.67	203.82	204.49	204.1	203.63	204.31	204.35	203.38	202.24	202.52	204.11	203.65	202.2	202.96	204.35	203.2	205.16	204.53	203.59	202.77	205.24	205.45	205.24	204.68	204.8	204.19	203.94	203.22	205.25	205.01	203.91	203.51	205.22	204.4	204.01	202.78	202.93	202.99
207.11	208.4	206.66	208.22	207.01	208.24	207.32	207.27	206.57	207.01	207.99	207.6	208.13	206.76	207.99	207.89	207.44	207.92	208.48	208.98	207.75	208.75	208.82	207.41	207.87	208.42	208.99	207.59	208.32	208.32	208.32	207.84	206.99	207.5	206.82	207.85	206.9	207.51	208.8	207.45	207.77	207.9	207.43	207.09	208.94	206.61	207.81	207.02	207.45	207.83
211.31	212.36	209.81	211.08	212.81	211.75	212.27	212.42	212.85	211.93	210.86	212.89	211.66	211.68	211.52	211.2	211.66	210.66	210.2	212.77	213.09	211.56	211.19	213.1	212.44	211.99	212.17	210.69	212.11	211.43	212.06	210.35	211.98	211.53	211.07	212.03	212.76	211.96	209.73	211.25	210.53	210.25	211.27	212.81	210.8	211.72	211.28	211.26	211.09	213.53
204.56	204.78	204.12	204.52	206.62	204.75	204.4	204.28	203.83	205.29	205.32	204.49	204.86	205.09	202.42	204.48	204.69	204.08	203.75	204.83	205.91	203.32	204.32	205.06	203.85	206.62	206.51	202.54	204.22	205.68	205.44	204.48	204.73	206.07	206.38	203.42	204.94	204.36	204.93	204.83	204.46	204.43	205.79	203.45	204.47	203.27	204.51	205.16	205.08	206.54
201.26	199.9	199.48	201.77	200.28	200.36	200.79	201.89	199.93	202.35	202.04	201.48	201.04	199.25	201.35	202.62	203.26	200.83	202.1	200.39	201.62	200.88	201.69	201.75	199.69	202.26	201.35	202.67	201.68	200.19	201.41	200.86	202.11	201.27	202.61	204.35	200.99	200.36	201.77	200.33	201.36	201.44	202.23	200.11	202.07	200.11	201.36	201.13	201.22	198.46
204.5	203.93	201.6	202.78	202.7	203.55	201.99	202.17	205.03	203.68	203.65	203.81	204.26	202.74	203.38	205.12	203.61	204	203.06	203.44	202.21	202.87	203.97	202.11	203.62	202.69	203.64	205.05	204.06	203.51	203.86	202.9	204.1	203.23	202.75	204.15	202.28	204.16	202.5	203.76	203.72	203.5	202.06	203.15	203.82	203.46	203.79	204.36	202.79	203.11
202.91	201.97	202.88	203.72	204.47	204.43	203.8	204.64	203.38	204.69	204.2	203.7	205.08	203.2	205.1	202.97	204.13	203.41	202.91	201.42	204.36	203.86	204.02	203.39	203.4	205.44	203.12	203.04	203.4	202.86	203.28	205.24	205.15	203.64	204.46	204.94	203.47	202.61	202.57	204.06	203.16	205.53	204.3	205.56	203.13	202.74	202.41	204.9	203.3	204.89
208.58	208.3	208.78	210.16	209.82	208.57	208.53	209.24	209.31	208.02	208.24	208.22	209.21	209.17	209.39	208.24	208.38	210.03	210.46	208.38	208.86	208.7	208.82	208.78	210.37	209.22	208.79	209.92	208.76	208.23	207.84	207.87	207.74	208.78	209.17	209.11	209.83	209.03	208.3	207.79	208.96	208.16	209.43	208.35	209.4	208.82	208.43	209.57	208.47	209.32
208.33	206.92	207.48	206.85	206.96	207.99	208.81	208.01	208.53	207.97	207.45	208.79	208.57	208.92	208.51	208.27	209.17	207.6	207.82	206.08	208.82	209.71	208.19	210.02	208.43	206.76	208.17	207.86	208.37	209.6	208.66	209.5	207.75	209.18	207.56	208.63	208.78	208.48	207.58	206.81	208.57	207.51	210.28	208.29	209.19	208.65	209.01	208.34	207.21	209.12
204.3	203.74	203.85	203.47	204.5	202.88	205.91	203.72	201.42	204.29	202.4	204.85	203.54	203.68	202.15	202.66	204.22	202.35	204.12	202.4	203.5	205.86	201.91	203.02	204.17	203.64	202.03	204.13	204.39	201.5	204.52	204.23	204.76	203.76	204.69	205.44	204.72	203.4	204.19	203.31	203.31	202.87	204.5	203.57	202.7	203.19	203.58	202.23	204.4	205.16
210.23	208.47	209.05	208.95	207.24	207.24	207.69	207.83	211.23	208.7	208.73	207.93	207.49	207.42	209.99	209.35	207.19	208.51	209.51	207.95	208.15	208.36	209.76	207.49	209.26	209.3	207.69	207.63	209.06	209.73	209.29	208.4	209.44	207.61	209.37	209.26	207.72	207.61	207.9	210.14	209.53	207.39	208.09	206.62	209.55	209.63	209	210.35	206.37	208.27
205.55	205.47	206.78	204.54	205.44	204.58	205.15	204.61	205.98	205.1	202.82	205.12	204.31	204.38	206.04	206.28	204.78	204.73	205.8	205.24	205.15	205.01	205.39	204.77	205.51	204.9	205.11	205.43	203.98	204.61	203.08	204.22	204.19	205.19	204.86	204.44	205.12	204.21	203.57	204.6	204.93	205.43	205.15	204.33	204.02	204.48	206.27	205.03	204.63	204.28
208.27	207.73	208.72	207.93	208.24	207.91	209.63	209.36	208.52	209.31	208.44	208.44	208.17	208.37	208.65	208.8	208.33	209.6	207.12	208.9	208.9	207.87	210.39	207.86	209.52	208.38	209.32	208.2	208.53	209.45	209.32	209.17	209.84	208.99	208.24	208.72	208.2	209.58	209.9	206.9	207.06	206.71	207.98	209.68	209.08	208.71	207.57	208.68	208.26	208.22
218.2	217.8	216.93	217.35	217.96	217.38	217.98	217.55	215.67	217	216.37	216.94	217.23	218.09	216.75	217	216.55	217.53	217.89	216.55	217.3	217.49	215.94	217.11	214.42	218.3	217.05	216.61	217.01	216.18	216.91	216.82	217.61	219.04	217.75	216.86	217.03	217.36	217.14	218.66	217.05	215.32	216.32	216.64	218.25	218.18	216.84	216.35	217.65	216.17
208.67	206.95	206.41	204.68	205.46	206.67	204.59	206.17	206.5	206.04	206.37	206.17	206.49	203.98	205.38	205.4	206.51	205.26	206.7	205.94	205.72	205.5	205.08	206.72	205.72	206.95	207.23	207.03	204.94	204.6	206.43	207.65	207.05	206.71	204.16	206.38	206.29	205.78	205.61	207.26	208.11	207.4	206.72	204.44	207.5	206.77	206.09	205.72	205.69	205.46
209.04	208.52	208.5	207.19	207.77	209.41	210.46	209.79	208.97	209.05	210.26	209.54	209.02	208.27	207.11	209.51	208.05	208.56	210.24	209.23	208.49	208.79	208.32	207.57	209.34	210.27	208.67	208.1	207.96	211.45	208.84	210.45	209.71	209.1	209.68	207.92	207.31	210.15	207.86	209.37	207.95	209.78	210.04	209.41	208.27	209.25	208.07	208.43	209.72	208.43
204.53	203.35	205.06	203.2	203.16	202.68	203.42	202.65	202.97	204.45	204.41	206.11	203.63	206.15	203.16	203.15	203.41	203.16	202.98	203.04	205.39	203.23	205.25	203.62	203.27	203.66	203.24	203.01	204.89	204.76	203.75	204.64	206.04	202.73	202.75	204.17	203.19	204.45	204.65	203.34	203.66	202.85	202.69	203.75	202.93	204.47	203.46	205.18	204.16	202.66
199.53	198.69	200.53	199.71	199.48	200.78	200.13	198.41	200.11	200.18	199.99	199.77	201.89	200	199.6	200.39	198.64	199.97	199.86	200.06	198.12	198.16	199.84	198.06	200.1	201.31	198.87	200.11	197.73	200.73	201.6	200.71	199.17	199.39	199.05	198.38	200.22	199.11	199.2	198.98	200.58	198.53	199.39	199.9	199.31	199.6	200.12	199.41	199.41	199.53
209.64	208.55	207.47	208.12	207.02	207.04	207.98	208.33	207.53	209.05	208.88	209.11	207.36	208.93	207.56	207.94	207.44	207.66	206.1	207.18	207.23	209.02	206.5	208.03	206.45	205.42	207.2	207.99	208.26	208.99	206.81	208.47	208.03	208	205.82	207.05	208	207.79	209.62	207.85	208.53	208.29	208.02	206.66	206.44	207.75	209.34	208.24	207.83	208.07
206.12	206.14	207.78	207.99	207.99	207.22	208.48	207.36	208.41	206.54	209.64	206.58	208.08	208.76	208.28	208.16	206.99	207.37	207.86	207.4	208.15	207.84	207.2	208.58	206.18	207.92	206.94	207.27	207.87	206.7	208.03	205.66	206.82	207.15	207.45	207.4	207.3	207.59	207.89	205.69	208.02	208.14	206.98	209.53	206.55	208.71	207.62	208.06	207.5	207.72
212.32	212.15	211.69	212.8	212.93	212.34	213.05	212.06	211.8	213.88	213.85	212.41	213.31	212.29	212.8	213.37	211.8	214.45	213.2	214.16	214.71	212.95	211.19	214.04	211.87	214.33	212.42	211.98	210.35	213.09	213.68	213.53	214.07	213.83	211.82	212.23	213.46	213.73	213.25	213.52	214.44	211.58	212.28	211.75	212.61	213.84	212.45	213.87	212.44	214.15
201.46	203.32	203.34	202.17	202.39	201.38	203.97	203.68	203.15	203.58	204.46	203.26	203.16	202.23	202.52	203.08	202.06	202.28	202.08	202.96	201.72	203.01	202.97	201.71	203.07	202.04	201.16	204.02	202.94	202.23	203.07	202.66	202.69	203.05	201.57	203.42	203.05	202.63	202.31	204.19	202.15	203.52	201.75	201.51	202.82	204.04	202.8	204.23	201.83	200.88
197.59	197.49	197.61	197.88	196.9	196.75	197.41	198.39	197.12	196.97	197.87	198.98	197.08	197.63	198.03	197.84	197.95	196.59	198.25	198.73	198.21	195.61	197.94	198.66	196.52	197.57	198.52	195.67	198.69	197.86	197.14	197.42	198.11	198.05	199.67	197.54	198.19	197.81	198	198.42	199.36	197.9	198.61	198.89	197.45	197.46	197.64	197.57	198.13	197.08
200.24	200.19	199.73	200.68	199.02	198.66	200.63	199.98	199.93	199.72	199.2	200.3	199.16	200.02	200.21	199.79	199.97	200.45	198.5	198.96	198.62	198.24	198.18	199.54	200.68	198.2	199.76	199.2	198.89	200.08	199.82	199.66	200.5	201.04	198.09	198.25	200.41	198.9	197.93	199.49	199.68	198.45	199.2	200.2	199.51	200.63	200.31	199.61	200.38	201.11
202.1	200.9	200.37	200.25	201.94	202.22	201.66	200.41	201.46	202.69	200.85	201.66	201.83	200.42	200.22	200.54	200.51	200.59	199.31	200.73	200.31	200.13	201.79	200.29	201.42	201.12	201.25	201.85	201.16	201.55	200.49	201.77	200.26	200.81	201.63	201.17	200.46	200.12	202.22	202.91	201.66	201	200.61	202.52	200.98	200.74	201.15	201.31	200.05	201.21
207.64	207.74	209.02	208.84	208.22	208.9	209	207.08	208.07	208.91	208.79	208.08	207.24	209.96	208.31	208.33	209.15	208.78	209.02	209.26	208.68	208.63	208.54	209.74	207.33	209.42	206.89	210.76	208.41	209.96	210.23	208.81	208.13	208.71	208.66	205.64	208.55	210.12	208.06	210.2	208.86	207.13	208.22	208.26	207.74	208.64	208.36	206.98	209.31	206.89
205.46	205.21	207.03	205.78	205.02	206.62	206.67	206.19	204.69	206.8	207.68	206.81	207.74	207.6	207.87	206.13	206.61	206.28	207.47	207.86	205.26	206.58	205.94	206.8	207.56	204.1	207.79	206.35	206.93	206.46	206.77	207.02	206.37	205.34	204.86	204.85	205.9	206.83	206.77	207.87	205.72	206.44	205.92	204.95	207.1	206.13	205.51	207.57	206.91	206.22
213.02	214.19	213.12	213.9	214.87	213.99	214.13	211.77	214.17	213.11	214.55	212.21	215.05	213.07	214.84	215.01	213.77	213.41	213.45	214.01	214.66	214.77	215.52	213.09	212.78	214.7	213.45	213.19	213.91	213.61	213.72	212.9	214.2	214.12	214.63	213.71	213.82	212.92	214.07	213.1	212.35	213.55	213.82	213.37	214.38	215.02	216.24	214.1	214.41	212.89
208.19	208.06	207.73	208.5	207.55	207.62	205.88	206.78	206.56	208.42	208.61	206.95	206.94	206.44	208.47	206.65	207.5	207.59	208.04	206.71	207.56	207.86	207.88	207.96	208.39	207.8	207.61	207.51	207.36	207.4	206.41	207.43	208.3	207.81	208.78	208.06	207.64	208.77	206.66	207.75	207.23	207.61	207.55	207.46	207.78	208.97	206.62	206.76	207.07	207.1
214.39	213.83	214.22	212.85	213.64	214.51	212.8	213.39	213.58	215.18	214.96	212.29	215.32	213.8	213.62	212.58	212.34	212.54	212.47	213.23	212.95	213.59	213.15	214.05	215.26	212.9	213.58	213.98	213.54	214.1	212.18	211.94	214.29	214.94	213.96	215.63	214.33	214.02	214.95	213.62	213.92	214.44	212.5	213.97	214.87	212.74	213.59	213.98	215.28	214.43
209.39	207.86	209.76	209.78	209.62	208.77	207.93	208.87	207.97	209.41	212.02	208.82	209.27	208.59	209.39	208.21	208.76	210.99	208.11	210.25	207.61	210.78	208.72	208.37	208.76	208.9	207.37	208.89	208.97	206.91	207.53	207.59	208.73	207.42	209.14	208.04	209.32	208.44	208.23	208.3	208.19	208.8	207.51	207.65	208.1	208.65	206.89	209.35	209.21	208.17
210.55	211.89	212.28	212.41	212.75	212.1	210.46	211.29	213.65	211.46	213.56	212.92	212.64	212.73	213.19	211.53	213.3	211.49	212.39	212.46	211.51	212.49	211.14	212.31	212.24	212.46	212.52	212.26	212.54	212.21	212.13	213.04	211.37	214.02	211.6	212.32	213.82	212.56	210.44	211.83	211.84	211.86	212.43	212.13	211.81	212.47	211.48	212.79	211.33	210.32
207.79	207.35	207.74	207.17	207.25	208.29	208.01	207	209.71	206.12	207.29	208.16	208.59	208.63	207.07	207.18	209.56	206.6	208.12	207.15	206.93	207.58	208.17	208.24	209.38	208.46	209.03	208.27	207.22	208.69	206.89	208.09	207.71	208.33	208.24	207.51	208.58	207.22	208.21	207.03	207.31	207.57	208.13	207.89	207.97	206.56	207.22	207.79	208.97	208.66
215.94	218.63	216.74	217.01	215.8	217.13	216.43	217.39	218.01	216.67	216.37	216.91	216.41	217.49	217.69	218.21	215.74	216.77	217.03	216.68	216.84	217.44	217.11	217.07	216.27	216.92	216.82	217.22	216.13	216.46	216.27	217.61	218.66	216.48	215.61	216.38	216.43	217.18	217.44	216.81	216.91	216.53	218.66	217.58	215.97	217.29	217.16	218.06	216.28	216.95
207.13	206.83	205.41	205.65	206.13	206.64	206.68	207.01	206.67	206.3	206.58	205.36	207.31	205.48	204.08	206.18	206.34	205.8	206.78	207.42	206.29	208.69	205.54	207.18	206.49	205.85	205.29	205.68	206.26	206.13	205.92	206.25	206.51	208.36	206.23	207.32	205.08	207.39	206.68	206.91	206.58	206.31	205.81	206.3	207.42	204.69	207.38	206.98	205.76	207.79
209.96	209.07	209.22	207.39	209.97	209.41	210.25	208.91	209.77	210.22	209.72	209.42	208.63	209.31	210.04	209.7	210.39	210.79	209.97	208.84	208.89	210.1	209.59	208.84	209.42	209.41	210.42	209.69	208.02	209.13	209.06	209.93	209.86	209.68	209.89	209.15	211.09	208.99	209.52	210.85	209.24	208.63	209.3	208.72	210.7	209.06	209.35	209.57	209.05	210.07
208.11	206.8	205.3	208.14	205.78	207.26	207.85	208.54	209.13	207.69	206.96	207.23	206.97	207.16	208.98	207.32	206.87	208.7	208.02	207.1	207.54	208.35	209.18	208.23	207.75	207.05	209.31	208.38	208.03	209.04	207.58	208.05	208.09	207.68	208.13	207.96	207.89	209.45	206.09	207.94	207.67	208.61	207.52	209.57	206.81	205.71	207.96	207.58	207.92	206.64
208.25	208.17	210.35	210.55	209.13	208.98	210.46	210.43	207.69	209.81	210.74	210.69	209.81	210.14	208.09	209.55	209.29	209.12	208.26	208.54	209.05	206.62	210.25	208.34	209.52	208.89	207.22	210.09	210.37	208.28	208.13	211.12	209.57	208.2	209.29	210.16	209.72	209.54	209.68	210.38	211.92	208.12	208.54	208.98	209.61	208.49	210.12	210.55	209.25	207.94
207.63	206.53	208	208.98	208.9	206.69	209.11	208.12	207.77	208.15	207.63	208.92	208	208	208.65	207.51	207.55	206.88	207.43	207.36	206.17	208.06	208.57	208.39	208.67	206.92	207.57	208.3	207.57	209.24	208.89	209.08	207.41	208.58	209.09	208.38	207.33	207.39	207.43	208.9	207.02	207.76	207.71	207.87	207.84	208.61	207.58	206.2	208.7	207.82
208.96	208.48	208.95	209.07	208.4	208.67	209.28	208.01	209.31	208.8	209.22	207.9	207.01	209.09	207.63	207.93	208.84	210.06	208.89	209.45	208.15	208.7	208.56	208.26	206.79	209.51	209.96	208.74	209.28	208.13	208.56	210.15	208.69	208.91	208.63	209.2	208.62	210.12	208.36	207.8	209.29	207.98	207.92	209.52	208.39	208.64	208.2	209.94	208.63	209.5
[truncated: 150 more columns]
