# Supplementary material for: Genetic dissection of main and epistatic effects of QTL based on augmented triple test cross design
Source: PLoS One. 2017 Dec 14;12(12):e0189054. doi: 10.1371/journal.pone.0189054 (PMC5730204; doi:10.1371/journal.pone.0189054)
Supplement: S6 Supporting Information — (ZIP) [file pone.0189054.s006.zip › z1_450_0.2_10.csv]

211.32	210.78	208.22	213.73	203.78	210.83	208.03	202.33	205.35	203.75	211.37	204.4	203.95	207.1	207.11	207.96	209.13	205.89	204.15	204.25	210.58	205.69	205.02	211.6	205.62	206.74	210.63	209.42	208.06	209.69	206.47	208.38	204.71	206.56	207.31	208.41	208.24	212.26	207.05	207.31	205.2	210.16	207.84	208.43	206.14	208.95	205.92	207.32	204.48	205.61
212.14	205.37	209.06	206.96	204.61	207.16	206.22	206.6	208.29	206.22	209.24	208.7	207.55	209.19	202.8	207.2	207.09	206.2	205.47	206.05	208.39	209.19	208.03	206.29	201.11	205.47	209.91	204.91	209.84	208.54	208.49	209.28	210.14	206.65	207.47	202.52	206.07	212.54	211.52	210.79	204.56	206.23	205.46	207.6	210.76	208.24	205.36	206.41	209.85	208.08
207.39	206.29	207.77	212.84	208.97	204.31	205.03	206.02	206.76	205.41	208.19	210.22	213.28	209.71	207.52	205.59	208.48	207.22	208.97	208.08	205.9	206.4	209.3	211.32	204.94	210.22	202.52	206.09	214.69	205.83	208.17	206.35	211.51	207.53	207.02	205.86	208.56	208.15	207.97	208.86	208.1	210.36	210.35	207.93	209.31	207.08	203.66	207.9	209.29	208.12
217.12	210.62	209.38	205.87	213.79	209.87	207.41	207.43	209.17	208.52	214.25	211.37	214.61	216.06	213.53	209.36	213.73	213.33	210.18	212.94	212.1	210.61	207	211.84	210.26	209.49	212.19	210.75	209.37	213.2	215.28	209.62	215.23	211.76	209.43	214.45	211.8	212.64	215.19	216.54	213.15	212.16	209.35	215.28	210.88	211.55	211.14	212.58	215.52	211.89
199.75	201.46	196.57	201.36	201.97	202.42	198.32	197.75	201.19	203.09	202.04	202.84	201.86	201.35	199.42	202.02	198.75	200.88	198.54	201.96	199.92	200.52	200.77	202.06	202.46	196.97	200.85	200.74	200.21	200.84	201.65	199.32	200.27	204.87	201.99	199.95	196.43	204.59	203.27	194.95	200.39	202.43	200.96	196.89	202.22	201.88	201.05	202.77	197.4	199.75
205.07	202.56	207.09	205.28	204.59	210.38	201.32	199.31	204.42	203.79	195.52	207.66	202.06	204.4	199.28	202.38	200.9	204.86	204.98	202.22	202.76	204.78	206.06	207.82	205.67	204.2	203	203.21	201.96	202.31	201.21	201.45	205.41	203.79	198.95	204.96	204.87	201.15	205.17	203.25	204.26	203.55	206.86	197.62	208.65	201.66	203.97	205.32	207.71	203.09
207.84	205.57	208.75	209.66	207.21	208.14	207.96	203.32	206.09	209.19	206.92	203.47	206.37	213.43	210.58	206.79	205.85	211.14	204.21	208.32	208.25	209.77	209.44	214.59	212.35	207.79	215.26	210.38	206.93	207.02	212.43	207.65	208.77	204.53	207.42	209.07	210.19	213.08	212.13	209.31	209.14	208.06	207.75	209.06	202.4	206.86	210.88	207.95	209.53	209.44
202.18	204.18	201.84	203.65	202.95	202.09	196.4	201.23	207.54	201.04	202.02	200.31	201.36	206.05	204.92	200.67	204.45	205.04	200.76	200.47	200.33	203.48	206.07	204.68	198.35	203.17	204.65	205.39	203.27	199.29	199.75	203.32	201.54	203.9	202.98	202.42	206.76	204.34	207.06	200.4	202.13	199.35	202.36	204.5	200.55	204.09	202.82	204.98	201.29	199.5
212.06	209.74	214.36	211.44	209.69	212.72	211.01	211.98	211.31	207.56	209.12	209.81	210.05	208.71	213.88	209.85	213.57	212.25	211.45	212.64	210.17	208.98	212.34	208.8	208.24	211.02	210.8	211.85	208.28	215.15	211.75	219.21	209.23	210.08	208.17	208.58	215.83	207.49	209.58	212.82	211.47	216.27	209.47	212.54	214.28	210.42	214.14	210.77	211.89	213.65
206.51	206.01	212.86	210.98	207.23	207.09	204.51	205.93	209.84	208.8	208.9	209.39	206.85	209.56	202.96	208.81	200.86	211.9	209.48	212.93	205.37	210.06	212.29	208.02	207.52	207.08	208.43	208.06	209.07	204.7	206.49	205.44	208.61	208.83	209.04	208.62	208.22	207.01	208.85	209.86	207.6	207.86	212.37	207.9	205.19	208.2	205.72	204.67	208.94	206.06
203.17	203.74	204.56	201.25	206.19	201.81	208.09	200.71	203.54	206.22	203.96	204.23	207.71	204.39	201.85	203.01	205.49	202.6	203.46	203.45	204	200.33	202.23	198.26	198.46	200.68	204.11	208.66	206.45	203.53	204.27	207.23	204.51	205.12	204.54	206.52	208.03	201.02	206.18	203.33	202.37	205.08	204.65	207.29	204.34	203.6	200.93	202.56	202.34	203.06
205.97	211.82	210.34	209.39	209.91	208.19	213.73	209.65	208.69	204.81	208.97	207.86	209.46	208.54	206.23	208.04	206.08	207.75	208.45	207.04	208.67	209.89	209.59	205.11	208.06	210.79	206.61	209.88	212.43	208.83	208.35	212.37	208.39	206.47	206.72	209.44	208.73	207.7	212.03	205.82	208.83	207.34	212	206.31	208.04	208.89	208.11	206.59	205.99	212.76
214.97	214.97	216.39	213.82	214.36	214.44	217.64	215.35	211.76	217.31	220.74	215.12	216.27	214.59	213.76	215.11	220.01	217.25	209.57	209.9	217.69	216.11	216.85	217.94	215.07	216.31	220.05	216.38	215.89	220.16	213.81	216.01	218.82	214.22	215.34	220.75	218.51	219.89	218.88	215.8	215.94	216.39	217.35	207.24	221.7	213.96	215.79	216.47	213.81	215.15
211.48	209.16	209.38	204.57	203.21	207.13	204.48	209.93	208.71	211.1	205.81	208.98	207.43	205.81	208.34	207.49	213.11	206.4	212.18	206.86	202.32	208.11	204.13	211.16	207.53	201.7	205.25	207.2	206.04	206.5	211.08	205.51	210.01	209.02	210.16	208.87	206.85	206.16	212.03	210.24	212.14	209.93	211.17	207.59	211.48	206.64	208.01	208.62	209.15	208.77
209.23	209.78	217.71	211.51	212.67	212.08	212.52	211.83	212.64	211.72	213.39	210.27	209.85	210.08	207.52	210.64	209.77	212.96	212.29	214.41	213.08	212.42	209.21	208.77	211.26	213.18	210.75	209.48	209.13	211.62	210.52	210.21	211.21	217.75	209.95	214.55	211.57	209.77	213.32	212.47	211.01	207.54	211.41	213.01	215.82	213.64	214.04	210.83	210.03	209.26
220.22	215.4	214.8	217.26	219.41	215.32	218.02	213.19	218.39	217.7	216.27	223.08	212.43	217.09	212.88	214.96	215.39	219.68	212.35	216.99	219.11	218.36	214.94	216.94	215.59	224.34	219.93	216.53	220.63	217.14	215.28	214.87	214.91	218.77	217	220.05	211.49	215.75	214.85	215.79	216.07	221.57	216.25	217.87	217.47	217.86	216.24	215.72	215.58	215.96
204.27	208.25	209.04	207.09	203.02	210.46	206.27	208.6	212.8	210.17	205.33	208.46	209.65	209.1	205.7	208.26	210.25	201.62	211.34	208.76	205.58	209.05	210.39	208.31	207.12	203.14	206.71	210.18	207.38	205.87	208.3	208.15	209.13	207.56	205.78	207.37	207.55	209.24	208.76	210.07	208.8	208.78	209.21	212.46	203.77	208.08	206.44	206.1	206.56	209.7
209.69	212.11	212.97	205.81	209.01	202.96	205.15	207.32	208.85	208.9	204.32	211.74	211.85	208.34	208.9	204.76	209.93	205.92	204.35	211.13	212.14	208.9	208.1	209.84	208.13	208.81	206.58	213.07	207.7	204.85	211.26	207.01	212.09	207.26	205.38	213.82	207.05	207.87	208.93	212.09	209.37	210.19	204.08	207.37	211.52	207.06	208.51	210.26	210.91	209.57
206.9	214.25	207.21	214.32	211.82	211.37	211.58	210.66	213.13	208.05	213.83	211.82	213.29	211.39	210.62	210.88	212.4	211.86	215.68	215.9	213.24	208.5	213.13	213.83	211.02	211.64	208.66	211.1	213.69	208.61	214.62	210.53	209.34	212.77	211.48	213.12	207.95	210.77	210.01	209.77	212.46	208.87	216	208.07	211.9	212.96	209.99	210.96	214.01	209.36
202.96	204.41	202.36	205.43	202.79	208.96	210.54	207.98	204.83	205.19	206.89	208.2	201.35	205.27	200.45	202.48	202.44	204.31	201.95	202.65	204.44	207.26	200.65	201.33	202.26	204.99	204.41	208.92	202.58	200.99	202.55	204.39	205.49	205	203.92	199.57	199.09	206.75	206.99	202.83	201.95	206.25	205.37	204.62	204.15	201.83	204.67	204.57	201.36	204.9
204.17	202.99	205.1	200.45	202.27	201.64	201.93	207.1	202.32	206.72	208.39	203.82	205.36	202.24	203.78	207.05	200.75	203.32	204.09	204.84	201.2	202.15	202.27	208	204.32	200.9	206.03	202.94	200.7	208.2	201.08	200.65	200.7	205.25	206.83	206.39	200.62	205.64	202.26	204.34	202.01	209.89	207.96	203.61	204.99	205.92	204.01	203.64	201.87	205.2
213.5	213.79	208.88	214.33	211.82	208.29	212.3	213.89	209.89	213.32	214.64	212.71	211.63	211.2	214.54	212.63	215.95	214.24	215.86	212.19	212.51	214.75	211.04	215.11	211.34	214.75	213.74	215.28	214.53	217.93	216.51	209.56	212.48	213.45	213.68	209.48	215.08	214.52	215.41	208.31	213.8	210.46	212.21	208.08	212.6	213.84	213.67	213.73	209.76	211.69
193.16	197.61	197.8	198.52	195.75	198.49	200.72	200.3	197.26	197.2	193.51	202.46	195.39	196.81	199.29	196.45	192.12	197.91	195.08	197.55	199.14	199.89	196.09	199.05	204.78	199.43	199.97	192.32	198.22	198.26	196.15	194.62	202.43	201.42	197.59	196.64	202.79	193.85	195.7	201.51	196.5	196.67	195.85	201.13	193.04	196.99	197.85	196.61	199.92	201.45
213.84	212.71	212.64	212.13	213.76	208.83	209.1	210.06	211.48	210.39	212.17	211.69	212.71	211.09	211.54	213.14	211.13	209.65	210.14	213.91	209.93	211.85	214.14	212.73	212.62	210.72	211.24	211.89	212.97	209.77	210.65	214.96	208.15	211.55	208.24	210.99	208.06	214.54	215.13	216.9	208.74	213.35	209.71	208.55	210.04	213.91	210.99	212.12	216.7	214.15
203.31	197.88	206.14	199.96	201.11	201.11	200.01	205.51	204.12	203.34	202.37	200.28	204.29	203.58	200.93	198.15	205.39	203.46	204.5	205.87	205.06	201.71	205.98	200.25	201.75	203.62	204.34	206.75	203.05	206.68	200.07	202.64	202	205.75	203.3	208.09	202.48	208.02	206.84	206.1	205.19	201.76	204.05	207.98	204.39	204.04	202.05	203.68	200.54	207.12
207.48	205.15	203.95	205.25	205.94	210.21	208.24	206.41	205.65	209.2	210.57	203.4	209.75	212.41	206.29	205.8	208.01	202.81	207.66	203.89	209.27	211.34	212.9	211.34	204.7	211.1	207.87	207.38	204.94	209.28	210.18	206.06	208.36	208.08	212.16	206.06	211.2	210.54	206.25	208.62	208.69	208.26	208.59	209.91	207.28	209.25	210.99	211.94	210.86	206.25
210.25	207.91	209.26	212.09	210.47	212.46	209.83	208.01	210.94	212	212.99	209.25	213.54	209.97	209.63	210.82	210.16	213.9	213.82	209.43	206.98	208.27	213.33	212.65	210.15	208.58	212.99	208.73	211.66	207.69	208.59	208.87	213.92	212.02	214.02	211.2	211.95	211.47	211.24	210.54	208.78	208.17	210.65	211.02	213.53	209.96	213.74	213.96	211.08	209.69
206.9	204.46	198.34	204.02	203.27	204.75	204.66	205.19	204.84	199.98	198.46	203.58	204.53	205.17	201.12	206.01	200.85	200.2	204.47	204.78	201.52	202.25	206.61	203.87	209.28	202.88	201.25	201.22	200.8	201.2	203.2	203.52	206.83	207.41	204.6	203.94	205.84	205.56	207.38	200.05	210.37	200.98	204.63	201.22	208.12	202.43	203.83	204.71	203.28	206.74
209.11	208.58	205.88	206.19	206.31	207.18	211.51	207.21	211.01	214.09	207.24	209.71	210.21	209.16	207.42	209	204.94	207.96	206.46	205.99	204.35	207.28	209.92	208.41	208.5	205.52	207.95	209.77	207.77	209.21	208.51	208.08	211.01	211.92	204.2	212.39	206.73	211.15	208.3	207.88	212.82	205.62	208.31	209.42	205.11	207.81	207.16	207.78	209.77	213.15
202.32	202.4	202.76	201.65	201.33	204.56	201.79	201.02	204.79	206.24	204.82	200.92	204.29	206.94	202	206.71	198.61	199.47	198.85	204.6	202.27	205.21	204.24	203.06	204.72	207.81	205.71	200.2	204.47	205.35	203.55	201.13	203.56	204.01	203.36	205.61	203.39	205.87	204.11	198.39	202.11	205.46	198.95	204.57	207.05	204.05	203.57	202.98	203.3	202.54
208.72	214.69	210.12	207.72	205.26	211.67	213.34	209.32	210.86	209.35	206.94	211.17	207.78	213.33	211.15	211.21	204.63	209.6	209.77	210.46	214.98	207.54	212.47	207.12	211.96	207.41	208.24	204.27	209.12	207.38	208.65	210.69	204.94	213.21	213.91	202.25	208.21	207.54	210.88	207.92	205.79	209.49	209.82	209.85	210.02	208.5	211.74	205.36	206.75	207.26
199.27	202.83	202.24	204.96	201.26	203.1	201.53	205.1	202.96	203.51	200.45	204.91	202.69	198.19	202.03	205.03	203.87	204.44	199.56	199.26	204.45	204.43	207.08	205.18	201.42	200.58	200.96	201.13	204.63	204.08	203.13	198.11	204.71	202.91	201.05	201.87	199.1	199.21	200.11	204.03	210.79	197.53	200.51	197.47	202.16	202.75	204.39	204.43	204.73	206.71
215.63	211.72	215.39	209.01	209.71	209.37	211.8	208.92	210.16	209.6	209.12	208.78	210.87	209.95	214.4	211.6	210.32	211.56	211.74	212.42	211.97	212.02	212.24	210.75	210.09	209.48	209.47	212.25	210.03	214.11	206.63	210.86	211.49	210.98	214.44	208.66	212.52	211.75	210.45	207.41	210.77	209.25	213.25	210.8	212.57	208.74	215.74	211.54	206.59	218.94
204.76	206.87	200.07	196.25	203.55	201.67	205.26	203.83	202.83	204.36	199.04	204.3	203.2	207.57	204.41	200.68	203.15	203.78	206.86	204.77	205.33	204.48	203.98	201.99	200.93	203.66	205.58	203.34	200.76	202.66	201.98	200.3	207.11	204.33	200.83	205.13	205.96	200.85	202.45	205.38	202.4	204.09	201.27	202.28	200.81	202.41	205.77	204.15	204.87	205.41
197.13	206.91	199.39	201.28	202.06	205.38	201.31	203.16	201.49	206.02	205.7	203.59	207.42	202.88	199.88	203.37	204.23	202.47	200.88	200.76	200.64	201.58	204.1	202.35	202.54	203.48	203.51	204.18	203.53	202.33	203.27	199.76	205.64	203.2	203.29	202.17	202.96	206.75	205.51	209.74	202.65	203.03	207.31	202.63	203.27	209.2	205.36	204.17	197.41	203.03
206.96	211.73	206.37	207.59	207.32	205.59	205.55	207.49	206.5	206.29	206.54	205.47	208.39	210.18	206.82	211.84	204.97	207.17	209.61	210.52	204.74	201.14	209.27	205.69	206.75	205.43	206.67	206.72	208.48	208.94	207.87	215.81	207.96	208.21	211.66	211.59	208.16	209.35	211.36	204.34	208.76	208.67	208.77	213.94	207.55	206.33	205.72	207.23	205.15	205.61
214.39	212.91	214.53	214.46	209.29	210.32	213.18	210.68	209.92	213.04	210.74	207.97	213.46	212.68	209.97	211.58	214.09	211.82	211.44	216.27	210.4	217.87	212.5	208.8	211.59	214.27	214.57	206.88	211.74	208.63	209.83	211.15	214.16	209.7	210.85	215.63	207.2	205.76	213.6	219.62	209.6	211.61	213.56	213.71	216.44	208.3	207.83	212.41	213.72	214.46
214.44	216.3	213.15	215.91	217.68	216.17	214.89	212.23	209.59	214.22	214.23	211.92	210.28	212.36	216.28	212.38	214.12	214.44	211.33	212.83	216.56	213.54	207.76	208.67	211.71	214.7	214.4	211.08	211.64	211.94	211.82	212.38	211.85	211.6	211.29	213.41	211.55	217.76	212.2	213.73	212.48	213.76	211.99	213.94	211.17	216.43	213.11	212.59	215.73	209.17
193.75	194.26	194.02	193.23	195.38	189.33	191.38	194.54	194.1	189.48	194.51	197.94	199.16	193.19	196.31	194.77	194.55	189.73	197.12	194.95	194.54	195.6	194.53	193.79	197.31	194.19	188.61	194.9	191.11	193.45	194.21	189.6	194.36	191.93	194.54	197.55	190.02	192.59	197.94	196.6	198.28	192.48	194.51	196.13	192.06	192.03	193.97	192.68	193.24	193.63
203.25	206.21	205.36	198.92	204.57	198.78	204.08	202.55	205	205.91	203.17	208.66	205.29	205.18	204.52	201.78	205.72	207.45	202.86	204.83	205.72	202.83	208.39	199.71	204.77	204.83	204.34	205.28	202.94	208.18	209	204.59	199.91	205.28	204.69	205.01	203.1	204.76	206.22	205.85	206.08	206.73	202.9	206.24	205.38	205.05	200.61	206.62	205.57	199.24
205.17	202.74	204.3	202.46	206.1	201.82	199.83	202.55	202.06	206.98	204.66	205.32	205.46	205.85	207.51	200.38	204.88	204.02	204.93	202.1	201.29	204.72	203.03	209.05	206.11	208.11	205.89	204.34	204.87	207.4	204.65	201.54	202.17	204.75	201.26	203.55	204.25	204.51	202.86	204.64	207.25	199.22	205.56	204.94	204.9	199.53	201.05	202.39	203.5	198.57
214.66	210	218.12	211.12	210.49	212.74	211.62	214.95	214.34	216.1	214.97	216.04	209.89	210.82	213.63	210.48	214.01	213.29	213.04	218.38	214.17	209.97	213.98	212.83	212.42	213.65	211.82	211.9	212.59	211.35	214.2	213.14	214.69	211.9	214.81	210.21	218.3	215.7	211.55	213.73	209.53	212.04	216.2	208.87	211.46	213.1	209.59	213.68	216.83	214.25
206.48	211.21	207.21	207.88	212.43	209.76	214.3	208.58	213.7	212.19	208.87	207.49	212.52	210.4	210.41	208.72	204.57	212.32	212.09	211.88	209.57	206.52	206.84	211.23	210.55	208.9	210.4	210.43	207.91	209	208.67	206.59	211.43	210.68	211.68	209.32	210.29	208.21	210.94	210.65	209.59	211.36	206.72	212.32	207.75	205.67	206.57	211.72	210.75	211.75
206.65	208.85	205.57	208.23	209	206.92	209.17	208.43	205.65	208.2	206.67	202.29	205.12	208.12	208.39	208.27	211.49	208.96	209.09	207.29	209.72	208.24	209.17	212.74	209.9	204.02	209.36	210.13	207.16	213.4	207.93	205.97	209.58	207.78	203.82	209.04	210.55	203.36	202.59	208.37	206.28	204.3	210.16	210.76	205.71	206.5	203.53	211.73	204.67	208.12
205.62	207.65	201.85	205.41	201.12	202.69	203.57	203.55	207.67	204.78	202.83	202.55	205.31	208.02	203.09	201.23	205.92	204.25	205.04	203.55	203.67	202.39	204.78	202.69	206.1	203.81	203.48	209.25	202.35	204.4	204.92	204.98	203.03	206.84	203.32	199.13	205.14	204.33	206.21	205.35	207.04	204.79	201.5	203.12	206.16	205.16	207.37	203.06	207.65	204.5
213.95	208	209.32	207.43	211.03	202.52	208.98	204.38	209.1	209.68	209.4	211.19	211.18	210.24	207.74	208.81	209.29	205.6	212.13	210.12	211.46	206.32	210.26	209.01	209.34	214.72	206.77	210.93	207.67	208.2	204.04	209.99	207.87	206.21	210.37	209.83	208.65	209.36	206.95	207.82	206.95	207.89	208.18	209.92	213.43	209.83	208.04	205.8	210.75	210.22
213.7	210.76	214.57	216.06	211.98	213.51	210.4	211.44	209.76	215.56	210.9	213.37	216.45	214.76	211.93	205.2	216.71	211.42	214.38	209.86	208.27	213.27	211.87	216.94	207.91	211.6	213.2	218.05	215.03	214.51	210.79	210.89	212.98	216.29	214.97	211.37	216.08	211.26	209.14	209.1	213.86	210.83	215.05	213.19	213.67	212.42	211.01	217.02	215.27	205.86
195.34	190.04	193.86	197.34	200.77	198.75	196.02	192.63	197.7	195.4	196.91	203.17	197.24	193.97	194.52	194.73	193.64	199.46	195.79	195.3	190.69	195.44	197.43	198.92	197.69	197.18	201.17	193.77	194.91	198.4	193.86	194.26	199.41	191.99	198.21	197.01	192.81	196.87	197.21	195.54	198.47	196.5	198.2	197.4	197.46	194.47	195.22	199.23	197.2	199.16
208.15	204.23	203.31	202.87	201.26	207.98	202.53	203.88	207.66	204.25	207.43	204.02	205.22	201.27	212.84	205.62	205.27	206.11	211.36	202.28	204.64	202.72	203.87	207.66	208.48	205.01	207.14	204.56	202.62	202.24	210.36	203.66	204.88	203.8	203.78	203.43	205.48	206.94	206.25	207.58	205.73	204.42	204.61	205.2	201.75	205.82	201.23	201.22	206.46	203.94
205.28	206.38	203.44	202.75	199.95	201.71	203.23	206.66	201.99	201.11	203.54	200.42	206.21	205.22	203.3	208.98	203.12	203.91	205.91	204.17	203.36	198.81	207.65	205.74	201.05	200.83	206.79	209.79	201.66	209.2	204.17	200.97	203.04	204.42	203.74	205.38	205.9	207.67	203.01	202.06	205.42	209.01	205.12	203.71	200.73	204.97	202.59	200.83	203.6	205.14
220.36	211.21	214.75	212.22	209.66	209.61	215.64	213.28	208.36	210.43	212.92	207.26	210.79	211.08	213.16	206.76	207.93	213.88	213.47	213.74	212.36	212.12	213.78	209.23	209.66	210.56	211.32	216.6	207.25	208.61	208.43	212.64	211.01	209.57	209.85	207.48	210.58	217.72	212.56	212.02	212.87	208.97	209.61	208.62	214.98	212.66	207.31	213.16	213.79	209.8
206.26	212.17	210.99	217.03	211.06	210.05	213.09	215.93	212.74	212.42	215.49	216.36	212.93	210.28	213.42	210.73	213.05	214.58	212.83	212.33	213.19	211.37	204.72	213.09	218.36	210.26	213.55	216.5	211.33	214.93	211.62	214.56	211.79	211.82	213.75	212.02	211.79	218.12	218.44	211.04	208.39	214.85	212.74	211.41	209.37	212.1	208.4	213.68	215.51	212.91
214.77	216.23	212.08	214.85	216.06	210.85	215.23	214.07	218.99	214.75	211.56	210.71	217.87	215.66	212.89	208.91	215.14	213.64	213.19	213.33	212.05	215.22	212.01	216.28	216.34	211.54	215.08	213.37	215.72	214.32	216.87	213.64	212.58	212.86	211.09	212.1	209.34	217.04	215.91	212.16	218.48	214.73	216.26	214.81	209.09	216.4	212.33	208.31	215.44	208.39
214.3	209.18	209.69	209.17	207.13	212.37	209.42	207.86	204.8	210.32	211.12	206.33	212.93	208.1	210.63	207.42	206.15	207.06	208.65	210.33	210.69	215.36	214.01	206.79	207.42	209.16	207.29	209.95	208.01	207.57	206.67	207.16	214.86	211.62	213.53	210.34	210.56	209.13	206.01	211.93	205.7	210.54	206.05	207.09	210.37	209.42	209.14	213.14	208.97	212.5
204.85	206.05	204.99	207.36	205.18	210.58	212.38	209.17	213.34	210.82	208.57	204.8	209.28	204.42	212.85	205.44	207.78	207.58	212.62	209.83	206.03	205.42	207.7	210.62	211.66	209.36	207.28	208.5	209.46	209.01	207.1	213.05	211.22	206.66	207.4	209.14	206.26	206.67	206.24	207.92	208.75	206.23	211.62	210.57	208.38	204.78	205.91	209.1	207.1	210.98
200.88	202.71	199.8	194.31	200.38	196.43	193.03	198.36	197.39	200.87	196.39	195.27	198.71	194.89	199.51	197.92	194.1	199.34	195.8	198.24	195.74	195.92	200.55	198.67	198.16	200.12	203.31	192.99	197.6	195.77	199.4	199.27	194.19	198.23	194.64	193.7	196.46	196.16	195.23	198.07	197.01	199.45	199.61	197.12	193.75	199.89	199.21	199.91	192.12	198.34
208.12	206.06	207.72	207.78	207.43	204.82	207.45	206.88	203.87	209.06	206.83	204.59	208.21	208.38	210.52	200.83	205.56	205.78	205.85	208.39	209.85	206.07	204.99	214.41	204.69	206.14	206.79	200.88	206.58	204.44	204.38	209.53	201.15	205.65	208.81	207.04	204.93	213.8	204.44	207.66	209.34	205.68	200.37	202.82	207.03	209.02	208.98	209.48	203.69	207.72
209.28	203.31	202.42	204.52	197.85	205.64	206.81	206.1	204.01	202.31	204.08	202.6	201.46	201.76	203.33	200.51	201.08	204.36	200.82	200.39	203.21	205.49	204.7	206.29	202.75	201.1	202.63	202.74	205.99	203.72	205.77	202.05	202.93	205.99	202.95	207.52	203.27	200.77	206.86	207.15	205.95	205.35	203.55	204.47	205.66	199.24	203.34	202.05	204.78	200.24
202.11	200.46	206.02	204.25	203.48	202.36	208.84	206.03	207.01	204.06	205.32	203.91	200.67	202.3	198.99	203.54	207.46	203.01	206.67	203.46	201.28	204.98	207.44	204.18	204.09	204.67	204.56	210.53	201.03	204.83	203.75	203.01	204.79	204.87	200.67	203.01	207.38	210	203.56	198.68	197.19	201.36	203.82	203.71	205.25	206.94	197.09	201.57	200.69	208.76
208.56	203.44	210.86	204.96	206.05	207.99	209.19	211.9	209.27	212.25	211.12	208.78	209.57	206.22	211.73	215.12	211.56	209.05	206.89	211	208.32	204.68	208.41	206.61	210.66	210.36	207.95	207.11	202.94	209.7	208.02	207.27	210.55	202.09	211.12	210.57	210.86	210.25	210.69	211.37	209.91	206.4	210.33	205.2	205.47	210.05	209.99	209.87	209.71	207.01
203.62	204.22	205.08	202.16	202.6	203.91	206.35	204.25	200.9	205.65	201.89	205.66	200.15	203.41	202.54	206.91	203.96	202.83	206.61	200.21	207.78	202.35	200.03	201.16	207.77	203.59	206.2	198.77	203.48	201.1	205.21	201.43	201.28	204.09	204.82	203.05	201.71	200.13	202.31	198.97	206.16	199.94	205.53	202.84	205.6	204.71	206.74	202.45	201.24	207.55
213.53	210.42	210.47	211.97	210	211.09	210.67	214.28	209.53	211.97	209.14	212.1	215.87	207.62	206.2	210.92	213.92	212.92	211.22	211.93	214.92	212.25	213.15	211.72	213.8	214.92	217.35	212.6	213.91	210.65	209.74	214.41	214.72	210.35	211.37	212.48	211.32	208.84	210.09	210.26	207.77	212.99	213.05	213.03	212.05	209.87	215.56	216.44	212.91	215.48
191.91	191.72	192.04	192.86	197.63	198.14	195.16	194.43	199.32	196.31	190.55	193.13	199.05	194.22	190.66	195.45	193.61	191.21	192.45	196.68	194.29	193.3	196.03	195.53	192.93	191.7	192.4	197.69	193	197.27	195.68	190.37	193.67	195.94	190.06	193.23	197.69	196.82	195.45	194.9	192.48	192.6	185.49	193.49	194.63	192.69	194.72	189.17	192.55	192.46
215.83	217.18	214.34	218.75	217.76	217.36	215.99	219.65	219.27	217.09	213.77	214.47	217.91	215.45	216.16	216.52	212.21	216.35	211.26	214.34	216.72	216.43	216.1	218.77	216.88	220.23	220.28	219.97	217.28	219.51	219.82	214.47	213.41	217.61	220.47	216.94	219.37	214.86	215.65	217.32	220.36	214.03	213.84	214.22	217.69	217.7	212.35	213.2	216.89	217
210.64	207.93	207.14	208.23	207.82	206.87	204.93	208.9	208.74	207.5	208.34	203.9	206.6	207.27	203.48	205.86	209.49	208.53	205.82	210.43	203.89	203.7	209.06	209.23	204.42	206.63	207.47	209.61	210.41	207.72	202.86	208.38	206.22	209.07	204.71	209.17	206.97	205.04	206.05	209.78	209.2	208.88	203.34	207.8	214.45	205.25	208.75	208.79	202.99	204.25
205.04	194.75	207.15	203.4	205.07	205.77	204.56	207.61	203.49	207.02	206.29	201.77	201.8	200.06	197.45	207.97	201.98	202.98	206.14	202.08	201.54	198.69	203.53	204.26	201.28	202.72	205.42	203.25	199.06	200.88	204.43	209.06	202.76	202.34	201.43	202.81	203.3	194.95	204.03	202.94	201.47	201.8	205.58	201.36	202.82	205.99	203.27	203.38	201.56	204.53
197.57	197.42	201.17	202.95	202.23	199.22	197.67	200.68	201.71	199.15	196.76	200.11	198.77	202.01	200.13	198.69	197.15	199.64	199.83	197.63	198.77	201.18	196.56	199.88	202.22	200.9	198.07	201.55	196.2	200.11	196.28	197.6	200.46	200.21	199.31	204.2	195.69	199.79	203.4	201.23	199.99	194.64	197.79	203.29	197.46	202.46	200.54	199.53	199.33	198.59
212.93	211.14	211.05	213.49	209.63	210.98	209.53	216.14	206.92	213.91	209.55	211.55	212.65	210.64	214.7	210.46	208.64	211.01	212.12	210.78	209.63	212.19	211.61	209.1	212.59	211.58	211.17	211.32	211.63	214.83	210.45	214.83	213.5	208.56	212.56	214.69	211.52	206.53	214.87	212.48	212.36	213.59	214.15	215.53	215.19	211.99	213.3	212.53	213.69	210.23
208.09	210.49	212.27	209.58	213.16	209.91	207.41	208.2	212.73	212.61	215.93	213.22	211.05	210.76	209.51	211.5	208.57	212.24	207.21	213.83	213.39	214.1	214.1	212.74	212.76	209.85	213.48	210.97	208.42	208.13	212.11	211.2	211.23	209.4	216.36	211.1	213.24	215.26	214.94	213.32	213.32	203.46	211.38	215.09	207.81	209.33	209.78	215.27	209.14	217.98
205.68	209.86	210.97	201.42	204.51	206.1	209.64	209.4	209.62	206.88	203.41	208.57	205.4	215.49	206.38	203.59	209.64	205.16	208.15	204.9	208.53	205.12	205.85	208.91	205.85	211.87	210.11	207.65	204.97	208.66	208.78	211.28	205.65	209.96	207.85	205.65	208.68	210.02	210.77	205.3	203.87	210.53	209.1	204.89	204.75	211.98	207.65	210.68	205.32	206.96
213.62	210.25	210.85	210.05	213.03	207.9	211.87	212.33	212.7	213.67	211.32	211.44	208.54	211.17	206.11	211.27	212.32	211.17	211.43	211.62	212.91	214.41	215.28	208.8	210.83	214.08	209.89	211.56	211.17	211.91	212.22	209.44	209.8	217.53	208.17	210.92	210.54	210.39	210.37	212.46	211.63	213.53	214.46	211.5	210.74	215.31	212.44	211.4	214.38	212.26
206.89	206.92	198.6	207.7	207.33	204.78	206.9	204.45	204.86	205.64	203	202.7	202.77	208.8	204.67	201.92	205.98	204.66	208.78	205.92	204.83	206.34	204.86	202.51	201.84	201.55	209.71	204.65	206.98	203.99	207.06	205.67	201.69	202.09	202.88	203.87	203.14	207.1	205.25	208.08	202.18	206.38	202.56	211.21	205.28	205.29	202.61	203.87	203.23	206.01
199.15	193.85	205.26	199.32	198.59	198.3	198.64	193.97	201.73	198.07	200.77	201.86	196.65	199.13	200.46	202.43	201.83	202.11	198.34	200.6	202.44	200.86	200.06	199.32	195.38	201.35	201.54	199.22	201.85	201.19	202.79	201.76	200.42	197.09	200.53	204.36	202.73	197.01	200.37	195.55	200.83	200.17	201	198.89	202.35	201.65	202	200.94	199.94	206.17
210.89	209.54	208.06	209.81	206.44	209.61	202.37	210.76	207.91	209.25	209.76	209.09	201.87	205.37	209.94	204.92	204.58	208.72	205.57	205.11	207.73	212.35	207.27	206.61	210.15	206.94	206.36	208.55	205.48	205.6	208.52	206.3	209.87	204.99	203.67	208	211.84	208.82	206.15	207.76	210.37	208.38	208.9	207.74	207.38	210.83	207.22	210.67	210.88	210.03
205.63	200.24	201.25	200.25	208.59	205.5	202.19	202.95	202.51	201.7	207.3	205.46	204.7	204.85	203.69	204.69	204.15	202.95	203.06	204.48	202.25	203.16	203.07	200.37	206.53	198.61	200.44	205.29	201.02	201.42	203.51	202.71	201.67	204.43	201.31	206.1	203.46	206.02	201.95	207.7	203.16	205.78	200.12	198.44	204.52	201.69	201.26	203.46	202.59	199.17
212.57	211.07	215.62	211.1	212.57	214.12	209.99	211.29	209.83	210.08	210.34	211.02	213.17	211.46	209.73	212	207.6	213	214.6	213.7	210.21	216.13	211.42	215.3	204.01	210.54	208.54	212.95	214.06	208.81	209.94	213.1	211.85	210.71	212.05	213.65	212.36	211.06	209.17	211.16	211.2	215.38	204.12	213.12	212.41	212.22	217.31	216.69	211.21	212.83
216.85	213.72	217.53	213.49	218.18	217.56	218.31	215.98	220.31	221.12	221.65	218.91	217.04	215.72	219.17	220.02	214.45	216.44	215.71	215.98	213.79	220.55	220.06	218.47	216.19	219.58	213.86	220.71	211.92	215.89	217.04	218.29	214.38	217.57	216.33	219.25	216.95	216.64	223.74	216.36	217.12	217.63	215.17	215.62	219.38	214.82	220.96	220.51	216.68	215.25
197.68	197.77	200.35	198.45	201.9	204.93	198.64	198.41	200.82	203.63	203.53	201.4	199.13	202.53	203.35	200.65	200.81	202.85	205.33	203.52	200.22	200.33	204.07	199.03	199.04	203.04	202.79	198.67	200.9	200.37	197.57	204.09	200.66	198.11	202.21	201.94	195.78	202.85	199.55	196.97	197.61	198.62	199.8	198.37	198.9	200.41	196.07	200.29	205.41	202.33
202.09	203.42	204.9	205.82	203.35	202.11	204.3	203.86	203.46	203.5	201.19	203.01	206.69	204.31	203.85	202.6	203.01	202.35	204.64	204.89	203.82	206.99	200.57	198.92	204.11	207.67	201.41	200.69	205.25	200.92	205.96	202.09	208	199.85	202.74	205.92	206.8	205.48	205.51	200.69	197.2	200.22	200.81	203.61	206.59	207.33	200.59	202.4	203.28	198.21
209.96	211.64	207.89	206.97	212.35	206.41	208.02	206.89	211.21	209.74	206.09	206.65	205.74	208.21	208.32	204.39	208.05	203.94	210.99	208.74	211.24	206.72	207.9	208.62	208.9	207.3	207.39	208.24	206.74	209.29	208.63	209.13	209.42	205.75	205.78	204.54	206.52	212.52	210.66	206.06	207.9	213.31	207.22	204.3	206.38	209.4	209.15	205.9	206.53	211.46
208.51	208.53	206.91	213.26	206.93	210.93	211.11	210.8	209.33	204.22	212.99	207.14	205.64	209.7	207.68	207.49	203.4	210.16	211.62	210.25	204.58	209.15	205.02	210.06	214.44	210.11	212.82	206.27	208.52	205.11	208.19	213.34	208.75	205.9	212.86	209.97	209.98	211.35	210.53	208.88	210.74	209.39	209.8	208.11	211.34	212.53	211.01	205.81	211.92	204.7
214.12	210.77	214.35	209.23	211.95	211.68	212.77	213.18	213.45	212.81	210.41	211.59	208.04	209.96	211.06	205.38	213.27	214	213.14	213.38	209.58	210.37	209.62	215.85	210.2	212.82	210.03	211.75	214.56	214.81	212.53	213.56	216.03	211.09	216.64	211.73	210.33	215.32	212.47	209.43	209.22	211.63	209.31	209.81	210.23	208.06	212.82	208.4	211.91	205.19
198.75	198.26	206.73	200.77	199.68	200.2	196.11	205.59	197.71	201.28	200.91	200.89	195.55	203	200.6	201.23	198.3	199.57	197.27	199.39	202.88	199.4	198.8	201.27	198.58	200.12	201.73	197.46	198.88	200.62	196.6	200.3	196.52	197.85	199.96	193.61	196.06	198.14	198.35	201.06	202.99	197.2	197.42	204.08	202.21	198.85	199.27	204.36	198.44	200.6
206.3	201.62	199.96	203.03	202.27	204.31	205.43	202.52	198.75	204.97	204.4	206.39	203.63	201.73	199.2	202.25	204.79	200.58	202.54	202.9	201.35	200.21	204.51	203.85	206.04	204.47	208.67	204.34	202.64	202.61	201.3	202.14	200.17	205.28	204.99	202.82	208.28	206.62	202.36	204.29	204.56	205.83	198.97	205.9	206.22	203.52	202.44	200.97	196.63	202.55
219.15	218.31	214.52	217.16	222.43	218.62	216	218.27	219.09	212.37	221.82	218.58	219.05	216.64	217.27	218.8	218.37	219.26	216.34	216.85	217.34	216.5	218.91	219.83	213.88	217.51	218.54	224.25	218.69	218.91	216.19	223.31	218.1	213.98	215.92	218.46	220.6	216.02	214.64	213.76	214.69	217.94	215.2	219.39	218.57	217.4	217.35	215	219.03	219.13
216.26	215.81	218.29	217.09	220.93	215.91	216.18	223.47	218.28	219.74	214.15	215.65	216.3	217.11	218.07	217.48	219.19	216.27	216.87	217.65	217.86	217.84	214.66	214.86	216.6	218.96	222.16	219.95	219.55	215.21	222.79	219.04	220.54	217.58	215.54	222.99	217.54	214.37	219.16	221.52	221.67	214.38	217.67	222.02	228.52	217.82	214.99	214.05	217.97	219.47
213	216.64	208.25	211.7	211.48	215.17	215.65	212.9	212.94	211.88	211.77	214.07	213.21	215.35	216.49	214.09	212.89	212.66	212.73	210.62	213.74	214.02	208.94	212.25	216.43	213.22	216.46	213.4	212.97	215.91	214.68	213.62	211.44	212.73	207.73	214.76	213.34	215.11	215.52	215.32	217.06	216.84	213.32	212.76	212.55	210.88	213.74	214.29	207.01	214.32
209.67	207.15	205.71	204.33	204.72	204.76	204.39	213.47	206.17	212.46	206.78	210.81	206.16	207.69	208.25	204.26	210.08	202.86	204.27	211.8	209.02	207.09	207.1	209.9	207.03	206.06	209.92	208.44	208.28	211.79	209.99	208.02	208.99	205.88	206.37	209.57	213.41	211.46	210.73	209.65	208.81	210.68	211.95	208.41	204.77	204.18	207.14	205.43	208.97	208.15
217.11	218.37	214.95	217.88	221.99	218.44	215.65	218.4	214.95	219.32	214.19	218.41	215.68	218.38	216.3	211.8	220	221.93	220.69	213.62	216.8	214.8	219.06	220.41	214.6	225.2	215.97	219.96	216.92	217.79	220.52	216.1	217.38	219.63	218.39	219.37	216.02	214.07	216.66	218.79	217.75	217.21	215.5	219.16	216.23	218.17	219.21	222.78	214.28	217.67
205.83	203.73	209.49	204.97	204.12	209.56	206.67	203.67	204.8	211.76	205.93	204.17	207.05	207.47	203.89	206.8	205.05	208.14	204.42	210.92	210.43	206.01	206.96	208.63	205.78	205.67	204.02	209.82	206.47	205.36	209.54	205.66	208.35	207.81	204.31	209.01	204.11	205.08	207.67	209.11	202.03	207.41	206.75	201.87	203.31	208.52	206.92	208.19	202.91	202.45
195.87	197.81	203.28	203.05	200.28	201.41	203.37	200.89	196.88	200.36	197.33	197.75	197.28	197.81	200.76	199.2	200.84	198.93	198.17	195.02	195.12	202.11	199.4	197.25	198.62	200.21	197.01	198.57	196.6	200.43	200	197.36	199.11	195.36	197.4	201.51	198.53	199.27	195.72	199.68	198.49	196.67	196.73	194.22	193.13	198.89	196.57	198.29	193.42	195.03
205.66	209.82	209.2	212.29	207.92	209.94	207.83	208.84	202.79	205.9	206.59	209.13	210.61	208.89	211.75	212.67	212.51	212.35	202.15	211.56	207.7	209.71	211	206.87	213.58	209.01	210.44	216.49	211.09	211.23	208.78	207.75	206.59	207.95	209.13	208.23	207.56	210.32	213.36	208.03	211.84	213.42	210.17	209.07	208.47	208.91	209.6	209.89	213.11	210.56
213.66	208.1	209.25	213.6	208.49	206.59	210.47	203.11	208.18	208.57	208.7	207.99	204.42	210.16	209.94	206.2	209.61	206.83	217.02	209.95	209.09	206.32	212.47	211.01	208.76	205.8	209.22	208.02	206.29	211.5	214.67	206.7	212.41	212.21	208.69	207.58	208.73	208.69	213.02	207.29	206.78	210.46	205.58	212.39	211.5	209.76	208.72	209.61	208.87	208.76
209.03	211.02	211.96	212.24	209.08	212.14	210.39	210.49	211.16	212.14	215.18	210.2	210.18	215.28	213	212.73	212.58	208.55	210	215.22	209.07	212.94	214.48	213.41	212.02	207.12	210.07	211.11	210.97	209.77	211.12	207.4	210.17	214.08	210.71	214.72	210.03	209.25	211.43	209.01	212.22	216.55	212.12	211.85	207.97	212.74	213.02	206.2	216.02	215.07
196.75	201.88	201.86	200.23	200.2	202.69	204.55	203.29	204.76	207.57	201.96	205.09	201.45	204.14	204.07	203.06	208.85	202.57	203.42	201.49	201.23	204.19	202.16	205.05	204.56	203.02	197.79	198.56	208.07	202.19	202.51	206.58	202.51	202.56	204.13	202.09	204.72	206.35	199.1	204.49	203.24	203.33	203.82	202.83	200.9	208.64	204.4	200.22	204.4	195.65
213.32	209.18	209.42	208.01	208.16	205.76	207.97	208.82	210.97	207.06	211.26	204.96	212.07	209.85	206.63	211.21	210.53	206	211.8	210.46	204.21	212.37	204.25	209.79	209.13	206.4	208.56	208.82	210.95	208.15	207.58	211.09	204.47	204.81	210.55	206.83	207.48	207.8	209.1	207.79	210.2	204.05	207.48	211.13	206.77	206.22	207.27	209.77	208.42	210.42
207.73	210.48	212.32	213.47	213.98	210	215.83	209.05	211.66	209.53	211.54	208.03	213.91	211.31	215.68	211.47	216.3	216.07	215.3	218.98	213.07	212.75	213.09	211.71	214.15	210.07	209.8	210.76	213.43	203.97	210.54	210.65	212.19	210.75	213.81	213.02	211.23	212.11	210.93	213.11	212.57	211.23	209.59	209.33	208.6	215.19	212.33	213.8	211.95	207.03
199.68	203.5	204.57	201.97	206.92	201.45	204.8	206.26	204.5	202.07	197.6	206.32	196.36	204.49	201.87	201.95	201.14	202.76	206.54	204.36	204.93	203.76	203.05	197.44	207.04	203.07	207.02	202.3	206	205.74	200.31	203.26	202.55	203.13	206.12	205.25	202.2	208.29	203.01	204.13	202.23	205.98	204.34	205.25	202.65	199.47	204.58	202.8	202.5	203.94
213.8	214.52	211.07	210.84	215.18	210.9	212.83	211.27	210.55	212.79	211.83	210.81	212.84	209.66	212.38	211.5	208.97	207.49	208.03	210.96	213.52	210.76	213.59	208.82	211.87	211.25	211.13	213.83	212.4	214.07	212.67	211.83	213.52	210.02	216.1	219.44	213.28	209.03	209.88	215.53	210.22	207.81	214.08	216.23	210.85	210.85	209.1	213.88	208.89	211.06
211.11	213.3	212.51	208.75	208.97	210.67	214.51	215.16	214.98	209.02	212.87	207.5	212.57	210.93	209.78	212.22	208.02	213.58	213.97	215.56	207.85	209.93	210.8	213.93	210.05	215.32	218.44	214.58	210.49	210.77	211.47	212.56	212.83	210.43	211.11	213.83	213.16	212.98	211.2	210.58	210.1	212.22	208.07	211.14	211.02	210.19	210.81	212.57	209.3	211.77
198.67	199.75	202.01	197.48	194.58	196.83	194.04	198.34	204.49	199.08	200.85	202.09	199.85	200.53	203.65	197.59	197.98	199.31	198.45	197.35	203.67	197.56	196.05	200.38	196.76	198.78	196.6	201.68	197.8	202.31	202.14	200.15	200.92	197.21	196.28	201.63	198.01	198.26	199.29	197.49	199.08	199.23	199.04	201.72	203.39	202.47	198.44	199.19	200.16	199.22
211.72	211.9	206.84	204.33	211.07	207.65	211.08	210.09	213.72	209.01	209.68	207.7	208.31	211.56	206.97	212.1	206.12	209.66	207.89	207.86	210.16	208.97	211.7	209.31	207.36	213.7	207.82	212.19	210.48	210.35	207.44	208.24	210.9	208.98	207.91	211.28	217	211.26	206.58	209.98	209.74	207.5	208.89	206.78	211.79	215.04	214.86	211.07	212.17	207.24
203.74	206.6	202.27	204.37	204.61	204.2	205.09	202.66	201.1	204.51	207.88	204.57	207.65	200.96	201.03	205.02	205.24	205.36	200.97	206.02	207.17	204.44	207.54	203.5	206.84	200.99	205.47	198.92	205.62	201.4	206.77	206.24	203.14	206.45	201.8	198.89	203.49	205.94	200.43	203.22	200.82	202.79	200.07	204.32	203.94	202.99	206.79	199.27	211.5	204.13
206.04	211.88	209.86	205.5	208.76	206.41	202.41	202.97	202.12	202.94	202.29	208.63	202.49	206.62	210.71	206.95	202.61	206.25	205.95	209.22	206.21	204.06	203.78	208.04	209.89	209.23	202.52	205.55	206.62	204.83	207.12	205.41	202.39	204.68	213.67	204.05	204.04	205.84	206.82	204.21	205.55	204.96	204.57	204.97	205.72	208.09	203.33	209.01	205.62	206.97
213.76	218.08	214.43	215.33	217.97	215.95	220.33	219.65	214.18	216.5	215.65	217.39	221.71	213.25	217.1	220.02	217.79	218.93	216.38	214.45	216.08	217.98	218.48	221.05	214.45	215.62	216.96	220.66	214.86	214.73	216.96	218.19	217.53	213.87	217.59	219.99	215.95	217.59	218.43	216.82	217.63	214.06	213.04	221.18	218.54	217.95	213.2	218.77	219.51	215.99
214.97	217.54	214.81	212.59	209.37	213.71	213.98	211.8	215.1	211.64	217.28	215.84	214.9	211.81	214.09	209.39	211.14	213.81	217.98	212.29	214.97	207.68	209.58	213.85	214.37	208.88	211.32	210.55	215.54	216.33	215.46	213.94	218.16	212.98	213.22	214.48	214.46	215.71	209.13	212.21	215.21	212.42	212.52	215.84	212.76	216.83	215.91	216.14	215.17	213.74
198.74	199.8	199.32	198.65	197.84	200.08	198.24	200.31	196.52	200.91	200.15	201.54	200.16	202.71	199.9	202.28	198.73	200.87	201.44	199.13	201.5	198.73	198.3	196.4	199.27	198.53	199.07	200.77	202.84	203.21	197.19	198.65	196.45	191.45	197.12	196.33	196.5	201.99	203.81	200.28	197.89	198.41	201.54	198.69	197.06	199.4	201.72	196.96	197	202.81
201.56	198.17	200.48	203.15	200.98	202.07	197.74	199.64	203.85	197.4	201.27	205.74	197.79	200.46	197.23	205.37	202.56	199.41	197.37	198.87	201.51	200.2	196.82	202.69	199.29	203.09	202.79	196.34	199.04	197.82	195.17	201.17	204.15	203.32	201.13	197.43	200.57	203.1	200.98	201.06	200.48	202	202.19	202.05	199.28	204.15	199.42	198.48	203.35	201.01
211	211.68	214.59	211.18	210.3	215.51	215.73	209.07	211.8	213.06	212.99	207.79	212.87	213.67	213.94	211.09	212.84	215.61	213.11	212.03	212.65	215.68	213.39	209.47	210.31	207.07	216.55	211.4	213.3	210.81	211.64	211.55	209.09	209.62	210.31	208.71	209.81	211.48	213.61	210.43	209.57	211.44	215.43	213.44	208.4	209.63	211.97	211.74	211.99	214.65
205.04	207.22	206.85	208.43	207.63	200.4	202.86	206.31	203.93	202.16	204.45	207.21	205.1	201.9	204.57	201.1	205.9	203.97	201.45	199.77	199.3	206.23	203.26	206.66	207.13	204.52	200.29	204.76	200.58	205.58	203.52	201.66	207.28	204.82	203.92	203.65	202.98	208.21	201.4	201.77	201.71	202.86	207.5	206.89	204.07	200.39	204.57	208.01	199.7	204.85
201.09	199.27	200.89	202.65	199.53	198.32	199.04	200.35	200.78	197.97	203.35	194.11	203.97	199.33	200.7	200.39	200.17	199.36	199.51	197.51	201.94	195.01	197.35	201.9	200.88	200.91	198.94	203.52	198.97	202.83	203.31	202.1	196.71	197.27	199.13	200.32	197.73	199.02	201.82	206.74	194.81	199.24	197.47	200	202.33	201.04	199.84	200.85	202.56	203.33
204.71	207.64	208.39	203.38	206.47	204.22	205.42	210.47	203.89	204.49	204.68	203.23	204.62	208.65	204.08	205.37	208.31	206.72	202.91	207.79	205.22	206.12	207.34	205.44	203.64	205.62	204.34	205.54	202.42	205.67	202.84	206.13	205.71	203.09	209.65	206.81	204.26	202.83	205.15	209.12	203.37	203.57	213.37	202.05	207.49	206.58	207.71	206.67	199.7	209
214.18	214.02	215.33	209.9	213.14	212.23	214.05	210.41	210.23	211.17	211.35	208.62	207.92	213.28	212.76	207.42	209.49	216.24	211.93	213.18	211.57	214.5	214.38	207.31	211.68	210.82	212.31	213.32	211.97	212.84	215.3	210.08	210.48	213.97	210.93	211.41	213.32	206.83	210.37	211.09	206.89	206.61	216.39	209.06	209.55	213.9	211.19	214.65	212.87	213.7
207.44	208.65	211.94	210.05	205.59	206.04	210.64	208.56	208.59	206.84	205.96	210.74	211.28	207.93	212.59	206.49	207.13	211.07	209	210.1	210.37	211.17	212.08	203.63	208.61	207.17	208.64	207.62	205.24	209.22	203.05	207.87	208.92	203.02	212.49	208.99	206.75	207.61	206.97	207.72	212	210.38	208.37	212.07	207.68	205.49	206.63	207.89	208.09	208.01
210.25	211.34	206.36	208.78	213.07	207.01	207.75	211.12	209.57	206.94	206.57	208.85	207.6	207.31	207.4	208.99	207.23	210.88	209.41	207.87	211.68	212.81	210.6	214.62	206.63	207.49	208.31	206.77	208.4	207.99	212.61	206.98	214.6	210.6	210.36	211.29	210.19	206.96	214.15	210.91	208.69	212	211.05	215.42	211.27	210.24	207.52	206.39	210.78	211.14
199.8	200.83	202.45	202.07	206.42	200.82	203.99	201.73	205.64	202.93	204.16	201.18	204.04	200.5	201.76	203.53	200.55	205.4	203.05	203.8	201.7	208.41	203.09	205.99	204.06	198.87	205.08	202.61	205.51	198.63	201.59	201.34	196.8	201.81	204.85	197.23	202.98	200.8	207.38	203.55	200.97	205.29	203.9	205.5	201.96	208.63	207.46	202.44	204.38	200.39
221.4	220.27	214.14	214.35	215.9	220.87	217.66	214.1	214.26	216.78	218.32	218.25	214.34	214.5	218.73	212.17	219.03	218.41	213.09	218.11	213.51	217.67	216	214.48	215.51	218.6	217.81	219.36	216.62	216.22	213.41	219.04	219.88	214.53	218	217.51	224.06	217.94	211.95	223.14	219.69	217.16	215.8	216.87	215.94	215.73	215.56	219.3	222.8	210.65
209.55	205.2	207.32	208.35	205.64	209.23	210.29	211.06	210.13	209.5	205.99	208.28	210.67	202.28	208.78	206.76	208.49	206.56	206.31	208.92	205.97	202.9	212.78	202.63	203.14	207.15	208.47	206.82	206.94	210.54	209.65	206.14	208.07	202.83	207.1	206.87	207.19	206.4	205.51	212.7	208.76	206.6	214.96	208.53	204.58	209.96	207.42	209.18	206.26	208.15
204.86	199.76	203.79	198.21	203.58	200.64	203.68	206.61	205.02	200.48	198.77	201.74	200.8	204.72	202.77	201.1	198.27	200.49	199.79	202.89	200.41	200.06	201.13	205.49	200.87	204.09	200.53	202.11	205.41	204.38	197.65	203.22	204.92	203.75	201.91	205.67	203.85	202.87	206.16	201.03	203.76	205.17	201.1	203.18	202.84	202.24	199.53	205.05	205.13	205.67
199.52	204.33	199.15	200.22	201.17	202.67	206.44	197	204.11	199.54	201.78	199.96	198.11	202.44	195.85	202.62	197.35	203.88	195.21	201.5	199.82	200.31	201.66	200.18	205.05	194.75	202.56	200.77	195.82	200.35	203.8	201.96	200.72	198.14	201.68	201.83	197.12	198.86	198.75	202.99	198.75	200.81	200.13	200.06	198.91	201.03	199.73	202.78	201.79	199.57
214.29	219.69	214.15	210.6	211.85	211.3	212.91	214.45	214.6	214.21	209.59	210.79	209.81	214.13	213.42	214.4	210.89	213.55	209.82	219.5	214.14	210.07	213.64	215.96	210.33	213.67	212.33	211.78	216.69	211.23	212.1	215.62	214.42	209.63	210.79	216.85	210.1	216.68	211.74	217.73	213.23	212.78	213.33	210.62	210.5	218.87	214.99	210.07	215.01	214.72
195.4	204	196.92	199.67	200.65	195.06	201.7	199.44	191.52	199.52	195.56	192.83	195.44	196.47	198.75	199.27	197.87	203.28	197.41	198.62	199.2	198.18	199.1	194.22	201.23	195.3	196.48	197.85	200.26	199.51	189.91	203.06	198.44	197.7	200.02	201.98	198.8	202.28	201.06	197.89	197.13	195.26	197.28	198.95	196.38	196.53	194.49	195.71	191.34	199.6
216.56	209.53	216.12	218.19	215.35	216.26	218.6	216.51	217.37	217.99	220.69	215.43	219.01	219.22	216.96	213.85	219.06	215.51	211.81	224.37	214.85	218.21	216.77	217.05	215.77	217.77	216.28	217.2	217.28	219.85	215.15	217.61	223.04	219.14	216.07	218.1	218.48	215.97	217.15	215.43	218.12	213.84	215.54	215.11	214.26	219.78	217.16	215.6	217.23	217.66
223.79	217.82	216.8	218.34	219.05	215.7	214.76	218.89	218.04	218.92	219.75	216.98	217.33	217.54	218.17	220.42	215.03	216.09	218.37	217.98	216.68	213.54	216.35	219.67	219.68	215.54	215.87	220	216.14	212.92	216.33	214.2	216.79	215.27	218.99	218.74	222	215.69	216.77	216.45	218.7	219.87	218.17	215.29	218.44	216.21	215.64	222.83	219.28	223.05
213.61	211.28	210.68	212.18	212.51	211.5	212.19	213.57	212.48	210.85	211.49	210.5	208.55	212.44	209.49	212.84	207.92	212.53	214.02	208.79	211.69	212.14	208.25	210.98	209.46	213.88	212.94	210.64	211.47	208.93	213.65	212.48	212.12	214.07	211.68	214.3	209.9	214.37	213.97	212.62	214.09	211.94	208.61	213.12	210.53	213.97	211.53	210.34	212.2	211.1
210.08	208.1	208.3	210.69	211.41	216.12	211.66	212.43	209.06	209.36	210.8	209.23	212.3	216.1	209.99	212.88	209.38	212.17	215.27	211.93	211.81	211.25	215.85	209.22	211.59	213.24	214.36	210.45	213.78	209.89	210.7	211.41	206.64	211.86	212.62	207.74	209.67	209.52	208.86	211.13	212.69	208.75	211.71	213.6	213.07	210.89	210.34	207.76	209.1	216.94
194.13	189.2	190.24	197.08	192.08	193.45	196	194.32	192.45	189.9	194.32	191.46	197.47	191.29	194.36	193.61	189.19	193.52	192.45	192.61	196.23	193.08	191.27	194.98	195.53	196.83	191.83	196.49	195.26	196.12	198.71	193.05	196.32	192.36	199.18	197.82	197.41	191.05	188.56	192.51	191.84	195.91	192.86	192.6	199.61	193.48	191.27	195.57	194.98	193.19
203.58	206	207.5	206.19	206.17	205.26	209.36	210.7	208.24	210.95	202.92	208.61	206.09	205.19	207.1	212.03	207.87	208.29	206.25	207.88	204.88	211.51	210.16	210	200.05	209.69	211.79	209.02	209.59	214.44	206.17	206.86	205.18	204.89	208.45	209.96	207.07	208.02	207.81	210.53	207.09	207.69	206.89	204.49	208.12	210.45	206.85	208.47	207.57	215.45
214.56	221.45	216.66	219.39	217.54	216.72	218.36	214.97	219.93	217.84	219.51	219.23	219.51	217.16	217.89	217.43	214.93	216.71	213.86	218.12	213.52	218.4	213.03	218.47	214.66	218.33	218.15	217.55	218.84	221.05	217.01	212.31	218.24	217.11	215.96	216.64	222.91	215.54	216.03	216.02	220.32	216.39	219.34	219.71	218.98	216.46	216.3	221.35	220.24	214.32
204.72	206.71	200.55	201.29	200.05	204.22	205.35	206.25	206.22	200.8	203.01	204.62	204.35	199.9	205.6	207.79	206.46	198.39	202.32	205.59	204.17	205.81	204.04	201.64	206.54	202.82	208.94	199.77	201.07	205.3	205.16	202.35	203.71	202.62	203.6	208.5	208.34	200.72	202.32	202.93	203.26	206.06	204.5	206.6	204	204.85	200.98	205.45	203.79	203.75
204.6	202.96	204.06	207.39	202.51	202.81	204.46	202.2	200.02	200.62	202.95	207.86	201.07	206.8	206.78	206.75	202.79	202.12	204.61	205.47	199.42	207.31	204.8	204.66	203.5	205.15	208.61	206.43	205.82	201.73	207.23	202.5	202.68	204.01	202.23	202.2	204.55	206.43	203.1	202.16	205.31	198.87	201.7	206.76	201.41	202.88	203.8	203.15	208.13	202.03
209.3	207.32	214.56	207.62	211.61	214.13	208.96	209.6	210.53	211.42	208.85	206.77	210.28	210.88	208.75	209.65	212.47	209.56	207.67	209.27	208.28	211.76	207.52	205	210.69	208.17	208.83	209.87	205.76	209.07	208.57	207.06	209.53	207.06	208.52	207.64	204.75	207.64	211.29	208.15	203.92	207.72	211.17	209.24	207.03	209.29	209.23	207.46	209.06	210.4
207.72	213.78	203.64	209.86	209.25	207.01	209.96	206.04	210.25	210.79	206.94	206.05	209.57	208.42	205.69	208.7	208.69	210.95	210.24	206.83	210.48	207.8	212.37	205.94	209.88	207.01	204.95	208.87	211.29	214.17	206.08	208.29	213.59	209.52	211.19	212.03	207.42	209.89	210.37	209.36	209.3	207.91	205.26	209.27	207.3	208.15	212.67	206.05	208.34	207.68
213.95	210.08	216.94	214.73	215.5	211.87	212.69	214.53	209.4	213.51	212.61	213.54	209.05	216.35	213.69	213.28	215.78	214.58	209.82	211.26	212.84	213.64	216.04	213.9	210.64	213.49	209.69	213.28	212.37	214.55	211.78	215.79	212.17	205.66	214.29	214.33	214.37	211.78	214.67	207.93	216.64	215.13	209.83	213.17	215.14	209.93	214.92	209.71	213.66	211.23
213.46	220.44	215.33	218.93	214.64	214.81	216.55	217	218.55	219.13	218.35	213.58	219.34	221.2	220.18	217.3	222.56	219.28	218.85	214.19	216.74	217.21	218.64	220.67	220.88	218.54	223.6	217.38	214.41	221.69	215.77	219.86	218.27	217.38	213.34	217.99	220.5	216.17	220.49	215.78	216.22	217.15	216.13	218.81	218.91	220.21	218.53	222.97	215.63	219.41
201.39	201.81	201.54	200.45	197.55	201.35	201.31	204.27	200.13	197.43	204.2	199.96	201.1	204.25	196.57	198.8	196.56	201.89	203.51	201.09	197.46	195.32	202.78	202.41	201.15	201.23	197.44	202.49	203.86	200.4	201.54	202.88	203.94	202.5	201.26	200.39	199.78	200.28	197.52	200.35	202.18	195.52	200.82	202.17	198.17	201.92	202.72	202.55	203.43	204.31
212.98	214.06	215.99	210.87	211.36	216.05	211.38	212.5	214.54	211.53	213.2	211.51	209.66	208.04	213.15	215.73	207.85	210.67	214.66	209.04	210.98	207.56	211.73	207.46	211.4	210.42	206.63	208.7	210.11	206.13	209.8	209.29	211.39	209.31	213.25	213.34	214.93	211.41	211.1	211.15	214	216.41	218.44	211.01	208.26	214.18	209.8	212.53	210.37	208.45
214.69	213.75	213.67	213.45	211.83	211.13	211.99	210.93	215.42	213.41	211.52	216.87	209.85	215.2	214.53	216	214.37	217.88	214.53	209.1	212.5	217.11	213.54	213.99	214.1	209.66	217.91	210.71	211.91	212.27	216.37	218.22	215.56	211.57	213.05	212.81	211.55	211.87	211.76	212.9	214.42	210.1	213.57	211.71	212.38	210.69	213.25	212.51	207.92	211.9
209.09	207.54	211.8	210.75	211.81	209.71	211.67	209.74	206.96	210.35	207.41	200.44	205.29	203.97	207.74	208.46	206.57	209.32	203.02	203.63	207.81	207.92	207.08	208.96	208.85	205.4	203.03	206.01	205.26	211.38	207.62	208.24	206.41	206.41	204.67	205.96	206.19	210.04	202.7	212.81	200.5	208	207.44	207.62	204.99	206.07	212.23	201.3	206.26	206.27
198.3	194.03	195.77	198.77	194.89	195.86	191.63	195.91	200.49	196.62	196.92	191.9	197.4	191.55	193.78	194.4	195.08	195.84	193.93	196.66	197.67	199.39	196.04	190.71	196.54	196.17	193.78	191.15	197.15	195.14	192.51	199.65	200	200.3	193.86	191.8	192.91	193.62	196.98	188.97	194.66	193.96	198.81	196.69	200.74	195.53	194.9	194.67	192.66	195.31
206.74	211.03	203.13	203.97	208.13	209.81	207.48	209.63	206.05	208.61	208.74	204.34	210.99	208.29	209.52	205.36	206.95	208.06	207.45	206.94	205.86	205.94	207.35	205.9	204.73	205.1	212.54	208.32	202.5	207.79	206.17	206.39	210.31	202.47	209.1	206.79	207.81	208.06	207.84	213.06	208.98	204.9	207.65	201.39	203.8	208.41	209.85	208.11	203.35	207.67
202.06	205.45	206.48	204.03	202.3	206.14	202.7	203.71	203.99	208.26	199.92	201.79	205.3	208.7	207.01	208.16	202.4	206.6	201.87	208.69	207.5	206.1	204.07	204.06	208.44	205.57	201.84	208	200.14	205.01	205.71	207.69	204.66	203.73	205.68	203.72	205.88	201.92	205.69	207.15	208.14	205.13	206.8	209.28	201.96	201.36	202.29	207.37	202.55	200.8
205.12	205.8	203.83	202.64	200.07	204.28	203.14	203.65	204.4	202.45	202.7	204.75	201.89	202.22	200.53	203.43	199.54	208.73	206.25	203.22	202.14	200.62	208.79	200.19	204.75	202.02	203.46	203.82	208.64	202.76	204.47	205.18	203.92	198.49	203.31	200.35	204.78	204.14	199.57	207.53	207.05	206.43	200.39	206.43	204.18	204.69	204.75	203.77	201.86	200.83
197.38	201.72	204.58	201.47	204.28	200.88	206.9	205.04	199.43	203.72	201.74	203.11	201.47	200.18	202.16	197.02	207.15	199.52	197.96	199	198.1	199.89	201.84	196.34	200.53	198.95	199.63	200.59	198.77	203.37	198.86	199.52	195.67	201.8	201.96	199.46	201.55	198.5	198.67	198.56	201.71	200.29	195.54	198.38	199.73	200.33	198.59	196.91	206.13	200.75
203.54	209.46	206.48	206.6	215.85	209.36	205.94	206.15	206.78	210.11	212.25	203.09	209.17	208.2	208.2	205.54	205.05	207.19	206.27	207.46	210	207.7	208.52	211.46	203.88	201.88	211.2	212.56	204.31	204.3	208.77	210.4	207.51	212.57	207.46	206.66	204.99	212.01	208.1	209.05	204.8	205.4	209.63	208.1	208.17	204.8	209.97	206.19	204.62	209.83
204.17	206.4	207.75	206.64	209.1	209.3	206.92	209.46	208.63	208.87	208.03	206.83	205.91	210.46	207	206.1	211.32	208.18	205.55	207.53	208.53	210.41	207.01	209.24	213.25	207.1	213.58	205.79	210.46	206.99	209.42	205.13	207.12	208.7	208.77	209.14	209.96	209.14	210.62	209.16	208.07	205.08	203.74	203.41	206.9	205.88	206.36	209.71	206.95	204.87
210.37	213.75	213.58	210.1	206	210.24	212.82	211.85	209.49	210.36	210.74	209.49	210.76	209.9	209.84	212.65	209.03	213.71	210.76	214.86	211.69	210.01	213.27	211.44	208.97	209.42	211.49	207.38	212.29	207.22	210.95	207.48	213.49	214.42	207.59	212.55	210.94	213.48	206.27	214.53	214.55	212.86	210.42	211.69	213.25	208.83	209.69	216.61	212.32	209.92
204.95	204.66	206.62	203.55	202.09	205.73	205.02	205.94	205.04	204.76	204.66	198.02	205.39	199.5	204.25	203.46	205.48	201.35	204.85	206.08	203.56	202.69	204.62	203.79	203.67	203.64	204.37	201.84	201.61	198.95	200.89	204.59	204.8	205.12	203.27	203.47	205.84	202.49	205.95	202.82	203.11	201.49	208.21	204.76	205.97	208.75	200.05	205.94	205.98	207.04
207.66	207.84	205.77	210.74	210.62	203.77	208.6	207.63	207.53	206.52	209.23	205.43	204.16	207.6	202.7	205.75	204.57	205.12	208.43	206.28	207.32	206.58	206.76	205.18	205.59	210.49	206.38	212.56	211.23	208.84	210.99	204.72	207.14	206.69	210.05	206.86	208.79	205.06	207.64	206.42	211.37	206.2	208.8	203.87	204.73	204.05	209.09	210.34	212.62	208.16
198.63	201.1	200.56	203.56	201.15	199.21	202.89	197.99	200.38	200.87	197.89	203.1	196.07	202.3	198.07	200.29	203.69	201.25	202.83	204.15	201.57	196.75	198.92	197.93	198.4	195.77	203.14	198.48	195.96	198.31	202.75	199.32	200.26	202.76	198.35	203.12	201.64	196.88	196.93	200.72	196.45	198.62	197.39	199.58	199.79	193.47	204.22	197.67	199.44	203.34
217.9	213.7	210.4	211.11	209.29	215.72	211.82	214.66	217.22	207.94	213.08	212.58	209.57	211.8	211.01	211	213.7	217.18	215.19	213.7	212.03	210.16	214.96	209.52	216.84	212.74	217.99	216.43	213.42	218.18	214.71	208.91	210.47	215.79	215.58	213.21	212.1	213.01	213	212.62	210.76	213.21	211.97	213.67	213.91	217.83	210.12	215.01	218.19	216.59
206.07	197.81	208.27	202.74	198.07	203.74	199.05	198.4	199.73	202.49	199.5	202.3	198.9	194.88	200.81	202.83	204.66	200.06	198.68	203.32	199.67	199.41	202.84	200.6	202.9	198.52	196.35	203.09	199.24	199.86	204.35	205.25	198.17	198.46	202.13	203.08	204.89	206.95	200.37	194.23	204.1	203.05	198.21	199.29	202.26	200	198.75	200.38	203.91	197.52
203.21	200.05	204.81	201.19	202.67	204.15	204.52	202.34	202.48	200.71	203.92	202.29	197.78	204.67	198.84	205.63	203.37	206.08	201.5	204.56	203.16	202.07	203.31	200.05	202.51	204.26	202.52	197.03	204.44	202.96	201.71	203.23	202.17	205.75	197.02	198.44	199.71	199.99	201.51	206.23	201.86	201.2	203.7	209.4	200.63	205.85	201.54	200.62	203.33	197.62
210.65	208.86	205.84	207.8	208.11	209.27	211.09	208.28	209.03	207.55	204.8	208.72	208.07	209.85	204.82	208.56	211.2	208.45	207.15	204.24	210.44	206.22	210.92	205.61	203.67	206.48	207.12	208.13	208.18	212.54	206.39	201.88	212.48	211.4	208.95	209	207.09	204.19	211.83	204.24	206.52	208.61	200.69	206.14	204.56	209.26	208.47	211.59	205.96	211.34
211.41	214.1	210.78	216.93	215.14	214.92	212.57	210.65	213.26	212.98	212.46	213.81	212.42	215.57	207.31	211.73	215.77	211.41	206.26	208.48	213.73	209.92	212.55	210.57	211.79	214	213.39	211.78	211.87	210.26	210.46	212.82	213.81	210.45	214.57	213.01	215.31	211.38	210.33	212.91	211.52	213.47	212.39	212.49	215.61	214.95	213.15	211.59	211.62	212.74
204.91	202.42	199.58	204.34	199.15	201.69	205.22	206.13	201.99	206.48	207.23	206.32	205.5	203.62	207.17	205.76	207.48	202.06	208.06	206.44	208.95	207.79	206.78	203.66	204.36	205.4	205.91	205.11	200.94	201.19	203.26	204.69	205.33	203.03	207.92	207.1	207.05	199.21	206.69	206.83	206.73	201.92	208.47	203.77	205.93	203.59	208.68	204.24	209.09	203.36
206.26	203.72	206.58	210.42	211.58	207.2	202.72	206.41	207.18	207.91	203.56	212.1	210.25	200.6	204.63	207.43	206.21	205.19	205.38	204.11	213.6	203.83	203.34	206.22	202.66	207.81	203.52	208.42	202.23	211.02	206.44	201.94	208.57	201.86	206.91	209.03	206.69	204.68	201.69	205.05	206.86	204.01	204.72	205.8	208.44	201.91	208.58	209.36	207.01	205.86
218.11	216.72	211.72	211.98	210.73	217.86	213.83	211.41	208.9	211.37	209.59	210.05	214.15	216.64	215.7	214.21	217.07	209.82	212.74	213.56	211.35	212.24	215.3	211.88	212.64	213	214.05	212.58	213.34	213.63	211.86	212.41	207.76	210.08	206.15	211.83	213.7	212.85	211.23	215.85	215.55	213.56	214.99	216.93	214.29	213.71	209.96	216.99	207.4	210.98
212.91	218.22	213.17	216.38	220.67	213.52	213.98	217.13	218.22	221.15	215.02	217.61	215.76	217.03	217.31	217.95	214.54	218.04	218.62	210.35	216.68	217.35	220.73	216.36	217.35	216.71	213.67	213.89	214.3	220.85	219.67	218.53	219.7	215.62	220.77	218.07	215.37	213.24	218.06	216.52	222.16	213.94	211.99	216.72	215.44	212.03	219.42	218.42	218.31	217.71
210.23	210.84	213.18	212.2	213.76	210.08	213.96	208.11	212.26	207.95	211.06	213.35	211.38	212.79	209.77	212.83	214.81	209.26	211.12	210.28	208.44	212.25	211.78	209.68	208.83	210.16	209.11	212.05	209.04	210.79	210.82	210.5	210.75	212.74	211.28	213.53	212.03	212.86	209.53	214.82	216.01	208.72	211.23	211.54	214.77	212.05	215.62	212.77	209.49	209.54
209.88	210.02	208.82	208.51	210.95	207.31	209.49	209.53	213.57	210.05	205.56	204.16	212.29	208.93	207.65	209.08	206.8	204.53	213.06	210.98	214.09	210.52	209.97	207.64	207.7	205.58	207.29	213.07	208.19	213.18	213.15	209.24	210.38	207.52	210.1	211.89	210.05	206.35	212.65	209.91	211.53	209.85	211.68	211.26	207.58	203.9	212.72	206.53	205.84	210.52
208.28	210.98	211.53	207.98	201.85	210.35	208.19	207.63	208.08	205.55	212.92	206.61	209.93	214.46	208.92	208.55	210.89	207.49	205.05	208.33	208.19	209.76	207.36	207.3	210.3	212.2	211	208.6	209.42	208.8	207.21	212.15	210.7	207.18	207.12	205.54	210.57	211.77	212.54	202.07	209.99	210.99	208.99	210.78	208.09	210.32	212.49	210.07	208.91	208.79
202.69	203	207.74	206.1	205.61	199.15	207.08	207.09	205.15	207.53	199.75	201.49	208.15	206.38	204.03	207.51	205.29	207.68	203.91	205.46	204.07	207.43	204.98	209.03	204.56	200.82	209.44	205.39	204.08	202.45	201.66	201.8	202.89	200.79	204.34	202.32	202.62	203.94	201.87	202.51	204.18	204.4	203.75	206.63	204.98	207.87	202.25	204.31	205.81	203.94
205.52	202.36	199.86	207.63	204.84	202.66	199.03	205.67	204.23	199.32	203.61	200.16	204.03	200.97	203.15	201.57	203.89	201.06	203.26	207.03	205.15	203.05	202.79	203.34	201.78	201.12	199.4	207.04	202.55	207.03	201.1	206.16	200.4	203.31	201.92	200.04	203.51	203.17	206.82	200.75	203.07	204.73	201.42	203.67	207.17	205.85	204.7	201.74	197.05	204.37
206.58	206.66	201.37	203.8	203.13	202.03	203.16	203.15	204.12	201.79	206.36	200.58	201.71	205.72	204.06	199.69	207.37	204.8	200.59	205.38	204.15	201.92	204.76	204.23	204.85	207.08	205.75	202.19	201.24	204.13	205.81	202.05	201.17	202.05	202.29	200.67	205.12	200.76	203.29	203.06	199.09	206.47	200.86	202.58	197.45	203.84	201.38	204.49	205.11	206.49
203.49	203.92	204.49	203.18	204.49	204.21	204.3	201.32	202.19	202.16	203.9	204.84	204.94	201.74	209.51	196.56	199.37	202.96	206.04	206.57	207.28	200.88	206.72	203.09	203.75	203.75	204.51	204.07	203.33	199.15	203.46	206.01	204.92	205.1	199.48	202.22	207.64	203.63	204.12	203.23	209.83	202.13	204.15	205.12	205.61	205.2	201.81	203.09	199.83	209.37
204.01	211.58	220.16	213.71	210.08	214.55	213.71	211.66	212.58	213.65	211.8	210.99	210.28	216.7	210.31	211.72	214.35	211.61	212.93	210.85	208.28	213.7	213.27	211.63	209.7	215.5	212.47	207.3	212.92	207.85	214.08	211.61	210.06	213.15	209.62	209.97	209.74	212.32	210.47	210.45	215.67	212.73	210.61	210.21	213.9	211.87	210.37	212.33	208.84	209.71
197.72	197.38	199.08	204.4	200.37	193.53	200.63	195.79	200.42	201.1	203.14	195.87	199.98	195.87	200.28	195.66	201.63	198.5	200.98	196.45	199.34	197.4	197.81	201.19	200.5	197.81	199.31	199.38	201.53	200.1	200.36	198.42	196.63	197.45	201.25	206.25	200.77	200.91	203.41	198.76	195.74	200.51	202.24	197.25	198.68	201.95	199.94	200.75	196.89	200.58
197.56	207.02	198.01	196.37	202.78	201.94	202.82	195.91	203.32	202.37	197.77	199.11	200.16	200.05	202.01	200.77	194.6	199.86	200.02	201.79	197.28	199.99	197.16	199.15	202.83	198.26	202.47	203.85	201.38	200.6	200.09	199.14	201.38	201.5	202.12	201.37	199.8	197.77	196.6	197.16	200.15	199.57	198.78	202.98	197.11	198.58	198.09	199.53	204.39	201.68
207.65	206.02	209.19	208.64	207.55	211.7	206.67	207.83	208.88	207.89	205.91	202.49	207.09	204.63	206.63	204.74	209.54	211.06	211.44	207.65	204.66	205.85	209.14	203.39	206.86	208.18	205.21	205.89	204.55	206.64	208.22	209.04	210.27	205.58	208.99	208.76	210.49	211.65	208.41	207.87	209.85	207.74	211.87	206.98	209.33	214.04	208.02	205.01	211.01	205.92
195.18	192.73	200.42	195.06	199.33	195.12	196.7	195.63	195.32	197.92	193.83	196.95	195.56	195.5	196.9	194.29	195.55	200.5	198.24	196.27	199.7	198.34	194.4	196.65	195.2	192.23	197.29	194.1	197.19	196.5	195.61	195.37	195.48	194.39	194.72	197.94	198.25	193.83	196.65	195.71	195.03	195.08	198.89	197.49	193.18	195.14	196.48	189.36	194.99	195.1
209.91	205.47	200.98	205.66	206.65	205.4	207.6	205.27	203.19	200.87	206.16	203.54	208.32	203.18	206.58	201.97	200.28	200.26	199.01	201.39	200.35	204.76	201.88	201.19	209.74	205.84	203.06	197.97	207.9	202.88	201.11	207.09	201.72	204.88	203.94	204.4	201.65	200.86	204.11	204.38	206.74	202.29	202.74	203.02	202.35	200.69	204.99	205.37	205.09	205.87
203.32	200.63	204.41	207.13	199.84	202.13	210.3	204.56	204	207.84	204.55	200.46	202.49	205.24	200.21	201.55	203.97	203.46	204.6	202.17	199.09	203.74	202.28	201.22	207.23	203.15	203.77	207.13	205.71	204.28	199.72	199.07	204.24	207.25	203.16	199.38	206.2	210.41	204.56	201.68	204.2	203.08	202.38	207.55	203.39	205.76	201.52	202.11	201.66	208.4
200.92	205.32	203.65	204.59	202.07	201.14	203.14	202.34	206.04	199.32	209.56	203.58	202.8	201.39	199.47	202.95	200.61	202.73	205.19	205.4	209.43	204.72	198.72	203.18	199.06	201.24	201.96	206.16	201.44	203.38	202.05	206.51	205.21	207.48	205.64	206.05	207.08	198.04	200.42	205.74	205.37	203.47	203.63	204.69	202.96	203.47	201.74	202.09	204.85	205.86
216.51	210.14	214.71	212.43	212.5	212.57	209.95	212.88	211.82	212.87	211.43	212.11	212.65	211.84	212.27	209.46	213.15	212.68	210.48	209.96	215	209.62	212.95	210.68	212.2	211.09	216.73	211.85	217.09	213.56	209.11	217.17	211.56	209.41	211.56	208.41	211.72	206.59	212.88	213.44	208.37	208.33	210.11	208.19	206.76	214.21	209.78	217.23	209.84	212.26
208.93	208.56	208.78	207.28	207.92	207.25	211.64	210.31	206.77	210.64	206.16	208.86	208.74	211.78	207.42	208.37	205.41	212.5	207.4	209.52	209.68	205.31	207.49	207.12	209.34	204.58	212.44	211.62	210.93	206.76	211.21	212.39	204.91	207.83	207.05	211.13	212.41	209.41	210.72	207.54	209.18	208.28	209.24	212.37	206.38	207.11	209.31	208.28	208.08	210.15
215.31	217.67	216.72	220.13	217.67	213.39	215.72	217.84	215.35	220.71	218.14	215.09	215.69	216.76	214.44	213	214	218.36	214.95	216.62	214.36	220.55	216.65	217.2	215.73	214.62	215.18	215.05	214.59	218.91	214.93	217	218.11	218.96	214.06	212.15	216.7	216.24	215.36	217.05	212.53	218.7	215.34	218.85	214.44	214.52	216.67	216.71	219.06	215
204.86	207.13	213.34	209.17	208.72	210.69	214.67	207.29	203.71	207.36	204.12	202.67	207.12	205.67	213.44	207.57	207.35	207.14	207.77	208.82	209.09	209.85	208.67	210.02	211.7	208.09	209.84	209.97	212.76	210.81	211.23	209.79	207.25	209.85	213.32	211.29	206.48	211.47	207.98	211.15	206.24	208.85	206.87	210.48	209.74	209.31	209.22	206.58	208.52	210.44
216.77	218.11	219.36	217.16	215.63	218.55	217.25	216.94	216.3	219.74	219.99	217.55	216.9	214.85	218.96	216.28	218.86	216.55	214.81	217.19	217.35	219.12	215.65	215.84	216.82	215.59	221	220.51	216.91	220.81	219.88	216.25	220.1	218.45	218.78	216.38	217.42	214.34	218.51	214.09	217.77	217.37	217.49	213.44	219.63	217.27	215.79	217.68	218	220.61
198.86	198.76	198.77	199.71	196.61	194.8	198.42	204.88	201.24	199.05	199.82	199.25	201.91	201.02	199.08	196.53	200.49	203.52	197.03	202.57	195.6	200.49	197.09	199.16	196.18	196.28	203.52	196.32	199.34	202.26	198.09	201.54	200.54	196.3	203.51	200.33	197.3	196.29	199.98	199.48	194.49	201.43	197.3	204.33	197.15	197.06	196.1	199.54	197.47	202.92
216.98	215.45	215.29	214.35	219.65	215.68	218.51	212.9	211.11	212.97	211.88	214.01	214.17	210.73	211.66	209.67	214.18	214.63	214.79	213.46	210.85	218.45	208.9	209.86	208.71	210.41	216.59	212.31	212.79	218.69	211.73	214.12	211.15	208.24	214.31	208.91	214.1	212.06	214.78	214.89	212.65	210.52	208.84	216.42	213	211.8	211	214.4	210.74	212.36
205.64	196.98	203.2	202.46	202.67	201.14	203.07	202	202.16	205.02	205.65	204.91	205.48	202.51	206.53	204.64	203.27	203.28	201.42	202.26	203.42	200.3	201.54	205.04	210.08	202.33	201.25	201.91	205.23	202.75	203.56	202.76	205.88	201.55	202.47	206.08	206.4	201.97	202.43	201.27	202.74	200.68	205.3	203.6	197.36	199.65	201.95	203.68	203.86	207.58
220.71	218.65	212.26	217.96	219.25	218.04	212.85	215.95	215.87	220.04	218.16	215.67	215.67	214.02	214.2	215.57	216.3	215.38	217.03	217.2	212.18	216.81	220.09	214.3	216.16	218.48	216.48	215.78	218.95	215.27	216.05	218.24	215.65	216.76	217.14	215.37	217	217.51	217.25	216.69	218.55	215.7	216.27	219.17	216.4	217.02	218.29	219.8	215.34	217.1
198.54	204.31	192.9	200.09	202.85	201.52	205.16	204.34	197.32	197.29	199.5	199.67	198.93	198.24	201	203.3	202.98	202.72	200.13	202.35	202.18	199.16	199.1	202.9	195.1	205.26	199.49	199.98	197.01	201.56	200.69	198.84	197.95	193.85	194.79	199.59	200.59	200.42	194.41	205.48	207.65	200.9	200.95	200.85	195.87	198.53	202.13	199.04	204.08	200.08
209.08	210.43	209.14	211.57	208.62	206.99	208.56	210.96	210.54	206.35	210.06	207.73	210.09	205.38	213.82	202.18	216.15	209.16	205.99	210.9	206.6	208.58	209.71	213.82	210.33	210.08	212.77	211.23	208.53	212.24	209.94	207.98	211.02	209.72	207.31	209.53	209.02	203.83	206.92	212.82	207.87	210.81	209.69	210.84	214.14	213.88	207.83	211.84	206.75	210.86
201.99	200.65	198.16	200.78	195.63	198.17	199.22	196.23	195.69	197.51	203.45	199.5	200.06	200.76	201.43	195.36	196.61	196.9	200.51	197.57	196.88	200.19	196.24	199	193.89	201.9	198.32	200.1	202.61	197.56	194.72	203.11	201.35	201.2	197.81	195.58	201.98	198.79	197.25	201.42	204.53	201.21	193.46	196.98	198.6	197.73	197.34	199.38	201.39	195.46
202.71	201.2	204.6	206.87	202.71	203.92	199.08	202.66	201.88	206.67	206.32	203.58	206.01	205.22	206.65	201.56	201.92	205.89	199.84	208.45	202.54	201.09	200.65	203.06	205.68	202.53	198.17	205.36	205.64	200.71	200.68	200.71	202.37	203.12	201.61	201.19	204.43	204.41	205.46	201.06	201.6	204.07	204.16	205.97	203.5	207.48	204.68	206.51	202.88	201.26
207.16	197.39	205.45	203.29	201.99	198.05	202.03	201.59	203.78	201.91	203.81	204.25	200.02	202.47	204.75	202.52	200.79	206.64	206.85	208.64	203.36	203.66	200.08	200.65	200.94	200.34	199.87	202.06	199.95	201.49	200.16	201.76	204.55	204.08	198.47	201.97	200.74	205.3	203.68	203.5	194.37	205.71	202.59	201.32	205.73	199.03	200.76	202.14	203.9	202.52
211.42	212.8	207.46	211.79	209.84	211.76	209.21	215.56	215.75	212.24	215.48	210.88	214.42	209.52	212.04	209.79	208.62	208.92	209.53	211.54	211.07	217.92	206.58	212.28	212.44	209.89	215.7	212.34	208.99	214.41	210.73	215.44	207.6	211.14	212.9	214.29	210.75	215.04	209.84	210.56	212.16	212.71	210.77	212.23	205.69	212.61	211.15	211.55	211.47	212.04
213.4	213.87	213.49	211.97	212.26	210.83	208.59	213.75	210.6	213.2	214.6	216.59	210.73	207.81	212.16	212.41	210.92	215.89	209.28	213.32	210.18	209.24	211.84	210.9	208.53	211.73	212.11	213.58	212.17	217.52	216.44	210.25	212.46	211.96	213.66	208.51	214.15	214.25	211.16	212.12	214.68	209.39	212.2	217.74	206.16	215.25	211.25	208.25	214.01	210.27
200.38	195.81	205.11	196.19	202.89	197.04	198.64	197.03	199.52	205.13	196.61	197.32	199.05	201.32	200.52	201.91	201.53	196.62	200.26	198.71	199.07	199.15	203.51	197.96	196.03	205.7	200.29	200.96	197.41	200.66	198.85	196.27	191.1	199.89	202.21	196.26	202.74	200.17	202.49	200.96	195.83	203.48	201.19	200.1	199.48	197.48	198.89	200.61	202.8	200.53
207.03	206.84	207.95	205.32	205.58	207.27	204.95	207.78	203.53	208.48	200.78	202.71	203.82	207.7	200.62	206.03	210.78	206.56	209.08	205.45	203.33	204.18	208.08	209	206.7	206.47	207.88	202.92	205.94	204.54	207.59	203.72	203.65	209.9	204.3	202.23	201.92	206.71	207.34	201.45	203.42	204.1	203.35	205.31	205.14	211.73	205.55	206.02	200.25	202.26
200.18	197.56	206.35	200.84	200.25	202.38	200.78	201.8	199.69	203.78	201.41	204.51	202.93	198.8	201.6	194.23	203.32	205.31	203.55	199.57	205.01	201.6	201.78	204.11	202.34	198.95	199.19	199.1	200.67	199.22	199.94	200.85	200.37	197.37	203.85	203.71	203.94	199.62	200.16	199.28	203.44	198.07	201.59	203.74	197.11	200.44	197.59	206.88	199.49	199.2
196.29	198.8	199.37	199.37	196.61	200.9	198.8	201.45	196.57	202.74	198.78	198.87	201.8	199.61	200.92	202.61	200.19	199.85	198.12	199.54	197.78	205.43	197.16	199.46	198.02	199.47	201.97	202.25	201.94	199.12	198.01	197.19	202.36	205.22	202.82	203.21	200.4	198.28	203.47	202.1	194.55	204.86	195.96	199.09	199.94	201.67	201.76	204.71	205.18	196.96
208.7	207	206.86	212.38	213.78	203.84	208.99	205.95	210.5	211.11	205.48	200.81	209.99	204.81	206.97	207.57	211.89	211.87	211.03	205.99	210.3	210.2	206.11	210.87	200.94	207.69	205.52	210.2	205.64	207.07	205.23	207.56	207.84	210.18	207.15	212.85	209.24	209.17	205.54	205.6	204.75	206.98	206.88	206.18	203.92	214.6	211.13	212.11	209.48	205.93
204.49	207.07	207.69	207.57	209.61	209.76	207.42	207.68	208.05	209.84	210	210.31	206.7	207.58	212.06	207.99	210.55	209.08	205.89	206.66	207.42	207.07	207.16	209.33	211.51	206.51	209.8	209.9	209.75	208.21	207.5	204.82	206.76	207.98	209.71	210.01	207.81	210.79	207.5	208.95	206.61	206.37	214.91	207.14	207.74	204.23	207.94	208.17	209.84	209.98
197.55	204.49	195.86	198.15	204.23	197.1	197.84	199.2	197.82	205.91	203.41	200.11	197.56	197.83	196.87	196.27	198.22	200.61	197.19	201.32	205.01	201.11	199.37	199.34	200.93	199.64	200.45	201.06	204.58	200.65	201.58	202.55	201.72	196.95	196.21	202.32	200.43	201.74	200.39	200.54	198.5	200.12	199.95	197.09	199.9	202.34	201.27	199.36	197.16	199.9
217.05	217.79	214.54	219.47	219.92	218.4	217.11	217.78	216.16	219.63	214.97	221.74	218.98	220.4	216.32	217.53	221.39	222.2	214.8	216.66	218.03	218.95	216.67	218.32	216.16	218.74	218.95	214.05	221.95	217.57	220.2	222	218.24	218.39	218.52	217.94	216.75	217.39	219.25	216.32	220.51	213.15	214.44	216.61	215.94	220.76	221.56	218.68	219.64	218.05
210.2	213.15	214.84	217.77	210.24	212.06	212.69	211.27	212.75	211.38	211.21	211.36	210	211.62	212.52	205.43	211.28	214.64	210.9	215.93	213.46	211.47	213.18	205.36	210.21	211.78	212.06	208.15	210.15	204.76	215.15	211.85	213.42	214.01	212.13	213.99	211.36	210.67	211.37	213.69	211.81	212.22	211.7	214.1	210.5	213.11	206.92	212.79	210.42	210.24
207.16	206.94	210.48	207.42	204.19	206.06	205.58	209.59	208.35	203.93	206.2	207.72	211.34	207.12	209.06	203.97	209.68	211.71	207.7	206.52	211.2	206.9	209.52	208.04	209.69	204.5	211.91	207.22	208.51	206.69	204.24	211.9	210.33	207.54	206.6	206.07	206.04	209.19	205.96	203.5	209.74	209.75	205.47	205.49	205.72	208	208.07	209.03	212.7	215.02
204.58	201.27	203.49	201.52	201.44	204.47	204.83	203.14	202.01	202.02	203.52	203.09	204.83	209.14	205.55	199.56	197.24	203.95	204.48	205.12	204.83	202.81	207.35	203.7	208.08	207.48	205.54	208.27	208.4	204.84	203.69	199.77	203.52	205.93	200.66	203.99	204.05	202.07	206.17	203.3	205.31	203.75	206.13	201.5	201.46	204.52	203.14	204.74	201.82	203.7
200.22	197.42	200.75	198.74	202.44	197.46	203.97	199.46	199.78	200.03	200.08	198.13	198.05	199.56	198.45	197.23	200.1	199.27	197.69	194.97	201.16	200.03	202.55	199.99	196.75	199.05	200.61	198.32	198.36	197.78	198.57	190.42	200.87	200.07	200.59	199.15	203.73	198.61	201.29	199.88	195.53	200.44	198.2	198.34	197.22	204.28	200.4	200	200.45	203.05
199.4	199.33	197.84	197.19	198.13	199.42	197.7	195.07	198.89	198.92	201.18	199.53	199.46	195.83	195.19	199.27	201.28	200.86	199.09	196.03	200.03	200.08	200.44	195.72	199.51	198.01	200.08	198.37	200.02	199.31	200.07	202.71	199.03	199.86	200.37	198.97	197.18	198.81	197.46	199.61	199.57	202.85	201.13	200.16	198.91	199.8	200.07	199.54	200.29	198.92
205.46	202	206.2	207.49	205.94	204.23	207.04	205.93	209.05	200.9	201.4	201.4	201.68	200.74	206.47	205.74	207.5	200.55	203.02	208.91	205.82	203.91	204.67	203.32	207.32	213.35	202.86	204.6	205.36	204.36	200.91	201.69	204.1	205.55	205.09	205.54	204.87	204.19	207.18	205.93	206.56	200.28	203.95	199.9	200.82	202.09	202.92	200.44	204.5	203.5
192.36	186.49	194.87	195.28	192.92	191.17	199.01	191.79	191.52	196	197.46	191.64	192.74	194.99	193.09	194.16	192.99	192.94	196.55	192.76	196.94	191.32	196.93	191.89	195.56	197.15	192.8	195.81	194.07	196.42	194.61	199.36	191.33	192.75	191.05	190.47	189.39	198.57	195.51	191.67	191.63	195.98	191.28	193.03	191.42	185.21	198.48	191.34	194.87	192.13
209.76	206.37	203.75	207.57	206.69	211.51	206.32	207.76	206.4	211.16	210.77	208.91	209.63	205.08	206.86	205.21	205.2	210.49	210.57	207.36	212.24	207.14	209.37	204.89	207.94	211.59	211.6	209.4	207.53	211.32	211.4	205.87	205.35	210.61	206.46	208.4	208.37	204.77	207.58	205.99	201.08	209.46	204.13	210.27	209.98	211.84	207.57	207.64	206.23	210.66
203.88	206.63	203.28	208.38	204.96	207.43	207.22	208.05	209.03	207.05	209.96	208.45	205.8	208.27	206.25	209.07	208.56	206.19	205.95	210.63	209.02	209.7	203.69	208.44	209.88	208.71	204.91	204.57	205.86	209.55	207.13	204.31	210.65	210.14	204.99	210.53	212.51	208.83	208.37	208.23	205.26	206.68	207.87	211.66	207.37	211.51	211.55	208.87	203.12	208.9
200.57	200.9	203.24	205.17	200.11	207.66	205.03	198.81	205.41	202.04	203.65	203.13	205.96	201.11	202.33	202.01	201.77	198.65	202.93	199.6	200.43	202.17	203.2	201.42	200.09	202.3	201.2	200.57	204.69	199.5	201.39	205.23	204.71	205.26	200.27	199.19	202.89	203.06	197.34	203.95	205.02	203.07	206.57	208.05	203.88	200.96	203.84	199.7	205.81	206.93
199.62	200.53	197.84	196.19	197.85	196.55	194.31	198.48	200.2	192.73	202.42	198.92	198.6	197.41	199.14	204.21	200.89	196.63	204.92	200.52	202.03	196.97	197.71	196.8	199.69	200.89	200.02	199.8	202.2	194.7	200.88	200.79	197.64	196.84	198.26	196.96	198.74	195.21	195.93	194.98	205.87	195.83	193.84	199.29	196.04	199.1	199.27	196.38	198.21	200.57
214.07	208.88	209.06	209.6	208.68	207.81	209.24	211.01	210.46	207.98	204.51	208.04	208.33	211.94	213.02	207.86	204.65	209.35	207.2	208.97	208.67	209.19	208.06	210.07	208.83	209.91	211.54	204.82	205.2	206.76	203.77	205.34	210.52	210.66	205.26	213.35	210.63	204.52	208.73	211.31	211.11	206.22	207.12	214.17	211.86	210.57	207.76	206.58	208.91	208.97
209.89	209.78	204.16	208.3	208.37	211.32	210.92	211.24	208.04	208.37	214.25	211.34	208.89	211.18	208.61	210.35	209.4	203.62	210.61	210.55	211.12	209.3	207.45	211.87	205.02	206.11	204.38	208.3	207.59	211.67	208.69	209.06	207.24	205.95	208.75	207.71	205.32	209.02	207.05	206.86	208.17	202.44	210.5	208.57	211.6	206.85	205.74	205.26	206.39	216.9
206.4	212.03	207.71	208.39	212.54	202.38	208.49	209.55	211.37	208.58	206.54	206.95	205.26	209.05	206.7	210.91	209.24	210.87	206.32	211.85	207.55	207.68	206.24	206.78	203.1	204.62	205.3	211.11	206.75	209.93	205.58	207.42	207.49	211.19	205.45	207.09	207.91	207.78	206.9	208.29	209.05	208.49	204.92	206.34	208.02	211.58	204.21	211.47	206.53	206.36
210.02	209.2	206.97	205.13	210.23	209.3	212.89	209.89	210.98	211.62	214.42	209.16	209.72	211.37	205.86	208.31	211.35	210.52	211.25	207.69	206.27	209.85	213.24	208.03	212.37	209.4	214.51	204.49	208.97	213.72	209.97	214.94	210.41	207.37	203.87	206.39	211.57	208.45	210.02	203.91	214.68	210.58	211.2	204.66	204.88	204.48	209.36	211.74	213.6	206.05
205.91	210.91	208.22	209.32	207.68	207.15	208.96	211.79	204.18	204.11	205.9	207.55	208.07	207.25	214.53	210.76	206.84	208.8	208.42	209.59	207.93	209.31	210.26	210.19	209.07	206.56	211.76	204.12	209.6	204.6	209.8	204.28	216	210.48	209.94	207.7	209.66	209.46	207.87	207.8	210.7	207.81	208.64	210.58	204.05	213.92	204.53	211.03	207.07	209.79
210.21	203.18	207.93	204.04	204.52	208.76	206.49	211.46	203.39	207.56	205.18	208.06	204.81	203.68	206.01	203.58	205.29	206.23	206.04	208.12	204.52	205.67	206.72	204.63	207.31	202.8	203.57	201.32	204.11	201	205.16	200.68	204.35	204.94	204.95	204.82	204.94	203.62	199.38	209.19	204.65	202.87	204.94	205.65	206.92	209.2	206.72	206.35	205.47	203.38
210.45	206.04	207.93	206.49	209.7	204.42	207.36	208.7	207.35	213.61	211.91	207.59	211.08	211.01	207.16	214.21	208.12	213.52	211.58	210.11	211.66	209.61	208.85	206.59	208.48	205.36	202.96	212.03	206.8	213.76	206.66	210.59	208.32	207.21	208.06	211.83	206.19	207.21	211.87	207.76	206.69	206.06	206.9	208.68	210.13	206.66	209.6	211.69	211.52	205.39
205.74	211.31	211.07	211.2	213.3	212.64	207.33	209.24	211.73	211.33	210.37	211.16	213.55	207.59	212.79	209.87	213.96	212.72	212.63	212.33	212.98	210.05	212.32	211.69	212.94	210.31	213.85	212.56	204.59	212	211.42	213.24	206.88	212.75	207.77	212.23	213.49	212.34	210.27	210.65	213.01	211.64	211.55	208.23	210.55	209.78	210.55	213.66	208.73	210.36
207.92	210.09	212	206.39	212.52	210.07	207.2	205.56	203.68	204.65	207.2	204.12	203.91	205.99	205.3	203.59	207.33	210.98	210.16	206.39	210.47	204.41	205.03	207.92	206.53	206.85	211.42	205.76	210.79	210.2	205.67	211.59	207.87	202.79	209.62	209.51	211.63	208.13	211.3	208.89	206.66	208.83	208.04	204.37	207.26	207.66	205.05	209.24	206.91	210.62
201.99	200.87	204.68	203.15	201.96	204.66	205.48	205.25	201.55	206.01	203.25	203.29	204.08	201.88	201.06	197.43	202.77	201.17	203.62	202.63	203.84	203.73	201.66	204.18	201.6	204.81	205.77	206	203.22	202.19	200.61	201.31	206.33	199.15	199.92	202.98	202.37	200.15	201.28	201.32	202.54	207.41	207.01	202.62	204.12	204.2	204.1	202.72	201.36	204.09
201.98	200.75	203.81	205.29	198.11	202.55	202.62	206.88	200.02	204.46	201.77	205.03	201.35	203.61	203.73	203.49	203.48	201.42	204.59	203.21	204.8	201	201.33	204.72	205.3	202.26	203.66	202.06	198.03	208.23	205.43	206.69	205.01	200.67	203.28	204.32	202.01	202.11	207.64	202.68	202.48	207.04	203.38	205.47	195.55	200.87	202.85	203.75	202.03	204.98
210.28	212.91	206.42	206.64	211.86	212.19	212.44	212.21	212.25	205.32	206.09	208.65	210.64	205.33	209.64	211.36	208.02	205.27	211.92	211.04	206.16	208.28	212.47	209.81	208.56	212.29	206.92	210.67	209.88	211.71	207.93	211.58	209.7	209.77	207.04	208.7	212.07	207.85	208.54	209.22	207.54	209.9	207.67	209.84	206.45	209.27	210.82	211.17	207.56	207.44
200.88	205.84	203	205.22	203.55	205.05	205.06	202.42	203.05	206.2	202.43	208.61	201.56	205.96	203.11	202.35	199.39	206.7	207.96	206.6	205.54	203.45	208.87	203.91	203.16	205	199.95	199.58	204.24	207.23	205.26	203.05	205.76	204.57	202.82	204.47	209.24	210.34	199.29	203.87	202.71	204.73	206.95	207.41	207.94	203.37	204.35	203.34	205.84	204.2
202.62	200.29	204.46	196.73	197.41	204.49	199.5	196.64	200.21	200.63	197.75	201.96	200.74	197.31	202.73	196.18	195.51	205.97	198.4	198.78	195.34	201.76	202.06	199.96	195.69	196.47	199.54	205.54	198.98	198.23	198.33	197.99	198.72	194.29	197.51	199.43	197.02	198.52	196.37	197.8	200.76	202.53	202.89	196.58	198.19	201.83	193.36	195.35	202.45	197.23
215.17	216.02	216.02	219.75	217.61	215.8	215.91	216.09	221.47	217.24	217.52	216.25	217.62	215.1	218.38	218.99	217.31	221.76	218.68	218.4	213.34	216.78	216.15	218.63	218.66	217.66	217	215.8	218	216.69	217.24	219.15	216.43	214.73	213.97	217.8	217.01	221.94	211.34	218.78	218.19	217.94	221.55	213.09	214.16	216.85	216.62	213.09	218.54	215.45
200.71	207.46	198.27	198.84	205.26	193.32	200.43	199.5	198.43	202.72	200.06	197.46	196.83	197.99	197.42	200.86	200.2	197.04	196.94	202.33	200.34	205.36	203.6	197.73	200.62	200.6	201.98	200.09	200.9	203.25	202.89	201.72	199.6	200.95	198	195.17	202.95	202.27	199.41	200.33	202.97	204.5	198.13	198.65	201.95	200.54	198.11	202.24	199.93	196.49
208.32	206.02	210.35	209.06	207.02	214.14	205.69	207.28	208.29	213.61	208.39	212.11	211.33	208.07	211.23	208.58	211.15	211.46	211.14	207.68	210.8	210.38	208.8	212.76	214.15	208.54	211.63	211.26	206.12	206.77	207.34	205.36	208.88	211.92	206.69	213.1	208.16	208.4	211.3	213.02	207.67	203.95	211.31	211.91	207.36	212.8	212.39	207.81	209.46	211.56
208.17	206.42	202.4	206	203.21	212	203.1	203.76	204.82	203.25	204.74	207.87	206.57	204.27	205.66	204.77	207.83	202.49	210.38	202.13	202.63	203.03	205.44	202.19	204.23	208.36	201.73	203.22	202.86	207.03	207.8	205.99	204.21	205.08	208.29	199.1	207.26	201.92	208.17	211.1	208.74	202.57	200.6	204.62	207.18	209.53	208.15	204.37	201.87	205.53
211.94	199.71	207.11	202.72	209.82	203.85	205.87	204.44	203.94	203.98	207.11	211.02	206.01	207.22	205.32	210.24	208.16	204.08	209.44	206.29	202.8	210.33	205.23	208.05	200.61	208.77	208.82	204.42	207.32	208.17	207.86	205.98	203.94	209.01	203.34	207.94	205.24	208.01	206.34	208.09	205.87	203.28	206.97	201.66	211.27	204.7	207.12	212.69	207.02	209.04
200.32	204.89	204.88	201.4	202.63	200	197.18	206.56	199.81	203.02	205.16	202.89	201.5	199.48	205.5	201.6	203.8	199.55	201.44	200.43	205.65	202.48	201.77	201.4	199.25	201.61	205.48	204.75	201.54	199.04	206.25	201.13	201.99	197.3	203.75	198.25	200.81	202.93	204.67	204.84	205.48	206.57	202.93	205.91	210.25	204.1	199.66	203.64	203.92	204.25
207.15	210.52	208.68	213.82	209.1	207.04	202.71	204.4	213.57	207.45	206.64	208.57	211.75	211.05	206.33	206.76	210.42	206.41	208.47	210.51	209.1	205.94	209.09	211.08	208.84	213.38	209.25	209.03	209.85	208.42	209.68	208.5	211.36	211.48	213	205.1	207.61	207.42	207.98	211.51	213.43	210.19	211.57	209.46	211.43	207.07	208.97	212.24	206.51	205.61
215.41	216.83	215.49	217.61	214.85	216.42	217.64	216.65	223.52	217.58	219.39	219.39	213.21	214.07	218.53	220.68	220.41	219.84	218.88	220.03	220.37	217.41	216.55	219.58	216.42	218.44	216.28	217.8	215.87	217.81	221.75	219.2	220.07	220.95	214.95	214.85	216.7	216.81	220.88	217.31	219.56	218.49	217.17	216.93	218.08	213.96	216.08	217.58	218.46	216.67
209.51	212.61	211.83	209.54	208.7	206.34	211.55	214.9	212.57	212.21	210.27	211.43	209.69	210.33	213.07	207.61	213.75	209.22	216.76	209.97	208.5	207.07	208.19	213.27	211.18	212.25	209.72	211.32	214.41	211.29	214.37	206.21	210.71	212.33	214.55	205.25	211.17	211.74	213.33	206.02	207.89	213.56	208.78	207.16	211.66	209.97	207.75	210.74	207.09	207.12
206.05	202.02	205.97	206.07	202.27	204.71	200.3	205.54	205.01	202.17	201.13	209.14	203.3	202.01	201.91	203.46	203.49	200.44	198.55	208.86	208.35	203.08	205.32	205.2	201.24	203.88	204.14	203.04	208	204.03	206.24	206.33	206.31	200.51	207.12	203.84	196.64	203.4	201.17	200.59	203.36	198.43	202.31	199.67	199.06	202.52	206.88	202.51	207.77	204.17
208.96	208.67	208.6	207.36	208.15	209.27	207.59	207.95	205.45	206.2	203.27	206.78	206.97	210.7	207.45	205.84	213.76	205.45	207.98	209.05	206.06	206.24	208.4	208.68	212.77	206.98	203.65	209.09	203.82	208.28	209.58	206.4	208.71	203.16	208.31	205.31	205.81	212.24	205.08	204.31	208.5	212.88	210.65	210.27	204.2	209.86	206.15	207.05	211.28	207.13
205.85	203.95	206.92	202.15	204.23	201.81	201.12	205.01	205.8	205.1	199.47	205.08	203.48	200.74	203.21	204.38	203.2	200.91	198.62	203.5	204.04	205.77	204.03	203.55	201.22	205.58	203.78	204.04	202.92	206.06	203.88	201.31	198.21	198.56	198.32	205.68	207	200.52	202.72	202.77	202.85	205.75	201.64	204.08	205.2	201.59	198.59	199.03	204.18	204.2
210.04	206.69	207.88	204.92	209.78	210.54	210.43	207.13	208.34	204.56	209.76	209.02	205.19	209.18	209.72	204.73	210.61	211.75	210.52	210.76	208.6	206.8	207.49	208.94	205.66	208.16	207.72	208.32	206.15	208.89	203.89	208.1	208.38	208.32	204.07	210.75	207.16	208.7	208.89	201.44	209.05	212.99	207.84	208.43	205.63	205.86	203.96	206.62	211.81	208.13
200.79	197.73	200.29	197.68	204.22	201	197.43	199.99	204.17	199.57	201.63	206.12	200	201.99	200.77	203.19	204.31	202.45	194.74	198.48	201.61	200.88	202.85	195.21	201.15	199.47	196.62	202	199.99	204.09	200.62	201.17	197.92	196.95	203.55	200.72	198.29	206.43	203.99	199.67	202.21	205.67	200.36	200.91	202.7	195.56	200.04	197.94	199.15	199.75
210.86	211.05	215.04	205.45	216.12	210.05	216.25	209.03	209.41	214.2	212.19	210.42	210.42	210.57	211.11	211.78	212.28	209.55	219.07	215.17	210.29	210.91	209.98	215.01	210.33	214.15	212.37	210.86	218.99	212.23	208.98	210.79	213.24	211.36	206.27	211.64	213.06	212.18	210.1	212.88	210.14	210.04	212.7	211.9	210.54	209.18	210.28	209.98	212.79	213.4
211.86	209.6	212.19	206.61	213.18	206.45	212.85	208.32	211.5	207.64	209.88	208.64	209.53	208.16	208.87	205.11	211.41	209.54	213.14	207.76	208.81	209.48	210.62	207.25	209.35	212.95	213.18	212.52	210.39	207.52	209.38	209.12	208.82	206.71	209.44	207.06	209.63	212.86	206.63	207.93	212.79	214.31	206.61	210.43	209.32	207.96	212.12	211.43	215.16	212.13
211.99	209.99	207.93	207.67	207.48	207.68	208.19	206.57	210.98	205.26	209.67	209.5	208.68	208.38	206.28	209.12	208.5	208.83	207.66	211.19	206.85	209.24	209.2	210.36	205.33	208.91	206.32	207.9	207.61	205.71	211.06	209.53	205.68	207.84	210.52	213.56	205.77	207.24	205.03	210.83	213.08	208.42	212.8	205.3	208.36	207.91	206.4	207.39	211.93	205.68
207.06	213.1	212.74	212.75	205.1	206.94	209.72	209.91	210.28	208.31	208.24	210.83	212.36	206.3	206.61	208.42	210.1	204.9	209.4	206.63	212.34	208.62	210.04	206.68	213.71	207.57	210.23	208.21	205.39	213.2	209.15	210.26	210.26	212.12	207.79	209.58	207.75	208.87	208.83	210.25	212.55	210.46	205.28	209.58	212.72	209.73	209.67	210.54	209.32	210.28
211.54	210.17	207.58	206.55	212.9	202.76	210.3	209.43	210.33	206.16	209.91	208.29	209.39	211.91	205.15	206.69	211.84	208.45	209.52	205.21	206.71	206.07	207.41	209.98	208.66	205.95	208.9	210.51	208	205.1	216.82	209.34	207.4	212.03	205.7	207.56	212.72	211.82	207.57	206.61	208.88	210.36	203.04	211.27	206.72	210.45	207.98	209.49	208.61	208.12
204.34	207.26	211.22	211.28	206.81	209.71	211.55	208.58	209.09	207.49	206.34	209.21	211.55	213.08	209.62	212.71	207.07	207.54	213.42	205.27	208.64	210.94	210.53	207.73	208.32	204.7	205.34	208.15	212.57	206.36	206.44	205.64	205.64	209.74	206	204.1	206.79	209.67	207.15	209.02	214.65	208.99	215.95	207.37	208.97	211.39	213.41	207.67	208.13	208.22
203.52	200.43	203.96	202.96	202.66	203.4	201.23	205.34	204.31	201.43	204.45	202.08	204.46	206.82	203.48	203.82	206.1	207.83	209.7	206.09	205.38	203.26	203.99	204.9	204.44	202.58	205.17	213.51	205.6	207.45	208.47	203.03	200.92	203.33	208.09	208.6	203.81	204.16	200	198.46	206.64	204.11	206.02	200.25	205.39	207.03	205.2	204.92	203.67	205.17
204.01	200.89	197.14	202.62	199.89	197.92	202.69	198.74	199.4	200.49	195.54	199.07	204.03	202.55	200.18	197.68	201.81	199.98	198.19	201.93	202.64	201.67	197.48	198.13	200.27	201.67	198.11	205.29	204.78	199.9	204.75	201.8	198.84	196.57	204.43	198.38	198.04	193.43	197.64	199.14	199.14	202.04	200.34	199.01	197.54	198.92	201.09	202.14	198.66	194.16
203	204.76	202.93	206.46	203.13	202.89	200.13	202.43	204.86	205.89	198.68	200.23	203.35	204.85	207.67	202.87	202.15	205.35	203.21	200.07	203.4	200.24	199.63	200.69	202.48	199.96	202.28	205.01	202.9	201.84	201.91	203.85	203.4	205.68	200.94	203.71	201.8	204.16	201.48	203.75	200	201.25	201.06	203.15	202.8	202.2	195.83	206.41	203.08	202.86
211.16	212.33	209.46	206.35	212.63	212.51	208.02	209.3	212.15	209.03	208.85	210.6	213.6	205.04	211.34	205.68	211.32	211.55	208.66	210.2	208.7	209.89	209.63	210.89	206.81	213.06	212.27	205.58	209.69	211.95	206.67	211.3	206.07	210.39	207.45	205.87	214.67	211.18	208.86	211.93	205.37	211.29	203.34	204.55	210.48	210.49	206.87	210.94	213.41	210.39
197.11	197.15	195.6	197.81	197.75	195.27	196.81	202.48	200.16	203.93	198.61	199.92	196.83	194.53	197.98	201.21	203.21	197.89	197.13	201.11	194.38	198.57	197.47	200.26	200.85	200.58	197.2	200.16	196.1	199.06	201.84	198.45	199.71	197.41	206.45	198.01	197.57	198.07	199.02	192.24	202.18	201.17	198.52	199.92	196.09	199.47	200.48	203.56	192.96	200.75
202.26	203.6	202.69	200.84	200.91	199.44	204.2	193.48	202.43	200.51	199.4	201.51	200.29	198.38	199.21	202.65	203.16	205.88	201.49	203.13	197.83	196.07	203.26	198.96	198.41	200.92	200.23	200.1	205.09	197.79	201.94	199.29	198.7	203.29	202.71	197.69	199.97	203.8	204.72	196.28	203.09	197.28	199.42	197.78	201.75	202.4	198.48	202.49	200.81	197.57
208.6	207.97	210.34	206.4	211.42	205.53	206.04	211.09	209.48	208.94	216.54	206.21	200.17	207.56	203.79	206.37	207.36	207.94	211.53	212.69	205.78	211.36	206.19	203.34	211.22	206.63	204.34	204.93	210.24	206.44	207.16	208.67	201.15	204.87	208.69	208.38	203.78	208.51	204.94	208.43	208.54	206.74	203.58	204.95	207.55	206.11	207.54	205.92	206.47	207.99
198.43	198.61	199.83	204.63	197.89	207.34	198.05	204.17	203.11	205.57	199.78	204.05	201.17	202.87	201.86	200.18	199.91	203.85	201.48	205.59	200.18	197.88	203.53	203.49	200.13	197.14	200.04	203.92	203.83	203.01	201.5	208.34	200.86	202.81	200.57	198.06	203.35	202.74	203.87	203.61	199.15	200.46	201.75	200.58	200.83	198.18	200.33	197.5	197.59	202.82
209.29	211.02	205.48	209.71	210.13	204.56	208.61	206.11	205.02	207.65	207.36	204.59	208.81	212.92	206.89	207.66	207.1	205.42	211.86	208.52	208.63	209.4	202.44	208.34	207.25	208.99	208.13	208.75	209.61	207.52	208.07	208.75	209.11	210.89	207.93	209.68	210.39	210.25	207.11	215.23	211.98	209.73	206.01	209.72	211.2	210.92	207.22	208.49	204.12	204.69
210.01	207.91	206.06	208.89	209.4	209.58	212.72	212.28	209.33	208.47	211.37	212.15	208.89	209.28	208.21	204.55	211.78	206.31	208.74	207.59	210.15	207.62	208.89	206.01	207.27	209.51	208.86	207.93	210.5	208.56	210.35	214.5	212.3	208.1	213.72	208.15	211.01	208.32	211.45	208.95	208.01	215.04	212.09	207.93	205.28	205.82	209.38	210.51	206.85	211.8
205.36	209.41	205.58	208.15	207.44	210.34	204.09	204.94	206.8	207	205.87	202.61	205.13	208.13	207.79	205.15	209.82	205.58	206.54	204.68	208	205.47	205.28	207.32	209.78	205.28	206.36	209.41	203.6	208.35	208.78	207.38	207.81	205.41	209.14	203.5	213.25	206.56	207.74	207.69	205.97	208.07	201.87	207.29	203.95	205.73	207.17	205.79	207.83	204.4
204.13	199.67	204.83	206.31	206.72	203.26	205.87	200.84	201	200.78	199.45	203.34	202.28	201.19	202.17	200.29	201.72	203.77	204.38	200.26	202.13	204.55	204.59	196.99	204.62	207.42	204.89	209.17	201.21	204.65	206.58	206.53	201.19	202.41	207.66	203.76	202.65	199.31	198.32	203.93	200.25	204.15	200.02	203.82	202.38	205.35	203.83	203.82	204.73	200.34
208.91	212.92	213.11	211.92	207.39	211.76	210.92	208	208.39	207.39	209.88	207.01	211.1	208.42	208.19	207.9	205.38	205.1	206.9	209.84	202.98	207.81	205.99	207.32	211.81	206.3	214.36	213.34	209.23	210.67	211.62	211.93	208.55	207.37	210.66	202.72	211.81	207.27	206.86	207.6	206.9	203.72	214.79	206.49	206.1	215.64	213.8	207.97	212.85	211.04
207.78	214.96	207.68	212.1	214.38	212.22	213.35	211.52	211.26	206.3	211.32	209.7	209.18	211.22	210.43	213	214.89	212.18	205.97	210.26	208.52	212.42	215.4	204.51	215.01	213.21	211.65	214.96	210.86	208.55	213.97	207.94	209.43	210.43	209.13	215.11	216.38	214.91	211.58	211.51	210.45	215.63	211.44	210.97	210.46	213.88	210.08	209.47	211.56	206.89
213.45	206.97	204.32	212.38	207.37	208.54	212.46	210.41	211.97	205.49	208.56	207.78	210.31	211.69	208.56	209.43	206.14	211.11	208.69	209.09	210	208.86	208.68	209.07	209.59	211.82	209.07	208.87	206.27	207.92	209.31	207.42	201.27	209.77	211.14	210.15	207.28	208.55	206.68	209.27	209.16	209.46	210.49	205.69	208	205.36	208	210.77	211.33	207.8
198.25	202.86	204.71	203.34	199.18	203.38	203.32	201.21	204.96	203.37	204.04	206.01	199.01	202.55	203.49	199.93	201.28	202	200.43	202.43	200.05	202.19	203.6	203.01	201.95	204.06	203.44	200.59	204.77	200.93	206.84	202.53	204.87	195.21	200.22	203.57	201.21	203.83	206.28	203.34	200.57	199.91	199.16	200.99	202.9	205.19	205.41	205.7	203.97	201.82
204.68	208.59	211.55	212.95	211.57	205.47	207.17	207	208.41	210.32	208.32	203.24	207.26	206.5	206.8	205.65	210.25	209.66	205.79	208.22	212.8	210.39	204.87	210.22	208.45	208.71	210.08	208.09	211.9	210.01	204.53	208.89	206.2	209.17	207.32	204.65	207.27	205.8	210.31	206.47	208.86	207.71	210.58	204.96	205.62	205.97	209.23	205.79	208.1	205.29
205.82	208.65	207.32	205.96	211.57	210.74	209.3	210.26	206.02	208.55	208.45	211.72	210.43	207.01	208.59	207.94	211.69	211.13	212.01	210.65	209.32	208.82	208.17	206.46	209.35	207.7	207.89	207.05	202.53	214.38	213.07	208.96	210.88	213.55	206.28	209.01	206.91	207.3	213.06	210.04	209.67	206.27	209.02	210.35	208.24	210.36	210.59	212.07	211.36	210.29
212.76	211.76	209.61	209.71	208.04	206.41	206.54	210.79	210.01	211.76	211.47	214.4	209.09	211.62	202.44	209.6	211.22	214.45	206.89	207.77	211.01	212.24	216.44	209.82	210.71	211.35	208.8	209.23	210.52	207.11	211.47	213.67	211.23	209.45	206.82	211.99	207.28	214.79	204.29	207.15	209.64	207.97	209.82	210.39	210.96	211.82	208.98	208.82	210.95	209.66
214.17	211.78	212.28	209.14	213.99	212.26	208.91	208.86	214.12	214.13	210.57	204.77	211.26	211.95	211.35	210.76	208.08	208.62	212.25	208.86	210.87	210.81	213.89	211.79	214.14	209.49	207.25	215.58	211.93	208.09	215.01	207.52	208.4	210.75	213.48	211.19	215.06	215.96	208.37	207.43	207.42	213.44	210.36	210.43	211.95	211.47	208.2	211.37	206.78	211.2
203.46	204.7	205.53	202.52	201.43	202.1	203.62	201.98	201.19	205.06	203.61	201.35	203.94	201.47	209.97	200.46	204.69	207.48	205.37	208.91	204.76	200.71	204.03	197.58	200.86	202.52	202.93	205.02	202.56	201.88	201.51	202.08	202.45	203.43	199.4	199.57	205.1	197.8	203.25	201.04	202.61	205.5	203.37	207.72	201.03	202.61	204.3	203.71	199.11	206.26
205.34	206.71	212.05	207.95	206.06	206.62	211.21	209.55	208.87	208.04	205.91	207.3	212.45	207.42	209.82	210.27	210.68	204.84	204.25	211.83	206.08	206.91	208.14	210.46	206.42	207.85	204.44	208.75	207.29	211.91	207.51	211.14	206.73	202.94	207.97	208.03	210.9	208.33	206.43	209.57	209.72	209	207.25	209.85	208.47	206.36	209.01	208.23	206.97	208.09
201.93	203.05	205.34	202.14	206.74	200.79	198.84	199.21	205.56	202.69	209.18	197.94	206.84	203.27	201.58	201.52	201.65	199.95	205.85	205.21	204.51	204.46	204.69	204.17	204.72	202.56	205.67	202.87	204.03	203.74	202.89	205.61	206.74	206.31	205.01	203.89	204.98	205.33	202.65	202.55	205.22	206.13	201.75	203.48	206.1	203.33	204.7	206.06	202.28	202.54
204.46	201	207.38	203.82	201.98	206.51	209.06	202.79	209.24	201.51	202.58	204.66	208.04	204.58	199.19	202.57	201.73	201.71	200.87	199.55	200.91	199.72	205.7	203.29	202.88	202.66	202.57	198.6	204.9	204.19	201.6	202.6	207.3	205.48	202.27	204.63	206.03	201.59	202.19	203.12	199.51	206.33	206.29	202.82	205.01	204.92	204.25	202.33	201.9	202.82
214.3	213.85	215.68	216.22	209.44	208.98	213.44	208.62	211.78	209.88	212.86	213.32	214.2	219.34	216.23	212.42	216.21	212.76	211.71	213.94	216.3	212.09	214.23	212.57	216.49	214.9	211.29	215.2	216.08	217	215.64	208.4	216.07	214.48	215.16	213.88	213.02	217.3	210.35	213.89	210.94	214.83	215.03	210.61	217.31	211.35	215.7	219.29	214.69	213.81
199.97	197.66	198.46	204.37	200.63	195.3	194.04	199.19	200.65	194.77	196.01	196.13	200.01	199.53	198.63	196.35	198.08	203.51	196.14	197.23	200.28	197.65	196.49	198.58	200.44	201.41	197.07	195.85	197.93	197.84	198.81	199.77	199.55	198.92	201.58	202.47	197.59	197.4	200.18	199.41	201.98	195.83	195.68	203.11	196.77	197.83	198.27	198.18	199.29	202.64
203.99	202.76	204.23	202.08	205.24	203.64	203.52	202.79	198.53	198.03	201.64	203.61	204.22	195.41	204.19	202.89	208.16	201.82	202.31	203.35	205.23	201.08	201.68	199.93	204.34	205.85	201.3	203.48	201.4	206.7	203.23	201.88	201.85	202.73	198	198.75	205.37	203.67	200.64	205.47	197.94	204.93	199.54	202.06	199.11	204.22	204.76	204.08	201.53	200.85
206.26	204.74	202.66	203.36	206.32	198.58	202.69	203.65	204.02	207.74	206.2	206.67	209.93	206.5	203.38	207.81	204.78	207.89	204.02	209.28	208.78	207.9	202.76	208.87	206.64	205.21	208.11	207.2	209.03	205.86	206.65	205.58	204.81	206.96	205.16	202.31	204.12	205.18	202.15	203.5	205.88	203.79	212.88	207.22	210.73	202.93	204.6	207.11	206.48	201.99
213.82	212.78	212.03	215.84	213.99	215.63	213.69	218.7	215.31	213.73	213.37	216	216.49	216.02	211.02	211.65	210.54	213.24	209.06	211.25	210.91	219.38	210.11	213.58	215.38	212.03	217.28	211.28	215	210.28	211.45	217.2	211.82	215.25	218.22	212.83	215.52	214.95	216.8	212.4	216.74	216.4	211.2	214.09	211.67	218.2	215.47	209.2	214.5	216.48
203.22	201.42	206.08	203.95	202.36	201.87	202.76	199.53	201.96	201.19	199.71	203.2	206.18	205	205.9	204.31	200.97	204.23	205.03	202.78	200.82	206.01	203.39	203.04	203.93	199.46	202.35	204.88	204.25	202.34	205.49	207.63	203.22	202.29	203.63	206.83	207.79	200.66	208.34	203.03	208.52	202.03	202.24	201.16	201.84	204.18	200.33	198.54	203.65	206.9
220.69	219.54	217.41	220.22	216.39	215.45	220.75	213.99	214.67	216.88	217.82	217.09	214.96	214.06	213.88	215.89	214.98	217.08	214.1	220.61	218.17	216.08	216.67	217.73	213.79	216.62	219.34	217.61	213.46	215.97	217.49	217.56	216.35	218.61	217.37	220.16	218.05	217.03	214.63	215.12	217.05	219.31	214.91	217.31	219.38	217.97	214.97	220.61	218.1	218.59
204.61	208.49	207.39	208.75	210.42	205.17	211.47	202.48	206.68	210.4	204.56	208.34	205.81	208.65	210.04	210.77	206.35	208.36	211.22	213.16	206.91	210.64	209.74	204.39	209.28	206.13	209.01	207.4	207.13	206.98	208.7	210.65	206.8	206.38	208.61	208.05	209.54	208.59	212.99	209.17	206.16	210.88	205.15	207.02	210.78	209.53	206.52	211.32	209.06	208.18
202.64	199.42	206.14	200.35	198.85	200.38	202.35	200.85	201.05	200.27	200.25	198.5	196.57	198.16	203.05	201.57	198.02	204.33	199.2	200.48	200.43	199.45	202.06	201.53	199.47	197.79	197.63	199.22	202.38	199.28	201.11	200.24	201.21	197.7	198.37	199.25	198.43	201.52	206.57	200.45	200.89	198.96	203.88	197.14	203.06	201.66	199.75	199.68	202.12	203.14
206.81	200.4	204.51	205.76	204.9	203.69	208.77	204.34	204.02	202.89	205.13	200.85	203.77	203.16	202.03	210.79	210.99	205.22	200.09	202.04	203.27	202.35	200.16	208.24	207.84	204.75	202.22	205.68	209.49	203.49	204.76	208.36	206.17	201.11	205.02	203.47	204.19	203.68	204.03	205.8	202.18	206.04	204.86	201.14	202.94	207.66	204.1	207.56	205.71	205.5
211.52	212.08	212.73	212.74	211.1	211.13	212.14	212.32	212.23	212.91	212.48	209.4	210.12	215.04	209.56	213.77	212.31	212.25	212.18	216.28	209.18	208.32	208.53	211.74	209.63	212.99	210.48	210.97	210.75	218.16	211.01	208.85	211.62	210.35	213.06	212.59	213.92	206.68	213.38	220.05	218.83	210.43	214.89	213.61	211.08	213.93	211.01	213.24	216.51	212.38
212.97	207.31	205.5	208.13	207.36	206	208.01	210.04	211.31	206.54	203.86	208.22	205.56	206.79	210.41	209.58	211.01	205.38	202.2	207.56	208.51	205.64	203.12	208.73	209.6	207.68	209.06	204.2	206.31	207.54	206.31	206.73	208.27	206.51	208.32	208.1	209.59	211.7	208.94	209.89	208.93	210.26	206.62	208.39	205.86	208.51	208.7	212.77	209.58	209.27
211.6	208.71	207.22	207.05	212.38	206.89	204.88	210.02	205.08	207.6	204.52	207.95	210.82	207.93	208.74	205.74	213.94	205.49	211.35	209.8	212.03	208.05	208.28	209.11	211.78	205.59	209.37	212.5	210.31	209.46	209.01	213.74	212.27	206.17	210.54	207.57	206.19	208.76	209.65	210.4	207.97	205.16	210.55	211.44	211.01	209.24	204.29	204.85	211.6	203.96
197.08	200.94	199.68	202.97	202.01	201.31	197.95	193.97	200.35	202.93	196.11	197.58	205.66	201.02	198.37	196.1	197.63	202.65	194.94	203.92	197.89	199.35	199.82	200.27	204.64	200.2	198.27	204.6	200.1	198.39	202.25	197.54	198.98	204.53	201.51	195.31	205.23	200.22	201.72	200.78	197.7	198.77	198.05	198.78	202.92	198.92	201.48	201.89	199.72	195.39
209.74	206.6	204.33	209.38	209.3	207.42	210.74	214.74	209.73	211.49	214.69	210.8	214.84	205.88	211.19	209.29	209.08	208.08	207.47	208.52	208.96	204.4	207.34	210.02	207.31	205.76	207.66	209.91	206.9	209.02	204.12	205.75	209.44	209.59	209.09	206.44	213.46	205.89	210.83	209.97	210.25	208.3	209.18	208.41	209.23	209.34	204.77	210.19	210.02	210.92
212.37	214.91	212.98	213.9	213.48	211.39	210.6	216.18	211.08	214.9	216.59	208.48	211.65	208.01	218.07	210.98	221.21	214.29	214.51	210.32	216.61	211.19	213.17	217.38	215.73	209.18	215.08	215.86	210.88	211.41	213.77	215.12	210.41	214.7	209.68	209.85	213.23	215.56	211.22	215.98	216.52	212.33	211.01	210.66	213.71	213.33	212.45	216.13	214.57	215.68
204.22	211.46	205.03	200.68	206.53	203.52	206.74	202.37	206.31	201.36	210.93	205.12	203.35	208.71	208.77	199.97	204.39	201.48	202.9	202.37	205.45	204.32	202.11	205.07	200.74	201.4	201.5	205.49	203.89	201.28	205.9	203.99	204.45	201.74	206.6	203.36	201.04	204.49	200.64	198.98	200.72	203.38	202.49	204.87	205.69	199.62	202.61	203.64	200.23	204
202.57	199.23	201.58	199.55	196.84	199.02	202.12	200.83	199.55	199.05	195.11	199.84	204.94	201.17	204.15	204.16	201.17	198.95	201.36	199.17	201.36	199.43	199.57	196.71	202.81	200.93	197.32	203.18	199.56	201.78	202.43	198.73	198.93	200.6	198.62	198.76	200.87	203.07	199.82	200.64	202.39	200.32	200.11	201.82	201.69	202	202.47	198.84	201.49	199.7
208.9	213.54	208.94	209.8	207.38	213.67	210.5	209	213.31	212.11	212.34	208.87	212.88	211.88	215.08	212.75	209.95	214.08	215.04	217	209.99	210.86	210	209.27	214.3	209.06	210.24	211.64	210.79	216.01	211.64	212.45	207.8	212.31	209.31	215.51	215.2	210.59	207.83	209.43	213.98	216.77	216.11	213.86	211.01	215.9	213.44	209.58	210.46	210.34
200.55	203.91	200.73	203.37	204.78	203.19	203.68	203.44	200.89	202.14	200.95	203.23	203.92	203.94	199.35	203.97	200.58	204.26	206.89	197.37	205.07	205.92	201.89	202.06	199.92	207.48	201.65	205.17	202.09	209.04	202.64	199.63	200.03	197.68	201.35	202.15	202.36	197.83	204.48	206.07	206.94	198.33	202.09	202.37	206.69	201.65	201.43	204.54	201.26	202.75
200.53	198.14	200.83	198.89	202.78	198.8	201.61	197.99	199.65	203.66	198.24	198.49	199.3	198.52	196.95	201.23	199.85	200.22	202.05	200.87	202.4	198.22	203.08	199.71	197.91	200.22	204.14	202.42	197.65	203.11	200.41	199.94	202.68	200.11	202.43	199.81	202.56	201.47	207.31	196.26	203.1	205.18	204.01	198.29	201.39	198.98	200.07	199.07	198.75	195.02
203.11	208.85	205.97	204.53	202.5	205.86	203.81	204.87	208.59	208.99	202.71	205.53	204.02	204.13	205.8	203.94	204.95	210.29	206.07	204.61	206.64	203.67	209.05	207.42	203.49	205.01	208.67	205.65	206.81	205.96	208.5	206.62	206.26	204.89	203.54	208.19	209.12	204.68	209.2	207.5	211.02	206.47	205.07	202.78	208.69	204.18	204.66	202.52	205.92	206.46
196.49	198.51	198.04	200.7	204.08	195.28	196.18	196.76	196.99	198.56	197.05	201.88	199.98	199.48	201.17	198.58	200.55	197.47	203.09	198.85	202.69	197.61	202.24	197.69	194.73	201.32	199.42	199.41	198.79	200.43	201.26	198.82	200.82	197.91	199.35	197.79	202.06	198.08	196.65	199.28	199.2	197.32	200	202.92	201.15	200.5	200.69	199.63	201.09	203.8
210.4	211.43	209.73	207.93	209.12	209.06	215.73	210.69	213.18	211.53	210.32	214.97	212.61	208.11	214.67	210.19	212.21	213.76	210.04	211.19	209.89	213.5	211.13	215.54	210.78	211.94	211.84	211.82	216.57	211.75	213.63	212.43	205.33	214.97	213.35	209.19	209.41	213	209.09	210.57	208.26	218.92	214.4	210.71	211.38	207.05	208.79	215.79	211.51	212.24
216.26	218.25	218.15	217.1	217.27	215.47	219.16	214.7	213.89	220.63	215.08	214.73	219.42	217.98	218.55	218.95	214.09	220.66	221.04	219.58	218.74	215.1	218.75	219.36	217.12	220.93	218.8	213.86	218.59	217.14	219.91	220.92	216.27	221.3	217.55	215.42	217.29	216.92	216.61	218.79	218.68	219.57	215.95	215.28	220.69	213.4	217.4	216.67	221.37	219.77
207.12	205.84	209.97	208.08	208.31	202.43	204.76	207.73	207.46	206.66	204.8	206.83	203.34	211.07	203.14	206.56	208.12	206.29	205.27	210.54	207	204.6	211.51	202.04	209.85	205.83	207.97	207.08	209.02	203.64	209.36	209.95	204.35	208.28	207.88	206.23	209.58	205.12	207.84	204.39	207.08	204.37	204.42	207.43	204.94	202.83	201.68	208.72	207.05	205.72
201.61	198.34	201.08	205.16	205.34	210.1	199.3	202.52	203.93	201.01	203.06	203.78	203.31	199.77	203	203.44	207.04	202.65	202.74	197.91	206.24	203.21	203.37	202.73	202.11	199.64	204.31	199.41	203.89	201.56	198.8	201.34	201.68	202.29	201.89	203.01	202.4	205.26	199.93	198.89	203.04	203.37	199.7	204.02	204.41	200.44	204.78	202.88	206.99	199.6
208.75	210.42	207.76	210.56	213.85	209.56	207.03	210	210.85	209.99	209.89	214.5	208.27	209.68	210.41	212.78	208.92	210.33	209.39	212.11	212.41	210.97	208.67	211.21	210.92	209.09	206.49	210.03	211.7	205.91	205.63	207.12	214.24	204.89	208.91	214.96	212.57	209.44	209.2	208.27	207.04	211.55	210.58	209.28	206.15	213.73	214.73	215.69	206.84	210.94
198.83	200.15	206.66	204.17	199.28	196.07	200.57	203.44	195.28	200.48	194.55	200.91	201.76	198.88	196.4	199.11	195.25	204.16	194.76	199.07	196.4	201.85	199.5	198.05	197.7	200.31	202.7	198.68	198.12	200.08	202.62	199.77	202.66	204.75	195.68	201.77	197.41	201.18	199.43	200.65	200.55	200.25	194.92	195.6	198.14	195.96	199.9	202.03	202.01	200.19
209.87	207.15	205.53	206.42	207.17	201.74	205.75	204.56	207.05	205.66	200.76	200.17	207.94	206.42	200.82	202.56	206.47	205.83	205.06	202.68	206.33	201.74	202.14	208.74	201.04	205.78	206.49	205.08	202.11	205.68	197.75	201.33	202.94	206.14	204.77	207.55	205.59	201.93	201.14	203.52	204.24	203.8	204.34	205.94	203.22	205.02	206.49	203.75	199.58	205.17
204.36	208.21	206.71	201.34	206.85	199.76	200.19	204.99	206.54	205.27	203.56	205.95	199.66	208.91	206.95	203.53	206	201.72	208.17	201.72	205.16	208.75	205.22	203.49	201.77	210.76	206.29	203.82	206.07	204.23	202.73	202.04	203.02	205.09	205.02	202.7	208.56	204.98	205.58	207.16	205.23	207.47	210.88	204.91	208.67	208.67	200.6	201.86	203.24	210.76
206.4	202.68	202.34	203.97	208.67	208.33	204.99	204.53	202.09	209.46	202.85	208.88	204.96	200.72	209.85	201.3	200.09	207.53	206.55	205.5	209.31	210.49	201.5	206.13	208.13	200.76	204.1	204.74	208.5	207.25	201.4	203.45	204.53	204.65	205.39	203.33	205.32	201.12	206.08	202.63	200.71	207.95	205.61	206.32	203.53	204.4	208.69	207.11	203.25	204.2
213.23	206.75	207.83	213.49	210.54	206	205.73	208.94	212.06	209.26	207.72	208.1	213.37	205.23	206.29	207.24	205.87	209.98	208.41	203.71	209.04	205.55	207.65	208.53	210.16	211.89	207.92	203.5	209.3	204.87	208.21	207.27	205.28	211.9	206.64	209.47	210.03	208.34	207.77	205.79	206.84	207.32	212.82	208.01	207.11	211.93	209.65	207.96	209.85	210.09
212.03	207.6	204.16	209.11	206.53	208.25	207.88	215.55	210.14	206.5	204.89	207.36	209.31	201.95	210.64	204.97	205.39	210.19	208.68	205.11	207.52	207.19	210.37	204.18	207.73	210.48	205.47	208.33	205.04	205.37	206.18	208.61	207.36	205.87	210.44	204.95	200.31	212.36	206.93	211.58	210.81	210.01	210.1	210.99	207.2	206.41	209.82	206.4	210.37	210.69
202.83	198.25	202.69	201.06	204.21	201.85	205.67	199.99	195.78	201.77	198.77	200.61	201.42	198.11	197.96	202.99	202.6	201.1	196.54	203.58	197.32	205.35	195.45	198.9	201.71	199.64	197.95	201.01	200.9	202.97	201.93	201.91	195.7	201.42	208.17	198.58	200.92	199.11	201.37	205.49	196.8	201.35	207.12	202.01	197.8	195.47	198.48	198.1	200.57	200.06
207.84	206.59	206.52	212.14	208.91	210.77	213.61	205.36	207.88	214.03	208	209.48	209.85	207.55	210.4	211.37	207.16	208.07	207.59	205.98	209.42	209.22	211.61	210.82	208.09	207.54	210.07	209.07	212.47	211.17	207.89	207.45	211.64	209.58	208.29	207.97	211.26	207.6	208.53	212.29	213.72	210.26	209.52	209.29	209.75	205.57	206.27	211.38	214.92	210.25
209.83	208.73	204.33	204.75	206.89	206.15	207.81	204.77	207.04	204.59	203.81	208.33	207.08	204.3	207.3	208.51	209.65	206.11	208.04	209.34	205.3	207.78	212.47	211.07	209.98	207.23	211.33	207.74	207.16	203.38	203.99	210.7	209.88	209.28	207.9	205.48	204.95	206.49	205.93	204.62	205.37	205	211.57	207.62	206.88	209.75	206.37	208.97	209.51	209.84
204.1	209.1	207.67	208.25	205.33	205.21	204.13	202.66	205.9	205.89	208.31	208.86	208.82	204.98	205.85	205.43	205.13	200.66	209.54	205.86	200.34	204.4	203.06	210.17	203.88	212.1	207.16	207.44	211.38	203.21	207.47	200.66	202.66	204.53	204.49	206.35	206.36	207.68	204.65	204.43	205.74	206.17	203.06	208.38	210.22	209.29	201.84	205.92	203.24	209.79
203.41	202.89	208.35	207.59	209.13	207.7	207.59	203.02	203.41	201.74	207.2	201.7	203.14	207.15	206.35	203.26	208.59	203.72	200.2	204.42	204.79	205.6	207.33	204.66	204.28	201.91	203.38	206.69	203.55	201.66	201.1	204.07	203.55	198.79	202.11	206	199.2	204.46	203.25	207.3	206.26	202.17	206.21	204.61	203.64	203.7	199.75	201.54	205.68	208.73
196.57	200.53	202.9	205.22	210.27	203.4	201.23	205.34	197.35	201.04	204.48	200.7	198.83	200.33	201.55	203.92	201.05	200.66	202.82	201.98	205.97	202.07	203.39	202.25	204.74	200.36	204.86	207.57	201.13	204.21	200.79	203.89	203.19	203.7	201	202.4	202.93	200.59	203.42	199.64	199.15	204.15	204.26	209.75	200.58	202.22	205.79	198.48	207.73	204.02
213.32	213.59	219.22	217.21	216.77	217.47	213.26	217.08	216.5	214.1	217.31	220.26	217.57	216.01	218.4	215.48	216.44	216.2	221.3	216.29	212.83	215.68	220.75	215.29	221.36	217.85	220.21	217.29	216.1	219.1	215.18	224.26	212.26	216.15	219.11	214.46	213.37	222.06	219.09	214.56	222.28	214.56	219.52	214.85	221.13	214.71	218.2	221.62	216.42	215.53
200.4	202.56	201.34	196.34	197.83	196.94	197.07	198.65	202.32	197.05	198.63	198.52	200.9	196.42	197.74	202.33	197.67	199.52	201.43	194.79	200.53	198.07	200.48	200.69	201.37	195.32	195.32	195.11	199.65	200.86	200.66	203.72	202.39	198.08	196.78	196.3	201.42	204.12	196.2	202.47	197.97	201.02	201.27	197.82	198.03	200.26	196.02	201.49	196.48	199.2
205.84	217.56	208.76	206.73	209.9	207.26	207.07	210	209.58	205.09	206.96	209.06	208.49	208.85	205.48	208.01	208.53	213.24	206.35	207.71	209.63	209.64	212.23	207.98	207.72	209.49	205.45	210.1	212.09	214.1	208.39	212.91	206.07	208.04	210.32	205.64	209.67	211.04	209.94	212.16	211.67	207.73	213.43	208.56	207.07	209.82	210.16	207.08	209.4	206.6
211.22	211.87	212.27	209.11	208.01	206.23	204.78	205.54	209.12	212.2	207.43	209.36	206.93	209.87	207.39	210.15	207.53	212.09	205.87	206.9	204.21	212.9	204.54	208.34	211.07	210.35	207.75	209.14	206.08	214.22	208.5	207.66	209.79	205.22	208.17	209.33	210.76	209.63	202.52	204.79	210.77	208.04	203.02	216.4	207.34	212.07	207.97	209.08	211.69	206.36
211.16	219.08	216	212.69	219.21	217.24	215.33	213.29	220.74	213.8	217.91	221.65	219.49	216.67	212.96	220.18	218.91	219.35	213.77	219.93	216.64	215.95	221.97	214.68	215.61	220.7	216.71	218.94	215.75	215.87	218.54	216.69	219.02	216.93	214.59	211.33	217.92	217.39	216.51	220	219.19	214.51	215.66	220.25	217.32	214.44	218.14	217.48	215.74	217.19
207.11	206.69	206.61	208.46	210.13	212.29	212.59	209.7	209.71	206.53	207.26	208.09	207.81	207.93	210.64	207.17	206.83	208.01	202.35	206.42	207.19	210.56	217.96	210.15	210.37	205.75	204.59	210.97	208.34	210.36	208.68	210.11	207.35	207.25	210.85	209.79	213	210.33	207.89	205.11	207.56	209.98	208.97	208.96	206.53	208.98	209.57	209.86	205.95	208.74
200.02	201.32	199.26	200.92	201.4	198.07	200.02	201.34	193.57	200.55	201.77	204.61	198.16	199.37	198.85	202.21	204.16	199.98	199.89	199.37	198.83	199.95	198.53	192.98	197.55	205.11	197.41	198.55	198.08	203.96	196.58	201	199.27	197.45	194.94	201.44	199.6	196.58	202.21	200.07	200.72	195.5	204.97	197.25	189.48	199.98	198.73	197.44	199.06	192.2
210.78	201.86	203.34	208.04	208.3	210.35	207.69	207.92	214.48	210.57	213.24	207.2	206.25	212.15	206.57	207.34	208.04	206.53	209.85	206.41	202.7	206.52	213.09	209.02	208.26	209.33	203.78	205.44	203.25	210.15	212.49	210.56	210.7	212.48	207.11	202.58	207.73	208.78	205.24	206.07	211.28	205.91	206.27	206.39	208.93	206.16	203.86	205.72	207.34	210.69
207.23	209.4	207.91	209.12	209.77	212.26	210.54	213.29	210.08	209.24	211.38	209.71	209.2	206.69	213.34	204.53	212.83	205.34	206.69	205.7	208.75	207.69	209.26	214.11	209.09	206.31	210.97	210.21	210.25	208.52	206.26	211.63	202.34	208.03	209.39	208.87	213.19	211.13	203.98	205.42	210.21	204.72	210.38	211.42	212.81	210.85	214.26	204.64	209.38	206.46
206.94	206.76	207.13	204.82	204.78	203.17	206.5	206.59	206.21	205.02	202.52	202.88	203.86	204.61	202.7	204.44	203.29	201.93	207.07	204.74	201.74	204.48	205	208.29	202.77	203.77	208.63	207.11	207.74	209.04	205.88	198.76	206.21	211.8	206.38	204.46	203.35	204.39	202.71	201.43	204.63	204.57	202.44	209.78	208.14	208.27	207.11	201.65	204.95	210.99
210.75	208.25	209.2	207.28	208.07	204.02	207.85	205.25	207.08	207.61	206.06	209.21	207.42	211.26	210.45	207.13	211.38	208.4	214.58	206.42	213.45	210.06	210.24	206.06	210.71	211.62	208.59	209.68	208.42	208.89	208.11	205.81	208.87	207.45	206.66	208.38	211.61	210.09	208.47	205.12	210.24	208.48	210.35	210.01	206.81	204.46	207.72	211.58	206.53	209.78
216.25	218.09	215.48	218.61	212.32	214.83	214.15	214.92	218.04	219.12	217.86	219.01	217.77	213.78	222.44	221.38	220.22	215.07	215.66	218.55	215.08	214.52	215.31	219.14	218.89	217.99	219.35	213.38	217.78	218.38	218.33	216.18	213.91	218.17	217.62	216	217.43	216.03	221.76	215.64	219.3	221.75	218.67	217.48	211.62	215.99	215.02	219.39	216.13	213.45
206.14	201.51	207.43	200.58	207.51	203.93	207.04	204.91	203.82	203.03	209.5	206.93	209.32	205.35	206.24	209.86	207.37	209.81	205.84	200.6	205.37	205.22	204.54	205.18	208.8	205.17	207.1	207.4	207.58	207.53	204.88	206.5	199.81	210.44	206.89	206.65	204.21	202.38	209.89	206.62	205.1	206.89	202.8	207.04	206.66	204.26	203.78	204.26	209.77	207.36
203.14	209.43	206.46	203.3	209.11	205.77	208.32	206.76	214.48	210.6	213.19	206.29	206.14	204.24	215.75	203.18	207.85	208.92	207.84	207.22	204.68	212.48	205.62	207.86	208.55	204.5	205.82	210.17	205.63	203.92	207.27	207.29	203.13	205.79	209.96	205.16	209.76	206.84	208.77	208.15	204.55	211.6	210.07	210.11	208.27	208.54	207.96	209.28	200.79	204.89
203.75	203.49	206.32	204.78	207.2	206.89	201.68	202.11	199.9	205.82	201.59	204.52	199.19	202.3	198.11	203.57	207.35	201.45	204.94	202.58	200.44	206.07	204.3	202.96	205.07	203.24	202.41	206.99	200.33	203.38	204.01	200.26	200.99	202.52	202.82	203.59	202.66	199.82	201.39	206.07	202.87	203.1	202.84	202.91	204.45	204.55	204.65	203.4	202.08	198.15
198.15	199.51	198.98	200.12	198.94	200.93	197.35	200.11	195.89	200.14	198.37	201.98	200.02	203.9	202.07	201.2	195.35	199.9	200.24	201.82	202	205.25	201	201.23	200.87	205.2	199.22	201.17	198.36	199.44	198.86	206.33	200.47	204.58	198.88	197.29	203.66	201.82	200.23	204.26	200.22	199.7	199.6	199.48	202.23	199.18	202.34	200.81	199.94	200.34
208.7	209.2	209.2	207.67	206.63	216.1	209.69	209.68	214.91	208.58	208.83	209.25	213.09	209.55	206.42	211.22	211.61	208.25	208.95	210.69	210.4	212.84	212.25	209	209.09	211.71	209.61	208.73	205.84	209.39	212.58	211.47	211.89	211.25	208.47	213.06	208.02	212.6	208.26	213.2	210.88	208.82	207.59	206.66	211.27	209.46	205.29	210.42	212.91	204.49
200.79	200.31	196.7	196.83	196.6	200.81	198.59	200.68	199.72	201.12	204.35	204.75	199.49	195.5	203.84	197.14	202.99	203.6	201.3	199.49	199.93	198.35	196.02	198.68	195.95	195.28	208.51	190.29	201.32	202.54	200.27	197.49	201.94	198.17	203.07	200.66	199.23	199.07	190.82	198.8	200.83	198.84	201.58	197.33	201.22	199.34	195.6	200.95	194.83	199.27
202.55	199.13	206.5	202.74	200.47	205.16	205.82	199.72	200.46	206.26	204.03	201.93	202.48	207.57	197.19	207.25	203.57	202.65	203.31	197.68	203.75	206.93	200.74	207.21	197.01	204.77	202.34	200.71	210.64	208.14	202.3	197.25	200.46	201.82	204.2	205.55	204.75	200.75	203.06	201.83	200.04	203.22	198.46	206.58	196.8	204.62	202.01	197.92	197.35	201.49
212.34	207.28	204.98	204.13	209.87	210.34	210.72	210.49	204.73	208.15	211.33	211.33	208.71	208.89	209.83	203.83	212.32	207.37	205.84	205.94	207.97	202.11	211.98	209.38	208.03	206.86	209.18	209.86	209.04	208.82	211.3	211.35	211.06	205.05	210.96	208.32	210.67	209.09	209.85	205.57	211.5	210.42	209.86	209.92	210.39	204.21	205.42	208.23	210.06	209.21
198.58	195.72	198.2	200.37	199.16	205.83	196.41	201.71	197.44	200.69	197.94	202.88	201.9	196.69	194.68	202.03	197.33	200.25	198.81	194.07	198.99	200.21	198.42	199.46	199.51	197.88	197.15	197.19	197.92	198.17	199.1	197.98	201.47	193.85	196.73	201.61	198.83	198.67	201.03	196.99	196.41	202.68	198.13	200.46	195.08	199.47	201.7	197.24	196.18	200.03
200.27	203.71	199.88	199.48	202.09	195.02	199.55	204.34	199.13	197.12	204.9	196.07	204.73	203.24	200.52	199.44	200.27	196.76	202.93	204.01	198.53	197.79	200.31	198.25	200.28	197.29	200.73	206.35	203.62	202.48	201.65	198.86	201.81	201.17	197.41	197.66	201.49	200.87	201.47	200.12	202.61	201.43	204.73	200.52	200.51	197.35	193.99	201.02	199.9	200.1
210.72	208.79	207	206.89	206.45	206.88	209.6	209.43	208.82	205.94	208.25	206.64	209.59	213.19	202.96	206.84	206.28	205.26	207.39	208.94	207.15	205.01	207.68	199.82	206.83	212.68	209.6	209.95	207.78	208.93	205.24	208.58	203.25	212.49	209.01	205.48	210.6	207.67	207.02	208.41	206.61	206.57	211.57	209.02	208.33	204.99	206.46	207.23	208.07	207.13
195.81	202.98	198.01	202.49	199.03	200.48	203.17	201.43	205	199.04	200.83	199.42	205.25	198.1	200.79	197.75	199.13	199.57	202.86	197.76	199.97	202.53	196.77	197.89	204.57	200.5	201.84	197.27	201.3	199.64	197.31	200.45	199.43	201.22	195.71	202.15	200.18	198.18	196.62	202.02	199.44	200.77	194.21	197.69	202.04	203.56	205.59	201.51	202.4	200.77
216.95	216.77	221.08	219.52	216.76	219.41	217.71	215.35	214.7	218.58	214.41	218.99	213.59	216.62	217.99	216.28	216.31	213.42	212.76	217.13	217.71	216.78	220.54	214.53	220.31	223.62	217.23	218.35	219.79	216.8	220.01	214.95	216.6	220.56	217.78	212.81	218.93	217.25	216.41	215.69	214.93	221.12	217.4	214.38	217.77	214.99	217.21	215.93	213.47	215.97
202.68	202.95	201.06	201.8	203.7	206.96	204.25	202.31	204.45	196.68	208.16	201.94	207.04	203.76	208.67	202.74	203.05	207.21	203.74	203.04	203.37	207.8	201.92	203.05	200.8	199.22	202.5	203.4	205.75	204.98	204.56	204.91	203.23	202.58	204.08	203.31	200.76	200.68	202.6	205.25	200.55	202.63	207.12	204.05	206.38	204.39	205.22	204.01	203.86	203.67
202	209.19	200.42	205.49	201.26	207.21	204.36	202.56	208.06	204.34	207.98	206.9	209.17	206.12	201.49	203.53	205.23	205.74	206.23	204.17	206.78	209.28	202.07	198.62	206.85	203.96	204.84	203.64	202.73	203.61	203.25	204.59	204.29	205.16	204.55	202.76	203.5	201.04	203.22	202.34	203.49	203.47	201.65	208.01	204.24	201.03	204.05	205.48	198.64	209.24
212.31	217.73	217.38	217.07	216.12	218.29	214.95	216.39	214.77	219.09	216.51	212.86	212.48	220.97	218.37	216.48	215.25	216.64	217.45	219.33	219.97	216.78	211.95	216.57	213.53	215.69	221.41	218.34	215.43	212.67	217.77	219.16	219.87	217.77	220.78	218.74	218.88	220.31	219.57	218.17	214.52	220.76	219.23	212.47	219.91	215.91	216.93	223.25	219.01	216.29
215.24	217.66	215.23	214.3	220.51	216.19	216.12	218.15	219.62	217.65	214.76	217.56	219.68	219.33	216.86	218.67	213.31	216.66	218.34	214.17	220.22	216.7	213.11	216.65	213.71	216.06	213.37	215.56	216.35	216.81	213.69	217.31	216.32	219.46	217.37	219.73	212.65	217.5	213.27	216.99	217.22	219.14	221.96	215.72	219.71	218.4	215.38	213.24	217.32	216.38
215.1	210.27	215.4	213.61	210.16	211.29	210.93	212.91	211.2	212.35	208.17	210.17	214.85	216.58	211.7	211.8	211.47	213.68	211.17	214.23	207.92	209.58	214.12	206.85	209.71	213.92	211.57	208.55	215.28	214.92	208.33	207.82	209.18	209.43	215.24	208.48	212.68	214.92	214.33	212.67	208.16	214.72	208.1	211.18	211.54	212.17	212.63	213.5	206.71	207.22
212.15	208.23	210.26	209.05	212.91	212.36	210.55	210.81	213.96	209.96	211.21	213.2	211.13	210.56	214.28	214.38	213.13	211.64	212.63	211.94	215.66	206.76	212.72	215.06	212.25	210.23	213.17	208.7	216.44	206.36	205.52	213.58	212.95	211.38	211.15	214.58	214.53	212.87	210.58	209.55	214.63	213.55	210.49	214.02	212.85	212.96	210.77	211.55	212.27	211.06
220.34	213.96	218.34	217.3	218.88	212.35	222.2	218.1	216.79	214.71	216.99	215.86	220.74	218.95	218.54	217.74	219.56	216.39	217.2	216.15	217.81	218.77	213.82	219.23	218.1	212.81	218.6	214.46	217.8	218.8	218.7	221.94	219.37	221	216.72	217	218.09	219.17	218.26	215.62	215.75	216.42	218.2	217.83	213.16	213.98	219.91	218.74	218.41	220.63
201.92	197.06	200.47	201.3	201.67	203.36	201.25	201.59	200.88	198.38	200.91	202.06	199.4	201.96	195.89	197.74	201.3	201.5	201.4	201.29	201.51	202.36	202.42	198.88	199.3	201.3	199.82	196.57	207.1	199.56	201.26	203.87	201.05	205.48	196.3	194.92	202.36	197.58	205.62	202.77	197.13	200.39	198.48	199.45	198.93	200.75	203.58	199	204.87	203.38
215.96	210.08	211.93	211.33	211.48	213.04	216.92	211.05	212.53	215.68	212.74	216.99	212.2	212.84	213.86	213.59	212.77	211.08	216.01	213.81	211.87	211.05	209.14	217.36	209.96	212.19	210.47	211.34	212.29	212.56	209.51	211.82	212.64	213.6	207.87	210.97	210.43	216.47	211.56	208.05	213.06	214.93	214.62	217.07	212.6	212.47	209.5	215.66	210.27	213.75
201.77	208.55	207.25	201.99	204.52	205.65	205.94	205.93	206.26	207.02	204.74	205.44	204.27	203.18	205.93	205.59	206.53	203.28	204.06	209.11	205.78	203.03	203.76	208.69	210.8	200.17	206.61	204.65	204.69	205.57	206.72	209.35	202.08	202.56	205.36	206.53	200.93	206.24	207.86	210.05	203.24	211.09	202.37	208.02	211.52	205.21	204.3	204.21	205.64	202.62
217.44	219.83	216.13	219.35	216.04	222.1	220.35	217.88	220.18	218.35	216.38	214.18	219.96	213.69	221.15	213.82	216.25	218.05	215.96	216.61	217.76	217.04	219.64	217.61	218.27	218.41	214.75	216.11	216.49	221.79	218.47	217.01	216.08	217.53	219.85	222.52	218.41	222.98	216.05	216.11	219.24	222.56	213.17	215.77	215.67	219.52	215.67	220.06	213.83	217.45
216.39	212.21	213.89	212.83	206.91	211.22	214.27	212.63	211.5	210.2	213.44	207.95	212.55	211.89	214.99	209.89	211.77	214.49	215.94	214.19	213.4	209.17	213.23	210.9	215.18	211.96	215.08	211.18	218.15	217.31	210.28	216.91	213.74	210.39	218.25	211.62	213.81	213.9	210.3	212.66	210	212.09	214.02	210.54	214.5	208.89	215.09	215.63	213.09	213.96
203.22	206.3	199.85	200.81	203.61	203.19	202.38	198.27	207.66	198.52	202.9	204.53	207.5	202.72	201.43	203.24	206.56	201.93	201.49	200.35	201.38	198.13	200.64	200.58	202	204.84	201.54	201.05	200.08	204.57	207.95	200.65	197.99	205.66	203.67	203.78	202.23	205.44	203.3	205.02	204.89	203	203.19	201.72	203.47	204.2	202.35	206.58	200.9	201.39
207.04	206.53	207.84	207.71	201.14	208.15	206.62	204.65	204.6	206.08	206.02	208.65	207.77	200.24	211.16	207.13	210.17	212.43	201.04	208.27	209.14	208.09	207.94	207.66	205.4	208.6	207.39	206.74	209.01	208.49	207.81	208.8	208.91	203.77	208.39	204.91	208.46	207.25	208.46	208.63	208.94	210.79	207.3	207.95	207.89	209.42	210.57	209.61	210.16	205.11
207.81	202.49	199.99	207.16	200.85	200.71	201.14	202.49	207.79	204.54	201.86	199.71	202.74	205.77	207.62	209.61	206.43	203.59	201.6	198.8	204.86	204.22	203.54	202.45	204.64	203.03	201.12	204.11	200.85	201.87	198.65	204.92	203.6	202.5	204.16	205.67	201.42	202.32	206.3	206.68	206.18	200.57	204.32	207.2	202.18	206	204.57	204.4	203.42	204.74
210.59	211.17	215.11	211.07	214.6	214.15	212.76	208.4	209.19	213.47	210.91	208.53	212	215.71	212.14	207.94	210.15	209.49	208.02	214.71	214.04	208.48	206.41	209.98	213.94	211.87	216.19	212.1	210.26	212.1	210.95	210	212.85	209.14	208.78	210.7	210.37	212.48	211.55	210.66	214.9	215.65	207.79	213.32	211.81	215.19	210.41	213.07	212.03	210.24
207.12	204.93	204.26	208.27	209.24	203.37	204.03	207.03	207.18	209.65	208.21	210.38	208.55	205.96	205.35	206.46	210.44	205.96	207.12	204.85	208.39	206.13	206.09	208.83	207.96	210.06	209.86	206.95	207.21	211.29	208.44	211.31	206.63	210.69	204.77	204.43	210.4	208.15	207.26	210.47	209.69	203.8	210.93	207.17	203.29	201.74	212.15	209.69	204.14	207.25
209.95	208.99	202.45	210.15	208.12	208.96	207.63	207.18	206.91	208.38	210.28	213.55	205.18	208.28	208.78	208.63	211.21	208.7	207.53	208.85	210.98	213.31	206.24	206.91	209.97	206.2	205.45	207.35	207.53	212.74	207.94	206.83	206.63	207.86	204.34	207.47	209.12	206.06	212.97	212.31	211.93	208.3	205.43	211.01	207.84	214.77	208.46	208.96	206.68	208.05
204.64	205.97	204.67	202.99	204.65	206.9	205.84	203.18	203.67	201.55	212.97	202.57	201.65	203.96	204.49	211.08	208.92	203.62	204.99	206.74	203.07	204.12	200.66	206.04	205.81	201.92	208.7	203.91	206.3	204.68	205.89	207.04	201.43	205.92	204.37	204.09	204.13	201.37	204.69	206.67	201.87	204.45	207.09	206.44	203.4	207.05	208.56	206.55	203.07	203.91
213.96	211.63	207.14	210.98	211.65	212.34	214.64	207.12	212.16	211.99	209.29	208.53	211.03	215.96	211.38	215.6	214.79	212.86	211.64	209.31	215.33	209.33	210.79	211.08	208.37	214.56	210.32	207.05	209.72	210.89	216.62	210.13	208.26	210.86	216.43	209.98	211.98	212.82	208.26	216.4	212.97	214.8	209.42	212.96	212.5	210.65	207.88	210.36	208.79	210.77
203.22	200.99	199.86	200	198.48	197.97	199.83	198.9	196.78	203.08	200.75	197.81	204.64	203.04	200.49	199.54	202.7	206.1	200.43	196.98	202.73	198.21	203.99	203.26	200.87	199.11	206.67	199.31	202.21	199.54	198.93	201.25	204.37	205.17	199.1	199.88	203	201.67	199.82	198.27	200.35	198.08	198.31	202.71	198.17	199.34	194.94	200.42	199.61	193.18
200.06	198.58	203.08	204.3	201.43	202.09	204.9	204.54	202.81	203.1	201.43	199.61	200.7	201.41	200.31	202.46	202.55	203.59	200.26	207.68	201.65	204.94	201.84	207.32	202.77	202.24	202.55	202.53	205.94	201.95	204.99	203.54	204.9	198.07	205.49	199.33	207.44	200.72	200.21	202.43	203.03	203.94	204.61	203.61	205.67	204.78	201.49	203.39	203.72	202.42
205.33	208.43	208.44	206.3	205.32	212.83	207.67	211.95	202.61	208.21	208.49	212.56	209.98	206.53	206.86	207.24	212.85	205.65	205.8	205.44	208.8	208.79	207.63	209.34	211.63	208.11	206.82	205.1	209.07	205.48	206.19	208.37	205.1	203.89	207.47	211.3	206.83	205.7	205.19	208.67	205.29	208.71	213	211.96	205.7	210.79	207.51	209.91	212.77	206.67
200.09	199.24	199.83	204.04	204.24	200.48	196.45	204.03	198.82	197.78	197.16	197.58	196.88	201.83	203.76	198.66	197.01	199.24	201.09	204.79	197.39	198.05	204.01	201.1	198.73	199.78	201.16	203.64	200.92	200.7	202.08	196.07	194.93	195	202.34	198.44	202.15	199.57	200.49	193.78	196.92	201.82	201.21	199.35	200.33	198.86	198.99	198.84	197.83	197.94
200.13	204.08	201.61	202.94	205.34	211.61	203.51	203.37	203.05	204.45	203.42	203.53	205	200.62	203.46	199.68	201.32	202.28	201.52	200.14	202.8	204.32	197.04	201.37	207.89	205.67	207.12	199.44	201.51	204.68	203.67	202.09	203.91	197.55	204.36	203.72	202.53	206.85	203.1	201.3	207.26	202.97	204.23	201.89	201.58	202.21	199.61	198.31	203.36	202.32
210.02	207.89	209.69	212.75	206.79	206.42	209.81	208.27	204.35	207.14	209.99	207.49	212.26	206.33	209.8	212.34	212.4	202.96	209.72	205.44	209.46	207.33	209.45	204.23	206.26	204.71	207.16	207.6	210.76	205	206.38	209.57	207.73	207.21	208.15	201.99	211.28	209.14	210.57	210.3	204.68	209.66	208.24	208.46	205.74	211.23	206.82	209.8	203.63	204.97
202.28	206.02	203.12	199.49	200.79	202.39	200.13	208.84	204.99	204.38	202.02	200.46	204.84	200.44	201.65	205.7	204.91	202.02	208.17	205.95	203.2	204	202.02	203.51	202.55	206.31	201.09	205.62	201.69	201.69	200.46	205.41	208.66	204.08	202.63	202.22	200	205.16	203.93	207.07	201.79	203.89	199.95	205.83	206.7	201.73	207.97	199.63	200.57	207.95
214.78	206.12	207.02	211.25	210.26	207.55	207.81	206.64	208.24	208.66	207.47	205.38	210.86	207.13	207.81	206.09	203.78	204.9	209.81	206.68	209.23	213.46	202.97	209.56	204.86	206.49	200.47	209	204.8	202.88	210.68	203.99	207.3	212.76	209.34	210.36	210.73	210.31	205.55	210.9	206.07	212.3	210.13	208.46	207.16	206.06	207.54	202.17	207.69	206.88
211.17	212.06	211.09	208.12	211.71	211.88	213.76	208.62	208.99	211.89	205.32	204.56	213.62	209.08	206.8	208.82	213.55	211.17	213.84	206.28	208.75	210.16	210.15	203.5	214.15	209.15	209.22	210.89	208.23	208.92	209.33	210.59	210.43	210.36	207.91	208.63	208.32	208.77	209.24	212.53	215.43	209.02	212.24	213.06	208.18	208.18	203.62	211.15	212.1	206
208.59	209.8	206.64	205.76	209.84	205.62	212.42	206.31	211.18	206.87	204.94	208.81	209.95	210.03	203.48	205.18	207.71	209.16	213.18	208.54	208.54	208.4	204.5	209.25	209.21	211.22	212.17	210.69	204.56	206.05	207.26	207.55	209.34	205.63	210.26	206.72	210.9	210.18	208.84	209.04	205.76	205.03	206.71	208.03	206.33	210.15	211.17	211.77	206.76	211.74
196.74	198.26	201.23	196.47	204.58	199.29	197.91	203.08	202.81	198.62	201.52	199.42	200.21	204.6	202.59	203.23	205.11	200.01	202.27	201.99	202.59	200.53	198.57	200.71	206.47	202.88	203.29	201.58	200.17	200.31	199.25	197.4	201.68	201.56	205.25	197.07	198.14	198.43	199.98	198.76	200.03	198.47	203.85	201.59	203.49	203.02	200.93	197.13	198.69	201.56
203.11	204.11	204.22	204.47	202.24	205.62	201.47	202.04	205.5	205.53	204.12	196.53	199.5	204.68	206.28	204.3	196.68	200.88	203.17	202.15	207.15	202.68	205.4	202.81	203.04	203.08	201.76	202.88	198.57	205.08	202.88	205.63	201.84	206.14	202.98	205.97	199.6	200.71	200.53	207.58	203.03	202.91	198.14	207.48	202.77	199.05	200.43	202.2	202.12	202.13
215.87	212.04	211.59	210.84	211.29	211.26	217.69	212.81	212.3	212.54	214.14	209.82	211.39	209.8	218.22	216.93	212.17	212.62	212.21	214.16	211.31	212.28	215.64	211.01	218.8	210.73	216.69	214.31	219.07	209.44	207.12	212.35	213.31	216.15	215.78	217.25	218.18	216.38	213.81	216.72	214.25	213.27	215.94	214.27	211.07	216.29	212.4	212.63	215.07	206.84
203.91	202.1	202.72	205.36	203.74	200.84	203.07	202.92	206.66	203.59	208	202.47	206.16	204.74	202.64	205.3	201.97	203.62	203.51	203.4	199.17	208.76	203.37	203.6	204.6	199.4	204.01	198.49	201.89	203.51	202.98	201.69	203.49	201.01	203.28	203.07	203.7	203.63	200.84	200.89	204.15	205.32	204.26	205.94	208.33	202.2	202.02	201	200.76	204.57
214.69	217.22	213.58	216.59	215.39	210.13	209.42	213.56	210.88	215.4	214.61	210.83	214.3	215	208.89	216.39	213.38	211.61	215.75	213.38	212.44	214.87	214.35	212.88	211.47	213.81	215.7	214.1	210.39	211.54	214.55	214.88	211.25	218.65	212.6	210.63	219.83	215.34	211.94	212.12	215.93	211.62	212.65	211.92	215.94	214.95	214.9	215.94	217.33	213.45
205.22	206.21	199.79	204.8	204.36	204.13	201.96	201.79	201.6	203.14	207.04	204.33	201.9	204.15	204.9	206.71	202.76	201.73	200.82	204.32	201.19	205.53	202.22	201.99	197.41	202.59	202.72	202.5	200.63	203.81	203.7	201.36	205.5	203.53	206.76	202.25	205.02	202.32	205.15	207.68	203.11	209.46	203.33	203.29	201.17	206.52	203.21	196.9	203.7	207.16
207.67	208.29	211.31	208	207.13	209.38	207.26	217.4	206.74	211.94	205.93	208.38	209.08	209.56	208.5	204.51	207.15	208.92	208.58	211.45	201.21	211.93	203.79	202.95	209.83	205.98	208.7	206.93	205.87	202.49	207.17	208.57	210.8	212.11	207.73	204.69	205.04	213.99	203.85	209.73	208.2	207.29	204.3	207.08	208.4	210	206.44	204.87	207.91	214.75
206.39	204.92	209.57	203.58	206.45	203.33	201.79	205.48	205.86	202.6	206.23	206.2	204.52	206.09	206.55	205.19	206.16	202.54	203.63	204.25	202.11	204.2	207.31	204.82	206.84	204.14	206.16	206.22	208.87	206.23	207.15	208.74	205.97	204.06	207.18	205.62	203.23	209.63	208.78	207.12	203.33	205.15	205.76	205.42	205	207.44	206.02	211.5	206.42	204.89
203.88	212.42	201.22	210.85	210.44	209.28	210.24	213.74	205.76	209.07	205.81	212.95	214.6	206.97	213.96	210.49	208.75	209.16	205.52	205.78	214.92	210.1	209.63	207.83	207.52	211.06	210.04	207.73	209.63	210.22	209.99	210.26	205.25	211.06	215.95	208.86	205.83	206.67	210.23	211.65	208.33	208.75	206.31	210.59	206.49	209.21	205.31	207.23	214.18	210.66
201.48	201.38	203.13	201.81	205.97	206.21	203.52	203.65	207.66	197.9	204.76	200.82	197.29	201.59	200.16	202.56	202.72	207.78	203.97	198.95	205	201.05	203.7	208.85	205.21	202.75	205.23	206.1	204.04	205.6	203.77	204.8	203.97	203.97	206.24	200.05	204.31	200.48	202.94	211.05	205.95	206.65	207.61	201.72	204.93	203.26	199.62	201.81	203.81	203.2
224.68	215.53	215.99	218.64	217.67	221.98	219.79	214.27	218.95	219.82	216.74	218.69	211.33	214.34	218.53	216.98	217.31	214.85	215.96	216.82	216.56	218.37	216.5	219.07	218.11	220.78	215.27	220.18	215.13	215.05	214.53	218.41	215.77	220.21	218.54	216.42	214.36	217.56	221.03	219.56	215.21	216.79	216.76	217.53	215.36	220.18	216.28	216.04	212.11	218.02
206.56	202.5	204.26	200.58	200.96	205.07	205.02	199.93	207.89	200.78	204.92	203.69	203.04	204.82	202.78	205.98	208.86	203.51	204.34	202.11	204.69	207.62	206.05	204.49	204.88	206.85	200.23	206.88	201.9	205.68	207.77	205.08	207.32	208.13	206.65	205.49	206.74	206.51	212.67	205.53	202.73	203.82	204.72	205.02	201.83	203.9	204	208.54	203.94	202.42
199.56	195.73	198.5	197.73	195.19	201.85	197.58	201.29	203.93	200.68	197.77	199.24	198.09	198.11	195.6	193.59	195.67	198.91	199.22	201.16	197.69	201.03	198.75	199.18	197.88	198.32	197.31	196.82	198.56	202.56	201.26	194.95	201.65	194.11	198.19	197.54	196.09	196.91	202.28	192.87	196.8	198.75	198.75	197.06	194.35	199	196.97	196.58	196.81	198.26
207.1	209.52	211.22	207.76	213.24	209.39	210.89	214.44	208.03	209.28	208.67	207.69	206.97	208.97	208.89	209.27	209.74	206.59	208.47	209.49	207.19	210.81	207.38	208.16	207.55	206.8	210.13	208.38	205.94	205.82	207.08	207.91	207.32	210.38	202.61	208.77	205.49	211.7	208.57	208.5	206.63	207.55	209.3	207.68	211.43	208.32	210.09	212.13	207.01	204.89
210.4	209.64	211.14	204.76	203.17	207.22	210.38	209.79	208.54	204.9	202.84	213.05	208.21	211.38	208.52	208.95	208.46	209.3	208.43	210.23	210.76	204.97	212.72	211.05	208.04	211.81	208.14	205.56	212.25	207.44	205.41	205.05	213.6	210	207.13	209.13	208.39	206.5	207.36	207.13	209.31	205.39	210.16	208.86	205.15	208.31	210.01	207.37	206.88	210.22
199.04	197.47	198.74	202.32	198.13	198.88	199.6	198.09	201.1	199.24	198.2	200.4	198.51	206.87	199.78	200.52	198.41	205.6	199.64	194.51	200.83	194.49	204.03	195.36	204.75	204.83	196.37	201.83	197.99	202.32	203.26	200.09	197.77	199.03	197.19	199.57	200.2	203.34	203.32	199.45	197.54	198.87	196.9	194.93	203.93	199.13	205.13	200.87	206.23	201.65
211.44	215.18	212.21	212.82	211.52	211.33	214.93	210.38	210.92	213.53	212.85	213.31	214.76	215.42	211.99	212.78	213.97	211.11	212.64	218.05	215.61	215.4	216.14	214.68	211.93	214.22	216.24	215.31	211.08	211.69	214.06	215.1	211	218.13	212.07	214.68	211.2	213.6	215.96	211.89	212.75	212.76	217.03	216.68	211.47	213.39	209.06	211.36	216.41	211.76
208.21	209.17	206.69	206.45	205.3	206.39	206.69	209.87	202.27	208.76	205.74	208.04	207.12	206.91	204.98	209.37	205.01	211.17	207.84	209.53	207.05	207.23	209.74	207.94	204.43	207.63	206.94	206.53	207.42	208.88	207.61	206.64	207.87	212.01	210.67	208.84	209.29	205.73	207.73	207.32	206.06	206.14	210.6	210.12	211.19	207.4	205.6	205.46	203.84	212.63
218.36	219.62	221.57	219.02	215.06	221.04	219.29	219	216.47	212.65	217.63	219.3	220.16	213.05	220.85	215.91	208.6	219.34	218.27	216.44	215.77	215.45	217.87	214.33	215.04	214.47	215.58	217.59	219.99	214.97	213.87	215.65	215.35	215.68	217.04	215.89	217.42	220.01	216.85	217.2	215.31	219.12	214.76	219.7	216.47	217.23	213.73	218.27	218.31	219.49
198.92	201.76	202.4	195.97	201.58	202.21	200.6	198.21	199.87	199.98	200.24	203.66	201.09	203.49	201.41	201.01	196.6	197.39	198.13	201.57	197.82	202.69	203.45	197.57	200.88	203.24	202.76	200.74	200.14	199.44	201.74	203.44	202.13	200.86	202.93	204.06	197.89	200.34	199.77	201.58	205.97	200.19	201.43	196.98	199.27	194.61	199.19	197.01	196	199.1
199.17	203.37	202.14	203.24	200.94	201.4	201.07	201.54	200.67	199.09	200.35	203.54	203.94	201.47	201.18	200.3	204.71	206.41	203.45	202.66	200.17	201.19	203.62	198.1	205.05	202.16	204.89	203.95	204.05	200.98	196.2	199.44	204.44	201.42	204.37	202.93	206.32	200.79	201.34	197.6	197.19	198.78	203.09	205.54	203.11	204.58	200.66	202.05	198.2	204.16
205.13	206.54	210.04	213.4	208.05	209.82	212.01	207.34	206.12	211.41	207.53	209.57	210.51	212.57	212.05	213.41	210.59	211.12	216.42	209.49	210.13	204.37	207.64	213.39	208.05	214.32	214.13	211.77	211.59	210.31	205.32	207.68	208.27	206.35	208.63	202.92	213.6	210.79	208.84	211.85	206.6	209.59	213.51	208.56	210.54	209.2	209.58	209.07	208.32	210.51
207.85	208.27	205.69	207.84	207.17	204.95	206.49	208.05	207.74	207.96	202.54	205.28	203.85	207.16	203.53	202.64	201.45	203.81	200.88	206.72	202.65	203.71	205.08	206.69	202.26	204.81	205.71	211.69	202.85	202.06	205.7	206.51	204.66	202.21	206.32	202.13	206.83	201.4	205.43	207.26	206.44	204.28	205.4	203.51	201.74	197.31	202.82	201.34	203.85	208.74
195.94	194.36	192.52	195.3	199.87	193.21	192.36	197.43	196.87	197.2	199.48	194.94	195.99	194.49	202.58	196.99	196.74	197.21	193.9	195.03	195.92	196.97	191.52	195.47	194.52	197.92	196.61	197.36	195.94	196.33	198.28	193.31	192.49	196.55	194.86	193.01	196.04	195.91	193.13	191.29	196.15	193.08	194.8	197.98	195.93	197.98	197.72	197.8	196.43	194.07
213.08	217.54	214.68	215.64	213.41	211.47	210.67	209.71	215.15	219.61	211.97	210.23	213.73	208.2	211.99	217.25	217.28	212.74	214.2	215.07	216.62	218.06	214.04	213.87	210.45	211.75	213.14	212.14	213.04	214.22	216.22	215.22	214.67	208.92	211.52	213.96	213.42	213.74	221.54	213.69	210.25	215.68	213.68	218	209.27	213.52	209.69	215.91	211.32	215.28
210.7	209.69	212.03	206.84	210.38	207.19	209.11	209.57	205.22	210.04	207.34	209.42	209.56	209.99	207.03	206.68	207.28	209.83	211.7	207.64	215.04	207.3	208.78	204.88	205.8	212.56	203.65	209.38	206.98	206.94	207.83	207.41	207.14	208.3	203.35	212.39	200.25	208.03	212.28	206.91	210.34	206.97	213.69	210.75	207.31	212.03	208.8	205.7	209.89	212.14
211.94	209.99	207.09	208.61	207.73	210.89	212.75	205.64	209.28	212.56	206.27	202.34	208.43	210.14	209.66	206.78	204.91	211.12	210.08	205.44	211.05	210.03	205.31	210.23	206.68	210.02	209.06	208.33	207.36	211.34	205.98	209.91	208.47	212.1	208.88	206	215	206.65	207.84	207.59	212.15	206.01	210.37	204.92	210.31	207.98	210.16	209	211.35	212.25
201.44	202.18	199.97	200.63	202.11	200.3	204.98	201.15	199.98	205.65	199.45	201.49	196.16	200.37	200.43	202.02	199.91	195.06	197.53	196.2	205.43	199.07	201.7	199.97	202.74	201.58	201.88	203.11	198.02	201.9	204.16	202.05	198.97	201.36	201.32	196.68	194.4	202.92	204.95	203.96	197.1	199.78	196.19	201.28	202.57	201.65	199.01	198.55	201.8	200.84
197.37	202.28	202.33	202.1	199.36	205.08	194.96	199.37	198.25	201.49	199.58	199.69	199.01	200.14	199.01	197.27	200.22	204.01	197.93	202.14	199.89	200.8	202.71	200.78	203.59	197.76	199.3	196.96	197.55	198.92	198.99	200.89	201.78	197.59	198.04	199.14	195.63	194.21	199.61	195.86	199.75	202.05	196.96	199.64	199.53	203.46	194.82	198.38	201.58	198.31
209.82	208.52	211.75	212.91	213.05	208.28	214.03	216.67	209.73	210.84	213.17	215.77	212.7	209.69	212.1	213.15	208.86	211.96	211.8	214.24	212.81	209.06	211.81	209.87	209.43	210.25	212.66	208.75	215.47	212.04	210.52	212.69	210.78	212.81	211.74	209.52	212.35	207.64	214.15	206.77	214.5	210.99	209.22	213.48	210.24	217.61	212.28	213.15	209.09	211.13
211.8	203.05	213.38	208.87	204.5	205.04	206.87	209.25	206.03	207.15	209.59	207.66	208.81	207.06	207.54	208.85	210.59	209.73	207.25	208.53	206.71	207.02	206.79	207.84	206.47	205.87	206.89	204.59	210.38	210.64	205.8	211.35	210.08	213.68	204.89	209.44	208.28	205.82	206.75	209.79	206.56	208.44	205.36	210.95	206.22	208.36	211.88	208.25	209.56	210.18
199.49	205.02	202.59	207.03	203.16	203.59	205.04	207.33	201.43	207.72	207.18	202.54	208.01	204.68	204.55	209.97	205.24	204.62	202.72	205.35	202.54	204.03	208.66	203.21	207.32	208.83	209.45	205.94	199.63	206.43	207.18	206.23	204.57	201.64	202.63	206.98	205.32	200.98	199.42	202.19	205.63	203.41	203.26	205.64	204.55	205.85	204.58	201.35	204.03	201.74
203.47	210.63	207.14	210.35	209.82	209.08	207.17	209.1	210.5	207.2	211.73	209.06	209.66	213.5	208.11	208.76	209.99	211.71	204.57	208.92	209.16	207.44	207.31	208.91	210.03	205.52	210.93	209.67	208.03	202.63	212.58	209.2	212.67	208.42	211.12	207.06	212.74	211.94	210.23	208.29	212.66	209.99	208.98	210.29	211.51	211.11	208.24	207.33	211.97	205.59
205.6	199.96	203.73	206.77	202.58	201.13	209.23	205.05	204.14	204.83	206.39	200.33	201.83	199.17	209.33	207.14	199.61	204.4	201.19	201.51	199.94	205.24	200.19	204.1	203.94	207.4	197.55	203.16	202.3	201.74	210.82	205.93	202.65	205.42	204.95	202.32	199.52	201.82	199.69	206.85	201.18	199.91	203.72	203.33	203.19	206.65	208.37	202.71	204.19	198.36
220.69	218.44	215.6	222.5	215.63	218.11	219.84	216.16	219.11	217.84	217.31	216.16	220.13	222.25	220.9	218.2	219.96	216.76	215.06	217.87	212.89	219.76	217.74	213.02	221.43	221.55	220.45	218.23	215.68	221.26	216.65	220.43	218.79	219.77	220.61	219.67	215.17	217.51	218.61	222.23	211.9	222.89	218.33	217.9	222.42	218.41	212.08	218.08	213.4	218.11
206.63	209.63	206.63	208.16	211.1	208.53	208.55	209.13	207.91	211.19	208.17	210.11	206.21	206.27	211.25	204.2	210.72	203.98	208.89	209.68	209.74	208.44	204.38	210.75	206.51	209.07	204.85	207.23	208.43	205.98	207.92	214.44	208.4	212.33	211.7	209.98	207.48	212.4	210.82	208.81	208.57	205.21	212.47	207.03	205.69	213.5	205.35	207.88	210.56	213.51
211.9	217.4	212.63	204.94	211.99	208.41	212.71	212.97	209.36	212.35	215.73	212.67	211.69	213.43	211.05	212.93	209.89	212.22	212.39	213.6	210.36	210.65	209.32	215.46	208.65	210.83	215.57	209.92	208.26	209.7	213.07	211.58	209.59	212.42	212.67	210.07	212.16	209.02	211.09	210.38	210.54	214	208.99	216.18	212.87	213.11	215.28	211.39	208.36	210.65
211.12	210.74	209.31	208.49	212.69	209.82	208.2	210.25	209.45	207.42	216.95	212.02	208.67	211.74	211.26	217.37	206.96	208.09	205.61	210.53	207.48	208.52	210.05	209.65	206.85	207.74	210.53	210.92	210.99	208.53	210.36	206.31	204.33	211.87	212.27	205.42	210.82	215.2	207.55	209.41	207.47	208.75	212.14	203.56	212.5	207.31	207.82	210.06	208.83	208.09
208.08	208.28	215.43	210.71	206.99	210.46	209.81	206.37	208.48	211.39	212.91	207.61	208.45	209.03	206.64	207.11	208.17	206.63	208.14	209.08	206.94	204.13	209.85	211.26	208.04	208.3	207.8	207.1	210.1	203.46	209.45	205.76	210.74	206.2	207.28	209.16	211.59	209.69	209.06	208.77	209.99	207.92	208.32	209.73	206.84	210.51	213.78	206.93	207.83	206.23
198.58	199.57	193.64	202.85	199.39	198.25	200.34	198.33	196.93	201.88	195.66	202.53	194.95	196.51	200.26	197.92	200.34	199.13	195.96	200.94	202.18	198.5	197.85	196.88	200.2	198.63	195.85	197.78	203.85	198.43	193.81	196.24	198.32	198.26	199.43	191.84	199.71	192.65	198.52	196.66	197.85	203.53	201.35	201.79	201.08	202.88	197.32	199.23	198.43	197.12
198.47	198.16	197.77	195.22	199.99	194.14	200.63	197.44	197.85	200.12	196.46	196.19	202.88	196.53	196.58	194.03	198.6	199.05	200.44	197.15	199.9	200.74	200.88	200.81	196.56	196.83	194.94	195.67	201.42	197.78	200.37	197.82	199.86	195.06	198.83	193.74	196.31	192.72	198.13	195.78	195.99	200.64	200.05	203.37	197.78	200.72	194.84	201.25	194.22	199.35
205.97	204.42	204.39	202.59	202.41	198.51	204.23	203.94	201.78	204.2	203.29	204.74	198.41	203.04	204.4	201.4	202.23	200.74	206.31	197.95	198.02	203.38	204.28	202.66	205.6	202.86	205.81	205.69	202.39	203.98	205.16	203.01	204.13	199.99	201.85	204.8	198	203.87	209.16	206.03	204.73	201.89	212.06	201.67	204.94	204.56	202.92	201.57	200.85	206.79
198.09	201.97	201.33	203.18	201.4	200.37	200.33	200.78	196.3	200.24	196.86	203.68	201.42	199.64	201.15	202.52	202.16	198.65	198.83	199.58	198.44	197.74	202.23	199.68	197.27	198.29	199.57	200.01	203.03	200	199.95	200.28	194.74	201.22	198.53	198.06	202.85	197.4	197.92	200.59	203.23	199.18	201.05	203.69	200.12	199.34	201.18	197.31	199.6	201.08
221.3	220.34	215.41	216.67	220.56	217.25	219.03	216.85	220.39	216.31	222.44	219.41	219.25	214.14	212.88	222.31	219.56	216.74	217.21	216.14	218.91	220.02	215.81	214.59	215.6	218.23	220.44	215.75	215.46	217.55	218.92	220.63	218.45	215.55	214.21	218.82	218.43	220.19	221.13	220.06	214.67	222.09	217.95	217.52	216.16	217.22	213.71	219.79	220.33	219.66
202.61	199.46	204.01	200.66	204.11	198.74	203.37	203.52	198.52	199.78	198.08	206.88	203.11	205.03	200.08	206.98	204.06	201.99	207.3	201.11	201.84	200.54	205.62	205.67	204.06	203.48	206.35	202.5	202.49	201.1	203.62	204.04	205.96	201.46	202.01	203.49	204.69	203.14	199.95	200.71	204.87	204.52	199.5	203.91	206.23	203.6	200.62	204.24	202.11	205.47
206.36	202.59	204.48	211.2	199.63	201.45	205.99	203.28	203.4	205.08	202.03	204.06	203.38	204.94	206.02	209.18	203.42	206.73	204.96	206.16	202.1	210.51	207.58	207.87	204.4	201.63	204.89	202.98	203.08	205.05	208.41	203.9	207.77	204.93	207.2	206.8	203.02	206.16	208.09	209.13	204.8	202.01	205.66	206.24	203.46	205.03	205.67	200.15	202.85	206.39
201.02	204.49	200.69	198.84	204.68	204.57	195.61	207.99	197.05	204.02	202.48	201.45	198.78	200.76	198.77	201.26	200.34	201.29	197.06	194.51	195.65	202.69	201.05	200.88	201.09	201.16	200.57	197.72	202.79	200.41	200.34	199.93	198.39	203.39	203	202.76	199.79	202.04	196.63	200.45	200.66	201.95	203.29	198.38	200.5	198.93	201.16	207.6	200.37	201.76
216.02	208.42	211.08	214.21	207.97	210.03	207.7	209.96	209.83	213.03	219.45	215.34	207.88	213.31	205.1	212.07	211.68	208.05	211.43	208.83	212.36	212.92	214.02	217.11	212.69	210.33	208.07	209.79	205.81	211.91	211.82	208.96	209.53	209.69	212.48	212.6	213.89	210.07	214.15	209.86	213.44	208.22	210.96	207.21	215.23	213.13	212.33	210.63	212.91	212.45
202.92	207.07	208.24	201.12	204.7	202.32	206.22	204.32	205.94	207.38	202.46	201.83	202.04	204.64	204.3	206.38	204.43	205.44	205.66	205.39	203.2	209.83	203.12	202.16	204.68	204.44	202.53	203.89	201.82	208.78	204.48	199.11	199.54	201.42	205.99	205.47	205.3	206.08	207.04	205.77	206.03	201.09	200.71	205.68	203.87	207.02	204.88	202.02	201.56	205.37
203.67	202.33	200.36	200.47	205.55	201.26	199.33	203.96	200.96	200.36	203.35	204.94	201.76	195.25	202.96	203.79	202.2	200.62	199.41	198.47	201.45	204.96	205.49	197.72	200.06	196.88	199.33	201.46	203.83	199.9	202.75	201.67	202.43	202.24	200.36	202.52	202.16	202.66	201.92	197.95	202.42	202.91	205.13	201.08	199.18	201.55	195.93	200.75	205.98	197.5
217.36	218.73	216.38	217.64	216.02	214.7	212.94	211.42	210.97	212.96	213.34	212.49	217.86	213.38	216.8	215.91	211.86	213.8	213.16	217.64	214.62	211.73	215.1	212.91	221.25	213.54	209.73	213.95	212.16	213.27	216.57	213.86	217	212.66	211.25	213.61	219.89	213.05	214.64	215.79	212.56	216.72	208.83	211.09	214.19	210.73	212.42	211.57	212.06	213.95
206.11	206.97	204.17	205.28	207.55	205.1	208.77	203.67	208.07	202.3	211.32	210.79	206.22	203.97	207.91	207.84	209.25	202.79	207.64	209.59	203.38	203.23	208.23	206.12	205.65	214.47	207.89	205.6	206.45	205.12	205.58	212	208.6	207.77	208.6	209.86	211.42	208.36	203.25	211.81	206.74	203.68	204.88	208.35	210.81	210.91	206.31	210.99	213.19	205.61
215.84	217.5	218.23	218.14	219.61	219.65	217.16	220.1	218.91	219.67	218.4	217.47	218.62	215.48	220.01	217.8	217.46	220.37	218.76	218.61	215.24	218.88	220.26	223.21	218.95	221.53	223.79	219.02	216.98	218.39	218.39	219.2	215.23	216.16	221.4	217.85	214.3	213.55	218.17	216.51	216.09	221.53	217.25	217.43	218.2	219.12	213.04	223.58	215.94	221.89
202.23	200.5	200.86	198.95	202.85	203.76	197.27	204.33	201.61	201.43	196.7	203.32	204.4	203.83	203.8	202.51	203.32	202.77	203.84	201.28	203.16	203.95	201.61	203.42	200.24	202.91	198.72	205.52	201.23	201.92	201.97	200.96	203.67	202.67	204.8	207.7	200.23	197.58	201.67	200.65	200.55	202.93	201.16	207.98	205.55	203.58	204.45	201.97	201.06	205.68
209.43	207.32	206.72	207.98	202.39	201.44	201.54	204.1	207.71	206	200.37	203.93	206.24	204.26	200.97	207.5	204.32	201.47	200.86	203.13	202.57	201.94	207	202.85	202.03	197.86	203.15	200.28	205.37	203.75	203.22	199.82	202.82	205.7	204.48	203.82	205.27	205.22	204.31	202.83	203.88	202.61	196.79	202.59	201.38	204.11	202	200.75	197.96	205
200.6	203.16	205.58	205.33	203.13	205.82	205.83	203.39	204.24	201.64	208.19	202.8	203.4	202.08	199.71	204.43	201.02	201.64	208.06	202.8	201.76	206.42	206.87	202.39	204.4	202.07	202.88	205.45	202.16	202.83	204.79	202.28	203.56	204.2	203.45	206.44	202.83	202.24	203.45	201.04	207.65	203.64	202.82	201.32	201.07	202.38	199.83	205.37	203.43	200.93
203.6	206.41	204.41	203.25	202.86	202.98	203.72	199.2	203.64	207.15	198.11	203.21	204.68	204.8	207.8	206.73	203.55	197.4	201.02	207.45	205.29	205.61	199.96	204.67	205.32	199.91	202.99	201.6	205.67	205.43	201.14	205.46	203.59	203.37	202.67	204.05	205.68	206.15	202.45	205.15	203.49	201.97	204.25	207.06	203.1	199.79	203.47	208.13	204.78	204.63
211.85	211.94	211.02	208.74	211.26	208.72	207.12	211.38	213.45	207.03	209.47	210.64	206.51	212.56	206.26	212.27	214.24	207.48	209.16	209	212.14	210.67	211.63	206.08	210.94	212.29	210.09	204.74	212.24	210.24	213.06	207.54	209.17	208.58	203.81	207.25	210.51	209.07	207.92	209.39	211.88	209.22	210.18	208.73	207.54	214.65	206.48	211.88	211.76	206.66
198.46	196.51	204.05	198.89	196.05	204.69	199.79	199.19	196.82	197.51	198.76	200.08	195.61	200.76	202.22	198.3	196.42	202.86	203.33	200.08	199.54	200.97	198.2	200.34	198.61	199.89	201.96	199.39	196.58	194.72	200.57	194.95	198.78	201.94	202.82	200.03	203.01	200.33	202.77	200.7	201.21	199.38	193.89	198.2	200.58	199.95	197.03	202.27	197.42	198.16
207.26	202.79	197.17	199.78	198.73	202.68	198.33	201.75	201.33	199.93	197.77	201.89	200.8	201.91	201.6	200.66	199.95	203.13	199.03	202.75	199.39	201.6	197.02	197.81	196.99	203.06	203.31	200.58	201.44	196.81	200.56	200.44	197.09	202.27	201.15	198.35	199.45	201.07	199.75	196.04	199.78	203.9	199.67	203.06	197.32	203.88	197.59	197.24	199.82	199.9
217.99	210.66	214.41	212.44	214.63	208.76	209.99	212.15	212.58	207.45	211.1	210.26	209.08	214.05	210.94	212.78	206.98	209.47	208.45	211.77	213.25	210.85	211.65	208.2	204.8	212.26	210.84	209.3	210.67	216.59	211.25	210.48	211.33	210.79	207.84	216.21	211.39	212.36	213.12	212.65	215.56	212.68	213.65	212.04	212.75	211.1	209.72	213.53	208.95	210.28
196.66	192.86	193.24	192.97	196.01	198.26	191.21	189.96	194.34	188.01	193.23	196.45	190.81	194.43	197.43	188.83	192.77	191.37	191.82	192.3	197.39	194.34	198.7	192.75	197.18	192.44	194.1	198.52	195.64	190.79	195.54	193.24	190.72	191.16	196.46	195.46	196.42	197.26	188.99	197.6	190.09	190.88	193.99	196.28	193.36	194.89	194.57	191.13	194.49	196.43
209.14	208.15	208.4	206.64	204.95	209.06	206.04	207.34	206.62	205.67	205.65	207.18	210.01	205.04	208.69	206.73	212.15	210.1	210.79	208.73	207.43	201.56	206.04	212.69	208.89	206.36	203.14	207.33	209.74	204.86	206.02	207.1	203.97	209.68	208.29	204.56	209.69	208.6	210.46	200.71	214.49	204.07	206.23	209.66	207.05	210.4	210.53	201.73	205.73	206.97
206.87	207.8	206.62	212.36	212.27	207.49	211.51	213.96	207.02	209.68	208.38	210.35	207.88	210.34	210.61	208.04	207.08	207.63	209.52	207.24	209.99	208.37	203.58	208.29	206.7	209.97	209.39	210.69	209.37	210.9	204.6	212.51	209.4	208.6	207.99	208.95	213.6	211.18	210.21	203.53	208.45	208.61	205.1	212.31	204.47	209.58	208.53	205.7	211.39	207.31
198.3	199.64	197.09	199.81	202.97	198.87	198.11	203.12	203.15	196.54	198.62	201.45	197.16	202.23	200.94	200.03	200.61	200.76	199.83	202.12	202.24	198.14	198.76	199.46	201.13	196.57	203.47	198.36	201.33	199.82	199.99	199.78	199.92	201.52	199.31	200.67	198.13	194.61	198.41	195.78	199.09	197.62	204.48	200.62	201.71	203.76	205.18	195.1	196.31	198.27
209.86	208.63	209.37	205.78	201.7	206.49	205.94	207.58	208.58	205.93	206.94	200.41	203.57	209.65	205.52	205.91	202.93	207.57	207.1	201.94	204.86	206.82	209.32	202.56	204.57	208.75	208.17	211.85	204.87	204.49	208.97	202.56	208.15	207.45	207.93	206.15	203.05	204.41	208.62	207.09	206.54	208.37	209.99	205.85	202.83	204.47	204.71	208.34	207.38	208.11
203.41	204	208.45	204.68	203.72	203.3	203.76	204.85	207.18	203.75	201.4	207.11	197.11	204.77	207.91	208.85	202.29	205.66	207.66	200.57	201.07	201.68	210.71	205.19	207.3	199.45	208.23	205.11	203.8	206.04	203.95	202.14	199.76	202.94	204.6	202.73	202.2	206.6	204.75	202.94	202.13	203.19	199.18	204.76	206.11	199.39	201.12	204.77	205.8	203.27
207.71	206.19	203.46	202.57	201.38	205.6	205.81	205.05	202.74	209.06	206.38	206.74	204.75	203.45	204.29	204.4	201.59	206.9	206.24	203.25	206.54	202.32	203.02	201.7	198.08	200.08	201.72	202.25	203.61	205.87	202.15	202.14	202.87	206.16	200.75	209.91	207.43	204.28	201.16	205.14	201.68	206.3	203.02	205.07	207.71	204.21	203.14	205.79	202.33	204.83
205.78	206.69	205.62	210.68	206.25	210.85	205.02	209.77	210.85	210.35	212.09	209.34	205.46	213.64	207.88	207.3	206.75	212.44	204.38	207.75	205.42	208.54	207.94	207.28	208.47	208.55	206.97	209.18	207.49	208.33	207.3	208.05	208.69	205.91	210.04	209.43	209.31	208.66	209.08	205.31	214.99	210.94	209.26	210.08	209.96	208.07	207.89	212.9	203.36	209.55
204.73	203.76	206.65	210.46	206.44	207.68	207.01	210.5	208.76	207.27	206.43	203.45	201.97	213.16	205.48	205.33	209.37	206.73	206.6	209.17	210.44	211.25	202.85	211.34	208.27	206.89	211.27	208.12	207.56	208.92	210.89	209.37	205.7	205.68	207.55	209.78	203.79	208.34	205.79	206.99	209.93	207.76	208.16	208.14	209.02	205.31	205.86	208.82	206.4	207.59
200.86	200.63	200.77	203.45	196.67	195.75	202.22	199.84	201.84	197.08	192.88	199.67	196.13	199.26	197.48	204.31	198.11	197.49	195.94	198.49	200.86	198.32	199.9	196.56	197.52	196.68	200.16	201.59	194.71	195.47	199.73	198.46	197.57	197.3	202.27	196.77	198.62	197.07	197.9	191.87	199.71	198.12	199.7	194.2	201.88	202.34	198.5	201.58	202.2	197.22
205.48	205.97	208.21	205.63	207.11	202.05	200.81	203.6	204.89	204.65	203.19	204.01	204.39	201.55	202.43	205.04	204.04	208.42	202.84	202.48	207.87	200.77	203.33	212.15	199.33	204.28	203.17	200.58	201.54	202.65	200.31	199.54	205.79	205.87	204.99	203.95	202.14	205.85	203.75	203.94	202.68	199.76	202.13	202.29	202.86	203.05	207.04	201.65	206.74	205
205.44	208.9	210.54	205.64	212.46	205.21	208.94	209.02	207.95	211.18	207.88	206.53	210.72	208.96	207.33	207.99	208.99	209.85	204.19	213.95	209.59	212.11	210.6	210.62	204.84	207.71	206.55	208.92	205.01	209.54	209.46	207.01	209.74	208.24	207.3	207.65	208.15	211.06	205.29	211.65	205.19	208.24	211.03	206.76	211.88	210.06	204.7	208.46	205.9	205.84
216.16	217.18	217.58	220.27	217.71	219.25	219.28	221.19	214.83	216.44	219.52	218.43	217.89	216.67	218.45	218.88	215.97	224.13	215.72	220.11	219.17	216.21	215.73	216.17	218.21	218.65	216.08	216.27	218.86	218.01	218.73	216.62	220.04	216.05	215.87	218.57	217.72	221.85	218.52	217.28	213.02	217.31	217.55	213.21	218.88	215.86	215.48	218.63	214.2	220.05
212.83	211.68	213.64	214.88	210.49	212.6	212.63	212.28	209.96	217.94	212.14	215.85	213.73	212.79	209.32	213.55	215.17	214.21	212.1	211.48	211.94	210.52	208.37	207.69	214.75	213.02	208.8	210.35	211.77	214.21	212.11	212.85	210.46	211.09	209.37	213.33	209.35	211.1	216.88	214.91	213.8	212.81	216.94	214.27	210.45	207.44	211.17	213.59	208.58	210.65
208.27	207.45	209.21	210.07	208.65	205.96	211.21	206.11	206.72	209.34	211.68	211.09	204.65	208.78	212.86	208.56	211.5	205.91	203.03	207.01	204.04	211.2	209.54	212.9	209.29	204.13	206.37	210.29	209.94	209.76	207.2	208.95	207.85	208.7	209.97	207.79	209.74	209.6	202.78	208.55	208.85	208.59	206.76	206.6	208.26	213.35	205.34	209.07	208.44	206.77
208.68	210.82	210.15	204.17	207.5	205.41	208.72	209.53	210.07	211.74	207.92	206.06	206.97	208.06	210.63	212.1	206.89	206.65	206.67	204.89	209.32	205.54	207.02	206.99	207.37	211.98	210.22	207.83	209.88	210.1	209.4	212.39	208.21	210.53	214.73	212.19	207.19	211.24	204.78	209.98	207.5	211.36	206.61	208.18	209.91	211.53	208.16	208.57	208.76	212.13
218.54	215.74	216.06	216.8	216.74	216.23	218.14	211.98	216.46	216.38	218.5	212.98	218.16	214.27	222.98	217.57	216.07	213.82	217.06	220.3	215.4	211.53	216.26	224.65	215.44	214.6	216.39	213.74	216.08	214.51	217.58	215.1	217.83	215.23	224.03	213.78	216.67	214.37	217.65	216.44	216.08	220.62	214.25	216.73	211.5	213.97	216.74	218.7	217.83	224.67
209.56	213.33	210.05	211.67	207.49	211.28	207.86	207.85	207.42	214.59	204.42	211.57	208.58	207.82	209.61	211.58	209.54	209.01	210.62	209.14	208.81	210.59	210.54	214.39	214.81	208.05	209.6	211.15	205.66	213.2	207.26	212.05	211.35	204.53	212.35	207.34	207.24	210.64	207.99	211.2	211.6	209.02	211.17	209.09	206.12	210.01	207.88	208.68	209.93	208.7
211.45	207.03	205.57	212.14	205.56	205.56	205.81	203.85	205.4	210.25	202.67	208.37	202.8	205.79	209.7	210.04	205.57	202.48	205.17	209.36	208.72	207.81	209.9	205.89	205.66	209.4	204.68	200.06	206.37	204.09	202.35	205.61	212.75	212.86	206.6	208.25	208.19	205.39	203.46	208	207.88	205.84	206.35	202.53	203.08	210.14	203.82	207.61	210.31	205.6
206.61	205.66	208.89	209	206.35	211.55	211.59	211.15	212.79	203.21	209.41	206.61	203.68	203.63	209.25	206.16	206.32	207.78	206.22	202.34	208.18	205.54	208.91	210.49	210	207.42	210.5	207.49	208.5	206.02	210.28	208.11	208.22	202.44	208.76	210.07	208.9	210.38	206.93	208.55	205.85	204.93	208.36	208.06	204.84	210.35	211.55	210.13	205.5	213.63
202.28	204.74	202.02	201.64	204.99	201.83	201.03	202.72	200.93	202.59	204.37	199.33	202.81	207.6	203.39	203.36	204.52	204.91	204.48	201.1	197.48	204.74	199.15	202.01	201.89	198.03	201.31	200.89	201.85	204.79	205.09	207.78	202.92	205.29	200.78	204.09	202.4	204.99	204.42	206.34	200.7	204.6	210.63	205.12	202.04	201.72	204.42	207.12	205.42	200.97
213.38	212.81	206.95	208.6	209.72	209.12	214.75	205.67	207.06	207.74	207.74	212.39	214.36	210.37	210.76	211.78	205.87	205.79	205.47	208.38	207.1	210.7	211.6	209.73	214.03	209.15	210.47	206.19	207.37	211.39	210.85	212.74	214.71	206.6	209.29	210.36	201.93	211.15	207.26	211.82	208.3	209.09	210.52	216.04	211.47	205.4	206.13	210.79	211.33	209.57
196.42	189.54	194.22	195.65	194.14	198.19	196.96	193.44	188.77	195.23	198.01	190.95	195.07	190.05	194.81	194.88	198.86	190.6	196.44	197.51	194.19	190.28	193.86	194.23	194.01	197.45	193.22	198.7	193.26	194.16	197.77	193.73	195.87	192.94	191.12	190.49	197.7	196.53	191.72	193.47	195.77	194.82	191.48	191.43	192.04	194.42	191.63	191.98	198.06	194.35
207.48	208.28	207.86	208.71	205.24	210.78	209.4	211.11	206.98	205.51	207.29	213.74	209.57	210.88	209.52	209.29	213.22	204.75	210.62	210.8	209.77	205.69	213.52	212.26	212.74	206.54	209.14	210.87	210.66	207.21	207.99	204.91	203.84	207.78	210.43	207.58	209.94	208.38	210.05	211.28	207.01	212.03	206.96	206.24	203.82	203.67	209.06	211.18	208.72	207.14
213.22	212.2	208.72	216.34	214.61	212.09	212.55	213.53	210.04	213.53	210.99	209.78	211.23	213.46	211.96	208.14	213.35	210.06	212.38	209.8	214.09	214.84	213.58	212.82	211.84	207.58	211.97	217.01	214.85	209.66	214.21	217.13	212.17	211.07	212.97	212.51	213.05	214.35	213.6	207.15	217.12	213.68	210.28	215.23	215.6	214.03	213	210.79	209.34	210.82
200.99	199.56	204.27	209.5	209.57	203.9	204.35	203.11	207.1	202.75	201.31	202.13	204.4	206.37	201.97	206.16	208.7	206.25	205.79	208.46	206.86	204.38	204.57	200.34	207.28	206.49	209.11	206.71	208.78	205.19	210.14	207.18	202.81	205.53	205.66	204.24	206.33	199.34	208.16	205.38	203.78	203.39	203.71	204.71	211.56	203.45	205.75	207.84	203.23	203.17
205.49	209.2	206.55	208.54	208.14	210.63	208.6	210.33	210.11	207.05	204.87	210.9	209.67	205.16	213.8	203.41	206.11	209.5	205.05	205.27	206.49	204.35	207.91	209.39	202.05	207.06	207.18	205.77	206.06	206.2	211.51	210.35	205.18	209.71	204.41	207.54	210.87	204.69	210.13	200.41	212.21	208.55	208.26	204.53	210	211.43	207.27	206.25	208.31	210.14
[truncated: 150 more columns]
