# Supplementary material for: Genetic dissection of main and epistatic effects of QTL based on augmented triple test cross design
Source: PLoS One. 2017 Dec 14;12(12):e0189054. doi: 10.1371/journal.pone.0189054 (PMC5730204; doi:10.1371/journal.pone.0189054)
Supplement: S6 Supporting Information — (ZIP) [file pone.0189054.s006.zip › z1_450_0.2_5.csv]

200.31	209.96	203.44	214.57	211.27	208.72	211.58	212.21	207.16	203.09	206.85	206.27	210.67	207.53	215.65	211.28	212.52	199.5	204.18	210.06	204.03	213.97	212.41	217.96	210.5	210.48	206.54	208.99	211.62	207.3	210.86	205.42	205.71	204.82	210.29	208.92	205.55	205.84	212.72	206.51	202.2	212.55	208.1	210.62	210.76	210.92	207.33	210.83	204.77	206.36
207.26	209.03	213.59	210.4	210.52	206.92	204.7	210.2	207.95	209.77	212.46	206.62	215.02	198.42	210.03	206.71	207.74	209.36	204.38	207.91	207.96	205.15	208.65	210.23	205.83	207.37	206.82	208.53	206.71	209.5	206.35	208.25	208.96	211.33	209.26	210.45	204.73	206.95	212.79	211.59	207.56	210.08	211.95	204.67	208.25	210.2	208.31	212.34	209.87	210.83
201.72	208.24	198.48	202.82	207.03	208.1	204.7	196.23	206.63	197.93	200.24	200.5	205.95	204.96	200.21	206.92	204.5	203.01	202.74	199.48	205.23	199.01	203.79	199.65	205.32	206.94	205.85	202.82	200.55	198.64	201.06	204.55	207.38	200.56	199.28	200.08	206.68	209.03	203.39	202.22	200.92	205.3	203.9	204.12	206.61	199.52	203.08	198.21	200.76	200.95
197.91	197.33	201.97	197.58	201.68	198.16	199.43	197.77	197.16	200.61	204.86	202.8	202.5	197.68	196.69	203.07	204.11	192.87	201.67	198.71	200.47	197.92	195.79	195.14	204.86	193.48	202.99	204.08	198.99	200.13	199.39	199.39	205.74	202.01	203.47	197.5	195.16	202.01	201.6	198.41	198.69	202.62	196.46	198.69	199.23	204.04	201.12	200.54	203.76	204.42
208.11	211.41	204.31	205.88	209	204.17	203.13	209.11	203.99	207.71	205.76	204.59	208.43	209.11	202.72	213.47	209.59	200.8	207.15	207.5	211.38	215.38	211.48	211.1	216.27	205.6	201.04	203.75	207.61	205.65	204.54	214.12	211.94	211.78	209.74	205.61	212.59	205.94	207.05	210.89	209.93	203.58	206.63	202.85	205.86	210.78	205.32	207.85	205.64	204.91
199.17	207.52	192.93	204.12	203.69	198.99	201.74	206.77	199.17	208.59	200.12	201.68	199.58	196.75	194.66	203.39	202.07	200.44	203.95	201.17	196.68	200.36	199.01	204.14	202.82	192.35	202.62	199.43	195.74	200.57	203.83	203.68	204.81	200.15	204.2	203.12	204.46	202.29	203.73	194.74	200.52	197.89	199.33	200.53	203.57	196.9	200.74	202.6	199.66	199.2
203.36	204.11	208.38	194.42	203.9	207.71	203.05	196.53	202.15	195.69	203.64	202.33	206.07	202.25	208.02	202.37	197.61	202.82	201.28	206.25	203.99	208.29	199.36	201.37	204.26	200.42	209.77	209.01	204.22	191.94	205.42	205.58	202.05	209.6	207.44	200.13	199.8	203.14	201.99	196.67	201.58	206.52	203.22	211.81	206.98	208.19	205.14	205.09	201.21	200.96
207.8	209.42	208.35	206.79	206.68	216.82	213.75	207.28	203.44	205.62	207.17	212.33	208.5	208.61	207.75	205.58	209.61	203.86	209.44	210.78	209.64	201.21	210.27	204.86	207.82	211.72	205.01	204.48	207.28	209.97	211.43	212.41	212.29	208.95	211.21	208.15	207.85	207.64	211.71	214.34	207.24	208.86	206.4	212.16	204.82	202.31	206.82	210.99	209.73	209.56
203.49	206.18	208.77	211.42	208.46	206.76	207	201.94	203.91	208.76	207.68	207.14	204.26	211.33	197.86	203.18	214.82	204.4	199.93	209.9	204.65	202.24	210.33	208.32	203.19	201.62	207.88	207.47	205.63	208.37	204.2	208.61	202.94	208.72	207.06	201.56	212.14	205.86	206.79	205.85	206.78	202.72	202.58	204.93	204.89	197.27	211.83	204.7	211.66	208.51
193.47	185.28	191.38	191.93	193.31	190.05	192.98	197.21	197.71	193.84	196.63	195.86	192.72	199.12	192.87	190.9	190.71	196.54	192.56	190.9	195.92	191.88	187.98	195.62	193.91	190.41	188.71	187.28	197.5	198.71	196.28	196.32	193.99	195.13	196.76	199.53	190.7	187.87	197.76	196.5	195.93	199.1	192.05	192.88	199.43	192.42	193.27	190.91	197.41	191.81
195.89	193.93	197.66	212.61	198.94	200.72	195.39	194	199.66	201.2	196.54	195.56	199.82	204.08	195.6	194.59	197.68	203.58	196.7	203.28	198.29	200.03	199.4	194.46	197.94	200.65	204.41	193.82	196.39	198.58	203.21	206.14	203.65	194.72	198.89	199.87	197.03	205.87	205.49	198.23	203.4	202.99	195.48	202.55	199.23	199.29	195.75	210.38	199.93	195.4
209.82	199.47	212.22	202.03	208.74	205.41	211.13	204.1	208.89	204.34	210.2	203.77	203.6	205.59	212.31	202.98	209.21	212.56	203.82	209.79	214	209.71	206.9	207.4	206.6	211.36	208.37	210.73	209.05	208.29	209.29	214.47	204.56	206.87	205.81	206.55	204.46	205.74	206.41	206.49	201.69	206.02	214.45	209.56	205.68	201.77	208.95	203.65	203.04	205.32
196.36	205.39	196.12	202.48	204.64	196.11	195.61	201.58	190.05	197.68	194.84	190.82	201.9	196.32	198.28	202.95	195.12	204.05	196.21	202.46	203.11	203.28	205.19	201.46	203.07	192.1	198.18	199.85	198.89	196.35	200.61	204.14	200.7	205.67	195.85	196.55	198.65	197.07	197.97	200.64	196.9	204.71	200.44	192.14	198.89	201.04	197.97	197.78	204.46	200.11
197.29	197.77	194.15	203.82	197.79	199.96	201.41	196.53	189.63	194.3	199.03	196.86	190.56	192.66	182.12	197.52	194.69	198.4	195.88	191.91	190.73	199.42	193.18	194.31	184.94	197.55	197.32	195.97	200.69	198.41	197.33	193.95	196.84	198.99	191.66	197.66	198.13	196.56	196.93	200.36	193.3	198.35	195.65	189.87	195.69	192.54	197.89	195.55	199.95	199.08
209.4	212.92	212.54	204.88	213.66	208.26	216.44	210.94	210.61	208.96	216.64	213.29	212.83	208.26	210.29	212.58	207.54	214.27	216.2	213.59	210.49	209.15	211.61	223	219.56	214.01	213.29	208	216.91	212.76	213.31	210.7	209.74	210.4	209.36	212.08	204.29	207.9	210.89	218.08	213.44	213.08	214.97	211.66	214.86	207.16	206.93	213.19	211.71	204.91
206.67	198.17	194.48	204.18	197.57	197.23	197.56	200.11	206.33	200.24	192.54	198.21	197.76	202.85	200.51	201.89	200.87	202.66	190.49	201.12	200.86	202.48	199.54	209.39	195.08	198.86	201.93	203.04	198.3	198.22	197.55	197.73	195.19	200.91	194.27	196.46	203.29	203.27	200.81	203.77	205.63	204.27	197.19	201.32	197.66	203.04	200.48	200.81	197.77	202.48
201.02	197.02	198.43	202.4	203.84	205.12	194.48	203.09	207.32	198.12	203.87	194.96	198.86	203.76	194.02	201.35	201.91	203.44	193.35	204.33	195.93	195.7	205.49	204.19	199.15	198.95	198.03	198.73	199.7	195.49	205.6	203.66	204.48	197.86	195.47	198.23	197.32	199.41	207.62	199.84	202.18	202.14	193.9	195.71	200.71	201.87	201.97	200.78	200.46	205.18
207.96	211.2	205.57	210.91	211.41	212.87	211.75	204.65	209.47	212.52	216.05	211.34	210.27	214.68	209.65	212.04	210.85	215.04	206.87	212.91	214.92	210.83	210.82	211.89	217.84	207.85	215.16	211.9	210.91	209.56	206.2	208.7	214	211.96	211.5	211.24	210.5	207.88	212.25	215.3	209.92	211.12	213.31	213.71	210.03	204.6	219.07	214.99	212.09	210.47
208.28	202.84	204.94	208.16	200.53	202	205.31	203.83	200.3	205.49	201.54	207.33	205.58	214.04	200.88	208.89	201.52	199.62	203.61	202.62	202.47	199.25	205.45	201.02	204.4	207.41	207.47	211.47	209.75	204.96	198.85	197.26	199.76	203	209.9	207.11	205.17	205.09	206.3	208.46	206.5	201.97	200.95	207.67	205.02	201.29	206.29	206.27	208.37	199.72
209.24	207.19	213.68	206.59	208.31	208.83	210.6	211.7	205.93	215.69	209.72	208.42	211.91	205.39	202.67	209.76	209.24	208.98	209.89	211.2	208.01	204.09	209.22	216.42	213.23	210.09	211.01	207.55	210.4	207.23	211.36	209.88	205.7	211	212.4	206.77	208.86	205.02	211.63	209.64	210.19	210.29	206.35	208.52	209.49	208.37	210.86	210.04	205.01	209.84
197.29	201.28	197.22	196.45	200.46	202.28	194.86	196.53	195.27	192.21	192.14	196.08	191.93	192.98	193.18	197.61	193.12	197.1	193.43	196.08	192.93	194.9	199.45	194.37	198.66	193.97	197.06	196.27	185.47	195.92	196.69	199.46	196.71	194.11	195.94	195.3	196.23	198.61	196.03	198.71	203.79	193.54	200	192.48	197.83	195.54	190.05	192.25	193.36	197.08
205.69	203.59	202.7	211.58	210.74	205	208.01	210.16	206.6	201.61	205.92	211.89	199.49	206.03	209.41	210.37	210.34	209.14	207.45	209.77	214.57	203.85	207.46	208.57	204.83	207.95	213.39	210.74	216.32	207.67	204.77	203.47	214	208.39	207.41	208.04	210.22	205.72	213.05	207.68	203.61	208.04	203.28	211.48	211	207.83	202.56	211.23	208.03	203.79
226.37	224.69	225.98	219.82	213.31	213.97	217.87	216.48	218.48	219.91	219.78	213.33	215.08	211.46	220.27	215.96	218.71	210.35	214.81	213.73	212.9	216.77	222.02	213.29	218.17	212.19	215.56	218.02	218.54	220.01	219.03	217.78	214.18	215.57	216.51	218.11	216.92	211.9	218.42	220.85	209.59	219.48	216.65	213.76	218.07	219.53	216.2	221.68	210.94	211.41
214.41	211.07	216.31	210.38	204.95	210.92	216.78	209.32	208.58	214.35	210.41	208.11	204.59	207.09	209.8	211.22	212.6	207.11	209.67	208.4	205.57	215.21	208.47	208.01	208.28	207.45	205.32	205	210.83	210.57	207.08	218.48	210.92	211.52	210.74	210.66	212.41	211.4	209.14	211.47	212.82	207.75	208.21	217.29	216.14	214.83	211.92	208.35	211.8	206.55
212.3	209.85	217.99	219.3	215.49	209.71	212.65	213.54	211.17	215.58	213.73	220.92	217.59	210.64	207.82	214.89	208.93	216.94	215.23	218.52	218.7	219.61	215.88	218.19	213.45	216.44	212.97	212.55	211.57	216.16	219.15	218.3	214.18	216.45	210.34	219.46	211.82	203.88	214.04	207.08	218.6	212.65	210.04	213.44	212.41	214.54	218.18	214.61	215.7	213.36
215.81	212.47	210.75	215.93	212.83	209.33	213.13	212.1	217.98	210.48	213.42	216.37	213.21	214.83	210.37	208.04	220.04	215.11	214.7	215.16	215.65	214.39	209.28	207.44	209.92	211.77	211.01	214.84	214.04	207.03	212.98	216.97	212.88	214.3	210.87	209.29	216.25	211.94	207.61	205.59	209.39	213.13	217.42	215.97	207.95	214.97	210.05	215.54	209.88	209.6
199.35	199.98	201.97	202.72	197.35	199.59	196.36	191.2	197.39	197.96	205.45	198.49	201.52	203.03	200.98	197.55	207.61	199.25	202.42	202.39	201.36	198.53	203.73	203.71	201.44	196.4	198.74	204.21	199.27	201.96	203.16	201.5	203.09	197.79	203.26	200.27	200.17	198.94	202.01	199.41	207.97	198.34	201.62	199.09	198.29	199.06	195.54	199.64	201.15	198.98
211.29	213.36	211.57	218.08	217.45	215.25	215	209.4	211.89	215.98	216.49	215.49	216.13	209.63	212.03	218.5	215.28	211.7	207.76	212.19	216.74	211.36	206.25	216.26	213.67	215.32	216.48	216.61	212.04	211.3	212.67	211.44	211.15	214.94	216.02	209.91	213.76	216.36	207.25	218.71	211.87	217.03	213.99	216.4	209.53	210.49	215.45	214.85	213.44	210.86
200.45	207.18	199.65	200.16	201.08	200.43	200.14	196.38	197.26	197.43	198.95	195.6	200.71	203.16	201.53	201.51	192.34	204.79	196.72	207.23	201.29	201.1	202.04	202.3	200.7	200.05	202.54	204	207.74	198.67	201.13	202.96	198.36	203.44	203.55	205.45	197.67	199.1	204.71	202.27	205.1	194.81	201.1	202	195.98	198.64	202.01	198.78	205.13	200.69
208.13	206.51	198.6	202.27	208.5	205.33	203.63	208.9	209.62	204.76	200.85	203.64	205.47	207.5	207.86	205.52	202.99	205.4	206.63	210.19	209.38	208.04	206.74	203.06	202.01	207.77	205.7	201	204.56	203.7	212.76	204.64	206.18	204.72	198.17	211.06	207.15	203.45	205.54	209.65	209.61	209	209.15	201.29	210.41	209.69	200.24	209.58	204.98	209.26
200.53	195.75	202.55	201.58	191.57	199.63	201.07	200.16	197.86	198.36	193.41	201.89	199.77	198.04	191.85	195.93	192.99	196.32	193.37	193.83	198.2	201.17	193.86	202.13	193.39	198.99	201.37	197.05	199.62	197.8	200.61	200.43	199.44	200.69	202.92	200.11	199.83	193.27	193.45	200.86	204.41	192.89	200.2	197.29	199.41	201.99	192.02	200.54	194.23	197.74
194.57	189.27	192.85	193.88	188.75	192.35	190.89	195.3	195.77	190.15	191.31	197.3	198.42	189.02	194.15	191.78	189.14	191.38	193.35	192.57	195.17	190.93	200.11	194.47	191.92	191.04	194.28	191.33	201.15	200.77	189.11	188.77	194.18	192.73	196.08	191.66	187.38	188.81	190.32	197.94	196.93	190.42	194.51	191.15	192.73	194.05	200.28	189.97	185.36	193.87
205.65	216.46	213.15	206.05	212.85	208.71	207.3	211.2	206.12	212.72	213.76	211.37	214.77	209.85	217.29	210.23	215.26	216.58	213.12	203.4	209.54	214.29	208.86	208.8	221.02	214.87	209.47	213.16	212.15	214.23	215.18	208.96	220.58	211.94	205.19	214.15	215.91	213.27	208.51	208.46	213.46	206.52	207.43	218.39	216.75	208.4	211.7	208.64	214.72	217.18
213.34	219.05	217.86	208.63	218.07	219.43	215.27	220.39	214.46	218.18	219.78	217.78	218.93	217.35	216.75	214.78	219.54	215.75	215.73	214.34	219.07	212.66	214.81	214.23	220.15	216.39	218.83	216.25	216.54	220.91	217.83	219.87	216.66	216.97	214.52	219.7	219.85	213.31	213.85	222.99	219.77	216.2	220.82	220.56	224.32	219.45	214.77	219.23	212.31	217.7
210.35	210.06	213.07	206.48	205.14	205.91	206.47	209.95	209.29	205.88	210.04	205.79	205.18	214.12	208.21	210.35	205.16	202.91	207.56	204.04	212.94	208.94	203.91	202.88	204.37	212.03	202.91	209.74	213.28	205.56	206.65	207.96	208.37	212.16	207.33	211.81	206.94	209.45	210.08	211.56	208.13	205.18	206.23	209.55	205.17	208.57	212.25	208.57	205.14	209.86
210.02	210.97	217.69	206.11	217.72	215.2	209.99	214.09	213.2	213.44	214.9	205.15	216.59	211.42	211.6	216.24	213.24	212.49	208.09	212.76	210.58	211.65	215.54	212.66	206.06	211.9	207.65	209.22	212.58	214.16	208.3	211.23	219.34	213.3	205.19	215.17	212.26	208.43	207.38	211.12	211.62	216.26	217.03	210.17	210.39	216.53	211.54	218.22	205.41	210.46
195.86	199.49	200.01	194.92	195.24	203.91	205.87	200.37	201.12	197.36	200.53	196.8	204.21	195.53	190.91	202.41	199.19	198.61	199.43	203.92	203.46	197.99	201.11	202.63	199.94	202.36	198.19	200.22	208	203.34	197.06	199.91	200.99	206.97	199.7	197.82	200.84	200.83	197.61	195.43	203.94	200.76	201.02	200.95	198.59	204.71	205.15	198.27	203.53	203.16
209.4	214.43	205.57	213.16	214.38	216.47	211.06	211.73	214.41	209.68	216.31	214.43	218.23	205.97	209.64	216.41	215.25	211.52	214.56	208.28	207.54	212.15	215.18	214.46	214.19	214.01	213.05	211.76	209.65	205.52	207.65	208.84	208.85	210.28	216.2	213.63	211.2	205.26	210.04	212.44	211.73	211.65	218.35	218.19	211.64	212.23	214.86	210.33	212.16	216.6
201.75	201.96	202.98	200.1	204.77	205.47	199.79	205.76	206.27	200.52	206.16	206.53	201.84	202.85	198.63	203.36	199	203.85	203.77	209.17	203.65	208.96	199.32	201.08	207.71	200.57	201.61	203.99	200.12	200.63	204.17	206.05	195.1	199.41	201.85	203.54	205.43	198.21	202.34	203.04	204.97	200.53	202.58	204.41	205.43	196.92	207.27	205.75	201.8	203.09
208.39	208.07	207.69	209.66	208.29	204.83	213.66	207.82	206.29	210.45	205.33	208.68	207.07	205.42	208.82	211.75	211.75	208.29	202.48	204.1	209.28	213.26	205.04	211.05	207.44	206.92	207.53	204.16	207.2	207.06	216.12	198.56	202.3	209.4	208.28	205.59	207.37	212.76	210.34	208.31	207.84	213.1	204.1	206	206.21	207.48	204.96	208.24	214.02	202.89
214.49	206.2	207.39	211.16	205.18	216.07	205.82	201.82	212.9	208.3	210.9	209.06	207.92	209.14	211.46	206.37	210.43	215.77	214.18	199.56	209.44	208.68	206.62	208.99	208.13	211.85	207.53	212.52	209.1	207.69	209.16	208.75	209.06	205.58	207.16	207.41	211.91	210.77	213.7	210.07	211.36	210.23	209.78	210.05	209.82	207.1	207.31	204.23	211.38	209.39
194.14	194.89	190.44	191.41	190.26	197.45	191.71	190.61	193.21	195.87	197.63	190.95	192.77	191.22	193.9	201.43	196.8	192.63	195.97	192.24	188.82	194.82	193.84	191.74	195.18	191.82	194.17	204.66	195.45	193.06	191.41	190.68	189.29	192.15	195.42	190.96	195.77	199.41	198.89	193.08	194.89	196.55	194.22	196.16	188.81	195.32	197.02	193.85	192.04	194.01
211.1	208.79	206.63	209.22	215.59	211.5	206.03	199.45	211.88	210.15	216.14	215.99	206.57	210.38	209.92	208.18	205.36	213.11	210.29	206.87	210.27	209.4	205.02	214.32	207.62	210.04	211.48	208.78	208.64	204.86	202.12	203.68	207.3	205.11	208.38	211.45	211.09	211.4	207.92	208.13	211.86	209.18	204	205.53	206.43	212.97	212.1	212.58	208.34	204.68
212.57	207.78	206.16	201.62	205.31	212.35	206.93	209.91	209.33	207.04	207.68	208.77	207.33	208.98	207.24	211.1	207.83	213.26	206.11	205.96	207.33	205.42	206.35	205.68	207.08	205.89	209.84	205.8	204.66	209.85	206.45	211.8	208.93	201.81	206.21	209.34	209.11	207.78	211.77	209.12	216.86	208.7	204.19	210.08	209.89	209.06	205.65	210.4	210.02	204.42
203.96	200.37	198.31	206.21	207.58	204.15	203.76	203.3	205.18	206.8	206.18	203.37	206.92	201.76	204.26	205.5	209.92	198.74	205.19	197.23	210.2	204.25	204.08	211.57	209.86	206.05	204.11	209.37	201.34	198.77	203.92	205.91	204.62	202.08	198.79	200.57	198.88	202.35	209.17	202.45	198.45	199.27	204.9	200.73	205.02	200.05	207.44	204.77	201.02	200.09
197.61	198.04	204.94	198.34	198.88	195.38	203.32	198.55	205.61	203.53	208.57	195.29	208.06	204.48	204.63	199.57	203.47	195.84	196.93	201.74	200.92	199.99	204.6	192.98	201.17	197.7	201.29	196.48	201.53	204.95	203.79	196.79	199.06	198.58	203.68	200.61	211.62	198.07	201.73	206.19	199.63	200.34	197.48	202.86	201.38	198.64	202.44	202.12	197.74	199.39
211.92	209.79	208.58	209.13	210.15	209.23	211.13	212.77	206.03	207.39	206.53	204.04	209.54	206.64	211.23	211.39	202.97	206.23	205.98	210.51	210.16	205.48	211.18	205.72	206.48	208.08	205.64	204.71	210.75	212.27	208.61	205.65	205.89	209.15	212.55	204.76	206.77	214.02	209.77	212.79	206.52	209.63	201.83	206.26	203.47	207.07	206.96	212.49	206.76	210.28
205.04	199.1	207.1	197.72	203.53	203.77	208.33	203.54	207.47	200.86	205.48	200.19	206.69	204.81	203.37	204.25	203.65	209.37	200.13	202.43	198.7	201.62	204.47	202.96	199.94	201.77	206.05	205.77	203.2	207.41	205.99	202.64	210.08	205.93	196.65	198.47	202.44	203.78	201.39	195.72	207.37	202.9	198.76	200.85	202.03	199.94	204.49	207.54	202.2	201
202.91	198.43	206.14	202.84	202.27	205.16	197.31	204.47	201.82	201.09	203.68	205.45	203.94	202.29	203.19	202.11	204.26	199.54	198.58	204.5	205.85	202.64	205.63	199.43	206.15	203.88	201.03	204.96	207.38	209.61	202.21	203.29	201.13	202.11	202.28	198.68	202.32	200.55	202.7	200.38	202.87	203.46	210.78	205.18	207.68	202.75	205.57	209.66	200.5	204.34
207.39	203	205.17	208.74	213.89	206.83	206.1	205.27	199.21	201.33	212.59	208.1	208.37	206.81	213.06	206.75	208.03	199.06	209.01	204.35	211.65	208.11	209.53	206.76	204.49	210.28	199.53	203.55	200.56	203.01	209.48	208.71	214.03	201.08	203.52	201.97	208.44	201.89	208.82	205.48	205.2	207.66	210.48	203.36	208.61	205.7	208.22	202.59	210.31	208.15
200.91	205.78	201.95	196.06	197.46	195.05	206.73	197.71	202.8	197.85	198.36	197.98	193.84	199.17	202.85	195.45	200.3	201.15	198.64	191.07	198.75	198.4	198.06	196.69	196.85	202.77	205.79	197.94	201.08	193.36	197.21	204.11	204.08	197.51	193.89	195.89	202.31	198.83	207.08	198.67	197.03	193.92	199.05	194.05	196.71	200.06	197.64	198.63	203.56	201.98
206.36	214.35	208.29	210.08	209.37	212.85	213.65	211.03	216.03	213.85	209.58	220.19	214.3	215.02	208.06	212.97	219.48	210.81	210.03	207.39	217.84	213.28	209.06	213.1	217.3	215.26	211.32	213.97	212.39	215.21	216.01	215.25	207.18	207.19	205.57	205.63	211.04	216.45	212.92	206.67	206.82	206.29	213.54	212.26	211.93	215.49	211.61	215.63	211.41	213.04
208.1	212.5	206.47	206.66	208.21	203.07	206.11	207.15	208.38	206.96	206.95	215.27	205.62	209.21	205.56	201.72	205.13	205.75	208.21	217.27	206.14	204.76	206.47	208.4	209.45	211.69	209.39	199.43	210.46	211.78	201.37	206.91	207.53	215.44	207.43	212.06	207.53	202.74	212.46	205.57	207.76	210.69	206.72	208.99	209.15	207.7	202.22	203.81	211.55	208.17
197.79	194.02	197.18	201.82	199.32	199.83	198.22	200.09	201.63	197.79	197.26	205.73	200.52	202.72	199.43	199.27	191.33	200.26	200.42	199.51	198.41	195.38	193.67	200.67	194.63	198.13	197.88	198.19	201.06	196.96	191.78	201.31	204.26	198.86	200.55	191.44	202.13	198.07	199.46	195.93	200.08	200.34	199.7	194.25	201.52	203.73	196.8	195.51	199.57	196.86
209.34	213.22	210.07	207.05	213.69	211.84	209.52	206.75	211.62	208.22	205.41	209.85	207.98	211.9	205.9	210.7	209.19	207.94	207.86	210.24	210.83	213.5	208.82	208.31	209.4	212.94	211.64	207.47	210.22	206.55	209.02	206.82	210.39	206.26	209.4	205.97	213.03	209.26	211.66	210.47	210.07	211	209.8	203.99	212.24	207.66	203.75	209.45	211.92	211.84
208.41	209.84	210.3	205.51	208.96	197.09	211.77	202.81	209.38	207.33	209.51	207.96	204.82	206.3	206.29	211.12	204.63	202.38	213.02	209.5	206.21	210.8	206.02	206.58	209.47	206.76	210.45	210.02	204.63	210.62	208.39	209.72	208.1	203.63	206.97	209.34	207.87	208.18	214.27	213.07	206.29	207.71	209.64	208.91	212.59	205.06	205.23	203.66	211.67	203.79
214.31	208.11	209.9	209.75	211.57	211.55	212.53	203.63	207.23	209.61	209.48	207.4	205.78	202.38	209.14	213.05	204.2	204.1	207.27	216.11	215.07	212.56	212.57	204.66	209.34	205.1	208.64	215.94	208.03	207.2	205.13	211.15	212.65	209.08	214.07	208.63	208.36	213.08	213.07	210.43	210.24	209.8	202.78	207.94	211.89	204.66	211.69	210.19	209.78	207.15
215.17	216.17	207.68	212.66	212.3	213.15	215.73	211.97	211.62	215.47	208.87	213.59	207.23	214.71	220.52	218.77	214.25	215.45	217	212.96	215.54	209.48	214.18	210.46	217.42	212.89	219.6	214.27	214.3	218.97	209.49	212.86	213.6	211.77	214.94	209.12	212.05	212.22	211.83	217.72	215.97	217.31	210.99	210.66	212.61	213.82	214.25	219.44	213.6	214.68
205.83	203.4	206.27	205.51	208.31	202.93	202.59	205.58	203.07	208.31	207.93	211.2	203.32	203.2	205.4	206.63	203.35	209.8	211.36	206.76	207.55	206.05	204.65	200.55	202.67	206.79	209.65	202.28	206.42	201.26	210.2	207.25	208.64	208.02	205.85	199.83	204.52	212.86	205.66	205.02	204.05	210.5	202.07	205.52	207.57	212.52	205.69	203.25	210.18	207.21
211.72	208.62	207.04	208.6	207.89	213.12	208.18	209.23	201.24	207.93	208.49	208.23	206.21	217.91	210.01	206.88	207.33	214.15	211.88	209.55	208.3	208.76	207.42	211.5	202.65	211.41	207.59	211.15	208.16	205.63	209.22	204.15	206.28	215.4	204.92	207.36	205.76	208.15	207.12	211.23	206.96	205.21	213	207.24	209.74	208.15	209.96	206.62	212.3	213.22
210.77	215.8	210.88	213	207.48	209.81	206.39	204.68	211.96	209.68	213.27	209.55	214.85	208.79	208.85	214.42	212.15	215.3	218.97	215.91	216.12	204.56	213.54	207.38	213.61	212.07	212.86	214.06	213.7	207.77	221.14	212.83	209.39	215.38	214.98	210.05	212.86	210.77	210.07	210.47	212.73	209.36	211.79	218.33	208.07	212.18	209.39	215.43	211.98	207.06
217.45	210.59	213.85	215.08	218.02	214.94	208.75	210.1	219.74	210.2	221.78	208.8	216.76	205.42	220.26	217.88	217.11	213.04	213.32	224.72	217.15	214.24	208.94	220.25	213.56	217.13	211.89	214.16	214.88	217.73	215.3	219.03	203.72	207.86	219.22	211.19	216.2	209.66	212.6	218.73	213.44	213.54	214.9	209.45	209.14	215.12	211.54	214.9	216.43	212.14
204.19	213.49	212.8	216.05	203.9	215.83	212.15	212.92	205.81	209.75	210.8	216.45	212.45	209.99	211.63	216.75	213.16	218.75	210.28	210.07	217.72	208.11	214.46	213.47	206.76	206.95	212.22	211.25	212.22	211.08	204.41	208.77	214.36	209.87	209.01	215.11	205.41	205.15	208.08	210.14	214.39	212.29	206.14	217.38	212.99	215.11	214.21	211.95	213.64	210.46
195.48	210.58	208.29	202.44	199.57	201.31	201.98	205.05	206.8	201.92	201.85	203.68	206.12	206.12	201.78	207.38	203.72	204.21	202.52	205.99	200.93	199.55	206.8	200.56	205.03	204.16	208.26	199.41	204.39	207.92	200.43	202.92	203.89	204.56	199.7	201.27	206.23	202.44	206.83	204.06	210.03	202.47	209.83	209.06	201.11	204.03	203.03	200.08	206.2	207.25
206.63	210.78	209.89	211.44	204.79	214.24	216.18	210.47	214.27	208.78	212.28	219.35	205.69	206.94	216.39	210.42	213.86	211.41	213.58	210.11	216.36	211.29	217.47	214.52	206.48	211.45	209.54	209.75	201.48	214.23	210.8	203.35	207.3	212.73	211.86	214.18	210.61	211.75	220.39	217	216.08	208.26	212.14	209.14	213.19	212.54	211.43	211.09	209.32	210.17
211.26	213.05	210.7	212.79	213.37	207.42	217.15	212.06	209.44	211.86	210.06	215.92	210.41	205.34	212.84	212.39	214.29	212.93	217.61	217.53	216.8	208.33	211.34	211.63	208.89	206.07	216.06	211.01	212.96	210.65	210.96	214.05	214.67	215.18	217.77	210.86	210.83	212.18	207.49	215.88	213.54	211.43	212.78	213.56	208.65	212.64	214.71	211.23	211.88	212.73
200.75	197.47	190.29	193.33	190.76	193.46	195.71	197.64	190.84	195.48	197.19	192.19	188.24	197.42	195.25	194.41	193.57	195.87	196.06	195.04	190.2	195.76	191.16	198.58	192.6	189.98	193.92	190.13	198.88	193.7	192.49	191.41	189.64	195.41	186.11	192.03	200.74	189.26	199.14	189.88	196.28	189.79	193.49	195.86	195.87	194.68	195.59	198.69	195.77	195.18
212.48	209.02	207.59	208.56	204.25	207.63	206.13	208.17	206.06	207.69	210.81	210.97	207.76	213.45	199.99	206.13	204.03	205.81	203.92	210.58	210.03	206.33	212.81	209.96	202.84	201.98	210.65	202.82	209.17	208.91	214.16	206.86	206.4	211.6	207.88	209.38	208.65	210.05	201.17	212.65	208.17	209.55	201.43	211.21	207.74	210.32	214.88	206.65	204.96	208.55
210.57	208.52	204.76	211.47	207.06	208.28	205.83	213.33	208.01	206.21	208.57	200.76	208.81	211.29	210.15	204.1	206.21	210.21	209.77	213.16	210.8	209.85	201.97	209.83	210.82	208.51	210.45	202.36	216.73	203.6	208.5	210.67	206.39	205.41	206.35	211.63	204.18	205.71	208.99	207.15	207.3	204.9	204.62	207.51	202.81	207.01	216.88	206.29	203.79	205.1
208.63	202.38	202.78	200.82	204.48	203.2	200.62	204.67	208.75	208.48	202.16	201.26	204.86	206.82	199.33	207.41	204.9	206.48	197.92	197.9	203.42	195.12	203.31	205.43	199.48	205.04	202.92	201.5	208.05	205.33	199.74	205.55	203.28	209.39	201.2	204.76	203.85	203.08	204.82	203.73	204.1	195.59	197.52	201.4	206.22	203.56	200.48	204.1	203.76	208.78
208.94	212.95	210.54	208.73	208.85	200.34	206.14	206.8	207.09	210	207.39	210.67	208.51	211.34	204.29	213.11	206.73	207.04	207.14	209.81	211.85	211.09	204.41	213.5	204.51	209.96	204.49	211.09	206.08	210.2	209.78	203.73	206.09	205.29	210.13	210.7	206.93	206.4	215.27	211.6	210.42	209.04	208.73	210.72	215.95	212.07	205.81	209.55	204.38	204.03
210.35	211.51	209.45	210.05	210.94	201.31	212.65	208.68	210.19	203.68	209.92	206.07	211.94	215.45	210.45	210.33	211.88	207.04	218.44	218.5	203.06	207.46	208.45	203.36	210.61	205.93	211.9	211.98	211.77	202.11	210.73	211.03	202.92	212.6	207.97	210.59	213.04	211.92	219.46	209.43	212.04	202.42	206.56	207.53	210.7	209.07	208.04	202.1	209.19	214.86
201.21	200.54	197.45	196.35	201.86	196.02	196.1	200.47	195.37	204.76	199.13	199.43	202.57	199.57	199.44	196.59	202.36	204.42	197.89	194.78	199.85	197.88	196.7	197.82	200.72	199.14	204.04	199.46	193.39	194.99	201.65	198.8	197.66	195.24	200.31	197.83	197.34	198.85	195.96	197.63	198.63	198.91	206.54	202.08	198.35	195.23	196.03	196.31	198.89	202.34
212.84	209.04	207.33	203.75	206.66	206.85	207.73	215.3	210.06	206.55	206.2	206.19	207.58	210.68	211.97	209.73	212.69	209.99	207.7	210.38	207.75	206.26	207.58	205.94	212.95	209.08	208.27	202.65	214.39	208.77	207.03	209.93	212.89	206	209.17	210.54	210.31	216.42	209.76	208.3	206.05	206.91	207.36	215.02	206.16	213.44	208.4	208.68	207.56	207
186.93	189.54	186.05	191.52	189.5	197.35	195.12	193.91	194.17	194.76	197.61	193.21	199.22	192.71	197.79	195.69	196.7	199.55	196.2	188.37	194.18	199.12	192.69	195.89	191.55	191.66	189.89	195.23	188.42	186.32	199.17	191.85	194.05	190.15	189.49	197.69	193.97	199.1	189.74	192.32	199.6	194.09	193.91	198.87	197.66	188.28	191.22	193.46	196.2	197.23
210.72	216.76	208.94	214.09	213.98	216.9	203.82	204.89	210.72	208.65	212.45	210.84	212.36	222.23	214.12	215.75	214.87	215.03	210.21	212.55	207.24	213.08	203.48	209.39	212.92	210.74	213	218.23	209.66	213.28	212.29	209.86	213.66	212.5	211.78	206.48	213.97	208.71	209.86	212.27	215.52	212.94	206.92	214.59	207.76	204.71	207.28	216.64	215.32	214.87
206.16	209.83	212.86	213.57	210.96	205.22	202.9	212.73	202.64	203.9	201.5	209.8	204.35	211.49	209.19	209.17	208.96	211.57	204.37	202.79	209.05	207.62	212.67	209.1	207.25	211.88	195.96	203.49	205.12	202.55	207.07	211.39	203.96	199.92	207.42	207.94	210.49	204.69	207.41	212.54	199.5	212.12	212.22	210.91	203.64	208.83	211.1	205.77	205.28	208.39
213.24	209.88	214.43	209.72	205.78	212.58	213.31	206.91	210.63	207.66	215.6	207.73	212.08	209.5	212.76	209.54	205.28	204.74	212.51	216.8	212.88	208.6	211.65	204.78	216.32	212.4	214.61	208.85	204.59	210.88	205.41	208.41	212.28	213.02	211.96	210.28	208.52	207.63	207.81	210.42	209.77	207.21	213.29	209.03	212.35	207.23	210.85	206.79	203.91	203.43
214.7	207.71	205.94	212.01	199.92	212.43	212.43	208.71	207.86	205.53	209.14	208.94	211.47	211.57	210.92	207.94	214.66	202.12	204.72	210.32	205.97	201.41	210.23	209.49	209.7	206.02	204.79	210.67	206.87	212.31	211.49	208.32	210.82	208.24	211.82	208.14	203.07	211.89	210.69	207.28	210.4	206.72	205.46	208.74	208.27	210.43	209.67	208.23	209.42	211.9
211.19	208.16	204.91	205	205.94	204.41	205.71	199.29	208.28	204.69	202.48	206.97	211.15	202.97	212.26	205.64	204.92	203.02	207.24	201.85	207.53	205.59	204.93	200.47	207.41	201.12	209.64	203.17	211.85	201.78	209.25	203.75	210.96	201.09	209.93	207.22	211.29	201.63	206.29	210.77	201.36	209.85	210.31	204.13	203.51	210.01	205.32	209.01	210.81	206.24
210.19	211.56	205.88	216.24	208.18	210.81	202.57	209.5	205.15	212.69	209.95	207.98	213.07	206.07	206.07	205.81	212.93	207.7	204.6	208.24	208.06	207.77	207.13	214.44	205.26	214.84	205.17	207.6	210.57	205.72	208.81	208.67	212.43	211.83	210.52	215.56	211.1	210.07	205.46	211.48	204.6	211.8	207.89	211.46	208.47	213.95	205.6	207.99	214.34	210.99
207.3	212.61	207.72	207.94	214.77	205.06	208.49	212.3	204.25	207.71	212.92	209.71	213.11	211.51	212.11	213.5	212.52	205.26	213.29	207.93	213.73	206.15	206.92	208.82	210.96	205.06	206.18	210.68	207.28	214.01	215.16	207.39	207.55	207.08	198.1	213.13	209.37	213.7	208.13	202.1	205.95	204.51	207.72	203.92	210.29	207.19	210.07	204.5	207.69	207.58
202.15	207.81	204.48	212.4	209.68	210.68	198.64	204.57	210.06	212.84	200.95	210.67	204.86	209.56	214.28	207.34	202.72	212.33	211.65	202.4	207.09	210.79	209.51	203.26	204.41	204.62	200.92	210.79	209.38	210.04	206.79	208.74	209.11	209.92	205.24	203.77	209.6	207.31	205.18	209.96	209.77	205.7	208.31	204.87	209.04	208.8	206.42	212.13	203.93	208.87
209.53	211.51	211.99	210.88	217.18	215.68	207.91	211.26	216.97	210.34	213.93	208.58	206.62	215.87	210.79	207.82	211.36	202.52	213.01	208.32	210.71	211.13	213.92	210.65	212.34	210.88	211.46	219.95	212.63	210.8	214.5	209.15	208.44	207.21	213.32	216.73	209.86	217.3	206.42	209.38	210.76	208.32	208.2	203.83	216.19	212.16	217.28	214.33	217.27	214.11
203.73	200.97	195.85	203.47	202.52	200.47	200.22	201.61	201.98	199.31	202.24	204.59	203.99	201.11	199.72	201.66	195.6	201.93	200.51	202.65	201.57	199.39	202.88	201.79	197.63	204.47	202.71	207.98	204.59	194	200.31	202.37	205.39	196.76	204.61	202.6	208.07	205.47	203.92	206.3	205.89	206.99	200.62	209.5	204.29	207.17	207.27	207.96	202.13	205.25
205.37	205.03	213.27	209.48	212.25	209.08	212.72	198.99	209.95	207.97	211.3	208.44	206.64	208.39	205.41	200.14	208.34	204.56	207.89	209.76	207.32	212.89	204.27	204.34	209.49	212.34	208.94	206.01	206.51	214.63	208.26	206.46	209.45	213.6	203.01	207.54	207.21	212.49	207.01	204.69	206.37	212.75	202.28	207.39	207.72	206.6	210.77	201.96	202.12	212.76
204.82	205.6	211.87	202.79	204.68	202.61	211.81	205.41	204.49	206.53	203.54	204.46	205.01	204.74	205.44	202.51	201.05	203.98	209.57	199.31	207.42	197.98	205.53	206.16	198.01	205.78	202.31	212.98	203.9	200.46	202.58	205.48	197.52	202.48	200.16	202.45	206.83	200.03	203.54	205.56	204.36	202.59	201.64	201.8	201.26	203.21	204.11	200.69	196.49	200.81
200.78	204.11	206.33	210.47	207.93	204.49	202.35	202.34	206.76	208.55	203.31	204.99	204.27	202.24	200.23	210.86	207.62	205.26	204.65	207.22	204.79	205.88	209.38	205	204.68	206.65	204.32	205.77	212.61	211.84	211.53	203.92	201.75	198.84	203.6	206.67	207.48	206.97	199.72	203.58	206.9	204.87	202.45	204.94	204.22	202.68	202.1	209.19	208.39	202.08
200.15	207.53	201.4	206.56	201.18	203.63	198.96	209.65	205.95	198.96	205.98	198.1	207	205.64	204.01	199.42	200.45	206.52	210.35	204.18	200.07	204.77	199.63	202.54	206.12	201.83	206.24	205.05	205.92	201.8	206.22	199.93	204.34	199.11	202.83	203.29	201.13	207.61	201.12	202.21	204	201.27	204.53	197.93	208.14	201.35	195.98	201.47	201.57	204.91
204.81	198.43	202.26	201.19	203.23	208.34	204.94	207.01	205.45	207.89	207.21	204.54	202.27	209.34	206.08	203.48	206.54	205.24	207.74	202.18	200.23	203.16	205.92	203.05	206.13	202.3	201.79	210.16	203.69	202.95	203.2	204.97	203.33	205.31	205.54	202.82	207.97	198.28	204.96	205.15	202.3	202.21	203.13	203.35	206.13	202.24	206.3	206.25	204.46	209.03
203.47	202.88	204.72	202.37	203.67	211	209.11	206.2	206.18	204.6	205.67	209.04	209.07	206.89	201.98	205.78	208.54	205.92	202.64	208.19	208.38	212.04	207.11	206.18	208.61	203.09	203.52	207.95	200.3	206.12	200.04	204	213.43	203.43	202.97	201.05	202.62	205.38	205.92	204.03	208.37	203.27	209.9	204.22	200.32	200.13	212.91	201.89	204.45	203.52
210.73	209.1	202.87	205.07	210.49	202.7	207.18	205.45	211.51	206.8	209.19	209.27	214.54	208.41	207.22	202.5	203.7	205.56	209.13	204.01	208.85	205.06	210.63	212.58	213.66	206.13	212.01	205.23	208.1	202.57	201.82	210.52	209.43	208	207.42	197.67	210.88	206.18	212.27	209.58	206.13	202.86	210.34	208.62	209.55	204.66	208.78	205.5	212.25	207.42
199.5	197.51	203.11	208.29	199.33	207.95	200.4	199.05	202	202.19	201.42	206.23	198.75	203.61	202.19	207.47	200.73	205.33	205.38	202.13	206.7	207.2	198.46	200.66	207.25	204.53	200.65	201.68	209.6	198.57	205.41	200.57	203.29	205.03	204.75	200.58	197.82	208.09	204.5	199.77	201.7	202.39	200.4	207.48	197.9	205.42	209.53	206.09	204.73	211.77
201.79	204.61	201.5	202.04	195.7	192.5	198.35	196.56	201.05	205.63	205.3	202.72	191.9	199.14	204.12	203.92	196.9	195.6	204.29	203.72	199.41	200.57	200.09	198.87	203.04	204.11	203.5	199.49	201.04	197.38	201.8	200.52	198.3	197.67	204.08	204.78	194.74	202	198.06	203.22	199.24	197.98	201.99	198.99	193.49	203.81	195.24	204.87	203.93	205.31
204.29	211.96	210.46	210.8	204.9	210.15	212.54	213.23	208.46	211.95	213.05	207.09	207.19	208.6	208.22	208.45	206.24	208.49	208.51	210.26	207.25	215.99	213.95	213.87	214.47	204.81	208.72	208.28	205.18	204.66	214.64	211.42	213.54	209.11	206.53	209.68	210.25	216.42	210.37	208.05	213.43	206.8	211.21	209.17	205.88	214.14	209.1	213.27	213.58	210.85
202.43	205.89	200.17	203.88	200.75	193.25	198.86	205.67	197.36	198.39	199.92	197.6	197.82	202.24	195.93	197.1	198.36	203.28	199.58	200.04	198.68	194.28	200.03	194.95	199.63	199.68	194.98	201.59	202.74	202.06	198.75	202.72	206.18	199.11	201.55	206.03	202.31	195.55	194.62	197.33	197.49	201.56	197.65	196.57	195.99	199.85	195.34	196.85	207.9	198.07
204.44	199.89	199.27	196.19	194.81	190.74	203.58	195.31	204.26	205.88	208.59	201.82	203.44	203.63	200.77	195.27	198.28	203.07	201.85	204.37	198.09	199.26	191.83	200.7	197.31	203.7	195.07	197.34	191.61	198.78	198.61	197.7	193.73	197.31	197.12	202.35	200.07	202.12	198.72	198.38	200.41	199.54	200.53	204.39	200.09	197.98	205.47	199.88	196.11	196.38
206.37	200.69	205.43	202.37	204.91	204.09	204.66	204.72	208.95	210.19	208.32	205.76	211.29	207.23	203.05	198.05	205.13	200.49	205.33	208.02	213.56	212.36	204.7	199.9	203.13	199.61	213.19	204.87	208.85	201.19	208.76	204.25	205.6	206.37	201.92	204.58	206.06	208.35	203.19	207.82	207.73	206.14	201.1	206.02	205.78	209.77	202.7	203.67	204.49	202.11
204.83	206.85	207.51	202.45	208.49	204.74	200.5	204.12	203.17	205.5	200.9	204.96	204.69	209.54	197.78	204.89	206.44	202.64	202.76	206.77	198.62	199.25	206.97	200.25	201.14	205.69	203.57	206.79	200.98	202.9	204.16	200.98	204.78	203.9	202.82	196.36	200.26	208.02	201.36	206.49	206.9	202.96	202.47	195.86	204.46	198.09	202.82	201.64	203.13	205.4
195.9	198.08	195.46	197.03	196.89	199.68	201.97	198.78	203.27	203.28	205.96	198.49	203.34	207.21	202.26	199.08	206.16	200.56	197.21	200.6	197.96	202.87	201.26	200.53	200.37	205.61	198.78	200.63	204.17	192.97	203.37	199.77	195.07	200.53	200.39	200.06	200.77	198.88	199.58	204.12	197.4	196.99	195.4	195.29	205.68	191.71	201.69	197.77	204	201.64
217.22	217.9	217.09	218.7	220.29	219.64	219.66	210.88	215.54	216.42	215.21	215.26	213.49	216.8	221.07	220.39	214.48	213.92	219.01	220.62	217.3	217.27	214.5	215.13	219.9	218.25	212.09	216	210.61	215.96	216.91	220.32	218.79	208.63	220.8	213.39	213.48	215.3	219.69	217.58	220.55	213.6	214.6	212.43	222.28	212.22	214.92	213.9	222.96	215.46
190.94	190.14	189.94	194.02	195.02	196.56	200.84	192.23	196.92	192.18	198.53	192.04	193.44	195.04	192.61	197.64	191.59	204.14	199.49	197.71	186.07	190.01	194.4	190.98	194.62	193.21	192.66	200.69	197.95	196.47	191.77	192.02	196.35	192.17	198.77	193.5	192.03	196.21	198.06	195.21	196.65	194.87	188.84	197.02	194.59	193.78	197.35	191.51	197.81	195.66
207.3	209.78	210.88	207.28	210.45	211.96	214.27	203.3	211.42	209.74	213.81	203.44	209.16	207	207.23	210.13	204.57	210.23	208.6	213.12	212.69	212.11	210.2	213.01	213.25	213.31	213.55	214.93	216.01	214.16	206.09	208.94	204.9	208.68	213.54	217.64	205.11	208.5	211.65	214.46	213.54	205.12	205.58	216.88	206.27	213.39	206.47	205.01	213.08	212.63
204.99	203.61	206.83	205.76	203.35	207.6	201.59	202.49	203.19	200.86	200.76	204.03	204.78	204.45	205.9	206.68	207.11	208.46	200.52	206.04	207.81	208.02	206.54	208.65	206.06	210.89	204.47	208.63	210.4	203.03	203.98	201.55	201.48	212.58	211.28	196.59	207.41	204.81	205.03	211.89	203.26	208.77	204.54	200.91	205.43	207	205.83	203.35	200.5	205.71
222.89	214.09	212.82	214.45	215.33	221.81	219.31	215.05	216.94	215.37	216.21	217.93	218.27	215.88	219.27	212.94	216.13	218.77	216.98	217.63	220.41	218.21	212.02	216.14	219.75	218.1	219.67	215.63	217.14	218.9	216.55	222.79	223.37	213.2	212.82	221.07	215.39	218.61	220.54	213.6	211.84	210.98	220.3	223.68	223.79	218.45	215.53	217.93	215.42	227.31
206.69	201.14	196.12	198.32	196.62	208.7	195.66	205.45	201.11	199.98	200.24	195.05	195.63	197.08	200.52	206.23	203.28	203.53	199.86	198.86	204.43	198.56	201.81	201.18	193.21	195.36	197.24	191.47	198.63	199.3	198.19	201.18	194.47	202.33	206.01	205.47	207.05	207.42	205.56	205.27	200.95	202.37	205.62	203.38	202.38	201.28	200.08	201.83	201.69	199.47
198.84	199.56	198.65	198.29	199	197.7	199.99	196.4	203.1	199.57	198.81	200	203.65	203.04	205.01	201.26	203.21	198.43	202.29	200.71	201.37	204.65	196	204.79	207	203.07	202.02	203.9	198.2	203.69	196.06	203.9	208.24	200.21	202.29	196.9	195.71	193.72	202.95	199.04	201.73	198.38	202.11	206.65	201.97	198.72	204.56	190.81	198.45	193.81
195.56	198.11	190.93	198.29	197.84	201.59	202.52	197.67	199.23	210.23	196.9	199.68	205.59	196.06	199.42	193.8	197.11	200.58	202.73	199.04	206.54	192.55	201.76	189.85	191.66	196.91	204.92	197.75	198.51	195.26	195.8	198.11	201.4	199.16	190.35	199.51	202.01	199.79	197.01	193.42	204.64	197.39	197.58	199.97	198.52	200.56	194.79	196.35	197.42	199.34
219.66	220.41	218.44	218.65	215.35	212.95	220.25	220.55	218.46	215.42	210.24	213.94	213.04	223.17	215.3	224.14	218.11	218.19	219.22	210.63	219.61	222.47	226.18	216.38	212.71	217.79	219.69	214.41	218.95	218.05	217.81	218.79	215.86	220.92	214.82	217.31	223.54	217.88	210.93	214.4	224.05	218	211.8	220.79	217.77	215.61	215.25	217.95	220.59	216.21
207.64	207.08	200.46	212.41	210.34	204.95	204.46	206.19	208.98	202.51	209.08	217.12	212.46	207.55	206.72	202.31	206.19	212.3	208.11	217.46	204.27	206.83	214.54	210.37	210.74	209.36	207.51	205.67	201.35	212.4	211.68	212.3	203.81	206.66	208.4	213.39	210.53	210.49	205.73	211.62	210.08	208.02	208.53	209.73	205.34	207.94	208.32	206.85	212.83	203.33
203.27	202.49	203.31	210.49	199.65	199.37	194.61	198.57	204.83	200.92	197.27	194.28	198.03	190.88	199.65	201.57	199.54	205.68	200.24	193.93	199.74	200.67	201.66	200.45	203.05	198.96	201.76	204.28	201.26	192.06	199.85	197.56	199.68	199.32	204.34	197.5	202.52	206.54	205.62	206.41	205.38	201.75	197.49	201.31	199.45	204.92	192.01	201.92	201.55	200.51
206.75	204.96	206.06	202.44	196.07	204.83	204.14	203.93	207.18	209.02	200.1	210.94	200.49	208.62	204.52	210.69	205.24	206.91	210.47	200.54	211.26	209.19	210.21	213.59	208.08	200.07	204.83	204.14	203.01	207.96	208.28	206.92	210.59	205.74	201.49	205.44	207.71	206.51	207.13	206.73	205.28	204.39	203.78	201.08	207.1	206.36	214.79	206.98	204.44	202.83
208.8	209.22	206.58	210.39	211.3	203.17	207.69	208.81	202.37	205.35	212.75	208.34	209.95	207.11	206.79	205.68	208.9	210.77	199.91	207.92	211.4	210.84	209.71	208.09	210.29	208.91	211.53	212.82	206.49	214.79	211.74	207.99	207.21	213.41	211.6	213.34	208.93	213.13	217.26	209.74	208.88	206.7	209.05	204.61	200.84	211.01	213.65	206.71	208.79	210.74
199.58	200.38	201.93	195.83	202.52	199.64	199.59	201.71	202.77	200.11	199.46	204.3	200.55	200.76	205.63	196.92	200.43	204.3	198.18	205.06	195.55	203.93	197.99	202.39	204.28	200.61	199.96	197.4	203.9	199.42	198.2	203.11	196.49	204.56	196.81	201.01	196.86	197.99	203.87	193.63	202.52	200.03	203.09	197.19	202.65	203.28	195.06	190.81	199.25	202.58
197.29	207.65	207.32	206.5	204.55	205.08	199.41	204.11	209.96	203.92	201.38	207.29	200.46	200.79	200.24	203.87	201.84	204.93	200.36	204.42	202.4	205.3	207.18	209.09	199.36	205.47	204.57	204.62	199.7	210.4	203.06	203.13	200.28	207.58	199.78	202.51	209.07	198.6	203.17	207.54	210.86	206.29	207.27	199.8	202.86	205.2	202.39	202.63	205.74	212.24
204.98	201.81	208.37	197.1	208.21	200.94	202.36	207.54	205.38	203.17	205.69	197.86	206	207.12	204.62	199.89	200.27	203.73	209.89	206.93	203.08	204.42	203.67	201.03	204.13	209.22	200.29	198.75	203.22	203.47	204.08	205.36	206.12	203.77	197.56	212.19	196.92	207.92	202.39	205.78	206.44	200.18	211.38	204.65	207.53	206.77	210.02	206.07	202.84	203.95
205.53	199.19	209.96	196.69	201.05	199.94	195.37	193.08	191.37	196.2	197.17	201.64	201.19	203.65	199.2	199.05	197.66	205.61	195.91	204.74	197.4	197.8	196.06	202.53	199.52	201.48	208.83	200.6	196.73	204.1	198.42	197.29	201.5	197.92	202.44	197.26	198.77	205.02	203.51	198.81	197.07	195.95	197.74	207.83	198.05	203.91	201.74	201.47	200.46	200.5
215.24	213.34	226.09	215.29	216.02	217.76	218.19	218.91	218.09	219.56	218.57	222.18	217.6	214.88	218.67	220.48	220.71	221.39	216.8	215.24	213.21	215.19	211.71	218.44	223.14	216.59	213.38	218.72	218.87	219.29	216.98	211.59	217.17	215.27	221.04	214.51	216.78	217.69	208.16	216.43	213.16	217.18	215.7	212.28	217.11	218.64	216.83	217.98	215.21	220.59
195.64	192.32	188.37	197.83	198.51	195.98	195.87	197.07	191.05	196.95	192.89	194.36	199.59	191.26	197.76	196.21	197.12	203.62	197.91	185.38	192.35	196.64	196.35	199.66	199.19	190.98	195.24	195.31	193.52	193.95	196.51	194.42	195.04	201.15	194.22	200.21	190.4	192.61	194.03	192.7	196.22	193.69	189.69	195.95	190.42	194.96	198.82	191.61	193.41	196.64
200.54	206.44	203.38	202.34	206.45	205.01	206.22	196.26	205.47	196.8	209.5	203.56	202.46	201.97	204.55	201.4	201.15	207.59	202.88	195.75	204.8	196.96	201.07	198.68	208.93	201.39	199.81	199.24	198	197.69	198.88	209.09	200.23	204.17	206.43	199.63	202.15	205.17	198.63	204.01	202.71	209.15	201.17	205.16	198.93	202.85	204.08	203.78	201.14	195.09
207.51	218.87	212.25	212.65	210.07	210.73	219.42	217.03	213.71	209.82	217.81	214.38	211.04	216.45	209.1	206.07	207.37	210.68	215.83	207.47	220.35	214.85	214.71	208.37	216.83	213.25	218.25	214.67	214.1	209.95	211.58	209.6	214.38	205.58	212.46	203.59	215.59	213.9	213.3	212.84	206.57	210.49	217.11	210.82	211.55	205.91	212.3	213.13	215.13	212.83
206.91	208.97	209.39	214.96	208.57	210.06	214.97	208.17	216.22	212.67	207.42	211.58	213.61	214.05	212.99	213.45	219.22	213.03	213.13	214.43	216.77	207.28	213.81	217.82	214.14	214.3	208.84	214.02	215.46	211.2	213.58	210.57	214.42	212.92	208.04	206.89	211.43	216.72	209.47	212.2	211.6	218.7	206.85	217.16	211.95	215.16	220.2	211.78	216.4	215.75
209.68	213.61	204.77	212.42	208.93	206.33	211.49	211.72	209.69	215.56	213.02	215.72	210.8	217.2	208.58	213.26	210.38	211.52	217.14	207.1	215.93	215.11	215.23	205.4	209.67	207.43	211.87	209	212.48	219.36	207.68	215.35	211.2	207.94	212.54	211.69	215	209.71	216.93	216.98	214.62	211.46	206.82	207.58	211.16	217.41	210.03	209.34	209.63	214.13
213.76	214.96	215.68	214.01	215.37	219.45	217.2	221.65	214.6	218.99	217.43	212.55	217.66	215.27	212.47	222.52	214.11	215.87	212.27	214.27	216.28	215.6	218.75	213.59	220.14	212.08	220.54	214.73	216.67	218.06	215.57	211.66	215.41	211.85	213.67	217.28	217.55	224.22	219.62	223.73	213.7	218.42	224.7	221.36	215.05	211.13	214.16	218.13	217.16	219.53
210.09	210.64	216.88	212.35	211.45	211.33	216.19	207.2	216.53	219.77	212.02	210.08	211.31	217.87	215.01	210.19	210.9	211.62	214.5	212.45	211.7	215.76	220.53	217.96	214.69	216.38	215.27	205.92	216.2	211.88	219.44	212.04	220.49	214.82	217.09	213.65	214.39	215.17	214.34	210.49	212.59	211.78	213.87	210.56	212.26	222.57	219.15	210.66	212.92	216.11
203.44	200.74	201.68	196.28	200.82	197.17	201.58	198	200.52	195.89	200.53	198.03	204.13	203.04	198.19	200.09	198.23	207.58	199.11	199.28	201.63	202.77	197.13	197.93	204.08	198.24	195.22	195.09	208.38	201.25	204.06	196.84	198.41	198.61	195.75	198.95	203.86	196.01	197.71	209.09	192.46	201.6	200.77	199.51	201.72	195.07	203.07	193.13	201.72	199.6
219.3	216.42	221.54	216.56	218.81	219.97	219.02	216.32	217.98	220.31	216.88	215.89	218.63	216.87	219.38	209.47	217.07	216.63	221.76	211.86	217.93	216.88	221.79	216.83	219.6	209.68	215.69	220	218.45	219.02	218.16	219.75	218.31	219.93	214.51	215.85	219.91	217.59	213.91	213.68	213.35	214.41	216.58	208.8	214.63	212.73	221.18	211.34	217.08	219.54
206.62	208.76	204.78	206.49	205.95	208.22	202.54	202.91	208.05	204.29	198.97	205.6	203.26	199.95	204.9	202.35	202.99	203.51	202.82	205.3	204.89	206.69	205.89	204.64	199.02	209.27	202.94	206.2	199.61	205.52	205.56	196.5	204.12	198.57	202.92	205.53	209.07	203.59	205.11	205.28	206.52	203.34	206.02	199.16	206.31	199.94	206.77	202.56	199.19	206.97
203.45	203.2	200.84	202.46	209.45	205.3	202.73	203.57	198.69	207.36	208.13	205.46	205.1	208.22	205.03	202.94	206.02	208.62	208.52	206.45	207.26	198.12	201.13	213.52	204.07	211.77	209.66	204.02	203.58	206.59	209.89	207.5	198.25	199.82	207.76	207.89	204.92	208.57	205.17	200.47	202.4	201.42	203.58	199.82	202.52	210.91	203.58	212.36	206.84	202.95
211.53	205.09	205.12	205.84	204.21	218.46	208.75	210.71	207.14	208.74	203.06	208.51	205.66	208.24	211.07	206.33	205.96	214.12	211.66	204.91	208.51	212.97	206.48	211.64	205.03	206.03	212.15	208.21	209.24	206	202.71	208.96	209.19	209.89	207.7	205.77	205.14	208.69	209.07	206.6	205.38	208.68	207.24	206.2	213.82	200.35	208.88	212.1	214.81	211.1
212.5	208.16	210.49	217.32	210.81	212.23	214.47	206.14	204.67	210.52	206.24	206.39	210.22	202.05	208.76	206.78	208.47	213.88	210.88	211.58	205.6	208.12	205.78	211.67	208.45	205.79	206.63	213.12	210.82	216.38	205.86	203.64	201.86	213.04	212.3	212.37	212.14	216.59	208.63	212.91	204.8	207.55	206.55	205.99	205.37	206.5	202.63	204.69	212.28	210.7
206.74	202.62	204.11	202.48	204.92	198.63	200.82	199.51	203.53	211.62	202.59	211.47	204.22	201.34	205.03	208.67	205.82	203.08	203.64	196.78	203.27	197.66	211.2	201.45	204.96	202.5	203.51	206.3	206.86	206.28	205.82	202.68	196.6	202.81	197.4	203.86	204.52	203.91	206.09	207.39	203.17	200.54	205.77	196.9	200.74	205.32	198.47	201.26	205.02	203.49
203.48	202.31	202.61	205.29	202.67	207.84	207.51	212.94	203.46	203.18	205.52	200.35	203.09	207.62	200.64	210.71	209.3	208.03	205.83	202.8	207.43	208.04	204.38	203.71	205.17	208.68	208.59	213.76	211.91	203.5	209.37	203.43	207.08	203.27	205.05	205.72	207.19	210.07	210.28	203.19	201.52	207.31	207.62	207.72	214.82	204.91	209.35	207.85	210.69	207.56
204.85	212.14	216.14	209.1	215.32	211.88	215.98	216.6	219.08	211.33	214.48	209.94	208.73	214.05	214.56	206.65	211.61	212.92	205.18	209.82	206.74	212.33	210.52	212.61	208.47	210.51	213.78	215.51	213.5	213.55	212.33	211.87	214.2	213.55	210.71	208.64	208.55	211.93	209.71	212.19	212.8	208.86	207.71	206.24	216.64	212.32	209.84	215.17	215.44	214.31
206.64	209.65	206.17	210.69	209.42	210.51	218.62	213.37	210.61	211.82	210.35	212.9	212.34	211.47	216.75	205.19	206.41	207.82	211.64	205.15	212.1	211.8	217.23	212.16	210.93	211.71	208.18	210.21	215.26	217.14	212.91	207.73	209.86	208.69	209.19	206.05	211.45	211.65	212.12	207.05	215.58	216.61	217.65	203.34	212.61	213.4	211.65	214.28	215.47	210.17
211.61	209.47	207.22	211.65	209.72	206.27	209.25	208.08	199.12	209.72	212.32	205.31	217.45	208.63	208.43	202.41	208.79	212.48	208.48	209.78	203.15	207.13	209.35	207.52	213.88	204.8	206.7	207.9	209.77	204.77	215.06	207.31	207.79	207.55	209.03	212.71	209.94	206.93	205.79	204.52	209.64	208.26	206.9	209.16	213.07	214.1	210.1	205.11	206.64	204.52
215.15	205.16	211.69	216.23	211.02	214.9	208.37	212.13	209.88	209.42	211.84	217.87	213.67	218.33	212.06	214.81	208.58	212.55	211.57	217.79	208.21	211.19	214.09	211.83	214.12	206.86	215.51	216.81	209.76	213.72	209.42	212.21	213.29	215.55	213.21	209.41	217.98	218.32	213.79	213.95	218.55	211.43	218.11	211.16	210.86	218.31	213.21	216.16	208.07	211.21
208.56	202.83	202.95	195.09	198.99	200.82	204.81	200.89	203.11	196.34	200.16	202.69	204.44	200.86	203.8	208.02	207.97	205.82	203.07	206.45	201.55	209.45	203.38	200.32	199.9	204.72	200.95	200.31	202.73	213.96	203.8	202.58	203.04	200.95	208.84	205.1	199.97	203.73	202.35	205.62	202.07	207.01	203.71	204.62	201.97	199.35	207.17	201.71	199.89	205.2
198.36	203.18	201.23	198	196.43	200.89	197.33	206.18	195.48	207.83	201.12	194.45	196.55	203.04	191.85	198.55	198.88	209.16	206.54	195.64	199.23	205.98	201.34	197.88	200.29	201.98	199.03	198.59	198.73	202.16	196.71	198.57	197.95	192.89	200.17	203.92	196.28	202.69	197.74	201.47	200	211.02	196.25	194.47	194.72	201.78	204.84	203.48	193.13	203.35
213.1	211.05	205.95	213.92	205.6	213.28	210.13	202.62	209.6	205.25	206.15	206.98	208.52	207.26	204.4	202.92	211.94	208.41	212.45	205.79	209.52	204.96	209.82	199.67	205.49	210.61	209.74	206.21	206.9	214.27	212.65	210.46	206.76	203.69	207	207.43	210.41	211.95	202.32	207.44	210.24	211.76	212.95	205.4	205.1	205.32	209.71	206.46	201.92	207.4
213.15	215.79	214.82	220.37	215.62	209.8	219.69	214.8	217.85	219.82	214.55	213.86	215.74	209.63	211.56	213.42	217.98	210.58	216.87	218.63	210.34	217.88	209.6	210.99	210.05	215.77	215.11	210.83	210.74	206.57	212.92	210.35	214.33	214.51	217.05	204.5	215.35	209.12	212.14	209.59	217.21	211.05	215.84	211.72	214.22	214.53	217.55	214.03	214.42	214.34
211.19	218.64	206.93	214.79	207.8	212.77	204.97	212.64	212.86	210.91	210.79	206.41	206.73	210.49	214.54	209.62	212.84	212.01	222.65	216.57	209.92	212.85	211.81	211.63	207.4	211.97	207.05	210.93	216.67	211.2	208.8	210.31	205.54	213.63	212.86	214.62	205.67	210.72	211.25	211.83	217.82	210.9	217.29	210.32	210.4	209.94	207.96	212.02	216.02	214.19
211.19	210.89	207.13	208.65	210.39	201.51	209.03	211.31	209.6	206	206.95	213.51	217.4	203.85	205	210.23	200.43	204.42	209.99	211.98	204.64	205.62	206.47	203.74	204.11	207.52	208.34	206.74	204.89	212.57	207.14	215.46	206.27	205.48	210.09	214.4	210.07	208.69	210.05	203.54	214.76	206.07	204.61	210.17	209.55	208.34	208.95	212	201.79	209.07
213.37	210.72	208.47	222.68	204.73	211.58	213.89	207.59	204.86	210.7	214.98	207.8	207.95	217.29	211.3	216.15	208.85	215.87	215.93	210.79	211	206.09	211.41	211.4	212.73	208.71	202.68	214.69	212.29	209.99	212.32	209.91	213.27	211.43	216.96	212.03	214.49	210.74	211.13	208.47	210.41	209.89	210.06	216.21	205.61	214.51	207.63	211.83	205.67	210.28
215.72	210.66	210.89	213.96	215.61	211.37	208.74	213.52	214.93	214.11	211.41	221.96	206.96	215.83	213.03	204.92	206.4	212.59	212.93	213.72	214.13	213.88	214.21	216.2	210.48	210.62	208.23	213.25	212.22	214.4	207.86	215.72	217.37	211.66	210.26	221.7	214.23	211.21	218.5	208.35	212.5	215.77	214.67	219.36	211.64	210.73	215.22	209.29	205.11	211.12
204.5	194.36	201.67	200.43	200.44	206.67	206.29	204.3	200.32	202.98	201.93	203.22	204.72	202.75	205.44	207.44	200.02	201.85	201.95	204.34	201.25	204.52	203.74	210.27	203.33	212.4	206.19	201.61	205.2	202.21	202.61	205.4	200.99	200.3	198.45	201.57	203.03	196.91	206.01	199.08	204.16	199.65	197.48	204.29	203.13	201.51	196.4	202.14	200.27	196.8
211.56	199.8	209.46	203.35	204.37	207.76	209.26	206.66	210.05	206.72	215.72	203.46	209.45	206.51	206.08	212.16	205.37	207.02	211.23	203.51	210.77	208.76	211.12	210.15	211.87	209.56	209.95	210.17	207.79	208.01	209.25	209.48	211.02	208.85	205.4	210.88	209.06	211.75	210.4	215.52	207.41	214.17	204.08	211.56	210.06	213.21	205.57	208.09	209.56	210.92
208.86	204.67	213.43	212.38	208.06	211.63	211.35	202.93	201.61	207.07	209.61	208.09	210.87	210.46	211.82	210.69	208.49	207.61	197.49	207.13	213.18	207.34	202.69	212.64	209.3	209.71	206.59	214.44	214.73	212.33	211.56	208.56	209.32	213.85	208.14	205.63	208.93	208.5	201.74	211.37	209.49	210.1	212.89	212.36	211.19	208.55	203.87	209.65	215.44	211.27
222.07	218.63	214.95	216.86	220.02	213.28	216.44	217.05	215.94	216.8	216.94	215.64	217.54	216.4	216.68	220.86	217.17	216.12	221.67	218.02	215.93	219.95	217.33	223.21	216.49	217.43	217.55	221.52	219.02	218.29	221.85	214.54	212.75	217.23	215.06	224.81	222.98	219.06	216.61	216.46	216.49	218.33	211.21	213.29	220.31	225.35	219.39	214.16	218.78	215
213.81	212.77	216.27	220.13	212.89	216.19	220.62	214.01	215.87	212.45	215.35	219.55	221.48	217.88	218.86	218.85	212.06	217.97	216.61	215.66	214.05	217	215.78	210.54	217.14	220.05	216.72	210.68	212.1	220.38	213.26	222.08	212.46	215.32	218.69	221.43	216.7	217.21	212.7	219.37	216.26	219.41	218.05	225.06	214.11	215.36	219.84	217.41	214.48	222.16
217.31	213.22	211.92	213.12	218.08	220.69	219.74	212.65	212.1	212.99	219.32	218.95	212.47	211.03	214.92	221.35	210.15	217.48	220.39	213.92	217.11	213.45	213.3	210.43	211.68	204.78	210.37	216.16	207.12	215.25	215.72	206.87	211.96	214.46	219.34	211.52	206.19	214.37	212.51	216.55	213.48	219.03	215.94	218.96	218.37	214.46	209.94	210.43	216.74	219.25
218.94	217	209.19	221.86	218.65	220.36	220.54	215.23	217.33	211.1	220.8	218.14	221.11	217.21	219.61	217.75	216.13	218.15	222.21	220.16	219.53	223.52	211.46	217.35	217.01	220.95	216.07	219.17	216.81	218.35	221.09	214.44	220.31	221	215.34	219.98	220.97	219.26	216.62	220.74	213.94	218.88	218.27	217.82	223.11	221.88	225.41	220.29	219.55	218.32
212.9	214.1	215.72	209.68	214.2	210.14	216.13	213.2	210.47	218.55	210.74	212.32	213.48	218.09	213.76	212.39	215.5	207.46	219.79	214.99	214.21	209.55	214.75	205.03	210.08	213.09	211.23	216.86	210.74	212.5	210.14	210.36	213.21	214.24	215.41	212.11	218.03	214.4	213.87	209.08	216.84	215.12	208.77	209.99	213.49	211.03	208.12	219.91	210.75	208.16
206.54	199.6	204.47	197.49	207.98	208.55	208.5	201.9	205.6	204.01	200.35	206.29	205.63	209.23	208.01	205.93	201.98	208.2	211.01	209.91	206.96	212.61	203.31	204.21	204.06	206	207.58	212.8	199.69	198.68	201.92	202.12	208.59	203.74	206.23	203.49	212.58	202.74	202.35	200.82	200.15	196.21	207.13	211.59	202.46	205.66	203.15	205.13	209.34	205.74
205.46	209.49	206.28	208.95	208.76	207.39	208.81	205.74	207.42	202.78	208.54	209.52	206.36	211.19	205.45	209.59	209.68	203.75	202.82	205.21	207.31	207.73	205.17	207.13	213.52	205.87	210.02	208.34	208.13	208.91	206.72	212.4	209.54	207.72	205.95	210.76	212.94	207.73	200.58	203.29	205.72	204.91	214.14	208.48	207.71	208.72	208.48	207.61	200.8	207.69
201.23	206.06	210.07	197.69	200.73	199.01	202.98	203.47	202.71	200.92	201.98	203.58	208.97	204.19	205.69	195.86	198.76	200.19	202.65	197.45	208.38	203.67	203.31	203.19	200.82	203.31	206.03	201.03	199.18	203.61	197.62	207.35	204.05	200.93	209.07	207.49	203.51	206.83	201.49	201.28	209.3	201.78	203.48	205.89	202.55	207.63	203.21	199.2	202.31	200.85
214.84	211.8	214.41	215.39	211.72	210.2	219.77	216.12	210.53	211.6	213.22	210.19	213.83	207.69	216.53	212.4	212.02	212.14	202.3	210.43	206.4	214.21	218.14	219.04	207.12	216.05	216.42	213.08	211.05	206.19	214.67	213.82	210.53	216.71	214.76	207.63	217.59	213.11	212.52	213.3	213.65	210.91	216.09	215.22	215.04	215.22	216.08	217.34	210.36	209.95
209.69	203.68	210.98	209.21	211.65	213.12	205.49	208.81	202.48	208.84	205.84	203.33	212.27	211.4	206.26	210.45	204.82	206.65	206.77	205.59	206.46	209.51	211.84	206.63	210.02	208.47	201.02	210.23	204.73	205.62	213.17	210.53	203.7	205.72	211.93	204.83	216.05	205.07	211.38	204.57	205.72	208.37	209.38	206.67	212.4	208.15	205.44	210.94	211.71	206.42
205.34	203.14	201.78	209.89	205.24	203.12	201.84	198.74	202.67	209.8	204.21	202.29	207.26	201.62	202.61	202.39	198.89	203.74	206.57	204.69	203.17	205.8	207.6	205.46	201.64	208.03	206.38	206.51	204.63	196.77	196.97	202.99	199.53	205.47	198.75	201.67	207.54	204.07	205.53	201.73	200.08	201.53	210.03	201.76	203.04	206.32	203.71	208.51	200.42	197.81
214.02	211.46	212.15	213.53	211.18	212.05	213.07	213.2	213.85	213.9	215.87	205.79	209.61	218.16	214.36	210.37	215.91	214	207.09	209.05	207.39	210.03	214.92	211.58	213.12	210.68	215.96	213.73	212.15	208.75	210.85	206.07	209.41	211.64	206.3	210.24	219.45	208.59	208.32	212.2	211.68	216.13	204.44	213.56	217.5	213.92	215.46	213.14	206.84	210.01
206.79	204.69	201.68	198.33	203.39	202.46	212.54	202.34	210.54	200.96	204.61	199.13	206.8	201.96	201.09	207.72	205.85	205.4	200.33	203.17	205.67	202.59	198.83	201.38	203.68	205.88	207.25	207.58	208.6	198.55	202.13	196.43	206.71	203.67	208.54	202.47	207.61	205.14	200.8	202.82	201.37	208.15	206.95	208.76	204.93	198.06	208.29	205.82	199.81	203.04
198.45	209.05	203.29	202.09	210.23	202.3	207.9	201.94	206.93	207.57	204.88	203.5	208.63	209.03	204.92	201.27	202.07	207.55	205.42	210.37	204.52	207.33	206.82	202.61	207.46	200.79	205.83	209.56	205.91	208.76	202.71	208.95	207.02	211.87	207.66	209.98	204.77	206.1	202.16	205.44	207.66	204.58	205.73	205.1	208.47	205.12	208.46	209.27	205.82	201.33
212.9	216.25	213.32	217.22	210.19	210.57	209.87	217.41	213.18	207.89	211.45	215.41	207.64	215.29	220.79	217.68	214.47	209.64	210.59	214	207.07	214.2	208.79	213.94	208.21	206.25	205.66	212.94	214.28	208.15	216.57	208.86	210.62	213.51	219.86	211.91	212.1	213.56	212.76	214.36	212.35	211.85	209.04	211.44	212.59	219.68	211.4	213.42	209.89	212.78
213.26	216.74	207.91	212.48	213.13	215.38	213.82	217.58	218.18	206.75	214.81	214.92	213.82	217.3	214.41	220.34	207.61	215.16	210.25	207.72	214.82	215.42	212.81	207.26	214.98	216.45	218.67	216.91	218.22	213.7	217.26	209.99	213.9	214.25	214.13	212.26	212.32	214.29	212.19	216.65	212.01	209.51	210.48	218.65	217.21	209.76	214.8	216.18	219.97	211.83
203.14	203.24	207.88	203.09	205.76	207.04	205.95	201.98	209.71	207.17	201.88	206.71	201.23	202.68	201.61	202.37	209.02	204.88	203.09	198.45	206.81	202.61	202.33	204.46	203.26	201.53	203.2	199.87	198.08	197.69	207.67	194.82	206.11	204.12	192.77	200.02	207.32	203.95	197.22	205.51	210.76	198.94	204.51	196.57	206.67	205.24	206	201.87	205.83	205.77
210.25	206.06	205.89	208.44	211.11	206.29	211.68	207	211.54	206.27	210.82	207.26	204.75	210.23	206.29	211.26	205.99	207.13	217.63	206.78	204.84	202.21	211.54	207.82	201.98	206.38	211.06	201.91	207.36	212.86	210.44	203.24	212.38	207.83	207.24	204.86	201.86	202.83	204.59	205.8	211.62	204.56	206.33	210.29	210.06	206.77	208.44	212	206.24	204.4
220.18	213.9	219.39	214.72	216.48	221.3	219.92	224.58	212.82	211.36	222.62	216.39	217.7	220.95	210.89	214.12	215.64	209.93	217.38	215.43	213.62	221	217.03	222.73	223.47	217.6	217.84	220.06	215.39	215.04	217.08	209.75	224.95	212.1	223.96	217.44	221.92	218.22	219.3	217.19	219.26	218.9	216.83	218.43	221.05	223.93	216.79	217.15	218.81	220.79
197.88	203.1	197.52	200.99	193.27	199.44	202.57	205.2	195.64	193.78	200.49	199.45	200.5	197.63	196.86	202.21	196.69	196.35	199.71	196.61	199.44	201.2	205.4	198.58	197.73	201.19	191.98	202.1	205.61	199.54	205.29	203.91	199.6	199.82	197.03	199.58	207.18	197.47	202.99	196.54	198.69	196.18	195.67	193.73	202.49	200.28	202.61	203.44	205.17	195.6
214.97	217.67	227.35	218.78	219.81	218.48	218.1	219.05	215.45	214.91	220.19	215.75	215.69	214.96	217.7	210.46	216.59	215.77	216.6	219.4	218.6	216.73	214.79	222.33	215.12	219.53	219.21	214.44	217.86	220.51	209.01	215.57	226.02	216.01	214.6	219.05	220.38	217.54	218.42	216.83	211.95	217.86	217.64	220.8	218.79	215.87	218.87	221.74	217.2	223.06
205.53	199.3	211.89	198.13	198.58	204.96	202.14	201.76	212.12	201.65	201.2	207.03	207.99	207.93	203.77	200.34	201.72	205.51	204.51	201.55	200.83	196.79	203.34	203.69	191.96	199.35	200.51	205.37	203.89	201.3	198.89	202.04	206.73	207.32	206.38	199.08	199.86	204.08	195.88	199.72	200.75	207.11	201.02	199.56	210.01	202.61	205.73	206.8	201.23	210.37
205.61	213.21	215.81	220.94	211.87	210.22	211.78	218.41	214.17	209.45	206.97	221.56	212.61	217.19	212.85	213.68	216.95	208.71	212.18	215.72	213.53	213.23	214.51	212.02	213.74	214.58	213.67	211.82	212.45	213.49	213.08	212.45	216.62	212.83	214.14	210.19	206.73	213.44	210.21	209.74	215.99	210.47	215.74	216.88	206.31	209.88	214.3	209.24	218.92	212.55
212.5	213.02	215.07	219.09	217.13	215.8	222.82	216.83	220.59	220.76	220	216.23	210.91	221.15	223.72	214.93	216.34	215.96	215.68	215.62	224.52	216.62	217.07	220.67	221.41	213.65	219.28	215.82	219.35	211.53	221.56	215.47	219.4	216.54	213.45	217.53	220.32	215.53	214.83	211.79	221.71	212.77	217.89	218.3	218.31	216.67	220.2	220.58	221.62	211.64
206.82	208.93	205.87	211.94	207.71	202.3	213.1	211.97	205.01	207.8	202.02	202.67	207.45	211.74	203.94	211.9	210.34	205.86	212.18	204.19	209.59	210.49	208.61	205.58	207.11	208.18	206.79	206.62	210.73	212.09	206.74	207.25	213.36	204.08	206.33	203.49	205.84	207.54	202.57	211.24	200.63	202.27	208.1	207.38	207.83	213.01	205.4	205.18	210.92	209.8
209.67	210.82	213	211.31	213.99	216.07	216.29	214.61	214.29	214.23	213.44	207.86	212.65	214.65	213.28	209.46	205.13	213.32	208.89	211.6	209.94	204.71	213.06	209.98	212.26	216.3	215.12	215.91	209.35	214.11	214.06	217.19	208.07	208.09	211.52	206.38	214.01	217.08	208.64	211.52	207.9	214.22	214.3	209.97	214.47	223.55	205.7	205.29	212.04	212.51
205.32	201.54	200.5	197.82	198.96	199.67	204.17	202.7	207.13	204.13	198.59	202.16	204.82	200.79	203.56	203.83	198.35	202.08	201.79	205.86	203.03	206.08	208.95	207.29	209.87	203.12	201.16	203.36	198.32	198.5	201.02	204.43	203.82	197.21	206.23	206.66	210.71	197.59	203.35	206.85	199	207.52	205.75	206.05	200.09	200.25	210.29	205.69	203.27	199.51
209.92	208.94	209.23	204.85	207.26	209.2	208.73	214.43	206.06	211.65	211.84	209.67	207.39	214.58	209.74	209.2	205.71	208.93	204.02	209.54	207.38	215.36	209.03	210.04	206.46	213.12	209.91	206.39	212.5	208.88	215.06	212.79	210.61	210.01	206.2	207.2	212.32	202.48	217.06	210.23	210.01	206	209.2	210.67	211.08	208.87	208.73	210.68	213.83	205.07
206.33	206.66	205.95	209.54	208.75	208.78	203.44	208.95	211.87	211.12	210.18	204.86	207.24	205.42	204.18	210.18	206.76	209.29	207.73	209.37	203.17	197.2	206.62	203.27	214.44	206.83	210.25	202.28	200.91	204.28	206.56	204.7	200.39	203.62	200.64	206.45	207.67	202.25	211.6	217.68	206.41	197.13	209.52	201.01	204.7	211.59	210.87	207.39	205.34	204.18
204.78	205.54	205.13	206.23	207.94	206.1	208.7	213.82	202.4	208.73	210.91	216.08	206.19	207.38	203.47	206.4	210.65	204.13	201.35	205.04	213.15	212.52	209.76	207.66	212.82	214.69	209.22	208.49	205.52	207.91	208.61	208.11	207.61	212.59	212.23	210.68	208.59	203.04	215.02	218.56	213.38	207.53	214.97	206.97	209.27	203.2	211.44	208.29	207.43	210.14
202.94	206.62	205.17	208.85	206.79	201.32	206.08	207.2	210.7	208.21	209.74	208.65	205.19	202.86	206.01	202.41	212.87	207.31	209.37	209.48	211.89	212.54	206.05	209.69	199.2	204.83	205.83	211.57	206.8	203.88	207.77	209.16	206.66	209.91	213.25	202.93	204.17	206.15	212.79	206.29	211.73	204.53	211.03	212.19	205.86	206.79	207.03	207.88	207.09	205.34
205.74	206.39	206.72	209.49	207.38	206.79	208.5	210.05	208.42	205.29	205.43	211.5	204.91	204.72	203.57	205.16	203.58	211.69	209.28	203.55	207.81	208.87	209.01	205.68	210.92	205.36	209.41	207.93	204.85	208.61	207.89	207.15	202.51	202.91	208.78	207.72	206.71	213.7	208.33	205.04	207.15	205.09	211.95	207.62	209.82	204.77	206.81	207.43	213.65	208.25
195.91	206.21	204.84	204.73	211.15	202.68	208.48	206.57	200.54	200.14	204.11	199.64	203.93	207.3	204.93	202.02	211.39	205.3	202.51	203.08	204.91	205.27	206.3	209.1	202.89	209.93	195.77	201.79	208.18	205.75	202.46	206.41	209.84	195.56	203.16	203.76	203.73	202.14	199.51	199.69	202.55	200.77	205.73	206.79	204.45	205.54	205.29	205.59	208.17	201.91
202.52	209.34	208.93	209.25	205.84	210.88	209.11	204.56	208.56	214.68	215.66	206.43	206.72	210.8	209.33	205	208.31	210.7	215.21	204.79	210.82	208.78	204.09	202.84	210.9	205.55	205.34	212.68	213.62	211.46	210.18	205.3	207.84	207.37	214.33	214.24	210.86	210.7	207.71	215.67	204.56	210.23	212.47	206.8	210.93	206.55	207.13	209.11	201.28	217.28
210.62	211.93	214.41	209.99	207.87	203.45	207.4	207.43	212.26	204.61	210.77	206.01	210.81	211.37	214.54	206.75	209.06	203.64	211.03	214.47	204.2	212.11	207.81	203.69	200.06	204.15	204.63	214.34	210.33	212.17	209.07	206.13	207.12	213.58	205.66	214.54	215.44	206.48	209.9	210.09	208.75	203.42	208.69	215.12	209.87	209.29	211.62	216.49	213.7	211.67
195.94	196.15	201.03	200.21	205.91	199.9	195.36	197.17	199.28	197.3	204.44	202.32	200.32	201.59	199.87	202.72	202.41	203.13	195.3	205.41	197.45	193.91	202.32	195.18	205.68	211.83	197.21	198.26	190.71	204.14	203.78	203.1	201.31	194.95	198.99	201.14	204.62	197.82	196.51	199.61	203.03	198.54	198.98	201.62	200.2	196.3	202.06	199.23	194.85	203.56
208.55	210.04	210.72	212.83	208.93	208.15	207.56	206.39	207.3	214.95	206.97	205.83	211.75	207.67	207.65	211.47	210.22	207.63	209.08	207.78	204.86	206.63	213.22	212.68	206.81	210.9	201.85	209.74	213.07	209.47	206.72	208.39	207.81	209.61	211.25	210.72	206.7	211.91	203.37	199.01	208.24	208.54	203.09	210	208.92	216.42	207.2	208.82	210.19	207.64
203.36	200.42	202.99	205.32	199.72	202.14	205.44	200.09	204.84	198.55	211.28	203.39	207.57	198.97	199.9	208.11	202.99	203.98	204.71	204.59	200	202.6	209.76	201	197.29	200.16	204.65	203.93	201.97	197.4	200.98	199.72	198.06	205.6	204.51	208.14	198.54	204.08	196.37	206.24	205	202.73	199.49	199.42	204.1	202.74	208.22	195.98	206.45	209.21
207.28	211.91	207.77	208.45	204.07	209.21	203.19	208.52	209.95	209.26	207.17	210.62	211.76	205.65	202.44	208.23	207.01	204.91	208.73	201.85	209.91	206.1	213.62	209.72	207.55	211.19	204.59	206.47	208.67	210.8	208.25	209.63	206.84	203.03	203.77	215.3	215.86	211.22	205.97	200.2	210.36	208.41	204.48	208.36	205.77	207.32	208.86	210.25	207.41	211.81
209.16	210.73	213.28	215.99	198.91	206.93	215.26	210.03	211.04	215.53	210.34	214.19	215.79	207.34	212.77	210.07	206.21	209.55	202.89	212.87	215.52	205.76	210.87	210.59	211.23	208.57	210.45	210.3	205.43	210.85	209.97	210.31	211.74	218.48	208.96	212.64	208.12	214.32	205.76	211.16	213.82	204.66	207.97	206	205.98	207.1	213.29	214.96	206.93	211.54
206.64	208.91	210.85	217.39	206.05	209.74	204.37	212.09	210.81	199.99	210.62	207.93	206.11	207.03	206.81	209.78	210.5	207.04	205.88	210.65	202.31	207.81	203.79	207.48	208.47	208.46	211.75	207.58	203.21	212.78	212.65	204.79	207.99	207.66	209.38	207.09	200.38	210.73	214.82	202.41	203.49	209.47	205.43	207.38	208.42	207.87	212.2	206.03	207.54	202.93
206.21	208.47	204.62	206.54	200.69	200.89	194.39	196.78	208.4	203	209.38	199.03	203.21	201.09	203.55	211.89	200.45	201.43	204.32	208.15	205.04	201.9	198.53	205.85	199.44	208.27	199.67	206.71	204.35	200.42	201.5	200.01	205.75	204.23	203.64	200.36	198.38	200.11	195.73	201.24	203.02	206.5	205.09	199.7	207.77	207.86	200.94	207.84	202.94	204.39
204.09	209.13	205.18	207.62	207.69	207.66	208.54	201.84	207.25	210.91	206.89	209.04	204.33	210.48	204.79	213.32	205.99	198.82	205.53	206.61	207.11	209.63	204.19	205.4	212.95	207.25	208.83	209.54	208.84	210.35	207.83	209.45	209.99	214.3	201.03	211.62	207.41	200.81	208.45	210.31	208.19	206.88	208.8	207.16	203.44	202.76	211.17	210.5	203.5	212.41
207.74	211.46	214.01	211.67	214.11	220.32	213.66	212.29	210.61	204.1	215.4	212.56	213.87	214.98	209.21	211.09	213.59	209.18	217.38	213.16	213.17	213.34	210.75	210.05	215.13	211.52	213.56	212.47	213.51	209.41	210.75	217.32	212.01	210.52	211.89	219.69	214.95	217.33	212.21	215.04	216.93	214.23	208.32	201.55	204.67	214.58	210.9	207.96	216.32	210.41
202.12	206.47	200.25	198.31	195.7	200.97	204.58	199.42	207.29	197.85	206.02	196.97	198.93	201.43	207.57	207.87	207.76	204.11	206.68	204.97	202.62	202	205.41	208.17	204.26	199.87	207.41	206.78	208.43	209.26	199.74	207.6	204.83	202.58	196.97	199.87	206.19	208.6	200.5	204.78	202	201.82	210.35	203	201.32	203.79	208.81	207.85	201.92	197.8
209.51	199.05	203.86	210.25	213.01	215.48	213.78	214.63	208.32	208.03	209.87	213.49	205.19	211.8	211.31	210.61	209.13	212.19	204.69	206.96	209.23	207.4	212.5	212.8	206.81	208.39	211.1	210.08	210.04	213.39	206.19	205.79	208.01	211.62	212.01	211.19	208.4	213.57	208.62	208.1	210.08	207.23	205.59	207.33	209.78	207.57	205.75	211.86	210.57	211.11
204.59	210.34	211.52	213.63	207.39	209.41	205.91	196.02	208.29	208.4	207.61	204.05	205.15	209.14	209.6	199.85	201.57	207.14	214.91	203.79	209.76	205.51	206.57	203.13	204.37	201.96	203.32	205.33	205.7	208.09	214.54	214.22	209.91	209.96	204.28	210.88	205.71	206.64	208.47	210.88	207.46	202.27	203.59	206.56	212.88	208.04	202.97	207.44	208.64	207.66
216.77	217.05	212.69	215.76	215.48	212.4	218.79	208.66	214.41	217.32	217.25	211.58	214.94	225.94	212.5	212.9	213.55	216.13	217.96	218.81	215.95	218.44	216.65	217.13	223.56	216.53	222.38	221.7	222.04	218.14	214.22	217.21	216.27	209.51	214.77	216.48	216.41	219.13	208.43	217.94	217.99	215.51	217.27	213.51	216.19	211.28	224.22	213.59	221.88	217.28
216.43	209.95	211.27	213.46	212.77	208.18	208.19	208.05	211.49	208.9	215.15	213.88	205.74	214.49	211.82	213.19	207.13	208.05	214.2	206.2	208.88	208.64	215.87	208.86	210.71	210.74	210.82	208.2	220.8	216.45	212.9	222.76	213.81	215.39	210.55	210.02	211.74	211.12	213.65	208.91	214.07	213.13	210.89	215.47	210.63	208.15	210.28	210.95	212.16	213.46
195.34	198.01	196.9	195.16	199.67	195.68	199.63	196.2	199.73	192.76	195.66	201.53	195.88	199.01	200.23	196.57	197.96	209.54	196.84	195.68	196.21	197.94	197.81	199.74	197.83	195.96	196.17	195.27	204.1	200.18	203.87	194.49	198.09	200.6	199.33	198.24	203.68	199.96	195.31	198.18	195.16	196.96	196.54	199.33	200.79	200.34	195.44	191.29	203.97	199.63
206.99	205.55	211.08	213.62	207.43	204.37	210.38	203.59	207.29	213.2	208.02	214.83	208.53	210.99	211.99	210.79	208.42	211.43	214.16	210.72	206.64	210.05	209.95	213.5	207.62	208.47	206.99	208.18	202.95	207.46	207.61	213.53	203.01	211.6	202.42	211.42	212.77	209.73	212.39	207.32	210.1	212.65	204.48	204.58	216.04	207.05	210.37	207.06	209.6	205.33
210.63	213.4	217.95	212.56	210.65	204.51	209.58	210.06	213.01	207.54	211.61	211.03	211.7	213.27	206.22	210.02	209.25	209.54	209.42	210.89	207.96	211.43	210.31	211.09	214.8	211.34	205.47	209.41	206.3	212.2	211.85	216.57	214.09	207.61	203	211.66	215.51	214.67	212.28	208.46	210.01	214.94	212.03	216.82	204.11	215.07	208.89	211.46	210.21	207.25
201.93	203.2	203.57	209.56	202.87	203.76	197.03	210.63	204.39	206.66	203.57	207.33	205.66	205.27	199.6	196.62	207.98	201.45	198.38	200.58	201.42	210.04	205.43	202.13	204.97	200.33	197.41	196.1	201.83	211.24	199.75	201.41	209.4	208.93	197.58	200.56	199.2	204.64	206.54	205.12	204.7	208.99	202.67	198.82	201.29	202.05	207.01	203.26	210.07	200.97
201.62	203.45	204.44	203.56	208.38	211.18	209.63	210.45	208.53	201.19	212.3	214.95	205.85	210.96	209.04	206.32	202.54	212.05	207.22	209.11	208.56	204.32	212.91	206.85	203.67	207.14	215.27	211.97	202.19	200.08	212.34	203.44	212.25	212.69	212.2	204.59	210.17	205.21	212.21	214.17	212.5	209.05	202.88	208.8	209.39	201.64	210.82	208.98	207.47	200.32
214.87	211.42	209.19	206.68	217.48	213.09	209.26	209.6	204.92	215.33	210.64	207.91	206.71	213.34	208.87	209.22	210.02	209.47	216.2	209.84	215.47	213.8	208.33	214.22	211.96	211.34	210.89	209.21	214.17	209.23	211.59	206.48	210.6	215.99	216.88	211.17	214.41	212.95	208.34	213.24	213.22	212.65	213.87	207.38	214.98	211.73	213.91	208.92	213.55	213.87
205.85	206.64	203.29	200.93	207.94	205.69	205.8	204.89	205.54	204.79	211.18	209.61	202.58	205.32	198.33	206.11	208.52	208.81	199.89	198.56	207.38	196.35	200.05	194.51	205.29	209.31	202.91	209.92	206.07	201.41	205.72	198.93	201.99	194.92	194.69	204.77	201.92	201.15	203.78	201.26	202.81	204.28	205.09	204.67	206.21	199.01	208.79	198.5	210.71	196.63
210.71	216.17	213.34	207.72	204.11	211.62	214.03	209.71	207.45	211.21	206.5	208.44	208	199.46	212.44	208.13	213.86	210.69	210.6	203.02	207.29	205.87	210.55	212.59	208.77	208.38	210.05	216.77	206.35	212.77	210.22	210.38	204.69	210.34	209.19	208.2	206.93	205.52	210.43	210.62	206.44	208.93	201.05	205.75	203.31	208.68	209.48	216.54	209	205.61
212.79	209.02	214.43	218.51	208.21	215.42	211.16	210.39	220	212.35	212.63	218.15	210.22	211.31	217.02	223.07	213.62	217.35	214.22	212.87	212.53	211.86	213.43	211.52	210.15	215.14	221.08	214.86	215.32	219.06	222.01	216.85	218.96	214.79	213.1	213.12	207.46	215.79	212.5	211.29	211.27	221.42	218.09	212.38	213.4	212.8	212.47	207.7	210.94	215.56
216.33	214.97	212.75	210.48	210.18	210.26	215.02	209.11	209.32	210.29	214.39	210.3	212.85	208.14	210.91	212.12	208.56	212.96	211.22	205.53	215.18	214.62	211.33	211.17	210.56	210.51	211.24	214.85	208.78	215.2	209.97	209.9	208.17	210.87	212.48	215.12	221.5	207.37	218.78	214.2	213.76	212.73	214.17	216.52	211.5	216.04	208.56	217.17	209.55	217.28
203.37	202.28	200.83	197.28	200.61	202.12	200.06	197.29	203.82	199.91	197.79	199.64	201.74	203.35	194.58	200.86	204.59	202.6	202.4	197.9	201.52	198.53	198.54	197.73	205.26	202.66	202.23	207.23	198.51	206.95	198.05	202.14	196.95	197.52	197.15	203.92	197.97	199.75	200.66	194.89	205.96	199.63	204.37	201.52	204.07	199.97	196.56	198.23	209.21	209.2
203.45	201.75	206.82	204.92	200.12	210.09	202.16	204.24	202.94	209.91	209.32	203.14	202.35	213.3	211.39	204.96	214.77	209.59	205.15	204	199.84	207.63	206.9	207.86	207.48	210.27	207.44	208.06	206.95	208.79	206.71	207.74	205.15	209.47	211.33	205.14	208.8	205.98	204.71	210.47	203.81	208.03	201.3	210.71	197.66	203.94	202.96	205.88	209.63	204.95
205.51	194.93	203.82	206.15	204.8	196.74	207.79	201.02	204.45	204.79	207.82	199.05	201.86	208.6	207.69	204.48	207.55	209.17	204.86	207.7	209	207.22	200.87	200.07	202.33	202.14	202.8	203.93	203.67	209.82	201.47	199.21	205.32	202.47	206.62	206.36	211.7	208.57	202.4	213.56	208.55	200.09	208.22	210.38	201.41	204.1	200.82	201.68	208.55	199.94
197.17	207.89	198.57	206.22	204.59	200.8	206.08	202.53	201.56	208.23	204.35	204.01	203.56	195.14	204.99	203.41	195.88	202.1	203.84	204.93	202.1	199.62	201.87	199.4	205.89	204.63	205.61	203.13	206.38	200.79	196.76	208.74	200.01	199.09	199.77	207.32	199.65	206.03	199.66	201.69	208.34	208.82	204.17	200.97	197.57	202.08	201.38	200.74	202.43	213.33
213.02	211.21	207.12	217.01	210.17	205.23	207.77	214.03	213.12	211.39	208.77	214.16	208.07	212.7	214.08	212.23	211.13	213.89	213.45	213.52	214.18	213.36	208.8	208.81	209.43	210.27	210.84	212.12	212.79	208.36	206.26	215.53	216.72	211.67	208.44	214.56	215.24	211.56	218.7	215.51	212.03	209.84	208.53	213.59	209.11	218.68	212.92	211.03	215.6	213.55
209.63	208.77	212.42	209.81	208.63	208.76	212.67	215.1	216.6	212.95	208.9	214.19	209.38	215.02	218.57	212.42	212.02	210.16	212.42	216.39	207.55	212.66	212.48	208.74	214.29	210.6	216.18	220.98	205.4	217.05	213.87	215.31	209.22	215.28	213.29	213.25	210.84	209.41	210.79	215.06	214.6	210.54	209.11	212.77	210.35	213.76	210.55	211.88	215.11	210.81
210.28	204.8	212.58	206.72	210.88	202.33	209.9	201.47	212.62	208.58	211.59	210.11	211.41	203.4	214.3	210.47	210.33	200.63	213.03	216.62	206.26	218.39	212.12	216.85	216.85	213.88	211.59	209.61	203.15	211.77	208.42	214.51	209.32	215.61	201.51	209.5	213.01	210.78	210.48	203.28	208.76	217.6	213.96	208.66	210.17	209.65	207.91	210.35	214.89	207.45
210.53	214.18	207.96	211.98	214.38	213.89	221.28	206.92	204.9	211.03	209.88	212.64	211.01	209.26	208.85	211.75	205.7	206.87	212.22	212.23	216.81	209.37	209.35	212.94	209.46	213.25	215.51	211.01	215.25	214.32	213.55	208.16	212.55	211.56	209.65	210.54	216.44	214.86	208.47	211.3	210.49	212.79	209.41	210.39	214.26	204.91	211.97	209.05	206.83	209.82
205.91	201.58	207.34	207.47	204.71	209.72	213.92	202.5	203.26	211.91	202.54	210.8	209.18	205.19	210.5	208.54	211.72	205.79	207.24	208.36	213.74	210.38	207.74	205.15	207.89	202.98	206.32	207.49	205.81	205.34	206.24	205.52	213.8	207.94	210.41	212.8	210.5	204.82	207.18	209.95	209.93	216.78	209.25	209.07	209.38	206.66	207.05	214.99	208.01	212.09
207.65	204.53	212.7	211.5	207.79	208.8	206.51	210.35	204.48	205.6	208.96	204.16	211.49	204.59	204.93	214.53	201.76	206.54	209.82	207.39	204.59	207.09	203.52	207.44	210.8	206.8	216.86	203.14	202.92	207.9	205.93	205.02	203.81	202.91	207.82	206.03	202.51	204.79	210.29	211.28	206.37	206.82	200.35	207.92	208.84	210.57	199.57	208.01	205.42	207.4
198.84	205.34	202.04	206.73	210.06	203.5	202.38	201.4	205.89	207.26	204.19	197.02	203.35	205.49	212.74	206.39	205.56	204.93	202.58	194.29	199.17	205	203.34	207.08	206.92	199.59	206.2	209.92	204.92	202.81	205.38	206.59	204.33	200.38	206.29	205.11	206.88	205.22	196.25	201.48	204.76	206.16	208.52	208.59	197.17	202.45	210.49	204.4	202.07	205.86
214.31	209.82	209.87	212.52	216.48	217.33	219.45	210.17	210.02	210.92	215.79	207.24	212.73	209.84	209.22	211.52	213.39	215.68	209.2	206.53	218.97	211.28	219.22	212.9	213.04	217.13	207.63	211.33	215.05	216.96	215.83	217	215.66	213.04	210.88	214.93	212.99	213.21	211.91	213.27	209.99	220.25	212.96	218.82	211.04	217.61	215.32	212.38	212.09	219.05
217.92	217.16	218.76	213.98	217.49	216.27	217.04	215.95	217.41	213.73	218.86	218.96	220.96	221.1	217.81	212.92	216.97	218.95	216.81	215.24	216.3	214.96	211.67	219.14	221.37	222.3	210.33	213.89	220.17	217.43	212.47	222.42	217.61	214.92	214.3	215.31	221.52	219.34	217.81	219.18	220.71	211.37	221.21	223.11	220.53	215.7	214.55	216.24	215.63	219.56
208.89	213.84	216	211.4	214.24	210.72	210.87	206.9	214.53	209.27	214.52	212.85	216.79	214.48	209.04	213.25	206.44	212.29	212.91	220.5	213.35	215.85	210.52	212.24	213.27	217.86	217.14	216.5	214.5	216.6	211.37	211.5	210.83	214.77	212.34	210.99	210.49	209.98	211.45	213.74	218.08	210.67	205.38	219.04	209.79	213.16	208.92	205.7	214.02	208.52
203.93	201.03	200.53	198.41	198.86	196.69	195.98	198.06	196.75	199.04	200.24	205.01	201.77	201.75	201.4	197.81	197.03	202.53	203.53	203.4	204.17	201.91	196.38	203.12	198.91	200.37	195.88	197.98	202.77	196.69	205.27	197.41	204.29	206.2	203.72	205.5	204.83	198.66	200.08	199.8	198.73	200.01	200.18	202.56	201.53	205.3	197.4	201.46	198.96	198.41
195.98	198.01	199.42	199.06	198.8	192.33	198	195.96	200.87	199.41	200.24	195.46	194.71	197.9	196.43	200.44	200.62	202.53	200.78	199.01	200.29	200.44	206.68	201.53	197.38	199.57	201.92	201.1	202.24	202.2	198.33	199.54	199.18	194.03	201.47	202.55	199.08	198.87	204.3	200.93	196.47	200.31	204.28	202.22	199.46	194.25	203.11	199.48	198.79	201.25
205.48	209.91	211.29	207.95	206.63	209.08	208.36	210.43	207.98	207.97	207.15	209.03	202.96	210.2	205.39	204.76	207.53	207.67	206.17	208.27	212.89	209.2	202.64	205.39	207.49	205.98	208.33	203.54	213.25	207.4	206.97	207.51	211.69	212.38	209.49	204.75	212.33	209.62	207.84	215.51	208.91	202.72	210.07	208.83	213.82	208.99	203.01	208.54	205.57	208.92
194.74	199.21	201.07	199.91	204.82	193.71	202.78	196.41	195.26	202.23	209.17	200.09	200.27	202.43	198.52	201.65	205.85	202.12	201.53	201.15	204.45	195.76	192.94	198.97	199.14	196.66	200.95	200.42	200.3	201.26	202.55	203.39	196.57	196	199.25	201.92	196.39	205.33	188.49	198.53	201.57	200.8	199.13	196.35	200.97	202.55	202.87	202.87	195.62	196.35
218.52	211.51	208.16	208.86	212.64	210.58	213.04	209.97	213.07	216.36	210.98	213.24	212.82	209.16	212.19	215.06	208.66	209.29	212.87	214.78	206.74	211.97	218.25	218.48	217.84	212.13	206.73	206.99	212.23	216.4	208.91	208.31	217.31	210.34	209.07	210.56	219.26	209.22	215.12	215.31	209.27	213.15	212.01	210.85	212.03	211.86	210.37	209.98	214.62	215.19
207.8	211.47	199.12	209.07	206.31	202.97	201.92	204.2	195.96	207.61	203.16	201.16	207.79	205.11	195.8	204.51	207.89	205.77	205.39	203.16	206.46	207.31	208.66	204.43	207.27	195.2	209.9	203.21	200.76	202.12	207.17	208.09	201.98	203.15	202.28	205.25	204.83	208.79	201.73	208.25	206.26	204.77	207.75	205.16	200.95	206.46	201.53	201.9	204.33	207.63
208.67	200.78	208.68	203.95	205.21	209.54	210.97	204.57	206.2	210.67	209.73	213.76	205.46	211.03	213.97	207.28	212.57	207.9	215.66	213.03	208.41	211.95	205.95	210.14	207.14	207.42	212.53	206.07	207.62	215.51	207.28	210.89	206.66	210.76	210.94	204.94	212.89	208.8	209.65	213.34	211.62	209.49	208.11	205.57	210.3	208.76	213.27	212.65	205.87	208.19
200.85	208.1	207.31	209.88	210.42	203.61	205.45	206.55	206.33	211.17	200.44	206.45	209.22	204.89	208.35	210.83	209.09	199.66	212.9	207.96	213.11	206.5	202.94	205.94	206.89	207.28	211.94	211.91	209.47	210.04	206.27	209.8	211.91	205.26	210.62	208.27	208.24	210.69	205.61	200.34	208.97	206.63	208.34	208.83	205.26	205.06	208.2	206.26	207.23	214.91
193.47	192.52	191.85	190.35	190.27	195.84	197.22	196.68	190.87	193.23	192.01	191.69	191.33	188.2	194.86	197.86	197.23	194.4	189.11	196.07	192.51	193.21	194.8	194.18	192.11	197.2	194.47	196.77	197.24	184.58	196.3	197.14	193.28	196.19	194.36	194.02	201.58	189.54	194.6	198.63	195.29	195.35	194.53	189.62	190.5	192.28	199.64	195.08	202.06	195.74
205.33	204.59	198.75	205.58	202.2	198.41	205.72	204.51	209	201.76	209.8	202.04	206.74	203.69	200.52	205.15	203.9	195.02	205.01	202.76	203.77	205.59	204.84	207.12	202.89	200.84	206.99	208.17	200.96	206.29	204	204.71	202.46	211.96	206.35	204.48	204.07	205.01	209.25	199.45	207.69	208.38	203.17	204.74	207.86	202.2	203.03	200.85	205.64	207.64
204.8	210.01	211.49	203.9	214.01	212.43	209.56	210.83	203.99	203.02	213.74	209.93	200.95	207.72	207.45	210.72	202.46	211.09	212.2	204.41	207.86	210.12	210.19	211.45	208.68	209.52	212.78	209.9	206.35	211.26	214.62	210.94	207.07	208.62	204.93	209.58	210.91	209.71	203.53	207.15	215.62	208.6	205.68	213.67	211.53	210.6	210.34	207.04	211.55	207.27
217.03	214.64	214.89	214.33	208.23	216.17	213.36	213.74	207.76	212.94	204.44	211.34	214.79	213.51	212.67	210.48	214.05	214.28	211.38	215.17	216.37	213.63	211.95	208.56	223.83	212.75	213.89	209.64	214.23	211.46	209.21	222.85	211.04	210.28	213.63	207.11	215.01	204.75	212.88	212.7	211.02	212.26	216.01	208.71	211.46	221.96	214.8	211.35	210.02	219.99
198.78	193.69	194.08	199.79	196.02	197.79	194.96	195.66	200.81	200.95	206.49	197.26	200.6	202.62	198.88	200.48	192.63	198.88	200.01	202.85	198.52	203.83	202.82	199.4	199.17	199.82	205.59	198.5	202.73	197.52	201.48	197.1	199.58	195.8	201.16	196.17	200.07	195.28	200.65	200.7	197.62	197.44	196.65	203.41	204.82	197.85	197.39	201.03	203.4	197.29
202.65	202.78	202.68	203.77	202.36	201.66	202.15	200.18	205.66	200.12	203.57	200.31	202.35	210.64	198.47	204.36	204.92	199.22	196.8	203.88	197.04	191.99	201.29	211.72	204.72	204.48	203.02	205.49	202.91	202.63	210.13	202.09	206.39	203.56	200.49	203.99	205.66	200.04	199.07	195.45	199.35	201.88	198.72	200.82	199.69	205.95	204.8	200.19	193.4	207.51
208.79	217.68	209.03	220.66	212.32	213.26	211.84	219.62	213.26	213.61	216.82	207.67	207.38	208.99	210.51	211.16	211.71	210.63	211.14	213.14	212.83	213.32	207.16	215.1	219.68	215.76	210.54	220.68	213.25	218.95	220.76	217.14	210.06	213.97	213.12	213.29	206.92	212.46	213.05	205.92	217.72	212.18	212.73	210.71	212.39	213.58	210.31	216.26	209.47	213.67
202.69	199.83	197.81	203.61	200.86	205.77	202.16	204.34	206.28	203.76	206.86	201.86	201.91	197.68	199.81	207.92	195.32	205.59	209.06	197.93	195.39	204.83	200.09	205.24	207.11	203.22	201.04	205.05	200.42	203.82	199.9	199.95	206.58	201.38	199.02	198.26	200.77	206.53	199.77	200.25	200.28	206.64	206.34	206.35	201.12	201.95	204.3	207.33	200.36	199.08
207.17	204.95	211.45	206.32	222.31	204.14	204.79	209.09	210.8	211.24	209.24	204.93	209.05	211.99	209.64	212.51	207.1	209.33	206.85	210.12	207.58	206.68	206.57	210.08	210.24	205.93	202.94	205.19	207.4	207.52	208.95	213.95	208.7	208.9	209.52	209.48	208.83	212.05	205.17	208.16	204.53	210.42	204.88	203.83	212.04	210.04	211.25	211.22	206.53	212.56
207.76	212.59	210.94	210.75	215.1	218.15	207.64	213.34	210.43	207.85	209.85	216.58	213.01	216.38	215.03	212.02	206.46	214.29	212.09	213.92	210.66	217.76	214.47	207.56	206.23	209.95	209.81	211.21	205.64	212.58	214.1	206.67	213.3	212.83	212.58	209.77	203.24	204.98	215.55	210.67	214.15	210.87	207.08	211.86	204.89	213.6	207.07	210.27	213.17	213.43
194	192.86	198.33	193.24	194.98	194.31	193.49	193.26	194.6	194.07	189.66	199.6	193.45	202.73	198.67	197.87	193.32	199.51	193.52	196.55	193.3	196.03	200.68	193.24	201.9	197.7	195.1	195.63	194.21	197.21	199.31	195.14	193.15	196.67	196.06	198.03	196.34	194.01	198.95	195.34	189.86	193.56	193.89	191.19	196.59	201.91	199.62	189.65	196.81	201.12
217.32	213.86	216.45	212.2	217.54	220.49	209.12	215.28	214.43	207.83	211.97	213.45	215.94	218.7	213.35	211.87	215.47	213.36	215.79	218.22	212.01	217.13	212.76	215.1	211.98	219.24	216.21	210.06	211.78	213.66	216.33	215.53	215.29	216.97	217.6	218.37	215.69	212.91	216.26	206.22	215.35	211.88	215.55	209.55	213.66	214.63	213.16	214.02	214.93	213.76
210.76	210.32	206.51	208.91	208.79	205.84	206.42	209.76	205.25	208.33	204.75	203.24	210.07	204.8	208.92	204.77	209.15	201.01	205.12	206.16	203.74	210.43	204.71	205.87	208.38	209.35	205.79	207.63	203.35	205.02	207.69	206.14	209.63	210.07	207.44	210.19	210.7	206.37	204.68	208.6	207.07	203.99	207.16	208.27	206.39	203.87	205.16	209.03	203.41	201.31
221.1	214.66	211.9	215.94	212.75	223.24	212.42	216.78	213.99	225.59	216.48	221.89	221.64	217.53	215.22	224.89	221.5	219.86	217.69	220.97	219.41	214.32	217.74	220.53	219.16	218.12	206.56	219.52	219.14	215.36	218.45	216.47	217.75	211.15	213.62	218.84	214.81	213.8	220.26	216.76	212.6	215.99	211.76	220.27	216.64	220.04	218.51	213.66	218.88	219.72
204.26	209.53	212.64	208.56	212.33	208.91	205.66	211.6	208.49	204.03	210.09	212.67	210.74	204.24	201.41	208.95	213.66	205.39	210.82	202.71	206.93	212.39	208.32	204.41	209.19	207.18	206.78	204.84	205.52	208.78	206.74	208.31	204.15	205.87	207.54	204.56	206.45	202.47	205.93	207.13	207.26	203.58	211.09	203.71	204.39	205.26	208.52	205.61	203.95	210.93
220.77	207.99	208.5	217.6	217.09	219.45	218.91	221.69	218.88	211.7	218.02	215.39	213.79	217.91	219.69	220.93	220.47	217.18	214.91	216.7	216.22	211.64	219.85	223.25	215.56	209.47	218.91	213.53	218.17	219.6	210.34	217.98	215.96	212.87	220.07	214.07	214.47	216.02	224.21	215.47	215.86	215.85	218.55	211.22	216.52	218.85	218.08	219.06	218.24	219.05
209.28	204.7	209.09	208.87	210.21	209.06	204.77	207.61	205.67	212.03	210.56	205.3	207.73	205.49	214.38	204.13	201.76	208.03	204.56	205.57	203.5	203.25	206.13	213.86	206.31	203.71	211.51	209.65	205.54	204.06	210.2	202.31	205.13	207.59	206.52	210.78	203.95	210.79	202.5	206.02	208.62	210.56	207.29	208.01	205.46	205.55	209.05	207.2	208.67	214.96
197.5	204.53	198.7	202.68	195.85	202.76	209.27	199.95	210.53	202.91	195.74	206.04	203.29	205.13	206.05	208.35	206.78	206.14	199.19	204.76	202.79	205.21	203.6	202.88	196.2	201.59	202.73	206.1	206.81	202.19	203.37	200.14	202.56	204.48	203.63	203.8	204.16	202.45	210.74	210.47	202.61	204.16	199.85	205.16	192.46	205.21	201.57	203.74	202.55	200.48
217.76	215.94	217.07	215.51	220.48	219.45	220.04	219.46	214.61	215.85	215.64	218.8	219.79	219.54	210.31	222.13	217.59	219.25	220.26	218.54	209.59	217.58	221.2	219.86	220.11	218.09	218.26	212.91	216.25	220.01	217.33	220.51	214.35	219.4	219	216.44	220.07	218.6	222.83	220.3	216.04	217.18	220.12	218.35	219.03	217.86	219.84	223.52	219.34	219.95
202.95	205.19	204.71	200.48	208.43	203.59	197.65	201.5	201.11	201.25	200.66	199.96	199.97	204.84	199.71	201.72	206.34	202.22	199.95	200.69	210.41	203.92	203.31	210.12	200.95	200.55	206.53	207.16	200.78	201.08	203.32	207.05	204.37	204.3	205.66	203.22	200.76	197.69	200.8	200.12	200.09	201.3	206.56	202.02	202.98	200.18	199.84	209.4	205.73	212.17
209.69	205.36	204.49	203.92	200.61	208.26	212.47	208.44	204.03	209.26	207.67	205.5	206.32	206.66	205.81	207.19	208.57	206.47	207.49	206.71	206.11	206.84	209.39	206.47	207.48	209.36	206.82	211.61	209.75	209.26	210.58	201.66	206.22	206.92	210.65	207.12	209.56	207.58	208.49	209.19	207.2	206.8	207.27	205.36	205.38	209.28	210.39	214.08	216.43	209.07
205.07	209.61	214.79	209.91	205.13	205.59	205.66	213.2	206.35	206.34	199.27	212.76	204.38	209.24	204.36	213.83	208.87	211.4	207.73	206.18	210.24	215.16	208.28	207.31	204.42	199.97	206.04	203.83	203.38	216.05	206.32	209.15	206.16	204.42	207.19	208.94	207.09	206.82	212.6	206.05	210.54	208.69	206.34	215.39	207.23	203.8	214.1	208.33	211.88	208.5
195.51	200.21	199.06	194.47	202.73	206.86	202.37	194.95	199.71	195.91	197.19	200.64	202.11	199.66	206.71	200.2	195.91	197.48	202.5	201.05	204.27	194.91	193	194.79	191.91	198.93	197.46	199.28	202.28	197.94	202.13	193.64	195.49	204.63	197.81	201.84	200.72	200.1	201.46	196.72	195.47	198.12	197	205.99	196.52	190.97	203.77	200.52	197.89	194.74
215.85	208.9	213.04	202.61	210.26	205.54	201.73	207.46	207.81	208.73	211.41	206.48	211.71	206.68	206.43	207.67	206.04	210.25	211.83	206.64	204.34	210.25	209.61	211.55	213.54	210.44	213.21	208.27	205.98	208.83	209.42	207.93	203.74	209.32	211.07	212.02	205.86	206.07	213.15	207.12	214.35	209.02	208.06	214.61	210.77	210.78	212.31	210.23	200.83	208.51
195.83	194.56	199.92	198.02	199.01	194.23	194.87	195.61	195.67	195.24	202.5	192.55	194.39	196.09	193.88	197.19	197.18	203.55	196.05	197.47	200.05	198.23	196.4	199.4	197.08	197.07	202.37	196	201.73	200.64	207.39	199.81	202.05	197.18	194.83	201.8	196.61	195.34	197.66	202.98	193.98	199.19	200.08	198.88	199.61	202.49	195.76	196.28	199.45	202.05
207.58	212.51	215.22	211.29	213.1	207.59	211.48	214.92	209.17	205.06	213.27	209.69	204.85	207.07	212.39	206.69	213.96	207.32	206.63	210.96	208.31	202.59	211.36	213.82	209.44	202.91	218.51	211.98	210	201.68	205.83	209.41	207.12	207.6	210.93	208.91	207.95	202.62	205.91	209.05	206.44	207.91	211.34	211.15	208.24	208.81	207.55	206.52	211.59	199.4
206.91	198.52	207.07	200.83	198.71	197.67	202.02	203.11	201.63	201.36	200.14	207.06	201.38	198.92	207.72	200.59	203.66	202.73	202.89	199.41	204.37	204.74	204.25	202.37	201.79	203.94	208.16	202.1	206.07	199.45	204.95	199.6	202.23	200.04	203.92	200.59	203.07	205.21	193.23	197.76	201.04	202.29	201.39	201.73	205.2	201.73	203.44	200.09	208.23	203.14
205.73	208.68	207.49	211.1	209.99	213.51	212.76	207.92	196.96	207.06	211.79	202.97	208.53	208.85	211.8	206.45	212.16	208.36	205.98	205.87	207.83	208.28	209.17	207.08	204.87	201.33	207.45	208.12	205.51	206.69	200.42	209.98	209.63	206.93	205.3	206.65	212.13	203.99	209.2	210.6	208.86	203.77	204.88	216.19	204.9	211.47	208.46	209.95	209.59	206.33
208.7	211.28	211.07	208.31	202.78	210.92	209.08	205.71	207.76	210.02	208.88	200.62	207.88	206.94	211.19	204.28	209.01	206.29	206.71	209.51	201.37	208.31	210.42	206.5	204.41	207.73	207.37	204.44	205.59	205.49	207.22	212.58	203.75	204.26	208.4	208.21	205.68	210.62	209.82	204.63	207.17	207.3	209.38	208.97	209.82	205.42	208.25	209.74	209.12	208.09
212.95	204.13	204.12	207.88	210.71	205.72	206.85	202.92	206.48	204.92	208.51	211.98	207.08	204.93	210.58	204.98	205.35	209.42	209.69	206.44	210.37	211.9	204.55	209.52	207.45	206.72	202.69	206.66	207.04	206.3	206.92	208.64	207.36	205.19	201.91	204.7	208.51	212.14	206.98	212.8	197.97	206.96	201.02	201.54	212.94	211.4	209.93	205.52	215.71	202.81
209.1	211.38	214.37	216.35	217.6	210.54	213.99	209.91	213.39	213.32	209.67	216.06	207.63	215.96	209.13	208.05	218.26	210.91	204.7	208.89	214.2	206.8	213.11	208.16	212.28	211.34	210.73	211.19	211.14	215.61	211.86	213.45	211.17	212.04	212.14	216.14	209.26	213.22	204.5	211.33	214.04	210.78	216.06	212.04	213.87	215.99	213.56	211.21	215.03	205.1
209.5	208.07	205.75	206.32	206.93	212.57	204.5	209.85	207.08	207.16	210.55	203.76	206.23	204.89	209.65	199.55	211.54	204.14	210.02	205.56	206.59	199.29	212.33	204.36	207.45	212.2	204.38	209.84	203.77	208.28	203.75	207.28	197.44	203.98	203.68	200.95	205.92	201.8	203.17	211.84	209.57	206.96	204.94	204.56	202.08	200.54	203.8	204.64	206.45	204.82
206.49	206.6	201.94	206.64	203.94	204.47	204.29	210.84	205.45	202.2	203.81	204.64	208.19	204.79	200.44	206.06	204.32	207.35	198.49	208.87	206.04	206.73	209.54	199.24	201.77	206.98	206.74	201.98	206.68	207.33	205.74	206.33	209.55	205.13	207.06	203.33	207.57	207.05	201.71	205.01	201.82	207.64	206.11	199.12	206.6	204.84	203.75	205.96	210	202.6
213.84	214.27	209.5	212.8	206.27	207.7	208.59	208.51	213.45	205.55	209.43	210.47	214.01	208.63	215.98	210.21	207.45	216.13	212.99	208.41	211.36	208.93	211.16	205.68	217.02	209.95	208.42	203.83	209.6	207.88	208.73	211.25	218.23	207.04	210	211.22	208.23	209.46	208.82	211.51	205.38	211.95	211.76	210.92	206.12	204.37	204.64	206.75	208.51	209.77
217.34	218.23	217.23	214.48	211.45	219.78	214.5	213.68	216.03	219.23	219.33	221.85	217.45	212.28	218.28	218.61	215.35	211.67	210.67	216.56	218.44	215.49	216.38	217.84	216.8	216.23	217.52	218.62	220.95	221.65	220.28	218.29	219.52	214.16	217.45	221.03	214.39	216.15	212.74	222.78	222.63	220.23	217.04	218.67	218.14	216.75	216.04	214.61	209.49	210.58
197.1	196.07	192.16	191.63	198.48	191.94	203.28	199.56	193	197.05	193	201.29	194.92	197.33	195.12	195.28	198.98	193.2	190.28	189.71	191.4	191.56	191.27	189.09	192.69	190.75	194.68	199.21	199.73	195.5	192.6	198.35	193.19	194.63	190.14	191.03	193.98	194.68	196.24	196.09	196.47	192.22	202.06	199.61	194.95	198.37	191.2	194.21	194.13	189.52
213.18	214.52	212.12	215.8	215.99	208.56	211.77	210.84	207.28	214.66	212.13	212.55	224.35	206.37	214.56	212.65	215.22	213.18	209.46	213.48	215.03	212.13	210.7	223.63	214.8	212.74	219.37	208.24	211.16	217.32	212.35	219.64	210.09	205.92	212.01	213.08	211.45	213.72	218.02	213.49	215.06	214.71	213.07	212.04	213.21	210.29	214.41	210.9	212.8	207.19
203.95	202.73	208.24	205.16	209.35	209.91	202.07	207.95	206.85	204.76	206.79	207.6	203.19	205.38	204.31	206.5	206.29	204.99	209.92	199.5	205.31	211.22	206.04	209.59	200.01	208.1	208.32	204.72	204.03	212.93	206.2	200.22	205.61	208.21	202.55	211.16	206.68	206.91	208.38	204.73	203.65	207.61	204.92	207.93	209.9	206.49	211.44	212.19	202.3	207.77
194.53	197.3	207.4	201.25	192.62	202.63	200.9	193.7	196.75	201.34	199.51	201.15	196.2	198.51	205.87	197.49	199.48	202.7	199.75	202.83	203.9	203.45	204.3	190.46	202.18	199.38	200.41	198.42	201.56	203.16	196.95	202.4	197.91	201.72	201.8	208.8	203.49	194.74	196.31	198.45	201.84	201.72	205.98	197.99	199.47	206.07	198.79	195.71	197.24	201.54
198.19	203.21	198.01	201.31	198.53	199.92	203.46	201.47	199.57	199.77	200.92	196.4	197.65	205.12	195.58	191.38	202.25	197.21	191.19	194.37	194.46	201.49	194.43	194.8	203.46	193.75	197.1	195.81	201.13	193.93	200.05	200.67	202.38	199.86	198.29	198.53	200.01	198.94	199.45	200.77	199.24	203.9	197.47	198.73	192.63	201.79	196.75	197.6	198.05	201.83
217.25	215.58	218.78	214.19	210.41	221.18	221.01	217.72	217.13	212.46	212.54	217.69	215.61	226.29	221.08	221.71	215.63	216.09	214.75	220.7	212.67	213.59	213.51	224.36	215.14	214.11	219.02	216.79	213.24	216.11	213.25	218.88	214.9	218.1	214.45	217.86	217.66	216.21	212.86	218.9	221.36	215.82	217.13	218.53	209.02	220.16	219.21	216.02	218.36	219.44
212.54	209.71	209.76	202.92	213.78	209.73	212.87	209.56	206.4	206.93	212.89	208.08	206.8	211.2	212.14	209.74	209.67	206.55	205.95	207.37	214.58	208.82	214.31	213.3	210.04	208.61	208.22	210.18	214.99	210.05	201.02	213.96	208.35	205.94	208.08	209.96	209.21	207.17	210.98	209.16	210.53	209.63	205.95	210.22	207.02	212.38	208.23	212.74	208.56	206.12
221.04	219.07	214.01	216.72	212.86	210.25	216.34	215.31	220.33	214.87	220.87	218.08	217.88	216.34	220.91	219.07	216.13	215.08	214.61	219.55	220.56	217.28	219.51	217.19	219.24	214.14	210.34	216.16	219.29	221.83	219.56	215.04	222.73	218.34	222.32	218.27	211.06	210.76	218.32	216.12	219.69	218.36	217.65	219.27	217.23	219.24	217.7	211.97	219.11	220.9
207.05	211.79	204.09	216.96	210.68	211.66	207.34	205.85	211.4	213.49	209.3	201.32	204.66	207.1	211.84	206.12	205.87	207.43	212.96	210.65	204.05	211.68	213.24	211.67	211.96	209.67	211.3	212.23	213.42	212.75	214.98	207.55	205.59	209.17	209.06	211.94	213.62	207.7	204.73	209.24	204.65	213.17	208.35	211.08	215.1	208.87	206.5	207.7	212.04	212.35
208.67	193.9	199.25	199.62	205.87	199.79	202.21	202.65	204.93	203.63	202.57	199.03	199.44	200.46	206.1	200.59	202.54	199.96	196.61	201.86	202.59	202.72	199.41	202.3	205.55	204.88	205.84	205.09	200.02	204.88	202.59	195.4	210.56	202.52	200.03	203.89	202.71	204.04	204.22	210.73	202.74	200.92	200.22	202.6	201.09	207.04	200.34	203.98	200.09	208.62
220.39	215.75	215.83	214.18	217.14	214.03	221.4	216.91	214.65	214.66	224.37	214.16	217.3	223.89	218.33	211.77	211.43	217.6	216.51	215.02	212.84	220.86	215.86	215.49	211.34	222.54	218.52	218.93	217.94	220.89	210.42	214.68	219.66	218.35	216.26	211.93	224.49	217.41	213.72	222.97	212.64	216.62	218.93	214.96	214.64	213.96	215.41	214.13	213.23	213.65
199.57	216.13	206.66	208.64	205.94	210.89	205.58	209.94	204.95	203.72	204.22	214.77	211.18	211.56	208.03	207.18	203.48	205.16	201.42	210.21	207.37	202.42	204.94	199.77	209.2	212.64	198.71	208.82	209.05	214.88	207.1	209.98	207.01	211.33	206.97	214.53	209.26	209.06	202.29	207.28	210.08	206.45	210.69	206.73	218.13	201.36	203.66	204.89	202.75	205.07
189.04	203.39	194.74	196.82	198.95	192.22	197.1	191.85	190.53	186.36	187.55	195.16	194.63	189.72	195.23	193.57	196.42	197.23	189.13	189.39	197.09	193.97	195.99	194.11	196.68	198.19	192.61	201.1	192.81	192.99	195.4	193.15	201.44	198.47	198.74	190.15	203.75	192.37	192.46	186.28	195.17	190.36	193.81	188.34	194.42	189.48	197.24	194.49	196.26	193.52
201.81	199.08	201.82	204.62	199.88	200.37	203.83	195.38	207.26	204.73	198.97	199.23	205.69	203.21	201.67	202.97	204.84	198.62	208.03	206.02	202.85	203.88	200.37	200.08	202.92	205	199.66	208.28	208.69	205.47	204.82	207.11	199.06	205.43	204.48	202.77	206.56	201.89	201.18	201.8	202.28	204.22	208.18	205.24	202.42	201.99	206.75	203.29	203.21	203.52
210.65	209.45	206.71	207.17	196.3	202.48	204.91	199.56	206.97	201.97	203.26	206.36	201.39	208.02	205.22	205.83	203.1	204.17	206.81	196.31	203.23	198.95	206.72	204.91	205.42	204.09	201.14	206.65	198.23	200.07	204.14	204.72	207.98	207.55	204.25	201.04	204.81	202.08	199.11	203.15	202.18	202.94	202.15	202.21	208.43	199.64	202.95	204.19	204.25	204.88
208.09	203.82	200.99	201.89	209.63	198.8	204.81	206.76	200.51	202.15	200.25	208.04	202.73	208.05	199.11	205.95	207.54	209.42	203.78	199.35	201.41	208.47	203.71	201.2	203.85	211.89	203.66	208.53	211.31	194.52	203.51	202.94	201.48	203.82	204.8	203.51	203	205.41	198.11	205.38	200.32	204.43	208.54	201.87	194.19	206.69	207.1	204.74	206.52	206.59
208.93	208.23	210.62	208.33	204.62	210.54	210.17	214.9	209.09	211.92	207.93	208.68	203.8	206.53	209.1	207.65	209.91	205.35	213.74	200.07	215.3	210.58	208.24	217.95	206.75	205.32	206.89	206.24	211.88	213.77	213.63	210.18	209.1	202.88	200.09	210.29	204.03	214.67	201.49	203.82	213.78	210.16	204.38	204.99	204.58	202.59	210.77	210.9	207.89	200.5
201.89	203.54	207.5	197.82	200.91	201.47	201.47	197.27	200.52	202.45	203.09	197.68	196.65	200.44	202.88	203.96	196.43	201.71	204.8	196.46	196.34	198.49	197.38	200.75	200.21	207.2	202.13	198.52	206.22	198.05	197.43	195.32	200.77	195.75	195.58	201.95	197.13	201.84	203.22	190.54	200.94	195.86	202.02	198.72	196.92	208.96	195.36	193.8	200.45	193.56
201.97	197.58	200.21	196.91	198.97	193.76	196.77	198.8	199.9	195.49	199.06	205.67	198.02	199.12	202.48	199.29	195.71	195.69	196.66	195.71	197.89	200.24	193.65	200.27	198.99	192.18	196.69	199.23	196.98	200.68	200.68	198.77	202.64	197.06	203.07	200.82	199.48	201.37	193.33	201.45	202.11	203.72	189.01	204.04	198.57	194.73	197.89	199.85	197.33	200.09
212.12	205.59	203.16	199.15	206.85	208.92	203.97	204.2	201.74	206.06	198.44	201.28	208.66	205.24	205.54	202.12	204.15	206.24	210.35	215.49	207.32	202.59	199.8	205.61	202.37	202.3	205.76	203.29	200.91	203.42	205.08	206.59	208.64	206.36	201.94	207.36	196.09	206.05	204.99	206.78	203.98	202.32	204.19	206.12	202.55	196.9	207.45	200.92	200.88	206.78
208.5	205.69	209.99	201.44	206.25	203.34	205.68	209.3	201.86	208.37	208.87	207.8	200.77	208.93	207.14	208.86	207.39	207.45	202.95	210.23	204.12	207.33	204.46	204.98	201.23	201.51	204.15	202	199.76	203.68	204.17	202.53	208.85	207.04	202.66	198.25	200.96	200.11	206.71	199.19	206.81	197.24	208.78	204.31	209.2	206.18	205.87	200.1	204.91	201.79
216.68	211.18	220.56	207.48	205.98	216.93	212.06	209.1	222.28	212.43	212.81	212.45	208.87	216.22	214.16	213.71	209.32	212.72	210.28	212.25	210.12	210.06	213.58	213.93	216.65	214.08	212.62	214.38	215.45	214.4	216.43	217.46	214.39	210.1	218.33	215.29	210.68	207.09	208.51	213.58	209.78	217.27	209.34	212.98	209.24	216.96	210.65	213.42	214.95	210.01
199.78	199.17	204.56	197.93	206.07	195.37	199.77	199.73	198.47	199.58	197.35	198.6	204.88	203.52	195.71	198.93	203.87	204.74	197.03	201.27	190.49	204.4	197.77	191.99	198.59	200.76	205.23	196.26	195.99	197.93	203.04	198.76	201.05	207.01	202.57	199.65	200.86	202.5	204.95	204.6	202.18	203.55	205.29	202.12	202.09	201.47	201.64	201.7	209.31	200.14
209.48	204.6	208.73	210.25	209.18	201.28	203.08	203.25	208.99	206.43	212.13	210.51	208.77	211.86	203.75	205.48	211.35	205.27	204.98	208.15	212.95	205.16	208.73	210.91	205.19	207.55	203.76	212.48	213.21	208.45	216.64	210.09	209.46	211.9	206.76	207.82	206.5	211.98	205.98	209.5	206.07	206.3	207.55	216.09	211.89	210.72	210.64	205.5	206.28	208.36
209.42	208.43	204.24	209.1	210.15	208.28	211.71	208.82	211.58	210.28	207.96	211.62	206.79	212.52	212.6	201.21	208.17	213.82	213.13	208.54	214.72	212.98	208.98	208.03	210.36	213.2	208.86	209.19	209.62	204.88	212.01	210.71	210.14	205.61	205.39	212.25	209.12	211.84	203.52	207.43	206.4	216.37	212.77	215.85	206.17	208.74	206.35	207.28	209.93	204.89
190.59	192.03	196.04	192.52	198.16	195.47	194.72	196.19	192.12	193.4	196.45	193.67	193.62	199.63	198.8	193.75	198.1	193.18	194.29	190.19	197.1	196.72	199.83	195.84	188.79	198.44	197.96	194.68	190.24	194.58	197.21	194.04	193.76	197.21	194.4	195.81	203.03	195.19	189.59	199.45	197.99	196.04	197.49	196.46	198.1	193.3	192.23	196.72	201.1	198.02
207.86	207.85	209.9	203.74	206.43	211.89	206.59	208.62	208.64	206.6	209.4	210.34	208.13	198.52	210.83	207.89	209.78	201.8	209.95	207	210.27	209.7	211.83	211.55	211.96	210.33	208.27	205.2	208.23	201.1	212.31	211.29	211.96	203.77	206.4	208.34	205.24	207.83	211.62	206.82	207.36	211.29	208.85	211.83	205.47	211.72	211.43	207.92	205.52	211.59
205.41	196.4	204.58	203.3	204.42	201.22	200.69	201.83	210.83	205.19	202.59	205.61	202.67	209.48	201.03	203.84	206.95	205.75	209.21	207.69	201.71	201.45	208.5	204.26	201.64	202.64	209.57	202.9	209.67	202.53	200.9	201.1	208.2	204.72	201.43	206.17	206.41	203.02	205.91	201.29	205.44	204.5	202.89	204.41	201.89	205.53	205.31	206.39	202.28	201.65
204.36	197.98	204.47	204.56	205.29	205.42	201.52	201.82	200.86	196.77	208.63	202.37	202.02	198.51	204.22	198.54	213.36	205.18	203.2	205.07	201.96	205.82	202.32	200.34	199.18	197.99	203.52	195.51	203.76	200.37	196.31	207.75	199.61	196.62	200.56	199.59	202.98	206.28	205.71	207.18	198.88	200.64	202.48	201.14	204.51	207.66	202.94	209.96	201.29	205.61
197.51	200.84	198.49	194.58	199.55	198.98	201.99	204.48	201.41	199.32	196.81	197.81	195.17	199.14	202.89	198.21	196.62	196.01	201.09	190.08	187.76	195.16	193.03	196.18	195.81	194.46	196.93	197.94	197.72	202.32	192.51	193.96	203.39	193.81	195.01	197.34	198.88	202.93	200.66	196.08	203.1	204.38	197.5	198.31	195.37	199.37	199.16	198.47	200.99	195.07
214.41	204.24	217.9	210.59	208.06	210.46	201.67	213.33	211.65	215.27	207.88	207.23	203.54	212.24	205.59	210.09	208.07	208.51	208.04	209.54	207.92	210.11	211.99	208.45	209.39	208.88	205.02	211.16	210.94	205.68	212.04	205.31	207.36	210.27	206.06	205.79	207.47	201.08	207	208.31	207.79	208.54	204.1	205.92	206.86	204.92	209.69	201.47	212.84	207.43
204.37	197.25	201.57	199.81	198.72	200.73	207.6	197.31	197.93	201.09	199.75	200.49	202.37	207.85	199.7	198.81	204.6	196.14	202.05	197.23	204.59	202.55	200.01	200.65	197.49	197.95	202.67	204.02	202.03	199.2	200.22	200.26	200.57	197.8	203.46	205.99	203.09	203.37	196.3	197.95	203.04	205.78	199.93	200.09	199.23	199.6	206.23	202.68	204.99	201.13
208.45	213.69	203.05	202.78	212.45	206.94	208.59	209.82	210.45	208.46	201.05	204.32	214.22	206.56	203.13	206.75	209.33	209.87	204.01	206.08	203.84	205.14	209.1	204.35	202.67	209.28	203.62	205.09	208.21	211.67	207.37	209.23	213.82	206.05	202.75	209.16	207.18	208.45	207.54	206.92	208.17	212.68	209.03	210.38	204.59	205.52	208.54	206.12	204.52	208.92
201.5	203.77	209.55	205.7	207.78	205.2	211.78	206.33	204.3	206.7	205.25	201.32	205.18	205.14	204.25	206.28	205.86	207.55	204.79	206.93	202.12	212.36	204.74	198.21	206.56	204.64	216.84	202.45	204.05	209.39	210.57	209.25	206.95	200.21	206.48	201.75	204.14	206.35	202.86	203.82	205.64	210.49	210.58	207.25	205.73	205.56	210.11	203.03	203.76	210.3
204.59	206.79	203.28	206.76	204.91	205.26	201.76	206.21	206.15	201.1	208.74	207.52	203.39	201.94	206.94	203.79	204.64	209.52	206.64	206.88	196.96	205.41	209.3	203.08	205.77	203.22	206.66	204.74	203.01	203.09	200.83	199.65	201.99	202.76	199.77	205.42	202.12	204.19	209	210.72	206.97	200.62	198.45	205.87	208.45	207.3	206.6	206.43	205.9	200.83
212.45	215.98	212.92	216.21	212.68	206.97	209.27	215.69	206.71	212	209.08	210.83	214.28	211.34	207.96	205.7	208.66	215.73	209.53	209.95	210.84	218.47	212.35	210.11	211.13	218.28	204.95	212.62	214.37	213.69	211.43	210.26	207.62	213.44	216.94	209.3	213.64	208.22	212.17	213.36	210.86	214.37	216.28	216.65	215.53	209.91	208.99	212.43	204.78	210.34
217.53	213.88	209.3	216.89	209.99	210.03	214.94	211.51	216.24	209.82	214.75	206.72	217.8	207.6	214.29	216.29	210.81	209.24	206.7	205.91	211.64	210.73	212.59	210.61	207.98	213.73	208.43	211.58	217.55	216.29	217.59	219.83	207.37	207.2	214.91	208.85	211.54	213.01	209.78	208	217.09	209.53	209.1	214.88	209.99	205.37	213.58	212.73	208	212.28
206.61	213.03	210.26	213.02	205.62	203.58	208.95	212.71	202.82	205.74	205.92	204.06	205.97	208.08	206.25	208.46	206.28	209.76	203.81	210.18	206.33	210.38	209.77	212.29	207.67	209.13	205.2	211.83	201.83	209.73	208.1	206.09	206.66	204.87	201.58	207.36	208.47	206.55	205.92	215.25	207.28	213.34	210.05	210.23	198.5	210.12	209.59	210.96	210.81	204.54
217.04	214.74	214.77	214.08	213.59	212.31	212.77	214.23	214.84	214.86	215.75	215.16	217.09	212.23	215.98	216.11	214.22	208.82	216.09	214.19	217.52	217.23	214.4	212.69	210	217.98	210.08	219.24	219.11	213.68	217.19	212.4	212.73	212.49	212.06	213.32	214.83	207.27	214.27	211.67	218.42	215.04	220.74	213.95	214.34	216.29	217.89	216.43	212.13	216.94
198.97	203.08	203.32	200.53	196.23	200.71	202.84	196.12	199.12	205.1	201.68	201.19	205.14	195.18	202.73	196.26	202.27	198.67	202.28	191.17	196.71	203.7	198.97	194.14	204.43	201.06	197.34	204.1	196.67	203.02	196.26	206.73	199.75	195.89	200.05	205.49	191.86	199.38	203.52	198.63	197.48	196.2	196.2	191.25	195.12	195.98	196.56	197.76	200.77	200.05
207.24	218.14	208.43	211.02	208.98	208.33	214.36	216.13	211.26	214.91	210.65	205.79	211	213.88	207.47	211.05	214.22	215.66	212.58	217.4	214.82	216.03	211.43	214.12	212.48	210.87	209.16	213.36	212.65	209.32	216.58	217.9	211.83	213.74	212.23	215.72	210.93	215.49	212.25	211.42	205.26	206.89	212.43	213.59	213.63	211.99	212.59	209.64	213.85	216.58
202.62	199.02	205.94	208.79	202.59	208.68	200.65	205.24	203.96	203.78	206.49	204.67	203.24	209.6	208.93	209.08	208.74	206.44	202.18	200.91	209.14	203.99	210.18	203.11	208.04	212.72	207.18	207.07	200.56	204.9	202.92	207.68	207.86	201.77	210.79	201.29	204.14	211.1	204.65	213.13	208.21	212.04	205.36	205.34	206.07	207.99	204.54	205.9	203.17	205.31
214.51	223.67	216.35	212.35	218.51	213.71	216.83	214.93	217.66	220.7	219.72	219.43	219.86	215.88	214.44	222.22	218.52	215.45	223.01	216.97	216.89	219.82	220.63	222.55	222.57	218.5	215.19	222.2	221.1	211.34	218.08	221.69	225.27	210.17	218.15	220.92	221.81	223.88	213.7	214.1	220.5	217	215.89	224.63	217.03	219.48	220.24	208.55	219.57	219.94
209.43	211.76	213.73	212.85	211.4	211.96	213.62	213.59	209	222.51	211.37	214.05	224.68	214.54	214.36	212.61	211.33	216.81	212.47	211.06	215.92	218.88	216.83	209.85	216.9	211.65	212.32	215.93	210.45	216.93	211.09	213.64	211.01	209.46	211	219.03	211.93	213.17	214.71	210.21	215.19	220.03	218.28	209.64	215.94	214.83	216.09	213.05	213.59	215.19
199.31	206.34	199.79	200.4	197.61	197.23	204.66	204.02	200.19	203.98	206.75	196.73	204.96	203.86	207.03	206.61	203.92	198.81	197.72	199.16	202.53	206.67	202.46	199.84	201.67	197.94	204.27	194.11	202.87	205.4	208.16	202.47	202.59	202.49	201.97	203.03	201.46	198.3	205.96	205.74	205.44	200.25	200.39	201.2	199	204.67	202.69	202.02	202.94	213.47
204.11	208.19	202.78	204.25	210.04	206.84	202.03	203.81	202.11	205.33	214.71	206.14	206.96	203.93	207.95	212.22	207.59	208.94	210	200.61	200.94	200.66	207.6	207.53	201.63	206.79	201.85	203.28	204.95	200.87	204.26	205.81	203.29	203.59	207.84	209.99	212.56	208.51	204.86	206.34	211.27	202.66	207.15	208.83	206.66	206.09	204.77	200.68	208.24	207.17
217.46	215.27	222.63	218.57	217.82	222.53	216.62	221.49	219.11	218.72	223.31	212.27	208.83	216.7	216.79	221.67	218.57	221.69	218.56	215.47	213.17	216.62	222.1	216.85	220.11	214.67	219.72	221.1	216.71	215.16	215.93	222.23	211.85	216.96	212.13	215.47	218.78	225.08	220.98	215.15	220.21	216.94	217.08	216.97	215.98	221.98	217.8	216.83	219.55	219.64
210.78	207.65	203.63	211.18	210.34	213.53	203.87	206.23	213.73	209.45	206.98	210.69	209.65	208.4	205.3	202.18	209.12	210.65	208.89	209.83	202.72	213.76	209.19	206.04	210.77	203.36	212.99	210.22	209.15	211.05	206.57	205.89	206.87	209.87	203.06	201.95	203.24	205.41	214.33	205.32	205.01	210.65	208.9	204.65	208.84	212.31	211.11	207.72	205.85	210
201.42	197.04	199.9	209.69	201.26	202.54	197.17	194.71	197.32	197.06	200.71	200.39	206.31	202.25	195.57	203.6	203.69	205.78	201	191.82	198.23	200.2	203.16	191.24	196.72	199.79	204.1	201	196.68	197.46	202.53	201.17	202.34	199.57	199.51	205.13	199.64	200.52	201.83	204.94	197.17	201.17	201.91	203.51	203.32	205.8	201.45	196.47	201.08	198.85
220.09	215.47	217.03	216.92	216.71	216.34	216.82	217.8	216.26	222	219.29	213.07	220.36	212.69	218.99	222.6	220.15	219.73	218.18	218.04	220.92	213.43	212.44	220.73	216.03	218.12	215.6	220.11	212.73	219.83	220.34	223.43	210.69	217.8	213.88	214.01	219	215.88	218.69	218.13	218.01	218.37	217.29	211.6	217	215.55	218.2	218.67	217.87	217.61
199.18	212.56	206.15	198.47	205.05	202.5	201.61	207.22	197.1	202.15	209.93	202.07	198.91	205.41	205.52	205.66	204.11	209	211.55	196.28	200.15	202.47	201.35	199.49	202.01	203.82	204.95	203.05	210.85	200.97	199.95	204.97	204.45	204.12	202.35	202.59	204.03	208.14	202.73	206.87	200.63	204.79	208.07	205.65	200.03	204.35	203.53	206.97	203.54	199.48
213.71	207.46	204.45	202.45	206.44	210.99	207.98	210.07	207.34	213.17	206.39	211.84	204.06	206.3	212.06	215.99	209.96	205.24	204.91	204.31	203.21	213.94	208.07	205.7	216.82	212.29	211.66	212.03	209.28	217.96	209.13	204.71	210.6	206.26	212.01	204.82	209.32	204.02	208.96	210.65	209.6	205.37	211.51	209.3	207.42	208.02	209.87	203.37	210.05	212.94
201.45	207.14	206.77	210.4	212.7	207.97	208.68	209.38	209.66	203.19	211.48	208.83	209.72	210.28	209.8	213.57	206.09	211.08	207.25	212.06	209.13	203.59	210.48	205.69	204.53	208.34	211.81	211.08	210.22	210.61	203.45	213.62	210.92	209.77	209.03	208.19	211.31	204.58	206.94	206.71	203.11	211.49	209.11	209.32	209.28	202.61	212.45	212.08	208.85	204.26
205.99	204.98	212.07	207.76	205.3	206.06	210.7	208.99	212.63	208.06	207.31	209.87	208.07	212.14	203.61	201.8	201.96	208.24	209.13	205.37	208.31	214.79	215.13	209.07	207.06	204.26	205.34	208.44	207.11	212.01	217.9	207.29	209.12	210.62	206.19	208.23	210.17	207.35	204.03	203.96	205.25	211.02	210.56	209.87	208.39	213.37	208.12	208.84	211.64	211
215.41	205	206.39	208.91	209.78	209.59	206.9	208.07	211.68	204.92	198.95	197.51	211.36	208.66	211.96	213.84	208.79	207.48	216.72	210.08	215.85	208.48	206.94	206.87	208.13	210.54	213.59	200.93	209.89	217.39	210.31	210.2	203.86	213.11	205.67	210.8	211.48	206.02	210.11	210.75	208.46	212.58	207.23	208.01	212.65	206.76	205.51	213.29	211.84	205.68
207.14	203.85	211.75	206.89	202.77	209.36	207.67	210.21	204.2	205.89	205.05	205.95	209.72	206.44	207.46	206.43	206.29	210.31	213.14	205.52	208.09	209.6	202.96	206.24	199.57	208.26	212.5	209.05	214.37	203.86	211.23	211.71	210.64	211.38	202.7	208.82	208.11	205.73	205.46	209.32	203.95	208.98	201.6	210.7	204.48	215.8	209.98	208.59	210.68	212.72
210.46	213.46	210.48	211.34	210.15	208.76	210.62	215.03	204.87	215.01	205.43	208.64	215.43	209.32	208.17	210.8	215.18	201.86	209.38	206.49	210.39	207.83	213.66	203.09	207.82	212.1	212.35	207.94	206.07	202.06	209.75	211.97	210.54	213.72	209.87	205.74	210.81	210.45	209.79	212.28	210.55	208.2	213.9	205.98	207.33	213.31	209.77	212.58	204.97	204.97
199.68	194.4	200.06	197.44	199.85	196.27	197.56	202.34	195.52	198.25	195.3	193.43	199.97	196.02	196.64	196.57	199.85	200.71	194.1	197.02	194.67	196.63	195.57	188.71	197.49	203.97	196.21	198.16	193.62	200.77	198.19	198.77	199.57	197.64	194.52	195.96	202.77	200.14	200.64	201.65	201.63	198.45	195.39	196.03	199.15	197.13	193.49	200.54	200.32	194.38
209.3	211.25	207.11	212.68	202.3	214.45	206.38	210.03	216	214.24	208.01	207.96	213.17	208.03	210.5	211.06	208.87	207.2	210.22	207.83	204.44	210.67	210.11	205.79	211.26	209.6	199.6	205.53	212.27	206.26	207.58	204.51	206.1	202.69	207.64	210.68	207.75	205.63	211.14	210.75	205.46	215.18	208.12	208.92	215.12	203.99	206.01	206.81	208.02	211.04
212.05	201.93	204.07	208.91	206.33	206.93	208.71	206.54	205.51	202.47	210.51	205.19	210.42	205.03	210.12	200.06	206.13	204.45	203.77	201.36	205.63	204.32	204.26	204.88	208.39	204.79	210.01	203.4	205.01	208.23	198.16	208.68	208.26	195.76	209.17	204.16	206.55	205.76	208.18	198.33	207.18	206.52	206.85	203.85	202.86	203.95	202.02	206.87	199.58	200.79
210.95	209.82	202.41	210.03	214.72	204.07	209.48	208.62	205.77	212.48	209.56	203.39	211	209.11	207.55	209.7	214.09	211.44	206.18	212.83	206.64	204.2	205.14	210.74	211.42	208.03	207.64	206.44	213.65	210.37	210.63	206.44	209.27	204.26	205.19	209.35	206.45	213.82	209.6	207.84	208.38	206.48	213.34	205.78	209.85	216.03	209.07	205	208.58	210.98
216.81	208.94	212.84	213.56	208.54	208.46	212.79	215.01	208.91	209.61	216.29	211.74	209.6	208.25	216.6	207.05	211.56	207.2	209.33	212.44	202.06	213.83	209.89	213.29	209.36	210.16	217.63	206.8	213.32	209.83	213.47	218.09	208.52	213.33	210.98	217.02	206.74	204.81	211.88	207.68	216.15	210.57	208.65	213.5	211.81	214.57	212.51	212.65	204.2	208.77
199.09	195.56	190.3	203.47	197.12	190.49	191.44	196.46	201.08	196.89	197.31	198.1	194.82	196.38	188.61	193.12	191.84	192.3	197.05	188.8	192.66	196.93	202.3	197.05	194.56	194.87	197.6	197.31	192.57	194.71	195.08	193.25	199.8	195.52	187.96	200.14	197.2	193.52	198.93	196.89	199.3	195.47	196.61	201.04	198.21	192.98	191.92	195.98	196.24	197.03
215.52	217.72	219.2	220.76	217.61	214.64	218.13	217.99	217.54	212.9	218.43	219.2	220.4	218.36	214.17	217.86	216.52	217.57	213.84	217.27	223.1	219.3	216.76	213.44	211.46	219.72	219.69	215.98	219.7	214.72	222.93	221.61	215.04	218.58	211.23	216.4	221.28	214.71	214.49	216.61	217.81	216.95	211.78	219.41	213.04	217.06	219.14	216.72	214.25	207.55
214.13	215.55	213.96	213.99	210.78	217.74	212.85	211.78	209.02	215.12	214.43	212.25	212.93	213.67	209.9	211.31	214.53	215.11	218.21	214.07	216.43	214.02	214.74	220.43	204.13	205.93	214.02	212.37	215.51	207.06	213.03	206.89	212.95	212.42	213.17	215.35	214.97	208.9	212	212.72	211.91	209.13	214.5	208.71	210.14	218.99	210.24	207.45	210.62	210.17
217.55	219.95	217.32	219.18	219.44	217.89	211.96	218.27	211.88	216.27	219.85	215.08	218.52	216.69	219.68	214.16	210.98	214.86	218.94	223.15	215.58	211.95	213.54	219.37	223.27	214.06	219.73	219.28	219.89	216.5	214.95	225.6	220.25	219.87	217.43	221.74	218.83	219.74	217.24	215.11	216.97	214.73	216.98	221.24	216.14	216.75	224.64	216.6	218.65	219.73
213.56	213.55	213.71	217.9	215.7	222.28	206.74	215.81	209.63	213.24	208.84	216.63	207.72	209.87	213.18	215.03	209.89	211.85	215.6	215.19	211.7	212.1	209.05	215.96	214.94	213.41	216.86	214.38	209.79	215.14	214.65	210.75	219	220.85	213.27	209.89	211.42	213.06	215.98	209.22	216.88	210.59	208.69	216.21	205.15	215.15	215.37	208.95	213.35	206.47
210.24	210.72	214.77	210.38	206.72	204.16	209.02	201.22	209.3	210.07	214.28	207.8	215.17	205.19	209.12	209.59	210.59	217.92	203.93	204.32	213.19	212.28	209.14	209.81	213.84	210.39	209.12	207.84	203.07	210.71	210.49	205.77	212.49	212.13	211.19	203.05	204.32	210.78	211.75	206.8	214.02	207.86	209.37	212.28	202.54	210.93	207.72	209.35	213.38	217.81
217.69	207.16	211.07	216.49	214.7	212.59	218.05	210.5	207.57	207.97	209.36	213.01	212.86	215.18	213.15	213.15	211.08	212.95	206.31	210.98	201.27	212.76	216.24	216.75	219.22	210.96	210.18	208.14	212.81	211.03	213.46	217.53	211.29	214.76	218.66	217.06	216.77	214.69	209.03	213.19	212.61	207.7	213.06	213.48	213	214.78	206.63	212.17	213.48	222.31
199.74	203.84	197.47	197.39	202.35	202.9	201.21	201.74	192.14	201.37	202.2	200.55	192.76	200.19	195.71	201.51	203.86	202.89	195.26	200.7	198.43	193.86	200.29	200.37	202.1	202.15	201.88	202.63	200.77	200.09	198.1	195.51	198.74	199.93	198.72	203.89	196.78	194.2	202.51	195.97	197.97	192.58	203.66	201.47	204.38	199.62	192.68	196.31	195.84	196.44
209.33	207.21	208.34	212	204.26	209.15	203.35	207.22	203.85	203.78	212.73	208.32	209.71	210.59	211.63	203.59	215.48	204.1	207.93	206.68	205.77	205.08	210.66	208.92	208.84	203.21	206.12	203.08	212.73	208.47	208.34	206.18	215.85	208.9	204.98	208.83	208.33	213.4	211.93	203.38	203.28	212.26	201.68	202.05	208.93	208.87	209.08	207.4	205.83	207.15
200.87	205.79	207.31	200.66	205.08	209.35	202.46	200	206.26	209.02	206.89	200.83	205.91	203.23	201.01	203.87	202.69	204.08	207.36	206.82	207.01	204.84	200.51	203.74	201.31	205.8	204.31	204.29	203.13	201.55	207.85	208.65	203.82	204.67	201.66	202.5	198.8	204.95	198.78	211.37	201.16	199.7	203.29	207.37	207.2	206.31	197.01	204.32	203.75	203.12
208.56	213.19	206.08	211.93	208.76	203.17	211.08	216.13	211.81	205.16	211.69	211.61	208.14	214.04	211.02	204.68	211.07	213.02	213.01	212.4	213.11	213.47	214.53	200.85	207.58	211.03	208.55	213.45	204.87	211.36	205.15	205.81	212.74	214.08	214.38	211.91	203.18	205.16	213.14	201.26	209.43	208.05	207.55	210.66	208.05	202.95	206.6	207.86	204.19	210.97
205.28	207.23	201.86	211.26	210.18	206.38	215.46	203.58	206.41	200.71	207.24	203.09	208.63	208.47	200.89	207.8	205.24	208.01	203.96	208.66	203.7	204.02	205.75	215.71	211.74	210.32	201.74	204.17	210.7	206.47	204.11	211.23	200.36	212.38	212.42	209.29	208.06	205.07	210.04	202.88	203.82	207.86	204.41	207.4	212.55	201.9	210.04	212.99	206	210.4
211.57	211.79	212.59	213.35	209.84	216.62	202.64	208.44	207.91	209.57	204.42	209.79	204.06	206.38	212.45	212.51	205.73	207.41	214.63	204.43	209.36	213.52	209.29	210.96	214.54	212.63	211.94	210.82	207.62	209.87	204.19	218.09	209.87	207.77	207.61	213.53	208.03	207.56	210.36	215.15	210.74	207.2	208.09	209.81	209.23	204.05	210.85	204.11	208.22	211.14
197.92	193.44	203.26	203.14	197.31	197.94	197.04	196.6	198.13	194.4	195.66	196.17	198.38	193.63	195.47	199.8	205.47	201.24	200.19	191.87	204.13	197.08	197.99	200.04	203.94	197.05	190.71	202.87	196.1	197.71	198.31	198.37	199.96	191.96	199.33	200.01	200.28	202	200.59	198.48	197.6	194.86	199.97	203.68	197.65	192.32	198.64	194.51	193.28	198.24
204.53	200.5	203.33	202.67	203.51	207.52	194.81	205.36	203.6	203.73	198.13	198.67	202.45	203.13	205.55	200.33	201.77	207.17	203.87	202.88	207.6	205.35	203.05	200.85	200.24	206.03	198.71	196.45	209.94	195.18	206.33	205.22	203.28	195.08	203.53	210.16	203.84	204.14	204.64	202.8	199.62	198.08	204.14	198.52	201.78	204.26	198.47	207.83	197.4	198.95
214.28	208.59	213.83	218.08	212.14	212.6	206.59	214.19	209.87	213.18	209.99	211.96	215.07	209.4	212.8	208.69	207.92	210.5	209.38	213.51	218.89	212.03	206.38	212.5	208.67	210.1	214.09	214.71	207.78	209.35	209.71	210.33	216.54	203.24	208.85	206.55	214.13	211.99	214.63	213.78	207.31	211.66	211.94	212.73	212.57	208.95	222.18	214.17	210.03	211.57
211.4	212.66	210.57	207.49	212.75	213.72	214.13	216.84	210.26	212.3	210.97	216.49	216.08	216.54	213.18	211.93	218.16	214.21	215.04	209.55	217.19	207.96	214.21	209.66	215.06	214.21	210.45	216.63	206.87	206.37	215.69	208.56	210.66	214.44	213.78	209.37	212.84	213.47	210.63	209.95	215.97	212.22	215.47	211.96	209.56	213.95	213.39	210.72	210.23	213.15
204.87	210.5	204.99	203.09	208.41	205.23	208.48	207.43	205.91	206.72	208.76	200.12	210.54	200.87	204.87	196.24	206.03	201.98	205.63	205.36	204.75	207.26	202.46	207.8	202.59	206.25	212.21	208.67	205.93	207.13	206.16	200.43	202.16	211.5	200.16	203.56	210.01	204.12	199.71	205.93	198.85	203.43	205.4	205.37	203.21	205.32	196.24	207.46	204.51	206.21
205.4	213.34	212.24	214.88	215.56	214.45	213.94	211.88	210.05	212.54	213.84	208.13	212.68	212.66	212.23	213.31	206.99	207.25	214.61	208.09	214.17	211.33	220.26	209.26	213.26	211.92	214.95	210.07	214.69	212.84	213.23	211.23	209.69	216.33	214.75	210.18	215.99	204.92	208.62	210.58	207.88	207.57	211.73	213.88	214.01	205.85	215.46	215.12	206.82	212.86
200.54	195.29	202.08	197.97	202.18	204.37	190	202.05	199.21	201.22	196.98	200.58	201.75	197.83	198.1	204.45	199.63	198.71	192.27	198.64	192.75	195.45	199.01	199.72	205.13	194.03	194.64	197.7	203.3	200.84	199.07	199.5	195.8	197.64	197.56	197.26	197.75	196.69	200.38	205.53	204.1	201.84	203.44	202.1	203.9	198.35	208.15	203.51	203.55	208.59
207.67	209.42	209.15	208.23	206.29	206.21	210.52	209	207.42	201.04	209.55	206.59	204.8	209.94	207.19	204.38	204.92	208.41	204.42	207.69	208.71	208.37	206.82	208.9	212.46	206.82	202.97	205.55	208.93	205.91	204.18	205.51	209.22	214.15	209.12	208.56	208.75	209.71	201.24	212.05	206.08	207.78	209.67	213.7	204.15	209.54	205.08	208.58	211.05	211.59
208.06	214.17	206.1	208.53	209.35	207.33	201.2	208.56	209.68	210.31	212.73	215.34	205.93	204.85	207.98	206.03	206.28	207.18	209.62	216.01	206.79	211	201.68	209.11	207.67	211.88	207.52	211.18	204.78	208.01	207.61	206.15	205.65	210.59	209.99	206.73	203.67	213.47	202.82	206.83	199.9	213.93	208.45	209.55	206.79	213.37	215.34	202.94	203.72	207.9
211.78	214.23	208.07	209.59	212.71	216.49	210.35	213.13	213.6	206.11	211.09	208.87	213.88	211.48	206.66	210.04	211.91	212.1	211.02	211.17	214.46	212.99	214.5	215.41	208.82	208.12	211.09	215.2	211.44	214.46	212.38	211.4	215.08	213.26	210.43	208.65	211.84	208.04	215	213.37	212.75	211.36	213.6	211.27	213.33	209.37	211.04	210.56	213.33	214.43
198.22	199.65	202.43	195.99	202.38	195.23	204.3	202.83	203.1	201.79	196.5	203.43	200.82	204.04	204.28	201.41	204.29	198.55	205.52	198.16	200.85	200.2	201.44	197.11	198.75	202.85	202.14	201.07	199.3	207.91	204.49	197.76	205.53	206.02	195.72	207.17	197.65	199.84	199.79	200.83	203.22	202.59	204.46	204.99	205.04	198.04	195.91	198.7	202.78	204.58
193.38	192.56	195.06	190.24	188.29	191.84	190.86	187.11	191.07	194.45	195.58	193.21	200.54	196.43	196.75	197.12	193.69	198.55	199.74	197.52	194.72	195.04	196.42	192.28	196.29	191.51	193.81	198.12	195.66	196.44	195.04	198.27	196.15	199.18	192.96	195.86	192.27	194.66	195.84	198.36	191.8	199.38	188.04	196.29	196.16	194.14	196.19	203.68	194.1	191.63
210.06	198.95	203.39	204.06	206	197.06	203.08	202.9	210.2	206.88	206.06	202.33	208.62	207.39	202.2	206.09	206.67	207.79	201.42	205.22	205.39	202.12	205.18	207.98	208.82	202.68	201.09	202.38	203.43	202.86	202.36	205.9	202.84	198.08	203.36	205.5	208	209.81	203.99	203.01	205.01	213.55	209.16	207.57	204.29	208.2	210.06	201.72	205.88	196.41
212.47	206.96	209.55	208.23	208.4	210.73	206.22	209.65	209.62	206.16	208.88	209.63	208.55	203.28	213.15	210.08	211	206.06	211.74	206.79	201.17	208.88	206.78	208.71	209	209.38	205.08	211.02	209.15	210.68	204.14	209.91	206.92	214.91	208.6	206.19	209.88	205.84	210.47	209.94	209.59	211.84	209.58	212.65	205.42	217.39	200.67	211.9	204.84	209.32
208.3	214.11	210.3	209.91	215.18	212.33	214.14	220.99	216.86	210.65	213.98	211.18	211.52	216.48	214.42	209.09	211.19	217.57	211.85	207.9	206.3	210.46	209.52	211.36	214.51	207.17	210.69	207.82	211.5	204.65	216.13	209.64	213.03	207.25	210.75	210.3	211.26	205.85	207.69	216.77	218.21	213.45	212.54	206.21	214.81	213.38	214.49	207.83	213.54	217.92
206.56	216.39	203.99	211.5	217.47	210.67	211.14	220.05	202.95	207.75	208.45	216.09	213.91	209.86	214.25	202.23	206.05	214.15	213.58	215.22	213.4	217.17	212.66	211.96	213.88	212.03	211.17	209.58	209.48	211.57	208.73	214.59	206.93	202.08	213.1	218.12	212.59	212.34	215.31	219.07	212.4	212.62	208.28	213.57	212.25	211.33	217.46	213.3	212.67	213.55
200.93	206.9	205.17	201	203.74	203.23	201.51	200.42	200.36	208.24	202.15	206.73	207.95	204.91	201.37	202.28	198.71	206.1	202.45	206.78	202.12	204.48	204.39	199.95	202.47	203.22	195.07	202.62	200.7	202.15	202.47	208.76	197.85	206.23	204.9	205.12	201.49	206.2	204.17	203.89	200.95	205.03	204.51	206.46	206.9	205.68	204.61	200.17	205.97	202.84
223.77	216.67	218.84	214.34	210.04	218.29	216.51	214	216.36	218.55	215.31	217.2	216.82	220.47	209.11	211.5	208.54	217.85	225.02	221.01	219.96	222.88	220.52	216.7	214.43	213.93	220.38	220.44	216.74	219.42	222.13	219.35	217.48	211.79	223.5	221.59	218.26	215.28	215.32	219.19	214.24	220.19	215.54	221.15	214.98	220.12	225.66	216.32	222.97	228.67
209.65	206.8	208.88	202.77	209.47	206.03	208.08	216.97	210.55	214.14	210.8	205.32	205.45	204.46	210.03	204.45	206.29	216.65	208.04	209.6	213	211.68	205.51	202.84	212.63	204.83	213.18	209.77	204.36	201.67	207.92	209.14	215.16	219.77	208.55	201.11	207.23	216.36	206.45	217.72	211.69	205.32	214.49	203.88	206.37	206.69	212.32	203.73	210.25	212.68
207.52	211.69	209.03	209.62	207.54	214.69	211.24	211.82	208.04	209.36	212.79	209.75	213.28	209.16	208.77	203.88	215.56	214.97	213.36	210.57	207.98	206.99	208.53	203.79	208.62	215.36	207.31	210.91	205.13	211.17	209.35	210.41	207.41	210.04	207.95	211.14	209.37	205.98	211.14	210.55	211.32	209.56	213.42	206.04	210.5	212.49	209.33	209.65	217.5	206.37
199.05	197.44	195.56	199.81	201.3	197.28	201.98	203.86	201.69	205.59	198.8	203.87	203.2	205.06	205.07	199.61	206.13	207.08	206.02	200.96	202.14	202.72	200.38	200.13	206.21	205.83	212.34	205.72	203.69	204.55	196.47	200.2	203.02	207.81	200.16	201.01	198.8	199.6	208.72	206.08	205.77	206.49	202.04	201.45	202.83	202.8	197.39	197.07	206	205.48
209.92	206.87	201.44	201.54	205.97	209.59	205.5	206.64	204.61	203.18	205.24	215.79	208.86	210.46	210.97	213.74	208.97	208.64	210.9	209.9	210.47	209.75	207.44	213.4	210.55	206.83	212.05	205.67	209.95	214.75	208.59	206.41	214.68	207.8	214.02	207.62	206.84	200.03	206.7	216.97	205.23	205.55	205.34	208.96	204.39	205.69	209.08	209.36	202.81	209.79
206.28	203.96	208.91	200.29	202.21	206.47	207.62	204.53	203.07	211.11	204.22	203.07	203.2	205.16	202.56	204.45	202.79	200	200.09	207.09	206.86	198.11	203.48	202.73	204.05	203.04	207.84	204.75	205.97	206.92	207.95	201.8	208.03	194.81	194.06	204.31	202.97	200.18	207.16	203.83	205.61	204.69	204.32	201.5	207.15	204.51	202.93	202.09	204.3	206.15
209.37	206.61	214.92	204.51	202.15	206.45	201.42	212.09	208.52	207.36	210.68	208.49	210.67	205.48	208.43	201.26	206.01	211.1	207.95	204.4	210.15	204.68	209.06	207.91	201.56	204.66	207.58	203.44	208.56	210.36	206.56	203.66	209.6	207.94	207.67	205.55	213.12	203.24	203.98	214.02	211.17	210.15	209.31	206.88	206.12	211.69	210.95	200.93	213.56	210.62
205.17	211.27	213.03	211.22	207.62	203.79	206.37	207.37	205.18	206.86	212.07	203.25	208.72	205.93	214.28	203.74	201.61	204.27	209.94	207.46	210.3	206	203.76	204.17	211.09	212.27	207.05	203.88	209.27	206.89	203.01	204.82	210.41	197.5	207.79	203.2	206.01	203.98	208.68	205.95	208	208.51	210.64	209.48	208.92	211.61	206.58	208.16	203.53	200.66
212.28	213.89	224.27	215.08	215.91	220.67	212.39	215.25	216.34	213.29	218.27	221.71	225.23	217.57	220.73	217.31	218.57	221.06	216.68	214.7	223.47	213.12	217.62	217.88	217.58	214.95	217.9	215.5	210.63	216.53	217.72	214.03	216.36	223.87	214.77	220.03	218.61	215.5	212.94	215.7	221.35	220.56	221.42	223.13	218.31	215.97	214.24	219.22	217.3	214.93
209.48	208.39	212.49	211.07	211.37	211.2	209.88	203.7	214.38	214.29	214.47	214.32	214.51	210.87	214.19	210.08	215.17	215.93	212.39	210.47	211.41	209.48	212.9	213.05	209.8	209.25	212.05	210.64	210.71	209.36	213.38	209.79	213.48	205.9	222.2	207.47	208.09	212.08	212.9	218.56	209.72	209.05	213.76	210.32	207.49	211.5	208.72	206.79	212.92	209.58
207.1	202.85	199.48	200.19	192.22	199.69	205.53	202.04	192.97	200.18	199.32	195.57	196.23	201.75	206.11	198.31	205.06	199.12	203.2	200.02	204.3	196.06	196.52	198.37	206.72	201.26	195.01	202.7	201.28	197.17	199.56	195.44	197.36	192.66	194.86	197.88	201.42	195.96	196.76	199.61	198.7	197.19	204.78	201.19	196.52	195.33	197.4	209.38	198.78	200.32
206.32	206.07	205.28	211.48	216.31	210.22	203.29	209.08	206.21	207.34	214.13	203.09	216.3	204.39	201.56	216.43	209.96	215.28	211.02	207.76	207.47	206.79	207.39	207.6	214.72	204.28	218.46	205.23	210.96	210.2	216.93	206.04	202.37	207.34	209.07	211.2	209.61	206.73	209.92	210.15	202.12	205.09	211.75	204.48	209.06	206.37	209.09	209.92	198.82	209.53
220.25	214	219.6	217.77	219.98	213.83	222.17	217	218.66	215.8	217.38	217.11	219.17	217.95	221.8	222.82	215.2	214.68	223.43	217.56	224.12	216.92	221.93	222.24	219.24	222.85	215.13	219.96	213.47	220.12	218.39	215.06	218.27	218.6	218.84	212.31	222.48	223.06	215.95	217.56	224.22	217.15	220.04	216.99	217.53	212.7	217.6	224.19	216.15	213.42
209.89	208.54	202.89	207.74	210.03	208.66	201.65	211.11	207.06	209.49	209.89	206.56	204.78	210.26	214.51	209.53	212.62	209.93	210.69	211.12	211.49	204.19	207.96	207.55	216.57	209.15	209.88	215.94	208.14	207.67	208.06	209.77	211.04	200.52	204.13	206.84	202.6	199.58	207.77	207	205.51	211.6	210.1	207.13	209.81	206.24	209.61	210.01	209.36	206.16
222.84	217.05	209.5	218.65	220.17	220.4	215.7	210.66	213.9	219.57	213.69	219.68	210.18	215.96	217.98	218.98	212.99	215.51	208.62	215.92	214.34	214.62	221.06	218.48	216.11	215.39	217.9	222.52	215.44	223.05	220.93	223.45	212.73	216.89	217.95	216.92	219.29	211.41	214.07	216.99	217.81	215.41	216.73	218.46	214.06	216.6	218.09	221.6	217.17	217
218.8	218.94	210.65	217.83	211.77	213.79	214.7	219.87	217.61	217.27	218.7	212.09	213.14	217.48	211.97	217.03	217.63	213.9	216.94	217.14	216.22	215.79	215	211.06	217.23	218.24	218.08	211.64	215.73	216.75	221.37	220.36	212.18	218.63	213.46	215.17	213.78	215.66	218.85	217.73	219.88	215.77	215.67	217.77	225.75	213.21	214.78	219.94	214.23	216.31
212.8	216.37	204.12	214.11	213.48	217.36	206.17	211.66	205.96	216.36	212.04	212.02	209.7	213.23	213.27	212.14	207.84	211.4	210.59	213.41	210.79	208.9	217.59	214.71	223.26	218.12	217.47	209.92	218.67	214.61	211.8	206.01	207.7	215.7	210.33	211.12	214.83	211.06	208.89	209.44	211.83	208.27	216.63	211.88	211.4	210.15	209.63	212.77	209.85	217.52
211.82	203.88	214.64	210.24	212	215.32	212.8	214.18	206.28	209.31	211.54	201.42	206.04	206.59	211.52	210.27	210.5	207.9	213.78	203.97	206.39	204.29	204.9	208.99	206.96	212.51	204.68	206.27	209.09	212.66	203.71	205.26	205.75	207.07	207.81	205.69	208.72	210.99	203.65	207.31	212.93	207.72	213.09	209.32	209.38	212.64	205.69	209.43	209.73	198.74
213.36	206.16	203.52	212.2	208.44	205.46	201.76	210.73	210.03	202.89	210.26	211.94	213.47	207.22	213.74	207.16	211.6	210.74	214.3	210.81	207.58	210.24	198.49	210.08	204.12	215.7	209.97	209.01	211.61	210.32	203.95	212.17	211.83	212.98	205.18	210.98	209.62	205.06	212.74	204.91	217.29	205.63	212.82	205.42	213.08	204.3	206.83	209.39	212.71	207.75
191.24	195.61	193.16	196.1	204	194.62	195.36	195.47	196.02	196	190.83	197.59	193.47	203.39	196.36	194.13	193.53	189	197.34	201.56	198.94	200.41	195.58	193	192.85	190.95	189.63	190.94	192.44	189.25	196.23	191.42	196.39	198.72	196.2	191.26	191.06	192.23	194.57	191.72	191.37	192.47	195.27	192.8	198.53	195.99	199.13	188.62	193.78	191.84
212.66	201.18	208.65	203.19	208.53	200.91	201.97	201.41	209	201.61	205.6	205.45	210.19	205.14	201.09	206.42	205.08	208	208.06	202.9	200.35	204	204.97	203.28	200.43	201.87	207.9	201.99	205.89	207.57	205.53	206.2	205.07	202.5	202.96	205.87	201.78	204.41	206.85	207.07	202.12	204.7	209.96	210.29	207.3	207.32	203	199.7	200.48	200.31
205.78	198.67	203.56	199.48	199.57	199.62	198.97	202.7	199.95	193.45	203.67	205.38	199.12	203.41	202.2	202.06	196.2	205.56	200.78	205.56	198.11	196.05	200.79	202.84	200.17	202.21	192.58	202.19	204.63	200.28	200.61	205.25	202.75	199.06	199.67	200.42	199.64	204.98	202.6	199.16	197.47	198.42	204.06	203.45	199.05	200.32	202.13	194.35	197.96	199.12
206.73	212.66	209.75	206.81	210.24	209.59	214.99	212.52	215.76	208.91	210.14	218.13	213.44	210.72	213.06	212.05	214.72	207.1	212.52	214.55	212.45	210.63	209.66	208.16	207.26	213.81	207.01	212.87	209.92	209.3	215.73	213.01	212.16	209.61	206.53	209.51	210.79	216.62	211.06	208.03	216.64	211.43	207.77	217.7	214.75	217.96	212.75	216.08	207.19	214.07
212	210.73	212.71	213.25	214.18	209.49	204.7	214.46	213.71	212.25	210.9	211.97	209.22	213.7	211.01	214.12	213.91	212.57	215.62	210.08	211.75	217	213.17	211.68	208.2	219.32	215.63	210.83	211.56	214.88	213.48	211.78	215.27	212.58	211.11	213.9	210.27	221.24	208.16	213.91	208.87	212.62	210.91	212.33	222.37	210.71	211.2	209.05	210.53	213.45
196.74	202.6	204.17	203.12	202.43	201.26	197.54	202.67	199.24	200.08	196.22	198.43	199.25	201.32	207.53	207.95	201.89	199.24	197.27	200.32	198.42	196.02	200.11	201.79	203.22	204.88	206.51	198.62	199.82	196.27	199.02	203.01	204.13	201.84	201.97	202.55	199.3	206.17	200.25	198.6	196.05	204.26	200.62	202.74	203.28	196.98	202.22	199.44	197.23	196.46
217.34	206.94	212.48	210.89	213.4	216.35	215.33	214.69	213.1	215.47	217.96	206.16	214.17	213.14	204.95	203.57	211.32	208.96	211.57	213.59	211.99	210.25	209.35	210.77	206.31	210.01	215.73	210.22	208.99	212.14	210.53	213.19	207.47	210.58	208.37	212.18	212.65	210.41	217.24	214.48	211.34	210.02	213.09	207.79	209.24	212.31	217.21	207.32	215.02	213.54
210.49	215.73	214.8	210.84	211.45	208.1	213.59	211.5	205.75	210.49	219.07	212.87	209.56	212.7	208.26	210.59	208.65	204.99	216.05	209.65	214.44	219.96	214.84	213.86	215.66	214.61	207.92	214.72	213.73	209.91	214.51	215.86	211.13	211.14	212.95	209.48	217.37	215.11	213.62	205.73	210.18	213.07	211.59	212.29	212.54	216.67	219.01	212.86	210.65	208.78
188.96	194.34	194.74	196.76	205.3	198.17	197.69	200.23	192.63	196.77	195.13	197.85	196.03	196.15	194.78	195.35	192.92	200.27	193.17	194.36	189.72	197.78	190.7	192.49	195.39	194.9	191.23	195.09	198.86	197.32	198.22	191.19	199.8	199.9	193.11	194	187.94	196.45	194.21	197.89	205.43	199.39	197.53	201.68	197	192.23	195	192.17	190.81	193.67
192.77	198.23	201.89	201.53	194.44	207.02	204.44	198.81	195.09	196.68	197.87	198.75	200.62	200.66	200.27	198.99	202.68	199.65	205.57	193.94	192.26	198.14	196.24	203.78	205.28	199.43	202.97	206.86	193.71	197.79	204.75	198	205.02	198.7	203.55	202.11	196.55	202.38	198.77	211.09	189.4	201.95	197.69	203.18	198.32	198.52	207.8	200.38	195.36	201.4
208.56	206.73	213.54	207.37	203.33	204.3	216.21	204.61	212.02	205.72	201.04	209.51	207.18	211.52	210.83	207.94	210.8	207.2	208.77	208.88	208.41	214.82	209.07	209.02	216.07	211.44	202.44	203.34	206.2	209.36	212.15	202.18	208.98	207.25	213.15	205.41	203.5	206.46	207.59	206.59	207.18	208.26	203.21	208.51	209.51	213.42	208.51	207.04	212.46	212.55
203.8	205.68	196.89	205.72	205.58	196.22	197.75	202.94	207.77	198.43	201.53	200.27	202.61	211.37	201.62	205.95	205.1	207.6	203.15	203.08	207.01	206.46	192.97	197.84	201.87	196.37	201.03	204.16	202.62	203.1	205.68	210.89	201.99	205.57	199.4	202.05	210.14	211.32	198.93	208.12	205.06	205.99	205.96	198.12	204.82	201.74	201.12	206.53	200.22	208.54
211.18	214.49	204.19	201.28	203.74	205.37	205.45	209.74	209.66	213.92	207.28	202.35	201.22	205.16	205.71	201.96	201.84	203.02	212.03	209.57	207.59	208.32	205.07	203.82	208.1	207.87	207.81	205.6	205.86	203.94	200.9	200.91	209.1	201.19	206.94	208.47	208.11	207.59	205.4	209.28	207.81	200.54	205.69	207.19	211.68	208.74	205.23	206.49	210.22	208.36
208.39	214.15	209.62	213.39	212.47	213.52	209.42	213.71	217	213.42	213.26	203.49	217.38	213.88	213.54	219.07	213.83	216.77	215.01	209.65	211.86	212.06	215.43	207.97	216.27	206.56	207.28	207.29	219.88	209.04	214.91	213.8	210.86	209.09	210.65	213.37	211.24	212.48	207.96	206.35	212.07	211.71	213.92	207.3	216.84	211.48	214.46	210.18	212.89	212.3
214.62	215.41	213.87	213.33	211.47	207.68	208.9	215.9	210.6	207.46	212.48	205.21	208.95	216.57	211.82	211.65	216.68	210.26	215.59	205.12	209.74	215.39	213.49	208.73	215.62	211.5	215.8	209.54	213.46	214.36	211.84	213.27	217.1	213.85	209.92	215.6	211.73	211.29	211.77	208.96	206.43	212	212.49	218.61	213.7	212.97	210.57	213.31	213.85	209.51
203.34	206.83	207.53	209.83	196.18	207.56	200.86	198.73	210.02	204.92	204.28	211.03	195.99	208.19	208.49	205.05	208.8	203.84	209.86	204.39	204.5	208.21	209.37	205.35	208.5	211.93	203.97	207.25	202.2	202.53	201.67	206.73	208.72	200.64	197.45	200.95	200.97	203.86	198.46	198.65	206.36	208.65	204.88	210.16	204.21	206.02	212.23	205.07	204.48	194.99
214.03	216.78	213.35	212.88	216.41	215.37	211.97	209.93	213.05	207.1	209.2	209.18	210.75	213.18	204.34	207.92	217.73	203.23	212.95	212.85	212.25	218.5	212	210.85	212.44	206.06	214.41	212.32	212.18	209.24	207.81	212.01	211.45	213.78	216	212.52	210.56	216.22	212.06	215.41	213.14	215.76	213.92	216.8	210.97	211.88	210.71	212.15	209.73	212.98
215.33	219.93	213.14	215.92	213.41	211.29	216.03	220.33	220.25	217.24	216.41	213.97	223.67	218.54	219.76	221.04	217.76	219.56	221.55	226.76	218.83	214.77	207.31	215.11	214.33	216.35	222.67	220.82	211.19	216.77	218.99	217.67	222.48	216.85	212.73	217.34	215.26	215.22	216.4	216.36	221.67	220.98	220.66	213.48	216.39	218.16	213.5	218.1	213.18	213.91
204.77	212.55	205.62	206.69	207.09	211.53	207.18	208.49	212.6	207.01	215.66	214.41	213.57	212.02	205.11	212.26	206.42	208.52	204.49	208.36	209.02	205.79	208.3	208.93	207.68	211.03	205.73	209.38	204.62	210.61	208.78	205.8	204.9	209.92	206.33	206.87	205.74	210.64	202.2	209.35	207.36	207.94	207.59	215.57	205.82	211.05	206.8	208.76	208.07	217.96
216.24	209.03	202.99	208.31	214.1	209.12	212.61	212.61	211.73	215.17	211.95	209.29	201.71	209.38	208.38	218.5	208.98	200.73	212.62	212.04	216.76	215.65	206.99	208.75	210.94	212.78	213.97	210.02	213.04	212.57	209.92	211.61	208.63	206.59	211.11	204.88	211.15	204.96	210.12	206.53	213.9	207.69	216	207.56	209.41	214.74	211.93	207.12	212.31	217.16
209.62	209.05	209.39	208.19	206.95	220.09	209	212.41	209.19	211.51	212.34	206.6	212.99	203.09	208.73	206.09	213.08	212.58	205.82	209.64	211.18	210.36	210.93	211.09	205.6	211.21	209.09	211.41	203.81	208.54	202.88	207.9	209.13	212.78	213.83	211.45	208.39	210.56	210.32	209.82	206.53	207.78	214.57	211.49	211.76	211.76	210.28	214.96	205.48	207.07
197.74	202.62	198.59	192.35	194.97	197.98	200.23	204.01	195.16	194.03	198.51	200.65	198.36	195.05	196.31	200.96	204.9	197.83	207.77	205.07	203.05	197.35	201.16	199.22	190.41	196.38	204.34	200.07	201.92	205.34	196.11	200.53	202.68	196.07	199.44	196.5	198.92	199.32	203.39	195.63	203.77	199.66	201.65	197.29	204.55	194.54	200.56	202.88	195.5	201.76
211.82	211.52	215.04	204.79	212.45	211.64	216.86	217.46	210.06	216.08	211.66	213.65	210.96	217.83	213.69	210.34	213.23	210.15	213.05	215.37	211.65	214.56	210.96	206.96	209.73	212.71	206.95	216.44	211.52	208.79	209.73	212.93	217.47	216.47	216.14	207.42	214.25	212.79	220.93	211.51	217.7	212.28	217.73	216	211.27	217.21	219.36	213.26	214.39	213.03
215.93	210.97	216.87	220.19	220.07	216.93	218.75	216.71	213.29	216.99	221.83	215.34	212.02	213.87	216.72	215.61	217.18	217.8	219.01	218.88	214.63	217.47	210.72	217.43	214.2	212.85	212.3	211.88	218.17	218.67	218.34	213.84	218.48	219.76	221.81	214.48	216.29	219.79	218.39	214.85	212.97	221.55	219.2	222.76	218.56	220.89	206.46	217.41	216.7	211.74
205.57	211.7	197.3	197.58	210.95	197.63	208.76	206.45	205.56	211.47	204.98	205.53	203.94	203.8	202.52	210.47	210.87	206.94	204.23	198.85	206.58	200.66	204.37	208.14	210.43	202.3	208.81	205.65	205.14	207.5	206.85	206.22	208.3	206.42	211.79	204.23	205.7	213.38	206.81	200.7	208.64	208.62	202.79	207.7	208.29	208.27	200.49	203.73	209.16	203.32
209.32	205.15	209.9	207.72	214.7	198.52	211.62	205.78	203.43	209.61	203.83	210.76	211.7	209.22	207.98	209.92	214.59	205.48	214.59	205.58	206.85	209.19	206.82	208.15	211.53	204.86	207.3	207.49	211.38	205.46	210.62	209.94	210.83	212.52	204.8	201.3	209.93	207.03	209.96	208.04	207.48	207.13	206.17	205.28	210.39	206.4	206.14	211.19	212.08	213.07
208.46	200.82	208.25	210.86	206.17	208.97	210.8	208.82	203.32	209.7	207.65	209.4	206.19	200.7	211.67	210.93	200.63	203.49	210.98	208.64	206.01	201.62	213.19	209.58	205.34	203.74	211.32	205.82	211.38	210.25	207.84	209.27	211.23	203.78	212.32	208.09	216.69	203.37	211.03	208.39	206.24	206.97	212.72	208.76	208.47	205.81	207.44	209.22	212.88	203.91
210.92	206.23	215.45	204.95	210.71	208.78	215.24	216.38	210.11	211.68	211.36	210.44	208.74	206.12	211.18	210.5	211.06	207.27	213.13	203.85	213.15	212.06	208.31	205.67	215.98	210.2	214.24	202.01	206.65	209.9	210.89	207.28	203.07	209.92	210.45	205.16	203.77	205.36	201.75	212.49	208.67	209.33	211.79	211.28	210.41	209.37	202.7	211.84	210.61	211.39
216.09	218.19	207.75	215.54	216.41	216	207.88	207.92	210.75	208.88	207.87	208.72	214.52	211.2	210.41	212.84	207.98	209.76	215.12	217.48	216.98	209.23	213.58	213.44	212.95	209.41	208.08	216.04	208.15	213.73	204.81	219.19	220.8	211.38	208.9	209.45	216.76	209.83	214.46	221.17	213.91	218.78	210.46	210.71	213.48	210.61	214.61	212.45	215.74	213.86
211.87	212.08	210.22	213.38	209.95	210.31	209.02	217.22	213.86	213.24	213.05	214.42	215.22	207.6	209.32	211.64	209.46	208.32	207.16	210.54	220.2	218.56	211.4	213.55	213.64	212.89	211.98	212.95	212.24	217.82	208.01	211.77	212.79	209.1	211.79	211.32	219.44	214.28	209.89	207.26	211.92	212.01	211.15	205.5	217.87	215.07	217.2	211.44	210.34	213.58
202.55	199.51	204.46	208.23	203.86	199.65	201.06	205.52	207.2	202.1	203.25	205.62	207	205.37	202.88	201.46	198.96	201.84	201.65	199.15	201.87	198.94	205.37	198.49	207.45	199.75	202.98	199.5	202.01	206.62	198.2	209.25	196.67	199.33	202.36	201.48	204.72	198.34	207.63	199.02	206.58	209.61	199.79	196.63	199.86	198.51	204.18	198.24	202.4	197.06
200.67	210.38	209.39	210.53	202.11	209.1	214.81	211.81	200.24	209.6	214.71	208.72	208.2	209.78	209.12	205.76	207.95	206.14	212.41	204.72	211.94	201.14	208.03	210.1	209.6	206.15	208.6	210.47	212.47	208.18	213.26	208.18	211.86	207.29	208.57	206	203.84	215.57	211.78	208.5	214.44	206.16	205.36	212.82	215.43	207.5	203.69	206.42	212.87	211.23
200.82	204.05	196.29	191.98	201.36	199.21	201.53	197.02	198.87	197.75	202.64	192.66	200.07	194.83	193.92	197.44	201.62	192.55	196.09	193.99	197.17	201.52	200.36	197.37	199.54	194.55	200.11	201.33	196.06	198.13	200.6	199.97	192.07	193.11	199.14	192.77	203.58	194.35	197.29	196.98	194.97	196.73	196.45	194.07	195.13	198.5	200	197.96	199.52	198.03
196.58	197.83	208.41	198.37	202.22	203.43	198.83	203.22	202.39	199.95	199.4	199.5	202.42	203.54	204.07	207.72	208.89	200.69	196.18	198.8	206.98	200.32	208.2	206.53	201.26	197.68	201.33	202.24	202.16	204.61	201.43	201.33	204.43	202.74	204.62	204.44	199.67	206.7	207.1	205.68	203.96	209.45	202.78	211.28	201.28	203.9	207.81	202.33	202.66	204.1
199.92	199.58	200.98	200.38	192.91	198.37	205.67	198.92	199.52	196.81	192.76	196.03	195.47	202.38	199.52	200.23	191.94	199.61	200.42	196.74	195.84	194.84	207.23	194.95	200.18	195.44	198.13	199.05	192.94	195.74	192.08	198.97	199.3	199.61	201.9	196.69	202.09	200.52	199.94	198.61	195.02	202.81	203.4	200.71	199.8	199.71	204.92	200.26	195.74	192.64
203.36	204.13	202.94	207.24	205.82	200.72	202.93	202.44	203.58	205.57	208.02	201.11	211.23	210.33	204.22	196.6	204.56	204.36	206.68	205.22	205.38	202.94	205.84	200.48	205.61	209.23	208.29	200.24	204.03	208.02	201.81	213.87	207.34	198.62	202.18	202.74	200.77	207.38	208.09	202.96	204.41	205.82	206.53	207.22	202.79	205.62	204.27	205.32	201.1	198.45
202.42	203.11	203.33	204.65	204.03	201.24	203.09	210.9	197.92	207.93	207.4	204.82	202.23	205.41	205.72	198.72	199.79	200.32	203.99	201.97	208.72	199.15	206.44	202.01	200.87	203.12	201.45	202.39	199.07	206.99	200.01	201.57	201.81	204.01	208.87	203.1	212.41	204.51	210.23	203.41	206.19	205.22	202.24	202.81	201.97	200.44	201.44	199.49	203.26	199.52
206.49	210.1	201.65	202.91	194.34	197.79	203.51	200.81	201.33	199.63	198.07	203.53	206.44	203.14	206.88	199.58	195.21	201.22	202.73	204.29	195.12	199.88	202.76	202.7	207.6	202.57	200.67	204.64	205	203	200.05	209.82	197.12	200.64	204.34	203.15	202.25	200.42	205.18	200.98	203.58	202.42	200.31	202.08	204.11	197.78	203.13	203.47	209.98	205.94
203.6	199.91	202.81	201.45	206.06	204.9	202.14	197.28	201.98	202.24	207.39	204.92	205.26	201.44	201.53	204.11	194.8	202.15	199.36	198.02	207.15	208.36	205.92	202.53	202.78	204.68	198.78	203.62	203.47	200.36	198.31	203.71	204.15	206.32	202.53	200.08	201.1	204.73	198.61	203.33	203.07	198.02	204.68	203.46	204.51	199.26	204.13	203.24	206.59	202.89
209.89	209.24	217.81	213.18	211.6	212.81	209.45	213.4	215.14	212.36	212.63	208.65	211.1	212.77	205.2	213.89	213.15	210.77	213.09	212.82	216.12	207.93	208.21	214.74	217.07	213.45	211.02	205.29	205.89	208.23	213.66	217.27	212.8	214.25	207.21	212.02	212.03	211.52	210.67	210.24	211.86	208.2	212.16	211.51	210.13	212.17	213.5	220.88	214.63	214.88
205.41	204.66	207.55	209.87	207.57	208.53	215.21	207.25	211.18	204.34	206.43	206.32	211.48	209.77	219.67	210.06	210.03	207.18	211.15	210.37	204.1	212.99	209.65	202.95	207.88	207.67	208.27	215.48	210.75	209.1	206.38	208.64	213.1	210.13	212.6	202.08	209.19	210.05	206.93	208.58	212.82	217.54	207.04	210.59	210.55	210.76	202.85	204.65	207.25	207.89
217.77	213.27	208.38	216.6	214.27	216.1	204.69	210.46	215	209.24	213.73	214.55	214.91	208.3	209.45	210.28	208.44	206.06	209.42	211.24	212.97	213.27	213.47	210.43	213.75	210.7	210.94	216.4	211.67	213.31	215.6	209.53	206.12	212.56	205.95	214.54	218.24	215.7	211.94	214.17	214.83	213.96	214.56	202.69	208.25	215.1	210.36	216.07	211.14	214.79
207.07	209.62	208.58	206.16	205.77	203.89	208.63	207.26	213.4	206.44	205.84	201.06	209.11	214.2	207.53	212.11	209.71	202.79	198.98	203.21	209.63	209.69	202.08	208.46	202.98	206.02	205.24	197.59	202.92	208.62	214.64	202.88	211.55	213.25	208.53	207.42	210.63	212.13	205.57	206.49	209.88	211.06	211.29	208.67	201.03	204.56	214.08	204.36	206.14	209.67
213.61	213.81	216.22	217.76	213.47	212.37	207.35	214.75	214.91	208.49	210.87	218.18	211.52	218.84	214.13	210.04	210.57	211.69	217.11	212.82	205.64	213.82	207.4	211.15	211.2	215.48	216.81	205.84	213.16	214.99	213.05	209.03	212.11	208.32	216.57	209.3	207.65	214.37	218.02	217.56	210.28	210.91	213.07	206.75	215.15	213.12	206.96	211.15	216.25	208.16
201.79	193.29	193.04	201.71	202.64	196.48	195.29	203.6	202.69	199.62	200.04	195.68	203.41	196.37	195.04	188.89	197.16	197.33	197.63	197.63	198.53	195.33	197.69	204.18	204.52	193.33	199.14	196.95	193.65	198.18	196.79	201.8	198.24	198.09	200.53	199	195.29	192.65	199.14	201.3	196.54	200.49	203.2	192.07	199.85	200.77	199.41	195.1	195.17	198.35
220.36	221.52	219.77	218.52	220.3	214.85	217.5	213.65	212.34	217.38	216.98	213.75	212.96	218.94	212.06	215.84	213.26	218.73	213.74	214.8	214.3	224.76	211.65	222.64	218.23	220.67	215.21	209.3	218.08	214.36	209.09	219.12	212.92	215.73	217.22	216.09	217.75	219.35	211.37	218.45	215.87	213.95	212.82	214.2	216.36	220.56	211.96	211.65	213.01	214.57
218.31	220.86	215.78	214.42	218.5	218.89	221.87	219.27	213.17	215.5	217.95	216.61	215.9	220.84	222.79	214.33	220.25	219.79	214.43	222.05	216.75	216.98	221.73	215.6	210.59	210.09	224.08	214.34	219.35	214.22	214.78	218.75	217.57	216.04	219.3	217.93	215.74	217.14	213.76	215.88	218.4	216.86	218.25	213.17	219.36	213.47	217.75	208.57	222.24	213.78
217.96	222.46	214.44	217.82	214.06	219.56	221.88	215.77	220.03	218.22	217.19	212.49	217.27	222.75	216.23	212.95	218.1	212.91	220.02	220.25	215.35	218.28	214.56	219.34	217.01	215.08	218.16	219.94	218.69	214.72	214.85	220.85	220.81	213.96	213.43	213.3	214.1	215.28	222.39	213.73	216.34	220.46	213.54	219.16	210.99	213.55	219.95	215.77	218.75	223.83
200.01	207.33	197.56	206.38	198.65	210.2	207.2	202.09	207.26	202.84	195.09	199.71	204.67	207.31	202.68	202.78	197.83	203.83	201.44	203.45	206.81	207.07	202.34	203.13	203.04	199.38	205.82	209.92	203.88	198.89	203.6	207.51	203.23	205.86	201.08	207.65	196.66	204.68	213.62	202.89	208.18	205.7	200.45	207.12	197.02	202.31	200.74	204.42	209.39	206.19
209.78	214.03	206.27	206.58	210.18	207.64	213.11	211.14	208.58	202.16	205.84	205.61	217.28	210.4	206.56	205.01	214.82	209.78	208.59	208.43	206.72	211.25	211.49	213.11	213.86	208.09	209	207.02	209.31	207.77	210.57	209.95	208.74	201.17	206.57	213.32	211.24	207.56	214.45	208.71	205.69	209.97	208.25	209.34	215.53	214.38	206.71	209.88	213.66	205.09
212.59	208.72	204.57	206.82	208.37	213.83	212.11	204.98	211.39	205.72	208.76	206.67	207.92	212.14	204.94	209.35	214.39	207.24	209.46	208.71	210.11	209.11	209.44	204.43	206.23	216.1	210.02	204.82	205.31	205.04	208.39	213.32	209.23	204.13	204.03	208.88	207.39	211.19	210.7	199.59	210.97	209.83	211.88	206.1	205.94	207.76	213.54	209.9	210.46	201.97
206.41	208.17	210.97	212.11	206.26	215.21	213.12	209.61	215.47	206.43	208.39	210.19	210.97	212.23	213.49	211.17	213.36	209.64	214.07	210.45	214.55	212.32	211.69	216.39	210.38	209.87	213.82	213.25	206.56	215.47	213.99	215.97	211.49	211.37	211.12	209.14	214.6	211.33	216.58	211.15	212.67	211	214.64	214.72	218.56	209.87	211.33	218.05	206.57	210.69
201.71	199.67	204.88	203.64	201.08	203.96	204.23	199.01	201.27	208.39	201.88	204.27	203.61	196.75	204.84	208.63	204.85	204.69	207.59	209.04	207.57	203.56	202.54	200.96	204.25	207.92	203.95	203.99	202.05	203.48	204.28	207.86	207.6	209.59	205.61	210.13	202.8	212.56	200.6	204.11	204.6	200.26	207.26	201.36	194.88	205.92	201.83	201.31	200.43	202.97
207.3	208.36	212.59	211.77	210.14	212.88	207.18	210.9	209.2	210.73	212.86	216.34	215.2	216.46	217.13	207.73	214.77	213.91	203.22	210.61	208.94	215.07	211.53	211.5	214.47	211.58	214.47	212.25	206.61	214.19	203.01	211.89	211.23	214.32	208.35	208.02	211.12	209.21	206.04	211.09	211.7	206.7	204.94	213.72	213.45	214.93	214.35	217.18	208.97	210.78
206.27	211.07	210.93	208.6	207.86	210.65	215.2	204.95	210.92	206.57	212.9	209.03	208.31	206.73	202.52	215.79	205.34	210.21	216.26	215.45	209.8	205.29	210.13	209.7	206.69	212.06	206.06	206.85	217.17	204.92	207.36	205.6	210.91	209.04	210.78	208.46	209.88	204.74	205.29	206.65	207.88	207.44	209.31	209.74	206.75	208.75	205.79	202.53	205.36	210.49
204.72	206.69	212.22	209.23	213.43	212.34	214.97	210.75	208.45	210.48	210.89	207.61	213.98	206.9	209.58	207.6	208.32	213.74	212.53	209.57	208.95	200.71	212.6	205.22	208.21	215.78	203.72	209.28	205.81	212.97	213.35	208.28	201.36	212.27	208.88	206.1	211.92	207.1	206.31	205.2	208.16	208.6	216.9	210.29	207.21	210.08	208.56	207.6	212.46	213.72
207.61	207.38	210.88	205.07	210.68	214.17	206.65	213.04	210.07	201.53	208.98	206.51	202.15	209.45	208.1	203.96	205.38	203.87	207.68	200.79	205.92	213.73	211.94	213.62	207.7	200.62	206.96	206	206.7	208.35	208.25	210.12	209.92	208.37	205.78	207.33	203.23	208.55	204.77	206.76	206.13	205.64	203.52	209.23	209.11	201.13	210.92	207.86	208.19	209.01
206.3	205.98	201.54	201.05	199.05	197.46	199.68	199.91	202.96	196.87	201.76	196.52	200.44	197.6	200.87	200.08	190.13	206.16	201.71	200.75	197.68	198.74	202.5	200.94	202.97	205.24	199.02	200.41	206.27	213.21	197.19	196.72	200.64	195.38	198.62	199.44	204.46	199.33	199.62	197.1	203.31	199.37	202.51	198.8	195.3	200.92	201.06	197.93	201.32	202.23
200.48	205.56	205.57	204.09	199.06	201.05	204.47	203.07	201.06	209.05	203.14	205.13	203.53	204.87	202.89	197.9	206.71	206.94	203.81	200.21	204.9	201.28	203.39	200.56	203.91	208.43	205.98	200.58	202.14	203.53	203.51	200.27	209.19	207.33	201.33	204.75	206.76	207.01	206.44	201.51	200.19	207.14	206.88	201.82	202.13	208.12	206.03	197.49	204.61	205.73
212.43	204.09	205.16	211.53	204.03	205.52	206.15	208.48	209.27	200.99	206.25	213.07	211.02	209.42	204.37	208.83	209.01	210.34	205.05	207.25	206.47	210.57	206.36	204.05	207.67	208.95	211.04	206.32	208.22	207.99	209.54	203.14	211.02	209.54	209	203.22	209.86	204.95	206.51	206.02	206.84	206.05	206.94	208.51	210.6	210.88	205.82	202.82	210.85	203.34
216.35	211.8	213.94	220.15	212.78	216.17	211.59	211.54	220.43	219.28	222.43	220.79	218.1	215.91	214.61	212.01	224.18	218.51	210.86	217.06	212.19	221.11	216.41	218.67	218.3	222.03	214.46	218.59	216.05	213.95	215.8	226.76	217.93	220.28	224.44	213.35	220.63	213.1	223.24	217.76	214.63	223.04	211.81	217.42	216.59	218.86	218.35	218.53	217.42	217.9
203.64	202.34	209.74	205.39	213.56	203.82	208.62	202.59	203.18	202.82	202.49	203.46	204.93	204.86	213.17	211.64	202.98	203.75	207.16	203.92	200.22	206.95	202.04	203.53	203.78	208.02	204.64	204	201.02	202.57	203.47	205.75	208.33	208.31	200.86	205.44	208.18	208.42	206.1	207.55	206.33	204.99	206.09	210.02	205.07	205.13	205.19	207.8	203.45	205.77
216.12	212.64	208.06	207.55	208.28	209.96	215.08	209.97	205.77	213.14	206.92	212.95	204.15	208.55	205.06	208.45	206.28	210.6	214.05	212.98	214.52	209.44	211.05	214.98	213.14	215.2	210.67	210.48	214.12	213.95	200.3	205.21	210.44	212.93	206.74	210.23	208.98	208.08	204.32	207.43	214.07	210.21	213.58	208.29	212.52	208.54	214.59	206.35	208.48	213.2
209.68	208.84	213.22	206.22	209.66	210.68	205.43	210.41	206.01	214.38	204.45	204.69	205.34	212.3	211.88	205.08	211.95	203.81	211.1	206.56	202.06	207.12	210.02	207.37	207.15	211.02	204.27	204.26	207.43	213.96	209.3	209.39	204.58	203.67	204.97	208.56	208.69	205.22	203.68	209.43	206.32	204.94	210.6	209.11	208.28	210.2	206.6	209.61	203.45	209.38
209.69	213.2	214.98	208.49	210.11	208.52	209.94	211	214.36	214.06	211.92	215.64	215.31	216.36	217.38	210.6	210.11	221.81	206.91	217.46	211.59	211.09	214.15	213.59	209.44	213.03	211	207.94	218.37	212.44	210.56	211.96	211.25	209.37	208.24	208.17	213.3	219.01	215.98	210.05	210.33	214.13	209.17	213.64	212.74	216.56	210.75	212.35	211.34	213.14
214.67	218.09	215.31	214.23	215.03	216.73	214.58	213.37	220.3	220.55	215.72	211.93	219.07	218.57	211.67	215.56	221.39	215.33	215.94	217.02	220.51	218.1	217.07	222.85	218.27	218.85	216.69	216.93	219.48	222.75	219.42	216.32	214.49	215.77	217.91	220.93	221.95	224.21	218.9	214.21	219.15	221.49	212.93	215.19	222.32	214.65	220.37	218.45	216.86	219.04
196.15	203.05	201.19	197.4	200.36	204.73	203.53	198.95	203.51	195.58	203.14	201.66	204.94	201.86	200.05	205.67	199.88	193.78	199.78	206.06	202.56	198.03	203.65	199.35	200.88	200.44	200.76	198.52	199.49	197.7	199.85	198.71	201.27	196.43	198.08	199.9	198.3	200.95	201.54	198.79	203.92	193.8	200.04	195.6	200.39	200.48	202.86	203.57	202.74	201.79
207.9	206.53	212.66	213.24	217.64	209.3	204.3	212.06	210.52	211.36	214.71	206.36	211.84	204.79	212.47	219.18	207.3	213.34	216.34	209.11	213.29	211.88	211.41	209.23	212.58	205.85	215.42	210.06	215.84	209.18	218.17	216.4	212.82	207.69	212.21	216.1	211.25	212.42	214.61	210.89	210.79	213.89	212.27	214.05	209.47	215.09	209.58	209.65	215.46	209.32
199.13	201.97	205.82	200.76	213.43	204.79	198.32	205.85	208.61	199.25	207.83	201.85	203.05	203.95	201.15	204.87	203.16	201.4	205.66	203.92	200.98	199.63	205.46	200.12	202.61	210.65	201.45	203.62	207.02	207.23	202.97	204.28	200.64	204.7	206.81	202.95	200.67	195.54	201.2	199.4	204.92	207.85	202.09	202.28	203.23	200.9	206.34	206.14	204.69	207.55
214.69	216.99	217.98	218.55	209.52	215.95	220.98	219.72	225.08	213.93	208.56	218.89	215.13	220.38	219.4	217.31	217.49	218.86	219.55	217.95	211.68	215.67	220.69	215.67	219.24	220.51	211.07	213	220.57	223.18	226.31	212.58	217.55	217.48	219.33	219.5	218.09	213.03	214.47	218.34	218.23	217.22	219.13	210.98	223.13	215.91	221.03	208.43	219.12	216.88
216.24	214.41	213.31	214.39	213.07	217.73	210.84	214.43	210.35	218.63	209.62	212.31	208.77	209.28	206.85	213.91	214.73	210.84	210.53	209.2	215.24	208.61	217.05	215.63	210.69	214.64	216.92	217.75	213.82	216.52	214.34	216.02	216.36	207.62	209.69	211.24	215.68	215.99	216.03	215.57	216.02	217.71	216.07	220.53	212.3	211.46	211.07	215.56	216.52	209.3
211.09	211.95	213.52	211.19	202.6	209.87	218.32	216.47	209.32	209.29	217.68	208.44	209.19	210.13	212.07	213.64	221.39	209.89	215.35	214.21	209.55	217.99	212	216.71	214	217.41	209.37	211.84	217.3	211.6	216.57	215.68	210.06	208.98	208.76	212.08	210.69	209.48	209.08	208.67	213.25	213.83	212.49	216.26	215.63	208.6	211.95	210.28	211.8	212.76
198.28	199.25	195.97	196.36	200.06	201.37	198.81	200.83	195.22	198.39	203.34	194.47	202.51	199.83	202.59	205.59	192.04	199.5	200.48	203.19	204.08	200.41	197.79	195.4	202.59	201.13	209.68	196.46	198.59	193.87	198.75	204.34	196.1	200.05	196.82	199.31	200.96	201.86	195.51	195.76	195.67	189.78	204.62	203.3	197.34	191.75	204.55	196.9	202.61	197.39
214.37	214.93	208.59	212.14	216.97	204.62	206.79	206.9	212.16	208.26	208.35	205.23	207.03	216.11	204.76	216.78	211.41	214.88	209.3	207.51	207.9	209.52	206.9	215.66	214.14	215.72	213.47	211.73	213.58	215.47	214.93	210.25	214.15	211.05	212.27	210.31	211.67	206.82	215.29	213.34	211.35	213.72	217.19	213.79	206.74	215.07	214.54	210.42	205.96	210.36
213.7	212.72	218.95	219.92	220.49	222.13	216.61	216.18	217.33	214.32	220.57	211.37	216.46	215.28	212.85	219.38	215.3	212.5	218.28	217.94	221.86	219.12	222.92	215.48	212.94	219.2	222.37	215.73	216.62	216.85	220.03	212.25	216.54	210.06	216.18	218.91	217	217.95	206.69	217.47	214.53	222.85	212.94	215.08	216.9	220.76	218.15	213.89	215.88	221.28
[truncated: 150 more columns]
