# Supplementary material for: Genetic dissection of main and epistatic effects of QTL based on augmented triple test cross design
Source: PLoS One. 2017 Dec 14;12(12):e0189054. doi: 10.1371/journal.pone.0189054 (PMC5730204; doi:10.1371/journal.pone.0189054)
Supplement: S6 Supporting Information — (ZIP) [file pone.0189054.s006.zip › z1_450_0.5_10.csv]

206.88	204.92	203.97	204.48	205.2	203.11	204.18	204.78	205.02	203.75	205.5	205.64	205.18	202.19	204.21	203.43	204.99	203.58	204.62	204.16	204.6	203.38	203.9	203.45	202.79	206.09	203.15	203.67	206.14	203.81	203.77	203.97	204.89	205.76	205.26	205.69	203.63	203.18	202.49	205.89	204.61	205.31	203.51	203.76	203.3	203.97	205.11	205.21	203.28	204.3
211.05	209.16	208.85	208.07	210.03	206.78	207.04	209.55	208.69	207.32	208.29	209.11	207.17	208.74	210.07	207.98	209.18	208.4	207.74	211.3	208.08	206.62	208.59	207.92	208.5	209.07	207.97	208.82	209.44	207.75	210.99	208.24	208.76	207.26	209.58	209.99	209.07	209.61	210.01	210.23	209.22	206.41	209.56	209.19	208.89	209.89	207.9	209.34	207.66	209.1
201.01	203.69	204.07	203.19	203.47	203.08	204.03	204.22	203.01	201.85	202.67	206.06	201.92	203.87	203.44	204.92	201.93	205.35	203.9	203.71	203.47	200.06	204.7	201.92	202.94	202.98	205.27	204.26	202.47	203.43	203.91	203.63	203.63	204.15	202.77	203.41	205.02	204.49	203.37	205.81	204.86	204.91	204.35	206.19	203.78	203.03	202.61	203.05	200.09	203.29
204.12	205.86	204.59	202.43	204.74	205.95	203.07	201.11	204.8	206.52	201.17	202.52	203.41	205.38	203.55	204.52	203.35	202.3	204.52	204.89	203.51	203.51	204.5	200.91	204.77	203.87	204.59	203.54	204.37	205.36	203.09	202.64	206.45	205.23	200.22	205.01	204.42	201.76	205.22	202.03	201.3	203.63	205.4	205.24	204.16	205.96	203.57	204.42	199.64	204.91
210.15	212.47	214.53	213.17	212.88	211.1	211.04	209.49	211.12	210.82	210.95	211.72	211.28	210.65	210.21	210.66	210.35	212.53	212.96	214.64	210.67	212.59	211.98	211.11	213.15	213.81	212.7	210.61	212.15	210.17	211.51	210.31	211.74	211.41	213.87	212.38	211.86	210.74	211.87	215.13	210.6	211.23	212.01	214.63	212.58	211.34	210.24	211.78	210.6	210.42
205.55	207.39	205.85	207.52	206.03	207.44	208.04	204.79	207.93	205.87	206.19	206.96	205.94	206.07	206.85	205.98	206.62	206.12	205.53	205.98	205.73	207.64	206.88	204.64	207.49	204	206.36	206.95	207.23	206.89	207.6	207.05	206.28	207.19	205.52	206	206.84	204.84	207.05	205.44	206.06	205.14	204.6	206	207.97	206.85	207.7	206.6	204.09	207.29
205.69	207.65	206.64	206.28	209.53	206.91	207.06	209.15	209.27	206.25	208.1	207.9	204.06	206.58	207.66	206.39	208.14	208.79	207.53	207.29	208.04	208.16	208.14	208.37	207.21	207.54	206.42	206.47	209.34	206.92	207.9	207.92	208.13	209.43	206.51	206.29	207.34	209.13	209.44	208.75	205.48	209.95	207.04	208.85	208.32	210.63	209.28	208.78	209.6	207.62
208.16	210.21	208.72	207.74	208.45	208.8	206.82	206.94	207.75	209.91	205.91	209.63	208.62	208.11	209.72	211.7	207.31	206.64	208.9	208.06	207.82	209.16	205.8	208.43	209.62	210.25	206.81	209.65	209.66	205.43	206.59	207.55	209.36	208.52	207.21	205.77	210.46	207.71	209.27	207.89	206	206.73	207.2	208.59	209.59	208.67	207.59	209.32	209.6	209.86
208.7	207.15	205.77	207.66	207.53	205.83	206.26	207.37	207.43	207.01	209.18	208.29	208.9	210.75	208.77	207.72	208.37	205.67	207.33	208.47	206.11	206.92	208.07	206.51	207.54	207.69	207.87	207.56	204.91	207.56	208.29	209.54	204.98	207.92	208.55	207.46	208.2	207.17	205.99	209.55	208.68	209.51	209.36	204.09	208.42	208.31	208.33	207.08	207.32	207.22
212.47	210.59	212.01	211.27	210.58	216.26	211.99	212.54	212.37	212.2	210.28	210.22	211.52	210.7	212.31	209.94	210.83	211.63	213.37	212.41	211.25	210.42	210.16	210.6	213.53	211.14	212.09	211.09	213.87	212.76	211.49	211.71	212.32	212.3	209.95	211.3	211.21	212.47	210.76	211.66	211.79	210.81	213.18	212.43	210.07	215.07	212.27	212.47	211.31	212.24
205.07	206.35	206.83	207.22	207.38	206.05	208.49	206.67	207.17	209.09	206.17	207.74	208.64	208.27	207.71	206.32	210.12	207.17	208.88	207.63	208.52	210.81	208.7	207.61	210.37	210.4	207.73	209.31	208.05	207.59	206.4	204.39	205.65	207.3	208.2	208.14	208.27	207.9	208.3	207.04	210.36	208.15	208.18	207.4	207.63	207.89	206.01	210.17	206.43	208.64
218.18	218.08	219.28	216.9	218.06	216.04	216.52	218.03	218.24	219.25	217.88	217.72	217.35	217.63	218.54	217.4	217.59	217.77	216.24	219.52	215.2	217.97	218.34	218.21	219.82	217.63	217.73	218.57	217.57	217.23	219.85	217.76	217.05	219.17	217.06	220.43	216.99	217.39	219.04	216.05	217.31	217.43	218.27	219.84	218.65	217.78	218.72	218.6	220.17	216.98
199.02	197.61	198.75	198.17	197.62	197.19	198.04	197.79	197.72	197.11	198.5	198.12	199.11	196.77	198.9	198.53	197.91	197.1	195.72	198.72	199.03	200.23	197.66	197.5	198.01	197.6	200.62	199.6	197.85	200.58	198.79	199.08	197.11	197.28	199.75	200.26	194.79	199.42	198.93	195.67	197.27	198.18	199.12	198.23	200.49	196.53	199.17	196.54	199.91	197.85
200.91	202.2	204.18	202.17	201.14	201.14	202.88	202.3	201.8	203.79	202.49	200.36	202.66	203.37	204.55	202.35	203.87	200.61	203.29	201	200.71	203.14	201.42	201.27	202.07	202.17	203.32	204.11	202.46	200.92	203.78	202.47	203.89	203.36	201.97	203.51	201.89	202.56	202.58	202.44	202.33	206.42	200.21	203.33	200.2	202.29	202.45	203.33	204.29	201.43
216.07	220.89	217.85	216.91	216.57	219.02	215.69	217.51	216.75	218.09	216.15	218.33	217.2	215.21	215.54	216.86	217.93	216.02	218.51	215.37	217.17	217.73	216.45	215.79	215.34	218.33	218.34	216.9	218.01	218.39	216.7	217.13	216.96	219.07	217.99	218.49	215.96	218.45	217.47	217.32	216.43	218.76	216.38	217.82	217.5	214.38	215.81	215.47	214.38	216.81
208.7	206.7	209.89	206.25	206.79	208.88	207.22	206.59	209.37	212.42	208.82	206.79	208.88	209.02	209.86	206.93	205.27	206.57	206.36	208.58	207.81	206.22	207.92	207.37	206.34	209.06	206.21	207.12	209.27	207.17	208.39	207.88	207.84	207.3	207.89	207.35	208.98	206.14	208.11	208.98	209.69	208.88	207.25	208.31	207.99	208.82	208.85	206.88	209.49	210.29
205.39	210.95	208.79	209.5	206.68	208.72	209.85	209.63	209.44	207.76	208.6	208.81	209.2	209.55	205.34	204.94	207.74	207.56	205.83	208.34	208.08	208.89	210.12	211.62	210.24	208.9	205.52	209.11	209.9	206.46	210.56	208.93	207.76	207.64	207.03	207.9	207.27	209.3	209.91	208.97	207.11	203.99	207.4	208.52	209.71	208	208.73	209.88	208.05	209.09
203.53	203.29	206.38	205.27	204.52	203.08	201.95	207.03	202.82	202.01	204.63	201.66	201.52	204.47	204.57	203.08	203.46	205.38	202.67	203.71	205.23	203.95	204.43	202.07	205.33	203.63	203.29	204.15	205.42	206.71	205.84	203.35	204.44	204.23	205.65	204.46	202.99	203.4	204.24	203.51	203.7	204.6	200.8	202.53	203.25	205.26	204.37	203.55	204.48	204.96
212.53	212.64	212.38	212.92	212.87	212.41	213.29	211.39	212.8	210.44	212.79	212.56	214.45	211.64	211.07	211.26	213.62	213.7	211.18	212.65	214.4	212.59	212.93	212.15	212.66	212.24	213.44	209.8	212.16	213.08	213.42	211.09	212.62	214.62	213.26	214.25	213.33	210.64	212.21	212.93	212.62	213.95	211.89	211.28	209.83	211.48	212.85	209.12	214.46	214.05
205.13	203.53	205.73	204.01	205.05	205.17	204.18	203.77	205.64	205.44	204.31	206.57	205.81	206.92	203.62	204.12	207.33	203.3	205.87	205.76	204.06	202.17	205.29	203.64	202.92	205.57	204.71	205.91	203.43	205.76	205.01	203.74	204.38	205.89	205.89	206.35	204.38	203.59	205.41	203.53	204.69	203.71	203.19	202.94	203.89	206.54	204.64	205.93	204.68	206.22
209.22	208.41	212.78	209.44	208.2	207.99	210.46	209.95	209.41	209.74	208.45	209.81	211.58	209.99	208.66	210.04	208.28	210	209.96	211.82	208.88	209.59	209.76	208.05	206.91	210.7	209.7	210	210.69	210.86	208.96	210.25	210.66	209.45	211.55	210.16	208.42	211.77	208.74	208.12	212.24	207.4	210.31	207.85	207.86	211.09	212.78	211	208.34	208.64
210.03	208.03	208.73	207.93	208.5	210.41	207.34	206.96	209.21	207.11	207.28	210.35	209.57	208.59	208.49	209.49	207.53	208.19	208.24	210.45	210.33	208.4	206.97	209.01	210.28	207.57	208.98	210.9	207.94	209.31	210.57	209.32	210.81	212.83	208.5	209.83	208.53	208.66	208.45	207.01	207.09	207.19	207.88	208.8	207.7	207.22	208.14	207.51	208.48	206.93
213.51	212.99	210.78	208.64	211.93	209.59	209.86	209.66	211.75	210.07	213	210.98	211.05	210.59	210.42	211.62	212.34	211.6	211.65	208.83	213.77	213.33	210.6	213.04	212.01	210.82	210.04	209.73	213.86	210.74	211.8	212.19	207.96	210.95	212.07	211.52	210.37	209.81	212.12	213.46	209.86	211.1	209.26	211.53	212.18	214.36	211.5	211.92	215.54	211.51
201.95	200.76	202.05	201.16	200.85	199.9	200.14	199.27	198.95	198.66	199.56	200.88	200.04	198.1	200.78	198.87	202.34	200.44	201.47	200.4	200.11	199.86	200.14	202.25	198.85	200.58	202.73	201.97	199.64	202.53	200.28	199.43	201.59	202.53	201.32	198.99	200.49	199.66	200.59	200.07	202.68	200.5	200.61	201.9	202.19	200.27	200.28	200.93	199.84	200.33
216.17	216.14	216.61	218.95	217.51	215.54	217.15	218.23	218.04	217.79	217.97	216.71	216	218.21	216.3	217.82	217.22	216.56	216.74	216.42	219.13	217.09	216.43	219.15	217.84	217.54	214.96	216.55	218.19	218.52	216.91	216.4	217.81	216.24	214.66	218.08	219.25	215.09	219.14	215.8	217	217.02	218.26	216.39	218.36	215.04	214.55	215.82	217.2	217.5
210.55	205.55	207.46	206.6	206.45	208.24	210.59	208.74	208.92	208.16	209.03	208.92	207.65	207.66	209.56	209.75	210.73	208.72	208.6	209.16	208.74	206.97	208.86	206.1	207.92	207.97	205.84	206.38	209.05	211.29	208.2	205.82	210.15	210.25	208.25	209.45	208.43	209.07	206.92	208.25	209.33	208.68	209.67	207.71	207.34	211.04	208.17	207.33	209.12	208.27
209.46	208.78	207.85	208.89	208.29	208.51	208.9	209.39	208.37	208.51	209.14	209.59	209.36	209.95	209.07	208.44	207.77	207.69	208.24	207.48	210.38	206.59	209.96	207.11	208.42	208.66	210.81	207.58	206.9	208.82	211.24	208.21	207.52	210.23	209.01	209.21	210.35	208.72	209.82	208.51	209.63	208.48	209.99	206.95	209.75	205.98	207.56	208.34	208.22	208.45
206.91	208.31	205.87	206.5	209.02	206.01	206.87	206.7	205.76	208.36	208.02	207.56	207.3	206.89	207.75	206.81	208.28	209.2	206.66	204.91	205.5	207.84	208.44	205.56	206.59	209.47	207.85	208.71	208.4	208.11	204.98	208.08	205.81	207.43	206.02	208.19	208.73	206.16	205.81	207.5	207.8	206.35	209.01	206.64	208.21	206.66	207.37	207.19	205.76	206.19
202.03	204.84	202.47	206.59	204.72	204.1	204.81	203	207.15	204.37	206.15	206.75	203.04	203.18	204.84	201.05	205.62	204.85	204.29	203.37	204.76	203.37	202.9	205.62	204.75	205.04	203.28	203.49	203.79	205.54	206.1	203.84	206.11	203.42	203.08	206.7	204.89	204.75	204.17	204.03	202.92	203.95	204.78	204.92	201.51	202.49	203.42	203.64	202.84	202.67
204.89	205.86	204.86	203.48	203.01	200.98	203.64	204.99	202	203.49	203.33	203.39	203.96	203.51	203.45	203.42	203.15	204.51	202.07	203.67	203.65	204.99	205.24	203.94	204.98	206.02	204.19	203.97	204.86	204.18	203.88	203.01	203.69	205.3	204.97	202.95	204.45	203.59	203.71	205.69	203.51	203.49	204.28	204.98	203.65	202.26	205.51	204.54	204.68	202.55
200	199.53	198.66	197.42	199.19	199.06	198.01	199.87	196.44	198.63	197.66	199.67	196.8	198	198.04	200.3	198.77	197.98	201.45	197.96	198.61	196.91	198.29	197.68	197.54	199.42	199.97	199.01	199.05	198.61	197.22	198.83	197.58	199.83	197.24	199.65	198.63	196.91	199.26	197.69	199.25	199.17	198.38	199.26	199.24	197.62	198.95	199.99	198.23	197.9
196.2	194.94	195.38	192.88	197.35	194.05	193.96	195.45	196.22	194.64	197.44	195.38	195.79	194.13	197.13	195.36	195.2	193.04	196.99	194.44	196.7	195.82	196.97	194.55	195.29	193.64	193.26	194.62	194.84	195.69	193.05	195.93	195.24	194.66	194.54	195.39	192.75	194.92	197.12	195.93	194.27	197.05	196.39	195.68	196.26	197.63	195.5	196.29	193.39	193.75
212.52	211.23	213.15	211.6	210.85	213.37	210.88	213.23	212.36	210.99	211.28	213.17	212.8	212.63	213.62	210.99	213.13	212.51	211.54	212.46	213.84	210.6	212.8	211.3	214.43	207.74	210.76	212.68	210.56	213.78	209.77	211.83	212.66	212.29	211.31	212.07	212.47	211.11	212.33	211.74	211.36	210.74	210.12	211.42	212.7	210.49	213	209.83	210.67	212.99
202.85	204.94	201.65	204.57	203.69	201.08	202.18	202.69	202.96	201.49	200.14	202.79	202.64	202.6	202.49	202.46	202.82	203.03	204.26	201.21	204.02	202.11	201.28	203.57	202.03	201.85	203.81	200.49	203.22	204.04	205.12	199.62	203.06	200.87	201.89	200.37	203.66	202.22	202.46	201.64	200.81	202.98	203.67	202.82	202.09	203.43	201.91	201.36	202.88	203.71
212.09	210.94	213.17	209.34	212.07	212.27	209.98	213.61	212.98	211.49	212.12	211.32	210.7	210.83	213.08	212.73	210.76	211.64	211.69	212.13	211.59	213.71	209.63	210.64	213.11	211.51	213.99	212.53	211.32	214.02	212.43	209.94	211.91	211.51	215.97	213.79	212.02	211.4	209.44	212.28	212.89	211.77	212.58	211.96	213.64	209.35	213.64	213.67	211.95	212.09
202.47	201.59	201.33	202.08	204.11	201.88	202.93	202.38	202.65	203.26	203.87	205.15	201.53	204.11	204.35	202.09	202.84	204.51	203.4	203.16	203.76	205.39	202.63	200.71	204.21	201.87	204.45	202.23	202.06	202.46	204.48	203.29	204.08	202.81	204.03	201.6	204.16	203.57	207.83	200.18	202.29	204.17	203.98	202.75	202.34	203.87	203.27	204.37	205.04	201.03
207.65	207.85	208.28	207.69	208.58	205.53	207.01	206.79	208.34	207.74	208.95	207.41	206.02	209.81	209.18	209.24	207.79	208.01	205.12	207.44	207.53	209.57	207.74	211.13	207.56	208.83	208.03	206.66	210.67	207.5	208.98	210.21	209.49	208.38	210.04	209.03	208.87	209.9	208.34	206.88	209.77	209.07	207.32	209.13	208.62	207.06	208.12	208.21	210.18	207.17
204.12	204.69	206.12	206.42	205.56	204.54	203.74	204.96	204.27	204.22	206.32	202.89	205.22	201.92	205.59	203.26	205.46	203.48	205.64	204.86	205.1	204.78	208.33	204.72	205.17	200.81	207.99	205.78	203.85	205.42	205.74	204.88	204.07	201.7	203.17	205.58	204.54	203.57	204.13	205.87	208.27	204.49	205.95	203.12	206.24	204.22	204.07	205.12	203.13	205.08
200.04	205.92	203.12	202.04	204.2	205.94	200.78	201.37	204.45	205.54	204.77	203.73	204.13	204.15	207.08	202.16	202.91	203.89	203.96	204.96	203.6	204.01	205.31	201.73	201.98	204.49	203.52	202.98	204.96	203.61	201.54	202.81	204.69	205.95	203.27	201.91	203.94	202.61	202.04	204.41	203.39	202.45	204.48	204.46	201.33	202.86	202.41	205.16	201.54	205.72
205.56	201.54	204.78	201.74	202.47	203.35	203.59	203.11	203.59	201.14	202.19	204.57	204.52	202.96	203.39	202.48	204.16	204.95	203.72	204.19	204.3	202.74	204.14	204.55	204.73	204.38	203.94	202.77	202.07	204.9	202.64	202.49	201.65	204.91	204.69	201.79	203.77	203.65	205.04	204.59	203.38	205.74	203.24	201.54	203.84	203.19	203.28	203.25	203.28	204.15
202.79	204.46	204.02	204.46	203.72	203.86	202.8	203.64	200.54	206	204.13	204.28	203.37	204.21	202.84	206.02	203.5	203.35	204.69	200.99	205.94	202.84	205.75	204.69	204.1	204.87	202.85	203.44	203.75	205.18	206.68	203.56	204.05	202.5	201.54	203.13	202.99	203.74	204.54	203.47	202.91	203.56	202.75	204.02	204.53	204.16	204.02	204.37	204.29	202.43
195.22	195.56	196.75	194.32	194.86	194.58	195.48	194.71	194.86	197.54	193.02	194.43	195.68	195.62	195.43	196.91	194.19	193.66	195.15	196.03	194.17	194.39	195.52	195.85	194.31	195.66	194.11	194.82	195.33	197.34	195.67	196.8	195.59	196.07	195.14	194.71	193.89	193.75	194.65	195.31	193.12	196.08	194.27	194.96	193.5	193.1	195.28	195.51	195.18	196.99
208.18	208.49	209.88	206.27	209.1	207.43	207.78	209.32	208.47	208.66	208.27	208.65	207.73	206.74	207.92	209.04	209.89	207.5	208.53	208.24	207.15	206.6	208.41	209.79	205.33	208.37	208.95	208	208.13	210.89	209.11	209.31	208.23	206.99	211	208.45	209.41	208.82	209.79	209.79	209.12	206.69	210.24	207.64	207.34	207.8	207.41	210.96	207.53	206.3
202.73	202.53	202.43	204.16	202.74	203.28	202.07	203.19	206.27	202.07	203.03	202.64	202.08	203.93	204.41	204.52	205.19	204.49	204.29	204.81	204.27	203.94	201.48	205.27	203.14	202.53	200.75	202.09	203.04	203.99	204.65	203.06	203.74	203.36	203.75	203.3	201.17	202.89	202.03	201.19	204.47	201.31	203.97	205.17	205.49	203.45	204.49	202.39	204.15	205.36
208.27	208.05	207.59	208.28	209.79	208.12	208.22	209.74	207.94	209.8	209.4	206.79	207.32	207.58	211.09	204.71	209.19	209.1	208.54	207.63	205.11	208.04	207.82	207.24	209.78	210.56	207.38	206.5	209.62	206.21	208.62	208.33	209.8	209.65	208.46	209.22	208.1	208.54	209.98	209.47	207.28	209.02	211.22	210.42	207.77	210.88	205.22	209.3	210.16	210.5
212.03	210.16	208.33	206.9	209.56	209.11	208.21	210.27	210.8	210.02	208.82	209.26	210.42	210.1	210.44	206.49	210.74	210.88	207.47	204.83	209.02	207.4	209.55	210.07	210.11	208.32	209.16	208.56	209.99	209.35	206.81	209.73	208.64	208.04	207.76	209.66	209.29	208.41	206.3	208.09	209.07	209.13	209.33	208.11	207.42	208.28	208.09	209.78	207.56	209.74
209.84	207.58	208.87	207.26	208.57	207.34	208.17	207.67	208.09	208.12	208.54	209.23	208.57	205.58	208.17	209.09	207.83	206.69	207.96	206	206.21	207.84	206.21	208.2	208.13	206.17	209.13	207.44	208.76	207.6	207.91	207.94	207.26	209.03	207.2	207.59	208.64	208.33	208.89	207.67	206.81	208.54	207.14	208.49	209.99	209.78	206.62	206.83	205.78	208.51
207.23	208.95	208.57	206.89	205.65	207.71	206.9	207.56	208.83	206.99	208.45	208.16	207.06	206.74	207.04	208.42	206.93	208.19	208.97	209.81	209.05	207.8	205.96	206.69	206.16	207.15	206.61	208.85	207.74	208.63	209.99	208.06	207.94	208.6	207.61	207.01	209.85	207.25	208.07	207.86	207.57	207.61	208.34	207.78	207.54	206.53	208.3	208.98	209.94	208.58
201.56	200.7	203.68	202.98	202.02	202.43	201.82	203.89	202.52	202.39	202.81	198.62	202.59	202.55	201.74	201.42	200.75	204.12	201.84	204.77	203.23	201.39	203.27	202.09	205.31	203.12	201.52	203.84	201.19	204.54	201.39	201.63	202.52	202.01	201.58	202.88	204.19	201.69	202.2	200.63	200.91	200.09	201.09	202.13	201.55	200.08	202.72	204.33	203.48	202.57
204.37	204.16	203.07	204.11	203.99	203.53	204.23	204.01	202.82	203.29	203.84	203.87	203.95	202.13	202.82	202.01	205.59	203	204.2	204.64	204.4	201.98	203.26	202.13	202.75	201.3	202.32	203.02	202.13	202.79	205.32	205.36	204.35	203.29	201.14	204.13	203.39	204.46	203.94	204.24	203.17	202.17	202.69	203.69	203.69	205.22	203.36	201.23	204.82	202.24
202.83	204.5	205.29	203.56	206.23	202.92	204.91	207.59	204.62	205.82	205.03	202.86	203.11	206.09	204.94	204.29	203.7	207.79	207.11	204.39	202.58	204.46	204.57	202.64	206.78	206.49	206.62	206.78	204.86	205.13	204.58	204.19	201.46	203.62	203.56	205.46	203.43	204.81	203.07	204.36	205.07	206.23	204.76	203.74	203.03	203.34	208.22	204.37	201.18	204.46
195.85	192.92	195.93	197.2	195.19	194.11	195.47	196.2	195.05	194.2	192.95	194.16	195.99	197.06	195.41	195.55	196.68	194.21	195.76	194.03	195.91	192.78	194.44	193.9	193.92	193.46	194.16	195.62	195.78	196.55	195.74	197.08	196.17	195.35	195.81	195.3	197.63	193.5	195.63	194.04	195.8	196.34	195.02	196.46	195.36	195.24	196.1	194.35	194.82	192.43
205.73	205.41	205.13	205.57	204.29	205.5	204.72	206.5	206.46	205.27	207.69	205.79	204	207.63	206.42	207.3	206.84	206.03	206.38	206.1	206.97	205.07	202.98	207.33	206.38	205.37	205.93	204.89	207.87	207.71	206.81	207.7	206.66	208.34	205.23	207.79	206.11	206.02	204.05	207.41	207.74	206.37	207.12	207.2	205.87	206.6	207.52	204.28	206.59	209.31
209.44	209.55	209.86	211.73	212.98	213.94	212.18	210.77	211.82	211.99	210.97	211.54	210.28	210.74	211.56	212.06	211.03	211.73	211.07	212.86	211.23	213	212.85	209.1	210.93	213.14	210.78	214.34	212.61	210.87	212.18	211.75	211.26	211	211.52	212.28	211.33	212.95	211.71	212	209.18	210.59	213.14	211.07	210.42	212.21	211.13	212.57	213.1	212.6
211.96	211.48	210.73	212.64	212.09	211.93	212.45	212.74	212.29	212.82	209.82	212.09	212.62	210.7	214.83	210.5	211.46	212.94	211.65	211.46	213.22	211.82	211.52	212.4	211.1	211.25	209.46	212.51	208.6	213.92	211.55	210.29	211.45	214.09	213.36	211.29	212.7	214.43	210.9	213.03	212.72	212.55	209.88	209.84	212.47	210.41	212.5	212.02	214.85	210.87
217.54	218.43	216.9	214.19	217.04	217.22	216.86	215.47	217.41	215.15	216.55	216.71	216.05	218.51	216.5	217.77	214.86	218.17	218.98	217.97	216.78	216.76	215.63	214.98	215.91	218.29	218.01	216.29	216.31	216.32	215.69	217.16	217.43	216.84	218.48	217.8	218.87	218.97	218.67	215.34	215.72	218.17	214.26	216.09	217.63	215.53	217	218.31	218.26	216.37
200.72	199.67	200.84	201.24	197.41	202.38	198.87	201.21	198.62	199.24	200.57	199.86	199.69	198.4	200.53	197.94	198.57	200.04	198.9	199.95	201.4	198.82	198.16	198.38	196.22	198.97	199.83	200.4	197.85	199.73	199.48	197.49	198.52	199.2	199.77	199.92	199.58	198.75	199.26	198.17	200.22	201.44	200.3	200.68	200.36	200.09	198.04	200.53	199.95	198.94
208.25	206.33	208.01	207	208.89	209.89	207.31	208.66	208.45	211.13	208.85	206.27	207.18	209.24	208.15	209.34	211.47	208.35	208.72	208.08	209.72	209.6	209.7	207.61	207.44	208.62	209.02	209	206.93	208.39	206.48	209.6	207.15	210.04	208.14	209.43	206.97	207.59	210.23	210.23	208.82	209.44	210.33	209.52	208.12	207.97	205.82	208.87	207.85	208.2
209.28	209.56	208.32	208.78	208.34	207.1	209.95	206.75	208.12	210.21	209.02	208.92	209.83	208.39	207.92	210.1	207.58	209.81	208.62	209.01	208.78	208.21	211.82	206.92	210.7	208.41	206.26	207.35	209.73	208.05	210.64	210.56	208.72	207.93	208.32	209.3	210.3	208.31	206.75	208.72	207.3	204.6	209.21	207.99	209.83	208.84	205.07	208.17	210.1	209.05
216.42	217.54	217.47	217.37	217	217.15	216.35	217.21	214.17	216.91	215.83	217.24	217.45	217.53	216.27	215.63	218.14	217.24	214.93	217.73	216.45	217.2	217.27	217.98	216.9	216.29	218	215.38	215.57	215.38	217.68	219.49	217.47	215.18	217.29	214.44	217.31	217.84	216.64	218.19	215.67	216.98	219.4	217.13	217.36	217.05	217.21	217.5	217.83	216.21
212.86	212.61	215.08	211.51	214.42	213.78	213.22	212.02	211.21	211.81	211.54	212.59	211.35	213.47	211.59	211.83	214.81	212.01	211.93	211.87	211.7	209.55	210.17	211.56	212.37	212.56	212.47	211.63	214.2	212.9	213.22	212.31	213.17	210.46	212.63	212.32	212.59	215.26	213.64	213.22	211.89	211.81	212.36	212.28	211.4	211.18	211.89	210.18	213.53	211.23
206.23	207.87	207.9	204.56	205.88	209.94	208.86	209.17	209.41	207.09	208.78	208.49	206.53	209.14	205.89	210.64	206.65	207.13	207.97	207.02	208.23	205.06	208.75	207.13	209.8	207.31	205.39	209.93	208.38	208.02	206.12	207.65	207.65	207.86	207.51	205.92	207.59	207.43	205.18	206.52	208.27	205.71	207.48	210.09	207.81	207.81	204.52	208.3	206.46	208.64
208.98	207.5	208.28	208.42	205.89	209.15	208.02	207.39	210.7	205.11	206.92	206.72	205.31	208.89	207.32	207.91	206.5	206.4	207.59	205.91	210.69	207.07	206.35	205.9	207.52	207.51	208.93	205.96	206.01	209.99	208.7	207.42	207.21	208.78	207.89	206.93	207.36	206.14	207.24	206.82	209.06	207.71	206.44	209.13	208.88	207.3	208.1	209.87	206.72	206.61
213.15	213.4	212.29	213.56	213.99	211.26	212.31	211	214.91	215.27	211.54	212.93	213.89	211.15	212.9	213.78	212.03	210.9	212.35	212.2	212.29	214.3	211.95	212.35	211.53	212.57	212.11	213.68	214.27	211.77	213.75	214.31	211.89	213.45	213.46	215.62	213.17	211.15	211.87	212.63	213.51	214.44	212.49	210.62	210.28	213.33	211.7	211.2	211.96	212.49
217.78	216.7	218.13	216.45	217.24	218.74	218.49	217.23	218.22	215.78	214.81	216.86	215.35	219.5	217.96	217.79	218.5	216.6	217.93	216.79	216.41	215.28	216.45	215.5	217.27	218.27	217.61	217.01	216.43	219.15	216.42	218.37	216.23	217.71	216.44	217.42	218.08	219.23	216.79	215.46	216.71	216.82	218.39	218.48	215.44	218.68	216.49	216.01	218.41	219.91
217.14	217.41	216.15	218.49	217.62	215.06	216.74	216.89	216.18	218.31	217.13	214.88	218.55	218.32	216.81	217.81	216.06	218.4	216.13	219.56	218.03	217.79	213.71	217.78	215.6	214.92	217.33	216.97	217.76	216.69	217.9	216.06	217.24	218.23	216.14	216.92	216.33	220.1	218.09	215.7	217.74	217.15	219.76	216.96	216.16	216.26	216.85	215.24	218.27	217.48
209.17	209.2	209.69	209.36	211.26	208.8	207.96	208.03	209.2	207.63	210.93	208.63	207.44	209.2	209.21	209.36	207.94	208.9	209.95	207.72	207.68	209.84	207.63	209.76	207.85	208.76	210.01	208.7	208.31	209	209.57	210.35	207.4	208.96	209.62	209.1	208.92	208.78	208.25	208.38	209.17	207.85	206.87	208.81	209.25	209.31	209.39	207.9	207.94	209.69
212.16	214.79	211.98	212.19	213.18	212.66	212.45	211.91	214.2	214.15	213.41	213.99	212.22	213.58	215.43	212.57	211.24	212.75	212.78	210.92	213.13	212.27	212.44	213.56	213.21	213.72	213.61	212.09	212.19	213.48	210.54	213.31	214.1	212.54	213.29	211.21	212.98	213.47	210.67	214.16	211.75	212.18	213.05	212.53	212.6	213	211.36	213.14	211.39	214.34
204.96	209.88	206.43	208.44	206.23	205.71	206.45	207.39	208.89	206.98	207.69	205.19	205.99	207.13	205.59	209.28	203.55	205.87	206.51	206.8	207.26	205.98	205.53	204.57	206.01	206.47	206.15	207.45	207.58	207.12	204.32	205.06	206.29	207.13	207.48	206.08	206.32	206.83	208.62	204.99	205.02	208.26	206.38	205.87	205.25	207.22	206.68	206.06	205.92	206.83
194.33	193.52	193.16	195.77	194.48	193.3	191.87	193.1	195.34	193.83	194.55	195.89	194.38	193.79	195.63	193.24	193.03	195.91	196.17	194.95	195.05	193.59	193.27	194.49	192.03	193.5	194.25	194.49	194.39	195.25	191.93	196.6	195.67	194.18	194.27	193.09	194.41	194.25	194.1	195.24	193.33	195.21	193.73	192.54	193.64	192.68	197.51	191.76	194.56	193.48
209.61	207.55	208.54	208.3	209.75	207.39	206.93	208.24	207.93	208.92	209.24	208.34	207.99	209.59	209.51	209.01	207.91	208.42	208.16	210.75	207.8	207.86	208.48	208.8	209.48	207.44	205.78	208.01	208.19	209.95	207.39	207	206.95	208.16	209.06	208.03	206.98	208.94	209.35	210.24	209.45	207.26	209.26	207.58	206.85	206.67	212.05	208.23	209.13	209.07
209.04	209.93	210.76	210.78	209.83	209.58	211.18	210.75	210.31	208.59	211.25	209.34	208.2	209.91	211.47	209.6	209.86	209.99	207.22	208.68	210.97	206.98	210.44	207.33	210.5	208.9	208.54	210.61	209.54	209.97	209.18	212.63	210.71	209.96	211.15	209.28	211.26	211.83	210	211.44	208.49	208.68	210.22	208.49	210.33	209.69	208.56	210.63	210.3	208.92
207.28	209.29	206.39	205.69	207.98	208.81	208.71	206.4	209.72	205.55	208.09	205.65	207.16	207.5	205.61	207.02	207.7	206.96	207.55	207.05	204.83	208.74	208.77	205.38	208.32	207.99	208.35	206.88	208.24	208.73	209.04	206.92	206.63	209.77	207.35	210.71	205.25	208	207.63	207.28	209.49	207.31	207.33	209.63	206.1	207.14	208.55	208.99	207.82	207.27
202.57	204.55	202.2	203.05	201.18	203.18	201.84	202.47	204.9	201.47	200.57	202.02	204.02	203.06	200.41	203.08	202.67	203.97	201.17	204.05	203.32	203.3	204.13	203.8	202.38	204.3	203.69	202.54	201.61	203.26	203.51	203.65	203.8	204.13	201.38	205.27	203.15	204.43	203.32	205.33	203.29	203.87	204.26	203.98	203.6	203.58	201.42	202.35	204.2	202.96
205.9	203.79	205.37	203	202.31	204.57	204.64	202.49	203.85	202.11	204.75	204.44	205.16	203.07	202.56	205.97	201.51	203.86	203.34	207.08	201.57	203.54	201.73	202.21	202.33	204.27	202	200.66	204.23	204.57	204.86	205.47	204.03	201.2	200.81	203.42	203.97	203.06	201.81	203.85	201.76	203.29	204.42	203.99	202.85	203.27	201.77	202.42	201.84	202.87
204.81	203.37	204.28	203.2	203.5	203.97	203.56	205.03	203.97	203.38	201.84	202.65	205.13	202.71	203.07	206.86	205.99	203.31	203.37	201.74	204.04	202.6	203.08	203.82	204.98	202.53	204.33	203.01	205.26	202.46	204.4	204.78	205.03	204.56	204.1	201.87	205.1	203.71	203.77	203.28	204.46	206.5	203.84	203.82	204.1	206.41	205.89	202.61	203.89	202.07
218.45	216.47	215.69	216.26	216.3	219.16	216.08	218.47	218.55	218.94	218.65	215.34	216.14	215.17	218.45	218.85	218.87	215.24	216.56	216.82	217.51	217.93	218.33	217.95	214.71	216.09	217.17	219.33	216.77	216.92	214.92	215.41	216.86	220.03	217.5	219.21	215.53	219.12	215.38	217.95	218.94	216.43	217.23	216.17	215.67	215.94	214.96	216.62	217.65	216.34
212.75	212.51	211.21	212.32	212.9	214.71	213.32	212.56	213.66	212.99	213.43	214.65	213.82	211.35	215.64	215.49	211.98	212.09	214.33	210.43	212.07	212.37	212.14	212.84	212.17	212.42	211.5	210.97	213.74	212.08	212.4	212.23	213.2	212.81	212.82	210.6	215.08	213.32	215.39	211.71	212.51	212.31	212.14	212.63	211.94	214.84	212.64	212.75	212.49	212.29
205.11	203.98	205.15	205.38	204.85	203.88	204	203.44	203.29	203.68	205.03	202.64	206.02	203.81	205.58	203.83	204.71	206.45	203.91	204.49	204.65	206.93	204.27	205.78	204.84	203.31	205.82	205.36	205.97	203.44	205.45	204.64	204.8	205.01	204.66	203.54	205.3	203.63	205.88	206.08	205.69	200.74	203.74	204.74	206.7	204.29	202.25	203.79	202.91	204.27
213.8	212.22	211.84	213.04	211.23	211.36	212.55	212.43	213.26	211.72	211.14	209.39	213.68	213.01	212.67	212.09	210.57	212.22	213.35	213.42	213.08	213.41	212.63	212.41	213.85	213.49	210.7	210.01	212.28	211.5	210.3	212.19	212.41	214.93	215.61	210.45	214.97	213.11	214.17	213.29	210.74	213.37	214.65	214.03	213.33	212.93	211.97	211.4	210.84	210.85
212.93	215.46	212.12	212.17	214.02	215.15	213.23	213.24	212.72	213.08	212.54	213.73	213.26	214.59	213.79	212.81	213.95	211.65	214.86	211.2	214.73	215.87	212.13	213.2	212.49	212.98	214.99	214.01	214.53	213	210.89	212.26	212.83	215.59	214.29	213.48	212.25	211.5	213.49	213.59	211.97	214.93	213.09	213.1	210.42	212.53	213.17	211.96	213.27	213.08
209.21	203.53	207.36	205.72	206.73	207.36	205.5	206.1	205.93	208.08	205.04	205.33	206.88	206.88	204.64	207.19	206.19	208.16	208.04	205.45	204.14	205.91	206.62	204.96	207.44	205.4	206.26	207.58	206.3	205.37	205.59	207.22	205.76	206.53	206.61	204.11	206.65	208.27	207.67	208.15	206.31	206.58	207.15	208.09	204.27	209.89	208.08	205.98	205.96	207.15
207.27	210.3	210.86	207.17	209.64	207.92	208.17	207.08	207.15	209.32	208.15	209.88	208.49	207.53	209.05	210.81	209.83	205.68	210.06	205.97	208.11	208.04	209.66	209.02	207.46	208.25	206.87	208.54	208.02	208.84	210.66	208.61	206.95	209.04	209.07	207.92	209.47	211.16	209.54	209.85	205.98	208.9	206.35	207.61	208.27	209.49	209.44	210.32	209.35	208.52
203.09	202.34	204.28	201.29	203.51	201.11	203.53	204.86	205.17	202.95	201.27	206.42	202.79	203.02	204.76	203.14	202.02	204.43	200.49	198.88	202.02	204.16	202.14	204.4	202.45	202.83	203.65	205.08	204.15	201.78	203.83	203.24	204.85	202.49	202.75	203.8	204	202.82	203.96	202.32	203.13	201.86	203.79	204.62	202.83	205.12	202.87	201.33	205.37	202.3
219.2	215.87	217.01	219.18	219.61	219.43	218.66	216.54	216.54	216.89	216.48	215.89	216.91	216.83	218.72	217.91	218.41	218.2	215.35	219.52	216.46	216.41	216.45	215.82	216.6	217.73	218.76	218.17	215.47	217.66	217.98	216.86	217.95	218.79	216.26	219.26	216.5	218.18	216.7	217.67	218.19	216.79	219.5	218.38	217.5	216.65	217.27	218.04	219.91	218.77
212.79	212.86	209.74	211.3	210.67	212.99	211.53	210.71	211.21	211.89	213.74	211.56	212.2	211.92	211.16	212.95	211.89	213.67	209.68	209.69	210.68	212.48	213.61	212.86	213.36	213.96	210.49	210.01	212.49	211.58	209.32	211.48	208.68	210.6	211.82	210.86	212.68	211.88	212.3	211.6	212.4	212.64	209.44	211.07	210.49	213.51	211.07	211.81	214.29	210.27
200.86	200.39	200.3	199.68	200.01	199.32	200.63	199.62	199.76	200.69	201.67	198.47	201.34	199.25	200.17	200.91	198	200.87	197.36	198.09	201.56	201.87	199.57	201.62	199.13	198.16	200.2	200.24	201.27	199.54	199.57	201.65	201.21	203.64	201.07	201.16	201.29	199.26	200.45	200.92	199.28	200.11	200.29	199.85	199.73	197.54	200.02	201.67	201.32	201.1
206.77	207.45	206.45	210.87	209.05	207.82	209.99	209.46	210.24	206.33	207.01	205.96	207.87	208.31	208.37	206.97	208.14	206.99	208.66	208.13	208.36	206.17	209.08	206.88	207.34	206.1	207.3	209.71	206.55	206.89	208.34	206.67	204.35	209.05	209.07	209.11	208.63	205.11	208.91	208.9	206.74	207.48	206.76	207.05	207.79	207.58	208.07	210.31	209.37	206.62
206.47	209.66	209.6	208.78	206.17	206.18	209.89	208.57	207.17	206.79	206.63	208.8	208.98	209.93	207.28	207.58	208.07	207.5	209.96	208.84	207.72	207.89	208.31	208.76	208.44	209.09	207.71	209.57	208.89	207.82	208.35	207.5	209.34	206.73	208.14	209.07	208.88	208.59	207.64	206.38	208.56	208.47	208.22	209.52	207.48	208.19	206.38	205.73	209.19	208.34
211.37	213.16	213.12	212.34	210.71	212.23	213.69	210.74	210.4	211.6	210.4	210.57	210.31	211.09	211.72	212.61	212.65	211.97	210.99	213.14	212.75	209.78	213.46	212.21	210.9	215.41	210.84	211.31	211.27	212.58	210.54	211.22	211.06	211.38	211.23	211.46	210.22	211.92	211.84	209.59	210.91	210.77	212.82	211.09	210.08	211.81	211.87	212.98	210.45	210.2
211.92	214.73	214.65	214.13	213.85	213.68	212.88	212.92	213.14	212.74	212.59	214.82	212.39	213.4	212.82	214.89	212.79	212.47	213.58	211.71	212.58	213.72	214.43	211.83	213.88	212.15	210.95	212.67	213.51	212.14	212.8	210.98	214.62	214.09	214.23	212.24	214.86	211.52	212.73	214.88	211.73	211.24	213	214.7	213.31	213.25	215.12	210.64	210.74	211.87
204.39	202.4	204.73	203.1	205.47	203.44	203.65	204.16	201.75	204.18	201.63	205.42	203.43	203.69	203.51	204.04	205.05	201.9	202.88	202.57	204.7	202.62	202.54	205.07	204.27	204.59	204.62	204.58	206.05	203.5	202.15	205.36	203.52	201.81	205.38	204.98	203.27	203.07	203.38	205.75	204.53	202.93	202.61	203.35	205.33	202.59	203.26	204.18	203.29	203.9
214.78	211.26	213.99	212.95	213.26	213.77	213.48	211.27	213.25	213.65	211.75	214.28	212.04	213.63	214.79	213.83	213.04	215.05	213.58	211.99	211.85	214.75	212.88	215.12	211.75	214.06	213.49	211.83	214.18	213.44	215.86	212.39	213.88	211.16	212.21	213.11	212.84	215.28	211.27	213.64	213.78	210.57	212.7	215.89	211.69	212.93	213.88	212.44	212.9	211.81
198.96	199.4	199.71	199.77	200.44	199.39	200.49	198.55	200.65	201.67	199.62	201.27	199.63	199.8	202.18	198.35	200.1	200.38	200.41	203.84	200.55	201.35	199.33	198.84	201.5	201.88	199.68	200.39	200.54	201.7	201.28	199.37	201.21	199.52	200.04	199.94	199.78	197.58	201.05	202.76	201.33	200.79	200.18	198.86	197.56	199.45	199.77	199.56	201.54	200.15
219.97	217.95	220.47	215.97	218.29	220.22	217.42	219.61	216.99	219.72	216.63	217.58	217.64	217.06	218.21	218.44	219.23	219.51	216.28	217.85	218.54	215.18	216.95	218.76	218.15	217.77	215.75	220.6	217.69	220.22	218.58	219.38	218.37	216.91	217.23	218.05	218.31	218.44	219.08	216.89	218.97	218.31	219.83	216.41	218.71	216.65	219.26	218.57	219.9	219.56
208.73	208.87	206.88	208.35	208.19	207.15	210.07	207.88	207.05	208.01	208.43	208.39	208	208.33	207.8	208.25	208.29	209.53	206.99	206.28	207.74	206.02	209.05	209.55	205.41	208.37	209.57	205.77	207.63	206.77	207.23	208.34	208.93	210.01	209.01	208.64	208.21	207.38	209.3	208.11	207.82	208.5	207.6	207.54	206.48	207.22	207.59	207.47	209.9	207.47
213.48	211.59	214.58	211.34	212.65	214.68	213.44	212.73	215.37	213.48	215.38	213.53	215.74	214.97	213.8	213.95	213.36	214.15	214.55	213.69	214.27	213.31	211.39	214.1	212.28	213.76	211.32	213.98	213.56	212.83	217.02	215.54	211.21	215.13	211.84	213.39	214.39	213.71	213.33	212.75	214.54	211.03	215.37	216.31	214.9	213.9	213.94	213.81	212.12	211.64
202.98	203.71	202.93	205.19	200.95	201.72	199.99	203.49	200.4	201.76	204.55	202.98	203.35	203.33	202.4	203.15	200.66	202.4	203.41	201.11	204.13	204.87	202.93	201.37	202.34	202.75	200.59	202.17	201.7	202.58	202.98	203.85	201.98	201.72	201.99	205.02	203.25	202.06	202.41	201.57	203.74	199.39	202.83	203.66	202.25	202.47	202.57	202.69	203.61	201.72
211.78	211.68	212.73	211.78	214	210.88	213.06	211.09	212.63	211.9	213.23	211.99	213.49	210.1	211.49	210.65	210.89	210.74	213.03	210.89	213.02	212.01	211.26	213.34	212.3	212.18	213.97	212.13	211.93	212.09	212.8	212.1	211.76	212.15	211.08	212.81	213.85	213.13	212.84	212.1	211.86	212.01	211.24	210.33	212.22	213.48	211.56	209.84	212.51	212.71
217.62	216.43	218.37	215.6	218.18	213.84	220.04	217.68	218.88	218.02	217.93	217.61	218.38	216.71	217.66	216.48	218.13	220.05	218.94	217.82	216.32	218.1	220.04	217.62	217.64	219.21	217.77	217.25	216.55	215.68	216.7	218.08	216.54	218.27	218.62	219.93	216.88	215.89	218.76	219.48	218.57	217.86	218.6	216.8	216.7	220.76	218.24	218.92	218.43	216.86
202.02	202.41	204.23	203.42	204.69	200.23	200.35	202.58	202.25	202.74	201.66	205.16	203.64	205.08	204.25	202.6	200.11	204.21	204.98	203.44	201.05	200.45	201.23	201.7	199.54	200.79	204.53	201.15	200.51	201.84	205.25	202.97	203.45	203.03	200.72	202.82	203.26	202.21	199.54	202.38	202.29	204.08	203.38	202.1	201.14	202.63	202.57	203.95	203.25	204.48
214.76	211.93	211.88	211.85	210.51	211.29	213.75	210.38	212.1	212.27	212.81	212.31	213.77	212.38	213.56	211.41	213.72	211.78	213.17	211.95	212.51	213.9	211.44	213.6	211.95	211.02	212.16	212.58	213.83	210.81	212.44	211.45	210.93	212.76	212.31	210.95	215.46	211.59	213.82	214.06	212.16	213.48	212	214.05	212.43	213	211.91	210.07	210.68	214.22
207.19	210.23	208.56	208.48	207.16	209.79	209.81	208.96	207.75	210.84	207.86	209.31	208.74	208.93	210.61	208.73	207.11	209.36	207.9	207.09	206.82	209.76	209.29	206.66	210.17	205.55	210.82	210.25	208.34	207.02	204.88	207.82	210.31	209.27	208.93	208.38	207.28	207.62	210.92	210.48	211.08	207.5	207.49	208.15	208.04	207.87	211.21	207.81	210.42	207.63
209.47	209.94	208.72	208.85	204.93	207.49	209.58	209.36	210.83	207.85	208.3	210.98	207.53	209.03	209.24	207.86	208.77	206.87	210.78	209.94	209.25	210.27	208.15	207.08	207.83	209.26	208.66	208.94	208.63	209.4	209.86	205.5	207.44	207.3	207.76	205.64	207.86	207.4	209.72	206.63	208.42	209.51	207.35	211.29	209.18	206.51	208.72	207.68	207.48	208.48
200.88	203.98	203.69	203.35	205.04	203.22	204.36	202.59	203.9	203.77	204.8	204.31	204.39	203.06	202.45	204.18	204.9	203.35	204.51	205	208.32	203.49	203.26	205.75	203.07	202.44	203.47	202.38	201.19	203.58	202.93	203.4	203.36	204.63	206.04	205.55	203.47	202.76	203.75	203.28	205.62	202.24	203.14	203.99	203.99	202.86	201.97	203.43	203.66	202.87
211.32	211.66	212.49	210.04	214.16	212.22	212.91	212.41	210.93	211.92	211.61	214.88	212.74	212.36	211.52	210.81	213.04	212.01	212.31	213.44	212.45	212.73	212.17	212.15	214.08	212.33	213.41	212.64	214.04	209.87	212.04	209.99	212.2	211.31	210.9	211.18	212.9	213.98	211.83	210.97	212.91	212.09	212.85	212.06	212.85	215.84	213.92	212.32	211.61	213.52
200.91	202.44	200.2	198.81	199.91	200.8	199.72	202.64	198.33	198.66	200.68	199.3	198.2	201.37	201.63	199.67	201.26	198.2	202.26	199.49	197.43	199.08	199.52	198.08	199.05	198.51	199.3	198.29	199.89	200.05	200.83	200.45	199.95	198.3	200.04	199.67	198.83	201.22	201.16	200.9	199.07	197.38	198.8	199.16	200.1	198.28	197.2	200.77	201.76	198.27
214.98	216.99	216.91	217.05	217	217.15	218.51	216.01	218.27	217.94	217.6	216.14	218.49	215.37	218.8	218.37	217.72	218.83	217.61	215.75	215.25	215.93	215.53	217.75	216.73	215.78	215.21	216.06	216.91	218.21	216.62	217.14	217.29	216.16	216.81	216.71	219.03	215.57	216.29	216.26	216.44	218.29	219.46	217.26	217.22	217.61	215.14	218.29	217.76	218.15
194.97	195.35	197.25	195.3	193.06	192.59	193.57	194.08	192.7	194.27	194.07	194.32	197.54	192.45	194.18	195.06	197.35	192.11	193.99	194.33	194.92	193.74	195.95	195.18	195.52	194	193.37	193.23	193.11	195.32	193.82	192.95	195.6	193.33	192.09	196.79	193.74	194.74	194.65	193.58	193.79	194.96	194.98	192.31	194.3	196.07	193.29	194.97	192.61	191.99
203.74	204.13	202.57	203.67	203.6	205.95	202.29	203.17	204.24	203.06	202.7	203.2	203.66	204.78	205.69	203.37	205.09	200.82	203.73	202.09	206.12	203.99	204.36	203.19	206.05	204.89	202.75	202.04	205.5	202.78	203.36	201.08	203.52	203	202.39	203.27	202.45	203.71	204.77	201.84	202.35	201.9	201.91	203.42	205.2	203.21	202.24	202.67	204.6	202.99
208.11	208.3	209.09	210.3	207.53	209.66	211.53	209.43	209.78	206.13	207.55	207.09	207.56	209.15	208.51	207.92	210.77	208.05	207.28	206.25	207.39	208.38	209.7	209.28	208.82	207.82	208.4	207.35	207.58	206.89	208.93	210.13	210.9	208.02	209	208.77	206.4	208.16	208.36	208.65	208.64	207.85	208.58	207.66	208.88	207.59	207.83	208.24	208.12	208.88
203.1	204.11	204.15	202.84	205.44	204.33	201.98	204.56	203.86	204.13	204.66	203.47	202.91	204.59	205.73	204.62	204.71	204.38	205.13	204.1	203.31	205.48	205.29	205.57	203.24	204.7	203.6	202.48	204.65	203.32	205.32	204.67	202.38	205.09	205.46	204.08	203.16	202.99	202.99	202.45	203.15	202.93	201.99	203.9	202.96	202.41	205.91	204.61	205.04	203.17
211.49	212.4	210.98	211.21	211.12	212.73	212.21	212.9	213.85	212.5	211.96	213.68	211.75	212.08	213.65	212.67	211.87	211.67	212.94	212.7	211.06	211.89	209.48	214.12	211.48	211.25	214.95	213.05	213.57	210.79	211.77	211.74	212.05	212.28	210.69	213.44	211.19	212.62	212.86	213.35	211.4	213.5	212.23	211.89	211.2	211.23	211.86	213.19	211.67	212.05
204.94	205.71	205.64	207.51	206.53	204.96	206.48	208.07	204.75	206.25	206.03	204.09	206.6	207.06	208.37	204.52	208.06	205.04	204.62	206.04	205.26	207.27	207.2	206.46	206.14	206.38	207.63	205.39	206.49	206.83	205.86	204.82	205.47	206.33	205.06	205.94	206.06	208.31	204.06	205.91	207.1	204.98	202.97	207.96	207.45	206.44	204.33	207.49	208.16	207.91
204.45	203.14	204.44	202.45	202	203.62	204.18	203.3	202.49	203.34	202.26	202.64	204.61	204.48	205.04	205.33	202.41	203.78	205.3	204.63	204.04	203.65	202.88	206.56	204.28	205.76	203.63	204.65	203.26	203.03	203.8	203.69	203.09	205.93	203.74	205.65	204.55	203.38	202.59	202.41	203.66	205.04	203	206.51	202.98	203.76	206.24	201.6	202.78	204.4
212.28	211.1	213.11	212.15	212.03	214.29	213.6	213.05	215.31	214.24	212.94	214.54	212.58	215.86	213.66	212.12	213.43	212.83	214.68	212.79	211.81	212.03	211.81	211.77	213.68	212.49	213.04	213.41	212.93	212.74	215.12	213.15	214.42	213.63	213.52	211.88	213.14	212.58	210.85	214.38	212.91	214.46	211	215.16	213.09	213.68	209.9	212.07	213.22	212.4
212.81	212.12	210.78	211.1	212.51	211.35	211.93	209.08	212.72	209.44	211.63	211.45	207.8	211.93	210.11	211.04	211.04	210.91	211.96	213.75	209.81	210.37	209.13	214.85	213.36	213.71	210.12	211.62	211.58	212.53	210.1	212.25	210.09	212.24	210.28	211.52	212.45	210.22	210.51	211.55	208.68	213.8	210.57	210.33	211.98	210.34	210.32	212.46	212.53	213.08
198.72	201.5	200.1	201.71	203.63	199.74	198.23	200.02	201.71	200.58	201.44	201.47	199.87	202.29	201.36	200.53	199.42	200.5	199.87	201.69	198.35	200.23	201.03	201.94	200.98	201.35	200.92	200.05	202.06	200.62	199.12	200.51	200.23	199.91	198.85	201.46	201.5	201.75	200.18	199.75	199.89	201.59	199.98	200.83	200.69	201.21	200.04	198.25	201.34	202.94
213.14	210.89	209.82	212.28	208.9	212.59	212.49	211.34	211.4	211.78	212.51	210.79	211.83	213.51	210.82	214.4	211.98	214.97	212.21	211.64	212.49	210.65	212.12	210.82	210.23	212.19	212.62	215.01	211.05	212.85	211.36	210.56	212.87	212.57	212.02	210.97	211.53	212.26	209.96	212.25	210.88	213.62	210.79	212.13	212.61	210.57	210.94	210.65	211.81	212.8
207.8	210.18	207.21	207.11	205.78	208.68	209.63	208.87	205.14	207.11	209.44	207.29	209.71	205.91	205.32	207.87	209.57	206.61	208.12	207.15	206.26	205.8	206.12	209.54	206.33	208.93	208.69	206.1	209.83	208.25	208.76	209.08	208.65	207.79	207.71	208.66	206.81	207.57	208.29	208.3	208.5	207.39	206.67	207.83	208.05	208.37	206.48	205.87	207.98	208.49
202.7	207.39	204.63	204.95	204.01	204.59	208.19	202.36	205.3	205.99	203.07	203.27	205.19	204.61	203.73	201.85	203.27	202.42	205.06	204.76	202.15	202.99	202.37	201.94	205.52	203.23	204.16	207.07	202.41	201.98	205.05	203.68	204.52	204.56	203.45	201.28	202.91	202.79	204.11	204.9	202.91	202.8	203.49	204.07	204.53	205.38	205.67	203.7	202.93	200.81
202.08	201.95	199.99	202.35	198.71	200.62	198.21	202.3	202.4	197.49	199.23	200.95	198.69	201.18	201.64	199.15	201.19	199.37	197.79	200.05	198.63	199.7	200.81	203.03	199.93	197.24	202.27	201	199.41	200.52	197.91	200.82	198.22	202.29	200.79	199.78	200.13	199.64	200.45	201.66	201.77	200.6	198.74	198.72	199.09	199.92	198.9	201.24	199.02	200.89
209.11	208.05	208.87	208.49	207.11	207.06	209.7	206.92	208.06	208.21	207.67	209.91	208.9	208.84	209.38	207.17	208.86	209.62	206.32	207.47	209.33	208.77	210.12	210.78	207.03	207.96	210.61	209.66	207.04	209.29	208.49	209.8	209.28	208.42	208.69	207.67	207.64	208.66	208.53	206.59	206.81	209.74	208.5	208.01	208.86	208.87	208.87	208.77	209.13	207.27
201.1	204.64	206.78	202.9	203.29	206.46	204.69	204.8	203.62	205.97	204.61	202.33	206.29	203.93	205.12	206.03	205.85	206.41	204.49	204.42	202.99	204.13	206.35	204.65	203.63	203.11	203.86	205.62	205.62	202.43	203.24	205.43	204.02	203.63	206.66	205.04	204.95	205.2	206.85	205	205.23	204.87	204.5	203.39	203.66	205.2	202.87	205.36	203.47	205.68
211.67	211.38	212	213.46	211	211.55	212.18	211.28	212.05	211.11	211.03	209.84	210.8	209.73	212.6	211.22	209.59	213.04	212.5	208.66	209.72	211.35	212.47	212.08	213.47	211.28	212.19	210.88	212.22	208.54	213.04	210.89	211.48	208.07	214.28	211.41	209.72	210.39	210.95	209.09	214.26	212.33	211.73	210.81	211.91	211.46	212.47	210.25	210.33	212.8
208.37	208.63	206.43	209.01	209.14	209.26	210.58	207.59	207.39	207.74	208.07	209.19	209.01	207.22	209.09	209.86	208.88	210.15	208.8	208.34	208.1	208.83	208.93	209.82	208.49	207.87	207.76	208.18	209.49	209.1	210.01	209.63	207.6	207.89	210.25	209.77	209.98	209.46	206.87	209.42	212.09	210.7	207.22	207.76	206.77	207.09	208.37	210.35	206.69	209.49
213.3	211.15	212.99	209.28	210.78	213.07	212.2	211.59	212.52	211.79	211.59	210.54	210.76	210.91	213.65	211.89	213.94	211.21	208.28	211.68	210.67	211.26	211.48	211.37	212.57	212.02	212.91	213.29	210.71	213.12	208.8	210.76	208.52	211.91	210.52	209.6	209.87	211.93	212.85	210.98	212.92	210.96	211.53	213.14	210.07	209.72	213.05	210.07	211.27	210.88
209.59	208.66	209.47	209	209.32	209.24	207.95	208.5	208.39	209.97	208.96	209.27	207.64	208.4	208.38	208.63	208.7	208.07	207.53	208.73	208.83	207.92	208.38	208.99	208.46	210.3	209.71	207.63	208.47	207.69	208.75	207.05	209.02	210.53	209.94	208.11	207.11	208.45	209.18	209.52	208.99	209.4	206.29	208.43	209.4	208.66	208.71	210.1	208.11	208.25
207.11	207.45	208.44	208.54	208.1	208.19	209.57	209.37	208.32	208.83	208.3	207.47	208.16	207.75	208.55	209.55	209.54	207.33	206.73	207.17	208.76	209.52	206.4	207.53	209.07	206.1	205.52	208.17	208.85	205.97	205.95	207.5	205.59	209.5	208.84	206.23	208.54	208.51	206.27	207.74	208.12	205.68	207.43	208.68	208.93	207.55	208.7	206.22	209.61	206.33
207.36	207.21	209.69	206.11	205.66	206.88	207.46	209.71	210.95	208.91	209.32	207.93	210.62	209.65	208.02	206.72	208.77	210.03	207.98	209.24	210.81	208.45	206.59	208.95	209.54	207.65	207.24	211.06	209.09	207.77	207.21	208.06	210.54	210.23	208.94	208.39	207.69	207.73	208.88	208.29	208.57	209.04	209	210.18	209.35	207.97	208.61	209.64	208.86	207.99
211.77	212.25	212.01	211.99	210.7	213.04	213.89	211.76	211.7	213.28	212.3	209.41	211.6	212.88	212.37	213.03	211.1	212.26	212.9	211.32	211.94	211.4	212.39	211.89	211.61	213.68	211.22	212.33	210.65	212.97	211.08	211.22	212.41	213.03	212.26	213.83	212.6	212.95	212.19	213.76	213.08	212.14	211.55	210.75	210.89	212.56	212.82	212.58	214.86	213.16
198.46	197.77	200.05	200.2	199.72	199.1	198.26	199.54	200.28	199.36	199.66	198.13	198.48	199.43	198.32	200.59	199.69	201.01	198.88	199.16	200.81	200.54	198.75	200.65	199.86	198.49	198.65	199.68	199.71	200.14	200.14	199.33	199.74	199.11	200.13	198.38	199.13	200.61	200.07	198.84	200.24	199.88	200.7	199	198.56	200.56	198.94	200.18	200.75	198.37
201.21	200.74	201.53	200.13	202.25	200.55	202.3	202.14	200.18	201.99	201.01	202.11	201.03	202.94	201.66	201.95	202.79	201.57	200.23	200.75	200.68	202.01	200.74	200.15	201.21	201.42	202.31	201.62	200.8	200.77	200.77	199.07	200.51	200.77	201.03	202.17	199.88	201.24	201.95	200.63	199.4	197.74	199.81	198.7	199.99	199.42	200.85	201.34	201.13	201.45
200.14	198.93	200.25	199.84	200.24	200.64	196.76	197.43	201.36	199.69	200.57	202.36	201.18	200.14	200.82	200.97	200.83	198.1	198.99	196.98	198.2	200.99	199.31	199.33	203.34	200.73	201.04	200.7	199.37	200.75	198.79	199.89	203.09	201.05	198.71	200.27	199.96	201.84	200.72	201.28	200.1	199.37	201.1	200.46	198.27	199.55	203.21	200.86	199.55	197.87
215.66	216.2	219.06	217.44	216.92	218.39	217.46	219.29	217.53	215.53	218.97	216.7	217.5	216.93	219.91	213.99	216.86	217.92	218.16	216.05	214.65	217.6	215.62	217.08	217.64	215.97	217.44	215.16	215.63	217.91	216.35	218.47	217.69	215.98	214.84	217.96	217.71	218.96	216.27	216.05	213.86	216.71	216.54	217.53	215.6	216.71	215.56	217.35	218.33	218
200.13	199.69	201.47	199.99	201	199.61	200.6	199.1	199.67	198.83	198.18	201.09	200.61	198.88	199.02	200.53	199.87	199.59	199.56	198.25	198.17	199.07	200.44	199.62	201.12	200.29	199.5	198.7	200.54	199.99	198.63	201.16	201.75	202.71	199.66	199.07	198.74	198.35	199.92	197.86	199.7	198.8	200.36	199.14	200.34	197.85	199.53	199.18	199.66	198.31
204.91	203.95	205.47	204.31	204.2	204.63	206.06	204.47	203.65	203.54	205.17	205.84	204.15	205.23	202.68	203.45	204.79	202.54	203.07	203.47	204.51	205.69	203.92	203.49	203.87	204.78	205.44	202.21	206.55	204.9	204.12	204.81	205.49	204.65	202.86	201.85	200.8	202.68	204.69	203.88	203.57	203.48	202.7	202.58	204.06	204.89	202.86	203.23	203.05	202.97
208.63	208.05	209.79	208.32	208.24	207.84	206.59	207.68	208.15	207.76	208.46	208.95	206.8	207.85	207.86	205.52	209.53	206.7	205.51	209.23	208.2	208.2	204.37	208.14	208.14	208.22	210.14	206.75	204.95	208.73	207.24	207.87	207.59	207.59	206.63	208.69	204.73	208.24	208.47	210.23	209.86	207.52	208.11	206.15	208.83	208	208.94	209	208.53	207.68
202.73	202.78	203.59	201.21	202.4	200.74	199.96	200.57	198.08	200.8	200.27	202.59	202.14	201.1	202.25	200.43	201.21	201.92	199.5	201.95	200.49	199.67	202.04	202	201.88	202.73	198.67	202.66	200.23	201.49	198.89	200.13	202.83	201.05	200.73	202.69	201.81	201.57	200.76	201.2	201.75	201.02	201.39	199.11	200.21	201.46	202.22	200.37	201.07	201.1
206.66	210.01	208.22	208.7	205.97	206.91	207.04	208.59	205.6	209.72	207.57	205.74	206.43	207.86	207.73	208.29	208.35	207.68	206.86	205.47	206.77	205.15	207.5	208.53	208.25	209.44	208.35	208.07	209.8	208.56	207.79	209.41	208.57	207.99	207.7	208.55	207.14	205.13	208.89	208.2	206.49	206.21	208.46	210.42	208.79	207.62	208.97	209.2	207.22	207.31
209.42	209.33	209.09	207.67	209.24	207.01	209.19	211.29	209.88	210.69	208.29	208.72	208.62	209.85	209.63	210.75	208.38	209.85	209.4	207.87	209.66	210.25	208.98	207.96	208.02	211.4	207.77	208.38	208.13	210.12	208.5	208.27	207.77	208.14	207.22	208.91	207.23	210.71	209.46	206.52	210.41	208.89	207.24	209.78	208.98	210.45	209.81	207.19	210.61	208.64
201.43	198.52	205.01	198.32	199.94	201.29	200.38	196.37	198.45	200.75	197.69	198.75	201.14	202.06	200.5	199.7	199.74	201.56	202.11	201.15	201.05	200.81	199.35	200.03	199.73	200.33	199.83	202.28	201.94	200.31	198.6	201.47	199.64	202.19	200.34	201.33	200.39	201.58	198.31	201.76	201.25	201.08	201.86	199.72	199.73	198.33	201.14	199.38	200.09	203.02
208.03	207.03	208.65	207.63	206.46	209.04	208.95	208.67	207.48	209.66	207.41	208.07	208.49	208.33	207.89	209.75	206.12	208.44	208.7	207.82	207.79	207.96	209.48	206.57	207.94	206.19	208.67	208.08	207.19	208.93	206.32	207.51	207.31	208.57	205.51	205.64	205.32	209.4	206.33	206.69	208.58	206.64	207.04	207.1	207.44	207.04	206.84	205.34	209.41	207.02
207.77	209.97	205.44	205.81	208.45	205.64	209.37	206.67	206.83	205.65	206.04	207.52	210.07	209.13	208.11	206.82	205.48	207.46	207.94	208.02	206.41	207.37	207.55	205.53	206.52	206.82	205.09	207.01	206.45	206.07	208.07	208.25	207.75	207.3	207.69	209.07	210.09	208.83	206.36	208.83	209.41	207.09	207.67	207.37	206.42	206.48	205.19	207.03	208.04	208.07
210.93	207.76	208.88	206.69	210.67	209.15	209.42	207.6	208.37	209.05	209.73	208.45	209.63	210.07	208.31	208.65	205.95	209.51	210.37	209.94	208.83	207.71	207.98	207.73	210.11	208.04	210.57	208.67	208.04	209.21	208.98	207.87	208.66	208.59	208.71	207.54	207.83	209.08	207.67	208.65	209.87	207.85	209.23	208.68	209.77	207.52	209.15	210.3	210.5	206.09
192.96	196.34	195.71	194.95	194.6	194.83	193.65	194.41	193.49	193.14	194.9	194.9	194.25	193.78	193.01	193.82	193.63	195.32	194.51	194.5	193.36	195.44	193.97	193.27	193.77	195.53	195.19	193.8	194.7	195.18	194.26	193.24	196.15	192.83	196.01	192.57	193.59	194.5	194.15	194.26	194.85	195.93	192.73	194.58	193.6	193.2	195.89	195.33	193.73	193.68
219.12	217.97	216.82	216.01	216.25	214.86	215.85	214.12	215.59	217.45	217.94	219.05	218.31	216.44	217.75	215.91	215.37	215.89	214.37	215.93	217.87	217.18	217.35	215.45	217.25	217.27	216.84	216.35	215.96	215.99	219.44	215.6	217.13	216.41	216.53	214.53	217.65	218.47	216.01	217.28	216.29	218.25	216.77	216.66	217.81	217.31	216.58	216.33	216.44	216.18
208.32	210.64	207.87	210.29	208.1	210.83	210.36	207.51	209.54	209.21	210.26	209.55	210.88	209.72	212.78	208.08	209.86	208.67	209.44	210.24	211.23	208.84	209.27	208.06	209.7	210.85	210.64	210.48	208.34	210.83	209.59	209.27	210.15	209.4	206.91	212.09	209.5	210.38	208	209.19	211.07	208	208.17	208.98	212.06	209.07	212.3	207.8	209.69	211.61
198.57	200.54	201.24	201.89	197.88	199.4	198.08	198.73	199.48	198.17	197.49	197.44	201.23	199.2	199.17	198.14	198.42	200.19	197.86	199.77	198.25	198.67	197.36	198.06	198.21	200.79	197.66	200.59	198.93	196.35	198.66	197.69	198.74	199.8	197.01	197.84	198.18	200.72	199.72	199.53	197.9	198.23	199.48	197.61	198.54	199.32	198.87	199.37	196.02	198.3
216.22	217.93	219.09	216.67	217.75	216.42	219.98	217.56	214.2	217.73	220.75	217.34	218.05	216.75	218.97	216.99	219.48	216.36	217.62	218.08	217.91	217.48	219.14	218.9	219.93	217.37	216.78	218.33	218.13	216.32	217	217.34	219.16	219.14	218.75	218.33	219.67	216.83	219.24	216.05	219.38	219.07	216.34	217.67	218.14	219.5	215.01	217.06	216.96	216.94
203.71	202.17	205.43	207.89	205.68	205.18	203.88	202.05	203.75	204.73	206.08	205.96	205.63	205.01	204.19	203.77	206.22	206.53	204.46	203.34	204.28	205.65	203.08	205.03	204.42	204.25	204.97	204.2	204.82	206.16	204	203.8	204.63	205.29	206.72	205.19	205.53	202.97	205.19	206.12	204.48	203.17	206.06	205.44	203.09	203.25	204.82	207.49	204.88	204.08
208.84	209.62	207.77	209.29	206.42	210.16	209.2	210.77	209.37	210.06	208.38	211.93	212.08	210.11	209.98	209.77	210.52	207.33	207.35	210.88	208.73	210.22	208.75	209	209.46	211.66	211.16	210.48	208.51	207.61	210.18	208.64	208.42	208.75	208.02	208.75	209.16	208.33	208.22	208.71	210.73	207.56	210.59	210.05	209	209.01	207.95	208.92	211.34	206.75
212.64	213.25	212.59	209.03	208.98	212.31	211.04	212.52	210.33	213.93	210.83	210.46	210.08	212.37	210.31	210.75	210.48	211.19	212.82	210.45	211.3	213.11	211.47	211.19	212.14	211.4	211.54	211.91	213.53	212.79	210.86	210.72	213.85	213.18	212.3	213.2	211.48	213.79	211.15	208.77	211.56	213.6	210.92	212.77	212.63	210.32	212.87	211.7	212.67	212.95
198.97	200.13	199.54	201.27	200.2	201.11	201.62	199.27	199.74	199.63	198.72	198.66	200.6	198.06	199.4	199.82	200.85	199.92	198.31	199.67	200.02	199.4	199.26	197.76	199.7	199.95	198.58	199.04	197.85	198.71	200.29	199.69	199.19	202.14	202.55	201.58	201.12	199.6	197.74	199.43	200.88	199.17	200.62	199.11	200.61	197.51	198.82	199.73	198.08	197.96
208.85	210.11	212.01	209.73	208.56	208.6	206.46	208.8	209.77	209.04	207.95	209.85	206.97	211.18	208.03	208.81	207.57	208.83	209.57	208.07	209.12	209.5	208.48	207.68	211	208.5	209.93	208.96	210.71	209.24	205.82	208.74	207.02	208.95	209.46	211.07	208.52	210.91	208.1	209.41	208.38	209.11	207.78	209.63	207.47	211.17	208.2	208.75	209.62	209.09
205.77	208.25	206.98	205.23	203.99	205.84	207.43	203.69	204.69	207.04	206.15	206.95	205.9	206.82	207.72	206.28	205.91	207.26	206.19	205.3	206.65	209.08	207.89	206.52	205.79	207.38	207.41	207.29	206.01	204.98	207.71	206.67	205.4	206.06	206.54	205.45	205.05	204.61	207	208.12	207.85	205.1	208.13	206.46	205.53	207.97	207.76	205.98	209.29	207.43
210.25	212	211.08	213.22	211.74	209.5	212.28	208.81	212.45	210.72	212.83	212.14	210.43	210.26	211.44	212.33	211.34	212.94	211.81	210.68	212.53	209.78	210.09	211.4	208.2	209.22	212.57	209.73	213.66	210.98	213.39	212.2	211.75	212.34	210.01	210.85	212.02	212.5	212.12	210.37	213.01	211	210	211.93	208.69	212.13	211.22	211.48	211.14	214.41
201.27	197.59	199.84	200.52	199.84	198.67	200.12	197.66	197.61	197.74	198.93	197.77	200.04	200.81	197.97	200.89	196.91	197.84	198.54	199.23	198.56	198.58	199.02	200.34	198.91	198.67	198.44	197.52	198.6	200.86	198.38	199.51	200.32	198.15	200.42	202.5	198.24	197.53	198.59	197.74	198.84	200.92	201.25	198.3	198.47	198.75	197.52	200.54	199.23	199.84
211.02	213.48	210	211.51	211.87	212.87	212.13	212.13	213.64	210.59	212.79	209.68	211.7	209.82	214.42	215.45	210.72	211.34	210.49	211.04	211.33	211.21	212.05	209.01	210.8	212.64	211.73	211.78	211.94	211.53	211.26	213.5	210.87	214.23	212.06	210.59	210.28	210.57	211.61	213.26	209.99	212.65	214.23	211.27	210.44	212.06	213	212.95	211.02	214.07
217	217.59	218.13	217.63	216.51	217.14	217.42	218.03	217.19	215.16	216.62	216.15	216.61	213.2	217.07	217.33	218.26	217.31	216.85	214.87	216.85	216.1	218.3	216.99	216.74	218.17	217.85	218.76	218.52	216.14	215.52	217.57	216.99	216.17	216.61	217.57	218.44	217.78	216.17	215.95	217.34	217.52	217.84	216.08	215.74	217.99	216.78	218.13	216.52	215.41
207.58	206.47	207.33	210.72	206.76	208.24	208.75	208.77	209.65	205.61	206.83	206.72	207.85	208.38	206.41	210.02	208.9	209.65	208.08	209.28	208.48	208.44	207.9	206.58	210.3	208.19	208.59	209.2	207.06	209.6	207.88	207.22	207.46	208.11	208.35	210.1	209.58	210.79	209.28	210.43	208.3	208.99	209.29	208.24	208.74	208.78	208.26	207.21	207.22	209.34
208.26	209.63	209.36	210.87	208.1	209.94	208.98	207.6	208.47	208.43	208.17	209.78	209.34	210.05	209.39	209.79	209.52	207.79	208.44	207.74	209.26	206.68	210.12	209.21	205.88	206.2	207.37	208.24	207.54	208.16	211.03	207.32	207.8	209.7	210.42	208.77	207.54	211.21	207.2	208.73	209.73	207.19	206.72	209.4	208.17	205.48	206.88	207.81	206.42	210.56
210.78	212.08	209.03	208.72	212.37	211.68	211.79	212.87	213.55	210.12	211.9	210.76	213.45	212.67	212.85	211.74	210.28	211.53	211.55	211.48	209.58	212.71	210.49	210.21	210.29	211.19	210.65	212.4	210.94	209.98	211.62	211.97	214.28	210.71	212.74	211.73	210.74	211.66	211.26	213.35	210	209.6	210.63	211.45	210.27	211	210.39	212.35	212.45	211.15
207.71	209.06	208.32	208.44	209.89	207.98	207.97	207.01	208.19	208.39	205.83	207.19	207.62	206.56	207.16	211.36	207.41	207.12	206.74	207.9	206.72	206.98	206.39	207.23	207.63	209.39	207	207.79	207.94	206.51	208.61	208.97	207.29	208.05	208.82	206.71	207.78	207.68	207.15	205.79	206.47	207.49	207.32	208.38	208.25	207.17	208.52	207.64	207.94	208.82
211.27	213.66	210.67	213.33	213.12	210.21	210.6	209.3	210.93	213.85	210.78	212.67	210.15	211.28	212.85	211.21	213.63	211.26	211.58	212.1	211.12	214.7	211.17	212.09	210.89	211.17	212.99	212.32	211.73	211.88	211.88	209.94	212.86	210.67	211.14	212.74	210.82	212.34	211.14	210.65	211.73	211.62	209.39	211.87	212.97	210.67	212.41	212.88	210.21	211.41
205.17	202.5	202.76	204.71	205.02	203.06	203.04	203.63	204.91	207.24	204.44	204.63	207.13	203.83	205.28	207.4	204.31	206.51	204.62	205.74	203.75	205.02	205.15	206.69	205.94	204.5	206.9	203.74	205.04	204.99	205.1	203.44	206.23	205.08	205.61	205.39	202.57	205.33	204.12	207.78	204.72	205.19	204.25	204.37	206.28	206.66	203.91	207.94	203.39	204.92
215.11	214.1	213.15	212.7	213.23	213.36	212.69	212.98	212.26	214.13	214.29	212.92	213.79	212.42	213.18	215.4	213.05	212.79	214.11	212.88	212.96	212.09	212.29	213.69	213.45	214.08	212.53	212.02	212.41	213.78	212.97	214.1	211.3	214.57	212.25	214.21	214.37	211.02	212.3	213.16	211.02	212.49	214.73	211.86	212.47	215.03	215.68	211.99	213.42	214.06
204.02	202.85	202.09	203.55	204.19	202.81	202.86	202.78	203.19	203.97	204.48	202.27	201.6	205.18	202.31	203.46	203.78	202.74	202.61	203.82	202.29	205.2	205.39	205.72	201.56	201.98	201.97	200.71	205.03	203.47	201.22	202.7	202.39	204.18	206.37	204.27	203.25	202.1	202.91	202.45	202.89	202.71	203.81	204.66	204.27	206.46	203.63	203.16	203.69	204.22
205.03	204.02	204.51	203.16	203.82	202.77	204.73	204.2	203.53	203.63	201.35	203.26	202.56	205.33	204.05	203.99	203.87	204.41	203.76	202.51	202.13	201.45	205.7	201.6	204.61	204.23	204.11	202.37	203.73	205.79	203.68	203.79	202.74	202.87	205.29	206.23	204.53	202.86	202.61	203.9	205.83	204.42	203.16	204.13	203.38	205.98	203.73	204.75	202.13	203.11
212.58	213.56	212.45	213.81	213.68	211.34	215.24	212.82	212.34	212.96	212.83	214.16	212.68	214.32	213.47	210.7	211.42	212.84	214.4	212.51	211.78	212.47	211.11	212.45	212.55	211.12	212.44	212.59	211.4	212.24	210.93	211.89	213.03	213.16	213.3	209.24	212.73	212.54	213.08	212.63	213.49	212.47	215.26	211.85	211	212.19	214.78	212.22	212.05	213.16
213.68	211.59	211.67	211.56	212.69	214.65	213.43	212.94	210.48	211.8	211.43	208.82	213.35	211.02	211.46	210.25	214.1	211.64	210.42	213.38	211.75	213.08	213.11	211.4	213.42	212.34	212.75	212.54	213.01	211.24	215.08	212.44	212.17	212.61	212.38	213.56	212.82	211.09	212.9	212.74	212.77	211.62	213.58	212.8	213.23	211.76	212.47	211.6	213.09	212.89
204.78	205.29	204.24	203.59	203.34	201.27	206.72	202.71	204.17	202.83	204.48	204.88	201.2	205.1	203.62	204.35	204.02	204.61	202.75	202.2	203.96	203.75	202.6	203.25	205.8	205.2	204.9	205.81	204.88	204.21	203.66	204.15	202.67	204.65	206.09	205	203.79	203.31	204.96	204.23	202.8	206.04	202.81	202.67	201.38	201.94	202.45	206.59	203.29	202.19
204.08	203.88	201.76	201.96	204	204.62	205.24	200.98	201.58	203.64	204.34	203.62	203.07	202.58	202.48	202.8	204.09	203.55	203.8	202.48	201.09	203.29	204.56	206.45	203.51	204.84	203.93	201.79	204.58	200.94	203.12	202.26	204.6	205.66	201.45	202.03	204.72	204.07	204.38	204.5	203.06	204	203.49	204.22	204.66	203.72	205.22	204.34	202.43	204.18
204.58	203.66	204.05	204.44	202.1	205.55	204.05	205.08	204.62	205.52	208.14	203.53	203.42	204.63	203.85	204.37	203.51	204.74	204.2	204.77	204.03	204.22	201.88	207.21	205.16	204.58	202.9	203.41	206.02	203.86	205.65	203.84	205.63	203.99	201.38	203.48	207.28	203.24	204.96	204.67	203.99	204.83	203.62	204.51	205.27	203.74	206.89	204.78	207.48	207.77
203.44	201.46	203.39	204.47	202.39	203.8	202.31	200.24	202.62	203.63	205.14	204.08	204.12	203.2	204.44	202.34	200.91	203.7	202.22	204.93	203.87	203.18	204.58	202.88	202.64	203.36	203.08	201.37	204.13	203.58	201.97	205.51	202.1	203.4	203.28	203.84	202.47	203.63	204.68	204.33	203.23	205.68	203.61	204.54	204.6	203.14	203.65	203.82	205.95	202.51
203.01	203.33	197.95	201.74	200.92	202.76	201.72	201.98	201.69	202.35	200.96	202.13	200.9	201.58	202.32	200.35	202.51	202.69	199.6	204.43	203.04	201.77	201.7	201.9	202.29	203.16	201.38	201.54	200.89	201.25	201	203.99	201.86	201.2	200.97	200.76	201.07	200.86	198.37	199.63	202.61	201.59	200.75	201.1	201.01	200.87	202.97	200.76	199.53	201.45
208.13	208.87	208.11	210.15	207.36	209.61	207.98	209.06	210.82	206.83	208.58	209.49	207.99	206.67	208.69	207.07	209.43	207.89	209.54	207.93	207.05	206.68	207.71	208.69	206.92	207.98	207.19	207.51	209.06	208.36	208.42	207.17	208.89	207.1	208.9	207.21	208.85	205.9	208.2	208.59	206.6	207.77	208.43	205.63	209.46	208.06	206.77	206.84	207.41	208.49
209.62	208.87	209.32	210.06	209.57	208.94	210.63	209.14	210.26	210.84	209.28	210.57	208.86	210.05	211.32	209.34	208.73	211.43	210.26	210.3	208.96	211.26	209.98	208.17	207.64	211.2	208.6	208.87	209.06	211.1	210.92	209.44	210.18	207.61	207.73	209.07	207.94	209.2	209.19	211.05	207.69	207.85	210.3	208.45	210.56	210.12	209.06	212.02	209.92	210.29
206.3	206.03	206.87	206.26	205.64	205.74	206.31	206.68	207.16	206.3	206.5	206.8	205.06	206.1	206.11	208.24	207.14	207.32	203.67	208.29	206.38	208.09	204.7	205.5	206.12	207.93	205.67	207.31	206.97	207.34	203.85	208.39	205.61	204.87	205.99	205.46	206.94	208.87	207.14	206.13	206.81	206.18	207.59	205.62	204.72	204.31	207.46	204.78	207.07	205.65
215.96	218.2	215.97	215.84	218.03	215.66	218.71	220.24	215.78	218.11	216.75	215.83	218.13	216.64	217.18	219.41	213.93	217.53	217.05	216.28	216.96	217.64	217.4	216.08	216.09	215.1	217.37	217.69	215.06	216.65	215.52	216.79	213.78	218.5	214	218.84	218.41	215.74	216.38	218.07	215.61	219.08	219.16	216.28	215.12	217.73	217.04	219.37	217.96	219.43
206.64	208.21	208.95	208.35	207.28	207.32	209.62	206.79	208.08	207.01	206.44	208.42	208.66	210.41	207.92	207.41	208.12	206.97	206.71	207.17	208.77	209.81	209.02	207.43	208.77	209.46	206.33	208.53	209.84	209.51	204.59	206.04	205.78	206.82	206.17	207.27	210.49	206.25	207.33	207.23	209.08	210.52	208.69	209.05	205.43	207.12	207.79	209.45	208.18	205.75
200.97	200.64	202.43	204.01	203.32	204.98	200.19	201.04	200.63	203.11	200.44	202.72	204.14	203.46	201.88	199.77	203.18	200.15	201.72	204.42	203.07	200.8	201.66	203.75	204.46	201.81	202.94	201.24	202.31	201.36	203.28	200.54	202.37	201.68	202.08	201.11	205.12	201.87	203.99	203.49	204.89	203.57	204.11	202.02	201.53	202.41	204.4	201.83	201.87	200.21
219.01	219.38	216.38	215.88	215.93	216.5	217.77	216.7	216.59	217.95	216.88	217.15	215.73	218.96	215.31	215.93	215.97	214.6	216.17	216.22	217.78	216.28	218.21	218.97	218.26	217.64	219.84	217.9	216.22	216.21	217.59	219.02	215.9	217.85	217.59	216.04	218.63	218.6	219	217.62	217.7	214.83	216.47	216.17	214.62	217.07	218.17	217.83	218.46	218.1
206.6	207.43	207.53	207.47	206.1	208.22	209.16	208	207.02	210.03	207.23	208.04	210.48	208.36	206.82	207.65	207.03	207.91	209.17	211.1	208.51	211.15	210.72	205.57	210.79	209.02	209.95	208.64	211	208.77	208.13	208.45	208.71	206.85	208.6	210.27	208.48	207.8	207.79	209.13	213.11	208.56	207.08	207.79	209.04	207.15	207.92	209.88	206.43	209.44
196.96	193.84	194.43	193.94	194.24	195.65	193.89	193.59	196.8	195.08	193.67	194.83	193.86	195.14	193.23	193.75	196.38	194.77	195.35	194.87	196.3	196.66	196.1	194.97	195.09	194.97	193.11	192.38	193.29	192.07	192.59	194.06	194.35	193.85	195.12	192.59	192.96	191.34	192.9	195.6	194.87	192.39	192.16	197.05	195.47	194.57	196.62	195	193.28	192.04
203.5	202.45	204.32	203.08	204.73	205.93	202.65	202.75	204.46	204.5	201.99	202.65	204.25	204.56	203.46	203.44	202.18	204.43	201.43	206.35	203.76	203.09	203.52	203.46	203.33	202.13	203.1	204.32	203.16	204.94	202.95	202.78	204.52	202.8	203.3	202.89	202.26	203.91	204.85	203.36	204.01	204.95	203.49	206.18	204.23	204.6	205.3	203.78	205.51	202.36
216.85	218.52	217.62	218.54	218.82	215.37	215.34	214.39	217.78	216.59	217.59	219.18	217.22	218.43	217.23	215.68	217.32	218.36	217.03	214.04	217.78	217.55	215.91	218.32	216.46	216.35	216.31	216.62	214.67	216.32	216.85	218.72	218.88	218.56	215.51	216.71	216.77	217.64	214.69	216.74	216	215.84	216.36	217.43	217.4	216.25	216.17	217.45	218.09	216.21
206.57	209.94	207.04	209.43	210.88	209.38	208.48	207.86	209.69	211.51	208.3	206.24	207.53	209.15	208.25	210.24	210.03	211.05	207.62	208.19	209.27	207.58	206.5	206.27	210.82	206.68	208.58	207.27	209.5	209.85	208.78	208.28	210.69	208.41	207.19	207.91	211.94	208.34	208.1	208.19	210.7	208.78	208.46	206.37	209.13	208.8	208.73	207.32	205.79	208.96
203.7	204.09	204.42	203.16	203.94	204	203.41	206.43	203.86	204	203.13	202.3	203.45	205.04	202.79	203.82	201.57	203.25	204.1	201.73	205.64	204.8	205.18	204.47	205.23	202.26	203.72	205.22	203.92	205.04	202.42	202.21	206.64	203.27	201.27	206.48	203.27	203.51	203.47	204.99	203.23	204.1	205.94	201.37	205.37	204.54	202.9	202.1	202.96	204.72
217.3	217.07	218.82	217.3	215.08	219.4	217.14	217.14	214.74	215.99	215.42	216.77	218.37	217.79	215.91	215.66	217.23	214.75	216.47	217.01	216.26	217.66	217.48	218.73	218.06	216.69	216.61	216.08	216.21	215.11	219.59	219.63	216.6	216.68	216.09	216.41	216.69	215.4	215.76	217.85	216.36	218.11	217.51	214.86	215.29	213.27	218.74	216.89	217.73	217.49
207.1	208.79	209.06	206.42	209.09	208.33	209.99	211.67	208.87	207.99	208.77	211.91	208.05	207.83	208.09	206.92	207.22	208.66	208.74	210.08	209.78	209.87	209.19	208.72	208.07	210.14	207.1	210.78	207.82	208.78	208.13	210.16	209.79	208.39	207.89	211.01	209.93	208.36	209.18	208.15	211.09	209.61	206.89	210.17	210.25	208.51	207.45	207.61	207.06	208.97
207.49	208.29	207.66	211.21	211.04	211.32	208.09	208.63	208.46	207.32	210.5	210.73	210.92	210.83	208.83	209.85	210.59	210.53	209.4	209.17	208.01	208.79	209.69	207.69	212.87	210.74	208.11	208.53	208.6	208.85	212.87	208.88	209.51	209.26	209.92	212.61	211.44	212.73	211.34	207.46	210.32	211.46	210.49	210.5	206.58	209.21	208.14	211.17	209.45	210.72
215.29	216.8	215.95	217.94	218.91	218.15	216.19	216.11	216.86	217.62	219.08	216.18	218.01	217.23	219.68	217.79	217.78	217.18	220.3	218.57	217.48	218.47	219.42	218.29	218.97	218.85	221.31	218.56	218.07	217.22	217.78	218.28	217.38	219.89	219.04	216.88	216.43	215.77	217.77	218.74	219.26	215.73	218.99	217.82	217.34	217.92	219.51	217.15	217.66	216.47
208.29	205.04	209.35	207.04	207.57	209.62	207.99	208.18	207.85	208.52	208.24	205.85	205.23	209.42	206.74	208.12	209.24	209.02	206.41	206.88	207.32	209.65	208.72	207.54	208.31	207.53	206.34	210.63	208.31	208.09	206.07	208.57	209.61	208.74	209.42	208.06	208.48	211.32	207.53	206.63	207.85	207.51	208	210.29	207.21	208.92	208.84	206.76	208.18	207.43
193.7	196.71	197.42	196.7	195.77	196.25	193.97	194.83	194.93	193.25	194.41	194.9	194.69	194.4	195.13	195.44	195.36	195.09	194.38	195.05	195.71	194.18	196.86	196.06	195.01	196.27	194.54	194.06	195.29	194.11	195.89	196.9	197.45	194.69	195.02	196.19	197.46	193.84	194.56	194.81	195.39	195.78	193.48	193.67	195.67	196.3	195.23	193.98	198.16	196.67
206.53	204.23	205.6	201.81	204.47	207.01	205.08	202	207.59	204.42	205.02	204.13	206.15	205.77	204.77	203.91	203.73	201.78	203.8	206.6	204.29	206.08	202.09	202.58	204.03	204.42	201.9	205.77	203.86	204.76	203.72	202.78	206.1	203.15	205.93	202.96	204.92	203.73	208.12	203.9	203.36	207.48	206.62	203.27	203.66	205.52	204.86	204.93	203.82	202.92
199.52	200.39	198.77	198.13	199.19	196.84	199.02	197.87	198.91	195.25	197.86	199.65	198.07	196.46	199.73	196.73	198.53	199.67	197.56	197.88	198.46	196.73	195.81	197.45	196.36	199.1	196.74	197.83	196.31	197.81	195.12	196.07	196.37	196.87	197.23	199.5	196.87	197.35	197.05	196.42	196.81	199.94	197.49	195.3	197.55	198.42	197.93	195.8	196.95	198.27
204.5	204.79	204.32	203.28	202.77	202.83	204.47	204.51	203.5	204.79	202.35	204.88	203.34	202.59	206.1	204.26	205.05	201.68	201.35	204.25	203.53	204.76	202.43	203.16	205.1	202.03	202.21	202.73	203.71	202.25	200.82	201.77	204.5	206.37	200.26	203.76	203.08	203.52	202.9	203.25	205.31	202.88	203.12	203.89	205.01	205.98	201.71	200.99	201.48	202.95
199.97	199.07	196.74	195.93	199.09	197.7	196.83	197.6	195.56	198.37	199.81	197.69	197.17	199.98	196.13	197.89	198.02	199.42	197.72	196.15	199.25	199.9	196.92	198.44	196.66	197.87	199.77	198.47	196.98	196.19	198.57	200.21	198.09	198.63	199.97	197.15	198.85	196.37	199.05	198	197.52	198.79	195.7	196.82	198.89	196.12	198.2	199.84	195.58	196.84
203.93	202.01	207.05	204.56	204.45	205.31	205.74	202.4	206.78	205.71	203.36	203.43	203.74	205.04	202.81	206.36	204.23	204.36	204.95	206.59	203.7	201.98	205.06	203.88	204.86	204.57	204.95	205.86	204.92	204.49	205.71	205.22	204.14	203.95	204.32	203.65	204.4	204.47	204.52	206.39	203.66	203.04	206.23	206.03	205.02	203.77	205.6	204.61	203.73	203.94
209.71	210.64	210.54	207.38	209.48	210.04	207.56	208.03	208.17	209.85	207.36	210.96	211.17	208.94	209.13	208.06	211.86	208.67	209.56	209.82	208.27	210.21	209.3	207.87	208.09	210.92	209.18	211.46	209.43	210.03	212.45	208.2	210.43	209.82	207.07	207.37	209.67	208.35	208.09	207.65	207.65	210.37	207.98	209.22	209.89	208.83	206.59	207.83	207.3	208.09
205.54	202.56	206.64	203.2	202.83	201.7	201.69	201.99	204.16	202.64	200.49	203.01	204.58	202.06	202.21	208.55	204.37	202.13	204.16	204.17	205.44	203.22	204.2	204.48	204.01	201.86	205.28	203.41	205.98	202.21	203.95	203.11	203.9	206.03	203.53	205.63	203.51	203.59	205.8	204.59	203.9	203.97	203.23	203.19	204.86	204.03	203.93	204.45	202.75	203.71
201.03	202.21	202.58	200.67	201.91	202.2	203.32	201.84	202.6	202.72	201.49	204.46	203.08	203.98	202.19	203.71	203.44	200.64	203.02	202.71	203.17	202.27	201.68	201.04	202.85	201.59	201.83	202.51	202.63	203.7	202.81	203.83	201.52	202.16	204.23	204.53	203.5	203.1	202.78	202.78	204.35	202.82	201.4	203.84	201.15	202.06	202.71	203	202.35	203.69
210.58	210.57	211.81	212.2	211.66	213.88	212.51	211.71	211.3	213.16	213.33	208.57	211.57	212.81	211.03	213.81	210.4	210.05	214.51	211.61	207.87	210.85	211.59	213.07	210.16	212.93	214.22	212.11	214.44	210.5	211.56	209.17	212.56	212.08	212.48	209.02	211.5	213.16	210.69	210.42	213.74	211.1	210.33	212.2	213.57	210.7	210.63	209.81	209.66	212.67
208.9	208.49	208.15	208.74	208.14	210.84	208.83	210.1	210.55	209.04	208.53	207.92	211.83	209.2	208.55	212.04	207.8	211.04	208.38	209.55	211.04	210.81	210.03	210.24	209.34	207.77	209.11	207.93	209.85	209.86	209.17	209.81	210.48	209.53	209.8	206.62	210.7	211.05	211.75	208.64	209.91	207.67	207.78	210.22	209.78	210.42	212.65	209.96	210.34	210.49
219.28	217.91	220.04	218.85	218.67	217.9	217.43	217.88	219.56	217.81	216.82	217.74	217.03	219.45	216.89	219.78	218.23	217.13	218.55	217.99	218.72	218.04	216.47	219.94	218.43	216.36	218.01	219	217.16	218.26	218.97	216.23	218.72	218.75	218.06	217.47	216.73	218.74	218.61	218.47	219.2	217.79	218.16	218.76	218.01	219.55	217.79	217.83	215.31	216.67
208.75	207.72	209.93	205.41	206.99	209.42	206.39	208.49	209	210.18	209.06	207.61	210.12	209.62	209.58	206.85	207.22	207.61	210.83	207.21	207.76	209.16	207.41	209.54	209.07	208.04	209.9	206.59	209.14	207.22	208.63	208.92	208.08	209.97	208.52	210.22	207.95	209.01	209.1	209.3	207.56	209.61	209.55	208.89	208.71	209.29	209.22	210.11	209.57	209.6
193.77	195.47	196.5	195.31	195.11	195.43	193.71	195.45	195	194.5	195.54	194.28	191.22	197.73	198.54	191.95	194.25	196.92	195	194.07	194.46	195.1	196.15	194.55	196.83	194	194.63	195.36	193.27	195.98	196.73	195.67	195.09	195.03	193.91	194.61	194.83	193.86	193.67	195.69	196.25	195.82	197.31	193.38	194.89	195.11	195.94	194.79	197.01	195.36
198.06	199.55	199.64	200	199.4	199.24	199.67	196.11	199.11	198.24	199.17	201.59	202.31	200.66	198.69	198.44	198.22	200.86	199.76	201.85	198.15	199.79	200.89	197.27	199.28	198.19	197.75	201.38	201.62	199.62	200.35	200.51	200.8	198.49	200.38	199.28	199.56	199.04	198.94	200.35	199.34	200.26	197.48	198.08	198.56	198.18	197.58	199.78	199.17	196.85
198.56	201.4	200.55	201.39	198.57	201.06	199.82	200.21	200.83	203.85	201.83	202.78	200.33	200.38	198.19	201.51	200.42	199.24	201.95	201.43	204.04	201.94	199.64	202.05	200.56	200.4	200.35	199.22	198.94	200.83	203.04	199.06	201.13	202.88	200.63	201.91	200.14	199.12	200.45	198.69	200.55	200.5	199.25	198.99	201.98	200.14	198.13	199.32	199.61	200.94
209.09	209.09	210.63	207.49	209.22	207.99	209.86	209.98	209.77	209.1	210.89	209.77	209.12	208.82	209.65	208.99	210.77	208.9	208.03	210.04	210.42	210.92	209.16	209.31	210.4	209.71	210.52	207.31	211.37	208.93	211.54	210.37	207.3	207.31	211.66	211.07	208.93	209.04	208.43	208.41	210.55	211.12	209.7	209.85	210.38	207.91	210.04	211.14	206.48	212.43
212.44	214.91	211.14	212.05	213.14	211.15	213.39	214.03	212.96	213.65	211.22	212.85	211.47	211.82	212.99	214.23	211.78	210.97	213.68	214.14	214.16	214.16	212.44	215.64	210.81	212.63	212.67	211.36	211.2	210.11	211.94	212.26	215.73	214.18	211.02	210.91	212.38	212.61	213.02	213.19	209.79	211.29	212.81	211.5	212.15	209.38	214.44	212.3	211.93	211.69
215.42	218.87	217.76	217.29	216.1	216.46	217.06	217.17	214.92	217.75	216.57	216.46	216.37	217.4	216.82	217.01	216.02	215.26	216.31	216.96	217.6	217.68	216.3	214.94	217.18	214.86	214.09	215.7	217.59	215.68	215.22	215.55	216.52	217.43	217.17	216.32	217.84	218.19	218.16	216.8	217.64	217.08	217.11	218.51	215.95	218.03	217.45	215.16	216.29	217.08
205.08	204.99	205.36	206.03	204.19	204.41	205.69	205.94	206.22	204.42	204.19	205.84	203.45	205.27	202.79	203.18	203.99	204.76	204.58	205.13	205.18	205.17	203.59	204.75	206	204.95	205.32	205.9	203.49	204.64	207.02	204.18	206.05	203.86	203.72	205.85	203.38	203.73	204.5	203.21	203.93	204.7	204.58	204.02	204.17	202.66	204.77	203.44	205.64	205.4
203.87	202.7	204.83	202.79	204.17	203.51	205.93	204.45	204.35	200.95	203.55	205.89	203.17	204.16	201.64	201.99	203.18	202.25	203.99	204.94	204.86	202.07	204.27	203.77	202.72	203.01	204.65	204.21	204.94	203.35	202.43	202.7	204.86	202.29	203.91	203.43	202.38	202.23	201.91	204.01	202.96	202.38	202.6	202.63	203.74	202.12	204.58	203.13	204.65	202.08
194.28	196.02	195.97	195.94	193.89	198.01	195.81	194.8	195.74	195.35	196.26	195.31	194.19	196.02	195.88	192.9	193.43	196.4	195.68	195.71	194.77	195.25	194.13	194.92	195.3	194.74	195.17	194.98	194.94	195.47	196.12	197.87	194.16	193.21	194.75	195.22	195.52	195.84	194.51	194.55	195.84	197.66	193.06	194.76	195.46	194.01	194.8	195.55	193.87	197.58
199.68	202.04	201.07	201.35	198.79	198.64	199.69	200.57	199.78	200.94	198.51	200.54	198.84	199.66	197.97	198.44	200.32	199.63	200.77	199.38	200.11	199.53	198.86	202.57	199.41	199.62	200.6	200.76	203.55	201.57	198.93	201.35	199.64	200.61	198.46	199.72	200.87	199.88	200.06	202.2	198.58	199.73	201.25	200.91	200.59	200.64	200.71	198.67	201.21	200.31
215.61	213.32	216.36	213.67	213.53	214.25	213.15	213.86	214.01	216.66	216.23	213.69	212.53	212.29	214.92	211.4	212.88	212.5	213.58	213.39	211.79	215.69	216.23	213.88	214.68	212.79	212.41	214.89	212.95	213.98	213.83	214.89	214.31	212.96	215.39	213.99	213.03	212.38	215.23	213.65	212.46	214.15	217.62	215.73	214.8	215.14	212.79	215.59	214.35	215.48
209.08	207.59	209.27	208.31	209.01	206.61	210.57	207.17	208.89	209.37	208.62	209.93	209.64	209.83	206.81	209.57	209.2	207.99	209.03	209.31	208.37	209.32	208.4	209.21	209.52	209.05	209.15	210.14	208.8	208.85	208.46	205.99	209.88	209.29	207.65	207.74	208.89	211.04	208.9	209.1	209.25	208.39	207.57	210.64	209.09	209.54	208.6	207.8	208.03	208.46
200	200.81	197.85	199.88	200.54	200.97	200.74	201.59	200.02	197.95	196.26	199.39	200.15	201.78	199.77	199.3	200.21	200.26	200.57	201.73	198.28	200.78	198.37	199.56	201.75	199.05	198.71	198.81	202.61	201.86	200.12	199.99	201.04	199.07	200.99	199.57	200.81	201.45	202.66	197.71	199.09	202.49	200.11	202.22	200.63	199.78	197.07	199.29	199.41	198.58
212.48	212.68	210.28	210.25	211.49	208.24	211.15	213.56	213.26	212.42	212.98	214.03	209.7	209.74	213.64	212.61	210.59	211.28	212.28	210.27	210.56	211.17	210.42	212.99	213.6	208.5	210.89	209.68	211.16	208.77	212.52	211.45	211.75	212.59	212.52	210.65	210.59	209.27	212.08	212.5	212.16	212.28	211.26	212.36	210.73	210.77	211.15	210.63	211.77	210.59
204.51	206.98	206.09	206.42	204.16	206.89	207.4	204.86	207.28	205.69	207.13	205.19	204.25	205.9	207.04	203.06	206.17	205.2	205.44	207.09	208.34	206.58	207.69	204.48	206.3	204.3	206.75	205.32	206	205.37	205.8	206.09	206.26	206.81	206.04	207.3	207.5	206.35	204.8	205.25	204.55	204.36	205.56	204.28	207.64	206.84	206.41	206.75	206.62	206.18
209.89	207.43	207.26	208.57	210.42	207.37	207.77	207.01	209.29	209.18	208.97	208.24	207.7	206.26	210.37	208.62	209.64	206.84	207.67	207.67	208.66	209.31	206.27	207.84	206.96	206.69	208.43	207.88	206.21	208.17	207.92	207.28	208.92	205.15	207.33	209.53	207.93	208.18	208.09	207.96	209.32	207.35	205.95	210.27	209.17	206.84	208.05	209.33	206.63	208.33
211.74	208.4	210.14	207.8	208.47	206.28	208.72	209.63	210.07	205.75	205.75	209.17	209.05	208.75	207.64	207.88	209.09	208.73	207.53	207.82	206.79	206.23	208.02	206.78	210.2	208.49	206.78	210.97	209.2	207.71	207.43	208.44	208.6	210.6	208.03	207.66	209.42	207.64	207.24	208.49	208.01	207.22	207.74	208.02	209.24	208.94	207.81	207.36	206.72	206.83
207.06	206.28	205.46	206.75	207.28	207.53	207.97	206.55	207.64	209.08	208.29	207.88	207.74	207.39	208.14	208.53	207.47	209.6	206.03	205.14	205.93	207.86	207.4	207.49	208.56	207.81	211.15	206.34	208.92	208.85	208.69	208.53	207.3	209.61	208.8	208.02	207.58	210.65	208.34	206.65	209.32	208.43	206.48	206.94	207.65	208.66	205.02	205.9	206.01	206.7
196.77	199.22	197.63	198.33	195.92	198.41	199.4	197.26	195.01	197.58	197.7	198.73	201.65	197.7	198.47	197.62	199.58	199.49	196.21	196.84	197.32	200.1	198.07	200.35	197.65	198.9	197.32	198.23	200.93	198.62	197.75	195.88	199.51	196.83	198.63	199.21	199.56	197.74	197.9	197.05	197.7	197.26	197.05	198.77	199.25	195.95	197.89	198.21	199.97	195.9
211.58	212.55	215.09	215.2	214.05	212.8	214.26	212.7	214.42	212.52	210.62	213.19	212.37	213.59	212.18	213.58	213.71	214.31	213.46	211.82	213.46	214.38	214.01	211.93	213.8	212.36	215.47	212.28	212.32	213.85	214.17	213.33	213.12	212.5	213.86	214.58	213.76	214.98	213.38	212.27	212.49	212.69	213.18	213.54	212.64	214.02	213.46	213.28	212.99	211.23
204.13	206.32	200.95	203.18	204.12	203.44	202.53	205.01	204.47	205.65	203.49	205.4	204.55	205.12	203.55	204.49	204.6	200.79	203.19	204.09	202.86	201.14	204.74	204.49	202.74	204.15	203.53	203.92	203.5	202.79	201.44	202.51	204.24	205.66	201.19	203.84	203.76	203.71	202.8	200.27	200.66	203.23	205.56	201.58	203.9	201.7	202.34	203.04	203.55	200.45
213.34	214.12	214.06	213.69	212.46	212.94	212.63	214.07	214	213.1	212.13	212.55	211.85	211.58	215.16	214.14	213.07	213.38	212.98	214.15	211.97	212.82	213.85	213.77	213.99	213.77	214.98	213.34	211.96	212.04	212.54	214.54	210.44	214.64	213.84	212.81	212.26	214.04	213.18	212.69	212.86	213.45	213.62	213.57	213.13	213.84	210.38	213.66	213.25	211.37
206.9	208.59	208.65	208.12	207.02	208.01	208.11	208.92	206.25	210.29	209.65	211.46	208.98	209.32	208.75	209.81	208.44	209	208.25	207.57	207.82	207.81	208.95	208.24	209.76	209.68	211.43	208.69	207.55	207.97	208.47	209.15	208.14	207.68	209.46	209.04	209.56	206.47	209.2	208.52	209.47	210.28	207.22	208.66	210.13	208.69	208.65	206.29	209.15	207.89
208.45	209.48	206.49	208.32	207.82	206.89	207.02	210.86	207.34	209.23	207.89	210.14	206.04	206.3	207.8	207.55	207.5	209.88	207.58	207.88	206.86	206.83	208.11	208.32	206.82	205.58	208.68	208.2	207.8	208.58	206.79	205.46	206.73	208.68	207.12	206.9	208.68	208.92	206.86	208.08	210.71	208.5	206.78	206.86	208.14	208.33	206.9	207.2	206.63	204.64
201.34	204.42	202.52	202.59	202.6	203.92	201.45	201.49	202.66	204.43	205.01	202.96	205.38	202.56	201.91	203.59	202.46	199.41	202.48	203.57	202.09	202.62	204.2	202.21	203.73	202.38	204.92	200.97	204.25	204.74	205.27	201.93	203.67	202.88	204.44	203.01	202.03	201.63	203.91	201.12	205.71	204.08	202.77	201.23	204.26	202.88	206.34	202.42	204.14	201.44
211.48	209.48	213.76	212.37	214.48	211.42	213.53	209.45	210.4	211.85	210.29	213.66	212.27	212.43	213.47	212.6	211.52	209.86	209.62	211.92	211.82	211.37	211.89	211.4	211.68	212.21	213.36	210.42	210.59	211.15	212.6	211.29	211.96	212.21	212.58	210.04	212.26	210.52	211.98	211.92	211.83	212.29	211.73	211.2	210.56	210.81	210.15	211.13	209.22	213.21
208.2	207.66	208.21	210.41	206.31	207.67	207.66	207.59	209.33	209.84	206.77	208.18	208.09	208.79	209.25	207.75	206.07	207.22	206.49	207.84	207.94	205.79	204	208.87	208.26	208.72	206.84	208.85	209.86	209.08	209.09	208.01	207.02	207.29	208.71	208.69	207.34	210.5	206.91	210.21	204.37	205.78	206.85	206.8	209.92	206.93	207.01	206.85	208.2	208.45
207.68	208.45	206.68	207.64	204.92	206.82	207.3	205.81	207.44	208.13	206.57	205.17	207.08	205.67	207.18	206.89	206.07	206.37	205.34	206.09	207.75	207.33	205.43	206.27	206.16	209.4	208.42	205.9	203.93	206.71	205.98	205.12	207.68	207.75	207.35	205.11	206.49	206.3	203.88	207.52	206.78	205.72	204.17	208.23	205.18	207.83	207.95	206.83	205.22	206.33
204.59	203.81	204	203.54	204.45	204.88	204.76	203.81	201.06	204.9	202.78	203.8	203.2	202.52	204.76	203.12	203.52	201.65	203.92	204.99	202.64	202.15	204.65	204.84	204.42	204.45	204.95	205.03	203.99	204.17	204.96	206.19	201.17	204.34	202.05	205.04	204.28	205.59	202.92	204.27	199.17	204.1	203.83	203.26	204.58	204.21	205.7	203.39	202.21	202.6
203.86	203.04	204.48	204.85	203.4	202.96	204.11	203	202.17	202.76	203.14	203.46	203.15	202.6	202.32	203.7	199.32	202.33	201.65	205.53	204.01	203.31	202.55	204.1	202.08	203.31	203.15	201.71	202.05	203.02	204.19	203.97	205.04	201.98	203.76	203.38	205.05	202.15	203.12	201.36	203.6	204.5	203.99	203.02	203.26	205.06	203.42	200.59	204.37	203.94
206.55	208.71	205.27	206.18	204.86	208.21	206.1	205.35	205.31	206.48	206.75	207.3	206.45	207.11	206.59	205.76	205.73	207.08	208.57	206.65	205.61	206.28	206.79	205.51	208.33	206.1	207.19	206.23	204.75	208.61	207.21	205.49	207.13	207.81	207.03	205.93	207.31	206.01	206.88	207.75	205.51	203.29	205.49	206.22	206.99	208.12	205.5	204.89	205.15	209.54
209.82	205.47	208.22	208.2	207.96	209.26	209.71	210.96	210.13	209.16	208.73	210.62	205.92	208.87	205.98	207.89	208.04	208.49	208.77	208.61	206.24	207.55	208.02	208.97	208.67	207.56	208.82	209.49	205.93	208.39	208.5	208.98	208.54	206.65	207.32	207.96	208.86	209.54	209.35	210.64	206.44	209.02	206.42	208.35	208.3	208.41	206.87	208.22	207.88	206.84
208.97	208.5	207.62	210.02	208.48	207.09	212.7	209.63	207.49	207.45	207.27	207.66	208.43	209.1	207.61	207.51	207.41	209.55	209.21	207.8	206.26	208.32	208.09	207.87	212.11	207.6	207.68	206.67	205.77	208.61	206.81	207.36	208.96	206.68	208.73	207.27	207.91	207.5	208.71	208.19	208.35	209.9	210.37	208.33	208.92	207.91	208.3	208.05	209.18	208.71
213.28	211.96	212.62	212.39	212.35	212.47	212.33	210.32	210.84	212.65	210.16	209.95	212.04	212.16	211.8	211.82	213.68	211.18	209.58	211.6	213.02	212.17	212.79	210.41	211.08	214.38	211.35	213.22	212.04	211.67	213.81	209.09	214.23	212.24	211.9	211.26	212.07	213.83	211.36	210.37	210.04	213.49	211.4	212.82	211.29	212.65	213.64	211.33	209.37	214.72
208.4	207.64	208.46	208.33	209.42	207.18	210.08	207.38	209.39	209.03	206.32	206.38	207.19	206.49	210.3	207.8	208.34	206.86	205.64	209.57	207.9	210.26	208.69	209.17	209.42	209.19	208.58	206.66	208.46	209.92	210.93	209.22	207.01	208.63	209.09	209.93	208.78	209.99	207.38	207.65	208.87	209.64	208.58	210.36	209.31	207.86	209.09	206.87	209.9	210.32
217.08	215.95	218.15	215.44	219.1	216.78	216.69	219.95	218.09	214.89	219.07	217.35	216.63	216.88	217.25	217.49	215.7	217.79	215.17	218.42	218.54	218.58	219.66	215.59	217.86	216.86	218.32	214.4	218.56	216.48	217.83	215.48	217.14	218.93	217.11	219.47	214.98	217.04	219.1	218.61	214.79	217.29	219.31	216.5	216.88	216.5	217.52	215.72	213.9	216.85
200.93	200.04	200.66	198.89	200.18	199.7	201.14	201.44	200.58	199.29	202.53	199.58	200.34	198.3	199.36	199.18	200.14	201.4	200.03	201.31	199.91	198.83	198.4	199.33	198.86	201.32	200.24	201.64	201.5	201.46	201.1	197.33	200.58	200.68	201.62	201.31	202.43	199.25	199.09	199.22	199.53	200.26	201.06	202.26	201.36	201.18	200.59	199.76	201.66	200.43
210.16	207.4	211	208.44	209.29	207.86	209.3	209.82	209.08	210.4	205.93	206.91	208.28	207.38	209.28	207.15	207.28	209.37	211.38	208.78	209.03	210.15	209.39	208.28	207.37	207.91	208.31	208.88	209.3	207.06	205.9	208.48	210.43	208.82	208.82	208.65	210.47	209.65	208.64	207.25	209.04	206.89	209.02	210.61	211.02	209.46	206.41	209.86	208.09	206.58
198.35	198.72	197.63	199.32	196.69	198.6	199.22	199.97	199.63	200.85	200.14	197.99	198.27	200.22	199	199.94	199.11	201.34	202.03	199.67	198.64	198.45	201.45	198.2	198.53	199.53	199.41	198.5	198.69	199.7	199.31	200.87	199.24	197.81	199.65	199.13	199.99	198.84	199.72	198.38	197.11	198.45	199.25	200.33	198.53	200.21	197.91	198.3	199.39	201.74
207.06	208.35	206.87	206.61	205.67	205.43	205.53	207.19	204.77	204.61	205.4	205.5	208.27	205.2	206.63	206.3	204.1	205.22	208.69	206.6	205	207.95	206.52	207.84	205.67	204.96	205.99	206.4	204.21	206.94	203.56	206.73	207.91	207.72	206.03	205.98	206.96	205.23	205.98	206.21	203.92	207.81	206.35	203.48	207.22	206.8	205.58	206.46	208.15	208.69
198.74	198.81	199.54	197.31	198.15	199.23	199.98	200.39	194.63	198.27	196.92	200.22	200.37	200.15	199.64	197	200.67	200.21	197.96	200.45	200.2	199.22	199.69	199.49	199.21	199.24	200.46	198.04	201.37	200.2	201.42	197.91	200.33	199.35	199.28	199.77	197.93	200.21	199.12	199.27	199.15	198.4	200.05	197.76	200.4	198.74	198.52	199.01	200.2	196.54
207.96	209	210.56	210.37	209.48	207.79	208.88	207.55	210.05	211.58	209.85	209.99	209.84	209.42	208.55	208.46	209.3	209.18	211.15	208.13	208.97	209.64	208.06	207.41	208.33	209.69	208.85	207.48	208.18	209.45	209.28	209.18	210.01	207.75	208.9	208.72	209.76	207.71	209.19	207.22	209.66	210.4	208.25	208.05	211.27	208.83	207.94	207.07	207.52	209.95
218.18	217.42	215.65	217.66	216.08	217.41	217.69	217.02	216.1	216.14	216.19	216.19	216.17	217.48	218.55	219.17	219.82	219.17	215.91	217.5	218.29	219.15	219.01	219.37	218.4	219.16	217.47	218.38	218.89	216.63	218.6	217.85	219.95	217.91	217.12	218.26	219.02	218	216.63	217.67	218.91	219.25	219.44	218.38	218.96	216.69	217.13	216.81	214.92	218.53
209.06	209.65	208.12	209.15	208.6	209.72	208.42	208.61	207.85	208.97	209.24	212.04	209.89	208.25	208.71	210.22	209.28	210.73	207.67	209.25	208.71	211.09	207.79	208.99	208.25	210.81	209.58	207.35	209.45	207.86	210.92	209.64	207.55	208.51	208.4	210.84	209.79	208.64	208.61	207.04	209.31	209.54	207.36	207.5	207.9	209.02	208.9	207.19	210.58	207.47
211.02	209.79	208.05	207.93	211.4	209.69	207.74	210.82	210.58	208.79	207.31	207.94	208.6	209.39	207.91	208.27	211.01	211.15	212.52	209.07	209.5	207.95	211.27	209.61	207.94	211.02	210.81	209.48	208.71	209.74	210.5	209.37	208.83	210.74	209.94	209.25	208.04	210.68	208.21	211.14	208.59	209.66	209.87	208.51	208.3	208.94	210.15	208.43	209.41	209.06
207.44	207.56	205.8	206.12	207.53	206.99	207.37	207.86	208.2	206.23	207.97	208.35	206.61	207.76	207.31	208.16	210.58	206.86	207.16	208.47	205.93	205.45	208.15	210.17	206.01	208.29	208.53	207.01	206.59	204.23	208.86	207.17	207.97	207.61	207.61	209.03	208.03	208.34	206.73	208.65	208.81	207.58	205.57	208.99	208.61	210.85	204.78	209.22	207.88	208.47
193.05	192.26	195.79	193.67	192.42	195.24	193.38	193.75	194.67	192.83	195.61	193.11	195.02	194.05	194.44	195.54	193.17	192.94	193.97	194.82	191.7	193.29	195.64	195.77	193.88	196.84	193.87	196.29	192.39	196.05	195.71	189.78	193.09	192.64	192.3	195.86	197.26	193.99	195.29	193.71	195.53	196.61	193.78	193.09	194.69	195.37	192.47	193.28	191.57	194.96
199.22	200.87	199.92	197.57	202.15	199.21	201.66	201.62	199.06	198.21	200.66	199.08	199.29	201.75	198.75	200.8	198.53	199.18	198.02	199.22	202.23	199.59	200.81	203.09	200.87	198.38	199.92	200.14	200.25	201.9	198.26	200.72	200.78	199.58	198.98	201.92	200.77	198.22	201.05	200.88	198.78	199.87	199.36	199.19	199.66	200.05	199.46	198.89	200.98	200.94
210.28	213.12	211.77	212.4	211.71	212.5	212.09	210.69	211.78	210.88	211.17	212.11	212.97	212.5	211.3	210.81	213.64	212.24	213.02	210.85	210.86	212.29	212.03	212.95	211.3	212.1	212.16	211.12	211.52	212.42	212.41	212.62	211.15	212.43	211.28	212.78	214.39	211.61	210.6	210.42	212.03	209.44	211.22	208.68	210.26	211.98	212.26	211.98	211.44	210.78
208.65	208.57	206.47	206.62	208.28	206.67	208.42	207.82	207.98	207.79	208.79	206.64	208.07	207.35	208.04	206.86	208.58	207.05	207.53	207.06	205.49	206.33	208.29	206.85	203.76	208.01	209.29	208.07	210.21	208	208.1	208.55	207.45	206.62	208.24	207.09	208.75	209.4	208.22	207.48	208.46	206.25	207.83	207.8	207.08	207.89	207.77	206.6	207.56	208.21
207.05	210.53	208.32	208.64	209.52	208.84	207.11	206.98	208.99	208.09	210.06	210.67	210.63	210.47	211.16	208.67	208.15	207.91	208.63	207.65	208.33	210.8	209.27	212.73	208.67	208.63	209.34	210.09	209.64	209.42	210.35	209.3	207.83	208.19	208.9	209.22	209.09	210.51	210.57	209.9	209.48	210.6	207.14	209.01	209.08	208.97	206.86	211	210.81	208.35
206.6	208.85	208.34	207.96	209.38	208.57	208.16	207.39	210.93	208.34	207.31	210.11	209.09	206.79	209.37	209.57	208.3	210.12	212.12	210.81	211.17	208.9	208.62	209.16	207.14	209.19	206.8	209.17	207.14	210.95	207.67	209.17	208.92	206.96	207.97	210.05	208.47	208.77	210.64	209.34	207.12	208.13	207.06	207.5	209.5	209.06	208.3	208.8	210.19	209.32
203.45	200.29	201.83	201.1	200.72	202.97	202.26	201.97	199.3	201.21	202.03	201.32	201.12	199.09	202.08	201.57	202.11	199.2	198.57	201.6	202.85	199.82	201.05	201.47	201.82	203.57	201.67	201.53	202.37	200.82	200.69	201.88	200.9	202	201.72	201.27	200.15	202.34	203.61	201.31	198.83	198.41	202.11	201.64	201.48	199.05	199.34	200.85	201.96	200
203.87	203.83	203.01	203.15	203.4	204.17	202.23	204.5	203.44	202.3	201.88	204.26	201.14	202.23	202.4	201.87	204.2	204.33	205.3	204.55	204.35	205.97	203.15	203.16	204.72	205.11	201.39	202.63	203.61	202.85	204	202.02	204.97	203.38	203.16	201.53	203.95	204.82	202	202.49	203.28	203.67	201.74	203.82	203.65	202.89	203.33	201.52	201.83	202.93
210.34	207.81	211.02	209.17	209.67	207.72	207.74	209.9	207.53	208.6	207.67	206.81	205.44	211	206.83	206.51	210.38	208.4	208.09	209.53	211.37	209.7	211.28	209.06	210.36	206.34	208.48	207.98	207.87	209.16	210.54	208.59	210.88	206.8	210.8	210.4	208.99	208.9	209.14	207.03	210.13	209.59	207.86	209.96	209.83	207.52	208.2	209.74	209.35	210.82
201.05	200.45	201.48	203.72	198.92	200.64	199.66	201.47	201.8	199.01	200.42	201.51	200.41	202.72	201.73	201.64	198.59	201.52	201.65	199.97	201.17	202.81	202	202.9	202.22	201.31	198.16	202.89	203.34	201.1	201.68	200.82	200.15	201.46	200.96	201.48	199.87	202.79	198.44	200.92	203.1	198.29	202.36	197.67	200.09	201.03	199.11	201.68	200.06	200.4
212.8	212.83	211.04	211.25	211.02	213.13	215.28	212.77	213.2	210.74	211.98	212.64	212.62	212.08	214.44	212.12	213.07	208.92	210.52	210.18	212.27	210.21	211.25	211.98	212.03	211.71	211.41	210.56	212.14	213.24	212.44	210.64	212.86	212.66	210.18	209.82	212.76	212.46	213.76	212.78	211.53	210.58	209.99	214.58	211.23	210.99	212.27	208.72	211.44	210.03
204.81	204.46	203.17	201.49	203.53	203.73	207.3	204.91	204.65	201.3	202.88	206.37	202.31	203.34	204.68	203.62	204.59	205.38	207.12	204.33	202.61	203.22	204.46	203.9	202.68	204.06	204.61	204.94	203.86	203.19	203.59	205.98	204.3	202.02	206.51	203.05	202.26	203.38	204.68	203.83	204.4	201.81	204.95	203.52	203.21	204.31	203.4	201.38	203.61	204.42
214.04	213.38	213.06	213.66	213.05	213.72	212.77	212.96	213.44	213.74	212.58	212.7	212.35	213.12	214.25	209.16	214.28	215.25	209.06	212.76	213.36	212.18	212.59	214.49	211.24	213.82	213.36	210.4	209.8	210.95	209.74	211.61	210.89	211.19	213.58	212.09	213.09	211.34	212.43	211.22	209.55	212.29	211.74	212.94	212.61	214.14	214.52	211.33	213.4	212.95
209.41	212.13	211.2	212.16	211.29	210.9	213.07	211.49	210.12	210.86	210.62	214.64	210.69	212.03	216.25	214.34	212.65	208.85	210.79	211.39	210.91	211.75	211.44	210.46	209.79	211.91	211.85	210.62	212.4	212.01	212.25	212.11	212.11	210.68	211.5	210.7	212.45	211.91	211.74	210.34	214.57	210.57	212.2	210.53	211.31	209.98	210.48	211.76	212.04	210.3
205.39	205.49	205.08	206.82	203.08	202.77	204.01	205.56	204.02	202.95	205.38	203.89	203.82	203.72	201.9	203.65	202.15	203.77	202.63	204.23	205.77	202.91	205.94	204.3	205.64	203.98	203.57	202.63	202.58	204.64	202.87	204.35	202.84	204.5	202.61	203.98	203.43	204.6	203.57	204.71	206.04	204.48	203.12	204.23	205.25	204.28	202.85	204.02	201.54	204.17
201.78	200.61	199.52	199.26	198.67	198.59	200.68	200.92	200.18	198.72	197.29	200.2	200.26	198.34	200.12	199.44	198.67	199.25	199.35	200.62	200.53	198.63	200.59	200.77	199.71	199.09	197.8	197.38	199.43	199.06	198.72	199.17	198.3	198.89	197.82	200.98	198.74	200.23	199.87	199.57	200.59	200.93	199.11	196.73	199.72	199.7	200.17	198.33	201.61	199.64
208.05	206.39	207.81	207.89	207.27	207.91	208.08	207.39	208.77	205.86	207.54	207.35	207.46	206.84	208.71	208.13	206.08	206.55	207.69	206.89	207.23	205.96	206.47	208.81	207.25	210.58	209.51	206.73	209.01	208.44	207.26	205.22	209.98	208.44	208.31	207.02	207.02	207.32	206.9	207.61	208.69	209.38	208.35	206.96	205.75	205.55	208.25	204.51	207.31	208.54
204.9	202.9	206.8	203.37	202.2	203.76	202.55	201.49	203.84	202.84	205.31	201.25	204.12	203.01	204.48	204.44	206.33	201.95	205.48	203.88	205.53	204.3	203.08	202.67	204.24	203.69	202.8	204.73	205.07	203.17	201.62	204.06	203.83	202.11	204.01	203.92	204.02	203.23	203.78	206.3	206.11	204.21	203.52	202.74	203.74	202.93	203.51	204.61	202.78	202.68
208.53	208.55	207.08	208.3	209.24	208.26	209.35	207.94	207.39	208.44	208.04	208.21	210.96	206.51	207	209.31	208.76	208.52	206.67	208.37	208.85	209.13	210.29	208.49	208.79	209.65	208.22	208.12	208.14	210.53	208.61	209.81	207.5	207.52	210.32	208.75	210.29	207.4	209.88	210.67	208.69	204.67	207.5	207.92	208.79	207.45	207.96	208.13	206.66	213.13
210.24	212.96	214.79	215.17	212.96	212.76	213.07	212.95	212.77	213.61	214.85	211.92	214.02	214.31	213.34	214.08	212.08	213.78	213.23	213.81	212.13	214.36	215.2	214.54	214.24	213.06	214.12	212.7	214.55	214.61	214.38	213.67	214.19	213.9	213.64	212.68	211.99	215.57	212.86	212.43	214.35	214.17	214.19	214.82	216.01	216.21	214.57	214.19	216.21	216.04
209.7	209.39	210.89	211.49	209.74	209.23	208.38	209.08	206.24	209.62	210.9	211.53	209.6	210.28	208.86	209.65	210.51	209.78	212.98	210.57	209.83	208.6	210.4	210.59	209.49	209.63	210.63	208.56	210.46	209.54	210.2	210.52	211.22	209.49	210.56	208.89	207.85	205.97	211.84	210.04	208.27	212.73	208.36	209.16	209.56	206.26	208.32	210.92	209.44	209.9
209.39	210.68	207.97	209.87	207.79	207.47	210.65	207.93	210.99	208.46	208.22	209.34	208.3	209.64	208.8	208.37	209.56	208.25	208.59	209.93	207.93	212.08	208.52	209.64	206.47	208.47	209.64	209.07	209.11	208.13	206.46	207.69	208.6	206.46	209.49	209.4	207.75	207.08	205.81	210.55	207.22	208.35	207.2	207.92	209.39	206.99	208.83	208.89	207.92	210.02
212.32	210.49	210.68	212.45	210.85	210.37	212.63	212.9	210.51	210.71	212.4	213.38	215.68	212.44	210.9	212.02	212.74	211.92	211.97	211.78	213	210.38	210.05	211.61	211.76	212.33	211.67	210.09	211.39	210.68	212.99	213.15	212.76	212.48	212.9	214.09	213.91	210.58	212.04	212.37	211.52	212.71	211.33	213.55	210.46	211.66	212.07	212.65	214.02	212.05
211.2	209.01	206.9	208.22	206.01	208.22	207.83	208.74	208.75	208.11	208.16	209.54	208.46	208.83	210.92	207.97	208.88	208.68	209.05	207.46	208.8	206.51	208.84	210.8	210.48	207.91	208.46	206.96	207.42	207.8	209.22	207.89	209.02	209.37	207.53	209.13	209.29	208.66	208.09	211.56	207.81	209.44	209.17	209.94	207.89	208.95	209.96	209.08	208.69	208.01
210.27	209.79	209.44	207.25	209.06	209.1	209.9	210.41	209.52	206.51	208.6	208.79	208.17	210.16	210.33	209.7	209.61	207.94	208.17	211.43	208.78	208.88	208.9	211.05	206.94	209.96	206.84	209.86	208.8	208.3	208.14	206.99	207.08	206.63	206.98	208.27	208.76	208.24	209.46	208.29	208.79	207.82	209.66	208.05	208.19	207.77	210.93	208.57	208.21	209.54
202.26	198.78	199.01	200.18	199.66	197.09	201.09	199.76	199.54	199.07	199.25	201.75	199.55	195.96	199.51	198.65	200.68	197.08	198.84	199.15	199.38	199.96	199.16	200.24	200.71	199.89	199.3	198.8	200.26	198.61	199.09	199.17	198.01	202.55	199.1	197.8	198.91	199.79	201.32	196.05	198.11	199.19	200.05	201.76	198.23	197.9	200.66	197.89	200.51	199.82
212.01	211.19	212.13	212.63	209.78	211.14	213.26	212.85	213.46	212.93	211.05	213.3	211.43	211.96	213.23	210.9	212.97	209.98	211.09	211.63	211.59	210.36	210.96	210.96	212.38	211.63	214.22	209.85	210.64	210.91	214.65	209.7	211.43	209.23	211.63	211.91	209.21	212.46	208.52	210.16	211.49	213.99	211.75	211.1	213.85	212.07	212.62	211.68	211.85	208.84
208.29	209.04	207.39	209.11	207.88	208.76	205.74	211.28	207.13	209.16	207.42	212.32	210.15	209.72	209.06	211.5	208.07	206.4	210.3	207.74	207.66	207.78	208.01	209.16	207.31	206.55	209.07	206.99	208.74	207.93	207.62	210.04	207.21	208.07	208.19	209.97	208.68	207.48	209.62	208.73	207.34	207.48	207.98	206.67	207.33	209.58	210.3	207.8	207.9	209.3
202.51	203.72	200.86	201.49	201.66	202.09	201.45	203.02	203.87	203.84	203.95	205.14	202.92	204.73	202.7	204.57	202.94	203.88	204.73	203.89	202.71	201.47	203.84	202.29	203.13	203.85	203.55	202.99	202.39	202.36	201.87	203.45	202.61	203.25	204.19	202.98	203.26	204.25	202.54	202.15	203.61	202.61	203.58	204.23	203.48	203.21	201.32	202.87	204.53	202.15
207.44	206.48	208.51	205.55	207.83	206.12	206.41	209.62	208.07	206.01	207.99	208.35	205.39	209.02	208.18	207.72	207.81	208.22	206.27	206.48	207.59	209.6	208.1	207.91	211.33	206.45	209.59	206.64	204.53	208.74	206.98	209.62	207.71	206	206.8	208.62	208.46	208.12	208.5	207.3	206.56	208.3	209.26	206.62	207.36	208	209.01	208.58	209.19	208.93
211.87	212.61	212.46	211.77	211.22	214.44	210.35	212.69	211.85	213.69	210.72	210.3	214.74	211.34	212.22	212.68	212.27	213.15	210.59	210.64	209.39	210.21	213.33	211.47	212.95	212.22	211.53	211.45	211.13	212.71	212.74	210.14	210.89	213.98	211.87	209.87	212.48	211.62	212.55	211.15	212.7	210.81	211.74	211.95	213.47	211.12	212.74	211.08	210.38	214.63
205.2	205	203.05	203.77	204.91	207.42	205.55	205.98	204.52	205.83	206	205.16	205.87	206.56	205.48	205.06	204.18	205.85	204.04	203.86	205.73	206.69	206.26	203.67	204.27	204.61	205.03	203.99	206.27	205.27	204.2	202.15	203.01	205.34	206.2	203.72	205.06	203.57	205.66	204.99	205.93	204.21	204.87	203.74	205.05	205.88	206.69	205.23	205.43	203.99
209	208.16	207.55	210.59	209.62	208.32	210.12	205.5	211.34	208.62	208.11	208.53	206.24	208.34	209.29	210.29	209.31	210.21	208.79	210.97	208.42	208.8	207.7	210.02	208.54	208.35	206.29	212.16	209.47	207.56	208.11	210.37	208.39	210.95	208.6	208.61	206.2	209.18	209.82	208.61	208.79	208.62	211.82	206.77	209.75	206.56	210.13	210.2	207.73	206.68
208.79	209.7	210.39	208.4	209.34	209.86	208.68	208.26	206.66	209.87	206.93	207.13	206.12	208.4	207.66	208.42	209.38	209.47	207.82	209.6	208.04	208.27	208.54	208.15	209.1	207.22	208.5	207.86	207.3	207.08	209.12	208.33	209.36	209.26	207.39	209	209.81	207.83	206.28	209.07	209.7	208.11	205.29	206.8	207.62	207.52	210.4	207.06	208.05	208.89
203.64	203.53	202.78	203.81	203.35	204.1	204.02	200.67	204.54	202.36	204.21	203.54	203.4	201.38	202.66	201.99	201.86	202.32	201.56	203.36	201.26	200.77	201.56	202.56	202.39	204.97	202.72	202.36	200.94	203.49	200.3	201.95	203.67	201.53	203.55	203.1	200.59	202.4	204.12	201.7	199.72	201.33	204.55	202.1	202.62	202.77	201.25	201.89	202.46	204.3
211.13	211.54	210.75	211.99	211.35	211.81	211.18	210.37	212.75	210.59	212.56	213.21	211.66	212.1	212.46	210.82	211.75	215.14	211.92	213.66	212.79	212.51	212.41	210.08	212.17	213.7	212.99	212.4	212.14	213.7	211.42	212.41	210.34	213.47	212.07	212.71	213.19	212.66	214.12	211.02	209.62	212.44	211.76	212.26	211.91	211.81	213.55	212.66	212.13	213.72
217.5	215.92	218.21	217.27	220.43	217.49	218.44	217.34	217.19	218.93	216.79	219.81	216.49	218.59	216.17	218.89	217.71	214.86	217.87	217.27	218.75	216.63	217.84	218.83	218.37	216.59	218.31	218.8	217.48	217.07	215.79	216.61	216.71	218.39	218.53	218.52	219.12	217.99	216.56	216.71	216.09	217.54	218.46	216.76	216.78	217.14	218.61	218.4	217.78	216.91
215.82	215.55	216.43	218.93	217.02	218.57	214.59	216.82	216.05	215.6	216.21	216.58	216.17	215.72	215.27	218.09	217.61	217.58	217.17	214.66	215.63	216.5	218.21	216.43	215.7	212.77	215.75	218.49	217.71	217.05	216.1	214.27	217.01	215.4	215.3	217.35	215.99	216.1	216.21	217.13	217.66	217.38	219.51	218.32	216.1	216.37	217.23	215.22	216.44	217.28
203.07	206.64	203.7	207.19	204.25	205.85	206.52	203.64	204.85	202.15	204.06	205.77	204.17	204.69	204.99	205.51	205.04	202.71	205.46	204.31	202.59	207.9	202.61	203.85	204.15	204.35	204.22	205.05	204.06	204.84	205.45	204.18	205.89	203.64	205.32	205.31	206.4	205.19	205.28	204.54	205.06	205.35	205.58	205.85	207.24	205.36	206.91	204.11	202.93	205.13
217.99	218.17	217.13	215.8	217.48	216.83	218.37	215.59	216.47	217.66	216.44	216.02	217.51	219.51	218.54	219.21	217.82	218.57	218.71	217.18	215.86	217.81	217.69	217.82	217.57	217.37	217.99	218.45	216.82	214.22	218.96	217	217.51	217.45	218.72	219.66	217.63	217.34	218.98	216.93	216.45	217.95	218.39	216.38	220.54	217.73	217.19	219.12	219.07	217.14
209.72	209.73	210.49	211.97	209.36	207.33	210.81	208.64	206.66	206.54	210.83	207.96	207.68	208.06	208.92	208.85	208.05	209.73	208.4	209.34	205.79	208.4	210.34	207.87	206.58	208.61	210.6	207.81	209.72	208.63	207.7	206.59	211.6	209.48	208.43	209.03	209.58	206.8	207.54	208.35	209.99	207.85	208.84	207.21	210.31	206.62	206.83	207.45	209.57	208.94
217.41	216.75	214.68	218.39	218.51	217.1	219.03	217.91	218.77	216.94	218.93	216.49	217.84	217.97	218.6	215.7	218.31	219.25	218.79	217.88	219.84	217.34	214.58	217.09	217.48	218	217.57	219.02	219.96	215.01	217.21	217.7	218.54	217.04	216.61	221.73	219.24	219.75	215.65	217.76	215.87	218.43	216.36	219.49	219.73	220.32	218.53	216.9	218.16	218.92
217.78	216.18	216.59	216.93	215.59	218.64	217.75	215.78	219.81	216.15	217.48	216.57	217.59	216.45	217.76	220	216.73	217.64	217.58	218.09	217.41	218.17	216.92	215.34	215.92	216.76	216.25	216.38	219.02	216.97	216.58	216.17	218	217.78	214.41	216.32	217.06	216.25	216.88	215.46	215.53	216.64	215.39	215.81	217.07	217.8	216.75	217.05	216.22	218.29
205.97	205.49	203.87	206.03	201.58	204.1	205.79	205.86	203.57	204.53	206.25	202.68	204.81	204.78	204.08	205.11	204.45	208.22	204.17	202.92	201.54	206.49	203.74	204.92	203.86	205.55	204	208.02	206.26	203.1	203.24	207.61	204.27	205.6	206.84	204.4	205.38	204.83	206.71	206.86	203.72	203.42	204.32	205.5	203.89	207.39	203.09	203.99	205.29	204.54
205.27	204.65	204.08	206	205.6	205.87	203.84	204.47	205.73	206.27	203.27	203.37	203.46	203.46	204.02	205.13	203.29	203.02	203.59	202.72	206.55	205.59	205.27	204.33	203.16	204.74	203.91	205.95	206.59	205.28	203.69	205.16	204.5	203.28	206.91	204.51	203.6	205.23	203.39	206.32	204.33	205.55	204.85	203.78	204.04	206.25	202.48	206.42	204.81	205
210.28	210.25	209.47	208.96	212.22	211.15	210.6	209.74	210.51	211.12	213.21	211.32	214.37	211.08	208.94	213.05	211.67	210.65	211.16	214.89	211.58	211.94	212.99	211.29	212.72	212.43	214.06	211.13	209.88	211.77	213.36	214.36	211.61	212.79	210.73	207.7	210.94	211.69	212.14	211.15	212.09	211.74	210.57	209.99	209.7	211.68	210.8	211.21	213.23	213.09
206.95	202.73	201.53	203.52	199.14	201.15	201.52	202.96	204.04	200.87	204.14	201.48	202.86	202.48	202.15	202.67	199.44	202.64	202.79	203.8	203.8	202.4	202.89	202.99	204.15	201.99	202.31	203.17	203.69	200.71	202.25	204.52	203.82	202.66	201.65	200.69	202.19	203.26	202.01	201.06	202.22	202.16	202	201.85	203.85	200.74	202.08	202.86	200.93	202.31
207.74	209.11	207.21	205.42	206.48	208.55	206.97	208.67	207.88	208.98	205.35	206.22	208.44	209.53	208.21	206.49	207.13	207.01	205.89	206.85	207.71	207.54	205.96	207.54	204.96	210.03	205.43	206.08	208.7	207.24	207.22	207.68	207.67	208.01	206.22	208.33	207.74	207.65	205.66	206.05	205.8	207.02	206.69	206.43	209.1	207.1	209.9	207.59	208.52	205.08
199.38	201.31	198.42	201.57	200.7	201.2	199.72	200.18	199.62	200.36	199.08	199.82	199.19	199.49	202.4	202.54	200.51	200.43	199.92	198.27	200.03	201.98	199.12	199.75	201.11	199.22	198.8	197.8	200.55	201.05	199.43	200.75	197.91	199.97	198.56	200.74	201.51	202.72	200.07	199.98	199.46	199.24	200.13	201.58	200.13	199.81	200.44	198.57	199.01	198.58
209.8	208.9	208.11	210.3	210.11	209.98	210.24	209.5	211.37	208.44	210.39	207.65	208.5	208.7	210.31	209.54	208.14	207.59	212.22	211.69	211.37	210.67	211.31	207	209.06	211.52	209.62	210.84	207.04	208.64	211.15	209.92	209.48	209.85	209.03	209.26	211.32	207.02	207.95	209.19	208.97	208.33	209.16	208.37	209.27	210.46	209.81	208	208.27	211.2
210.44	211.95	210.13	210.35	211.6	212.58	212.21	209.92	211.45	210.92	209.94	211.05	211.52	213.06	211	210.97	215.93	212.19	208.85	211.45	213.45	210.51	211.73	209.54	211.86	211.46	212.31	211.35	210.31	215.64	212.83	210.99	210.74	212.81	209.67	212.91	210.71	211	210.64	213.97	210.16	211.84	209.73	210.43	210.78	212.23	213.24	209.74	212.94	209.25
198.14	197.86	197.46	199.61	199.89	198.76	197.85	200.36	198.65	197.67	197.92	197.12	196.39	198.46	198.41	197.25	196.6	198.04	199.66	197.42	198.66	198.6	198.58	199.45	197.71	199.51	199.06	198.59	197.36	196.75	196.63	199.34	199.49	201.13	198.5	199.31	198.66	196.8	198.75	199.49	198.87	198.71	198.41	199.07	199.13	198.57	200.61	198.96	199.36	196.78
211.95	209.64	211.19	211.17	210.9	211.71	210.17	209.85	212.79	212.99	209.94	213.08	212.47	212.95	212.66	212.8	211.76	212.93	210.82	210.73	210.22	211.7	212.61	210.88	212.45	210.94	210.94	211.2	214	210.21	210.23	210.11	210.59	211.88	213.65	211.42	210.88	212.05	211.79	210.19	211.86	209.2	211.98	210.44	211.28	211.02	213.22	211.39	212.14	213.34
206.56	208.53	207.84	209.03	206.69	211.81	208.17	206.47	207.53	207.37	208.86	204.26	207.68	204.82	206.88	208.26	208.94	207.18	208.64	208.54	207.66	207.97	208.21	207.42	206.86	207.71	206.72	208.9	207.07	207.43	206.67	207.25	206.01	206.78	208.73	206.85	206.9	209.66	207.61	207.56	206.45	209.34	207.98	205.25	210.54	207.93	207.07	208.77	208.37	208.3
199.76	202.48	199.37	200.63	202.04	197.96	199.57	199.9	200.74	200.4	199.54	201.06	201.2	200.3	197.79	198.98	198.43	199.03	202.24	199.27	199.32	199.77	199.35	200.52	199.81	202.04	199.3	200.43	198.61	200.3	199.67	201.41	202.06	201.69	198.65	200.91	196.98	199.88	199.69	200.68	199.41	201.93	200.11	200.17	199.45	200.59	200.63	199.59	201.78	199.18
204.08	202.23	205.37	205.1	203.17	202.71	205.38	203.36	203.68	204.2	206.67	205.72	203.99	202.28	204.13	202.65	203.06	202.34	202.4	203.03	203.19	204.09	206.52	205.25	202.98	204.6	203.27	204.53	203.95	205.23	203.92	203.99	205.3	204.81	203.91	205.3	202.16	203.33	203.02	202.44	204.09	202.46	202.41	204.16	206.4	203.05	204.46	202.93	201.97	205.03
199.92	197.41	196.95	198.86	199.99	198.96	198.27	197.2	197.46	198.42	197.3	198.58	200.23	199.19	196.99	197.18	196.87	198.98	200.22	199.05	196.77	198.92	197.7	197.56	197.99	195.42	195.37	197.04	194.6	198.91	197.9	200.84	197.73	198.49	197.78	197.28	197.23	197.29	197.05	196.72	197.41	199.9	198.18	198.45	197.22	198.19	198.26	197.4	195.56	197.33
212.58	209.93	210.75	209.94	210.91	211.62	213.1	210.55	212.07	211.33	210.5	210.34	211.03	213.68	211.08	210.97	213.52	212.47	212.78	212.02	210.95	210.37	212.49	211.67	211.45	213.12	211.43	214.11	212.31	211.48	213.04	210.07	211.37	209.44	212.9	211.8	213.91	213.92	212.9	211.06	212.4	213.23	211.81	210.78	211.15	211.96	212.05	211.51	211.6	210.59
207.76	210.21	208.65	208.78	208.08	209.45	208.5	210.67	208.75	206.15	211.85	210.48	209.63	207.16	208.22	209.7	207.01	206.64	208.09	207.3	208.91	207.23	208.74	207.67	207.13	209.24	208.3	207.57	207	210.69	206.64	207.28	205.93	209.68	207.03	207.37	207.29	209.25	209.47	211.67	210.28	209.07	207.05	208.08	209.2	209.72	207.18	210.37	207.12	208.17
210.59	212.7	213.18	211.25	213.47	211.73	211.61	212.81	213.3	210.84	211.48	211.73	212.38	213.49	213.56	209.39	209.6	209.11	212.23	212.32	210	211.73	212.96	212.55	211.45	213.15	211.4	212.16	210.05	213.16	210.56	212.27	211.63	211.02	212.87	212.45	211.82	209.83	211.87	212.88	211.24	211.37	210.43	212.86	211.51	210.81	212.46	212.2	211.35	210.16
197.73	196.73	197.15	197.68	197.33	197.37	199.15	196.67	197.79	198.68	198.31	198.82	197.41	197.74	198.51	198.48	196.13	197.5	197.73	196.61	198.13	197.45	197.53	199.01	199.42	199.45	197.12	197.23	199.71	199.88	196.74	198.64	198.67	200.21	197.36	196.78	200.34	198.52	197.28	195.83	196.64	198.94	196.07	196.84	199.26	198.27	197.6	198.59	197.72	199.06
199.04	200.09	198.77	200.16	201.17	199.66	199.55	200.51	201.01	198.96	199.58	199.96	200.99	201.1	200.22	200.55	200.83	199.53	203.32	199.27	202.92	198.77	201.25	199.3	203.01	202.93	199.73	201.73	199.55	200.52	202.49	199.67	200.07	202.06	199.89	200.76	197.99	200.09	201.55	199.38	197.36	200.59	200.31	199.45	200.88	200.08	200.92	199.62	200.7	200.65
218.1	217.14	216.69	216.79	216.52	217.61	216.56	216.91	217.34	217.94	217.85	220.36	217.91	217.79	216.88	217.34	216.78	217.04	215.8	215.52	216.7	218.6	219.75	214.4	217.39	216.72	217.01	217.31	216.92	215.88	219.22	220.16	216.19	217.61	215.93	214.74	216.83	214.25	218.64	216.24	216.41	214.46	217.65	216.62	217.93	218.31	217.37	218.39	215.91	215.81
207.51	210.08	207.91	206.69	210.89	208.41	209.25	205.38	208.25	206.45	207.95	206.69	211.53	207.17	209.02	207.11	208.42	209	207.8	208.75	210.4	209.36	207.92	210.34	208.06	208.85	209.23	209.22	206	207.85	207.5	210.15	210.21	208.74	211.51	207.59	208.26	208.75	210.77	210.13	209.12	208.36	206.53	209.68	207.27	206.95	207.49	210.32	207.22	208.71
207.46	208.63	209.54	207.17	209.62	207.95	206.94	206.85	209.88	204.93	207.73	208.73	207.92	207.14	210.18	206.6	206.2	207.37	207.74	208.01	209.97	206.91	206.52	207.29	206.15	207.29	207.68	207.22	209.47	208.09	206.89	207.34	205.99	207.63	204.56	208.47	207.9	208.38	206.3	205.95	208.68	207.9	208.04	205.42	208.32	207.11	207.81	208.33	208.16	204.68
211.62	209.66	211.56	213.4	211.31	211.17	213.85	209.83	210.67	210.64	212.38	213.3	212.69	209.39	213.04	212.42	211.37	211.48	211.29	213.1	213.14	211.74	210.6	209.8	212.49	211.4	212.6	212.41	210.28	211.34	210.43	212.37	212.96	210.96	211.25	209.04	212.46	209.94	212.52	211.58	208.93	211.96	212.49	212.12	211.78	212.89	211.66	211.19	211.55	211.98
208.77	206.62	206.76	207.42	208.81	207.92	208.64	207.36	209.37	208.95	205.94	207.22	206.17	208.3	206.83	209.27	206.04	205.76	206.51	207.14	207.23	209.19	207.37	207.7	208.8	208.38	208.12	206.61	209.9	207.88	207.23	207.87	210.67	206.93	207.34	208	207.38	208.09	206.57	207.17	207.93	207.11	208.77	207.88	208.61	209.93	208.33	208.76	205.95	210.16
209.33	212.18	210.35	209.32	207.81	210.49	210.66	208.46	209.3	209.85	206.09	209.35	208.73	208.43	210.45	207.68	210.28	207.47	209.01	208.03	210.35	209.56	211.12	210.6	209.8	211.21	208.92	210.69	207.91	210.69	210.09	209.99	211.6	209.72	211.95	210.29	213.12	207.26	208.49	206.28	210.1	209.13	209.75	210.18	211.58	211.64	210.46	211.71	211.89	212.05
197.42	198.24	193.51	200.27	196.8	195.29	196.5	198.73	197.69	197.18	198.78	197.21	197.94	197.83	198.73	196.57	199.76	199.26	196.8	198.51	197.63	197.98	200.26	196.36	201.04	197.8	200.35	196.81	199.73	196.04	196.63	197.35	199.38	198.33	197.93	199.32	197.2	197.82	197.07	198.87	198.37	197.46	197.65	196.14	194.86	199.38	197.81	196.22	197.95	200.37
208.8	207.87	208.83	208.04	210.09	208.81	208.23	207.3	207.78	210.01	207.96	208.37	207.38	208.42	208.6	208.78	207.92	209.18	208.98	206.25	208.18	211.21	207.87	208.29	207.05	209.64	208.75	209.25	207.17	208.76	208.47	209.13	208.21	210.94	208.85	208.91	209.99	208.5	208.07	208.1	207.02	208.96	207.85	207.46	208.7	208.4	209.53	207.82	205.97	208.49
202.27	204.06	203.06	203.53	203.53	202.71	201.56	202.47	201.67	202.13	202.38	201.82	201.63	202.93	203.28	202.43	201.47	202.38	204.27	206.12	204.44	202.91	203.68	199.95	203.63	200.97	200.36	203.37	203.44	201.23	203.53	201.24	201.77	203.07	203.49	201.52	200.71	200.84	204.39	200.83	202.02	203.98	201.21	203.21	202.21	201.57	203.33	201.24	203.98	203.56
208.01	207.93	209.25	206.66	208.99	208.07	211.1	210.48	208.85	210.71	208.98	209.58	209.25	208.4	207.62	208.95	209.75	209.34	207.33	210.1	207.46	207.54	208.93	209.4	208.47	210.94	206.15	208.52	207.42	210.07	206.37	211.46	211.77	206.33	208.56	209.57	211.72	209	211.85	206.81	210.48	207.54	207.02	208.67	208.58	208.43	210.61	207.89	206.51	208.31
204.36	200.87	203.2	202.73	204.61	204.01	200.97	202.96	202.41	202.74	202.18	201.36	203.1	201.05	202.78	200	204.15	204.34	204.35	202.13	199.12	202.99	202.09	201.03	202.97	201.36	201.07	203.06	201.39	204.2	203.05	201	203.72	202.05	201.39	200.49	202.59	203.4	200.21	202.14	200.78	203.25	202.65	201.1	202.75	200.71	199.39	202.26	204.75	205.52
208.61	207.53	210.08	208.43	209.82	209	207.76	210.98	208.64	210.08	208	209.48	208.95	207.48	209.93	208.38	207.8	208.5	209.83	209.06	207.55	209.2	209.88	208.41	209.16	209.72	210.54	209.02	208.06	208.36	210.67	208.58	208.11	208.62	208.69	208.48	210.82	206.77	205.89	208.69	207.06	207.65	210.63	209.69	207.89	206.96	206.63	210.24	209.36	206.74
203.46	201.95	202.53	204.34	204.61	202.69	205.36	201.81	204.3	204.51	204.2	204.03	202.65	203.53	206.14	204.21	202.41	204.19	202.99	202.55	202.72	202.89	202.98	202.21	203.3	203.05	205.7	202.94	203.22	201.75	204.17	201.49	204.28	200.31	206.23	203.11	202.64	205.68	202.55	200.86	204.74	203.12	202.87	204.55	205.56	204.87	204.09	205.44	203.82	204.11
206.98	207.84	204.95	208.33	206.42	209.3	206.05	209.02	207.92	207.31	209.69	206.66	207.36	207.85	208.63	210.28	209.47	209.27	210.71	209.29	207.66	207	207.79	204.72	208	207.04	207.85	207.22	206.37	206.87	207.84	208.26	207.63	206.73	206.07	208.77	207.75	206.99	207.14	207.98	205.99	207.13	206.33	207.97	207.81	207.82	209.63	206.41	207.19	208.87
207.14	209.14	209.06	206.97	207.48	208.49	208.33	211.19	208.92	207.93	208.01	208.61	207.97	207.99	207.85	206.04	206.02	206.13	209.5	208.6	208.49	209.97	209.17	207.95	206.58	206.36	206.99	206.12	206.4	209.23	209.82	208.2	209.56	207.14	205.22	209.41	208.14	206.72	205.99	210.61	209.04	208.52	208.27	207.09	207.64	208.56	207.62	209.53	207.33	208.08
207.44	209.94	210.75	207.31	211.02	206.24	208.14	210.43	209.14	209.79	208.28	206.52	208.49	210.37	209.44	209.84	207.69	210.43	208.82	207.29	209.24	207.61	210.29	208.25	208.94	209.45	210.08	208.44	209.57	210.55	206.95	209.37	207.11	206.52	210.61	207.67	207.44	208.64	208.54	208.99	209.94	209.08	209.63	210.55	206.89	208.85	208.4	208.73	209.72	210.09
209.47	209.92	208.77	207.09	209.91	208.33	210.88	207.7	208.75	209.25	207.97	210.4	207.63	211.38	207.49	208.2	208.64	208.72	210.6	207.94	210.13	207.96	206.49	207.86	207.69	210.36	206.89	209.22	207.95	207.39	209.19	207.64	208.94	210.29	206.87	208.97	208.72	209.73	206.48	207.09	208.7	208.78	208.99	209.04	209.03	208.9	207.58	206.69	206.1	207.78
210.4	212.34	212.24	212.08	214.76	213.04	213.86	213.02	211.82	211.03	211.24	212.24	212.52	211.93	214.21	211.93	212.47	212.19	213.28	212.05	211.92	213.11	211.57	212.27	213.82	212.8	213.45	211.33	211.88	211.63	210.32	210.77	211.81	212.89	210.47	211.1	211.15	211.94	210.5	212.87	212.8	210.98	208.98	210.77	210.67	211.53	213.27	213.22	214.15	211.52
211.48	212.56	209.11	212.65	212.48	209.81	208.91	213.04	211.74	211.85	211.61	211.38	211.92	211.1	211.25	212.19	211.57	212.28	214.66	211.26	213.34	210.77	212.83	213.39	211.29	212.25	209.4	212.72	211.26	213.38	211.85	211.98	212.42	211.97	209.67	212.29	209.65	211.87	211.43	213.08	211.67	209.38	212.55	211.2	211.62	213.94	212.09	210.77	211.03	210.76
216.42	216.35	220.24	214.2	214.82	216.48	217.37	220.28	217.66	216.7	217.82	216.41	216.51	216	217.01	218.61	215.59	217.19	217.04	217.53	217.82	219.52	216.51	216.65	217.39	217.52	218.63	218.18	217.63	215.89	215	215.7	215.78	216.44	214.64	217.03	219.15	215.78	218.29	217.95	217.62	218.65	217.46	217.05	217.14	218.66	217.35	216.59	215.48	217.86
200.87	202.62	206.08	201.96	201.62	203.68	201.88	202.85	202.7	204.05	204.73	202.23	201.62	203.81	203.4	203.48	204.82	202.71	204.2	201.66	203.91	200.99	203.44	204.39	204.04	203.98	202.29	201.76	201.07	201.28	200.91	203.37	201.64	203.61	201.71	204.73	200.24	201.56	201.28	202.88	203.95	201.73	202.3	201.09	201.51	203.4	201.63	202.69	201.6	201.84
209.68	210.13	208.38	208.49	208.2	209.44	210.03	210.42	209.29	208.26	208.15	211.13	206.95	208.69	207.45	208.45	207.09	209.81	207.14	209.03	208.04	206.54	206.68	207.7	208.23	211.02	210.58	209.45	207.92	207.16	209.63	210.64	210.83	206.39	206.53	210.33	210.75	208.69	207.6	208.07	209.4	210.09	209.02	210.03	209.67	207.91	209.93	208.76	207.88	207.2
202.28	203.72	201.32	203.11	203.43	202.04	203.87	205.04	202.62	203.33	204.94	201.33	202.14	204.16	205.08	203.53	204.15	201.72	203.72	202.56	204.15	205.05	203.27	204.98	205.75	202.6	204.44	202.28	204.62	204.42	203.2	204.93	204.62	204.6	205.7	205.44	204.95	204.41	204.5	204.87	204.55	203.47	204.06	203.62	204.92	204	202.79	202.62	204.95	205.76
202.16	201.12	202.36	201.62	200.62	200.57	203.25	201.56	199.82	201.64	200.27	200.03	200.19	203.1	201.83	200.48	200.66	200.74	201.4	200.88	201.99	200.55	201.84	201.48	201.15	202.36	200.38	198.52	200.81	202.44	203.88	201.65	199.98	201.56	202.22	200.46	202.79	201.35	203.96	201.5	200.55	202.2	202.9	201.35	201.78	199.92	199.92	201.17	200.23	202.81
208.2	206.1	209.24	207.72	207.86	208.51	207.43	207.5	206.13	208.41	207.47	208.85	207.87	207.16	209.38	207.96	207.45	208.59	208.22	209.31	208.28	209.31	208.69	209.17	209.23	207.07	206.63	208.26	205.12	208.35	208.98	206.93	208.78	207.32	206.46	207.98	206.38	207.78	207.2	206.59	209.39	206.87	207.99	210.55	208.99	209.65	207.28	208.74	205.54	207.79
209.5	208.2	210.85	211.71	210.05	208.49	209.65	209.31	210.16	211.41	207.07	210.85	209.4	208.43	208.05	209.74	209.71	208.99	209.76	209.32	209.4	208.56	209.27	209.05	210.17	207.82	208.8	208.47	209.9	209.83	208.97	212.22	211.42	206.67	208.6	207.54	208.48	210.57	210.07	211.33	209.86	208.58	208.7	210.37	210.52	209.92	210.13	208.89	208.3	211.16
217.37	219.36	216.32	215.88	218.25	217.24	217.71	217.57	218.94	220.77	216.59	216.17	218.02	215.78	220.04	218.64	216.3	217.37	217.78	219.44	217.3	217.47	217.95	216.91	218.03	217.82	217.53	218.87	218.76	218.14	216.27	218.2	217.49	217.55	220.44	217.47	216.87	220.22	216.95	219.11	216.98	218.05	219.38	219.13	218.41	217.08	218.2	218.83	217.35	217.61
208.74	207.08	208.54	207.03	207.23	208.01	209.68	208.66	208.42	208.12	207.4	206.58	209.8	207.26	208.82	208.72	208.27	205.42	210.34	207.96	206.17	205.97	207.37	207.15	208.44	208.39	206.5	207.14	207.37	208.42	207.53	208.42	207.24	206.93	207.69	206.15	206.11	206.88	206.06	207.39	208.98	205.81	207.71	207.75	210.44	206.97	207.22	208.8	208.4	209
212.45	212.87	212.54	211.88	213.45	211.82	211.11	211.57	212.11	212.71	211.21	211.9	211.67	211.4	214.32	212.88	210.05	212.9	211.43	211.17	208.98	212.15	213.97	211.79	213.98	211.71	211.57	213.72	211.73	211.5	213.52	210.13	214.46	211.71	211.9	211.08	211.01	212.41	213.53	215.07	211.48	215.17	211.92	214.97	212.9	211.73	215.76	210.55	212.64	211.68
208.26	208.78	208.3	208.02	210.02	209.2	211.34	209.8	209.2	207.94	208.76	207.95	208.77	209.94	208.12	207.63	209.22	207.77	207.57	207.34	210.56	208.13	208.91	207.86	207.96	209.11	208.54	210.88	208.24	207.34	210.48	207.15	206.91	207	208.42	204.88	206.71	208.82	210.32	207.64	207.36	210.16	208.95	207.89	209.5	207.42	208.67	208.94	206.39	208.75
212.41	211.9	215.44	212.48	210.77	212.14	213.51	211.92	211.95	213	210.64	214.47	211.7	211.73	210.67	211.11	212.5	211.23	211.7	214.44	213.52	209.15	212.27	212.7	213.6	209.84	214.11	212.73	212.45	213.65	213.18	213.3	212.2	212.6	213.86	212.19	211.51	212.83	214.25	210.92	211.49	212.61	211.38	213.66	212.31	214.24	212.65	212.72	210.82	211.48
207.96	210.46	210.87	209.09	210.67	208.65	207.25	207.35	208.22	208.16	208.61	209.25	208.17	209.5	209.33	211.02	208.41	208.52	208.43	205.6	207.58	207.93	208.67	209.02	208.67	208.46	211.04	208.41	209.28	208.7	208.44	208.75	208.68	208.51	208.72	209.5	208.08	209.42	209.07	210.56	208.47	206.35	209.37	208.34	206.78	208.64	209.52	209.18	209.38	209.84
204.64	204.42	205.02	203.44	202.65	201.69	200.66	202.14	203.84	201.62	201.98	205.99	202.98	202.55	203.27	204.35	201.65	203.72	203.11	205.03	205.01	202.57	204.79	204.4	203.72	202.24	201.98	203.86	204.04	203.93	203.63	205.19	203.66	206.01	202.57	204.6	203.35	201.93	204.22	203.6	203.64	201.98	201.87	202.99	203.83	205.37	204.79	204.06	203.23	203.55
207.33	208.84	206.25	206	207.87	208.61	208.29	206.82	207.38	206.59	205.6	207.3	209.14	209.27	209.26	206.66	206.76	207.49	208.42	206.73	208.77	207.65	206.8	209.55	206.1	205.63	207.93	207.42	207.42	209.02	208.91	207.18	207.24	208.46	209.94	208.75	205.68	206.21	208.74	209.7	207.37	208.58	208.04	206.9	207.91	206.28	207.58	208.85	206.63	209.68
211.33	214.32	211.84	210.52	211.29	212.28	209.99	210.61	211.3	211.7	210.44	210.44	211.54	211.33	210.66	212.61	212.05	210.46	211.57	210.45	211.66	212.29	211.86	210.41	210.18	209.98	210.66	212.44	213.31	211.67	210.55	210.57	213.18	210.89	211.75	209.04	210.48	211.93	214.06	211.61	212.13	212.13	209.51	211.44	212.12	213.65	210.61	210.88	210.47	210
200.88	204.43	204.71	202.54	202.98	203.07	203.63	203.73	202.95	204.75	203.87	202.97	203.82	204.41	202.83	202.98	205.06	204.61	204.99	202.81	201.72	203.57	203.5	203.93	204.05	201.13	203.93	203.47	203.53	203.43	203.58	205.53	204.88	203.19	201.46	203.54	203.36	205.37	204.33	201.92	203.9	202.87	200.4	205.01	205.49	201.19	201.89	200.86	205.03	203.97
208.18	209.13	207.06	207.17	208.21	210.55	208.44	208.74	208.3	207.43	206.66	205.97	207.61	209.87	209.03	210.05	207.27	209.45	207.2	207.53	208.27	207.98	209.26	206.8	207.66	206.78	209.88	210.1	209.07	205.44	209.12	211.76	207.24	207.26	208.26	207.6	207.91	207.66	207.56	207.27	208.39	206.53	206.78	204.91	205.89	209.78	206.69	209.2	205.7	208.36
201.75	203.09	204.44	205.32	203.51	206.43	202.77	203.59	205.45	204.13	204.84	204.19	202.78	203.72	202.36	203.67	202.28	202.81	203.85	204.03	203.22	205.09	204.6	204.99	204.22	202.48	202.82	203.76	203.52	203.3	202.5	204.53	204.09	203.85	202.49	201.98	202.25	205.55	204.25	203.02	206.07	204.55	203.6	202.46	202.12	202.94	202.78	203.74	205.02	203.36
208.34	208.45	209.03	208.51	210.33	209.44	208.05	207.25	209.6	207.98	207.93	206.97	209.32	209.25	210.14	208.12	208.47	210.01	209.41	209.98	210	211.09	210.16	209.31	209.71	210.55	206.54	209.04	209.73	206.93	208.03	207.45	207.89	210.08	208.93	207.97	209.97	208.37	207.06	209.01	207.29	211.85	207.03	210.27	207.12	208.77	207.28	207.73	208.52	210.6
208.79	208.99	209.28	209.05	206.54	210.29	207.67	208.4	207.11	209.2	206.93	206.67	207.21	207.52	207.96	207.06	210.84	208.71	212.17	207.95	207.94	209.14	207.97	208.38	207.32	207.98	206.9	207.33	206.45	210.11	208.37	209.07	208.03	210.25	207.74	209.07	207.58	207.72	208.5	206.83	206.43	207.34	208.25	207.8	207.81	208.91	208.4	208.36	208.35	209.35
210.11	213.25	210.83	213.5	211.05	210.91	212.32	213.87	212.43	210.28	211.54	212.71	211.91	213.29	213.56	213.37	212.33	213.32	210.33	213.22	212.43	212.62	212.76	211.21	212.97	210.69	213.5	211.34	213.8	210.93	212.59	211.85	212.52	210.96	212.21	210.97	211.47	212.39	209.01	213.81	212.3	211.23	209.48	210.59	211.96	210.56	209.29	209.16	210.91	212.13
210.01	207.13	208.85	208.64	208.08	209.77	208.53	212.02	209.31	210.2	209.24	207.25	207.51	207.08	208.62	207.63	210.38	209.29	205.36	207.28	208.15	209.22	207.42	208.14	210.18	209.06	207.29	209.81	208.12	208.33	208.57	208.19	208.15	208.3	208.99	209.22	207.78	208.8	207.39	210.26	206.96	208.91	208.82	207.77	208.94	208.91	210.53	208.48	207.46	208.28
209.35	209.64	210.54	209.59	209	207.53	208.77	210.06	206.56	208.59	208.32	206.94	208.8	208.64	208.77	209.05	209.51	208.01	209.1	208.43	206.56	208.69	207.3	208.28	212.05	209.65	209.95	208.95	209.18	209.89	210.65	209.68	208.25	208.64	209.57	207.64	208.65	209.29	209.74	208.74	209.46	207.32	210.49	206.83	209.5	207.5	209.86	208.57	210.94	208.72
198.65	197.1	199.44	199.64	197.31	200.92	199.14	196.24	199.63	199.4	196.72	199.97	198.64	198.72	199.7	198.55	198.54	196.68	199.03	196.42	196.9	195.06	200.45	197.72	197.43	197.58	195.5	198.87	199.89	200.43	195.45	199.54	197.16	198.22	197.85	196.72	197.47	198.04	198.17	197.64	199.15	198.85	198.87	198.27	195.9	197.78	198.1	198.7	198.44	197.7
205.84	208.86	205.44	205.14	204.3	206.73	207.61	203.67	209.61	205.28	205.39	204.11	205.95	206.94	206.83	205.22	206.22	205.17	206.18	204.75	206.26	206.04	205.92	204.85	205.98	206.27	204.64	205.71	205.47	203.47	206.29	205.48	205.54	206.45	206.71	205.06	205.89	206.51	205.18	206.56	205.77	207.17	202.14	206.2	205.64	204.88	208	208.03	203.96	208.26
218.52	217.05	216.86	218.81	214.72	216.43	217.52	213.8	217.77	217.74	215.47	217.82	218.49	216.85	218.61	218.01	218.24	216.58	214.63	214.57	216.86	216.08	217.04	216.29	213.12	215.73	216.41	218.81	217.45	218	219.07	218.52	216.74	215.72	218.58	218.34	220.24	216.63	215.86	218.91	217.14	217.99	215.21	217.48	217.75	216.18	216.83	217.29	215.53	216.17
207.25	206.67	206.32	207.79	205.82	207.11	207.35	207.18	206.44	206.7	205.77	205.99	206.57	206.38	209.12	205.91	205.77	209.09	207.08	206.05	209.18	208.43	207.7	206.18	207.86	206.58	208.28	206.74	207.65	207.87	208.62	208.38	208.3	209.26	207.32	210.27	206.9	209.42	208.31	206.98	207.99	207.58	208.29	209.1	209.16	209.06	208.18	205.52	204.96	207.49
205.42	204.42	204.09	205.33	203.6	205.71	206.44	202.29	202.83	205.35	205.66	206.05	205.3	205.1	206.4	201.54	202.52	203.77	204.6	206.15	204.34	202.99	205.18	204.63	205.82	205.41	205.31	202.16	206.97	203.25	206.01	203.2	205.06	201.8	205.52	205.03	206.4	205.98	203.14	205.56	205.57	206.18	204.91	204.57	203.73	204.55	206.03	202.71	203.14	203.44
203.34	205.1	202.57	203.84	202.85	204.12	204.36	206.26	201.65	202.69	202.07	202.38	202.3	203.95	204.14	202.57	204.14	202.67	206.06	202.86	205.01	205.3	204.42	204.04	205.82	202.88	204.49	204.46	204.14	203.51	204.25	202.42	203.26	202.41	205.43	203.64	203.97	205.36	201.58	207.07	204.27	206.03	206.2	205.56	203.94	202.82	202.24	203.26	204.63	203.56
206.59	211.01	207.03	207.71	205.34	208.46	206.28	208.82	209.35	206.86	210.62	210.18	209.29	206.99	208.61	206.8	208.34	209.23	206.86	207.91	205.4	207.02	209.17	207.73	205.09	208.77	206.32	206.56	207.13	207.76	207.13	208.3	203.75	207.73	208.54	208.26	209.57	206.33	206.93	208.59	205.3	208.02	210.03	206.09	209.41	207.52	206.98	208.3	206.57	208.22
205.55	207.21	207.79	207.65	207.07	208.57	203.89	207.15	206.7	205.92	207.94	206.8	206.76	203.58	203.63	204.09	205.28	205.02	207.33	205.99	207.62	207.01	208.06	205.95	201.91	208.3	207.17	206.73	207.25	206.32	207.35	205.94	206.42	207.83	207.66	207.17	207.99	204.97	206.35	207.13	207.44	206.56	206.96	206.21	205.95	205.6	205.46	205.69	204.76	207.78
202.84	200.98	200.41	200.8	198.5	202.65	201.29	198.93	201.27	200.34	197.74	200.63	200.34	199.47	199.35	199.59	198.09	201.56	202.26	201.47	199.06	200.33	198.8	199.69	198.66	200.72	199.5	201.86	199.99	200.39	202.07	199.84	200.62	200.19	202.38	200.06	198.92	199.78	199.19	199	197.44	199.65	201.73	201.52	201.65	202.51	200.04	201.36	202.15	200.55
219.88	218.08	216.98	219.08	217.17	217.4	218.93	217.06	216.41	217.16	216.82	219.29	217.21	217.27	217.76	217.59	219.16	219.32	217.84	218.36	215.46	216.03	217.8	219.56	219.23	216.44	217.98	217.68	217.29	217.56	217.52	215.94	216.86	219.84	216.4	217.67	217.07	214.54	220.23	217.93	216.3	219.13	217.02	217.38	222.45	216.8	215.63	217.23	217.71	218.95
217.26	216.78	219.28	217.38	215.98	219.59	217.08	215.71	216.63	218.32	216.89	215.96	216.01	217.54	215.67	218.65	216.24	216.62	217.74	218.03	216.69	218.16	217.45	216.73	217.52	219.01	218.93	217.16	214.8	217.05	214.49	217.59	217.75	216.99	216.23	216.69	218.01	217.78	216.27	216.64	217.31	217.37	217.4	218.46	217.85	216.6	219.87	215.24	219.08	215.74
202.9	202.64	201.41	201.25	204.91	203.08	202.15	203.45	201.78	201.98	202.28	203.41	202.27	202.29	201.86	203.07	203.17	201.21	202.76	204.64	201.9	202.49	205.02	202.28	202.8	200.73	203.11	204.16	202.21	201.22	206.68	202.65	200.85	203.77	200.66	199.81	206.26	199.39	200.83	202.26	198.41	201.86	199.94	201.12	202.21	204.33	204.04	200.37	206.3	201.67
212.16	211.1	210.57	210.26	210.62	210.95	212.83	209.74	210.85	212.12	211.79	212.96	211.45	212.03	211.71	213.61	212.1	210.74	212.79	213.33	213.52	210.74	212.65	214.29	211.65	211.09	212.63	213.21	212.77	211.83	209.65	212.31	213.46	209.57	210.74	210.32	212.32	212.56	211.63	212.28	210.99	210.72	209.51	212.16	210.72	209.94	210.48	210.97	212.64	210.86
201.39	197.58	201.36	202.35	198.96	200.97	200.44	199.28	200.42	199.5	201.53	199.69	200.64	201.08	198.78	199.09	199.62	199.54	200.07	199.55	201.44	200.53	199.76	201.13	201.78	198.23	202.29	200.67	198.46	199.92	201.52	198.03	201.04	199.58	200.22	200.36	198.33	200.33	202.03	198.47	201.4	199.72	199.89	199.98	197.45	200.15	201.51	200.4	201.34	198.91
210.74	211.65	212.09	210.76	211.66	210.46	210.76	209.05	211.01	212.24	212.12	213.16	212.84	213.98	211.74	213.06	210.22	212.9	214.07	213.22	214.12	211.91	212.93	211.42	214.43	212.65	211.17	210.68	213.78	214.16	211.14	214.16	213.74	212.4	212.7	213.7	211.12	213.61	211.68	210.85	214.55	213.62	211.51	212.81	211.94	211.72	213.69	214.31	210.4	213.02
218.04	220.51	216.5	216.41	216.77	217.12	217.57	219.13	218.61	219.27	218.21	216.78	219.42	216.19	218.79	216.69	219.53	216.58	217.64	216.36	216.37	220.34	218.16	217.29	218.64	216.99	218.19	219.91	216.17	217.32	219.31	217.32	218.98	217.55	217.89	218.77	216.66	218.97	217.55	216.61	218.15	216.18	216.24	215.88	215.27	216.76	216.27	216.34	215.17	217.39
201.6	201.67	204.47	201.54	202.07	203.1	203.06	201.11	201.58	202.64	201.26	199.16	203.15	203.45	200.87	200.09	204.93	205.45	202.35	201.87	203.72	200.11	200.93	201.54	202.99	200.33	201.11	202.92	202.32	200.67	202.57	203.67	200.54	202.02	200.75	202.04	202.52	201.33	203.08	202.71	202.26	201.73	205	202.54	202.64	202.31	203.09	200.9	203.07	202.75
197.44	195.39	193.76	195.34	196.01	194.65	196.25	197.16	195.33	193.69	194.63	195.31	196.67	195.38	195.15	193.74	195.75	195.6	195.2	194.65	195.95	193.87	193.89	195.48	195.23	194.81	195.41	192.44	194.78	194.17	196.81	194.37	195.54	194.13	193.52	194.04	195.05	195.69	194.31	196.19	198.36	194.59	196.58	193.71	194.71	195.17	196.01	196.29	196.84	195.78
211.61	212.67	213.19	211.72	212.77	211.76	211	211.34	211.84	211.62	209.99	211.09	209.49	210.29	209.7	212.65	212.19	210.82	211.09	211.87	211.74	214.22	212.08	211.76	211.54	210.64	210.36	211.79	211.44	212.23	213.63	212.22	212.51	213.12	213.1	213.19	210.29	211.33	211.62	211.07	210.49	211.72	211.81	209.68	210.09	211.05	209.89	211.69	210.98	212.11
199.9	201.57	199.89	201.46	199.37	200.62	197.25	201.61	201.71	198.76	198.38	200.07	201.84	202.34	199.56	201.22	198.9	200.43	200.17	198.79	200.38	201.01	202.8	200.38	199.68	201.33	197.49	200.72	199.94	201.29	202.68	199.46	201.42	201.93	202.12	201.7	199.13	199.25	201.16	200.44	198.06	199.64	201.6	201.47	198.48	198.45	201.39	198	199.48	198.73
217.8	218.59	218.89	217.46	218.87	216.8	217.83	216.49	215.42	219.24	216.81	218.73	217.06	219.35	216.84	216.37	217.56	219.47	217.68	218.4	216.98	217.3	217.31	220.62	218.45	216.94	218.4	218.2	216.7	216.87	216.96	217.64	216.55	217.35	218.34	219.12	216.44	219.37	220.38	217.54	219.11	218.11	216.97	217.72	218.08	219.76	215.34	218.05	219.55	217.5
204.17	205.36	206.85	206.62	205.32	206.67	208.96	203.24	205.75	207.52	206.23	206.26	208.91	204.97	207.92	205.76	205.92	208.29	206.01	208.25	207.92	207.15	206.08	204.41	207.54	205.48	205.74	206.23	206.83	205.15	208.21	205.46	205.99	206.67	207.26	206.36	204.8	204.97	204.66	205.3	205.89	204.64	208.23	205.85	205.21	207.79	206.73	208.01	205.96	205.63
213.79	210.66	210.43	211.54	209.59	211.33	210.05	211.07	211.69	209.9	211.47	209.15	210.71	212.63	211.37	213.14	209.5	210.5	211.41	212.2	212.34	211.36	211.71	212.97	211.07	210.78	213.57	210.45	212.74	208.79	211.39	210.39	213.26	211.79	211.65	211.6	210	210.03	210.51	212.12	212.27	213.19	213.04	211.84	211.23	212.67	211.67	215.42	211.35	212.88
206.9	207.2	205.09	209.59	208.48	208.38	209.3	209.62	208.24	206.19	209.95	209.33	208.21	208.17	207.25	205.85	209.12	208.7	209.44	207.92	207.43	208.81	207.65	208.93	206.82	208.25	208.08	207.61	207.18	209.2	209.96	208.75	207.59	206.36	208.62	210.72	209.03	208.54	207.93	206.56	207.88	209.78	207.88	207.77	206.52	208.78	209	208.08	208.07	208.9
217.11	217.81	216.87	217.22	217.84	216.46	219.44	218.85	218.09	219.42	216.62	218.26	216.8	216.45	215.79	216.19	217.36	219.35	218.2	218.15	219.21	217.43	217.77	217.97	216.25	215.39	219.51	215.98	215.47	217.73	217.81	217.02	216.74	219.33	215.87	220.59	217.06	218.3	218.2	215.79	217.21	218.09	214.67	217.81	216.81	217.87	218.91	217.09	217.13	216.13
218.38	215.92	215.98	216	216.79	216.82	216.76	215.37	216.15	215.84	217.31	217.83	216.48	216.92	216.8	218.44	218.98	217.91	217.68	215.49	216.07	217.12	217.57	217.64	218.91	217.69	217.75	216.7	218.23	214.87	217.25	217.89	216.2	218.86	218.65	219.43	217.18	218.48	214.74	217.28	216.84	218.77	216.51	218.76	217.18	218.85	219.08	217.34	217.28	217.43
204.2	202.48	203.58	201.84	204.57	205.2	204.24	204.74	205.25	203.18	205.61	203.06	204.18	203.42	203.07	202.93	201.65	203.29	204.96	202.91	204.41	204.14	203.46	201.21	205.05	203.01	204.49	202.01	204.07	204.11	201.88	202.14	205.66	202.08	203.05	202.41	204.77	203.27	205.89	202.92	202.57	201.37	203.87	203.72	205.14	204.92	202.19	200.73	204.49	202.93
199.78	200.22	201.92	199.5	203.67	199.45	200.48	198.95	199.72	199.6	201.25	200.81	199.86	200.59	201.01	198.66	201.18	200.07	198.6	199.99	199.96	204	200.19	198.56	198.7	201.87	199.69	199.17	200.1	200.53	199.38	199.8	199.56	200.54	199.44	200.77	199.62	201.43	203.3	199.85	199.29	200.51	197.68	201.13	200.52	198.98	200.13	199.86	198.75	199.4
210.87	211	212.48	212.32	211.09	212.06	212.24	211.97	211.88	212.75	211.9	212.82	210.77	213.35	211.79	211.89	213.68	211.81	213.41	215.33	211.16	212.85	211.25	211.88	213.33	210.89	209.96	211.52	210.79	213.01	214.24	213.08	212.26	212.83	213.62	210.68	212.12	212.4	215.18	210.32	212.87	211.26	213.39	211.59	213.51	213.26	213.18	212.22	213.73	211.75
205.47	209.4	209.34	207.8	211.14	208.19	209.35	209.43	209.3	209.79	211.06	211.45	207.37	207.83	208.2	208.95	209.55	208.75	210.97	207.9	207.45	206.37	209.93	209.18	207.73	206.47	206.86	209.6	210.53	212.22	210.33	209.03	205.11	208.87	206.97	208.67	206.82	209.07	210.16	208.73	208.18	209.62	209.37	207.49	208.44	211.31	207.33	209.92	208.15	208.12
202.55	203.63	205.87	203.77	203.58	204.7	202.49	204.02	203.13	202.57	203.22	207.18	203.88	203.42	204.97	205.85	203.25	205.81	204.79	203.47	202.32	201.25	205.74	203.44	205.11	203.13	206.64	204.94	204.32	205	203.93	202.15	203.94	203.87	204.77	204.56	203.54	203.78	201.85	205.81	203.32	204.89	203.87	202.9	201.94	204.48	204.86	205.26	203.68	206.57
216.51	218.81	218.8	216.3	217.56	217.29	216.13	216.1	219.3	218.45	219.14	217.45	216.74	214.28	217.85	218.58	214.3	217.7	218.86	216.26	218.15	217.6	216.86	216.52	217.07	216.76	217.12	216.06	215.8	214.81	215.2	216.16	219.13	218.34	218.59	217.46	216.75	217.15	219.51	215.41	216.96	216.3	219.24	217.9	217.88	217.69	214.61	217.26	213.27	219.23
207.34	206.61	205.61	205.17	208.69	207.65	208.29	207.98	206.25	209.19	206.66	206.11	207.47	206.2	206.94	206.39	206.49	205.04	208.04	206.63	208.93	206.9	208.47	207.53	208.29	207.89	206.91	207.41	207.78	210.54	209.43	207.96	204.87	208.01	210.05	209.88	206.83	206.32	207.3	205.6	209.31	208.33	209.06	206.12	206.48	208.19	208.63	206.85	206.6	206.58
213.28	212.82	211.18	213.5	212.97	213.77	212.02	213.02	213.03	211.87	212.15	214.72	213.52	210.5	213.12	209.6	213.52	213.99	212.79	210.94	211.71	211.95	211.8	210.78	214.31	213.1	209.94	212.06	214.7	211.01	209.62	213.47	211.92	213.41	215.38	213.48	212.02	211.57	212.36	212.36	211.32	213.83	213.94	214.3	213.98	210.6	213.08	212.3	213.21	211.65
200.15	203.13	200.13	202.26	199.74	199.67	201.68	202.5	199.45	198.17	202.02	198.43	198.1	200.84	202.24	202.47	201.23	200.34	200.15	200.52	199.4	201.62	200.78	202.15	200.49	202.84	201.54	197.52	200.16	201.42	199.41	201.34	199.6	201	201.58	201.04	200.08	199.25	201.06	200.1	201.09	200.09	201.58	200.65	201.19	200.2	202.89	199.72	203.78	198.52
200.82	203.3	200.83	202.74	203.19	203.17	202.67	201.64	200.33	202.48	203.11	202.74	201.4	203.17	203.6	201.63	203.2	203.28	201.34	201.65	201.57	203.69	202.6	201.29	201.08	200.99	202.28	200.8	201.85	204.69	201.92	202.4	202.37	201.75	203.06	201.19	201.65	201.87	202.84	199.67	201.04	201.94	201.39	201.05	202.68	200.69	202.02	203.51	203.87	203.31
208.24	206.79	210.08	208.27	207.93	209.14	209.88	211.1	209.23	209.03	207.75	207.28	206.92	207.07	209.22	208.01	210.59	210.72	207.4	209.55	209.32	208.66	209.75	210.92	209.78	210.68	207.21	210.37	207.86	206.44	206.11	208.13	208.73	209.43	209.84	207.58	209.69	211.44	209.96	208.17	209.61	210.08	210.47	210.69	209.59	209.35	206.62	209.06	208.22	208.05
205.77	206.71	205.61	202.49	205.27	205.49	205.08	206.04	203.68	205.15	201.92	206.07	207.06	202.94	202.42	203	203.34	205.18	203.65	205.51	202.34	203.14	203.64	205.56	205.17	204.94	203.25	203.31	203.66	203.82	203.74	205.08	205.01	206.08	204.76	204.59	202.89	204.77	204.65	203.33	202.7	205.46	202.59	203.87	205.07	203.24	205.15	206.74	204.29	204.79
208.5	207.16	209.66	208.74	206.04	209.86	207.53	207.07	207.12	209.21	206.07	208.05	209.01	208.6	210.39	207.55	206.03	205.79	211	205.78	208.52	208.54	206.09	206.66	210.29	206.86	207.67	207.52	206.66	208.69	208.49	207.77	209.17	207.85	209.51	208.03	209.28	207.54	206.15	208.59	208.32	207.43	207.89	207.58	207.53	206.87	208.94	206.91	207.24	207.21
202.35	203.49	202.81	203.55	204.15	204.44	202.98	202.37	201.97	202.38	202.48	203.19	202.52	202.39	206.66	201.79	202.5	204.99	202.66	202.91	204.95	203.14	201.5	203.07	204.14	204.24	203.77	203.74	202.85	204.28	203.82	204.72	202.75	203.58	202.66	205.59	202.83	203.49	203.69	203.85	203.72	202.99	203.19	201.17	205.34	202.67	203.42	204.05	201.33	204.32
206.18	207.99	206.08	209.26	205.65	206.94	207.36	207.98	205.58	208.93	206.82	206.23	207.24	210.88	208.19	206.11	207.44	208.53	208.87	205.45	204.94	208.39	206.68	206.63	207.21	208.51	208.83	208.04	208.3	207.39	206.8	208.12	206.3	207.99	207.09	207.77	208.58	205.8	209.38	206.47	208.43	204.91	207.51	203.52	208.9	209.34	209.94	206.41	207.86	206.25
214.23	212.86	211.03	211.85	214.35	213.88	211.9	212.65	212.79	211.66	212.67	212.6	212.07	214.43	213.71	211.84	211.28	210.44	213.44	212.31	212.98	212.79	214.14	211.84	212.41	212.3	213.66	213.59	212.74	210.15	213.66	213.08	215.12	213.5	211.73	212.09	211.12	212.33	211.32	213.51	212.62	209.66	212.08	211.84	212.2	210.19	211.9	213.05	213.39	211.35
197.96	201.48	201.25	200.5	200.01	202.09	201.04	200.6	198.25	199.82	200.2	198.75	201.04	203.72	199.05	201.29	200.4	202.39	202.13	198.92	199.43	203.4	199.35	199.19	201.01	202.68	201.06	201.17	201.31	201.25	199.85	199.86	200.99	198.07	203.06	200.02	201.04	201.51	203.3	200.82	203.06	200.52	200.52	200.89	202.94	202.23	198.09	201.12	203.18	200.66
201.8	199.19	202.04	204.8	204.79	202.52	202.69	202.33	203.12	203.59	201.08	203.62	204.84	205.84	201.97	203.89	203.49	203.64	203.93	201.55	204.46	203.07	202.71	202.05	202.11	201.99	203.82	202.2	203.25	203.23	199.75	202.2	202.53	204.24	203.23	202.41	204.2	200.05	202.12	205.79	203.84	203.49	201.76	203.9	201.56	205.37	203.08	203.98	202.65	202.48
201.21	200.96	201.39	201.46	202.23	200.96	200.82	202.52	200.41	200.64	201.48	201.51	202.51	200.07	198.75	202.13	203.03	201.77	201.74	201.29	201.2	201.02	202.6	201.83	199.81	201.77	201.19	201.15	199.91	203.25	199.73	203.1	202.1	199.32	200.5	201.13	199.4	199.62	200.82	200.75	201.37	200.29	199.61	201.02	200.02	200.4	202.67	201.46	201.78	202.17
203.36	203.01	203.14	203.81	204.81	204.88	204.63	204.47	203.95	205.97	201.78	202.26	204.22	203.27	206.25	203.15	201.86	203.28	203.66	203.96	205.48	203.45	202.83	203.65	199.75	203.06	204.44	205.16	205	204.66	202.94	205.23	204.89	204.09	203.93	203.65	202.5	204.6	204.88	203.78	204.68	202.9	203.74	201.16	203.02	206.38	204.42	204.11	203.54	203.04
202.35	202.82	204.89	201.6	202.35	203.98	205.94	203.58	204.09	203.21	202.44	202.6	206.11	206.54	206.3	206.36	203.7	206.44	202.75	203.87	200.17	202.5	202.7	204.67	202.64	202.1	201.87	204.18	204.12	204.34	204.08	204.16	202.48	203.5	202.37	205.42	203.47	203.38	203.04	202.52	204.63	205.14	203.78	203.56	202.48	202.52	203	203.01	205.94	204.23
210.49	208.31	209.76	208.02	208.53	208.3	206.86	208.71	210.71	208.5	211.22	209.31	208.69	208.26	208.97	208.02	206.75	207.56	208.59	208.62	209.05	210.46	208.62	210.18	208.64	208.64	207.6	208.81	206.85	208.13	206.61	208.74	208.21	208.72	207.97	208.43	208.08	211.19	208.56	207.57	208.82	209.06	209.64	209.53	208.11	208.97	210.3	208.59	210.11	206.94
211.14	210.79	212.41	212.03	211.97	211.47	213.34	211.2	212.55	212.8	213.4	211.62	211.28	213.16	211.73	211.13	207.99	212.66	212	211.39	209.42	211.21	212.17	212.01	213.5	210.72	210.39	211.42	212.35	212.4	213.19	210.25	209.7	210.65	211.81	212.44	212.44	210.79	211.48	212.73	213.86	212.7	210.5	212.75	212.91	211.84	211.65	210.95	211.48	209.75
207.98	208.7	205.17	207.62	206.72	207.08	207.59	209.88	208.85	207.97	208.43	210.01	209.05	208.58	208.12	208.57	209.62	206.97	209	207.5	205.48	211.09	207.26	208.41	206.56	208.87	209.68	207.33	208.52	209.1	208.96	208.04	206.77	208.28	207.23	210.04	209.98	207.06	206.73	207.99	209.63	205.89	209.16	208.51	207.51	206.89	206.89	206.87	207.61	209.84
209	208.88	208.61	206.34	212.5	207.92	210.23	208.95	208.63	210.25	210.1	209.8	209.13	208.88	210.95	209.46	210.06	208.58	209.52	210.4	208.96	209.95	208.49	208.84	211.52	208.09	209.7	208.15	210.54	208.91	206.83	211.5	209.25	209.2	205.7	207.7	210.47	208.34	210.89	209.03	210.37	210.7	209.41	210.52	209.21	209.81	208.41	209.51	210.91	210.15
206.42	206.15	206.28	207.17	205.5	205.39	206.32	205.78	206.74	204.71	206.41	205.94	208.09	207.04	205.83	204.14	207.36	206.48	205.72	208.34	206.24	204.97	207.62	206.92	204.54	208.17	207.31	204.76	204.62	206.42	206.7	207.82	202.19	205.83	208.07	203.94	206.46	207.11	206.92	207.34	206.76	204.51	206.48	204.02	203.39	205.28	204.92	205.22	204.89	207.98
204.26	201.41	201.16	205.12	203.08	200.14	201.33	205.69	204.6	205.79	206.24	203.01	203.29	205.43	204.69	204.62	203.8	203.79	205.62	203.6	202.82	203.84	204.35	203.75	205.04	203.46	201.71	206.15	204.92	205.34	203.69	202.98	202.66	202.7	203.56	203.42	203.63	204.73	206.16	202.64	205.79	203.4	203.19	202.12	203.95	203.91	204.43	204.85	207.35	202.54
206.72	206.87	206.03	205.96	209.67	206.89	209.47	210.09	208.88	210.03	209.99	206.67	208.17	208.25	208.65	207.5	206.48	208.8	210.35	209.1	206.35	205.79	207.42	207.53	206.6	205.85	207.12	207.06	206.26	206.79	207.98	208.25	210.03	207.97	208.69	206.44	208.24	209.57	207.65	208.18	207.16	209.76	208.24	206.83	209.18	209.41	207.4	208.83	207.33	206.28
196.44	199.92	198.58	201.07	199.57	198.31	201.02	200.78	198.79	198.35	198.25	199.7	198.24	200.06	198.95	198.27	199.7	202.11	199.38	197.06	197.82	198.47	200.94	200.54	197.7	197.69	200.81	199.22	200.43	198.52	199.94	198.62	198.93	198.97	198.34	198.28	198.46	201.11	197.96	199.8	198.9	198.27	198.85	200.35	198.92	201.36	199.7	198.11	200.36	198.52
207.52	209.3	207.21	207.73	204.71	205.47	205.82	205.42	207.01	205.78	205.83	207.57	206.93	207.67	205.21	206.12	207.98	204.88	204.51	206.47	207.49	208	206.51	208.05	208.48	207.03	206.13	205.44	209.64	205.22	204.36	205.97	205.88	207	206.32	205.16	206.13	206.01	205.94	208.12	206.54	205.66	208.24	206.94	205.54	207.66	207.57	204.57	205.22	205.16
205.9	205.53	205.27	205.01	203.54	205.48	206.62	205.8	203.78	205.95	204.73	205.56	205.72	205.09	203.74	206.45	206.5	204.59	206.18	202.21	205.42	205.91	206.33	204.44	204.89	205.7	206.81	206.75	204.53	204.89	205.46	205.25	203.7	204.48	204.49	206.79	206.46	204.81	203.88	204.17	206.95	205.71	206.65	206.55	204.93	204.69	204.36	204.72	207.87	206.72
207.93	208.01	208.55	208.69	208.09	210.18	212.21	208.36	208.02	206.65	210.09	208.99	206.18	208.25	210.29	208.93	209.85	209.36	206.09	207.97	207.66	209.05	210.19	207.12	207.59	208.4	209.62	206.96	211.04	209.01	208.14	207.63	208.41	210.6	211.26	209.09	208.45	207.81	209.25	208.23	207.19	209.29	207.07	209.24	206.95	209.35	209.38	209.01	210.99	208.33
210.56	210.29	207.64	207.53	210.85	210.6	210.93	208.57	209.34	212.33	209.52	211.32	210.94	211.75	208.18	207.95	208.73	207.79	208.83	209.43	206.28	209.21	210.35	211.4	211.31	209.63	207.05	208.83	211.19	210.89	209.41	211.65	209.66	211.36	211.81	208.17	209.11	209.74	209.78	209.97	210.13	206.61	210.34	206.65	209.74	211.18	209.58	210.21	210.11	209.24
205.35	201.46	203.36	204.63	202.61	200.6	203.22	202.72	202.92	202.15	204.39	203.59	204.69	204.48	204.03	203.53	206.26	201.74	204.64	204.87	203.51	201.97	201.06	203.37	203.02	204.93	204.57	201.69	202.81	206	203.2	202.27	204.96	206.02	205.82	203.87	202.66	204.45	204.21	205.42	203.26	202.45	206.01	204.45	204.29	202.97	203.35	203.78	201.36	205.15
215.49	217.2	216.51	215.64	218.64	216.88	216.31	219.75	215.82	217.09	217.04	213.75	217.24	217.41	217.52	215.13	217.09	215.97	216.11	217.55	215.17	216.79	215.83	217.42	217.87	218.14	216.94	215.61	218.1	215.67	217.72	215.6	217.46	217.11	217.06	215.85	216.57	218.92	215.74	216.01	217.64	216.36	216.22	216.79	217.63	216.17	218.38	216.99	215.52	215.35
205.01	207.72	205.35	204.7	205.66	204.85	205.84	202.36	203.93	203.08	202.77	206.68	205.6	206.16	206.72	204.79	203.6	204.35	203.87	204.36	203.66	205.52	206.6	205.46	204.58	204.96	206.04	206.81	206.74	203.54	203.6	205.06	204.98	204.46	205.66	204.66	204.77	206.35	202.63	204.75	204.35	208.19	205.39	205.13	204.73	205.73	208	206.14	205.49	205.98
210.12	209.46	210.98	208.72	210.87	210.33	209.72	209.5	209.8	207.56	209.7	207.06	208.4	209.46	210.13	208.77	209.57	208.95	208.26	211.6	207.42	208.66	209.69	209.42	208.88	206.34	208.78	207.45	208.48	211.19	206.7	211.07	211.82	209.13	209.3	208.98	210.3	211.65	209.31	212.66	212.03	210.33	208.74	210.72	209.97	210.78	209.76	208.88	208.86	209.12
201.58	197.33	199.54	198.08	200.73	201.05	199.72	199.45	198.86	201.04	198.2	199.82	199.04	200.23	196.35	200.03	197.95	197.67	197.34	200.36	197.89	197.97	197.88	198.49	201.72	197.32	197.96	199.5	200.46	198.05	199.8	199.77	199.16	200.11	199.26	199.89	200	201.44	202.66	200.24	200.86	198.88	200.32	198.82	200.21	197.2	199.85	202.47	198.83	198.66
213.5	213.86	213.72	213.66	210.91	213.77	214.86	211.54	211.27	213.18	213.53	213.47	212.11	211.95	212.26	212.62	212	212.2	212.85	212.94	214.24	213.02	213.11	213.41	213.85	214.02	211.95	213.86	213.94	211.26	213.27	212.98	214.15	213.05	210.75	213.2	213.43	213.55	212.1	213.28	213.46	213.43	214.5	212.84	212.31	213.44	213.55	213.39	211.17	213.13
200.92	203.58	206.19	205.43	203.9	205.34	204.18	203.77	205.18	202.92	202.21	203.13	203.31	201.51	203.38	203.78	203.79	202.62	204.41	204.77	203.53	202.92	204.13	203.81	204.68	202.16	203.51	205.61	205.43	203.33	203.98	201.7	204.32	203.71	203.47	203.71	204.5	204.31	204.04	203.34	203.72	204.35	204.36	204.16	204.7	202.2	205.57	205.55	203.13	204.62
199.95	197.61	199.1	197.97	200.01	199.59	199.43	199.09	198.81	199.41	200.2	200.33	202.25	199.73	200.21	199.94	201.68	202.19	200.72	199.57	200.01	203.29	199.54	200.24	202.19	199.64	198.24	200.82	200.42	200.84	200.84	199.76	201	200.19	199.9	198.02	199.7	198.14	203.29	199.04	203.02	199.89	198.29	198.92	202.6	201.98	202.42	201.22	201.02	198.64
206.43	206.27	206.22	206.61	208.06	208.44	210.07	207.57	205.99	205.72	208.25	208.57	207.44	208.53	206.62	207.58	207.4	206.91	207.7	206.73	209.31	207.3	207.77	208.37	206.57	205.79	206.29	208.21	209.18	208.37	208.38	204.74	204.76	206.21	207.21	205.75	207.07	208.18	205.58	209.37	208.03	206.88	207.08	205.84	207.24	206.73	209.02	205.25	206.19	207.2
207.32	209.44	208.22	209.26	206.82	207.69	208.04	207.19	208.98	207.85	210.66	206.48	207.52	209.94	207.1	209.81	206.46	208.33	207.16	206.56	210.15	209.88	209.78	209.28	208.81	206.42	207.4	208.86	208.99	209.28	207.3	206.51	209.63	206.79	207.64	207.53	208.32	207.73	208.8	208.51	206.52	209.1	206.11	208.26	207.03	207.91	209.22	210.72	206.66	207.45
200.08	200.97	201.87	197.81	201.37	202.54	198.9	199.21	198.09	199.26	199.07	199.61	202.78	198.15	199.32	200.42	197.68	199.36	197.93	199.34	201.07	198.26	202.34	198.84	201.36	200.43	196.83	198.69	198.97	200.57	200.26	198.83	200.84	199.86	197.3	202.53	199.55	200.16	200.03	200.9	199.35	201.26	201.53	196.95	199.1	199.2	202.1	201.6	199.52	200.95
202.38	204.61	203.24	203	203.51	203.44	202.57	200.98	200.73	202.31	202.33	204.17	200.18	203.03	203.22	203.42	201.99	205.01	202.12	202.1	205.79	201.65	201.14	203.58	204.31	202.18	202.06	203.94	204.78	205.29	202.04	203.17	202.5	202.36	201.75	202.95	203.98	203.5	202.34	203.22	201.86	202.99	202.17	204.13	203.09	202.95	203.01	204.18	202.28	202.78
210.18	207.26	209.91	208.41	207.64	210.64	209.88	208.91	210.18	210.39	207.27	207.61	207.41	207.08	206.69	208.15	209.63	206	208.62	209.81	210.87	209.8	207.93	208.05	209.73	208.31	208.98	209.36	208.6	209.88	206.53	209.38	207.1	207.26	210.48	208.54	207.42	208.3	208.31	207.56	209.91	207.34	209.04	206.7	210.37	207.1	208.03	208.8	208.5	208.28
211.48	210.14	212.24	214.02	211.25	211.3	212.94	213.11	211.13	211.51	212.16	211.88	213.64	213.24	210.52	212.69	212.35	213.51	211.24	211.19	211.17	212.47	213.5	213.13	211.54	212.07	211.17	210.94	210.78	211.07	210.8	212.42	212.63	210.29	210.92	211.37	211.18	210.7	211.84	216.16	211.66	211.23	210.57	211.48	214.18	211.44	212.98	214.4	209.3	209.89
200.96	202.56	199.4	202.92	201.19	201.41	199.85	200.67	199.06	200.74	200.91	202.56	200.83	200.07	199.53	199.35	200.2	199.49	201.51	200.49	200.7	200.71	201.29	198.17	201.49	200.98	200.88	202.01	201.43	201.21	201.4	201.11	203.6	201.26	203.37	202.39	200.73	199.55	202.83	199.23	201.08	201.83	201.18	202.89	200.79	202.82	200.02	201.41	200.44	202.83
202.13	204.24	201.87	202.4	201.36	201.8	202.34	201.23	202.77	203.95	201.97	201.72	200.67	203.03	204.41	201.19	201.9	202.25	202.86	201.44	202.61	203.02	202	202.64	202.97	203.89	201.33	202	203.66	202.11	201.39	201.75	203.9	202.56	202.54	201.8	203.94	203.08	200.83	202.41	202.81	202.61	200.79	202.73	201.94	201.77	202.39	201.49	202.38	202.74
206.64	204.74	204.76	205.79	203.43	203.33	206.47	206.88	206.69	204.76	203.09	204.96	205.92	203.32	203.89	203.34	204.29	201.93	203.71	204.14	203.67	205.32	203.47	203.97	206	205.14	202.82	202.94	204.83	205.04	206.08	204.81	203.86	205.42	203.72	205.59	206.28	205.29	206.89	204.69	205.54	205.45	205.66	206.01	202.84	205.84	204.99	206.36	202.97	204.98
213.71	213.75	214.21	211.26	211.93	212.11	211.75	212.02	213.88	213.3	210.69	212.18	214.83	209.07	210.31	214.47	211.57	211.84	209.76	211.5	213	210.4	210.45	210.4	215.36	213.44	213.94	212.79	211.96	211.38	208.79	212.67	210.7	213.73	211.29	212.52	213.23	210.35	212.75	210.4	209.96	211.2	212.91	212.43	211.2	212.05	212.82	212.29	213.52	210.28
202.78	205.08	204.08	200.97	203.67	203.34	204.63	203.87	204.76	203.56	205.17	204.1	204.58	203.89	203.47	202.65	204.28	203.1	202.76	204.12	203.36	202.74	203.71	204.48	201.75	204.65	203.9	202.58	205.3	204.22	201.24	202.35	205.8	203.48	203.1	203.24	202.66	201.72	203.41	202.81	204.4	205.73	201.19	202.86	202.12	201.6	202.59	203.31	203.44	204.13
207.2	207.66	206.08	206.89	207.96	208.54	206.27	205.19	208.98	209.72	205.5	206.22	205.66	207.71	207.57	204.82	204.42	205.19	205.92	206.2	204.9	206.19	208.46	206.95	206.84	205.06	205.57	205.38	206.26	206.47	207.04	206.88	205.44	205.79	206.2	203.79	205.83	205.35	204.84	208.93	203.64	207.38	208.42	206.06	205.62	206.58	204.51	205.29	205.66	207.52
200.66	199.15	202.2	199.56	200.69	201.43	202.47	199.81	198.72	202.65	198.4	199.16	200.57	199.28	199.48	199.58	200.45	200.71	201.13	198.33	200.1	201.72	201.94	198.82	202.19	199.93	198.22	202.59	200	201.72	200.53	201.37	198.92	199.98	201.13	200.68	201.22	199.06	200.58	200.05	200.83	199.29	200.42	199.86	201.38	203.27	202.58	199.73	200.27	201.33
200.04	200.1	200.26	198.61	200.44	196.54	198.36	201.65	201.05	199.39	200.16	198.89	201.27	200.81	200.7	197.59	197.89	200.89	200.64	197.62	200.51	199.24	200.11	198.76	198.47	198.94	197.63	201.59	201.55	200.44	199.6	199.35	199.66	198.45	199.76	197.22	199.5	200.14	199.49	198.43	199.57	195.84	200.67	198	197.33	199.57	200.39	199.69	199.19	197.77
200.54	204.67	204.43	202.51	202.36	201.39	202.19	204.24	201.7	201.89	204.3	202.91	204.09	202.38	201.9	205.11	204.5	203.83	204.66	203.5	205.42	203.7	204.49	202.82	204.92	204.72	203.05	203.35	204.92	202.55	203.13	202.38	204.38	203.32	203.81	202.9	203.64	205.02	203.79	204.2	204.35	203.56	201.27	202.29	205.25	204.19	204.51	203.11	202.46	203.36
205.44	204.02	207.34	205.66	205.3	204.43	204.3	206.62	207.17	205.31	207.15	205.21	206.08	205.51	206.55	206.02	205.36	205.2	205.16	208.07	203.68	204.13	206.45	206.83	205.64	205.62	205.95	204.8	205.34	205.76	207.11	206.19	206.04	207.57	207.31	202.79	205.36	205.83	205.8	206.43	206.02	205.42	207.71	204.83	204.99	206	206.15	207.12	204.25	204.27
208.44	207.99	206.5	208.2	209.03	209.11	209.14	210.8	208.38	207.38	207.49	209.04	208.24	208.48	209.71	207.68	209.04	209.24	210.87	209.48	209.28	209.1	207.05	209.49	209.96	207.8	209.07	207.44	211.09	207.28	205	207.61	209.66	207.59	209.46	208.67	208.18	208.35	211.87	208.47	206.83	208.06	208.93	208.14	208.28	208.82	207.79	209.49	211.03	207.11
203.61	203.21	204.49	202.33	202.47	202.84	204.89	202.63	204.87	204.21	204.73	202.71	202.84	202.21	204.26	203.43	204.55	202.01	205.35	206.19	203.5	205.31	203.71	204.64	203.16	205.05	204.13	203.14	205.53	203.33	203.59	206.79	204.38	203	204.19	202.21	204.19	205.14	205.27	205.04	203.34	204.62	203.03	203.17	204.42	205.97	203.65	204.47	203.29	202.99
212.67	211.46	210.99	211.4	211.5	211.37	211.91	214.36	210.88	213.46	212.26	210.26	211.04	213.07	212.44	213.31	211.97	210.92	211.88	210.56	212.66	210.27	209.64	212.88	212.27	212.79	210.95	210.87	214.46	212.82	212.11	213.13	210.17	210.99	212.8	212	211.89	211.78	211.34	213.07	211.51	210.55	211.65	212.21	213.48	212.68	210.34	211.67	211.06	214.35
199.17	199.97	199.43	200.81	199.91	201.17	200.23	199.55	198.93	199.52	199.17	197.27	199.32	199.46	200.9	199.96	199.88	198.55	199.16	199.8	201.54	201.15	202.87	202.69	198.83	201.64	201.78	199.74	198.01	201.69	199.85	199.81	199.28	198.42	199.01	199.17	199.87	200.9	196.33	199.6	200.99	201.4	197.38	200.81	201.33	200.71	198.93	201.81	199.81	198.89
205.14	204.66	204.19	205.82	203.06	207.2	205.84	205.47	206.18	205.81	207.59	206.21	204.45	205.37	205.96	204.46	206.28	205.99	204.17	206.12	204.03	205.67	206.52	208.58	206.91	206.22	202.44	205.04	203.76	206.65	204.79	206.12	204.42	206.2	205.89	205	206.55	206.8	204.35	203.77	206	205.54	206.09	206.91	203.16	202.67	203.78	205.05	205.67	204.79
197.52	198.03	199.82	197.75	196.87	198.32	199.1	199.67	197.44	200.12	198.89	198.81	199.3	198.93	199.7	199.9	197.96	198.49	198.1	197.47	196.66	199.29	202.03	200.89	199.22	197.71	199.64	199.78	200.42	196.81	197.44	197.86	198.84	198.41	202.58	199.61	197.02	196.65	197.56	199.22	198.87	198.64	198.73	197.78	200.94	198.29	198.92	198.54	198.23	196.95
207.05	211.37	211.52	208.52	208.21	208.14	207.65	209.31	210.06	208.96	208.79	207.48	207.75	209.7	211.59	210.78	208.94	207.96	211.51	208.51	210.23	209.45	210.56	212.43	209.62	208.91	211	208.72	211.12	210.26	210.44	210.34	210.56	210.7	209.57	209.35	209.55	209.69	210.14	209.01	208.67	210.82	210.47	211.43	208.39	210.86	212.28	209.19	210.19	209.27
200.2	201.86	200.64	199.27	198.76	201.08	201.48	200.23	200.51	201.99	200.52	200.07	201.37	200.95	198.64	200.79	199.49	198.62	200.94	200.6	198.54	199.94	201.4	200.66	200.84	199.92	201.22	202.8	202.38	199.1	200.03	198.78	199.87	201	199.01	199.88	198.25	196.9	199.98	199.73	199.16	201.34	203.46	201.71	200.23	201.13	200.21	200.1	201.63	199.58
204.79	202.49	205.29	203.84	203.57	203.75	201.09	202.45	204.17	203.78	204.13	205.82	203.98	203.7	204.1	204.32	202.44	204.5	203.56	202.52	204.04	205.86	201.95	203.99	203.19	202.57	204.43	202.82	204.83	204.3	205.83	201.77	204.73	201.46	204.94	204.51	201.73	202.06	202.76	204.11	204.23	202.51	204.89	202.99	203.01	203.11	203.24	204.33	203.39	203.89
[truncated: 150 more columns]
