# Supplementary material for: Genetic dissection of main and epistatic effects of QTL based on augmented triple test cross design
Source: PLoS One. 2017 Dec 14;12(12):e0189054. doi: 10.1371/journal.pone.0189054 (PMC5730204; doi:10.1371/journal.pone.0189054)
Supplement: S6 Supporting Information — (ZIP) [file pone.0189054.s006.zip › z1_450_0.5_5.csv]

202.52	200.31	200.7	200.94	204.29	203.38	203.21	205.04	200.47	204.2	202.13	200.77	203.42	202.06	198.11	204.82	202	202.8	201.46	201.01	200.79	202.68	202.37	199.76	203.52	204.95	206.77	198.39	203.09	204.11	203.99	202.14	202.72	203.77	203.15	204.21	201.41	201.62	203.8	202.87	199.77	204.16	200.85	201.65	202.11	201.13	202.36	206.92	203.92	202.51
216.26	220.15	215.74	214.21	216.12	217.96	216.93	215.43	215.87	215.16	217.49	215.57	218.28	218.04	218.43	217.09	220.51	216.09	214.91	216.95	218.28	217.72	218.76	218.03	218.22	215.87	216.44	215.89	217.51	217.98	216.95	218.16	218.27	218.56	215.63	216.38	217.85	215.33	219.36	218.49	216.13	215.51	214.91	219.32	214.5	217.7	217.62	216.26	215.72	215.16
201.51	203.8	201.37	205.76	205.46	203.13	204.02	203.2	204.68	203.41	206.1	203.38	199.21	203.12	203.4	203.98	203.48	203.9	205.14	203.78	204.49	201.73	205.56	203.55	202.65	204.2	207.04	206.06	202.35	204.48	203.39	205.23	203.71	208.76	205.9	202.16	204.94	204.75	204.13	201.72	204.98	204.75	204.74	204.03	204.3	200.48	202.07	201.82	206.02	203.33
207.5	206.15	203.05	205.77	202.58	203.71	203.7	201.03	205.61	205.54	205.65	201.78	204.43	206.92	203.73	204.87	206.39	204.13	204.88	207.85	202.98	201.98	203.04	203	205.4	202.55	206.61	203.29	208.47	207.81	205.36	202.85	207.37	206.02	204.48	207.3	206.59	205.72	205.9	206.35	203.26	203.6	204.64	203.52	205.13	206.74	203.34	203.91	208.76	201.39
212.42	209.2	208.4	205.29	210.68	209.74	205.58	206.58	209.19	206.29	208.3	206.69	207.58	209.62	208.11	206.16	209.95	209.35	206.6	207.98	208.47	206.17	210.99	209.69	211.94	204.44	209.21	208.99	209.34	209.94	206.57	206.21	207.25	206.78	207.83	206.24	206.1	208.3	209.9	210.48	208.78	207.97	208.36	209.64	210.15	209.73	206.29	209.84	210.79	209.21
212.78	214.53	212.87	212.56	212.77	213.35	213.26	213.73	212.6	210.44	215.12	216.2	211.51	211.6	214.27	213.09	214.1	214.04	215.34	210.88	216.2	211.43	213.31	214.63	214.19	213.59	212.93	213.84	209.73	211.14	213.95	216.93	212.17	211.99	213.68	211.32	211.62	213.58	212.28	213.33	214.95	210.94	212.53	210.17	215.58	212.06	214.03	212.39	210.56	215.9
207.69	207.61	206.2	207.33	211	205.31	208.88	209.12	211.12	208.8	209.92	208.56	210	207.88	210.5	209.38	210.06	208.88	209.23	208.24	209.48	210.82	210.77	206.84	211	206.78	210.11	207.98	210.99	204.18	206.43	208.28	211.02	208.69	209.77	209.63	208.28	207.04	210.26	207.1	210.11	209.23	205.71	207.9	209.39	209.65	209.47	209.63	207.09	207.88
197.38	197.55	198.48	198.16	197.87	197.51	199.18	201.4	200.15	195.8	201.67	198.1	199.14	192.46	199.68	200.5	196.66	196.53	198.72	199.82	198.94	199.32	196.24	199.33	197.69	197.68	199.04	197.39	196.73	198.16	200.27	198.86	198.73	196.46	195.7	195.41	199.16	201.02	196.2	199.64	200.07	198.13	199.83	201	200.59	202.87	198.62	197.34	201.43	199.4
209.06	210.15	211.02	212.41	211.8	209.71	213.06	213.34	211.07	211.9	214.41	211.38	208.24	213.77	209.76	211.16	211.5	210.04	208.57	211.11	211.39	213.18	210.83	211.61	210.79	211.82	209.1	212.62	211.45	212.88	213.3	210.72	211.44	211.69	213.58	209.16	210.51	215.98	211.87	213.08	208.58	214.38	211.83	209.67	211	209.4	212.17	213.19	212.33	213.1
214.23	214.26	211.63	212.23	213.62	214.16	213.98	212.53	212.82	215.21	210.01	212.77	215.07	212.65	216.36	215.35	211.84	215.52	211.71	213.12	212.89	215.03	213.44	210.14	213.35	212.97	213.14	212.66	213.5	212.51	210.78	216.5	211.48	213.76	212.67	214.06	213.26	210.95	213.11	213.26	211.51	210.48	214.69	213.68	213.12	212.73	213.87	212.01	212.31	212.47
202.55	204.41	199.01	200.12	198.86	199.06	199.56	203.58	201.28	200.65	203.03	202.57	199.76	202.31	201.46	201.74	205.24	202.57	200.56	200.99	200.5	202.94	200.61	198.88	197.79	203.01	200.71	200.15	201.95	199.2	201.89	199.34	204.44	201.7	200.48	200.62	199.25	201.11	201.45	201.51	197.99	199.99	200.28	196.08	200.13	205.06	200.42	204	202.46	203.4
210.24	207.87	208.46	205.52	205.98	210.07	210.26	209.41	208.4	210.08	207.15	206.84	209.34	207.01	206.5	207.84	206.64	209.64	209.77	209.36	207.53	208.29	207.87	207.47	204.99	206.82	207.54	208.07	206.19	208.51	205.94	206.5	207.31	207.53	208.25	209.56	206.13	208.78	205.38	209.9	206.05	208.4	210.06	208.22	207.48	206.19	207.48	210.17	206.81	209.29
209.75	210.68	206.8	211.65	209.01	209.36	209.46	207.88	208.32	208.02	206.67	209.79	210.54	211.25	209.96	208.22	210.96	206.45	210.38	210.6	214.33	210.02	210.92	210.94	210.97	206.68	210.42	208.01	212.36	210.69	210.82	208.34	207.52	209.69	206.17	208.08	207.92	210.17	208.8	209.87	209.49	209.76	210.68	211.05	208.41	207.26	210.3	208.05	209.04	211.66
213.14	214.29	211.76	215.52	210.72	210.4	210.44	211.66	211.68	212.39	213.46	211.01	215.77	212.22	215.59	211.19	216.37	210.99	213.58	213.71	212.24	216.32	210.89	212.15	213.29	215.33	212.14	216.05	210.44	212.83	208.95	213.62	210.14	213.87	214.61	208.15	212.37	214.53	213.9	214.39	212.48	213.43	208.83	211.69	211.21	210.97	213.24	215.98	210.82	211.21
203.53	202.9	207.42	204.29	202.7	204.8	206.12	205.4	203	204.61	203.44	203.35	204.34	200.6	202.71	203.71	203.85	203.42	206.66	202.01	201.28	203.6	205.34	203.7	202.96	204.85	205.71	201.45	203.01	202.75	202.63	203.12	202.3	203.67	203.19	203.27	204.38	203.3	205.5	201.73	206.56	202.59	202.96	202.87	204.47	203.72	205.52	202.69	200.59	204.18
218.51	216.57	217.07	215.86	216.32	215.87	215.62	215.87	218.21	216.55	214.47	219.26	214.86	216.25	216.23	218.84	216.66	216.96	218.6	214.85	217.21	215.06	218.01	217	217.68	217.27	217.73	218.76	215.5	219.36	216.25	216.84	218.49	215.43	216.93	216.64	217.31	217.62	218.13	217.68	218.98	217.27	219.7	217.35	217.99	216.08	217.55	215.81	217.05	218.07
208.68	213.83	211.28	213.11	210.26	210.21	211.71	212.33	209.62	212.67	212.56	210.71	211.68	211.46	211.08	210	210.72	213.05	208.44	213.41	212.91	215.41	212.75	212.21	211.43	211.54	212.77	212.2	210.57	213.09	211.09	209.65	210.59	211.46	211.83	212.63	211.57	212.27	208.85	212.37	211.24	211.1	211.92	209.69	211.54	210.12	211.99	209.92	211.59	210.64
202.23	202.3	199.26	203.53	202.34	203.08	204.78	202.33	202.87	202.42	200.97	204.92	203.98	203.97	202.24	202.95	202.68	204.57	200.58	201.61	200.34	203.76	201.15	202.2	201.02	200.63	204.2	199.26	202.53	201.24	207.66	204.04	205.72	199.8	201.96	204.65	202.6	199.31	200.22	200.8	203.35	203.97	202.2	200.68	201.52	198.57	200.17	201.73	202.21	203.16
197.76	200.2	200.41	200.39	197.45	202.99	199.24	200.49	199.01	200.6	200.04	198.98	201.77	199.57	198.96	199.9	198.15	202.55	202.18	199.79	199.12	202.02	201.18	198.31	202.01	201.22	200.17	199.55	198.32	198.65	198.66	198.25	202.68	197.59	200.69	201.47	199.55	201.12	201.41	198.33	200.46	200.09	201.02	201.38	199.07	199.4	200.85	198.19	199.66	202.19
201.14	201.39	202.58	202.14	202.56	204.95	204.09	202.83	199.48	204.51	201.66	204.17	202.08	200.23	201.56	202.93	202.22	203.39	199.76	203.18	203.07	202.45	201.24	202.99	202.03	201.5	200.82	205.39	204.48	204.05	202.77	203.93	202.42	200.56	199.37	203.07	202.54	203.61	204.62	204.85	203.45	199.28	201.19	205.97	199.89	202.74	200.87	198.26	202.64	200.87
206.67	207.4	208.52	207.8	211	207.53	209.16	209.52	205.04	208.87	204.98	209.85	208.05	210.66	208.3	210.6	204.38	209.21	211.21	207.45	208.25	207.92	209.04	207.26	208.91	212.05	207.33	207.45	207.23	208.47	208.71	208.83	211.27	209.26	214.56	206.53	209.52	211.47	211.71	208.38	208.24	208.65	210.93	206.94	208.89	209.57	208.97	206.24	210.5	207.73
207.27	197.95	202.99	204.28	205.87	202.51	204.25	204.79	204.09	204.59	205.07	202.68	202.02	202.75	201.15	203.61	204.94	201.37	201.75	201.3	202.33	205.08	200.21	201.58	201.49	204.02	202.99	197.87	202.2	202.36	204.6	201.01	204.06	203.14	201.86	204.61	203.02	206.85	202.94	203.39	202.81	203.12	202.45	201.01	197.96	201.25	201.35	202.97	201.31	202.16
213.67	209.08	211.89	211.33	212.52	209.2	208.76	216.77	214.43	210.56	212.06	211.6	209.78	212.55	211.56	212.04	211.3	213.3	213.56	212.14	208.24	210.59	212.92	212.4	210.89	212.3	207.52	209.05	208.5	209.42	211.26	209.89	210.32	212.22	212.16	211.92	208.95	213.86	212.72	212.06	211.74	211.13	211.16	210.57	215.39	213.26	212.05	211.44	212.81	209.8
197.21	198.66	195.44	197.22	197.06	197.08	198.5	199.35	198.84	203.11	199.15	196.64	195.81	198.57	200.29	200.94	198.47	198.41	201.6	198.52	196.26	199.4	198.63	194.22	199.49	196.44	196.47	197.71	197.05	199.58	198.36	198.73	199.67	200.84	201.07	199.95	199.81	198.04	201.02	198.5	201.48	197.27	199.37	194.81	196.51	197.73	199.47	200.69	203.92	199.91
208.03	206.83	207.84	210.41	212.85	211.24	209.96	208.3	209.29	206.5	207.06	206.29	206.3	209.31	208.28	211.41	207.84	209.96	212.31	205.24	208.23	208.69	207.16	208.42	209.56	208.85	211.48	206.08	210.32	209.59	207.52	210.63	207.71	207.91	207.74	210.8	207.99	211.05	208.16	211.65	208.55	208.7	209.2	209.11	208.05	206.12	208.49	209.65	210.47	209.47
198.17	196.97	198.48	199.27	201.66	195.5	194.75	193.87	199.31	197.08	196.22	199.56	196.24	198.29	198.23	198.08	198.3	202.13	198.57	198.75	196.06	198.44	197.28	195.56	194.73	199.77	196.21	195.86	199.48	199.7	197.85	196.54	194.55	198.11	197.87	194.39	198.69	198.36	199.72	199.84	195.29	196.2	198.82	197.27	197.58	199.71	196.38	197.57	199.5	198.81
200.39	201.9	202.91	203.12	205.44	204.01	202.18	201.4	203.32	201.27	202.21	201.37	201.54	202.86	201.99	207.26	200.71	203.26	203.37	201.7	206.05	200.73	203.93	202.95	200.98	203.9	203.34	201.52	197.96	203.11	199.71	203.71	197.53	205.56	200.24	202.54	200.35	204.32	202.19	207.06	202.64	203.99	204.06	204.93	202.33	200.67	202.2	199.2	201.04	203.34
203.55	204.15	199.85	202.93	202.45	200.01	204.63	205.46	204.05	199.67	201.43	202.65	202.21	199	202.87	200.9	201.72	201.37	201.94	203.78	204.37	202.54	205.11	205.33	200.02	205.46	200.37	203.72	204.23	203.21	199.46	208.12	202.75	204.81	206.71	202.45	203.36	203.38	201.24	203.51	203.24	202.09	203.01	200.49	201.48	202.42	199.54	202.56	199.9	203.82
202.07	200.48	194.64	200.95	199.99	198.85	200.61	199.43	198.85	201.57	200	202.89	200.78	201.38	198.83	197.43	199.89	199.61	201.02	200.23	201.62	200.33	199	198.44	198.03	200.83	198.83	203.23	200.18	198.21	198.74	200.04	198.57	198.97	199.46	198.42	197.15	200.33	199.71	198.93	201.01	198.91	195.65	201.09	201.37	197.88	199.16	199.1	200.03	198.79
213.21	214.1	216	215.46	213.5	213.3	209.82	213.85	213.55	216.56	210.07	210.85	211.88	211.71	216.84	212.63	213.32	212.98	211.46	214.83	213.31	215.77	214.98	214.45	213.57	208.58	215.34	213.61	211.94	208.87	213.89	209.48	216.04	210.2	213.16	213.97	212.27	211.53	216.09	214.67	213.98	212.15	213.49	216.84	209.12	212.37	211.46	210.81	212.14	211.02
216.53	214.53	221.35	218.52	215.88	214.51	217.37	218.7	217.99	216.11	214.48	218.09	218.93	215.95	217.38	217.54	215.94	219.59	217.82	216.47	215.37	216.38	218.69	218.09	218.43	220.33	216.16	217.53	218.23	217.62	219.24	213.73	215.37	214.91	214.96	216.64	220.07	220.1	213.35	220.3	217.52	217.02	216.02	215.56	216.27	219.76	215.7	216.04	214.87	218.29
202.31	203.91	203.76	203.98	204.47	203.43	203.49	204.52	207.64	204.24	202.8	206.85	204.43	203.54	204.28	204.37	203.06	203.07	202.46	202.19	205.29	204.84	202.57	204.16	199.55	203.99	203.09	204.31	202.66	205.73	203.72	201.44	205.6	205.74	201.99	204.83	204.44	201.48	205.21	202.29	202.25	205.46	204.16	200.13	206.37	204.4	202.33	207.07	202.55	204.72
203.2	205.35	201.49	203.73	206.46	203.97	203.97	207.69	203.26	202.19	206.81	203.77	201.21	204.22	201.75	202.94	203.8	206.19	198.15	203.64	202.49	203.09	204.53	203.84	205.17	201.38	203.23	202.33	202.81	204.42	205.5	205.5	203.44	205.89	202.93	205.44	203.64	202.49	204.11	204.87	200.62	202.4	202.94	204.97	202.71	201.75	203.62	206.71	203.64	202.67
219.4	216.19	217.21	214.76	217.75	214.37	215.99	216	216.34	218.49	214.58	217.19	216.93	218.06	217.75	214.79	219.33	216.28	217.87	217.7	218.08	214.09	218.19	216.43	216.67	218.48	217.98	217.67	216.22	216.27	213.79	218.31	220.24	217.8	213.13	216.8	219.56	217.6	217.1	216.07	217.7	219.6	215.63	215.41	219.83	219.01	215.74	214.93	214.6	216.11
197.12	192.71	198.38	194.8	193.11	194.99	195.69	198.27	192.9	199.33	192.68	195.06	194.96	197.47	196.75	192.84	195.54	194.94	195.21	196.43	199.55	194.16	197.29	192.25	195.47	195.08	195.38	195.64	193.12	194.26	192.19	195.55	194.69	193.37	199.69	194.99	195.25	193.81	194.59	194.97	198.45	195.25	196.85	195.86	194.69	194.43	194.36	194.85	194.41	196.33
212.67	213.49	215.34	215.44	212.72	213.35	214.54	217.83	212.88	210.94	215.44	212.38	210.78	209.5	213.45	209.16	211.95	213.4	213.08	210.51	212.63	214.2	212.84	210.21	214.01	214.51	211.81	212.53	211.45	214.16	213.18	214.61	210.62	212.79	212.07	212.55	212.9	213.6	215.28	214	213.13	212.01	212.36	210.72	213.5	212.79	214.39	212.41	213.22	210.46
209.34	206.88	209.91	208.16	210.5	208.91	208.88	206.36	207.83	209.18	207.92	208.49	210.75	204.78	208.71	206.35	208.59	210.35	204.84	206.6	207.18	208.67	205.08	209.06	206.99	207.23	207.1	210.78	208.01	207.62	205.06	207.24	206.98	208.57	207.22	206.28	206.73	206.8	205.44	207.22	205.83	206.46	204.48	206.06	210.4	204.49	208.32	210.24	206.65	207.83
211.88	207.52	211	208.8	210.34	206.02	210.11	208.31	205.49	209.58	208.88	210.98	206.78	210.99	207.62	205.68	210.57	207.81	209.46	208.77	205.37	207.9	207.72	209.38	210.87	208.29	208.77	209.26	212.38	208.59	208.77	206.62	207.76	208.19	206.48	209.74	207.17	207.47	208.82	208.09	209.95	208.94	211.08	209.7	209.47	208.48	209.35	208.11	209.67	208.11
221.15	218.36	215.34	218.28	217.67	215.45	215.91	215.48	218.09	215.91	218.99	218.77	217.21	216.71	218.15	216.28	219.86	216.89	217.44	216.22	216.43	215.76	219.16	217.97	219.83	218.65	217.04	218.97	217.68	216.57	216.14	214.62	214.39	217.09	217.29	217.29	218.69	217.62	213.8	216.35	216.04	215.04	215.83	215.43	217.04	215.08	219.07	213.91	218.73	218.16
199.25	203.02	199.88	198.05	203	200.43	199.9	199.65	201.52	199.05	199.61	200.9	200.19	202.48	202.76	202.6	198.59	198.68	202.9	204.63	200.9	197.41	201.23	197.89	201.4	199.6	200.01	200.35	204.14	201.42	204.63	198.98	197.88	200.44	200.69	202.67	200.05	202.46	199.87	198.95	199.59	202	197.99	201.82	200.49	199.57	201.54	199.55	199.89	200.58
208.01	199.7	203.85	201.59	200.32	203.36	204.74	203.05	204.69	202.57	204.61	203.81	205.01	201.64	201.79	202.62	201.59	204.64	202.87	205.86	207.29	205.46	200.89	202.09	199.98	205.28	206.89	201.51	207.39	204.32	204.51	203.78	203.52	204.81	205.45	203.42	203.19	205.24	201.37	205.34	200.84	204.56	203.75	206.98	202.65	204.01	202	202.41	204.08	201.91
199.76	205.25	203.01	204.37	202.76	205.01	203.23	200.82	200.99	202.67	203.79	202.77	205.05	203.5	204.76	202.9	202.17	200	204.86	203.41	201.82	203.69	199.96	206.8	202.95	203.41	202.05	201.17	202.01	199.62	202.39	202.8	204.75	202.71	203.43	203.7	202.24	203.01	204.77	204.87	201.35	204.63	202.63	203.1	200.98	204.51	199.54	203.37	206.57	202.05
205.01	207.11	200.43	203.18	204.38	204.05	204.95	201.62	202.39	203.09	202.83	204.53	205.46	198.66	203.87	204.63	207.29	205.16	204.07	203.01	205.4	202.71	204.97	206.66	205.26	204.44	205.69	201.66	202.71	203.94	204.56	205.01	204.1	204.06	203.58	206.2	201.52	205.79	203.53	206.47	206.45	202.09	203.1	202.03	205.01	204.94	206.05	205.99	203.35	205.6
202.95	204.76	204.33	207.38	202.55	204.31	203.77	204.15	204.26	204.45	206.04	206.34	203.83	204.45	206.06	203.71	204.86	206.66	201.72	204.83	208.07	203.02	204.04	202.24	204.97	202.61	201.97	204.8	203.33	203.15	206.06	207.2	205.45	204.81	202.8	204.9	202.27	204.2	205.51	205.77	204.6	206.69	204.78	206.92	202.89	206.99	204.51	202.49	202.48	206.31
207.34	203.87	210.77	205.04	207.73	205.33	207.42	206.63	205.58	207.42	204.88	208.07	208.18	205.38	206.29	206.81	205.32	209.38	209	206.48	206.37	207.09	206.46	206.39	207.07	205.22	203.22	207.14	204.67	205.51	207.31	207.63	203.52	206.61	208.28	203.57	206.22	208.57	205.6	204.13	207.75	206.76	206.59	207.01	206.07	204.4	205.81	205.51	206.19	207.11
205	199.06	203.58	204.05	200.91	204.07	203.05	205.52	203.97	202.96	204.91	203.62	204.57	201.88	199.14	203.62	202.16	202.22	203.14	204.1	205.13	205.09	203.03	204.41	205.15	203.35	203.12	204.04	204.28	200.54	201.75	202.58	203.79	204.96	203.74	204.54	205.2	203.12	205.04	203.2	205.83	201.41	202	201.86	201.35	200.46	204.12	201.61	201.37	200.68
209.98	211.43	209.37	209.23	208.03	208.06	206.43	206.48	205.64	210.6	209.44	205.65	207.54	211.11	206.3	208.18	206.34	209.79	205.41	207.59	207.81	206.99	211.68	207.58	211.53	207.86	210.98	206.97	209.37	207.48	209.81	210.09	206.71	207.74	210.06	209.52	207.98	208.85	207.58	209.8	206.47	212.28	208.69	209.97	207.52	211.62	209.57	208.67	208.65	208.46
215.74	215.38	217.43	213.05	213.82	214.18	213.18	215.34	213.86	213.1	213.73	212.17	216.34	213.21	215.15	213.5	212.57	216.53	213.22	212.69	215.03	215.9	213.79	212.28	214.87	215.62	213.28	210.81	215.96	217.5	214.14	215.87	212.72	214.52	215.01	215.3	213.1	214.41	213.35	213.17	214.94	212.05	216.09	216.98	211.43	210.78	212.78	211.51	215.87	216.39
214.16	212.8	213.5	213.81	214.64	214.08	213.39	211.8	213.85	212.91	212.23	214.6	216.08	214.9	213.91	212.4	212.15	211.6	213.16	216.35	208.45	211.19	212.82	212.94	212.08	213.77	212.5	211.09	214.17	212.22	215.57	210.58	213.13	211.59	213.7	212.4	214.38	210.26	209.49	212.93	213.16	208.5	213.59	214.74	213.35	213.76	214.53	215.61	212.93	209.73
206.05	206.27	203.38	205.64	209.82	203.79	204.84	203.54	205.45	202.55	205.32	203.51	205.73	203.23	203.29	203.88	204.18	202.54	206.27	203.46	202.85	203.25	204.58	204.71	207.28	202.91	204.31	207.95	206.4	208.64	206.01	206.46	206.02	205.57	208.19	207.96	205.83	204.58	208.82	207.8	205.07	206.8	204.2	204.67	204.89	206.29	209.46	207.3	207.35	202.33
203.5	206.97	206.53	204.63	205.4	202.03	205.84	208.51	203.56	204.61	203.75	203.08	205.81	204.15	205.08	208.39	201.1	203.91	204.87	205.13	200.39	206.6	204.39	201.2	206.81	203.97	204.21	205.66	202.52	199.3	206.51	203.86	204.74	208.13	203.77	206.24	203.01	206.4	204.28	201.46	205.64	205.86	204.75	205.96	203.07	204.78	204.85	203.23	204.66	205.9
205.02	199.69	201.84	203.59	201.05	203.58	202.33	205.7	201.55	203.14	201.46	205.32	204.02	202.63	203.44	203.46	205.78	203.49	200.68	202.82	202.36	201.9	201.75	202.72	201.48	202.25	202.41	201.96	202.58	202.37	201.93	201.15	204.62	206.45	203.09	202.89	201.18	201.9	199.83	204.01	202.46	202.57	203.77	202.42	201.86	202.27	204.59	201.98	199.79	202.52
202.08	202.62	202.17	204.21	206.93	202.64	201.69	203.03	205.92	202.48	204.62	203.64	206.2	202.19	199.34	205.42	204.04	202.05	202.7	201.09	201.19	207.78	203.68	204.34	205.97	203.01	201.17	202.62	200.94	207.89	203.85	203.73	200.19	202.57	202.2	202.9	202.85	203.84	202.12	202.55	202.57	200.6	203.49	202.75	202.08	203.07	200.66	200.94	200.76	203.26
201.57	202.7	201.31	201.11	203.02	199.86	204.97	199.72	205.12	203.35	204.08	204.1	204.53	201.9	202.15	205.61	204.23	202.32	202.6	201.6	199.47	203.85	201.79	204.43	201.04	198.94	203.4	205.96	206.1	204.78	200.62	205.17	200.06	202.66	205.95	202.27	205.1	201.8	202.72	203.62	201.18	203.84	201.62	202.35	199.34	198.45	203.16	202.57	201.82	201.18
205.62	201.35	202.94	206.22	200.26	201.31	201.03	201.05	204.78	199.67	201.38	203.17	202.24	206.57	200.57	205.27	203.75	200.98	201.39	202.8	205.58	205.97	203.24	202.94	203.12	204.54	203.83	200.06	204	205.64	203.02	201.32	203.44	203	203.27	205.9	205.86	199.13	202.67	205.51	202.11	201.52	204.13	204.04	201.93	201.57	204.9	203.78	200.54	201.83
209.15	210.16	205.85	208.71	204.9	205.79	207.43	210.58	206.38	207.2	205.86	206.9	208.37	207.07	205.98	208.84	207.81	209.7	208.61	209.22	209.72	209.15	204.81	207.05	208.15	206.21	204.55	209.7	210.48	208.33	208.53	209.21	208.3	208.32	206.3	204.33	208	207.18	209.69	206.96	205.6	206.54	208.93	206.37	208.2	206.46	209.99	207.1	207.74	207.26
201.71	206.65	205.54	202.29	204.88	204.57	206.98	205.9	204.47	206.37	204.96	204	203.69	203.49	203.76	201.27	202.42	203.86	203.48	205.5	203.37	199.65	207.81	204.68	203.53	203.77	207.06	202.62	202.7	204.56	205.75	203.37	205.84	202.64	205.1	205.48	204.17	204.22	205.71	203.97	205.03	201.4	203.78	204.48	204.38	205.29	203.64	200.73	206.62	205.18
205.87	208.78	208.74	208.26	208.45	207.96	209.27	208.72	208.32	208.25	205.97	206.78	207.48	206.87	210.62	204.38	207.81	210.87	211.12	208.23	209.99	207.95	211.58	209.37	208.7	208.7	210.84	208.18	208.69	207.25	212.02	208.58	208.67	208.91	211.03	208.41	209.61	209.83	210.75	211.34	209.38	211.01	204.55	212.15	211.18	208.86	208.06	209.97	211.29	211.96
203.46	206.82	207.96	204.62	206.5	205.39	208.55	206.47	208.08	208.77	206.04	204.71	205.4	207.95	209.39	207.23	208.41	205.8	208.26	206.08	205.59	207.6	203.8	202.54	203.6	206.13	208.2	203.62	205.18	206.81	205.65	207.91	203.93	206.62	206.02	206.33	206.61	207.42	207.66	207.2	206.44	202.84	207.28	208.33	208.37	203.01	207.02	205.63	207.84	207.61
205.34	210.3	209.5	208.56	209.63	212.77	208.98	212.32	208.97	211.39	212.49	207.55	206.2	206.67	207.39	206.92	209.4	210.37	212.65	213.62	209.76	209.72	206.43	209.44	210.07	211.08	210.48	207.3	210.6	208.27	211.25	208.83	207.57	208.62	208.87	210.31	205.81	207.9	210.25	211.95	211.44	208.62	210.83	209.89	208.46	210.92	208.8	207.2	208.93	206.56
207.91	208.78	203.85	206.61	208.6	209	209.6	206.56	207.69	206.17	207.11	210.79	205.61	207.16	206.6	206.39	204.43	209.05	204.12	207.56	205.67	208.22	207.65	207.78	208.36	206.29	211.56	207.56	208.05	207.36	206.81	207.03	205.94	209.44	210.65	208.18	209.81	209.58	208.95	206.92	208.98	204.49	206.4	206.69	206.56	206.25	207.81	208.62	207.66	209.78
217.4	218.9	220.5	216.33	216.87	219.18	220.5	216.94	215.86	212.77	219.18	218.54	214.58	217.48	215.35	217.18	216.13	215.83	216.28	215.42	218.65	216.47	218.89	215.7	218.39	216.04	215.13	218.62	215.39	217.12	217.38	219.73	218.54	216.75	217.15	217.94	219.71	219.71	219.45	215.79	215.78	217.76	220.32	218.92	215.66	217.2	216.74	218.67	218.11	220.45
208.63	211.05	209.05	208.05	209.53	207.33	209.27	206.83	208.86	206.12	210.55	208.43	209.4	209	209.93	206.45	209.67	208.69	208.19	209.26	211.1	211.34	208.29	209.52	207.27	211.97	207.9	205.52	205.98	210.47	208.82	208.72	205.77	209.88	212.07	210.97	209.72	211.59	211.35	209.45	207.63	208.2	206.46	208.73	207.4	211.49	209.53	208.85	208.82	208.33
204.56	203.06	201.33	203.1	202.57	204.26	202.54	202.63	202.38	202.1	201.28	200.64	201.4	199.36	205.24	204.68	200.21	203.17	200.3	200.58	204.83	203.22	204.04	199.62	200.51	204.27	200.94	201.53	202.7	202.01	202.33	200.71	204.32	199.95	205.09	202.16	202.03	202.1	203.04	203.19	202.19	201.93	206.27	201.4	204.71	200.37	203.49	201.64	201.48	202.66
202.93	206.25	206.32	203.96	203.82	203.14	205.06	203.51	202.38	205.29	206.02	202.03	204.13	202.14	202.83	203.85	207.81	206.6	206.25	204.8	201.57	203.42	204.19	202.01	203.71	202.15	203.61	205.42	202.05	202.69	202.92	204.41	202.54	204.58	201.23	202.7	203.9	205.48	203.65	204.84	202.14	201.17	203.08	199.6	204.63	205.76	205.07	202.95	203.9	207.2
209.25	213.68	210.89	213.36	213.61	211.39	215.38	215.08	212.12	212.59	210.93	211.32	209.53	210.42	210.24	211.95	211.13	212.3	211.35	211.62	213.41	213.63	212.17	211.07	209.62	211.01	213.56	209.37	213.11	208.27	210.43	210.65	210.37	212.15	208.96	210.87	210.52	213.08	210.8	211.89	212.04	212.84	213.09	212.3	211.35	209.6	211.67	210.18	212.78	211.03
198.15	203.52	200.53	203.55	202.9	204.47	203.02	203.92	202.83	202.49	200.08	201.03	201.95	203.48	203.19	203.02	202.88	203.34	200.74	206.31	202.16	208.41	201.42	201.24	201.55	199.28	201.84	203.84	201.97	205.66	202.83	201.65	201.8	205.53	203.48	204.3	202.23	201.49	203.84	204.41	201.57	198.85	201.34	202.83	201.51	202.61	199.9	201.09	203.26	202.58
214.82	209.27	211.91	212.5	213.15	210.89	213.25	208.45	213.81	213.18	213.65	214.77	214.17	212.59	210.52	210.78	214.46	208.04	210.72	214.7	215.77	212.2	208.94	212.75	211.74	211.58	212.76	212.63	212.57	210.26	212.8	213.1	212.84	214.23	213.21	212.42	213.1	212.31	212.96	210.88	211.82	210.58	209.57	213.11	215.62	213.35	214.49	211.26	212.16	211.15
216.73	216.72	218.63	217.36	219.96	219.44	216.02	219.86	220.25	215.48	216.45	215.9	216.43	220.55	219.77	218.08	218.26	218.84	218	217.8	219.08	217.03	222.36	217.98	217.25	219.35	215.63	219.05	215.94	216.32	220.37	219.67	218.83	218.87	216.09	217.84	217.44	220.06	217.34	214.07	219.32	220.34	219.26	219.73	216.91	216.7	217.47	219.4	217.03	218.82
211.58	210.92	210.13	213.05	210.65	211.48	211.81	210.83	211.26	212.82	214.68	212.1	213.52	212.28	211.27	213.79	212.56	211.13	211.98	214.79	215.33	212.01	212.37	212.21	210.08	212.08	212.84	210.85	210.1	212.43	212.15	214.78	214.43	214.06	215.1	210.71	211.37	212.76	214.63	215.72	212.85	215.55	216.51	212.12	214.03	211.47	209.88	214.23	211.75	213.17
197.6	194.39	195.3	194.55	192.06	192.26	193.7	190.74	196.59	193.74	195.39	192.7	195.29	193.54	191.84	193.92	194.25	192.75	194.77	191.45	194.61	190.14	191.59	195.23	195.51	193.63	193.43	195.13	195.34	197.77	191.89	191.92	196.34	194.65	193.17	193.58	193.36	197.91	192.77	193.57	196.2	191.7	191.89	195	195.42	193.71	193.09	194.98	194.51	193.07
212.07	217.65	218.59	217.13	217.96	217.7	217.92	217.2	220.91	216.89	215.64	217.09	215.69	215.01	214.37	218.84	218.34	216.4	220.1	218.1	217.23	216.35	216.63	220.43	217.32	215.85	218.82	217.48	215.71	216.9	218.21	219.36	217.43	215.52	215.69	217.26	217.36	219.03	215.73	217.13	216.73	215.51	217.18	216.57	215.46	215.35	216.21	215.83	215.42	216.65
209.6	207.32	209.18	209.42	207.86	206.59	208.58	204.61	206.59	209.82	205.49	206.1	211.64	208.23	209.58	208.83	209.9	210.79	211.47	205.53	211.43	208.41	205.19	208.81	206.86	207.59	207.76	204.93	204.86	207.28	209.06	208.3	206.6	209.45	208.92	210.05	207.22	207.04	207.07	208.74	206.51	209.08	208.26	209.88	208.16	208.88	208.36	208.63	205.44	206.04
209.43	204.27	207.32	209.02	207.16	207.35	208.92	210.62	206.9	208.09	209.91	209.23	205.81	210.01	210.32	210.7	206.05	209.12	208.52	208.81	208.32	209.93	207.83	206.57	211.87	208.44	210.48	209.61	208.64	209.77	210.14	207.85	210.43	210.33	211.08	208.32	211.41	207.74	209.46	211.94	205.99	209.13	204.82	207.59	207.24	211.19	212.87	207.32	207.13	208.23
215.67	219.86	216.39	216.05	216.32	218.27	214.82	216.37	220.45	217.89	219.36	217.32	219.36	217.05	218.57	215.93	218.31	218.79	217.2	219.05	217.63	217.58	219.29	219.35	218.14	220.07	219.39	216.49	212.38	211.52	217.56	219.78	216.23	216.6	217.31	212.84	219.27	217.78	217.24	216.72	217.49	220.33	216.18	221.04	219.94	216.45	215.63	218.08	216.65	217.62
212.8	213.79	213.77	212.18	212.88	214.41	213.59	212.95	215.54	209.64	210.67	208.62	212.96	211.68	212.13	210.81	213.8	214.52	211.62	213.82	214.06	213.4	213.63	212.35	214.9	212.92	218.49	214.84	214.01	212.73	214.1	211.74	215.68	214.29	211.99	212.51	213.56	214.79	212.97	214.99	215.87	214.53	212.18	213.23	214.12	213.21	212.92	212.39	211.64	218.02
203.14	200.16	203.57	203.24	202.21	202.39	202.78	200	201.78	200.65	200.14	198.92	202.95	202.75	202.17	202.33	200.23	200.56	204.42	201.74	202.91	201.56	203.87	204.38	201.82	200.35	199.04	201.11	204.89	203.29	203.1	203.57	204.17	203.39	203.13	202.69	200.04	197.03	204.66	200.24	203.43	202.97	200.9	201.28	203.4	200.28	207.65	200.93	200.75	205.18
201.82	204.85	200.01	201.31	202.03	202.23	200.1	202.28	199.83	202.07	205.95	202.25	204.31	201.85	201.24	204.66	203.07	201.6	202.06	203.64	202.39	202.91	203.84	203.56	201.92	200.45	204.01	205.34	202.18	203.5	201.7	202.04	204.69	203.64	202.09	203.19	202.26	201.31	203.73	204.55	200.69	205.27	200.98	203.58	201.54	201.7	202.93	202.57	202.18	201.21
216.06	217.03	214.97	215.45	218.16	216.35	217.14	216.85	216.61	219.17	215.44	214.97	216.38	215.81	216.33	214.77	219.02	219.01	215.33	218.17	215.02	219.12	214.76	217.35	215.03	217.52	215.88	217.01	218.77	217.48	214.5	219.94	219.81	217.4	215.84	216.08	212.7	219.34	215.67	216.68	217.16	217.56	215.01	221.62	213.34	217.7	218.21	218.8	214.86	216.56
216.99	216.2	217.13	217.1	218.61	215.73	218.29	215.69	214.29	218.11	221.71	216.25	216.65	216.97	214.44	216.61	215.9	217.99	217.18	215.39	218.04	216.96	217.36	216.16	218.01	216.33	216.76	216.51	215.03	215.36	217.95	217.45	219.57	216.05	215.41	215.77	217.6	218.07	216.83	215.62	213.3	217.16	219.88	219.84	214.49	217.31	218.55	216.15	214.24	216.31
214.2	208.77	214.25	212.21	215.34	210.83	211.47	211.54	214.26	210.43	212.12	210.29	216.5	210.98	211.54	214.22	207.24	211.86	214.17	207.68	211.44	210.62	210.41	208.11	212.32	208.42	211.79	209.17	210.95	208.23	209.98	214.49	211.15	211.1	212.88	211.56	208.31	214.21	210.21	212.19	210.65	210.9	212.44	209.83	211.56	215.64	212.84	212.26	212.44	213.5
215.99	216.91	217.56	216.83	220.14	216.27	218.24	217.97	217.15	216.08	218.13	213.91	214.58	217.59	218.65	215.79	219.01	216.74	216.76	218.41	217.48	215.25	217.21	220.03	218.13	220.19	215.6	214.78	216.96	215.86	218.32	213.97	216.27	216.95	216.4	219.52	216.5	214.47	216.02	217.97	216.72	216.87	216.84	218.34	215.03	216.75	219.3	216.47	217.62	219.36
209.46	210.32	211.14	209.25	210.76	211.77	212.53	212.22	209.43	211.66	211.18	209.37	214.64	213.31	212.96	210.64	215.88	211.88	211.32	210.25	211.58	211.45	210.9	214.44	212.89	216.22	212.18	213.23	213.72	214.82	212.23	214.88	214.07	213.03	213.49	212.67	209.22	213.16	210.51	216.42	210.98	214.09	214.95	214.97	212.46	211.63	212.59	209.85	212.74	210.35
206.29	211.81	208.59	210.31	208.4	210.95	208.46	210.71	209.2	207.29	208.02	207.06	206.52	208.16	206.54	207.93	208.61	208.99	206.93	210.98	208.38	212.63	208.7	209.35	206.22	203.76	209.61	208.28	209.23	206.77	205.82	208.11	210.53	208.34	208.65	207.03	207.82	207.48	210.59	208.64	210.67	212.12	209.91	210.73	207.89	210.06	208.06	208.78	206.94	211.13
205.61	205.44	202.1	203.23	201.5	205.33	198.94	202.06	203.42	202.58	203.62	203	204.54	199.09	203.72	203.82	202.96	203.08	202.94	204.2	203.27	202.74	202.54	204.39	205.36	205.7	199.64	199.76	204.5	204.11	202.59	204.14	203.46	204.33	205.03	204.05	202.65	205.19	203.44	204.57	203.85	206.67	201.5	202.6	201.09	203.34	202.37	206.9	203.93	202.11
196.53	193.13	194.2	195.26	194.06	192.66	196.09	196.75	193.01	192.21	192.32	195.96	197.62	192.94	195.31	195.43	190.89	192.57	191.09	194.7	195.67	193.71	192.91	191.02	192.61	193.96	194.67	195.89	192	196.79	190.1	192.89	193.33	191.03	191.8	194.66	194.86	190.49	193.26	195.44	192.76	196.27	193.94	191.69	193.13	193.95	194.14	193.58	192.79	194.05
211.83	209.35	211.05	211.98	209.09	209.51	209.76	210.91	209.22	212.56	208.64	213.58	206.17	208.88	207.49	211.94	211.09	208.87	210.44	210.9	212.57	209.73	209.92	208.96	211	209.8	209.7	209.49	211.37	211.85	208.73	205.86	206.75	208.68	209.67	210.44	208.28	211.33	211.62	210.23	211.77	208.36	211.21	209.24	213.43	209.85	210.1	211.53	211.06	210.17
208.11	209.93	208.31	211.1	206.32	211.44	206.17	210.72	210.19	211.38	208.47	208.79	211.77	211.31	206.65	208.66	205.63	208.94	209.02	207.68	209.01	210.21	209.29	211.14	208.01	207.06	209.34	209.57	210.05	211.05	211.7	210.46	211.09	210.09	210.24	207.28	206.75	208.34	207.52	209.79	208.17	209.73	209.91	209.63	209.32	210.8	210.26	209.16	211.74	208.65
213.1	206.86	212.51	208.89	214.27	211.94	210.98	210.94	214.55	210.22	210.74	209.22	212.72	210.41	212.14	214.2	213.35	214.07	215.28	210.55	213.36	213.61	211.8	212.94	211.07	212.42	208.8	209.63	214.46	212.02	212.19	212.78	214.97	209.44	212.67	211.47	211.83	215.11	210.08	211.37	211.78	213.5	212.4	211.6	211.18	210.78	213.05	209.65	212.94	210.7
205.1	202.05	204	200.11	200.21	204.47	204.08	203.22	202.09	201.19	202.12	204.29	201.39	203.13	205.63	203.97	203.29	201.15	202.34	204.49	202.84	200.95	204.53	203.12	202.08	206.74	203	205.18	201.04	204.43	204.81	203.71	203.56	201.69	201.28	202.06	203.6	200.97	202.93	201.71	203.93	203.56	202.79	203.99	202.74	204	203.36	199.1	205.56	204.63
204.44	203.41	204.27	202.66	204.18	204.58	206.72	203.91	205.33	204.24	203.58	205.12	203.26	205.57	206.27	206.67	204.4	199.9	206.28	202.6	206.02	205.13	202.08	202.88	203.23	203.59	202.12	203.64	204.11	200.93	207.09	203.36	204.49	203.57	203.05	201.15	204.79	206.03	204.36	204.78	201.57	203.91	204.03	205.77	205.88	203.2	204.51	201.4	204.7	203.37
198.27	200.18	198.34	201.92	198.18	201.53	200.74	201.69	199.7	202.35	198.34	199.93	199.46	201.51	201.24	198.92	200.4	200.89	200.88	196.94	197.12	199.19	203.81	198.88	196.38	200.5	201.82	197.39	196.54	202.12	199.42	200.13	202.36	199.47	198.71	201.79	201.75	199.38	197.37	199.5	198.33	201.38	198.01	200.61	198.74	197.1	198.07	202.49	200.98	201.68
204.75	204.58	202.2	203.25	202.84	204.4	204.9	201.1	204.02	202.86	201.6	204.33	202.54	202.24	203.55	204.27	204.19	206.84	205.05	203.42	204.64	206.18	204.68	204.22	202.77	204.68	204.95	206.58	204.56	202.2	206.28	202.61	205.09	201.78	205.43	203.08	203.8	203.69	203.8	201.43	204.98	204.25	203.74	206.27	203.17	202.85	208.73	201.18	205.46	203.51
201.18	200.65	207.19	204.33	205.39	204.8	206.42	202.01	204.66	203.54	202.58	201.08	204.74	203.91	203.74	203.23	203.18	201.24	205.45	206.49	204.69	205.04	205.18	207.79	205.64	202.62	203.15	204.4	203.41	204.12	202.51	203.66	202.7	202.85	204.42	202.7	205.62	206.45	204.73	206.26	203.45	204.88	201.69	201.86	202.38	205.02	203.47	203.75	206.61	205.75
201.02	199.48	205.65	203.28	198.46	197.9	203.39	203.33	200.87	198.68	201.53	203.11	199.97	199.29	201.6	197.7	202.79	204.89	200.27	200.16	199.87	201.14	203.66	200.74	201.81	200.82	197.56	199.04	200.84	200.39	200.01	200.06	202.05	199.21	202.61	199.84	201.32	199.17	201.51	199.86	199.19	201.67	199.06	202.98	200.94	199.97	200.76	202.25	201.79	199.82
198.35	200.44	200.3	200.19	197.83	198.26	199.5	197.73	199.25	200.81	197.82	200.05	196.42	201.94	199.92	199.14	201.22	201.66	199.8	201.92	198.76	200.96	200.56	196.76	201.25	194.84	196.72	198.06	199.13	199.69	199.84	199.98	195.97	196.31	197.52	198.3	199.94	197.53	200.24	197.37	200.34	198.47	197.43	199.5	199.44	195.97	200.43	198.08	198.68	199.01
208.03	206.72	209.18	209.14	209.08	207.99	211.31	211.95	205.7	210.78	206.45	206.94	210.1	211.07	209.9	212.39	207.61	209.44	209.69	208.89	207.46	206.78	209.4	211.72	208.07	209.71	208.4	209.09	211.23	210.64	211.61	209.72	210.87	206.42	206.06	211.55	212.06	209.6	209.65	210.85	207.06	208.57	207.41	210.9	209.96	208.05	212.16	209	206.94	211.16
199.6	202.71	203.84	201.17	199.73	199.74	201.03	201.08	203.13	199.29	205.63	202.54	199.58	198.47	199.85	199.24	202.91	202.34	203.13	197.67	200.28	199.43	203.68	202.25	202.89	202.66	204.45	201.92	202.32	201.62	204.34	198	202.35	202.2	202.66	199.59	199.43	205.28	202.94	201.66	199.6	198.18	202.99	201.15	200.95	203.3	201.12	199.99	201.95	201.06
195.22	193.76	193.38	196.72	194.98	195.74	193.76	197.54	195.35	191.66	195.67	195.02	195.56	195.55	193.81	190.72	196.18	190.88	191.74	200.03	194.13	196.59	196.39	198.21	197.07	192.54	195.93	195.7	199.02	194.37	195.15	194.09	195.8	193.99	194.9	196.15	192.14	198.86	194.83	194.51	197.37	196.52	194.3	194.34	195.19	194.91	195.96	195.36	197.61	193.59
205.9	204.84	200.38	202.05	205.64	203.13	206.2	206.23	206.27	205.22	207.92	205.15	201.19	205.29	206.9	203.62	203.4	204.33	208.13	204.67	201.56	208.92	203.41	203.7	206.58	204.76	205.12	201.31	203.15	203.88	205.32	201.99	203.81	204.95	203.03	203.88	203.68	205.4	204.48	207.55	203.84	202.42	204.48	203.84	206.07	207.76	206.03	201.92	205.2	206.21
196.12	202.49	200.27	201.38	202.13	203.57	201.02	198.38	203.1	203.41	203.36	200.58	200.9	200.85	201.74	200.29	199.79	201.71	200.92	200.16	202.33	199.52	201.69	204.24	201.45	203.74	201.26	203.12	201.29	200.69	202.14	201.07	203.28	199.87	200.78	201.16	198.95	204.18	203.05	201.37	201.33	203.78	203.15	198.93	200.38	199.62	199.28	199.32	198.63	199.3
204.97	203.9	204.84	207.97	206.02	205.5	204.09	205.47	202.9	201.57	201.22	205.63	204.59	204.66	209.12	205.85	200.09	204.84	205.85	203.75	204.58	204.58	204.06	202.31	204.32	203.43	204.59	202.68	202.01	201.94	200.14	202.3	200.95	203.54	202.5	204.25	202.33	207.82	205.87	202.48	201.36	206.58	205.54	204.03	205.46	205.93	203.6	204.13	203.24	203.08
204.24	205.31	205.6	201.3	203.34	202.72	200.2	203.99	200.21	200.1	205.23	205.09	203.6	205.68	203.91	203.55	206.95	206.59	204.89	203.69	203.73	203.16	203.29	205.15	201.17	202.93	204.26	201.28	204.92	202.34	201.29	206.24	205	205.26	204.31	201.29	204.17	205.57	205.87	200.48	203.4	202.14	202.72	202.22	201.5	203.42	202.78	203.82	203.84	201.29
202.44	201.67	203.61	201.16	205.14	203.21	204.25	203.76	200.61	203.68	203.34	204.96	204.38	206.24	207.47	205.52	203.71	204.07	206.17	207.67	204.92	204.33	205.74	202.45	206.79	203.71	205.33	202.61	203.44	198.63	205.22	200.04	202.08	202.86	200.22	200.39	204.69	204.12	204.07	204.31	202.79	201.07	203.24	204.17	203.65	205.41	204.18	205.65	205.54	203.81
205.79	209.09	204.81	206.29	204.09	206.47	205.68	208.3	206.21	208.01	206.62	207.5	204.31	204.13	207.2	205.74	205.03	206.51	206.89	203.51	205.82	205.22	203	207.04	206.35	206.52	204.37	207.27	207.41	201.77	204.64	206.16	205.56	207	207.95	206.7	209.09	205.9	206.11	206.8	205.9	205.27	209.06	206.05	206.34	206.87	204.35	207.48	205.45	204.51
215.51	210.76	210.68	213.75	212.21	211.73	211.55	212.55	210.21	210.64	209.74	212.36	210.09	212.27	212.33	209.25	209.39	207.44	212.8	214.76	209.93	208.34	213.95	211.02	209.84	211.68	213.6	213.48	210.81	210.95	210.78	208.57	211.08	212.02	213.5	212.22	211.03	207.74	212.99	214.79	213.33	211.79	211.1	213.1	211.43	211.44	210.97	210.67	210.53	209.59
197.16	200.52	203.16	202.43	201.3	201.21	200.53	198.71	198.61	198.49	201.79	199.93	201.13	200.7	199.12	199.56	200.7	196.95	200.05	198.83	198.69	200.83	200.5	198.71	199.42	199.01	201.38	199.37	199.57	200.55	200.31	198.77	200.06	197.44	199.22	198.95	199.59	197.44	200.31	199.75	196.33	199.1	199.53	196.55	199.71	200.6	200.67	201.7	196.9	199.42
213.96	210.16	213	214.36	211.38	216.35	212.61	211.57	210.41	216.17	213.31	209.14	212.02	214.49	212.15	210.26	211.37	207.74	208.69	211.11	211.28	213.64	211.93	213.57	212.9	211.32	212.56	210.53	212.67	214.7	214.1	208.79	211.41	212.33	212.41	213.63	211.69	216.69	214.13	213.53	209.9	212.27	211.4	214.35	211.51	211.7	211.45	210.97	214.64	215.22
218.06	215.68	215.39	217.35	212.83	217.21	215.83	212.85	218.63	216.06	217.92	217.93	217.59	215.1	218.71	216.37	216.09	214.82	219.09	216.08	217.15	216.59	213.38	219.89	218.66	216.03	216.41	218.5	217.7	215.27	219.52	217.94	218.65	214.24	217.62	219.14	215	219.36	219.42	215.58	217.53	217.84	217.06	218.15	216.33	217.54	218.63	217.14	213.26	215.73
212.99	213.6	210.93	209.56	211.67	210.44	215.75	211.54	210.92	212.15	210.94	213.8	213.96	210.68	212.27	211.7	212.24	211.5	211.19	210.77	210.56	211.49	213.06	213.67	208.87	213.74	211.4	213.13	213.02	215.85	212.81	211.27	208.64	214.95	211.62	210.62	212.77	211.39	216.02	210.5	215.62	211.62	212.11	212.34	210.76	210.11	211.26	209.29	210.03	213.22
198.15	202.11	201.9	199.55	205.2	199.47	204.28	204.04	202.55	202.21	203.04	204.52	204.41	202.5	205.95	202.21	202.03	204.87	201.07	203.87	202.84	203.63	203.74	201.78	203.49	200.31	207.42	200.88	203.78	203.94	202.51	204.25	205.29	204.98	204.33	203.58	202.29	201.05	202.98	202.93	202.44	200.57	201.67	203.2	202.99	204.51	202.5	199.8	205.29	203.02
218.83	220.06	216.36	218.27	216.21	219.18	221.97	217.49	216.87	219.05	217.48	219.47	218.61	216.62	217.75	215.71	216.47	216.31	218.12	219.78	218.89	218.79	215.65	219.51	213.86	216.42	216.62	217.43	219.48	220.98	218.52	219.66	220.3	221.85	220.14	218.87	216.84	218.48	217.98	219.88	221.37	219.3	213.93	219.01	216.81	218.38	219.04	215.62	219.67	218.66
202.25	205.57	202.25	206.29	206.48	204.17	206.06	204.16	201.81	203.15	205.27	203.43	203.53	205.07	202.31	208.06	206.22	202.74	204.98	203.06	205.45	203.16	207.5	206.53	203.36	201.49	203.67	204.61	203.76	203.64	207.22	204.75	207.56	207.86	199.62	205.38	203.11	205.17	205.48	200.58	203.46	203.47	204.9	205.88	204.09	204.82	203.87	204.53	206.6	206.34
199.64	202.54	203.24	201.35	203.75	200.34	202.07	201.23	202.66	203.26	207.56	202.92	202.04	201.26	203.5	202.72	202.78	203.12	201.58	202.87	203.8	205.42	205.43	203.05	203.73	200.49	200.83	202.53	201.62	202.71	206.5	207.61	203.87	204.91	200.25	203.88	203.45	204.4	203.18	203.36	201.2	203.99	203.69	207.07	205.72	201.74	204.48	203.58	207.24	202.59
203.48	205.22	207.52	203.88	205.28	201.94	202.25	206.16	203.76	205.11	202.39	202.94	204.97	201.5	202.34	205.05	204.39	204.49	205.36	202.72	203.32	202.33	203.14	200.97	203.51	204.22	204.57	206.1	204.11	204.33	204.8	205.28	202.99	203.39	203.57	203.34	202.85	200.11	203.65	206.22	202.33	205.49	205.94	204.22	202.62	202.66	203.42	205.25	203.27	205.29
206.81	208.64	206.78	205.68	207.28	205.63	206.56	209.74	207.12	210.36	207.69	209.55	208.04	207.94	210.32	209.46	209.37	209.05	208.11	208.91	208.92	206.55	207.83	208.73	213.72	208.66	206.67	208.81	207.86	208.58	207.69	208.66	205.89	207.92	208.71	208.33	210.26	209.94	209	211.86	208.1	209.48	211.42	209.24	208.58	208.78	209.48	208.38	208.37	209.13
210.09	212.43	209.3	211.7	212.64	210.12	212.96	210.75	211.86	210.72	209.81	212.95	209.56	211.77	213.12	211.24	211.29	215.34	208.99	214.39	211.51	212.54	214.47	213.33	209.42	211.76	214.15	214.53	215.94	210.16	210.82	212.51	209.87	212.01	212.04	213.08	210.03	212.61	212.8	211.18	212.91	212.34	210.89	210.69	211.16	208.86	213.86	210.11	214.12	211.56
206.94	205.94	207.33	204.96	205.16	203.94	207.37	201.35	202.78	204.73	207.92	203.27	205.09	203.48	205.38	205.21	206.37	205.26	205.73	205.79	204.47	202.6	205.72	205.45	210.22	205.77	203.07	204.09	206.23	203.37	203.55	205.9	206.21	202.09	202.23	204.82	207.75	203.48	204.24	202.36	203.84	205.25	204.79	206.16	204.93	203.28	204.69	203.23	206.46	205.29
204.81	204.03	203	201.76	204.94	203.23	204.11	205.32	202.44	203.6	205.14	202.7	204.26	204.33	203.54	203.99	204.6	201.46	203.72	205.39	202.59	205.65	206.26	203.43	200.99	201.27	202.07	203.67	208.05	204.48	202.19	203.27	203.84	205.43	202.79	205.74	206.11	202.02	200.99	202.26	205.19	204.74	205.41	203.07	203.75	201.71	204.15	204.54	205.08	202.7
211.6	209.48	210.62	212.31	210.22	210.25	211.22	209.51	214.29	208.77	209.69	211.11	209.37	214.45	213.05	210.43	210.61	211.27	211.16	209.6	211.27	209.05	216.51	215.92	210.55	211.61	212.29	213.38	213.82	213.7	213.93	210.4	209.36	212.43	212.9	213.61	214.15	210.57	210.07	212.69	210.02	212.07	210.82	210.08	210.38	212.25	214.06	211.66	209.31	213.67
205.72	202	201.74	203.54	204.08	202.65	203.17	202.26	203.82	202.53	205.21	207.14	200.38	202.75	201.01	208.11	205.79	203.47	202.28	201.95	202.38	202.1	203.1	203.74	204.53	205.32	206.24	205.48	205.68	202.79	204.27	200.19	202.13	201.35	200.2	204.27	201.71	201.18	203.14	203.31	205.89	202.4	202.33	201.37	200.12	206.86	202.17	202.29	203.65	205.52
205.93	211.06	208.07	209.98	205.22	206.54	209.11	211.42	208.89	209.8	208.02	208.81	209.67	209.22	209.52	208.02	210.59	207.22	207.23	211.41	209.88	206.48	209.4	208.18	208.02	206.14	206.6	209.06	207.16	209.16	209.18	203.21	207.03	210.31	206.58	206.01	209.16	207.88	209.01	206.56	209.29	208.16	208.47	208.33	206.81	208.98	209.29	207.18	207.21	209.3
206.13	208.49	208.24	205.16	208.14	209	204.38	208.86	208.23	207.55	208.85	206.73	204.01	208.32	208.39	208.93	207.8	207.84	209.89	210.07	206.15	205.89	208.15	209.31	207.66	208.51	207.94	206.89	211.12	210.06	209.45	211.51	210.43	207.83	210.86	209.53	205.59	205.42	210.75	210.32	209.39	210.28	210.02	209.06	209.27	209.24	206.77	209.7	210.25	208.28
208.61	207.92	207.9	206.92	209.85	206.73	207.19	209.3	207.72	207.2	208.75	207.75	208.08	206.61	207.91	206.19	207.06	208.28	207.73	207.03	202.37	207.15	209.58	208.08	206.16	209	210.72	206.02	212.09	209.16	207.23	208.1	206.35	207.63	207.77	212.08	206.61	207.61	211.21	207.83	208.16	205.77	210.42	205.44	207.39	207.41	207.39	209.31	206.73	206.95
216.03	216.06	215.35	218.91	219.45	217.82	213.55	214.22	218.85	213.9	218.5	218.84	216.7	217.08	217.25	216.99	216	217.04	217.2	216.25	218.09	214.65	221.61	215.98	216.09	221.05	216.07	213.02	217.11	215.2	216.17	217.38	214.88	217.31	216.63	217.46	213.89	222.76	215.36	218.87	217.14	219.01	216.35	213.27	217.37	219.97	214.93	219.32	213.89	216.06
207.31	208.73	213.39	210.13	206.58	210.94	206.29	211.34	212.76	211.57	207.2	210.11	209.87	209.15	207.9	210.81	207.76	206.45	210.52	207.77	207.71	210.03	210.47	207.53	209	208.66	207.81	207.51	208.02	207.73	207.65	210.5	207.94	209.24	208.25	210.47	206.58	202.97	206.38	210.95	211.21	207.63	207.43	210.94	208.35	210.42	210.26	207.74	205.82	210.6
205.75	207.74	206.09	206.29	206.3	208.92	208.3	211.29	209.74	206.4	208.3	207.19	206.33	207.43	211.04	207.23	206.45	206.7	208.33	208.7	207.59	205.78	206.02	208.34	211.26	208.74	208.37	205.82	206.04	206.66	208.09	208.8	206.59	208.89	204.84	206.4	210.29	206.85	206.1	204.48	206.68	210.19	207.65	206.09	207.48	209.87	203.63	209.85	208.37	206.8
208.72	206.19	207.17	202.71	210.5	206.83	207.93	209.33	209.93	205.69	205.36	209.9	206.62	206.82	202.32	208.47	207.15	207.99	210.55	210.85	209.64	208.97	207.13	208.58	208.19	206.84	206.07	208.18	211.67	206.97	208.73	208.42	207.49	206.86	208.16	209.36	211.28	203.64	208.73	208.27	209.2	204.93	207.34	206.95	208.78	209.57	206.89	207.25	211.16	207.32
207.94	207.49	208.78	207.76	209.8	207.76	207.69	207.35	207.71	209.24	207.27	207.36	210.18	209.83	207.06	208.6	206.28	206.69	209.16	208.64	209.56	210.34	208.55	210.39	208.53	207.53	207.28	212.77	209.52	209.05	207.41	208.74	207.21	207.58	207.22	210.14	209.58	204.62	207.97	209.73	206.02	210.56	207.32	206.77	205.37	206.9	208.11	206.26	211.05	206.68
212.4	212.81	212.83	211.36	216.89	214.06	209.71	210.53	213.71	211.69	213.79	215.87	214.73	212.75	210.95	214.98	214.36	213.48	212.15	214.72	211	211.7	216.31	215.31	213.55	211.59	213.73	212.57	214.5	213.4	215.64	213.28	215.9	213.3	213.53	211.93	214.75	213.84	217.15	215.64	210.57	213.19	213.09	215.19	212.01	213.97	211.95	213.91	216.68	210.51
196.21	200.48	198.75	196.66	200.82	198.54	195.14	198.03	201.08	196.75	197.06	198.04	198.87	199.48	199.23	198.56	196.24	201.09	199.61	197.17	195.49	198.41	196.84	199.34	197.51	199.43	195.76	197.36	197.33	200.45	197.18	197.26	199.3	197.21	199.09	198.29	199.43	197.66	201.9	200.32	199.25	200.24	194.04	197.84	196.41	199.94	198.73	201.23	196.36	196.07
219.69	220.06	220.98	215.99	217.06	218.19	217.56	218.11	220.15	215.87	217.96	216.3	216.01	218.3	219.47	219.13	215.94	219.44	217.14	219.82	216.1	217.89	218.6	216.1	220.22	219.5	215.4	215.13	216.73	218.36	217.07	217.35	216.79	217.1	215.79	216.16	215.87	214.53	220.96	218.32	221.54	217.64	220.77	219.67	218.22	217.52	214.35	215.34	214.41	216.94
195.79	193.49	195.82	197.18	193.06	195.89	194.58	195.01	195.36	191	193.31	195.7	193.74	192.72	193.03	194.09	196.96	194.08	193.64	195.06	195.63	192.94	192.25	192.58	193.99	193.83	191.61	195.47	197.78	189.65	194.08	197.05	194.28	194.01	197.29	195.38	193.87	193.02	196.75	196.47	194.91	191.59	196.71	193.45	195.66	195.79	191.86	189.84	195.83	193.48
212.12	211.4	216.61	211.68	211.21	213.78	213.01	212.15	208.87	208.05	213.83	210.51	209.87	214.67	210.42	210.22	210.56	211.23	212.64	208.76	212.84	211.73	214.26	208.37	211.14	209.51	212.05	212.25	213.43	212.68	215.44	211.92	212.13	212.05	211.98	209.61	210.38	210.61	212.32	213.99	211.88	209.74	211.04	211.41	212.41	211.8	211.05	210.65	212.75	210.87
207.9	208.46	208.67	207.61	210.21	209.47	208.49	209.16	209.56	208.69	211.32	206.26	206.21	209.11	210.89	209.86	207.52	209.42	211.75	209.77	209.02	207.49	207.86	208.39	209.47	207.52	210.98	208.89	209.68	208.53	207.53	208.23	209.52	208.82	211.87	208.69	210.65	209.49	208.09	208.69	210.99	209.36	206.19	207.63	207.18	209.33	210.62	207.32	206.57	209.18
218.22	216.18	219.57	213.6	217.66	218.27	214.93	217.07	214.47	218.82	217.13	213.13	221.63	215.43	215.9	217.04	216.8	214.39	217.47	214.49	217.04	215.21	215.71	218.32	214.19	217.29	214.46	219.91	219.54	215.71	219.42	217.4	215.96	216.52	215.69	213.71	218.89	218.05	215.39	217.33	213.8	217.54	215.46	216.39	216.97	217.23	215.53	216.29	219.07	220.49
219.83	212.97	219.6	218.49	217.78	218.28	217.67	220.63	218.53	218.84	217.39	216.68	219.52	218.51	218.97	218.21	219.4	218.32	216.89	217.61	214.78	214.67	217.72	216.61	216.69	218.56	216.2	215.46	217.09	215.27	217.32	214.89	220.32	214.27	215.5	217	218.8	217.78	217.08	216.66	217.37	216.86	215.31	218.25	217.83	215.07	216.21	217.37	219.62	218.69
208.93	210.68	209.2	205.63	208.6	210.21	206.19	211.05	214.33	208.03	213.41	211.41	206.46	210.26	211.39	209.11	211.28	209.27	210.2	205.62	212.54	211.27	212.01	208.48	208.68	207.77	209.31	209.11	210.68	210.67	208.62	210.68	208.96	209.33	209.72	211.92	209.63	208.98	208.98	212.42	207.41	205.61	210.34	208.62	207.69	208.66	210.49	211.44	206.25	210.37
209	211	211.9	206.23	210.87	209.44	211.01	210.52	211.47	208.54	212.16	209.76	208.82	209.63	207.56	210.84	209.87	208.32	210.59	208.25	210.33	209.89	207.16	210.35	206.65	208.65	209.71	208.66	206.15	212.2	210.46	210.36	208.91	211.78	209.14	210.81	207.66	208.95	211.26	210.3	211.89	208.92	212.56	206.75	208.02	212.42	211.87	206.02	210.01	211.11
203.84	205.82	205.87	203.47	204.58	205.17	204.35	204.37	209.12	201.55	204.88	207.57	204.53	205.72	206.59	207.69	204.38	204.99	206.49	205.54	203.56	201.96	204.44	203.6	205.36	205.22	205.95	205.9	203.32	204.36	204.84	204.76	206.65	200.51	203.95	204.17	205.7	204.7	203.86	204.57	201.3	205.71	207.14	205.67	204.26	206.42	204.76	205.66	206.2	204.42
212.58	209.11	209.42	209.84	206.8	210.02	212.25	212.87	207.72	210.05	211.03	209.43	210.18	212.01	210.43	210.19	208.48	210.44	209.9	213.48	210.19	209.79	215.83	210.27	207.11	208.99	209.94	212.84	209.86	208.45	207.59	208.58	206.32	210.73	213.67	208.27	210.94	207.24	208.78	212.75	206.14	207.46	213.01	214.48	213.74	210.09	210.31	211.63	210.42	211.84
210.14	208.78	211.76	206.79	209.49	209.57	207.5	207.81	207.3	206.68	207.36	208.74	206.42	204.81	209.21	208.29	206.25	208.42	206.24	206.46	206.83	204.54	208.65	207.83	209.03	209.74	208.97	205.86	212.44	206.2	205.79	207.01	208.47	207.21	204.65	209.67	208.39	205.58	209.02	208.57	207.65	207.69	208.89	205.26	207.76	208.99	207.84	208.35	205.75	207.34
208.56	211.51	210.22	211.44	212.27	210.77	212.06	208.52	210.3	209.24	211.83	206.77	208.29	207.39	209.47	210.64	211.05	208.7	209.41	208.24	207.49	209.08	212.3	207.27	212.89	210.16	207.86	210.78	210.07	209.89	205.36	212.99	212.79	209.94	211.27	208.7	212.28	208.21	211.76	206.39	209.68	210.03	209.99	211.38	211.29	212.74	210.71	213.03	208.7	211.85
199.96	199.51	199.75	199.99	200.37	200.06	198.89	200.48	200.84	196.56	203.35	203.05	200.09	202.56	199.42	201.4	201.63	200.02	201.55	198.76	197.96	199.44	198.32	203.17	196.55	195.64	201.86	200.37	201.16	201.1	198.86	203.26	199.79	199.29	200.15	199.85	204.56	198.58	199.79	201.08	202.71	201.14	199.76	195.8	198.91	200.72	198.26	200.66	198.55	200.57
206.81	208.47	210.75	208.15	207.69	206.7	203.04	205.68	205.7	209.13	209.04	209.39	207.52	209.49	206.33	208.05	208.75	205.75	205.79	205.81	208.93	210.57	206.51	204.63	205.74	209.15	211.21	207.04	208.11	209.97	208.52	207.89	209.19	208.5	209.24	208.38	206.11	206.15	210.62	210.2	206.58	205.3	207.53	207.3	207.71	205.98	208.27	206.44	207.49	205.86
215.94	215.25	214.9	218.17	220.5	215.92	216.73	219.41	217.89	216.55	218.61	214.84	214.69	218.26	221.57	216.25	218.84	217.88	214.89	217.57	217.68	215.8	221.39	217.61	217.6	215.58	216.29	216.59	219.67	213.72	217.89	219.94	215.89	218.6	216.65	215.88	214.88	217.81	218.69	216.99	218.14	221.09	217.85	219.55	216.48	216.2	215.8	213.6	214.51	215.1
195.79	195.17	194.11	193.38	195.65	192.03	196.56	190.11	193.97	194.31	190.61	193.68	190.26	193.1	196.22	193.59	195.15	193.41	195.62	195.58	197.05	196.38	196.22	196.61	195.02	196.15	197.13	195.73	195.18	196.07	197.19	197.35	196.97	198.9	196.06	194.94	197.2	191.91	193.86	198.56	194.88	194.2	195.52	194.03	200.68	194.96	194.23	193.95	194.19	196.51
199.89	197.35	199.57	199.34	199.27	202.2	198.34	202.21	199.65	200.22	197.82	199.26	201.47	199.87	203.75	197.2	199.49	201.02	195.78	199.52	199.41	197.61	197.79	199.32	201.28	196.69	200.19	201.25	197.03	199.5	198.82	194.05	197.2	198.68	198.82	198.65	198.05	200.02	201.08	195.3	200.62	199.96	203.55	202.58	199.55	196.92	201.24	200.08	199.9	200.09
204.57	202.7	204.64	201.07	205.11	204.51	203.38	204.1	200.23	201.78	202.27	201.41	202.83	203.8	202.04	204.73	204.97	203.03	202.22	204.73	203.88	203.26	201.4	204.67	201.41	202.33	201.21	205.49	201.95	207.86	203.54	203.31	205.56	205.6	203.2	201.61	203.36	203.2	206.38	201.79	200.19	202.88	202.34	201.91	204.94	205.05	201.94	203.42	205.55	203.92
201.02	201.62	199.02	201.91	198.63	203.9	198.61	200.14	202.21	201.22	198.7	202.21	200	200.78	199.27	201.01	202.4	199.98	200.27	200.68	199.32	198.85	200.79	201.78	198.24	200.76	200.68	199.48	198.68	202	199.61	201.19	201.16	201.5	198.83	201.66	202.41	201.17	197.59	202.33	201.72	200.65	201.13	201.94	198.04	201.44	196.71	200.76	199.22	198.47
208.45	212.17	207.46	210.09	208.02	209.66	209.88	212.11	209.07	206.46	208.67	207.96	204.57	207.75	209.22	208.56	206.68	206.39	210.77	209.83	206.99	209.69	211.31	206.53	208.59	207.5	208.39	209.52	212.93	213.1	208.77	207.52	211.08	207.37	210.13	207.33	210.78	207.61	211.65	207.29	208.15	209.43	210.28	206.88	207.45	211.36	210.04	205.02	207.75	210.1
219.14	218.86	219.02	214.31	220.23	216.74	217.8	218.19	217.69	215.78	216.09	215.74	219.76	215.15	216.58	217.22	219.34	217.61	218.55	216.5	217.02	215.76	219.13	222.04	223.63	216.8	217.04	215.14	218.92	220.33	216.38	219.75	219.5	214.58	217.96	219.58	218.6	216.05	216.35	218.02	218.77	219.16	216.22	218.41	218.68	216.2	218.7	217.57	219.86	215.59
216.36	217.31	215.83	216.85	216.17	215.16	212.16	215.16	217.95	215.36	219.33	218.71	218.88	220.5	216.9	215.62	219.74	212.52	218.71	211.6	217.06	217.57	217.43	215.08	216.26	215.49	217	221.5	216.81	221.65	217.96	216.08	218.99	218.28	215.97	216.56	216.81	219.24	216.66	218.14	217.2	218.49	218.74	216.23	216.3	215.63	215.62	219.08	218.78	216.16
206.01	204.14	207.22	203.97	205.55	206.46	204.79	205.54	203.23	206.25	205.91	206.06	207.5	204	207.48	205.33	204.34	208.42	206.53	204.95	205.52	206.14	203.15	203.28	202.83	204.48	207	206.26	206.92	205.7	205.62	206.15	204.61	209.92	207.45	205.97	204.97	204.55	208.24	205.07	205.24	206.66	207.1	206.89	205.55	207.33	206.45	201.55	208.25	204.9
203.6	204.18	200.9	200.74	203.55	204.35	206.07	205.99	203.97	203.62	203.93	205.73	203.12	199.79	204.34	203.68	203.93	204.6	200.79	205.05	206.2	201.88	205.84	204.58	205.43	201.65	203.2	203.3	204.98	204.35	202.76	203.76	205.31	203.54	204.99	203.47	203.91	202.34	203.08	203.14	201.57	201.61	203.12	203.32	205.36	201.79	206.88	204.44	200.97	198.41
206.77	208.01	209.3	208.46	204.83	204.31	208.37	203.85	206.77	206.95	208.36	208.68	208.46	209.08	207.26	207.74	207.44	211.32	208.69	205.92	208.16	206.73	207.6	206.58	205.71	205.93	206.43	210.25	208.2	210.16	211.35	208.82	209.61	210.12	207.41	208.49	212.15	207.11	206.44	207.83	205.47	209.18	206.07	210.76	208	207.65	208.18	207.79	207.72	210.83
210.42	209.76	210.68	211.42	210.02	208.5	209.24	210.02	206.95	208.56	209.39	212.06	206.71	211.51	206.77	207.54	210.87	207.01	209.52	210.56	207.71	206.42	208.97	211.8	212.39	210.8	210.79	210.84	212.6	212.7	211.76	208.28	206.27	211.51	209.55	206.68	207.27	209.24	208.37	207.14	207.54	209.55	211.23	214.36	209.56	209.22	210.16	206.55	210.12	209.44
205.14	202.52	206.43	203.33	205.87	203.7	205.98	204.66	202.57	202.41	201.02	207.28	202.62	202.12	203.03	202.42	206.45	204.75	203.77	203.63	201.98	205.95	201.91	203.09	206.56	201.39	199.51	199.47	203.73	204.99	207.06	203.76	203.57	205.59	204.38	202.97	202.79	203.74	203.68	203.97	207.48	201.45	201.33	205.52	206.25	203.78	199.84	203.04	208.1	206.82
201.16	202.71	202.99	199.95	200.4	204.89	204.49	199.72	204.12	205.08	203.8	201.02	203.58	204.48	204.09	199.57	199.93	201.04	202.54	201.56	202.16	201.41	205.39	202.69	203.72	203.04	199.09	200.92	204.6	203.29	202.08	202.53	202.99	200.37	203.76	206.19	203.46	202.06	201.33	201.96	203.36	201.63	203.4	201.6	203.39	199.82	197.43	204.27	204.67	202.74
199.31	195.17	197.31	195.16	198.54	195.21	194.6	200.85	199.23	194.99	197.85	199.56	199.74	198.97	198.13	195.19	199.34	195.73	198.66	198.56	198.65	196.89	197.13	199.06	198.51	196.15	198.13	198.7	191.8	198.59	195.97	200.63	197.51	200	197.94	195.74	196.54	199.06	201.67	197.18	195.21	195.11	197.54	197.63	199.92	196.15	199.56	197.5	200.29	197.81
209.14	209.6	209.66	210.29	207.75	207.94	213.74	208.08	211.61	208.47	209.43	207.28	209.35	207.53	209.93	208.4	210.2	207.97	208	209.48	212.18	208.05	209.68	208.01	208.95	208.96	212.04	204.96	207.66	210.08	205.96	208.69	207.78	206.69	212.9	210.85	210.34	210.44	211.11	208.65	212.5	207.62	209.78	209.77	207.55	209.68	209.42	209.87	206.75	212.33
209.7	208.27	206.44	207.89	207.15	205.9	205.93	206.83	209.46	205.71	208.52	207.58	206.51	206.29	207.43	206.71	206.6	208.92	209.49	206.15	206.57	207.34	210.22	210.49	205.54	208.65	204.91	207.27	207.37	207.71	207.52	209.73	207.17	209.06	211.42	211.59	205.79	205.1	207.91	209.56	209.53	207.03	207.76	206.15	210.55	208.83	204.83	206.42	209.44	211.15
210.95	209.99	209.03	213.88	212.43	211.43	212.94	208.05	208.91	209.99	209.62	215.28	212.81	209.4	211.55	212.86	213.81	211.76	210.79	210.27	211.32	211.1	210.87	215.54	213.32	212.39	212.2	210.6	211.52	209.23	212.27	209.95	211.98	211.64	215.07	210.38	215.1	209.89	210.97	211.74	210.8	213.27	213.9	212.67	211.74	209.4	212.08	211.99	211.59	211.66
202.26	202.87	202.46	199.03	200.72	201.19	203.01	202.22	204.38	201.26	203.43	201.94	200.03	206.89	200.81	201.5	203.56	203.42	202.52	202.57	203.41	203.62	204	199.1	206.11	201.72	203.56	205.77	204.26	203.97	204.48	199.84	201.22	202.08	204.18	201.7	198.45	203.95	200.61	202	202.11	203	202.85	203.96	199.77	199.94	202.29	202.42	200.45	198.15
212.06	213.21	212.82	211.15	213.79	212.98	213.37	211.29	214.14	213.2	214.12	215.92	210.7	215.07	211.59	212.12	213.17	211.25	212.47	211.72	210.27	214.64	214.33	214.84	211.99	211.4	212.96	214.51	210.53	213.89	212.5	214.15	214.91	214.19	214.7	214.01	212.44	212.58	217.4	212.66	212.85	212.59	210.57	211.99	211.44	216.19	214.69	214.35	215.43	213.89
204.26	200.97	203.3	203.7	198.92	202.97	204.68	205.31	203.38	204.95	199.78	204.27	203.57	203.33	202.34	201.22	203.35	200.27	201.84	201.54	201.22	205.64	202.08	203.19	200.22	203.3	203.65	201.45	205.5	205.37	204.74	204.95	203.44	202.56	202.24	203.4	200.45	205.29	202.06	202.88	202.61	201.34	204.35	201.87	202.87	202.65	202.7	203.84	204.2	204.17
216.95	218.63	213.76	215.63	216.77	214.95	219.14	215.76	216.28	216.91	219.34	220.67	219.11	221.11	219.17	216.67	212.19	219.17	218.06	215.65	217.45	216.61	215.53	218.44	217.69	218.72	215.63	218.1	216.12	215.77	217.42	216.77	215.48	215.29	216.04	215.72	218.89	218.16	215.24	218.7	220.11	219.54	217.85	221.51	216.97	217.08	215.91	216.2	219.05	215.41
213.15	211.34	209.87	212.12	209.68	209.94	210.83	208.71	213.57	212.05	211.08	212.19	209.58	212.39	210.78	211.6	207.82	215.56	212.05	213.59	211.51	213.9	210.08	215.5	212.06	209.86	208.72	209.69	211.6	212.48	213.42	210.96	210.87	209.05	210.58	213.66	210.15	213.59	210.46	212.46	210.93	213.14	213.62	213.15	211.68	213.85	209.63	207.6	212.05	212.66
215.03	214.47	214.82	219.2	217.94	212.19	216.93	217.68	215.92	215.78	217.44	216.2	214.38	218.29	217.49	216.45	218.1	214.97	217.73	217.89	217.34	218.6	217.21	215.44	216.86	216.34	216.73	216.03	216.16	216.48	217.9	215.39	217.92	217.58	215.39	214.74	218.08	220.01	217.78	215.67	216.25	217.22	218.77	216.85	218.07	217.92	215.51	216.83	217.88	215.14
211.31	206.22	207.18	212.09	210.69	208.03	207.53	210.67	208.73	207.98	209.21	207.43	206.92	208.53	210.02	208.15	209.15	204.41	209.51	207.74	212.39	207.67	210.51	208.51	206.4	206.35	208	211.08	206.55	208.8	209.18	207.62	211.77	208.29	207.82	207.96	204.37	207.32	207.96	208.09	209.01	209.52	209.24	209.01	208.6	211.01	207.78	209.55	206.86	209.68
198.53	199.79	197.78	200.08	201.53	200.06	198.32	198.49	199.13	199.21	196.88	197.52	199.26	199.62	200.4	200.84	200.33	197.3	203.68	201.72	201	199.19	200.35	200.56	203.97	198.01	200.08	198.68	198.48	198.32	198.99	201.25	200.8	202.46	199.41	201.35	200.46	204.69	196.96	200.18	199.26	195.05	200.91	201.18	199.63	202.41	201.2	199.51	199.41	195.88
205.4	206.58	205.92	206.98	208.08	207.63	205.32	208.83	206.5	209.52	205.59	207.93	205.43	206.75	207.04	207.74	210.01	210.19	205.62	207.42	204.81	207.84	211.36	208.57	205.22	207.77	204.91	209.82	208.95	209.25	208.38	208.54	208.96	208.92	208.56	205.82	208.34	209.64	206.56	204.69	207.1	208.6	206.26	209.59	207.23	211.09	204.86	205.69	204.62	210.64
210.36	206.33	206.19	207.84	209.38	209.69	208.86	207.81	206.33	206.97	206.32	209.84	209.66	209.62	208.8	209.94	208.16	207.03	207.57	209.81	208.49	207.02	205.51	205.14	207.27	208.1	211.06	210.28	208.22	210.79	208.9	208.29	207.17	207.57	208.11	209.69	207.44	208.66	206.58	210	208.69	213.33	206.51	207.74	208.43	206.9	207.76	209.08	205.5	208.63
209.08	206.99	201.84	201.71	205.64	202.89	201.03	203.72	207.39	202.87	204.05	203.55	201.76	203.35	202.91	204.94	206.87	204.15	205.61	204.59	206.28	205.84	204.19	207.37	203.97	205.94	202.01	204.44	202.91	205.19	203.97	202.31	203.61	206.35	201.35	203.14	202.84	203.99	207.75	203.63	203.37	206.55	206.21	204.52	199.77	208.59	201.23	201.47	204.06	202.24
213.72	208.46	213.11	209.08	212.56	211.8	212.82	213.77	212.13	211.23	211.61	212.8	211.9	210.25	209.16	211.74	210.97	210.62	214.25	211.52	209.76	211.78	210	214.54	210.46	214.48	211.84	212.06	212.09	210.71	211.84	210.96	210.86	212.12	211.91	213.06	209.55	214.42	210.45	212.52	209.9	209.42	212.58	209.32	209.77	209.44	212.28	209.51	211.63	211.52
204.96	203.97	206.25	207.59	206.31	203.54	204.03	205.26	204.5	207.17	202.04	209.26	207.45	202.26	207.11	202.77	202.61	204.2	204.34	205.6	207.63	206.28	203.22	205.82	204.59	206.26	205.8	205.15	205.65	202.96	204.8	206.2	203.24	204.29	204.96	203.93	202.52	205.52	205.13	203.99	208.38	203.91	206.28	203.62	205.19	202.25	205.05	202.77	205.05	204.87
198.21	202.45	201.45	199.54	198.19	199.38	198.25	199.01	199.78	199.34	200.11	199.3	203.62	199.47	200.55	200.74	201.44	199.28	197.74	199.83	198.42	201.78	202.55	201.59	198.77	201.46	199.84	199.55	200.78	203.22	201.61	199.74	200.12	201.26	198.73	198.64	201.29	202.55	199.61	204.5	197.01	201.32	197.23	197.93	198.03	202.09	201.84	201.7	196.98	200.58
217.77	218.78	216.63	216.94	218.99	215.89	214.9	214.35	218.04	219.9	215.08	216.77	217.16	218.49	216.51	222.16	218.32	214.82	218.43	216.79	218.57	221.39	217.66	217.56	215.36	214.59	217.14	217.82	218.95	216.56	219.51	216.72	216.4	216.01	215.3	214.37	216.63	217.21	216.27	217.18	219.42	215.62	216.98	217.17	215.52	215.48	218.36	219.73	217.48	218.36
209.19	209.98	211.9	209.47	207.68	206.92	210.48	212.21	205.74	207.46	208.26	207.58	209.5	206.33	208.87	206.86	211.99	212.19	211.47	208.87	208.31	209.28	209.44	207.89	208.64	210.86	208.57	209.34	210	208.59	207.41	206.3	210.3	211.9	213.12	206.4	209.4	208	209.12	210.13	207.09	212.5	212.97	206.36	207.46	208.91	209.93	208.15	208.76	209.06
212.7	212.43	213.46	215.3	212.4	212.32	211.6	213.76	212.52	212.53	209.19	214.46	213.32	211.86	209.42	213.79	210.19	209.74	210.6	212.27	212.48	213.58	213.45	209.45	209.01	213.33	211.06	212.33	212.87	212.76	212.43	211.24	210.19	212.46	210.95	210.67	213.23	214.64	210.91	213.73	210.48	214.15	213.01	212.04	213.87	210.7	211.2	212.34	209.72	210.45
205.99	207.41	210.63	209.5	207.38	206.21	207.1	208.56	211.48	207.72	211.87	205.87	210.63	206.81	211.71	207.16	209.94	208.39	209.21	212.05	211.08	207.35	204.18	209.74	209.65	206.44	209.06	205.94	208.14	208.29	207.63	207	208.17	203.11	207.94	207.14	208.87	209.17	213.5	209.5	212.04	209.74	208.75	205.73	210.48	209.24	206.84	208.41	209.9	206.79
212.23	209.01	210.11	210.88	209.9	211.15	211.26	211.25	211	209.28	211.11	213	212.32	209.36	213.75	210.1	211.72	214.02	210.84	212.46	212.74	213.66	213.21	207.8	212.84	212.99	210.92	215.51	210.68	211.36	210.93	213.11	213.14	213.18	212.33	213.62	209.23	211.69	212.22	211.55	211.67	212.84	209.48	212.18	211.74	209.13	211.47	213.14	212.41	211.14
205.9	206.56	208.12	206.06	205.21	206.06	205.02	210.31	204.69	205.4	204.04	209.22	207.78	203.19	208.56	209.18	207.97	205.98	206.12	207.5	206.53	205	205.02	207.2	206.64	207.81	204.38	207.12	205.53	206.47	203.17	205.42	205.61	205.83	211.14	206.87	205.39	208.26	207.51	203.1	209.8	205.42	202.34	209.12	205.31	205.49	203.6	204.5	207.19	202.04
202.18	202.09	203.6	203.08	203.19	207.45	208.45	201.98	208.66	202.11	205.56	204.08	207.69	208.79	204.27	203.93	207.11	202.93	206.69	205.18	207.73	204.32	204.82	207.23	204.19	204.67	203.45	203.92	202.04	203.62	202.54	205.79	202.96	208.03	204.66	206.81	203.56	203.92	204.68	205.19	206.11	202.86	205.46	204.43	203.21	202.69	209.41	203.87	203.02	204.35
212.98	212.94	210.56	214.13	210.82	211.84	212.57	208.57	214.48	212.76	216.89	213.88	211.8	211.79	214.84	212.27	210.87	210.28	210.43	213.25	212.4	213.64	215.01	216.39	211.57	214.4	214.04	212.64	210.69	212.91	212.69	214.29	212.32	210.47	214.56	210.55	214	211.34	211.92	214.3	210.9	214.68	214.85	215.67	215.45	212.71	212.15	214.51	213.97	211.99
208.28	208.68	209.42	205.71	212.65	209.04	209.85	209.13	208.69	203.78	210.21	208.43	209.77	208.75	211.6	207.13	209.75	209.7	209.48	209.27	207.21	210.99	210.24	206.23	207.24	208.05	209.65	207.9	208.88	208.66	208.76	206.38	207.36	209.37	207.35	206.84	207.39	207.28	210.79	210.28	209.09	209.21	207.61	210.62	208.63	211.02	208.94	213.92	209.38	209.12
207.2	203.58	202.97	200.15	202.97	204.76	204.38	207.17	203.11	206.3	205.35	205.06	205.93	202.06	203.42	203.79	204.32	206.87	201.7	204.43	202.7	202.1	202.72	203.42	204.82	204.56	204.73	205.26	203.88	203.32	205.96	201.23	203.57	202.67	205.72	202.57	200.94	206	205.69	203.73	205.03	201.88	204.86	206.77	203.96	202.95	205.36	204.39	205.64	203.48
200.71	202.93	195.29	200.95	198.78	199.81	201.37	201.53	197.84	200.01	200.39	202.56	199.57	199.45	199.19	200	199.66	199.79	199.12	202.09	199.89	199.52	203.26	201.31	197.46	199.36	199.94	199.08	198.03	197.82	198.88	200.96	199.27	199.41	201.36	198.32	201.83	199.72	198.45	201.66	199.37	198.64	198.9	195.83	199.26	197.05	202.02	201.56	193.5	197.37
212.68	212.01	210.02	212.66	210.39	209.54	210.27	211.28	211.29	209	211.74	212.52	208.38	213.02	212.87	211.58	212.37	213.52	211.16	210.4	211.54	211.94	211.1	212.15	213.27	210.03	213.56	211.83	212.82	210.52	213.23	211.17	214.4	212.54	209.02	211.29	209.76	210.53	208.35	210.23	214.72	214.19	212.47	208.78	213.2	211.21	213.03	211.5	210.25	211.12
205.37	205.59	204.02	202.14	208.11	204.97	203.95	202.6	204.1	205.89	204.46	202.47	203.39	207.69	204.99	207.12	203.97	202.77	203.18	204.89	204.53	198.32	207.6	201.86	204.7	204.07	205.46	206.48	204.52	206.28	203.72	205.33	206.34	202.45	203.73	208.02	206.55	207.89	203.58	208.13	206.35	201.75	203.16	205.02	207.77	205.46	205.6	205.9	205.63	204.33
208.7	208.24	209.06	208.53	209.3	208.6	210.78	210.01	209	206.21	209.67	206.46	209.27	208.75	208.51	210.06	206.54	210.39	211.22	210.13	206.42	208.7	205.07	211.4	210.03	208.11	210.4	208.77	208.64	207.91	207.87	211.84	205.66	204.87	210.57	207.86	209.11	206.05	207.57	208.25	210.08	210.68	208.56	207.9	208.91	210	207.02	206.53	208.33	209.81
204.46	204.66	203.28	205.33	205.42	206.13	204.45	206.21	204.49	206.03	204.44	204.15	204.99	204.54	208.06	204.33	203.3	204.81	205.13	204.6	203.45	206.15	204.08	205.39	203.36	206.51	204.82	204.04	206.02	206.24	201.37	200.77	201.79	203.92	201.78	205.61	204.13	203.28	203.76	202.16	205.38	204.25	206.8	204.49	206.81	202.16	204.77	205.83	204.92	206.12
205.1	208.93	204.84	202.77	204.24	204.82	206.08	205.42	206.86	208.37	203.84	205.51	205.56	204	207.19	206.18	208.62	204.24	205.77	206.01	204.75	205.54	207.06	206.6	206.5	201.13	206.26	208.78	205.86	204.64	204.86	207.12	203.95	205.35	203.94	207.01	204.8	205.77	208.91	203.26	206.34	204.52	206.1	208.78	204.97	202.76	205.14	204.51	204.52	204.61
205.81	211.67	209.03	206.77	207.64	208.25	206.66	204.58	209.85	205.47	205.28	208.31	206.52	205.82	208.65	208.35	210.12	208.62	207.27	208.92	210.62	206.24	208.16	203.28	210.92	207.31	207.58	208.37	206.52	210.22	209.68	208.42	206.11	207.39	206.47	208.51	207.6	204.47	210.28	207.06	208.76	208.78	208.88	209.81	205.93	206.85	207.2	207.16	206.41	207.4
216.34	215.23	211.14	215.04	212.4	212.43	215.37	210.48	213.25	214.44	210.37	212	210.21	209.28	211.11	211.32	212.09	213.59	211.35	212.69	212.08	212.06	208.5	209.6	210.39	215.15	211.06	213.8	209.83	208.86	209.17	209.87	214.09	214.35	210.81	209.78	213.19	211.6	210.25	211.66	210.86	212.18	212.17	212.55	209.83	208.88	210.66	211.96	211.98	212.35
209.13	213.72	214.86	216.68	212.82	210.31	210.66	210.67	210.85	211.94	213.35	212.44	211.05	210.16	209.32	212.03	213.7	210.58	212.18	211.43	213.88	210.23	212.14	211.38	209.44	214.15	210.59	213.49	209.86	211.75	211.47	211.17	208.59	211.63	212.6	211.1	209.94	213.81	210.81	212.23	212.02	213.15	212.6	210.38	212.58	211.86	210.41	211.12	209.73	216.88
204.83	201.65	202.18	202.29	201.82	203.14	203.96	205.79	204.41	202.37	201.46	204.12	202.43	202.21	206.04	202.51	203.88	205.47	203.38	203.6	202.22	203.87	201.75	204.53	200.02	203.42	201.8	203.4	203.87	200.77	205.49	200.78	202.55	204.36	202.89	199.67	202.92	202.35	201.9	205	205.02	203.93	203.66	201.94	199.66	203.95	202.4	203.04	201.32	204.85
210.98	213.6	213.65	214.7	212.9	211.2	209.88	213.37	211.07	210.37	209.14	214.55	213.63	213.47	212.51	213.95	210.12	211.79	212.24	213.34	211.04	215.12	212.64	213.97	214.07	212.49	213.7	212.9	211.59	212.89	213.55	215.37	209.44	213.26	214.99	212.08	213.34	214.97	212.52	215.33	211.09	211.29	213.02	213.65	212.02	210.99	210.22	211.15	213.02	215.19
198.62	199.05	201.25	196.93	199.92	202.49	196.04	203.02	197.01	202.62	203	203.21	200.6	202.9	198.73	198.58	197.27	199.79	200.83	198.42	200.59	197	199.55	200.13	198.81	199.4	198.29	198.61	200.8	200.63	201.13	198.44	198.55	201.3	200.48	197.36	196.59	200.65	200.27	201.63	198.67	202.69	199.44	200.2	201.82	201.05	199.95	201.71	204.65	201.68
202.16	199.37	199.51	199.56	203.27	200.81	198.87	202.64	201.21	201.86	197.46	199.94	200.66	196.73	200.94	199.38	201.84	201.03	198.94	200.89	201.9	203.56	201.18	199.99	197.97	204.13	199.62	201.46	196.92	198.65	201.61	199.87	199.29	200.04	199.84	201.7	199.3	201.1	202.17	199.33	198.94	199.7	199.99	200.17	203.32	200.23	198.63	201.17	202.68	198.73
204.83	204.51	202	202.25	201.97	205.46	202.01	203.72	203.42	203.01	204.72	204.71	204.15	201.31	204.69	201.45	202.52	204.38	204.07	204.16	202.52	202.6	207.16	204.1	199.08	205.37	203.62	205.75	205.14	202.8	204.54	204.35	203.82	204.26	205.65	204.13	205.29	204.64	200.8	204.23	203.63	204	207.42	205.21	202.58	199.47	206.15	202.32	202.17	204.59
207.76	207.74	205.58	206.99	207.2	207.81	209.12	207.72	206.98	206.97	206.49	206.25	205.34	208.8	205.68	206.05	205.62	206.48	204.38	206	203.95	208.75	210.69	208.31	203.48	207.66	207.56	204.42	204.37	207.27	208.63	207.38	205.52	206.69	205.35	205.16	208.15	206.66	206.29	207.59	206.74	209.58	209.13	204.82	207.97	206.5	204.08	208.34	206.62	209.24
213.04	211.44	209.61	210.86	211.11	211.05	210.69	212.16	215.17	211.97	210.44	211.24	210.13	214.96	209.98	210.06	211.36	209.99	210.76	210.18	209.45	211.61	212.6	209.64	211.39	209.67	210.52	213.22	210.29	211.51	212.68	210.71	209.88	211.18	210.88	209.99	211.16	213.68	212.13	212.05	211.88	208.46	211.24	210.87	214.5	210.52	212.07	213.33	212.84	210.87
205.8	200.48	200.46	201.64	204.41	201.32	202.56	204.6	201.28	201.43	199.69	201.32	198.05	198.73	201.95	200.32	199.11	202.8	201.95	200.46	199.66	201.3	201.56	199.49	203.45	201.05	201.35	201.71	198.33	199.99	201.45	201.98	200.14	201.38	201.07	198.52	199.38	201.77	198.42	203.8	195.75	199.32	199.29	198.04	199.67	203.93	202.52	203.23	201.64	200.04
200.49	197.86	197.87	198.21	194.51	198.73	199.95	196.22	197.26	199.64	200.14	197.69	198.42	198	199.97	195.9	200.33	196.62	202.84	202.82	198.39	198.25	198.43	197.77	198.96	197.44	198.75	199.15	199.4	193.77	199.15	194.06	197.14	198.66	198.92	199.52	197	195.97	200.19	197.6	200.24	195.86	200.03	198.9	201.69	200	199.37	200.88	195.79	198.95
204.33	200.37	203.89	205.27	204.75	205.18	202.2	204.36	202.63	199.59	205.19	205.24	204.15	201.33	204.02	200.24	206.85	205.22	202.18	205.89	204.32	202.44	203.55	204.58	206.31	202.55	206.61	200.69	205.91	203.11	203.42	203.45	202.23	201.72	204.43	199.49	202.55	200.47	203.09	204.14	205.08	204.03	202.14	205.65	204.7	201.13	204.73	206.61	199.08	207.4
197.77	197	192.71	193.14	196.39	194.85	195.23	195.09	192.68	195.51	194.29	192.64	190.52	192.81	194.69	194.82	197.14	195.09	193.42	195.64	195.73	192.02	195.01	195.39	191.37	195.74	194.2	191.8	194.37	193.01	193.31	195.31	193.81	196.74	193.79	195.39	194.93	194.79	197.71	192.83	192.59	193.07	193.68	197.21	196.41	195.31	195.15	194.83	195.4	195.84
201.03	202.89	198.56	201.63	199.54	201.21	197.65	199.08	197.34	200.61	195.72	199.68	199.31	196.64	201.58	201.27	200.32	200.41	200.2	201.66	202.1	198.56	200.74	200.27	201.03	199.5	199.28	200.11	200.62	197.9	201.18	198.89	197.99	201.48	200.59	204.58	199.53	197.18	199.59	197.76	196.23	199.7	197.76	200.87	198.88	200.36	200.59	200.69	201.41	200.26
213.69	214.45	212.72	209.25	211.81	211.56	211.43	213.85	213.63	214.85	215.55	209.75	213.29	214.82	215.57	212.44	208.43	215.82	214.87	213.92	215.11	212.26	215.63	211.67	212.67	214.23	215.71	213.51	211.83	214.06	213.36	214.55	215.68	213.31	211.97	210.21	213.33	211.86	215.53	213.93	210.24	214.21	214.75	212.76	212.76	213.96	214.5	214.47	215.86	213.15
208.79	209.97	208.77	210.6	208.48	207.22	206.44	209.87	209.32	209.49	206.95	210.78	208.16	210.63	206.32	208.65	208.93	210.02	207.6	204.95	207.2	209.41	209.62	208.57	208.63	205.38	210.49	210.2	209.91	210.39	208.41	208.52	208.25	209.71	207.38	209.03	210.09	206.73	206.96	207.94	211.3	206.94	207.68	208.63	209.01	205.74	206.73	210.32	208.55	207.66
197.61	198.53	198.09	194.77	198.12	198.66	198.28	200.82	198.24	199.34	201.75	197.58	201.54	202	196.19	199.08	200.1	200.23	200.36	199.48	199.53	194.85	197.61	200.51	198.2	199.85	198.58	199.37	198.49	202.47	198.42	199.33	198.38	199.54	197.13	199.79	197.55	201.13	194.75	197.74	198.99	197.69	197.38	198.42	200.07	200.83	198.62	198.42	199.39	200.29
204.84	205.34	205.83	205.66	205.88	203.27	202.82	203.29	203.76	203.71	203.93	202.07	205.78	201.67	206.12	204.25	202.85	203.87	204.19	206.24	202.43	201.15	203.7	204.76	202.85	200.97	203.43	203.17	205.53	205.21	204.82	203.99	200.26	204.1	202.98	204.16	202.04	204.7	206.58	205.25	204.14	204.15	203.46	202.2	201	201.46	204.53	201.25	203.52	204.93
205.65	204.72	201.99	202.33	205.09	205.65	206.92	205.61	206.05	205.76	206.35	204.16	204.5	205.23	204	204.36	207.1	204.95	203.91	203.46	203.82	201.11	206.35	205.49	204.19	203.77	206.4	205.05	205.81	202.7	203.05	207.5	203.48	206.99	207.22	204.86	207.23	207.32	204.57	206	203.5	206.6	201.51	204.83	206.53	204.17	204.8	207.35	205.65	205.39
203.96	203.19	203.77	204.98	208.22	205.06	204.81	204.88	201.41	201.07	204.11	203.78	202.56	201.22	203	204.04	203.67	205.88	203.05	204.45	201.01	200.3	201.99	205.41	202.94	204.38	203.79	203.69	204.65	204.88	202.86	203.52	201.34	205.6	204.74	204.57	203.33	203.64	203.34	204.74	207.47	202.54	202.59	206.48	203.69	204.79	205	201.33	207.49	205.91
214.19	211.99	212.97	213.9	214.34	209.87	211.84	209.65	213.68	212.6	211.98	212.16	214.67	211.57	211.83	212.76	214.52	211.49	211.53	213.98	211.86	215.64	211.6	213.8	211.46	211.77	213.6	216.81	213.33	210.08	210.64	212.34	207.7	211.88	212.52	210.85	210.51	210.78	210.8	214.06	209.61	209.29	211.58	211.37	210.88	210.87	215.54	211.54	214.41	212.37
203.2	203.08	202.87	204.19	202.14	199.72	202.69	203.74	201.4	205.39	204.85	203.93	203.55	201.17	200.5	205.69	203.29	204.39	200.79	204.03	201.81	201.29	204.46	201.44	205.41	206.79	204.07	203.02	207.73	200.08	204.74	205.72	207.4	202.9	207.63	202.19	202.82	202.43	201.39	203.45	201.14	204.45	204.31	203.81	205.16	203.65	204.75	206.1	203.97	201.72
196.28	196.9	198.72	198.05	196.19	199.62	199.49	198.93	199.15	198.27	198.17	199.89	195.15	196.77	197.48	198.61	199.68	198.09	199.29	197.49	202.15	196.99	197.02	198.08	197.86	199.41	200.29	196.78	199.64	198	196.47	197.38	199.85	202.22	197.53	199.03	197.71	200.19	196.37	200.29	198.47	196.33	198.15	200.64	201.34	197.23	198.67	197.28	199.52	198.56
201.44	200.05	202.97	201.87	200.27	202.26	200.8	202.94	202.49	203.49	200.67	202.57	203.47	202.8	199.4	204.74	202.08	205.03	204.8	201.27	201.94	200.33	205.68	201.71	204.66	200.32	200.86	201.57	201.78	202.22	203.9	202.73	201.43	202.82	203.23	201.5	201.19	203.17	201.83	200.33	204.75	206.13	204.3	202.43	207.04	201.36	199.4	201.45	202.69	204.09
202.69	202.69	201.49	201.59	205.09	205.48	206.04	205.08	202.5	203.11	203.92	205.13	202.65	203.69	205.07	204.64	204.96	205.94	204.86	202.87	204.05	202.89	202.49	204.91	207.43	206.1	204.65	206.81	204.48	201.07	205.87	204.68	207.48	200.83	203.7	203.54	203.83	203.74	203.66	204.16	203.48	203.61	203.46	203.65	202.19	202.75	201.94	200.57	203.31	202.02
205.57	207.13	204.77	207.6	204.58	206.22	206.2	207.22	205.93	204.77	207.26	206.44	204.73	207.22	206.43	204.85	206.57	208.82	206.36	203.9	206.55	208.47	207.35	207.21	208.05	206.11	207.52	206.52	208.74	208.49	207.97	205.43	206.04	204.54	205.57	207.77	210.21	206.11	207.65	207.26	207.17	204.82	207.99	206.81	204.45	207.15	208.23	207.68	208.24	206.22
216.89	215.64	215.34	216.68	218.04	221.05	217.1	217.1	215.52	217.03	216.18	217.68	214.61	216.87	216.39	219.62	221.64	217.11	219.23	215.9	217.94	216.02	216.36	217.65	219.94	216.8	215.4	217.37	217.76	219.6	222.05	217.4	215	216.78	218.73	213.07	218.61	218.29	218.27	215.56	217.27	215.81	214.89	218.15	217.23	219.71	218.24	216.22	213.73	214.9
204.76	202.33	200.18	198.93	203.35	204.16	200.96	200.33	204.29	205.57	202.13	205.3	204.2	204.81	205.57	206.07	206.37	203.53	203.44	200.53	204.64	204.03	207.38	202.5	206.78	203.75	202.23	202.83	200.54	204.5	202.88	202.64	203.17	206.15	207.01	201.88	202.05	201.5	203.28	205.63	202.82	204.79	203.55	204.61	206.23	203.65	202.34	203.04	204.5	203.02
201.92	205.57	202.93	201.31	203.75	201.22	201.94	202.96	202.29	205.77	202.51	204.76	200.55	204.8	208.13	205.96	202.19	200.77	202.97	205.27	203.43	199.91	203.2	202.67	204.62	203.67	204.44	206.54	204.1	204.22	202.7	203.33	205.04	203.3	202.11	207.26	203.49	203.3	202.69	203.76	204.56	206.04	205.54	202.3	205.22	203.25	205.41	203.16	203.76	205.52
205.29	210.65	205.8	207.9	208.62	205.44	205.64	207.94	206.03	205.7	209.87	204.75	205.93	206.36	205.98	210.64	207.26	209.08	210.07	206.56	207.04	207.73	206.14	205.21	208.41	203.8	206.54	203.02	204.55	206.24	209.39	203.96	203.56	205.97	203.91	204.84	210.35	207.01	208.55	205.93	204.46	203.48	208.96	207.42	205.25	209.23	208.75	208.6	207.49	207.71
216.84	218.62	216.63	218.35	217.05	214.3	217.88	216.71	220.54	218.72	220.21	214.55	215.84	217.85	214.29	217.06	214.91	216.64	219	219.65	216.84	217.17	212.67	216.17	216	216.94	215.87	215.51	216.26	216.16	214.4	217.03	213.87	217.68	215.46	216.59	218.64	216.25	217.05	216.53	217	215.83	218.65	218.77	218.27	217.98	216.99	217.82	218.15	215.54
216.29	218.24	216.29	216.3	218.15	216.99	219.39	216.78	218.84	212.8	214.85	215.03	217.69	217.96	217.01	217.93	222.49	216.02	216	216.49	214.6	215.28	215.85	218.04	217.97	216.05	216.64	217.78	219.31	217	215.06	216.76	214.35	216.13	219.26	218.45	220.47	217.61	215.86	214.84	217.66	216.57	215.52	218.08	216.56	216.27	218.98	214.63	217.2	219.71
216.74	216.26	216.87	218.63	218.51	217.83	217.42	219.14	218.32	219.95	215.92	214.72	218.2	214.32	215.63	216.04	215.36	221.48	216.19	217.44	218.21	218.54	218.61	218.92	219.16	218.58	216.93	213.07	216.78	217.17	220.14	220.94	219.1	215.68	217.23	218.38	216.58	216.74	215.3	217.54	214.68	214	215.98	216.87	216.35	213.66	218.19	219.94	217.52	216.44
202.13	202.07	202.12	202.93	201.8	202.51	202.7	202.24	201.21	199.2	199.8	202.19	200.95	201.09	200.18	203.03	199.36	201.56	199.99	200.29	202.72	202.29	202.99	196.19	201.38	205.84	202.45	201.17	200.98	198.82	202.07	199.29	204.5	201.03	201.46	201.36	201.16	203.44	199.93	200.41	201.42	201.03	202.33	199.35	199.42	199.4	201.35	202.25	201.91	201.05
206.26	209.31	207.33	208.43	210.08	207.23	208.45	207.19	208.67	211.72	208.9	207.92	207.73	207.81	209.37	209.15	206.85	207.04	205.79	206.33	205.5	211.23	209.67	204.1	208.58	207.15	208.34	208.09	211.63	211.06	205.49	204.26	207.93	206.38	208.48	207.73	208.45	208.55	208.57	206.48	207.66	208.22	208.46	206.39	207.7	206.28	203.77	208.32	211.45	208.95
200.91	201.21	204.37	204.19	204.96	204.22	201.7	201.98	203.28	202.15	203.13	199.75	201.84	204.18	205.07	199.95	201.69	204.31	200.57	202.37	201.38	206.72	198.97	201.19	199.5	197.8	204.5	202.29	202.63	202.11	201.12	202.81	205.59	205.29	205.03	206.65	201.85	203.11	200.66	203.11	203.99	199.05	204.62	206.16	200.15	200.4	205.18	200.82	203.79	205.54
210.54	212.19	211.85	212.87	210.62	214.47	210.61	210.97	209.5	211.16	211.21	210.68	210.43	211.83	212.18	213.31	213.61	207.11	212.21	212.53	212.75	212.49	211.32	210.74	212.86	215.42	210.65	212	215.45	213.16	211.87	213.67	211.94	211.96	212.02	212.46	209.65	211.12	216.52	212.72	213.89	211.81	214.36	210.37	209.62	213.28	213.89	214.66	212.75	213.29
199.39	199.19	203.58	200.95	200.73	199.34	202.26	201.02	201.34	202.68	202.9	204.38	200.57	201.04	202.82	199.82	201.2	201.24	199.22	200.42	203.6	199.32	200.41	199.3	202.31	203.05	199.55	202.39	198.75	202.64	200.15	202.18	202.07	203.02	199.69	199.92	200.83	201.56	198.5	201.28	201.96	197.69	201.23	199.63	203.18	200.65	203.78	203.39	203.02	199.02
199.54	202.28	206.21	202.66	201.88	205.29	202.26	204.7	204.01	205	201.92	205.2	200.69	203.34	202.97	200.66	198.75	202.71	202.31	203.96	205	205.39	201.33	201.78	203.55	204.77	202.8	199.79	201.39	206.24	202.33	200.13	203.74	204.24	204.6	204.86	202.86	203.84	202.15	203.8	201.99	205.41	202.81	201.54	202.39	201.03	204.67	203.46	202.63	201.8
196.7	194.62	193.88	195.35	193.83	194.21	193.96	192.52	191.32	193.72	196.49	193.69	196.13	195.23	194.42	194.07	193.36	192.93	194.01	193.65	194.58	195.13	194.99	192.42	192.43	194.94	195.49	193.64	194.31	193.7	191.16	195.29	194.72	190.05	192.82	193.47	191.44	191.74	195.54	194.14	194.05	194.66	193.67	193.17	193.24	195.15	193.29	195.26	194.62	193.75
210.13	214.5	210.58	213.17	211.64	211.74	211.91	211.43	209.28	212.42	211.4	208.7	212.37	211.97	211.82	212.27	212.19	214.7	207.8	212.47	210.57	213.06	211.4	209.84	210.98	211.35	213.38	209.82	211.91	211.24	212.78	212.18	211.05	208.81	211.48	212.98	211.82	212.79	212.35	211.94	213.02	213.03	212.43	212.92	211.63	213.35	211.59	212.23	211.15	212.04
213.7	212.74	218.06	210.75	213.81	213.15	210.52	214.13	212.12	215.19	214.24	214.84	211.73	212.91	215.2	215.33	214.45	215.95	216.04	213.69	215.55	213.68	217.16	216.13	211.47	213.67	214.12	213	215.32	214.11	215.37	213.68	213.22	213.75	209.73	212.36	213.44	212.6	215.74	215.16	212.93	215.35	215.18	213.44	214.29	210.5	215.46	212.07	211.94	213.67
219.33	216	219.57	217.15	217.87	220.36	216.88	215.52	215.85	219.02	214.51	220.08	215.99	213.77	216.39	216.69	219.15	216.3	218.51	216.7	218.49	214.9	215.84	217.05	219.74	217.71	217.29	219.27	219.44	215.5	220.36	217.31	220.5	214.99	217.71	219.45	219.33	218.79	217.47	216	217.81	216.57	218.85	216.86	216.65	216.67	215.96	218.23	219.38	215.01
202.08	199.43	199.21	201.11	198.31	200.09	200.43	204.18	206.85	202.53	195.37	202.18	203.44	200.74	200.29	199.6	200.48	200.63	200.15	200.57	195.45	200.06	200.6	198.89	201.94	200.52	202.51	198.07	200.33	195.32	197.15	198.9	199.11	199.9	198.99	201.08	199.86	199.74	197.82	202.34	202.79	198.83	197.13	200.51	197.29	204.82	201.74	198.52	199.52	200.93
218.46	222.76	217.38	216.8	217.54	218.57	216.02	219.04	219.24	219.78	218.56	216.85	219.34	216.61	215.43	215.13	216.18	219.78	218.24	218.99	219.24	219.66	220.24	218.9	216.84	220.01	218.69	222.01	217.03	218.23	217.78	218.05	218.33	218.15	215.07	218.9	219.52	217.69	216.11	216.42	218.84	215.47	218.06	217.57	215.7	216.99	219.54	221.29	216.04	220.38
207.97	207.84	206.48	205.45	209.06	206.57	207.15	207.23	206.43	210.06	206.91	207.45	209.82	210.38	209.46	206.36	208.19	207.44	207.34	208.23	207.31	205.31	207.75	208.8	206.44	206.04	205.04	208.33	208.34	207.8	210.05	211.14	205.42	208.29	206.48	210.21	209.03	207.34	207.28	208.72	206.86	207.74	208.56	207.11	206.97	208.78	207.55	203.73	210.32	207.32
209.19	204.33	208.52	207.23	208.46	209.83	205.19	207.84	203.65	205.55	207.57	208.41	205.01	206.13	207.33	204.66	206.86	204.82	207.57	204.13	207.76	210.14	207.21	208.34	207.18	209.66	205.05	204.53	205.95	206.31	203.25	209.73	208.86	206.97	204.77	209.24	204.48	207.79	208.41	205.73	205.25	206.2	207.2	208.74	207.47	208.54	206.03	208.58	205.49	203.5
209.85	205.49	209.04	208.65	206.77	208.29	208.63	210.26	207.74	209.62	208.15	205.79	206.63	205.92	206.11	208.5	207.1	207.64	211.13	207.36	208.84	208.79	208.09	208.71	208.73	207.93	207.59	205.7	206.32	206.12	212.23	207.57	207.94	208.57	205.93	205.8	209.74	205.57	204.6	206.33	205.96	210.55	208.16	206.26	208.31	208.34	207.97	207.85	210.45	210.79
218.12	215.17	219.03	215.62	220.35	219.9	217.43	216.4	213.82	216.32	216.5	217.28	216.4	218.48	218.24	217.02	216.87	219.87	216.6	214.84	216.23	217.3	217.13	219.04	218.55	216.27	219.54	213.4	216.95	215.04	217.51	218.77	211.07	218.15	216.89	217.95	219.12	215.04	218.62	219	215.13	214.59	219.91	217.7	214.42	217.69	218.68	218.63	218.51	215.79
214.57	216.43	218.27	216.65	217.96	216.7	218.19	215.31	215.35	220.16	216.57	216.67	219.41	213.71	216.56	216.64	217.74	217.49	219.67	215.73	217.54	217.95	217.43	218.78	216.63	216.46	215.74	215.1	214.93	215.7	216.08	220.57	217.67	218.24	215.78	217.91	219.13	216.35	214.56	216.69	216.56	216.65	217.06	218.28	216.06	217.51	216.29	215.87	214.52	216.87
203.22	207.57	203.82	203.56	204.85	208.06	203.93	206.12	203.85	207.65	203.75	203.29	202.21	203.99	201.88	204.73	205.69	206.09	204.71	205.35	207.62	202.71	204.03	204.4	207.66	205.65	203.47	204.5	204.45	206.04	204.2	205.49	204.65	204.4	204.1	207.63	207.3	205.57	203.7	205.1	206.32	204.1	202.76	205.98	201.06	202.32	200.38	206.68	204.09	205.6
207.09	207.36	208.9	209.77	209.18	206.45	208.39	210.72	210.57	207.33	210.01	207.59	206.79	209.71	205.76	207.42	208.11	206.66	206	209.91	209.7	208.97	209.55	208.62	208.72	208.49	210.47	208.14	205.57	208.62	207.63	207.91	208.45	208.53	208.13	208.07	205.7	209.55	208.65	207.92	208.11	210.31	209.91	209.54	209.88	208.17	207.52	207.6	209.58	208.44
208.39	207.6	210.17	205.83	206.91	210.18	207.34	209.66	209.69	207.6	209.5	209.13	207.51	207.91	209.59	207.35	208.87	209.22	211.16	208.44	206.51	211.9	206.07	206.54	207.02	209.68	205.74	203.37	209.67	206.64	207.66	206.9	207.34	210.43	211.78	207.73	211.45	206.16	209.29	208.14	208.49	209.81	210.32	208.73	208.66	209.26	211.73	207.51	209.34	206.72
217.61	216.53	214.34	215.54	217.83	218.04	220.45	218.43	216.53	217.93	216.76	216.25	217.14	220.57	215.33	219.21	217.88	214.51	219.35	218.76	216.81	214.4	219.13	214.52	216.13	219.97	216.16	213.78	216.1	217.6	216.26	215.17	216.35	216.09	216.37	219.43	219.23	220.33	217.29	217.82	217.51	217.09	218.69	217.91	216.39	216.6	219.23	216.94	219.62	215.68
206.6	202.14	207.5	208.47	205.97	208.11	207.86	206.66	208.1	206.5	205.28	201.34	206.84	207.24	204.79	208.68	208.51	204.83	208.15	207.21	206.33	203.72	206.78	208.11	204.97	208.24	207.25	205.29	206.4	208.94	205.01	204.11	207.72	206.65	204.09	205.02	204.44	208.79	206.98	206.39	205.17	206.23	207.2	206.79	206.04	203.05	210.12	209.3	208.41	205.56
203.15	203.59	204.68	204.58	206.19	203.28	204.64	203.63	203.45	203.98	203.03	205.63	204.31	204.33	203.63	205.01	205.58	205.82	202.72	202.88	206.15	200.94	202.77	204.95	204.51	206.07	203.49	204.52	202.49	205.26	204.24	204.92	202.26	205.47	204.16	202.38	203.8	203.23	203.92	206.92	204.35	201.78	203.43	204.06	202.52	202.69	207.7	201.61	201.15	205.62
209.76	206.77	208.24	208.93	208.01	208.03	206.9	212.22	209.25	210.58	206.93	205.01	208.51	208.18	208.31	207.18	205.09	207.61	207.4	206.25	210.55	207.02	209.47	205.38	208.69	209.49	207.63	209.45	207.28	208.17	202.81	209.13	208.54	208.36	207.3	206.15	207.31	205.53	208.34	207.5	206.5	205.98	208.9	205.99	207.54	207.28	205.96	208.71	204.39	209.65
207.71	206.53	208.5	211.66	205.34	205.59	209.91	210.08	207.44	209.72	211.03	209.61	207.12	208.43	206.57	209.12	212.39	209.92	209.05	205.81	209.99	208.51	206.21	210.96	206.89	207.56	208.32	205.91	207.92	207.75	210.85	206.29	207.56	208.2	210.21	209.2	208.28	208.1	207.33	211.81	208.63	208.86	208.22	209.22	208.28	207.72	209.52	208.21	207.93	209.06
215.65	215.53	219.22	218.34	216.4	215.55	219.4	219.6	216.86	216.31	217.89	219.03	217.68	217.65	213.98	217.75	218.79	220.18	216.95	217.13	217.47	216.57	216.39	215.71	218.01	218.32	218.54	217.15	215.64	215.42	214.26	219.14	215.09	216.02	216.48	215.86	219.42	217.03	213.84	217.32	218.59	215.69	217.84	215.4	218.89	217.59	215.24	216.71	215.27	219.49
206.73	209.41	206.2	208.84	208.18	210.46	210.41	208.82	214.55	208.73	210.03	206.15	209.82	204.8	204.37	210.29	207.01	208.92	207.15	208.54	211.03	207.69	208.29	207.32	208.05	210.27	206.72	207.85	211.29	211.73	210.09	210.47	208.41	209.67	208.35	207.53	208.98	208.94	207.93	210.74	207.53	204.29	209.14	207.37	208.15	210.27	209.27	211.12	208.78	211.5
195.48	192.1	195.93	194.96	192.73	193.33	192.97	193.04	192.74	195.35	192.23	188.5	193.56	195.64	193.14	194.95	195.2	192.68	194.57	195.92	195.08	192.08	196	194.77	193.57	194.15	197.17	196.9	195.26	195.72	194.59	190.23	191.51	194.3	195.02	197.32	191.89	195.17	193.24	192.68	195.27	198.28	193.24	196.27	196.3	195.75	196.77	192.92	197.92	192.83
206.31	204.13	203.96	202.67	204.92	201.9	203.73	207.02	202.11	206	203.58	203.41	203.27	206.16	201.64	200.55	204.7	205.3	204.67	204.6	205.74	205.56	202.4	200.7	204.35	205.48	203.23	204.26	205.63	203.94	203.89	205.15	202.22	204.27	202.65	201.5	201.08	204.36	204.35	202.02	202.23	203.09	200.58	203.66	205.28	205.95	203.27	199.73	205.57	205.88
212.13	209.61	207.61	210.01	207.45	204.88	210.34	207.49	206.51	210.1	209.37	207.74	212.46	208.76	202.96	209.47	209.16	206.14	209.36	207.76	210.26	210.41	206.62	206.76	209.18	207.49	208.98	208.27	206.39	209.65	206.04	207	207.46	210.04	214.65	206.53	209.86	211.67	209.13	211.72	209.05	208.58	211.24	206.55	208.14	208.89	209.56	207.84	207.61	209.62
208.62	211.21	208.3	207.73	204.96	207.51	207.08	206.94	204.91	207.24	208.06	208.46	207.83	209.99	205.7	207.32	206.14	210.41	207.5	212.13	210.25	207.95	207.31	206	207.04	209.12	204.68	209.8	205.96	205.31	208.65	209.54	208.54	206.59	206.74	205.87	207.14	210.04	207.06	204.9	208.79	208.21	210.7	206.6	209.37	205.55	212.52	210.02	210.66	207.85
204.93	205.37	207.52	203.04	203.43	205.77	202.49	206.59	204.08	204.13	199.96	201.78	203.84	204.47	204.27	202.5	203.97	203.33	202.22	203.9	203.66	203.4	205.79	203.81	204.72	203.9	203.14	207.48	207.1	205.2	203.27	204.11	206.35	203.2	202.55	207.8	207.45	204.23	207.34	204.87	204.88	204.99	204.68	204.37	201.82	203.26	202.69	203.22	205.26	202.63
201.85	203.68	202.06	203.07	205.9	203.47	203.23	199.5	203.42	200.72	201.71	208.14	206.49	203.93	203.79	202.22	199.4	202.7	202.43	204.22	202.45	206.81	205.64	202.02	202.19	203.1	202.95	201.82	204.43	202.45	202.52	204.62	200.18	201.98	203.78	204.92	202.21	202.8	205.76	202.64	203.38	203.86	202.6	200.09	205.34	202.98	206.59	205.77	204.37	203.99
214.39	211.16	209.14	212.11	208.98	210.05	213.06	209.66	209.23	213.33	211.11	211.92	210.62	209.9	213.72	211.56	209.1	214.65	208.42	210.11	210.91	210.63	212.16	211.63	211.14	212.55	212.33	209.49	213.47	211.56	214.19	213.11	210.95	211.23	212.38	214.5	209.1	213.72	213.95	210.91	209.63	211.69	213.48	213.03	213.11	210.08	212.11	211.49	211.43	207.51
198.48	198.77	197.48	201.3	199.07	198.85	198.22	199.3	198.46	199.19	198.28	200.64	201.22	201.32	196.55	199.88	200.56	200.86	200.49	198.08	199.29	200.89	197.59	201.13	197.65	198.44	200.3	198.22	200.41	199.22	194.14	199.5	198.67	197.53	201.15	201.16	197.11	196.62	197.02	198.49	203.06	198.45	200.3	199.62	196.86	197.93	199.71	198.96	201.56	198.87
210.81	208.62	204.91	203.43	209.6	211.88	207.64	208.88	207.8	207.72	211.59	210.06	207.4	211.57	206.23	206.08	206.57	206.15	205.6	207	209.17	204.55	204.84	206.87	205.49	206.67	208.75	209.43	206.14	209.45	208.17	207.79	208.43	208.93	206.96	206.88	209.83	208.04	209.97	210.17	208.43	209.23	206.94	206.09	210.21	206.69	207.09	208.13	209.26	208.7
207.67	207.55	207.82	210.65	206.6	208.31	208.77	210.49	207.37	208.36	207.35	205.97	204.07	208.17	205.79	208.63	211.19	209.26	209.46	207.06	207.58	209.53	206.8	206.49	209.33	209.03	208.8	207.5	209.27	207.29	206.81	209.75	209.48	207.94	210.49	209.52	208.93	206.46	206.7	210.1	208.86	207.99	210.78	211.03	208.5	209.25	210.24	205.62	209.27	207.71
200.96	205.56	205.14	209.51	205.59	205.2	204.41	204.12	203.4	200.1	203.74	203.24	202.41	205.09	202.6	206.48	207.51	204.1	204.01	204.03	202.61	205.38	206.48	205.42	205.02	204.21	203.97	200.26	203.8	202.38	203.06	204.16	203.27	204.45	202.67	203.65	202.51	204.05	202.76	206.51	206.1	205.49	202.56	203.27	201.51	203.86	202.77	204.94	203.1	202.33
199.54	198.19	201.71	202.56	200.2	200.26	203.68	198.43	200.33	197.57	199.1	201.01	200.08	201.03	198.58	199.69	197.9	204.88	205.07	199.16	197.36	199.58	199.34	201.79	200.37	198.74	201.13	204.12	200.05	196.86	199.19	201.44	197.78	201.61	199.57	199.5	198.38	201.56	201.64	201.08	203.41	202.34	196.22	199.68	200.33	204.72	196.72	198.38	200.43	200.23
206.45	207.74	208.39	211.54	207.43	206.52	206.44	205.69	207.72	211.84	207.58	207.71	206.69	208.41	207.64	206.48	203.96	207.33	207.93	209.37	204.77	205.84	205.92	208.7	204.65	206.77	208.93	206.04	209.25	209.99	209.74	207.69	208.47	209.48	208.21	207.99	209.82	208.76	206.84	208.06	205.86	207.28	206.5	207.99	208.25	210.45	206.17	207.51	207.83	207.52
194.33	193.59	192.21	191.58	193.66	196.4	195.18	190.94	196.84	195.75	195.91	193.24	193.55	196	194.8	192.67	194.32	194.38	191.81	196.01	195.98	198.04	197.7	191.88	196.86	195.63	196.69	194.39	193.56	195.26	195.06	195.29	193.48	189.87	193.03	194.1	193.48	194.37	192.51	193.3	191.81	191.19	194.74	196.52	195.3	194.62	196.06	192.06	196.25	196.06
197.16	202.47	199.22	197.78	200.4	199.2	200.54	202.28	197.1	198.99	200.97	201.46	197.84	200.4	200.74	199.7	198.19	194.46	198.6	200.63	201.6	198.82	199.35	199.34	201.64	201.42	197.83	202.48	202.03	202.2	200.7	197.55	198.06	199.73	202.4	202.14	197.32	201.55	196.76	199.85	200.44	196.45	199.8	203.75	198.33	199.29	200.63	200.63	199.05	198.93
198.05	199.16	199.53	198.65	200.41	199.89	197.94	197.31	197.4	200.65	198.86	197.99	202.65	200.33	200.31	202.41	196.63	202.2	199.13	198.02	198.52	198.14	203.82	197.88	199.28	198.47	197.68	199.54	196.16	198.76	200.87	198.56	201.06	201.37	198.08	199.2	200.73	197.2	200.33	202.3	200.77	198.93	201.97	200.19	199.49	199.36	197.54	199.4	202.3	197.93
207.54	208.32	211.39	208.33	207.71	206.74	211.55	212.13	206.91	210.08	209.09	209.25	209.99	208.04	210.68	209.55	209.29	209.46	212.64	209.76	208.34	209.44	206.14	210.63	209.95	207.39	209.45	205.35	207.81	207.21	208.33	209.97	209.34	206.13	211.16	208.68	208.63	206.62	208.74	205.67	207.39	208.41	209.11	207.67	207.81	209.39	206.86	209.06	208.96	211.46
197.84	199	201.01	199.07	200.55	198.7	200.84	195.83	199.01	197.72	201.56	199.48	201.33	200.73	200.45	199.9	198.44	197.52	200.62	197.83	201.04	197.63	201.97	202.04	199.85	201.37	200.1	198.07	202.79	201.18	200.77	199.83	202.99	202.32	201.05	197.69	199.95	199.64	201.81	197.75	199.01	199.62	199.07	201.27	200.32	202.49	202.17	199.44	205.42	202.41
208.49	208.45	206.76	206.07	208.44	209.28	205.44	204.19	211.73	205.97	209.43	212.16	210.12	208.43	207.72	206.82	205.96	209.51	205.02	209.36	206.6	208	204.35	211.58	208.33	206.74	211.51	207.54	207.54	203.9	210.11	207.88	207.52	208.02	206.32	207.64	208.47	207.28	208.9	209.52	209.16	209.49	206.17	211.66	207.1	207.12	206.16	210.9	209.66	207.31
207.43	202.68	202.99	204.36	205.92	202.3	203.09	203.52	204.85	203.23	206.02	202.59	205.18	205.02	202.44	204.11	204.15	203.74	203.08	205.84	203.79	201.27	200.54	203.62	203.15	202.56	204.78	202.03	203.5	200.08	203.45	203.6	201.8	205.22	203.6	202.78	202.99	202.78	203.71	201.38	204.09	205.37	201.52	204.53	204.91	201.37	200.96	206.13	205.96	200.77
197.67	198.02	191.49	195.31	191.06	197.86	198.04	195.94	197.15	196.45	193.21	196.75	195.69	194.15	194.21	196.17	194.73	192.62	192.86	195.67	195.61	198.06	195.61	193.55	196.12	197.92	193.85	190.93	196.45	194.37	193.9	195.95	194.3	194.24	193.17	194.05	197.73	195.27	193.75	193.53	195.48	193.11	196.15	198.18	195.78	193.49	195.87	194.3	195.71	193.03
214.93	212.49	212.54	214	210.68	214.25	213.2	213.84	210.69	212.83	212.44	210.7	214.57	208.65	210.1	214.77	210.51	212.38	211.92	212.64	212.33	211.47	212.71	210.43	210.93	212.95	212.53	211.11	212.51	214.5	213.94	214.34	213.46	212.18	211.16	211.61	211.64	214.6	211.36	213.26	213.43	210.98	215.73	215.04	210.85	212.88	214.57	212.08	210.48	211.88
209.24	209.32	207.05	208.86	209.49	209.53	203.77	208.64	209.44	208.35	210.68	207.23	211.28	213.06	210.01	211.04	207.35	210.24	208.75	212.4	206.86	209.06	206.35	207.84	212.04	208.29	207.76	210.45	208.56	207.21	212.69	207.79	209.04	209.94	211.53	208.36	208.7	208.79	216.49	208.15	209.56	206.67	207.59	210.99	211.73	206.94	211.75	211.13	209.22	208.89
196.86	199.68	200.93	202.27	199.84	200.39	198.76	200.33	201.38	199.48	197.81	200.08	198.74	200.73	199.18	200.33	201.66	201.22	200.28	200.16	201.48	199.5	198.9	198.95	201.19	205.29	200.63	199.47	197.54	204.17	200.92	203.11	203.67	198.69	198.74	202.42	198.83	201.81	202.43	200.23	199.79	201.15	200.94	199.35	201.04	197.43	197.64	203.33	199.15	200.54
204.44	199.11	201.21	201.11	202.6	198.81	198.59	200.33	201.59	200.65	199.89	202.55	199.74	200.84	201.65	198.46	202.41	200.87	202.54	206.63	203.09	199.47	202.45	201.51	200.46	200.02	202.1	197.85	200.62	199.43	201.09	203.02	201.24	201.72	201.77	202.81	201.77	199.5	200.06	202.31	202.86	201.85	201.55	200.77	200.63	201.8	201.71	197.45	199.13	200.06
213.96	213.97	213.64	213.62	211.18	211.36	212.36	212.42	213.4	214.28	212	214.91	211.38	215.08	215.08	212.69	212.46	210.1	213.95	209.83	212.06	211.43	213.65	215.36	211.72	212.07	213.33	212.1	211.31	216.14	209.38	212.11	212.31	212.52	211.11	215.99	213.67	210.44	212.64	213.66	209.44	210.94	213.8	216.5	212.74	213.99	211.27	210.6	212.76	213.05
195.44	198.31	199.92	196.79	200.64	199.71	197.15	198.83	200.04	199.15	194.93	200.9	198.68	198.8	196.46	196.46	196.07	199.28	201.79	197.35	198.33	198.56	198.64	198.62	197.95	196.78	198.76	195.56	200.47	198.76	197.15	195.64	199.43	198.34	201.47	197.52	200.06	198.83	198	197.91	197.39	199.45	200.46	198.46	197.31	198.92	199.8	198.35	199	197.93
210.78	213.71	211.81	213.41	213.66	213.65	211.75	210.5	212.15	213.04	209.83	214.35	211.75	212.49	211.31	211.19	211.44	211.85	212.67	209.39	212.57	208.62	210.04	211.12	210.53	213.69	212.74	212.47	212	212.05	212.5	208.91	211.56	212.54	209.87	211.72	212.01	210.4	212.13	215.35	210.14	214.99	210.92	210.4	210.51	214.58	210.88	212.42	207.99	211.52
201.83	199.01	206.74	203.2	201.69	199.76	204.21	202.28	202.83	203.52	203.49	202.68	200.18	205.11	205.54	203.57	202.39	201.93	200.84	204.68	201.25	204.84	202.76	201.18	204.14	204.44	203.99	200.7	203.06	202.81	200.13	203.05	200.05	202.38	201.35	206.1	201	200.76	205.21	200.93	202.93	203.24	202.09	200.92	203.82	203.11	202.82	201.57	202.42	202.77
198.25	199.9	200.87	201.32	204.17	200.03	200.09	203.6	201.37	202	200.81	199.54	202.17	200.4	199.39	198.76	203.24	200.68	201.99	198.73	198.47	203.4	198.67	200.21	197.68	197.7	200.62	199.67	201.34	202	202.59	201.3	198.9	201.43	201.49	202.87	199.07	199.65	202.57	202.94	201.74	201.61	198.83	203.28	201.45	198	202.48	202.6	198.66	196.24
203.05	207.23	205.2	206.75	207.7	203.29	202.68	207.8	206.57	204.94	208.08	205.84	209.91	206.11	208.44	206.43	206.38	206.77	206.41	207.43	206.05	206.87	204.21	205.74	205.29	206.21	206.17	205.71	207.82	205.55	203.53	207.76	203.92	205.62	207.69	206.13	204.62	208.03	209.54	206.36	207.88	207.83	206.95	204.46	203.99	206.87	205.25	210.35	208.27	208.09
205.97	207.81	208.59	207.97	209.34	207.65	208.11	207.63	208.57	206.89	208.78	205.75	207.66	206.08	205.63	209.27	207.35	212.29	210.03	207.5	207.18	207.36	207.95	205.7	209.5	206.04	208.13	206.3	208.99	209.89	208.58	208.15	206.02	207.21	206.34	208.47	211.52	207.98	205.59	208.09	209.11	209.37	208.1	208.31	210.11	207.8	210.97	208.21	209.5	207.44
211.64	212.6	214.06	213.69	212.37	216.67	214.42	213.15	213.78	217.57	212.65	212.84	211.51	212.99	215.21	213.89	212.48	212.96	213.7	215.81	214.15	216.25	211.07	212.62	210.92	213.04	210.12	209.72	215.55	211.98	214.26	210.96	215.02	211.64	212.39	214.59	214.73	214.35	214.47	214.25	212.91	216.29	213.33	213.55	213.2	216.04	216.98	213.35	213.04	211.83
200.83	201.77	204.13	204.26	203.8	202.14	201.34	203.19	204.16	204.03	202.42	202.31	202.73	199.34	202.62	205.51	208.52	200.7	204.3	203.85	200.65	205.27	203.17	202.88	203.97	202.88	201.23	202.81	204.67	203.79	202.74	204.29	201.85	201.33	199.22	204.52	203.98	200.5	204.88	202.75	203.81	202.86	207.79	204.67	203.73	202.54	204.75	204.08	199.51	203.84
206.15	209.02	208.9	209.72	210.55	209.66	209.28	210.56	209.38	209.47	211.36	205.1	209.07	208.73	208.98	208.4	206.33	211.94	209.86	208.1	205.91	208.21	209.15	206.25	208.23	209.15	211.37	209.4	209.05	208.02	209.36	209.63	210.56	207.95	208.52	210.59	210.77	208.78	207.46	211.74	208.9	210.04	212.69	209.03	209.45	209.39	209.07	207.66	206.94	206.16
208.81	209.82	209.12	209.13	210.24	207.41	208.96	212.48	209.28	207.89	204.68	208.3	206.14	210.14	206.56	208.34	209.77	209.1	205.48	208.35	208.37	210.05	206.96	209.05	205.74	207.56	210.16	209.8	208.27	209.7	208.19	209.84	209.33	208.68	208.32	208.08	209.81	210.34	203.76	207.24	207.53	210.35	207.17	208.99	207.67	207.28	209.7	208.69	207.41	209.32
213.2	212.89	211.54	215.81	214.61	210.74	210.37	211.95	208.61	211.17	212.88	214.34	215.04	211.23	213.77	209.09	213.72	213.89	211.69	211.87	212.8	210.53	209.22	212.05	212.61	214.31	212.41	212.41	212.61	213.28	212.29	209.35	210.48	211.55	211	208.47	211.02	214.61	213.65	212.22	212.75	210.25	210.26	210.49	214.59	210.37	209.03	210.85	209.73	214.02
201.97	202.94	202.61	201.27	201.22	201.39	199.83	202.25	201.28	201.62	202.1	202.98	202.24	202.26	202.09	200.46	203.31	202.11	202.88	205.18	202.53	204.13	201.35	203.14	198.04	201.61	203.72	200.36	201.07	204.45	198.46	205.21	202.93	203.62	198.77	201.71	201.8	202.81	204.19	201.56	203	204.12	202.25	200.16	198.97	202.58	206.42	198.25	202.08	203.39
215.92	216.82	214.6	217.27	219.53	218.33	216.31	215.49	214.84	216.86	218.26	215.35	215.27	217.35	218.38	218.46	218.43	218.05	218.57	215.31	216.8	216.52	213.02	216.64	214.87	217.98	218.61	215.48	219.85	219.8	215.85	213.43	217.08	213.77	218.79	217.81	218.31	217.46	219.08	217.01	216.69	213.46	220.51	216.71	218.38	213.35	218.69	216.92	219.39	218.62
210.52	208.25	210.1	208.58	206.08	208.08	207.78	211.11	207.03	208.72	208.09	207.87	208.78	208.56	204.27	206.04	209.41	205.11	211.93	208	206.23	207.63	209.68	210.94	209.82	209.29	209.73	212.72	207.54	208.15	205.93	209.09	210.55	209.28	208.85	206.24	203.89	209.79	205.12	208.55	208.09	207.93	205.84	213.77	208.01	207.53	208.32	212.47	206.4	212.34
201.86	203.63	200.18	203.1	204.09	201.57	203.2	200.78	203.22	202.87	201.28	201.83	201.42	201.76	203.65	200.2	203.53	202.76	200.7	202.29	202.69	199.33	201.55	201.15	201.48	200.57	201.22	203.16	201.83	202.7	204.39	200.02	204.85	202.2	202.85	202.93	199.59	201.62	203.4	203.96	199.22	199.9	202.1	198.69	200.65	199.7	203.88	201.04	204.9	201.25
202.28	199.66	198.88	198.7	201.61	200.07	197.41	196.7	201.57	200.21	198.75	200.28	200.07	199.89	200.38	196.1	202.21	197.85	201.33	200.91	204.24	198.28	199.5	198.95	200.02	199.3	196.64	199.35	200.03	203.57	199.59	200.17	198.03	200.43	197.13	201.51	197.11	195.55	199.53	202.05	196.67	198.77	195.36	201.36	200.35	200.63	202.07	199.93	201.83	198.69
208.04	210.66	209.85	207.5	210.78	211.01	208.82	206.65	211	211.44	210.52	211.44	207.91	208.57	209.17	212.64	209.18	209.4	210.18	208.32	209.69	204.99	209.25	209.36	209.88	210.12	208.58	208.36	211.06	206.46	211.34	209.02	208.44	208.4	211.41	208.73	211.81	210.2	210.65	207.7	209.72	213.89	209.37	211.7	209.65	209.98	211.58	206.29	210.41	207.9
207.91	212.09	210.96	208.73	209.48	211.14	207.41	212.22	206.14	208.4	210.58	209.16	208.11	207.16	208.5	207.5	211.16	210.36	208.46	207.03	207.28	208.16	208.77	211.86	206.97	208.42	209.24	208.5	212.17	209.72	209.35	210.12	207.46	206.32	209.44	207.57	208.99	206.95	207.82	208.59	208.59	209.9	208.37	209.63	209.46	211.67	208.46	210.94	204.88	206.66
199.29	200.96	201.48	197.35	201.6	202.57	204.81	197.13	200.37	203.35	201.48	197.79	202.03	198.2	200.4	200.51	200.63	200.62	198.98	200.86	197.97	198.33	201.7	201.83	200.86	198.44	201.7	201.69	201.8	200.62	201.02	199.98	201.17	200.15	200.31	197.92	199.98	196.39	202.18	200.69	199.03	201.15	199.93	199.43	202.67	198.78	197.67	196.81	197.96	202.41
209.49	208.48	209.67	210.34	205.48	205.03	205.92	207.26	207.14	209.67	206.41	206.06	211.22	207.94	206.71	208.55	204.76	206.51	211.02	206.93	206.8	206.41	205.2	207.56	208.13	207.19	205.29	206.86	208.06	208.4	206.26	207.07	208.41	210.56	205.19	207	208.06	207.34	206.43	203.8	204.81	207.82	209.34	210.23	206.65	210.04	209.16	208.35	211.16	210.04
202.33	202.85	202.72	203.66	201.64	204.54	202.4	202.01	201.17	203.32	204.8	205.05	202.89	203.92	200.94	202.57	198.62	200.48	204.73	203.87	202.19	202.26	203.85	199.97	207.19	202.63	202.3	203.44	201.91	201.44	201.48	202.76	207.14	201.65	204.04	206	204.98	203.45	204.97	203.91	204.68	205.09	202.23	203.97	203.82	204.18	202.48	202.68	201.16	204.91
213.3	215.76	210.63	213.7	208.39	216.42	214.76	211.73	214	213.32	213.05	214.25	209.66	214.63	215.61	211.43	212.11	214.9	214.78	213.37	212.92	214.66	215.45	214.6	213.35	212.87	217.24	213.31	214.92	214.73	213.09	212.78	214.78	209.37	214.56	211.88	213.15	212.74	211.88	212.55	212.77	213.18	212.33	214.93	216.1	212.41	211.52	213.78	213.09	212.34
216.73	216.28	216.62	216.89	216.5	216.85	218.96	217.66	218.55	220.79	215.85	217.37	217.54	215.39	217.75	219.05	217.29	218.87	221.75	219.23	218.87	216.61	217.34	220.83	217.01	218.19	218.39	217.29	219.2	218.42	216.49	216.75	218.71	216.6	219.11	217.19	218.5	217.84	216.31	217.64	215.54	215.74	218.85	217.95	219.58	216.53	218.48	216.79	218.72	216.76
207.58	205.42	205.68	206.79	204.32	209.55	202.76	204.8	203.29	203.94	206.31	205.15	206.25	207.49	205.46	206.08	209.05	206.99	210.08	206.08	203.54	209.26	205.53	207.41	206.19	206.9	206.15	206.1	203.69	209.34	207.35	200.97	206.95	206.7	208.01	205.27	205.73	210.69	209.72	208.74	207.17	204.92	203.98	203.29	206.46	207	206.87	207.29	203.82	207.64
207.88	208.5	207.88	208.2	207.78	207.09	212.74	209.43	207.46	212.04	207.72	205	211.04	208.33	208.85	208.48	207.59	208.29	208.44	206.11	209.85	208.33	208.62	209.76	208.39	208.22	211.4	205.99	207.04	207.3	206.59	206.02	209.45	206.56	208.27	209.27	209.43	209.04	205.41	210.23	207.5	207.49	208.96	210.6	207.31	211.77	211.02	214.15	212.59	208.6
208.38	203.62	208.3	206.96	204.53	209.75	206.14	207.98	207.29	206.03	204.48	208.9	209.33	206.15	204.5	208.82	208.79	207.86	208.6	209.66	206.19	209.86	211.06	204.8	207.4	209.45	210.36	207.26	208.23	207.02	209.29	210.24	205.77	211.43	208.07	208.63	208.03	209.34	204	208.15	206.51	206.37	209.31	212.16	205.81	209.48	209.09	207.77	204.72	207.07
199.04	197.98	200.08	201.43	202.01	203.19	199.66	205.63	203.31	204.54	203.15	201.53	200.25	203.56	203.31	201.02	203.66	203.08	202.38	200.03	201.38	203.5	202.28	203.35	205.26	202.62	202.73	202.7	199.96	205.49	202.12	198.4	202.07	202.61	202.7	204.72	201.97	204.02	199.71	202.51	200.44	204.8	203.25	203.7	203.71	200.18	204.01	203.21	202.88	203.4
210.12	211.52	211.16	211.74	211.52	211.15	212.38	213.21	211.49	211.74	211.86	211.8	211.14	212.89	214.87	212.43	213.41	211.24	211.92	211.98	211	213.76	212.25	212.69	212.42	211.08	213.38	212.86	213.5	212.62	211.41	214.12	214.04	211.1	210.9	212.19	212.02	212.43	212.18	209.85	211.43	210.5	211.99	210.94	208.96	213.27	210.46	212.69	212.55	211.98
204.23	201.69	206.52	201.84	206.76	202.03	201.95	205.53	203.58	204.47	206.61	204.84	204.77	201.96	202.66	205.85	203.76	207.48	203.72	204.09	204.17	202.46	198.4	203.39	201.76	203.31	206.86	200.23	203.77	202.83	200.11	203.99	204.5	203.79	203.61	204.4	205.2	206.62	201.64	205	204.57	203.57	206.32	198.63	202.79	199.91	201.52	200.43	202.78	200.86
208.75	208.22	212.08	206.99	206.91	209.29	209.3	204.99	206.21	208.15	206.62	205.9	208.47	208.54	207.76	209.18	211.51	207.88	209.85	209.1	205.29	208.43	205.48	209.76	205.52	210.52	209.13	206.05	206.93	206.27	204.09	209.1	206.61	205.42	207.82	207.05	208.83	208.32	211.68	209.67	210.96	208.15	208.5	208.99	210.16	205	209.91	211.92	207.9	208.49
211.92	216.89	213.52	213.47	210.66	210.01	210.13	210.92	211.55	212.23	213.66	215.06	213.8	212.71	212.62	211.04	212.24	215.1	210.95	212.66	212.21	210.8	213.25	212.3	213.75	215.9	210.32	211.96	211.13	214.22	210.5	212.14	210.42	211.54	213.24	212.08	215.2	215.4	208.63	211.36	213.2	210.08	213.88	213.51	210.22	214.4	215.25	211.86	207.35	210.75
210.76	208.69	204	209.85	209.82	206.4	209.16	209.13	208.55	208.19	207.6	211.58	210.96	210.46	210.82	208.39	210.98	207.89	209.26	207.33	209.64	210.27	209.23	208.14	205.02	210.35	206.69	210.72	208.51	209.55	208.84	209.32	206.75	209.19	210.69	210.01	207.47	210.05	209.5	210.75	208.29	209.98	207.54	210.42	207.46	210.95	208.6	209.54	207.15	212.17
201.37	203.59	203.38	201.3	203.46	204.38	202.83	205.38	203.25	203.95	204.4	201.11	207.49	204.23	204.88	204.79	206.9	205.29	204.34	205.47	203.92	204.09	201.19	202.66	201.47	203.22	201.06	203.98	204.25	205.55	205.51	203.87	205.7	201.98	201.81	204.4	204.01	204.21	206.83	203.82	205.3	201.64	204.77	205.32	201.8	205.9	202.31	203.36	202.13	202.19
216.13	217.21	218.89	218.88	217.73	216.27	219.85	218.89	219.32	218.04	216.4	218.89	217.3	217.67	218.93	219.32	220.66	214.77	217.25	217.05	217.81	217.03	216.29	219.15	213.78	216.05	216.35	217.33	217.1	218.04	218.68	218.93	213.74	221.25	215.26	215.46	215.83	217.62	221.5	215.44	219.3	216.39	218.8	217.88	218.5	214.96	217.38	213.19	217.12	218.53
206.33	204.07	201.7	204.16	204.13	205.03	203.43	204.57	203.98	201.02	204.65	207.04	204.65	203.56	203.49	206	204.15	204.88	201.45	204.01	203.01	203.36	203.49	205.47	202.41	207.55	203.25	200.26	202.22	201.18	204.45	203.11	204.47	201.02	202.38	200.42	204.93	203.41	203.07	200.73	200.94	203.21	205.36	202.58	203.22	204.1	204.22	201.4	199.75	204.21
207.58	208.72	205.88	207.75	208.35	210.83	208.7	211.56	207.31	205.07	205.42	209.51	209.96	208.53	210.49	208.75	206.15	208.51	204.74	207.53	207.55	208.29	209.81	204.61	207.68	208.18	207.03	207.45	207.71	207.26	208.56	207.07	207.56	209.85	203.94	206.82	208.43	210.55	207.83	208.75	206.91	210.49	206.6	209.59	204.86	206.98	207.47	206.07	209.35	203.07
213.56	214.76	212.85	213.75	215.16	212.08	213.8	212.87	213.42	213.81	211.48	214.7	216.45	213.71	211.2	214.54	212.21	212.54	214.73	214.08	212.48	215.71	214.68	211.08	214.19	210.99	214.64	214.89	215.6	214.1	212.38	214.07	213.3	216.67	213.66	216.75	211.59	215.15	210.46	214.91	214.67	212.84	214.98	219.34	213.71	214.7	212.9	212.97	216.84	217.29
218.71	215.2	213.7	216.99	220.41	217.66	218.29	217.81	217.08	215.84	216.88	219.08	218.5	216.37	216.87	214.51	216.64	217.89	214.36	221.47	216.91	217.4	210.97	217.97	216.08	214.98	217.38	217.52	217.39	215.63	215.83	219.32	215.83	218.23	216.95	218.07	218.97	220.32	215.75	215.36	218.4	219.81	220.25	219.33	215.54	214.82	213.65	216.63	215.42	217.41
203.84	203.24	202.18	201.27	198.9	203.89	201.23	202.89	204.67	198	207.73	203.96	202.04	202.77	202.63	201.94	202.41	200.76	198.77	202.15	204.06	201.92	203.46	204.28	204.39	202.4	200.97	200.63	200.64	200.95	199.89	204.4	200.55	201.88	200.03	205.62	203.91	202.87	198.42	199.66	203.55	203.96	200.19	203	201.78	206.01	200.49	204.65	200.42	197.78
206.05	209.48	210.46	208.54	211.01	204.74	206.87	208.89	208.11	206.49	204.88	208.96	203.97	208.29	212.09	207.13	209.08	208.58	208.7	202.89	206.8	206.18	209.51	207.33	206.97	209.8	207.54	206.33	204.75	207.43	206.24	208.37	207.2	206.1	208.73	206.89	207.28	206.92	207.07	207.98	207.8	207.9	206.98	209.57	205.86	206.45	208.67	207.26	208.5	206.99
199.37	197.44	200.93	202.29	198.99	197.36	198.87	199.75	196.5	201.1	203.37	201.42	197.14	201.32	197.16	197.06	203.97	198.19	198.38	199.99	203.18	199.81	199.35	200.67	202.78	199.31	199.29	200.1	202.16	197.74	200.77	197.87	203.2	197.79	201.55	198.56	197.7	202.18	202.18	204.04	197.89	200.15	196.78	200.19	199.64	199.42	201.89	200	197.91	201.88
206.11	201.07	204	202.85	202.64	205.76	205.03	205.33	205.48	201.06	204.09	206.77	201.86	201.87	203.59	206.3	202.23	203.58	203.31	205.9	202.02	201.3	200.72	205.79	205.02	205.24	203.98	202.37	203.48	200.91	207.61	206.51	202.22	204.65	203.82	204.72	203.31	200.9	203.13	202.77	204	204.01	205.54	201.87	199.71	201.46	202.69	203.56	205.55	203.9
207.88	208.43	210.84	205.97	207.4	206.55	210.62	208.07	209.29	206.93	209.4	208.04	208.79	208.92	210.98	207.99	210.62	207.87	206.05	206.42	210.39	209.86	209.91	207.05	208.32	208.87	209.68	210.73	206.86	210.11	209.73	207.77	210.28	208.6	207.11	207.45	207.94	206.94	209.68	208.84	209.59	204.62	208.26	210.98	208.78	209.42	211.24	213	211.47	206.9
204.65	205.73	203.35	202.65	204.06	204.6	205.32	201.34	203.06	204.42	204.05	202.13	203.84	202.44	203.15	204.22	205.53	199.87	201.75	204.74	203.61	206.55	204.2	204.83	203.6	204	204.75	203.69	205.86	203.09	205.17	202.44	205.09	203.19	204.87	204.46	206.14	208.1	204.21	202.11	203.39	202.73	204.72	204.54	202.97	205.14	203.86	203.68	200.68	203.76
205.94	205.24	210.93	211.29	211.48	209.18	207.67	207.35	209.85	208.82	206.23	210.98	210.14	210.23	214.57	207.22	209.92	211.03	206.89	210.28	207.02	208.75	215.05	203.16	209.98	210.96	207.33	209.94	208.81	208.84	212.42	210.37	206.79	208.13	210.76	206.72	209.14	210.49	208.44	210.57	212.36	210.31	208.86	210.21	209.93	207.09	207.46	208.81	212.45	211.05
207.93	207.31	211.2	211.63	210.04	205.3	206.67	208.95	206.71	204.95	209.34	209.86	207.4	209.45	210.48	209.14	210.63	208.71	210.38	207.78	207.41	207.9	208.42	206.76	210.67	207.89	212.15	207.15	206.66	209.13	209.03	205.49	205.89	207.36	212.33	210.2	209.29	209.96	207.45	208.71	209.82	207.94	208.19	206.92	209.51	203.42	209.61	205.72	210.05	207.18
199.82	199.45	199.53	196.96	200.06	200.8	197.92	196.84	200.04	196.71	199.29	195.29	199.61	200.3	203.63	200.88	202.81	198.46	201.74	200.2	203.13	198.39	202.97	200.47	201.16	201.32	201.36	202.28	201.84	202.77	201.5	198.91	198.71	198.27	203.34	200.33	202.02	198.25	200.36	200.76	203.06	201.51	200.11	199.99	200.55	199.41	199.05	197.48	199.92	201.03
221.11	221.76	217.31	214.97	216.17	215.99	218.5	215.59	217.61	220.53	215.68	215.4	216.86	220.56	217.91	219.23	218	219.51	218.64	221.17	220.19	217.85	219.91	217.33	214.61	218.76	216.86	217.46	219.8	214.11	218.1	219.06	216.32	220.42	217.01	221.76	216.81	216.86	216.61	218.81	218.73	215.37	218.19	213.98	215.9	218.75	215.05	217.41	218.77	217.98
213.06	212.79	212.94	212.85	213.46	209.15	215.45	211.57	210.01	212.58	215.34	207.71	214.16	211.97	213.11	211.26	212.62	212.2	213.93	214.13	213.38	211.51	215.4	212.09	214.83	213.79	213.28	213.19	213.69	214.33	214.91	213.35	212.12	213.75	208.16	212.13	211.28	210.41	212.5	208.56	208.97	209.77	210.52	216.3	214.27	209.12	211.21	213.18	210.65	212.01
206.19	207.44	203.83	203.51	204.21	202.75	204	204.9	204.79	206	205.96	205.15	208.1	205.73	204.68	207.27	203.7	207.02	206.15	205.97	209.01	207.58	204.35	205.94	207.21	201.75	205.29	205.23	206.15	208.42	207.98	205.22	206.93	207.31	206.26	203.67	205.63	204.45	204.53	205.23	205.94	208.83	205.19	204.75	203.51	205.23	207.23	204.39	203.85	204.94
204.1	203.47	204.84	206.68	206.94	203.73	205.17	206.74	204.61	206.28	202.95	204.83	203.96	207.85	206.71	206.55	205.64	204.82	206.89	204.48	204.84	204.09	204.55	203.59	208.16	205.7	204.42	206.44	208.82	204.88	204.42	206.69	208.13	202.46	207.33	206.98	211.22	206.87	205.54	207.4	206.16	207.1	207.96	203.46	204.21	205.93	203.45	208.88	206.72	206.71
217.21	216.45	216.21	219.23	217.9	219.59	216.25	217.79	216.9	216.32	217.26	218	219.35	213.85	216.84	215.68	217.36	219.5	215.04	220.05	217.02	218.28	217.86	216.11	218.01	217.59	218.07	217.65	218.59	217.45	216.73	218.42	220.23	217.63	213.47	218.03	217.92	215	216.15	217.23	216.51	218.92	219.7	216.46	217.41	220.57	218.04	217.63	221.49	218.9
220.63	217.94	218.31	215.72	219.61	217.32	215.94	216.44	216.09	219.63	216.77	216.93	214.97	215.67	221	214.01	214.59	215.2	217.25	215.44	217.48	216.2	214.49	220.24	218.07	215.36	218.07	213.33	217.55	217.82	216.67	215.67	216.96	216.51	215.9	215.98	221.08	218.62	217.47	216.1	214.38	216.73	214.46	220.18	216.58	218.46	216.19	218.77	217.4	214.94
202.68	205.49	205.17	204.09	205.33	201.54	204.04	203.2	205.33	202.04	205.73	204.3	203.7	203.81	201.44	202.31	205.34	206.64	204.51	202.06	203.88	204.91	202.72	205.85	204.72	201.74	203.7	204.69	203.92	203.43	203.85	204.85	205.72	202.63	204.16	204.42	204.18	204.65	206.64	203.16	205.59	204.13	201.23	204.93	204.37	202.64	203.15	203.35	205.36	201.79
211.17	210.09	212.95	211.89	212.15	213.65	210.99	207.7	216.03	211.98	211.14	211.92	209.98	212.57	212.55	209.22	211.89	208.55	215.55	210.59	210.83	213.26	213.86	208.25	209.39	209.66	213.33	211.61	210.42	212.37	211.36	211.45	211.15	212.37	211.78	212.04	212.23	209.46	211.51	208.36	211.97	210.88	211.49	211.86	214.48	213.66	211.33	212.1	209.1	211.56
202.48	198.34	201.96	199.9	197.46	199.27	196.67	199.06	197.64	198.82	200.71	199.57	197.84	197.53	199.11	196.07	202.33	198.32	200.07	197.47	198.4	198.77	201.17	201.96	199.87	197.93	197.42	199.5	199.96	200.35	200.48	198.6	198.24	198.85	200.19	199.22	202.58	197.59	197.37	200.55	197.25	201.27	199.82	199.9	197.42	198.9	201.32	198.13	201.03	199.03
203.4	204.46	202.33	205.65	203.07	207.26	205.96	205.02	206.01	205.87	204.56	204.08	205.34	205.32	206.09	206.66	206.25	201.69	201.87	207.37	205.58	201.97	203.81	207.38	204.19	205.79	206.9	202.83	205.48	200.68	206.44	206.01	204.52	205.94	206.63	205.95	203.75	201.61	204.96	204.29	202.64	205.5	204.28	202.14	203.46	204.23	203.77	204.18	204.12	205.14
206.83	209.82	211.85	207.46	207.71	207.11	207.11	208.48	206.98	205.98	207.49	208.84	209.57	207.94	209.5	206.59	206.31	208.04	209.3	208.96	209.36	208.87	206.11	207.44	206.66	208.29	207.68	207.89	207.64	209.76	210.26	209.9	209.4	207.95	208.47	209.75	210.97	208.72	209.63	208.99	206.51	205.18	210.05	208.29	206.43	207.55	205.81	210.14	206.67	210.06
203.68	202.47	203.94	205.68	203.58	202.18	206.16	200.8	202.46	203.35	206.19	199.4	203.58	201.64	203.78	205.41	202.24	204.67	203.7	204.61	202.39	202.07	202.17	202.77	204.05	205.6	201.68	204.39	205.02	204.05	209.24	203.4	201.4	203.29	207.32	200.65	203.19	202.67	205.57	203.07	205.05	203.5	202.65	204.95	205.19	203.86	202.25	205.69	204.74	202.79
208.57	208.09	205.26	206.27	208.57	205.96	208.38	203.59	211.64	209.08	207.02	210.71	211.2	207.07	208.96	209.99	208.52	206.59	207.7	202.79	206.32	207.15	206.91	206.39	208.38	208.8	209.7	208.14	206.5	206.98	208.36	208.06	210.16	207.62	206.47	208.58	207.26	206.9	208.36	209.04	209.37	206.86	208.01	205.2	210.47	206.62	209.6	206.81	208.58	209.37
205.25	204.15	207.49	204.35	205.6	204.35	205.38	205.14	207.54	202.51	208.14	205.85	203.88	206.01	202.31	203.34	208.66	205.61	204.1	202.65	204.17	209.34	204.38	208.58	203.58	204.2	205.73	206.65	206.67	204.3	203.96	208.02	204.93	207.03	206.57	205.39	205.07	205.7	206.64	208.98	207.97	204.86	202.89	205.29	205.64	206.87	208.88	204.58	206.69	205.07
204.35	204.44	203.7	204.63	198.76	204.19	205.57	205.62	201.42	204.76	203.7	205.2	202.36	205.2	200.66	206.28	205.08	207.43	203.61	205.7	205.89	206.63	202.53	204.95	204.45	202.39	203.08	206.62	202.21	203.33	205.71	203.3	206.25	199.93	205.26	203	203.55	204.06	203.93	202.15	203.58	205.52	201.26	206.49	206.86	201.14	203.66	203.87	203.41	205.88
203.52	199.79	202.3	204.83	204.61	202.78	201.91	199.99	204.38	206.84	206.84	204.74	204.37	206.07	202.81	203.98	205.44	203.81	200.43	202.11	204.53	201.27	202.99	203.67	203.55	202.49	204.14	206.68	200.66	202.57	205.09	204.77	203.86	205.03	205.46	204.53	204.47	204.44	204.44	204.75	203.68	203.46	204.88	203.81	206.35	205.81	206.01	201.24	204.14	202.89
204.29	203.09	206.79	204.17	206.58	207.02	208.47	207.15	206.39	208.16	205.57	204.29	207.68	207.26	208.3	207.17	204.77	206.42	204.46	207.59	208.85	208.1	205.2	206.34	208.59	207.3	207.33	205.58	208.34	207.8	207.09	205.86	203.82	208.03	204.66	202.4	206.61	206.06	206.78	209.45	204.61	202.96	206.35	207.53	206.12	205.98	206.03	205.48	206.38	205.88
211.51	211.7	213.47	214.12	214.43	207.11	212.81	209.2	212.67	209.9	209.86	210.95	211.14	213.39	211.96	210.59	208.66	212.05	212.04	210.36	210.46	214.16	213.51	209.92	208.37	212.79	212.58	214.8	211.86	209.09	210.87	210.52	209.89	212.09	211.97	213.79	213.14	210.12	212.42	213.77	214.12	210.54	215.39	212.04	211.63	211.94	213.9	210.76	214.47	214.97
201	206.25	201.23	202.83	206.87	203.23	202.08	202.48	205.36	204.06	200.74	203.82	203.62	204.52	204.31	201.27	202.92	203.21	204.64	201.83	204.14	203.07	205.39	206.3	206.31	206.45	204.39	201.93	201.1	201.57	203.63	199.51	202.46	200.31	200.71	203.8	205.45	201.05	201.49	200.51	199.92	200.51	203.45	204.05	205.99	202.55	202.45	202.83	202.67	204.44
211.47	209.65	210.4	211.03	213.9	213.01	211.78	215.57	213.9	210.86	211.45	207.73	211.36	213.65	207.93	210.26	213.19	212.35	212.2	211.11	210.66	211.53	213.32	211.21	206.85	213.64	212.76	211.04	211.62	212.53	212.73	209.9	212.1	210.69	212.89	207.14	211.58	212.65	211.82	210.64	210.81	210.25	213.44	210.48	210.96	211.25	215.05	209.98	212.35	213.94
208.71	209.12	205.09	209.85	207.71	206.4	211.06	208.23	206.77	210.52	206.73	208.03	205.95	208.12	205.84	207.35	208.25	208.14	207.09	207.45	206.97	211.15	208.14	207.38	209.8	209.9	207.72	203.66	208.18	208.84	207.59	213.36	209.04	207.72	206.44	206.5	211.07	206.89	207.37	207.68	207.53	209.57	209.45	207.18	206.99	206.15	211.92	211.36	206.87	207.72
202.81	201.75	202.98	203.35	203.72	201.52	204.47	204.02	202.62	201.72	205.05	205.57	204.56	203.49	201.8	204.29	202.91	206.59	204.5	205.59	205.04	204.08	202.72	200.69	202.82	202.03	204.61	206.51	204.15	201.04	204.09	204.94	204.64	200.83	203.73	203.87	203.89	204.33	201.22	204.56	207.86	205.34	202.89	201.73	204.45	202.42	203.36	202.31	201.46	202.31
213.44	211.28	209.36	210.11	212.93	215.88	210.91	214.53	210.9	211.16	209.82	214.6	214.41	213.85	210.78	208.92	214.23	211.98	211.69	212	211.77	214.73	212.91	213.08	211.32	211.47	212.37	212.68	211.55	211.72	212.06	212.19	213.52	209.58	210.49	212.32	211.94	213.62	211.86	212.01	208.13	211.35	212.1	212.29	210.64	211.64	213.08	208.18	207.76	213.79
213.66	214.75	213.41	210.94	211.83	212.36	211.19	210.73	208.79	212.4	213.77	213.83	209.32	211.88	213.42	209.77	214.91	210.68	206.81	212.85	212.4	209.59	213.27	211.75	210.39	210.79	211.47	211.11	212.06	213.16	209.29	209.78	210.25	211.52	210.77	208.09	211.46	213.24	213.02	215.82	208.24	211.51	211.83	211.38	211.95	208.9	209.83	210.99	210.8	209.58
208.36	210.63	204.48	209	206.45	209.73	209.37	209.28	209.88	208.12	207.33	209.45	209.14	211.15	207.68	208.38	210.41	207.06	209.01	207.76	209.07	209.32	208.34	209.2	206.95	207.04	207.21	208.55	208.75	207.49	211.98	206.8	209.69	209.89	207.36	206.93	209.2	207.58	208.11	210.55	207.46	206.69	208.88	209.04	209.95	209.86	205.68	210.28	210.98	208.85
192.55	196.32	194.38	194.59	195.98	194.48	194.26	196.11	195.7	195.63	195.97	189.9	194.42	193.49	195.48	196.91	194.96	194.36	193.23	193.55	191.63	191.25	194.75	194.11	194.83	193.39	195.91	188.76	194.14	191.87	195.24	193.72	193.62	192.83	195.46	195.19	198.91	195.27	190.55	192.89	194.08	193.47	195.43	190.27	192.99	195.46	195.41	191.17	195.88	193.55
220.3	220.19	215.13	217.08	216.35	215.54	217.51	217.76	216.67	215.21	218.49	217.64	214.53	218.96	217.52	220.58	215.5	216.38	217.99	216.28	216.79	216.05	215.99	217.73	217.27	215.89	217.29	215.42	216.33	219.11	216.39	214.02	214.66	219.01	216.12	216.96	218.05	219.33	216.7	215.31	215.76	217.6	213.06	217.59	218.38	215.16	215.72	216.75	217.48	218.08
206.33	208.16	207.56	206.87	206.19	206.89	207.79	210.17	208.1	211.32	210.58	207.14	204.43	204.45	207.56	207.07	207.14	207.4	204.86	207.65	206.9	205.72	206.83	208.87	210.12	208.62	208.74	208.69	206.82	207.99	206.68	209.47	207.83	205.78	204.57	209.89	208.23	210.56	205.87	211.45	206.7	207.46	207.93	211.42	205.79	208.26	209.52	207.25	205.7	206.26
210.94	212.39	209.86	213.97	211.65	213.59	212.87	214.09	209.57	209.61	212.22	212.14	211.74	209.85	209.32	211.4	210.84	210.66	212.99	212.93	210.01	213.2	214.64	207.22	214.48	211.17	210.74	211.52	210.62	210.36	215.09	212.39	212.6	210.91	214.8	212.64	212.85	210.49	213.5	211.02	213.27	208.82	209.01	213.08	211.7	211.68	207.99	210.81	213.14	211.05
214.73	213.35	212.62	215.12	211.85	210.58	215.54	215.39	214.86	211.92	211.96	210.7	214.15	213.68	212.05	209.5	212.15	212.69	214.74	213.68	212.65	213.59	211.42	216	213.26	212.59	213.26	213.05	214.87	213.03	211.91	214.56	213.76	212.56	210.07	210.26	212.08	215.86	211.45	211.67	214.65	213.59	211.91	213.99	212.14	212.56	215.57	210.61	211.54	212.19
195.28	199.62	194	196.67	194.26	194.56	196.87	197.6	194.85	190.97	196	193.06	195.85	196.39	193.7	199.97	196.94	194.37	196.36	196.57	198.19	194.11	192.86	195.3	195.8	194.51	194.78	195.29	195.59	197.77	192.97	192.54	197.12	195.47	196.55	192.5	192.62	195.8	198.01	194.52	194.94	194.79	194.73	191.93	194.42	195.56	196.96	196.3	196.5	195.51
202.36	200.27	201.49	202.8	197.97	201.38	200.18	199.41	202.03	202.18	199.37	198.96	200.83	199.45	200.75	199.52	200.2	200.85	199.12	200.95	199.8	200.14	201.76	202.04	201.73	198.42	200.55	200.33	200.92	200.43	199.78	200.3	201.37	199.45	199.97	205.37	198.86	201.12	199.13	201.3	200.62	201.68	197.8	199.64	202.96	200.55	198	199.28	200.11	196.65
198.96	202.48	200.93	199.38	202.26	199.28	199.58	200.44	200.94	200.89	199.61	202.9	198.57	201.26	200.21	200.49	199.08	198.83	199.93	200.51	199.65	200.83	199.66	199.14	201.52	199.21	202.57	200.87	199.23	200.1	201.02	203.24	201.31	197.97	201.38	201.78	198.91	199.63	198.72	198.45	203.89	198.57	201.53	202.15	196.84	201.62	199.28	201.57	200.59	197.35
201.25	200.02	200.49	201.64	200.52	202.53	201.09	202.08	202.62	198.13	197.23	201.24	199.41	198.93	198.69	201.05	200.71	199.52	199.8	204.31	199.08	201.43	197.24	201.77	199.33	201.05	204.07	200.83	201.57	201.81	203.79	200.68	199.62	202.32	204.35	203.98	202.23	202.6	201.87	202.31	202.69	200.44	199.43	202.01	202.56	198.35	199.4	198.28	201.33	196.56
197.2	197.22	201.49	200.79	197.58	198.54	200.88	200.12	198.64	200.26	197.49	200.41	203.4	202.64	198.77	198.09	201.21	199.52	199.88	199.49	200.11	203.86	197.86	199.45	203	198.1	198.02	201.93	199.34	199.32	198.35	201.63	200.77	197.42	198.61	199.07	198.89	199.27	199.18	195.88	203.81	198.35	198.18	200.32	200.3	199.56	194.74	200.26	195.14	197.62
204.81	206.25	205.08	209.13	208.21	209.03	207.97	206.93	205.42	207.94	207.72	207.49	207.25	203.91	207.05	207.57	205.62	208.01	206.23	207.8	210.23	209.31	208.34	207.43	208.07	210.78	205.27	209.67	205.38	208.66	208.32	209.02	209.39	210.43	209.6	204.48	208.8	209.28	211.23	209.07	211.48	205.87	208.25	207.78	206.69	206.68	209.41	206.18	205.19	207.21
205.37	207.64	203.68	206.76	207.3	208.38	208.97	209.52	205.06	203.3	206.76	205.81	205.29	209.05	209.2	203.2	206.37	206.25	208.34	207.81	208.04	206.7	206.21	205.59	205.53	206.99	207.53	205.13	204.5	205.27	207.55	205.03	209.3	203.81	208.39	206.21	201.35	207.38	206.81	208.01	211.13	206.98	206.8	205.33	208.91	203.51	205.92	208.9	207.97	206.87
205.74	206.37	210.74	209.71	208.32	207.72	210.12	204.79	208.15	208.26	209.1	207.95	209.91	207.21	207.33	209.39	210.39	209.36	210.68	207.27	205.56	207.71	207.95	211.23	207.08	207.53	205.59	205.42	205.02	206.18	206.12	207.98	207.43	207.12	208.56	204.41	203.76	205.08	209.53	211.57	209	208.32	208.15	209.98	209.76	209.4	207.19	206.99	204.15	211.09
203.06	203.35	206.48	205.45	204.89	206.51	205.17	205.46	206.71	204.99	201.8	202.11	199.96	204.36	206.21	203.17	204.72	205.56	206.46	203.23	204.62	204.06	208.68	206.2	205	205.57	206.14	203.71	203.06	205.04	205.28	204.26	207.05	204.24	203.51	202.51	203.47	206.86	205.13	209.69	206.33	203.47	203.54	204.87	204.24	203.99	202.71	206.43	203.27	205.17
201.16	203.67	201.26	201.48	205.19	202.17	205.23	204.41	207.13	203.92	201.57	204.67	204.01	204.04	203.6	204.73	201.45	205.18	202.89	205.58	202.88	204.86	203.14	203.39	203.58	200.67	203.82	202.01	204.09	201.44	203.97	203.49	206.51	205.1	204.03	201.15	205.11	205.28	201.48	203.98	204.84	203.71	204.73	204.4	200.92	203.38	200.23	204.67	205.07	203.03
204.47	203.31	205.22	206.18	204.22	204.96	202.82	203.18	204.15	206.27	203.85	201.79	202.09	207.41	205.94	204.47	205.72	203.08	206.89	205.31	203.4	203.73	203.51	205.06	203.89	205.04	204.61	203.72	205.74	204.84	203.44	206.97	205.47	202.06	205.26	204.87	204.16	203.02	203.33	205.88	203.22	204.18	202.68	204.33	206.45	202.14	206.6	203.35	204.13	203.79
216.21	219.04	217.98	214.97	219.45	217.79	220.06	218.33	217	213.85	213.58	215.7	216.56	217.32	214.24	216.47	219.07	215.84	218.59	217.91	217.32	217.85	217.83	217.25	219.6	216.2	216.8	217.03	216.2	215.64	214.82	213.99	216.83	216.77	217.77	212.61	216.84	220.76	216.58	216.67	214.67	218.33	218.04	217.11	219.65	218.86	217.98	215.58	215.09	217.81
206.23	207.51	205.1	209.48	206.8	210.49	210.71	206.46	209.91	207.58	204.62	208.32	207.33	208.31	208.57	206.59	209.28	206	205.31	206.32	208.24	211.03	208.24	206.45	212.19	206.17	205.37	210	207.13	208.32	206.64	206.31	209.61	208.27	208.71	207.98	207.9	207.1	205.98	207.69	208.58	206.65	211.21	207.53	209.2	210.93	209.53	209.34	205.44	211.62
206.71	208.77	208.05	208.5	206.98	209.9	209.69	205.39	207.53	207.41	208.95	209.78	207.87	207.54	205.72	207.64	206.49	209.22	209.16	203.15	206.17	209.99	208.27	207.5	207.85	208.07	208.93	206.68	205.44	208.5	206.18	209.4	211.9	209.68	209.31	206.94	207.49	205.24	208.78	206.03	208.49	208.97	208.95	209.48	206.56	211.12	210.34	208.76	210.13	205.48
198.12	198.28	195.42	196	195.24	196.04	197.74	201.49	196.5	198.57	197.65	197.6	198.08	199.2	199.79	196.61	195.78	200.01	199.09	198.77	198.41	196.92	197.17	200.03	198.56	199.41	201.5	195.08	196.62	199.98	194.85	198.26	197.46	196.95	195.12	199.65	194.49	197.77	197.19	198.77	198.02	197.79	197.37	196.67	198.4	193.77	199.15	198.82	198.72	199.51
205.73	204.65	204.81	203.12	210.51	203.11	203.86	202.47	204.54	208.86	204.58	205.07	207.07	205.13	207.12	207.92	204.8	205.01	206.86	207.35	203.41	206.57	203.95	202.61	203.33	205.27	201.72	201.7	206.93	203.33	205.33	205.09	203.59	206.55	205.71	206.05	207.24	201.12	203.42	206.07	203.9	203.7	203.69	205.37	205.73	204.22	207.1	204.17	203.05	205.96
216.52	217.28	216.34	219.72	219.66	216.69	219.16	216.68	217.12	217.69	216.19	215.73	218.27	216.2	218.38	217.9	217.48	216.31	215.23	214.72	216.3	214.57	214.82	218.3	216.84	220.31	219.89	215.44	214.9	217.64	216.5	217.84	220.35	218.4	217.47	215.26	214.8	218.39	218.69	219.58	215.53	215.88	219.79	219.16	214.18	220.83	216.05	216.65	216.38	218.76
212.98	209.46	210.88	209.2	208.45	209.89	210.03	209.13	210.43	211.62	212.24	208.27	207.39	207.54	208.86	209.16	208.81	206.28	210.23	211.19	208.87	208.5	211.43	210.6	206.8	209.22	212.81	211.85	209.3	205.99	208.58	207.06	211.05	205.97	209.01	210.87	210.13	211.33	211.5	209.57	207.66	209.67	209.99	206.62	207.27	211.26	209.9	207.21	209.36	204.91
202.85	202.4	203.02	200.74	201.58	199.25	203.02	204.76	200.16	196.16	202.66	203.13	202.74	201.44	197.84	200.81	202.6	199.66	199.27	202.29	201.62	199.64	202.55	204.94	200.12	197.89	200.65	201.05	201.05	202.21	200.16	202.52	202.4	198.5	204.06	200.03	200.71	199.44	202.14	200.25	197.68	198.27	200.37	202.39	201.08	202.28	198.96	199.35	201.23	201.78
205.62	205.07	208.1	207.63	204.9	205.06	207.37	209.31	209.48	210.6	204.53	205.91	204.45	210.02	205.36	208.98	206.41	206.67	207.21	207.86	211.64	205.46	204.16	208.3	209.01	207.19	206.33	204.95	204.14	206.42	203.97	204.81	204.96	205.24	207.86	204.62	207.11	212.26	205.39	205.7	207.5	206.66	208.15	206.91	207.39	205.11	204.97	207.22	207.35	204.02
210.53	206.28	204.97	207.05	203.9	208.74	207.83	214.1	207.73	206.28	207.61	210.3	207.81	208.98	210.26	207.77	210.72	210.81	209.3	211.05	207.52	206.08	207.28	209.35	206.05	208.89	207.07	208.83	208.76	206.62	208.94	205.99	206.98	207.45	206.55	207.7	211.36	207.75	206.76	206.76	208.29	202.75	206.97	207.7	207.42	207.39	208.2	209.03	209.71	208.18
206.01	207.82	202.16	207.88	207.75	208.89	206.07	210.64	208.95	208.96	207.17	203.87	208.33	209.53	205.69	210.22	205.4	208.8	206.38	208.08	207.85	208.21	209.09	208.66	207.42	209.31	209.23	204.97	207.01	206.23	208.28	208.3	206.34	210.17	209.43	209.05	208.88	208.2	206.7	209.5	209.45	211.17	206.71	208.21	208.99	206.51	210.32	207.91	207.77	207.86
213.36	212.57	213.45	211.73	210.82	212.38	211.8	211.35	213.22	215.96	213.69	210.64	210.76	211.74	214	213.05	207.22	213.62	215.28	212.72	212.32	211.89	213.32	209.73	211.72	214.7	213.03	214.74	215.23	213.42	210.27	213.27	211.78	213.29	209.15	209.44	210.63	213.66	211.39	213.56	212.41	211.53	214.14	211.82	213.88	214.88	212.41	213.03	211.02	212.71
209.28	206.36	209.83	210.05	206.19	211.18	205.64	209.23	209.67	207.95	205.97	203.74	205.38	209.49	207.63	205.1	208.43	206.48	207.6	211.58	205.42	207.45	207.92	206.8	209.16	210.06	209.15	210.48	207.75	211.33	210.56	207.94	208.53	207.22	207.85	206.62	209	209.03	209.32	208.82	209.87	207.99	212.27	212.18	207.91	211.06	208.25	209.53	208.94	209.76
204.11	202.8	201.38	203.97	200.59	203.14	205.27	204.33	206.38	200.45	200.01	204.08	200.93	202.96	200.63	202.37	202.46	203.14	204.09	204.74	203.38	200.57	203.2	202.19	202.05	205.16	204.94	205.6	201.45	202.97	203.59	203.18	199.91	204.92	204.27	203.19	204.28	200.54	206.45	204.23	201.95	204.41	199.44	203.11	203.28	202.8	202.31	201.81	201.77	202.94
217.28	218.53	215.65	219.34	216.96	219.27	214.66	215.14	218.87	214.68	214.73	214.4	222	216.98	219.62	216.48	221.03	214.77	217.17	217.09	215.32	214.41	219.81	218.62	217.8	216.58	217.97	219.64	214.86	213.62	217.48	213.44	217.18	214.45	218.12	216.6	217.96	217.3	218.2	217.67	218.31	219.48	215.7	214.99	216.64	215.46	218.91	220.9	219.1	216.2
202.34	204.32	203.87	203.83	203.53	202.09	205.56	203.35	202.8	203.36	202.59	204.29	206.59	204.33	202.59	202.82	203.55	205.1	206.22	200.05	201.19	204.82	203.5	205.14	203.88	204.47	202.49	205.1	203.85	204.88	201.84	202.61	205.05	207.47	200.68	202.4	202.61	203.27	204.55	200.87	203.4	205.28	205.67	202.68	204.47	206.94	204.62	206.58	204.98	202.96
211.39	213.71	215.04	213.53	215.13	214.5	213.53	213.63	212.83	215.26	213.97	211.19	213.94	210.06	212.22	214.95	211.66	214.5	212.99	211.74	212.08	212.43	214.52	214.06	215.96	211.41	216.87	214.96	212.12	214.69	213.72	212.95	212.61	213.68	213.53	211.06	211.68	214.23	218.62	216.11	210.3	212.3	216.18	214.72	211.95	217.62	214.55	216.07	214.19	211.85
201.29	202.63	204.5	203.06	202.43	204.11	201.67	203.82	203.56	202.69	202.61	203.27	201.66	202.05	202.27	200.8	206.09	201.02	202.94	202.74	203.6	204.61	204.39	203.35	199.03	205.9	203.21	204.5	203.81	201.52	201.85	202.8	207.08	203.45	203.69	202.07	202.98	201.44	203.6	202.72	203.69	202.97	202.45	201.72	202.65	201.95	201.48	205.55	202.83	200.24
215.26	212.62	214.52	212.39	211.97	214.12	212	213.6	212.4	216.06	210.66	214.81	215.84	215.34	212.04	214.66	212.5	216.08	211.16	213.61	209.68	212.62	214.35	213.01	214.52	212.17	213.1	209.81	211.57	215.5	214.54	211.21	215.54	211.63	212.29	212.52	211.34	212.67	213.37	213.03	213.78	211.78	214.29	211.63	213.94	212.74	215.73	212.8	211.98	213.69
208.47	207.73	205.95	206.76	207.11	208.47	211.71	207.64	209.74	207.96	210.24	209.68	211.47	207.74	207.14	208.63	209.83	207.08	209.52	207.35	208.24	208.38	207.83	205.26	211.88	206.82	206.55	208.36	209.66	207.93	203.67	209.42	207.11	207.39	207.54	210.19	205.29	204.43	209.33	207.29	209.15	207.58	207.29	210.71	208.4	205.03	206.35	207.22	209.39	208.13
198.56	197.47	199.28	200.32	199.32	199.79	197.72	201.13	197.68	199.01	198.46	200.98	199.03	198.38	200.81	197.65	202.04	200.28	201.25	198	197.95	199.38	198.95	197.28	201.39	197.81	199.35	201.8	201.9	197.1	199.96	200.51	197.17	201.91	198.36	198.3	198.13	200.29	201.11	197.54	197.26	197.89	199.25	198.59	199.57	200.1	199.87	197.49	203.47	200.51
214.79	212.29	212.99	213.72	212.63	216.63	213.16	213.66	213.82	210.77	212.87	209.62	216.94	213.07	211.72	214.5	213.53	211.92	213.42	214.07	212.53	215.21	214.11	214.97	212.37	218.17	216.03	213.77	209.82	217.24	214.38	210.75	210.83	213.9	213.06	211.29	213.9	217.27	212.76	214.29	209.14	213.75	211.8	214.81	218.02	214.43	213.02	216.45	212.6	215.4
203.39	201.99	200.57	202.6	202.38	202.34	203.48	202.17	202.07	203.95	202.82	203.7	204.54	202.89	205.16	200.22	201.14	202.42	203.55	205.31	207.08	205.03	203.74	203.1	203.6	206.54	203.97	205.47	202.47	202.74	201.22	203.78	203.81	203.51	202.6	199.14	203.02	202.72	197.95	205.74	202.91	205.17	207.22	205.04	203.65	205.12	201.95	203.55	202.24	204.56
214.64	216.96	213.77	215.39	213.39	213.26	210.54	215.76	214.2	213.24	212.95	211.77	212.18	214.38	215.38	212.51	212.57	213.78	212.89	217.55	216.58	213.03	216.89	214.69	214.73	213.19	212.72	214.3	214.12	213.67	215.61	213.66	212.26	211.76	214.81	214.35	216.38	212.76	215.62	213.85	214.12	216.86	211.35	214.31	216.32	213.52	213.64	215.11	212.9	213.4
211.4	211.1	212.43	210.61	211.99	213.83	212.78	212.6	211.25	210.89	210.37	210.45	215.67	216.12	212.96	213.56	211.45	212.15	213.39	211.02	211.31	213.54	210.39	212.42	213.93	216.06	213.46	213.03	211.64	209.5	213.03	212.88	210.36	210.57	213.61	214.38	211.1	211.8	206.39	210.8	213.82	211.97	210.49	215.45	213.25	212.42	212.57	210.97	211.2	213.59
210.85	210.89	212.13	209.72	215.54	210.38	211.95	212.26	209.77	212.63	210.4	210.74	215.11	215.53	211.09	211.82	216.15	212.67	214.28	212.21	214.75	214.53	214.36	213.07	213.21	212.08	213.39	212.12	213.96	212.5	213.11	211.36	209.22	209.98	211.1	211.87	213.65	215.28	209.32	210.07	214.27	209.96	215.32	213.65	209.68	214.64	211.35	212.74	213.06	211.88
206.92	206.17	204.45	202.25	204.63	206.23	204.78	205.1	204.09	202.06	206.69	207.05	207.21	204.15	205.71	205.86	204.56	206.81	204.93	204.39	205.15	205.23	205.24	204.56	202.21	204.84	204.26	204.61	201.23	204.74	202	204.39	204.42	206.19	206.99	208.85	206.61	206.98	202.59	205.04	204.9	205.76	204.83	203.34	205.67	204.28	205.1	203.77	205.96	202.39
213.61	212.39	211.34	212.98	216.24	210.4	212.87	210.78	213.67	211.03	208.58	212.76	214.68	212.64	209.53	213.88	214.9	215	208.84	211.96	214.42	209.93	212.65	215.25	211.01	211.69	214.26	212.33	215.08	215.79	213.13	210.06	215.46	216.3	212.14	212.03	211.75	213.98	212.66	215.28	210.04	212.11	212.46	212.86	209.16	212.38	214.78	211.1	215.94	213.55
199.81	204.75	203.31	201.09	201.12	201.99	204.89	201.76	202.61	201.62	202.53	208.89	205.17	205.62	201.12	203.26	201.14	201.94	202.22	205.11	204.75	204.16	203.93	197.08	203.29	200.12	202.59	201.21	203.62	201.97	202.63	204.67	202.73	204.36	201.13	204.12	203.77	204.49	203.36	205.59	202.16	202.37	203.37	205.07	206.17	200.5	200.8	201.64	205.22	199.81
222.47	219.75	216.91	219.01	217.15	216.76	214.83	216.87	217.4	215.6	216.25	215.08	210.73	217.04	216.73	216.9	215.82	218.08	218.78	219.85	216.38	215.32	217.47	216.93	215.15	218.79	218.03	217.02	214.26	218.81	218.61	217.24	215.17	215.37	215.63	215.63	217.87	214.53	218.21	215.6	219.28	215.98	216.27	216.68	213.47	216.86	216.28	215.27	216.28	219.02
218.43	215.9	219.5	217.51	217.38	217.79	215.9	217.34	217.61	217.37	217.74	215.04	217.68	218.58	218.46	222.45	216.93	218.48	217	220.32	218.89	221.31	219.49	217.88	218.05	217.7	220.28	217.62	216.48	216.39	217.43	217.72	217.83	215.62	215.41	216.81	219.04	215.34	217.25	216.37	219.04	217.73	216.39	219.33	216.28	217.24	217.23	218.21	216.85	219.39
219.37	217.41	217.13	219.38	215.01	221.2	221.4	213.71	217.17	219.09	218.45	216.1	217.79	216.27	216.58	220.8	214.93	216.67	219.24	222.83	215.81	218.4	217.83	212.91	218.13	215.64	222.48	216.21	216.29	216.11	217.02	219.6	217.01	215.93	219.01	218.97	219.6	214.78	218.81	216.44	218.48	218.92	215.31	217.32	216.6	218.82	214.78	220.82	218.6	216.88
208	205.61	208.53	211.17	208.45	208.02	210.61	208.02	207.43	208.19	209.17	210.51	207.04	210.7	206.95	208.71	211.18	207.21	207.1	209.9	209.44	209.43	208.75	209.24	209.44	208.2	208.34	211.59	211.04	208.82	207.94	211.5	209.03	208.84	208.96	207.58	206.06	207.22	209.72	205.66	210.58	208.16	206.88	210.99	207.88	208.77	204.94	207.26	205.53	208.91
206.58	206.62	208.84	206.44	207.45	207.67	207.9	202.57	208.76	208.05	210.34	210.94	206.56	207.14	204.62	204.87	208.14	208.6	206.87	209.86	206.45	208.48	208.34	204.31	208.62	205.7	207.74	205.81	203.83	204.44	208.6	205.1	208.43	210.27	211.47	208	207.66	207.43	207.11	206.89	209.93	207.8	208.23	206.46	207.22	205.68	205.57	206.8	211.13	207.55
206.8	205.94	203.61	207.29	203.76	202.29	205.14	205.28	204.07	206.49	207.36	206.06	202.94	206.41	205.72	205.1	207.65	205.1	203.24	205.15	205	202.09	206.05	202.03	203.6	201.38	207.89	207.53	204.77	207.55	205.95	205.64	205.95	204.78	205.54	204.36	201.93	207.25	206.34	206.23	205.25	204.62	205.86	205.43	204.49	205.67	204.39	207.24	205.3	206.37
197.65	200.22	198.67	200.48	201.8	198.43	201.52	200.85	198.65	196.77	200.7	199.18	200.99	199.42	200.33	201.92	199.54	199.93	199.53	198.1	198.46	199.77	201.73	199.22	201.02	199.46	199.01	197.6	199.01	199.22	199.98	200.58	198.52	201.95	197.87	197.14	201.35	197.6	202.37	200.63	199.79	200	204.29	200.23	199.02	197.12	199.77	196.65	201.29	201.07
205.93	203.97	203.94	204.33	200.19	200.71	201.61	202.08	204.17	204.52	201.29	202.82	201.1	204.86	204.63	202.18	200.64	204.94	198.3	200.34	202.72	204.94	201.82	199.4	202.55	203.46	204.46	202.75	202.17	202.9	203.98	205.36	202.3	203.99	200.25	205.04	203.16	200.25	199.76	203.15	202.91	203.42	204.36	200.62	202.44	203.29	203.11	203.1	201.04	201.04
208.42	205.96	207.39	206.17	209.65	208.16	207.23	206.29	209.27	210.94	209.85	207.01	206.16	207.85	209.4	210.64	208.87	205.26	210.06	212.29	213.62	206.79	210.19	211.2	210.55	210.58	206.48	209.8	207.3	208.75	211.22	206.75	209.29	209.51	210.08	208.13	207.94	211.18	207.47	207.15	210.12	208.46	211.58	208.17	206.74	207.97	208.38	206.56	207.29	208.94
210.88	214.57	211.39	210.91	212.57	212.52	213.09	212.98	213.95	211.21	212.62	211.54	211.13	213.16	213.54	214.25	213.84	213.73	212.11	215.07	212.49	212.53	215.55	210	215.92	212.47	213.07	212.5	211.49	211.51	214.15	212.26	211.93	210.52	211.72	211.33	212.06	214.54	212.24	213.11	212.37	213.4	216.97	212.5	213.96	215.01	213.1	211.45	211.9	212.15
208.3	208.8	206.59	205.61	211.85	206.92	207.92	210.54	208.4	209.83	206.21	209.43	208.79	204.54	211.77	207.46	210.12	210.88	209.73	209.21	211.55	209.15	209.51	208.24	209.19	212.44	206.43	211.38	205.24	207.43	208.17	209.58	208.32	207.45	208.53	211.03	205.93	208.68	209.07	207.37	209.51	207.04	208.55	207.8	208.68	211.6	205.92	208.23	209.52	209.68
204.33	209.56	207.14	208.79	207.68	207.77	207.12	206.95	208.24	208.29	208.73	206.93	209.72	207.74	209.95	209.18	209.16	208.28	212.51	205.63	206.61	207.37	210.93	208.58	204.93	207.77	205.55	209.11	205.81	207.76	209.85	206.77	206.23	210.53	207.36	208.06	210.12	208.44	209.45	206.78	210.21	208.99	206.14	208.55	207.95	208	209.45	207.03	206.53	209.16
203.77	204.08	204.29	204.04	205.26	200.84	201.44	202.53	204.38	201.24	204.3	203.36	202.92	201.4	202.56	201.55	202.46	201.37	204.69	199.67	200.02	201.03	202.39	202.19	201.61	202.69	203.89	203.06	202.22	202.1	203.59	201.7	204.43	198.8	202.13	201.22	202.5	200.79	199.64	204.34	200.63	201.99	202.86	203.22	204.17	203.85	201.84	203.01	205.99	204.22
213.27	212.26	213.35	211.33	209.18	212.16	213.49	212.63	213.81	210.87	212.43	215.37	211.59	211.11	207.34	211.46	210.64	212.38	215.08	213.41	213.2	211.31	210.01	210.78	211.33	213.89	210.05	211.02	211.24	211.89	211.5	211.77	209.41	211.3	211.76	211.21	209.26	211.81	210.59	212.42	211.64	211.43	211.38	212.21	211.08	212.27	209.74	210.28	215.3	213.08
206.3	210	208	209.3	208.84	207.88	207.45	208.55	210.38	206.07	207.98	206.74	213.23	209.58	204.59	210.88	208.67	205.78	207.97	208.5	208.29	210.11	206.49	206.96	207.5	210.15	208.63	208.6	211.83	209.24	206.46	209.38	207.16	202.9	207.07	206.78	208.25	208.78	210.32	209.68	209.47	205.44	208.19	205.69	208.12	209.37	207.49	207.45	206.57	207.6
207.77	208.72	208.44	209.02	210.07	208.46	210.42	208.66	214.23	210.08	210.47	209.67	208.04	207.02	210	209.61	206.38	210.85	206.3	210.77	211.53	210.77	211.31	210.71	208.57	206.66	209.59	212.79	208.07	212.02	206.78	209.27	212.55	211.67	211.11	209.73	208.6	211.79	206.72	210.87	208.05	208.81	209.7	213.24	208.26	210.66	210.27	208.34	212.05	207.53
200.92	200.84	202.6	200.48	196.61	203.67	197.95	199.22	203.31	199.33	199.72	200.36	201.28	198.97	200.03	200.51	199.17	201.32	200.82	198.16	200.32	199.37	200.23	202.01	200.52	200.93	202.84	199.74	201.31	201.98	203.83	203.26	199.49	200.33	199.38	202.44	203.73	201.91	202.42	199.2	201.74	201.27	198.7	201.12	201.45	201.27	199.36	199.04	201.36	201.7
205.85	207.12	203.99	204.04	204.58	203.34	205.46	205.37	204.36	207.03	206.26	208.82	207.23	204.27	210.01	207.66	204.52	200.58	205.13	208.34	210.26	206.02	204.48	205.79	204.08	207.23	208.81	209.03	205.83	207.63	203.57	208.63	206.65	209.09	206.63	205.73	210.41	208.63	206.16	206.68	207.84	205.23	205.89	204.62	207.12	203.14	206.52	208.14	206.8	207.23
216.14	214.33	211.7	218.57	214.25	213.27	214.87	209.92	214.92	212.51	209.28	209.34	216.07	213.79	210.92	213.1	210.83	211.44	213.79	210.95	213.69	211.39	214.39	212.12	214.25	213.03	214.58	216.44	213.04	216.26	211.47	212.12	209.42	213.62	214.49	209.6	212.66	212	212.96	212	215.41	212.96	218.45	214.39	214.92	212.45	214.45	214.33	213.64	210
210.49	208.73	210.66	210.36	207.36	210.46	209.37	210.18	213.28	209.82	206.42	210.99	208.45	206.45	209.54	212.28	210.2	211.61	209.34	210.24	209.79	207.13	209.83	207.98	210.83	211.01	210.93	209.28	206.17	210.27	207.62	212.61	212.24	208.82	213.53	209.91	210.52	206.89	209.71	207.19	210.57	207.83	209.72	209.14	210.93	209.19	212.37	209.17	213.04	210.83
202.14	198.31	199.63	200.72	199.18	198.77	200.09	201.8	201.9	198.55	202.4	196.66	198.58	200.4	199.79	200.37	197.99	200.88	198.6	201.85	198.63	197.43	199.82	198.8	198.71	199.8	195.3	198.18	197.9	198.7	201.08	202.75	195.21	201.6	199.13	200.54	198.84	200.78	201.87	199.16	198.11	199.43	200.42	202.11	199.91	199.8	197.38	200.52	200.9	197.23
202.96	196.3	199.34	198.86	198.23	201.59	199.19	200.78	198.59	199.05	198.44	199.33	199.75	197.36	199.74	199.02	196.26	199.22	198.46	201.37	200.47	200.04	201.89	199.12	199.94	199.05	201.2	204.05	200.65	197.68	203.79	199.92	200	198.16	199.13	202.74	200.68	202.28	201.14	200.92	200.63	199.05	200.32	199.13	198.89	200.98	199.91	202.93	199.94	199.89
206.69	206.57	209.79	206.82	206.97	207.31	207.14	207.67	208.67	207.15	208.19	207.43	208.46	208.09	205.33	208.89	205.86	208.34	206.56	211.76	206.99	209.62	206.1	207.56	206.99	206.54	209.22	209.86	205.54	209.42	205.63	207.15	205.56	208.14	208.31	207.7	210.22	207.58	207.62	206.67	209.13	207.22	207.97	208.73	203.73	209.9	205.01	208.63	206.99	204.98
202.69	204.35	201.27	203.34	201.31	203.32	205.15	203.12	200.68	204.62	202.93	201.41	205.78	206.22	203.76	204.84	204.56	205.74	206.63	203.37	200.19	205.13	202.11	205.03	202.66	199.68	204.53	200.53	201.73	202.78	204.94	203.33	201.76	201.74	201.02	202.81	205.02	200.46	204.86	205.37	204.4	203.83	200.42	202.42	205.04	206.99	202.61	203.47	204.56	203.34
208.25	208.95	207.37	208.7	211.35	209	207.76	207.64	211.39	210.98	205.86	212.33	210.6	207.36	208.26	209.87	212.39	207.13	210.16	209.17	206.68	207.47	206.03	211.48	212.94	211.9	204.97	206.01	211.82	210.57	209.22	207.42	207.59	209.01	208.3	209.27	207.59	210.18	207.97	211.21	208.96	209.56	206.83	209.87	211.23	208.01	210.32	212.37	210.65	213.84
199.13	200.25	199.99	199.64	201.9	199.93	199	200.37	201.38	199.29	201.53	198.63	200.12	197.4	199.93	200.28	199.76	199.41	200.08	197.7	199.82	199.68	197.79	197.97	195.84	196.61	201.28	201.7	202.47	199.07	200.51	198.61	200.41	198.91	200.2	197.49	202.43	198.83	198	200.64	199.34	200.58	199.88	198.16	199.36	200	200.07	195.62	197.81	200
204.49	203.68	207.2	204.55	203.55	202.51	204.82	202	207.14	200.15	202.62	205.55	203.14	205.38	203.81	202.1	204.76	202.11	200.57	205.22	203.69	203.43	203.89	204.26	203.16	205.98	203.53	204.8	205.33	204.88	204.27	205.34	199.03	203.04	202.33	202.16	200.96	205.09	207.22	205.99	202.67	203.57	206.04	207.41	205.42	202.02	203.79	205.48	203.2	201.33
198.38	199.94	199.65	197.83	200.51	198.72	196.83	196.86	196.64	197.02	198.61	201.16	199.81	198.72	197.52	200.4	200.07	197.55	199	197.14	197.64	198.19	196.78	197.05	194.33	196.33	197.89	199.67	196.5	193.37	199.69	198.52	203.06	200.42	201.74	200.97	197.67	196.97	197.24	196.67	197.84	197.34	198.44	197.52	198.38	198.36	196.43	196.12	197.78	197.85
214.26	213.59	211.74	212.25	212.47	213.31	215.74	210.12	211.17	216.07	213.06	215.47	211.8	214.07	209.45	213.6	213.29	214.22	211.21	213.93	212.62	211.55	212.86	210.16	209.36	215.47	213.62	215.48	212.55	211.48	213.85	210.48	215.85	214.21	215.84	214.49	212.91	209.69	214.02	212.27	216.18	213.67	210.34	214.46	209.76	210.38	213.07	214.72	209.79	212.77
210.91	207.71	211.17	205.98	208.83	207.96	209.58	206.97	207.83	208.49	207.5	206.78	204.16	204.16	204.43	208.73	206.67	211.58	204.58	206.71	209.32	209.73	207.5	206.19	208.07	207.49	209.09	206.89	209.25	204.68	208.65	204.84	208.63	208.2	206.6	209.43	205.83	207.9	210.61	206.13	208.79	205.12	206.72	207.79	208.61	209.57	207.02	207.02	206.74	208.4
207.17	206.44	207.58	209.63	208.07	210.53	209.61	208.56	208.89	212.14	206.67	207.76	206.87	207.85	207.2	208.75	209.39	209.54	209.61	209.94	206.44	211.64	208.67	204.13	208.61	204.68	208.33	209.9	206.32	208.39	207.16	207.65	206.68	210.03	206.36	207.74	208.42	206.71	208.29	210.08	209.3	205.82	209.43	208.28	211.24	211.08	207.32	209.65	208.05	208.41
205.43	206.64	206.74	205.61	203.26	205.8	201.23	202.44	206.42	204.12	207.6	205.05	207.46	203.06	205.59	205.81	205.5	203.76	207.7	203.17	205.06	208.01	205.69	207.31	205.33	204.65	201.46	205.26	206.37	205.51	204.02	205.28	202.9	206.53	205.92	204.03	205.19	207.02	202.16	207.75	204	207.84	202.25	203.84	206.02	203.48	206.67	205.03	205.02	206.56
202.88	200.32	203.92	201.35	204.31	201.35	203.73	204.19	204.62	200.62	202.55	206.04	204.33	204.19	203.09	200.34	202.29	197.13	199.54	199.9	203.04	200.25	202.32	206.12	200.89	205.08	202.96	204.9	200.77	204.11	209.6	202.36	202.14	203.79	199.5	206.36	202.55	201.41	202.24	203.24	201.27	200.81	202.31	200.69	204.38	199.9	201.12	202.39	203.36	201.6
217.59	214.91	214.69	214.74	214.62	210.92	210.76	214.58	216.12	215.75	212.84	214.31	215.67	214.35	213.07	212.97	216.99	214.03	214.13	215.04	213.43	214.44	210.7	214.65	216.02	211.24	214.2	212.44	212.99	215.8	211.64	214.87	217.48	213.31	211.32	212.07	215.24	214.67	213.87	209.58	212.41	212.88	213.68	214.95	211.16	215.79	215.53	214.64	214.27	210.23
205.93	207.07	204.32	205.5	201.46	209.17	205.83	204.43	204.8	205.95	203.86	207.08	206.84	207.74	206.54	208.54	202.84	204.5	204.84	207.97	205.16	204.06	205.63	203.86	201.58	206.1	205.78	206.12	207.94	206.49	204.91	207.66	205.98	204.89	203.57	209.08	207.98	204.83	205.35	207.08	202.82	206.15	203.17	206.23	203.2	204.23	205.94	207.42	205.99	206.04
208.6	208.63	206.19	206.45	207.06	206.74	204.88	208.91	206.91	208.54	208.61	207.61	210.93	209.78	208.44	207.09	206.83	206.21	209.58	210.62	209.02	205.35	205.43	205.32	207.13	205.99	204.93	206.55	208.18	204.29	206.34	210.26	206.13	206.8	208.01	209.56	208.53	205.73	207.34	205.68	206.09	205.78	208.88	208.03	206.05	206.69	205.18	205.64	208.86	209.26
206.56	210.52	210.72	209.61	205.53	207.19	207.59	208.45	209.72	207.98	208.55	210.35	207.25	208.65	208.55	208.69	209.06	208.5	210.58	205.91	209.46	208.11	211.9	210.69	206.86	209.68	207.47	209.04	208.78	205.25	208.39	208.23	208.08	209.46	207.99	207.43	208.77	210.04	210.15	210.08	204.03	207.73	206.12	206.04	210.58	212.16	209.29	210.67	210.49	208.78
202.88	204.9	201.36	202.25	202.29	206.22	201.89	203.53	200.13	206.1	204.72	202.63	200.28	204.75	205.28	203.71	201.42	200.88	203.74	204.53	205.53	203.3	203.64	204.01	201.46	205.03	202.82	205.38	200.62	203.98	202.02	201.62	201.93	203.51	205.55	205.38	204.42	204.6	201.35	204.88	202.5	203.76	202.57	201.26	204.5	204.16	202.07	199.16	203.49	203.77
208.41	210.33	208.71	208.4	208.95	209.93	206.38	209.61	207.21	211.43	204.97	207.97	208.17	210.03	209.68	205.08	209.42	207.54	205.78	206.93	207.69	210.65	206.52	208.42	211.42	209.24	211.3	205.86	207.45	208.13	207.67	210.42	205.76	205.65	207.88	207.23	210.23	206.66	208.4	208.41	207.93	209.65	208.27	208.53	211.74	207.57	209.65	209.22	205.22	208.07
206.03	203.68	203.67	200.79	204.54	205.7	204.51	203.84	203.57	203.09	202.8	202.23	201.69	199.96	203.49	203.93	203.25	202.72	203.64	200.95	201.32	202.71	203.21	203.11	204.22	203.23	202.52	202.2	203.26	203.8	201.81	200.72	204.67	206.56	199.57	205.7	203.7	207.25	206.76	204.61	202.5	204.39	199.63	202.88	204.86	204.8	205.17	203.5	204.27	207.36
210.61	214.14	209.11	213.65	211.94	214.9	212.62	212.56	212.66	212.95	213.43	211.38	210.57	215.55	214.78	214.12	214.77	211.26	213.28	211.09	214.83	211.92	211.19	216.41	212.74	215.43	215.96	213.52	209.72	213.7	212.81	207.09	213.25	216.61	212.77	213.7	215.74	214.83	214.18	211.74	212.97	213.71	212.94	211.98	214.79	213.26	215.85	218.51	213.9	212.47
202.01	203.53	204.89	199.95	205.57	206.74	202.16	205.37	205.84	203.82	200.94	204.94	203.82	204.23	202.61	203.25	204.28	204.41	202.67	202.89	200.48	205.3	205.01	205.06	201.41	200.67	203.78	204.47	198.79	203.78	203.97	204.88	204.05	202.16	205.73	204.27	200.33	202.83	203.88	203.23	201.97	203.76	201.02	205.88	205.79	205.76	203.77	204.67	202.23	203.9
211.16	212.03	217.5	214.49	211.81	213.32	211.92	210.54	211.88	213.68	209.67	213.01	214.4	211.18	209.01	211.29	212.54	210.06	214.01	212.53	211.01	211.45	210.66	210.52	212.25	209.42	212.09	210.61	214.62	211.69	211.27	211.78	213.16	210.75	215.16	214.14	213.36	213.9	213.56	208.95	213.07	211.97	210.24	210.93	211.09	208.82	212.45	211.52	211.44	213.05
205.2	203.14	205.04	204.17	206.09	204.57	205.91	205.61	202.25	208.12	206.3	204.16	205.51	202.52	204.83	208.21	203.4	204.59	205.02	204.94	205.5	204.62	201.48	202.91	203.64	206.48	205.58	206.19	203.21	204.48	202.97	203.64	206.31	205.97	206.25	203.59	207.82	206.79	204.1	203.72	203.41	207.07	206.83	205.84	204.33	203.03	203.69	206.18	206.51	202.91
203.72	203.87	205.8	205.32	202.92	202.58	206.89	201.81	203.58	205.12	201.28	204.21	201.41	204.49	204.76	204.13	205.16	203.99	202.67	200.88	203.36	205.68	202.96	204.48	204.4	202.12	204.23	201.1	200.71	202.56	204.7	201.37	205.56	205.41	203.5	205.07	200.75	201.04	205.41	204.18	211.63	203.65	204.61	204.24	206.98	200.07	206.41	203.56	204.09	202.67
205.62	205.12	201.74	204.84	205.98	208.5	206.58	206.93	204.96	203.41	207.19	203.56	203.61	206.96	206.74	205.44	205.04	204.79	204.86	203.96	205.96	202.43	204.09	207.32	205.97	207.62	204.67	204.09	205.36	202.85	207.92	206.32	205.54	205.39	204.06	204.81	200.73	205.51	202.62	204.77	201.62	208.16	204.42	204.81	204.78	203.58	206.68	205.88	204.19	202.71
207.06	206.42	208.47	209.18	210	207.59	210.09	208.92	207.38	207.66	206.74	205.18	208.24	204.41	208.18	209.43	206.66	207.26	210.78	211.28	207.18	207.93	206.29	210.17	209.29	204.39	207.56	209.99	207.47	205.8	209.87	208.82	207.31	208.83	204.43	210.69	207.62	209.74	209.91	207.69	206.46	209.27	209.99	206.69	210.13	207.2	206.52	213.02	207.82	208.54
198.58	199.48	200.37	195.73	200.44	196.14	196.59	199.77	198.27	198.15	197.9	199.31	198.27	200.28	195.97	198.64	197.06	199.46	200.5	198.93	200.28	198.21	196.07	200.61	195.95	197.42	196.18	197.37	200.42	198.13	199.45	200.45	198.57	197.95	195.9	195.81	197.91	195.98	198.01	197.24	198.78	199.22	197.97	195.5	199.5	199.04	199.21	196.34	196.71	200.23
207.27	209.35	211.89	208.4	209.04	208.87	210.87	205.78	204.66	207.53	208.61	207.26	211.58	209.19	209.16	208.12	208.5	208.43	209.78	206.16	209.98	208.46	205.4	210.53	206.61	207.16	209.81	205.83	208.77	207.86	207.6	207.21	209.87	206.16	207.32	207.42	209.24	211.29	208.34	208.45	208.95	209.67	210.08	209.86	207.16	209.14	206.09	208.51	205.93	206.58
203.2	206.63	206.85	203.75	209.86	211.11	207.75	207.23	202.71	209.36	206.9	211.01	209.01	207.75	208.75	209.08	209.9	203.99	207.27	211.53	207.11	207.31	208.9	208.03	211.15	205.05	207.69	207.1	207.14	209	209.21	205.42	208.35	207.24	208.81	208.78	208.06	207.2	204.11	205.28	204.5	206.59	209.36	207.5	210.02	209.07	208.36	207.26	209.12	206.56
207.12	207.51	207.88	207.93	206.12	206.71	207.01	208.55	206.6	208.05	205.57	208.73	207.78	208.19	209.44	206.68	206.81	209.44	203.16	205.48	209.27	206.12	205.91	207.11	206.51	207.22	206.51	204.06	210.15	206.5	207.84	207.74	207.24	206.48	208.77	209.11	210.18	205.71	205.91	208.66	207.17	207.88	211.26	204.4	204.61	207.42	208.18	210.61	207.31	207.67
213.87	218.42	217.86	217.54	218.85	217.84	216.71	217.52	215.55	219.56	217.68	213.74	219.45	215.55	218.23	215.94	216.63	219.77	217.81	218.92	217.47	216.54	220.08	217.4	216.79	216.33	219.03	218.31	220.08	218.16	218.11	215.83	218.85	218.66	217.9	217.75	216.15	214.73	218.56	219.65	217.05	217.37	218.56	219.07	215.79	214.67	218.1	217.73	218.68	220.01
208.55	206.19	205.89	204.39	203.4	208.6	207.3	208.92	208.36	208.5	207.36	205.5	209.66	209.13	210	206.99	208.99	206.48	210.2	206.54	208.67	203.54	206.5	210.75	206.55	208.09	206.8	212.4	206.89	208.34	208.77	207.48	207.51	207.27	205.56	207.43	208.87	207.47	209.56	207.96	205.3	205.26	208.37	208.56	207.2	208.17	210.02	203.54	208.8	206.04
[truncated: 150 more columns]
