# Supplementary material for: Genetic dissection of main and epistatic effects of QTL based on augmented triple test cross design
Source: PLoS One. 2017 Dec 14;12(12):e0189054. doi: 10.1371/journal.pone.0189054 (PMC5730204; doi:10.1371/journal.pone.0189054)
Supplement: S6 Supporting Information — (ZIP) [file pone.0189054.s006.zip › z1_450_0.8_10.csv]

202.58	202.07	202.6	203.32	202.74	203.21	202.95	201.43	201.87	203.69	202.96	203.01	202.09	203.27	202.27	202.41	202.03	204.01	202.56	202.3	202.58	202.23	202.58	203.22	201.01	202.89	202.42	202.31	202.4	202.67	202.51	202.95	202.89	203.28	204.03	202.24	202.4	203.54	203.06	201.29	202.63	202.22	203.03	202.33	202.13	202.1	201.99	202.83	202.76	203.12
212.05	212.03	212.58	211.36	211.75	212.65	211.66	212.26	212.53	212.01	211.72	210.85	211.59	211.71	212.42	212.17	211.02	211.78	211.18	211.1	211.58	211.67	212.31	210.87	211.4	212.6	211.67	211.69	211.36	211.02	211.12	212.47	211.16	211.79	211.57	211.96	212.11	211.71	211.59	211.23	212.07	211.35	211.32	211.91	212.15	212.01	211.55	211.62	211.13	211.49
202.38	202.21	203.37	203.49	203.51	202.98	203.35	202.44	202.64	203.03	203.19	202.4	201.51	202.86	202.75	202.8	203.37	203.03	202.1	201.69	202.59	204.1	202	201.92	202.19	203.26	202.51	202.78	202.11	202.72	202.86	203.42	202.87	202.77	202.09	202.68	202.44	203.04	203.07	202.93	202.52	202.05	202.93	202.33	202.04	202.79	201.94	202.41	201.98	203.1
209.83	209.69	209.41	209.55	209.58	210.51	208.14	208.45	209.77	208.14	209.16	209.9	209.23	209.1	209.07	208.53	208.37	209.12	209.94	209.09	209.13	208.47	210.51	209.55	208.58	209.8	209.64	208.68	209.35	208.65	210.15	210.59	208.77	210.74	209.44	208.98	209.64	209.17	209.42	209.54	209.12	210.35	210.25	209.67	209.35	208.59	208.61	209.27	208.45	210.14
213.59	213.62	211.74	213.45	213.82	213.49	214.27	213.6	213.54	211.75	211.98	214.2	212.36	212.48	212.84	212.18	213.91	212.34	214.12	213.32	213.42	212.8	213.91	213.28	212.61	213.02	213.8	213.12	214.57	214.37	212.99	212.09	212.24	213.72	213.19	213.31	213.54	213.95	213.65	213.75	213.04	213.95	213.26	213.53	213.03	213.22	213.06	214.34	212.42	213.02
207.87	207.71	209.02	207.59	208.03	209.57	208.98	207.42	208.66	208.55	209.52	209.01	209.45	207.97	207.62	209.16	209.29	209.24	208.59	209.08	208.37	208.84	209.14	210.5	208.26	209.12	208.55	209.77	209	208.57	208.3	208.71	209.08	209.85	209.87	207.79	209.75	208.62	208.12	208.16	209.34	209.11	208.21	209.21	208.51	208.31	208.95	207.94	208.19	208.13
197.76	199.01	198.49	198.48	197.48	198.29	198.36	198.93	198.41	198.75	197.99	197.75	198.48	197.64	198.17	198.84	198.82	199.06	198.68	197.44	199.76	198.83	197.95	198.64	198.09	197.62	199.23	198.82	199.69	198.44	198.85	198.57	197.75	198.11	197.64	198.43	198.83	198.65	197.83	199.19	198.1	199.9	200.61	198.33	198.75	199.33	199.35	198.24	198.35	198.92
209.08	208.94	208.43	208.45	207.98	208.96	209.13	209.05	208.74	209.2	208.26	208.72	208.77	208.75	208.84	208.65	209.68	208.61	209.47	209	208.27	207.59	207.98	208.27	208.75	208.55	209.22	208.6	207.79	208.73	208.5	208.14	208.29	208.75	206.71	208.96	208.01	209.32	207.87	209.15	208.79	208.84	207.75	208.35	207.94	209.51	208.56	209.16	208.26	208.09
206.76	205.42	206.61	205.79	206.43	206.84	205.99	206.05	206.33	207.26	206.32	206.5	206.62	206.19	206.95	206.71	206.8	207.01	206.19	205.93	206.05	205.57	206.45	206.5	205.96	206.46	205.97	205.69	207.05	207.33	205.93	206.03	206.48	204.66	207.27	206.35	206.57	206.4	206.33	207.19	205.63	206.55	205.75	206.72	205.5	205.16	207.22	206.41	206.93	206.89
211.64	212.94	212.45	212.03	212.25	212.51	212.55	213	211.37	211.68	213.3	211.69	212.65	212.14	211.88	213.41	212.22	212.34	211.85	211.7	212.76	211.47	212.7	212.24	213.37	212.36	212.69	212.64	211.77	211.82	211.62	211.89	211.93	212.43	211.88	211.92	214.05	212.88	212.95	212.77	213.05	214.19	212.41	211.36	213.68	213.09	212.32	211.35	213	212.08
209.51	208.12	209.56	209.89	208.9	207.65	208.57	208.93	209.89	209.33	208.1	208.44	208.82	209.37	208.84	210.16	209.01	208.6	208.57	208.95	208.09	208.64	208.58	209.27	207.94	209.36	208.55	209.04	209.09	208.16	209.01	208.82	208.21	209.42	210.29	208.67	209.22	209.44	208.54	208.01	209.24	209.25	209.61	208.84	208.69	210.43	209.27	207.96	209.73	208.72
203.36	202.97	203.04	201.45	202.37	202.54	203.58	203.28	202.33	202.81	201.75	202.55	201.99	203	201.96	201.42	201.73	202.83	201.59	201.76	202.42	202.78	202.5	203.95	202.28	201.7	203.22	203.51	202.84	202.6	202.47	203.04	202.61	202.97	202.74	202.66	202.6	202.88	203.03	201.98	203.49	203.5	202.83	202.66	203.02	202.16	202.99	202.83	202.51	202.09
203.95	202.9	204.08	203.58	202.83	203.17	203.56	204.34	202.97	203.56	204.27	202.77	203.54	204.16	202.66	203.85	202.6	203.21	202.47	203.89	203.41	202.81	202.47	203.49	203.22	202.83	203.81	203.52	203.32	203.31	203.34	203.07	204.43	203.9	203.05	203.39	203.69	203.02	202.9	202.89	203.06	203.46	203.43	203.98	203.81	202.23	202.32	201.92	203.29	203.33
207.23	207.54	208.6	208.68	205.55	206.93	209.05	207.52	207.21	207.15	206.86	206.6	207.75	208.9	208.56	207.01	207.22	207.51	208.34	207.34	207.26	207.42	208.16	208.81	208.37	209.04	208.48	208.69	208.26	208.19	206.74	207.25	208.04	207.45	206.65	208.33	207.05	207.95	208.18	207.19	207.67	207.81	207.41	208.91	208.28	208.51	208.38	208.05	208.52	207.03
199.28	199.26	199.55	199.65	200.46	199.37	200.89	200.02	200.44	199.9	200.1	199.66	198.83	199.98	199.12	199.88	200.82	199.72	198.67	200.72	199.17	199.7	199.19	198.68	200.17	199.74	200.71	199.74	199.32	200.42	198.27	201.05	199.96	199.43	199.07	200.86	198.72	200.18	199.19	199.71	199.06	200.04	200.28	199.75	199.92	200.02	198.51	198.52	200.09	200.24
209.47	209.3	209.78	209.18	209.3	209.84	210.42	210.12	209.71	209.31	209.71	210.88	210.82	209.16	209.41	208.49	209.25	209.29	211.11	209.92	209.92	209.09	210.16	209.76	208.9	209.27	210.36	209.8	208.55	209.19	209.29	209.72	209.15	209.69	208.82	207.86	209.89	209.3	209.66	210.31	209.19	209.2	209.18	209.65	210.82	210.07	209.86	209.27	210.13	208.91
212.05	210.75	212.44	212.84	212.48	211.26	211.08	213.05	212.83	212.84	212.83	213.13	212.24	211.65	211.85	212.68	212.41	212.12	211.58	213.31	212.36	212.9	211.63	212.54	213.38	211.97	211.66	212.02	212.65	213.43	211.47	211.55	212.48	212.52	211.29	212.08	211.83	211.06	212.84	211.94	212.17	212.78	212.59	212.24	212.91	213.19	212.14	212.43	211.45	211.78
204.85	204.74	203.62	203.42	203.84	204.28	204.92	204.72	204.59	205.78	204.17	205.23	204.4	204.88	204.29	204.29	205.36	203.7	204.96	204.2	204.01	204.47	205.4	204.39	203.55	204.57	206.4	204.87	205.4	203.93	204.23	204.04	203.96	203.78	204.85	205.06	204.47	204.75	205.59	203.92	204.1	203.34	204.81	204.89	205.06	203.77	204.63	205.13	203.47	203.21
206.67	205.76	206.47	204.56	206.71	206.63	206.49	206.02	205.99	206.69	204.98	206.35	206.76	206.23	206.67	205.89	205.88	206.58	206.56	207.42	206.84	207.29	205.74	205.64	207.74	206.34	206.46	206.49	206.2	205.69	205.62	207.22	206.54	207.13	207.58	206.22	205.37	206.75	205.6	205.76	205.5	206.34	208.65	206.61	205.78	207.08	206.02	206.92	207.69	206.94
208.64	207.18	208.67	207.54	208.36	208.45	208.34	208.43	208.55	210.06	207.68	206.95	209.85	208.68	209.4	208.61	208.42	209.46	207.42	210.1	208.16	208.5	207.85	208.49	208.96	208.06	209.23	208.35	210.13	208.42	208.41	207.74	210	208.46	208.92	208.01	208.44	208.66	207.97	207.93	208.93	208.99	207.69	208.83	209.36	207.39	208.62	209.14	208.89	208.38
204.13	204.13	204.35	203.84	203.39	204.71	204.16	203.41	202.92	204.42	204.01	202.8	204.24	203.81	204.62	204.09	204.15	203.3	203.44	203.53	203.39	202.7	202.39	203.7	203.71	202.39	204.18	203.34	203.64	203.85	204.29	203.82	203.79	203.47	204.17	203.82	203.48	204.46	203	203.04	204.18	203.25	203.15	204.77	204.15	203.83	204.28	204.76	204.54	203.61
203.37	201.31	202.48	202.42	201.57	202.11	202.29	202.14	203.16	202.14	202.84	202.67	202.27	202.16	201.6	202.18	201.85	202.5	202.47	203.34	201.09	202.63	202.2	201.84	203.77	202.29	202.14	202.26	202.6	203.14	202.54	201.84	201.74	203.04	202.93	202.1	202.33	202.99	202.75	201.62	202.71	202.61	201.46	201.99	202.46	201.99	202.95	202.21	202.1	202.2
208.4	208.86	207.43	209.87	207.92	207.77	209.76	208.61	209.05	209.15	209.47	208.8	208.85	209.48	210.44	208.15	207.8	207.65	208.16	210.27	209.45	209.4	209.34	208.42	209.19	208.93	209.23	207.72	207.8	209.38	209.36	208.34	208.59	209.12	208.07	209.17	209.24	208.64	208.87	207.26	208.87	208.16	208.7	207.42	208.91	208.95	208.22	208.74	208.53	208.7
209.26	208.88	207.57	207.39	208.5	208.58	209.36	208.85	209.92	208.87	208.08	209.32	208.42	208.92	208.28	207.12	209.17	208.8	209.59	209.36	208.21	207.8	209.16	209.01	208.1	208.13	208.4	208.31	209.66	208.91	209.3	208.58	208.54	208.99	209.55	208.31	208.86	208.55	208.47	209.27	207.91	209.65	208.21	208.1	208.12	208.3	208.72	208.56	208.16	208.04
212.19	211.14	211.24	212.32	211.31	211.62	211.64	211.88	211.19	210.55	210.84	211.51	212.27	212.17	211.1	211.02	212.05	212.03	211.64	212.23	212.33	211.86	211.78	211.64	212.12	211.06	210.97	211.37	212.52	210.73	212.03	211.29	212.32	211.89	212.43	211.4	211.71	212.45	211.59	211.78	211.33	211.86	212.17	212.2	211.69	210.14	212.99	211.58	210.56	213.16
208.8	209.04	209.56	209.64	209.35	209.36	210.19	210.33	209.74	209.73	209.61	208.97	210.15	209.95	209.93	208.99	209.77	209.04	209.29	210.42	208.58	209.25	209.41	209.6	208.99	208.59	209.95	208.88	209.87	209.07	210	209.7	209.13	208.61	210.12	211.55	209.36	209.9	210.74	208.59	210.31	209.52	209.33	210.37	209.59	209.48	209.13	208.5	210.13	209.13
208.34	208.16	208.69	209.01	209.77	207.44	208.82	208.76	208.17	208.51	208.75	208.47	208.04	208.93	208.37	209.61	208.38	209.04	209.09	209.05	208.06	207.69	208.81	208.36	209.08	208.7	208.95	208.5	208.09	207.46	207.96	208.41	208.88	208.1	208.79	209.02	209.33	208.67	208.54	209.32	208.12	207.6	208.54	208.52	208.38	208.71	208.49	208.33	208.74	207.38
198.09	197.86	197.98	197.43	197.47	197.68	198	197.82	196.93	198.62	199.21	197.93	198.2	198.11	198.86	197.94	197.68	199.77	198.44	198.64	197.86	197.83	198.82	197.04	197.67	198.18	198.01	198.37	198.75	197.46	197.87	198.84	196.62	197.68	198.3	197.37	198.12	197.98	198.07	197.95	198.38	197.63	198.02	198.38	197.67	198.54	197.61	197.29	196.98	197.84
208.26	208.33	208.26	207.14	207.86	207.21	208.14	208.59	207.48	206.96	207.66	207.58	207.21	207.29	207.98	207.71	207.71	209.04	208.28	207.14	208.41	207.07	207.52	207.94	207.79	207.79	207.6	207.65	208.82	208.86	207.79	207.29	209.07	207.25	207.74	207.52	206.97	209.4	207.71	208.43	207.09	207.73	208.39	207.69	207.7	207.33	208.14	206.46	206.57	208.38
207.01	207.47	208.23	207.63	206.62	207.58	207.65	207.86	207.06	206.57	209.08	208.99	206.93	207.73	206.69	208.04	207.27	207.9	207.69	207.78	206.87	207.77	207.56	207.17	207.94	207.36	208.33	207.97	208.56	207.23	209.11	207.77	207.46	208.28	207.21	207.02	207.61	207.64	207.37	208.29	206.6	208.86	207.8	208.97	208.54	206.92	208.63	208.78	208.66	208.44
212.34	212.73	212.94	213.18	212.94	212.52	212.38	212.89	211.82	213.3	213.27	212.38	212.57	213.86	212.35	212.99	211.86	212.61	213.11	212.01	212.49	212.76	212.44	211.93	212.51	213.42	213.14	213.1	212.11	213.59	212.14	212.84	213.11	212.56	213.3	214.05	212.89	212.37	213.48	212.49	211.6	212.97	213.59	212.06	212.38	213.79	213.34	212.91	213.41	213.07
208.99	209.17	209.95	209.95	209.33	209.01	209.27	209.75	209.01	209.87	209.04	209.4	209.43	208.32	209.18	209.15	208.79	209.59	208.45	208.73	209.25	208.27	210.12	209.86	208.95	209.11	209.87	208.91	210.5	209.52	208.29	210.18	209.81	209.96	209.47	209.85	209.5	208.6	209.35	210.54	208.37	210.82	209.25	208.52	209.82	210.98	209.94	209.33	208.99	210.16
209.46	208.31	208.86	209.51	208.36	208.11	208.27	209.11	208.91	208.43	207.91	208.05	208.76	209.05	208.43	209.49	208.75	209.47	207.29	208.25	209.03	209.33	208.98	207.83	208.41	209	208.33	209.11	208.57	209.79	208.02	208.9	209.19	208.88	209.03	209.24	209.7	209.43	209.48	208.74	208.36	208.87	209.55	208.44	208.51	208.9	207.88	209.27	208.6	208.38
208.92	208.29	209.2	207.39	208.49	207.52	209.56	208.22	208.48	208.6	209.03	208.55	208.84	210.05	208.13	208.54	208.9	207.86	208.78	208.14	209.31	208.32	208.57	209.02	208.5	208.53	208.64	208.65	209.38	209.39	209.71	209.19	208.7	208.81	207.3	210.06	208.79	208.97	209.43	209.9	208.34	208.89	209.13	209.44	209.05	209.12	208.64	208.75	209.16	208.87
203.1	202.46	202.68	202.38	204.1	202.71	203.5	203.45	202.29	203.64	203.21	202.27	204.28	202.68	203.09	203.21	202.18	203.18	202.17	203.38	202.67	202.74	202.98	204.25	203.08	202.67	202.75	202.65	203.82	204.1	203.65	202.25	203.26	203.8	202.78	204.26	202.86	202.48	202.72	203.67	203.2	202.37	201.92	203.73	203.56	202.55	203.14	202.39	201.67	202.74
217.87	218.29	217.02	217.89	217.84	217.37	218.56	217.99	217.66	218.72	218.08	217.73	217.77	217.6	217.71	216.94	217.49	218.33	217.76	217.6	217.48	218.53	218.19	216.54	217.56	219.02	217.61	217.92	218.32	218.25	216.35	217.99	217.84	216.5	218.22	218.91	217.12	217.85	217.75	218.29	218.4	217.91	217.65	217.99	218.7	217.83	217.25	217.19	218.33	218.52
200.94	200.21	202.19	199.81	200.55	201.62	201.06	201.66	202.26	200.9	201.24	202.09	200.97	200.11	202.24	201.33	200.61	200.53	200.11	202.12	200.99	200.55	202.88	201.73	201.33	201.43	200.49	201.74	200.75	200.45	202.46	199.89	201.37	202.09	200.7	200.82	201.22	200.95	200.72	202.16	201.59	200.92	201.51	201.59	201.51	200.68	202.02	200.63	200.39	201.64
208.82	208.25	209.13	208.61	207.65	209.04	207.94	207.92	209.87	208.45	208.39	208.32	208.85	208.11	209.31	208.64	208.79	208.26	208.21	209.01	208.8	208.57	209.93	208.86	208.15	209.85	208.91	208.06	209.53	209.39	208.69	209.09	208.72	208.29	209.65	208.9	208.66	208.96	208.34	209.42	207.97	209.57	207.96	208.67	208.66	208.34	208.1	208.5	208.37	207.87
212.14	211.89	211.61	211.36	211.06	212.05	211.78	212	212.53	211.97	211.19	211.97	211.66	211.79	211.6	210.86	211.08	211.63	210.3	211.62	212.83	211.12	211.9	210.42	212.33	211.43	211.92	211.28	210.98	211.31	212.4	211.16	210.92	211.35	211.14	211.1	211.63	211.29	212.14	210.79	211.64	211.29	211.83	210.55	210.13	210.02	211.21	213.02	211.91	211.1
202.07	201.22	202.24	203.13	202.35	202.16	202.7	201.06	202.26	201.84	203.74	202.83	202.42	201.7	202.3	201.56	202.85	203.09	203.1	202.61	202.37	203.38	203	201.63	202.22	203.04	203.57	201.3	202.23	202.11	202.75	201.74	202.49	202.79	203.11	202.27	201.63	202.51	202	201.3	201.72	202.75	202.73	203.46	202.4	202.44	202.92	203.13	201.51	202.03
203.84	204.11	204.13	205.23	204.85	204.35	204.52	205.67	204.36	203.5	204.8	204.59	204.91	202.89	204.78	204.71	204.69	203.93	205.13	204.65	203.82	204.59	205.33	204.05	203.8	203.6	204.57	203.46	204.2	204.6	203.82	204.47	205.7	205.04	205.74	204.44	203.62	204.33	204.93	204.98	204.12	205.07	206.04	204.49	205.02	205.28	203.76	204.8	204.6	204.89
213.28	212.35	212.45	213.8	212.52	212.36	213.87	212.44	213.12	212.98	212.8	211.7	212.59	212.6	212.82	212.98	213.07	213.06	212.69	214.01	213.92	214.18	213.13	213.79	212.97	214.14	213.16	213.43	212.44	211.97	212.63	213.1	212.77	213.55	214.14	212.5	213.38	212.29	214.08	212.75	212.55	214.12	212.27	213.23	213.46	212.79	212.81	213.96	213.04	212.78
211.84	211.17	210.42	211.52	211.84	212.01	213.17	211.93	212.37	212.27	212.55	210.87	210.7	211.73	211.45	212.71	210.92	212.17	211.87	211.17	211.9	211.67	212.4	211.11	211.37	211.07	211.86	212.79	212.37	211.42	212.45	211.93	210.6	211.26	211.07	211.17	212.3	212.1	212.36	212.4	212.26	213.35	212.06	211.98	212.67	211.92	210.88	213.49	212.5	211.43
203.01	204.45	203.05	203.17	203.97	204.14	203.87	204.3	203.74	203.46	203.92	204.1	204.21	204.6	203.96	203.82	203.32	203.6	203.47	203.45	203.62	202.93	204.04	203.46	203.66	203.6	204.57	204.51	203.37	204.23	204.53	204.01	203.37	204.03	204.16	204.18	203.64	203.26	204.16	205.06	204.86	203.21	203.92	203.21	202.5	203.74	202.85	203	203.33	203.8
203.27	203.39	203.39	202.84	204.26	202.89	203.6	203.56	202.99	204.08	203.69	202.72	204.88	202.85	203.56	202.72	203.7	204.53	201.94	203.24	203.91	203.73	203.32	204.12	204.2	203.47	202.54	202.75	204.5	204.18	204.41	203.74	204.27	204.26	203.82	202.85	204.15	203.4	202.53	204.13	203.11	203.93	203.01	202.89	203.34	203.43	203.17	203.76	204.47	203.43
201.81	204.3	204.15	204.11	203.99	203.26	204.08	203.48	202.98	203.24	204.45	204.02	202.52	202.9	204.03	202.89	203.33	203.93	204.19	203.22	202.86	203.4	202.86	203.73	203.43	202.38	203.74	204.15	204.88	203.97	204.01	202.96	203.61	203.95	202.33	204.87	204.21	202.61	203.81	203.36	203.5	203.75	203.31	205.19	203.4	203.16	204.9	203.65	204.32	204.48
208.03	207.33	207.38	208.26	207.13	207.79	207.75	207.58	207.98	206.65	207.84	207.91	208.61	207.97	208.47	207.44	207.11	207.63	208.08	208.62	208.08	207.49	206.94	206.83	206.76	208	207.41	206.8	208.57	208.11	207.51	206.72	207.41	208.9	207.93	207.69	208.11	207.4	207.15	206.43	207.89	207.69	208.88	207.01	207.21	207.9	207.54	208.01	207.11	208.18
204.23	203.67	203.63	203.32	204.22	202.93	202.56	203.66	201.92	203.36	204.06	203.73	203.29	202.97	203.28	203.18	203.68	205.43	203.27	203.79	203.47	204.43	203.99	204.18	204.77	202.91	202.87	203.83	206.05	202.62	204.02	203.15	204.71	203.62	204.64	202.85	203.52	203.41	203.97	204.06	204.13	203.33	204.74	201.84	203.09	203.56	203.67	203.58	203.96	203.85
205.47	205.57	203.78	204.13	205.06	206.05	204.31	205.17	205.6	204.61	204.15	204.13	204.64	204.16	206.26	205.69	204.62	204.66	204.66	204.08	205.08	206	205.56	205.1	204.7	204.89	203.56	204.55	204.43	204.49	204.42	205.12	204.13	204.79	204.73	204.83	204.99	204.02	204.81	204.79	204.7	204.72	203.88	205.11	204.39	204.86	204.64	204.48	204.17	204.93
197.74	198.75	197.41	198.3	197.78	197.42	198.07	197.36	198.38	197.77	197.42	198.04	197.69	198.06	197.62	199.47	198.33	197.49	197.42	197.93	198.91	197.9	198.67	198.21	197.42	198.28	197.24	198.62	198.06	197.47	198.73	197.3	197.66	198.41	198.14	199.67	196.92	198.01	197.55	199.39	197.88	198.77	197.97	196.62	197.76	197.73	198.63	197.45	197.79	198.28
194.39	193.88	193.62	193.76	194.36	193.45	193.89	193.48	193.67	193.94	194.49	193.89	194.07	193.23	193.14	194.58	194.37	193.55	193.9	194.75	193.67	194.61	194.03	194.43	192.82	194.25	194.34	194.34	194.5	194.48	193.18	195	194.28	193.76	193.35	193.69	193.51	195.22	194.11	195.43	193.79	195.4	195.03	194.43	193.59	194.35	193.65	194.04	195.5	194.94
205.15	203.28	205.82	203.76	203.23	204.43	203.83	203.7	204.25	204.68	204.32	205.13	205.7	204.78	204.61	204.43	205.02	204.5	204.05	203.56	203.91	205.68	204.57	204.18	204.77	204.65	205.4	203.97	203.56	204.39	205.18	204.73	205.61	205.87	205.07	204.9	204.69	205.73	203.58	205.58	205.1	204.77	204.8	205.43	204.99	205.51	205.06	204.67	205.2	204.42
212.21	211.75	212.21	210.71	211.23	210.27	212.39	211.34	212.07	211.5	211.69	212.19	210.84	213.52	212.45	212.07	212.18	211.38	211.84	212.68	211.88	210.99	212.05	211.51	211.88	212.38	211.57	212.51	211.74	211.57	211.86	213.17	212.42	210.64	212.15	211.84	212.25	211.38	212.16	211.84	210.71	212.08	213.25	211.34	211.54	212.03	211.32	211.07	212.17	211.87
203.38	203.94	202.75	203.44	203.2	204.16	204.13	203.61	203.52	203.67	203.54	203.42	203	202.88	203.13	203.28	204.29	204.21	204.6	204.46	202.51	202.33	202.78	204	203.8	203.4	203.58	204.17	203.79	203.47	203.34	203.74	203.8	203.44	203.55	204.47	203.38	203.84	203.76	203.52	203.44	204	202.83	203.86	203.41	204.2	202.95	202.5	203.52	202.86
216.18	216.82	217.05	216.21	215.42	217.14	217.83	217.18	217.57	216.88	217.41	216.27	217.17	216.63	217.81	217.49	218.04	216.23	216.8	216.55	216.63	217.4	218.14	216.24	216.95	216.73	217.49	216.83	216.21	216.58	215.82	216.86	215.97	217.21	218.55	216.17	217.14	217.14	216.49	219.43	215.89	216.39	217.11	217.27	217.51	216.7	217.08	216.68	217.87	216.87
208.61	207.5	207.42	207.43	208.51	208.21	207.72	205.95	207.87	207.78	207.85	207.27	207.38	206.47	207.74	207.45	208.3	207.73	209.24	208.78	207.42	207.25	208.66	208.82	207.55	208.15	208.12	206.43	206.77	207.52	207.43	208.31	207.07	209.22	208.52	206.84	208.38	206.82	207.06	207.13	207.19	207.74	207.49	207.22	208.38	207.35	207.07	207.07	206.83	207.57
206.21	204.35	205.87	204.05	204.41	205.17	205.55	204.87	205.25	205.03	205.11	203.77	204.81	204.9	205.74	204.66	204.13	205.11	203.73	204.69	205.24	204.89	204.44	204.25	205.56	205.07	205.63	204.7	205.43	204.9	204.62	204.91	204.88	204.87	206.54	205.35	205.83	204.42	204.78	205.12	203.69	205.56	203.7	205.28	204.97	205	204.93	204.62	204.74	204.62
217.5	216.47	217.35	217.06	216.25	216.69	217.19	215.96	217.96	217.19	217.64	217.42	217.29	216.52	217.35	217.21	217.19	216.09	217.44	216.75	216.23	217.49	216.67	217.55	217.52	217.21	216.05	216.21	217.07	216.47	216.6	216.31	216.49	216.86	218.05	216.91	217.01	216.58	216.62	217.1	217.3	217.17	216.34	217.05	217.46	217.33	217.06	217.54	216.36	217.79
203.83	203.6	203.64	203.61	203.85	202.87	204.55	203.62	203.3	205.23	203.78	203.75	203.71	203.48	203.69	203.07	202.81	205.22	203.93	203.15	203.27	203.63	204.61	203.72	203.31	202.46	203.89	203.06	203.48	203.08	202.64	203.1	203.45	203.57	203.63	202.57	203.55	203.54	203.73	204.09	204.24	203.78	203.46	202.32	203.9	203.33	203.54	203.71	203.11	203.84
212.07	213.33	212.65	213.48	212.41	213.04	213.42	212.81	213.99	213.96	212.67	212.94	212.52	213.14	214.48	212.58	212.77	211.99	212.65	212.18	213.25	213.01	212.74	213.27	212.54	212.42	212.61	212.86	213.2	213.25	213.55	212.46	213.02	212.67	213.89	213.79	213.62	212.87	212.54	213.52	213.1	213.02	212.94	211.96	213.18	212.17	213.97	214.02	211.08	212.99
197.23	197.96	197.02	198.94	198.5	197.3	199.66	196.93	197.52	197.89	197.52	198.39	197.63	199.18	197.43	197.19	198.05	198.62	197.4	199.02	197.26	196.96	198.18	197.73	197.53	196.71	197.87	198.37	199.27	198.03	198.32	198.07	198.47	199.46	197.57	197.68	198.09	196.85	197.23	197.23	198.43	197.47	197.38	198.11	197.56	196.68	197.12	197.93	198.13	198.97
194.17	194.31	194.38	193.33	194.6	193.66	194.33	193.2	195.03	194.01	194.5	194.74	194.23	193.84	193.4	194.45	194.56	194.32	194.01	194.87	194.56	194.56	194.77	194.64	193.75	194.11	193.44	195.3	193.72	194.63	194.1	193.26	195.35	194.2	195.35	194.5	193.93	193.52	194	193.6	194.32	194	194.41	194.16	193.22	193.96	194.31	194.93	195.17	193.42
205.46	205.13	204.66	205.55	205.14	203.53	203.68	204.86	203.36	205.09	205.02	204.67	204.14	204.9	204.19	205.62	203.97	204.66	204.02	204.04	204.45	204.67	204.31	204.85	203.86	205.46	203.59	205	203.5	204.28	204.84	204.56	204.61	204.28	204.35	204.39	205.08	204.39	204.22	204.76	204.35	204.8	204.23	205	204.74	203.65	204.97	204.66	203.97	203.45
211.85	213.33	211.29	212.41	211.6	210.83	212	211.83	211.52	210.6	211.17	212.45	212.58	211.16	211.17	211.31	210.98	211.93	211.95	211.82	211.47	211.22	211.23	211.46	212.52	213.03	211.29	211.43	211.59	213.03	211.48	211.62	211.8	212.11	213.5	211	211.14	211.64	212.35	211.6	211.8	211.64	212.85	213.58	211.28	213.18	212.33	211.87	213.16	212.46
207.87	208.06	207.03	207.8	209.43	206.72	207.65	208.03	207.88	207.99	206.85	208.51	206.2	208.47	206.72	206.38	207.93	207.4	208.02	207.13	208.67	207.53	207.9	208.29	206.93	207.94	207.88	208.47	207.69	208.72	207.41	206.66	208.38	208.04	207.22	209.03	206.36	206.95	207.35	208.07	207.18	207.98	208.36	209.22	208.39	207.57	208.39	208.64	208.26	207.56
207.07	207.14	207.43	207.22	208.1	207.7	207.47	206.15	207.62	207.61	208.34	207.59	208.11	208.52	208.15	208.62	207.18	207.88	207.7	207.28	207.67	208.39	208.08	208.79	208.35	207.71	208.23	207.88	208.43	207.45	207.4	207.28	207.43	208.58	206.7	208.74	208.69	208.03	206.81	207.79	207.25	208.11	207.4	208.59	208.16	208.67	207.79	207.35	208.62	208.67
216.45	217.16	217.45	216.58	217.78	216.56	216.63	217.79	215.77	217.36	217.04	217.43	217.35	216.06	216.22	216.71	216.68	217.75	216.78	216.3	218.11	216.74	216.37	216.32	217.16	217.06	217.41	216.11	217.26	216.79	217.98	216.43	217.19	216.96	215.99	216.92	217.51	217.06	217.71	217.76	216.82	216.32	216.02	216.37	216.81	217.2	216.69	217.21	216.34	216.29
203.45	204.36	202.07	202.31	203.4	203	202.9	203.16	203.09	202.89	202.64	202.65	203.42	203.48	203.21	202.47	204.54	203.32	203.48	203.52	203.49	202.89	203.68	204	202.69	202.07	203.83	203.18	204.02	203.29	202.56	202.87	203.51	202.17	204.16	203.49	202.88	203.84	203.62	203.43	203.62	203.83	202.62	202.74	203.98	203.22	204.14	204.59	202.62	203.1
203.1	202.82	203.42	203.15	203.31	202.73	203.79	203.7	203.91	203.5	203.79	203.67	202.66	204.36	203.72	203.65	203.09	204.13	203.92	201.69	203.16	203.69	203.8	204.12	203.27	203.77	203.58	203.65	202.82	203.73	203.97	202.8	202.82	204.15	204.46	203	203.81	204.24	201.58	203.18	204.31	202.5	203.99	204.32	203.09	203.9	203.61	202.41	203.73	203.12
211.9	212.89	211.06	211.51	211.89	211.73	211.79	211.7	210.94	211.93	211.73	211.39	211.33	211.85	212.17	211.12	211.81	211.22	212.08	211.3	212.06	211.52	213.02	211.61	211.74	210.71	211.44	211.92	210.78	210.77	210.67	211.68	211	210.84	213.19	211.65	211.75	212.17	211.07	211	212.73	212.64	211.67	211.79	212.01	212.49	211.91	211.51	211.88	211.4
208.28	208.29	208.71	208.92	208.3	208.4	208.42	208.48	208.2	208.63	209.78	208.47	208.67	207.53	207.51	209.89	209.69	208.89	208.64	208.78	209.56	208.33	208.1	209.27	209.22	208.89	208.93	207.56	209.56	207.93	208.72	208.82	208	209.43	209.67	208.41	209.47	208.95	208.79	209.73	208.44	208.34	209	209.17	209.74	208.98	208.93	208.18	208.75	209.81
201.69	201.96	200.15	200.93	200.64	200.57	201.61	200.43	200.73	200.35	201.15	200.21	201.07	201.22	200.83	201.41	202.48	201.33	202.19	201.24	201.37	200.44	200.08	201.07	200.49	200.6	201.35	200.8	202.53	200.64	199.6	201.54	200.77	200.42	200.67	201.34	201.02	201.45	200.2	201.16	200.41	200.76	200.91	201.32	200.71	201.42	201.74	201.58	202.93	200.54
204.57	203.19	203.19	202.5	203.38	202.38	204.61	204.09	204.03	201.83	203.26	203.4	202.95	203.51	203.47	202.33	203.64	202.86	205	203.03	203.18	203.65	203.06	202.48	203.07	204.75	203.91	203.95	202.48	203.74	203.69	203.96	203.19	203.26	203.51	204.11	202.68	203.89	203.53	203.64	203.65	202.09	203.52	204.17	203.84	203.14	203.77	203.58	203.2	202.68
216.37	218.77	215.94	216.38	218.29	215.86	217.12	216.56	217.43	216.63	217.53	217.89	216.76	217.34	217.12	216.28	215.87	217.64	217.64	217.37	217.28	217.03	216.72	217.06	216.56	216.46	216.7	216.83	216.89	217	217.76	216.69	216.93	216.55	217.81	217.65	217.09	216.68	218.12	217.69	216.58	218.35	217	216.61	215.46	216.19	216.64	217.22	216.92	216.3
204.17	205.65	204.99	205.4	203.97	205.24	204.87	203.98	203.61	205.2	204.88	204.75	204.07	204.85	205.22	204.54	204.86	204.3	204.31	204.43	204.9	205.25	205.39	205.1	205.16	203.31	204.71	204.5	205.21	205.62	205.04	205.48	205.61	204.95	204.28	204.69	205.39	204.82	204.22	205.18	204.09	205.1	205.48	206.59	204.65	204.04	204.85	204.8	205.21	204.85
198.18	197.82	199.22	198.6	198.97	199.04	198.15	198.76	198.82	199.35	198.89	199.37	199.1	198.41	199.19	199.11	199.12	198.45	198.95	199.51	199.74	198.79	198.7	198.38	199.31	198.5	197.95	199	199.32	200.18	199.24	198.04	199.4	198.33	198.12	198.87	198.47	198.68	199.27	198.73	199.38	198.49	198.38	198.72	197.8	198.67	199.08	198.36	198.5	198.51
201.71	203.51	203.44	203.75	203.81	203.79	204.13	203.26	203.88	203.27	203.56	203.11	202.85	204.42	203.84	202.86	202.56	202.49	203.59	202.93	203.55	203.17	202.56	204.13	203.03	202.78	202.33	202.02	203.05	201.53	202.75	202.75	202.23	202.32	202.93	204.23	203.3	203.27	203.3	202.21	202.14	203.16	202.7	203.17	202.58	201.4	202.18	203.74	202.8	203.49
203.91	204.9	203.37	204.64	202.89	204.23	203.9	204.35	203.87	203.33	203.52	205.07	203.75	203.88	203.96	203.87	203.13	203.03	204.33	203.78	203.16	204.87	204.47	203.22	203.44	204.07	202.5	204.3	204.42	203.83	204.53	204.43	204.75	202.33	204.61	203.23	204.09	204.54	202.61	203.7	203.42	204.56	203.12	204.51	204.69	204.04	203.17	203.82	204.72	204.54
205	205.09	204.29	203.87	205.15	204.71	205.48	204.9	204.59	203.78	204.95	205.26	205.09	205.66	205.11	205.1	206.1	205.25	203.8	204.37	205.9	204.29	205.94	205.07	204.92	205.04	205.13	205.21	205.14	204.84	203.98	205.17	204.86	205.3	205	205.32	205.67	204.68	205.39	205.11	203.58	204.6	204.18	204.44	206.09	205.12	205.67	205.21	205.3	204.93
209.13	208.09	209.13	208.18	208.45	207.93	208.82	209.27	207.92	208.75	208.98	209.1	209.53	209.55	208.84	208.87	207.6	209.41	209.39	209.48	208.98	208.97	208.82	209.66	208.95	208.63	209.65	209.69	208.32	208.58	208.31	208.65	208.77	208.19	208.36	208.98	208.99	206.69	208.76	208.09	209.15	208.74	208.84	209.54	208.5	209.65	210.35	208.48	209.06	207.01
202.93	203.72	204.19	203.48	202.95	202.78	203.13	202.94	203.72	201.78	203.99	203.99	203.69	202.85	202.74	202.61	203.62	203.11	204.51	202.74	203.91	203	203.36	203.48	203.88	204.34	203.36	203.64	203.5	203.52	203.84	204.3	202.18	203.71	204.57	202.84	202.75	203.51	202.51	202.74	203.04	202.57	202.66	202.43	203.22	203.69	203.29	203.63	203.19	203.09
204.93	203.56	203.07	203.99	203.8	203.27	203.77	203.56	203.43	203.16	203.36	204.2	203.91	203.86	203.62	204.36	203.97	204.08	203.19	204.72	203.09	203.99	205.14	201.98	204.32	202.56	202.73	203.63	204.3	203.15	203.08	203.6	203.15	203.53	203.41	203.13	203.67	204.14	204.18	203.04	203.55	204.14	204.45	203.43	204.74	203.28	203.82	203.15	202.8	204.23
217.06	216.69	216.11	217.06	216.95	217.09	217.44	216.7	216.78	216.78	216.81	216.64	217.17	217.29	216.68	217.03	216.26	217.25	217.31	216.28	217.29	216.74	216.39	216.54	217.2	217.33	217.03	216.88	216.62	216.89	216.24	216.6	218.08	216.37	216.45	216.87	217.02	217.07	216.74	215.67	216.03	216.93	217.44	218.28	217.28	218.11	215.77	217.66	217.22	217.13
204.52	204.9	206.6	205.02	204.78	203.86	204.87	204.55	204.87	205.28	204.74	204.23	204.21	204.82	204.13	204.78	204.88	205.74	204.65	204.22	204.98	204.28	204.31	204.38	204.69	204.24	204.26	204.03	205.45	205.13	203.89	204.51	204.49	205.51	205.54	205.96	203.85	204.5	204.55	204.1	205.27	205.34	205.05	204.81	204.39	203.78	205.1	205.47	204.82	204.66
201.93	202.02	202.4	202.23	203.26	202.25	202.45	202.91	202.71	202.58	203.08	202.84	201.65	202.66	203.31	202.77	202.34	203.64	202.86	202.85	202.42	202.59	202.64	203.76	203.3	202.29	202.48	202.47	202.28	202.47	202.11	201.98	202.66	202.58	202.75	201.34	202.25	202.94	201.95	202.67	202.32	202.32	203.2	204.01	202.38	202.8	202.65	202.77	202.88	201.91
203.14	204.6	205.06	204.14	204.28	204.34	205.02	204.76	205.44	205.22	204.25	204.86	205.05	204.47	203.67	204.1	204.32	203.99	206.45	204.4	204.22	205.8	204.32	205.5	204.64	204.04	205.43	204.51	205.84	204.71	205.25	204.85	205.15	203.74	204.21	204.38	204.41	205.01	204.61	205.35	204.49	205	203.92	205.1	205.17	205.37	205.55	206.12	204.92	204.87
197.93	197.31	198.59	198.67	199.36	197.2	197.97	197.85	198.39	197.6	198.27	198.61	197.7	198.47	198.58	197.22	198.26	197.77	198.14	198.62	198.83	197.9	197.51	198.11	197.17	198.08	197.34	198.45	198.14	198.48	197.63	198.4	197.75	196.64	197.81	197.99	198.46	199.29	197.7	198.12	197.74	198.05	197.71	197.28	198.32	196.96	197.6	197.92	197.94	198.44
204.85	205.42	205.51	205.44	206.13	206.58	205.52	206.13	204.99	204.79	205.95	205.11	204.68	205.24	205.92	205.28	204.3	204.8	205.97	205.24	206.01	205.96	204.3	205.28	206.94	204.34	204.81	206.32	205.62	205.75	204.87	206	204.78	206.5	206.92	206.36	205.58	205.92	204.58	205.93	206.02	205.99	204.67	204.77	205.13	206.5	206.62	205.29	205.5	205.07
203.75	204	202.49	204.5	204.16	204.43	203.39	203.76	204.32	203.72	202.96	205.04	204.25	203.3	202.56	203.83	204.64	203.39	203.4	203.58	203.37	202.75	202.42	203.63	204.35	203.25	203.34	203.48	203.77	203.69	204.41	203.12	203.48	204.25	203.84	203.43	202.86	203.58	203.4	204.17	203.72	203.47	202.94	203.38	204.29	203.46	204.27	203.9	202.56	204.16
208.56	208.57	208.56	207.92	207.6	208.08	208.3	209.71	207.97	209.24	208.61	208.21	209.44	208.23	208.71	207.86	208.28	208.66	208.47	207.89	207.96	208.68	209	209.09	208.72	207.66	209.65	208.26	209	208.31	208.59	209.13	208.86	207.82	209.44	209.1	208.74	209.29	209.33	209.06	208.28	209.24	209.43	208.01	208.61	208.82	207.8	208.19	209.5	208.81
198.93	198.1	198.68	199.84	199.05	199.26	197.99	197.99	199.43	198.59	198.61	198.74	199.67	198.47	198.17	198.78	198.96	199.78	199.38	197.99	199.11	198.93	199.84	198.7	198.83	198.2	198.99	198.88	197.97	198.1	199.94	199.25	199.82	198.16	197.95	198.22	198.58	197.47	199.54	198.71	198.73	198.22	198.64	198.21	198.03	198.57	198.81	199.33	197.96	198.98
205.86	205.87	205.6	204.13	205.09	205.33	205.62	206.24	206.59	206.76	205.45	205.94	205.56	205.08	205.36	206.31	205.59	205.83	206.27	204.42	205.58	206.36	205.89	204.95	205.68	206.01	205.52	205.26	206.8	205.01	205.95	205.51	206.04	206.04	205.79	205.95	206.01	204.76	205.69	205.33	205.8	205.28	206.33	205.46	204.57	205.26	205.77	205.99	205.98	205.73
203.43	204.43	203.8	203.2	204.64	203.03	203.98	204.66	202.18	202.88	203.23	203.32	203.34	202.92	203.86	203.72	203.03	202.88	202.96	202.52	203.77	202.75	203.5	203.76	202.75	202.46	203.79	202.1	203.38	203.58	203.45	204.12	202.64	202.84	203.04	203.73	203.6	202.69	203.43	204.02	202.06	203.34	203.39	202.89	203.73	202.93	203.2	203.78	203.08	202.41
204.68	204.12	203.4	203.2	204.64	204.34	203.99	203.45	204.94	204.67	204.08	204.75	203.64	204.32	204.71	204.58	204.27	204.57	204.17	204.52	204.66	204.52	203.93	204.01	204.45	202.9	203.8	203.89	203.37	204.5	203.72	203.56	204.6	203.64	203.19	203.33	202.86	204.23	202.92	204.17	204.73	204.12	203.94	204.18	203.46	203.98	202.72	203.27	203.71	204.54
204.32	203.51	203.35	203.55	203.8	203.89	203.58	202.85	203.94	203.71	203.8	203.81	204.17	205.3	202.66	202.43	203.62	203.57	204.32	202.3	202.66	204.11	203.76	203.46	203.93	204.49	203.02	203.59	203.86	204.53	203.64	204.93	203.49	204	203.88	203.74	203.36	204.55	204.25	205.49	204	203.43	203.3	204.35	204.67	203.54	204.61	204.57	203.29	203.13
211.21	210.99	211.19	211.83	211.6	211.37	213.12	212.6	211.94	211.38	211.76	211.46	213.07	211.49	212.6	212.29	211.12	211.86	211.79	211.25	211.57	212.91	210.82	211.3	212.56	211.57	211.26	211.74	211.7	211.45	212.02	211.92	211.28	212.29	210.8	210.49	210.83	211.66	211.49	211.61	211.72	212.27	210.39	209.77	211.85	211.52	211.47	212.71	211.82	210.93
208.02	208.32	209.77	207.92	208.27	207.83	208.7	207.74	208.74	209.52	207.74	209.45	207.77	208.41	210.19	208.83	210.08	208.15	206.97	208.62	208.62	208.31	208.02	209.39	207.88	209.21	208.31	207.95	208.53	208.32	208.6	208.72	207.73	207.64	208.56	207.94	208.81	208.89	209.58	208.54	208.92	207.04	208.71	209.03	207.6	207.37	208.21	208.56	208.68	208.47
199.99	200.15	201.08	200.24	201.66	201.95	200.31	202.64	199.93	202	201.31	200.44	201.68	200.8	201.51	200.29	200.66	202.17	202.25	201.11	201.02	201.81	200.92	200.66	201.53	203.09	200.33	200.41	200.77	201.73	201.65	202.45	202.09	201.69	200.85	201.75	201.56	201.2	201.28	201.48	201.53	200.49	202.04	200.51	200.65	202.62	200.96	200.78	201.75	200.46
213.09	214.46	214.15	214.73	214.2	213.79	215.02	213.27	213.64	214.93	212.51	213.57	214.36	214.16	214.38	212.52	213.41	213.18	214.35	213.94	213.45	213.16	213.26	213.49	214.12	215.01	213.41	214.41	214.31	213.5	214.42	213.5	213.6	214.19	213.55	212.96	213.92	214.8	214.29	213.74	214.59	214.2	213.43	213.55	213.68	214.21	214.75	214.56	213.84	213.78
209.66	208.68	209.44	208.32	208.14	209.13	209.15	209.02	208.14	209.07	208.99	208.25	208.94	208.29	209.1	208.22	208.73	209.03	209.16	209.85	209.02	209.27	208.77	208.9	208.77	209.45	209.83	209.3	208.32	209.41	208.54	208.6	207.93	209.57	209.65	209.03	209.05	208.37	208.98	207.97	209.17	207.3	209	209.69	208.98	207.96	208.51	209.45	208.74	209.41
203.13	204.1	202.75	203.53	202.6	204.1	201.73	203.46	203.34	203.67	203.91	203.8	204.78	205.23	203.59	203.05	204.05	203.72	204.29	203.42	204.58	204.18	202.98	204.64	203.21	203.96	204.46	203.28	203.27	203.98	204.15	202.82	203.44	204.01	202.37	204.08	202.94	203.92	204.27	204.24	204.09	203.81	203.72	203.25	204.47	203.37	203.26	203.19	203.4	204.02
211.17	210.68	210.88	210.99	210.81	211.69	211.79	211.61	211.82	210.63	212.18	212.61	212.05	212.76	211.34	212.15	211.07	211.21	212.24	211.57	210.68	211.84	212	212.26	212	211.65	210.64	212.17	211.42	211.13	210.68	211.31	210.68	212.47	211.77	211.31	211.97	211.66	211.44	211.55	212.16	211.87	211.78	210.98	211.99	211.39	211.29	212.4	210.3	211.75
206.69	208.2	207.23	207.19	207.79	207.5	206.67	208.62	208.22	207.01	207.63	207.65	207.83	207.51	208.62	207.63	207.56	208.43	207.08	208.18	208.05	207.24	207.61	209.26	207.65	208.05	208.53	208.82	207.77	208.34	208.15	207.43	208.73	208.33	207.91	207.72	207.18	207.72	207.63	207.52	208.1	207.31	208.9	207.14	208.46	207.36	208.59	206.72	207.89	207.65
208.31	207.23	208.37	207.62	208.13	209.03	208.38	208.16	207.9	208.79	207.93	206.34	207.7	207	206.09	207.28	207.42	207.81	207.32	207.31	208.98	207.23	208.28	206.99	207.66	208.36	207.56	207.49	207.99	208.41	207.07	207.98	209	207.34	207.62	209.34	209.05	208.3	208.08	207.01	207.11	207.91	207.39	207.99	207.56	207.57	207.81	207.96	208.33	207.65
207.19	207.56	207.84	207.05	208.09	207.84	207.82	208.96	207.69	207.07	206.81	208.45	207.79	207.94	208.61	207.77	207.02	206.94	207.6	208.01	207.4	208.37	208.67	208.34	208.36	207.27	207.76	208.1	208.53	207.92	206.74	206.85	207.47	208.76	207.52	207.64	208.7	208.62	207.11	207.67	208.6	208.21	207.02	206.93	208.73	207.02	208.12	207.49	207.54	207.37
212.38	212.25	212.41	211.65	211.9	212.17	211.26	212.2	212.54	210.8	212.64	213.78	212.1	211.04	211.65	212.1	212.34	210.59	211.54	212	211.68	212.93	210.89	210.76	210.98	212.22	211.92	211.55	211.49	212.71	211.93	212.15	211.65	211.23	211.46	212.18	211.61	211.01	211.45	211.89	210.95	211.19	212.38	210.97	212.17	212.63	211.26	212.11	211.47	211.01
194.08	193.92	193.33	194.21	193.88	194.06	195.03	194.15	194.93	193.59	193.29	193.85	193.9	194.52	195.1	194.46	195.05	194.2	194.09	193.87	193.54	193.7	194.14	193.12	193.9	195.37	192.73	195.13	194.19	195.17	194.85	193.84	194.62	194.29	195.2	194.17	193.44	193.44	194.03	194.48	193.3	195.31	192.7	194.12	193.9	194.88	193.87	194.12	194.02	194.47
194.61	194.37	193.36	193.82	193.28	193.11	194.24	194.57	194.88	194.03	194.74	193.56	194.3	193.01	193.92	193.65	193.91	193.88	195.35	193.92	193.85	193.83	194.07	193.91	194.72	194.58	195.59	194.78	195.17	194.98	193.88	193.86	194.23	194	194.4	194.99	194.03	193.48	194.03	194.02	195.19	193.74	193.6	194.05	194.65	193.89	193.48	194.24	194.44	193.75
211.07	211.9	211.75	210.74	211.46	211.36	211.03	211.53	211.53	211.04	210.79	212.47	213.13	212.12	211.6	211.6	212.15	212.04	210.71	212.43	211.54	212.06	211.69	210.6	211.91	211.18	211.81	213.03	211.55	210.85	211.34	209.92	211.68	211.19	211.91	212.22	211.61	212.23	211.57	210.86	211.31	212.56	212.07	210.78	212.99	211.83	211.71	211.96	212.67	211.85
212.34	210.8	211.49	211.2	211.69	212.61	210.88	212.31	211.13	211.61	210.79	211.51	213.14	211.35	211.39	211.46	211.6	211.73	212.47	210.22	211.89	211.37	212	211.05	211.85	210.9	210.97	212.83	211.81	210.94	210.69	212.17	211.22	211.37	211.99	211.38	211.65	211.07	212.69	210.94	212.26	211.12	212.93	212.23	211.21	211.5	211.36	211.38	211.74	209.52
212.9	213.12	211.28	211.7	212.52	211.48	212.29	211.44	212.61	211.98	212.42	211.94	211.14	212.09	211.7	211.01	212.4	211.99	211.42	211.03	211.7	211.88	211.66	211.59	211.74	211.41	210.72	211.35	212.74	211.93	212.3	211.61	211.75	211.57	212.67	211.82	212.49	211.63	212.76	212.02	211.63	212.25	211.09	212.07	212.74	211.7	212.43	211.6	211.13	210.85
207.76	208.22	209.34	207.38	208.33	207.93	207.62	207.96	208.07	207.86	207.74	206.84	208.78	208.21	206.73	207.32	207.15	207.44	208.18	208.19	207.49	208.92	207.21	207.92	207.75	207.45	208.12	208.01	208.4	208.81	208.07	206.93	207.88	207.59	207.97	207.02	208.22	207.29	207.9	207.24	208.27	207.72	208.2	208.1	206.98	208.08	207.45	208.16	207.69	207.61
207.96	207.64	207.6	207.26	207.37	207.53	207.31	207.56	208.69	207.08	207.55	207.45	207.07	208.15	208.35	208.68	207.65	207.82	207.85	207.66	207.63	207.79	208.66	207.25	207.28	207.42	207.71	208.64	208.27	207.77	207.42	208.23	206.77	208.48	207.75	208.27	207.71	207.82	206.14	207.29	208.09	207.65	207.76	207.62	207.58	208.11	207.2	207.37	207.7	207.2
199.63	200.4	199.61	199.93	198.64	201	198.88	201.34	198.38	199.47	199.39	199.98	199.16	198.91	199.24	199.01	199.78	199.78	199.7	199.22	199.09	197.76	199.95	199.05	199.79	199.32	199.54	198.72	199.11	200.15	199.15	199.34	199.43	200.2	200.04	199.93	200.17	198.53	199.31	199.02	200.22	199.36	200.18	198.45	199.22	199.81	199.44	199.73	198.23	199.1
200.59	200.31	200.8	200.02	200.52	201.11	199.62	200.47	200.34	200.06	200.82	199.92	199.39	199.85	200.25	200.05	201.88	200.7	201.15	200.95	199.85	200.28	200.39	200.62	200.53	199.03	200.33	199.95	200.96	200.77	200.05	199.76	200.73	201.86	200.73	200.97	201.3	199.17	199.79	199.46	200.99	200.7	200.12	200.39	200.05	199.79	201.44	199.95	200.51	199.66
208.6	207.71	207.9	207.95	207.58	206.55	208.72	207.64	207.08	207.12	207.59	208.21	207.63	208.17	207.42	206.95	208.18	207.65	207.49	207.6	207.97	206.86	207.95	207.14	208.72	208.23	207.31	208.28	207.63	207.33	207.87	207.18	207.5	208.3	208.04	208.14	208.37	207.44	208.51	208.65	207.42	206.93	207.54	207.82	208.46	208.21	207.53	206.9	207.78	206.91
198.25	197.59	199.1	199.22	199.6	197.54	198.57	198.61	198.04	199.48	198.89	198.51	197.95	198.93	198.61	198.68	198.56	198.35	199.01	197.88	198.42	199.91	199.09	198.6	198.38	197.76	198.62	198.35	197.91	199.28	198.52	199.24	198.51	198.3	197.89	197.84	197.32	197.9	199.57	197.77	198.42	198	197.81	197.78	198.42	199.07	200.4	197.45	198.92	199
207.44	207.49	208.7	208.55	207.77	206.91	208.31	207.39	208.34	206.74	208.3	207.08	207.81	208.02	207.63	207.97	208.14	207.78	206.8	207.07	207.83	206.69	206.38	207.67	207.23	208.21	205.85	207.08	208.54	208.64	207.41	207.9	207.24	208.81	207.85	207.11	208.22	208.63	207.2	208.83	208.01	207.29	208.16	207.32	207.23	208.09	207.82	207.54	207.52	207.34
203.34	204.67	203.53	204.87	202.76	203.53	202.78	205.34	204.66	204.34	202.82	203.68	203.2	203.47	204.1	204.51	204.19	203.14	203.16	204.08	204.23	204.16	203.95	203.11	206.32	203.72	203.65	203.98	203.8	204.04	204.37	204.85	203.13	203.99	202.62	203.68	203.47	205.07	204.52	203.54	203.36	204.14	203.2	202.1	203.64	203.38	202.43	204.15	203.86	203.62
207.91	208.44	209.33	208.71	207.8	208.55	207.4	208.18	207.51	207.74	208.13	208.98	208.94	207.93	208.05	209.12	207.5	210	208.75	209.71	208.38	208.1	208.48	209.49	208.49	209.05	206.94	209.46	208.61	208.54	208.29	208.38	208.1	209.64	207.92	207.97	209.04	207.6	207.55	208.25	208.28	208.81	207.24	207.35	208.3	207.42	208.92	207.71	208.44	208.57
203.25	203.9	201.97	202.85	203.41	203.32	201.5	202.34	201.69	202.13	202.89	203.51	202.64	201.93	202.78	202.84	203.28	202.24	203.49	202.36	203.2	202.16	202.56	202.94	202.6	203.25	202.86	203.47	202.83	202.68	202.4	202.54	203.38	203.42	203.18	202.69	202.36	202.4	202.63	203.44	202.04	203.48	202.21	201.5	203.08	202.44	202.19	202.89	201.37	202.72
200.02	200.02	200.75	199.9	200.45	200.36	201.51	199.71	199.85	200.31	199.74	199.28	200.55	200.67	199.81	200.83	200.4	201.66	200.11	200.06	201.27	201.66	200.44	201.04	201.02	199.9	200.27	200.31	199.82	199.95	200.43	200.32	200.23	201.01	200.74	200.28	200.69	201.03	201.41	200.59	200.88	201.4	200.41	200.92	200.48	200.16	201.2	200.15	200.74	200.29
209.75	210.2	208.8	209.25	209.71	209.01	209.21	209.86	210.34	209.27	210.5	209.37	209.73	210.07	209.49	209.45	209.83	209.48	208.7	211.02	209.69	209.23	209.77	209.37	209.89	209.55	210.07	209.05	210.07	209.26	210.01	208.92	209.66	209.08	208.92	210.03	209.78	210.26	208.94	210.29	208.89	209.71	210.66	209.75	209.78	208.86	209.71	210.15	209.33	210.04
204.13	204.48	204.05	203.53	204.21	203.37	202.69	201.83	204.32	203.78	203.49	203.8	203.97	203.46	205.15	203.46	205.33	203.07	202.45	202.35	204.16	203.36	202.74	204.49	203.28	203.43	203.69	202.55	203.37	202.47	202.57	203.81	203.55	203.61	204.82	203.2	202.87	203.31	202.74	203.02	203.14	202.97	203.07	203.63	203.31	204.53	203.24	203.64	204.55	203.61
204.11	204.76	204.3	203.19	203.95	204.8	203.7	203.47	203.91	204.8	202.66	202.25	203.73	202.93	203.06	203.53	203.9	204.46	202.78	204.61	202.87	203.85	203.08	202.87	202.75	202.81	202.42	203.45	203.71	203.85	202.91	202.84	202.99	203.19	204.84	203.6	203.97	201.87	204.09	203.94	202.97	204.5	205.08	203.54	203.26	203.6	203.67	204.36	203.53	204.2
208.2	209.38	208.25	209.58	209.67	209.29	206.57	208.55	208.62	208.93	209.73	207.81	209.01	209.12	208.02	208.82	208.56	208.3	209.18	209.23	208.93	209.48	208.53	209.56	209.14	208.99	209.13	208.11	210.2	209.16	208.94	209.19	208.54	208	209.47	209	208.79	208.98	208.27	208.66	208.59	209.07	208.41	208.58	208.61	208.67	208.77	208.81	209.29	209.52
199.93	199.55	200.8	200.79	199.78	200.44	200.46	200.62	200.6	201.06	201.58	199.22	199.55	201.25	201.24	199.04	199.6	199.8	200.46	199.05	200.57	201.69	200.46	200.07	200.77	201.12	200.6	200.74	200.21	199	200.41	202.19	201.12	200.29	201.61	200.87	199.3	200.14	200.4	201.06	200.26	201.02	200.54	199.98	201.48	200.69	201.14	200.34	199.35	200.99
208.29	208.86	210.68	210.09	209.52	208.69	208.89	210.16	209.35	208.34	210.17	210.07	209.79	208.88	209.29	208.49	209.86	209.7	209.5	208.4	209.99	208.63	209.54	208.61	211.19	209.3	209.74	209.55	210.68	210.69	208.54	208.51	209.86	210.36	210.54	208.99	209.88	209.38	210.24	209.25	210.37	208.65	209.67	209.24	209.49	210.55	210.23	209.47	210.49	209.47
194.24	194.87	194.24	192.74	194.94	193.59	194.54	193.88	194.93	193.28	193.19	196.46	194.37	195.03	192.85	194.54	194.18	193.91	195.05	194.4	194.15	194.62	195.18	194.56	195.4	193.42	194.9	194.14	195.62	194.72	192.49	195.69	194.18	194.73	194.36	193.86	194.57	194.01	192.68	194.31	193.87	193.35	194.35	193.67	193.91	193.64	193.84	193.4	193.47	193.14
206.61	204.6	205.5	205.23	204.85	205.36	204.73	204.48	204.43	205.01	204.33	204.27	205.85	205.54	204.2	204.72	205.06	205.18	205.54	204.17	204.8	204.9	205.32	204.08	204.3	204.61	204.96	204.62	204.82	204.3	205.2	204.24	204.53	204.12	205.07	204.81	205.37	204.59	204.65	204.44	205.62	204.84	204.96	204	204.58	203.17	205.03	204.61	204.92	205
208.27	208.93	208.11	208.24	208.74	208.07	208.65	208.37	207.71	208.69	208.53	208.96	207.37	208.13	208.44	208.76	207.86	209.48	208.2	207.76	208.79	210.03	208.53	207.88	207.29	208.16	208.64	208.27	208.62	208.25	208.75	208.08	207.39	207.83	208.85	207.89	208.67	208.16	207.86	208.72	208.47	208.05	207.52	209.29	210.31	207.37	208.13	207.95	208.57	207.38
205.84	204.17	205.63	204.98	205.21	204.71	204.74	204.91	204.83	205.59	204.5	204.58	204.18	204.01	205.92	203.59	204.89	204.99	205.48	204.18	204.86	204.92	205.28	204.4	204.67	206.01	204.66	204.89	203.97	205.13	205.05	204.49	204.76	204.75	204.59	204.52	204.75	204.61	205.32	204.14	204.67	206	205.51	205.48	204.06	205.1	204.48	205.48	205.38	204.73
199.54	198.85	198.51	200.08	197.88	198.21	199.28	199.37	199.02	200.59	198.62	199.83	198.84	199.63	198.41	200.02	200.06	200.12	199.36	199.63	198.68	199.34	199.69	199.29	201.15	199.21	199.55	199.68	199.92	200.17	199.83	198.85	199.39	198.73	199.65	199.45	199.04	199.82	199.53	199.91	199.4	199.61	199.79	200.49	199.63	199.15	199.36	199.93	200.7	199.38
216.97	216.75	217.01	216.33	216.97	216.88	216.65	216.91	217.51	215.65	217.99	217.08	216.43	217.28	218.11	217.47	216.46	216.64	216.97	218.36	216.3	217.16	216.33	217.73	216.66	216.68	215.88	217.28	217.06	216.67	215.95	217.44	217.38	217.79	216.07	216.97	215.97	217.54	217.23	217.51	216.47	216.87	217.11	217.75	217.49	216.19	217.56	217.16	215.49	216.41
203.09	202.89	202.68	202.3	203.86	203.52	202.51	204.95	203.07	203.34	201.92	203.3	202.23	202.58	202.79	203.53	204.28	203.17	201.54	203.57	203.2	203.34	202.77	203.01	202.21	203.24	204.58	202.4	201.78	203.25	202.9	203.2	203.23	203.56	203.4	203.04	203.32	204.07	203.16	203.32	202.54	202.95	202.86	202.52	203.15	202.88	202.63	203.31	202.97	202.89
217.62	217.59	217.33	218.98	218.33	217.73	218.72	218.55	216.37	217.36	218.02	218.25	217.34	217.83	217.69	217.34	217.85	218.42	217.58	218.52	216.66	217.85	217.78	217.85	218.24	217.98	218.64	218.46	217.87	217.85	218.52	219.61	218.02	216.4	218.33	218.7	218.67	217.03	217.3	216.81	219.03	216.92	217.89	217.55	217.9	217.08	218.17	217.97	217.21	217.05
218.06	217.56	218.04	217.72	218.61	217.57	217.19	217.75	217.48	217.92	216.85	218.55	217.09	217.3	217.4	216.41	216.68	217.07	217.55	217.01	216.85	218.66	217.42	217.88	218.68	216.8	217.58	218.88	218.21	217.58	217.04	217.43	218.14	217.07	217.91	218.11	218.1	217.68	217.44	217.61	217.37	217.81	218.08	217.39	217.96	218.78	219.04	217.19	217.43	216.82
211.9	212.82	212.41	212.26	212	210.97	212.99	211.96	213.62	212.52	211.76	213	212.7	212.79	212.01	212.74	212.47	213.49	213.12	212.65	212.27	212.34	213	211.73	211.15	211.44	212.1	213.68	212.59	212.07	212.03	212.51	211.87	211.99	211.87	212.79	212.87	212.39	212.64	213.1	213.11	211.86	213.47	213.59	211.64	212.84	212.92	212.71	211.19	213.06
209.13	209.03	208.39	208.65	208.66	209.32	209.47	209.25	208.15	208.57	208.56	210.06	209.24	208.63	209.09	209.35	209.29	209	208.67	209.99	208.57	208.84	209.28	209.57	208.88	209.33	208.67	209.05	207.7	208.58	209.25	208.97	208.93	208.94	209.83	208.74	208.23	209.57	209.05	208.74	208.05	207.78	208.99	210.29	208.5	208.22	208.21	208.18	208.32	207.89
216.92	217.82	218.57	217.45	217.56	217.22	218.18	217.71	215.74	218.05	216.68	217.07	217.74	218.14	217.69	217.72	217.4	217.84	218.09	218.07	217.73	218.45	217.87	218.01	217.51	218.06	217.78	217.38	218.68	217.87	217.08	217.19	215	218.72	218.57	217.52	217.26	218.01	216.75	217.3	216.88	217.7	217.92	217.25	218.46	218.26	218.51	218.49	217.32	218.07
205.11	205.38	204.81	204.1	205.71	204.66	204.72	204.96	205.93	205.42	205.96	205.37	204.55	204.84	205.06	205.77	205.53	204.61	204.64	205.29	205.57	204.27	204.16	205.31	205.02	204.79	205.34	204.98	205.2	203.7	204.93	204.67	204.8	204.69	204.36	205.37	205.35	204.66	205.39	205	205.07	205.17	204.51	203.65	203.47	204.29	205.08	204.74	205.34	205.46
202.61	203.14	201.61	202.29	202.28	202.84	201.94	202.56	202.26	200.58	202.66	203.2	202.66	202.9	202.7	203.04	201.95	201.39	202.08	201.32	203.42	201.42	203.7	203.46	203.47	201.81	202.44	203.12	202.96	203.13	203.55	203.68	201.37	202.25	202.02	201.73	202.86	202.19	202.52	202.62	203.19	203.56	203.05	202.48	203.05	201.81	202.12	202.33	202.53	201.99
208.49	207.51	209	209.97	209.05	208.04	207.82	208.49	208.87	207.95	209.56	208.29	209.26	208.49	208.83	207.87	208.47	207	207.65	209.14	208.9	209.14	207.96	207.37	209.58	208.34	208.95	208.44	207.16	209.31	208.02	207.51	208.79	209.59	208.56	207.76	208.55	209.43	209.11	208.49	208.81	208.63	208.28	208.65	208.7	208.95	208.14	209.59	208.89	208.65
208.35	207.84	209.8	208.4	209.82	208.8	208.82	209.57	209.23	209.26	209.05	209.14	208.07	207.97	208.12	207.18	208.88	209.82	209.54	208.25	208.78	209.75	208.3	209.61	208.23	208.86	209.8	209.25	209.64	208.14	208.69	208.24	209.94	208.93	208.4	209.39	208.3	209.05	208.39	209.11	208.95	209.08	208.68	209.53	208.4	207.86	208.05	209.17	207.96	207.6
211.89	211.85	212.57	213.29	213.36	211.97	211.62	212.64	212.14	213.03	211.77	213.4	211.87	212.84	212.42	212.54	212.24	212.29	213.15	212.84	212.4	211.89	212.43	212.72	213.06	211.84	211.84	213.43	214.02	211.67	211.49	211.83	212.61	213.04	212.48	212.45	211.91	211.86	212.23	211.77	213.36	212.87	211.72	212.67	212.85	213.22	212.41	213.2	212.38	211.99
204.2	205.73	203.54	203.18	203.12	204.85	204.47	205.09	203.71	204.06	204.53	204.61	205.63	204.57	204.61	204.48	204.57	204.36	203.75	203.19	203.92	203.99	203.79	204.09	203.64	204.05	204.8	204.14	205.1	204.05	204.95	203.11	203.88	203.38	204.63	203.61	204.91	203.69	204.95	204.64	204.13	204.06	204.54	204.11	204.78	203.37	202.63	204.83	204.26	203.82
207.06	205.64	206.5	206.93	204.97	206.03	205.95	206.81	206.45	205.61	206.15	205.87	206.47	207.21	207.54	206.9	206.03	207.84	206.83	206.93	206.81	206.37	206.86	206.93	205.6	206.48	206.46	206.47	205.92	207.12	206.73	206.09	205.78	206.98	207.6	206.85	206.46	207.45	207	205.12	206.57	206.58	207.21	206.52	206.18	205.11	206.25	206.24	204.92	207.11
207.33	206.82	205.72	206.05	206.99	207.69	205.51	206.07	206.63	205.52	206.32	206.71	207.21	206.28	206.29	206.75	206.69	206.13	205.95	205.91	206.5	205.77	205.63	205.89	207.53	206.05	206.23	206.85	205.6	206.24	206.39	206.48	208.06	206.51	206.75	205.87	205.68	206.47	206.57	206.6	206.18	206.05	206.63	207.23	206.64	207.8	205.74	205.07	205.39	205.98
202.34	202.54	201.97	202.36	202.73	201.52	201.94	202.81	202.69	202.4	203.04	202.53	203.31	203.82	202.73	202.65	202.09	202.13	202.47	202.63	202.76	202.85	201.79	201.61	202.43	202.41	202.63	203.15	202.76	202.8	202.24	202.47	203.11	201.72	201.72	201.92	201.97	202.64	202.53	201.23	201.95	202.11	201.65	202.54	202.19	201.67	202.89	202.38	202.6	202.92
200.77	202.26	201.21	199.96	200.67	201.11	200.24	200.7	200.15	200.07	200.48	199.24	200.99	199.73	199.91	200.07	200.26	201.67	200.02	200.15	200.4	199.95	201.34	200.53	200.08	200.72	200.31	200.48	198.91	200.37	200.17	200.93	201.87	201.75	200.39	200.71	201.18	201.25	198.93	199.99	199.83	201.01	200.6	200.2	201	199.22	200.82	199.8	200.43	199.29
217.13	216.12	217.67	216.64	215.81	217.14	218.09	216.85	215.98	217.9	217.05	216.58	217.21	216.63	217.85	216.42	217.94	216.72	217.24	216.53	217.66	216.05	216.49	217.19	217.69	216.6	217.21	216.82	216.45	216.38	216.82	216.69	216.49	217.74	216.79	217.17	217.98	216.77	217.2	216.63	215.62	218.4	218.79	216.74	216.31	216.38	216.81	218.74	216.71	216.28
213.87	213.43	213.6	213.71	213.35	213.44	215.08	214.13	213.17	214.02	214.03	214.66	213.45	213.36	213.52	212.81	214.01	214.06	213.9	213.37	213.69	213.08	214.25	214.01	213.57	212.86	214	214.08	213.65	214.4	212.91	213.39	213.73	213.66	214.6	213.47	213.47	213.29	215.52	212.92	213.82	213.69	213.16	213.46	214.45	213.68	213.65	214.31	215.38	215.07
216.83	217.37	218.19	218.24	216.78	219.01	218.49	218.32	216.81	218.48	216.19	216.98	217.68	216.97	216.78	216.65	218.35	218.22	217.57	217.84	217.54	218.03	218.08	218.49	217.82	217.97	218.76	217.19	217.65	217.42	217.93	218.16	218.22	218.3	217.39	217.21	217.93	217.51	218.61	218.15	219.01	217.37	218.09	217.76	217.81	218.24	218.68	218.44	218.43	217.36
207.01	205.86	205.79	206.23	205.9	207.87	206.92	206.01	206.15	206.19	206.06	206.61	206.79	207.02	204.79	206.58	206.59	206.01	205.97	206.4	206.47	205.16	206.9	205.97	207.19	206.64	205.65	205.67	206.37	206.04	206.92	207.11	205.57	205.34	205.9	205.96	205.77	207.08	206.1	206.85	205.88	205.25	208.22	206.17	206.49	206.24	206.61	206.64	205.86	208.1
200.85	199.27	200.13	200.23	200.53	200.95	200.09	200.23	200.67	200.14	200.66	200.11	200.5	200.97	199.84	200.45	201.15	200.56	200.59	200.17	201.12	199.85	200.07	199.33	200.05	200.25	200.5	200.25	199.9	200.72	200.35	200.51	200.51	200.87	200.68	200.77	200.92	200.56	200.68	201.86	200.55	201.86	199.36	200.53	199.93	199.81	200.68	200.59	201.3	199.69
212.46	210.86	211.77	212.43	210.66	210.98	212.12	210.71	211.8	210.52	212.6	212.29	211.13	211.32	211.48	212.43	211.68	211.56	211.59	211.52	212.37	212.41	212.22	211.62	211.73	212.44	210.32	213.26	211.84	212.23	211.15	212.11	211.62	211.1	211.57	212.2	212.52	211.26	211.41	212.16	211.29	211.95	211.89	212.57	211.93	212.31	211.83	211.67	211.07	212.02
216.91	218.23	217.71	217.82	218.68	218.16	217.52	217.48	217.45	217.55	217.05	216.95	218.26	217.16	218.26	218.58	218.71	217.62	218.02	218.47	216.76	218.14	217.81	218.55	217.57	217.31	217.58	219.27	217.14	216.73	217.64	217.87	218.46	217.35	218.38	218.32	218.15	217.23	218.04	218.35	217.74	218.34	217.94	217.57	218.98	218.01	218.01	217.52	218.26	218.03
208.39	209.2	207.81	208.43	208.15	207.93	208.31	208.08	209.32	209.25	208.37	208.79	208.23	209.03	207.88	208.85	209.29	208.64	208.91	208.98	207.93	208.99	207.73	208.4	207.85	206.95	208.6	209.04	208.98	208.63	208.23	207.87	208.44	209.65	208.66	208.03	207.69	209.14	207.98	208.84	209.6	208.69	208.51	208.02	209.33	208.27	209.68	208.46	208.9	207.43
200.48	200.77	199.25	199.34	200.36	199.83	200.66	200.8	199.78	200.86	201.43	199.9	200.04	200.01	200.95	200.21	200.21	200.57	200.25	200.62	201.97	201.12	200.21	201.94	200.11	199.62	200.34	200.57	199.75	200.64	200.27	200.37	201.02	201.3	199.57	201.02	200.43	200.85	199.72	200.23	200.55	200.46	200.8	199.98	199.89	201.1	200.49	199.28	200.23	200.39
207.97	209.02	208.88	208.59	208.41	209.45	208.59	209.14	210.48	208.55	209.29	208.88	209.67	208.3	209.03	209.1	208.57	208.04	208.2	209.63	208.1	208.21	208.25	208.25	208.91	207.84	207.99	210.58	208.77	208.43	209.13	208.23	209.01	208.7	208.21	209.27	209.71	209.42	208.72	208.18	207.69	207.71	208.41	207.67	208.11	208.04	208.06	207.47	207.77	209.25
200.5	198.69	200.04	200.4	201.1	199.65	200.16	199.7	201.11	199.95	198.93	199.54	198.59	199.36	199.7	199.54	199.29	200.01	200.83	199	199.36	199.21	199.02	199.39	200.02	199.22	199.94	199.05	200.13	200.3	200.25	200.28	199.59	201.19	200.46	198.99	199.53	198.95	198.99	200.78	199.16	200.67	199.27	199.49	199.9	199.78	199.67	200.33	200.88	200.35
202.65	204.34	202.67	203.18	203.45	202.68	204.55	201.51	202.88	202.87	202.82	203.47	203.63	203.26	202.89	205.03	202.47	202.45	202.22	203.41	203.51	202.91	203.5	203.46	202.19	202.12	202.93	201.87	203.69	203.07	203.22	203.75	203.08	203.99	202.75	203.52	202.56	202.73	203.42	202.98	204.2	202.27	203.08	203.25	204.13	202.86	203.21	203.15	203.79	203.32
203.48	203.35	203.57	204.42	203.66	201.57	203.33	204.03	201.84	204	203.77	202.66	203.96	203.63	203.28	203.02	203.61	203.07	204.08	202.76	203.06	202.98	204.34	203.68	203.8	203.96	203.39	202.73	203.4	203.25	203.14	202.68	203.46	204.02	201.78	202.72	203.23	204.47	202.83	202.74	203.37	204.21	203.02	202.41	203.74	204.09	202.95	203.69	203.61	203.3
209.96	209.97	209.01	208.94	209.41	209.01	209.48	208.97	209.17	208.6	209.35	209.26	209.15	208.84	209.05	210.37	210.75	210.02	210.14	209.82	209.25	209.96	209.3	208.91	209.92	208.76	210.53	209.51	209.13	208.98	209.22	209.25	209.06	209.22	209.24	209.98	208.74	210.05	209.13	209.84	209.52	209.04	209.64	208.44	209.55	208.94	209.2	209.77	209.3	210.22
198.61	197.1	197.38	198.09	197.25	198.46	198.21	198.1	197.89	198.59	197.83	198.21	198.39	197.84	197.46	199.28	197.32	198.53	197.76	198.66	198.51	198.21	198.17	198.67	197.69	198.3	199.19	197.08	196.89	197.82	197.4	197.56	197.24	199.59	198.13	197.35	197.91	198.9	198.29	196.51	198.31	197.61	197.33	197.5	197.11	197.05	198.01	196.97	197.41	198.27
217.97	215.86	217.47	216.71	217.09	216.63	216.7	216.97	217.43	217.17	217.15	216.32	216.81	218.07	217.03	216.49	217.4	217.43	216.5	216.3	217.06	218.11	216.81	218.06	216.19	216.48	217.22	217.12	217.43	216.81	216.99	216.77	217.13	216.23	216.47	217.35	216.63	216.72	217.12	217.46	215.73	217.22	216.05	217.36	216.89	216.62	216.55	217.59	217.42	217.32
212.7	213.02	211.53	212.77	212.33	213.04	212.31	212.28	212.19	213.4	212.69	212.32	212.11	212.27	211.49	210.69	212.71	212.01	213.34	212.8	212.32	211.47	211.5	212.87	211.64	213.24	213.27	211.8	212.62	213.02	212.51	213.76	212.81	212.5	211.64	213.58	211.89	212.77	213.05	212.42	212.4	211.68	212.15	212.08	212.93	212.1	213.34	212.52	212.82	212.06
209	209.46	209.76	209.7	208.6	208.59	209.2	208.58	208.74	208.44	209.18	210.1	209.02	209.39	209.03	208.57	209.08	208.77	207.78	207.7	209.21	208.41	209.05	209.46	209.76	209.02	207.71	209.78	208.61	208.76	209.43	208.43	208.95	210.32	207.94	208.26	208.7	209.41	207.99	209.12	208.59	209.36	207.82	208.4	209.07	208.67	207.74	208.31	208.66	208.16
194.81	194.73	194.21	195.24	194.89	193.13	194.45	193.96	193.35	194.27	195.6	194.1	194.36	194.08	194.91	194.22	193.62	194.92	193.17	195.56	192.62	193.52	194.61	194.43	193.58	193.75	194.73	193.86	194.29	194.93	195.19	193.48	194.16	194.84	194.37	194.49	194.64	193.55	194.2	192.69	193.81	194.42	193.98	193.16	194.02	194.81	194.43	193.76	193.81	193.46
216.48	217.04	217.46	216.37	217.08	216.72	217.01	216.76	216.78	216.46	215.96	217.92	216.4	217.12	217.91	217.44	217.51	217.96	217.53	217.69	217.47	216.83	217.32	216.89	216.16	217.2	217.48	215.93	216.24	217.3	217.22	217.5	217.33	217.35	216.56	217.3	216.84	216.1	217.52	216.83	217.21	216.7	216.99	217.04	216.95	216.75	216.82	217.01	216.86	217.07
209.04	210.55	208.86	208.59	208.95	209.16	208.85	209.61	208.53	208.49	210.04	209.13	208.91	206.89	210.48	207.86	209.58	208.14	209.36	209.08	209.25	208.93	207.55	207.64	209.2	208.61	209.47	208.57	208.84	208.81	208.69	207.51	209.17	208.21	209.13	208.45	209.31	207.31	208.9	208.86	208.64	209.1	208.53	209.09	209.75	209.45	208.39	209.78	208.39	209.23
200.23	199.92	199.49	199.81	201.1	201.72	199.47	200.6	200.81	198.76	199.89	199.97	199.34	200.76	200.41	200.97	200.44	200.17	199.85	199.28	200.22	199.97	199.72	200.28	200.72	201.25	200	199.72	199.6	198.78	201.32	200.62	199.82	199.9	200.03	200.89	199.59	199.92	199.48	200.13	201.08	200.08	198.49	198.79	199.55	201.08	200.12	201.13	199.43	199.39
212.84	212.12	213.5	213	212.4	212.53	212.29	213.02	212.27	211.64	212.75	212.89	213.44	212.94	213.43	213.98	213.04	212.82	212.96	213.85	212.97	212.67	213.13	212.44	213.37	213.19	213.16	213.95	212.52	212.38	214.22	212.92	212.59	213.1	212.88	213.44	214.02	212.89	212.83	212.77	213.25	213.23	213.48	214	211.39	212.42	212.73	211.68	213.45	213.25
212.4	211.56	212.24	212.06	211.82	211.45	212.16	210.65	212.03	212.64	212.85	211.74	211.98	212.4	210.37	212.66	211.84	211.37	210.98	212.4	212.45	212.02	211.56	211.83	212.01	211.52	213.01	210.77	212.66	211.52	212.02	212.01	211.12	211.61	211.69	211.01	211.31	211.95	211.94	211.21	211.82	212.16	211.08	210.77	211.93	210.72	212.03	211.09	211.7	211.97
217.6	218.05	216.51	216.89	216.82	218.45	217.15	217.24	217.83	216.59	216.96	217.79	218.4	216.69	217.09	216.77	217.36	216.36	217.34	217.92	218.31	216.5	216.77	217.31	215.98	217.75	217.09	216.71	217	217.38	218.08	217.4	216.61	216.78	217.56	215.58	216.62	216.59	216.65	217.86	216.71	216.99	216.64	217.9	216.62	217.54	217.75	215.77	217.87	217.59
195.48	196.28	194.26	195.75	195.26	195.37	193.83	195.6	195.07	195.34	194.3	195.45	194.93	195.21	195.3	195.88	194.73	194.49	195.45	196.86	195.1	195.4	195.37	195.07	195.65	194.65	194.31	195.8	193.73	194.71	194.78	195.57	195.07	195.55	196.81	195.69	194.88	195.68	195.42	195.35	196.13	194.19	195.36	195.31	194.76	195.02	196.58	195.89	195.18	194.79
206.17	206.06	205.95	206.82	205.7	206.61	206.96	205.74	206.12	206.41	206.88	207.08	206.99	206.84	206.85	205.25	206.47	205.95	206.06	207.07	206.13	206.21	206.09	205.91	206.54	205.95	205.5	207.27	206.51	205.5	207.38	206.89	205.96	205.86	206.22	206.8	205.87	205.72	206.27	205.57	207.86	206.39	205.98	206.24	205.3	206.34	204.6	205.96	207.02	206.27
206.42	206.58	206.91	207.42	206.22	205.8	206.44	206.65	206.26	207	205.43	206.58	206.54	205.82	205.71	206.1	206.04	207.1	206.06	206	207.27	205.31	207.43	207.32	205.98	207.56	206.56	206.24	206.66	205.17	206.12	205.94	206.12	207.14	206.26	205.2	206.64	206.02	205.96	206.82	206.63	205.24	205.85	206.06	206.99	206.21	205.9	206.4	206.88	206.91
205.71	207.12	205.7	206.14	205.87	205.96	204.52	206.46	205.09	206.3	206.07	207.38	206.42	207.44	206.27	207.75	205.82	206.48	207.28	205.94	205.98	206.34	207.32	206.29	206.2	206.74	205.2	206.99	205.52	206.82	207.11	207.26	205.93	205.74	206.83	205.97	205.96	207.73	206.84	205.99	206.22	206	206.17	206.53	206.41	205.37	205.15	206.37	206.87	206.3
208.23	207.44	208.56	207.11	207.48	207.43	207.82	208.31	207.82	207.77	207.69	208.39	207.28	208.82	208.43	207.03	206.81	207.37	207.4	207.26	207.88	208.33	207.35	208.88	207.55	207.49	208.43	208.04	207.82	207.26	207.73	208.58	207.88	207.45	208.36	207.61	207.29	206.93	207.78	207.5	207.98	207.5	207.6	208.32	207.38	209.62	207.49	207.25	207.46	207.48
203.65	203.58	203.18	204.58	203.17	203.96	204.13	203.43	203.52	203.95	204.46	203.66	202.49	204.68	203.28	203.62	203.28	204.59	203.48	202.67	203.41	202.33	203.23	205.62	203.23	203.47	204.05	203.08	203.07	203.82	202.98	204.6	203.54	204.41	202.32	203.13	204.26	204.13	203.81	203.92	202.75	202.76	204.78	202.58	203.5	203.17	202.93	202.83	203.22	203.78
211.01	211.71	211.15	211.85	211.95	212.04	212.94	212.79	211.93	212.03	211.75	212.19	210.89	211.95	211.76	212.92	212.43	211.29	210.85	211.92	210.74	211.97	212.71	212	210.78	212.2	212.15	211.28	211.2	211.54	211.79	210.78	210.95	212.67	212.51	211.93	212.8	210.52	212.6	211.36	211.13	211.36	212.37	211.32	210.77	212.08	211.62	212.22	211.27	211.47
203.59	203.71	203.96	203.31	203.12	203.53	203.72	202.96	203.93	203.02	203.42	203.12	203.27	203.71	204.39	203.38	203.45	201.84	204.93	203.74	203.46	203.78	204.28	202.66	204.34	203.09	204.09	204.02	204.12	204.17	204.03	204.29	203.63	202.65	204.01	203.76	202.78	204	203.7	203.55	203.18	203.01	204.16	203.03	201.89	203.34	204.26	203.07	203.98	203.8
209.83	209.55	210.4	209.4	209.63	209.73	209.65	209	210	209.51	208.85	210.12	209.25	210.32	209.77	209.86	210.3	210.27	209.61	209.74	209.14	209.12	209.63	208.99	208.84	209.45	209.35	209.63	210.24	210.28	209.4	209.54	209.25	209.94	208.99	210.3	210	210.09	208.99	209.42	208.56	211.53	209.38	210.45	209.38	210.14	209.75	210.61	209.81	209.47
208.44	207.46	208.04	207.54	206.83	206.93	207.43	207.65	207.98	207.73	207.69	208.13	207.88	207.81	207.57	207.36	207.64	207.08	207.7	207.67	207.44	208.2	207.55	208.22	207.67	207.5	207.92	207.24	207.61	206.85	208.67	207.35	207.43	208.52	208.54	207.21	208.67	208.63	206.81	207.18	207.42	207.61	207.47	208.13	208.44	208.41	206.28	207.86	207.21	208.67
199.17	200.03	199.19	201.23	201.85	200.94	201.01	200.05	199.98	200.78	201.26	201.15	200.11	201.37	199.97	201.35	201.06	200.22	200.6	199.22	200.28	200.82	200.55	200.45	201.17	199.6	198.66	199.94	200.68	200.08	199.92	200.48	199.91	200.73	201.39	200.91	200.87	199.66	199.49	200.23	199.67	200.21	200.18	202.38	198.77	201.11	200.53	200.96	201.11	199.06
210.99	210.11	211.82	211.08	211.93	211.13	212.16	211.71	211.52	211.52	211.51	210.54	211.63	211.57	211.6	212.02	210.49	211.82	211.43	211.58	212.34	210.48	211.56	212.34	211.49	211.78	210.91	211.4	212.16	212.09	211.28	212.17	212.03	211.7	211.69	211.78	210.46	210.74	212.18	212.28	211.87	210.83	212.26	211.55	211.7	212.71	212.07	210.89	210.84	211.83
213.35	212.66	213.07	213.08	211.07	212.35	212.47	211.45	212.17	212	212.21	211.19	211.6	212.38	211.91	210.67	211.16	212.2	211.76	211.23	212.13	212.95	211.75	212.08	212.24	212.05	211.41	211.62	211.56	212.28	211.86	211.89	212.57	212.46	211.82	211.67	210.93	211.54	211.51	210.98	211.55	211.76	213.15	212.91	210.83	212.75	212.97	212.16	211.91	210.97
203.84	204.63	202.53	204.92	204.04	203.62	203.12	203.22	203.26	204.64	202.97	203.61	202.67	203.38	204.78	204.69	203.69	202.76	204.9	203.6	204.06	205.09	204.38	203.95	203.97	204.67	202.78	203.1	203.21	202.65	203.41	203.26	203.46	203.8	202.81	203.82	204.34	204.52	204.22	203.51	202.89	204.02	203.65	203.67	203.48	202.86	203.31	203.5	203.92	204.58
218.08	217.83	217.7	218.34	216.17	218.4	217.91	217.58	218.02	217.2	217.67	218.3	217.37	218.83	217.61	218.09	216.8	216.83	218.37	218.17	217.51	218	217	217.99	217.91	218.43	217.79	217.73	216.82	217.76	217.17	218.35	217.96	216.96	219.18	218.95	218.77	217.59	218.34	217.52	218.35	217.86	217.76	217.5	217.43	216.93	216.86	216.9	217.79	216.99
211.41	211.54	213.07	211.63	210.84	211.19	211.99	210.86	211.42	212.49	211.62	212.02	212.37	211.35	210.69	210.96	211.31	210.74	211.26	211.88	211.27	211.76	210.94	211.11	210.6	211.96	211.83	212.93	212.17	211.08	212.02	211.3	211.98	210.84	211.73	211.29	212.41	210.48	210.25	211.17	210.9	210.83	211.81	211.53	212.37	212.32	210.75	212.05	211.83	210.71
199.07	198.29	200.71	199.36	199.52	199.5	199.83	199.72	199.17	198.95	199.21	198.84	200	199.75	199.42	200.35	199.6	198.37	198.94	198.67	199.61	198.74	198.36	199.79	199.97	199.21	199.49	199.39	199.16	199.36	198.55	199.36	199.27	200.28	198.58	200.35	200.48	199.57	198.36	198.73	198.88	200.34	198.88	199.14	199.71	198.55	200.14	198.83	200.07	199.15
202.75	203.37	203.79	203.35	203.67	204.34	203.72	203.05	203.65	202.49	204.57	204.16	203.07	203.81	203.65	204.15	204.75	202.67	203.04	205.05	204.19	204.6	203.57	204.33	204.05	203.34	203.85	203.48	203.69	202.16	202.53	202.93	204.87	203.72	204.02	203.43	203.88	205.16	203.81	204.96	204.01	203.61	202.8	203.66	204.09	202.61	203.96	203.54	204.05	203.99
207.63	209.16	209.75	208.42	207.79	207.98	208.64	209.84	208.36	207.79	209.22	207.86	208.99	207.84	208.67	208.23	208.67	208.48	209.32	207.52	208.49	209.05	208.4	208.36	208.79	207.98	208.57	207.93	209.58	208.69	207.88	208.3	209.05	208.42	208.39	207.59	208.5	208.84	209.32	209.31	208.31	207.49	209.11	208.57	208.38	210.35	209.51	208.45	208.94	208.14
206.35	207.28	208.1	207.97	207.48	207.71	207.53	207.86	207.95	207.01	206.87	206.08	208.97	207.32	207.15	207.18	208.18	206.68	209.14	206.65	208.46	207.37	208.56	207.1	208.1	207.08	206.8	208.53	207.68	207.5	207.19	206.67	208.08	207	206.75	207.2	209	208.48	206.18	206.94	208.02	208.3	206.92	207.58	207.37	207.3	207.97	207.64	207.31	207.45
212.83	210.55	210.08	211.88	211.12	211.75	211.68	210.97	211.48	211.83	211.47	211.89	211.82	212.15	211.44	212.08	211.71	213.27	210.26	211.63	211.49	211.39	212.24	211.87	211.25	211.69	212.29	212.06	211.17	212.18	211.07	211.85	211.64	211.7	211.53	210.59	211.71	210.9	212.51	212.07	210.72	210.72	212.69	212.03	212.28	210.74	212.85	210.17	211.56	211.64
212.24	212.09	211.56	211.44	212.05	210.67	211.68	212.26	211.37	212.3	212.36	211.11	211.62	211.71	212.59	213.02	210.7	211.92	211.49	212.41	211.28	212.79	212.28	211.76	211.01	211.4	212.46	211.35	211.64	211.13	211.43	211.84	211.07	210.66	211.82	211.55	211.45	210.99	212.35	211.9	212.28	211.46	211.74	211.21	212.67	211.48	211.55	211.79	211.39	212.08
207.77	208.36	209.42	208.9	208.55	207.79	208.69	207.74	208.58	208.28	209.56	208.59	208.63	209.08	208.43	209.14	209.1	209.4	208.23	209.22	208.08	209.68	209.03	208.13	209.31	207.87	207.89	207.83	208.29	207.66	208.41	209.12	209.46	208.05	208.83	208.47	208.03	208.68	208.4	208.41	207.5	208.37	208.63	208.26	208.95	209.04	209.36	208.43	208.23	209.65
208.7	208.64	209.18	209.01	208.54	210.14	208.99	208.42	208.69	208.53	207.16	209.25	208.57	208.31	209.54	208.52	208.19	208.33	208.81	208.26	209.51	208.83	209.5	207.88	207.95	208.9	208.87	209.26	207.2	209.52	209.42	208.7	208.8	209.39	210.01	208.99	207.96	208.47	208.56	208.45	209.99	208.04	208.31	208.49	209.98	208.43	208.72	208.3	207.92	209.06
213.97	213.93	213.79	214.59	214.14	213.24	213.97	214.61	214.19	214.1	213.06	213.22	214.06	213.27	213.95	214.34	214.02	214.03	214.34	214.1	213.62	214.6	214.83	214.21	212.41	214.09	213.73	213.74	214.23	213.22	213.71	213.75	214.37	213.27	213.25	213.93	214.8	212.96	213.59	214.09	213.75	212.58	213.81	212.68	214.03	214.85	212.82	215.22	213.65	215
202.53	203.33	203.02	203.73	202.73	204.72	203.51	203.3	203.41	202.62	204.96	203.82	203.48	203.84	203.37	203.03	204.18	203.9	203.21	205.4	203.74	203.47	204.23	203.79	203.6	203.85	203.72	203.62	203.98	203.2	202.79	204.23	204.18	202.71	203.88	202.69	203.93	202.78	202.74	204.87	204.1	203.13	202.25	202.67	203.41	203.24	203.57	203.53	203.7	203.86
212.86	213.02	213.42	213.64	213.33	212.46	212.92	212.57	213.99	212.78	212.97	213.18	213.24	214.49	214.09	213.17	212.81	211.55	213.25	212.77	212.02	212.66	213.47	212.65	212.71	212.7	213.23	211.84	212.5	213.22	213.28	213.55	212.47	212.49	214.01	213.29	213.72	212.76	212.63	213.41	212.97	213.8	214.21	213.68	213.89	213.13	213.1	212.53	212.73	212.81
207.66	207.85	207.63	208	207.11	206.37	206.73	207.26	207.75	207.72	208.81	207.05	207.39	207.09	207.9	207.5	207.9	207.74	208.45	208.84	207.68	207.28	206.66	206.96	208.03	208.05	207.63	208.71	207.41	207.53	207.94	207.76	207.58	207.4	207.51	207.17	207.53	207.19	207.41	206.67	207.97	206.35	207.15	209.66	208.46	208.38	207.03	206.74	207.41	207.16
207.22	207.87	208.58	209.26	208.76	209.25	209.35	208.13	209.11	208.06	208.2	208.42	208.78	208.1	207.88	209.06	209.25	209.03	208.49	208.8	208.62	207.37	209.37	207.92	207.63	207.72	208.39	207.58	208.36	208.53	207.54	208.34	208.86	208.49	208.65	207.54	207.69	209.24	208.39	208.34	209.09	209.83	208.79	207.81	209.41	208.91	208.56	209.13	209.25	208.69
205.31	204.02	205.26	204.46	204.99	204.11	204.8	204.55	204.17	205.02	204.59	203.36	204.71	205.36	204.59	204.91	205.47	205.16	204.54	204.58	204.99	203.41	203.87	205.42	204.47	204.24	204.13	204.55	205.17	203.94	204.24	203.86	204.91	204.45	204.39	204.78	204.7	205.59	203.91	205.06	204.23	204.74	203.21	205.25	203.83	204.63	206.08	205.43	205.15	204.91
207.97	208.47	207.95	208.23	207.66	207.68	207.26	207.75	208.3	207.61	208.4	207.34	207.22	207.89	208.72	207.61	208.31	207.13	208.37	207.59	208.28	205.99	206.91	208.69	207.79	207.42	207.49	207.99	207.51	207.66	207.86	207.81	209.21	207.6	207.36	208.05	208.16	206.85	208.16	208.2	207.54	207.27	206.94	208.08	208.25	206.66	207.2	206.26	206.98	208.01
209.45	208.41	209.2	207.79	208.29	208.63	208.8	208.54	208	208.85	208.08	208.48	208.66	207.86	208.76	208.82	207.53	208.14	208.96	208.18	210.4	209	207.79	208.79	209.47	208.44	208.23	208.17	208.93	209.64	208.33	209.66	208.65	208.85	207.94	207.14	208.45	208.68	209.5	208.31	209.34	208.23	208.62	207.77	208.74	207.62	208.28	208.54	209.22	208
202.91	203.25	202.21	201.91	203.14	203.29	203.58	202.81	203.78	203.89	202.87	202.73	203.28	203.16	203.08	203.69	203.28	202.97	203.63	202.6	202.94	202.67	202.71	204.04	201.48	203.11	201.83	202.47	202.2	202.12	203.19	202.65	202.38	202.99	203.15	203.25	203.56	203.7	203.17	202.49	204.09	203.18	203.14	203.96	204.22	203.7	201.99	203.34	203.9	203.43
217.57	216.84	216.44	217.38	217.54	216.09	217.08	215.91	216.72	216.55	217.13	216.08	217.97	216.16	217.03	217.55	217.8	216.69	216.38	217.26	217.24	216.96	216.31	217.14	217.18	217	217.84	216.5	217.94	216.99	217.14	217.34	217.56	217.49	217.01	217.92	217.19	216.66	216.68	217.36	216.85	216.24	217.46	216.7	217.7	218.27	217.33	217.8	217.6	217.14
214.23	213.08	212.39	211.77	212.81	213.72	212.94	211.21	212.63	212.24	213.15	211.81	213.46	212.31	211.02	212.03	212.4	212.45	213.4	212.73	212.08	212.97	211.52	212.76	211.41	213.19	212.64	212.3	213.08	212.38	210.89	212.41	212.87	212.83	210.85	212.4	211.56	214.2	212.77	213.07	212.59	213.55	212.04	212.9	211.71	211.51	213.05	212.21	212.35	212.22
210.3	208.72	208.48	208.46	209.74	209.96	210.15	210.08	209.31	210.19	209.75	210.22	209.93	209.58	209.73	209.21	209.87	210.44	209.15	209.13	210.96	209.61	209.45	208.96	209.63	210.16	209.49	208.14	209.83	209.69	209.58	209.69	209.66	209.2	209.19	208.72	209.72	208.29	210.01	209.93	210.55	210.17	209.57	208.97	209.42	210.8	210.13	209.88	209.59	209.09
209.22	209.47	209.27	209.08	210.41	210.31	209.45	210.26	209.99	209.35	210.19	210.29	209.72	210.25	209.4	208.77	208.98	208.78	209.46	209.37	209.82	209.55	209.79	210.1	209.87	209.84	209.3	209.12	209.75	208.09	210.82	209.7	209.12	209.95	209.2	209.69	210.46	209.55	209.94	209.94	209.6	209.83	209.8	208.99	208.95	209.44	209.93	209.33	210.19	207.9
209.36	207.86	208.51	207.59	208.09	208.87	207.91	208.44	208.71	207.8	209.15	209.72	208.35	208.29	209.58	210.16	208.67	208.8	208.93	208.86	208.78	208.59	208.41	208.97	209.66	209.05	207.21	209.07	208.72	207.6	209.67	210.1	209.49	209.03	207.91	208.52	208.84	209.66	209.17	209.72	208.74	209.99	207.6	207.42	207.94	208.13	208.43	209.78	207.91	209.53
209.35	208.34	207.26	208.03	207.38	207.49	208.35	207.68	207.46	206.75	208.37	207.63	207.36	207.73	208.37	208.08	208.42	208.07	208.55	208.57	208.31	207.21	207.27	207.59	207.74	207.92	207.89	207.7	208.07	208.61	207.66	207.16	208.38	208.25	207.35	207.8	208.18	206.83	207.78	207.18	208.73	206.95	206.81	208.49	208.45	206.85	208.95	207.62	207.81	208.66
202.7	202.86	204.14	204.35	203.36	203.34	203.12	202.4	203.28	202.5	203.86	204.22	202.51	203.35	203.34	203.74	204.25	201.85	203.76	203.87	202.78	201.72	203.77	203.92	202.72	203.14	203.75	202.76	203.49	203.93	203.57	203.71	202.46	202.8	203.81	203.85	202.41	203.46	203.49	203.36	203.22	202.78	202.24	202.73	203.43	201.81	203.55	203.02	202.78	202.98
212.8	213.39	212.67	213.4	213.37	213.39	212.92	212.34	212.59	213.35	212.74	213.58	212.98	211.91	213.81	212.59	213.73	212.9	213.55	213.51	213.92	213.42	213.81	212.27	212.06	213.11	212.79	213.15	213.57	212.93	212.54	212.39	213.54	213.13	213.46	213.66	212.66	212.48	213.28	213.09	212.84	213.19	214.18	212.52	212.57	212.64	212.54	212.23	213.09	212.69
208.54	209.27	208.59	209.06	208.97	209.04	210.15	208.03	210	208.13	208.16	209.01	209.58	208.64	208.85	208.29	208.93	207.76	209.42	210.28	207.88	208.95	209.63	207.79	209.92	208.33	209.25	209.02	208.09	207.23	209.11	208.91	208.78	207.91	208.91	208.55	208.48	209.09	209.15	207.9	208.56	209.17	209.87	208.03	208.91	208.47	208.67	208.84	208.27	208.85
209.58	208.29	208.44	208.54	208.31	208.7	208.4	210.01	209.24	208.99	208.62	208.51	209.62	209.6	209.1	209.33	208.22	207.6	208.64	208.16	209.39	208.31	209.44	208.55	207.47	208.77	207.85	207.89	208.68	208.94	208.46	209.23	208.34	208.86	207.88	208.8	208.16	208.04	208.04	208.6	208.16	209.31	208.66	208.91	207.55	207.92	208.94	209.1	208.05	208.85
210.99	210.96	212.08	209.79	210.73	211	211.65	211.32	210.93	212.07	211.93	211.43	210.83	212.3	211.01	210.99	211.64	211.67	211.34	211.47	211.24	211.12	211.41	211.31	211.53	210.96	212.51	211.86	211.04	209.83	210.82	211.64	210.91	211.88	211.81	211.22	211.8	212.52	210.41	210.79	212.05	212.52	211.44	211.55	210.95	212.12	210.66	211.89	212.44	211.41
216.82	215.77	217.31	216.48	217.66	217.34	216.59	216.28	217.03	217.5	216.84	216.59	216.33	215.88	216.96	216.68	217.63	217.34	218.49	216.79	216.69	215.97	216.68	217.86	217.53	216.96	218.07	216.95	217.53	218.6	217.32	216.83	216.79	217.05	217.18	216.93	216.44	217.89	217.35	217.17	217.49	217.68	218.06	216.91	216.41	216.58	216.87	217.9	217.56	216.75
208.69	207.06	208.27	207.07	207.75	207.62	208.03	207.32	206.46	207.61	206.99	208.65	208.5	207.62	207.9	207.86	207.32	207.78	206.89	207.3	207.77	208.44	208.14	208.58	207.92	206.83	208.37	207.38	207.5	207.38	207.9	207.55	208.48	207.39	208.18	207.34	206.76	208.2	207.25	208.11	206.43	206.35	207.92	206.84	207.34	207.31	207.57	207.75	207.11	208.55
211.9	211.55	211.66	210.3	211.72	211.96	211.44	211.89	211.82	212.02	211.03	211.19	211.43	212.03	211.38	212.07	211.75	211.92	211.94	212.3	210.6	211.86	211.25	211.36	211.21	211.74	210.25	211.82	211.58	210.79	211.6	212.02	211.75	211.66	212.84	212.23	212.05	212.28	211.99	212.43	211.74	212.13	211.16	212.84	211.64	212.65	211.26	211.27	210.75	211.13
208.33	208.35	209.13	208.42	209.1	208.54	208.37	208.98	208.47	208.41	208.13	207.94	208.45	207.37	208.57	208.5	208	208.58	208.8	208.73	208.75	209.01	208.67	209.17	207.78	208.07	209.94	209.04	208.65	208.04	208.75	209.2	209.95	210.34	208.86	208.57	208.43	208.03	208.19	209.02	208.44	208.15	208.86	208.89	208.45	208.86	207.78	209.34	208.67	208.15
211.36	213.02	212.77	212.22	212.46	212.33	213.58	212.52	212.4	213.36	212.23	212.35	212.34	213.23	212.45	211.82	212.53	213.87	212.32	212.04	213.13	213.09	211.62	212.75	211.69	212.61	213.56	212.39	211.65	211.11	211.99	212.03	212.44	213.28	212.86	213.56	213.49	211.76	211.69	212.16	213	212.4	211.64	212.18	213.32	212.79	212.08	212.51	213.36	212.66
209.02	209.74	210.05	209.85	209.86	209.44	209.48	209.49	209.03	209.57	209.7	209.25	210.06	210.56	209.01	208.7	209.72	210.3	210.46	209.51	210.27	209.28	209.77	209.61	209.43	208.93	209.17	209.5	208.25	209.3	209.32	210	209.29	209.01	210.09	209.69	209.41	208.87	211.07	210.91	208.51	209.13	208.6	208.73	209.67	209.53	208.75	209.52	209.37	209.58
210.99	211.11	211.28	211.12	212.8	211.8	211.61	210.96	210.94	210.46	211.54	211.65	211.65	212.04	211.23	211.24	211.2	212.85	211.2	211.9	212.43	210.61	211.66	212.34	212.98	211.62	210.95	212.15	211.85	211.97	212.66	211.67	211.49	211.86	210.18	211.62	212.09	212.19	211.68	212.97	211.51	211.01	212.84	211.69	212.05	211.62	210.99	211.78	212.03	211.13
209.09	208.98	208.75	208.09	208.83	209.06	208.78	210.36	208.82	208.71	209.32	209.28	207.45	208.8	208.3	208.7	209.13	208.22	208.58	208.14	208.69	208.99	208.91	209.24	208.14	208.55	209.09	207.6	209.21	208.9	208.18	208.9	208.45	208.06	208.7	207.99	208.07	208.77	208.46	209.09	209.62	209.16	208.82	208.87	207.43	209.16	209.56	208.16	209.61	209.29
205.36	206.25	203.08	204.88	205.52	204.63	206.76	205.49	206.81	206.04	205.04	205.2	206.23	205.98	205.93	206.41	205.91	206.03	205.69	206.48	204.95	205.26	205.26	204.64	206.31	207	205.72	204.78	204.08	204.8	205.69	205.89	206.1	206.49	205.85	205.56	205.93	205.96	206.26	206.59	204.58	206.11	205.85	206.79	205.41	205.29	204.78	205.96	206.73	205.22
216.49	216.73	217.4	217.49	217.1	216.55	216.59	217.36	216.56	216.89	215.59	217.24	215.93	216.04	216.78	216.68	215.59	217.49	215.87	216.85	218.21	217.18	216.04	217.55	216.83	216.84	217.13	217.01	216.57	217.51	217.22	216.69	216.92	217.4	216.89	217.27	217.54	217.03	217.45	216.79	216.51	216.78	217.01	217.38	216.63	216.11	217.07	217.04	217.22	217.8
199.51	198.48	199.96	200.1	200.03	199.34	199.61	200	198.61	198.46	200.06	199.88	199.56	199.63	200.66	199.56	198.97	198.69	199.83	199.49	199.38	199.51	199.66	199.46	200.14	198.59	199.03	199.82	198.72	198.85	198.83	199.73	198.23	200.06	200.26	199.25	198.7	199.4	199.46	199.59	199.42	198.46	199.38	200.62	200.17	199.57	200.42	198.76	200.34	198.93
217.38	216.18	218.06	217.71	217.5	217.28	217.68	218.65	217.81	217.59	218.43	217.43	217.16	218.7	217.11	217.78	217.87	216.7	218.53	217.11	218.79	217.52	217.75	218.34	217.89	217.41	217.15	217.96	218.46	217.05	217.4	217.16	218.21	217.62	217.25	216.97	219.42	217.38	219.18	218.05	218.14	218.44	217.25	218.63	216.78	217.91	218.29	217.96	217.26	217.97
213.91	214.41	212.71	213.42	213.91	214.57	213.85	213.95	214.07	214.38	213.59	213.41	214.59	214.23	213.07	214.18	213.74	213.2	213.26	212.85	214.28	214.37	213.48	213.56	213.53	213.29	213.8	213.67	213.04	213.94	213.8	212.87	212.71	213.36	213.44	214	213.63	214	213.91	213.26	214.47	213.68	213.87	213.62	215.11	213.61	213.85	213.77	213.57	213.71
208.31	208.66	209.83	208.19	209.08	207.55	208.28	209.25	208.48	208.94	209.52	208.78	208.56	209.7	208.16	208.09	208.01	208.07	207.78	208.31	209.92	208.18	209.77	209.01	207.66	208.83	209.66	209.17	208.31	208.58	208.5	208.41	208.43	208.5	208.4	207.64	208.49	207.96	208.34	207.6	208.3	207.66	209.37	209.18	207.93	209.45	208.11	207.81	208.64	207.99
204.78	203.88	203.67	204.29	203.54	203.75	203.16	202.2	204.81	203.29	203.08	204.21	203.5	203.84	205.31	202.54	203.99	203.62	205.12	203.84	203	204	203.29	203.94	203.69	204.02	203.68	202.91	203.52	203.87	203.79	201.85	203.71	204.05	203.09	204.43	205.01	203.63	204.48	204.45	204.28	203.79	203.96	203.56	204.54	203.66	202.73	203.37	203.52	203.93
212.28	211.78	210.38	211.4	212.24	212.41	211.42	212.13	212.24	212.58	211.67	210.91	210.83	210.53	211.9	211.44	211.96	211.62	212.02	211.87	211.33	211.37	211.36	209.97	211.5	212.1	212.6	211.81	212.13	211.85	211.94	211.94	212.03	210.93	211.79	213.68	211.13	211.85	212.7	213.32	211.25	211.48	212.11	210.02	211.95	211.07	211.54	211.59	211.52	210.62
198.19	197.88	197.55	196.95	198.85	197.23	197.87	198.62	197.13	197.82	197.76	198.42	198.26	198.74	198.23	196.94	197.66	198.46	197.13	197.34	198.32	199.28	198.42	196.42	198.14	198	199.1	198.11	197.02	198.29	197.02	198.26	198.13	197.48	198.3	198.52	198.46	197.87	197.41	196.68	197.41	197.94	198.22	196.68	198.81	198.44	197.02	197.79	197.33	196.89
211.86	212.33	211.12	210.76	212.09	212.39	211.71	211.65	211.67	211.35	210.7	212.6	211.62	212	211.71	211.55	211.67	211.15	211.77	211.79	211.34	210.84	211.75	212.02	211.15	211.31	210.3	211.2	210.73	211.24	212.94	212.7	210.37	213.24	210.97	211.89	211.4	211.62	211.4	211.25	212.42	212.38	211.97	212.11	212.78	211.21	211.71	209.7	211.17	212.27
211.22	212.24	211.04	211.55	211.08	212.41	212.75	212.75	211.83	211.67	210.94	211.32	211.58	211.58	210.24	212	213.19	210.99	211.11	211.81	212.22	211.73	212.31	210.53	210.87	212.71	212.21	211.92	213.16	212.79	212.52	211.76	210.89	211	212.16	212.57	211.31	211	211.61	210.71	211.11	211.56	211.48	211.46	210.94	212.55	212.48	211.03	212.01	211.07
212.52	213.92	212.72	213.32	213.02	212.92	211.92	212.5	212.15	213.8	213.16	212.44	213.2	213.17	213.16	213.43	213.1	213.19	214.16	214.62	212.71	213.28	213.17	212.94	213.2	213.31	212.73	213.48	213.55	212.91	212.84	211.46	213.14	213.11	213.3	212.95	213.19	212.88	212.97	212.1	213.24	213.74	213.03	212.46	212.49	213.97	212.84	213.9	213.97	213.54
206.84	207.95	208.64	209.04	209.07	207.7	209.37	208.77	207.98	208.91	207.83	209.13	208.62	209.36	208.6	208.65	207.96	209.73	209.42	208.93	209.31	208.16	208.7	208.93	210	209.24	208.78	208.73	208.61	209.71	209.7	207.51	209.08	209.53	208.75	208.7	209.08	208.23	209.22	209.43	208.28	208.33	208.98	208.88	208.57	207.9	207.96	209.06	207.89	208.21
204.54	203.97	204.46	204.29	204.64	204.72	205.35	205.74	205.63	205.63	204.9	205.41	206.47	203.76	205.35	204.86	205.89	205	203.2	204.16	204.95	205.79	205.78	205.02	205.39	203.72	205.04	205.03	205.3	205.5	204.15	205.19	204.69	204.94	204.2	204.79	204.22	204.29	204.4	205.37	204.34	204.22	203.63	204.94	205.36	204.26	204.64	204.87	203.83	205.19
212.76	212.04	212.18	211.5	211.56	212.45	212.44	211.59	212.16	211.74	211.04	211.53	211.17	211.56	211.37	210.5	212.55	211.54	211.95	212.86	211.85	211.96	212.17	211.51	211.01	212.83	212.58	212.13	212.84	211.49	211.93	210.45	211.72	211.25	211.93	212.31	211.95	211.93	210.67	212.86	212.12	212.66	212.19	212.48	211.76	211.36	212.44	211.27	211.98	213.53
209.06	207.64	207.56	208.45	208.5	208.4	208.85	207.98	208.47	207.01	208.44	208.1	207.65	207.47	208.54	209.09	207.9	208.92	207.88	207.88	208.34	207.9	209.24	207.21	208.59	208.06	207.09	209.13	206.7	208.74	207.76	207.85	207.95	207.27	207.23	208.04	208.13	207.45	208.02	207.95	207.33	208.06	209.05	209.12	207.7	207.81	207.86	208.36	207.32	208.37
206.68	207.79	207.32	207.77	207.08	208.12	207.2	206.78	207.32	206.99	208.34	207.94	208.08	208.54	207.37	207.12	207.81	207.8	207.68	207.72	208.59	206.94	208.13	208.41	206.64	207.79	206.96	208.17	208.09	207.62	207.1	207.57	207.5	207.54	208.62	207.3	208.08	207.72	208.28	206.83	207.94	208.39	206.24	209.39	206.62	207.52	208.33	207.81	207.29	208.32
213.13	212.76	212.05	213.96	212.72	212.59	212.9	212.49	211.88	212.17	212.74	212.51	212.45	212.78	212.23	213.22	213.85	213.07	213.74	212.65	213.48	212.82	213.35	213.09	212.36	213.02	213.21	213.34	213.05	213.22	213.43	212.04	212.62	212.33	213.59	213.36	213.44	212.43	212.95	213.61	213.06	213.9	213.95	214.09	213.09	213.24	213.44	214.01	213.36	213.57
209.02	209.78	208.72	208.76	206.82	208.71	209.22	208.55	208.65	208.79	208.67	208.41	210.02	209.87	208.33	208.94	209.33	208.47	208.17	208.59	209.17	208.25	208.56	208.62	208.9	208.79	207.67	209.09	208.65	208.71	209.06	209.48	209.52	209.27	208.49	209.33	209.54	208.4	210.27	209.39	208.54	208.54	207.77	208.88	209.21	209.62	209.34	209.45	208.98	208.71
205.46	205.9	206.63	208.04	206.17	206.01	205.95	206.47	206.68	206.07	207.12	206.99	206.46	205.44	206.21	205.93	205.66	206.22	206.54	205.89	206.25	206.69	207.47	205.04	206.92	206.62	206.7	206.68	206.21	207.3	206.32	206.48	207.05	206.18	207.19	205.96	207.78	206.08	206.03	206.56	206.41	206.25	206.29	208.01	207.28	206.5	205.84	207.07	207.13	206.45
208.32	207.23	207.43	207.88	206.71	208.23	206.92	207.53	208.36	207.52	208.3	207.81	206.57	207.91	207.51	208.11	208.18	206.25	207.14	207.64	207.75	207.68	208.69	208.68	207.99	208.23	208.51	207.45	207.71	208.59	207.38	206.88	207.98	206.33	206.93	208.87	208.14	207.57	207.92	208.03	207.83	207.04	208.44	206.67	208.18	207.22	207.75	207.62	207.4	208.1
212.56	210.89	212.06	210.79	212.08	212.29	211.44	213.17	211.11	211.24	212.73	212.6	212.33	211.31	211.25	211.55	212.02	213.18	211.88	211.5	212.1	212.42	213.05	212.64	210.99	211.62	212	212.01	211.5	210.97	212.59	211.58	211.59	211.13	211.78	212.04	212.14	211.21	211.82	212.65	211.14	211.76	211.16	212.53	210.92	211.41	211.88	211.77	210.67	213.02
199.44	198.79	200.55	196.19	199.19	198.86	199.06	199.23	201.05	198.83	199.81	200.36	200.13	199.71	200.53	198.57	199.08	198.94	198.9	199.14	198.85	199.51	200.4	198.95	199.31	199.65	199.88	198.32	200.95	199.51	198.37	199.46	197.83	199.29	200.02	199.89	198.26	199.32	200.02	199.09	199.68	199.35	199.46	200.61	200.1	199.52	198.99	200.19	198.76	200.22
213.85	211.8	212.55	212.75	213.55	213.04	212.67	212.95	211.95	211.67	212.52	212.63	211.29	212.6	212.62	212.25	213.4	213.25	212.27	212.27	212.39	212.59	212.53	213.35	211.96	212.33	212.74	212.79	211.76	213.65	212.15	211.74	213.17	211.6	212.85	213.32	212.57	213.21	212.9	212.39	213.07	212.23	212.57	211.89	212.48	213.01	211.37	211.4	212.37	212.75
204.57	203.33	202.67	204.56	203.92	203.6	203.23	204.61	204.61	204.04	204.63	204.23	202.82	204.48	204.03	203.79	204.77	204.72	204.01	204.19	203.86	203.77	204.44	202.73	205.01	204.39	205.13	203.22	203.63	203.23	204.48	205.6	202.68	204.88	204.57	203.93	204.58	203.26	203.68	203.32	203.31	203.24	202.49	202.95	204.5	204.23	204.28	204.58	203.79	203.18
202.67	201.68	202.54	201.97	203.04	202.84	204	202.76	203.2	201.33	202.16	202.26	202.14	203.17	202.64	203.56	202.38	200.99	202.17	203.48	201.8	202.41	202.38	202.07	203.59	203.18	202.55	202.7	201.97	203.47	203.44	203.9	202.31	202.83	203.39	202.1	203	203	203.39	203.51	201.85	202.39	202.02	201.74	203.53	202.78	203.09	202.56	202.55	203.06
211.72	211.27	212.22	211.54	213.35	211.62	211.29	211.36	211.24	211.5	210.23	212.22	211.36	211.18	211.98	211.94	212.37	211.12	211.45	212.12	209.59	212.18	211.31	210.09	212.13	211.66	211.17	211.66	211.41	211.84	211.2	212.82	211.67	211.51	211.61	211.43	212.52	211.36	212.57	211.39	211.94	211.66	211.91	211.71	211.41	211.6	210.78	211.35	212.74	212.48
206.07	207.15	206.98	206.42	205.84	204.95	206.54	207	206.35	206.6	205.73	206	206.67	205.89	206.82	207.03	207.21	206.22	206.11	206.11	207.42	206.7	206.67	206.11	206.46	205.93	206.66	207.29	206.67	205.49	205.88	206.88	207.54	206.7	205.62	205.99	207.5	207.87	206.39	206.74	205.97	206.26	206.29	206.8	205.62	207.11	206.02	206.97	206.44	205.96
212.85	213.53	214.29	213.45	213.29	213.34	214.74	213.74	212.66	215.37	214.32	213.74	213.32	214.65	213.38	213.67	214.2	213.53	213.34	213.37	213.79	213.38	213.93	213.32	214.13	214.59	215.08	213.75	213.09	213.22	213.64	214.75	213.51	213.43	214.26	213.23	212.29	214.41	213.84	213.38	214.69	213.61	214.02	212.13	214.09	214.06	213.29	212.8	214	214.41
217.41	217.82	217.36	217.17	216.31	216.31	216.84	216.63	216.68	217.67	216.33	217.72	217.57	217.76	218.72	216.62	216.3	216.89	216.91	217.19	216.11	216.4	216.16	217.14	217.38	217.87	217.57	217.23	217.49	217.47	216.79	217.42	216.91	216.79	216.41	217.63	217.11	216.82	217.01	217.11	216.1	216.53	217.28	216.83	217.66	216.19	216.17	216	216.23	218.19
207.79	206.94	207.75	208.12	208.13	206.79	207.06	208.19	207.71	208.09	208.44	207.63	208.45	207.95	208.67	206.85	208.02	206.59	208.18	208.72	207.47	207.88	207.45	208.91	208.38	208.06	208.04	208.88	208.12	209.27	206.23	209.53	207.51	208.1	209.14	206.65	208.27	206.97	206.17	207.85	207.56	208.78	208.05	207.85	206.99	208.45	206.94	206.71	208.15	207.81
214.5	213.62	213.66	213.38	213.7	213.72	214.24	213.37	213.98	214.53	213.33	214.66	213.77	214.24	212.89	213.72	213.96	213.99	213.1	212.89	214.23	214.85	213.29	213.63	214.01	213.54	214.16	214.75	213.48	213.29	215.37	213.62	212.67	214.03	214.81	213.45	214.4	214.03	213.88	214.22	214.64	214.39	212.75	214.89	213.94	213.94	213.29	213.9	213.81	213.68
198.68	199.07	199	199.1	199.71	198.69	199.39	200.12	199.16	199.84	200.1	201.5	199.4	199.06	199.47	199.12	199.94	200.64	199.48	199.87	199.78	200.28	199.32	199.49	200.06	197.84	200.28	199.34	199.91	199.37	199.98	199.6	198.52	199.66	199.29	199.9	199.61	199.96	198.89	200.74	198.99	200.48	199.26	200.39	199.79	200.18	199.64	200.12	199.14	199.87
211.1	211.53	212.36	211.97	212	211.53	211.98	211.61	211.21	211.66	210.81	212.31	211.96	211.68	211.05	211.27	212.26	211.5	211.46	211.06	211.22	212.19	212.19	212.11	211.5	211.88	212.16	210.9	212.44	211.6	212.6	212.1	210.63	210.36	211.62	212.88	213.06	212.45	211.63	212.45	211.68	211.53	211	212.15	211.85	212.75	210.84	211.89	212.12	212.48
204.49	203.41	203.41	204.18	204.49	205.48	202.74	204.73	203.71	204.69	204.03	204.34	204.14	204.05	203.12	203.78	205.28	204.35	204.03	203.35	204.05	203.41	203.68	203.9	204.86	204.26	204.48	203.99	204.82	204.22	203.84	204.06	204.77	204.08	204.76	204.06	204.42	204.53	204.62	204.93	204.99	204.16	204.15	204.28	203.62	205.03	203.92	203.36	204.58	204.09
199.57	199.4	200.32	200.53	199.4	199.41	199.66	199.48	199.56	199.07	199.65	200.41	199.32	199.15	199.87	200	199.78	198.81	199.48	199.03	199.7	199.72	198.6	199.34	201.48	199.76	199.67	199.72	199.56	199.75	199.13	199.83	197.91	199.82	199.11	199.31	198.58	199.22	200.36	199.64	200.33	198.89	199.8	200.2	199.82	199.01	200.42	198.53	198.85	199.22
213.18	212.34	212.05	211.58	212.21	212.61	211.52	212.14	211.64	210.48	211.35	212.18	211.49	212.38	211.64	211.75	211.59	211.58	210.32	211.51	212.01	211.66	212.33	211.25	212.13	212.25	212.39	211.25	211.79	212.59	211.35	211.23	211.64	211.89	212.6	211.75	212.5	211.75	212.21	211.11	211.93	212.71	213.02	210.74	212.29	212.1	212.4	211.94	212.08	212.01
211.8	213.08	212.12	211.89	210.87	211.66	210.78	211.99	210.88	211.11	212.81	210.16	211.37	212.06	212.54	212.37	212.19	211.99	211.31	212.2	211.35	212.1	211.83	211.57	211.78	210.47	212.07	211.89	212.28	211.9	211.41	212.59	211.54	212.03	211.14	212.44	212.34	211.87	212.12	211.76	212.83	211.23	211.56	213.4	211.57	211.85	211.27	212.26	213.01	211.32
209.17	210.29	209.56	209.56	210.1	209.05	210.3	209.82	210.04	209.85	209.75	210.55	209.61	209.12	209.78	209.64	209.59	209.44	210.54	209.82	209.82	209.06	209.9	209.57	207.64	209.57	208.8	209.04	209.42	210.82	208.78	210.04	209.54	209.77	209.66	209.85	209.3	209.14	210.12	209.29	209.88	208.67	209.72	208.13	209.48	210.19	209.52	208.99	209.6	207.8
199.28	198.49	198.71	199.39	198.58	199.44	198.74	199.03	199.57	199.53	199.38	198.76	199.45	198.81	199.14	199.7	198.63	199.3	199.5	199.49	199.74	199.59	199.99	200.61	199.84	199.43	200.22	198.68	200.4	199.42	199.25	199.15	200.76	199.18	198.75	199.37	199.79	198.45	198.48	199.34	199.77	198.95	198.6	199.31	199.85	198.53	199.03	200.04	198.84	199.64
205.32	204.01	205.77	204.81	203.76	203.67	203.94	205.16	205.31	204.77	203.39	204.9	206.05	203.86	204.4	205.42	203.92	204	204.43	205.84	205.73	203.81	205.24	203.55	204.03	204.2	204.84	204.05	204.39	205.93	204.77	203.96	203.79	204.81	205.02	203.65	204.29	204.29	205.01	204.03	205.32	204.52	204.79	204.52	203.63	203.97	203.99	204.04	204.63	203.91
210.11	207.93	207.69	208.65	208.32	208.46	208.43	208.5	208.61	208.2	208.18	207.58	209.3	208.63	207.96	208.99	208.8	207.96	208.74	208.82	208.92	208.26	208.39	207.5	209.26	209.03	208.26	207.45	208.36	208.05	207.57	207.91	208.66	208.59	209.1	208.42	208.04	209.45	208.21	207.74	207.62	208.44	208.07	208.45	208.84	208.52	208.92	206.99	208.89	207.31
212.58	211.48	212.19	211.75	211.49	210.42	211.74	210.92	211.83	211.56	211.36	211.73	210.58	212.29	211.88	211.75	211.17	211.78	210.64	212.82	211.43	211.45	211.86	211.75	211.58	211.2	211.67	212.07	212.42	210.47	212.29	211.07	210.87	211.18	213.02	211.7	211.24	211.25	212.37	211.23	211.39	212.1	211.25	213.39	212.66	211.76	211.54	212.49	211.63	211.11
208.92	208.91	207.71	208.4	208.53	209.09	208.29	208.91	208.66	208.33	208.64	208.1	208.42	207.73	208.44	207.92	210.18	208.34	208.74	209.53	208.67	209.68	208	208.83	208.53	208.45	208.08	208.1	209.12	208.15	208.2	207.88	208.98	208.84	209.1	208.56	208	208.55	208.17	208.08	208.18	208.19	208.72	209.11	208.55	210.63	207.69	208.72	209.62	208.79
217.16	217.58	216.45	218.64	218.32	217.77	217.93	217.51	216.75	217.74	218.07	218.11	217.25	217.3	218.69	216.87	217.63	217.57	217.8	218.17	218.72	217.93	217.8	218.1	217.5	219.29	217.43	218.71	217.79	218.69	218.21	218.18	217.62	217.4	217.25	218.28	218.27	216.95	217.62	217.73	217.96	216.8	216.74	217.79	217.84	217.42	217.91	217.94	217.91	216.96
207.85	207.61	208.58	206.95	206.84	207.74	208.06	206.47	207.83	207.67	207.88	207.67	208.03	207.06	207.2	207.96	208.12	207.48	207.29	208.09	208.17	207.82	207.83	208.56	207.74	206.57	207.18	209	208.63	208.3	208.3	207.88	207.58	207.82	207.94	207.88	207.45	208.98	207.59	207.73	207.2	207.96	207.49	207.43	207.82	206.88	207.15	207.42	208.79	207.24
208.28	207.56	207.86	208.66	209.46	209.58	208.58	208.55	207.98	208.79	208.68	209.61	208.18	208.74	208.7	208.69	208.47	208.67	209.36	208.47	208.82	209.63	209.03	208.48	208.48	208.44	208.99	209.66	209.77	208.66	208.73	208.53	209.09	208.1	209.8	209.49	208.64	207.83	208.75	208.49	209.37	209.18	208.57	209.41	207.98	209	207.16	209.03	208.19	208.81
209.39	207.73	208.28	207.91	207.56	208.59	207.11	207.31	208.19	207.64	207.76	209.23	206.97	207.1	206.79	207.22	208.45	207.69	207.79	208.08	207.72	207.09	207.17	208.54	207.94	207.3	207.7	207.78	208.46	207.16	207.59	207.87	207.41	207.19	206.84	208.2	208.72	207.38	207.87	208.06	208.54	207.68	207.34	208.05	208.26	208.04	207.25	207.18	207.29	208.08
203.92	203.22	203.25	202.79	202.88	203.56	203.19	203.75	203.33	203.68	202.02	203.85	202.35	203.68	203.59	201.55	203.18	202.4	203.71	202.97	204	203.56	202.28	202.35	203.13	203.25	202.18	202.99	203.16	203.36	203.65	203.15	203.41	202.41	203.15	202.38	203.43	202.8	203.96	204.09	203.55	202.8	203.43	203.44	202.89	203.57	202.34	203.54	203.89	202.38
207.21	208.88	207.35	207.81	208.61	207.72	208.92	206.91	208.07	207.91	207.38	207.03	207.38	207.4	207.56	208.03	207.12	207.4	207.9	207.21	207.28	208.5	207.51	206.92	206.92	207.66	207.18	207.86	208.47	209.1	208.06	207.9	207.55	208.2	208.8	206.93	208.67	208.16	206.9	208.28	209	207.45	207.21	207.97	209.89	207.56	207.7	207.81	208.51	207.72
208.5	208.85	210.46	208.57	209.43	210.43	208.38	209.59	208.33	210.28	209.49	210.77	210.35	210.36	209.68	208.81	209.24	208.57	208.75	208.82	209.46	210.23	209.86	209.53	209.9	209.99	210.36	209.83	209.78	210.65	210	208.98	208.4	208.5	209.01	210.25	209.34	210.13	208.67	210.38	209.65	209.26	209.5	209.54	209.37	210.46	208.33	209.08	209.27	209.45
204.19	203.91	205.17	203.67	203.61	204.45	204.4	204.52	203.84	204.11	203.48	203.26	203.22	204.97	204.48	204.86	203.37	203.18	204.39	204.14	203.79	204.95	204.94	203.1	204.47	204.14	203.6	203.84	203.3	202.91	204.08	203.65	203.49	205.2	205.64	203.94	202.95	203.81	204.72	203.47	202.49	204.07	203.8	204.68	204.33	204.06	203.8	203.65	204.08	203.51
209.62	208.42	208.57	208.47	208.84	209.37	209.33	208.68	209.44	208.12	208.18	208.56	208.59	208.7	209.88	209.19	208.24	208.19	207.62	208.3	209.57	209.66	208.63	209.24	208.81	207.98	208.02	208.62	209.5	208.57	208.67	207.9	208.98	208.56	209.16	209.24	207.67	209.02	209.07	208.22	209.31	208.04	208.27	208.74	209.28	209.38	207.28	208.47	209.26	208.51
208.57	208.56	208.63	207.59	209.77	208.93	208.82	209.01	209.82	208.76	209.98	209.59	210.14	208.77	209.34	209.4	208.3	207.96	208	207.54	209.11	208.16	209.22	209.33	208.7	209.15	208.29	207.63	207.71	208.68	207.51	208.99	208.06	209.87	208.28	208.83	209.45	208.63	208.09	209.28	207.9	209.27	209.51	208.33	208.91	208.47	209.51	209.31	209.17	209.72
202.59	203.79	204.37	203.37	204.32	203.07	204.37	203.6	203.56	203.59	204.12	202.22	202.6	204.24	204.1	203.81	203.51	204.16	203.41	203.53	203.64	204.34	203.7	202.83	203.65	203.12	203.96	203.81	204.11	204.06	203.41	203.03	203.83	204.32	203.3	203.42	203.19	203.96	204.68	202.69	203.57	203.55	204.04	203.09	203.31	202.75	203.58	203.74	203.63	204.1
211.72	211.17	211	211.14	212.51	212.31	212.07	211.13	211.79	211.97	212.47	211.69	210.66	212.41	212.32	210.97	212.11	210.43	211.71	211.14	212	212.63	211.69	211.7	210.51	210.73	211.16	211.92	212.81	211.95	212.01	212.5	211.99	211.37	211.12	212.64	212.21	211.69	211.6	212.09	212.08	211.18	210.54	211.69	211.99	212.07	210.32	210.55	212.48	211.87
207.97	209.57	209.56	209.12	208.65	208.69	208.81	208.92	208.13	209.52	209.11	208.55	208.41	208.86	207.95	208.97	209.15	209.03	207.83	210.01	207.76	209.37	207.69	209.37	208.48	207.94	208.85	209.5	208.03	208.35	208.86	207.96	208.61	208.46	207.8	210.24	208.63	208.03	209.14	209.07	208.87	208.8	209.17	209.43	209.01	207.77	208.97	209.13	208.63	208.49
207.93	208.08	206.37	207.81	208.54	208.37	206.89	206.9	207.56	207.84	207.07	207.27	208.31	207.56	208.24	207.27	208.04	207.98	208.37	208.89	208.14	207.82	208.97	207.55	207.73	208.24	207.72	208.17	209.41	209.1	207.55	207.96	208.45	207.28	208.22	207.5	208.63	208.65	207.66	207.48	208.44	207.74	208.73	207.06	207.72	207.41	207.02	208.51	208.5	209.17
202.93	202.83	202.23	202.89	203.84	202.35	201.79	203.24	202.35	202.97	202.27	204	201.94	202.03	202.82	203.13	201.89	203.3	203.38	203.01	201.56	202.03	202.9	202.4	201.97	202.76	203.36	200.65	202.4	203.01	202.87	201.79	202.68	202.16	202.74	202.97	202.66	201.73	200.72	203.11	201.97	203.04	201.96	203.38	203.53	202.99	201.03	202.33	201.81	202.37
202.1	201.79	201.89	202.03	202.79	203.44	203.35	202.43	202.13	203.88	202.25	201.67	202.06	202.29	203.3	202.21	201.94	203.07	202.39	200.84	202.39	202.92	202.98	202.04	202.16	201.88	201.27	203.39	201.81	202.14	203.77	202.42	200.73	202.73	203.05	202.63	202.32	203.27	203.95	202.15	202.51	202.54	201.28	201.94	202.66	201.23	202.52	202.45	203.1	201.57
208.91	208.91	209.22	209.93	209.05	207.53	208.67	209.44	209.86	208.7	208.29	209.36	209.84	210.32	209.18	208.87	209.16	210.49	209.28	208.31	209.1	208.6	208.82	209.61	210.01	210.12	209.18	208.75	209.36	211.13	208.88	210.65	209.45	208.73	208.84	208.94	209.32	210.22	209.62	210.27	209.92	209.29	209.31	209.54	210.3	209.75	209.27	209.27	209.59	209.98
203.96	204.65	203.97	203.02	203.4	203.89	203.68	203.82	203.93	203.88	203.14	204.1	204.29	203.47	203.33	203.94	203.01	202.65	204.07	203.22	205.08	203.37	203.24	204.26	203.21	203.08	204.14	204.57	204.56	204.78	203.41	203.39	203.09	204.05	203.26	203.53	203.69	204.09	203.91	204.28	202.88	202.94	203.37	203.38	203.79	204.38	202.42	203.55	203.67	203.22
199.54	200.2	200.04	200.22	199.57	200.32	200.5	201.64	200.82	199.79	201.06	200.92	199.95	200.15	199.68	199.58	199.47	199.79	200.67	200.48	201.62	200.61	200.88	199.25	200.47	200.91	199.81	200.49	200.79	199.85	199.5	200.61	200.72	200.26	200.18	201.47	199.93	201.06	199.85	200.66	201.37	200.17	198.68	199.94	201.05	201.4	200.73	201.09	201.21	199.23
216.25	217.29	216.44	218.34	216.85	217.05	216.66	216.16	216.83	216.72	217.55	217.15	215.82	217.28	216.01	217.19	216.1	217.32	217.17	216.53	217.09	218.22	216.98	216.72	215.75	216	217.64	217.84	217.02	217.12	216.12	217.08	216.63	217.45	217.04	217.37	217.22	216.4	216.12	216.11	216.93	217.13	216.98	215.75	217.83	217.02	218.04	216.77	218.46	217.24
209.97	209.79	208.84	209.55	208.1	208.08	207.91	209.65	208.46	209.65	208.82	208.47	208.76	208.61	208.21	209.46	209.68	208.96	208.87	207.96	208.86	208.5	208.8	209.31	208.15	208.79	208.78	209.22	207.83	209.78	208.8	209.41	208.37	208.95	208	209.13	208.22	209.7	209.09	208.87	208.82	208.36	209.32	209.77	207.03	208.05	207.2	207.91	209.81	209.06
216.64	216.83	216.66	217.21	216.55	216.74	216.64	217.02	216.99	215.46	216.68	217.01	216.69	216.21	217.86	216.2	218.17	217.57	217.41	217.33	217.96	218.01	216.48	217.26	215.67	217.28	216.77	217.61	216.21	217.87	216.19	216.65	217.27	216.29	217.8	216.82	217.71	217.47	217.12	217.35	218.24	217.46	216.89	216.41	217.24	216.54	217.19	217.66	217.01	216.98
212.25	212.32	211.56	212.22	211.33	212.46	211.79	211.02	212.34	212.59	211.33	212.39	211.67	212.08	211.93	211.49	211.69	210.29	210.92	211.93	211.88	212.34	211.72	211.01	211.5	212.05	211.42	211.93	213.21	212.92	212.3	211.94	211.4	210.82	211.29	211.41	210.55	212.26	210.97	210.93	211.48	210.97	210.96	212.55	210.6	211.04	212.07	210.71	212.65	211.78
209.2	209.38	207.93	209	207.31	209.02	208.87	208.72	207.85	208.82	207.58	207.42	209.33	208.23	208.75	208.56	207.6	208.66	208.89	207.89	208.67	208.08	209.53	208.25	207.64	207.57	209.61	208.49	209.18	208.35	208.14	208.65	209.12	209.5	208.88	207.55	209.11	209.27	208.27	208.7	207.64	207.75	210.63	208.42	209.5	207.96	207.31	210.45	208.97	207.52
203.89	203.09	203.3	204.2	203.53	203.97	204.21	204.1	203.05	204.82	203.93	204.12	204.62	204.65	204.16	203.54	203.69	204.64	204.25	204.01	204.63	203.56	203.08	204.06	203.03	204.36	203.67	204.36	204.42	203.24	203.34	202.77	204.97	203.23	203.42	203.69	202.8	203.86	203.49	203.63	203.5	203.44	204.2	203.84	204.52	203.6	203.77	204.22	204.27	203.76
200.06	201.54	200.49	201.76	200.74	200.12	201.07	200.49	200.58	200.84	200.8	200.03	200.65	201.26	199.47	199.36	200.1	200.05	200.8	199.87	200.51	200.33	201.01	199.82	200.17	200.19	200.77	200.49	200.77	199.58	200.46	200.36	199.88	200.91	200.83	199.6	199.07	200.53	200.11	200.23	199.99	199.73	200.65	201.24	200.32	200.24	200.06	200.75	200.83	199.04
209.7	210.53	209.59	209.65	209.15	209.3	209.19	209.39	208.41	209.98	209.91	209.23	210.51	208.42	209.3	207.99	209.18	210.7	209.17	210.05	210.64	208.63	210.7	208.3	209.98	209.81	209.18	208.6	208.53	209.93	210.11	209.27	210.33	209.26	209.91	209.05	209.85	210.59	209.14	208.95	209.06	209.27	208.9	209.87	208.83	209.61	209.52	210.86	209.35	210.47
207.23	207.3	208.46	208.11	208.13	207.86	209.03	207.29	208.28	208.09	207.96	208.45	207.66	207.85	209.07	206.68	208.02	207.67	207.85	208.99	207.3	208.64	207.18	208.95	207.96	207.32	208.69	207.66	207.44	208.17	207.99	207.98	207.95	207.47	208.39	208.09	207.41	208.6	208.81	207.89	208.4	206.89	208.24	209.23	208.05	208.79	208.31	207.96	207.41	208.87
208.04	207.34	207.41	208.03	208.17	207.06	207.44	207.7	207.63	206.99	208.9	207.81	208.89	206.57	207.97	207.83	208.15	207.46	208.72	207.37	207.42	207.54	207.42	208.91	207.82	208.42	207.79	208.46	207.71	208.06	207.56	207.71	206.56	207.83	207.98	207.12	207.54	207.19	207.75	208.96	208.24	207.83	207.42	206.5	207.71	207.78	208.58	208.87	208.09	207.56
207.82	207.83	208.14	207.1	208.06	208.56	208.89	206.3	207.13	207.66	207.32	208.35	208.52	208.18	208.35	207.81	208.24	206.73	208.45	208.85	207.74	208.97	208.58	208.12	205.97	207.72	207.93	208.44	207.71	206.59	207.7	208.68	207.81	206.81	207.62	207.29	208.71	207.06	207.98	207.75	207.69	206.89	208.07	206.85	206.63	208.27	207.98	208.53	208.29	208.12
210	209.41	209.35	208.22	208.53	208.12	208.82	209.32	208.98	209.39	210.24	207.73	208.25	208.91	209.85	209.26	209.48	208.48	208.51	209.5	208.85	209.47	208.38	209.55	208.1	207.91	207.46	208.89	209	209.56	208.6	208.62	208.42	208.9	208.69	209.6	208.87	209.34	208.95	209.7	209.04	208.38	210.32	209.04	209.56	209.15	208.53	209.51	208.29	209.21
204.97	206.67	205.96	205.6	205.34	204.43	205.55	205.46	204.49	205.23	205.71	206.84	206.73	205.34	204.72	206.05	206.3	205.32	204.47	204.36	204.5	206.44	205.47	205.08	205.26	205.17	204.2	206.44	204.87	205.26	206.14	206.34	205.96	205.81	205.34	205.52	205.89	206.48	205.84	205.89	205.11	206.9	205.27	206.55	205.27	205.56	206.83	205.62	205.18	205.24
212.62	211.21	210.82	212.11	212.33	211.65	213.17	212.02	212.05	211.26	212.13	210.29	211.14	211.52	211.85	211.22	211.12	212.19	212.43	212.42	211.25	211.59	211.67	212.33	211.66	211.14	212.35	211.68	210.53	212.53	211.93	211.25	212.8	211.59	212.34	211.39	212.18	211.07	210.38	211.2	211.86	212.31	212.47	212.55	212.05	212.13	212.08	212.91	210.96	211.63
208.49	207.69	207.86	207.43	207.69	208.28	207.23	207.8	207.62	207.64	207.31	208.07	207.68	208.05	208.58	207.69	207.38	207.59	206.97	207.57	207.09	207.91	207.66	208.42	207.54	206.69	207.28	207.95	207.43	209.17	206.44	208.32	207.9	208.49	207.62	207.92	207.55	207.03	206.5	208.37	209.11	207.27	208.06	208.09	208.16	208.04	207.81	207.44	208.32	208.34
201.21	200.56	199.94	200.03	199.28	201.04	200.31	201.18	200.45	200.98	200.98	200.16	200.03	201.59	199.83	200.05	199.63	201.47	201.35	199.59	200.81	200.48	201.65	199.01	200.59	200.07	201.11	200.88	199.89	198.85	199.78	200.15	201.43	199.49	201.1	201.09	199.87	199.76	198.76	201.67	199.98	201.77	200.64	201.53	199.75	200.58	200.75	199.43	199.81	200.91
199.61	199.15	200.38	198.39	199.49	200.18	200.68	199.51	199.13	199.58	199.63	201.03	200.31	199.97	200.04	200.37	199.36	199.21	198.81	199.77	199.49	198.86	199.64	199.27	201.07	198.64	199.42	199.06	199.24	199.45	199.68	200.05	199.86	199.7	199.59	200.21	198.61	198.91	199.15	199	199.36	199.55	199.91	199.31	198.69	199.18	200.11	199.26	199.42	198.43
204.1	204.37	203.2	202.77	204.24	203.26	202.66	204.1	204.33	204.42	204.48	204.17	204.08	203.35	203.86	204.07	204.35	203.7	204.45	203.71	204.65	203.65	203.3	203.81	204.65	203.64	205.21	204.54	203.38	204.39	204.35	203.64	204.33	203.64	204.88	202.85	204.63	204.97	203.59	204.52	203.93	204.14	204.15	204.61	203.46	203.95	204.9	203.24	203.67	204.63
211.87	211.18	212.72	213.01	211.83	212.92	213.51	211.23	211.49	213.31	212.54	212.95	212.12	213.21	211.54	211.49	212.22	212.96	211.35	212.8	212.12	211.96	213	211.5	210.81	211.76	212.81	213.39	211.53	212.88	212.91	213.52	212.92	212.85	212.89	212.67	211.52	211.85	212.01	212.19	211.71	212.13	212.27	212.21	213.31	212.7	212.36	211.06	211.97	212.39
203	202.3	202.75	202.44	202.09	203.47	203.03	202	202.13	202.34	202.29	203.24	203.07	202.3	202.64	202.52	202.74	202.69	203.86	201.47	202.71	203.99	203.5	200.81	202.35	202.93	201.37	202.57	202.48	203.58	203.17	203.34	203.29	202.37	202.9	201.73	203.36	201.72	202.52	201.61	203.67	202.51	202.25	202.72	203.81	201.99	202.53	202.22	202.92	203.83
202.22	203.55	202.35	202.31	201.84	202	201.87	202.07	202.03	202.69	201.93	203.1	203.71	203.29	203.18	203	202.33	202.51	201.23	202.88	202.12	201.96	203.69	201.61	203.22	202.36	202.52	202.17	202.58	202.8	202.38	203.01	201.38	201.84	202.59	203.18	203.34	202.1	202.23	202.38	202.11	203.53	203.01	201.54	203.02	201.53	201.55	203.49	202.82	202.12
203.65	203.56	204.6	204.05	203.97	204.04	203.84	203.76	203.42	204.24	204.23	202.91	203.9	203.93	203.44	204.65	202.95	203.57	203.55	203.12	204.6	204.37	204.32	203.24	204.11	203.32	203.24	203.89	203.79	203.52	203.45	204.64	202.6	204.39	204.72	202.31	202.56	203.26	202.86	203.82	204.54	203.22	203.17	203.87	203.73	203.89	202.55	203.84	204.51	203.66
208.04	207.02	207.35	207.1	208.54	206.8	206.57	209.19	207.94	207.99	208.94	207.17	207.81	207.57	208.63	207.55	208.15	208.24	207.88	208.4	208.47	207.01	207.07	208.49	207.75	207.11	208.66	208.58	207.55	207.68	207.84	208.24	207.69	208.06	208.43	208.25	208.68	208.57	208.03	207.59	207.77	207.71	208.15	207.58	208.66	208.39	207.36	207.09	207.3	208.39
210.54	210.19	208.92	210.07	210.2	209.9	209.16	209.07	208.6	208.68	208.99	209.82	208.92	208.82	209.31	209.62	208.48	209.04	209.65	210.77	209.68	210.05	209.86	209	209.36	208.14	209.08	210.56	208.69	209.57	208.69	209.53	208.44	210.55	208.28	209.03	209.29	209.98	209.4	209.19	208.6	209.5	209.47	209.61	210.27	210.21	210.94	209.82	209.31	210.46
208.13	208.57	207.19	208.61	207.95	208.45	207.49	207.44	208.63	207.59	207.82	207.55	207.41	208.18	207.98	208.37	207.07	208.51	208.67	209.33	208.75	208.25	207.38	209.58	208.14	208.14	209.26	208.49	206.97	208.16	208.82	209.18	207.88	208.11	209.79	207.67	209.54	208.11	206.98	208.39	208.98	208.23	209.26	208.63	207.83	207.7	208.38	208.65	208.97	207.99
211.74	211.08	211.5	211.76	211.54	212.13	211.98	211.92	211.39	210.72	210.77	211.87	212.21	212.16	211.72	211.08	211.74	211.5	211.69	212.67	211.64	211.47	211.62	212.36	212.37	210.87	212.48	212.1	213.04	212.6	210.7	211.76	211.89	211.88	211.08	212.79	212.82	210.67	212.22	210.32	211.63	212.92	211.4	211.78	212.74	211.83	211.99	211.87	211.33	211.88
200.41	200.04	200.87	200.13	200.07	199.39	201.23	200.14	199.89	200.66	200.67	201.5	201.06	200.6	200.43	200.5	198.71	199.84	198.71	200.71	200.28	200.36	200.23	200.9	200.81	199.28	200.09	200.94	199.34	200.91	200.35	200.14	198.35	200.93	200.61	199.93	199.77	199.86	200.34	200.64	200.65	199.31	201.02	199.67	199.38	200.07	200.17	200.22	198.75	199.55
202.63	203.3	202.47	203.36	203.71	201.99	201.98	203.29	202.45	202.7	202.43	201.76	202.76	202.44	202.59	202.44	202.87	203.65	202.08	203.42	202.43	201.37	202.88	202.27	202.25	201.84	202.95	202.2	202.45	203.1	202.18	202.77	202.5	202.2	203.7	202.5	202.63	203.94	203.39	202.98	202.42	202.16	202.88	203.18	202.88	203.13	202.37	202.13	203.14	202.86
203.03	202.88	203.69	203.63	203.14	202.9	203.42	202.35	202.61	203.96	203.73	203.27	202.98	204.58	203.09	202.09	201.76	202.72	203.93	203.33	203.98	203.94	203.14	202.52	203.15	202.8	202.72	204.16	203.97	203.69	203.29	203.69	204.65	202.94	203.57	201.79	203	203.61	203.58	202.12	203.93	203.17	203.52	203.25	203.28	203.1	202.56	203.69	202.16	203.25
200.42	199.4	199.88	199.56	199.09	200.25	199.07	200.42	200.92	199.5	200.77	200.74	199.98	199.49	200.32	198.32	199.27	198.99	198.73	198.8	199.71	198.42	200.3	198.72	198.92	199.27	199.95	198.91	199.13	200.31	200.23	199.77	199.49	198.87	199.82	199.13	199.42	198.82	199.18	199.25	199.61	198.52	200.89	200.49	200.01	199.74	200.51	199	199.08	200.31
203.37	203.3	202.29	202.93	203.01	203.07	203.29	202.83	202.41	202.29	204.04	203.38	202.52	204.15	202.48	202.99	202.8	202.44	203.36	204.22	203.79	202.32	202.51	204.5	202.98	203.7	204.31	202.29	203.51	203.58	204.36	202.81	202.7	203.35	203.71	202.42	202.35	203.36	203.8	202.62	204.47	203.51	203	204.02	202.67	202.36	203.34	202.64	203.93	203.51
207.6	208.66	207.22	207.81	207.6	208.19	207.76	207.73	208.16	208.52	208.28	207.54	207.47	207.11	207.7	207.68	208.21	208.72	208.42	207.89	207.02	207.94	208.53	208.62	206.78	207.33	207.75	207.45	208.7	208.26	207.44	208.43	208.14	208.68	208.22	208.59	207.52	208	208.12	208.17	207.6	206.78	207.38	207.84	207.7	207.47	208.59	207.87	207.25	207.86
211.71	210.74	211.74	210.09	212.07	211.59	211.82	210.49	211.98	211.63	212.02	211.79	210.68	211.48	211.74	210.84	210.98	211.44	211.77	210.76	211.84	211.44	212.07	211.52	210.86	211.35	211.63	211.86	211.53	211.54	212.19	212.15	211.43	211.7	212.09	210.94	211.12	211.92	210.71	212.05	210.47	211.63	211.87	211.02	212.5	212.8	212.33	211.05	211.46	211.63
203.49	203.76	203.52	203.16	203.45	203.5	202.03	202.88	203.35	202.84	202.63	201.7	204.27	202.73	203.5	203.65	201.69	203.78	203.01	202.49	204.21	203.72	203.73	203.08	202.53	205.11	203.33	202.76	202.52	202.94	203.18	202.73	203.59	202.09	202.8	202.57	202.79	202.85	202.43	202.51	202.98	202.53	203.8	203.09	202.9	203.16	203.26	203.27	202.17	204.01
192.09	194.82	194.71	193.69	193.37	193.19	193.83	194.13	194.68	194.33	193.82	194.07	193.31	194.18	194.59	193.62	193.32	192.87	194.97	194.24	194.59	194.4	194.45	194.64	194.82	195.22	194.56	193.86	193.9	194.19	193.59	193.15	194.36	195.87	194.39	194.34	194.07	193.65	193.42	193.6	193.39	196.23	193.88	193.91	194.97	194.18	194.11	195.71	194.42	194.53
199.79	198.99	198.42	198.79	199.01	198.87	199.32	198.15	199.18	199.9	198.33	198.51	199.43	199.66	199.33	199.43	199.63	199.47	199.46	199.99	198.67	198.6	197.99	198.49	198.49	198.74	200.03	199.09	199.07	200.33	199.37	199.31	198.94	200.92	199.61	200.77	199.96	199.89	200.11	200.16	199.06	199.61	199.85	200.63	198.91	199.1	198.73	198.64	199.81	198.98
208.95	209.31	209.51	209.69	210.13	210.07	210.37	209.91	209.7	210.28	209.62	209.82	209.33	209.69	210.26	210.05	209.76	209.43	210.02	209.22	209.23	209.51	209.35	209.92	209.57	209.11	210.06	209.28	209.1	210.33	208.12	208.87	209.15	210.1	209.2	209.53	209.94	210.12	211.09	210.07	209.31	209.59	209.96	209.24	209.71	209.39	209.69	210.06	210.17	208.98
203.11	203.58	203.17	203.12	203.32	203.44	203	203.52	202.66	202.91	203.96	204.08	203.32	203.35	202.78	202.59	203.15	202.8	203.05	202.48	202.76	203.42	201.74	203.31	204.17	201.23	203.3	201.39	203.2	203.42	203.93	203.7	202.92	203.02	204.09	202.54	202.99	203.91	203.28	203.18	203.06	203.21	203.43	204.17	203.78	203.23	203.74	202.96	202.52	203.27
203.7	203.19	203.28	202.36	204.06	203.96	203.11	203.24	203.68	202.63	202.91	205.31	203.87	203.13	202.55	203.81	203.44	203.11	203	202.95	204.24	203.5	202.41	203.44	203.47	203.21	202.63	203.48	203.24	203.46	203.48	203.43	203.61	204.7	203.48	203.83	202.63	202.97	202.24	203.76	204.16	203.86	204.43	203.39	204.22	204.79	203.23	203.48	202.6	202.85
213.36	213.58	213.01	213.24	213.61	213.18	213.43	213.03	214.12	213.48	213.33	212.2	213.1	213.49	212.53	213.09	213.21	214.08	213.6	212.75	212.65	212.21	214.01	213.03	212.45	212.96	212.09	213.39	213.92	212.37	213.09	213.03	213.79	213.27	213.22	212.95	213.5	213.03	213.82	213.61	212.13	214.07	213.69	213.96	213.48	212.42	212.64	212.64	212.86	213.33
202.16	201.79	202.36	201.68	201.76	203.1	202.74	203.06	203.02	201.66	202.8	202.92	202.59	201.8	203.02	201.98	203.58	202.51	202.29	201.87	202.65	202.15	201.97	202.34	201.42	202.11	202.37	202.65	203.32	203.05	203.13	202.9	201.7	202.42	202.66	202.25	202.61	202.49	200.98	201.87	202.78	201.88	201.89	203.31	203.96	203.16	202.96	201.89	203.32	202.55
208.3	207.83	208.19	208.45	208.34	208.39	208.64	207.3	208.62	206.72	208.86	208.41	207.47	207.57	207.16	208.43	208.77	206.89	209.4	208.56	206.98	208.79	208.97	208.66	208	208.01	208.83	209.25	206.64	207.5	208.66	207.99	209.01	209.01	207.88	207.48	208.19	208.1	209.86	209.39	207.76	208.96	208.38	207.32	208.81	208.72	208.29	208.22	207.92	208.96
204.35	204.66	204.24	204.29	204.97	204.07	205.68	203.51	204.78	205.39	204.87	205.35	205.75	204.71	206.24	204.46	204.67	205.16	204.58	204.34	204.43	204.28	204.69	204.23	204.85	204.66	204.44	204.39	205.45	204.91	204.35	204.55	203.84	203.64	204.02	204.48	203.74	205.92	205.01	204.62	205.64	205.06	204.35	205.27	203.99	204.65	204.61	204.75	204.47	203.96
211.31	211.41	211.88	211.47	211.99	210.77	212.16	210.5	212.43	211.12	211.19	211.51	211.5	211.41	210.75	213.07	211.96	211.26	211.66	211.36	212.52	211.42	211.64	211.94	211.87	211.54	211.6	212.69	212.87	210.81	212.19	211.62	211.62	211.2	210.15	210.61	210.67	211.07	210.93	211.7	210.48	211.44	212.52	211.15	212.12	213.57	211.69	211.85	211.96	210.9
194.25	194.19	193	194.39	193.66	194.15	193.23	194.01	194.48	194.8	194.62	193.93	194.72	195.16	194.23	194.43	194.09	194.77	194.14	194.45	194.12	193.3	195.26	194.07	193.51	194.58	194.08	194.39	194.37	194.56	193.99	194.28	192.94	195.25	193.97	193.41	194.6	194.44	194.1	195.13	194.36	194.61	193.55	194.18	194.19	193.81	194.36	193.9	193.64	194.34
207.21	208.77	210.23	208.44	209.2	209.27	209.15	209.3	208.02	208.8	209.08	207.29	208.23	207.92	208.45	209.19	209.53	208.09	208.27	208.79	209.17	208.62	208.69	209.03	207.98	209.08	208.05	209.04	208.6	208.45	207.62	209.03	208.55	209.64	208.35	208.85	207.66	208.15	208.03	208.72	208.78	209.26	209.58	209.27	208.01	208.91	208.91	209.03	209.13	208.56
200.32	200.67	200.74	201.57	199.56	200.58	201.17	200.46	198.88	201.04	199.39	200.26	200.72	199.81	200.04	199.97	200.31	200.83	199.91	199.94	201.49	200.86	199.67	201.05	200.45	199.61	199.11	200.16	200.68	201.07	201.03	200.24	199.89	200.95	200.34	200.89	199.48	200.33	199.22	200.3	200.24	200.64	199.27	200.26	201.34	200.56	199.68	198.58	200.75	200.58
198.48	199.75	200.24	200.75	198.74	199.17	199.97	199.39	199.52	200.65	200.21	199.34	199.57	199.38	200.4	199.98	198.95	199.54	199.54	200.47	200.3	199.78	199.26	199.31	198.65	198.72	200.44	200.28	200.26	199.75	199.38	200.3	199.36	198.18	199.18	198.74	199.95	199.6	200.04	199.65	200.08	200.09	199.98	199.46	200.02	200.37	198.18	198.23	198.78	200.1
208.66	208.52	208.78	208.6	208.6	208.3	209.19	208.65	209.47	208.72	208.06	208.09	209.99	208.66	208.68	208.94	208.24	209.01	208.3	208.46	209.54	209.01	209.35	208.63	209.79	208.99	208.16	209.23	207.87	208.76	208.91	207.88	208.22	209.4	208.82	208.22	208.4	209.24	208.87	209.92	208.97	207.83	208.35	208.53	208.44	208.15	208.53	209.1	208.14	209.59
202.27	202.19	202.37	202.95	201.58	202.53	202.01	202.39	203.06	202.64	202.71	202.15	201.67	202.31	202.96	200.86	202.21	201.09	202.84	201.7	202.84	201.86	201.61	202.39	203.11	201.82	200.77	203.25	202.23	201.97	201.87	202.51	202.83	202.78	201.59	202.94	202.5	203.2	202.75	202.71	202.02	202.82	202.11	203.08	202.74	200.82	202.09	202.42	202.55	203.36
208.43	209.64	208.87	209.63	208.08	209.43	208.7	207.27	208.86	209.16	208.37	208.35	208.8	208.34	208.56	207.78	206.93	209.44	209.21	207.35	207.95	208.62	208.54	208.51	209.5	207.75	208.64	208.22	208.89	207.68	208.48	209.07	208.47	210.06	207.53	208.8	207.97	208.61	209.66	208.62	209.39	208.9	208.68	207.46	207.13	208.71	208.59	209.04	208.06	209.01
211.69	211.82	211.28	211.36	211.65	212.11	211.85	211.63	211.83	212.23	212.98	212.48	212.4	211.82	211.42	211.58	211.76	211.62	211.35	212.08	211.58	211.41	210.9	211.48	211.64	212.02	211.16	211.24	211.48	210.87	211.48	211.96	211.88	211.47	212.27	210.91	210.64	211.37	210.47	212.09	211.6	211.51	211.99	212.1	211.95	212	212.12	211.6	211.4	210.87
204.48	205.43	205.5	205.43	203.21	203.58	205.24	205.59	205.39	205.11	205.26	204.7	205.37	205.08	204.01	204.77	204.35	204.68	203.82	205.32	204.4	204.69	204.24	204.75	204.38	205.64	205.17	204.5	204.67	204.99	205.21	205	203.93	204.64	204.17	204.48	205.62	205.64	204.26	204.09	203.48	203.94	204.79	204.41	205.05	205.13	204.91	205.4	204.09	205.28
207.73	208.89	206.83	207.56	207.81	207.36	206.83	207.38	208.05	207.93	208.92	207.73	208.53	207.99	207.52	208.55	206.11	206.86	208.16	207.41	208.14	206.89	208.6	207.29	207.55	207.27	207.97	208.05	207.27	208.6	207.78	207.47	208.2	207.35	206.84	207.18	207.86	207.73	208	208.1	207.47	208.65	208.68	207.66	207.49	207.67	206.82	207.45	206.69	208.76
207.97	207.1	208.28	208.73	208.76	207.66	207.55	206.81	207.57	207.33	208.05	206.53	208.45	206.83	207.44	207.32	207.5	206.83	206.58	207.24	207.62	207.6	206.14	208.01	208.26	208.13	208.56	207.26	207.44	207.28	207.49	208.08	207.58	206.57	206.83	208.09	207.31	208.43	208.36	207.84	208.01	207.21	208.16	207.71	207.95	208.28	209.06	207.1	206.53	207.16
217.83	218.42	218.15	218.49	217.29	217.95	216.9	217.14	217.87	217.9	216.71	217.15	218.68	216.86	217.73	217.74	217.55	217.02	217.72	218.44	218.41	217.48	218.08	217.39	217.34	217.41	217.82	217.33	217.68	218.72	216.89	217.48	217.87	217.66	218.09	218.04	218.11	217.61	217.3	217.94	217.96	218.04	218.69	217.87	217.63	218.91	217.08	216.73	218.02	217.51
198.1	199.55	199	198.38	198.61	199.58	197.98	198.49	197.42	198.93	198.51	197.72	198.12	198.13	198.6	199.25	200.16	199.29	198.34	198.61	198.2	200.15	198.3	199.34	200.05	199.75	198.72	198.71	199.27	199.04	197.93	198.2	198.72	198.55	199.18	199.03	199.23	199.48	199.24	198.39	199.05	199.86	197.29	198.73	198.05	198.63	198.02	198.88	198.35	198.61
210.17	209.22	209.36	209.77	210.53	209.5	209.13	209.78	209.94	208.47	209.26	209.07	209.24	211.04	208.64	209.71	208.36	208.82	210.08	209.59	208.94	210.01	210.18	209.35	209.75	210.12	209.54	208.5	209.26	210.26	209.71	209.35	209.27	208.27	209.93	209.08	209.6	210.46	209.07	210.97	209.07	208.36	209.86	209.63	209	209.18	210.41	208.56	210.1	210.01
203.91	204.33	204.19	203.99	202.99	203.23	204.52	203.88	203.56	202.72	203.75	204.32	204.12	203.88	204.08	204.54	205.41	204.37	204.02	203.28	203.27	204.24	204.92	205.09	203.09	203.75	204.28	203.64	205.26	203.63	203.86	203.2	203.87	203.63	204.39	202.8	203.82	203.75	203.98	204.53	203.32	204.31	203.88	203.95	203.55	204	203.11	203.98	204.16	203.88
213.57	213.54	213.51	213.06	213.09	213.67	212.17	213.54	213.86	212.83	213.55	212.87	212.53	213.11	213.08	211.69	212.51	213.04	212.55	214.61	212.86	212.78	213.67	212.74	212.26	213.32	212.81	212.57	212.88	213.18	212.14	213.01	212.12	212.42	213.46	214.13	212.1	211.62	213.22	212.97	212.67	213.57	211.82	212.96	212.52	213.79	211.83	213.46	212.41	213.23
212.19	211.26	211.86	211.49	212.04	211.38	211.55	212.3	212.69	211.77	212.31	212.11	211.14	211.8	211.78	212.73	211.48	211.81	212.19	210.96	211.46	210.68	211.73	213.12	211.18	211.45	211.2	212.96	211.88	212.46	211.19	211.83	211.08	211.98	212.24	211.06	211.19	211.94	212.33	211	212.85	211.52	212.41	211.77	211.5	210.98	212.39	210.56	212.86	212.41
205.15	204.31	204.08	203.97	204.41	205.5	205.41	204.18	204.18	205.33	204.01	204.37	205.84	205.03	204.87	204.57	204.94	205.35	205.42	204.76	204.47	204.96	203.57	204.05	203.6	205.66	203.87	205.34	204.3	204.33	204.71	204.38	205.07	205.71	205.38	204.52	204.18	205	203.64	205.46	204.22	204.73	205.22	204.94	204.61	205.55	204.61	203.99	204.35	204.43
207.91	209.18	207.61	207.01	207.6	207.88	208.24	208.6	207.34	207.23	208.19	207.85	209.27	208.07	209.37	207.34	207.69	207.99	208.27	207.65	207.76	208.24	207.89	207.79	208.25	207.11	208.61	206.2	207.01	206.69	208.61	207.52	206.7	207.9	207.74	208.08	209	207.73	207.73	207.7	208.58	207.85	208.07	207.39	207.99	207.99	207.18	207.79	207.82	206.48
211.82	210.59	211.91	212.46	211.42	212.2	211.01	212.64	212.53	211.42	211.53	211.91	212.08	211.57	210.97	212.05	210.85	212.09	211.74	211.97	212.15	212.16	211.7	211.29	212.68	212.1	212.11	212.2	210.81	211.28	211.3	212.31	211.87	211.05	211.38	212.21	211.36	212.18	211.14	211.62	211.14	211.74	212.12	212.51	211.73	211.89	212.55	211.91	211.63	211.09
213.52	213.98	212.91	213.85	213.74	213.19	214.26	213.62	213.34	213.84	214.18	214.62	214.34	213.33	213.88	214.4	213.25	212.9	215.11	214.35	214.34	214.42	214.29	213.24	214.14	213.14	214.55	214.72	214.06	213.67	213.6	213.42	214.58	213.43	213.73	213.64	213.92	213.94	214.45	212.91	213.04	214.68	213.91	214.5	214.09	213.69	214.25	214.1	213.45	213.76
208.75	209.05	209.12	208.58	208.6	208.31	207.73	207.06	208.43	207.26	208.42	207.75	209.56	207.64	208.95	208.26	208.57	209.49	209.4	209.17	207.76	206.93	208.22	208.61	209.17	208.46	207.91	207.68	208.5	208.69	207.92	208.36	210.15	208.54	208.44	208.78	207.73	208.37	208.02	208.05	208.01	207.87	208.22	209.34	208.68	208.27	208.63	208.15	208.53	208.73
211.71	212.56	211.19	211.05	212.83	211.01	211.69	211.35	211.94	212.01	211.76	212.05	211.11	211.89	213.26	211.84	211.75	211.86	212.16	210.69	212.85	211.19	210.48	211.71	211.14	212.71	211.19	211.21	210.84	210.94	211.35	211.2	211.76	212.17	210.91	211.5	212.24	212.15	212.36	211.99	211.94	211.69	210.43	210.48	211.53	211.27	211.73	211.86	211.43	211.12
210.16	209.35	209.19	208.61	209.3	209.08	210.19	209.9	209.58	209.31	210.41	210.34	210.65	209.76	209.59	209.4	210.15	210.5	209.26	209.54	209.42	209.68	209.27	209.14	209.4	210.52	209.98	209.82	209.53	210.4	208.7	209.44	209.72	208.85	209.3	211.23	209.66	209.77	209.89	210.15	208.72	210.27	210.28	210.34	208.99	210.05	209.53	209.94	208.31	209.57
198.46	198.83	198.15	199.6	197.9	197.94	198.33	198.08	197.22	199.08	197.47	197.5	197.18	198.68	198.24	197.31	198.05	199.73	198.24	197.12	198.48	197.9	197.35	197.6	197.53	198.23	198.27	196.62	199.38	197.51	198.12	197.78	198.46	197.75	198.72	197.47	197.52	197.77	198.37	198.4	198.44	197.77	197.59	198.09	196.71	198.17	197.99	198.37	197.85	198.53
198.87	197.81	199.23	199.39	197.99	198.07	198.96	198.45	199.05	198.55	198.6	198.11	198.44	198.52	197.75	199.43	198.28	198.28	198.51	197.55	198.25	198.37	198.56	198.79	198.38	199.27	198.84	198.81	198.89	198.05	199.09	198.59	198.52	199.09	199	198.27	198.83	199.85	197.46	198.79	197.93	198.42	198.1	198.92	198.94	198.59	198.05	198.11	198.96	197.34
200.93	200.38	200.06	201.18	200.56	200.64	199.82	200.44	200.2	200.89	201.59	201.15	199.94	200.37	199.16	200.19	199.98	200.62	199.38	200.2	199.69	199.65	200.83	199.68	199.32	199.45	201.26	200.53	201.14	199.68	199.4	202.14	199.38	200.35	199.45	201.09	200.66	200.84	201.87	201.5	201.35	200.59	200.34	201.09	199.91	201.15	200.48	200.66	200.63	200.8
209.26	209.5	209.48	210.15	208.67	208.79	209.38	209.35	209.85	208.55	210.51	211.2	208.95	209.81	210.48	209.58	208.69	209.19	209.55	208.89	209.18	209.51	209.51	210.42	209.78	210.29	209.42	209.46	209.51	208.95	209.93	209.35	209.97	208.94	209.12	209.47	208.95	209.24	209.46	209.03	209.41	209.36	208.16	208.97	210.24	209.11	209.68	208.55	210.53	210
211.62	211.17	212.56	211.26	211.22	211.24	211.6	212.55	211.41	210.71	211.47	210.8	211.66	210.64	211.29	211.43	211.77	211.63	211.99	211.66	211.38	212.04	211.86	212.37	212.84	211.17	212.11	211.76	211.18	212	211.28	211.41	211.74	211.51	211.43	212.23	211.48	210.14	212.11	209.95	210.54	210.32	211.01	211.37	211.69	211.7	212	211.18	211.66	211.94
204.48	203.39	205.61	203.62	204.09	204.84	205.6	204.43	204.71	203.61	205.14	204.25	205.7	205.24	204.82	204.37	204.37	204.55	203.71	204.97	205.4	203.83	205.49	204.11	205.12	203.95	204.99	206.65	203.9	204.56	204.53	203.2	205.32	203.54	205.51	205.21	203.3	205.02	205.19	204.49	203.92	205.29	205.96	204.5	204.54	203.61	204.43	204.3	204.51	204.74
200.2	199.36	199.68	199.74	199.13	199.1	198.57	200.73	198.8	199.76	201.09	199.05	199.35	199.02	198.71	200.03	199.89	199.92	199.7	199.99	199.31	199.73	199.09	199.11	199.73	198.82	198.08	199.4	199.66	198.84	199.82	200.18	199.59	198.98	200.04	199.33	199.65	199.15	198.73	197.87	198.5	199.3	198.93	199.84	198.39	199.45	199.3	199.18	200.35	199.29
202.83	202.78	202.61	202.94	202.59	202.68	203.74	201.93	202.95	203.14	201.93	202.19	201.96	201.65	202.51	201.72	202.4	202.3	203.24	201.63	202.72	201.84	202.39	202.81	202.31	202.89	202.95	203.09	202.56	202.21	202.71	202.68	203.79	202.56	203.23	202.85	201.99	202.97	202.51	202.26	202.33	202.74	201.74	203.21	202.59	202.5	203.28	202.1	202.13	202.1
208.26	208.52	207.8	207.88	207.74	209.28	208.85	209.49	208.46	207.8	207.49	209.23	208.22	208.66	209.41	208.47	208.53	208.85	208.51	208.61	208.29	208.61	208.55	209.4	208.82	208.09	208.86	209.04	208.82	207.03	208.47	209.13	208.01	209.72	207.78	209.59	209.25	208.76	207.58	208.58	208.11	209.68	209.14	209.18	208.82	209.06	209.32	209.19	208.76	208.44
218.27	217.35	217.25	217.91	216.96	216.82	215.9	216.91	217.48	216.71	217.6	217.17	216.97	217.28	217.15	217.08	217.36	217.24	216.46	216.84	216.6	217.2	217.05	216.81	217.52	217.22	217.89	217.61	216.61	216.79	216.14	216.6	216.78	217.93	216.86	215.93	216.31	217.04	217.5	217.02	216.65	216.55	216.76	216.41	216.38	218.65	216.97	218.31	216.24	216.92
205.42	204.32	204.14	205.69	205.45	205.16	206.32	205.52	204.5	204.54	205.36	204.8	204.81	205.24	204.66	204.39	204.3	205.39	204.24	205.26	205	204.51	204.92	204.69	203.17	204.26	205.03	204.42	204.64	204.92	204.56	204.08	204.86	204.31	204.08	204.37	205.5	204.61	206.1	204.8	204.64	204.01	204.67	202.7	204.21	205.23	205.23	204.95	204.93	203.4
197.87	198.36	198.17	197.56	199.41	199.41	198.72	198.85	198.75	198.99	198.41	199.37	199.77	198.64	199.34	197.9	198.14	197.76	198.08	198.74	198.77	198.82	199.01	198.65	197.62	197.44	198.31	198.4	199.04	198.71	197.34	198.16	198.6	199.29	198.95	198.53	197.67	199.98	197.65	197.87	198	198.33	198.88	199.64	198.4	199.25	197.62	196.93	199.09	198.79
208.16	209.67	210.02	208.99	209	207.71	209.18	209.22	209.28	208.52	208.98	209.33	208	207.46	207.8	208.04	208.76	208.2	208.79	209.59	208.31	207.23	207.8	208.64	209.66	209.43	208.74	208.4	208.11	207.67	209.26	208.92	209.34	207.66	210	209.24	208.67	208.14	209.09	208.32	208.61	208.21	208.21	208.16	207.79	209.02	209	208.31	207.9	209.62
199.09	198.78	198.45	198.47	198.73	198.71	198.53	197.28	199.26	198.29	197.4	198.6	199.14	198.44	199.28	197.26	198.71	198.91	198.75	197.86	198.8	198.33	198.23	199.2	198.76	198.99	198.79	198.49	198.99	198.76	198.63	198.36	198.31	198.5	198.54	198.29	198.64	197.79	198.33	197.14	198.19	199.34	198.25	198.26	199.84	198.38	198.98	199.29	198.95	198.45
204.34	203.61	203.43	204.03	204.89	205.05	203.12	202.94	203.43	202.47	204.03	204.12	203.35	203.55	202.89	203.81	203.93	204.33	203.07	203.25	203.28	203.81	202.8	203.6	202.84	203.24	202.62	202.51	203.34	202.83	203.16	203.08	203.02	204.06	203.4	203	203.64	203.32	203.59	202.95	203.72	203.87	203.08	203.08	203.29	203.47	204.42	202.85	203.16	204.41
208.63	209.55	208.73	210.44	209.53	210.59	209.75	210.19	208.98	210.14	209.33	208.64	209.27	209.16	209.56	209.17	208.99	208.9	209.24	209.76	209.79	209.56	208.67	210.57	209.51	209.54	208.68	210.11	209.77	209.44	209.27	209.36	209.44	210.36	208.91	209.29	208.31	209.68	210.72	209.55	209.81	209.15	209.97	209.82	209.68	209.99	208.79	209.77	210.92	209.54
203.4	202.95	204.04	203.39	202.73	203.43	203.5	203.89	204.05	203.79	204.07	202.68	203.22	203.64	203.26	202.46	202.94	203.29	202.21	204.27	204.69	203.48	203.87	204.12	203.76	202.75	203.01	204.28	202.65	203.13	202.57	203.37	203.41	204.02	203.9	203.96	202.36	202.82	202.65	203.4	202.95	203.56	203.69	202.17	203.01	203.12	204.01	202.99	202.23	203.02
198.68	197.98	199.47	198.36	197.91	198.21	198.75	198.4	199.49	198.87	198.24	198.63	197.47	199.06	199.03	197.81	199.46	199.62	197.4	198.92	198.35	198.22	198.8	199.33	198.43	197.27	197.88	198.57	198.67	198.64	198.51	198.55	198.3	198.67	199.98	198.92	198.72	198.59	199.53	198.46	198.49	199.12	198.38	197.93	199.11	198.14	198.74	198.82	198.97	197.83
203.39	202.94	202.83	203.46	203.2	201.74	203.23	202.6	203.58	201.57	202.65	202.27	202.27	202.4	202.85	202.25	203.05	201.39	203.1	202.7	201.61	203.32	202.15	203.13	203.46	202.01	201.1	203.47	203.13	203.71	202.88	202.19	203.79	202.54	202.66	203.07	202.5	202.48	202.04	202.41	202.08	203.53	203.54	202.53	202.66	202.17	202.16	203.11	202.53	202.88
210.48	209.08	209.58	211.23	209.91	208.45	209.7	211.07	209.81	209.81	209.3	208.64	210.5	210.47	208.83	209.85	209.62	208.92	209.68	210.52	209.42	210.2	210.07	210.8	209.24	210.52	210.36	207.5	209.61	209.59	209.66	209.46	210.61	209.59	209.96	210.37	209.02	209.52	209.42	209.57	209.43	209.62	208.97	209.62	209.21	209.52	209.17	210.63	209.17	210.64
204.49	204.57	205.27	203.58	205.35	205.36	204.43	204.11	205.18	204.76	204.09	204.11	206.09	204.77	203.89	204.82	204.32	205.47	205.49	204.32	205.12	204.73	204.77	204	204.48	204.75	203.22	203.78	205.02	205.16	204.93	204.13	203.6	204.76	205.4	204.59	204.88	204.24	205.86	204.03	204.65	205.78	205.01	204.67	203.93	205.07	203.88	205.39	204.86	203.24
202.14	203.36	203.04	203.75	204.04	204.42	204.1	204.33	203.93	203.33	203.85	203.7	203.92	204.31	203.97	203.38	204.1	204.07	203.34	203.82	202.95	203.48	204.04	203.88	203.16	203.22	203.85	203.67	203.48	204.5	203.75	203.62	203.8	204.67	203.11	203.61	203.48	204.47	203.79	204.15	202.93	203.95	203.3	204.01	201.95	204.14	203.32	203.32	203.67	204.78
201.11	200.92	201.73	201.08	201.08	199.95	200.27	199.91	200.44	199.91	201.21	200.63	200.19	200.35	200.01	199.65	201.07	200.32	200.26	200.33	200.6	201.17	201	199.95	201.63	200.84	200.71	201.07	201.82	200.27	200.68	200.04	201.01	200.59	200.95	199.91	200.33	201.01	200.08	200.48	200.49	200.45	200.1	200.05	201.27	200.69	201.37	200.68	200.17	200.72
202.84	203.46	204.07	203.34	203.3	204.66	203.49	203.2	203.09	203.06	203.37	204.09	203.63	203.87	203.15	202.77	202.88	204.08	203.8	203.06	202.46	204.2	202.74	202.97	202.53	202.97	202.71	203.7	204.8	203.33	203.22	203.49	203.63	203.92	203.5	203.72	203.05	203.19	203.65	203.43	204.07	204.39	201.81	203.65	203.57	202.58	204.04	204.7	204.19	204.32
215.59	217.42	216.27	217.36	216.63	216.62	217.15	217.28	218.07	217.24	216.38	215.5	216.19	216.7	217.1	216.23	218.25	216.8	217.64	216.24	216.75	216.32	217.05	218.11	217.88	216.26	217.62	217.57	217.53	216.79	217.18	216.31	217.26	215.41	217.11	218.24	216.43	216.45	216.6	217.85	217.52	216.68	215.97	217.31	216.77	216.44	217.83	217.28	216.69	217.19
206.96	206.58	206.14	206.33	207.34	205.27	206.72	206.37	207.37	206.75	206.57	207.86	205.89	206.99	205.45	205.85	205.74	206.59	206.46	206.4	207.53	205.55	206.1	206.26	205.55	207.22	205.96	207.37	205.86	205.21	206.62	206.75	205.61	205.35	206.65	206.86	206.67	205.63	205.72	205.54	206.69	205.99	207.9	206.2	207.25	205.83	206.32	207.28	207.25	207.7
199.04	198.87	198.91	198.81	199.82	199.01	199.21	199.74	198.82	198.87	199.25	199.21	199.95	199.79	199.24	199.51	198.78	199.26	199.17	197.92	199.08	199.74	199.94	200.29	199.79	198.71	199.49	199.24	199.99	198.09	197.43	198.2	199.86	198.8	200.23	199.54	199.85	199.99	199.93	200.25	199.2	199.42	199.63	199.28	201.06	200.77	200.08	198.17	199.94	198.62
207.73	207.6	208.48	208.18	207.87	207.79	207.6	207.77	207.58	207.71	207.3	208.28	207.98	206.85	207.31	208.43	207.19	207.07	206.91	207.98	207.27	208.03	207.58	207.26	207.54	207.66	208.14	208.86	208.22	207.52	208.36	207.91	207.75	207.77	207.31	207.42	207.73	207.33	206.93	207.29	208.26	209.26	207.99	208.66	207.8	207.09	207.42	206.89	208.19	207.12
205.6	206.92	205.04	204.63	204.19	205.18	205.82	204.61	205.2	205.77	206.54	204.86	205.26	205.47	204.93	206.11	205.61	205.17	205.67	205.92	205.09	206.05	205.28	206.46	204.83	205.82	205.32	205.83	205.34	207.19	206.3	205.21	203.95	206.75	205.52	206.87	204.62	205.02	206.28	204.77	206.22	205.87	205.55	205.94	205.48	205.37	206.05	205.42	206.41	206.05
197.85	198.78	197.35	197.41	197.62	197.48	198.65	197.89	197.45	197.54	198.24	197.92	198.54	197.45	199.55	198.42	198.9	198.08	198.85	197.89	198.28	197.14	199.47	198.95	197.69	198.52	197.38	198.67	197.23	197.79	197.34	199.14	197.79	198.73	197.45	197.66	196.99	197.92	197.29	197.14	198.67	196.86	197.99	197.27	197.15	197.47	197.93	197.78	196.37	197.79
216.88	217.23	217.16	215.97	217.46	217.86	216.96	217.41	217.07	216.82	217.78	216.79	216.81	217.61	218.07	216.5	216.48	217.01	216.59	216.34	216.23	217.25	216.63	217.61	216.74	217.09	218.21	217.49	217.4	217.15	217.33	216.92	217.15	216.79	217.89	216.54	217.53	216.17	217.09	217.35	216.69	217.55	217.81	217.65	217.71	216.8	217.15	216.12	216.24	216.14
199.44	201.76	200.78	201.08	199.91	200.7	198.53	199.2	200.75	201.1	200.64	199.58	200.18	201.25	200.43	201.15	200.01	200.05	199.22	198.98	201.1	199.29	200.39	199.62	199.29	199.94	199.55	200.28	200.16	200.16	200.56	199.67	198.97	200.54	201.31	200.72	199.99	199.69	201.51	200.41	200.28	200.93	200.98	201.47	200.97	200.69	200.25	200.23	200.14	200.72
209.08	208.95	209.5	208.67	208.85	208.14	209.36	209.85	207.87	208.59	209.1	208.11	208.5	206.63	208.36	209.82	208.78	208.87	208.44	207.66	207.4	207.83	207.5	208.56	208.63	208.99	208.05	208.43	208.34	208.43	208.14	208.03	208.06	208	208.7	209.09	208.89	208.69	207.32	208.79	208.32	208.91	208.46	209.62	208.56	208.89	208.09	208.66	208.69	207.86
215.97	216.4	216.63	217.15	216.82	217.18	217.19	217.2	217.6	216.37	216.43	217.46	215.85	217.29	216.79	217.64	217.55	218.28	216.6	216.93	217.05	217.22	216.37	215.88	217.43	216.95	216.93	217.67	217.51	217.53	216.97	217.08	216.36	217.15	217.67	215.68	217.71	216.94	215.83	217.29	216.67	216.39	216.74	215.5	216.41	217.35	216.58	218.29	216.63	216.09
207.73	207.05	208.33	207.59	206.66	208.52	208.64	207.02	208.31	207.56	207.22	208.56	207.09	206.77	207.73	208	207.44	208.34	207.63	207.59	206.92	206.8	208.29	207.57	207.69	207.7	208.37	207.91	207.37	207.06	207.65	208.22	208.37	208.52	207.23	208.13	208.29	207.19	206.09	206.52	207.87	207.8	208.81	206.85	206.67	207.95	207.5	207.87	208.23	208.61
212.41	213.21	212.35	212.49	213.37	212.53	212.77	212.63	211.76	211.72	212.18	212.86	212.61	212.35	212.48	212.45	213.41	211.44	212.9	212.39	211.44	212.88	212.84	212.53	213.02	212.21	212.22	211.82	211.72	212.43	213.21	211.96	212.18	212.39	211.61	212.46	212.58	213.3	212.42	212.55	212.91	213.9	212.44	212.77	213.07	212.55	212.71	212.1	212.55	212.36
199.68	199.06	199.16	198.83	199.01	198.56	198.25	199.15	199.84	199.15	200	200.53	199.97	200.07	198.75	200.33	199.71	199.62	199.32	198.98	199.91	200.07	199.44	198.31	197.07	199.3	198.18	198.85	200.14	200.88	198.57	198.04	199.33	200.01	199.38	199.47	199.45	198.22	198.51	199.34	199.27	199.25	199.4	199.04	199.77	199.2	199.88	199.85	200.07	199.47
203.31	202.62	203.75	204.32	202.73	203.8	203.37	203.38	203.33	203.88	203.91	204.09	203.92	203.4	204.02	203.67	203.66	204.76	204.5	202.87	203.4	202.32	204.21	203.86	203.37	203.76	205.02	203.84	203.33	203.57	203.55	202.77	203.73	203.29	202.89	203.99	204.07	202.42	203.69	204.16	203.14	203.06	203.63	204.13	203.37	203.61	203.2	203.37	203.38	203.92
202.92	202.28	203.5	202.91	203.82	203.81	204.48	202.68	203.86	203.25	202.86	203.35	203.68	203.12	203	203.8	203.47	203.54	203.2	203.41	204.19	203.66	203.23	204	203.48	202.45	202.99	201.99	204.13	204.03	202.6	203.22	202.42	203.56	203.35	202.87	203.4	204.44	203.02	203.59	204.47	204.49	202.42	205.29	203.48	204.39	203.63	201.81	203.38	204.73
203.69	202.45	203.19	201.72	203.11	202.77	202.24	202.51	202.65	202.81	203.74	203.63	203.36	203.06	203.49	201.98	203.74	203.07	202.37	202.63	201.68	202.54	202.71	203.94	202.31	202.38	203.92	202.65	203.17	202.43	203.28	202.97	202.24	202.4	202.52	202.08	203.21	203.01	202.34	202.09	202.33	202.41	202.55	202.87	202.85	202.31	202.51	203.44	202.87	202.42
203.22	204.04	203.68	203.19	203.62	203.95	203.78	204.5	203.61	204.22	202.52	203.96	203.27	204.17	204.47	202.6	203.41	204.9	203.81	204.01	203.89	203.4	204.7	204.03	202.69	204.13	203.17	203.25	203.22	205.17	204.65	203.92	203.05	203.61	203.46	203.84	203.5	204.08	203.4	204.08	203.75	204.73	204.48	203.23	203.09	203.18	203.41	204.42	203.75	203.15
212.04	212.84	213.33	213.27	212.46	213.27	213.35	212.58	212.07	213.43	212.29	212.84	212.77	212.42	211.3	212.81	212.75	211.77	212.71	213	212.22	212.91	212.84	212.97	211.66	213	212.5	212.16	213.07	212.49	212.52	211.97	212.42	212.21	211.83	211.52	213.63	212.31	212.18	211.63	211.32	212.16	211.48	212.47	212.04	212.27	211.51	212.56	212.26	212.41
209.89	209.32	209.98	208.48	209.28	209.75	209.5	210.21	210.4	210.05	209.6	209.47	209.69	210.01	210.44	209.13	210.09	208.02	210.15	210.45	209.43	209.75	209.78	210.39	210	209.36	208.07	209.4	210.03	210.75	209.87	210.39	208.91	209.4	209.8	208.94	209.79	210.64	209.59	209.66	210.01	209.21	209.55	209.71	210.22	209.71	210.43	209.77	209.38	208.23
211.03	210.91	210.81	211.51	210.88	211.39	211.68	211.59	211.41	211.65	212.46	212.74	212.25	211.93	210.99	211.85	211.73	211.89	210.95	212.38	212.43	210.93	211.98	211.7	212.41	211.91	211.82	211.01	211.76	210.87	211.44	211.93	212.61	211.43	211.4	211.64	210.75	211.88	210.98	212.27	212.88	211.27	211.76	211.72	210.49	211.77	211.27	211.53	210.73	212.17
199.43	199.21	198.69	200.74	200.9	199.04	200.49	200.34	199.8	199.21	199.48	198.47	199.47	199.43	199.05	198.71	199.55	198.83	199.88	199.72	198.73	199.6	198.66	200.44	200.28	199.42	199.27	199.07	199.28	200.03	200.35	198.7	199.97	199.81	198.33	197.2	198.54	198.25	199.27	199.13	198.85	199.55	199.59	199.92	198.48	199.44	198.97	198.82	198.92	200.02
204.93	205.27	205.75	205.81	205.36	205.38	207.04	205.58	204.86	205.74	205.35	205.26	205.3	206.83	206.31	204.54	205.05	205.99	207.14	205.41	205.61	205.12	205.62	206.92	205.11	203.95	205.22	204.95	205.5	204.82	205.84	204.72	204.75	207.3	205.24	206.22	205.81	205.66	206.03	205.25	204.45	205.25	205.94	205.48	206.43	205.61	205.09	205	205.72	205.01
205.24	204.74	203.56	204	204.78	204.38	204.74	203.72	204.73	203.85	204.29	203.99	203.93	204.18	206.03	206.06	203.7	204.94	205.86	205.01	205.01	204.77	205.46	204.26	203.84	202.93	204.6	204.64	204.81	205.07	204.43	204.49	205.01	204.67	204.5	205.9	204.13	203.87	205.48	204.23	206.63	204.84	205.57	203.4	205.82	204.2	203.69	205.52	205.77	204.15
201.22	200.52	200.37	199.49	200.95	199.88	199.98	200.64	200.95	200.34	200.42	201.19	200.55	199.79	201.2	201.21	199.67	200.83	199.04	200.29	200.87	201.51	198.99	201.12	201.09	199.79	200.84	200.21	200.6	200.73	200.66	199.88	199.34	200.99	202.58	200.43	199.54	200.21	199.87	200.78	201.27	201.03	200.36	199.79	200.14	200.8	200.05	200.61	200.3	200.36
199.05	200	200.41	200.33	199.21	199.32	199.76	198.22	199.58	199.24	199.7	199.26	199.3	200.01	198.62	199.7	200.72	200.21	200.28	199.9	199.41	201.37	199.24	199.06	199.84	200.42	199.36	200.31	200.01	200.66	198.4	200.41	198.92	200.26	199.29	200.45	199.61	198.89	199.17	199.16	200.54	199.99	199.43	199.38	199.98	199.37	201.04	200.19	199.45	200.02
212.72	211.23	211.72	211.64	211.86	212.97	211.31	212.3	211.36	211.44	211.57	212.21	212.1	212.78	210.88	211.58	211.52	211.36	211.66	211.11	210.78	211.48	212.76	212.05	211.9	210.83	211.43	212.14	210.9	211.07	212.55	210.42	209.92	212.21	212.85	212.92	210.64	212.29	212.42	211	211.31	211.1	211.22	211.36	211.23	212.13	212.54	211.34	212.13	211.32
193.39	192.76	195.5	195.81	194.17	193.36	195	194.4	194.05	195.12	193.28	194.4	194.21	194.42	194.04	193.9	193.98	194.44	193.94	194.92	194.5	193.88	193.89	194.45	194.5	194.18	194.11	194.55	194.02	194.59	194.13	193.43	194.69	194.07	194.88	193.76	193.11	194.01	194.01	193.77	193.96	194.47	194.38	193.75	193.85	194.97	194.7	195.04	193.9	194.33
208.51	208.45	207.41	209.16	209.22	208.75	209.77	208.85	208.75	208.44	208.86	210.31	208.98	210.06	208.79	208.03	209.32	209.88	208.25	209.76	208.2	208.57	207.8	208.95	208	209.91	208.51	207.93	208.88	207.66	209.47	208.19	209.19	209.53	210.22	209.35	208.28	209.1	209.07	208.64	209.42	208.87	208.91	209.85	210.6	209.15	208.96	209	209.24	208.92
206.88	208.54	208.35	208.5	207.84	208.41	207.7	208.15	209.08	208.26	210.05	208.75	207.89	208.51	208.57	208.92	208.72	207.6	209.33	208.58	207.95	208.69	209.08	208.45	208.72	208.01	207.98	209.04	207.9	208.26	208.8	208.39	208.26	207.35	208.18	207.85	208.38	207.27	209.42	207.62	208.13	206.96	209.03	208.05	207.74	208.45	208.27	208.36	209.15	209.04
218.23	218.06	219.14	217.03	217.76	216.89	218.46	217.26	218.12	216.93	217.64	218.12	217.63	217.23	218.23	217.66	217.42	219.58	217.81	217.83	217.82	217.27	217.75	217.47	216.8	217.58	218.17	218.78	217.99	217.28	218.73	218.42	218.44	216.64	218.23	218.42	218.08	218.3	217.51	217.42	218.37	218.22	217.45	218.07	217.11	217.29	218.11	217.28	217.82	217.4
199.67	199.92	199.73	200.29	201.74	199.98	200.11	200.25	199.93	199.45	199.27	199.28	199.82	199.82	198.55	199.67	199.76	199.52	200.5	200.16	200.45	199.37	200.19	200.12	199.13	198.89	199.22	200.25	199.16	200.44	199.06	199.31	199.93	199.94	199.52	200.79	199.72	200.75	199.8	200.1	199.43	199.03	199.66	199.5	198.95	201.16	199.37	199.8	198.99	198.23
198.91	199.96	199.44	198.85	199.48	199	200.02	200.23	199.97	199.58	199.37	199.96	200.36	198.95	197.7	198.84	200.03	198.75	198.74	198.3	199.16	199.1	198.5	199.32	199.25	199.25	198.73	199.16	199.49	199.91	199.08	199.3	199.99	200.17	197.91	199.97	198.79	198.67	199.74	199.96	198.08	199.45	199.14	200.01	199.43	199.09	198.65	199.99	199.05	198.97
214.12	213.87	213.15	214.09	214.37	214.75	213.63	213.24	213.31	212.95	213.57	212.55	213.58	213.21	214.21	214.1	213.61	213.55	214.06	213.57	213.36	213.78	213.51	213.56	212.86	214.07	213.9	213.12	214.09	212.93	212.88	214.43	214.65	213.91	214	212.95	213.48	213	213.17	214.16	212.94	214.56	213.4	214.12	214.3	213.56	213.56	214.06	214.5	213.38
198.37	199.52	200.06	198.77	199.01	199.93	200.18	199.16	199.36	199.6	198.87	199.07	199.46	199.87	199.93	199.7	200.06	199.62	199.17	199.69	199.12	199.17	199.38	200.29	198.64	199.33	199.87	199.73	200.1	198.98	198.57	200.25	198.52	200	200.13	199.42	199.3	199	199.05	199.53	200.24	199.47	199.87	198.47	199.63	199.58	199.9	199.13	199.26	199.11
209.25	208.18	209.1	209.04	208.17	207.65	209.71	210.45	208.93	208.26	207.83	209.49	208.46	209.2	208.38	208.39	208.18	208.25	209.16	209.2	207.68	207.52	208.46	209.11	209.88	208.42	208.42	209.06	210.39	208.65	208.52	208.87	208.91	208.33	208.49	209.48	209.24	209.13	209.85	209.8	208.84	207.55	209.49	208.01	208.43	208.68	207.69	208.99	209.15	208.4
203.3	204	202.34	203.98	203.25	204.05	204.23	203.36	203.81	203.79	203.44	204.5	202.79	203.65	202.87	202.99	203.86	203.62	204.24	205.29	203.38	204.31	203.35	203.93	203.31	204.24	203.86	204.15	203.34	204.22	203.33	202.25	204	203.71	204.67	204.17	204.33	204.39	204.01	202.82	203.76	204.26	202.84	203.91	203.32	203.72	204.01	203.45	203.18	204.26
211.89	213.83	211.98	211.72	211.99	212.45	213.71	212.37	212.36	212.77	211.44	212.3	212.74	210.87	211.38	211.95	212.18	213.18	212.43	212.21	211.71	212.69	212.36	212.23	213.24	212.78	213.1	212.95	212.16	212.51	212.01	212.15	211.57	212.41	212.16	213.16	212.4	210.95	212.26	212.55	212.33	211.56	212.94	211.4	212.04	213.33	212.73	212.2	212.32	212.86
206.51	205.57	206.99	205.34	205.98	205.69	205.82	204.61	206.25	205.65	205.68	206.42	205.03	205.88	205.03	205.93	204.66	206.1	206.06	206.55	206.2	206.39	205.28	204.45	205.04	205.36	205.92	206.44	204.92	206.26	205.55	205.29	205.07	205.42	205.29	205.88	205.19	206.52	205.78	205.22	204.41	206.09	205.85	205.86	205.68	204.94	206.08	205.19	205.05	205.89
202.16	201.22	200.03	200.99	201.03	200.69	201.66	199.73	201.22	201.47	200.96	201.7	201.15	201.25	201.21	200.96	200.28	201.96	201.8	200.71	201.17	200.29	201.54	200.62	202.37	201.12	201.76	201.18	202.1	201.05	202.1	201.33	201.49	200.13	200.86	200.43	200.95	201.88	201.34	201.37	201.14	202.7	201.31	201.02	201.13	200.91	202.18	202.42	200.12	200.9
208.48	208.15	206.84	208.44	208.02	209.81	208.21	209.23	208.67	208.11	207.55	208.36	209.23	207.66	205.99	209	207.46	208.11	208.72	208.59	208.04	208.74	208.96	208.42	208.92	209.7	208.84	209.44	208.78	208.42	207.13	209.89	208.38	208.68	207.79	208.18	208.22	207.98	208.41	208.9	208.9	208.82	209.37	208.38	207.98	208.82	207.96	207.28	208.83	209.54
210.56	209.37	208.29	208.77	210.03	209.1	209.6	208.28	209.51	209.15	209.61	209.68	208.91	209.08	208.62	208.25	209.87	208.61	208.85	209.23	208.9	209.51	209.18	209.47	210.42	208.6	209.03	208.94	209.04	209.3	209.06	209.53	208.83	209.61	208.49	208.95	209.69	209.62	208.99	209.12	209.98	208.28	209.72	209.6	209.77	209.13	210.26	210.14	210.48	209.04
213.15	212.4	212.09	212.62	212.3	212.59	212.77	213.42	211.48	212.87	211.82	212.58	211.97	212.14	213.31	212.2	212.79	212.22	212.23	212.49	213.21	211.57	212.85	211.95	212.55	212.09	211.82	213.53	212.83	213.47	212.71	211.34	212.2	211.61	214.23	212.24	212.87	212.64	212.27	212.87	212.59	211.38	212.8	212.62	212.21	211.54	213.07	211.69	212.26	212.69
204.2	204.08	204.08	203.41	203.41	205.6	203.98	204.42	203.33	203.44	203.66	203.98	204.07	203.87	203.87	203.19	204.64	203.19	204.72	204.32	204.59	203.88	204.59	203.64	204.12	204.28	202.93	204.12	203.99	203.59	203.28	203.17	202.55	203.57	203.69	203.29	204.72	204.08	205.02	202.39	202.92	204.77	204.88	203.64	204.75	204.21	204.57	203.12	203.12	204.26
211.28	212.72	212.16	211.92	211.23	210.57	212.14	212.58	211.24	211.48	212.21	211.38	211.76	211.61	210.83	212.12	211.68	212.16	212.23	211.9	211.24	212.52	212.05	212.19	211.92	212.12	211.84	212.11	211.79	212.27	212.31	212.57	210.9	211.7	212.09	211.72	211.66	211.58	213.03	211.98	212.11	212.95	212.22	211.91	211.1	211.95	212.56	212.68	211.78	212.18
211.6	211.85	211.68	212.35	212.36	211.15	210.46	211	212.42	212.6	211.2	211.89	211.23	212.18	212.96	212.51	212.74	212.34	210.76	210.73	212.08	211.86	211.77	211.82	211.35	212.06	211.38	210.22	211.65	212.05	211.2	213.04	212.16	211.99	211.44	210.75	212.81	211.46	212.06	210.66	212.48	212.66	212.04	211.83	211.86	211.15	210.97	212.11	211.95	212
208.66	208.65	207.35	206.96	206.48	208.5	208.06	208.04	207.38	208.05	207.96	207.35	208.27	207.91	209.18	208.03	208.3	209.38	207.88	207.95	207.14	206.86	208.38	206.76	207.68	208.21	209.12	208.66	207.72	207.47	206.71	207.79	208.79	207.55	207.56	208.33	208.1	207.6	208.22	209.1	206.96	207.17	207.72	207.5	206.7	207.94	207.74	207.74	207.37	208.25
207.03	206.15	206.24	206.7	206.54	207.34	205.19	205.07	205.96	206.17	205.22	206.95	206.12	205.35	205.73	207.43	207.13	205.88	206.79	206.29	205.75	206.82	206.45	205.89	206.24	206.41	206.48	206.42	205.47	206.57	207.56	206.01	205.25	206.59	206.72	206.94	207.18	206.85	206.65	207.23	206.54	204.88	204.81	206.64	206.79	206.34	206.28	206.19	205.69	205.61
211.97	212.22	211.56	211.83	212.81	211.22	210.45	212.05	211.38	211.79	212.1	212.11	211.67	212.38	211.42	211.5	211.25	212.32	212.55	211.54	211.81	212.71	211.08	212.76	212.61	212.05	211.45	211.77	211.37	210.93	212.49	211	211.56	211.93	211.62	212.77	211.62	212.3	211.19	211.71	212.12	211.94	211.73	211.63	211.39	211.82	211.99	211.63	211.09	212.54
213.7	213.8	213.76	213.75	212.9	214.74	213.06	213.74	214.52	214.43	214.57	214.64	213.71	213.59	214.33	214.02	215.37	214.26	214.52	213.08	213.82	213.16	214.09	214.7	213.36	214.26	213.43	213.83	214.25	214.35	214.63	213.69	213.84	214.82	213.6	214.06	212.87	213.74	213.76	213.06	213.64	213.68	214.24	213.98	214.08	215.11	213.02	213.67	214.19	213.55
203.95	203.94	203.08	203.04	203.51	203.87	204.82	203.66	203.67	204.26	201.91	204.67	203.12	203.54	202.94	204.16	204.15	203.61	203.83	204.58	203.2	203.07	204.68	204.05	203.86	203.48	203.25	203.02	203.55	203.54	204.33	203	202.22	203.3	204.39	203.47	203.41	204.28	202.94	204.31	203.41	202.79	204.11	203.03	202.94	204.1	203.88	202.78	203.36	202.79
203.44	201.88	204.16	203.33	203.27	203.5	202.3	203.82	203.91	203.45	203.02	201.89	202.32	202.97	203.61	202.93	202.42	201.14	203.16	203.06	203.61	202.79	203.25	203.02	202.95	203.59	203.39	203.06	203.19	202.77	203.78	204.36	203.04	203.49	202.67	203.49	203.05	203.51	203.29	203.52	201.98	202.6	204.56	203.06	203.1	204.01	203.37	204.46	203.28	203.89
208.75	208.87	208.59	209.1	209.1	208.7	208.42	209.15	208.7	208.89	209.12	208.52	209.65	208.12	208.73	210.25	207.43	208.12	208.3	207.95	208.6	208.61	209.8	210.59	208.71	209.12	209.35	208.46	208.95	208.41	209.02	207.27	207.9	209.21	209.2	209.79	208.58	209.25	208.91	209.9	209.66	208.98	208.75	208.5	208.59	208.58	208.83	207.67	207.54	208.87
210.95	211.81	211.85	210.23	211	211.85	212.02	212.41	210.87	210.04	211.35	212.42	211.73	212.95	211.89	211.42	212.31	211.64	212.35	211.99	211.91	210.99	211.79	211.21	212.44	212.88	211.52	212.63	211.87	210.1	211.08	211.01	211.87	211.29	211.8	212.82	211.35	211.68	210.44	211.51	212.76	211.98	211.36	210.91	212.44	210.89	212.15	210.89	210.52	212.56
213.15	213.54	213.16	214.34	212.32	213.73	212.38	211.85	212.36	212.1	212.55	213.43	212.8	213.26	211.45	213.34	212.68	212.7	213.91	213.4	213.09	213.48	213.03	213.07	212.6	212.87	213.86	212.51	213.09	212.25	212.08	212.38	212.51	213.07	212.74	212.23	213.32	213.68	213.27	212.57	212.26	212.58	213.2	214.16	212.14	213.68	213.42	214.21	212.31	213.57
218.18	217.56	216.8	215.38	216.93	218.07	216.95	217.37	217.03	216.8	217.84	215.99	217.91	217.91	217.74	217.23	216.44	216.23	217.43	217.78	216.85	217.22	216.39	217.59	217.81	216.92	217.68	217.34	217.3	216.25	217.82	217.09	216.44	217.83	217	216.57	217.77	218.07	216.1	217.75	217.28	217.24	218.16	217.7	217.91	217.8	217.08	215.67	216.55	216.57
211.61	211.67	211.66	211.4	212.2	211.83	212.43	212.86	211.76	210.59	212.07	211.69	211.69	212.32	212.96	212.83	210.17	211.03	212.12	212.57	211.37	211.12	212.18	211.55	211.04	212.09	211.03	212.49	211.56	212.49	212.34	212.64	211.59	211.58	211.97	211.54	211.88	212.53	211.26	212.45	212.74	211.46	210.4	211.02	211.8	211.83	211.99	212.08	211.66	212.17
211.39	213.79	212.36	211.78	212.26	212.32	213.04	211.73	211.96	211.36	212.02	212.38	212.23	212.39	211.92	213.41	212.49	212.65	212.86	211.21	213.03	211.55	213.67	212.71	213.58	212.15	212.79	212.2	212.52	212.65	212.74	212.89	211.34	212.61	214.1	212.78	211.23	213.27	212.39	212.32	212.63	211.86	212.74	212.22	212.85	212.75	213.15	211.49	212.89	211.42
202.75	203.23	202.61	203.48	203.79	203.14	204.07	204.07	202.66	203	204.07	204.13	202.98	204.26	203.65	203.58	203.86	203.14	204.48	202.48	204.74	203.79	204.55	204.01	203.23	203.25	203.6	202.65	203.49	202.88	202.97	204.27	204.32	205.11	203.9	204.02	204.49	203.9	203.27	203.67	204.67	204.36	202.74	203.45	203.81	203.54	202.99	202.72	204.37	203.79
199.06	198.65	198.74	199.12	198.64	199.67	197.81	198.6	197.73	199.4	199.02	200.08	200.38	197.68	198.94	199.42	199.26	197.69	198.01	198.51	198.97	199.91	199.41	197.67	199.12	199.22	197.47	198.39	198.78	197.57	198.87	198.9	198.87	199.34	198.69	198.74	197.75	198.94	198	198.88	198.04	199.13	197.85	199.22	199.35	198.54	198.7	198.37	198.53	198.67
208.78	207.85	208.21	209.09	208.49	207.43	207.57	210.11	208.93	207.24	208.27	208.13	208.77	208.85	209.22	208.95	207.75	209.29	207.95	209.38	208.11	208.27	209.27	209.14	208.23	208.81	209.19	208.09	208.87	209.27	207.99	208.54	208.09	207.43	207.33	209.68	207.55	208.59	209.16	206.58	207.69	209.57	209.48	208.79	208.51	209.09	208.88	210.05	208.21	208.59
208.53	208.03	210.29	209.3	208.41	209.24	208.48	208.14	208.27	209.36	209	208.42	208.49	209.6	209.07	208.85	208.16	208.12	209.24	208.39	208.72	209.08	208.99	208.66	209.03	208.71	208.64	208.8	208.85	208.95	208.33	208.28	209	208.41	207.72	208.54	208.79	208.65	207.7	208.4	208.49	208.06	209.81	208.27	208.12	209.86	208.55	208.39	208.78	208.98
198.7	198.81	198.66	200.14	199.14	200.07	199.06	198.81	199.61	198.97	199.32	201.29	200.37	199.75	200.16	198.42	199.07	199.38	199.89	199.19	199.42	200.12	199.44	198.88	200.22	199.96	199.75	199.67	199.42	199.15	199.52	199.96	199.95	198.95	199.71	198.72	199.98	200.16	199.56	198.8	200.4	198.87	199.2	200.64	199.78	200.12	200.15	200.09	198.97	199.02
217.28	216.97	218.21	217.78	216.07	216.55	216.96	216.78	216.6	216.81	217.7	216.18	217.21	218.41	217.59	217.12	217.03	217.64	216.55	216.78	216.73	216.38	216.75	217.42	215.56	217.29	217.01	217.63	217.34	217.06	216.93	217.02	216.76	216.09	217.14	217.96	216.64	216.91	216.63	217.04	217.47	218.06	218.48	217.46	217.39	217.41	216.84	217.23	216.54	216.71
211.19	212.2	211.56	211.89	211.88	211.4	212.14	211.62	211.92	212.21	210.98	211.03	211.72	211.86	211.94	210.61	211.4	211.12	212.62	211.49	212.33	212.51	211.77	211.23	211.08	212.24	213.17	210.5	211.83	211.58	212.15	210.67	210.34	211.69	212.16	211.24	212.3	212.13	211.66	211.38	212.62	211.89	211.73	212.11	211.28	212.14	212.37	212.18	212.39	212.57
211.14	211.66	212.33	211.61	212.74	210.69	212.04	211.91	210.95	211.87	211.23	211.79	211.06	211.23	211.3	211.76	211.59	211.46	212.95	211.5	212.38	212.66	211.19	211.8	212.06	211.76	209.86	211.71	212.59	210.67	212	209.92	211.29	211.07	211.34	211.21	211.05	211.74	213.31	211.84	211.99	211.3	211.3	211.39	212.81	211.4	212.13	211	211.87	212.18
209.46	209.84	209.51	209.38	210.85	210.34	209.22	210.05	210.11	209.18	209.7	210.84	210.29	210.25	208.17	209.82	210.48	210.2	209.73	209.31	209.61	210.86	209.36	209.31	209.86	209.07	208.97	208.56	209.59	210.43	209.63	210.1	209.62	209.7	209.64	209.52	208.08	209.87	209.97	209.9	208.33	210.44	209.1	209.44	209.86	209.77	210.15	209.54	209.3	210.5
204.02	204.15	203.01	203.45	202.67	204.97	203.3	203.08	201.84	203.39	203.42	202.8	204.63	203.56	204.51	202.78	203.1	203.45	203.76	203.24	203.83	202.39	202.72	202.8	202.78	203.25	203.6	202.17	203.36	202.66	201.78	202.04	203.6	202.33	203.89	204.31	203.14	202.32	203.04	202.64	203.17	202.25	203.02	203.66	203.13	203.12	203.83	203.72	204.17	203.49
213.38	213.45	214.31	213.63	213.99	213.27	213.63	212.98	213.78	212.87	213.3	213.54	212.45	213.8	212.5	212.45	214.49	212.7	214.09	214.87	214.58	213.66	214.71	212.94	213.09	214.49	213.62	212.95	213.25	213.95	213.28	213.34	214.12	213.18	214.04	215.4	214.02	214.15	212.88	215.1	214	214.04	214.16	213.07	213.99	213.51	213.21	214.15	213.23	213.93
[truncated: 150 more columns]
