# Supplementary material for: Genetic dissection of main and epistatic effects of QTL based on augmented triple test cross design
Source: PLoS One. 2017 Dec 14;12(12):e0189054. doi: 10.1371/journal.pone.0189054 (PMC5730204; doi:10.1371/journal.pone.0189054)
Supplement: S6 Supporting Information — (ZIP) [file pone.0189054.s006.zip › z1_450_0.8_5.csv]

210.43	208.89	207.56	209.82	208.82	208.77	207.8	209.32	206.61	208.93	209.66	208.15	206.93	207.09	208.82	209.4	208.74	208.15	208.62	208.37	209.69	208.71	207.91	207.1	207.95	209.1	208.76	207.82	207.21	208.25	209.5	208.3	209.12	208.62	208.68	208.13	207.99	209.07	207.52	209.38	208.22	209.67	207.42	207.92	208.24	208.81	207.99	208.87	209.24	209.11
208.16	207.84	210.99	208.54	208.63	207.72	209.14	208.85	209.86	208.18	208.65	207.59	207.73	209.94	210.92	208.24	210.77	208.24	209.94	207.71	209.24	207.46	209.03	209.23	207.69	208.57	208.91	209.81	208.57	209.58	210.06	210.82	208.45	207.36	207.07	209.41	208.29	207.49	208.65	210.12	208.95	209.28	207.27	209.5	209.46	209.32	207.78	208.78	207.73	209.59
203.43	204.3	201.66	203.33	201.8	203.5	202.93	204.49	203.77	203.99	204.17	204.14	202.34	204.22	204.45	203.59	202.03	203.34	202.76	203.1	202.71	203.86	204.8	203.79	201.63	203.6	203.98	202.47	203.83	203.54	203.93	202.41	203.63	203.67	203.38	203.94	202.82	203.71	204.42	202.85	204.02	202.47	204.72	203.18	203.38	203.05	204.43	205.13	205.08	202.72
207.08	206.59	207.62	207.87	208.25	207.7	208.18	207.14	207.92	207.78	207.67	207.98	205.95	207.25	208.45	208.54	208.04	206.63	208.68	208.98	207.68	206.2	207.22	206.29	208.76	207.71	207.63	207.56	206.92	208.63	206.72	208.76	206.45	206.43	208.1	207.32	208.95	207.07	208.06	206.71	205.52	207.77	208.66	208.93	208.49	207.49	206.92	207.82	209.27	208.23
201.96	205.69	203.2	202.99	202.2	202.16	202.75	202.7	202.96	203.56	202.03	204.49	202.42	203.35	203.09	203.64	203.22	203.88	203.98	203.98	204.45	202.47	203.74	201.99	202.91	202.1	204.01	203.09	201.91	203.74	203.38	203.49	203.74	203.07	202.93	203.86	203.99	203.94	202.25	203.02	204.18	203.02	203.49	204.28	203.82	202.97	202.85	204.82	203.75	203.92
207.22	207.4	207.04	206.48	209.06	207.94	206.83	208.63	209.7	207.51	206.77	208.61	207.75	206.92	208.78	207.84	208.16	207.95	208.61	208.57	208.55	208.06	208.18	207.57	208.76	207.77	208.94	206.16	208.86	208.37	207.15	207.34	207.48	208.31	207.74	207.72	208.82	209.08	207.23	207.97	207.57	206.69	207.95	208.01	207.98	209.09	208.3	208.57	207.72	205.72
201.95	202.15	204.57	204.2	202.75	201.82	203.33	203.31	202.03	203.06	203.1	203.66	203.52	202.65	203.11	203.52	202.37	203.72	205.31	204.84	202.26	204.73	203.19	203.48	202.5	202.42	203.74	203.52	202.97	205.29	203.69	203.24	204.04	202.93	202.35	202.56	202.01	204.05	203.45	202.32	202.4	204.5	202.27	202.71	203.03	203.79	200.9	203.93	202.33	203.57
205.05	202.96	201.11	203.21	202.82	204.82	202.17	203.12	203.5	202.36	203.18	201.84	204.01	202.59	203.74	203.65	203.07	204.03	204.08	203.91	202.49	202.55	203.82	202.79	203.78	204.56	202.37	203.49	205.28	204.7	203.25	201.82	203	203.09	203.9	202.23	203.22	202.41	203.35	202.87	203.4	203.01	205.17	202.17	203.85	201.71	201.78	205.59	202.46	202.02
216.56	217.52	217.38	215.52	217.43	217.46	217.75	218.32	216.39	219.22	215.52	216.34	216.19	216.03	214.67	216.68	218.48	217.98	216.47	217.49	217.57	216.91	216.67	216.45	217.65	217.34	215.47	217.08	217.42	217.47	215.53	216.06	217.15	217.97	216.27	217.59	217.78	217.46	216.43	216.07	215.44	217.97	216.43	215.56	217.34	217.86	216.02	217.64	217.17	216.83
212.97	212.76	211.46	211.38	212.69	212.53	211.15	211.45	213.06	212.19	211.78	210.87	210.24	212.91	210.83	211.49	211.65	212.8	211.46	211.05	212.29	213.4	211.26	212.41	211.86	212.16	209.97	211.94	211.31	210.96	211.67	213.69	212.37	211.75	210.7	212.76	212.49	211.7	211.57	211.89	210.93	210.58	211.72	211.66	214.07	212.5	211.85	212.84	211.13	212.66
208.59	209.49	208.78	208.22	209.23	207.94	208.77	208.71	209	209.13	207.99	209.54	209.74	209.8	207.85	209.5	209.3	209.33	208.57	207.47	208.51	208.16	207.88	208.62	207.36	207.59	207.95	208.57	208.49	209.55	208.98	208.74	208.53	207.56	210.18	208.68	207.95	207.6	208.75	210.16	207.81	207.85	208.49	208.9	208.89	207.81	208.87	208.7	209.38	205.96
202.05	201.44	202.39	203.78	203.69	200.98	202.13	202.03	202.61	201.94	204.04	202.56	203.6	204.74	204.15	202.95	202.53	202.86	203.7	200.44	202.89	201.97	201.84	202.18	202.21	201.84	202.9	201.96	202.96	203.51	200.24	203.08	201.43	202.48	201.87	201.85	201.93	203.45	203.88	203.29	201.86	203.55	203.6	203.59	202.02	202.56	201.5	203.82	204.19	204.3
204.08	204.97	202.37	203.61	204.71	203.11	204.01	204.6	201.8	203.3	204.49	203.41	203.53	205.62	202.6	203.68	203.27	202.88	203.04	202.69	203.98	203.24	204.43	204.3	204.02	203.26	203.12	203.1	204.12	203.12	202.63	202.3	202.76	203.56	203.42	201.96	204.48	204.17	204.05	203.55	203.39	201.96	204.5	202.79	204	201.59	202.95	204.09	203.03	203.77
208.57	209.43	209.47	209.41	208.99	209.11	208.34	210.02	208.04	207.76	208.19	209.82	208.7	208.75	207.76	209.08	208.24	207.66	207.87	209.64	208.13	208.7	209.91	208.51	208.09	208.87	208.49	209.39	208.51	208.24	208.65	207.79	208.53	208.28	208.79	208.24	207	207.82	207.98	207.04	207.35	208.83	210.09	208.14	209.15	207.63	207.75	209.64	208.82	206.79
203.34	203.84	202.06	202.3	202.11	204.09	204.14	202.81	203.27	203.69	203.01	203.47	202.14	204.37	203.94	203.11	203.03	202.85	202.08	202.8	204.13	201.94	203.51	201.55	203.07	201.14	203.66	204.11	203.32	202.49	203.41	205.82	204.71	201.94	203.22	203.92	203.83	203.98	204.89	204.08	203.57	205.1	203.9	203.4	202.4	203.41	203.6	204.36	203	204.58
198.66	199.08	199.08	198.99	199.62	198.92	198.83	199.19	199.42	198.58	199.51	200.29	199.85	199.41	200.41	198.84	199.16	199.54	199.65	199.13	197.29	199.65	199.26	200.19	199.54	199.09	198.51	199.71	199.63	198.41	199.1	199.76	198.17	199.75	199.94	198.26	199.31	201.55	200.16	199.55	200.54	198.77	198.31	199.95	200.82	199.23	199.2	199.97	198.51	199.56
204.13	203.35	204.06	204.15	203.07	204.02	203.23	203.33	203.75	203.59	203.66	202.44	204.17	205.12	204.1	204.45	201.39	204.42	204.4	203.43	204.21	202.22	203.1	203.55	201.86	203.72	203.75	204.6	203.42	204.91	202.6	204.27	202.63	201.93	205.16	203.01	205.88	203.77	203.41	202.1	203.81	203.02	204.02	204.71	204.36	202.39	204.13	202.97	204.49	205.69
210.09	209.34	209.31	209.57	209.72	209.07	209.77	210.63	211.26	208.96	211.31	209.1	210.01	206.35	210.4	210.55	210.53	210.83	209.43	210.22	209.07	209.18	209.94	211.82	212.26	210.68	206.96	209.32	208.73	209.98	208.96	209.66	210.19	210.24	211.06	209.8	210.45	209.06	208.77	208.31	208.79	210.11	209.07	210.31	209.86	208.63	208.63	209.04	209.68	210.31
218.78	216.99	217.38	218.3	216.95	217.24	217.17	217.79	216.87	214.07	216.51	216.87	217.75	215.59	216.9	217.34	217.36	216.52	216.92	217.17	219.02	217.18	215.82	215.36	216.06	216.94	217.53	216.65	218.2	217.51	217.54	218.26	215.9	215.97	216.18	216.43	217.29	216.97	216.12	216.89	217.57	216.59	217.04	216.58	217.09	217.83	215.42	215.95	215.55	216.4
202.65	204.65	203.24	202.9	204.68	203.9	203.31	204.26	203.35	202.33	201.92	203.16	202.89	204.31	203.91	202.9	202.29	202.2	203.59	202.33	203.64	204.47	203.69	204.73	203.12	204.02	204.89	203.2	204.7	203.25	203.3	203.12	204.53	204.3	202.97	204.21	203.33	202.2	202.92	202.91	204.08	203.68	203.53	203.75	203.38	203.16	204.43	203.73	203.77	203.2
206.67	207.95	207.25	209.58	207.88	207.67	208.43	209.84	207	208.69	207.93	207.72	207.21	208.12	208.75	208.12	207.56	208.74	208.82	206.83	208.75	208.48	206.24	207.09	206.32	207.34	207.16	209.21	207.7	207.92	207.58	206.51	206.93	207.09	209.74	209.06	209.11	208.07	208.86	207.74	207.13	208.34	209.4	208.66	208.91	207.05	209.51	207.88	208.88	209.63
204.69	205.94	207.54	205.99	207.45	205.89	206.17	207.06	205.41	206.13	204.17	206.07	205.81	207.11	205.29	207.06	207.34	205.31	206.27	207.14	206.05	206.98	206.62	207.36	206.17	206.14	206.35	205.5	205.15	205.68	207.3	207.7	207.79	206.5	205.65	205.96	207.11	207.08	206.08	206.9	205.94	205.45	207.07	207.42	206.68	207.21	206.88	204.83	206.55	204.14
216.39	218.16	216.11	216.06	217.86	217.68	217.56	217	217.61	217.03	216.52	216.28	216.46	217.3	216.7	216.2	217.87	217.61	215.52	214.49	214.88	216.88	218.07	216.07	216.59	217.97	215.54	217.03	217.45	217.19	217.48	215.9	218.68	217.34	217.01	219.05	217.87	218.62	216.66	218.59	216.6	217.44	217.56	217.93	215.6	215.74	217.79	217.18	217.95	217.42
204.7	205.64	205.26	204.96	205.31	204.33	205.35	203.18	205.72	203.95	203.4	204.64	204.93	204.01	205.96	206.07	204.74	204.36	203.84	206.18	204.91	205.46	205.95	205.14	205.27	207.21	203.28	203.92	204.64	204.62	204.6	203.82	203.76	203.01	203.92	204	204.14	206.17	205.02	204.41	204.62	205.75	203.53	205.54	204.46	206.14	204.71	206.35	204.22	205.47
211.76	210.57	209.9	211.2	212.06	212.13	212.13	210.54	210.02	211.84	210.97	212.15	212.08	210.69	210.55	212.63	211.71	210.52	212.38	211.6	211.82	210.7	211.49	211.46	211.58	210.28	213.17	211.78	211.73	211.6	212.25	210.83	212.02	212.13	212.65	211.63	212.92	212.39	211.46	212.12	211.37	213.38	209.65	212.35	209.92	210.78	210.78	210.42	211.92	212.33
209.73	208.2	209.08	209.22	208.29	209.36	209.99	207.87	208.4	207.58	209.49	209.19	207.49	206.8	208.75	209.16	208.34	207.65	209.15	211.11	208.69	208.99	208.89	208.76	209.27	207.15	208.5	208.21	209.56	208.2	210.17	209.97	208.66	208.72	209.46	209.7	208.43	208.7	208.8	207.63	209.32	209.65	208.64	209.25	208.88	208.33	208.43	208.48	208.58	208.28
211.87	212.86	210.19	211.83	210.62	212.9	211.43	211.23	210.22	213.28	211.49	211.88	212.48	211.07	210.84	212.41	210.02	211.92	210.77	211.42	212.04	213.01	211.6	211.9	212.24	211.3	211.21	211.63	212.62	210.05	211.97	211.28	212.41	210.77	211.95	211.43	212.1	212.1	212.38	212.13	211.72	211.14	210.47	210.72	210.83	212.35	210.94	212.95	211.45	212.25
209.07	209.19	208.39	208.53	207.41	208.41	206.79	208.7	209.46	208.15	208.12	209	207.61	209.38	208.64	209.91	208.17	210.4	209.25	208.36	207.52	208.44	207.76	209.02	208.85	208.05	208.63	209.07	207.1	208.78	209.51	210.29	208.74	207.9	208.67	205.52	207.48	208.61	207.37	208.67	208	209.22	209.03	209.53	209.53	209.01	208.99	206.79	208.33	208.35
213.11	212.07	213.23	212.69	211.73	213.34	212.81	213.92	211.9	213.13	212.15	213.93	213.42	212.29	212.73	214.08	212.99	212.69	211.9	212.82	211.79	212.98	212.82	212.46	213.83	213.02	213.17	214.42	213.1	212.41	214.47	212.98	213	214.08	213.33	211.19	213.49	213.55	212.42	214.61	212.85	213.06	212.89	215.02	212.22	212.52	213.11	212.69	212.9	212.57
207.78	207.55	208.49	206.7	210.59	207	209.84	208.91	209.09	207.43	208.11	207.3	206.53	207.55	208.58	206.47	208.58	205.45	208.04	207.83	208.39	206.56	206.74	208.67	206.63	208.95	208.17	208	208.64	208.44	209.13	207.57	208.93	208.27	209.01	208.43	207.34	207.83	206.79	208.51	206.59	207.72	208.21	206.96	208.48	208.98	208.68	206.46	207.39	209.53
211.58	212.35	213.47	214.18	213.69	211.55	213.35	212.4	211.8	211.48	211.95	212.2	212.45	212.49	212.23	213.9	211.02	211.99	213.82	211.74	210.61	212.6	213.67	213.09	213.34	212.13	211.68	214.27	212.16	213.12	212.67	213.08	213.78	212.13	212.01	213.19	211.01	211.49	211.91	212.13	213	212.39	212.59	211.89	212.99	213.2	212.7	212.8	212.7	213.57
217.78	215.99	215.24	216.78	216.97	216.69	217.18	216.48	216.31	215.09	216.67	216.89	218.37	217.07	216.07	217.27	216.14	217.08	216.3	217.34	217.74	217.01	217.09	215.92	217.58	216.55	214.68	216.4	217.94	217.7	216.9	216.21	218.39	218.29	217.07	216.89	217.72	216.64	216.81	217.16	217.32	218.07	218.01	216.91	217.47	218.3	217.41	217.36	216.54	218.42
216.74	217.08	216.6	216.6	219.05	216.93	218.45	218.06	217.75	217.84	216.68	218.29	219.2	217.82	216.49	216.7	218.37	218.03	216.7	215.91	215.3	216.88	216.27	217.88	216.48	215.93	217.15	218.89	216.88	217.41	217.63	216.89	216.16	215.81	215.19	216.37	217.33	216.44	217	217.05	216.26	218.21	217.01	218.02	217.03	216.89	217.98	217.18	216.78	217.58
208.32	208.59	206.65	208.84	207.94	207.38	207.06	207.73	207.32	207.71	207.58	207.16	207.26	207.88	210.29	208.27	207.78	208.74	207.45	206.25	208	206.59	207.87	207.14	207.55	208.62	207.87	208.14	208.3	208.29	208.2	207.86	207.41	208.12	207.1	208.52	207.38	208.7	207.36	208.77	207.73	207.43	206.87	206.87	206.41	206.69	208.22	208.99	205.89	208.72
203.75	203.22	203	203.42	204.46	203.41	202.71	204.19	203.84	203.16	202.84	203.73	204.12	203.81	202.99	203.95	204.66	204.03	206.04	205.2	204	203.06	203.91	204.84	203.24	205.01	203.59	203.54	203.56	203.63	202.94	203.73	203.28	204	204.29	204.58	203.67	202.57	203.25	203.9	204.17	204.55	203.69	204.51	202.99	203.93	203.42	204.7	204.78	203.43
204.27	202.57	203.59	204.59	203.6	203.29	203.22	203.99	203.4	202.43	203.83	203.79	203.17	204.55	203.97	204.37	203.7	201.9	203.1	202.76	204.52	204.32	203.95	204.94	205.25	203.34	202.67	203.4	204.07	204.45	204.62	205.63	203.62	203.87	203.2	202.83	204.66	203.7	203.76	205.16	204.03	204.67	206.03	205.13	204.57	203.22	204.56	204.61	203.94	203.49
209.7	209.68	210.96	210.45	209.93	209.58	209.47	210.87	208.67	208.83	208.89	210.02	209.17	210.27	208.99	209.8	210.84	209.11	209.55	209.14	208.88	210.12	210.51	209.19	209.52	209.2	209.38	209.41	210.66	209.67	209.47	210.68	208.81	209.91	209	210.02	210.99	209.89	210.04	209.95	210.24	209.05	210.84	210.09	211.1	208.82	211.14	209.37	210.28	209.56
212.28	212.32	211.9	210.6	210.93	212.67	210.75	210.88	210.3	211.64	212.18	212.69	211.74	212.26	212.36	212.52	212.44	211.51	211.03	211.91	212.53	213.87	211.02	208.71	212.24	213.12	212.45	212.42	211.51	210.83	212.71	211.28	212.38	212.65	212.84	211.26	211.65	210.06	211.63	213.15	211.29	212.57	211.13	212.38	210.11	211.02	211.27	211.91	211.49	210.08
200.14	199.42	200.99	198.04	199.56	199.37	199.48	197.83	198.43	200.22	201.84	198.59	198.74	200.13	198.67	199.84	200.72	199.51	201.06	198.35	198.5	200.19	199.37	198.63	198.55	200.89	197.96	199.16	200.33	199.25	197.49	199.44	199.71	199.21	198.36	200.82	200.77	198.81	200.54	200.02	200.37	199.49	201.11	200.31	198.83	199.16	198.01	198.66	197.71	198.65
210.38	213.09	212.46	210.84	211.22	210.83	212.3	211.13	212.5	213.17	211.66	213	211.94	212.13	211.98	210.18	211.82	210.92	211.16	210.94	212.07	210.86	211.56	212.57	213.05	211.37	211.17	211.52	212.3	213.42	212.53	210.75	213.92	211.45	210.8	211.9	210.39	211.8	211.44	210.66	210.52	210.37	211.17	211.13	211.97	211.15	210.03	211.19	209.97	212.46
212.56	212.27	211.06	212.74	211.75	212.69	211.78	213.1	212.58	213.8	212.72	213.38	212.76	213.47	214.58	211.49	212.29	212.77	214.06	213.41	212.54	213.21	212.71	213.58	213.09	211.5	211.82	212.5	212.89	212.02	213.19	211.2	212.21	212.93	211.22	211.47	212.02	212.01	213.11	212.17	213.94	211.81	212.26	212.48	211.38	212.24	213.53	211.57	209.73	212.6
204.82	205.22	205.08	204.7	204.75	205.55	204.96	205.5	204.82	205.95	205.31	204.16	204.55	204.88	202.87	205.41	205.49	206.71	204.51	205.3	204.44	206	204.12	205.11	204.88	205.39	204.92	203.81	204.08	204.79	204.2	203.83	203.51	205.42	204.91	205.38	204.67	206.39	203.88	205.01	204.4	205.31	205.81	205.97	204.58	204.36	206.58	203.84	205.38	205.08
208.19	209.65	208.79	208.74	207.71	208.49	209.06	208.14	209.47	210.01	209.43	209.09	209.35	207.92	208.63	209.19	208.82	208.12	207.79	207.98	208.67	208.01	209.59	208.77	209.02	208.12	209.11	209.13	208.08	207.96	208.93	208.84	207.94	207.61	208.95	208.63	209.78	209.86	207.59	207.23	207.51	207.2	210.38	207.57	209.59	208.77	208.6	210.23	209.72	208.31
205.41	207.59	209.48	208.33	208.11	209.13	208.08	208.27	208.93	207.05	207.83	207.44	209.77	207.62	206.83	207.69	209.07	210.03	207.46	207.36	208.81	208.73	208.6	207.29	207.23	207.72	209.34	206.93	207.57	207.81	207.06	208.03	207.79	206.15	208.28	207.44	208.58	207.53	207.72	208.99	208.11	207.85	206.67	207.93	207.97	208.62	208.72	208.53	208.28	209.15
200.06	201.05	202.79	200.84	201.23	201.76	201.22	202.51	200.75	201.9	202.23	201.61	202.11	200.6	199.23	202.04	202.63	201.67	200.95	200.43	201.24	200.62	200.17	199.95	200.18	201.17	200.71	200.19	201.17	200.11	200.94	201.1	201.37	201	201.41	201.49	201.37	200.22	200.9	202.59	200.86	200.88	201.07	200.95	201.77	199.64	200.7	199.95	201.17	202.48
218.84	217.43	217.37	217.04	215.59	216.19	215.63	215.88	219.12	216.51	217.46	214.52	216.41	216.02	216.12	217.13	217.42	217.47	215.78	217.23	216.65	216.73	216.58	217.34	217.14	215.77	217.8	217.7	216.57	218.51	218.3	215.44	217.4	216.57	216.7	218.58	215.34	217.3	215.79	215.41	217.5	217.02	216.61	217.01	217.09	217.52	217.45	217.63	218.68	218.73
205.49	204.97	203.66	203.43	204	203.56	202.49	204.3	202.49	203.51	203.97	202.18	202.72	203.48	204.1	202.61	203.03	203.04	203.17	204.46	205.68	202.39	202.63	202.65	203.8	203.71	203.32	202.88	203.48	202.67	203	203.78	202.13	203.9	204.82	203.75	202.94	205.2	204.58	203.82	203.96	203.12	203.71	203.83	203.69	205.04	203.29	202.98	203.24	203.19
218.63	217.77	218.88	217.73	217.57	218.61	218.53	217.95	217.88	218.53	218.77	218.49	219.69	218.58	217.77	218.64	218.1	216.73	217.64	215.66	218.27	217.39	217.62	218.21	217.16	218.17	217.7	217.79	217.95	219.45	217.48	217.59	217.09	219.23	217.83	216.67	217.19	216.33	216.94	218.26	216.74	218.86	218.02	217.92	218.09	216.41	215.56	217.9	218.21	218.59
194.68	193.5	195.32	194.89	194.73	192.47	193.82	195.04	193.97	195.06	194.58	193.49	193.92	194.35	192.98	194.27	193.02	194.48	195.01	194.32	193.51	194.19	193.36	193.53	193.74	194.85	194.07	193.13	195.15	192.86	193.84	195.61	193.52	195.11	194.64	195.06	193.81	193.97	192.16	195.18	194.56	194.53	193.91	195.08	195.8	194.83	194.72	192.95	194.55	193.35
204.32	205.32	203.72	203.61	203.4	205.36	204.12	204.55	203.95	204.74	205.43	204.75	206.01	206.68	206.25	206.37	206.36	204.3	204.11	205.37	205.27	204.97	205.6	204.95	204.12	203.89	204.76	205.27	206	204.23	204.66	204.66	205.56	202.84	203.32	203.55	203.04	205.04	204.87	206.03	205.89	204.76	206.42	205.42	204.92	205.61	205.95	204.16	204.46	205.79
211.97	211.48	212.07	213.27	210.18	212.67	210.69	212.83	210.35	211.13	212.27	211.99	211.9	212.62	210.69	212.24	211.48	212.58	210.75	211.25	212.95	212.55	210.68	210.78	213.13	211.48	211.69	211.17	212.73	211.72	210.79	210.22	211.62	210.74	210.27	213.1	212.6	211.05	210.6	211.97	212.8	211.23	210.26	212.48	211.87	211.43	211.24	211.96	209.99	211.67
207.92	208.36	207.45	206.79	209.44	208.53	208.14	208.24	210.81	208.02	208.26	209.31	208.31	209.14	208.58	209.77	209.44	208.92	207.38	208.48	207.77	208.46	209.25	208.62	210.72	208.53	208.69	207.87	207.98	207.98	208.38	208.87	207.25	209.23	209.4	208.64	206.73	208.24	210.67	208.78	208.46	208.75	208.95	209.07	208.93	206.18	207.8	208.78	207.22	208
206.78	209.27	207.11	207.78	207.84	209.65	209.42	208.34	207	207.98	207.36	208.02	208.14	208.29	207.67	208.5	207.24	205.46	208.05	206.84	206.95	207.86	206.36	207.64	207.87	207.69	206.43	207.74	206.21	206.55	207.72	208.37	208.59	207.8	206.59	207.59	208.22	207.96	206.44	208	209.4	207.26	208.37	206.87	206.62	207.7	206.2	206.31	208.54	207.89
205.14	206.18	207.08	206.62	208.76	206.19	207.71	206.35	205.14	205.36	205.83	207.03	206.95	205.35	206.31	205.54	206.62	206.41	206.3	206.42	205.28	206.67	205.81	206.95	208.02	208	207.29	206.69	207.21	205.37	205.42	208.15	205.98	207.07	207.22	204.86	207.97	206.06	207.17	206.15	206.6	204.1	206.09	205.82	205.88	207.02	207.24	206.32	206.09	206.47
211.61	213.1	213.74	212.79	212.93	211.96	213.65	212.67	212.27	213.78	211.89	214.63	213.87	213.12	212.33	214.69	213.52	213.24	213.6	211.46	215	213.61	212.91	213.01	213.38	213.62	212.88	212.68	212.81	214.61	213	212.91	214.37	213.29	211.91	212.23	211.24	212.31	211.71	213.64	214.52	213.31	212.86	213	211.32	215.42	212.52	212.66	211.26	213.31
202.08	202.57	205.1	203.65	203.67	202.41	202.8	204.04	203.5	204.82	203.68	203.81	202.77	202.6	203.93	201.83	204.38	202.52	204.13	203.14	202.33	202.68	203.79	203.28	203.02	203.01	204.23	203.4	202.61	202.61	203.98	203.45	203.04	201.94	202.32	202.82	202.39	201.76	203.87	202.75	203.35	202.77	202.09	204.21	202.23	203.06	204.84	204.19	202.51	202.87
205.49	205.4	205.21	202.06	204.32	203.06	203.31	203.42	203.53	203.57	204.5	203.64	202	204.45	204.49	203.89	201.93	203.88	204.03	203.57	203.67	203.46	204.35	203.23	203.87	203.31	203.96	202.51	202.7	204.51	203.72	204.33	204.51	203.77	203.17	203.26	204.92	203.32	204.51	203.85	204.98	202.99	202.88	203.77	203.98	204.27	204.34	203.94	203.5	203.64
203.77	203.82	203.65	203.38	203.04	203.62	203.38	202.92	203.62	203.11	202.16	203.39	203.96	204.43	202.03	203.13	203.72	204.9	203.5	202.69	204.18	203.42	204.36	202.56	203.49	203.2	204.44	202.74	203.17	202.83	202.22	204.37	203.72	202.5	200.45	202.89	203.5	204.51	204.07	202.91	203.52	203.94	203.8	202.61	202.83	202.58	201.55	202.41	204.39	203.87
208.38	207.54	208.14	208.1	209.47	208.24	208.35	209.57	207.05	208.56	206.6	209.64	210.01	207.94	207.61	208.51	206.5	207.69	208.28	208.96	210.21	207.73	209.12	207.65	209.06	208.39	206.52	207.9	207.92	208.79	207.88	207.47	209.82	207	208.69	207.52	207.38	206.3	208.39	208.92	207.94	208.4	208.75	208.9	207.49	209.04	207.51	208	208.45	208.36
200.14	199.59	200.53	200.04	200.79	200.75	200.21	200.75	200.45	201.23	201.17	201.06	200.56	199.44	199.69	200.24	201.19	200.14	201.61	200.47	199.65	200.13	199.64	201.16	200.47	200.83	200.11	198.69	199.82	200.25	199.83	200.42	201.13	199.67	201.07	199.95	201.11	200	199.79	201.19	200.46	199.79	199.51	198.81	200.41	200.01	199.33	198.88	202.15	200.93
194.54	194.76	194.87	194.17	195.68	194.43	194.09	194.41	192.95	194.77	194	195.41	194.17	194.56	194.3	192.46	194.71	194.64	194.99	194.45	194.11	193.94	193.64	193.39	194.77	193.75	193.23	194.56	194.87	192.94	195.3	193.6	195.31	195.21	192.42	194.37	193.61	192.69	194.5	193.6	193.52	194.19	194.99	195.28	193.84	194.48	193.44	194.04	192.99	194.2
208.87	210.15	208.76	209.25	210.6	209.99	209.01	210.41	209.63	209.66	208.17	209.88	209.98	210.41	210.02	208	209.7	208.61	211.55	209.91	209.39	208.85	210.1	209.76	209.9	209.32	207.85	210.01	209.69	208.8	208.87	211.17	209.63	209.5	210.72	212.07	209.12	209.21	208.3	210.27	209.88	210.07	209.25	209.89	210.72	208.57	209.08	208.94	208.85	207.89
195.34	196.28	195.36	196.34	195.26	194.59	193.78	194.91	193.57	194.93	196.07	195.71	195.74	193.19	194.56	194.54	194.18	197.51	195.31	195.26	195.31	194.4	195.38	194.48	194.5	196.31	196.58	193.84	194.58	195.5	195.57	195.49	196.05	195.54	197.06	195.35	194.87	195.19	196.19	195.38	194.2	194.68	195.36	195.07	196.06	194.1	194.62	195.3	197.09	194.38
200.15	199.1	201.5	199.4	199.61	200.53	202.04	199.85	202.16	199.2	201.21	200.34	200.77	200.2	201.13	201.26	201.12	199.77	200.83	201.29	199.05	199.48	200.91	201.81	200.66	200.69	200.91	199.36	199.6	200.86	200.01	199.47	199.81	200.55	200.64	199.44	201.45	201.24	200.47	199.85	200.33	200.28	200.74	199.73	200.01	199.99	199.56	199.39	201.05	200.42
197.31	197.18	197.99	197.89	198.37	198.68	198.09	198.47	197.52	198.59	197.23	198.34	199.31	198.33	199.57	196.46	198.29	198.05	199.55	198	197.31	197.87	197.12	198.45	198.33	198.59	198.23	198.51	198.19	198.64	198.15	197.57	197.58	197.47	197.62	196.41	198.24	198.58	197.97	198.09	197.34	196.87	197.81	196.64	195.73	197.2	199.01	197.46	197.94	198.86
210.43	208.1	210.08	208.88	209.28	208.48	209.09	209.43	209.39	208.24	208.49	209.63	208.34	209.51	209	209.45	208.71	208.39	208.95	208.1	210.19	208.5	209.15	209.45	208.97	210.54	208.29	209.29	208.8	208.41	207.5	207.4	208.12	208.93	208.42	209.05	208.21	209	209.39	207.69	208.34	210.65	209.06	208.71	208.53	208.31	209.76	208.22	207.69	208.62
207.54	207.79	207.2	208.29	207.17	205.8	208.55	207.43	207.3	208.28	207.37	209.11	207.65	207.33	207.23	206.8	207.77	206.78	208.27	208.34	207.21	208.3	208.75	207.7	208.03	206.53	206.86	207.02	206.28	207.16	207.62	208.26	207.21	208.65	208.15	208.48	208.11	209.31	208.98	206.48	207.68	207.29	207.81	208.31	208.25	208.29	207.47	208.32	207.76	206.7
203.89	205.92	205.84	205.05	204.43	205.6	206.09	206.13	205.36	204.19	205.52	205.49	205.11	203.77	203.19	204.72	205.25	204.25	203.51	204.41	204.7	205.94	206.08	205.9	206.04	204.5	204.25	203.74	204.86	203.68	204.99	206.05	204.94	205.18	203.35	204.75	204.63	204.65	204.01	205.25	203.42	206.12	203.8	206.8	205.86	205.01	204.14	205.17	205.02	203.95
207.8	205.21	208.44	209.74	207.93	209.78	207.56	206.46	207.81	208.01	207.04	208.99	208.72	207.22	208.09	207.41	207.92	206.04	206.76	206.76	208.79	206.23	208.11	208.73	206.31	207.23	205.92	207.55	206.61	206.78	207.39	207.36	208	208.75	207.26	206.83	206.57	206.59	206.9	208.1	207.92	207.15	207.99	208.6	208.16	209.1	207.35	208.17	207.92	208.22
207.17	206.41	206.21	205.71	208.46	207.43	206.77	204.87	205.81	205.47	206.19	206.84	205.73	205.32	208.01	205.92	208.31	206.84	208.3	207.97	207.44	205.82	207.09	207.72	207.03	207.79	206.74	205.47	206.78	205.9	205.98	206.76	205.07	206.9	206.74	208.18	207.3	206	206.83	206.17	206.69	206.91	206.27	206.69	204.86	205.9	206.26	207.72	207.66	207.24
205.6	206.01	206.61	206.05	206.24	205.4	204.51	206.6	206.61	205.91	205.08	204.36	205.23	206.26	205.5	206.59	205.94	204.63	206.94	204.15	205.61	205.73	205.27	206.59	205.79	205.15	205.02	205.47	204.68	204.17	205.54	205.26	205.5	204.56	205.25	205.1	207.09	204.54	204.8	204.46	205.92	204.34	205.53	206.21	205.32	205.82	206.16	205.18	206.32	204.89
204.61	204.3	206.14	205.59	205.37	206.18	204.52	204.93	203.99	204.49	204.44	204.25	205.91	205.15	206.19	206.91	205.04	205.85	206.05	206.3	205.41	205.59	205.49	205.66	204.82	205.23	203.15	205.26	204.39	206.02	204.48	205.28	205.03	205.34	204.76	204.02	204.57	205.55	204.48	203.57	204	205.34	206.44	203.69	203.68	204.44	206.5	204.3	206.12	204.93
206.53	207.96	208.89	207.29	209.2	207.13	208.51	209.04	208.15	208.68	207.11	207.28	206.81	207.15	207.29	209.05	208.62	207.03	206.86	208.5	207.83	208.65	207.31	208.48	207.21	207.8	207.8	206.62	208.33	207.62	206.87	207.54	208.2	207.56	206.93	207.69	208.15	207.83	207.76	206.63	208.6	208.03	208.05	206.82	207.64	209.17	208.66	207.22	208.63	206.88
212.37	212.6	209.44	210.69	212.33	209.76	211.74	210.29	211.9	211.57	210.82	213.49	210.35	212.31	212.31	211.09	211.93	212.65	212.93	211.32	212.91	211.55	211.15	212.85	210.64	211.36	211.9	213.08	212.24	211.1	211.78	211.6	213.94	210.72	210.57	211.08	210.65	212.49	211.02	211.66	212.55	212.72	211.69	210.3	211.78	212.13	211.64	211.41	210.68	210.6
199.76	201.44	201.21	200.01	200.61	201.4	199.04	201.89	198.61	201.47	200.91	200.16	201.35	201.07	199.41	201.21	199.57	202.76	200.52	200.33	201.16	200.91	200.99	201.01	200.16	200.87	200.26	199.48	200.17	200.65	199.27	201.61	199.36	200.55	199.29	199.58	199.82	198.11	199.73	199.94	200.73	201.29	200.64	200.08	201.21	198.81	201.93	200.61	200.32	201.95
211.1	211.05	211.26	212.58	211.73	211.34	210.33	210.77	211.33	211.79	211.53	212.57	210.54	211	211.92	212.51	212.07	211.47	211.59	211.78	212.61	210.58	210.05	209.9	212.4	211.13	211.5	213.36	213.06	211.4	211.5	211.76	213.68	212.1	213.72	211.45	210.24	213.38	212.13	210.76	211.02	210.67	211.01	213.24	210.46	210.15	211.78	211.17	213.64	211.28
212.82	214	213.28	212.29	213.58	212.32	212.75	211.86	213	211.36	212.68	212.4	211.48	212.16	212.32	212.37	211.7	212.5	212.56	213.64	212.22	213.87	211.32	212.88	212.06	213.13	212.9	210.59	211.75	212.79	212.33	212.28	210.97	212.73	211.36	211.4	212.65	212.88	212.73	212.36	213.65	213.09	212.83	212.47	213.63	212.24	213.18	210.62	214.28	211.81
210.41	208.82	209.36	208.63	208.85	208.34	210.15	208.14	207.91	208.61	208.59	208.86	208.99	209.02	208.84	209.88	208.8	207.03	208.72	209.86	209.62	207.77	208.54	208.8	209.76	209.61	208.87	209.12	208.13	207.49	208.95	209.41	209.14	210.06	208.96	209.39	208.5	208.39	206.66	209.67	209.68	209.94	207.89	209.26	207.87	209.38	208.77	208.77	209.12	208
215.07	213.7	213.93	215.34	214.06	215.23	213.12	214.39	214.15	213.74	214.1	214.15	214.02	213.27	212.08	212.44	213.82	212.66	214.16	215.22	213.85	215.66	213.79	213.72	214.07	212.75	213.17	214.23	213.11	214.97	213.66	214.28	213.06	214.88	211.97	213.17	212.01	213.69	213.71	212.29	213.69	213.04	213.33	214.39	214.33	212.97	212.95	212.8	213.12	212.13
210.05	210.06	209.18	208.53	209.83	210.55	209.61	208.92	209.27	208.95	208.21	208.86	209.51	210.31	210.5	209.3	208.24	208.94	209.78	208.92	208.76	208.61	210.34	210.53	209.56	209.82	209.91	208.43	209.93	210.13	209.41	208.73	208.4	209.64	208.45	208.66	209.55	209.47	208.65	207.3	209.92	210.27	209.79	209	208.71	209.19	208.91	208.5	208.2	210.76
207.71	209.99	210.08	210.18	210.57	209.78	208.97	208.95	211.52	210.38	209.86	209.92	208.48	209.83	209.71	208.01	209.42	211.75	210.15	209.98	209.17	210.09	209.06	209.63	209.25	209.19	208.51	209.3	210.17	208.79	209.28	209.79	209.7	209.41	207.38	210.22	210.15	210.56	209	209.66	208.33	210.36	210.12	208.6	210.69	209.5	208.4	209.02	209.98	209.73
213.82	213.19	213.09	212.52	212.35	213.52	213.05	213.31	211.14	212.44	212.26	212.53	212.4	212.77	213.45	212.57	210.99	212.15	211.92	213.02	212.22	212.72	211.57	212.71	211.52	213.27	211.58	210.21	212.41	212.75	212.56	212.56	213.63	210.5	213.55	211.74	212.75	212.4	212.67	212.79	211.06	213.2	211.83	212.79	211.48	212.6	211.21	211.74	213.92	210.6
208.43	209.32	209.82	210	209.2	209.54	209.41	210.01	208.71	209.69	209	209.07	208.77	208.55	208.53	209.22	207.53	210.05	208.77	208.88	208.72	209.08	209.33	208.15	208.75	209.09	209	209.04	210.27	209.8	207.21	207.31	207.96	209.38	207.95	208.6	209.35	207.84	208.49	207.97	210.06	208.27	210.65	208.11	207.71	207.43	209.17	208.61	208.06	208.12
204.1	203.65	204.6	204.98	204.53	204.71	203.25	205.08	204.2	205.13	204.48	204.6	205.45	204.96	204.09	205.2	204.19	205.27	204.3	204.16	204.65	204.52	205.45	205.11	205.08	203.58	204.07	204.81	204.29	203.51	204.8	204.38	204	203.35	204.98	203.84	204.93	205.66	203.24	205.49	205.44	203.36	204.21	204.83	203.97	205.82	203.73	205.12	204.25	205.25
211.53	212.52	211.2	211.95	211.92	211.95	211.16	212.26	212.35	212.12	211.18	213.97	212.12	212.31	212.33	210.54	211.62	211.43	212.22	211.29	211.47	210.84	211.11	212.78	212.05	211.75	209.91	212.72	210.33	211.07	212.21	209.66	211.79	211.04	209.72	211.94	211.69	211.83	210.68	210.37	212.36	210.6	211.67	211.75	211.46	211.84	210.95	210.47	212.35	210.44
214.49	212.66	212.01	212.55	212.54	210	212	212.66	213.14	212.5	211.89	212.08	213.32	210.84	213.12	212.7	213.19	213.25	213.66	211.12	211.05	212.43	211.74	212.95	211.3	210.53	211.86	211.98	210.29	211.75	212.14	211.24	213.52	213.11	213.12	212.57	212.13	210.47	213.02	212.64	211.98	214.34	213.53	212.42	212.22	212.56	213.55	212.01	212	209.61
216.41	216.89	216.88	217.29	215.65	216.71	217.66	216.95	216.8	216.69	218.47	216.94	215.91	217.23	216.23	216.84	217.52	217.07	218.56	216.53	216.14	217.42	217.03	218.16	218.07	217.34	217.3	216.5	217.08	216.12	216.36	217.6	216.62	217.49	217.78	217.66	216.97	216.51	215.69	218.14	216.27	217.09	219.59	216.14	216.87	218.06	218.28	214.44	218.66	217.13
205.84	204.4	205	205.31	205.27	203.99	205.44	204.67	205.25	204.87	204.53	205.15	202.98	206.61	204.6	204.22	202.92	203.87	205.9	204.23	204.32	204.8	204.55	205.55	204.94	203.79	205.33	206.48	203.93	204.64	204.67	205.35	204.79	205.29	204.7	204.23	204.88	204.13	205.22	204.57	205.16	204.49	205.67	204	203.71	203.88	203.84	202.47	205.78	204.36
207.87	209.74	208.5	209.81	208.49	208.67	208.95	208.46	208.47	209.46	209.82	206.62	207.89	210.11	208.84	208.57	209.77	208.48	209.99	209.03	209.61	209.42	210.34	208.37	208.43	208.57	207.18	208.63	208.6	209.23	209.28	208.9	208.16	208.93	208.13	209.54	206.95	208.33	208.52	207.76	209.02	208.14	207.65	209.59	208.35	208.15	208.49	209.45	208.6	209.12
207.14	208.53	207.5	206.84	207.41	208.38	206.34	208.23	207.93	207.63	208.27	208.16	208.79	207.38	208.01	207.09	206.76	209.31	207.66	207.97	209.82	207.35	206	207.62	207.08	207.67	207.41	208.59	209.41	207.62	208.57	209.12	207.46	208.24	208.41	207.11	206.55	206.2	209.78	206.13	207.5	208.21	207.73	207.51	207.42	208.05	206.82	207.46	207.47	206.9
213.86	212.28	212.82	211.84	212.86	210.64	212.19	212.02	212.52	212.13	210.18	211.59	211.82	211.76	212.57	212.11	211.42	213.13	211.17	212.05	211.01	212.13	209.98	213.28	211.78	210.44	211.43	211.96	210.66	212.9	211.67	210.65	211.8	210.28	211.31	211.85	211.79	210.79	210.69	210.63	211.25	210.99	211.52	212.59	210.15	210.99	211.98	210.03	210.66	210.73
198.51	199.42	199.48	196.97	196.8	197.86	198.08	199.57	198.84	198	199.23	199.57	198.38	197.9	199.98	198.15	196.87	199.25	199.62	199.7	199.61	199.88	197.27	198.96	198.41	197.64	197.58	197.65	198.49	198.07	198.95	197.12	197.37	197.57	198.65	197.6	198.44	199.94	197.77	198.76	198.66	198.84	199.52	197.93	198.95	200.11	198.88	198.26	198.2	197.04
209.06	210.55	209.06	209.48	208.55	208.59	208.16	208.24	208.52	208.39	209.23	208.32	208.67	208.72	209.49	209.3	208.13	208.69	207.6	208.34	207.39	208.68	208.64	208.19	207.8	208.72	208.04	209.36	209.35	209.38	208.35	208.54	210.7	208.83	209.95	208.19	208.3	208.72	208.77	208.58	209.64	208.74	209.22	208.35	209.56	208.2	209.56	208.61	207.68	207.9
209.45	207.89	207.09	206.52	208.79	206.43	209.02	206.69	208.39	207.09	208.22	206.98	207.79	208.06	206.6	208.15	205.65	208.46	207.31	207.15	208.71	206.6	207.04	208.55	207.49	208.13	208.62	206.65	206.37	206.04	208.98	208.47	206.91	207.19	210.08	205.98	207.52	206.14	210.78	207.89	207.82	206.78	207.22	208.54	207.4	209.39	207.9	206.91	206.97	208.54
207.2	208.37	207.41	206.39	208.15	205.08	207.87	207.59	208.69	207.85	206.61	208.97	207.86	207.6	207.16	209.04	207.12	209.12	208.15	207.45	207.71	206.54	207.59	208.39	207.7	208.09	207	207.31	208.57	207.66	208.02	206.75	207.47	210.33	206.93	208.71	208.96	207.26	207.79	208.65	207.7	208.29	206.03	208.84	207.63	207.67	207.89	208.52	206.89	207.28
208.13	209.59	208.7	208.96	209.26	208.29	208.64	208.39	210.17	207.47	210.35	207.06	209.74	209.21	209.69	209.52	209.47	208.62	209.21	207.97	209.9	207.4	208.32	206.82	207.53	208.87	207.77	207.89	207.31	208.6	209.49	209.65	208.88	207.07	209.34	210.33	209.83	209.19	209.42	207.28	208.32	209.55	207.38	208.2	209.4	208.49	207.68	209.06	208.49	208.06
203.7	204.34	201.67	205.39	203.51	202.69	203.53	204.41	202.23	203.67	206.28	204.58	203.07	204.1	204.16	204.14	204.7	203.78	205.68	202.82	202.92	205.28	204.92	204.48	203.82	203.64	203.39	203.51	203.5	205.14	203.49	202.47	203.23	203.21	204.13	205.37	205.64	203.15	203.45	203.03	202.71	204.32	203.27	202.94	204.11	204.2	204.45	204.39	204.15	203.48
203.22	203.61	204.25	204.95	204.83	202.74	205.16	204	203.28	204.08	204.22	203.99	203.72	204.7	203.9	203.78	204.34	203.01	203.36	204.92	204.48	204.43	203.96	203.76	201.92	202.75	204.92	203.64	203.17	203.97	203.64	203.57	203.87	203.64	202.94	203.31	202.94	204.4	205.21	203.03	202.25	203.18	204.14	204.33	204.54	203.59	202.73	204.55	204.07	203.66
197.7	198.86	198.82	197.85	198.85	198.8	199.38	198.65	196.28	198.07	200.79	198.4	199.66	198.12	199.13	199.68	197.8	199.05	199.96	198.45	197.53	197.84	198.2	199.16	199.97	198.86	197.72	198.5	198.99	198.62	199.76	198.22	198.11	199.5	198.4	199.14	200.17	199.07	196.95	198.83	198.66	198.92	199.97	198.75	197.88	198.86	200.44	200.63	197.78	198.5
203.69	204.57	203.1	204.21	203.36	203.49	204.3	205.1	202.7	203.46	204.25	203.74	204.59	203.73	204.22	204.75	203.8	202.81	206.11	204.99	205.18	203.24	204.66	204.01	203.29	204.46	203.51	203.67	204	203.77	203.32	205.23	203.46	204.77	204.4	202.9	204	204.05	204.92	203.72	203.52	203.06	204.7	200.82	202.4	203.71	202.39	204.38	204.83	203.88
209.31	207.97	209.2	207.09	207.11	206.42	208.86	207.74	206.2	208.24	208.41	207.19	207.58	209.02	207.06	208.47	208.28	208.67	207.06	207.28	207.3	207.53	206.41	208.51	207.38	206.48	207.81	207.28	209.18	208.64	207.71	208.49	208.13	207.29	209.18	208.2	208.86	207.8	208.54	207.39	207.9	209.12	208.88	207.66	207.16	206.93	207.21	206.82	207.92	207.46
206.31	206.65	209.69	208.61	209	207.88	209.03	207.64	207.24	208.35	206.28	207.1	207.7	207.62	207.65	206.79	206.69	208.24	206.47	209.06	209.4	207.72	209.94	207.09	207.79	208.34	207.42	207.14	207.47	207.92	209.16	208.1	208.1	207.38	207.62	207.55	207.43	207.74	208.44	207.67	208.62	207.55	206.75	208.73	207.84	207.99	206.49	208.18	208.5	209.04
216.43	218.04	216.37	216.95	217.88	215.06	218.26	215.76	215.91	216.53	218.51	217.64	217.86	216.91	216.33	217.6	217.96	217.59	215.2	216.09	216.67	216.54	218.1	217.08	216.43	217.94	217	217.84	216.56	218.16	217.66	215.8	217.72	218.21	217.24	215.67	216.72	217.26	217.64	218.07	216.54	217.19	217.28	216.66	216.24	216.3	217.86	218.92	216.45	216.88
208.83	206.74	207.09	207.29	210.4	208.28	209.19	210.5	208.61	206.68	209.09	208.15	207.86	208.88	208.21	209.18	209.35	209.68	208.57	209.53	209.01	209.41	208.39	210.15	207.88	208.88	207.85	210.15	209.85	207.2	209.67	208.62	209.81	209	208.39	208.36	209.64	207.99	209.82	207.39	207.24	208.2	210.09	209.06	208.56	206.87	208.4	209.61	208.73	209.63
194.61	193.8	194.34	193.9	196.84	195.83	194.1	194.03	194.81	193.31	194.54	195.13	194.07	193.31	194.16	194.78	193.14	194.65	192.93	195.46	195.27	193.45	193.93	195.13	193.95	195.19	193.9	193.81	194.25	194.21	195.09	194.36	196.13	193.6	193.03	194.4	195.08	193.53	193.75	194.59	193.71	194.08	194.56	193.76	193.65	194.33	195.29	194.25	193.97	194.27
217.72	218.2	219.41	216.05	217.42	218.93	218.88	215.94	218.29	218.92	218.74	218.33	216.71	217.52	218.15	217.72	217.52	218.26	217.73	219.24	218.41	218.31	218.36	217.31	219.97	216.71	217.56	216.4	216.64	216.64	217.57	216.99	217.19	217.97	216.81	217.12	216.2	218.68	217.73	217.93	218.82	216.57	218.12	217.59	217.42	218.55	218.57	216.75	218.38	217.71
211.25	212.55	212.26	212.62	212.01	211.16	211.51	211.78	212.09	211.91	211.59	210.36	211.17	212.97	212.62	211.52	212.87	212.48	211.18	212.25	211.09	211.44	212.29	212.39	212.94	212.87	211.7	212.56	212.26	213.03	212.8	211.69	212.48	214.25	213.04	212.92	212.33	210.43	209.98	213.45	211.01	211.96	209.42	213.02	211.13	212.03	211.58	211.14	210.41	211.9
207.01	207.42	206.75	207.53	207.44	208.52	207.2	208.15	208.79	207.6	208.96	209.56	206.16	207.93	205.36	208.04	208.53	206.91	207.9	208	208.18	206.12	209.05	206.27	209.16	207.86	209.19	208.03	206.83	208.27	208.39	208.57	208.86	208.18	207.88	206.46	208.38	207.79	207.25	207.92	207.46	208.13	207.37	208.85	206.75	210	206.54	208.28	207.25	208.01
202.23	201.82	203.02	204.03	201.48	202.93	203.74	203.8	202.97	203.55	203.36	203.51	202.47	203.13	202.37	201.9	203.01	203.47	201.45	202.1	201.93	202.38	204.48	201.33	202.83	203.1	202.85	202.99	202.26	203.82	201.87	203.56	203.23	203.31	203.08	202.26	202.17	203.79	202.88	204.18	202.55	204.54	203.61	203.14	203.81	202.26	202.57	204.55	202.79	200.89
202.24	202.01	203.15	202.13	203.31	201.52	203.01	202.55	202.91	203.48	205.41	204.78	203.4	203.62	203.38	202.66	201.74	204.43	202.41	203.3	202.19	203.24	203.08	202.99	204.22	203.85	202.5	203.17	202.87	203.61	203.7	202.39	203.95	202.7	203.45	204.19	203.76	202.28	203.02	204.07	203.88	203.51	204.14	203.13	203.14	203.01	203.36	203.56	203.45	203.34
204.33	207.21	207.12	206.67	206.81	206.68	204.46	205.7	207.35	206.64	206.65	207.05	205.09	205.43	207.73	206.51	205.45	207.28	206.51	204.83	205.99	206.14	205.47	205.35	207.37	206.54	206.24	205.76	205.36	206.61	205.71	207.32	208.19	206.48	208.25	205.65	206.22	207.24	207.98	208.05	206.34	205.59	206.15	206.48	205.6	205.72	206.33	204.64	205.92	206.49
211.02	211.06	210.85	212.23	212.26	211.14	211.96	210.91	210.74	209.86	211.9	209.88	212.4	212.86	211.49	211.39	211.61	209.3	211.08	211.28	211.52	211.09	212.31	212.97	212.45	210.3	211	212.76	211.81	212.84	211.11	211.41	212.08	211.42	212.67	212.51	210.34	212.39	211.96	211.11	211.7	210.72	213.11	211.8	213.38	212.86	211.55	211.67	212.55	212.9
209.84	209.1	207.91	208.01	207.98	207.36	208.26	209.71	207.66	208.13	209.52	208.11	209.28	209.3	208.28	209.77	209.62	210.04	209.92	207.07	208.41	210.1	207.9	207.51	208.23	208.59	208.75	209.22	209.2	208.34	208.24	207.78	209	207.96	208.25	208.14	207.56	210.12	207.85	207.36	208.98	208.27	208.33	208.46	209.44	208.39	208.66	208.57	208.76	209.89
207.79	208.29	207	207.93	207.25	207.8	208.38	206.73	207.06	206.65	207.08	209.16	210.41	207.91	208.72	208.1	207.44	208.07	206.51	207.98	208.3	206.94	208.46	207.38	206.52	206.39	205.72	208.39	208.21	209.09	207.41	206.53	208.42	207.4	208.67	208.24	208.08	205.97	206.84	208.19	207.63	206.37	207.52	207.87	208.19	206.93	206.92	208.19	206.96	207.76
210.39	208.76	210.52	210.88	207.86	208.7	209.44	209.39	209.25	210.9	209.82	210.83	209.14	209.73	210.05	209.5	209.13	209.46	210.3	210.29	210.71	210.29	210.19	208.67	211.55	208.4	208.51	209.62	209.76	209.7	209.52	209.89	208.86	210.26	209.47	210.05	207.73	209.45	209.03	210.62	209.48	208.31	210.91	209.93	209.67	209.92	210.14	209.09	209.1	209.67
216.83	217.1	217.47	217.8	215.81	215.74	217.26	218.88	217.02	217.73	217.04	216.88	217.14	214.36	216.68	217.6	218.56	216.66	216.57	216.7	216.2	217.51	217.56	217.78	215.92	217.43	217.64	217.9	216.87	216.22	217.78	217.52	217.38	217.19	217.63	217.61	214.9	217.58	216.78	216.14	217.38	217.02	215.72	216.75	218.3	216.87	216.31	217.4	217.74	217.24
203.43	203.82	202.38	202.95	203.88	202.69	204.88	202.77	203.51	205.79	202.99	202.71	203.43	203.49	202.05	204.79	203.45	202.48	203.75	202.82	203.44	202.51	203.06	204.81	202.6	204.4	202.85	203.41	204.09	204.14	204.58	203.73	202.63	204.04	204.8	204.48	203.24	203.97	202.65	204.84	203.82	204.36	203.33	204.56	202.59	204.08	203.35	205.22	203.77	203.73
202.6	203.76	203.37	203.93	202.89	202.02	203.39	202.96	203.35	204.09	204.13	203.44	203.63	203.59	203.53	203.4	204.54	204.15	203.93	204.92	204.24	204.91	202.97	202.34	203.96	203.71	204.43	203.25	203.5	202.55	203.01	205.43	203.34	204.85	204.62	203.06	203.52	203.33	204.13	202.64	204.04	203.68	202.47	203.94	203.8	203.39	203.28	204.24	203.56	205.47
207.18	207.61	207.81	206.87	207.17	205.81	206.41	206.51	206.78	207.11	208.66	207.58	208.51	207.89	208.35	207.47	208.35	208.13	206.94	206.76	208.22	208.18	207.09	207.68	208.15	207.91	206.85	207.11	206.43	206.29	210.23	207.59	206.44	208.59	207.77	207.36	206.61	208.73	207.76	208.24	206.76	205.63	209	208.4	207.05	208.31	206.95	206.15	207.26	207.53
202.12	203.6	202.87	203.39	203.24	202.17	201.32	202.38	203.4	202.98	205.03	204.45	203.46	202.71	202.59	202.96	205.17	203.64	203.33	203.8	203.55	203.56	201.79	203.47	202.13	201.95	204.25	202.88	204.72	201.66	201.03	203.87	202.37	202.22	202.01	203.02	204.45	204.61	202.29	203.52	203.04	203.45	202.97	203.79	202.88	203.63	201.3	203.86	202.23	203.5
211.96	213.32	210.43	210.56	211.89	211.11	211.8	211.77	211.88	212.92	213.92	212.42	211.02	212.86	212.04	209.72	212.74	211.87	211.54	211.59	211.74	210.33	209.31	212.58	211.01	210.59	213.05	210.68	209.6	211.2	211.39	213.76	211.32	210.41	212.04	211.94	211.92	212.13	211.78	212.9	212.48	211.97	212.18	212.17	211.28	210.67	213.57	210.97	210.75	211.12
200.58	198.88	200.9	200.7	200.57	199.31	201.19	200.47	201.46	198.43	201.42	199.17	200.39	200.63	200.27	200.34	200.71	201.39	200.62	201.47	199.1	200.72	200.67	199.18	200.2	201.95	200.06	200.94	201.09	201.46	200.9	201.04	200.06	199.01	200.55	200.91	201.45	200.59	200.59	200.43	200.79	199.57	199.65	200.83	200.62	202.28	200.98	201.77	201.67	200.08
202.76	203.96	203.71	204.82	203.9	202.39	203.36	204.33	203.99	202.9	204.67	202.9	204.43	204.25	204.43	204.87	205.24	204.64	204.49	204.09	203.5	205.26	205.58	205.62	204.29	204.16	204.23	202.27	203.74	202.9	201.93	203.32	205.06	204.28	203.93	204.78	204.32	203.94	204.2	205.54	203.76	203.64	203.45	205.17	203.21	204.53	204.82	204.21	201.82	205.33
213.21	213.36	214.21	214.07	213.86	214.03	213.61	214.62	214.18	212.73	211.93	212.54	213.61	213.68	214.91	215.17	213.1	213.6	214.17	213.75	214.58	216.19	213.78	213.16	214.65	214.01	213.95	213.31	213.85	213.65	213.97	214.3	213.45	213.73	212.69	213.97	215.41	214.07	214.03	214.16	213.63	215.55	213.69	212.95	213.25	214.08	213.04	214.1	214.54	214.36
208.29	208.48	206.7	207.88	208.88	208.65	208.52	207.48	207.65	207.43	208.23	208.51	209.57	208.69	209.85	208.06	208.23	207.83	208.38	208.97	209.15	209.08	208.64	207.85	207.89	208.85	208.99	209.42	207.44	208.07	207.74	209.91	209.49	207.56	207.68	209.04	209.38	207.41	208.45	208.64	208	208.32	207.49	207.76	208.17	207.14	209.42	208.63	207.78	209.19
218.31	217.35	216.4	215.37	218.79	217.74	218.51	219.13	217.89	215.92	217.08	220.11	217.31	215.89	217.12	217.06	216.46	216.76	216.82	218.12	217.42	217.83	216.38	216.61	218.2	217.66	217.89	218.79	217.96	218.67	218.17	219.59	217.67	217.62	217.63	219.53	218.71	218.8	217.75	217.55	219.42	217.63	217	216.64	219.12	218.47	218.66	218.93	217.28	217.26
205.91	203.59	204.2	205.23	204.14	204.41	206.35	203.97	204.71	205.66	207.07	205.14	206.21	207.2	203.98	207.19	205.8	205.47	205.39	203.89	205.24	204.03	204.94	204.79	204.37	204.47	203.75	204.18	203.62	205.58	206	205.56	204.43	205.51	205.31	205.62	206.04	204.03	205.07	205.12	204.46	205.69	204.24	205.38	205.46	203.03	203.34	205.07	205.22	204.11
216.71	216.55	217.12	217.52	217.18	214.77	215.52	217	217.78	216.51	216.46	217.91	216.56	216.73	216.9	216.73	218.86	217.16	215.7	216.36	217.77	217.42	216.32	216.04	217.66	217.69	217.5	217.47	217.08	215.77	217.14	217.2	216.87	216.53	215.67	218.37	218.65	215.94	216.12	218.11	217.95	217.64	215.97	216.81	216.1	217.64	217.29	217.21	217.47	217.7
205.39	205.23	206.52	207.44	206.14	205.15	207.5	205.58	206.44	205.17	206.33	204.44	207.28	208.45	206.85	206.51	206.52	204.21	207.1	205.98	206.95	206.17	206.48	205.43	207.16	207.75	206.39	206.24	206.16	205.29	206.72	206.12	207.87	207.32	207.21	206.52	205.11	206.47	206.95	206.38	207.17	206.33	205.17	206.92	207.71	207.02	207.23	207.3	207.78	204.59
203.58	203.87	202.41	203.78	203.37	206.03	203.75	202.6	203.29	202.64	203.16	204.22	203.39	204.14	204.55	205.51	203.7	204.38	204.84	205.48	204.22	203.04	203.63	205.01	202.99	204.06	203.16	204.35	202.99	203.52	204.53	204.74	202.66	203.74	203.38	203.92	203.18	203.96	203.38	204.45	203.32	205.32	204.77	203.8	203.12	203.28	203.12	203.64	203.65	203.77
212.75	208.66	212.5	211.89	210.44	211.24	212.87	210.21	210.97	212.06	210.22	211.88	211.63	212	210.51	211.95	211.35	212.15	210.61	210.71	211.39	212.74	211.49	210.89	212.73	211.08	211.55	209.9	211.27	212.2	211.92	210.61	212.41	211.21	210.9	212.5	210.09	211.38	211.06	212.28	209.45	213.52	212.37	213.67	211.39	210.68	211.71	213.44	211.54	211.74
207.47	208.23	208.74	209.79	208.72	209.37	208.77	209.33	210.01	208.7	210.47	207.29	208.64	208.91	208.95	209.05	208.7	208.22	208.44	208.99	209.34	209.19	207.49	209.33	208.29	208.2	209.7	207.73	209.22	207.35	207.92	211.2	207.32	208.35	210.42	209.54	207.46	207.69	209.36	207.97	208.11	209.61	207.54	207.91	207.34	207.94	207.71	208.42	208.57	209.03
213.54	212.7	213.19	214.39	212.55	212.9	212.3	211.99	213.13	213.37	212.98	213.06	212.08	213.59	213.52	212.04	213.68	213.55	213.03	211.92	213.5	213.79	211.75	214.5	213.87	212.2	214.06	212.96	213.21	213.45	213.67	212.83	213.27	212.11	213.92	212.79	212.24	212.92	213.43	212.39	213.31	211.74	212.95	213.62	212.23	211.82	212.09	212.97	213.55	211.37
206.66	208.58	207.07	207.77	207.71	208.37	206.47	206.44	206.49	206.34	206.66	207.38	207.06	206.7	208.6	208.23	208.09	207.81	207.94	208.48	206.81	207.24	206.27	205.69	207.56	207.92	207.97	207.95	206.32	207.36	207.63	208.07	207.52	206.35	207.83	208.82	208.23	208.16	208.09	209.3	208.65	208.93	206.76	206.33	206.75	207.2	207.43	208.4	208.18	207.62
201.15	203.99	202.5	203.21	202.69	202.52	201.92	200.69	202.49	203.4	203.3	202.68	203.25	202.88	202.08	204.83	202.48	203.07	201.49	202.67	203.63	203.53	203.22	201.52	202.25	201.39	201.17	202.65	204.58	202.51	203.39	203.68	201.19	203.46	203.15	202.55	203.96	201.12	202.64	202.54	203.09	201.41	200.32	200.25	202.34	202.2	201.23	202.28	202.51	203.26
207.76	209.91	208.97	207.5	207.21	208.28	209.48	207.84	206.3	210.1	208.86	208.47	208.32	208.9	210	206.3	206.99	210.84	207.43	208.33	209.64	208.51	208.29	207.51	208.84	208.98	207.79	207.22	208.14	209.56	207.41	208.55	207.87	208.99	208.05	207.57	208.21	209.18	209.15	207.97	209.72	207.43	207.99	210.07	210.06	208.83	207.84	208.26	208.35	208.48
208.1	209.39	208.73	209.25	208.57	208.74	207.84	208.21	210.01	207.19	208.54	209.8	209.09	209.63	209.09	208.76	209.78	208.57	207.91	208.94	210.17	208.47	209.25	207.77	209.72	210.66	209.29	208.81	209.73	208.33	208.78	208.72	207.98	208.02	208.19	207.97	207.32	207.62	207.67	206.29	208.33	209.34	210.09	209.47	208.67	209	209.56	209.71	208.74	208.94
214.15	211.73	212.13	214.27	213.67	213.77	212.6	213.97	213.08	212.91	214.12	214.67	213.24	214.66	215.54	213.25	212.58	211.01	212.4	214.54	214.33	213.62	213.22	212.02	214.72	213.29	214.36	212.2	213.9	213.87	214.95	214.08	214.87	214.27	212.01	212.72	214.04	212.93	214.46	213.12	212.5	215.11	213.56	212	213.94	215.14	214.17	214.96	213.15	213.56
204.38	202.94	202.16	203.31	204.16	201.34	201.65	203.2	202.97	202.76	204.64	201.75	202.71	203.31	203.05	202.25	201.48	202.32	202	203.03	203.03	202.65	203.16	202.14	202.59	202.19	202.9	202.22	202.52	201.68	202.61	203.2	201.83	201.66	200.97	202.79	202.76	202.11	203.58	203.02	200.19	204.33	203.39	202.51	202.57	202.71	202.04	203.29	201.37	203.18
197.74	197.98	198.15	199.06	196.56	198.95	199.52	198.61	198.36	198.86	198.7	197.61	199.24	198.32	198.91	195.95	197.99	198.47	198.2	198.58	198.65	200	200.24	197.83	197.98	197.85	198.69	199.87	200.03	199.07	198.53	196.95	199.17	200.78	196.95	199.82	198.21	198.98	198.1	197.26	198.94	198.9	198.34	198.49	200.03	198.19	197.91	197.91	199.5	197.77
207.4	208.59	206.66	208.91	208.43	207.25	208.05	209.52	206.89	207.88	208.63	207.15	210.13	206.45	208.32	205.65	208.05	207.33	208.49	208.36	208.22	207.37	208.96	207.64	207.71	206.58	207.53	206.98	206.99	208.96	205.33	207.15	208.28	207.29	207.08	208.79	207.22	208.83	208.52	207.29	207.7	208.79	207.29	206.67	208.03	207.96	209.25	208.37	207.4	207.52
198	200.17	197.9	200.28	198.02	199.38	199.35	199.62	199.71	198.43	201.13	199.29	200.54	200.09	199.31	199.49	198.18	198.76	199.29	197.95	199.81	199.47	200.21	198.63	200.77	198.99	199.52	198.64	197.37	199.38	199.92	200.98	201.02	198.96	200.13	200.19	198.07	198.22	198.81	199.63	199.99	199.96	199.4	199.94	200.52	198.49	200.85	199.15	197.96	200.27
207.88	208.37	208.23	205.73	208.01	208.59	207.9	208.41	207.06	208.41	207.83	207.17	207.85	207.6	206.78	208.54	207.7	206.83	207.15	208.72	208.33	208.09	208.03	208.34	207.21	210.47	205.52	206.86	207.34	207	208.39	208.37	208.19	209.22	208.01	208.22	208.13	208.72	208.92	207.48	207.95	207.97	208.45	208.39	206.52	209.18	208.21	206.75	209.02	208.82
211.94	211.32	210.66	210.08	209.66	211.25	210.71	212.26	211.73	211.52	210.39	211.74	211.6	211.71	212.32	211.16	212.95	212.7	212.16	211.69	212.86	212.49	212.73	210.49	213.47	212.5	211.97	211.38	210.63	211.2	210.66	211.57	211.6	211.65	212.54	210.93	212.24	212.16	209.83	211.9	211.33	212.45	211.95	210.54	211.14	211	211.52	213.85	212.23	211.62
203.46	203.71	203.23	202.9	203.63	202.58	203.79	203.33	203.7	203.33	203.99	202.95	203.69	202.34	203.21	204.51	204.52	203.95	203.58	203.61	204.15	202.51	203.72	203.73	204.72	203.75	202.63	203.64	203.7	201.43	202.09	202.96	202.51	204	204.19	204.14	203.64	204.84	203.75	202.82	201.95	204.54	203.14	204.22	200.69	204.09	204.22	202.32	202.92	203.52
206.68	207.51	208.46	206.64	206.27	207.11	207.51	207.37	208.39	207.25	206.67	207.88	207.22	209.36	207.13	207.71	208.25	208.28	206.27	208.37	207.38	208.05	207.41	207.23	208	208.28	208.2	208.5	206.71	207.02	207.51	208.67	207.51	207.84	208.26	208.42	208.81	207.78	208.23	208.59	207.7	208.33	208.97	207.29	207.87	207.46	209.12	206.59	208.28	206.94
207.76	207.52	207.83	206.47	206.9	207.35	208.6	209.23	207.69	206.84	207.11	208.62	209.41	209.28	207.78	209.78	207.3	206.62	208.58	206.04	208.08	206.47	208.06	207.49	206.41	206.89	206.06	209.18	207.62	208.18	206.17	208.78	208.61	208.19	208.86	206.56	205.92	208.6	206.36	208.21	205.8	208.46	206.98	207.84	208.56	208.2	206.65	207.49	206.43	207.17
201.48	204.88	202.97	202.86	203.38	203.34	201.77	204.26	202.52	203.19	202.85	202.3	202.01	203.64	203.83	201.32	202.04	203.66	200.78	202.62	204.14	202.97	202.71	202.82	201.69	204.02	203.21	202.56	202.03	203.98	203.48	204.12	202.33	202.53	203.39	201.97	201.85	203.99	203.27	202.73	203.01	202.91	202.05	204.53	202.8	204.15	202.52	201.26	202.96	202.07
203.57	203.89	202.98	203.59	202.62	203.04	204.33	203.28	203.28	203.95	202.87	204.78	202.97	203.33	203.83	203.63	205.26	204.03	203.92	204.66	203.09	203.95	202.89	203.59	203.2	202.34	201.07	202.62	202.01	204.87	203.68	203.84	202.94	204.71	204.59	203.73	204.17	203.58	204.32	204.77	203.47	202.83	203.3	203.83	202.74	204.66	202.88	205.06	202.01	203.6
211.12	208.75	209.81	210.08	208.77	207.77	207.8	210.07	210.32	208.35	209.29	209.42	210.79	209.63	209.72	208.78	211.04	209.04	210.21	209.67	209.26	209.08	210.34	210.56	209.12	208.36	208.93	210.65	209.65	209.31	209.08	208.44	209.84	211.29	209.67	209.25	209.88	210.09	208.25	209.17	208.71	208.92	211.58	209.98	211.24	209.28	209.59	210.18	209.89	209.53
200.75	201.3	200.79	201.51	198.84	201.87	200.18	202.11	199.89	201.98	201.19	200.31	201	200.14	201.87	200.94	201.97	200.58	201.31	201.87	200.71	198.48	203	201.69	199.82	201.68	199.81	201.23	200.53	201.3	201.48	200.98	200.84	202.06	201.28	202.35	201.04	200.15	200.64	199.59	201.3	202.63	200.48	201.56	201.46	199.8	200.49	202.96	202.99	202.29
208.76	208.83	209.36	207.69	206.56	209.7	207.68	206.67	207.95	207.67	209.1	205.97	208.56	207.68	207.06	208.59	208.96	206.77	206.24	207.8	208.07	208.21	207.2	207.04	207.03	207.18	207.81	206.74	207.46	206.81	209.17	206.33	207.94	208.75	208.29	208.02	207.86	205.95	208.05	207.56	205.48	206.2	207.52	207.18	207.78	207.72	207.77	209.13	208.54	206.5
205.64	203.46	204.6	206.65	205.44	204.14	205.98	204.41	207.24	203.61	206.58	204.98	205.21	205.53	205.52	203.96	206.93	204.97	205.39	206.79	206.23	204.08	205.14	204.61	203.97	207.32	204.74	204.96	206.38	205.07	204.12	206.16	206.85	205.13	204.26	204.98	206.06	204.84	206.28	206.13	204.92	205.09	205.19	205.8	205.57	205.53	204.4	205.91	206.25	205.14
210.73	213.61	210.5	210.79	212.73	211.09	211.76	211.95	211.51	211.44	211.61	209.65	212.96	213.28	212.57	211.51	210.58	210.98	212.9	212.42	212.46	210.31	212.98	211.45	211.29	212.11	211.75	212.17	211.08	212.77	211.47	213.02	210.33	211.92	210.56	211.25	211.51	210.63	211.75	210.64	210.97	210.02	210.66	210.47	210.74	210.65	212.79	211.1	211.81	211.52
204.85	205.05	204.29	205.45	205.88	205.66	205.46	203.7	205.28	204.6	204.27	205.12	204.48	205.59	203.99	204.97	205.02	203.93	202.76	204.3	205.87	203.26	204.73	204.79	204.14	204.04	204.45	204.73	204.43	205.19	204.88	204.55	203.26	204.26	205.55	206.78	205.55	206.06	206.16	206.57	204.63	205.11	202.98	204.93	203.36	204.97	204.48	204.68	205.38	204.89
207.76	209.29	207.03	207.36	206.76	207.81	206.54	208.07	207.89	207.46	209.36	208.38	207.44	207.84	208.46	207.69	207.64	208.19	208.59	207.79	207.15	209	206.8	207.69	207.58	207.08	207.19	207.44	206.98	207.68	208.25	207.7	207.42	207.74	208.77	207.57	206.36	208.23	208.53	208.01	208.69	207.51	207.18	208.59	207.58	207.76	207.82	208.49	207.92	208.61
199.51	200.18	201.2	199.96	200.19	200.78	200.46	198.77	200.62	199.97	200.18	200.6	201.2	199.42	199.62	200.24	201.38	200.51	200.23	201.14	199.19	201.03	199.89	200.44	200.4	199.04	201.05	199.65	200.41	200.64	199.41	200.47	198.75	198.14	200.38	199.2	199.83	199.56	198.86	199.02	201.84	201.82	199.88	201.76	200.51	199.32	200.22	200.58	201.31	201.35
205.6	204.39	204.96	202.9	204.02	205.17	205.29	203.86	204.99	205.22	205.74	204.71	204.12	205.36	207.32	205.09	203.46	203.24	205.46	204.04	205.18	204.76	204.35	204.61	204.32	205	206.14	205.38	205.27	204.98	203.24	204.54	205.23	206.04	205.45	204.17	205.47	205.26	205.52	205.25	205.16	204.13	204.46	204.42	203.39	205.24	205.71	204.18	204.43	205.13
201.71	204.46	204.44	201.52	203.2	202.68	203.54	202.07	201.62	202.69	201.78	202.22	201.92	202.63	202.39	203.72	203.14	201.59	202.78	203.48	202.64	201.83	202.75	201.8	202.49	203.5	202.08	202.35	202.62	201.4	202.95	201.06	202.03	202.54	203.36	203.82	202.79	203.66	202.72	202.6	202.97	202.86	202.53	202.85	204.22	204.27	203.99	202.84	202.37	203.6
203.56	202.7	203.05	202.62	202.95	204.5	202.28	202.33	201.54	201.98	202.62	202.44	202.3	203.68	204.1	202.28	201.68	202.37	201.19	201.25	201.58	202.5	201.87	201.36	202.91	203.76	202.77	203.15	202.24	200.34	202.36	200.55	201.28	200.94	203.51	202.76	201.77	201.5	202.06	202.64	203.36	202.1	201.01	202.47	203.59	203.54	201.61	202.92	202.55	201.25
211.46	213.41	212.43	214.02	214.5	212.97	213.03	213.16	213.16	215.59	213.72	212.06	213.12	215.34	213.26	213.21	213.02	213.01	213.76	213.92	212.21	213.25	212.91	213.92	212.91	212.93	212.6	213.47	212.69	213.94	213.79	213.29	213.19	214.23	213.47	213.51	212.22	213.31	213.62	212.84	214.04	213.52	214.55	212.8	213.07	212.34	213.13	213.43	213.01	212.36
211.7	211.72	209.86	212.2	212.14	211.28	211.3	211.19	211.05	211.44	213.14	210.93	210.6	211.63	211.46	211.87	209.45	212.28	211.49	209.45	211.18	212.11	212	210.98	211.7	212.39	213.22	211.17	209.95	212.36	211.65	211.65	209.95	210.82	211.17	211.43	212.39	210.86	209.45	211.45	211.08	210.07	211.08	212.22	210.76	211.19	209.72	213.4	211.85	211.27
206.79	206.44	206.24	206	204.9	205.79	206.02	205.32	207.79	207.59	207.34	207.38	206.51	206.13	205.34	206.77	206.08	205.76	205.18	205.45	206.57	205.63	205.94	206.51	206.64	206.19	205.83	208.03	206.38	207.3	205.44	204.37	207.63	206.78	206.81	206.56	206.59	205.41	205.99	205.46	207.34	207.12	205.24	205.68	207.01	207.49	208.28	206.11	206.34	206.71
207.59	208.86	208.32	207.16	208.76	211.32	207.78	207.95	208.97	208.55	210.37	207.97	209.73	209.58	208.77	209.45	210.48	207.5	209.25	208.77	207.38	209.05	208.67	209.42	207.98	207.22	209.39	208.85	208.06	209.34	207.89	207.07	207.9	209.44	208.21	208.05	210.37	208.75	208.1	209.55	208.06	208.19	208.75	208.46	210.81	208.66	207.52	209.94	210.88	207.9
199.51	199.77	200.52	199.42	200.15	199.95	198.86	200.5	198.64	198.27	199.04	200.65	198.62	198.79	197.13	200.07	197.7	199.61	200.48	201.1	200.46	200.45	198.23	199.13	199.76	199.59	199.73	199.74	199.16	201.16	200.2	198	198.12	199.89	200.38	200.17	198.09	199.56	199.89	199.42	197.76	200.25	199.1	199.36	199.69	200.16	198.87	199.46	199.52	200.24
211.65	210.58	211.15	211.18	211.98	210.88	210.13	211.33	211.81	211.82	211.36	210.29	210.44	211.17	211.62	211.56	210.36	211.69	210.92	211.15	213	211.57	212.12	212.4	211.07	212.27	212.79	213.29	212.44	211.72	210.81	211.07	211.11	211.79	211.48	213.89	211.28	211.82	210.57	211.28	211.78	212.07	212.16	212.72	210.59	212.27	210.23	212.57	212.59	212.22
216.93	218.12	217.99	217.23	215.49	217.28	217.5	216.12	216.47	215.24	217.91	217.06	216.74	215.63	217.9	218.19	217.29	218.61	218.07	216.98	216.54	216.43	218.57	218.04	216.47	217.2	216.53	216	216.5	216.86	217.29	216.2	217.98	217	218.18	214.97	216.84	217.02	218.15	217.49	218.24	217.27	217.23	218.4	217.59	217.46	218.36	217.3	216.36	216.16
218.25	215.27	217.01	216.56	216.03	218.17	216.59	217.9	217.04	218.17	217.39	216.77	218.89	216.99	217.03	218.76	216.16	216.7	216.67	217.32	217.76	214.23	216.91	217.24	217.46	216.51	218.47	216.81	217.39	218.81	217.07	218.44	216.95	216.71	218.32	217.55	217.9	217	217.51	216.78	217.46	214.92	216.42	217.53	217.15	218.92	216.93	217.4	217.4	216.87
204.92	205.97	203.83	204.61	204.76	205.47	205.13	204.01	205.98	205.93	203.65	204.66	205.73	203.33	204.73	205.55	203.78	204.45	206.09	203.93	204.1	204.4	203.48	203.96	205.07	203.15	203.45	202.8	205.94	202.89	204.73	203.57	204.37	204.32	204.43	205.3	204.55	201.64	203.2	205.98	203.66	205.15	204.33	204.94	204.55	204.3	204.81	203.64	205.36	203.03
207.42	208.09	209.28	207.84	208.43	207.96	208.42	208.37	208.44	208.1	206.75	208.25	208.62	209.58	207.59	207.66	207.12	207.65	207.48	208.47	207.12	206.49	207.89	208.4	208.46	208.1	208.22	208.53	207.15	208.54	206.83	209.41	207.11	208.35	207.48	207.81	208.78	208.39	207.02	207.35	206.36	206.77	207.17	208.93	208.75	207.57	208	207.98	209.58	207.41
204.22	204.58	206.22	204.61	204.35	203.54	203.42	204.57	204.85	204.97	205.18	204.77	206.79	203.66	202.87	204.47	204.63	203.41	204.25	205.69	206.01	204.93	204.32	207.01	205.38	202.93	204.54	205.06	204.47	206.08	205.07	205.29	203.67	204.97	204.78	205.38	205.31	203.63	204.63	204.58	205.52	205.09	205.59	205.44	203.93	204.66	204.67	205.12	206.17	203.34
198.69	199.02	198.9	200.33	198.63	200.44	199.84	198.77	200.34	199.33	198.8	200.19	199.67	199.62	200.23	199.6	198.5	198.67	198.07	199.71	200.21	198.23	198.84	200.63	199.48	198.45	198.85	199.3	197.92	200.38	197.93	198.58	200.67	199.95	197.81	199.5	200.66	199.67	198.19	200.23	199.77	199.33	199.28	198.91	200.17	200.3	197.89	199.83	199.55	198.63
208.52	209.46	210.51	209.33	208.34	208.44	208.64	209.27	210.34	209.74	208.07	209.99	208.91	210.5	209.48	210.05	211.25	210.68	209.64	209.85	209.26	209.33	209.99	209.97	210.3	209.95	210.28	208.68	209.43	209.79	210.12	209.61	209.03	210.49	209.24	209.76	209.54	210.33	209.4	210.35	209.68	206.77	209.56	208.29	210.15	209.87	209.3	209.5	209.32	209.87
212.36	212.58	211.45	211.5	211.62	212.53	212.26	211.53	210.9	213.6	211.64	212.05	212.91	212.16	211.54	212.1	212.4	212.35	211.66	211.69	212.2	211.88	212.55	209.89	213.05	211.31	212.89	211.98	211.69	211	212.36	211.8	211.96	213.13	210.99	212.13	213.08	212.64	212.06	213.2	212.02	212.99	211.14	211.21	210.48	212.59	212.71	212.73	213.34	211.6
211	208.71	207.91	207.48	210.01	207.85	209.28	208.35	208.75	209.91	208.6	207.31	208.62	208.29	208.23	208.81	209.75	209.34	208.47	209.62	207.8	209.86	208.95	209.58	208.39	209.29	209.04	208.95	207.76	208.5	206.38	207.29	209.62	208.85	207.42	208.5	207.78	208.66	208.27	208.55	208.22	207.2	208.35	208.56	208.8	208.83	209.24	208.88	207.92	207.75
210.95	209.62	211.56	212.12	212.77	212.49	211.41	210.43	212.58	213.09	212.36	211.38	211.75	210.28	212.21	211.71	211.98	209.98	212.75	211.14	211.86	210.7	212.15	210.16	212.61	211.88	210.85	210.72	211.32	211.92	211.13	211.34	213.84	210.96	211.95	211.29	209.71	212.43	210.78	212.14	211.35	212.42	211.41	211.07	211.47	210.64	211.6	211.54	211.63	210.74
210.15	208.32	209.65	210.21	211.03	209.39	211.47	209.18	210.35	210.63	210.17	210.77	209.55	210.7	210.5	208.98	209.32	210.44	209.27	210.95	207.77	209.4	210.66	209.64	208.22	209.91	207.83	210.53	211.15	210.73	210.01	211.08	210.3	209.57	210.52	209.29	209.4	210.45	210.41	210.02	209.23	208.39	211.12	208.79	209.13	210.19	209.3	209.7	209.86	208.19
199.25	200.92	201.17	200.88	199.43	203.59	202.48	202.32	200.25	201.25	201.83	202.11	201.47	200.45	199.61	201.52	199.68	202.79	200.29	199.99	203.12	202.86	202.01	201.14	200.71	199.24	202.32	202.37	200.66	201.42	202.12	202.66	201.43	200.24	200.95	201.3	200.17	202.21	199.98	201.42	202.55	200.76	199.58	200.12	203.09	201.88	200.71	201.53	202.18	203.72
204.43	205.37	206.78	205.42	205.55	206.78	205.14	206.03	203.71	205.04	205.57	204.9	205.59	206.2	204.61	205.88	203.63	206.32	205.4	204.11	206.58	204.82	203.67	207.74	206.92	205.81	206.75	204.88	206.84	204.08	206.91	206.98	205.66	205.52	205.11	206.73	205.93	205.94	206.77	203.43	204.94	207.16	204.02	205.98	204.82	206.36	206.24	206.9	204.2	206.16
206.37	207.79	208.31	206.38	205.58	206.01	207.47	205.8	208.64	206.5	205.68	207.07	208.61	206.54	205.72	207.87	206.52	206.4	207.29	207.49	204.48	204.62	205.9	206.29	206.11	205.57	207.23	206.06	208.25	206.5	206.54	205.27	205.63	206.77	207.51	207.38	205.18	206.01	206.95	207.67	207.59	206.43	207.18	205.89	206.5	206.88	206.61	206.9	206.8	207.51
213.44	211.73	213.55	213.17	211.26	213.09	213.25	213.22	213.34	212.49	211.83	212.01	211.43	212.06	211.83	209.58	213.3	211.79	211.86	212.48	212.4	213.07	214.25	210.5	214.26	212.88	212.22	212.54	214.19	212.96	212.96	211.35	212.13	211.18	215.69	211.94	213.01	212.67	212.74	211.99	212.58	212.58	211.2	211.72	210.97	210.25	212.21	211.58	213.89	212.36
217.88	217.86	217.07	217.64	216.32	218.71	217.14	218.33	218.29	217.99	217.1	217.89	216.92	217.69	215.35	218.13	217.88	218.68	219.73	216.43	218.22	217.6	216.87	218.23	217.99	218.35	217.79	218.2	216.67	217.37	218.24	219.68	217.64	216.92	215.81	218.2	217.67	219.02	217.4	218.39	217.89	217.52	218.17	217.69	218.48	218.13	217.54	217.45	215.52	219.26
208.74	207.86	207.75	208.27	208.67	207.6	209.41	208.01	208.03	207.5	206.99	208.42	207.3	208.08	207.49	207.76	207.49	208.54	208.16	207.17	208.36	207.58	208.38	207.84	206.99	206.92	208.6	207.34	206.7	209.18	208.44	207.92	205.17	208.47	206.78	207.89	207.08	208.62	207.88	207.42	208.25	208.65	206.97	207.43	208.21	207.05	206.68	208	207.57	206.36
206.73	206.35	207.61	207.6	207.73	207.54	207.47	207.1	206.28	206.3	206.63	205.9	207.14	205.02	208.13	206.36	204.39	205.56	206.47	206.62	206.52	205.48	206.27	206.39	206.63	207.12	205.02	207.01	206.03	205.17	206.54	206.74	205.94	205.6	208.29	206.61	206.26	207.51	206.84	206.84	204.3	205.46	206.1	206.27	207.12	206.71	207.54	205.48	207.01	206.31
202.98	202.87	202.12	206.37	202.94	203.96	204.68	204.89	202.9	202.29	203.68	204.15	203.46	204.83	203.1	203.69	202.68	203.43	203.59	204.07	204.77	202.39	202.36	203.6	203.97	201.96	203.19	205.69	202.38	203.64	201.06	204.04	204.4	204.45	201.93	204.28	204.35	203.13	205.3	204.2	204.47	202.57	203.05	203.3	204.21	204.16	204.98	203.07	202.69	203.45
207.95	207.84	208.51	206.95	207.8	210.59	208.33	209.46	209.08	209.59	208.75	210.01	209.58	209.67	207.36	207.99	208.98	209.01	208.36	208.49	210.33	209.35	206.28	207.59	207.41	208.97	207.69	207.96	208.24	209.82	208.59	207.77	209.16	209.03	208.76	209.08	207.51	208.52	208.35	208.98	208.96	209.99	208.06	209.74	209.39	208.82	209.97	208.71	209.15	209.48
205.93	205.27	206.71	206.61	205.52	207.01	204.51	207.68	205.26	206.12	205.71	206.14	207.51	206.61	206.43	207.53	206.79	206.66	206.04	207.06	205.85	206.62	207.85	206.99	207.02	205.8	206.05	204.98	206.26	208.53	206.64	205.58	206.5	205.73	206.58	205.29	208.09	205.87	206.88	206.42	207.07	206.96	206.11	205.6	206.28	205.48	206.16	206.34	206.31	206.15
207.15	208.77	208.27	208.35	207.73	209.12	208.68	209.19	211.03	208.04	208.11	206.9	209.61	209	208.24	208.59	208.66	208.33	208.73	207.77	209.15	208.74	207.88	208.86	208.74	209.09	209.65	209.23	209.11	209.24	208.35	207.81	208	209.62	208.39	210.18	210.17	208.03	208	210.12	208.33	208.3	207.74	207.69	208.72	209.3	208.66	209.88	208.49	210.02
218.15	217.29	217.92	217.25	218.28	217.41	217.42	217.54	216.9	215.9	216.8	216.22	217.73	216.53	216.14	216.44	216.66	216.74	216.49	215.93	216.79	216.6	217.09	217.58	216.11	217.41	217.42	218.62	218.82	216.16	216.63	217.59	218.21	217.13	218.03	217.79	217.42	216.57	217.77	217.11	216.59	217.49	214.9	217.22	215.42	217.37	216.31	216.03	217.04	217.37
212.39	212.05	211.52	212.34	211.33	211.91	211.72	213.27	213	213.19	212.99	213.92	211.57	212.18	211.99	212.69	212.72	212.56	213.36	212.23	211.34	211.46	214.42	211.52	212.69	210.86	210.92	210.96	212.31	212.38	212.4	212.09	212.26	212.72	211.95	213.18	211.19	211.34	211.92	213.15	213.21	212.5	212.27	210.98	214.27	212.61	211.59	210.78	213.24	213.32
213.37	213.78	214.21	212.81	215.75	213	211.98	212	212.97	213.19	213.3	213.5	213.13	212.69	211.79	211.67	212.44	213.55	212.62	213.16	213.82	213.23	211.47	213.09	212.73	212.69	211.67	211.61	213.27	211.94	212.38	212.54	211.73	213	212.93	212.47	213.18	214.25	211.65	212.84	212.73	213.38	213.39	214.3	212.76	214.09	212.65	214.4	213.35	213.78
200.11	200.19	198.9	198.85	199.53	198.94	200.11	200.16	199.53	200.64	201.27	199.38	199.75	200.05	200.98	200.34	200	199	200.93	199.32	200.79	198.21	199.36	199.72	200.03	199.2	198.28	199.41	199.42	199.06	198.3	199.26	198.16	200.1	200.83	199.7	198.73	199.19	198.97	200.99	199.95	199.61	201.74	198.68	199.25	201.43	199.33	199.04	199.96	199.17
200.74	198.6	201.05	199.59	200.9	200.39	199.91	199.57	200.24	200.81	198.98	201.12	200.82	201.06	199.84	199.27	200.73	199.93	200.17	200.21	198.8	198.17	200.85	200.71	200.16	199.52	198.44	200.84	202.09	199.85	199.56	200.68	199.79	199.54	199.47	200.44	200.16	200.39	198.73	200.11	198.91	200.72	199.88	199.94	201.22	201.28	199.42	200.87	198.24	201.34
198.35	197.84	200.12	198.41	197.79	197.46	199.04	197.41	198.95	199.05	198.55	198.94	196.33	198.74	198.2	197.79	200.07	197.85	198.82	199.3	198.72	199.2	198.22	199.57	199.48	199.87	199.07	200.6	198.71	197.45	198.44	197.64	198.65	198.36	198.53	197.55	198.94	200.02	198.95	198.18	199.05	199.26	199.14	197.92	199.49	198.48	199.22	197.36	199.66	198.9
196.83	199.34	198.55	197.43	198.92	198.52	198	199.66	197.53	198.56	198.34	197.78	197.9	198.62	197.2	198.14	196.17	197.25	197.75	198.81	198.09	198.57	198.5	196.45	196.46	197.21	197.67	197.07	198.57	197.8	197.28	198.11	198.33	198.41	197.29	197.98	198.08	198.42	197.69	197.13	197.72	198.16	200.33	197.05	197.85	199.58	197.21	197.64	198.46	198.46
211.36	212.74	213.04	212.03	209.88	211.98	211.07	210.98	211.43	210.64	211.45	212.52	211.08	212.57	210.03	211.22	212.09	211.67	210.71	210.75	212.49	211.18	212.1	210.99	213.16	212.22	212.99	212.77	211.68	213.04	209.61	211.04	209.76	212.57	210.81	210.96	212.15	211.95	211.71	212.03	210.95	211.88	211.47	211.84	211.62	211.35	212.98	211.23	210.75	211.86
212.77	213.59	214.04	212.74	212.87	213.91	213.19	211.8	213.12	213.57	212.19	211.92	212.63	213.94	213.66	213.7	211.8	212.82	212.47	213.37	213.66	213.58	213.18	213.36	213.03	213.31	214.07	213.03	212.38	213.72	213.7	214.59	212.28	213.9	211.7	213.16	214.26	213.69	212.27	210.97	212.35	213.46	212.47	213.42	212.3	213.41	212.05	213.61	211.76	214.92
208.83	207.14	207.49	206.84	207.69	207.66	206.19	208.3	208.36	210.11	208.08	205.54	207.71	206.34	207.49	207.97	207.74	207.24	206.55	207.44	206.44	206.9	208.78	208.46	208.59	208.23	208.09	205.82	209	209.29	208.59	207.62	206.95	206.17	207.24	207.37	207.05	208.05	206.4	206.72	207.36	208.73	209.78	207.54	205.99	208.75	208.66	208.79	208.66	207.51
217.26	217.56	217.71	217.11	217.12	218.91	217.56	216.36	216.32	218.62	218.14	217.12	219.27	216.89	218.45	218.37	217.27	219	216.74	217.83	216.25	217.72	218.49	218.19	217.4	216.41	217.59	217.11	217.83	219.52	218.11	218.13	217.96	218.05	219.13	219.05	218.72	217.54	218.62	220.16	217.8	218.53	217.03	217.04	216.32	217.92	218.93	216.87	217.1	218.82
194.71	195.48	194.36	195.51	195.19	195.63	194.39	194.69	196.33	194.91	194.28	194.55	196.35	194.89	196.68	194.2	194.45	195.33	194.36	193.59	194.1	195.98	194.09	195.71	195.64	195.9	194.52	195.16	193.91	196.2	194.9	195.05	195	195.82	194.92	196.05	195.88	195.28	195.6	195.23	194.93	194.92	196.49	195.18	196.69	195.24	195.86	194.68	193.9	195.35
209.75	208.61	209.84	209.49	208.26	209.51	208.58	209.17	209.91	209.8	211.03	208.2	207.34	208.44	208.88	208.68	207.25	208.52	208.43	207.69	208.81	208.37	209.02	207.2	207.88	207.42	209.52	208.59	209.48	209.35	210.09	207.72	207.87	208.81	207.74	210	208.18	209.26	209.43	207.41	208.47	207.62	208.3	208.37	208.81	208.84	210.2	209.36	207.44	208.52
208.64	207.34	208.15	207.92	209.9	206.39	208.58	210.09	208.2	209.71	208.72	209	206.63	208.78	210.37	207.73	208.95	209.85	209.33	208.66	208.77	208.39	210.3	209.46	207.61	207.8	207.48	208.85	208.86	211.19	208.79	207.68	209.89	208.12	209.39	209.16	209.89	210.3	209.2	208.63	209.39	208.12	208	209.05	207.94	208.34	207.64	208.84	208.59	207.77
208.11	206.86	208.53	208.54	208.16	209.13	206.43	207.61	207.23	207.62	208.07	209.15	207.78	208.31	208.71	209.66	206.91	208.85	209.58	207.47	207.92	207.73	208.86	208.41	208.78	207.78	207.51	206.98	206.69	207.38	207.37	208.33	207.83	208.27	208.39	208.57	208.85	208.31	208.86	209.3	208.8	208.48	206.63	207.48	207.17	208.83	208.51	209.09	209.56	208.36
213.46	213.07	213.14	212.64	214.2	212.26	213.05	212.81	214.39	213.19	211.59	212.07	214.02	212.84	214.51	211.68	212.77	213.65	212.94	212.91	213.12	211.6	212.96	212.69	214.17	212.45	213.65	210.7	213.53	211.05	212.22	214.6	213.27	211.96	213.27	213.49	213.19	212.8	213.64	212.64	212.62	213.38	213.82	212.87	212.87	213	214.82	211.37	213.63	212.49
206.87	205.15	206.49	205.9	207.09	205.5	206.89	206.68	205.68	206.42	205.81	205.59	206.97	207.69	204.84	205.57	206.61	206.11	207.7	206.66	206.19	206.1	204.8	206.64	205.58	206.91	207.42	206.05	207.83	204.45	208.16	207.18	205.83	206.76	205.32	205.73	205.84	205.42	206.84	207.19	207.01	205.91	204.77	206.09	206.63	207.01	207.67	206.8	206.09	206.58
200.05	200.93	199.28	202.2	199.63	200.94	200.39	200.82	201.91	199.73	201.69	201.03	199.53	202.44	197.87	200.39	198.11	198.72	199.89	198.52	200.45	199.06	201.79	200.68	200.02	199	201.59	201.06	199.55	198.98	200.15	200.58	200.89	200.45	200.18	201.96	198.29	200.09	199.4	199.52	200.85	200.28	201.15	200.63	200.65	199.58	199.36	199.14	201.06	200.24
206.04	204.77	205.51	205.52	205.04	205.46	205.61	205.22	206.84	205.44	205.78	205.21	203.45	205.21	204.29	206.03	205.56	204.49	205.77	205.36	205.51	206.9	207.18	204.61	206.15	206.31	206.32	206.16	204.84	205.2	206.42	206.2	204.95	206.55	206.21	204.4	205.84	207.32	206.18	205.45	205.33	206.91	204.28	205.68	206.01	204.59	208.19	205.42	206.48	205.68
217.47	216.86	216.91	216.57	217.71	216.35	218.44	218.2	218.62	218.26	217.2	218.72	218.5	217.93	218.81	217.33	219.32	217.88	218.01	217.98	216.83	218.07	218.28	218.15	216.58	217.36	218.99	218.25	218.12	218.09	219.23	218.4	219.83	218.15	218.14	217.6	218.99	217.19	219.89	216.95	215.59	218.31	217.27	217.24	218.21	218.58	217.41	217.49	217.38	220.02
200.89	200.08	199.98	198.24	199.25	200.31	199.27	199.97	199.28	198.49	199.59	200.03	199.83	198.57	199.08	199.46	199.73	198.84	198.87	200.4	199.58	199.93	199.42	199.28	198.88	201.02	198.85	199.8	198.38	198.93	200.8	199.17	200.2	200.94	200.57	200.19	199.95	199.04	200.11	198.3	200.86	198.61	199.16	198.81	199.97	199.95	200.52	199.11	197.92	200.27
207.98	206.7	210.27	207.46	208.06	208.37	207.85	208.52	207.96	209.17	208.28	209.09	208.38	207.25	207.74	209.69	207.29	207.05	209.52	207.87	207.34	208.46	206.5	207.8	207.04	207.43	205.39	208.21	207.38	207.73	208.15	207.12	208.09	206.86	206.04	207.68	207.46	209.76	206.98	208.07	207.73	207.18	207.62	208.18	208.44	209.46	207.18	208.53	207.55	209.32
216.71	217.52	217.17	217.71	216.72	216.37	217.72	216.63	217.92	216.66	217	218.92	216.52	217.49	217.54	218.03	216.99	217.46	216.86	218.34	217.71	217.64	216.73	215.17	218.11	218.6	216.58	217.6	217.47	215.6	216.25	217.53	216.05	216.05	216.19	217.26	217.57	217.22	216.16	216.58	216.52	219.28	215.49	216.3	216.21	217.55	217.09	217.37	215.23	216.82
202.38	201.88	202.1	200.55	201.77	200.19	201.11	200.78	200.72	201.1	200.45	199.22	201.36	201.56	201.64	200.71	201.71	202.34	201.77	200.2	200.85	201.85	201.19	202.35	201.05	199.14	201.85	201.44	201.29	200.96	200.87	200.94	200.63	202.74	201	202.16	201.55	200.66	199.7	201.65	200.99	201.17	200.35	200.77	200.96	201.09	199.99	202.56	201.46	202.6
217.77	219.32	218.45	216.93	218.02	216.94	217.83	217.76	216.83	218.15	218.13	218.47	217.16	216.75	217.54	217.67	217.4	218.95	218.41	218.63	218.45	217.97	217.59	217.19	218.32	218.42	217.74	217.36	217.18	217.22	219.02	218.34	217.63	216.35	216.71	218.64	218.35	217.37	216.63	217.37	217.49	217.6	218.35	217.37	217.4	217.36	217.39	217.19	216.77	216.72
206.3	204.36	203.55	203.78	204.74	204.3	203.86	205.66	205.76	206.63	203.33	205.5	203.45	203.64	205.93	205.37	204.94	203.8	204.48	203.73	206.03	205.3	205.11	204.47	203.06	202.96	205.49	203.8	204.01	205.51	204.37	203.92	203.44	203.29	203.72	203.07	204.25	205.21	205.13	204.8	203.12	205.8	206.16	204.99	203.67	206.12	205.12	203.94	204.27	205.55
203.51	203.01	203.41	204.09	204.47	203.97	204.13	203.52	203.34	203.29	203.77	202.81	204.18	202.27	202.82	202.06	203.62	204.24	203.5	202.59	204.41	204.13	203.49	203.47	202.96	204.57	203.52	205.34	203.52	203.36	203.13	203.39	201.95	203.44	203.78	204.17	202.39	202.58	202.53	204.24	202.5	204.01	203.45	202.85	202.85	203.41	202.43	202.69	203.53	202.53
209.03	209.01	209.91	209.47	209.78	209.81	208.93	210.3	210.66	210.31	208.58	208.41	209.22	209.02	207.72	208.4	208.98	209.14	210.15	209.55	207.64	207.52	210.72	211.25	209.29	209.65	208.82	209.73	209.94	210.92	210.42	210.58	209.26	210.7	209.07	209.38	208.58	209.33	209.07	209.25	206.53	209.12	210.46	209.6	208.99	209.46	208.93	210.62	210.17	212.07
202.61	202.21	204.82	201.95	202.95	204.97	204.14	204.76	202.58	205.1	203.98	202.1	204.2	202.13	203.17	203.49	203.95	204.23	203.52	205.13	203.52	204.37	203.86	203.5	204.38	203	202.94	202.59	204.27	202.39	203.15	203.35	203.74	204	204.67	204.54	204.69	202.57	202.54	204.3	203.65	203.95	204.8	203.96	203.48	204.79	205.25	204.07	203.05	203.28
210.68	212.35	210.36	213.28	211.84	211.8	213.38	211.64	211.8	212.16	212.01	211.81	212.81	215.05	212.56	212.92	211.62	213.02	212.13	212.18	213.41	211.44	211.67	211.86	212.92	211.25	212.05	213.39	211.03	211.1	213.26	211.49	210.95	211.59	211.65	211.34	212.8	212.11	212.13	212.35	212.49	213.4	211.83	212.13	212.98	211.52	210.65	212.77	213.37	211.23
209.74	209.56	208.26	209.65	210.73	208.06	207.95	206.88	208.95	209.22	207.46	208.44	209.35	208.15	207.58	209.46	210.65	208.9	207.92	208.81	208.26	209.68	207.91	206.5	207.11	207.97	207.51	208.77	208.81	210.53	208.77	208.58	208.52	208.59	206.83	208.53	208.25	206.91	208.8	206.9	207.15	207.32	209.46	208	210.41	207.52	209.41	209.03	210.1	207.83
209.29	212.32	209.53	212.32	211.88	211.94	211.48	210.97	211.9	212.34	212.34	211.57	211.54	210.7	211.69	212.25	211.18	211.91	211.96	211.84	211.38	210.21	212.08	209.97	211.03	211.14	211.65	210.45	210.56	212.69	211.79	211.84	211.42	211.41	211.87	213.43	213.41	211.33	213.02	211.22	211.5	211.5	211.43	212.01	211.53	210.44	211.32	212.58	211.91	211.19
199.59	198.61	197.96	200.23	199.04	197.81	198.56	197.53	199.41	200.23	199.05	198.9	195.41	199.82	200.41	199.4	198.4	198.8	197.83	199.19	199.41	197.39	199.47	197.3	198.78	198.61	199.1	198.75	198.96	199.38	198.78	198.25	198.96	198.06	199.12	198.83	199.06	197.07	198.11	199.75	199.1	198.76	199.95	198.26	197.38	197.95	197.98	197.22	197.7	198.35
197.68	199.15	199.11	198.2	198.8	199.35	199.5	198.96	197.99	197.49	199.39	198.44	198.87	197.83	198.8	198.68	198.32	198.85	199.32	198.37	198.57	197.56	196.63	199.34	197.3	198.03	197.85	197.85	198.57	199.22	200.26	199.56	197.77	198.72	198.97	198.21	197.95	198.87	198.31	199.97	198.82	199.02	198.24	198.19	197.9	199.73	198.39	198.01	198.27	197.65
208.7	207.85	207.37	208.24	210.26	206.94	207.88	207.85	208.53	207.56	206.92	206.84	206.66	209.35	208.83	207.18	208.59	209.57	208	209.54	208.71	207.89	207.75	206.89	206.42	207.82	206.25	207.32	207.33	208.4	207.9	208.97	207.75	207.53	209.11	207.52	207.66	208.74	209.74	209.38	206.86	207.71	208.01	208.48	208.31	206.61	206.49	206.69	209.17	208.81
210.78	211.15	209.78	210.17	209.24	210.59	209.29	209.06	209.97	209.18	208.78	209.43	209.44	210.07	209.77	210.1	209.78	210.01	210.71	210.31	209.21	210.24	208.83	210.39	209.96	208.73	209.95	208.65	210.04	211.1	209.2	209.59	210.79	210.56	208.23	210.05	207.84	208.74	209.3	210.07	209.14	210.07	209.73	207.58	209.66	210.26	208.36	210.33	209.63	211.12
207.55	208.63	208.22	206.92	208.97	207	206.95	206.51	207.49	207.73	207.22	207.8	207.32	207.71	206.39	206.78	206.75	207.93	208.56	208.11	208.04	208.51	205.84	206.86	207.71	206.52	206.52	206.66	206.85	208.42	207.57	208.52	208.55	207.4	207.92	206.94	206.22	208.01	207.23	209.58	206.88	206.84	207.19	206.89	206.93	207.66	207.95	206.78	208.85	208.14
202.84	201.81	201.68	201.83	201.8	200.92	203.58	203.75	203.77	203.01	202.41	203.05	203.59	203.79	203.56	201.95	204.08	202.78	203.84	203.54	204.13	203.17	203.43	202.16	203.96	202.49	203.14	201.54	203.49	204.49	202.51	204.4	203.12	204.09	203.31	202.5	201.52	202.25	202.22	203.73	201.92	203.84	204.85	203.65	203.2	203	202.89	203.24	202.59	203.07
202.96	202.04	203.81	202.65	204.41	202.68	204.11	203.99	201.38	203.11	203.56	204.9	202.95	202.46	203.22	202.3	203.51	203.32	202.15	204.1	203.32	202.7	202.63	203.17	203.04	202.91	203.42	203.73	202.74	203.85	201.63	204.49	204.54	202.69	203.21	202.36	202.9	202.14	203.74	201.97	201.95	203.89	200.78	204.23	203.08	203.31	202.67	203.62	203.21	202.1
210.99	209.78	209.33	210.55	208.93	208.8	210.79	210.52	210.07	211.06	208.92	209.4	209.77	208.87	210.19	208.49	209.49	210.88	208.74	209.39	210	210.46	209.29	210.31	210.86	208.81	210.36	208.73	209.75	208.82	210.03	209.99	209.93	208.35	209.42	208.73	210.47	210.46	208.84	209.3	208.9	209.06	210.01	208.31	210.04	210.47	210.15	208.79	209.03	210.95
204.42	204.13	203.46	204.26	204.36	203.33	203.19	204.39	205.2	204.8	202.12	204.71	204.46	203.26	204.69	204.95	203.19	203.94	203.36	205.3	201.79	203.85	205.68	203.08	204.79	203.8	204.12	204.79	203.3	204.15	204.4	203.21	204.12	202.75	203.53	203.31	204.06	203.99	205.6	206.04	202.67	204.85	205.57	204	204.26	203.97	203.95	203.87	204.01	204.31
217.57	217.67	216.86	216.91	218.27	218.32	218.41	217.06	218.51	217.51	217.95	217.27	217.3	218.93	218.39	217.63	217.89	215.05	216.46	217.94	216.17	217.83	218.01	217.02	219	218.71	218.93	217.76	217.79	218.43	217.86	216.63	218.99	220.32	217.64	219.52	217.97	217.01	217.56	218.91	216.4	217.77	216.91	218.13	217.28	218.44	217.79	218.94	217.43	219.37
211.53	211.11	211.92	211.67	210.24	212.49	211.94	210.9	212.36	210.69	210.7	211.38	211.56	211.25	211.5	211.36	212.53	210.64	213.72	212.25	211.09	212.48	211.35	212.18	209.62	209.73	211.43	209.86	213.5	210.71	211.62	211.59	210.83	211	210.83	211.5	211.32	214.09	211.59	211.59	211.24	212.97	211.89	211.69	211.86	211.19	212.64	212.98	212.64	211.27
207.98	206.47	208.25	207.79	207.08	208.69	207.5	208.58	207.64	206.89	209.85	207.18	208.97	207.54	209.34	208.21	208.02	207.49	208.57	208.42	209	206.4	207.18	207.54	207.07	207.48	207.05	209.73	208.57	208.29	207.77	207.2	207.83	207.89	208.39	207.23	207.48	207.91	208.02	207.51	207.19	209.54	207.29	206.84	209.32	207.26	207.07	207.79	208.68	208.86
202.17	201.34	200.75	200.16	198.88	201.88	200.77	200.77	200.14	199.74	200.99	201.36	201.62	201.04	200.82	199.59	200.31	201.18	200.36	202.15	199.97	201.04	198.85	200.59	198.9	200.12	200.06	200.44	200.63	200.52	199.08	202.24	200.18	199.94	201.25	200.84	200.78	200.92	200.31	200.15	202.21	199.66	200.22	200.34	200.79	199.54	199.29	200.36	199.43	199.95
212.46	211.69	211.03	211.76	210.75	210.32	213.09	212.06	211.45	213.78	212.73	212.82	212.6	212.68	210.59	211.09	213.21	212.11	212.24	210.68	212.89	211.93	211.5	212.14	212.24	211.15	211.09	210.65	210.9	211.85	212.89	211.2	210.58	213.1	210.24	212.88	211.92	212.3	211.48	211.24	211.02	213.41	214.8	212.12	212.66	214.13	212.09	212.86	210.93	212.12
206.82	206.46	207	206.07	203.65	203.96	207.27	205.28	206.31	206.76	205.21	207.03	206.13	205.94	204.09	204.08	206.48	205.84	205.34	204.61	204.62	205.53	206.12	204.44	204.87	205.76	204.47	204.1	206.68	205.27	205.07	205.69	203.48	206.2	204.42	204.57	204.52	205.01	207.15	204.6	204.53	204.1	204.24	205.22	205.71	203.6	206.34	207.04	205.68	205.17
205.51	204.47	204.09	204.01	203.25	202.97	203.6	204.31	203.57	204.09	204.25	203.81	204.77	204.17	204.71	204.41	203.46	203.99	204.66	202.5	203.29	203.8	203.63	202.6	205.67	204.36	204.97	203.71	205.24	204.33	202.71	204.74	203.54	205.31	204.08	201.65	203.52	203.86	204.6	202.77	204.16	204.26	204.13	202.11	204.16	203.63	205.04	205.22	204.59	204.48
216.84	215.79	216.6	217.37	217.99	216.26	216.6	215.86	216.7	216.9	217.24	217.32	214.62	216.43	219.1	219.12	218.2	216.44	217.18	216.75	216.72	215.83	217.85	218	217.76	217.74	217.21	217.03	216.13	217.98	216.39	217.27	216.93	216.4	216.58	216.99	217.66	218.38	217.19	216.38	217.5	218.04	217.56	217	216.71	217.07	217.26	216.98	216.64	217.58
211.41	210.16	212.25	210.38	212.88	212.7	211.14	211.49	211.87	211.62	212.23	211.55	211.54	211.25	211.86	213.06	211.2	211.81	212.11	211.31	213.28	211.44	211.64	212.25	211.09	211.73	211.15	212.58	212.67	211.71	211.19	212.83	212.36	212.27	213.02	209.47	213.01	212.07	211.38	212.01	210.72	211.58	211.23	212.46	211.48	211.71	212.17	212.16	212.08	211.33
213.15	211.73	209.98	211.95	212.01	211.8	210.21	212.39	211.83	211.65	212.22	210.15	210.29	212.23	211.66	210.78	211.95	211.22	211.44	211.21	211.32	212.25	211.12	210.83	210.82	210.41	211.49	212.42	211.82	210.42	211.53	210.73	211.61	212.22	211.64	211.16	211.16	210.96	213.96	211.31	211.21	211.71	211.94	211.68	212.6	211.32	212.75	211.37	212.08	209.59
207.21	206.6	206.98	208.32	206.51	207.08	206.14	207.7	205.11	204.8	207.35	205.82	205.61	206.29	206.86	207.03	206.23	207.01	207.24	206.93	207.34	207.94	206.4	205.79	206.82	207.12	204.15	207.85	205.82	206.81	207.53	206.66	206.87	206.25	207.03	206.99	207.62	204.97	207.16	205.61	205.58	206.76	207.15	206.58	206.71	207.32	207.08	205.32	206.91	206.06
208.12	209.38	208.79	205.85	207.82	207.48	207.4	208.28	207.93	207.84	206.84	207.04	207.22	207.07	208.57	206.25	207.73	207.59	207.66	207.31	208.17	208.33	207.42	208.77	207.72	206.78	208.11	206.34	206.87	207.49	209.13	208.19	208.23	207.6	208.45	206.3	208.86	208.74	208.17	206.9	206.01	207.5	206.53	207.94	208.04	208.84	208.6	207.71	209.29	209.11
208.62	207.13	207.31	209.46	206.86	209.33	211.39	207.66	206.84	207.72	208.71	207.21	208.24	206.94	208.63	207.09	207.91	208.03	209.2	206.79	206.65	209.27	206.52	207.38	206.91	205.71	208.75	206.26	208.81	208.8	208.22	207.32	208.06	206.21	207.84	208.12	208.43	206.97	207.59	208.72	209.45	207.46	207.85	209.13	207.66	207.76	208.92	207.77	207.01	205.15
205.22	204.54	205.4	203.34	203.79	204.34	204.69	203.9	204.61	203.33	204.07	203.9	202.68	205.67	203.79	204.02	204.31	202.73	205.16	205.1	204.55	205.5	206.15	203.41	204.3	205.13	205.41	203.73	205.37	203.24	204.53	204.39	204.62	203.97	203.16	204.16	203.2	204.96	204.83	203.57	204.85	204.77	205.45	205.74	205.59	204.84	204.91	204.38	203.3	204.75
203.9	204.26	204.32	203.72	203.03	205.63	204.25	204.33	205.1	204.91	204.97	204.34	203.56	205.03	203.77	204.39	205.1	203.69	204.62	204.51	203.96	204.32	204.75	203.61	204.56	205.3	204.72	204.71	203.37	203.87	204.79	203	204.05	203.52	204.11	202.78	203.61	205.27	202.47	204.03	204.09	204.9	204.39	203.65	205.74	203.8	204.33	204.55	204.72	203.83
217.94	216.4	217.94	219.33	217.7	217.22	216.16	219.46	216.87	218.94	218.44	216.46	217.99	217.41	218.3	218.97	216.85	217.64	218.46	218.24	218.75	217.69	218.11	217.81	216.31	216.19	217.31	216.51	217.88	216.75	218.65	218.03	219.29	216.51	218.4	218.15	217.07	217.97	218.24	216.72	216.85	217.05	218.8	219.46	219.53	217.36	218.47	217.49	217.76	217.42
203.66	203.37	203.42	203.82	203.27	203.62	203.64	202.69	204.19	203.32	203.76	203.5	202.41	202.8	202.54	203.05	203.11	205.59	203.13	202.79	204.49	204.67	204.37	202.74	203.43	204.36	202.77	203.09	204.19	203.48	203.01	204	203.11	201.99	203.13	202.35	203.93	203.19	204.76	204.43	203.35	201.71	204.12	202.68	203	202.9	202.16	204.13	205.01	203.42
212.2	213.41	212.16	212.78	211.92	211.57	209.99	211.97	210.68	212.16	212.08	211.8	210.9	212.33	213.37	213.01	211	211.62	211.75	212.75	211.02	212.59	209.87	211.46	210.24	210.05	211.23	212.49	212.02	210.35	212.27	211.02	211.32	211.28	210.08	212.07	211.28	209.97	210.47	211.07	209.86	212.17	212.74	210.81	210.54	211.23	210.11	211.16	211.1	211.13
205.61	203.46	205.54	204.69	204.8	205.7	205.12	205.8	205.4	204.45	205.4	204.44	203.8	203.72	202.62	204.81	205.37	206.1	202.89	205.32	205.12	204.7	204.22	205.69	206.12	204.48	204.46	204.18	203.67	204.24	201.92	204.47	205.45	204.99	204.09	204.93	203.43	205.1	205.49	204.14	205.12	205.2	206.07	205.46	203.03	204.04	204.05	204.91	204.91	205.77
208.02	206.82	206.43	208.05	208.09	207.3	207.62	207.35	207.38	206.55	208.48	207.04	207.9	209.38	207.4	207.18	208.37	206.46	208.15	207.96	206.79	208.45	207.58	207.2	207.14	207.05	207.07	208.54	207.63	207.28	208.37	206.5	208.09	207.92	207.02	208.04	207.95	210.6	207.54	207.94	206.72	208.55	206.38	207.84	207.1	209.48	207.75	206.64	207.03	208.3
214.21	213.4	211.95	211.94	213.17	213.66	212.56	213.32	211.95	212.63	212.36	213.78	211.74	213.98	211.99	212.59	212.21	213.37	211.43	214.32	213.91	212.21	213.72	212.68	212.49	211.68	213.49	213.93	212.67	212.72	213.71	214.25	212.26	212.29	212.14	213.59	213.47	212.66	212.63	212.18	214.37	212.19	212.31	214.24	210.89	213.51	212.05	212.77	213.24	212.5
216.84	217.71	218.16	217.92	218.43	218.75	218.85	219.17	217.43	218.31	220.02	219.26	219.2	218.1	217.41	219.14	217.11	217.71	219.03	218.29	217.7	218.31	217.3	216.64	217.55	218.61	215.49	218.69	218.75	218.65	216.95	217.47	217.52	218.45	218.2	217.33	218.5	219.01	219.85	218.8	217.87	218.09	217.25	217.13	217.35	218.24	216.39	218.68	218.5	218.26
200.49	197.73	199.68	199.45	198.15	198.33	199.02	199.93	198.95	200.42	199.01	201.44	197.95	199.37	199.34	198.38	199.15	199.05	199.39	198.06	199.06	198.83	198.93	201.1	200.71	198.84	200.29	198.97	198.67	198.85	198.94	198.44	200.38	199.5	199.53	199.65	198.82	198.61	197.59	198.83	200.34	200.17	197.56	199	199.57	200.28	198.91	198.89	198.68	198.46
197.1	197	198.18	197.14	199.15	197.39	198.48	197.9	198.2	198.58	197.44	199.5	198.84	199.4	197.91	197.04	197.77	199.59	197.09	198.97	199.4	197.52	198.85	197.91	198.45	198.21	198.57	197.51	200.38	198.43	197.17	198.09	198.07	197.9	198.55	197.29	198.93	196.79	197.56	197.02	197.63	198.8	199.48	197.78	199.7	197.15	199.42	197.41	197.24	198.03
204.53	204.07	204.93	204.67	204.12	203.78	205.29	205.85	205.34	204.63	205.35	205.83	204.46	205.14	204.55	205.36	202.5	204.91	205.25	202.99	204.75	205.58	205.86	204.91	205.14	206.2	205.4	203.14	205.59	204.09	204.58	203.91	205.46	205.69	205.73	203.6	204.88	205.11	204.38	204.27	205.49	206.01	203.94	204.97	204.44	205.5	203.37	205.08	204.74	204.08
209.59	210.36	209.88	207.81	209.51	209.28	208.75	207.75	207.81	208.95	209.36	210.16	208.77	209.99	208.21	208.58	209.89	208.39	208.37	209.61	209.52	209.35	208.65	208.76	207.91	207.89	209.31	209.08	207.93	208.44	209.05	209.22	208.88	208.68	208.23	208.87	207.76	208.62	209.3	209.37	207.44	208.85	207.82	208.87	209.98	208.32	209.27	208.96	209.4	208.24
208.59	209.03	210.39	209.26	208.18	209.75	207.7	210.1	209.97	208.99	209.31	210.48	208.27	209.04	210.04	208.11	208.57	208.26	208.8	209.06	209.39	208.57	208.8	207.94	209.09	209.57	208.66	207.83	208.68	208.18	208.61	207.56	208.66	209.82	208.81	209.09	207.62	209.96	209.31	209.06	208.11	208.16	209.75	208.74	208.93	208.65	209.17	210.27	207.49	209.09
197.87	201.58	200.14	199.47	198.34	199.04	198.89	199.2	199.27	198.24	201.13	199.58	198.81	197.66	201.07	200.64	199.05	199.54	198.57	198.19	200.42	198.61	199.97	200.71	200.36	199.7	198.86	199.67	200.56	199.56	198.72	198.24	198.79	199.67	198.98	197.76	199.26	198.73	200.25	201.26	199.8	199.96	199.13	199.63	198.9	199.98	198.99	200.06	199.56	198.22
208.86	207.8	208.67	206.94	210.5	207.7	208.23	207.57	209.13	208.7	207.96	208.12	207.72	208.89	207.72	209.16	210.36	206.6	209.97	209.5	207.51	209.05	205.94	208.26	210.03	208.38	208.71	207.93	210.09	209.43	208.85	206.77	208.14	209.16	209.42	208.84	208.52	208.5	209.11	210.29	209.31	206.33	208.13	207.63	207.77	209.13	208.78	207.84	208.32	208.37
217.38	217.83	216.28	218.85	217.27	217.77	217.33	216.6	218.24	217.54	216.51	216.71	218.08	216.67	217.77	217.42	218.03	218.86	217.23	216.93	217.57	218.2	215.66	216.45	217.76	217.77	215.95	216.9	217.64	217.48	215.81	215.13	217.05	216.89	216.85	217.75	216.47	218.13	216.81	217.79	218.21	217.71	216.92	217.99	215.52	215.93	217.06	216.99	217.99	217.85
205.39	205.83	205.3	205.28	205.64	203.42	203.7	203.36	203.43	204.41	203.56	203.53	203.86	203.83	203.55	203.6	204.57	205.44	203.92	204.59	203.56	202.31	204.47	204.06	204.78	202.74	203.82	204.4	204.49	204.24	204.42	204.58	203.04	202.05	204.54	203.43	205.43	203.75	203.86	204.94	205.03	201.09	205.03	204.38	202.95	204.45	202.89	205.69	203.78	204.96
199.79	199.58	200.06	200.95	197.28	199.49	200.43	197.6	199.71	199.8	199.56	200.26	199.77	199.39	200.39	200.6	199.49	198.63	198.3	200.25	199.1	199.51	199.77	198.97	200.2	200.49	198.77	198.59	199.68	200.18	200.07	199.52	198.34	198.48	199.59	199.11	202.23	200.63	197.05	198.28	199.69	199.84	198.61	200.06	200.16	200.29	199.65	199.03	201.48	199.14
207.74	207.79	207.36	207.2	207.91	208.23	207.34	208.21	207.85	206.44	207.87	205.7	208.64	207.46	207.53	207.35	207.41	207.5	207.19	207.32	207.81	207.97	208.15	208.7	209.63	208.08	207.94	208.84	208.51	207.69	207.4	207.02	208.58	206.79	208.8	206.54	205.55	208.08	206.63	207.75	207.19	209.36	208.68	209.63	206.16	207.29	207.84	207.84	206.87	210.15
211.31	210.07	213.23	210.46	212.84	211.95	211.69	211.69	211.3	212.45	212.59	210.18	209.93	213.12	213.01	211.47	210.39	214	211.01	210.82	211.69	210.93	213.7	211.86	213.23	210.35	211.59	212.47	211.94	212.24	212.98	212.48	213.76	213.09	213.51	212.38	211.41	210.64	211.33	211.43	211.21	211.37	210.44	210.32	211.84	211.06	209.74	211.26	212.45	212.01
211.78	211.28	212.15	211.41	210.69	213.15	211.73	209.82	211.93	211.93	211.96	211.89	212	211.01	211.65	210.9	212.86	211.48	210.91	212.53	211.33	210.26	212.32	212.33	211.75	211.01	211.01	211.38	211.38	211.78	210.92	212.33	212.94	211.37	211.68	212.83	211.71	210.72	211.09	210.52	212.63	212.06	210.6	213.01	211.42	209.6	210.93	210.27	211.82	211.56
205.9	206.69	205.26	205.93	206.11	205.48	207.55	206.46	207.8	205.84	206.74	205.75	206.06	204.48	207.01	206.91	206.34	206.56	206.62	204.81	206.22	206.98	207.1	207.19	206.35	205.64	208.19	205.77	205.83	204.96	205.62	206.06	206.57	207.56	206.64	206.41	207.13	207.11	205.91	204.21	204.62	205.27	205.91	206.5	207.95	205.35	206.04	206.87	205.72	206.23
207.07	206.51	205.52	206.36	206.57	206.28	204.97	205.66	207.64	205.2	205.63	204.73	206.41	205.08	204.54	205.15	205.24	205.83	206.64	204.86	204.57	205.33	203.56	204.56	203.09	204.74	203.93	205.23	205.32	206.1	204.89	206.66	206.73	204.82	206.1	206.75	207.43	204.77	206.84	205.39	205.62	205.02	204.62	205.46	206.71	205.31	205.34	206.15	207.56	205.85
199.67	198.97	199.16	201.61	200.83	198.32	199.7	199.32	199.04	199.19	199.26	199.72	199.78	201.22	198.64	199.18	201.76	198.97	199.68	198.4	199.36	198.86	199.33	200.28	200.25	197.83	199.36	199.64	199.44	198.72	199.54	199.96	198.63	198.95	199.61	199.59	198.65	199.12	197.52	199.95	198.3	198.23	200.8	198.75	197.2	198.92	200.26	199.26	200.11	199.34
211.59	212.74	211.9	212.72	212.12	212.28	212.7	211.44	211.14	210.62	211.93	211.37	212.48	212.47	211.16	211.81	212.07	212.74	212.34	211.14	213.08	210.64	212.13	212.22	212.01	210.84	211.69	212.3	212.44	213.58	210.67	211.08	211.77	211.43	211.83	211.72	211.98	210.36	211.38	212.11	211.12	211.48	209.7	210.54	210.94	212.42	212.28	211.54	210.91	209.69
195.25	194.94	195.47	194.46	196	193.87	196.05	193.57	194.15	196.74	195.88	193.25	195.74	195.37	196.26	194.51	194.21	194.38	194.83	195.1	194.93	195.44	195.12	194.35	194.53	195.36	195.41	193.77	195.54	194.68	194.82	195.71	194.8	194.67	196.58	195.12	194.51	193.71	193.75	196.52	194.78	195.39	196.2	194.62	195.77	195.67	195.21	194.85	196.13	195.45
216.1	217.03	216.75	217.62	218.03	217.11	216.88	218.28	217.01	217.2	217.16	218.42	217.25	216.73	216.42	216.84	217.48	218.2	216.85	216.31	217.24	218.03	216.12	217.86	216.47	217.27	216.15	219	217.51	218.06	213.69	216.94	217.29	218.41	216.39	215.89	216.2	217.4	217.01	215.37	218.17	217.3	217.84	216.93	215.84	217.28	218.23	216.32	218.11	215.82
201.56	202.33	200.92	201.19	202.25	201.06	199.96	201.81	200.78	201.35	200.75	200.75	201.17	199.88	201.22	201.19	199.29	200.79	202.35	200.9	200.96	200.84	202.77	201.57	201.59	202.64	203.58	202.27	201.55	200.54	201.84	202.48	200.99	201.32	201.81	200.4	202.74	202.77	201.43	200.84	201.17	202.92	200.71	200.57	201.33	201.39	200.79	200.46	200.86	200.72
198.6	200.92	200.47	199.89	199.25	199.13	201.19	199.33	200.5	201.02	199.81	199.79	200	202.11	202.08	198.52	199.35	200.3	201.05	200.24	197.65	201.49	199.95	199.5	199.78	199.92	201.59	201.87	200.42	200.1	199.1	200.53	199.52	200.59	201.54	201.04	200.01	201.11	202.2	200.07	200.34	199.38	200.05	200.64	200.16	200.35	201.17	200.53	199.71	200.02
203.49	202.84	204.43	203.3	202.26	203.37	203.39	204.34	202.82	202.99	204.48	203	204.48	203.53	201.89	203.22	204.68	201.94	205.07	205.31	204.47	202.71	204.16	203.61	205.43	204.2	204.4	203.73	203.06	203.59	203.29	203.56	203.6	203.64	204.34	203.03	203.74	202.58	206.2	203.51	203.56	202.4	201.46	202.9	203.16	203.15	203.94	204.66	203.53	205.58
203.55	204.01	204.56	204.22	205.1	205.62	202.98	205.68	205.37	203.67	204.6	205.24	204.74	205.12	206.53	204.08	204.51	206.63	205.59	205.35	206.18	206.13	205.7	204.64	202.98	204.35	205.63	204.61	205.66	204.33	203.54	204.05	205.02	203.91	206.22	204.44	206.55	205.77	205.31	203.78	205.15	204.99	206.25	202.96	203.63	205.07	204.62	205.27	205.8	204.35
199.51	200.46	200.93	200.41	200.07	200.04	199.99	200.72	199.73	200.68	200.23	200.36	199.63	200.59	200.56	201.74	199.78	200.74	200.32	200.08	199.19	200.33	199.84	201.2	199.42	200.28	200.16	200.11	200.38	200.83	199.58	202.25	200.79	199.59	199.89	201.04	201.72	200.3	199.28	201.64	200.9	202.88	201.22	202.44	201.69	201.16	199.13	200.29	199.96	199.97
206.61	206.31	207.67	209.55	206.44	208.83	208.69	208.05	207.95	207.96	206.84	209.56	208.07	207.18	209.22	207.78	207.38	207.58	208.18	206.83	207.41	209.01	208.21	207.81	208.58	207.11	206.67	208.52	207.67	207.27	206.74	208.19	206.92	206.6	206.59	208.51	206.82	207.02	207.01	206.9	207.12	207.13	208.89	210.29	208.47	208.23	207.76	206.79	207.49	208.31
207.27	208.56	207.67	207.56	207.68	207.34	206.83	207.76	208.23	206.88	208.34	206.34	209.37	207.3	207.19	207.01	208.91	206.8	209.4	207.24	207.61	207.85	207.73	208.18	204.93	207	207.93	207.83	208.54	208.84	208.29	207.78	208.77	209.05	207.65	206.07	206.79	206.21	207	208.66	206.71	207	208.34	207.62	208.15	209	206.88	206.8	207.32	207.89
199.75	197.66	199.38	199.44	198.11	197.78	198.92	199.47	198.02	199.47	198.95	198.09	200.46	197.29	196.91	198.52	198.79	200.29	199.43	197.82	197.55	198.98	198.71	200.1	199.06	198.12	198.51	198.35	198.71	198.75	198.43	199.07	198.93	198.59	198.16	197.82	198.16	198.14	198.21	198.57	198.04	199.73	198.74	199.38	198.11	198.63	197.43	198.77	197.82	200.49
203.52	202.24	203.43	203.58	203.49	204.75	204.45	203.36	202.43	203.11	202.7	203.32	202.2	203.02	203.54	202.65	204.18	203.52	204.39	203.79	203.21	202.75	203.25	201.96	203.49	204.01	202.61	202.76	204.89	204.82	203.23	204.03	203.11	202.91	202.84	203.45	202.39	202.83	201.21	203.69	203.48	203.05	203.74	203.58	202.72	203.6	201.76	201.55	202.2	202.48
206.89	208.69	206.58	207.65	206.8	208.62	206.29	207.91	207.09	209.33	209.48	206.06	206.85	208.16	207.26	206.43	208.49	207.96	207.41	208.1	206.58	207.77	206.19	208.41	207.16	208.57	206.27	208.52	206.94	208.62	208.64	208.21	208.45	207.31	207.71	207.34	208.41	207.96	207.8	205.28	206.98	208.22	208	206.99	207.61	207.02	206.92	208.53	207.7	208.26
205.56	204.48	205.72	204.95	206.1	206.87	204.96	204.98	205.14	206	205.01	207.11	205.42	206.52	206.18	205.35	205.15	205.27	205.52	205.42	203.91	205.85	205.67	205.25	207.65	206.49	206.96	206.63	204.85	204.97	205.66	205.36	205.68	204.54	205.77	205.4	205.62	205.32	205.74	206.47	207.32	205.18	206.57	205.58	207.17	206.52	206.53	204.77	205.02	205.88
208.63	208.2	208.1	208.14	209.54	207.87	207.86	210.41	208.58	208.18	207.82	208.89	209.13	208.89	207.61	207.9	207.76	207.84	209.16	209.66	208.64	208.28	208.13	210.6	208.72	208.5	209.8	209.29	208.87	208.74	209.51	209.67	208.82	209.74	209	208.6	208.97	209.1	208.22	209.7	208.73	208.99	206.7	206.55	208.67	209.41	209.29	208.27	209.14	208.57
203.44	202.94	204.77	206.35	204.78	202.61	203.99	203.34	203.92	202.7	204.21	204.36	203.36	203.31	203.87	202.8	204.6	204.59	204.34	203.86	203.31	203.59	204.02	205.1	203.87	202.84	204.38	203.25	203.45	203.98	204	202.77	204.52	203.24	204.69	203.18	202.77	203.4	203.58	205.21	205.14	204.56	202.72	205.62	204.05	204.67	203.14	204.49	204	202.31
203.06	205.09	205.1	205.3	204.68	204.23	204.88	203.77	204.82	205.42	204.38	206.07	205.28	204.39	205.11	205.11	205.65	204.1	204.13	205	204.71	204.72	203.18	205.03	203.88	204.8	206.07	204.27	205.47	204.65	205.51	206.1	204.44	204.99	206.24	205.02	203.74	205.86	205.09	204.68	204	205.74	204.59	204.53	204.89	203.5	203.42	204.88	204.39	203.59
204.06	203.19	202.48	202.02	204.07	201.58	203.73	202.22	202.58	203.12	202.76	204.74	203.41	200.85	203.46	204.19	201.82	202.16	203.89	201.27	202.88	202.66	203.97	203.04	202.43	202.11	202.47	202.14	199.62	203.52	203.04	202.31	203.65	203.07	202.45	202.62	202.6	203.48	203.3	201.01	202.38	202.5	201.9	202.78	203.17	201.07	203.84	202.6	202.64	203.17
207.27	207.16	205.81	207.41	207.19	205.36	205.69	205.44	206.15	205.99	205.57	205.65	204.69	206.59	205.7	206.63	207.28	206.87	207.37	206.53	206.46	205.7	206.05	204.98	206.19	207.2	207.21	207.05	205.42	206.45	207.84	205.39	207.96	207.11	205.7	206.92	206.45	206.16	205.33	207.18	205.22	205.31	206.71	207.11	207.06	205.83	205.83	206	205.99	205.67
202.02	201.27	202.61	201.66	202.12	202	200.63	202.93	201.85	202.27	203.14	201.29	202.03	202.43	202.77	202.63	200.63	203.7	203.64	203.54	202.18	203.39	202.45	202.53	203.66	203	204.91	200.98	204.06	203.11	203.52	203.03	204.61	203.09	203.86	202.23	201.36	203.31	201.77	202.18	201.57	202.6	203.54	204.4	201.94	202.75	201.97	201.93	202.54	201.42
209.11	209.38	208.11	208.43	208.86	207.28	209.65	208.66	207.72	207.98	208.1	208.07	208.74	210.41	208.43	207.3	208.87	209.12	207.86	207.81	209.83	209.26	210.35	208.1	208.75	208.25	209.02	208.88	207.15	208.8	208.72	207.69	209.24	210.16	209.88	209.18	207.5	209.32	209.66	207.61	207.34	209.06	209.03	209.49	207.64	208.67	207.1	209.95	208.09	209.66
206.19	206.97	205.9	206.25	204.65	207.22	207.54	206.6	208.41	206.41	207.08	206.84	206.34	207.02	207.47	206.9	204.97	206.35	206.47	205.92	207.33	205.61	206	207.01	206.13	206.92	204.85	207.47	207.65	207.34	205.44	206.56	207.45	205.95	205.61	206.69	205.74	207.13	206.36	206.75	206.54	205.96	205.44	207.94	206.79	207.03	208.28	206.66	206.64	206.67
218.1	218.14	216.92	218.33	217.46	217.16	217.39	219.56	219.95	217.97	218.38	217.43	217.93	217.86	217.04	217.48	218.72	217.96	217.1	217.64	217.18	215.45	217.48	218.43	217.75	216.98	218.38	218.64	217.73	217.59	216.25	218.58	218.16	218.12	219.54	217.39	218.63	217.84	218.8	218.58	217.64	216.97	217.84	217.75	217.76	217.46	217.62	216.12	216.65	217.33
203.36	203.86	203.75	205.01	202.33	202.23	202.89	205	203.54	204.26	204.07	202.84	204.47	203.39	203.28	202.92	202.82	203.06	202.83	204.51	204.92	203.2	203.06	204.45	203.69	204.85	202.85	203.17	202.46	204.16	204.66	201.36	203.07	204.01	203.78	204.49	204.14	204.26	204.47	202.4	203.6	202.58	202.96	203.77	202.01	203.94	203.12	203.41	203.28	204.45
204.61	204.32	205.3	205.13	205.79	205.2	204.59	207.04	204.76	207.3	206.1	205.32	205.57	205.61	204.12	205.44	203.44	206.52	206.75	205.69	206.77	205.12	206.29	205.98	204.78	205.16	206.09	204.77	205.46	204.95	204.65	203.18	204.97	206.38	204.73	206.44	205.56	206.97	206.17	204.66	204.35	205.08	207.94	205.3	204.52	206.55	205.82	206.04	205.17	205.73
211.61	210.94	210.8	210.45	212.23	210.65	211.7	210.33	210.81	210.36	211.58	212	211.1	211.53	211.21	211.86	211.74	210.78	211.49	210.66	211.25	212.35	212.22	209.79	211.98	211.13	211.83	212.61	212.21	212.84	211.35	211.71	212.32	212.35	212.71	212.27	211.07	212.38	211.19	210.51	210.7	211.23	212.54	211.73	212.27	209.06	213.35	211.93	210.82	210.53
204.63	202.37	205.81	205.39	204.62	206.15	205.93	204.58	204.45	205.05	206.3	203.99	204.31	206.56	204.9	206.95	204.42	205.54	204.55	205.94	204.47	204.89	203.3	203.96	205.88	204.52	204.18	203.8	204.84	204.69	204.73	203.9	204.35	204.42	205.47	203.45	204.64	206.19	204.29	206.07	204.45	202.76	205.67	205.29	203.47	204.65	205.81	204.01	205.16	206.48
209.39	208.58	208.32	208.56	208.7	209.56	207.96	209.62	208.63	207.66	208.81	208.65	209.07	209.39	207.26	206.6	210.21	208.33	209.25	209.69	207.98	208.26	211.4	208.16	208.43	208.76	207.79	209.96	209.63	208.46	208.78	208.82	208.39	208.93	206.82	208.93	207.63	208.21	208.76	207.34	208.07	206.37	208.49	208.22	209.94	209.22	208.82	208.87	208.05	208.22
202.83	202.04	202.94	200.62	202.36	202.35	200.93	203.35	203.27	201.85	201.94	202.6	202.76	203.44	201.29	202.77	201.93	202.26	203.04	202.6	203.82	202.49	203.06	202.24	201.49	203.69	202.07	203.31	202.67	202.52	202.49	202.85	202.45	201.75	202.61	203.28	202.72	201.37	202.62	201.97	202.04	203.54	203.24	202.89	202.43	201.8	202.36	203.5	201.52	202.15
204.73	204.45	204.78	204.47	205.2	205	204.43	204.59	205.89	204.59	205.37	205.99	206.28	207.06	205.25	205.14	205.45	205.34	204.48	205.01	204.9	205.47	204.3	204.19	205.3	206.08	204.54	204.66	204.65	204.1	203.53	203.3	204.42	206.19	205.52	205.84	205.67	205.41	206	203.72	204.5	204.99	204.93	204.2	204.24	205.89	203.1	204.75	204.47	204.62
208.2	207.83	208.61	210.29	208.99	210.66	207.52	209.71	207.99	208.01	209.12	210.03	208.59	209.4	209.1	208.86	208.64	208.3	208.67	208.17	209.09	207.46	209.68	208.6	209.17	209.53	208.5	208.51	207.94	208.34	210.16	208.52	208.61	208.02	208.89	211.12	208.71	209.02	209.13	209.09	208.73	209.51	210.57	209.85	207.92	208.93	209.21	208.8	208.38	208.42
209.09	208.83	208.64	208.11	210.12	207.03	208.99	206.13	208.18	209.94	207.88	209.59	208.6	208.63	208.54	209.07	207.68	209.85	207.45	209.83	209.1	209.46	209.63	210.8	208.99	209.89	208.64	210.39	207.72	207.57	208.96	208.21	209.79	209.15	209.06	208.41	208.02	210.22	209.93	209	207.63	210.18	208.06	210.19	209.1	208.05	208.12	208.7	208.21	207.5
203.58	203.02	204.56	203.06	202.87	202.45	202.14	202.44	204.57	204.07	203.55	203.39	203.25	204.7	202.74	204.17	202.93	203.39	202.57	201.9	204.09	203.66	201.97	202.97	202.39	205.04	204.22	201.6	203.29	203.22	203.11	204.2	203.25	203.01	204.78	203.37	202.81	201.29	203.7	202.61	201.59	204.47	203.92	202.75	203.17	204.04	202.42	203.68	203.14	203.34
202.95	202.23	203.78	204.03	201.87	204.25	202.99	202.37	203.7	202.66	201.35	203.34	201.98	202.56	204.28	203.24	203.41	203.29	202.69	201.53	203.37	201.96	203.72	202.76	204.02	202.74	203.57	203.89	204.26	203.45	202.29	202.34	202.67	201.61	202.38	203.41	203.65	204.52	204.71	201.97	204.44	203.69	203.66	201.84	202.13	203.37	203.43	203.06	203.48	202.7
204.75	202.74	204.2	202.88	203	203.03	204.59	202.69	203.95	205.78	204.05	203.5	203.09	202.74	205.07	204.61	202.42	205.82	203.38	204.37	203.64	203.69	203.55	205.01	204.55	203.26	202.78	201.5	204.48	203.65	205.3	204.76	203.98	203.98	203.63	203.13	203.73	204.39	205.86	205.68	204.62	201.6	202.25	205.48	203.19	204.26	203.33	203.29	204.39	204.54
214.05	214.27	213.15	212.93	213.86	213.99	213.48	215.31	214.79	213.98	214.16	213.02	215.06	213.62	214.43	213.57	212.78	213.19	213.65	214.24	213.09	212.71	213.57	212.59	212.18	214.02	214.83	212.77	215.2	212.81	214.5	213.29	215.61	214.69	215.11	215.65	214.06	213.83	213.74	214.22	213.67	214.4	212.78	214.13	213.79	215.29	213.78	213.38	213.06	213
197.31	197.65	196.95	198.08	200.01	197.91	198.14	197.89	197.82	197.79	198.56	196.77	198.09	198.82	198.03	199.13	198.01	197.2	196	196.67	197.65	196.84	198.66	198.33	198.13	196.11	198.69	197.1	198.12	197.54	198.4	197.23	198.1	198.71	197.05	197.46	196.97	197.59	197.44	197.56	198.94	196.72	198.47	199.13	198.2	197.63	198.47	198.79	200.03	199.56
210.92	210.97	210.7	210.48	212.27	211.85	210.42	211	210.88	210.16	211.78	210.24	210.98	211.12	211.84	211.46	212.98	210.56	210.9	210.18	210.49	212.07	211.4	210.43	213.21	212.12	211.26	212.22	209.51	210.39	211.39	212.7	211.62	211.31	212.2	212.07	212.35	212.81	211.28	211.65	211.98	213	210.92	211.5	211.69	212.25	211.78	213.34	212.84	211.55
201.81	201.8	203.23	202.82	202.68	202.65	201.44	202	203.11	204.04	202.57	201.93	203.01	201.71	202.74	202.71	203.91	201.39	202.34	203.31	202.74	201.6	201.91	203.33	203.59	203.78	203.5	204.57	201.36	202.17	202.88	203.47	201.8	202.23	202.32	200.73	202.56	202.33	202.42	203.94	203.95	203.05	202.04	202.45	204.74	203.87	202.59	202.54	201.86	203.09
201.82	202.33	205.18	202.9	202.73	203.93	203.53	203.97	201.95	203.79	203.62	203.95	201.78	203.19	203.45	203.07	202.88	203.52	201.98	202.23	202.59	203.75	203.57	203.33	202.2	203.97	202.16	201.36	203.42	203.25	202.94	203.07	204.42	202.79	203.55	202.65	202.44	202.21	204.01	202.04	204.1	202.95	202.84	202.87	203.65	203.88	203.84	203.17	202.97	204
217.8	217.08	217.36	216.07	216	216.83	215.91	217.44	218.3	216.47	217.05	217.03	216.77	216.56	215.99	217.3	216.95	216.55	216.28	217.15	217.44	215.44	219.75	219.49	215.78	216.7	215.98	217.02	217.29	216.11	217.25	216.88	216.87	217.03	217.07	216.79	217.84	218.43	215.85	218.08	217.24	216.25	215.24	216.6	216.01	217.88	217.78	217.22	216.86	216.63
204.8	203.69	204.59	204.14	204.19	202.72	205.25	204.77	203.06	202.46	204.05	203.95	204.42	205.09	202.73	204.35	204.37	200.83	203.8	204.47	202.43	203.38	203.56	203.14	202.63	204.28	205.33	203.88	204.86	202.75	204.11	204.69	203.61	202.76	203.58	203.32	202.21	203.61	203.74	203.29	204.82	205.01	205.17	202.44	202.82	204.69	203.96	202.35	203.31	201.87
211.83	212.68	212.97	211.8	211.15	212.37	212.79	213.02	211.87	212.38	212.04	213.45	213.82	213.64	213.33	211.36	212.28	210.79	211.16	211.57	213.48	212.12	212.4	213.17	213.6	211.96	212.4	211.77	211.84	211.52	212.28	211.48	210.81	212.65	213.37	213.99	212.72	213.87	212.33	213.23	211.79	213.57	213.26	212.98	214.11	213.2	212.39	212.6	211.1	212.92
211.83	210.62	212.43	212.76	213.05	210.37	211.17	212.99	211.97	210.83	212.24	212.26	212.39	209.99	210.48	211.9	212.93	211.18	211.37	212.95	212.59	210.23	210.43	210.76	211.09	211.38	211.37	211.61	210.84	209.96	211.95	211.04	210.63	210.1	213.25	213.29	211.53	210.47	211.44	211.75	211.2	210.93	212.7	210.98	211.41	212.27	213.27	212.53	211.91	212.22
208.8	208.17	208.66	207.17	208.47	209.35	208.51	208.49	208.87	208.48	210.52	209.59	209.36	206.07	208.72	208.52	210.44	209.16	208.68	209.13	209.03	209.71	208.8	208.12	208.77	207.52	209.35	208.06	208.87	210.58	208.59	207.5	209.5	209.93	208.75	207.98	207.61	208.8	208.54	208.26	207.64	207.76	208.91	209.32	208.09	209.62	209.29	208.94	209.77	209.18
202.18	203.36	202.36	203.82	203.34	202.89	203.48	203.97	201.44	202.47	202.7	204.15	201.98	203.54	202.89	203.86	202.37	203.76	201.73	202.77	203.07	202.6	201.87	202.07	203.07	200.3	201.34	202.3	202.64	204.99	201.56	203.05	203.97	203	203.29	201.3	201.52	204.26	202.83	200.71	200.59	202.36	202.24	200.47	202.26	200.84	201.49	203.19	203.82	201.81
214.96	213.84	213.43	213.88	214.03	212.48	215.1	214.77	213.68	213.82	213.91	212.93	214.54	212.99	213.71	215.47	213.61	213.51	214.41	214.7	215.19	213.29	215.03	212.38	213.8	212.87	215.68	212.81	212.6	213.24	213.01	214.14	213.21	212.33	213.42	213.23	213.41	213.88	214.22	214.59	213.17	212.22	211.62	214.63	213.31	214.17	212.81	212.98	213.7	213.66
208.68	209.39	208.33	208.82	208.77	207.51	210.72	208.54	210.71	208.14	207.68	208.56	208.44	206.33	208.42	208.99	208.01	208.67	209.1	209.73	208.26	207.92	208.25	208.24	208.88	208.91	208.63	208.37	209.04	208.01	207.87	208.76	208.53	208.65	206.72	208.07	206.63	208.44	208.87	208.02	209.38	207.85	209.36	208.3	208.09	207.85	209.26	208.96	208.42	208.81
211.45	212.12	213.99	211.51	213.79	212.13	212.36	213.03	212.61	212.75	214.7	214.24	213.34	212.68	212.4	211.35	213.66	210.45	213.31	212.84	211.72	212.38	211.73	212.04	212.49	212.69	213.97	212.86	212.1	212.01	212.85	212.96	211.82	211.31	211.66	212.01	211.73	212.91	212.97	211.46	212.32	211.42	211.33	212.56	211.68	213.76	211.77	212.88	211.55	212.79
199.42	201.05	199.7	199.7	201.18	201.17	202.85	201.49	200.8	200.97	199.81	200.2	201.32	200.64	199.48	200.97	199.68	199.62	199.28	200.51	200.65	201.76	199.16	198.41	199.04	200.04	200.16	199.74	200.05	199.34	199.48	200.07	200.54	199.21	199.73	200.45	199.76	200.35	202.19	201.17	199.39	200.88	199.63	199.71	201.47	201.1	199.13	198.78	199.95	200.31
202.8	202.69	203.04	203.23	205.26	203.35	202.83	203.06	203.08	202.63	203.74	201.37	204.36	203.5	202.74	204.17	203.68	203.74	202.58	202.85	201.74	202.68	204.57	201.74	203.53	202.16	202.82	202.58	202.91	203.19	203.26	202.63	203.87	202.53	202.82	202.68	202.1	202.77	205.33	203.61	203.32	204.75	202.94	204.56	204.03	202.3	203.13	203.48	202.79	202.32
201.03	201.16	201.25	201.09	200.71	202.11	202.42	200.11	199.74	200.56	201.33	200.58	200.64	201.24	201.97	201.96	203.72	201.5	201.86	201.88	201.41	200.83	200.61	201.82	201.17	201.64	200.97	201.24	200.58	200.64	201.25	203.14	201.22	200.52	202.25	201.1	203.61	201.22	200.76	199.53	200.46	199.72	201.61	201.28	203.21	200.75	200.75	199.86	202.55	200.27
207.28	206.99	206.49	207.15	207.79	207.8	208.54	208.02	208.97	207.21	207.85	206.96	206.17	208.18	208.4	208.05	206.68	208.06	207.19	207.72	206.68	207.67	207.79	207.15	208.11	207.69	206.04	207.83	208.41	207.48	207.73	209.09	207.27	208.3	208.31	206.43	206.7	207.03	207.45	206.63	209.52	209.64	207.48	206.94	208.21	205.97	207.19	208.88	207.52	209.03
210.35	211.09	210.89	211.05	210.67	210.13	211.94	211.17	212.43	212.16	210.59	210.8	211.61	212.04	211.02	212.69	211.36	210.83	211.42	210.92	210.49	211.95	211.69	211.37	211.42	211.65	210.61	210.43	210.41	212.72	211.81	212.24	211.75	211.37	212.82	212.01	213.7	209.9	212.25	212.61	213.48	211.68	210.66	212.45	210.61	212.43	210.36	211.48	209.42	210.75
200.08	198.67	200.39	201.05	200.98	198.64	198.18	199.05	199.3	198.92	198.4	198.82	199.9	198.94	198.41	199.21	199.81	199.58	199.35	199.4	199.53	199.44	200.21	200.17	199.2	199.76	199.43	199.46	199.51	200.43	199.17	198.49	199.41	198.36	198.31	199.73	198.1	199.13	199.58	199.98	199.54	199.39	200.2	198.87	200.63	199.69	199.88	198.56	201.78	197.89
210.15	209.65	210.06	210.06	209.09	209.92	210.82	209.56	208.35	209.85	209.63	208.53	208	209.67	210.03	209.13	210.8	208.94	209.68	208.1	208.78	210.79	209.14	211.04	208.85	208.11	208.81	209.13	210.59	208.83	210.63	208.15	209.95	209.65	210.61	208.54	209.73	209.35	211.68	209.66	209.42	209.3	209.34	209.58	209.15	209.34	208.63	209.28	208.51	209.33
207.76	206.1	207.7	207.25	209.22	208.95	208.03	204.76	208.25	207.77	207.45	209.05	207.57	208.9	209.08	208.04	208.63	206.9	207.77	208.45	207.46	207.84	207.54	208.74	207.13	208.44	208.1	207.69	207.36	207.79	207.65	205.99	207.4	206.52	208.19	206.5	206.84	207.79	206.61	206.61	209.36	207.2	208.34	208.53	207.75	208.15	207.62	208.35	209.32	207.43
203.49	204.45	202.69	202.52	203.71	202.97	203.12	201.92	203.59	203.62	202.93	202.88	202.91	203.25	204.59	202.98	202.02	202.74	202.58	203.45	202.55	203.53	203.42	201.66	205.71	204.7	201.51	201.58	203.26	203.46	203.06	203.91	202.75	203.19	201.99	202.52	203.35	203.1	204.11	203.73	202.33	202.45	205.02	203.75	204.34	203.96	202.87	204.07	202.05	204.74
217.39	215.55	217.17	216.23	216.51	218.49	216.53	217.06	216.23	216	217.53	217.29	215.07	216.95	217.1	217.29	218.36	217.02	218.09	217.28	218.47	217.46	216.87	217.24	217.08	218.01	217.29	218.94	217.88	216.59	217.37	217.34	218.18	216.7	215.69	218.35	216.3	217.05	217.06	217.26	217.21	218.06	218.32	215.84	216.76	215.99	216.21	215.91	216.53	217.18
207.5	209.02	207.4	207.39	206.23	207.15	209.28	206.59	208.25	208.77	207.72	207.89	207.71	207.3	206.89	206.78	207.66	209.17	207.57	206.78	208.2	206.58	207.88	207.94	206.38	205.93	207.94	206.97	207.3	207.96	208.09	207.68	207.58	206.75	207.8	208.5	206.35	208.69	208.94	206.67	206.97	207.72	208.24	206.27	207.18	207.66	207.34	207.26	208.51	207.64
204.55	204.59	206.08	203.71	204.51	204.41	203.28	203.08	203.55	204.2	204.05	203.55	202.24	204.96	204.89	203.67	204.84	204.4	202.7	204.4	204.31	203.85	203.11	204.18	203.37	204.73	201.94	204.06	203.71	204.19	204.51	203.7	206.51	202.9	204.01	203.09	204.27	204.38	203.26	203.27	203.67	203.96	203.43	205.25	203.94	201.98	204.42	204.02	203.64	206.33
213.89	211.51	213.06	212.61	212.9	213.08	214.09	214.6	212.81	213.88	212.43	211.6	211.6	213.36	213.2	212.33	213.39	212.03	214.23	214.45	212.29	213.46	211.79	213.17	211.45	214.22	213.76	212.85	212.68	214.86	211.66	212.82	214.25	212.61	212.19	212.37	213.42	211.76	212.86	212.48	212.82	212.06	212.1	213.44	212.42	212.05	212.67	213.86	213.56	212.38
205	205.26	203.21	205.35	203.45	204.55	204.81	205.23	206.63	206.29	204.32	205.13	206.19	203.41	204.67	205.87	205.87	203.69	205.03	204.43	205.16	204.55	205.13	206.44	204.83	205.83	204.78	203.05	204.41	203.69	205.46	205.05	207.32	204.38	205.43	205.63	204.58	206.37	207.48	203.52	205.05	204.02	205.1	203.16	203.93	204.89	204.78	205.2	204.8	206.21
203	203.2	203.42	203.74	203.99	203.75	203.87	202.71	202.6	202.97	204.48	203.98	202.22	204.93	205.44	203.17	203.72	203.43	204.32	203.04	202.57	203.67	203.45	204.59	202.91	203.57	201.99	203.64	203.69	203.3	205.07	204.92	202.7	204.59	203.75	202.59	202.57	202.64	203.57	201.66	202.58	203.3	202.86	204.4	203.23	203.38	203.29	203.85	203.49	205.13
204.24	203.81	204.26	203.28	203.39	204.91	204.41	202.94	204.14	204.06	204.59	204.21	203.46	204	203.07	203.83	204.21	204.62	203.22	203.36	203.64	204.01	204.1	204.24	203.88	203.62	203.94	204.16	203.26	203.81	204.43	204.05	204.4	202.8	203.24	202.87	204.63	202.44	203.31	203.19	201.65	203.93	203.95	202.59	202.93	202.33	203.85	203.9	204.11	205.28
211.81	213.02	211.93	212.78	212.68	211.41	211.9	213.07	212.79	210.63	212.7	212.18	212.88	213.46	213.64	213.06	213.51	212.7	212.91	213.85	212.48	213.73	211.79	212.66	213.63	213.14	212.88	212.78	212.67	213.91	213.95	213.46	213.02	213.39	212.69	212.18	212.62	212.85	212.61	212.08	214.06	212.1	211.72	213.75	213.71	212.05	213.53	211.66	213.72	213.43
200.15	200.74	199.7	200.34	200.01	200.03	198.82	198.42	197.72	198.38	197.78	200.09	199.7	199.5	200.38	200.06	200.02	200.77	198.26	199.99	199.56	200.05	198.69	200.74	201.32	199.7	199.89	199.46	199.54	199.16	198.44	199.17	199.71	199.64	200.44	198.36	197.86	198.6	200.22	200.28	199.43	200.34	200.4	199.8	199.41	199.08	199.1	200.34	202.28	200.78
211.72	212.44	211.53	210.5	211.48	212.77	211.82	212.27	213.13	211.36	211.64	211.92	211.73	212.39	211.52	210.72	212.53	211.96	211.47	211.84	212.49	212.59	212.81	210.84	212.14	211.78	212.03	211.28	211.72	211.71	212.08	209.57	210.77	212.53	210.95	211.47	211.25	210.95	210.61	211.87	210.63	212.7	211.5	210.54	211.25	212.18	211.2	211.64	211.42	212.3
209.82	209.42	210.55	210.69	210.1	209.49	209.89	209.59	209.78	208.54	209.87	209.17	209.22	208.35	209.52	209.04	208.7	208.59	209.67	208.12	210.13	208.93	208.58	210.06	208.41	209.24	209.81	207.81	208.67	210.39	208.14	209.39	210.55	209.68	209.92	209.65	211.09	208.88	209.08	208.43	210.3	209.74	210.51	208.4	209.26	209.39	210.1	211.54	210.24	208.9
207.48	207.27	209.3	207.82	208.8	207.75	208.81	206.7	207.95	206.44	209.06	208.94	207.33	208.44	208.28	207.37	208.37	208.76	209.15	208.13	207.82	209.11	207.01	207.51	206.04	206.98	207.05	209.39	207.24	207.4	209.07	209.58	207.5	207.64	208.03	207.46	208.6	207.45	208.22	205.77	206.55	208.57	209.78	206.66	208.94	207.34	207.26	208.18	207.51	208.77
208.81	209.04	207.28	208.3	208.31	209.01	207.88	208.32	207.73	208.55	207.7	208.33	208.4	208.76	208.58	209.08	208.63	208.42	208.09	209.66	209.2	210.56	209.1	208.59	209.83	209.11	208.68	208.36	209.63	207.98	208.74	208.62	207.48	209.02	207.77	209.05	209.65	209.57	208.1	208.03	209.81	207.99	207.99	208.57	209.75	209.38	208.38	208.77	207.79	208.33
204.24	207.83	206.76	205.74	205.58	206.55	206.72	207.07	206.6	206.97	207.28	207.07	206.88	208.01	205.99	205.12	205.07	206.68	205.6	205.54	207.45	206.29	207.09	207.02	206.7	206.65	206.82	206.9	205.9	205.52	208.32	206.66	206.74	205.92	204.98	208.15	204.98	207.71	206.7	205.6	206.04	207.5	208.34	205.14	207.6	206.23	206.97	205.52	205.47	206.62
202.63	203.83	202.94	203.6	204.95	205.23	203.29	202.53	204.25	204.45	203.61	203.71	205.14	204.27	204.14	202.53	204.09	203.79	202.97	202.34	203.79	205.31	204.22	202.04	201.55	205.3	204.34	204.5	206.7	203.68	201.18	203.64	204.21	203.75	204.74	203.77	204.98	204.88	204.15	203.99	203.56	203.43	203.64	204.03	204.21	204.08	204.12	201.66	202.71	205.33
201.9	202.75	201.4	203.38	203.18	204.05	203.45	201.71	200.42	202.42	201.48	202.01	202.55	202.86	204.04	202.38	203.78	203.35	201.89	202.88	201.44	202.34	202.96	201.13	203.3	202.31	202.73	202.31	201.86	201.73	202.95	202.49	202.15	203.22	203.32	202.22	203.62	203.07	201.54	202.2	203.5	202.19	203.89	202.81	200.61	201.91	202.36	200.87	202.99	201.49
203.81	202.46	204.02	204.73	203.74	202.35	201.31	203.75	204.09	202.17	202.65	204.62	204.56	204.1	203.71	203.38	202.97	202.18	204.46	203.9	202.98	203.01	203.05	203.38	204.36	202.87	201.77	202.39	204.51	204.48	203.36	203.66	202.87	204.15	203.15	204.51	204.05	202.09	203.79	203.9	202.91	203.16	204.5	201.34	202.82	203	204.73	203.04	204.2	203.26
207.84	207.63	207.71	208.88	207.9	207.43	208.73	209.92	208.77	209.03	209.18	208.19	207.79	206.17	205.88	207.99	208.42	207.77	207.49	208.19	207.28	208.05	208.16	207.77	206.53	208.55	208.66	207.77	207.7	207.75	206.04	208.7	208.39	208.2	207.47	206.79	207.43	208.63	207.32	208.4	207.85	207.43	207.48	206.81	207.47	208.52	207	207.21	208.33	207.6
207.21	206.82	205.72	205.99	205.9	206.81	209.07	207.69	205.51	207.58	206.55	208.81	207.54	208.25	207.44	208.72	205.87	207.67	207.09	206.87	205.54	206.59	208.75	207.11	206.49	207.81	208.33	207.46	206.66	207.22	207.84	208.83	207.14	208.3	206.5	209.1	208.4	207.8	208.23	208.37	207.96	208.4	207.54	207.74	208.35	206.79	208.21	206.94	208.28	208.31
211.42	211.04	211.1	213.01	210.99	209.58	211.81	210.93	211.24	210.93	212.22	209.72	211.83	212.48	211.33	213.51	210.19	213.67	211.31	213.1	212.01	212.17	212.14	212.91	213.64	211.16	211.47	210.78	211	210.99	211.36	211.09	211.67	212.72	210.11	211.86	210.71	210.42	212.62	209.94	211.64	211.9	211.49	211.82	211.35	211.24	213.26	211.67	211.06	212.17
196.2	195.98	195.31	195.37	196.94	194.94	195.73	193.53	195.94	193.17	194.38	194.83	197.39	195.48	194.21	195.76	195.59	195.39	196.52	196.15	195.07	194.83	197.23	192.99	193.9	195.54	194.73	195.71	195.23	194.39	194.87	196.22	195.95	197.08	194.9	196.23	195.41	195.94	195.53	195.28	194.8	193.71	195.55	194.73	194.63	194.62	195.75	194.05	196.25	194.6
208.45	210.52	209.66	208.01	207.55	208.23	209.12	208.15	208.65	210.42	207.42	207.43	209.55	208.74	206.53	208.74	209.5	208.7	209.35	208.53	205.38	209.24	209.54	208.17	209.04	207.98	207.91	208.06	209.19	208.91	206.91	207.96	209.12	208.66	208.23	206.95	207.68	210.26	209.36	209.41	209.62	208.25	208.26	207.6	208.22	209.26	209.62	208.76	208.29	207.85
204.58	204.22	205.36	204.15	206.34	204.92	205.84	205.59	203.96	205.4	203.41	205.52	206.11	204.46	205.04	205.06	204.69	205.97	205.42	204.92	203.36	204.68	204.76	204.95	203.33	205.02	205.07	205.04	205.96	204.36	204.8	204.33	205.87	204.01	204.83	206.21	203.66	205.06	204.39	205.96	206.84	205.27	204.35	204.82	204.55	204.56	204.79	205.84	205.76	205.24
209.7	209.94	208.76	207.73	208.95	207.2	209.36	211.11	208.31	208.18	208.92	208.4	207.65	209.57	207.71	207.8	208.55	207.91	207.87	209.83	209.57	210.07	209	209.35	210.44	210.8	209.76	207.65	208.82	207.87	209.52	208.76	208.29	209	208.45	206.1	208.52	209	208.96	208.14	210.02	209.68	208.43	209.28	208.92	209.44	208.46	209.62	208.82	208.18
214.65	212.89	212.14	213.55	211.65	211.82	212.34	213.28	212.23	213.66	212.27	212.96	211.55	214.51	211.5	212.11	212.36	212.33	211.56	211.44	213.77	213.81	212.12	212.39	211.39	213.74	213.44	213.51	212.92	213.94	212.27	212.67	213.17	212.14	212.92	212.65	212.06	210.87	212.8	212.15	211.66	212.36	213.77	214.12	211.27	213.96	213.01	211.94	213.44	213.46
201.78	204.4	204.29	203.67	204.15	203.59	203.5	201.91	202.36	203.61	202.4	202.68	201.36	202.51	203.28	204.02	204.25	202.98	204.07	202.88	202.05	202.74	203.54	203.61	203.4	203.66	202.4	203.97	204.53	203.14	204	202.94	202.77	204.12	202.36	202.98	202.82	202.39	204.06	202.53	204.93	202.16	201.61	202.33	203.77	203.83	203.66	201.81	202.85	204.29
213.93	214.45	213.81	213.46	214.41	213.29	213.81	215.55	215.1	214.2	213.23	214.01	215.29	215.1	214.36	214.83	211.78	212.84	215.97	213.26	214.25	213.56	212.39	214.14	213.47	214.16	212.88	212.79	214.13	213.34	214.87	213.32	213.72	212.54	212.77	213.39	212.93	215.12	213.25	212.95	213.42	212.17	213.51	214.27	213.38	215.09	214.59	214.57	212.55	214.23
210.34	210.82	212.1	211.56	212.39	211.44	210.55	212.34	209.78	211.89	212.32	211.13	211.58	212.35	211.49	212.49	210.54	211.56	210.23	210.74	209.46	212.83	210.79	212.56	213.17	210.97	212.53	211.44	211.41	211.96	211.87	212.46	210.56	210.34	212.86	211.36	211.99	210.83	212.78	211.03	209.76	212.58	212.08	211.98	212.96	213.52	210.82	210.04	210.78	211.23
208.41	208.48	207.85	208.25	209.16	206.89	207.6	209.08	208.84	207.74	209.12	208.4	207.6	209.67	209.85	208.02	210.06	207.72	209.91	208.39	209.47	210.86	208.88	208.05	208.05	208.53	208.96	208.59	208.33	209.53	208.3	208.44	207.49	208.48	208.48	208.97	208.72	208.1	208.01	207.95	208.61	209.83	209.89	206.9	209.04	209.16	209.01	209	208.49	208.26
208.25	208.08	208.26	207.31	208.13	209.3	208.9	208.05	207.08	207.89	207.89	207.47	211	208.06	208.59	208.74	209.15	208.47	208.18	207.65	206.06	207.84	208.02	209.54	209.62	208.69	207.24	207.88	208.97	208.93	210.29	207.83	207.75	208.83	207.61	209.99	208.21	207.89	208.07	208.36	208.33	209.35	208.78	208.48	209.18	208.77	209.37	209.58	207.09	207.83
198.79	197.86	199.1	200.01	198.19	198.15	199.66	198.89	198.57	199.93	198.03	197.64	197.61	199.6	200.68	197.92	198.29	197.88	199.17	198.57	197.64	198.4	198.24	197.23	197.79	198.57	197.69	198.5	196.83	198.61	198.08	199.27	200.17	199.15	198.83	197.62	199	197.73	198.59	198.77	198.09	200.25	197.29	197.89	198.33	198.25	198.37	198.48	200.57	199.26
210.92	211.15	211.02	210.89	211.28	211.81	212.49	211.15	210.58	212.12	212	212.19	211.02	209.84	211.61	211.62	212.28	212.44	211.73	211.34	210.51	212.4	212.23	212.06	213.25	209.71	209.96	210.42	212.14	212.1	212.92	212.99	213.41	213.31	211.73	211.67	211.41	211.72	211.58	210.04	211.38	213.09	210.57	212.04	211.61	210.97	211.6	212.06	212.5	211.53
213.27	212.9	212.27	212.64	212.19	212.46	210.99	210.97	212.31	211.03	212.95	210.12	211.17	213.5	213.16	212.18	212.19	211.87	212.7	212.95	212.49	211.85	213.24	213.94	212.98	211.75	213	210.37	211.58	212.31	212.23	212.31	211.98	212.01	212.92	213.63	212.42	212.35	212.35	211.28	212.57	214.13	212.7	211.93	213.43	211.64	213.64	212.37	210.92	214.14
202.12	203.02	202.11	201.97	201.13	201.67	202.66	202.33	201.9	202.51	203.7	201.03	202.5	202.89	203.87	202.91	203.83	201.38	202.28	204.63	202.98	201.15	200.83	202.57	203.29	202.87	201.83	201.83	202.25	202.01	202.63	202.48	202.42	202.38	202.54	203.74	203.12	200.68	201.68	202.64	201.46	201.75	202.83	201.91	202.25	202.51	202.62	202.28	202.25	203.37
213	212.35	212.11	211.42	210.76	210.97	210.39	210.95	212.96	210.98	210.4	210.06	212.08	211.08	211.45	211.85	211.96	211.9	211.66	212.84	211.35	211.99	211.07	211.07	209.31	210.14	211.07	212.88	212.27	211.28	211.35	210.81	210.95	210.53	211.8	211.52	211.84	212.11	208.7	212.19	211.9	212.03	211.54	211.49	212.25	210.28	210.94	212.94	210.25	210.87
202.9	203.54	202.99	201.68	200.92	203.04	200.9	200.81	201.83	201.72	201.84	204.2	202.33	202.51	203.44	202.26	204.25	204.04	201.55	201.71	202.93	203.31	204.08	202.85	203.72	203.15	201.74	201.41	202.02	203	202.09	204.33	202.68	202.77	202.69	202.62	203.03	202.83	202.2	203.12	202.57	202.52	201.88	202.42	202.71	201.67	201.6	203.03	201.89	202.27
217.53	218.13	218.29	217.32	217.67	218.19	217.86	217.42	217.86	217.79	217.62	217.69	218.23	217.96	218.56	218.18	217.62	218.24	217.12	217.46	218.19	217.98	218.63	218.67	218.23	217.66	216.96	218.38	216.68	217.23	216.8	219.02	217.68	218.41	217.69	217.99	217.74	218.01	218.58	217.64	216.64	218.91	217.54	217.54	216.01	217.74	217.07	216.81	218.36	218.87
208.22	209.32	208.02	209.13	208.58	209.34	208.43	210.26	208.99	210.34	209.87	210.01	208.58	208.85	208.54	209.93	207.88	208.58	209.23	208.25	209.38	208.86	209.44	208.26	208.73	208.74	209.5	208.84	210.18	208.57	209.41	208.85	208.09	207.68	209.16	207.49	208.09	209.23	209.47	208.78	209.01	209.38	208.6	210.3	208.02	207.65	210.22	208.96	207.17	208.11
208.28	208.14	209.19	211.62	210.38	208.28	209.58	208.86	210.33	209.88	209.4	209.55	210.56	210.21	209.5	209.23	210.8	210.22	210.42	209.98	207.5	210.38	209.97	209.16	210.13	209.03	210.52	210.06	207.85	209.14	209.91	210.06	209.15	209.09	209.41	209.3	209.12	207.95	210	208.38	210.65	210.05	209.42	208.43	207.96	209.74	209.93	208.51	209.29	209.01
212.81	211.09	211.38	213.47	212.25	211.11	212.43	211.2	210.66	212.84	212.77	210.73	213.93	212.1	212.48	211.68	211.19	210.96	211.84	211.58	211.63	212.38	212.18	211.52	211.63	211.28	212.06	211.42	212.91	212.17	211.46	211.15	212.35	211.01	210.59	211.71	211.57	213.25	212.55	212.07	212.94	210.89	210.63	211.21	210.83	211.82	212.48	213.42	211.65	213.45
213.98	214.08	214.65	211.51	212.35	211.42	214.32	212.37	213.71	212.33	214.05	214.4	211.2	211.65	212.79	213.68	212.78	212.42	212.85	211.55	213.11	211.27	212.98	212.95	212.89	213.27	212.24	214.11	214.29	211.5	213.65	212.46	212.37	213.01	213.72	213.84	212.08	213.39	214.46	212.39	212.38	213.02	211.94	213.35	214.4	213.09	212.21	212.91	211.8	211.78
203.3	202.72	203.05	203.16	204.45	203.96	202.79	201.75	202.13	203.54	203.61	203.92	203.36	201.21	203.2	203.08	201.68	203.91	201.89	203.26	202.69	201.92	202.5	202.64	201.77	204.41	203.93	203.47	203.09	202.75	202.08	202.47	202.68	202.36	203.07	202.39	203.14	201.69	202.45	204.06	202.92	203.43	203.6	203.27	201.17	202.87	202.34	203.56	203.26	203.73
200.86	197.97	198.84	197.77	198.34	199.78	198.82	199.34	198.79	201.58	198.44	200.07	198.56	199.95	199.93	199.26	198.32	199.17	199.45	199.73	200.21	200.02	198.66	199.6	199.81	199.53	199.35	198.36	199.6	198.79	200.23	199.23	199.51	197.51	198.99	200.69	199.57	199.52	199	198.04	199.21	199.28	199.77	199.26	198.53	199.36	197.38	200.11	201.76	199.96
203.14	203.17	203.19	205.34	205.21	203.08	202.41	203.64	204.4	205.3	204.76	204.25	201.97	204.24	204.61	203.61	203.77	204.6	203.93	203.17	202.6	204.94	204.82	204.74	204.09	203.21	202.63	204.36	203.02	202.47	201.96	202.81	202.98	205.13	203.56	204.33	202.63	201.74	205.07	202.63	204.75	203.61	203.73	203.61	204.61	203.05	203.06	203.25	204.12	204.43
207.89	208.8	208.39	207.78	208.01	207.7	209.45	208.05	208.8	207.83	208.87	206.86	207.45	208.16	208.88	206.9	208.8	209.02	207.93	209.21	209.2	208.74	209.15	208.9	207.35	208.15	206.88	206.98	208.68	207.39	208.38	208.23	208.74	208.12	208.82	208.59	206.99	209.59	208.31	209.18	209.35	208.86	208.74	209.55	208.69	207.76	208.66	207.73	208.68	206.83
203.07	202.12	202.06	201.8	202.79	203.14	202.59	202.35	202.42	202.47	202.95	201.63	200.01	204.12	201	203.03	203.19	202.23	202.15	202.23	202.07	202.82	202.87	201.41	202.49	202.09	201.97	204.88	202.01	202.43	203.56	201.65	203.35	202.18	203.06	203.95	203.7	202.32	202.07	202.24	202.61	202.14	202.66	202.21	202.55	202.42	203.3	202.2	201.81	202.15
208.82	207.7	208.32	207.94	207.97	205.85	207.67	209.39	207.69	207	208.33	207.2	207.32	207.32	208.03	207.35	207.3	208.92	209.4	208.98	207.37	206.58	207.59	207.28	207.89	207.7	208.19	206.58	207.31	207.79	207.55	209.27	207.01	209.23	208.26	207.76	206.43	206.69	208.07	206.91	207.28	206.79	208.08	208.79	208.03	205.91	208.94	207.42	208.19	208.02
201.63	202.73	202.76	202.45	202.85	202.98	200.73	203.23	202.92	203.55	201.28	202.21	203.32	201.67	202.17	203.33	202.07	200	202.62	200.46	201.58	203.05	204.18	203.09	202.73	202.85	203.27	202.82	201.67	201.76	202	202.07	202.32	202.25	202.67	203.27	203.59	203.48	203.54	202.86	201.9	203.29	200.8	202.83	202.02	201.84	201.82	202.32	201.8	202.47
197.72	197.21	197.12	199.03	197.22	198.62	197.96	198.44	198.2	196.72	199.3	196.54	198.9	200.74	198.55	198.38	197.23	198.75	198.26	197.94	198.6	198.76	200.12	197.9	196.56	198.36	197.89	196.6	199.42	199.05	198.26	199.08	197.49	197.62	198.91	199.05	197.06	199.08	197.17	198.27	198.3	197.72	199.29	197.34	199.28	198.97	198.27	199.19	198.86	198.99
208.84	208.88	206.65	208.53	209.26	209.1	208.07	208.41	207.56	207.81	209.43	209.79	209.19	208.45	207.17	207.57	207.74	208.27	208.97	207.97	209.04	209.86	209.5	209.43	209.3	208.55	210.04	208.59	209.49	208.08	209.09	209.19	208.59	208.96	209.82	208.51	207.44	208.49	210.85	209.94	207.21	207.8	209.64	208.35	208.5	208.55	209.02	208.61	209.36	208.71
210.41	211.8	213.13	212.98	212.94	212.45	211.96	211.23	210.6	211.75	212.34	212.38	212.45	211.85	212.04	213.32	211.16	211.72	213.01	211.32	213.41	213.05	211.29	213.21	214.04	212.71	213.01	212.48	212.49	212.95	212.78	212.63	212.18	213.73	212.22	212.15	211.54	212.79	212.74	211.25	213.67	213.34	214.03	212.95	211	211.82	212.61	213.92	213.05	212.68
203.12	203.83	203.06	202.87	202.38	203.62	203.2	203.83	203.79	204.39	202.63	204.66	202.16	202.86	203.42	203.89	202.95	204.34	203.94	202.8	202.07	202.03	203.16	203.31	200.9	204	203.87	204.46	204.68	204.54	203.27	202.71	203.16	204.1	205.01	204.37	201.94	203.6	202.1	203.84	202.25	203.71	203.66	203.01	204.85	203.04	201.62	204.4	203.34	202.76
208.34	207.99	208.07	208.28	209.43	209.92	208.81	209.95	208.72	208.8	208.33	209.56	209.2	208.03	206.73	208.81	210.22	208.78	209.33	208.61	209.71	207.79	209.52	210.27	208.54	210.36	208.43	209.97	208.51	209.9	209.08	209.34	210.35	208.04	209.09	208.14	208.74	209.26	209.62	209.14	208.47	209.23	208.28	209.46	207.34	209.66	209	209.08	209.54	207.55
208.29	209	207.1	208.41	209.44	207.37	208.52	209.21	207.07	207.79	207.29	207.71	208.98	207.31	207.16	207.88	207.99	208.34	206.32	208.35	206.65	207.09	209.59	207.82	206.7	208.01	207.87	208.26	206.86	206.06	208.24	209.08	208.06	206.44	206.46	207.62	207.58	209.07	209.08	209.36	207.31	208.07	207.58	207.23	207.32	207.71	206.07	207.91	207.42	206.35
201.7	200.32	200.52	199.45	200.13	199.66	201.51	199.61	200.89	200.17	199.82	198.97	199.9	200.57	199.45	199.3	199.21	199.97	200.28	200.89	198.85	199.82	200.66	199.98	200.31	199.17	200.29	200.74	198.89	200.61	199.86	199.47	200.08	199.08	201.05	197.89	200.67	199.65	200.89	199.8	200.77	200.68	201.09	199.38	200.6	201.66	200.11	202.03	200.45	201.32
209.28	209.41	207.07	209.75	210.24	206.76	208.41	207.16	209.72	208.92	208.28	208.2	207.66	208.94	209.66	207.89	208.92	209.45	207.74	209.74	208.51	208.26	208.27	209.23	208.88	208.01	209.97	209.48	208.66	210.17	208.71	209.49	210.26	208.99	206.79	209.29	208.69	208.22	208.79	207.05	208	208.22	208.01	208.4	207.6	208.74	208.74	208.6	208.35	209.62
210.18	209.56	210.66	209.12	210.36	210.39	209.51	208.7	209.01	210.15	210.3	208.35	209.05	210.42	210.31	211.57	209.14	208.33	209.88	209.56	211.19	208.57	209.11	211.73	211.67	210.35	210.66	209.56	208.32	210.99	209.49	210.09	208.94	208.94	209.82	210.71	208.12	210.29	208.98	208.72	208.25	209.96	208.84	208.83	209.67	209.63	209.66	209.66	210.49	208.27
209.96	210.27	209.33	209.28	209.17	208.66	209.93	209.46	210.32	210.47	208.98	209.12	210.35	209.9	209.17	210.61	211.3	211.93	210.84	209.22	209.48	209.85	209.24	210.76	209.13	209.42	209.48	209.19	209.97	208.93	210.76	209.92	209.94	210.15	209.5	210.5	207.81	209.01	209.01	210.69	208.51	211.17	209.72	209.44	210.08	208.91	209.13	209.41	208.75	209.33
209.25	207.71	208.65	208.92	207.47	208.65	208.85	208.91	208.62	208.57	210.29	208.76	207.63	210.64	209.06	210	210.16	207.9	209.49	207.48	207.46	207.7	210.56	208.73	207.63	209.22	208.89	209.85	209.36	208.66	209.69	209.31	208.3	207.36	209.58	208.97	209.43	209.65	209.31	207.59	207.94	208	209.5	209.7	207.87	208.16	208.78	210.28	208.63	209.41
197.7	200.54	199.95	200.87	201.6	199.7	199.52	199.7	200.86	199.73	199.27	200.81	200.38	201.23	200.84	199.68	200.83	199.1	198.58	201.08	199.5	200.71	199.51	200.24	201.16	200.28	201.06	199.86	201.68	201.27	201.12	199.73	200.68	201.13	199.49	200.72	200.61	200.06	199.11	201.53	200.64	200.01	200.31	201.17	198.69	201.2	200.76	199.34	201.46	199.66
216.73	217.44	216.63	218.95	217.73	216.25	216.7	216.42	215.8	217.51	215.86	218.06	216.55	216.83	216.92	215.64	216.97	217.51	216.38	215.39	216.36	216.65	216.5	218.05	215.75	216.41	216.23	215.1	216.58	216.7	217.39	217.64	218.71	216.62	217.14	215.83	217.22	216.86	216.52	218.64	218.11	215.24	217.58	216.42	217.58	216.27	218.26	217.05	216.07	218.44
208.53	209.08	208.14	207.64	209.8	208.02	210.78	208.42	208.85	209.83	208.59	208.63	209.2	208.68	207.95	210.55	210.25	209.32	209.77	208.79	208.09	209.21	208.81	209.4	209.61	209.01	208.53	209.59	209.94	209.48	208.25	209.63	208.41	209.71	207.9	209.99	207.94	208.65	209.52	208.87	208.49	209.73	210.8	208.3	208.44	209.73	207.9	207.44	208.55	208.79
209.56	209.38	208.42	208.36	209.16	209.6	208.46	209.25	206.38	209.33	208.18	208.71	208.48	208.86	209.46	209.84	208.98	209.38	208.7	207.5	208.3	208.94	209.41	208.87	208.39	210.26	209.08	208.67	209.46	207.73	209.14	208.61	208.35	208.26	208.25	207.57	209.35	207.04	209.17	209.07	208.44	209.15	208.78	208.88	209.25	208.62	207.14	209.76	206.97	208.14
203.96	202.77	201.95	205.06	203.77	202.85	202.93	202.98	202.68	203.01	205	202.69	202.49	203.26	203.91	203.68	203.37	203.17	202.56	202.32	203	204.17	203.79	204.94	203.39	205.24	202.22	203.82	204.16	203	202.59	202.48	201.27	201.64	202.67	202.87	202.26	203.63	203.44	205.42	203.25	202.72	204.21	203.96	202.56	204.57	203.39	203.76	201.73	201.76
205.95	205.61	207.21	206.68	207.37	206.3	206.2	206.01	206.88	206.91	208	207.83	206.12	206.2	206.25	205.17	207.2	207.75	206.7	206.1	205.67	208.25	205.23	205.54	207.41	205.26	206.62	206.7	206.32	205.49	205.8	206.32	205.56	205.48	205.7	206.44	207.45	205.06	206.61	206.14	206.81	206.16	206.54	206.9	206.93	205.75	206.44	206.77	206.59	206.85
204.19	205.16	203.99	201.8	202.74	203.35	202.54	201.33	202.81	204.24	201.56	203.71	202.58	205.12	203.91	204.63	204.32	202.69	202.54	203.56	204.41	202.91	203.97	203.24	204.7	203.12	203.11	204.1	204.03	203.78	204.47	204.02	202.84	202.92	203.68	203.07	203.35	204.27	202.5	203.89	202.7	203.51	203.49	203.01	205.49	204.17	205.06	203.05	204.46	203.56
203.69	201.71	203.62	202.74	202.63	202.6	201.92	202.77	202.42	203.36	203.76	203.98	202.78	202.55	202.23	203.19	204.1	204.88	202.35	203.2	201.95	204.75	202.03	203.24	203.21	202.52	203.29	203.85	205.1	203.53	203.17	204.06	202.34	202.35	203.79	203.96	201.96	203.83	202.81	202.95	203.82	202.86	203.58	202.86	204.13	203.7	202.91	201.78	206.48	202.62
204.4	203.44	203.67	204.48	204.92	205.7	202.33	203.54	203.82	205.06	205.61	204.54	201.56	203.33	203.18	203.15	203.51	203.15	202.93	202.22	204.74	203.9	202.87	203.86	202.52	203.5	203.57	202.66	203.88	204.35	202.8	203.35	206.26	203.36	204.27	203.18	204.02	202.77	203.7	201.1	203.9	201.78	202.01	202.78	202.3	205.07	203.24	203.18	203.36	202.79
207.66	207.1	206.13	206.15	206.38	205.88	206.07	205.28	205.2	206.69	204.74	207.19	206.1	205.34	207.23	207.03	205.45	206.5	206.05	205.87	207.33	207.99	207.26	208.02	206.09	208.12	206.48	206.11	205.35	205.45	205.42	206.16	206	207.37	207.82	206.25	205.8	206.55	205.69	205.64	206.53	206.12	206.68	206.57	205.81	206.36	205.25	205.76	207	207
204.23	205.06	205.02	204.03	204.15	202.07	203.06	202.8	203.1	202.54	203.66	203.24	202	202.96	204.3	203.94	204.3	203.3	202.6	203.32	203.9	202.91	203.32	203.53	205.4	201.92	203.89	202.33	203.44	204.11	203.24	204	203.67	205.41	202.89	202.81	203.62	202.85	203.84	204.52	205.22	202.52	203.09	202.13	205.58	203.29	203.15	203.63	204.39	203.32
211.74	212.08	212.14	211.47	211.53	212.29	211.19	210.67	213.4	211.89	210.89	211.64	211.09	212.05	210.67	209.99	211.62	210.8	211.71	210.48	212	211.93	211.84	211.88	210.83	211.83	211.97	210.11	210.91	210.38	210.69	210.47	211.24	212.23	210.94	212.32	212.55	211.94	213.34	212.65	211.51	212.28	211.01	210.73	211.21	212.55	212.58	211.58	211.53	211.78
199.8	200.27	201.01	199.34	200.94	199.1	200.58	199.76	199.7	200.1	200.37	199.59	198.38	200.47	201	200.57	202.01	200.58	200.73	201.39	201.43	200.13	198.76	200.54	200.78	198.26	200.34	200.2	199.56	200.89	203.22	198.86	200.85	199.69	199.99	200.95	199.99	198.78	200.34	199.89	198.1	200.62	200.34	198.92	199.29	201.36	199.56	201.96	200.09	200.92
217.52	217.05	216.82	217.27	218.24	216.47	218.57	216.52	218.29	216.21	216.22	217.6	217.38	217.15	216.57	215.42	216.86	217.06	215.34	216.66	216.72	216.53	216.17	216.07	217.71	218.65	217.09	217.5	216.01	216.61	216.84	217.27	218.38	215.89	217.29	218.95	217.4	218.76	215.01	215.29	214.58	216.71	218.18	217.04	217.71	217.6	216.39	216.31	217.46	218.06
206.75	206.63	207.98	209.49	207.12	208.27	206.06	207.82	205.51	208.39	210.15	207.61	205.81	209.45	206.7	208.79	207	207.6	207.43	208.44	209.39	207.93	205.52	208.65	206.54	207.55	207.97	208.15	207.61	206.82	208.2	209.42	208.2	208.12	207.7	208.23	207.23	207.56	206.79	207.27	208.03	206.58	207.76	207.83	207.87	210.31	206.62	208.94	207.32	206.69
203.35	204.2	203.92	203.56	204.07	203.44	203.53	202.39	203.6	203.81	203.29	204.21	202.62	202.2	205.67	204.11	204.14	205.53	205.38	203.05	205.38	203.14	204.4	202.6	202.83	204.57	203.79	202.44	205.47	204.03	203.38	204.86	202.26	203.89	203.38	202.15	203.65	203.28	202.56	205.14	203.33	203.52	204.71	203.29	204.92	203.09	204.07	203.5	203.87	204.29
213.42	214.83	216.23	212.59	213.5	214.54	214.51	213.66	212.62	214.82	213.34	213.62	213.7	215.24	213.48	214.05	212.88	212.57	214.44	215.12	214.95	215.57	214.34	213.37	213.7	213	214.18	215.41	214.72	213.2	214.94	212.84	212.49	213.19	214.41	213.31	213.81	214.17	214.77	214.32	213.37	214.93	211.91	213.65	215.09	213.48	214.45	213.85	214.3	211.98
212.78	213.1	211.75	210.64	212.48	212.5	212.96	210.99	212.27	212.22	213.09	212.27	213.3	212.03	211.68	211.04	211.81	212.92	211.54	213.45	214.35	211.89	214.3	213.31	212.1	211.66	212.55	212.98	212.72	211.09	211.76	211.96	212.89	211.87	214.41	211.17	213.3	212.25	211.5	212.74	211.89	213.28	213	212	213.63	212.19	213.22	212.25	212.72	211.91
209.78	208.8	209.08	210.37	209.06	209.31	208.6	210.02	209.28	209.95	209.57	208.56	208.79	210.96	210.02	210.4	208.54	210.96	209.73	210.41	208.77	210.18	209.2	208.69	210.52	209.99	209.25	208.01	208.18	208.84	209.58	207.91	209.88	209.2	210.5	208.66	209.67	209.35	210.69	208.66	209.28	209.79	210.06	207.91	209.22	209.72	209.47	210.06	209.49	210.5
211.78	211.75	210.84	211.89	212.92	211.33	212.34	212.06	210.09	210.21	211.23	210.87	213.2	211.15	211.59	211.43	210.33	211.83	212.57	211.7	212.09	212.06	212.82	211.94	211.56	212.19	212.11	210.45	211.22	212.46	212.04	212.32	212.65	212.12	212.35	211.84	211.44	211.46	210.95	212.13	210.92	210.88	212.11	211.7	212.25	212.11	212.13	213.04	211.99	210.3
212.46	211.29	212.1	211.57	212.69	212.8	212.48	213.39	212.18	212.55	212.56	211.93	210.46	212.06	215.24	211.88	211.34	211.11	213.28	213.87	212.19	213.13	210.97	212.88	211.96	212.58	213.38	212.54	213.37	211.11	213.05	212.69	212.62	212.04	210.96	212.13	211.77	212.23	212.17	213.3	212.3	212	211.24	214.65	212.59	212.77	212.9	210.87	211.26	212.93
208.37	209.5	208.63	207.73	210.13	208.31	209.28	208.86	209.4	208.85	208.93	209.1	209.06	208.38	207.96	209.61	210.29	208.64	207.54	209.95	208.86	209.98	207.9	209.43	208.63	208.28	208.25	209.71	208.94	207.47	208.91	208.26	209.09	209.44	208.11	208.91	208.42	206.62	205.55	209.59	208.84	208.9	210.46	207.5	207.12	209.31	208.46	208.15	208.7	208.19
202.39	204.08	202.59	203.75	203.73	204.41	204.08	204.59	203.56	202.78	203.02	204.02	203.6	202.38	202.38	202.45	203.38	202.58	204.23	203.07	204.91	202.37	201.81	203.72	203.64	203.39	201.51	202.54	203.81	203.59	202.18	202.51	202.61	202.32	203.17	203.45	202.78	203.41	204.11	202.19	202.16	203.75	202.95	203.15	204.18	204.55	203.96	202.61	204.2	201.86
215.58	217.64	217.97	215.43	217.24	216.52	216.97	216.23	217.26	217.96	217.17	215.59	218.79	216.17	216.49	217	217.58	216.97	215.76	217.31	216.64	217.36	217.17	217.29	217.27	218.14	217.8	215.41	217.31	217.68	216.1	216.1	216.76	217.18	216.23	216.27	216.63	216.34	217.95	215.98	216.56	217.49	216.61	217.25	216.3	216.42	216.13	216.59	216.94	217.83
213.01	212.95	212.33	213.16	212.53	210.86	212.34	212.83	212.97	212.39	210.8	211.5	210.59	211.4	212.22	211.82	210.17	212.61	211.57	211.62	211.87	212.82	210.92	212.95	211.1	211.32	210.8	211.06	212.12	209.19	210.89	212.89	212.4	211.51	211.38	210.59	211.91	211.78	212.86	212.09	211.6	212.3	211.37	212.03	211.62	210.74	212.28	212.43	211.52	212.48
211.87	210.18	212.11	212.56	211.79	210.06	212.13	212.17	213.04	211.33	213.77	211.86	211.23	213.2	210.69	212.71	210.26	210.66	213.25	211.45	212.35	210.87	212.95	212.84	212.6	212.7	212.8	212.92	212.81	210.98	210.42	212.37	211.5	211.54	211.6	211.05	211.94	210.77	211.33	212.67	212.86	211.6	211.39	211.55	211.1	212.13	213.37	212.09	210	211.3
208.94	209.43	209.45	210.04	208.93	210.03	208.3	208.22	208.45	207.69	208.53	209.34	210.23	209.96	208.87	208.85	209.09	209	208.49	208.56	208.75	207.98	209.25	207.27	210.23	206.75	209.14	208.21	209.68	209.81	209.37	208.17	207.23	208.38	209.13	208.74	207.46	208.98	207.34	208.5	209.78	209.31	207.58	206.71	210.09	208.05	208.81	209.59	208.22	209.69
205.05	204.64	202.22	203.9	202.71	202.65	203.12	203.58	202.83	203.95	204.02	203.13	202.99	203.68	204.44	204.33	204.04	203.31	204.62	203.44	203.28	205.61	203.92	204.47	203.12	203.96	203.29	201.82	204.21	204.7	204.93	202.59	204.82	203.03	204.63	204.08	202.64	204.32	203.22	204.46	202.62	202.7	201.72	203.75	201.5	202.28	204.18	202.24	203.19	204.5
217.89	217.17	217.34	215.3	216.38	216.86	216.22	217.19	216.8	217.86	216.58	216.2	215.91	216.48	217.25	216.35	217.46	218.23	217.4	216.39	218.52	215.06	215.76	215.86	217.22	217.14	215.34	217.36	215.5	217.92	217.59	218.29	217.17	215.4	218.04	216.3	217.64	216.17	216.38	216.27	217.05	216.96	216.67	218.07	216.7	218.15	217.66	217.4	216.71	215.28
209.5	209.15	209.71	208.51	210.99	209.83	208.33	210.57	208.89	210.42	208.41	208.91	208.56	211.12	209.13	210.21	209.06	210.39	209.11	208.33	209.55	209.21	209.31	208.29	209.71	209.61	208.48	210.4	207.98	209.33	209.46	211.47	209.11	209.74	209.43	210.14	208.68	210.54	208.51	207.21	210	208.91	209.38	209.1	208.58	208.47	208.32	209.3	210.78	210
205.63	206	205.15	206.04	206.3	206.21	206.89	205.22	205.58	204.67	206.02	205.56	205.16	206.06	206.34	205.97	203.19	205.58	207.9	205.52	205.93	205.53	203.99	204.33	204.78	205.18	204.89	205.18	205.09	206.33	204.79	205.59	204.45	204.86	206.34	205.24	204.42	206.04	206.03	207.51	205.35	206.08	204.29	205.99	206.57	205.25	204.64	206.09	205.32	206.08
199.27	199.99	198.9	200.16	201.07	201.26	200.77	201.54	199.63	200.95	200.42	200.47	201.04	200.56	199.19	201.35	200.01	201.81	199.92	199.95	199.79	199.37	200.25	199.69	200.31	201.3	200.07	200.57	198.52	200.84	203.63	197.4	199.26	200.69	199.79	200.41	200.18	199.5	201.83	199.72	200.11	199.66	200.53	199.22	200.38	198.93	200.57	200.23	200.08	200.78
207.28	207.99	208.13	207.35	207.33	208.75	207.12	206.46	207.67	207.67	207.96	206.95	208	206.36	207.95	206.51	208.65	208.25	208.68	208.24	208.14	206.61	207.64	208.38	206.49	208.03	207.23	207.74	206.85	206.49	206.75	207.23	207.75	207.82	208.35	208.27	207.46	207.03	208.08	206.74	207.61	207.12	207.24	206.95	208.27	207.92	207.93	205.97	208.09	207.67
209.79	209.39	210.5	209.55	209.07	208.81	209.89	208.49	208.12	209.31	209.28	210.15	210.32	209.95	209.11	209.21	209.57	208.81	210.09	208.75	210.46	208.64	208.71	209.66	208.39	209.54	209.33	208.64	209.47	209.13	210.73	208.56	210.15	209.3	208.95	209.56	210.3	208.77	209.5	210.04	209.85	210.66	209.3	209.95	210.71	210.62	210.57	211	210.68	208.55
207.43	207.31	208.05	208.72	208.52	206.5	206.99	207.78	208.57	207.28	207.67	206.83	207.86	207.94	207.41	208.68	208.9	206.71	208.92	206.49	207.94	207.02	207.91	206.76	207.19	207.78	206.95	207.66	206.59	208.91	207.94	207.61	208.37	207.03	206.73	207.81	207.8	207.69	208.28	206.07	207.33	206.68	209.6	208.43	209.78	208.61	207.23	206.62	207.59	209.81
200.56	202.38	203.21	202.45	204.14	203.25	203.95	204.21	200.14	204.03	202.71	202.06	203.76	203.4	203.43	203.28	203.29	202.96	202.63	203.18	202.96	204.46	202.03	204.48	203.49	202.02	203.54	202.37	202.53	205.2	202.2	204.25	203.65	201.82	204.41	201.92	203.29	203.39	203.82	202.46	202.38	205.82	202.42	201.71	202.45	204.82	202.05	204.69	204.33	204.31
209.06	206.64	206.8	206.21	208.56	207.14	208.36	208.65	206.75	207.16	208.12	206.99	206.89	207.86	207.69	206.46	207.75	207.71	207.65	209.2	208.89	208.16	208.08	207.77	209.36	208.16	207.34	206.96	207.11	206.3	208.01	208.88	207.94	208.02	206.82	206.2	208.18	208.04	207.07	208.55	207.82	207.25	208.22	208.18	207.68	206.7	206.61	209.35	207.41	208.66
202.78	202.37	203.32	201.74	202.93	203.69	202.56	203.41	203.23	204.15	203.31	201.89	204.73	202.73	202.83	204.39	203.52	204.88	204.82	202.36	202.13	205.02	202.82	203.88	203.19	203.7	203.26	205.51	204.8	203.27	204	203.35	203.13	204.03	202.74	205.16	201.33	202.91	201.84	204.02	203.44	205.06	203.83	202.31	203.72	202.11	203.6	202.52	205.85	202.26
195.24	195.64	195.73	196.07	196.32	195.76	195.99	194.98	194.8	195.46	196.24	194.23	194.57	194.21	195.13	193.82	194.37	195.97	195.44	195.34	195.03	194.55	194.6	194.77	194.18	197.25	195.86	194.89	195.12	194.79	194.04	196.58	198.05	196.61	193.18	195.7	195.05	194.35	195.75	194.53	196.39	195.92	194.2	194.58	195.6	194.77	194.97	195.81	195.75	196.24
209.92	211.06	208.4	208.4	210	209.69	208.26	209.16	208.63	209.94	208.62	209.81	209.98	209.02	211.09	209.56	210.15	209.08	210.36	208.43	210	209.77	209.68	209.04	208.13	208.85	208.65	209.34	211.43	208.9	209.5	210.2	209.37	207.95	209.05	210.65	208.78	209.97	209.97	208.88	210.32	209.65	208.89	209.59	209.1	209.61	209.53	209.1	209.19	208.82
210.51	209.77	208.57	209.59	210.01	209.52	209.69	209.07	209.73	210.48	210.07	209.88	210.03	208.49	208.49	208.69	210.82	208.34	209.56	209.65	210.66	210.01	210.22	207.6	209.98	208.86	211.47	210.81	210.53	210.33	209.48	210.76	208.55	209.39	209.13	210.71	209.77	210.28	209.99	208.32	209.84	211.62	209.79	209.62	211.57	210.33	209.3	210.74	210.09	210.16
207.96	210.09	209.58	206.12	208.81	209.83	208.63	209.86	209.38	206.76	210.32	207.86	208.99	208.59	208.72	207.86	207.58	210.2	207.83	208.74	208.05	209.45	210.52	208.94	209.68	207.52	208.72	207.17	208.63	208.87	208.73	209.61	207.53	209.05	208.8	209.2	209.1	208.52	208.76	207.41	209.02	209.34	208.93	208.33	207.55	208.25	207.78	209.04	208.38	207.8
215.85	217.45	215.85	216.9	215.39	217.44	217.45	217.62	217.83	216.17	216.42	218.01	217.3	218.14	216.66	217.28	217.52	217.89	217.73	215.45	218.12	215.82	217.77	216.53	216.89	216.31	216.62	216.79	216.29	215.68	218.1	216.59	216.33	217.68	216.64	216.84	216.75	219.59	216.88	216.3	218.01	216.45	215.88	217.06	216.06	217.21	218.58	219.24	215.68	216.28
212.45	212.73	212.47	211.97	212.22	212.02	213.51	211.46	211.97	211.31	213.41	213.82	213.19	212.01	211.5	212.05	212.85	212.78	212.28	213.14	211.72	211	212.69	213.23	213.23	212.95	214.18	212.59	211.86	212.92	210	211.68	212.45	211.95	213.22	211.6	210.68	212.2	212.45	212.98	212.85	212.38	212.85	211.35	212.14	212.86	213.05	212.38	213.94	211.59
210	208.97	209.4	207.6	208.92	210.64	208.83	210.55	207.37	208.1	209.66	208.94	209.19	209.04	208.15	208.57	207.5	208.18	209.59	208.87	208.68	208.06	207.14	207.67	208.95	209.31	209.3	209.31	208.79	208.35	207.59	209.73	209.91	208.68	207.97	209.79	208.63	209.44	208.94	207.47	209.63	209.71	208.3	208.81	208.46	209.03	208.41	208.31	209.2	208.02
205.92	205.91	206.23	206.19	207.26	207.28	206.89	208.29	204.82	205.97	206.09	205.81	207.63	206.05	207.6	206.04	205.42	207.13	207.34	206.37	209.08	206.14	205.49	207.51	205.31	205.99	206.15	207.98	206.34	206.65	205.45	205.26	207.3	206.93	207.62	205.81	206.83	206.78	207.13	205.73	206.17	203.21	206.38	207.04	205.6	206.34	207.18	206.4	206.53	205.5
204.28	203.48	204.69	204.23	205.99	204.5	205.03	205	202.83	205.9	205.78	204.42	205.77	203.54	203.46	206.23	203.53	206.98	204.88	203.98	205.45	206.56	206.54	204.18	205.28	204.62	205.01	203.09	205.6	204.52	203.67	203.8	204.85	205.25	204.47	204.6	206.38	204.36	205.03	204.24	205.69	203.83	205.75	205.28	206.21	204.48	204.71	205.98	204.89	204.16
197.33	199.29	198.32	200.69	197.89	200.85	199.23	199.79	198.85	199.92	200.23	199.69	201.11	198.9	198.66	199.2	200.25	198.97	198.38	198.89	199.11	197.78	200.14	198.39	198.13	198.43	199.67	200.03	200.08	199.18	199.34	197.88	200.22	200.37	199.82	199.37	199.92	200.58	198.24	196.61	198.99	199.23	200.22	199.44	199.99	199.19	198.39	198.55	201.31	200.03
216.19	219.19	217.64	218.54	217.91	216.72	217.64	218.8	217.64	217.58	218.19	218.71	217.23	219.03	216.77	217.26	217.63	217.68	219.41	218.29	216.53	217.25	217.9	217.3	218.41	216.95	218.4	218.72	218.19	218.49	218.55	219.08	218.28	219.92	217.04	216.96	216.91	217.59	216.35	219.22	218.69	217.73	217.7	218.03	218.71	217.66	219.2	218.55	217.39	218.06
209.18	210.22	210.17	209.83	209.78	209.54	210.28	209.65	210	210.79	210.04	209.6	209.47	211.06	210.19	208.74	208.93	209.54	209.4	210.79	208.81	209.71	210.05	209.38	209.6	207.73	209.38	210.49	209.71	208.21	209.68	211	210.81	210.56	209.68	210.04	208.88	209.15	209.26	210.12	209.16	208.99	208.57	211.52	209.32	208.66	208.42	209.3	209.59	210.5
198.09	199.23	199.29	199.53	200.58	197.36	200.13	201.2	198.12	199.91	198.34	200.91	199.87	199.03	198.51	198.7	200.31	197.97	197.69	199.17	199.65	198.78	199.79	201.03	201.16	199.1	201.12	198.7	199.22	199.65	199.65	199.89	199.08	199.92	200.21	200.46	197.38	201.19	199.45	200.01	199.54	199.43	200.96	200.78	199.21	200.05	198.63	198.53	198.82	198.2
203.52	202.92	202.99	203.8	204.53	204.45	203.17	202.3	203.39	203.97	203.01	203.61	202.84	203	202.19	202.07	202.71	203.23	201.92	203.7	203.98	201.5	204.06	203.91	205.96	202.31	203.9	205.27	203.61	202.12	203.41	203.79	203.06	203.64	203.56	203.88	203.4	202.4	203.49	202.3	204.2	203.26	203.74	204.33	203.24	203.96	203.29	205.43	204.09	202.47
208.61	209.33	210.03	207.32	210.2	208.38	209.09	208.48	209.39	207.67	208.08	209.42	208.23	208.29	208.85	209.65	208.98	208.9	209.64	207.61	209.89	209.02	208.68	208.74	209.11	208.76	208.99	209.38	209.32	207.56	209.09	209.17	207.37	207.7	207.94	207.59	206.98	209	209.45	207.84	209.93	206.77	208.39	209.37	208.79	208.78	206.76	208.36	209.37	208.74
193.4	194.29	194.52	192.86	193.44	194.66	193.44	194.25	194.9	195.42	193.89	194.96	193.73	193.52	195.47	193.64	194.52	195.69	193.51	193.91	195.35	194.13	194.7	195.07	193.56	193.08	194.21	195.12	192.09	194.43	193.75	194.76	194.73	194.71	194.43	193.77	195.36	193.28	194.44	193.24	193.04	194.68	194.32	195.84	194.3	194.75	195.16	192.62	193.25	194.38
212.41	211.86	212.33	212.62	211.5	213.51	211.44	214.12	210.93	210.26	213.29	212.62	213.19	212.88	214.27	211.9	213.91	213.89	213.54	211.78	212.53	214.17	212.18	213.04	213.88	214.25	212.96	213.22	213.18	212.6	213.29	213.25	213.73	213.41	212.69	213.39	213.42	213.14	211.13	213.43	213.08	213.42	211.83	213.56	213.39	212.89	211.33	212.12	212.53	213.21
197.33	198.93	196.48	198.1	198.12	198.49	197.59	198.49	198.22	197.69	198.35	197.97	198.79	199.05	198.48	198.75	197.52	197.13	197.8	199.31	198.13	199.24	197.94	200.04	196.58	197.76	197.23	198.01	198.14	197.91	196.7	198.38	197.63	195.85	196.61	198.21	197.21	198.11	198.13	197.48	199.8	196.65	197.27	198.23	196.23	200.4	198.12	195.79	198.9	197.45
208.95	209.84	208.27	209.84	206.26	209.45	208.97	208.2	209.96	208.65	209.39	210.39	209.25	209.44	209.07	208.96	208.99	210.05	207.38	208.59	207.74	209.27	208.69	207.83	207.53	209.65	208.48	208.93	207.68	208.13	208.25	207.25	208.18	210.69	208.4	209.02	208.57	208.5	209.37	210.51	208.11	208.4	210.67	209.6	208.99	209.06	208.47	208.56	208.22	208.74
207.34	206.73	207.69	206.34	208.51	208	206.16	208.29	206.61	208.86	207.25	208.58	207.97	207.76	207.09	207.17	207.2	205.89	208.39	206.76	206.32	207.64	207.07	207.69	207.4	207.6	208.47	208.16	207.17	206.76	208.93	207.67	208.16	206.86	208.36	207.75	208.25	207.02	208.77	208.47	207.38	207.6	207.25	207.15	208.63	208.83	208.04	208.23	208.28	208.34
209.95	211.06	211.6	211.21	212.8	211.63	213.05	211.64	211.34	211.16	211.35	212.03	211.42	212.26	211.32	212.82	211.86	211.7	212.4	211.95	211.6	210.73	213.03	212.62	210.79	211.91	209.92	211.4	210.96	211.26	211.86	212.27	211.74	212.65	211.94	211.89	211.89	212.78	211.98	211.46	211.62	210.97	211.73	211.84	211.19	211.23	211.85	212.91	212.59	211.19
202.11	203.17	202.65	203.28	202.87	201.29	202.29	202.86	202.86	203.93	203.64	203.57	204.12	205.28	203.37	202.86	203.3	203.64	204.91	203.39	202.62	206.03	202.07	201.72	204.18	202.56	204.02	202.75	202.81	203.34	203.69	203.58	203.09	202.66	204.64	203.38	202.32	202.08	203.02	202.22	202.42	202.5	203.12	205.58	204.25	203.11	203.29	202.51	202.47	202.59
197.31	197.78	198.37	198.39	197.82	198.22	198.53	197.7	197.24	196.93	199.16	196.87	197.44	198.4	198.08	196.79	197.38	199.12	197.27	198.61	196.89	198.99	199.86	196.19	198.64	198.2	198.87	199.48	197.1	199.05	197.79	198.64	199.04	196.53	198.47	198.05	197.8	197.81	199.91	199.15	198.78	198.68	197.95	198.18	198.04	198.22	198.3	198.11	199.35	198.68
200.7	200.26	200.48	201.46	200.22	200.96	201.48	202.01	201.89	200.87	203.37	201.02	200.74	201.4	201.37	201.2	202.34	201.92	199.91	201.62	198.52	200.87	200.32	201.29	200.51	202.06	199.6	200.6	200.95	202.74	201.51	200.69	201.23	202.74	200.75	202.48	200.47	201.55	201.23	200.09	199.59	202.74	200.55	200.47	201.7	200.68	201.64	200.67	203.27	201.24
209.5	209.49	209.55	207.56	208.96	210.02	208.24	208.76	208.34	208.92	208.66	208.37	210.02	208.8	208.26	208.82	207.98	208.46	210.99	208.27	208.8	210.36	210.55	208.51	208.67	208.75	207.74	208.99	210.01	208.85	207.89	209.05	210.88	208.29	209.25	207.99	208.8	206.87	209.43	208.16	208.19	209.16	209.95	208.86	210.11	208.82	209.3	209.53	207.99	209.86
201.05	202.6	202.26	202.09	202.95	200.15	202.45	202.9	203.44	202.97	201.4	201.54	203.06	203.07	203.05	201.89	203.22	201.86	203.15	202.54	203.3	202.84	203.11	202.36	202.24	201.93	202.86	201.89	203.7	203.12	202.06	201.36	203.12	203.43	203.61	204.27	202.6	201.78	203.4	202.42	203.59	204.16	203.94	204.12	205.06	202.89	201.66	201.73	202.28	202.07
207.08	206.43	207.32	209.22	206.45	207.99	208.16	208.06	207.8	207.66	209.91	209.31	206.97	207.65	207.61	207.24	207.76	208.41	207.8	208.4	207.78	207.83	206.86	208.07	209.04	208.28	207.27	207.04	205.53	206.11	207.95	207.87	208.99	208.21	207.14	208.13	207.56	207.21	208.11	208.77	208.61	206.46	208.78	207.44	207	208.41	208.66	209.18	208.02	206.85
207.54	207.53	209	207.02	208.33	208.67	208.14	205.96	206.39	208.6	207.98	207.59	209.82	208.8	207.57	207.2	208.02	207.22	207.52	207.58	208.35	207.14	206.66	208.49	208.51	207.36	208.32	207.3	208.64	208.68	208.13	208.48	206.93	207.65	206.95	207.43	208.75	206.9	208	207.86	208.72	207.99	206.85	206.91	207.69	206.68	207.35	208.65	207.36	208.35
[truncated: 150 more columns]
