# Supplementary material for: Genetic dissection of main and epistatic effects of QTL based on augmented triple test cross design
Source: PLoS One. 2017 Dec 14;12(12):e0189054. doi: 10.1371/journal.pone.0189054 (PMC5730204; doi:10.1371/journal.pone.0189054)
Supplement: S6 Supporting Information — (ZIP) [file pone.0189054.s006.zip › z1_500_0.2_10.csv]

210.64	208.7	209.15	204.14	209.37	211.72	208.54	205.78	212.6	208.35	209.86	209.27	211.1	206.13	214.53	207.93	211.63	212.04	206.03	210.89	211.37	209.78	205	208.87	215.37	208.49	209.77	206.7	205.2	216.98	212.12	212.34	209.25	208.57	203.2	208.28	209.23	209.78	211.78	208.28	209.97	208.33	210.35	206.93	213.96	203.82	207.23	213.07	211.97	204.41
203.46	209.47	203.53	205.05	204.28	204.67	205.38	206.41	202.33	205.77	208.42	202.23	203.18	205.16	206.46	204.06	204.79	207.42	204.17	206.22	203.12	205.07	205.52	206.64	205.66	203.1	200.8	206.68	206.09	202.86	208.1	205.27	207.3	204.23	204.48	206.77	203	203.4	211.6	205.56	203.93	204.38	205.96	204.44	202.93	206.31	203.72	202.49	203.67	203.88
208.55	209.88	208.41	208.49	209.56	208.45	207.84	209.22	205.21	207.85	211.27	201.5	206.04	209.18	210.22	207.79	211.65	206.8	210.13	210.74	206.02	207.91	206.21	207.06	212.77	209.86	207.48	211.86	209.72	205.74	212.97	207.79	210.67	206.04	204.84	208.91	205.27	207.21	209.78	205.31	205.62	211.25	210.88	205.82	211.53	207.52	211.39	208.39	204.86	208.63
207.53	210.98	210.82	206.27	204.77	209.27	209.89	206.44	204.09	211.99	207.51	209.28	204.11	211.1	208.87	207.7	207.37	206.58	209.66	206.51	208.9	209.67	206.11	206.22	207.22	207.4	208.46	208.92	206.44	208.58	209.9	207.78	210.81	209.73	212.12	210.44	205.28	206	207.65	207.48	210.03	207.26	210.04	209.73	211.41	208.53	205.53	204.47	207.24	208.9
218.49	216.93	215.62	216.55	217.93	218.07	214.42	218.67	213.3	214.21	216.72	220.07	217.27	218.2	217.49	218.62	215.82	220.4	215.19	214.71	218.02	217.43	218.71	216.06	215.54	214.35	213.85	219.78	215.58	216.39	217.89	216.51	220.05	215.76	218.58	223.11	217.24	220.27	220.57	215.84	219.37	215.89	220.65	213.83	219.27	217.04	213.99	219.19	217.95	215.68
207.11	209.38	209.68	204.75	205.48	207.23	212.82	207.58	207.86	206.96	209.66	203.89	210.24	213.19	207.73	210.54	211.22	211.27	209.86	206.13	209.93	206.89	207.46	210.87	205.27	208.91	208.74	207.73	208.46	211.45	210.03	207.75	205.77	209.05	209.85	209.62	208.24	209.73	212.27	207.67	209.14	208.86	206.78	210.73	209.81	203.69	210.84	207.56	203.26	205.56
215.56	212.97	217.96	218.77	213.28	217.96	214.26	216.32	214.96	216.75	217.29	210.76	216.05	211.86	213.02	216.07	216.94	218.57	216.81	220.66	212.71	218	218.11	218.11	218.79	218.21	216.32	219.2	218.04	213.27	218.39	221.03	219.07	217.07	218.78	216.55	217.85	218.75	216.38	215.68	218.21	213.07	215.29	218.01	215.12	216.88	220.91	215.57	215.7	213.05
202.09	201.08	203.38	209.68	199.3	197.42	202.59	203.96	200.64	201.05	197.56	201.96	202.72	205.02	197.38	200.86	201.1	206.19	199.31	197.59	204.86	196.52	202.97	202.59	203.65	197.05	202.91	200.66	202.91	202.42	198.27	200.13	200.23	199.8	200.94	202.15	197.42	200.42	206.28	198.07	199.81	203.39	203.58	201.34	199.41	197.61	199.27	201.34	200.41	202.93
208.26	203.63	203.57	200.82	208.27	207.19	204.85	206.27	204.79	207.88	208.09	210.01	201.3	209.65	204.03	210.06	209.36	211.28	205.03	204.05	207.16	206.73	206.25	205.79	203.2	202.45	206.98	205.31	208.25	204.08	205.35	207.3	205.11	207.75	208.55	208.28	206.27	208.02	206.25	208.78	210.01	205.73	209.12	210.18	204.56	207.06	208.77	208.68	203.87	209.9
195.74	203.51	200.28	201.05	201.37	202.25	206.63	202.82	203.8	205.5	205.84	204.09	202.35	203.83	206.46	207.45	203.44	203.01	201.14	205.4	203.72	204.19	203.32	204.33	201.69	203.88	206.42	200.95	200.04	206.67	197.27	200.12	210.81	204.28	200.22	203.08	198.84	204.26	204.5	208	203.82	206.18	204.96	203.9	204.08	201.28	202.28	207.84	202.55	207.89
202.37	201.74	203.8	204.75	205.64	203.42	196.83	201.41	202.22	202.91	202.34	207.39	207.35	197.7	203.81	207.45	204.18	203.76	201.5	203.57	200.27	205.42	205.75	207.51	201.23	203.53	203.96	205.51	204.98	201.97	207.75	202.61	199.95	199.66	203.25	206.51	203.24	205.62	202.78	203.4	202.03	205.3	197.76	204.07	208.68	201.47	199.61	202.87	203.55	202.37
204.62	206.58	201.41	203.29	207.68	200.83	204.32	206.13	204.3	202.39	203.24	204.94	202.36	200.83	202.72	206.85	207.21	198.03	208.28	203.58	210.3	202.57	205.62	198.16	200.6	199.39	207.13	203.67	206.21	201.46	206.02	203.01	202.19	203.73	201.98	202.25	204.76	205.64	200.95	201.84	205.6	204.14	201.05	209.07	207.14	202.79	206.52	205.21	200.62	206.74
199.6	205.39	203.9	205.35	200.21	202.37	202.44	201.13	205.48	200.96	200.74	203.54	202.74	206.96	203.23	195.81	199.59	201.49	202.74	203.77	199.78	199.85	203.26	203.89	203.31	200.87	202.39	200.03	203.22	200.51	202.49	201.81	201.19	206.49	202.07	208.92	202.35	204.39	205.43	202.11	201.68	205.91	202.42	201.68	201.56	203.05	200.85	201.31	205.22	203.87
215.43	214.11	217.89	212.67	221.09	219.85	219.78	215.64	214.96	213.7	214.52	222.1	216.36	217.57	220.88	218.94	216.48	217.54	216.89	216.37	216.09	214.85	215.44	211.45	216	215.71	216.76	214.29	209.8	217.23	215.01	213.06	214.63	220.48	216.54	216.19	212.86	213.65	217.67	216.52	219.3	214.69	212.99	213.92	213.08	214.48	217.69	214.09	215.53	218.06
201.53	207.51	206.79	205.41	202.86	210.88	206.9	207.6	206.56	206.51	207.85	209.87	210.14	208.36	205.25	208.4	206.85	205.88	206.48	203.7	204.42	210.64	203.73	206.8	207.47	209.17	210.71	208.45	209.21	212.04	207.85	209.72	211.79	208.99	204.07	203.53	207.22	209.72	209.94	207.14	206.42	209.16	211.39	203.92	210.35	205.65	209.28	212.69	209.02	206.12
210.29	205.02	206.73	201.08	209.85	204.9	207.74	208.86	200.5	207.2	207.58	206.87	209.35	201.31	203.77	206.85	207.06	208.27	203.69	202	207.88	203.84	205.69	207.32	210.51	209.36	205.13	206.76	202.43	205.02	207.11	206.61	209.14	203.03	212.45	206.93	206.02	203.92	207.74	209.39	207.39	204.92	204.05	203.42	211.71	202.53	207.66	203.63	206.71	208.45
199.34	203.05	202.77	205.78	199.96	203.84	205.59	202.13	201.23	204.51	204.37	198.38	202.14	198.11	202.87	201.07	199.39	200.54	200.1	200.2	205.73	201.19	207.36	201.49	200.65	201.78	205.52	203.09	197.4	199.1	200.66	200.41	204.69	201.35	201.5	201.68	203.61	203.42	196.94	201.25	204.58	198.41	199.65	201.56	200.84	204.1	202.19	203.09	202.88	198.34
194.72	194.99	198.8	195.71	195.12	198.84	200.57	196.18	196.41	191.97	198.86	194.53	191.18	195.6	195.56	194.23	196.38	194.85	190.72	193.54	196.94	192.01	194.58	196.32	194.67	194.42	190.86	197.54	188.58	196.16	198.14	195.69	194.17	192.54	195.03	192.81	195.11	193.45	197.36	194.6	198.15	195.87	197.02	198.3	196.33	193.22	193.58	195.24	199.07	193.75
199.81	200.04	201.99	202.06	203.3	196.98	204.68	200.41	197.91	201.52	201.2	199.31	202.69	196.78	197.69	199.24	200.47	199.56	198.78	204.7	192.88	205.71	194.25	199.75	198.99	199.43	198.23	204.21	196.89	194.91	199.21	201.88	203.01	200.67	201.87	200.62	199.74	200	201.21	201.05	196.63	194.76	200.6	200.48	203.24	203.11	202.91	199.71	201.64	201.43
196.06	206.09	203.14	202.52	203.33	200.96	207.53	205.04	200.21	205.75	207.63	206.57	199.31	204.9	201.25	202.14	209.05	202.68	204.93	201.62	203.99	203.22	204.65	197.45	206.05	200.81	207.01	204.33	202.33	210.19	205.18	206.8	205.7	204.7	200.01	201.72	208.51	204.51	204.84	202.92	204.58	202.66	204.43	203.14	206.17	207.44	203.94	202.71	203.68	205.47
207.12	204.28	201.95	209.47	202.47	207.69	203.71	207.82	203.22	205.16	209.45	204.86	205.23	206.38	203.82	204.61	207.69	202.85	205.2	205.48	208.55	202.42	202.74	209.02	208.65	205.78	207.3	204.99	205.49	206.17	209.27	206.68	207.69	205.9	206.54	203.57	212.11	206.86	208.28	207.33	206.15	208.44	206.53	204.96	203.25	206.93	206	204.38	208.17	210.57
208.85	215.48	214.08	215.9	209.1	211.85	206.56	209.95	210.16	217.15	207.09	211.54	213.39	212.95	208.35	209.84	211.63	214.97	218.48	211.6	212.3	218.53	212.26	210.79	210.74	206.66	211.16	211.75	213.24	211.11	217.92	210.64	211.51	212.25	210.35	216.83	204.91	208.99	213.06	208.71	209.66	212.86	212.58	208.4	213.92	214.78	208.89	217.89	208.38	212.89
202.67	206.89	203.23	201.42	200.72	204.08	205.02	201.07	208.01	204.08	201.89	206.23	204.96	206.2	202.8	201.88	202.34	203.47	204.69	203.21	199.39	202.8	204.72	204.49	202.41	209.24	199.84	203.82	201.68	203.76	201.37	202.72	203.32	205.98	207.77	205.9	201.71	204.48	205.22	203.91	202.81	204.25	205.62	207.16	202.35	199.85	207.98	203.13	204.03	201.72
212.77	210.75	210.24	210.07	210.03	211.15	214.49	206.43	209.4	210.93	214.1	212.6	215.94	209.42	206.87	212.35	211.27	209.89	206.65	212.09	210.77	210.42	212.84	210.47	216.98	213.56	212	213.24	211.89	210.11	210.19	209.73	206.46	214.31	214.65	214.35	212.27	214.29	209.23	210.37	214.25	213.12	210.48	210.79	210.56	211.99	209.65	212.42	209.3	209.77
213.07	213.36	217.56	208.62	209.06	211.05	214.27	213.45	212.59	211.91	213.02	214.35	216.22	210.74	215.7	211.78	212.47	210.07	215.37	212.46	209.93	217.57	213.1	209.48	212.75	212.73	218.39	213.24	215.11	216.06	214.72	212.19	211.92	217.9	212.85	211.53	213.32	216.25	211.54	214.05	217.6	215.7	212.22	210.29	211.41	216.72	211.77	210.12	214.95	212.48
207.89	201.93	205.83	208.4	207.6	210.95	204.03	210.3	205.6	209.69	207.11	207.13	210.85	211.61	209.3	207.54	207.43	211.9	203.13	206.77	208.74	207.33	208.31	209.47	206.29	208.3	208.54	211.32	208.45	209.7	207.99	210.34	207.95	207.1	209.38	207.83	207.37	206.52	207.6	206.42	209.68	211.1	208.11	209.96	206.48	207.93	205.56	209.84	209.63	207.84
204.25	203.21	203.4	205.83	204.94	202.44	202.86	201.91	203.78	204.76	206.71	202.05	202.64	204.71	203.52	203.82	205.94	208.2	201.18	204.02	202.78	203.98	199.69	202.15	199.68	201.93	205.53	200.4	204.11	198.34	202.25	200.64	204.28	205.46	207.99	199.98	197.38	207.21	206.04	205.62	204.62	202.22	204.03	199.8	198.32	206.27	206.42	208.15	204.43	203.7
195.49	201.85	201.1	198.95	195.36	196.79	198.27	197.96	199.49	197.56	201.38	199.22	203.12	200.39	198.89	201.65	197.59	193.2	199.25	198.72	202.78	199.03	198.67	198.66	195.63	199.06	197.96	197.78	197.26	200.52	203.4	198.07	202.96	195.57	195.68	198.95	195.9	197.81	199.61	201.16	195.37	193.58	197.85	195.13	196.77	196.62	199.87	196.06	196.1	195.78
223.29	213.35	214.38	210.01	209.82	215.76	211.92	212.12	213.19	214.56	210.18	211.89	212.01	208.19	213.16	210.14	210.94	216.9	214.28	212.74	213.33	218.22	212.88	212.34	213.54	208.51	216.01	213.68	213.78	208.17	217.05	209.46	212.71	209.04	208.05	214.17	213.78	209.52	216.16	214.69	211.19	212.65	212.71	216.08	214.96	210.99	212.78	210.89	214.88	209.36
205.5	208.72	211.8	206.18	209.63	206.23	203.83	202.36	204.87	206.05	207.62	205.59	209.31	209.59	206.34	207.47	207.04	208.96	211.05	205.01	210.46	209.8	205.5	206.24	204.31	208.84	208.13	208.15	207.89	210.48	209.01	203.23	208	207.25	206.38	207.59	211.85	209.24	211.37	203.57	208.98	204.76	206.88	204.16	211.19	210.9	210.18	206.59	208.34	206.71
204.51	203.35	202.92	201.62	203.45	208.46	202.83	206.15	202.52	207.79	202.46	208.33	205.05	206.51	202.17	199.27	208.61	208.49	205.66	203.01	198.59	203.06	207.47	207.03	201.57	205.55	203.15	204.47	204.65	200.93	204.33	203.35	203.48	205.25	206.23	204.06	208.44	206.78	201.18	202.53	205.35	203.42	202.63	208.7	207.56	203.2	205.99	205.91	204.73	207.47
204.3	209.71	204.95	206.02	204.73	204.68	204.71	203.75	207.65	206.61	206.08	203.03	207.26	199.75	205.19	210.09	201.61	209.81	206.81	207.13	206.77	209.79	204.24	208.11	207.4	205.4	200.57	205.31	206.21	206.98	206.49	205.41	205.94	207.99	208.81	199.81	205.74	207.46	206.13	205.48	209.17	207.12	202.64	204.59	205.5	203.23	208.22	201.81	202.68	202.36
211.15	210.12	213.5	213.52	211.43	209.78	207.18	211.18	212.22	209.36	210.26	212.75	210	210.58	209.32	213.86	209.98	213.91	211.1	214.42	212.25	209.95	211.96	211.18	214.65	212.54	211.48	212.42	213.18	213.33	211.31	209.93	213.8	207.73	208.04	211.41	212	213.18	213.02	212.02	212.29	213.74	213.88	206.51	212.67	208.85	211.58	214.98	211.72	209.28
205.59	205.13	208.83	207.59	207.18	210.22	205.14	206.29	209.23	211.46	208.65	207.37	205.54	206.73	208.15	204.08	205.34	210.01	208.47	207.95	208.06	206.89	204.48	207.18	206.64	210	207.12	210.24	211.77	207.2	211.37	211.87	207.25	209.38	210.91	205.09	208.42	208.72	207.64	207.3	206.3	202.94	213.56	207.89	205.28	203.75	210.54	209.06	206.9	209.06
211.99	214.7	213.2	214.73	211.43	215.21	216.52	210.75	208.07	212.46	208.85	213.79	211.32	210.9	213.08	214.44	212.26	209.49	212.08	212.9	215.8	210.58	207.6	211.74	207.89	208.25	209.16	213.68	214.09	212.11	212.45	206.29	214.35	207.94	211.49	212.69	212.1	210.99	215.36	208.15	212.48	210.63	211.62	209.26	214.19	208.44	208.92	212.7	209.99	210.13
221.32	212.38	219.77	215.22	217.14	222.14	221.6	220.73	220.31	224.01	213.16	215.26	215.19	217.76	217.4	212.48	214.17	218.56	219.23	212.76	220.77	221.31	218.45	220.46	220.7	218.26	221.2	218.68	219.96	218.14	218.85	218.54	214.83	219.1	214.69	217.97	220.42	216.1	218.95	214.88	217.01	218.47	220.08	219.07	216.77	216.26	217.81	215.5	218.89	217.1
215.54	220.32	217.86	215.86	219.63	214.31	219.18	217.41	222.48	215.94	217.57	214.76	216.1	216.22	215.6	222.27	213.5	216.88	213.59	219.69	218.43	215.76	218.36	218.66	218.61	217.2	223.28	216.38	215.35	217.6	216.24	216.17	213.16	218.62	216.81	218.54	214.45	220.13	212.31	217.59	215.67	219.1	219.25	220.14	215.71	219.27	215.43	217.76	216.2	219.29
211.65	210.14	217.39	214.84	216.72	212.25	213.52	216.02	218.59	212.35	211.79	214.56	210.97	212.79	214.75	213.24	212.61	209.96	213.11	208.81	207.97	212.15	211.1	214.38	214.96	216.2	214.95	212.42	211.27	211.03	209	216.56	213.74	209.67	211.74	210.15	214.89	214.5	208.27	211.24	212.24	214.55	212.05	210.07	217.32	211.49	216.08	214.43	211.09	214.21
212.05	204.33	207.59	202.78	210.19	212.81	205.7	210.71	208.54	208.68	209.45	205.49	206.77	209.01	208.21	205.77	205.06	206.11	203.97	209.61	207.01	203.8	206.32	207.01	205.27	209.62	206.02	208.44	213.37	210.63	207.1	204.88	210.64	205.97	204.95	206.1	205.5	208.77	207.48	207.87	210.8	208.92	209.38	207.96	206.62	199.82	209.96	207.03	204.87	210.39
203.78	206.64	206.38	203.27	202.15	202.21	208.57	202.13	200.47	202.79	207.94	199.41	202.75	205.77	205.85	205.9	205.78	204.07	202.96	200.61	200.09	200.73	203.26	204.11	201.09	205.22	207.7	200.56	208.48	204.98	204.13	207.89	206.14	205.26	202.29	199.81	204.09	207.89	204.97	206.03	202.14	205.8	211.42	197.68	202.1	201.76	202.52	201.07	204.93	207.64
209.54	215.02	213.18	212.34	211.04	210.76	213.5	214.1	210.43	210.81	208.82	217.21	211.08	207.2	211.13	212.06	210.04	213.92	211.04	214.22	212.39	215.15	211.91	213.24	216.82	209.24	207.55	217.66	208.28	212.23	206.65	212.64	213.27	212.19	209.98	212.6	214.85	209.85	209.55	213.67	213.67	216.97	209.39	213.08	215.08	212.48	210.18	214.98	212.18	213.21
199.14	196.17	194.32	188.85	194.76	196.45	193.06	196.67	195.31	197.79	191.24	190.96	192.04	196.21	192.39	192.58	199.89	194	192.69	195.97	196.35	193.18	196.13	198.92	194.11	197.5	194.04	197.04	193.48	195.13	194.08	194.22	196.07	199.22	194.32	194.71	198.21	196.21	200.6	196.13	192.74	196.24	199.02	194.93	199.16	196.77	193.41	196.89	198.23	196.92
212.21	209.56	212.22	207.65	205.35	214.07	207.06	207.07	207.41	207.02	213.15	211.11	209.47	208.18	205.73	207.76	209.91	209	210.1	210.93	207.46	206.94	207.86	206.18	209.97	207.72	207.76	207.82	211.85	208.73	204.56	203.48	211.13	206.42	207.5	209.29	208.49	209.42	209.16	203.34	210.11	206.97	208.52	207.43	206.26	207.9	209.47	207.22	206.85	209.25
199.17	203.25	200.85	198.78	201.19	203.21	195.51	202.17	196.93	202.89	199.28	202.69	199.45	198.24	198.86	198.51	201.3	202.35	198.86	195.34	201.06	196.94	197.81	199.4	202.03	200.41	198.69	201.84	198.6	200.89	199	198.02	196.69	202.93	198.99	202.23	202.13	200.66	203.75	201.52	205.19	198.16	199.9	198.05	201.84	201.84	197.67	198.7	196.64	203.89
201.44	202.32	200.23	206.64	200.67	202.33	199.53	201.1	203.76	202.76	200.9	201.3	198.9	202.74	200.72	201.81	202.13	201.03	201.33	203.57	203.37	198.53	202.95	201.68	202.33	198.8	204.59	204.15	202.43	200.65	207.41	200.63	210.24	204.34	205.63	204.57	203.57	205.66	204.8	204.94	208.52	207.87	204.12	203.65	201.97	203.34	202	201.65	206.67	204.89
207.15	212.08	210.1	216.33	206.86	210.69	207.77	210.02	207.39	205.97	208.47	212.52	212.64	208.31	210.06	211.58	213.7	209.3	206.16	209.33	209.47	208.08	208.25	208.24	209.75	211.33	209.71	210.8	208.78	206.06	208.14	212.56	210.33	207.51	206.81	207.46	204.35	207.52	204.52	209.67	209.61	207.79	207.91	212.14	210.4	206.5	213.14	211.82	209.98	210.34
207.74	210.97	210.43	209.34	206.49	208.53	206.87	206.33	213.48	209.28	210.98	210.03	205.89	211.04	209.94	207.32	203.95	208.48	209.51	212.64	206.32	203.92	204.44	211	213.49	201.3	206.03	209.24	205.82	206.98	203.8	207.68	208.01	204.95	204.36	206.91	209.98	208.27	211	207.58	206.29	209.11	208.02	206.76	208.54	210.2	208.25	209.39	206.96	206.9
198.61	201.34	198.08	198.82	205	198.09	196.76	203.23	201.15	199.15	196.04	202.66	200.49	200.86	198.85	201.09	204.35	201.38	200.57	198.09	201.93	203.28	204.34	202.24	200.04	199.71	205.5	198.12	195.93	199.14	201.05	202.99	202.17	199.21	202.25	203.46	199.42	200.49	201.08	200.19	199.86	200.35	199.64	204.19	193.07	201.05	201.4	200.98	200.72	203.18
212.23	215.3	220.32	217.36	217.99	213.23	219.31	215.09	216.34	218.3	221.04	215.04	218.36	216.5	218.28	217.98	216.15	215.11	214.78	213.33	215.96	214.54	214.94	216.52	216.57	217.55	220.03	217.66	219.72	216.21	212.77	217.53	218.31	214.37	215.79	219.49	214.4	219.25	216.94	217.06	221.03	214.25	216.07	211.17	218.84	215.07	213.3	215.96	215.75	216.56
215.11	215.34	218.6	219.03	216.44	216.67	218.17	215.38	221.16	212.68	219.24	219.96	218.73	218.59	214.81	218.97	214.12	218.09	217.24	214.73	218.75	216.62	216.68	216.45	217.59	215.48	215.67	223.36	217.79	213.99	216.23	214.4	220.49	212.17	216.69	219.21	219.13	218.12	216.82	217.25	216.25	218.48	216.5	211.54	216.51	214.63	212.75	215.75	215.95	218.2
208.72	202.75	205.06	212.53	208.64	205.78	206.08	207.84	210.56	205.4	208.46	205.23	209.59	209.15	203.35	206.78	204.23	208.72	211.01	206.86	208.26	201.78	213.93	209.9	202.71	207.98	207.63	205.99	210.56	206.7	210.08	210.13	210.54	209.46	210.33	213.06	202.81	209.79	207.02	208.68	209.38	202.42	208.7	207.85	206.82	212.54	209.76	206.3	204.45	208.47
211.02	208.54	211.14	212.84	208.98	211.09	208.52	213.6	210.51	217.75	210.77	210.21	208.47	213.51	207.18	218.44	214.04	212.69	208.23	211	215.69	210.84	211.48	211.85	210.94	210.02	212.35	211.72	209.95	211.24	214.18	212.57	215.1	206.51	210.36	212.23	206.59	213.08	207.5	208.65	207.29	212.28	206.98	210.85	209.98	210.84	213.11	214.12	216.09	208.01
195.79	194.06	196.56	192.39	191.8	195.24	192.78	199.87	200.78	196.41	196.11	195.63	190.67	195.78	190.37	196.53	197.56	193.2	196.03	192.92	198.25	193.93	196.55	192.83	194.66	197.65	198.61	196.72	195.84	191.93	196.82	189.43	195.59	194.41	194.78	199.17	193.27	191.56	197.11	194.79	193.72	197.03	192.85	197.9	195.41	189.78	194.58	195.59	199.15	195.91
209.89	209.6	208.28	209.5	209.86	205.9	207.52	205.78	213.4	206.98	207.28	206.99	209.26	208.27	209.69	209.54	209.06	206.86	205.52	207.57	209.62	205.89	207.05	209.66	208.17	207.24	202.3	211.67	209.67	205.25	209.05	205.19	209.64	214.08	210.47	205.67	204.91	207.73	209.3	210.52	202.58	205.38	204.01	207.98	203.84	204.3	211.83	209.45	203.21	211
214.86	211.68	209.54	213.11	212.05	216.22	209.92	213.03	211.93	207.73	217.23	208.77	212.7	214.85	207.5	210.67	208.27	213.34	211.27	210.26	209.19	210.98	213.95	206.45	209.05	208.41	210.1	210.47	213.52	212.83	210.82	215.07	214.54	212.94	212.1	211.84	213.5	210.56	211.06	212.01	214.55	209.8	212.27	216.21	210.74	215.55	215.54	212	215.92	207.49
205.96	208.32	210.63	205.85	207.96	210.83	210	206.11	210.45	209.42	204.82	205.94	204.97	214.25	205.82	206.92	208.87	207.96	211.81	207.88	211.91	204.69	206.73	209.42	209.04	208.21	204.84	207.48	208.43	208.81	205.85	207.44	204.43	208.74	210.36	208.3	205.47	208.8	210.51	207.44	207.28	209.02	205.24	206.88	205.56	206.77	210.44	210.79	201.82	207.16
202.59	202.4	199.85	202.83	202.18	199.07	203.75	202.17	201.19	203.24	201.53	198.28	202.15	201.38	203.49	202.89	198.44	199.48	204.41	197.33	202.23	203.69	197.34	201.93	201.99	200.53	200.4	198.94	200.31	195.7	199.77	202.78	204.38	200.63	199.91	200.45	200.63	198.71	203.94	196.2	201.15	194.98	198.24	199.14	198.23	201.4	202.9	198.16	199.77	199.09
218.15	210.89	211.65	212.44	212.65	217.07	214.35	215.72	211.41	209.52	212.35	212.31	215.38	212.59	215.94	211.14	213.85	210.73	213.23	211.62	216.1	213.88	212.44	213.46	208.63	216.58	214.22	210.78	213.27	208.93	214.85	212.4	213.04	211.15	209.83	213.4	207.11	209.43	212.43	214.05	213.74	211.59	212.79	214.56	213.94	214.38	212.17	208.9	213.69	213.65
198.47	203.45	198.89	197.32	199.95	200.54	195.8	197.21	201.26	203.24	196.84	195.27	204.39	196.36	203.64	200.96	198.76	198.93	200.13	199.28	197.28	199.81	200.24	199.44	194.94	200.77	200.82	200.95	198.92	197.51	194.93	199.79	198.26	199.02	200.49	194.97	200.56	203.88	201.98	198.72	199.62	196.42	203.17	203.87	201.44	199.96	198.66	198.27	198.9	193.75
204.21	203.98	204.18	201.85	202.65	207.5	204.31	201.22	203.1	202.34	200.26	206.52	205.59	198.99	205.83	205.84	204.74	201.56	202.09	204.48	202.8	206.33	207.71	202.89	204.84	205.45	206.58	208.18	204.06	203.54	201.36	205.62	202.85	201.54	202.58	207.67	200.52	201.09	205.15	200.43	204.2	202.68	201.39	201.59	207.19	207.09	206.04	201.26	206.68	203.84
206.21	205.84	203.87	208.59	207.31	209.49	213.22	202.57	209.22	207.84	202.23	205.21	204.88	203.54	210.2	210.58	205.17	209.85	211.59	211	211.02	205.78	212.22	213.11	207.8	207.24	204.44	207.48	204.47	205.91	207.83	212.45	208.26	207.36	208.34	208.5	213.34	207.74	208.41	210.76	206.77	210.5	211	210	209.04	207.11	207.33	204.8	204.81	209.04
214.37	217.15	217.31	214.94	214.42	218.84	221.24	217.25	211.73	219.39	214.68	217.89	217.24	213.19	217.38	213.51	219.73	216.58	218.09	216.08	219.27	220.07	217.06	216.39	220.62	218.87	216.21	215.54	215.83	217.14	216.1	219.37	221.01	215.76	212.82	214.95	216.07	215.64	217.08	214.7	214.62	215.38	216.58	213.52	216.78	215.37	221.63	218.2	220.56	213.66
208.76	201.96	206.5	200.93	203.13	208.97	207.82	204.8	211.86	202.9	207.26	206.79	212.55	204.19	211.76	209.42	203.8	204.89	206.7	204.9	203.58	206.48	206.52	206.4	206.5	206.96	209.98	210.38	206.99	204.29	207.28	204.15	205.82	204.77	203.4	204.37	208.16	207.8	205.93	209.49	208.59	206.68	206.51	205.53	210.83	207.87	206.55	205.49	213.74	208.29
210.05	212.64	211.07	211.41	210.99	208.37	209.42	210.84	210.34	211.35	210.59	208.36	211.53	209.02	207.83	210.81	212.74	210.77	211.98	210.5	213.83	214.44	211.61	214.86	208.71	213.24	210.84	211.07	217.07	210.75	217.97	212.62	211.08	211.48	209.75	210.79	210.26	208.21	215.18	215.06	207.22	211.74	211.38	208.64	213.49	207.2	207.58	213.64	208.53	214.7
206.34	205.34	203.84	208.5	210.9	209.49	206.82	207.36	206.76	208.21	211.99	204.75	208.16	212.24	209.01	205.6	206.55	210.99	204.43	211.42	210.05	205.39	208.46	206.47	206.97	207.51	208.42	202.61	209.66	203.05	207.17	207.18	206.17	211.34	205.94	209.09	209.63	205.89	205.6	206.22	208.37	209.25	204.98	205.35	210.15	207.51	206.03	209.86	207.3	204.83
208.76	205.52	207.17	209.22	209.21	211	211.85	209.98	212.58	207.53	212.29	210.16	206.42	205.95	213.11	208.19	209.2	214.2	208.06	209.48	212.26	211.61	215.33	214.88	214.37	207.93	209.13	211.72	204.85	208.66	209.08	205.73	208.11	206.97	210.36	210.97	207.59	206.82	210.1	211.95	211.35	210.2	207.46	210.14	212.71	205.27	215.43	213.04	211.45	212.31
220.24	212.94	218.4	216.11	218.63	212.52	217.83	215.12	218.39	217.38	216.52	221.9	217.78	216.54	217.37	217.46	218.71	215.69	217.75	215.91	221.56	215.69	215.63	216.48	218.48	213.47	217.02	218.61	216.4	214.85	210.35	216.97	217.9	216.75	218.4	220.45	216.94	218.44	215.8	214.39	215.42	214.3	216.93	216.53	216.96	220.32	218.11	219.41	213.75	221.16
206.15	206.93	207.78	203.09	206.77	208.81	209.05	207.96	211.14	206.07	206.1	206.58	209.59	209.36	208.92	207.6	204.03	208.11	209.21	206.28	206.34	211.35	203.37	207.58	212.86	207.14	207.05	207.95	209.35	207	205.03	209.12	211.06	208.26	211.37	207.56	205.32	206.83	207.43	205.88	211.86	204.86	208.86	205.03	207.89	208.03	213.21	210.4	209.14	208.91
203.13	207.49	210.63	202.32	207.33	206.43	205.71	204.36	204.37	202.1	200.67	209.02	204.09	206.59	205.82	205.76	204.19	203.84	205.82	209.55	204.22	207.85	201.64	207.03	208.37	206.63	204.92	206.91	205.69	204.76	206.26	204.97	204.29	203.36	202.79	201.7	207.19	207.41	204.16	203.42	204.14	205.15	206.35	199.99	205.38	207.75	204.57	207.03	207.09	204.68
199.56	199.44	194.39	199.05	194.21	203.47	200.7	201.93	199.97	202.68	200.87	199.29	202.27	195.91	200.4	201.83	204.25	203.15	198.82	196.95	204.11	200.45	201.38	197.6	202.93	199.93	201.65	194.28	198.89	200.76	198.72	199.01	200.15	202.25	198.74	199.91	202.45	200.1	199.64	199.15	201.93	201.41	199.41	196.32	200.43	195.89	197.8	198.77	203.64	197.33
212.74	213.02	214.23	212.28	210.71	214.49	204.97	215.31	210.74	213.69	214.23	215.21	214.38	210.97	213.28	212.39	207.75	214.44	214.5	210.57	212.11	210.87	212.11	212.92	210.03	210.89	211.32	215.05	209.78	217.77	213.3	210.05	214.56	213.06	210.61	210.11	207.99	210.4	210.32	214.68	213.49	211.53	211.02	212.91	212.67	211.61	210.09	218.75	213.06	211.35
211.96	206.92	205.54	204.17	208.69	210.44	208.6	207.64	208.27	212.68	200.57	204.87	205.15	207.91	205.63	204.4	210.28	210.58	208.6	209.48	206.18	204.89	204.23	208.81	203.45	205.19	207.06	207.31	201.93	205	208.77	210.92	205.72	207.91	209.27	206.53	208.09	206.15	207.51	204.85	206.7	208.99	207.9	209.03	201.31	208.71	208.12	203.24	203.16	208.25
206.42	208.57	208.7	210.22	208.08	209.63	211.1	208.12	210.31	208.95	206.65	207.73	205.2	206.07	207.65	204.5	206.93	205.15	208.61	210.79	207.85	207.27	207.8	204.91	207.34	208.59	207.27	210.58	208.35	213.19	208.48	207.43	209.24	204.46	206.66	209.33	207.23	209.89	211.82	206.83	206.82	206.65	207.54	211.86	209.47	207.42	207.4	206.37	206.09	210.68
214.16	214.14	213.4	217.91	210.67	216.14	219.28	213.51	216.69	212.88	213.84	216.44	210.33	210.89	217.55	213.21	212.95	215.12	220.67	212.5	208.38	214.7	211.2	216.24	215.74	215.99	217.03	217.26	219.56	218.15	212.8	212.77	210.99	213.57	212.01	215.68	211.57	217.86	212.62	214.85	209.86	213.73	214.41	212.73	212.94	211.49	218.23	214.34	215.68	215.54
213.07	215.37	210.89	211.71	212.9	210.36	211.96	210.82	212.92	212.96	211.96	210.04	209.94	211.31	213.5	210.66	208.23	205.3	214.14	207.98	213.52	213.81	210.05	209.31	209.51	212.74	207.14	211.93	215.86	213.8	204.88	212.93	203.7	213.42	214.35	211.68	206.9	210.17	210.95	210.58	214.34	211.05	211.72	211.95	213.58	209.41	214.56	208.43	209.5	214.59
206.06	194.54	199.95	199.97	202.59	206.89	206.17	201.31	199.9	201.74	204.44	203.28	201.54	201.44	202.5	204.27	200.26	202.67	203.73	196.79	202.16	198.72	202.18	203.76	203.56	198.58	204.34	200.02	198.07	205.41	204.38	203.47	203.94	203.18	205.02	204.84	205.88	202.39	203.92	198.69	204.4	199.65	206.73	201.62	204.17	199.99	201.06	202.42	201.9	206.92
214.43	209.39	208.76	214.49	207.69	212.52	217.82	210.49	215.24	210.78	213.67	212.93	213.67	212.93	212.37	209.78	209.18	213.56	208.82	208.18	212.41	214.74	211.65	213.37	215.16	216.26	215.2	206.89	212.64	208.58	208.89	208.5	211.13	214.06	215.97	210.14	212.36	210.71	213.13	215.84	213.62	213.91	215.6	213.95	213.54	209.18	209.83	210.87	212.28	209.48
205.37	207.67	209.79	204.59	205.78	211.57	210.8	210.1	208.52	210.59	207.45	208.89	212.26	209.38	209.79	208.41	206.22	207.43	213.45	206.04	209.95	203.56	204.58	202.04	207.47	209.75	204.65	202.77	207.77	209.59	209.69	213.22	208.47	203.18	208.83	208.33	203.87	206.83	209.36	208.52	207.18	208.04	205.55	208.3	207.59	208.78	208.48	205.76	207.25	208.28
209.92	207.35	214.94	211.43	209.27	207.76	206.05	213.92	213.56	216.84	208.38	210.65	207.72	214.17	213.6	208.46	214.37	214.72	212.25	212.83	211.79	212.28	211.32	213.03	209.78	211.7	211.34	209.61	210.44	205.67	210.64	209.1	211.08	215.56	209.6	214.81	216.2	210.04	207.03	210.13	214.13	212.96	214.95	211.62	212.05	211.49	213.07	213.45	213.89	210.31
199.94	204.15	198.12	199.52	206.35	195.93	201.67	199.22	202.22	198.23	201.45	197.67	200.59	200.7	203.63	198.42	201.22	196.67	198.76	201.89	202.37	201.75	199.69	200.73	197.98	198.58	198.71	201.75	196.89	201.45	200.72	202.27	202.58	195.96	201.06	194.45	194.91	194.46	201.47	197.95	197.26	197.77	201.25	198.8	201.1	197.18	201.19	197.6	203.94	202.8
194.81	193.83	195.43	191.39	195.18	196.92	195.09	191.8	193.81	192.6	197.91	192.05	195.66	199.61	199.09	198.42	196.05	190.91	196.55	196.88	194.75	194.23	196.97	196.01	199.1	197.09	198.99	195.12	195.92	195.83	197.34	190.99	192.61	196.49	195.07	190	192.91	192.84	192.33	192.12	197.85	196.43	196.3	196.29	196.74	197.4	193.58	193.33	195.94	196.4
201.17	201.41	205.81	204.42	202.17	202.07	206.04	203.29	203	203.33	199.81	205.74	205.46	200.33	203.23	203.37	202.32	200.64	205.69	205.23	204.3	200.41	202.8	203.49	206.06	197.28	198.47	201.56	202.75	204.91	202.81	203.07	203.75	200.36	202.29	206.49	204.87	198.98	202.97	208.51	201.92	205.07	204.45	201.85	205.32	202.9	199.34	203.68	205.46	201.66
203.16	207.43	208.64	203.21	204.6	202.36	201.96	205.71	197.53	204.72	201.35	202.46	203.07	199.67	208.54	196.13	198.86	204.05	203.2	199.67	203.63	196.45	199.13	203.33	203.39	202.66	201.83	196.49	200.51	203.97	200.74	204.02	205.42	202.42	201.03	206.45	205.3	200.49	202.53	201.64	206.93	200.76	200.78	208.76	201.71	205.75	208.9	196.78	203.72	204.75
217.33	224.3	217.33	213.68	213.61	217.11	216.65	218.51	218.3	214.31	216.02	213.97	217.76	214.16	214.94	217.92	215.75	213.67	221.6	217.78	218.91	214.44	216.46	218.49	218.92	219.44	219.1	216.25	215.98	221.3	220.41	217.1	214.7	215.59	215.6	213.56	217.03	214.83	218.83	216.95	215.36	218.86	218.27	222.63	219.31	213.88	214.08	219.45	214.4	215.41
202.67	210.25	209.81	202.94	208.28	208.77	210.92	209.06	207.45	207.13	208.96	205	212.91	210.33	209.24	209.65	213.37	201.95	207.73	210.08	209.33	207.18	207.57	208.25	209.58	208.19	209.93	210.89	207.87	209.08	208.34	209.49	208.83	212.08	214.31	208.85	212.83	207.83	213.39	209.38	212.41	207.36	205.15	211.16	211	212.18	205.57	204.94	210.84	207.64
209.07	211.14	208.18	211.59	206.73	206.56	205.35	207.02	208.48	209.58	208.87	208.51	207.49	215.05	206.14	208.53	213.06	207.54	207.42	208.48	206.87	206.5	200.7	207.99	207.71	208.87	209.17	214.26	207.69	204.8	206.71	206.26	207.67	211.22	209.03	203.29	203.58	203.99	209.04	207.25	209.74	209.75	205.38	209.86	204.03	205.53	211.95	209.71	207.32	205.59
205.39	208.53	208.06	210.96	210.3	206.66	205.86	208.62	210.62	207.85	205.36	212.34	207.54	211.72	208.6	209.65	205.51	205.72	211.41	213.07	207.1	204.52	210.5	208.88	208.31	210.28	206.57	205.27	207.03	210.27	213.13	210.84	207.14	205.7	207.66	211.89	210.28	203.96	211.85	209.1	211.96	207.94	210.77	208.9	204.58	210.71	207.06	210.48	208.51	206.37
218.51	209.32	214.87	216.18	211.61	212.52	210.09	213.01	210.76	211.71	219.19	216.89	214.41	210.59	211.55	210.75	211.05	206.43	210.16	209.38	213.38	209.84	208.81	212.6	212.59	216.11	213.72	212.75	211.99	213.04	212.54	208.53	211.23	208.7	212.93	213.13	214.32	209.72	214.85	212.18	212.5	212.94	210.7	210.07	210.15	205.5	212.8	214.31	214.84	212.53
210.76	206.79	208.03	210.45	206.13	207.06	212.13	209.46	208.33	205.65	206.62	207.41	208.71	208.62	209.16	204.89	210.46	209.2	207.06	207.38	209.72	208.71	210.76	211.31	211.83	212.43	209.9	209.31	204.96	208.15	208.93	203.42	207.47	211.86	215.12	211.39	206.92	210.46	208.96	209.85	214.53	210.24	210.02	211.2	211.43	208.92	203.48	208.84	209.87	206.73
207.6	212.57	202.14	214.72	209.65	206.9	206.09	207.55	210.32	209.4	213.13	210.53	207.97	206.81	206.89	205.75	207.1	208.21	205.55	207.32	208	211.14	211.2	212.23	210.98	210.51	206.97	206.19	209.72	209.58	206.64	208.97	213.57	211.11	206.65	208.12	211.25	209.27	205.25	208.59	210.55	205.77	208.88	208.37	208.49	212.38	210.77	209.82	208.68	211.24
211.17	210.63	215.31	209.36	211.89	209.14	209.42	209.04	211.75	214.44	209.56	211.92	209.77	211.03	215.21	209.99	210.16	213.3	215.69	208.21	209.07	210.7	210.24	214.14	214.42	212.18	208.32	212.11	209.07	209.67	212.68	216.81	215.43	211.43	212.24	213.44	211.2	207.62	210.01	215.44	211.92	213.22	212.95	211.85	213.91	210.08	210.95	207.87	209.72	209.77
213.38	211.53	211.33	207.5	210.34	214.19	213.3	213.75	214.76	214.5	206.72	211.25	212.33	211.22	213.49	209.11	207.84	212.78	210.31	212.87	206.35	211.52	208.65	209.53	213.52	212.17	212.33	211.63	213.17	212.67	215.06	214.4	211.04	208.03	211.87	212.41	214.73	210.25	211.13	213.64	213.85	214.03	207.75	213.29	212.94	212.78	212.54	213.2	213.08	215.13
211.88	207.66	207.73	210.8	205.4	208.74	210.85	207.37	211.34	210.56	205.29	208.12	207.2	209.47	206.56	211.2	209.39	204.37	210.61	212.61	207.31	211.73	206.79	205.66	213.41	210.71	210.06	206.41	216.59	210.2	211.79	207.63	209.34	212.88	209.55	209.95	206.36	207.15	208.25	202.42	207.03	204.66	215.04	211.94	209.16	205.22	207.22	212.19	205.05	208.91
212.31	208.05	206.8	215.21	207.37	210.72	211.38	208.4	208.39	209.03	207.69	213.72	204.42	208.4	206.11	212.15	207.34	209.13	208	209.52	207.37	205.44	209.35	210.62	205.86	204.55	209.1	205.6	203.73	206.23	210.27	207.27	199.56	210.65	209.15	208.45	206.98	206.03	208.88	207.05	207.51	206.22	209.59	206.16	214.37	210.63	208.27	207.98	210.76	207.75
205.17	205.28	204.2	207.34	208.32	207.14	209.74	211.63	205.43	204.06	200.05	208.39	208.6	212.68	202.25	208.76	203.96	203.05	210.87	203.63	207.47	205.83	206.37	207.47	204.42	208.63	202.31	202.12	205.04	210.09	206.37	208.01	209.36	208.16	202.66	209.2	212.73	203.56	210.55	201.32	206.35	202.56	207.41	204.44	202.21	206.68	206.49	202.46	203.7	204.13
206.9	214.01	213.54	210.55	212.38	214.23	213.54	207.38	211.47	213.32	214.21	217.33	207.63	212.03	213.99	215.38	218.2	215.12	213.91	215.96	213.96	212.76	215.8	211.91	212.38	217.73	215.89	218.28	215.6	215.34	211.84	214.08	213.81	215.11	211.97	211.01	211.59	213.43	208.33	211.63	215.14	211.78	216.66	214.97	218.86	216.66	208.19	213.01	215.12	215.68
210.1	211.3	206.34	206.83	210.49	211.47	209.5	210.43	208.13	208.62	205.41	207.82	208.35	204.52	214	207.68	207.78	212.83	210.73	209.94	209.88	209.4	209.09	207.26	207.63	209.64	208.56	206.63	209.05	210.09	205.21	208.96	210.65	211.17	210.5	206.4	208.18	209.37	213.12	212.04	212.72	210.21	209.53	211.09	208.38	207.6	205.16	211.21	208.12	209.5
201.41	201.32	201.38	202.46	203.04	208.98	201.88	203.42	206.62	199.08	202.69	205.48	202.1	205.24	204.7	201.98	202.76	206.76	206.88	200.77	200.43	202.69	201.39	202.01	203.36	201.6	202.89	204.38	204.49	201.61	204.76	202.93	202.18	201.99	204.12	204.63	201.94	204.82	201.31	200.92	203.46	200.31	202.25	201.22	197.95	199.29	208.19	206.24	197.84	203.91
205.29	202.63	209.02	199.07	203.72	199.52	203.07	200.85	204.56	203.61	206.76	203.41	206.93	205.6	199.6	199.46	203.97	205.71	202.74	203.41	206.14	205.18	206.25	202.21	203.05	204.49	210.26	204.71	202.99	203.74	203.14	209.76	202.33	205.53	203.29	206.21	206.67	205.93	201.5	202.98	204.22	204.26	203.8	205.65	201.37	199.41	203.82	203.56	206.44	202.84
216.7	213.21	216.03	218.12	216.65	215.3	212.94	211.38	215.83	208.56	212.14	213.16	211.28	211.96	213.03	209.15	214.44	214.03	212.61	210.61	215.53	212.81	212	212.18	217.27	212.81	212.37	208.91	215.09	210.08	219	218.25	211.93	212.18	212.83	209.77	212.68	211.7	212.15	212.14	216.92	211.68	212.6	214.34	213.21	210.93	213.63	216.21	212.99	217.24
215.05	209.3	217.55	211.36	214.59	205.23	214.45	210.62	210.88	207.98	209.7	210.37	211.48	210.52	212.36	209.99	208.33	211.51	214.48	212.55	211.93	217.03	215.17	210.38	211.16	207.23	212.73	211.24	211.52	215.58	212.87	213.11	204.32	214.11	209.05	210.75	210.43	214.25	211.03	208.12	209.47	212.06	209.97	213.92	211.3	215.35	213.21	210.63	205.57	209.35
209.24	211.86	211.73	215.9	208.28	215.89	215.91	212.3	211.3	210	210.91	214.67	213.87	210.33	212.9	208.75	210.86	213.37	213.27	211.16	208.04	217.81	211.74	211.87	210.68	211.75	208.45	210.73	211.22	214.56	206.84	216.64	213.53	212.57	214.3	211.29	212.8	210.46	211.99	210.62	213.07	211.06	209.66	214.49	209.37	210.7	214.37	212.21	211.34	208.83
211.66	210.07	212.66	213.77	211.57	214.8	212.41	210.78	214.85	209.59	210.04	211.43	212.64	210.9	208.55	215.77	221.1	213.57	210.45	211.61	208.71	209.09	214.86	210.12	214.09	209.77	211.55	212.8	208.61	211.97	210.18	207.27	212.84	211.01	212.31	209.99	209.94	211.29	212.3	214.51	212.3	216.09	212.31	214.54	213.57	211.71	209.64	215.01	212.13	209.53
201.54	208.13	201.09	201.14	200.74	198.21	199.54	206.19	205.94	203.51	203.53	200.5	203.36	207.53	205.79	200.04	204.19	202.94	203.33	201.23	201.47	204.43	203.26	203.2	201.67	200.88	204.66	201.98	197.41	197.7	203.23	203.75	203.9	200.35	199.97	208.61	205.09	203.59	203.17	205.48	203.43	202.19	202.6	198.2	204.49	196.98	196.79	204.85	204.19	201.6
198.24	201.08	203.04	199.95	200.52	203.23	199.8	202.15	204.99	203.82	198.18	199.45	198.35	202.79	205.42	202.92	199.61	203.51	202.91	202.56	205.57	205.51	204.31	202.41	205.58	203.4	201.34	199.75	205.16	203.58	200.61	201.2	204.85	199.77	200.09	203.07	200.02	206.16	202.91	202.51	202.1	202.42	199.73	206.49	206.68	206.77	204.6	206.28	206.45	206.2
205.66	204.31	205.12	209.19	211.26	209.45	212.56	208.48	207.6	209.43	211.35	209.57	211.28	204.75	210.78	210.81	208.82	211.45	211.14	205.75	209.12	209.03	210.46	207.7	205.67	208.05	210.72	206.97	210.72	206.67	209.8	208.42	207.59	207.79	213.26	210.24	210.79	209.16	207	207.13	214.6	211.92	214.19	208.72	210.48	212.89	206.57	212.77	210.57	206.96
211.82	207.82	210.79	208.13	213.8	211.81	207.89	211.2	213.89	215.58	209.72	214.57	204.21	211.3	214.78	212.48	208.52	210.34	211.02	211.2	217.5	218.54	212.73	213	211.63	211.25	213.6	207.58	213.88	212.42	213.94	211.53	214.69	204.94	213.05	213.22	209.66	214.73	206.89	211.2	213.03	212.73	210.31	208.69	216.02	210.61	210.77	216.39	213.04	211.62
208.54	214.58	205.79	209.83	205.85	207.74	209.39	210.15	209.41	205.78	208.97	207.47	210.14	212.81	208.18	214.04	207.17	208.37	208.8	203.22	205.89	205.52	208.64	209.82	207.22	208.98	205.36	209.25	210.88	209.1	208.46	205.39	213.35	211.22	208.32	206.24	206.34	205.93	210.05	208.95	208.06	210.47	208.52	206.95	207.38	210.9	212.53	207.32	213.88	207.94
212.86	211.12	217.1	211.66	216.38	215.19	211.42	217.9	212.59	215.62	212.96	214.37	212.46	212.03	212.6	214.07	214.11	215.83	214.85	212.46	214.59	211.49	216.1	217.95	213.25	213.09	215.17	217.25	213.48	213.08	214.93	213.27	213.25	218.86	213.62	214.04	212.94	217.65	215.3	215.28	218.28	213.34	216.77	213.07	215.45	216.57	212.77	212.22	212.45	214.76
205.1	206.4	208.12	206.41	213.54	204.19	204.99	211.74	212.72	208.25	205.53	210.99	207.72	213.55	210.92	211.44	209.99	208.03	211.09	207.11	208.19	204.79	208.45	206.06	206.29	211.13	210.55	214.16	209.28	210.28	211.76	209.96	213.1	212.33	209.24	210.51	207.61	208.36	208.21	210.47	205.36	214.09	210.29	208.65	213.88	206.81	208.66	215.52	210.69	212.37
207.3	201.45	201.83	206.23	203.54	200.45	207.92	202.52	202.49	208.3	202.88	205.09	204.36	205.85	203.14	204.67	206.44	199.34	208.19	200	204.66	204.98	203.41	203.37	201.69	200.69	204.34	202.55	197.96	207.24	204.85	204.24	202.74	200.59	206.91	203.86	204.06	204.44	204.56	202.33	204.43	201.8	200.07	202.28	202.68	200.65	202.08	204.53	201.18	201.73
204.44	203.7	202.39	205.87	201.65	203.2	201.8	205.96	202.65	203.73	203.76	201.8	202.18	203.11	207.36	203.98	205.65	205.01	203.99	202.2	205.28	202.55	201.53	200.7	201.39	201.86	204.33	202.61	205.99	202.83	204.54	202.39	206.53	199.73	201.68	202.58	204.68	203.31	202.01	202.13	204.15	201.76	200.19	206.64	204.19	200.5	204.89	205.72	207.04	206.65
197.61	199.74	200.44	196.49	196.74	196.02	191.59	192.53	189.71	197.54	193.57	194.89	197.01	193.69	194.95	194.71	198.68	194.31	195.31	193.74	196.66	190.97	195.58	195.54	192.01	191.8	196.14	193.28	196.68	193.7	193.33	188	191.19	200.51	192.77	197.58	196.37	197.99	196.2	195.93	200.35	192.43	199.07	187.76	198.6	194.09	193.93	194.2	195.91	191.01
201.49	195.84	202.26	204.29	201.78	199	197.77	204.52	200	201.04	196.57	199.27	200.2	200.83	198.06	201.75	195.88	200.73	200.16	203.09	201.59	198.68	200.55	203.55	198.71	197.89	198.35	198.11	199.84	197.88	201.65	199.33	206.95	197.31	200.83	200.46	196.53	198.94	202.09	196.89	195.76	202.54	204.03	201.49	199.75	204.91	197.11	199.06	196.57	199.81
216.28	213.59	215.64	216.06	219.59	214.74	219.9	220.58	218.75	217.07	217.75	215.86	215.32	219.78	217.29	216.86	215.85	218.46	215.85	221.77	214.31	217.83	214.19	220.12	218.35	218.79	217.22	212.33	216.21	215.43	218.89	219.29	215.94	220.78	221.51	215.9	214.57	219.44	217.09	218.95	218.33	213.04	210.34	222.24	217.38	223.41	217.79	220.16	217.78	219.71
209.17	204.66	208.12	210.29	208.48	207.96	202.98	203.44	205.89	206.76	208.35	204.53	207.49	210.06	207.71	206.5	208.87	206.78	209.27	207.7	203.44	208.95	210.41	205.3	206.14	205.86	212.02	207.31	212.46	208.22	206.44	207.95	207.18	206.43	216.26	207.2	207.21	209.9	202.79	210.56	209.18	211.67	205.28	206.85	208.38	209.28	208.16	209.23	209.01	205.69
220.44	221.62	217.75	216.32	220.22	215.12	214.42	216.26	216.25	219.96	214.63	220.86	217.05	214.46	220.31	218.37	216.6	218.46	217.27	220.37	215.86	219.21	217.46	218.95	216.98	215.03	218.73	216.19	214.08	218.72	220.9	217.53	211.13	217.37	222.08	216.28	214.59	218.29	220.9	219.68	217.14	216.56	213.38	217.15	217.75	223.64	219.68	219.14	224.15	213.2
210.41	207.03	213.95	217.8	212.08	211.66	213.48	214.12	213.29	215.59	211.31	212.5	212.68	212.86	209.51	212.83	212.22	214.48	213.76	212.6	215.35	216.29	211.38	213.96	211.67	211.07	213.56	209.99	216.26	212.15	210.69	212.46	212.07	211.71	213.18	211.36	214.16	210.61	214.1	208.49	213.59	214.74	209.67	214.45	214.43	209.32	212.07	213.96	213.19	214.99
199.58	199.98	200.59	201.08	200.7	197.56	207.88	196.81	199.87	195.66	198.51	199.03	197.61	204.31	200.45	193.21	201.87	201.62	197.26	197.39	197.59	202.61	200.25	196.55	193.79	195.92	203.97	200.07	204.22	198.05	200.07	202.32	197.17	198.43	200.59	200.62	197.59	201.8	197.52	199.22	197.56	200.79	202.05	200.26	198.39	200.6	201.39	202.32	196.73	199.48
203.33	206.01	203.36	202.78	203.8	205.87	203.26	205.86	202.32	203.13	207.35	202.55	205.03	204.98	206.09	200.87	206.24	205.03	207.45	209.27	201.32	204	205.12	205.21	206.33	198.08	202.51	202.65	203.73	204.23	204.63	205.76	206.3	206	205.69	205.83	206.97	204.59	206.92	205.85	200.16	208.63	201.06	205.53	206.94	202.7	203.73	200.46	205.16	205.17
216.38	216	212.2	211.66	210.55	207.99	214.02	212.37	214.46	209.53	216.15	212.6	210.1	209.51	206.42	212.45	211.41	211.68	208.38	210.57	207.52	208.59	208.57	209.1	209.04	210.69	215.77	211.73	212.49	218.49	210.96	213.7	209.78	212.5	211.46	214.95	209.82	213.32	212.66	210.09	217.9	211.22	213.15	209.27	208.44	211.2	213.48	211.1	214.63	212.66
220.52	211.6	220.39	218.94	216.31	224.27	217.31	216.97	215.11	211.51	216.03	216.94	216.26	220.89	219.6	220.12	217.9	218.77	224.21	214.65	212.21	217.21	217.17	217.94	211.65	218.04	216.77	212.51	220.15	218.28	215.53	218.34	214.89	216.45	215.22	214.15	215.09	217.29	219.1	216.45	214.84	221.85	217.7	211.71	222.73	216.05	216.2	216.08	216.84	219.99
209.7	208.26	206.54	208.24	212.14	205.91	207.14	208.57	208.21	206.11	209.66	207.9	207.86	208.29	206.37	207.95	204.71	208.15	207.31	209.03	208.93	207.02	208.3	209.67	210.59	203.87	207.27	206.84	206.46	211.84	208.65	204.25	204.89	208.28	208.1	212.03	207.01	204.91	211.12	210.84	206.52	206.32	207.15	209.14	209.3	207.74	207.8	204.39	210.71	208.31
203.02	206.25	205.96	201.72	200.5	205.22	205.92	206.88	202.9	202.02	199.96	199.05	205.55	205.05	206.13	203.02	203.2	202.85	201.94	201.26	206.65	202.78	206.2	203.16	203.04	206.12	208.03	203.72	204.6	201.42	201.8	204.82	205.77	206.75	201.51	202.79	203.78	204.51	204.49	200.8	202.91	202.01	209.09	202.13	204.14	206.36	204.02	203.24	206.77	202.16
195.68	204.36	201.4	198.24	198.14	200.33	201.03	193.94	204.23	202.37	199.85	199.33	202	199.75	195.14	202.49	197.97	202.29	201.05	205.48	201.69	203.02	199.17	200.06	200.48	201.91	200.37	197.77	209.42	205.3	201.63	205.34	196.94	199.65	200.46	199.28	198.12	202.5	197.51	200.43	200.14	196.44	199.3	196.96	197.75	201.76	197.36	201.85	199.97	197.76
213	210.79	206.57	211.35	214.53	211.3	212.48	215.49	211.15	213.52	214.19	209.18	210.66	212.19	208.44	213.16	210.14	211.93	211.52	211.97	208.62	209.41	212.54	206.93	215.92	206.73	210.43	213.54	208.56	213.63	212.76	211.83	211.97	206.5	214.27	215.2	215.92	205.62	216.17	209.57	209.8	214.1	209.07	209.33	212.36	212.76	208.61	211.23	212.66	211.32
206.76	200.39	204.75	202.64	201.3	202.02	203.13	201.79	201.63	202.17	202.35	203.21	204.24	197.81	202.16	199.99	204.36	199.52	203.29	201.95	198.44	197.98	198.63	199.36	203.02	201.68	194.79	197.66	203.55	197.32	199.2	204.06	205.33	196.99	204.87	203.63	206.26	203.06	203.9	205.64	201.72	204.73	201.04	205.31	204.26	202.49	206.2	202.05	197.4	203
207.78	207.4	209.48	206.55	206.63	206.91	209.55	213.63	206.8	205.51	211.2	204.41	208.42	207.64	208.08	208.82	208.86	208.34	213.9	205.53	209.74	205.91	209.83	210.57	207.3	202.18	210.56	208.86	211.34	203.89	210.84	205.44	205.44	208.75	204.79	212.45	209.79	205.64	210.96	206.64	212.77	207.45	208.68	206.15	203.5	207.32	206.4	209.11	211.32	208.44
209.09	212.19	208.83	209.21	205.14	206.99	206.5	207.96	208.02	206.41	211.93	211.23	207.26	209.97	205.51	206.87	211.78	213.55	205.97	207.67	209.24	206.11	214.09	206.73	209.63	208.09	212.55	209.96	207.91	209.22	215.8	213.56	213.15	208.82	206.45	211.27	207.6	209.72	208.94	208.42	207.15	212.14	205.32	211.57	209.48	212.1	211.42	207.91	206.21	208.31
204.02	200.77	198.25	195.95	196.96	196.29	197.96	200	199.02	199.52	197.9	197.63	198.79	197	200.76	196.12	197.08	201.68	198.58	198.37	202	199.78	201.22	202.53	197.74	200.59	197.95	201.14	202.73	205.61	203.81	200.6	199.8	198.22	199.4	201.06	200.14	200.13	199.61	197.53	199.15	196.63	195.3	202.73	200.04	200.35	201.65	200.56	200.07	198.86
209.91	209.25	207.12	209.59	211.27	208.23	212.36	211.83	206.98	210.18	207.71	207.81	205.41	208.47	204.59	208.03	208.56	211.5	211.62	207.77	207.65	210.32	209.96	209.91	210.33	210.78	213.09	206.11	212.2	212.08	214.54	206.92	209.89	211.11	207.59	211.75	205.54	208.12	211.57	209.37	207.96	208.01	208.92	210.56	210.36	207.96	212.57	209.35	209.6	209.33
210.75	209.3	216.43	214.68	211.99	215.99	211.19	210.88	211.14	217.01	211.05	213.92	215.64	212.34	213.27	216.99	209.66	212.12	210.63	209.7	209.68	210.74	214.43	213.58	215.6	213.19	214.84	213.67	212.41	214.48	210.01	215.06	210.65	212.02	208.51	212.42	213.24	211.59	210.3	213.25	211.25	216.21	213.17	211.5	209.84	210.4	212.61	212.33	217.75	214.75
216.05	213.96	215.09	212.91	216.92	212.6	214.9	214.61	215.77	215.66	220.3	218.97	217.87	214.14	212.85	212.74	214.68	214.87	217.31	215.24	214.16	216.6	216.85	217	211.9	214.48	215.7	213.67	213.7	215.15	214.3	217.92	216.51	212.52	212.38	215.98	208.29	216.69	211.66	219.15	215.1	214.83	213.29	217.71	216.23	216.64	213.7	214.36	211.66	215.15
210.36	206.48	202.27	205.7	209.14	205.61	209.29	206.49	204.45	214.19	209.79	202.4	205.62	207.04	203.81	209.54	209.74	209.52	204.36	202.06	203.43	203.05	206.61	206.99	206.95	210.2	210.84	207.64	206.5	209.19	206.75	207.4	205.78	207.14	206.27	208.16	211.5	205.42	210.65	207.42	206.36	204.02	210.3	208.56	209.88	203.73	207.31	208.62	208.27	210.26
202.36	202.43	195.9	196.2	200.19	196.46	199.05	197.94	198	198.99	200.13	200.68	199.79	197.7	201	204.47	196.07	202.81	201.62	199.66	196.73	200.97	197.21	196.37	198.73	195.21	198.52	200.1	197.36	200.79	201.38	204.18	197.54	199.24	199.73	195.22	198.43	204.88	198.39	197.62	197.92	203.26	198.81	194.5	197.91	196.69	194.4	196.56	199.98	196.76
204.78	209.77	208.15	207	201.19	208.05	207.27	204.28	210.83	203.68	203.27	211.69	207.99	204.57	204.25	206.78	208.59	209.51	208.06	207.75	205.26	206.08	212.24	200.41	209.32	205.06	205.79	206.05	206.69	209.93	208.98	213.8	208.99	207.19	206.41	205.2	207.49	203.03	210.34	206.88	206.1	206.78	211.27	207.26	206.89	207.84	207.69	213.11	209.84	210.06
207.53	208.8	211.01	209.34	208.31	208.98	213.85	204.43	209.46	203.55	208.87	204.89	203.99	205.46	214.29	210.58	206.92	203.26	205.58	210.47	203.6	206.95	207.93	205.67	209.26	206.53	207.21	209.64	210.03	208.32	208.54	208.46	208.24	210.87	207.73	208.99	205.66	209.31	204.96	206.69	213.62	208.04	206.73	203.78	209.26	210.52	206.76	206.57	205.39	207.93
204.88	206.09	208.6	211.4	208.54	208.5	210.29	205.52	208.75	204.37	206.66	211.24	207.44	209.65	207.84	205.36	206.57	206.92	205.8	205.9	211.73	205.3	203.78	204.87	204.28	206.8	206.94	211.99	209.38	211.66	208.2	209.23	206.35	207.63	207.35	210.97	206.65	209.66	205.2	210.42	208.4	208.23	206.69	209.31	211.13	204.17	207.88	203.71	204.39	209.31
214.7	216.52	213.66	217.98	217.62	216.6	211.65	215.05	214.93	217.62	214.97	219.12	214.61	217.84	217.19	212.8	220.22	214.97	214.02	216.18	220.66	219.66	210.94	220.16	220.07	216.47	216.77	219.86	214.61	224.62	217.21	217.49	217.84	215.76	220.68	213.19	217.8	217.58	217.57	212.29	218.69	217.46	217.42	216.01	218.48	214.45	220.71	218.15	211.49	215.81
191.41	193.96	195.58	189.2	193.23	192.77	195.78	191.9	196.21	194.53	193.8	193.22	192.05	189.5	192.23	196.27	193.96	196.56	196.93	195.66	193.48	197.27	191.12	194.8	194.44	195.36	195.94	192.81	197.08	192.87	191.99	194.5	190.41	193.45	194.9	196.39	191.18	193.54	194.39	190.31	197.08	197.24	192.42	191.7	192.65	197.31	196.62	195.28	189.7	197.23
208.84	212.48	211.73	211.11	213.21	206.72	211.66	215.75	211.18	209.96	210.14	207.09	212.85	207.46	209.13	210.99	213.11	211.94	213.88	210.88	207.5	217.35	210.36	210.95	210.87	214.23	210.07	213.61	208.39	212.11	211.85	209.85	213.45	215.81	209.85	208.9	212.93	210.45	209.39	210.04	217.29	208.47	208.03	210.75	208.65	209.35	209.58	212.76	208.15	214.44
216.56	222.08	214.87	217.26	221.27	215.05	218.8	213.07	218.28	216.82	217.21	220.13	216.15	219.56	217.23	214.26	217.41	219.41	222.47	213.03	218.47	219.21	212.51	218.43	221.13	220.03	217.38	214.79	216.82	218.16	215.7	217.63	219.22	222.1	219.53	218.09	217.69	214.06	215.14	215.28	216.25	221.1	218.81	217.28	215.81	216.51	219.19	220.65	220.08	219.33
198.84	199.61	195.59	198.64	198.55	198.45	200.24	201.87	199.64	197.3	205.92	198.07	200.82	197.93	201.62	199.85	199.45	198.11	196.91	200.62	201.3	200.73	196.94	198.71	198.14	196.6	198.73	199.58	196.78	198.22	195.58	198.52	197.88	197.8	200.08	198.61	196.54	198.16	196.59	200.17	195.61	198.98	199.33	197.68	198.99	199.89	201.13	196.91	198.59	197.65
194.69	193.82	192.75	194.22	194.09	196.32	194.11	194.61	192.15	193.6	195.91	191.67	194.25	191.19	192.42	193.46	190.83	192.31	197.86	194.88	194.24	194.05	195.62	195.11	192.04	194.24	196.67	198.29	192.29	194.97	191.4	195.01	200.63	197.48	188.84	195.63	190.33	194.02	195.12	196.09	194.23	189.52	194	189.5	196.14	192.78	191.36	188.94	190.33	195.81
214.55	209.86	209.34	208.94	213.06	209.15	208.35	214.53	207.2	207.81	207.66	206.91	208.16	209.86	207.28	208.16	208.91	205.38	211.13	208.7	208.22	210.17	205.41	205.78	208.88	204.14	207.25	207.09	210.92	206.68	207.59	210.14	208.17	206.17	207.4	207.16	207.87	209.5	205.82	205.3	211.9	210.89	208.43	208.89	210.62	210.72	211.02	204.33	213.7	208.53
201	204.86	208.09	206.89	209.62	204.53	206.01	210.36	201.39	204	200.1	199.37	202.22	206.67	203.27	203.37	206.08	203.85	205	201.43	205.27	199.87	201.78	202.95	207.28	206.16	205.99	204.27	205.39	204.86	208.25	205.36	205.69	202.99	202.98	200.4	207.07	207.63	202.75	205.12	202.25	203	208.19	200.19	204.55	206.5	203.96	207.59	206.01	203.87
202.79	201.7	206.65	199.13	202.81	207.7	203.16	197.33	201.74	204.53	204.71	208.3	203.24	203.42	206.38	200.23	205.53	202.96	201.75	200.25	200.65	205.26	202.54	203.59	202.89	206.96	203.06	201.22	203.54	203.22	201.8	197.65	209.78	200.06	208.04	196.69	202.91	203.12	202.48	205.61	199.92	204.12	203.93	205.02	202.54	201.02	196.79	200.61	203.34	203.11
209.52	208.36	208.03	210.48	203.62	211.66	202.96	216.12	208.53	208.73	209.71	211.44	211.34	206.16	211.51	211.5	207.25	212.14	209.62	204.06	209.77	208.25	207.65	207.24	209.8	206.24	211.14	206.83	205.67	209.54	212.82	211.16	207.51	212.02	210.66	210.88	209.6	208.01	213	206.33	210.9	211.39	206.15	209.74	206.5	210.58	210.42	210.7	207.14	205.94
206.17	202.22	203.05	207.7	210.05	205.01	203.29	209.41	203.73	205.72	205.46	205.39	209.83	204.44	208.11	205.29	202.14	200.89	208.13	207.16	204.72	205.38	203.13	207.46	211.45	207.63	203.5	204.45	203.74	208.68	206.56	209.64	205.29	203.81	204.6	205.4	209.69	206.45	208.06	208.06	204.4	206.32	205.01	199.76	203.6	205.07	207.72	205	205.65	206.01
207.05	206.98	207.81	208.09	209.31	206.36	211.77	210.26	211.67	206.63	210.61	207.16	212.94	206.91	210.48	210.66	207.9	212.32	207.42	206.93	209.05	207.03	208.96	210.27	205.77	210.91	212.18	204.75	204.59	209.25	209.55	209.09	206.38	209.35	203.52	213.02	211.55	206.99	206.62	208.08	209.29	207.37	208.3	210.23	207.71	210.06	209.03	207.51	204.65	208.92
202.98	198.7	203.52	202.74	207.76	199.75	204.22	206.77	201.14	201.94	206.49	202.39	203.71	206.86	207.95	202.89	210.25	206.43	203.09	203.55	202.34	202.35	203.31	204.21	199.95	202.88	203.28	202.48	201.59	206.04	204.42	200.26	205.19	204.09	202.59	202.9	201.73	203.63	207.61	203.49	207.32	204.03	201.11	203.82	202.41	203.15	202.24	207.05	202.57	200.48
205.97	203.95	200.98	200.97	205.78	205.95	201.84	204.49	204.15	205.84	203.55	204.12	205.3	199.84	205.72	200	201.29	204.68	204.63	203.32	202.53	207.48	204.34	203.34	205.97	202.36	205.04	199.41	205.46	204.74	202.16	201.82	203.24	202.83	205.17	204.65	206.74	203.91	207.57	205.74	201.5	202.63	199.44	198.56	205.2	207.57	204.16	202.54	202.95	202.79
204.7	210.83	205.8	207.94	206.97	208.12	206.98	209.39	209.6	208.29	207.26	208.84	208.21	209.55	207.15	210.1	212.89	210.47	205.58	208.84	205.2	210.22	206.17	205.7	208.07	208.04	204.19	206.75	213.5	209.29	202.76	208.83	208.78	210.67	209.56	204.69	206.16	204.57	204.64	207.57	206.73	207.07	208.26	206.74	209.75	211.02	213.95	211.13	207.49	212.06
208.4	213.72	205.33	210.36	212.14	205.75	212.68	208.94	209.77	206.83	205.54	208.75	205.13	210.27	207.84	205.44	211.21	205.5	204.76	207.7	209.83	205.82	208.98	205.5	211.39	210.39	210.97	208.46	204.46	207.08	206.93	207.06	202.88	208.61	209.63	206.65	211.48	207.9	205.8	206.18	211.31	211.8	209.92	207.07	203.92	208.79	206.38	209.55	205.43	205.84
205.38	203.05	206.72	203.8	206.47	206.4	203.53	203.8	205.6	207.55	208.11	204.04	208.89	207.86	211.92	205.62	209.38	206.5	209.32	209.11	205.88	205.97	205.15	204.97	206.48	206.65	206.58	206.46	203.15	210.98	206.12	201.52	207.36	206.56	207.75	204.8	204.86	206.16	206.15	204.61	209.14	208.85	206.65	205.82	206.54	204.73	205.01	203.16	205.48	210.79
207.48	206.1	205.74	205.24	205.8	207.77	207.44	207.52	207.47	206.12	206.37	205.14	206.01	206.29	206.62	207.21	208.59	205.22	211.25	206.52	204.31	209.28	208.92	207.41	206.3	204.36	203.57	208.56	205.43	205.36	205.34	210.79	207.72	208.77	206.45	210.04	212.13	205.78	206.04	210.77	209.27	205.94	204.56	209.08	209.31	209.85	208.26	208.11	208.54	205.85
217.69	209.53	211.63	210.4	210.18	213.6	211.11	213.43	214.95	214.43	216.34	215.14	216.33	212.65	217.44	211.5	217.45	213.49	213.8	211.4	211.7	216.4	214.19	211.98	216.38	214.47	213.73	213.16	213.46	218.77	214.01	214.46	214.48	210.06	213.82	213.06	215.29	214.66	216.42	213.33	215.62	214.21	213.47	216.14	214.01	213.55	212.59	212.36	215.41	212.57
209.83	208.01	208.82	207	209.25	204.71	206.97	209	210.85	210.68	207.16	209.94	208.86	208.79	206.92	204.8	209.47	212.1	208.59	208.74	204.71	210.82	209.73	211.92	205.4	214.08	206.96	209.33	209.38	213.18	210.32	208.34	209.67	207.52	206.63	209	208.43	208.02	211.45	206.53	210.7	209.88	212.87	208	210.33	208.82	208.91	209.42	207.91	213.61
207.6	205.34	200.82	210.45	206.18	207.65	204.69	208.16	204.18	203.24	204.59	208.96	204.1	205.22	202.57	208.47	202.27	204.05	207.96	201.99	204.91	209.59	203.23	204.11	206.3	203.65	203.89	209.87	203.17	202.26	203.99	206.07	200.52	203.57	204.49	201.81	202.47	201.77	199.74	202.63	205.73	199.68	203.99	200.52	206	205	209.5	205.64	204.89	205.83
211.09	214.85	209.68	213.53	209.03	215.06	213.06	209.41	207.75	210.21	211.2	211.58	212.33	205.34	209.13	208.92	211.24	213.42	211.07	212.91	211.35	211.84	208.56	215.33	207.08	213.28	210.81	213.09	215.03	211.2	210.69	212.47	212.42	212.7	210.92	214.28	212.86	209.08	209.98	214.15	207.92	213.73	211.33	212.23	214.96	207.07	210.18	213.72	211.23	209.93
208.41	206.61	210.26	205.16	213.54	205.63	206.18	209.35	210.52	212.25	212.12	206.14	208.49	205.23	214.52	212.07	205.12	209.24	211.8	205.24	210.01	206.91	210.67	209.28	211.24	206.59	210.9	207.41	214.87	210.74	211.69	211	206.12	208.78	214.03	207.64	206.31	206.96	205.87	208.21	208.22	207.21	205.93	210.63	204.96	208.68	210.06	213.93	209.21	208.72
215.74	213.65	211.2	215.78	215.08	217.02	210.38	216.55	212.24	214.03	216.7	213.98	213.56	206.9	210.93	210.35	216.15	212.49	213.92	216.98	209.93	215.68	211.18	214.02	213.75	208.49	213.94	212.62	213.09	209.88	213.68	214.69	213.04	211.16	211.95	212.41	215.05	214.8	209.95	210.71	216.04	212.99	210.51	212.24	209.8	210.65	210.81	212.02	212.53	213.68
210.08	210.77	210.48	214.27	211.12	212.02	210.21	209.08	207.67	210.08	210.82	213.12	212.43	212.48	215.02	212.05	211.38	209.03	210.47	211.87	211.91	207.58	207.12	211.03	215.6	210.83	214.64	210.22	209.98	207.54	213.47	205.81	211.22	214.72	214.84	210.75	212.34	212.51	209.58	208.71	209.36	214.27	215.41	211.85	213.45	216.17	205.07	213.65	213.44	214.42
201.14	202.48	206.16	203.75	201.7	202.94	208.2	204.58	204.34	202.93	203.22	205.88	200.59	203.15	200.17	204.63	203.82	201.09	202.77	203.29	200	201.55	199.09	202.7	205.07	200.15	207.43	205.8	204.7	206.79	201.05	204.84	202.36	205.03	203.92	208.23	201.73	205.08	207.2	200.71	202.33	203.74	208.41	204.31	203.05	206.55	203.43	200.23	200.88	200.96
212.43	209.45	211.04	211.98	207.91	212.02	210.15	209.84	212.22	212.26	211.42	211.92	212.64	214.27	212.69	213.8	212.55	208.13	212.34	210.24	213.53	207.17	209.98	210.45	212.47	211.61	211.72	211.82	207.62	210.02	213.17	212.96	209.65	213.71	211.72	211.86	211.41	211.09	214.6	212.35	210.07	210.01	209.58	212.16	216.05	211.19	210.48	212.65	213.3	210.35
192.8	201.17	193.37	196.11	192.18	193.98	196.33	193.02	192.09	194.42	189.42	191.49	197.44	193.67	196.86	193.92	191.99	195.93	198.14	196.92	196.74	195.03	200.31	191.31	195.2	196.5	197.12	195.32	199.03	194.94	189.44	195.61	189.88	197.78	196.75	196.15	195.25	196.34	195.63	196.88	193.42	190.44	193.9	193.65	191.1	195.41	195.79	196.97	196.96	197.72
208.45	208.12	208.36	208.67	208.86	206.37	212.37	206.99	207.1	208.06	209.64	207.37	211.22	209.89	207.55	209.5	212.55	208.9	207.72	207.62	210.75	215.53	214.54	208.95	208.3	213.6	208.52	208.58	205.71	202.89	210.16	215.84	211.39	210.92	207.26	205.85	209.53	208.34	208.69	210.29	204.37	209.94	208	215.59	210.76	204.5	208.31	201.14	210.12	210.85
215.56	211.7	215.52	221.85	214.54	218.49	216.34	213.25	218.65	214.65	215.71	215.24	216.45	218.47	218.66	215.69	221	220.64	214.5	216.1	215.82	217.77	218.86	214.9	214.23	217.86	218.44	216.84	213.73	219.32	215.83	213.18	214.38	214.73	214.63	217.14	219.25	211.94	214.21	220.06	213.31	214.53	215.98	218.03	218.15	220.45	216.51	220.15	218.82	217.72
209.41	207.77	202.03	208.43	207.84	205.47	210.49	203.63	207.7	206.57	203.6	203.22	206.44	203.77	210.06	205.04	203.47	204.87	203.04	209.79	203.43	204.4	204.42	205.18	204.72	199.49	205.64	206.76	205.91	208.09	201.91	207.58	204.37	203.61	206.92	210.07	207.54	205.56	208.67	200.06	205.03	204.94	206.75	204.21	205.15	203.94	208.41	204.94	202.27	208.2
194.99	200.82	198.22	200.92	199.11	200.09	200.91	201.61	196.1	196.25	198.03	202.4	200.73	201.91	202.81	198.77	201.24	202.91	196.4	197.14	200.64	199.92	200.53	198.82	201.51	201.81	199.49	203.11	200.05	201.63	198.13	195.87	200.12	203.17	202.13	199.59	203.55	200.79	201.6	202.59	201.3	201.08	200.68	202.38	200.35	203.84	202.89	204.26	200.45	201.35
197.25	206.82	208.94	200.84	200.9	203.24	201.28	198.94	203.94	202.42	198.72	199.97	202.26	206.35	204.04	201.24	200.84	197.4	205.75	200.65	197.82	205.38	201.89	201.4	200.81	202.47	201.13	201.85	203.39	200.07	201.82	200.34	204.42	199.95	206.84	199.66	204.07	201.61	200.93	208.54	205.33	203.39	200.43	201.54	202.04	206.97	202.83	203.64	203.12	205.63
197.16	200.28	199.34	197.69	193.63	197.48	201.73	193.65	194.02	204.06	202.19	196.3	202.28	197.47	197.15	196.64	198.67	198.63	197.94	196.9	196.09	196.89	196.22	198.87	197.65	200.23	200.61	197.02	197.79	202.45	202.57	194.42	198.1	200.94	199.44	196.73	203.74	196.39	196.45	203.57	198.91	198.38	202.26	200.24	198.01	198.28	196.74	203.4	201.06	197.62
199.94	200.86	198.11	199.21	200.17	199.49	203.91	198.76	200.71	199.59	193.97	197.18	202.46	197.72	200.29	199.41	199.93	196.83	201.01	199.23	202.84	195.37	197.18	203.27	196.92	198.89	202.54	195.5	195.67	203.02	199	200.48	196.09	194.71	198.35	201.36	201.85	204.44	199.63	200.03	198.19	198.98	197.06	203.94	198.13	195.44	199.41	198.9	195.75	197.1
204.83	204.56	202.1	207.45	207.34	203.81	203.84	202.05	203.59	202.52	201.01	207.56	201.67	203.76	202.64	202.77	200.3	203.72	203.23	204.48	207.08	204.26	202.31	199.86	203.58	202.35	202.73	205.55	202.01	204.16	199.69	204.52	205.76	200.27	205.44	204.8	203.85	201.36	202.71	204.52	202.87	205.03	199.25	203.57	204.22	202.94	206.33	204.42	198.54	205.72
211.05	206.81	211.24	211.11	212.94	215.41	210.49	209.68	211.26	218.72	216.86	209.36	207.32	211.41	211.93	215.07	214.64	214.93	211.85	210.08	213.4	213.78	208.71	211.33	214.19	213.62	216.02	215.47	209.61	216.51	208.77	211.95	216.95	212.28	212.26	212.86	209.2	208.41	214.54	217.42	211.75	211.79	208.25	208.76	217.49	215.27	213.86	213.02	211.88	218.6
197.56	198.46	196.85	197.56	199.01	202.74	200.68	202.61	200.9	200.36	196.8	198.1	198.2	196.66	200.58	200.67	194.66	199.51	201.37	201.06	197.92	197.61	199.13	198.49	200.75	196.63	201.68	201.46	200.37	198	199.24	199.85	198.35	198.23	196.01	199.68	198.77	199.27	201.6	200.7	196.2	197.83	199.78	195.94	197.29	202.72	197.02	197.58	197.26	195.76
213.08	210.37	209.08	209.46	210.85	212.15	208.26	208.39	207.12	206.14	209	207.4	209.38	208.76	211.73	206.66	205.12	213.03	212.02	210.58	211.39	206.91	206.15	211.46	208.35	203.63	208.88	210.81	206.53	207.39	208.61	208.37	206.21	208.59	207	209.58	210.91	210.14	207.27	214.95	206.86	209.55	207.83	206.99	207.07	206.66	207.71	206.12	203.99	203.71
210.56	208.12	208.46	208.21	207.43	210.49	209.97	206.3	207.86	203.13	203.82	205.08	207.57	205.62	211.66	208.28	206.45	215.66	209.95	207.82	209.33	208.36	208.3	210.49	204.45	207.96	205.1	209.35	207.45	212.97	206.45	209.76	204.59	206.21	205.37	202.94	206.14	210.43	209.61	206.41	204.97	206.14	209.78	205.67	207.89	206.82	206.35	206.06	212.34	207.67
219.3	215.63	215.44	221.92	217.23	216.36	216.99	215.41	216.64	218.99	216.4	214.74	219.94	222.27	219.27	214.99	216.6	218.32	214.72	213.8	221.07	217.39	219.57	214.45	217.36	218.23	216.58	214.28	214.98	217	218	217.09	218.38	220.65	214.74	219.67	221.73	217.09	218.86	218.68	217.86	217.47	216.31	214.64	218.87	217.42	217.7	220.02	218.19	211.35
208.42	205.26	211.52	209.46	207.11	202.09	207.28	206.85	206.44	208.84	209.69	204.18	205.59	207.85	206.07	207.52	205.07	209.52	206.49	208.66	214.49	205.28	206.79	207.08	207.46	207.12	207.27	207.58	210.89	208.43	212.33	204.21	206.92	205.39	210.11	206.82	209.57	203.53	204.12	209.72	210.93	207.18	204.87	206.28	205.85	208.63	212.45	208.63	203.05	204.51
211.04	212.41	214.51	208	210.47	211.26	209.38	210.05	212.78	210.73	207.63	212.53	212.5	209.23	209.16	215.48	211.02	214.77	212.07	210.48	213.05	210.93	212.5	209.04	212	215.65	210.04	208.42	210.82	210.68	210.23	216.81	208.93	209.88	210.2	213.93	210.48	210.37	213.91	212.5	211.25	211.92	211.56	205.08	206.49	213.43	211.25	209.68	207.79	211.9
212.69	212.53	207.17	212.61	210.13	213.13	208.33	214.32	215.72	210.48	206.54	211.43	209.9	212.35	213.92	213.68	213.05	214.33	212.38	214.42	212.69	210.74	214.92	209.94	209.35	212.28	213.55	211.98	211.22	213.55	209.81	206.56	211.64	212.41	207.31	209.99	214.4	209.5	208.31	212.89	207.59	212.75	209.28	212.64	208.56	215.09	213.71	207.78	209.37	209.93
194.3	195.5	198.81	190.7	191.31	193.27	196.32	190.35	190.15	191.46	190.91	191.25	193.78	190.55	195.71	190.74	197.29	194.69	197.23	193.83	191.26	191.93	194.46	197.09	197.01	195.56	193.56	196.55	192.64	195.27	197.99	191.21	192.07	191.87	193.33	190.97	190.4	192.63	191.53	194.2	193.21	193.58	193.49	192.02	194.66	195.02	195.58	194.6	192.7	196.25
198.48	208.04	205.76	205.3	198.35	203.82	202.09	200.67	210.65	201.12	201.03	204.75	198.9	203.14	203.46	204.78	204.16	203.16	205.91	204.33	205.6	199.82	201.84	205.99	202.34	204.14	204.18	205.09	198.29	201.63	203.85	201.04	207.67	201.34	201.79	202.71	207.76	201.48	203.07	201.2	205.25	204.13	203.93	203.68	203.08	207.71	201.4	202.18	204.54	200.77
205.64	205.38	204.96	203.15	212.03	202.22	206.6	207.11	206.57	206	208.26	210.42	204.78	207.71	204	210.39	205.95	204.92	204.29	210.64	209.1	207.95	212.48	207.57	208.44	203.31	204.95	208.44	206.93	209.45	207.11	204.81	207.53	205.99	208.41	209.87	206.79	203.71	206.18	208.32	210.39	207.69	207.2	205.8	204.74	201.6	212.03	208.71	206.61	208.85
205.55	204.95	203.23	204.87	204.55	204.94	205.88	200.01	203.81	207.12	206.27	205.09	204.76	208.84	205.2	207.32	203.22	201.09	203.28	206.92	203.57	203.3	201.8	202.52	203.98	203.73	204.29	201.79	203.7	208.54	207.82	203.29	205.5	199.14	206.05	206.92	200.73	204.2	204.88	204.78	200.62	208.16	202.13	199.26	203.84	207.08	208.97	205.98	199.31	203.33
212.24	209.37	208.75	211.11	207.67	207.65	212.27	206.29	207.11	206.62	211.65	209.95	207.66	212.42	207.09	204.6	207.41	206.68	206.05	206.5	209.03	208.47	210.83	209.68	215.78	206.37	204.37	211	204.67	206.75	203.7	211.48	207.29	205.43	209.37	205.58	208.37	207.2	213.48	204.98	206.92	209.93	211.73	213.09	207.85	209.75	212.35	212.24	207.42	209.89
204.67	201.81	198.98	204.2	209.58	207.88	207.15	202.41	205.05	203.58	204.61	205.24	204	202.16	203.4	204.86	207.61	202.71	206.42	201.9	205.79	204.88	200.43	203.47	204.13	202.68	204.65	211.02	211.39	201.62	206.57	205.31	201.4	203.55	204.72	205.72	204.9	202.06	201.2	201.86	208.31	204.51	203.47	204.27	203.81	202.32	201.31	200.88	201.37	202.09
216.78	208.75	214.17	209.66	211.95	210.6	211.66	211.98	209.62	209.61	212.65	211.52	209.63	212.64	216.61	213.4	213.7	214.58	210.35	212.35	213.54	215.6	210.59	208.83	216.63	211.29	213.34	213.49	211.49	212.75	212.89	212.31	210.93	211.42	211.32	215.37	208.8	207.37	206.36	212.09	208.28	208.16	212.6	209.66	211.16	213.52	212.07	206.51	213.19	212.53
198.99	199.88	201.49	198.97	200.58	198.95	200.72	197.53	198.57	200.65	196.57	195.82	202.92	196.4	200.91	200.94	194.96	196.4	201.23	197.39	199.44	197.68	201.88	201.29	194.55	196.92	199.36	198.86	198.48	201.48	201.4	196.22	199.83	195.58	199.42	198.25	197.11	194.64	197.9	199.89	200.87	198.3	196.68	202.61	204.32	200.33	196.1	204.51	199.98	203.66
211.49	207.89	209.61	215.12	215.16	210.84	212.99	210.34	211.96	209.24	208.07	213.19	213.56	212.8	212.21	214.86	212.63	215.96	211.04	209.14	208.2	214.35	214.66	211.4	211.7	212.89	211.42	211.42	212.6	207.07	211.66	210.67	212.81	215.56	208.38	213.18	211.64	215.04	208.97	209.05	208.05	207.96	216.66	214.14	211.23	204.55	212.48	206.19	214.43	208.92
210.5	209.81	215.43	212.85	215.11	209.47	211.02	215.04	213.96	212.07	209.14	211.45	213.44	214.12	213.34	211.36	209.13	216.26	215.73	211.28	216.56	214.39	212.57	215.94	210.74	213.27	214.65	218.65	216.2	212.59	214.35	211.28	209.72	216.68	212.94	213.78	212.26	211.35	215.74	213.59	214.69	211.24	214.02	208	213.43	207.82	211.67	212.22	208.41	216.48
208.4	206.31	204.08	211.25	206.15	203.53	209.15	207.7	210.54	204.77	210.17	204.54	209.69	208.78	208.54	208.84	208.92	204.66	212.23	212.8	210.05	207.69	209.43	206.96	207.18	208.62	207.84	209.05	210.3	209.93	208.52	211.03	207	207.54	207.63	206.53	211.36	207.28	208.38	211.99	207.9	205.48	208.14	212.87	204.39	202.38	212.22	209.68	204.52	211.02
200.25	197.54	195.73	197.58	199.24	200.05	202.53	198.34	203.54	203.75	201.84	202.58	200.77	199.92	202.62	203.69	197.28	201.67	197.95	203.04	200.78	197.69	200.71	199.02	197.15	208.1	200.99	206.09	199.89	203.5	199.85	200.01	201.11	198.42	203.92	200.63	198.01	200.49	202.46	201.38	203.61	196.52	197.07	198.67	201.59	195.84	202.03	198.93	199.23	196.95
221.12	218.7	218.35	217.16	218.62	214.79	218.66	215.82	220.85	219.35	216.97	215.42	222.08	214.74	217.25	216.76	216.92	217.37	220.69	215.89	219.3	217.56	213.73	218.79	212.88	219.43	219.1	216.72	218.51	213.77	217.86	218.65	216.89	218.86	218.04	214.49	216.57	219.55	216.58	222.23	217.07	217.77	217.51	219.06	217.01	218.49	214.93	218.84	216.73	218.92
211.96	207.89	211.02	209.34	210.58	210.37	210.39	209.18	208.26	211.42	209.79	208.94	210.82	210.33	209.12	210.57	207.41	207.84	207.95	206.72	207.72	212.54	213.66	207.69	208.56	205.9	209.32	207.37	208.6	210.01	207.77	205.83	212.58	213.6	209.53	206.07	205.52	205.52	211.5	208.43	208.81	206.36	211.15	209.99	208.56	203.84	208.98	209.78	207.16	208.43
205.04	201.45	206.98	200.5	201.97	201.37	202.36	204.8	202.55	199.87	202.15	203.01	201.79	202.68	203.55	203.97	206.26	201.12	203.48	198.64	201.83	204.61	202.18	201.04	200.52	202.43	200.89	200.67	199.04	203.64	207	200.24	201.73	202.15	199.54	203.31	205.37	200.63	201.45	199.6	204.71	196.26	207.88	204.14	207.88	204.97	204.93	201.72	204.88	203.68
210.75	210.77	213.5	216.69	211.02	214.16	213.32	211.21	209.83	212.77	215.94	213.22	213.26	217.63	211.12	216.34	213.12	211.34	213.29	217.01	210.86	210.86	214.86	206.15	209.21	206.96	212.08	208.87	212.77	211.99	209.51	209.43	211.64	209.42	212.8	214.82	212	212.25	214.34	209.8	212	216.2	209.49	211.34	216.34	214.15	214.65	217.98	214.65	216.21
208.34	213.94	215.57	211.38	215.27	210.89	212.81	208.15	206.69	213.64	205.88	211.24	212.94	210.64	209.6	216.58	211.01	213.98	214.82	213.88	203.27	211.52	208.07	210.58	211.95	213.24	213.63	208.63	210.44	211.9	212.18	210.65	211.46	209.27	213.33	207.32	209.11	214.17	215.03	215.81	207.43	209.08	215.28	211.15	213.05	213.51	214.41	209.81	211.31	214.17
201.9	204.46	200.82	200.02	203.51	198.06	204.22	197.62	201.78	203.01	197.82	197.76	198.62	198.98	199.7	198.15	203.52	202.91	202.09	198.05	203.01	198.73	200.67	201.33	195.41	197.73	203.42	195.85	198.47	199.37	202.11	198.23	200.58	205.27	204.01	203.26	199.87	202.03	200.11	200.19	199.33	206.15	201.01	198.17	202.82	203.09	199.33	199.55	197.91	200.89
207	210.34	211.08	208.4	203.89	212.05	204.74	205.58	207.76	204.72	208.45	209.48	205.44	211.98	200.94	205.61	207.82	209.15	205.61	204.96	206.87	210.31	208.58	205.49	207.41	204.5	208.17	207.42	205.36	204.89	209.85	211.09	207.74	205.87	209.37	207.09	211.42	208.51	210.96	207.94	208.96	206.43	206.16	208.84	208.66	207.38	207.05	205.78	206.39	206.82
208.47	208.83	206.52	206.13	206.91	205.4	207.92	206.48	208.9	206.32	208.39	212.37	208.19	212.22	208.29	209.64	209.38	208.89	203.65	204.98	208.37	208.32	209.37	205.62	210	209.23	204.48	207.72	206.21	210.5	207.38	209.6	211.17	208.39	207.83	208.33	207.78	204.95	208.71	210.07	211.54	202.94	206.88	207.48	208.67	209.12	212.6	207.56	209.67	210.78
196.32	200.14	197.42	200.42	198.06	203.33	198.74	201.57	202.49	197.08	196.96	200.52	199.54	200.83	203.26	201.86	195.79	199.75	196.92	200.53	198.73	200.74	194.25	195.89	204.3	199.36	203.08	198.83	201.23	202.77	195.02	203.18	197.58	199.6	196.05	197.68	202.05	199.59	197.75	198.2	195.9	197.2	202.44	200.42	198.29	200.99	201.02	200.78	202.45	202.56
202.56	206.3	203.75	206.22	199.78	209.77	200.46	205.65	203.05	204.99	201.74	208.33	206.17	206.85	207.1	203.53	204.14	205.34	200.92	205.88	201.39	205.5	205.41	207.59	204.18	201.85	207.55	199.49	205.86	209.39	202.42	206.15	204.68	205.03	205.21	204.95	202.25	206.35	206.12	207.26	203.68	202.05	204.38	205.22	208.91	209.62	207.72	205.63	211.37	206.62
209.06	210.09	207.33	211.4	211.93	210.77	205.44	214.18	213.18	212.16	213.12	210.44	214.18	210.24	206.02	215.96	209.75	208.47	211.43	214.17	213.99	214.8	212.39	206.56	213.86	212.47	206.76	210.67	208.96	209.71	210.07	214.55	209.4	212.1	210.7	208.7	208.04	213.18	212.8	211.67	210.12	213.42	213.83	212.2	208.9	213.23	217.31	212.5	212.17	210.39
199.45	198.71	195.09	195.5	197.91	196.35	201.41	199.05	199.33	197.9	197.88	200.56	195.24	194.15	201.22	200.33	195.26	197.1	196.61	195.78	200.11	198.95	195	198.89	201.17	199.21	195.91	199.44	195.52	199.65	195.45	195.05	200.81	198.29	198.94	200.25	203.14	194.99	196.59	198.74	194.37	196.71	197.77	197.34	197.72	197.49	197.2	201.04	193.34	201.49
202.72	203.17	202.96	203.13	204.02	204.06	208.63	197.49	205.54	202.5	208.41	206.89	207.81	209.11	202.41	203.91	200.74	202.1	203.15	202.47	206.39	208.55	205.53	206.2	196.76	202.39	201.86	198.02	205.31	206.4	207.34	203.46	204.68	201.03	204.69	204.24	200.81	202.96	202.66	205.97	202.5	201.4	200.04	203.01	208.12	201.34	202.97	205.58	204.38	205.36
212.04	216.16	209.38	216.35	213.35	211.94	213.94	211.48	214.29	215.36	214.6	213.57	210.02	215.47	210.17	210.65	211.19	213.74	210.51	214.69	206.4	208.53	217	212.47	212.31	210.65	216.55	209.74	211.51	213.06	217.28	212.26	209.88	210.3	209.98	207.81	215.02	210.9	215.87	213.69	212.31	209.47	212.23	211.19	211.71	210.7	211.15	206.02	210.72	215.09
208.85	206.19	205.09	212.11	207.28	209.56	209.36	208.96	210.28	210.48	210.08	206.65	207.76	205.67	206	206.16	207.49	206.11	211	210.87	201.9	205.7	206.65	206.4	210.63	207.12	206.99	203.54	205.27	210.09	206.17	207.36	205.77	208.55	209.81	210.61	212.32	207.92	209.95	211.37	207.87	208.3	208.85	206.66	206.48	209.36	207.15	205.26	207.18	208.31
194.18	197.29	195.23	199.51	198.95	197.12	200.68	199.02	199.06	198.19	197.21	200.34	198.99	198.27	198.76	195.97	199.47	200.9	200.43	196.49	197.85	197.82	194.86	199.49	197.01	197.93	203.62	200.52	197.03	195.42	188.98	199.76	198.33	197.3	200.15	197.67	201.26	205.59	200.1	203.22	201.73	198.75	197.04	196.22	200.1	198.68	193.51	196.29	195.87	199.15
208.37	208.07	207.52	200.87	211.4	206.71	202.24	207.42	208.31	203.66	207.11	207.38	207.89	200.18	204.84	203.89	201.7	205	209.01	206.2	202.21	208.13	208.65	204.92	203.48	212.88	203.65	203.15	203.86	205.23	210.04	209.33	204.56	210.41	208.16	202.31	204.09	201.77	206.52	207.14	206.66	205.62	209.14	209.46	207.32	202.55	204.53	205.25	207.96	210.33
205.06	200.53	204.99	198.74	201.34	209.12	198.9	202.84	205.69	206.61	204.96	202.68	201.95	202.4	201.56	204.08	204.39	205.46	210.63	204.93	204.01	201.8	201.76	204.2	203.79	200.84	203.58	201.97	204.58	203.51	206.72	200.86	200.47	200.94	208.68	204.28	200.13	205.08	203.26	205.29	203.12	202.15	208.79	201.41	199.34	204.27	203.87	202.79	205.58	204.45
211.36	212.49	207.06	207.04	207.61	209.03	206.17	204.16	209.3	207.9	209.4	204.48	206.19	209.13	207.98	208	208	208.19	208.81	207.8	203.79	207.71	204.7	209.75	210.46	205.3	206.96	207.68	208.62	208.35	209.31	206.96	208.71	211.2	209.79	207.29	207.22	213.91	205.84	210	211.2	208.29	210.15	210.56	207.48	207.43	209.39	209.41	206.7	208.84
218.02	216.76	218.47	221.25	214.91	213.7	219.33	216.17	219.64	218.85	215.73	219.46	220.14	215.01	221.72	213.8	214.35	212.77	217.31	222.7	217.89	219.28	216.77	214.74	217.26	216.9	217.08	217.57	215.84	219.18	215.91	218.56	219.05	217.65	214.46	221.93	215.66	216	222.66	217.3	216.86	219	216.54	220.77	220.08	218.99	220.46	216.35	220.75	216.14
206.46	203.9	202.91	204.03	205.95	205.08	207.4	207.37	209.1	210.93	204.89	204.41	208.84	207.73	206.95	202.66	212.62	205.7	205.06	211.7	207.45	211.11	204.8	215.07	203.21	210	206.93	211.96	205.98	211.2	212.97	207.96	204.59	205.35	209.5	206	209.94	211.55	206.79	212.19	203.04	207.53	206.93	205.78	208.73	208.79	208.13	207.54	211.13	205.13
207.83	209.83	205.3	208.89	207.77	209.42	211.52	211.91	209.21	211.32	208.46	209.04	209.77	210.6	209.8	210.46	204.08	212.52	206	211.7	208.53	209.99	210.47	208.03	210.08	206.11	205.61	210.33	211.4	210.49	208.87	209.96	207.92	209.62	210.12	210.19	211.17	208.76	213.33	207.56	208.95	208.17	215.99	209.36	205.9	208.78	209.61	211.26	207.98	207.1
199.86	199.98	198.23	199.53	199.29	204.61	201.15	197.45	197.79	201.14	199.31	195.71	198.91	202.67	200.22	199.5	195.06	201.27	201.97	203.95	197.04	202.16	202.12	200.51	199.26	197.77	198.68	201.65	200.81	198	201.28	200.1	202.49	198.34	193.13	199.62	203.3	201.73	200.11	203.51	199.52	199.43	202.26	200.35	200.68	200.6	201.61	200.17	199.47	201.39
201	201.99	199.5	199.8	203.46	207.64	204.91	201.39	202.75	199.45	206.44	197.5	203.91	202.2	202.76	205.46	201.42	204.21	200.71	204.96	202.29	205.75	202.54	201.62	203.86	204.09	202.87	203.67	204.2	205.59	199.57	201.03	199.59	197.99	209.61	208.01	202.4	204.9	200.18	200.67	200.1	199.74	201.42	201.99	204.65	204.25	201.44	199.32	200.2	201.29
201.03	196.77	198.95	197.18	198.1	203.64	198.03	198.22	202.01	198.61	199.56	202.15	200.51	198.18	199.85	195.14	195.12	199.98	196.72	202.49	195.76	194.85	200.33	197.43	195.77	197.22	198.97	200.95	198.73	199.9	198.45	198.48	198.47	200.7	199.88	200.08	198.39	196.22	199.82	200.27	196.75	193.52	200.91	201.22	200.76	200.91	198.54	199.69	199.66	196.11
202.39	197.76	198.62	195.16	197.63	199.32	198.45	198.46	202.8	197.25	200.61	198.67	201.17	200.46	196.72	197.15	200.32	203.11	197.11	197.48	197.33	203.09	196.7	198.57	196.54	195.71	198.7	201.07	198.19	199.81	195.02	199.72	198.02	199.79	198.89	198.07	201.73	196.26	202.15	197.35	202.2	197.39	200.04	199.87	197.95	198.03	194.88	198.97	197.02	200.18
213.92	205.77	209.82	207.07	208.31	207.97	211.67	206.42	202.08	210.47	212.72	209.74	211.33	209	207.19	210.57	205.77	206.63	202.9	207.07	210.92	208.76	208.59	210.51	209.23	210.69	209.45	208.76	207.85	206.79	210.09	208.05	206.77	210.07	206.1	209.2	210.22	208.19	212.45	205.87	209.13	207.52	206.63	206.09	208.1	210.66	211.02	211.11	210.76	207.34
214.12	212.54	216.88	219.14	223.04	216.63	215.44	215.95	219.52	217.6	222.3	218.47	215.82	217.03	218.04	218.64	223.17	218.45	214.57	214.07	221.07	218.98	217.15	218.81	222.13	216.95	218.44	217.56	216.5	214.03	217.44	217.83	218.79	218.93	217.73	216.66	218.11	218.02	216.5	216.02	223.27	219.53	220.3	214.73	217.77	219.99	218.45	218.48	219.81	217.79
195.39	196.21	194.39	198.04	200.12	195.49	195.81	195.87	198.54	199.07	198.05	202.01	196.42	198.5	196.1	198.39	198.46	197.06	199.37	198.95	194.6	197.34	197.28	196.89	199.71	196.96	201.22	198.8	201.16	192.13	201.06	194.45	194.51	197.72	192.99	199.04	199.25	198.11	201.64	196.27	197.53	195.01	195.98	193.08	195.77	196.16	193.12	198.65	197.9	197.84
212.83	219.72	218.34	214.65	219.04	221.51	222.45	214.06	219.78	215.79	218.5	222.16	221.62	215.48	213.86	218.08	213.54	220.22	221.35	217.01	217.56	222.21	220.5	223.66	216.71	217.03	217.44	220.55	214.19	217.96	211.65	221.92	216.77	218.38	219.23	217.72	213.34	217.77	218.5	217.79	215.36	216.13	217.08	219.02	219.75	215.92	211.09	214.99	219.74	218.11
202.39	206.16	203.89	205.66	204.75	204.01	204.25	208.08	203.55	204.32	204.67	202.76	200.78	201.46	205.32	205.57	203.88	203.63	205.51	203.19	205.16	204.57	204.07	204.68	204.2	203.4	199.65	205.06	212.01	207.62	207.39	200.13	202.92	204.71	206.4	207.13	205.03	204.79	204.42	206.83	206.07	200.71	205.71	205.21	204.19	204.41	208.15	207.5	208.51	205.54
222.34	219.06	220.96	219.12	216.86	219.32	221.74	218.32	217.03	218.21	215.97	215.43	221.97	220.68	215.72	219.93	215.71	216.27	217.58	217.08	213.41	217.79	215.62	214.8	215.91	219.96	217.82	222.94	220.47	214.32	220.18	221.57	216.32	217.91	216.58	217.62	217.08	220.47	217.51	218.08	218.42	216.95	216.73	220.89	218.33	216.96	216.05	217.68	218.09	215.43
210.21	209.17	208.86	206.47	205.99	206.1	208.06	214.28	210.56	208.26	206.76	212.22	207.9	211.92	206.49	208.85	207.5	212.82	211.21	206.25	208.43	208.02	206.53	212.38	203.9	207.64	209.49	209.3	210.14	209.44	208.73	207.17	208.13	208.39	210.13	210.69	209.84	206.75	210.25	210.45	212.21	206.55	215.23	208.78	211.33	210.97	208.56	213.42	209.07	203.38
205.42	204.58	204.35	205.57	203.81	206.36	203.55	204.59	202.94	199.41	207.44	209.07	202.32	203.16	206.11	204.07	205.55	202.45	207.48	204.66	205.68	198.87	202.31	207.61	206.58	205.69	203.39	204.75	206.26	200.32	202.75	204.22	202.35	201.67	202.59	203.57	207.68	204.44	200.78	209.07	204.5	203.36	206.24	209.22	198.88	205.44	205.59	200.53	203.13	205.66
204.03	203.36	203.4	205.27	205.81	204.04	204.33	206.05	206.21	204.65	201.8	205.56	202.07	204.62	205.35	206.28	204.54	203.84	203.14	205.58	202.12	207.46	202.8	199.72	206.87	205.72	200.26	203.42	204.56	206.09	207.01	202.2	209.61	206.11	206.66	206.73	203.06	205.17	202.39	204.53	204.56	205.95	201.62	207.28	205.52	207.71	210.85	203.41	202.39	202.91
201.79	208.85	210.29	211.76	206.23	206.04	207.19	208.15	209.98	207.31	208.9	205.22	206.9	205.32	207.31	209.02	209.06	208.85	208.58	209.14	207.69	207.17	205.01	202.52	212.8	206.23	209.94	205.05	205.24	208.37	206.48	205.82	213.11	205.91	209.68	209.42	214.19	208.13	205.42	209.71	210.12	206.58	207.98	206.79	205.78	206.65	209.11	205.57	207.3	209.6
207.47	207.98	210.85	207.82	207.38	207.75	209.9	206.62	210.97	209.11	214.69	208.17	206.6	207.2	215.66	209.18	205.66	204.98	211.89	204.95	205.77	210.92	208.71	206.53	205.03	208.48	208.55	208.34	207.55	206.31	208.95	205.4	212.8	210.44	208.3	205.8	205.19	209.48	210.28	207.9	208.9	207.35	211.45	203.83	210.6	210.54	210.42	212.55	211.14	210.56
212.36	211.38	213.85	211.54	212.59	211.72	212.2	208.63	213.12	211.72	212.37	211.7	207.74	210.94	206.81	212.54	211.08	210.05	207.87	210.14	213.77	211.94	210.75	211.7	212.44	215.43	208.95	212.82	217.51	213.23	210.35	209.99	209.87	212.88	211.82	208.72	212.67	209.59	209.5	209.3	209.54	214.79	213.88	211.19	207.82	211.21	216.06	214.68	208.66	212.55
196.91	192.13	192.04	191.43	195.5	196.14	194.39	194.8	188.79	197.04	195.6	194.15	194.18	194.09	196.09	192.78	196.25	197	196.84	198.68	198.13	195.28	194.62	196.01	194.85	191.93	194.17	192.37	196.38	195.47	193.68	193.47	194.19	194.72	195.97	195.54	198.56	194.05	194.86	192.85	194.43	194.65	197.07	196.37	192.68	197.34	190.76	196.58	195.79	193.51
200.43	203.83	199.94	205.39	198.15	203.49	197.93	199.03	195.75	198.22	202.96	202.99	200.2	198.55	197.02	198.34	200.99	200.02	202.11	203.31	200.34	201.89	201.12	201.14	198.89	196.41	200.8	201.54	204.85	205.2	195.47	201.03	199.03	197.08	199.67	203.44	198.9	195.91	199.24	196.79	197.97	197.11	202.86	200.98	204.37	205.08	205.26	199.25	197.87	200.52
205.79	207.44	202.4	203.63	203.25	208.44	202.57	202.16	205.8	204.86	206.21	202.27	211.45	207.55	208.33	205.94	204.12	205.95	206.61	204.35	206.33	204.13	205.82	206.91	207.34	205.42	200.17	205.65	204.15	206.99	207.57	204.18	202.53	209	206.84	208.84	206.4	206.07	211.21	207.8	205.37	204.64	210.66	208.4	203.56	207.35	204.01	206.95	201.21	207.23
223.74	214.34	222.57	214.02	221.75	219.86	214.69	215.85	218.06	216.97	219.84	214.49	218.81	217.77	220.17	216.34	213.11	212.69	215.95	209.81	215.47	213.39	214.14	221.18	220.18	215.04	222.48	215.13	217.35	215.65	214.6	214.5	219.18	217.16	214.17	217.46	221.62	220.05	219.95	219.49	219.53	218.95	220.99	220.13	214.64	218.77	216.11	213.38	217.08	214.42
199.16	200.36	204.4	203.27	203.63	205.82	199.09	202.83	202.76	206.18	201.74	204.07	201.39	204.49	202.92	200.6	204.14	205.45	196.63	205.04	204.07	205.19	199.69	206.11	199.99	199.18	202.95	203.97	201.73	200.48	201.02	206.43	206.43	205.47	206.87	198.54	206.27	198.34	201.48	206.28	204.88	203.5	205.39	200.84	207.42	198.69	203.56	203.83	201.48	200.5
213.97	212.42	210.4	205.17	208.21	214.14	211.18	209.7	210.33	211.09	210.87	208.12	209.73	211.23	208.61	207.68	208.95	212.73	212.67	207.51	215.68	204.8	210.14	211.18	209.61	211.44	209.23	207.77	211.47	205.13	210.94	210.26	210.89	208.82	204.63	214.19	206.11	212.51	212.77	208.46	207.68	209.66	208.37	211.51	205.92	209	204.65	211.09	207.01	210.02
213.61	215.47	219.82	218.73	216.22	216.03	217.33	216.31	220.61	214.55	218.6	216.88	217.67	213.17	214.85	212.49	213.91	221.52	218.21	213.81	214.76	215.59	220.55	218.27	215.46	213.85	216.25	214.47	216.08	212.97	221.94	216.93	214.77	217.35	218.15	217.34	214.84	218.47	218.02	215.99	221.42	216.21	215.27	219.72	218.77	220.62	215.67	217.5	223.67	220.16
205.61	204.31	203.94	204.11	206.42	203.84	201.14	200.5	204.78	204.5	204.85	199.43	203.11	204.58	204.19	200.39	204.52	197.35	200.25	203.7	202.73	202.43	208.37	204.75	197.79	200.38	203.96	201.74	202.65	203.92	205.56	201.28	203.91	205.65	202.92	205.45	201.73	208.18	200.86	205.63	205.93	202.43	202.82	202.91	202.43	203.13	201.95	203.15	203.27	203.76
210.69	209.92	210.69	209.45	206.94	211.29	210.16	212.16	211.38	212.32	210.11	210.54	214.01	206.87	212.27	219.65	213.62	212.86	212.36	211.69	210.76	215.33	211.24	207.93	211.54	207.18	212.54	208.87	207.23	212.49	214.67	212.42	212.43	212.24	209.31	213.93	215.55	211.85	211.26	213.38	209.97	213.4	214.39	213.21	212.25	210.69	214.83	212.9	215.78	211.11
207.99	204.45	202.5	209.15	207.14	209.88	208.4	207.35	208.41	207.85	208.18	207.03	205.67	206.79	202.96	209.23	204.96	206.09	206.7	211.61	210.95	208.55	204.51	206.73	205.75	210.5	207.4	206.92	208.16	206.75	208.81	207.67	207.11	206.65	208.6	210.08	208.54	207.07	202.78	207.51	207.43	209.81	206.11	206.07	205.35	211.34	211.06	208.96	206.01	205.45
205.2	209.72	204.75	206.94	204.65	205.55	200.83	207.47	205.05	202.74	205.33	205.04	206.8	204.48	203.94	203.66	202.64	208.36	211.27	206.46	207.01	206.2	204.09	205.51	204.31	207.93	204.05	205.21	203.72	205.31	206.24	205.28	204.63	207.78	203.54	209.73	205.1	203.93	204.39	205.78	203.51	211.65	209.49	205.51	205.84	206.82	204.1	202.36	205.39	208.97
213.84	211.54	214.04	208.15	212.67	212.8	208.24	210.07	212.67	210.49	208.07	211.52	212.66	209	208.91	208.7	213.72	211.61	212.66	211.38	209.17	208.69	213.56	210.71	216.71	210.2	213.52	207.41	210.85	209.35	208.3	209.88	213.06	212.91	214.08	209.3	211.66	214.72	208.37	215.01	206.93	212.92	207.05	214.82	212.57	210.5	210.24	211.9	212	208.48
198.36	196.67	193.09	198.63	196.46	194.12	194.46	191.22	190.34	193.03	191.77	193.43	196.54	197.74	197.33	191.24	190.5	195.74	197.06	193.24	191.69	194	189.23	196.96	191.36	197.34	194.58	191.9	198.73	193.19	194.05	189.83	190.65	198.21	191.56	196.08	196.39	196.94	191.13	192.06	192.69	197.94	195.82	196.82	190.77	198.4	191.11	194.37	190.19	190.75
202.97	204.71	205.01	203.42	204.18	200.82	200.81	202.24	202.47	203.17	206.85	207.6	201.32	208.16	203.64	204.09	202.62	200.27	197.53	204.97	202.63	207.43	205.73	206.38	203.74	203.87	205.12	206.02	202.53	202.99	207.62	200.35	201.19	205.55	203.73	201.79	203.82	205.67	204.94	209.53	200.34	200.13	203.28	200.06	204.98	201.98	204	201.7	202.44	202.26
204.21	206.11	202.72	205.69	205.73	197.32	203.77	203.09	198.59	201.43	208.19	202.08	202.17	204.74	203.53	199.02	203.25	205.63	200.7	203.4	203.04	200.33	203.28	200.82	206.89	203.48	201.65	203.21	206.95	205.9	207.2	204.83	200.27	203.21	198.54	202.1	202.24	202.98	205.39	204.66	204.99	201.51	200.78	203.17	200.6	202.34	202.82	202.3	198.37	201.7
203.16	209.03	207.55	213.05	211.6	208.23	205.85	207.24	208.25	210.12	211.2	211.52	212.58	206.58	207.71	203.87	211.65	205.79	207.15	207.34	209.06	209.36	212.83	208.1	212.15	210.5	208.73	212.01	207.1	210.94	208.37	211.64	207.9	207.58	212.39	207.53	209.84	204.72	208.89	212.44	213.91	206.94	208.74	213.05	208.44	206.09	210.16	209.33	207.36	208.61
205.72	206.78	202.08	200.36	206.13	202.28	201.51	202.19	206.47	204.86	204.18	200.69	204.33	203.22	203.86	207.42	201.38	202.75	207.06	205.11	202.82	207.09	199.54	200.15	204.41	203.75	204.06	203.24	205.23	201.78	202.45	200.26	201.55	200.98	205.51	205.5	200.49	205.22	204.42	205.24	203.37	206.97	201.98	203.51	204.21	205	207.92	203.95	202.52	205.66
211.65	210.77	209.33	209.99	211.18	211.37	206.57	212.94	208.98	209.28	213.2	209.29	212.63	212.94	211.22	211.77	210.37	211.62	213.71	211.43	212.07	208.07	213.86	214.53	214.43	211.93	213.09	211.15	210.47	208.87	211.15	212.29	213.84	212.85	214.66	216.74	211.12	214.9	215.19	212.8	207.91	213.05	210.28	212.33	207.58	208.13	215.33	216.05	213.09	210.42
204.5	202.53	205.91	197.85	200.33	205.33	202.83	205.55	203.8	203.95	206.59	202.29	206.34	204.92	202.94	205.74	201.52	201.88	206.8	198.5	201.8	203.23	203.06	200.33	202.84	196.86	204.87	201.25	204.62	204.28	205.76	200.89	205.02	201.51	203.84	202.42	206.23	205.81	202.19	205.71	209.68	204.73	205.83	206.64	205.44	202.33	202.24	204.37	203.44	204.67
209.84	204.55	207.82	213.07	205.92	208.43	210.96	211.06	209.4	208.13	215.14	207.55	207.89	207.65	205.93	208.5	208.67	207.15	212.32	206.2	210.35	211.72	210.32	208.47	203.86	205.39	207.17	205.56	211.01	206.81	207.41	206.1	209.98	208.69	211.38	207.95	215.07	214.21	205.94	208.47	207.07	209.22	211.74	208.99	209.11	207.44	210.69	210.71	206.27	208.36
205.23	208.79	212.25	208.89	208.21	207.69	209.38	212.54	210.9	206.55	203.37	207.68	203.99	209.11	208.88	204.43	207.5	211.74	210.21	211.7	208.72	201.07	207.86	209.12	211.64	206.46	207.92	209.34	210.86	206.99	211.39	209.69	205.75	210.48	210.9	210.52	203.9	207.88	211.37	208.84	209.55	206.73	208.58	211.61	207.68	211.19	206.02	206.78	207.1	209.95
200.23	197.16	195.35	201.03	195.55	189.41	194.87	197.62	197.27	197.92	195.64	199.83	196.76	202.08	200.22	195.24	201.84	194.52	198.53	201.46	195.68	199.37	200.42	196.1	192.77	200.77	199.45	200.91	204.66	197.6	203.67	196.46	200.31	198.94	195.61	200.52	200.1	197.09	197.52	198.28	193.5	196.22	196.85	196.51	197.09	202.21	195.56	197.21	192.07	200.2
212.26	210.12	213.04	212.3	206.36	210.79	210.74	215.01	212.64	211.14	211.19	212.48	211.44	214.32	215.73	213.38	212.88	217.08	213.11	208.74	212.8	215.59	209.94	210.4	207.65	213.91	213.04	210.92	207.68	213.17	214.95	209.8	215.74	209.96	212.74	212.79	213.64	212.87	209.67	213.05	211.27	210.81	213.16	212.08	209.59	214.24	211.75	209.63	210.18	208.79
207.87	207.3	211.91	207.58	208.36	210.69	204.49	207.69	211.08	203.74	209.79	209.72	209.6	205.44	203.96	207.98	208.78	209.36	207.22	210.41	213.52	207.42	210.25	209.51	209.66	207.54	212.99	211.22	204.14	203.93	206.56	207.46	206.15	206.23	207.21	212.22	206.2	205.25	205.36	203.5	210.55	211.33	210.97	209.97	208.4	206.63	204.32	211.25	207.64	205.54
211.35	209.98	207.91	214.49	208.52	211.98	210.38	210.17	206.52	209.62	215.95	210.57	208.75	213.78	214.32	209.98	212.51	213.29	216.76	211.92	209.5	212.89	209.99	203.98	216.13	213.58	210.95	211.91	212.49	211.24	214.5	209.46	208.33	210.48	214.25	211.22	212.18	212.2	205.65	207.25	213.02	210.59	209.75	211.99	215.44	208.78	209.01	213.9	212.36	208.74
209.57	211.07	207.9	210.59	207.74	206.21	213.32	209.45	206.76	208.4	201.85	211.85	209.48	204.34	209.14	205.32	209.38	206.05	210.63	208.04	207.49	213.08	214.76	206.56	206.81	211.66	208.91	205.64	215.73	212.33	209.69	208.83	205.22	205.13	207.55	209.11	208.62	206.2	209.72	210.13	207.61	208.98	209.14	206.93	210.53	207.68	205.81	209.51	207.34	209.78
203.35	200.07	197.89	206.12	204.37	203.64	205.81	202.92	207.94	204.09	204.95	201.67	203.56	203.77	207.64	205.18	206.78	204.93	205.3	205.85	205.06	201.22	204.89	204.6	204.24	204.09	201.62	202.15	207.66	206	199.98	201.42	210.31	208.27	196.86	204.14	204.37	203.62	206.23	206.29	206.93	202.09	204.58	207.43	205.37	203.42	208.57	204.46	205.95	204.05
204.22	202.41	205.85	202.18	205.23	203.95	205.51	203.01	203.46	206.04	204.62	203.71	202.73	204.27	202.54	202.66	202.9	207.68	206.87	206.76	203.24	204.81	203.47	203.52	203.04	205.79	205.32	200.83	203.05	201.69	203.11	203.16	205.39	204.99	200.12	204.03	203.32	200.57	203.28	200.72	207.79	203.48	206.63	201.93	197.45	202.91	204.35	197.81	207.31	201.31
209.75	209.49	209.12	213.26	206.33	212.01	213.23	213.99	214.66	213.1	212	205.37	215.43	214.75	211.33	210.84	211.74	209.49	208.17	210.8	206.48	214.9	211.92	211.11	210.16	212.87	214.67	212.83	211.42	213.76	212.84	209.73	211.41	206.45	213.18	216.19	214.26	216.76	211.06	210.68	208.63	214.56	210.67	211.58	208.68	216.45	208.38	213.22	208.65	214.08
213.78	217.73	213.44	214.12	210.67	213.63	209.4	207.97	213.17	213.65	212.12	214.4	215.05	211.83	212.42	208.62	209.92	212.77	214.14	211.41	210.98	213.07	214.69	215.16	212.31	214.47	217.51	212.44	211.01	214.3	212.68	211.76	211.71	211.02	213.06	211.13	211	211.23	210.82	213.21	209.39	206.85	210.3	210.47	211.45	208.78	213.05	205.72	214	212.54
201.37	200.06	202.75	197.56	195.98	200.15	203.52	200.62	199.41	198.58	197.92	198.42	197.15	201.8	202.42	200.28	196.66	198.21	198.38	202.25	196.45	203.21	201.63	197.73	195.65	197.64	202.23	199.48	200.47	198.26	200.09	206.04	201.83	203.8	201.32	193.75	197.79	199.07	204.42	200.6	198.21	202.95	201.19	198.69	202.69	203.53	200.68	195.73	201.16	200.51
210.9	202.28	208.2	214.79	206.56	208.54	210.54	205.91	208.99	205.74	207.53	206.62	202.67	209.49	205.72	207.68	210.43	207.17	213.25	207.11	206.09	207.16	204.29	209.05	209.39	210.05	210.44	208.13	211.73	209.64	209.65	204.39	207.63	203.6	205.56	207.69	204.24	208.23	206.58	206.4	204.2	212.32	211.55	207.48	204.38	203.88	209.4	205.84	205.02	207.62
210.2	213.67	206.91	212.1	213.62	212.92	205.41	210.71	209.77	208.35	209.74	213.69	211.4	208.57	210.72	207.27	209.32	216.09	214.47	212.54	212.53	212.54	215.51	218.16	209.81	214.33	212.05	209.39	210.23	213.46	214.23	213.95	214.17	208.74	212.6	207.64	211.86	209.41	213.77	209.27	210.93	211.27	212.61	209.85	212.67	212.82	211.64	213.05	212.18	211.49
204.17	205.12	202.9	197.84	205.78	199.23	204.71	209.48	207.76	205.53	202.27	203.03	206.78	195.37	204.21	204.99	201.08	203.08	202.93	200.2	204.88	198.38	199.94	205.76	205.12	205.79	209.16	201.28	205.15	203.51	204.77	209.74	200.4	207.69	208.23	199.34	203.24	202.13	203.95	206.93	204.09	204.23	202.34	206.23	206.76	202.81	203.22	202.6	201.44	201.62
211.85	210.71	215.84	209.33	209.57	212.73	206.62	215.08	212.16	210.05	210.07	209.29	213.14	211.12	211.83	213.02	209.96	212.69	214.74	212.29	213	209.79	209.51	213.89	213.91	211.02	211.4	208.84	209.55	212.21	212.51	211.64	210.42	209.91	214.98	211.23	213.33	209.61	217.62	212.87	210.06	215.33	205.57	215.19	208.11	210.53	211.18	210.49	215.72	210.41
203.7	207.31	204.41	201.2	201.49	203.93	201.6	201.67	208.97	202.2	203.69	202.29	202.28	203.53	200.43	198.67	203.61	203.93	201.6	206.23	200.59	205.47	203.18	204.61	205.2	199.77	205.98	203.46	202.08	201.76	208.2	198.74	201.49	202.53	200.29	201.32	206.9	203.66	204.59	199.87	208.81	202.09	205.64	203.26	201.9	201.44	201.8	204.84	202.46	204.31
207.25	204.24	205.56	200.42	210.79	212.61	209.54	209.15	208.1	205.27	206.57	210.31	208.75	206.12	205.22	202.46	208.97	207.05	207.39	204.58	206.67	204.43	209.35	209.96	208.94	204.39	206.65	210	204.59	211.93	207.6	207.83	203.75	212.69	202.84	210.12	206.28	207.24	206.17	210.24	206.97	204.34	209.64	207.08	206.92	206.57	209.98	209.21	208.87	206.45
209.98	196.47	205.38	203.63	202.93	205.72	204.24	206.85	208.96	201.11	204.62	206.09	202.86	202.42	203.6	209.31	207.3	202.33	204.09	206.95	199.73	204.03	204.78	201.35	204.6	207.31	202.84	199.89	203.23	203.83	207.59	206.03	203	204.43	199.45	208.66	204.11	201.64	203.97	202.08	204.63	206.34	203.48	202.55	206.16	207.5	203.91	203.16	204.98	201.82
208.65	207	212.65	208.24	213.3	211.62	211.09	214.4	213.18	207.9	210.77	211.72	211.59	215.44	209.23	210.96	213.77	207.83	207.61	217.17	211.92	212.92	209.74	211	210.96	209.14	211.93	208.6	212.95	212.65	216.99	212.21	211.88	212.62	211.75	209.26	212.89	211.17	212.7	211.69	212.63	211.41	214.01	209.22	213.23	215.13	210.14	212.11	211.4	213.99
214.3	207.6	208.96	208.68	207.46	208.87	209.92	213.38	213.11	208.19	210.53	216.62	213.66	210.38	214.46	211.18	210.87	212.07	210.96	216.55	211.41	212.1	212.06	213	216.35	206.32	210.3	211.29	212.83	210.61	213.97	212.91	211	212.32	210.53	210.49	213.84	212.11	212.11	214.09	212.01	209.17	215.52	211.25	210.26	210.59	217.38	210.7	207.13	211.16
207.57	205.19	209.61	208.67	205.62	206.98	208.18	207.13	206.01	208.05	204.39	210.53	209.34	205.84	208.8	209.23	204.84	205.7	212.23	210.37	207.77	209.4	211.86	209.25	208.49	208.62	209.68	212.56	209.31	207.78	208.11	207.86	208.22	204.84	206.29	206	206.26	211.59	207.87	207.95	210.16	210.03	209.47	209.08	212.75	203.89	211.03	206.94	211.9	209.91
202.48	202.85	201.23	207.3	200.29	201.89	201.16	203.97	203.09	203.36	203.84	203.15	197.51	204.55	202.23	203.43	202.17	208.94	202.44	205.36	199.27	201.71	202.75	200.34	205.15	196.96	201.96	206.35	199.68	201.86	203.39	204.4	203.93	206.74	199.35	206.65	205.35	201.97	203.44	203.48	201.58	201.18	200.2	204.31	201.43	195.86	203.61	197.93	201.64	207.83
207.36	208.13	210.64	208.6	206.31	212.78	207.94	212.95	209.15	209.98	207.34	207.54	208.47	207.7	206.32	210.18	208.11	208.01	208.31	207.13	211.32	209.45	208.23	207.13	210.63	209.91	210.29	211.55	212.49	208.23	207.5	210.28	210.91	204.53	206.64	208.98	207.22	212.37	208	208.36	205.88	205.7	207.37	208.6	211.82	207.84	207.9	209.31	206.2	209.62
215.58	213.52	211.48	209.55	213.11	212.06	211.83	216.83	214.08	213.1	213.86	211.92	211.18	214.47	215.65	213.4	217.17	213.01	209.66	211.75	214.51	214.52	213.35	209.99	215.29	213.47	212.49	212.91	214.79	213.91	211.2	213.15	210.97	216.48	209.78	214.99	213.83	211.41	212.89	211.24	218.27	218.07	215.07	211.64	214.07	210.5	217.69	213.46	215.55	218.14
202.99	200.79	203.19	204.04	207.04	203.02	206.35	202.16	204.39	202.74	202.07	200.36	203.19	200.63	203.17	206.97	204.65	205.59	204.97	211.03	205.04	204.86	205.63	206.65	206.91	198.29	206.48	200.5	203.82	207.46	204.16	202.27	203.72	201.89	204.45	202.98	207.15	209.65	203.08	207.49	203.33	210.04	202.71	203.63	203.96	206.26	206.85	205.79	206.82	202.57
218.5	218.47	219.84	218.08	214.54	221.19	216.18	214.91	217.05	217.77	213.3	219.9	215.09	216.38	215.78	215.26	218.08	210.36	215.79	213.55	216.17	223.71	213.93	212.8	215.71	219.35	217.68	217.87	220.36	220.46	218.27	216.22	215.29	220.15	219.39	219.32	212.4	220.39	217.25	221.96	217.44	216.76	216.1	216.67	219.49	218.51	220.24	218.71	220.13	214.3
214.07	218.09	217.38	212.77	214.21	213.9	217.62	217.67	215.21	215.9	215.69	217.03	218.01	215.06	216.36	218.14	214.7	217.3	218.31	218.14	217.99	216.75	218.57	216.88	212.67	218.54	220.71	213.36	215.86	219.97	218.44	213.99	215.26	216.13	214.89	218.02	219.76	220.35	219.22	217.92	212.03	214.1	219.2	217.57	214.53	221.8	216.65	213.73	219.48	220.05
202.77	204.13	203.31	202.62	200.25	198.74	207.5	202.49	202.53	208.8	208.28	205.43	206.27	203.64	200.9	201.98	203.22	201.11	200.33	203.05	205.77	203.76	200.5	205.59	199.75	203	204.27	203.61	208.45	203.15	205.39	205.23	208.59	205.14	206.12	200.73	201.12	205.13	200.68	201.38	202.53	199.12	206.59	205.31	199.24	200.76	204.16	201.35	202.08	205.78
204.23	202.91	203.32	201.36	205.64	212.44	202.54	200.6	206.67	201.68	200.56	200.57	203.82	204.92	206.54	198.61	204.71	198.55	199.68	199.82	197.47	202.61	197.89	201.06	204.39	203.31	205.88	201.15	207.24	202.33	205.64	201.45	200.29	198.34	202.85	200.64	202.31	199.46	201.4	205.23	208.71	206.82	207.73	204.76	203.29	201.21	201.02	203.99	206.26	201.69
202.52	202.86	207.13	205.45	201.04	207.5	197.34	204.34	207.16	203.45	207.53	202.35	202.1	207.74	202.19	204.51	203.39	203.27	205.09	203.12	203.07	204.49	203.29	203.76	201.93	204.46	207.68	203.79	205.55	199.7	202.34	202.87	202.83	202.34	204.59	204.72	199.16	204.62	202.95	204.3	201.48	203.09	204.5	204.91	199.92	201.26	204.49	198.82	201.22	202.99
218.03	218.43	218	221.63	216.93	219.79	222.19	223.53	220.48	215.67	215.46	220.57	218.97	217.92	219.01	214.38	218.03	216.34	219.49	213.31	213.97	218.89	214.8	219.48	216.9	218.84	218.65	217	211.2	214.19	220.5	219.23	223.3	221.43	217.68	218.44	219.46	215.74	216.25	213.28	219.19	219.31	217.57	217.68	214.84	222.15	218.8	216.64	215.63	212.68
209.8	204.39	207.58	208.03	210.08	211.8	209.87	210.36	209.71	208.21	209.67	209.92	209.9	209.06	207.62	209.86	209.72	206.82	209.6	206.77	208.49	207.96	205.55	210.22	206.22	209.63	213.23	204.19	206.23	207.93	203.07	211.96	210.09	209.72	208.39	205.68	205.53	205.08	205.25	210.22	206.11	206.25	206.5	205.4	208.55	212.68	207.1	215.36	209.7	208.36
211.65	215.63	208.61	210.71	215.16	211.22	212.25	204.74	211.95	211.31	213.33	210.94	211.57	208.6	206.95	212.8	209.22	206.07	212.54	209.46	215.59	210.04	213.18	209.22	214.49	211.56	211.48	209.13	208.94	211.48	210.21	211.54	209.24	215.64	210.23	212.59	211.2	216.02	207.69	212.32	211.63	208.98	213.75	206.51	211.15	212.53	210.48	214.86	212.06	214.77
198.77	199.46	201.67	198.92	201.47	197.66	198.14	201.78	195.5	195.64	199.46	197.03	199.63	196.99	200.59	199.63	197.99	197.81	194.96	203.37	200.2	200.62	198.8	202.65	193.81	200.51	201.95	194.21	194.83	197.69	193.96	200.25	201.28	199.52	199.47	199.37	198.67	196.32	200.33	195.3	198.7	205.02	200.6	198.24	202.81	199.22	196.56	197.37	196.49	195.31
215.32	208.32	212.43	216.09	213.86	209.57	209.43	214.08	211.06	211.94	212.75	208.26	208.55	211.03	212.08	209.41	209.59	206.54	209.27	210.29	210.7	208.83	209.92	213.39	210.25	214.83	210.76	206.63	211.94	214.79	212.94	213.27	212.27	212.01	210.22	208.59	207.16	212.41	211.48	211	212.58	210.02	215.35	211.54	212.15	209.87	212.05	215.14	213.16	207.8
217.37	209.42	209.96	210.23	212.65	211.48	211.12	210.37	214.53	212.85	210.35	213.17	217.75	212.69	213.84	216.81	215.91	213.99	217.88	210.59	212.2	211.16	213.69	207.6	212.56	211.45	216.24	213.33	213.2	215.82	214.32	212.6	205.05	212.07	212.89	216.7	212.53	212.46	206.67	212.15	215.33	217.12	209.48	208.75	209.96	214.21	211.19	214.5	211.79	213.41
198.58	204.85	203.4	201	200.17	196.36	198.35	202.44	205.66	201.27	199.48	202.82	200.57	199.29	198.47	196.37	199.29	198.21	204.13	200.8	199.67	200.12	199.12	197.26	199.32	199.28	198.4	200.7	197.62	196.96	204.16	198.78	196.07	199.31	195.6	199.18	203.65	205.1	202.1	202.33	201.26	199.73	203.25	202.42	201.9	196.75	199.3	201.4	198.71	198.91
211.75	209.71	212.04	210.86	213.48	214.15	206.46	212.31	212.43	213.03	212.82	208.24	214.22	212.77	211.95	209.26	215.24	210.53	213.73	213.15	214.08	215.21	213.47	213.32	207.98	212.93	214.59	211.63	215.26	207.61	211.1	210.51	210.17	212.39	212.89	210.29	213.38	216.81	214.66	213.71	211.82	214.51	215.92	211.93	214.04	210.32	211.64	211.02	209.27	214.11
213.97	216.35	216.82	216.15	217.94	215.39	219.08	217.98	216.84	213.59	217.82	213.95	212.91	220.98	217.79	218.17	219.51	215.78	212.47	216.9	213.8	217.32	214.64	217.27	215.59	216.64	215.52	211.1	216.25	217.42	218.29	214.3	217.55	215.59	219.43	216.1	215.01	220.34	220.69	219.63	217.38	218.24	218.84	216.22	217.27	217.47	216.36	217.73	216.54	214.39
210.36	208.07	211.88	213.05	211.19	215.96	208.75	211.43	215.34	213.1	211.39	210.02	215.95	210.81	210.73	211.97	212.61	206.8	207.87	209.49	212.87	206.84	211.62	212.55	209.36	212.14	210.96	214.04	212.02	209.37	210.34	213.6	210.11	212.07	213.14	209.4	209.48	215.67	211.53	211.3	212	207.39	210.23	209.39	208.64	212.3	212.43	215	215.05	212.24
202.06	200.35	202.14	202.66	199.02	201.33	198.15	205.13	201.18	203.98	202.26	203.15	205.67	207.63	203.17	204.84	200.64	201.67	202.69	201.63	203.38	202.2	201.81	199.88	200.81	202.79	201.73	197.92	201.17	200.41	202.19	203.51	201.2	200.71	200.67	201.35	198.47	201.59	202.06	198.71	200.49	197.2	202.75	204.56	200.26	203.12	202.02	202.81	198.34	198.3
203.92	206.2	202.27	208.44	198.14	203.25	206.98	201.19	201.7	206.42	202.05	203.61	202.39	205.93	203.34	206.95	204.37	204.82	198.88	209.2	202.32	200.36	204.17	201.51	199.4	203.92	203.25	203.21	207.2	205.41	201.14	203.03	201.36	203.22	203.51	203.14	202.84	202.32	205.39	205.2	201.9	203.25	201.9	203.98	203.61	202.87	206.45	200.64	203.17	201.39
198.2	202.89	196.89	195.49	198.87	200.11	197.32	198.72	198.74	195.05	203.16	198.55	204.15	204.55	198.5	198.26	202.41	200.97	198.75	201.41	201.5	209.84	196.6	199.17	197.47	197.45	201.81	201.87	200.16	194.67	199.3	199.24	199.05	203.19	194.95	204.61	199.45	198.6	201.12	197.38	199.48	196.33	200.16	201.74	199.46	200.29	203.37	193.87	199	200.46
208.6	211.19	205.65	208.06	205.09	204.85	205.88	208.92	207.26	206.2	205.67	207.2	207.35	205.91	202.35	206.72	204.64	207.11	208.27	208.25	203.92	205.95	208.66	209.92	210.14	203.12	208.62	208.54	207.3	204.72	209.01	208.42	206.98	204.97	203.29	206.97	207.38	207.35	207.22	206.44	208.68	206.2	205.3	210.34	207.19	206.31	205.5	211.29	205.87	206.85
210.37	211.67	211.06	206.72	208.29	212.79	211.74	207.14	207.55	213.95	210.56	209.05	208.66	212.03	211.39	208.55	208.28	208.38	205.25	209.54	211.48	210.63	208.94	206.29	208.03	207.55	210.99	208.1	205.28	211.01	210.57	208.73	212.68	207.97	207.51	208.06	207.05	209.38	204.49	201.05	213.69	207.06	210.87	207.86	208.97	210.29	208.19	209.87	207.69	209.25
205.11	210.13	208.05	206.75	211.28	203.53	208.73	205.66	205.22	206.65	209.06	209.23	207.06	209.12	209.22	213.24	207.49	206.55	207.1	206.58	209.76	210.46	209.96	208.04	207.68	207.38	206.03	207.31	206.18	209.3	207.46	209.77	208.2	209.88	208.82	207.49	207.76	208.11	211.11	211	207.47	203.35	209.44	206.49	210.54	205.05	209.8	205.4	208.85	210.18
209.18	208.24	213.06	207.97	206.66	207.48	211.17	206.98	209.38	211.71	208.72	208.65	209.44	208.97	205.21	205.17	211.86	208.91	209.15	211.96	209.06	207.98	208.47	206.76	206.21	210.15	206.57	207.8	206.3	210.87	210.83	213.9	211.2	208.37	208.97	208.78	204.45	213.32	210.02	201.85	206.07	211.27	206	206.53	204.64	207.02	210.16	211.89	209.8	208.23
206.65	201.01	197.84	203.46	204.99	205.12	204.42	203.21	203.48	204.72	204.73	201.09	204.95	201.03	201.95	205.9	200.92	205.66	203.6	203.66	201.35	198.44	201.69	201.14	201.85	202.98	204.42	204.97	199.55	204.38	201.03	203.16	195.46	204.34	202.14	201.42	202.62	198.48	203.53	203.24	203.02	201.9	204.17	200.57	202.08	199.68	204.53	200.69	203.19	205.79
220.85	214.7	221.65	219.6	213.06	213.87	219.04	219.27	217.03	222.65	215.31	215.58	219.27	219.45	219.21	219.47	210.25	215.75	218.95	220.23	220.56	215.44	213.41	221.36	219.78	214.99	216.78	217.16	215.42	215.09	213.82	217.83	222.5	211.24	221.56	216.31	220.75	211.08	224.17	218.11	216.65	219.46	218.49	211.73	215.24	212.03	215.89	211.33	221.26	218.32
210.82	206.39	207.64	209.85	208.81	209.45	212.21	208.51	206.25	210.79	210.87	208	207.81	209.97	209.2	211.37	207.19	207.56	208.89	212.7	211.85	207.53	205.54	207.52	210.82	207.85	212.5	204.85	206.88	211.16	205.36	206.81	206.92	203.62	204	207.69	205.65	215.64	206.03	207.68	212.48	208.22	208.91	208.06	213.48	207.52	208.61	213.08	210.28	206.91
204.03	201.98	200.78	196.87	205.81	207.54	202.24	203.52	206.85	201.01	203.58	202.64	199.85	207.65	200.7	199.63	204.96	203.71	204.58	199.81	198.5	202.35	205.76	203.81	201.95	199.41	201.68	202.89	201.88	203.96	203.67	203.74	203.91	201.81	204.02	203.89	197.11	204.41	203.57	203.33	201.66	205.64	203.97	204.19	201.19	200.95	199.96	203.99	204.3	198.67
208.38	209.54	208.53	204.47	207.91	207.85	203.72	204.08	211.76	207.6	211.63	206.2	203.34	208.28	206.64	207.87	207.12	207.22	208.6	205.42	204.74	205.01	205.24	203.99	206.24	211.08	206.41	213.06	206.98	209.11	205.66	209.35	205.08	210.53	208.63	202.98	208.49	207.99	215.4	211.45	207.68	209.4	207.61	207.47	205.4	210.89	205.76	207.12	212.79	209.68
205.62	205.43	202.46	204.5	203.6	203.32	209.93	206.49	202.48	206.83	209.45	205.69	206.99	205.32	205.79	210.37	207.8	212.24	212.02	208.08	207.47	206.67	207.41	208.2	207.33	209.77	208.17	203.98	209.14	206.66	204.44	213.41	207.22	208.56	203.23	205.48	210.41	211.18	207.56	208.71	208.1	208.2	204.03	207.13	205.94	205.99	209.06	209.13	209.06	204.58
211.54	208.26	210.37	208.58	211.72	205.83	209.62	207.2	205.25	212.91	206.47	204.91	205.54	208.1	210.61	210.29	209.51	212.87	212.24	210.42	206.85	210.06	205.94	208.71	214.09	211.68	208.06	206.38	207.37	206.88	208.71	209.15	208.56	208.67	210.94	206.52	208.52	208.14	211.77	205.74	205.31	208.14	207.63	206.25	208.59	204.54	208.98	212.37	207.74	204.78
208.11	204.32	207.27	202.87	206.32	205.8	203.79	203.17	203.24	201.86	203.74	196.17	196.99	200.43	209.2	201.25	199.62	205.86	206.45	201.89	200.28	205.02	206.88	201.74	200.5	206.7	205.34	204.83	201.37	205.33	196.48	201.6	208.25	202.49	203.6	204.99	203.42	203.04	205.28	207.81	204.34	205.92	205.47	203.22	202.08	205.59	203.31	199.11	199.7	206.41
206.13	210.1	206.19	211.16	206.67	213.71	210.21	212.54	208.21	214.37	207.63	209.04	206.97	212.58	209.07	212.2	210.12	215.48	212.3	214.61	214.33	213.03	214.12	212.06	212.89	210.93	208.73	211.94	210.1	211.31	205.8	213.12	210.47	210.14	206.08	207.58	211.29	211.3	212.98	211.01	210.73	212.34	211.58	211.75	209.71	211.97	212.1	210.4	211.44	209.4
214.87	215.94	214.02	212.38	219.59	216.63	212.04	206.75	217.27	213.29	211.09	213.02	214.71	218.76	211.62	211.27	215.86	214.13	216.88	212.82	215.36	217.24	211.87	215.77	213.42	216.29	216.52	214.19	212.41	216.63	218.04	214.38	214.39	215.22	211.33	215.49	214.49	216.3	214.45	216.72	214.44	213.76	212.83	214.17	216.13	213.35	215.85	216.02	215.26	218.52
211.34	209.94	212.55	212.94	212.07	211.1	215.56	210.75	212.55	209.86	210.23	208.48	212.85	209.68	211.9	208.8	210.84	213.97	207.77	211.6	212.07	208.02	210.73	216.03	213.17	214.24	217.03	210.24	211.65	210.68	217.32	208.72	211.06	209.81	211.75	210.05	212.35	217.29	215.67	210.56	209.32	207.88	211.99	211.39	210.79	212.47	206.98	211.87	215.34	211.01
211.22	215	212.91	213.79	216.37	211.38	210.27	212.76	215.62	214.71	215.8	212.35	212.66	214.03	209.44	212.34	212.25	215.85	217.24	217.51	208.2	216.74	214	215.04	219.15	216.07	213.1	216.09	213.49	214.07	213.2	215.78	213.78	213.71	215.57	218.09	212.72	209.79	217.54	211.43	211.96	215.89	212.37	214.87	208.72	214.03	215.97	207.63	212.61	215.13
214.51	211.5	215.71	210.67	209.72	212.02	213.07	209.35	210.8	213.97	210.13	213.72	212.77	209.41	215.1	219.26	215.52	206.54	210.59	210.39	215.55	208.27	215.09	211.9	211.21	215.74	210.34	211.53	210.89	218.01	215.02	211.94	213.78	217.26	211.15	214.84	212.98	210.81	207.34	215.92	208.59	213.44	212.5	212.46	209.07	211.52	213.53	213.02	211.88	210.9
206.34	209.74	206.04	209.65	205.58	210.39	209.95	210.52	212.64	208.67	210.15	207.62	213.64	208.37	209.09	210.3	211.71	209.02	203.6	211.07	209.02	212.8	209.76	208.79	208.4	208.11	206.69	211.28	209.84	210.64	208.69	207.23	208.16	209.69	207.68	209.16	213.77	211.29	209.53	212.15	209.49	210.9	209.09	209.82	212.3	212.46	210.99	207.44	211.68	208.11
210.5	207.82	206.74	211.84	209.95	208.39	212.87	208.77	209.44	206.42	211.5	212.61	214.54	207.28	209.4	210.15	207.68	209.76	208.7	208.52	212.53	207.1	213.92	211.53	209.18	209.36	211.97	210.22	205.57	211.31	206.02	212.39	208.06	212.63	206.67	211.1	207.06	209.7	205.75	210.98	208.34	212.84	207.49	212.98	207.27	208.24	207.89	209.04	208.78	211.97
201.25	195.77	198.75	204.77	199.76	199.77	197.6	199.54	197.36	196.94	201.25	203.61	203.86	200.34	198.91	203.46	196.49	197.45	202.42	200.45	199.37	200.29	199.21	203.76	202.77	197.16	197.63	200.88	201.98	199.71	202.68	195.58	200.58	201.49	203.28	202.81	202.25	196.92	201.45	195.94	199.26	201.09	196.57	196.05	200.55	200.75	199.84	199.57	203.85	205.24
208.5	203.26	209.49	207.63	208.08	207.72	202.88	210.06	208.43	207.44	208.04	206.81	207.56	206.1	205.55	207.77	206.31	207.05	207.69	210.43	211.78	206.32	209.96	207.03	209.39	205.75	206.67	206.27	205.45	210.49	211.75	208.86	205.77	213.17	211.45	205.59	207.66	206.38	205.33	206.13	208.87	208.94	208.87	210.12	206.02	200.98	209.87	210.27	208.63	211.46
198.89	197.59	197.59	197.43	198.05	199.72	199.83	203.37	201.3	201.42	200.81	204.75	204.86	201.69	202.08	199.22	199.13	202.31	204.17	197.52	201.53	201.75	202.3	204.16	203.77	202.97	200.97	197.86	198.29	201.37	201.59	201.88	196.6	202.2	199.71	200.89	200.62	200.8	199.74	197.57	200.78	200.11	202.03	205.03	199.36	198.22	201.34	199.04	200.78	197.07
217.44	222.13	216.74	217.63	220.43	219.57	214.76	216.87	216.37	224.88	218.06	211.7	217.43	215.84	212.68	217.56	218.52	213.1	214.69	217.94	217.43	215.3	223.63	214.81	217.57	216.47	220.89	216.08	216.95	218.96	212.07	214.3	216	219.31	218.47	221.35	216.6	214.75	218.25	220.1	219.37	217.36	218.4	218.68	214.91	222.18	218.88	215.79	215.96	216.68
208.4	210.58	207.08	204.73	210.47	214.13	210.41	211.33	210.3	209.84	205.84	209.92	205.48	205	205.18	209.69	205.91	209.64	207.23	206.6	211	205.91	206.26	205.25	204.8	210.24	211.34	207.22	212.51	208.21	210.07	212.71	208.23	212.56	208.35	209.29	208.34	208.67	211.08	214.48	205.77	208.52	206.55	211.99	211.66	205.74	209.27	205.93	205.56	204.46
217.35	214.93	215.01	219.96	219.43	217.83	218.61	219.05	217.42	214.33	211.76	214.95	217.46	212.78	218.77	216.29	223.42	213.01	215.84	218.34	220.84	217.39	213.59	215.08	218.45	218.25	218.16	214.31	217.09	217.49	216.64	209.97	218	214.18	221.39	214.88	211.04	216.95	214.96	216.95	220.3	219.49	215.3	215.52	210.11	214.95	213.12	216.59	211.23	218.87
207.91	207.07	208.16	208.93	207.7	207.96	209.63	203.75	207.2	210.56	209.97	210.6	206.46	202.98	207.99	207.88	207.6	206.23	210.13	209.44	206.43	210.63	206.29	209.47	203.47	209.99	212.19	209.46	208.09	206.38	212.7	210.09	207.55	207.46	206.98	204.7	209.75	208.5	213.43	211.77	208.25	200.9	208.46	208.59	206.25	208.67	211.14	209.73	207.89	210.74
198.95	196.01	201.15	202.94	199.33	198.33	203.45	200.16	199.78	200.12	199.83	198.2	200.58	198.11	200.12	199.7	199.65	197.62	201	199.65	204.27	198.47	196.17	197.67	195.03	197.25	195.68	198.78	200.56	203.23	196.19	201.02	199.25	194.77	197.19	202.23	201.88	201.3	199.03	197	202.79	198.76	196.61	199.91	198.74	200.52	204.73	203.47	199.29	202.39
205.76	203.15	206.94	208.8	207.77	205.28	205.02	202.75	209.59	206.28	210.5	209.05	207.03	209.61	206.69	201.61	205.73	208.44	208.14	204.68	206.79	204.58	209.16	210.09	206.01	204.97	205.14	205.77	208.79	208.05	207.87	208.78	212.14	204.72	206.41	207.13	206.18	208.93	205.08	211.88	201.35	207.14	205.06	206.79	206.22	205.79	201.98	206.44	207.87	206.62
213.53	212.15	211.22	209.71	212.44	213.62	214.18	211.8	210.13	209.7	213.57	214.85	210.86	212.86	212.22	210.96	212.68	214.44	213.26	214.33	208.9	210.12	214.02	211.3	209.68	211.45	212.88	215.56	213.72	214.38	207.55	211.26	208.23	210.59	210.25	212.66	217.86	215.59	211.51	210.91	208.39	213.96	215.77	209.83	210.2	205.9	213.79	209.7	210.35	218.7
214.51	213.68	212.73	212.15	214.92	214	207.81	214.68	214.05	209.25	214.75	215.12	210.55	212.8	214.1	211.02	213.7	207.25	210.75	214.75	212.22	214.26	208.15	214	208.83	209.7	211.08	212.72	210.43	210.17	215.49	210.05	212.87	210.98	208.77	212.56	206.88	217.27	210.59	218.73	210.46	207.45	211.74	214.58	210.48	210.18	208.88	217.11	209.73	211.57
204.5	206.33	210.77	208.11	214.27	211.34	210.93	204.53	204.43	207.06	214.35	206.04	210.44	210.89	207.16	207.24	209.84	208.32	208.76	207.96	212.14	213.38	206.37	211.3	207.38	207.86	209.98	210.79	204.08	208.59	210.79	209.86	205.79	208.58	210.07	206.4	206.22	208.37	211.85	205.75	204.27	208.97	204.05	208.09	207.52	209.5	207.41	206.33	210.01	207.09
198.73	201.12	197.99	200.67	202.17	199.7	202.86	200.93	200.15	201.77	203.17	198.86	201.97	200.7	200.5	196.65	199.21	200.56	201.5	202.19	201.53	198.66	201.38	201.85	196.29	202.96	199.3	202.26	202.77	202.34	202.18	202.71	199.57	195.84	195.14	196.84	198.6	198.57	198.86	200.59	201.06	200.29	198.8	204.53	202.73	202.84	199.37	204.12	200.58	203.67
194.59	198.32	202.6	202.74	198.64	200.87	199	197.4	203.34	194.96	206.02	200.42	198.17	201.25	200.94	201.65	201.23	197.64	202.26	205	200.66	196.78	201.61	197.63	201.33	198.59	202.96	197.08	203.44	199.26	200.25	202.78	195.93	201.82	198.29	201.43	202.31	201.3	199.54	197.98	200.86	198.39	197.75	206.71	198.32	202.93	198.25	204.27	200.57	199.76
217.14	220.72	215.93	216.72	218.02	216.32	219.08	218.12	219.62	217.3	215.03	217.92	218.71	219.54	217.15	214.7	219.7	220.41	216.42	216	213.62	218.62	215.42	215.48	217.95	220.91	216.59	217.41	214.97	215.33	219.21	219.21	214.59	221.02	218.81	218.75	217.65	220.35	218.67	219.72	215.52	216.43	213.93	215.38	216.49	219.41	218.24	217.13	216.98	217.78
215.19	217.68	215.22	220.66	221.05	216.73	213.94	219.05	217.54	222.35	218.62	221.32	217.68	217.11	215.92	217.28	213.14	217.94	222.29	213.33	219.61	214.97	217.4	218.77	219.04	218.41	213.48	214.21	215.41	214.14	219.77	217.35	215.79	220.08	218.92	217.89	220.27	215.31	211.07	217.06	216.37	211.47	214	217.91	215.95	213.71	217.22	212	215.35	217.48
212.62	214.39	213.36	208.93	209.27	208.84	211.66	213.91	212.24	211.58	215.61	215.14	212.11	213.89	210.1	214.34	211.14	211.59	208.81	212.04	211.19	210.27	212.94	209.64	213.92	211.16	213.06	213	211.17	214.99	204.56	208.87	214.35	214.52	208.44	213.77	209.88	214.46	208.32	210.16	208.87	210.64	210.61	213.74	209.79	213.81	211.28	214.78	215.54	210.72
203.02	196.07	197.36	200.52	199.97	199.22	202.74	194.92	202.42	197.93	196.27	203.61	199.73	201.48	200.64	196.16	202.2	199.15	199.07	197.24	201.88	194.9	199.41	195.28	201.6	202.62	194.7	199.41	202.67	200.2	199.55	196.74	200.24	199.67	202.27	199.97	199.26	200.98	200.04	197.13	196.83	201.13	199.73	193.97	203.79	202.58	199.24	197.29	198.9	199.49
221.51	217.34	215.91	216.27	218.61	217.3	218.11	220.64	217.23	212.54	218.28	220.92	215.33	218.94	213.35	218.55	216.3	217.41	214.6	221.44	219.02	213.84	217.74	217.24	214.97	216.65	220.73	218.34	218.13	211.79	221.23	220.98	216.66	216.5	217.22	215.07	212.93	212.78	220	215.23	217.27	220.83	209.55	214.91	217.81	220.05	217.08	216.34	220.59	218.05
202.97	203.11	208.18	205.79	207.63	203.97	204.7	204.4	207.07	203.88	205.25	205.34	206.55	206.09	204.66	205.5	204.43	208.59	206.35	204.81	204.15	208.17	210.85	208.53	207.82	203.15	205.88	204.52	205.26	204.36	206.31	205.82	203.42	208.54	204.43	209.38	205.04	201.23	202.26	202.47	204.93	205.68	204.17	201.84	207.37	204.88	203.78	206.09	203.9	206.86
210.74	212.07	211.04	211.76	214.37	207.81	213.19	211.01	213.17	210.66	213.63	209.7	210.35	209.78	213.44	212.16	213.94	209.64	210.3	211.61	209.72	207.82	210.08	208.6	208.11	209.71	212.42	207.68	211.96	210.87	211.83	208.66	207.05	208.84	207.87	211.28	209.12	210.18	213.14	212.24	213.21	212.41	210.93	213.51	210.91	207.86	213.65	212.3	211.95	209.59
210.96	213.83	212.96	213.12	209.65	212.52	206.78	210.17	210.75	211.64	215.77	209.18	213.54	214.31	208.8	212.95	212.65	215.23	214.57	211.93	215.34	216.8	213.32	212.11	212.95	215.34	214.76	213.41	209.94	209.24	215.13	214.03	212.2	212.43	212.34	216.64	213.29	214.54	211.79	213.16	214.38	212.82	210.73	210.08	214.75	211.98	212.37	211.99	211.07	209.83
219.13	215.66	216.36	215.34	220.14	214.38	214.93	217.12	214.13	216.91	215.09	215.64	219.81	220.27	218.52	221.65	216.06	218.56	218.02	218.95	217.9	216.78	216.07	221.78	217.25	216.65	216.7	221.75	218.66	222.47	222.59	217.4	222.4	219.87	220.73	220.71	220.85	216.49	219.53	215.27	216.39	220.16	219.26	220.53	216.33	214.58	218.35	215.55	221.08	215.29
209.83	214.19	212	208.27	211.68	210.53	210.29	209.22	206.35	205.82	210	207.57	209.72	206.5	210.21	207.47	211.27	209.52	213.21	212.75	205.57	209.3	212.17	207.47	208.71	211.63	213.06	210.73	212.2	207.19	212.79	210.53	207.34	213.38	209.44	204.55	208.34	201.1	208.58	206.47	212.38	214.2	206.57	210.57	208.09	208.12	209.45	207.28	211.27	211.7
210.19	209.72	211.28	210.39	206.86	215.41	212	207.94	210.5	215.38	210.94	210.6	212.66	215.08	207.8	212.53	212.97	211.3	213.5	216.79	208.79	211.64	209.39	211.33	210.05	207.14	210.26	214.91	211.35	214.03	206.83	211.88	215.77	215.81	209.54	210.3	211.53	213.1	209.97	212.74	209.41	211.93	211.42	211.96	211.65	212.85	214.93	209.45	208.24	212.68
207.67	206.43	207.18	201.66	208.58	210.2	207.52	206.3	205.66	203.85	208.45	207.02	207.07	203.38	207.69	204.19	204.95	206.23	204.78	206.72	202.62	206.23	207.53	204.91	206.74	207.46	207.05	204.16	203.63	206.21	204.35	206.58	203.91	203.87	207.19	207.16	205.22	209.96	209.99	204.16	209.73	206.64	205.59	207.78	206.72	207.2	205.99	204.89	206.74	208.01
211.89	212.12	218.79	213.8	209.66	217.96	213.19	211.98	208.88	214.24	209	214.12	212.18	212.46	214.06	215.09	213.91	209.78	212.67	212.57	209.67	211.79	212.1	210.95	212.7	207.73	211.3	212.64	210.5	207.68	216.4	214.11	211.8	210.26	212.15	210.81	210.25	211.94	211.81	211.08	210.33	213.1	213.5	211.17	211.49	210.42	213.72	215.09	215.11	210.83
208.62	209.06	206.61	205.36	202.66	209.91	212	209.91	210.73	204.35	208.62	207.5	209.99	206.73	209.71	212.04	212.19	208.03	209.19	209.75	209.69	210.31	209.75	206.96	211.19	210.27	207.97	206.49	206.49	209.35	207.94	207.89	209.92	205.93	209.66	210.77	211.24	208.59	210.81	204.77	210.09	208.6	208.2	208.32	204.47	206.1	206.28	210.23	206.68	208.13
197.01	202.29	196.29	196.35	197.01	197.05	201.26	199.34	199.5	198.35	196.21	197.31	200.44	198.23	200.15	198.74	198.29	198.04	197.34	196.82	197.95	196.31	198.26	197.03	203.04	202.28	200.91	195.87	193.47	196.11	194.49	201.16	196.87	195.75	197.47	201.04	196.34	199.15	196.39	201.14	203.48	196.44	196.74	201.91	198.61	195.77	196.63	200.71	198.22	197.31
208.35	207.49	211.94	210.7	211.25	213.65	206.02	205.16	210.58	208.51	207.75	208.04	208.44	209.38	201.99	208.36	209.52	210.04	208.95	211.19	209.15	206.84	214.84	209.18	209.39	206.73	205.58	210.62	205.02	211.84	206.65	211.43	206.05	210.74	205.56	206.38	210.55	209.85	210.09	202.49	209.85	210.06	213.59	207.61	208.38	208.57	212.75	215.16	210.06	203.02
202.27	201.01	201.88	200.85	203.58	207.59	203.56	202.16	206.42	197.61	198.03	201.6	202.82	203.95	206.25	204.27	205.51	206.49	201.58	203.24	203.91	204.22	203.39	202.96	202.2	199.11	202.83	199.95	203.63	202.99	205.67	204.71	202.69	200.43	202.38	202.61	205.08	197.25	203.11	203.23	206.81	205.3	199.4	203.31	202.17	202.18	202.7	203.44	205.03	197.91
199.76	196.83	197.27	198.69	199.33	202.43	195.71	198.28	192.82	198.01	196.36	197.93	200	198.72	198.62	200.1	202.83	199.67	194.48	199.86	199.83	201.46	198.01	195.06	196.44	196.82	200.27	198.21	203.86	198.82	197.52	194.9	197.85	192.14	202.52	197.43	198.61	195.12	196.86	197.64	199.36	202.51	198.88	198.19	193.98	199.55	198.08	193.9	198.02	201.62
205.6	210.7	211.69	207.26	212.58	211.52	213.74	208.86	209.04	215.76	216.54	214.59	207.17	207.91	212.57	206.72	210.96	206.15	210.43	211.93	212.27	212.47	212.03	214.85	213.49	215.7	213.3	216.96	211.37	210.12	213.93	212.4	215.33	208.26	213.25	206.05	210.7	212.56	215.89	210	211.34	211.24	212.19	215.17	213.65	212.75	214.58	209.91	215.62	217.45
201.9	201.36	205.31	201.25	205.33	200.66	203.37	204.22	203.52	206.4	202.36	205.11	211.2	201.71	195.22	203.17	206	201.42	203.35	205.72	197.78	202.83	202.49	208.2	201.88	200.73	205.78	206.58	204.46	203.12	204.16	202.95	201.23	199.46	203.92	201.43	199.85	209.06	204.1	201.42	205.19	205.1	197.73	205.79	202.14	202.4	202.41	200.81	202.38	197.12
214.85	221.66	215.94	214.94	216.09	215.91	216.47	222.28	217.68	220.15	218.59	217.43	216.96	216.78	222.17	218.06	214.85	218.82	216.65	213.02	214.9	210.83	216.44	220.08	218.3	216.95	217.21	220.17	220.52	217.53	216.1	214.81	217.78	219.83	213.53	219.49	216.77	217.55	217.76	218.16	218.94	219.96	216.79	219.85	219.28	218	220.91	219.97	219.81	218.92
205.89	208.16	203.34	200.46	207	206.81	205.21	203.42	205.52	207.31	206.91	203.39	207.72	204.37	207.63	204.99	207.43	205.9	205.67	200.54	206.42	203.92	204.81	203.65	207.44	204.63	209.24	201.12	200.03	204.06	205.44	207.05	202.05	203.76	207.43	206.57	207.85	205.54	206.72	209.44	209.35	204.12	201.71	207.44	205.82	207.19	201.06	204.52	206.36	208.08
210.73	206.07	206.66	208.74	206.81	207.91	210.17	206.27	212.32	209.63	206.49	210.08	207.98	213.3	210.11	211.93	207.34	207.22	207.14	209.25	209.67	208.84	210.03	211.14	204.89	211.91	203.95	208.94	208.71	206.87	212.53	210.4	208.83	205.9	208.83	211.37	209.84	209.04	207.79	208.85	209.69	204.97	205.43	207.27	211.4	208.12	207.94	206.83	209.5	209.01
206.73	202.34	207.01	203.73	202.86	206.63	200.9	205.66	200.56	208.86	202.88	206.97	204.17	200.39	206.84	203.95	199.82	206.45	203.73	205.21	206.48	206.62	203.75	204.27	201.77	203.56	209.04	202.54	204.03	198.99	201.82	204.01	205.02	205.96	204.6	201.32	205.39	207.81	202.44	205.39	203.81	200.99	205.43	203.48	204.06	207.52	201.29	204.49	204.41	205.32
207.3	210.07	207.44	202.74	207.96	207.61	208.15	209.98	209.79	211.6	208.07	209.49	209.24	211.12	211.62	212.9	208.68	204.5	207.39	208.64	204.59	207.91	204.01	207.19	204.26	206.89	207.1	204.27	210.46	210.17	208.8	207.69	212.97	208.58	209.79	214.19	207.99	206.41	204.49	207.82	207.75	203.09	211.24	210.42	205.96	209.95	208.2	210.36	212.66	206.69
210.91	210.56	205.44	211.23	209.05	206.81	209.09	209.8	206.15	207.35	207.03	210.05	208.4	206.91	209.83	209.29	208.58	210.89	207.09	204.49	207.84	211	207.35	209.24	207.1	209.75	205.26	206.94	204.7	211.45	209.84	207.61	207.89	205.89	206.65	206.23	210.71	208.61	210.29	205.18	201.93	211.13	207.63	206.18	207.98	205.67	209.51	211.06	212.42	207.28
199.29	198.21	200.06	201.91	200.12	200.91	203.35	196.62	197.59	200.71	200.79	203.85	197.97	200.46	199.44	201.07	199.2	196.18	199.29	201.23	195.65	204.18	198.05	198.63	195.21	200.15	198.85	196.07	203.86	196.91	198.92	196.35	194.78	199.39	198.6	198.31	198.5	197.88	199.33	196.68	200.88	199.31	199.3	201.35	200.53	196.6	197.29	202.55	198.6	200.41
207.08	211.74	209.91	209.29	208.36	206.27	210.22	211.36	213.42	210.06	212.46	216.55	207.94	209.32	205.09	207.19	212.3	207.71	206.16	209.7	208.12	211	209.21	209.36	206.99	209.07	211.02	210.94	209.48	207.22	211.91	207.72	210.04	210.45	211.18	208.84	207.71	205.45	207.34	210.56	208.15	209.47	207.92	206.5	207.33	212.49	208.7	215.15	208.6	210.6
215.65	211.79	207.67	210.92	211.78	212.77	215.59	212.84	217.1	218.47	217.52	215.38	214.33	214.55	210.07	214.18	212.84	212.06	217.06	218.22	209.9	210.69	216.25	212.59	214.19	214.99	213.88	208.22	213.55	214.68	209.03	217.69	215.1	211.86	213.49	210.04	212.89	211.43	212.02	208.83	213.34	214.44	215.24	212.98	213.01	209.49	215.16	216.91	210.65	212.98
201.03	201.99	198.3	200.88	196.62	201.04	200.21	201.33	201.45	204.35	200.9	202.81	202.46	199.43	195.68	201.23	200.66	198.43	206.47	198.43	196.47	199.41	206.35	200.31	197.18	195.17	200.03	204.63	199.03	199.32	199.82	199.92	201.14	201.49	199.8	200.08	200.76	200.07	200.54	197.33	202.34	202.35	196.9	197.99	204.65	203.05	199.71	197.94	198.63	204.35
205.17	201.05	201.99	202.39	200.19	203.45	202.38	204.01	199.37	205.43	207.1	206.71	206.98	201.01	204.9	204.36	200.02	208.52	204.16	205.02	204.64	203.75	205.84	206.4	201.98	201.77	200.37	200.42	202.01	205.19	204.04	209.52	204.08	197.9	202.55	207.58	202.79	205.3	202.72	204.26	203.02	205.93	204.61	202.12	205.62	204.05	203.55	206.35	203.47	202.27
211.4	210.13	210.63	210.89	210.27	212.77	209.66	213.37	214.08	213.54	215.11	214.25	210.12	215.33	212.75	212.91	218.43	213.31	216.1	211.02	214.98	216.26	209.06	212.05	210.31	211.56	213.77	209.12	209.83	210.48	213.83	212.01	210.7	213.28	211.74	215.64	212.57	210.42	212.05	211.9	214.7	214.63	209.28	210.05	214.71	215.06	211.9	207.06	212.29	213.9
203.49	208.98	210.54	207.9	213.67	211.12	208.98	206.81	211.6	207.15	211.32	209.16	204.41	212.03	210.39	210.48	208.68	208.92	208	211.69	212.1	211.44	209.94	206.78	210.12	208.09	204.88	209.11	204.23	201.82	211.46	210.39	206.76	209.1	211.68	201.83	209.12	209.08	206.42	208.64	209.5	209.88	209.96	208.43	212.19	210.75	211.21	206.85	206.4	210.95
195.06	198.58	196.17	198.78	200.71	193.85	201.27	195.67	203.92	196.97	197.82	195.99	199.17	197.55	199.51	199.3	194.98	201.63	196.17	200.34	200.73	197.31	200.63	198.2	197.55	193.28	197.9	197.11	195.8	201.61	197.22	199.57	197.76	198.99	199.27	197.03	197.2	197.17	195.51	197.83	194.7	194.12	197.27	197.61	196.02	196.81	196.53	199.21	196.33	198.98
194.68	193.92	195.74	191.96	192.39	192.13	190.74	194.69	193.55	193.57	192.06	190.57	195.57	195.98	194.75	190.69	195.08	193.33	195.85	194.25	191.7	192.67	192.7	191.21	196.07	192.52	195.05	193.33	197.85	189.92	192.66	191.61	194.06	194.55	190.24	190.42	195.4	194.79	196.48	193.3	191.96	194.41	196.27	191.75	187.86	198.9	191.53	195.93	194.2	194.38
214	214.87	214.34	216.92	217.81	218.72	219.19	212.51	218	221.22	217.49	212.02	216.74	217.92	216.51	215.52	221.04	214.64	219.95	217.4	214.82	215.72	216.08	214.8	214.93	219.87	217.95	212.44	213.71	219.72	215.1	217.87	213.43	220.23	220.27	215.21	218.06	215.92	214.08	214.18	212.82	215.33	214.29	212.15	218.63	214.34	220.02	213.68	220.82	214.58
202.4	204.54	206.45	204.88	205.53	201.57	201.66	205.33	201.86	205.5	202.16	201.54	200.93	200.49	201.28	200.76	205.69	206.13	206.22	201.42	204.02	207.33	203.5	204.94	203.3	206.68	208.42	199.22	204.9	200.2	205.25	199.8	199.59	206.47	204.65	201.29	203.21	204.7	202.22	202.71	204.05	202.4	206.59	207.14	202.36	200.72	203.27	205.49	200.98	205.4
207.32	206	203.43	200.93	200.92	200.05	201.16	201.21	206.3	204.06	202.44	199.54	200.28	201.38	203.51	199.28	205.41	203	205.4	203.73	199.78	204.22	203.43	201.21	205.05	204.33	202.14	197.94	199.25	201.05	203.57	200.74	202.75	200.25	202	205.03	203.29	204.54	201.82	202.13	202.43	203.57	205.01	204.74	198.65	207.48	205.06	204.02	207.07	207.01
204.4	205.44	214.07	204.17	205.89	206.85	205.99	200.09	207.66	201.96	201.75	205.99	202.15	200.46	203.52	206.57	203.52	204.52	206.37	202.06	211.91	204.87	209.91	205.65	209.63	206.41	201.12	203.06	206.53	205.98	203.92	200.51	207.53	204.36	206.33	204.85	206.79	199.61	204.28	207.36	207.63	201.9	206.62	201.23	205.04	208.29	200.89	204.61	200.56	203.62
207.97	207.07	207.06	205.75	207.83	211.28	206.01	210.56	206.13	205.43	209.17	211.38	209.12	210.51	206.69	212.87	211.21	210.18	206.23	209.19	207.54	207.84	208.85	207.66	208.4	207.31	208.48	211.52	205.68	207.66	206.77	205.05	210.48	213.19	208.35	210.26	205.03	210.98	205.63	209.3	209.91	209.38	207.55	207.36	209.39	208.44	206.22	206.06	204.21	211.48
214.66	207.43	211.26	208.57	212.77	208.22	211.9	214.71	210.42	208.36	209.56	210.83	209.96	216.43	208	207.96	215.04	212.08	215.78	212.96	210.32	211.16	209.15	210.99	207.88	210.47	205.12	211.29	208.82	213.19	212.36	212.79	208.88	215.01	210.53	208.97	208.23	207.66	212.73	213.88	212.23	214.39	211.73	210.61	214.5	207.04	209.4	209.81	211.43	209.24
207.84	207.04	210.76	214.73	206.89	208.2	204.37	206.8	215.11	208.84	208.79	209.69	208.5	209.1	208.74	209.65	208.97	210.76	207.81	208.2	208.68	211.39	208.35	208.14	205.15	208.22	208.05	209.67	212.73	209.89	209.66	208.8	210.46	208.89	207.73	204.98	204.18	208.34	214.47	209.8	210.07	203.8	209.06	211.39	205.21	213.32	206.37	210.35	208.9	209.4
214.13	212.21	209.08	207.62	210.39	208.13	209.03	210.35	204.7	208.92	211.49	208.61	213.35	209.09	205.07	209.78	210.96	208.24	206.38	208.03	211.59	209.03	208.35	207.26	209.04	209.95	205.58	211.57	205.69	209.94	214.78	210.29	209.37	210	211.27	208.93	205.65	207.72	206.75	212.12	206.49	209.11	213.78	211.98	208.37	211.78	208.73	214.78	206.96	207.03
203.66	202.98	199.77	207.44	201.43	202.35	203.81	205.67	202.06	205.75	203.8	200.29	203.03	208.3	207.51	204.26	202.2	201.81	205.88	206.17	203.35	195.85	202.79	204.28	201.5	204.97	202.54	203.74	208.71	200.53	203.32	204.63	201.87	201	205.93	202.78	203.83	204.65	204.32	201.92	205.41	207.4	204.54	202.43	208.55	206.3	202.5	204.55	202.17	198.37
215.86	218.09	215.63	215.57	219.04	216.63	220.65	215.33	216.07	211.98	219.35	214.75	212.34	217.91	213.9	218.36	217.2	220.65	217.07	217.2	219.53	216.2	218.66	215.85	220.07	216.04	215.72	216.18	221.15	216	217.24	219.6	218.31	215.96	219.69	210.95	220.94	211.62	217.22	219.8	218.04	218.6	217.12	213.91	215.88	221.42	219.04	214.04	221.03	216.84
200	197.94	199.77	197.96	197.64	200.15	194.47	201.54	202.36	201.26	201.55	198.2	202.13	197	199.57	201.84	202.95	202.56	199.42	198.52	201.48	202.52	199.34	201.16	198.88	199.44	199.84	199.09	198.05	202.13	200.24	202.43	202.81	196.07	196.5	199.89	196.7	201.92	198.01	203.38	198.64	197.63	198.02	199.52	196.47	196.19	194.12	202.37	201.18	203.26
195.46	191.92	190.08	195.08	197.63	196.74	194.61	197.29	194.57	193.59	192.81	194.03	196.97	196.96	189.89	193.81	194.43	199.77	195.51	194.16	197.73	191.18	194.12	196.93	195.2	195.97	192.48	195.42	193.97	194.98	191.46	197.94	194.36	193.8	195.54	192.73	196.01	192.72	198.5	193.14	195.17	195.29	191.57	197.51	195.37	196.82	195.99	192.46	197.09	195.2
202.24	204.43	203.76	201.71	202.68	204.58	201.75	202.73	204.58	207.99	205.99	200.85	200.88	200.25	202.86	203.11	198.73	201.8	206.84	197.82	201.62	200.82	200.8	202.79	205.79	209.09	203.33	202.84	200.92	202.86	202.12	205.24	199.26	200.73	204.56	199.5	204.13	200.08	203.75	198.97	202.02	204.86	203.75	205.34	205.13	205.86	202.8	204.48	203	201.44
207.25	206.17	208.06	210.52	209.34	203.34	205.62	211.34	205.3	206.65	207.01	206.15	212.33	207.72	208.06	209.72	207.96	210.39	209.31	209.5	205.92	206.19	209.99	209.94	204.59	205.63	208.98	211.78	207.54	210.61	208.23	209.42	204.91	207.92	206.79	209.64	208.29	206.39	207.98	207.62	209.12	207.94	206.8	204.27	207.27	203.2	208.69	209.12	209.29	210.41
209.56	212.53	208.98	213.31	210.32	211.11	208.56	210.72	212.52	207.82	211.57	213.68	209.11	205.53	209.83	208.72	210.8	206.55	208.04	207.25	207.94	206.36	213.61	211.57	212.26	210.56	212.1	210.42	207.24	206.52	208.46	212.15	207.43	208.48	209.68	208.09	212.94	207.47	210.38	204.82	207.17	207.64	209.38	208.73	211.83	203.16	210.29	210.17	209.09	211.56
200.94	202.5	203.38	205.79	204.43	203.73	203.12	205.06	204.56	199.77	201	200.71	200.2	198.56	203.06	202.1	202	199.95	201.25	201.96	201.36	199.51	201.79	203.76	204.72	206.73	208.09	203.21	203.8	199.35	200.02	202.25	205.92	198.72	200.18	200.4	201.59	202.9	206.99	208.76	199.58	201.47	201.81	204.3	203.91	202.73	205.95	198.82	203.06	205.9
197.81	197.16	195.92	200.03	204.31	200.61	202.24	195.48	201.74	196.53	200.87	200.75	200.04	197.7	201.96	199.72	198.69	201.95	201.25	200.5	201.48	198.44	205.02	196.65	199.05	200.17	197.78	198.76	204.29	201.07	200.52	199.19	199.46	203.75	204.66	199.38	195.74	195.58	195.42	200.11	199.87	199.82	203.59	200.98	201.44	200.95	199.38	200.48	201.37	204.08
208.68	210.28	205.58	208.27	204.09	215.57	208.36	205.76	208.37	209.07	210.26	205.9	213.49	206.28	206.9	209.88	210.77	207.69	205.45	210.44	204.73	208.26	208.61	208.71	209.22	209.5	211.6	211.98	209.6	209.87	210.32	208.73	212.5	208.62	210.26	211.56	208.99	209.15	204.37	211.86	211.13	208.16	206.5	212.45	210.98	210	208.85	209.24	206.28	214.07
199.43	198.51	202.32	200.81	198.77	204.14	200.25	200.36	198.94	202.21	196.6	202.67	200.1	198.28	196.13	199.57	201.61	199.19	197.26	197.92	202.53	201.54	200.79	197.51	200.71	199.14	202.43	199.74	204.24	203.55	196.74	201.2	199.08	202.56	202.01	201.4	200.45	199.28	199.13	200.82	202.81	198.59	199.48	200.77	205.36	197.78	197.94	202.84	199.95	200.25
202.21	198.11	205.41	204.3	205.8	208.1	197.93	202.25	199.84	201.81	198.61	201.66	202.89	203.44	203.13	202.77	203.74	200.04	204.9	203.68	200.41	208.19	199.74	204.53	200.27	208.24	203.68	196.17	205.28	204.06	201.86	200.42	201.54	201.25	205.61	204.67	205.26	202.39	203.09	201.41	200.9	200.17	199.74	201.83	201.06	204.14	204.64	202.74	202.59	199.38
211.04	208.03	203.97	208.75	202.91	205.21	204.74	202.77	205.19	208.91	207.08	206.96	209.58	208.82	210.54	208.1	208.45	200.96	203.25	205.39	211.76	206.13	203.77	204.89	207.03	206.05	211.15	205.91	210.92	203.56	205.66	204.19	212.91	206.61	205.92	207.41	203.64	202.91	210.34	204.2	208.2	204.99	206.29	213.01	200.8	206.52	207.96	208.82	207.46	210.21
205.48	208.62	203.87	208.26	208.48	204.25	207.03	202	205.5	208.96	206.36	209.87	204.05	203.69	206.63	201.38	203.55	207.98	202.16	202.8	205.24	202.6	209.61	204.04	206.86	206.7	206.02	201.45	205.6	203.56	210.58	205.35	207.72	211.58	206.07	205.27	206.44	209.22	201.23	206.52	203.59	203.29	202.13	204.03	200.71	203.11	206.6	206.22	202.35	206.29
201.57	201.61	197.06	205.36	201.55	201.39	201.22	203.6	201.39	202.53	203.74	204.46	202.63	205.48	204.88	205.49	200.49	206.22	204.56	205.28	196.43	200.31	201.84	203.6	199.63	201.92	201.25	205.06	200.55	201.61	200.96	203.3	200.66	205.48	205.12	202.96	204.11	200.53	200.78	203.07	199.58	195.83	205.73	206.04	203.82	196.86	201.16	200.71	201.87	205.68
208.14	207.59	207.44	211.31	207.2	208.69	209.68	206.43	209	205.16	209.31	209.25	207.87	202.97	208.51	205.63	206.33	204.56	208.29	207.64	208.53	206.94	209.31	213.36	211.49	209.83	204.99	209.21	211.24	205.64	207.1	208.15	210.2	210.27	209.01	205.08	207.03	208.58	205.81	208.69	209.38	203.75	208.65	205.88	206.64	206.53	211.49	207.27	212.12	211.16
199.33	200.44	199.97	201.23	200.72	198.6	198.12	201.5	197.81	200.12	198.57	196.38	196.63	201.79	195.13	196.97	199.17	198.66	197.38	204.27	199.63	197.09	202.28	198.04	199.93	194.18	194.92	197.85	199.63	196.01	197.05	196.08	197.41	202.45	193.87	196.59	202.19	200.28	199	200.07	199.91	205.68	200.81	202.47	196.02	203.03	195.02	201.65	193.18	199.71
208.34	203.76	203.48	206.89	202.74	200.09	205.96	201.17	205.54	203.66	200.05	203.35	201.92	206.01	199.68	202.76	204.09	206.58	204.46	204.91	203.41	202.05	200.01	203.69	207.06	198.39	206.6	206.31	203.62	203.24	203.64	206.47	203.83	208.32	205.5	205.71	205.09	207.01	203.6	205.09	199.64	205.84	207.04	207.04	203.97	200.77	205.86	206.16	203.28	203.52
205.54	206.87	207.26	207.46	205.61	206.18	209.65	206.86	209.14	206.71	207.75	209.24	205.71	206.81	206.87	208.71	209.04	208.27	209.91	201.33	205.51	206.99	206.81	208.31	207.46	208.01	206.71	207.02	208.44	206.84	213.57	205.28	206.67	203.57	208.99	208.52	203.3	207.2	206.19	213.31	206.96	207.34	205.64	211.57	208.02	209.85	211.64	212.58	206.68	207.93
210.75	205.08	208.36	206.39	209.77	210.58	207.44	210.36	206.11	208.74	209.33	207.35	210.73	208.63	207.53	207.97	207.12	207.62	205.84	210.93	211.9	209.41	207.64	211.41	210.31	205.28	206.46	210.67	208.8	210.13	209.43	215.52	213.36	208.84	204.06	209.87	209.9	208.42	212.72	211.42	209.76	204.87	210.23	212.85	202.83	210.51	212.19	209.18	205.22	207.85
218.62	218.41	216.91	211.48	221.01	215.22	214.65	214.55	218.58	214.21	218.82	215.78	212.58	215.55	216.25	216.76	213.33	217.53	215.85	215.66	214.74	218.44	216.16	217.4	213.47	220.71	211.11	216.19	219.04	216.27	216.63	217.75	220.5	217.98	217.16	219.37	213.85	220.88	220.51	219.07	212.58	219.12	218.38	212.59	219.66	217.66	215.82	218.18	217.97	215.66
216.89	209.81	218.5	215.21	220.08	214	211.88	216.3	215.82	212.82	216.86	218.11	216.86	218.41	217.5	219.24	217.19	218.66	212.5	214.77	219.69	219.27	221.76	215.67	218.03	221.75	217.27	215.57	218.17	214.84	217.19	218.45	217.13	219.76	215.33	213.87	217.9	221.62	215.27	216.71	218.16	215.28	213.97	216.39	215.5	214.44	222.63	217.82	218.1	219.05
213.17	213.28	213.5	211.69	213.89	214.16	213.72	213.03	212.96	214.16	209.04	214.66	214.28	211.18	213.5	218.89	215.11	213.17	210.47	213.39	219.49	213.14	211.15	217.68	211.4	213.42	217.21	215.15	211.55	211.78	211.56	213.25	210.42	209.73	211.53	210.58	215.02	215.38	209.02	215.87	216.58	210.57	219.99	209.65	213.63	213.54	217.18	212.4	215.51	215.39
211.13	212.11	207.5	208.47	207.82	212.53	209.93	205.91	210.48	207.4	214.12	211.95	204.39	209.38	209.93	207.35	206.92	208.09	206.43	209.85	210.51	212.16	214.43	211.29	210.48	214.81	209.8	213.04	209.3	210.62	208.99	204.99	207.62	208.91	207.22	206.44	208.01	210.13	210.1	210.29	207.49	214.31	212.68	209.69	209.99	213.15	211.32	212	209.19	208.26
208.78	206.64	202.04	208.81	202.97	205.09	205.64	206.88	211.87	210.47	205.27	206.34	209.61	204.88	208.19	207.86	204.85	204.79	205.82	203.59	207.37	207.42	207.63	207.49	205.96	208.84	209.75	205.71	212.05	202.46	204.78	205.87	208.36	204	210.3	209.46	204.04	205.85	206.86	204.17	208.22	207.4	204.6	212.39	209.09	212.49	209.79	204.1	207.09	207.1
203.94	200.13	199.45	204.04	208.95	204.86	205.68	205.75	211.6	203.75	207.46	206.2	204.97	206.51	204.53	201.09	204.27	204.26	207.1	205.26	205.9	207	202.97	206.59	203.8	207.81	206.62	200.14	211.33	205.36	207.08	207.15	205.32	202.27	205.71	204.61	204.18	206.61	205.02	206.63	202.6	202.45	205.85	204.69	208.06	204.8	201.09	204.41	207	202.91
194.58	192.79	198.85	194.75	192	194.24	193.2	194.56	191.86	189.63	196.25	196.98	198.08	192.31	198.56	190.97	197.16	189.88	191.64	191.67	191.25	191.53	195.54	194.38	193.96	197.49	191.6	193.56	194.52	194.92	190.29	197.23	193.12	195.08	192.27	192.57	194.77	199.01	194.22	190.8	195.89	197.94	194.02	197.88	192.23	193.01	191.58	193.96	197.52	193.16
198.66	193.79	192.21	197.07	194.49	192.6	198.43	193.57	194.95	194.45	196.79	197.28	197.29	197.16	194.81	202.31	196.1	200.94	194.07	187.67	197.48	199.76	193.1	196.81	192.95	194.01	199.54	195.17	195.17	193.88	197.72	194.43	198.79	194.67	193.44	194.05	199.37	194.57	195	192.59	192.41	195.23	195.47	196.83	191.45	199.25	199.2	195.69	197.05	197.17
206.73	208.81	210.96	208.37	209.31	205.19	202.38	209.96	205.13	212.44	208.64	210.71	208.5	210.99	205.85	208.78	205.64	208.23	212.21	206.74	202.18	208.62	205.65	210.11	209.29	206.41	207.62	201.56	211.75	208.19	210.46	210.69	208.65	206.36	212.45	206.36	204.55	207.95	208.98	204.98	202.56	206.45	209.7	209.65	209.43	208.4	207.13	210.27	208.82	210.14
209.23	208.41	212.81	218.61	209.73	210.86	210.73	206.56	212.46	208.66	210.11	209.82	215.09	214.84	213.84	211.26	210.53	209.79	210.14	212	210.23	209.31	212.36	212.31	208.89	207.41	211.65	213.14	211.61	215.68	209.82	214.61	210.12	213.53	210.37	211.98	210.04	213.04	211.88	209.31	216.89	209.27	214.76	210.58	211.88	212.35	209.61	211.41	206.54	213.71
208.83	212.06	207.26	207.96	215.37	206.9	211.71	211.23	212.18	215.6	216.35	209.08	209.73	210.99	209.31	211	210.6	211.58	210.95	215.47	214.86	211.45	209.1	213.8	213.18	213.96	209.81	210.66	208.67	213.4	207.53	213.09	204.7	210.83	207.67	214.29	210.45	213.93	213.09	208.78	214.13	211.26	211.97	210.33	208.62	214.5	211.39	209.89	210.16	212.89
218.6	214.1	215.79	217.46	217.45	213.91	214.76	219.42	216.25	216.08	220.83	212.83	217.81	212.36	219.56	218.05	216.42	216.79	217.04	217.78	220.54	215.95	219.78	218.74	215.68	217.09	216.46	218.6	215.05	216.75	217.98	219.59	219.09	217.26	216.23	220.08	217.09	214.41	213.77	214.79	217.04	219.52	215.28	217.65	216.02	218.46	220.43	219.42	217.1	214.81
208.64	211.48	206.8	210.85	205.98	209.25	202.11	207.25	206.43	208.93	204.06	211.55	206.4	208.56	207.39	203.61	205.1	206.71	208.54	203.77	205.32	205.95	206.58	207.04	213.2	207.17	208.09	207.65	207.53	200.06	208.84	209.71	207.66	207.87	210.6	209.98	206.72	203.59	211.89	211.55	203.65	205.35	209.87	209.39	205.37	209.71	210.81	206.03	204.52	210.05
206.77	210.26	213.82	209.06	204.07	208.83	206.63	208.48	213.2	208.38	206.45	209.87	213.65	210.61	206	213.11	211.8	211.62	211.59	212.45	206.83	210.76	208.72	208	210.82	208.29	212.66	207.17	211.59	211.5	210.54	207.43	211.21	208.1	208.9	209.53	211.78	215.34	209.52	211.06	210.98	208.07	209.46	208.79	212.04	211.28	205.51	210.83	211.38	204.89
199.09	196.11	198.65	200.22	195.19	201.24	202.79	203.65	200.6	205.22	201.75	202.92	197.11	201.59	205.32	200.78	200.97	201.58	199.19	201.03	196.99	201.78	198.61	198.83	199.32	199.68	200.52	199.94	196.73	195.46	201.88	200.28	198.87	201.22	197.81	201.9	200.98	197.34	198.44	198	201.03	194.76	196.44	197.34	197.89	204.87	198.97	203.18	198.45	200.09
204.74	200.03	194.94	201.09	201.74	197.32	202.89	200.3	202.38	196.32	201.96	200.33	201.91	200.89	200.52	197.04	199.05	196.94	198.74	202.02	200.63	204.34	200.15	198.23	203.47	200.19	200.72	199.16	201.52	194.42	198.96	196.21	198.45	205.63	200.14	204.28	200.31	196.52	199.61	199.04	200.2	198.78	197.89	199.83	202.01	200.29	199.64	200.01	198.8	202.18
207.51	208.11	205.65	212.83	206.85	208.55	207.95	208.18	208.73	213.27	212.34	211.31	213.49	207.49	206.91	207.48	210.81	210.69	209.36	211.76	207.31	211.24	211.59	206.98	217.91	204.54	211.66	207.1	206.82	209.81	206.78	206.6	209.53	207.21	209.18	213.99	209.8	207.86	205.1	208.66	207.68	207.67	207.97	210.75	208.23	208.48	206.92	206.02	212.91	205.85
209.35	215.62	209.88	214.08	212.87	213.95	211.02	212.62	208.24	206.77	212.14	213.23	205.5	213.59	212.15	216.09	214.91	212.88	206.01	209.98	212.2	210.65	211.48	208.38	212.65	213.13	216.48	213.49	211.16	213.16	213.31	210.45	208.17	213.77	212.81	211.67	211.53	210.23	213.11	213.03	211.62	204.56	213.57	212.48	213.4	212.22	212.88	212.98	212.24	210.65
218.56	214.59	219.95	216.6	213.5	218.23	215.07	219.21	221.45	218.24	215.28	213.81	222.83	214.85	216.4	216.5	217.99	210.93	219.07	218.57	218.43	216.37	217.23	215.42	220.61	221.34	217.35	219.58	215.4	215.52	217.16	216.14	219.56	212.12	220.57	213.67	218.86	217.43	214.32	214.02	213.7	213.75	214.95	210.01	216.9	218.41	219.78	215.15	217.13	218.02
214.63	220.01	216.99	217.56	220.27	217.27	221.36	219.89	217.38	218.31	214.98	218.12	218.61	219.22	214.43	214.96	215.65	223.69	217.85	212.36	220.77	214.65	221.48	214.97	219.57	218.17	213.79	216.38	214.55	216.05	214.18	220.2	215.5	216.36	214.38	220.95	219.82	215.74	220.2	215.85	214.74	217.49	217.84	217.32	218.79	218.95	216	215.78	215.81	213.21
218.28	216.21	218.94	220.2	219.81	216.05	217.55	217.09	218.04	217.45	217.69	216.87	216.51	219.52	213.58	218.38	222.69	212.35	211.86	214.53	219.01	219.37	216.32	218.11	220.48	221.55	220.37	216.1	214.52	218.81	212.76	220.74	220.43	219.78	212.21	217.52	218.27	221.27	218.21	216.51	214.47	219.78	219.39	214.42	222.02	219.6	217.39	217.41	216.26	216.04
206.29	201.78	201.45	203.87	203.02	201.39	203.64	205.04	206.37	202.17	202.18	204.85	204.13	203.59	201.02	200.73	205.87	201.36	203.7	201.76	204.77	205.4	205.79	202.34	207.11	204.63	204.29	202.52	202.93	196.46	204.52	205.53	203.32	202.39	204.63	204.59	204.94	201.81	205.78	207.8	203.76	204.42	206.12	207.07	198.18	200.92	204.28	201.42	206.83	203.03
201.23	202.06	198.34	198.75	194.44	199.64	196.17	200.34	199.74	194.04	198.72	200.8	193.91	191.53	198.88	198.27	196.27	196.86	193.23	196.86	199	198.97	194.86	198.03	199.43	195.64	197.74	198.63	200.02	200.8	199.18	200.84	195.78	193.81	197.57	199.94	197.93	196.96	197.93	196.98	200.07	200.22	194.92	197.83	196.79	200.23	203.28	196.68	195.41	201.42
211.15	212.65	214.26	210.89	210.83	216.72	213.35	208.91	212.24	209.16	211.77	214.56	216.4	213.32	214.78	213.12	212.63	213.69	208.58	210.74	216.15	210.98	211.87	210.54	213.2	209.86	207.96	212.89	207.36	212.38	213.21	215.31	206.61	208.6	211.58	203.83	211.26	209.86	211.36	213.77	210.41	208.93	208.14	213.12	212.27	208.73	211.42	211.23	213.9	208.91
207.41	204.48	209.25	207.59	204.53	204.69	204.88	208.24	206.56	206.91	207.24	203.56	211.7	209.63	209.34	205.21	204.29	209.62	209.93	204.97	208.06	206.21	208.75	202.75	206.65	207.38	211.93	204.09	204.29	208.5	209.95	206.12	200.38	209.16	208.08	206.71	207.14	210.55	208.41	205.79	207.62	207.44	208.13	206.31	208.95	206.81	209.35	207.52	209.23	202.07
211.39	212.5	209.31	211.08	214.1	214.74	215.41	211.23	208.51	206.15	209.9	210.26	212.22	207.05	210.84	213.67	212.89	212.66	211.15	212.13	209.47	214.39	212.68	212.98	212.68	212.92	211.63	213.31	211.27	213.8	210.43	209.57	206.85	211.36	215.12	213.54	212.27	212.77	209.12	213.4	211.55	208.78	214.54	214.85	212.02	212.13	211.96	209.26	215.55	212.49
211.53	212.4	211.07	210.08	213.41	209.16	209.31	208.3	210.87	208.19	208.68	211.94	207.61	210.08	210.51	208.09	209.53	209.12	211.11	209.46	208.39	205.44	213.54	206.21	210.59	213.27	206.55	207.58	204.22	205.58	209.13	209.98	205.08	208.67	209.43	210.1	203.81	207.56	204.48	207.6	208.72	209.29	209.07	208.14	206.02	211.05	213.26	211.09	207.99	207.22
212.67	208.44	211.62	214.89	215.24	212.34	212.25	211.72	210.09	212.92	209.19	204.47	214.64	211.05	216.69	210.47	215.05	212.26	210.49	212.24	209.19	210.59	209.23	212.41	206.83	215.43	213.46	212.08	214.07	208.45	209.48	215.91	211.58	209.91	211.51	209.62	209.89	209.78	215.31	211.44	210.29	211.03	211.34	210.34	208.15	210.28	208.4	212.18	212.4	216.23
198.24	195.77	197.59	192.21	195.82	196.22	196.4	197.83	199.58	200.48	198.49	198.45	195.69	198.82	202.65	190.81	201.22	197.74	196.05	194.72	201.87	197.55	193.89	196.5	197.59	196.23	198.57	193.97	196.81	198.1	201.63	193.98	198.91	194.39	197.01	198.99	198.92	199.07	195.44	196.12	200.44	199.27	198.57	192.99	201.61	195.94	198.43	199.06	199.48	194.28
208.41	211.81	206.03	209.94	208.42	209.68	210.18	208.11	208.22	204.23	209.53	211.47	207.09	207.2	209.67	207.99	206.65	212.37	208.41	208.81	212.15	210.45	210.01	211.84	208.73	208.84	205.34	209.39	205.98	215.39	206.29	207.08	213.36	209.95	211.55	206.55	208.23	207.01	212.25	207.27	206.16	214.73	211.19	211.39	205.18	208.47	209.38	212.56	211.11	207.35
197.76	199.4	197.83	197.99	199.04	203.91	198.38	198.49	198.69	202.35	202.98	196.95	197.53	202.58	204.83	201.5	195.32	194.49	200.25	200.01	203.15	197.32	201.03	198.26	199.31	202.84	199.03	197.31	199.4	199.44	198.77	200.21	195.11	198.14	199.12	198.57	196.23	201.15	199.8	198.25	197.95	198.65	198.75	201.53	195.93	198.73	202.32	198.45	195.78	199.25
198.51	202.2	201.99	201.5	204.54	198.81	198.92	199.88	196.2	201.75	197.11	198.3	202.45	200.16	198.86	191.64	202.88	204.38	201.52	200.11	200.86	201.63	198.13	200.09	199.41	205.56	200.26	195.79	204.72	200.81	199.86	203.02	199.6	201.68	195.38	200.71	203.48	194.71	199.08	196.52	196.34	200.06	203.05	203.45	199.8	201.94	200.83	202.18	204.35	198.21
202.92	202.27	202.63	200.83	204.9	200.22	197.31	199.57	200.13	200.63	197.23	198.47	198.97	202.59	198.9	203.11	199.31	206.19	197.6	204.44	197.5	198.59	202.97	204.47	204.02	200.81	202.54	204.69	201.52	202.64	198.14	200.59	196.59	202.82	197.5	199.87	199.65	201.94	198.21	203.15	201.9	202.1	202.01	193.46	196.02	199.18	201	204.12	198.97	201.06
200.57	201.25	203.84	210.39	204.25	205.38	205.5	205.75	209	205.11	204.51	205.17	205.92	203.53	202.16	203.83	204.76	209.53	205.99	206.89	200.21	205.22	207.61	206.18	210.36	209.19	205.8	209.82	206.22	207.65	206.94	208.38	204.02	205.74	206.27	210.03	208.08	207.05	205.19	200.28	206.07	210.76	210.36	210.43	207.57	208.76	200.31	209.08	209.28	202.79
200.64	196.33	202.32	202.42	198.42	202.33	202.87	199.75	200.36	201.59	204.21	201.48	200.45	199.74	204.52	200.83	203.13	204.08	199.87	201.68	199.91	200.78	203.67	198.77	200.24	199.21	199.89	203.04	201.32	202.11	201.03	201.76	197.75	208.01	203.07	201.82	204.51	198.67	205.85	201.19	202.9	202.03	198.25	203.94	202.15	204.45	204.33	202.01	197.36	194.46
199.94	203.56	198.88	205.52	199.74	202.66	201.01	198.29	208.18	200.67	200.8	199.16	201.38	202	204.06	200.41	201.83	199.71	201.58	201.11	197.07	201.52	200.1	202.67	194.15	200.56	201.09	202.82	201.22	202.98	206.53	203	202.19	203.55	200.87	203.15	204.12	204.64	199.92	202.27	199.96	206.98	202.82	205.67	208.42	201.01	198.66	200.35	201.64	203.41
220.25	217.67	216.07	220.07	216.04	218.3	223.64	218.15	213.89	218.47	218.89	218.15	220.59	213.97	219.09	218.91	211.93	218.87	216.54	215.69	216.67	217.72	215.28	217.87	216.78	217.17	217.82	214.51	219.25	217.8	216.96	222.11	217.04	219.97	217.63	215.75	216.96	219.53	215.77	218.81	218.95	216.69	221.17	214.84	215.35	217.2	214.43	214.1	219.07	215.33
206.4	207.95	212.65	207.03	210.17	211.89	206.22	212.42	209.82	207.56	208.38	208.92	203.6	211.72	210.29	209.43	204.08	213.11	207.41	210.14	209.99	203.78	208.32	212.43	206.99	210.84	212.48	209.6	208.87	206.94	211.05	208.42	206.34	210.53	204.95	210.48	206.85	211.34	205.96	208.47	204.25	208.88	210.54	211.51	205.32	209.92	210.8	211.71	206.49	214.25
212.54	208.52	206.29	207.31	210.05	205.94	209.62	208.48	207.26	206.63	208.28	202.72	209.89	203.76	208.18	210.14	209.29	206.65	207.23	203.64	210.14	207.84	211.7	210.21	211.36	208.55	207.01	206.8	205.69	208.89	208.69	206.05	202.32	207.07	208.16	207.99	205.14	205.57	211.03	203.37	206.55	209.02	203.81	205.41	208.11	212.66	208.23	207.87	210.88	206.38
210.65	210.96	209.74	209.18	212.05	209.76	207.65	207.66	213.83	212.29	211.58	214.17	213.88	211.98	211.44	210.79	211.63	214.14	214.02	213.46	208.53	210.02	210.96	209.37	206.61	211.35	217.74	213.98	213.17	208.18	212.31	212.04	212.6	212.52	206.21	210.32	211.47	211.94	215.72	213.7	207.89	209.96	211.81	210.21	210.43	211.34	214.68	209.36	211.57	209.15
207.18	201.82	207.29	209.33	208.88	210.64	206.77	207.49	210.29	209.59	210.85	206.32	207.24	209.62	205.64	211.89	206.27	209.74	208.07	210.81	209.37	209.58	210.69	211.59	208.36	201.34	204.23	200.61	207.42	211.45	207.92	207.4	203.79	208.6	206.13	205.22	202.77	209.54	207.78	205.9	210.12	210.46	211.78	207.01	208.68	204.99	209.46	209.62	204.03	209.79
207.11	205	205.01	204.62	199.81	202.59	206.77	205.54	201.22	205.93	202.89	203.52	203.33	204.59	203.2	204.02	198.59	206.22	203.21	197.18	203.85	201.67	201.28	203.77	200.57	205.09	200.35	204.84	207.66	200.95	205.84	204.08	203.48	202.27	202.5	204.2	203	201.68	199.55	203.07	204.28	204.62	203.05	199.11	200.97	206.17	204.07	204.42	199.63	204.06
211.59	207.67	212.07	213.15	214.52	210.73	215.22	208.57	212.35	212.44	213.96	211.92	209.96	209.25	212.33	213.31	216.47	207.52	204.93	208.25	212.7	208.71	207.14	214.65	208.61	213.79	208.93	214.13	214.28	212.1	214.06	213.76	218.5	210.84	214.76	211.04	209.19	209.45	212.81	210.6	212.04	214.14	211.24	209.52	208.7	214.87	217.32	208.14	211.84	212.81
206.03	206.99	205.72	203.66	201.94	203.93	210.46	207.29	203.07	204.82	208.04	207.39	204.17	207.93	210.62	207.14	206.78	207.45	208.93	203.24	201.46	205.42	200.44	208.16	202.32	209.07	210.22	204.43	201.01	206.7	206.49	206.69	208.12	204.96	203.85	206.43	201.23	206.12	209.23	205.62	201.9	206.92	202.38	211.02	201.44	206.24	206.71	204.32	205.14	209.69
215.92	220.06	221.68	216.31	214.63	216.66	217.48	220.53	215.85	224.73	212.08	215.38	216.75	215.6	211.85	218.7	220.65	219.29	216.72	217.06	214.86	217.29	214.73	219.19	215.59	218.55	217.9	216.4	218.35	215.44	216.25	216.09	219.82	218.63	214.9	216.04	218.08	219.51	221.61	216.44	221.26	216.33	213.98	214.75	220.33	220.36	216.5	215.44	211.53	219.48
201.95	198.95	199.22	200.92	199.21	196.77	198.75	201.64	196.48	197.9	200.64	198.08	198.61	197.07	198.49	198.32	195.8	199.63	198.19	196.91	199.59	197.76	200.03	197.42	194.33	197.01	197.35	195.5	201.36	196.39	199.09	201.42	194.67	200.29	201.79	196.82	195.73	200.24	198.23	197.9	196.43	197.27	200.74	197.11	197.97	197.19	199.84	201.93	194.24	199.43
198.47	197.72	203.08	207.84	199.02	203.25	202.04	201.9	202.15	196.78	203.24	203.9	196.44	197.43	198.83	204.05	196.28	202.67	200.77	202.83	199.9	199.43	202.23	204.83	197.21	193.74	201.7	205.54	202.85	199.44	203.25	198.86	199.18	200.11	200.38	200.03	201.94	200.95	204.33	199.19	203.12	202.57	199.77	201.31	202.83	198.99	199.83	197.85	199.02	198.9
215.42	221.96	214.83	221.09	213.55	217.51	217.12	217.18	216.99	220.99	209.41	217.83	213.83	217.4	214.87	216.32	215.93	217.25	217.46	218.27	216.23	216.64	214.77	215.58	214.68	216.86	214.69	217.8	215.6	219.48	217.93	218.53	216.17	214.1	212.49	217.01	217.86	217.8	215.56	212.66	213.64	215.99	212.45	218.56	219.51	217.81	216.1	212.79	215.41	214.5
200.82	203.12	201.42	203.59	202.96	204.74	205.81	204.77	202.19	201.33	204.13	205.38	201.35	205.21	201.31	201.09	201.15	200.26	200.97	203.39	210.06	202.65	202.49	203.57	200.98	203.94	204.01	208.01	199.6	202.41	201.13	204.15	202.61	198.62	204.54	201.3	199.85	203.56	199.63	201.6	201.79	199.84	202.74	205.55	201.23	200.53	205.4	200.61	203.28	203.34
207.07	203.03	202.52	201.06	203.38	200.63	204.47	203.59	207.02	201.6	203.77	198.59	203.89	209.23	205.39	205.41	205.14	200.15	203.89	202.53	202.49	203.55	202.41	203.29	204.96	206.86	203.1	205.49	206.17	204.62	200.42	197.98	204.06	202.72	204.59	199.24	200.76	202.11	201.37	204.49	205.73	203.8	205.31	199.86	207.35	203.51	207.08	207.34	204.81	203.69
213.05	211.15	209.96	213.65	210.64	214.76	214.48	213.01	211.32	213.78	207.44	216.03	211.41	213.02	207.77	215.57	211.54	213.84	214.74	210.61	213.37	212.19	215.1	210.63	215.39	209.99	212.73	212.82	207.23	213.51	213.53	210.12	214.25	216.86	213.51	209.28	209.31	212.49	213.16	214.04	212.02	210.56	212.05	210.21	211.04	211.75	212.88	206.68	207.33	212.07
196.73	199.05	201.34	201.07	205.08	200.38	202.61	197.84	204.93	192.24	200.02	195.18	197.81	203.72	197.18	201.74	201.14	197.1	199.92	199.22	199.27	199.2	196.73	197.96	198.34	198.01	198.88	200.85	203.06	197.82	197.4	197.02	198.77	201.23	198.38	199.64	202.6	200.13	198.6	200.69	201.28	203.04	198.87	197.39	199.91	198.39	199.72	198.31	197.22	200.09
202.73	203.79	202.14	199.4	203.16	207.22	203.45	202.31	207.08	201.95	200.49	202.8	202.59	201.62	206.33	204.23	203.8	201.63	199.24	202.45	203.08	203.28	203.39	203.07	205.66	203.03	201.45	204.17	202.23	198.4	200.5	209.36	202.33	204.78	202.16	203.38	201.12	203.56	205.85	203.45	202.84	204.76	201.48	208.47	204.01	204.86	199.21	204.57	202.87	202.84
209.45	214.46	207.94	214.14	205.95	206.81	212.61	210.26	210.61	210.58	219.44	209.19	211.9	209.85	205.2	207.82	208.32	210.89	211.63	208.21	209.81	209.81	213.32	208.21	212.58	209.51	207.38	204.58	210.36	213.24	209.68	212.16	208.47	211.4	204.93	205.13	205.51	210.98	211.18	208.85	210.18	208.87	210.98	210.73	205.73	208.23	208.79	210.01	208.91	211.58
193.91	199.09	195.43	197.42	202.52	198.49	197.29	196.6	200.91	200.02	200.84	200.98	197.33	202.79	200.27	200.14	196.34	196.54	198.89	202.4	202.5	197.12	206.27	197.56	205.71	197.99	196.88	201.61	200.45	200.8	200.1	201.33	203.64	199.91	200.58	199.45	199.03	197.83	201.29	194.91	204.39	199.18	194.77	196.64	200.02	201.75	198.02	197.93	198.11	199.51
200.06	200.01	202.75	203.75	201.61	201.82	197.4	198.94	201.73	200.63	200.11	202.67	196.88	199.58	200.47	199.77	199.14	201.99	202.76	203.58	201.2	199.32	206.05	201.56	196.38	199.64	198.8	201.3	199.62	201.12	204.85	199.94	203.13	201.4	201.59	200.65	199	199.74	199.23	197.65	200.86	199.46	203.18	202.31	202.99	199.37	201.35	199.12	204.52	202.06
212.07	212.62	213.37	220.01	209.67	207.18	211.44	214.06	214.93	208.27	214.21	213.45	212.54	212.79	215.75	212.65	210.77	214.23	214.78	210.63	215.44	218.18	216.7	210.14	210.49	212.89	211.7	208.63	209.6	214	211.94	214.35	212.23	212.09	213.83	211.77	215.57	215.05	210.64	213.69	214.09	213.58	212.26	214.05	210.11	212.97	213.53	211.15	212.49	210.52
208.36	205.74	200.8	205.53	204.78	200.29	204.02	203.68	202.76	201.4	202.64	203.59	202.86	203.74	200.24	203.31	205.21	201.9	202.19	201.73	204.78	204.39	204.15	205.73	207.08	206.08	204.82	208.63	206.1	201.3	201.5	205.01	200.42	198.15	202.11	204.68	202.76	202.45	198.03	203.23	202.44	200.15	201.37	203.3	199.71	199.38	203.78	202.17	206.15	201.43
202.34	205.35	198.96	203.13	202.57	206.88	205.54	204.18	206.85	202	207.56	203.68	203.42	202.92	202.84	201.11	205.15	199.44	200.19	202.75	206.15	204.9	205.07	205.07	204.16	201.71	198.82	206.79	198	206.3	202.58	202.25	206.91	205.65	203.68	205.61	202.45	201.14	208.32	205.33	204.27	204.09	205.57	201.89	200.68	197.88	205.45	200.93	207.05	200.8
217.25	215.16	218.35	215.47	215.58	212.6	214.15	218.75	219.29	215.52	215.24	214.75	214.24	221.53	215.89	220.12	221.77	216.35	218.95	211.4	219.72	217.45	222.53	214.03	221.35	222.23	219.45	215.48	217.14	216.64	218.51	215.58	216.71	215.75	218.29	215.23	216.7	219.52	213.59	217.29	218.49	218.57	219.7	221.59	216.7	215.72	219.68	219.08	217.92	217.22
218.8	218.01	224.02	221.56	216.95	219.08	217.39	219.21	217.7	213.93	214.78	222.95	214.14	216.56	216.37	218.08	216.85	214.96	221.61	222.06	212.55	216.26	222.07	216.99	213.94	216.22	219.18	220.08	216.81	217.66	215.37	216.01	220.32	218.04	221.94	214.94	217.34	218.42	216.32	218.85	217.01	215.16	217.88	219.92	220.2	210.83	212.01	212.64	212.03	214.23
206.51	211.68	206.67	206.7	206.21	206.67	208.96	209.15	206.55	206.52	206.64	206.16	208.01	212.18	209.17	210.25	209.35	207.75	207.34	207.69	210.85	210.35	208.67	210.59	210.6	204.82	207.67	206.16	208.78	205.94	202.51	208.11	211	207.51	211.28	207.7	208.58	210.04	208.87	212.25	209.38	211.7	207.58	200.58	210.42	201.15	211.25	204.64	206.12	212
210.74	211.86	207.5	210.99	213	209.99	211.95	213.93	214.78	212.1	207.6	212.75	209.78	215.07	214.8	211.41	213.37	214.6	212.52	211.43	209.53	210.3	215.7	211.46	206.52	213.03	211.31	209.01	214.67	212.09	210.73	213.8	214.03	218.74	208.44	212.89	214.13	214.02	216.19	210.5	209.66	214.29	214.98	211.46	212.44	212.55	212.11	210.67	210.85	211.53
209.4	207.27	204.36	201.68	206.71	207.23	203.51	207.61	198.82	204.54	207.34	205.89	202.37	206.89	205.92	208.27	205.23	209.31	205.1	206.21	204.67	205.92	205.77	204.81	204.17	202.6	206.22	208.77	207.01	207.95	200.98	206.63	209.63	205.31	202.33	200.87	203.25	203.31	200.91	202.2	205.79	206.77	205.52	200.85	201.92	203.24	206.28	205.77	203.65	207.92
207.11	207.94	209.2	210.65	206.88	201.6	204.42	209.33	204.6	207.22	205.7	210.87	204.43	201.57	205.6	205.27	206.51	203.89	208.12	202.46	205.54	202.71	203.44	206.02	198.87	206.77	204.1	200.56	204.85	205.84	206.45	206.32	208.53	204.1	205.2	203.38	204.95	203.64	207	212.79	207.04	202	203.02	206.85	207.04	208.25	205.83	205.45	207.27	202.47
207.53	202.39	201.72	203.42	202.03	201.7	207.79	199.5	202.55	203.26	205	207.4	204.27	202.06	202.39	203.75	197.98	203.06	203.24	204.8	203.85	204.84	202.86	205.69	203.84	205.82	202.66	205.98	205.44	208.4	200.9	202.79	200.25	204.01	202.9	203.48	200.23	205.34	204.19	199.45	201.91	203.09	204.67	204.62	205.1	201.56	201.59	202.39	200.34	203.66
209.22	207	208.43	208.33	211.15	206.89	203.27	214.32	206.61	204.18	208.84	212.21	208.48	214.34	210.56	213.63	212.58	206.12	208.19	206.96	204.92	204.77	212.73	206.2	203.51	208.89	210.58	205.36	205.76	204.44	208.65	208.73	206.02	208.78	208.96	209.96	203.98	206.03	208.5	206.89	207.49	207.88	207.29	206.5	210.05	205.15	204.99	205.78	205.76	214.76
202.07	208.04	207.99	204.32	202	205.42	205.18	204.64	206.1	203.89	205.55	203.44	200.45	205.75	208.24	205.55	203.09	204.99	203.76	206.65	202.84	205.24	206.5	201.69	202.77	209.17	202.89	205.83	205.24	206.79	206.94	206.57	209.13	206.57	204.09	203.54	205.43	206.03	203.9	204.66	205.79	205.26	204.18	207.51	204.85	203.71	201.5	205.8	204.17	203.47
200.53	206.03	202.73	204.52	200.07	203.57	203.39	198.99	198.83	206.12	201.1	202.02	202.01	200.54	199.51	204.34	205.12	202.12	201.93	206.02	201.74	206.97	201.65	203.09	204.79	200.51	204.07	198.8	202.43	204.6	199.94	196.58	199.26	204.4	199.88	202.93	201.53	201.86	203.16	204.01	200.55	200.27	196.19	202.7	201.12	203.62	204.13	202.82	203.65	203.65
200.96	203.5	204.09	199.28	202.75	201.35	199.11	197.24	201.25	204.09	204.37	200.88	208.16	204.33	201.62	200.32	204.78	203.03	201.32	198.52	200.19	196.61	202.45	199.93	197.7	204.27	204.16	205.9	196.81	199.44	204.23	196.38	200.8	197.32	202.55	202.15	198.98	199.16	194.98	199.42	201.91	198.61	203.22	203.68	200.13	200.46	204.49	204.96	199.42	204.38
206.92	206.26	207.01	204.04	197.28	205.32	204.01	200.24	201.73	197.27	206.98	202	204.66	205.21	199.18	205.35	202.91	203.21	203.82	202.06	201.84	200.46	199.39	197.21	202.66	207.87	207.34	201.25	205.18	207.6	205.52	202.9	204.66	201.52	199.68	201.45	202.32	203.09	202.49	201.61	205.83	203.84	202.29	203.15	208.09	204.25	205.32	205.92	209.52	205.25
204.28	202.07	205.82	199.59	203.62	205.18	204	204.21	204.77	203.96	203.32	201.35	205.06	202.56	202.13	204.12	203.4	204.93	201.66	205.02	202.43	201.85	203.96	201.73	204.17	203.58	205.54	202.04	200.95	203.51	204.41	201.51	205.7	203.88	201.82	201.41	203.08	199.81	204.7	201.22	203.53	202.72	202.31	203.14	206.92	203.8	203.83	201.25	205.47	205.46
207.26	205.33	205.73	206.84	205.18	212.72	205.72	203.01	204.83	205.34	207.12	207.64	202.7	202.18	200.4	211.75	206.08	207.73	208.88	211.34	202.32	203.75	207.58	204.61	202.17	204.85	209.86	203.64	207.45	207.71	208.74	210.94	209.63	209.91	203.9	203	200.21	206.36	206.14	204.67	209.59	202.31	206.86	206.32	204.9	205.63	209.52	205.67	206.63	207.25
219.56	213.61	215.51	217.41	223.3	215.38	220.15	218.22	223.17	218.1	220.58	216.73	219.72	213.89	214.56	212.84	217.01	215.63	214.45	214.91	219.9	217.86	216.91	216.56	215.95	214.66	218.85	213.68	218.58	220.41	220.11	218.62	218.51	215.43	216.2	212.78	221.31	219.57	218.73	220.41	224.03	217.06	219.85	221.43	217.06	219.92	220.82	218.24	218.41	217.84
206.24	207.47	203.34	203.97	205.64	200.11	202.51	204.84	202.35	204.71	205.61	203.54	201.71	204.77	200.73	208.96	201.82	204.24	205.12	209.46	203.11	203.86	205.2	201.02	203.59	204.54	198.71	207.4	200.81	200.02	206.83	203.48	211.18	199.94	205.5	200.86	202.1	206.18	203.46	203.78	199.43	199.59	201.44	205.4	202.17	199.92	204.12	203	203.95	203.33
216.75	215.16	214.73	214.51	211.77	212.59	209.56	217.29	211.01	209.01	213.43	212.7	215.11	210.73	214.12	214.17	212.01	214.22	212.54	209.42	209.72	213.37	215.34	215.02	217.14	216.02	214.34	213.84	210.37	214.7	213.58	207.19	213.52	214.64	211.47	213.83	216.94	211.55	215.49	213.58	211.42	212.83	211.31	214.18	211.62	218.02	213.14	218.13	214.07	212.88
202.68	202.5	202.75	204.24	206.49	201.25	200.94	203.63	207.47	198.98	205.5	203.66	208.61	199.96	198.87	207.1	200.54	207.26	209.92	201.25	203.77	203	204.77	198.55	200.31	202.48	202.74	204.42	205.45	202.85	201.46	204.87	205.45	205.95	203.78	201.84	208.27	201.47	206.41	201.51	205.19	203.83	202.42	207.04	205.47	206.25	201.85	206.18	200.12	200.29
205.52	213.37	209.42	207.66	208.69	210.59	211.64	205.81	208.79	206.04	213.61	203.38	209.35	211.4	213.16	207.96	208.33	206.9	208.07	208.45	207.58	206.81	204.19	210.24	207.25	207.06	206.51	208.59	211.53	204.46	211.46	207.45	207.19	207.34	210.66	210.74	208.65	209.47	209.98	209.34	206.09	207.91	207.21	202.94	208.06	206.75	206.13	206.67	209.75	214.54
213.55	211.3	208.39	214.39	206.91	207.79	209.78	210.67	212.92	212.5	213.06	208.79	212.05	211.4	209.37	215.71	208.33	209.55	209.79	211.87	211.92	209.65	210.88	209.44	210.64	212.1	214.68	208.06	208.89	212.26	208.97	212.2	213.26	213.7	212.23	210.25	211.24	210.14	212.55	209.92	209.11	210.98	215.53	216.46	210.65	206.72	213.64	212.91	214.01	209.66
209.99	206.64	206.92	215.38	207	203.04	206.12	208.52	206.67	205.85	206.29	199.44	203.02	207.31	207.4	207.13	204.96	204.69	204.66	206.6	207.63	210.54	206.38	208.08	208.38	212.79	211.59	205.77	211.01	201.96	206.16	207.22	208.58	210.31	206.79	205.8	206.77	207.11	204.91	205.05	207.95	204.92	208.34	210.34	210.31	210.94	207.4	213.44	207.69	207.69
210.57	213.96	209.17	208.11	208.32	208.83	205.91	204.89	211.8	206.28	203.22	205.61	207.4	210.84	209.52	212.66	210.43	206.71	204.45	206.11	208.32	212.34	202.75	207.33	206.52	211.45	207.45	206.13	206.39	207.94	211.8	207.32	207.3	208.91	204.9	205.77	205	207.58	208.08	207.33	205.72	201.63	207.5	204.04	203.1	211.36	209.39	206.87	206.63	210.15
197.95	193.57	194.61	194.38	194.9	195.56	195.02	198.27	196.87	198.43	194.59	195.23	193.45	193.95	194.48	195.88	193.63	195.93	193.21	194.5	194.21	193.98	192.5	195.04	196.04	197.14	201.92	195.33	193.74	196.95	196.2	194.87	192.23	193.86	197.02	191.55	195.14	192.17	187.05	195.79	198.58	192.94	194.34	195.17	196.13	194.74	194.88	194.72	197.92	195.03
206.69	210.27	206.59	206.07	208.62	204.26	209.22	204.64	203.62	206.1	201.81	206.28	205.94	206	204.27	208.06	207.51	204.32	206.33	205.1	208.5	207.02	207.64	205.86	206.8	202.8	211.06	205.25	205.31	206.1	208.51	209.26	207.92	202.98	207.34	209.99	206.29	200.32	204.64	207.47	203.31	210.49	204.83	206.39	206.11	204.74	207.74	204.98	207.46	203.47
206.03	210.48	209.94	211.86	206.46	206.75	208.48	207.93	212.94	210.16	205.02	205.99	209.4	209.44	214.01	207.24	207.3	210.91	206.56	210.93	211.37	206.84	211.84	210.26	211.22	208.04	212.23	207.97	207.67	208.42	205.21	207.96	204.74	207.32	209.39	205.78	206.98	205.7	206.64	210.61	205.89	205.91	204.5	207.44	207.37	204.62	209.29	212.39	209.1	211.78
201.04	195.8	201.71	196.49	201.15	196.63	198.62	195.49	192.9	198.29	199.12	196.12	196.35	199.5	196.12	197.43	198.66	200.23	196.84	200.31	202.91	198.13	194.71	196.93	194.05	201.99	201.29	196.13	202.17	201.9	198.44	203.99	199.58	196.98	196.31	202.13	200.99	194.62	202.34	200.42	201.53	192.14	198.59	200.66	202.35	200.65	201.04	196.85	196.42	202.95
215.21	215.08	213.74	212.32	217.61	212.35	214.87	216.59	213.4	209.48	210.36	218.94	210.43	216.91	211.62	212.02	214.6	215.19	213.93	211.49	216.25	214.12	216.53	212.49	213.44	211.37	211.35	214.11	213.3	213.28	214.8	213.88	213.46	209.28	211.07	211.4	217.9	212.61	214.89	216.85	213.47	218.91	212.96	214.26	223.19	214.2	212	215.25	219.27	213.49
211.56	203.84	205.23	210.63	206.51	210.15	212.44	208.02	213.04	206.96	207.85	210.4	209.4	214.31	205.47	209.16	212.19	211.11	208.29	209.29	206.35	211.56	208.91	212.91	212.59	213.07	209.51	206.3	210.08	208.14	210.14	204.3	211.21	211.72	211.3	206.26	209.48	206.71	205.7	205.02	212.84	207.97	211.72	211.48	208.96	207.84	208.28	205.87	209.9	210.17
197.07	196.05	195.78	199.48	192.04	194.55	196.75	192.59	193.41	195.31	195.31	197.59	191.58	193.06	195.9	196.12	194.14	193.31	196.26	198.69	197.14	200.75	196.87	197.29	190.99	191.88	194.63	198.34	197.02	195.48	194.66	195.02	192.35	193.48	194.71	193.13	195.49	197.15	193.23	191.22	196.64	199.32	194.92	193.56	192.11	197.85	191.46	199.27	192.68	196.92
204.39	206.32	205.74	204.9	205.47	212.47	203.61	208.07	208.72	206.01	205.91	206.39	206.58	206.07	204.13	203.97	205.83	204.94	204.42	205.31	203.83	203.47	207.08	204.06	203.63	205.14	205.9	203.02	210.2	205.18	210.67	208.23	206.51	203.35	205.95	206.52	206.71	207.94	210.51	204.89	207.62	202.78	201.09	205.29	203.99	206.27	207.66	206.2	208.75	208.51
209.24	210.74	212.03	213.5	214.52	210.99	211.85	214.72	213.95	213.84	208.61	212.95	208.05	211.34	208.87	206.26	207.97	207.62	213.19	209.01	216.23	214.48	208.67	210.29	211.58	211.2	211.03	212.88	209.75	208	213.82	212.15	214.03	211.33	210.39	215.81	212.65	215.53	213.89	212.78	210.84	211.86	214.35	209.59	209.99	213.86	210.19	210.89	209.22	207.09
217.48	214.9	216.92	215.46	218.69	214.46	218.81	217.92	220.16	219.69	219.44	214.93	221.79	216.45	216.07	217.38	220.24	219.74	218.5	219.41	217.44	217.99	222.44	214.85	219.03	215.91	216.43	217.17	211.58	217.9	219.1	218.82	217.8	215.15	213.52	216.96	216	216.35	217.52	215.71	217.52	218	212.97	217.69	217.51	216.01	216.23	214.65	219	216.79
209.03	211.68	215.1	212.54	208.82	212.97	207.17	214.09	211.74	209.45	208.48	210.44	213.5	209.81	207.16	212.01	213.01	213.71	208.49	212.96	215.24	209.91	210.27	209.83	212.26	212.91	210.7	210.3	212.48	210.26	214.55	209.37	211.53	211.1	210.83	209.48	214.11	213.55	209.76	213.25	215.67	212.68	212.72	209.57	211.25	209.53	210.13	211.46	210.54	208.52
200.17	204.66	202.79	206.52	208.28	203.78	202.96	204.69	201.54	200.84	194.53	201.36	204.58	201.74	198.76	203.22	206.5	201.88	198.16	200.75	200.39	197.49	204.74	207.03	201.43	194.62	201.64	200.38	197.08	196.72	198.9	202.95	201.86	204.17	203.64	199.49	199.33	199.64	200.2	200.15	200.55	203.95	199.38	200.98	201.05	205.33	199.06	199.51	202.04	203.24
209.14	208.63	209.52	210.14	211.44	206.93	207.24	205.05	208.66	203.91	206.87	207.48	208.59	210.36	210.3	208.23	211.26	206.25	212.58	212.12	202.33	206.62	210.97	206.96	208.4	207.59	210.25	208.67	208.86	204.43	210.14	208.04	209.24	206.73	207.65	211.69	206.13	211.65	206.45	209.54	204.65	209.92	212.64	208.42	205.27	210.2	207.89	204.89	205.83	210.58
202.17	204.52	204.07	203.93	208.9	202.68	201.19	208.03	201.81	201.87	205.23	204.99	203.04	201.47	206.2	201.79	202.64	208.04	204.38	207.27	204.19	206.38	202.82	201.39	204.61	205.51	204.91	203.74	203.23	208.18	205.23	200.34	204.25	205.25	203.11	203.91	207.88	203.29	203.36	202.92	201.62	205.32	201.74	200.24	203.58	201.66	204.53	205.11	202.75	200.53
212.91	212.8	215.56	215.66	213.75	212.01	213.1	213.62	212.5	214.17	214.37	215.64	210.94	215.25	217.59	214.73	218.43	214.73	208.26	213.25	216.44	215.83	209.57	211.83	212.08	219.9	214.43	214.67	213.26	213.24	214.33	215.3	215.04	209.54	212.55	212.72	214.26	214.9	210.48	209.3	216.07	211.62	213.9	215.75	214.58	208.32	210.86	210.95	215.98	215.2
204.18	200.52	205.56	205.18	202.02	206.93	204.38	202.65	202.19	204.14	203.16	206.55	203.54	206.14	201.42	207.34	202.23	199.71	206.8	199.57	207.45	203.96	204.88	200.77	204.99	204.43	206.1	201.82	203.89	205.52	203.23	205.05	203.55	204.31	202.46	208.35	208.81	202.58	206.5	199.93	204.43	204.88	209.86	204.31	202.84	204.27	203.47	205.88	203.32	205.69
206.71	209.4	211.52	215.6	210.68	207.93	208.55	208.73	212.3	204.99	212.38	211.16	208.26	213.73	211.88	206.48	211.42	208.65	208.37	207.69	207.16	202.87	210.46	204.51	208.18	209.33	210.68	210.56	208.02	205.43	207.62	211.66	207.48	205.97	211.61	208.69	208.57	209.64	208.74	209.52	209.01	210.92	209.09	211.7	212.23	210.31	212.55	203.6	208.64	210.02
213.08	207.76	211.98	214.19	210.6	208.14	209.83	209.34	208.18	208.53	209.61	209.54	209.27	214.99	209.1	200.65	206.32	208.95	215.92	213.58	205.07	209.6	209.55	212.87	207.95	205.46	212.02	212	209.71	211.76	210.61	208.22	208.99	209.65	207.87	207.67	210.72	208.32	208.8	213.93	205.77	207.3	215.07	210.55	207.4	211.67	209.6	207.7	204.02	207.81
202.61	205.06	202.48	205.17	197.34	203.09	204.09	200.44	206.44	201.21	203.67	206.85	200.84	199.62	197.11	202.92	204.53	204.1	203.53	200.03	203.03	202.8	201.07	199.01	204.66	204.21	203.02	202.82	204	202.58	204.56	197.76	204.41	206.28	202.53	200.09	206.22	204.59	200.7	205.07	202.26	201.43	199.14	201.75	204.3	200.1	203.04	200.62	202.36	201.73
206.97	204.26	206.29	208.77	207.81	210.18	206.13	206.07	211.31	206.91	211.74	210.56	204.72	206.92	209.7	208.04	209.11	208.58	209.29	203.87	205.03	208.46	208.82	204.21	209.57	202.88	208.06	206.19	212.02	208.05	214.01	207.1	208.51	212.74	211.82	210.29	208.56	208.71	208.42	207.17	210.42	205.54	214.53	207.75	205.9	207.7	209.2	214.8	213.03	211.79
207.73	205.92	209.13	211.69	209.62	208.76	211.71	206.34	206.81	205.86	206.49	206.25	210.97	210.48	210.47	207.79	206.85	207.4	210.97	209.41	209.59	203.93	206.35	208.02	209.69	209.66	208.27	214.81	210.5	204.78	209.77	210.11	210.52	208.95	208.86	206.8	210.16	206.85	209.75	208.31	207.94	210.61	207.29	204.97	212.95	207.19	212.67	208.08	211.92	208.24
206.16	207.43	208.99	211.81	210.82	210.16	206.49	211.67	207.93	207.7	214.43	212.51	211.56	207.15	206.94	211.28	209.89	209.47	209.39	206.91	211.58	209.18	208.56	211.52	210.02	207.1	207.05	208.16	206.94	208.65	208.64	207.09	205.41	204.36	206.71	208.85	212.95	214.1	204.41	206.36	208.68	206.62	209.93	208.96	203.44	209.89	208.99	205.34	205.31	209.13
203.9	202.44	199.12	203.47	204.84	201.54	203.32	202.39	202.54	202.74	197.84	205.41	204.21	203.28	205.38	206.04	206.06	204.48	203.63	207.04	200.63	201.28	201.52	202.56	198.1	200.11	200.5	199.32	205.7	203.39	198.67	204.2	207.27	201.58	202.43	202.3	204.9	201.25	201.16	206.61	203.28	202.95	197.02	204.12	204.91	203.79	205.85	208.1	205.07	200.71
210.18	204.76	206.84	208.23	209.04	207.85	208.15	211.47	209.93	206.52	207.72	211.65	204.07	206.24	211.96	207.23	206.99	214.25	208	206.37	206.93	208.49	207.58	210.88	206.83	207.76	210.76	212.35	206.17	211.21	206.44	208.35	212.19	210.32	206.27	208.02	213.71	210.31	211.71	211.08	214.26	207.08	209.95	210.73	211.84	213.86	209.78	207.84	210.08	210.16
216.43	216.27	211.69	221.76	217.16	216.09	218.57	213.16	219.34	216.56	221.14	216.02	215.6	217.18	215.9	217.32	220.63	218.93	216.3	215.72	218.01	219.67	216.01	219	218.47	216.44	219.4	219.77	216.57	219.51	217.55	225.18	211.53	215.7	213.36	216.53	218.46	213.61	215.4	220.15	215.53	215.84	215.37	216.97	218.52	217.17	214.85	218.88	217.86	219.68
207.64	213.13	211.13	209.43	211.05	207.47	210.99	208.03	207.8	208.85	209.39	208.49	207.89	210.08	209.26	207.19	207.35	203.81	205.8	207.67	206.24	210.05	208.85	203.86	206.51	209.77	207.82	211.49	208.86	206.15	209.06	210.74	211.74	208.88	208.84	211.19	206.79	205.95	207.9	209.01	209.94	210.37	208.86	212.34	209.06	208.76	207.91	207.54	207.64	209.45
198.72	200.43	200.82	202.56	200.64	206.92	202.18	203.22	200.26	201.87	195.57	201.48	200.26	204.97	204.94	205.16	199.67	198.68	201.38	201.07	204.45	204.01	200.8	204.13	203.36	205.46	202.81	201.41	201.11	199.77	203.4	203.22	204.23	202.9	200.77	201.19	202.9	199.77	200.3	200.58	200.88	202.12	202.25	204.91	202.6	199.35	200.46	203.24	202.44	197.96
204.01	210.03	205.99	207.39	205.65	208.15	208.91	206.7	210.67	210.14	206.94	209.04	200.4	208.18	207.31	201.66	206.26	210.48	209.27	208.83	206.41	206.83	207.8	207.61	203.99	205.44	210.72	204.8	205.81	207.16	207.16	204.2	208.04	205.93	204.45	212.29	201.22	213.04	208.37	210.8	207.2	208.42	206.5	207.5	204.26	209.58	204.91	207.47	212.52	206.49
[truncated: 150 more columns]
