# Supplementary material for: Genetic dissection of main and epistatic effects of QTL based on augmented triple test cross design
Source: PLoS One. 2017 Dec 14;12(12):e0189054. doi: 10.1371/journal.pone.0189054 (PMC5730204; doi:10.1371/journal.pone.0189054)
Supplement: S6 Supporting Information — (ZIP) [file pone.0189054.s006.zip › z1_500_0.2_5.csv]

193.61	198.37	201.66	205.74	197.11	205.95	198.2	200.17	198.63	199.47	197.63	193.6	195.72	199.92	203.91	198.73	195.2	200.85	199.41	203.78	201.8	200.05	199.41	199.96	194.63	197.43	203.44	202.76	199.49	199.88	203.93	199.84	194.57	204.59	197.63	202.97	196.04	192.11	197.14	201.35	201.8	200.22	198.04	199.28	197.78	205.83	198.72	201.23	199.93	204.73
206.83	208.84	207.47	208.64	209.9	206.71	201.64	206.29	200.89	213.49	199.91	211.8	203.58	208.82	213.41	210.15	201.09	207.53	203.7	201.42	205.84	202.1	205.08	212.73	197.92	206.56	200.65	210.37	203.48	209.66	204.49	211.07	206.18	204.42	204.03	200.7	209.99	205.2	200.57	203	205.1	200.76	203.58	218.21	208.94	206.97	203.38	206.87	205.59	203.89
203.32	209.63	215.31	206.65	209.65	203.98	209.64	210.77	200.45	210.19	204.81	210.73	207.59	205.38	210.01	213.55	215.31	205.63	216.44	206.11	209.59	207.89	206.7	212.17	204.8	211.33	214.77	209.75	220.36	208.22	209.37	212.85	200.32	207.51	203.58	208.95	204.93	210.68	210.68	209.6	208.57	208.65	207.98	210.53	214.19	212.39	213.18	200.38	201.28	210.26
212.62	208.58	212.66	209.36	210.19	213.43	215.07	211.48	207.49	213.37	210.96	206.72	213.96	212.7	211.78	210.12	213.47	215.89	212.72	212.98	209.37	214.88	212.84	205.49	212.98	210.26	209.92	209.87	205.14	217.47	213.11	212.54	206.3	213.96	207.6	215.58	218.93	213.53	205.77	215.76	210.17	214.72	209.39	210.78	212.83	213.09	211.21	212.71	213.83	210.71
193.32	197.41	198.8	204.02	199.23	207.48	201.35	207.92	200.09	194.64	202.51	194.11	198.97	203.93	197.09	200.42	194.4	198.02	197.31	204.27	199.31	197.09	203.83	199.14	199.72	199.97	194.53	204.76	205.68	197.45	203.72	201.43	198.92	198.46	203.35	205.2	195.34	203.54	201.86	196.28	198.25	200	199.35	198.74	197.91	198.8	197.74	203.33	198.39	195.89
214.75	212.29	211.12	217.3	206.77	216.04	210.97	211.51	216.28	212.41	209.05	212.84	212.28	210.27	218.98	208.3	213.07	215.39	212.49	217.77	217.46	216.8	212.19	216.71	217.76	211.87	214.9	210.77	203.1	218.8	213.39	207	218.18	212.28	210.95	219.74	218.94	211.51	217.31	215.18	210.3	210.93	209.93	214.5	212.28	208.97	207.75	218.4	211.86	210.53
197.94	191.66	202.61	194.25	196.35	201.58	198.16	195.72	194.88	199.41	191.6	198.93	193.9	195.22	201.77	197.32	206.29	196.47	192.78	203.21	202.34	200.07	198.12	193.5	197.54	196.22	202.93	194.89	205.82	198.14	201.83	187.31	198.39	203.42	198.61	200.15	193.39	199.39	196.86	199.93	200.09	197.63	200.96	205.34	196.94	198.79	205.16	194.05	197.19	197.64
204.6	203.64	208.52	208.99	198.65	208.12	204.44	206.21	208.04	204.07	207.85	205.19	208.2	203.37	208.99	205.84	203.44	207.07	212.5	206.17	200.45	207.37	207.73	198.49	210.09	210.7	205.75	211.85	207.92	202.56	210.27	204.95	208.02	207.76	209.4	209.07	211.2	206.21	206.96	209.56	204.26	203.57	205.88	210.59	206.35	201.52	211.64	203.1	204.39	208.79
202.28	203.64	203.94	195.47	206.46	201.51	205.36	205.9	208.45	201.64	195.5	201.36	201.84	204.67	199.7	201.71	213.9	204.49	202.84	202.4	209.43	206.92	197.2	203.97	206.08	205.18	204	202.81	205.23	201.66	197.52	199.26	202.95	205.69	202.82	207.7	195.6	204.12	204.53	208.94	201.03	196.86	207.93	197.39	203.89	204.83	205.45	202.6	200.51	207.09
208.32	205.17	205.5	211.96	209.45	209.25	214.78	210.35	202.09	209.84	209.32	213.85	203.67	210.39	208.31	208.67	211.35	206.14	213.49	213.95	211.36	210.24	206.13	211.6	202.6	208.42	205.34	206.6	207.5	207.63	212.65	209.14	208.88	210.05	211.14	214.78	208	199.36	207.36	205.84	210.97	211.6	210.83	209.11	205.11	211.34	208.93	206.7	212.55	205.2
208.67	212.52	217.58	205.74	207.83	212.66	207.1	214.54	205.47	210.48	208.45	210.4	213.78	211.55	210.94	211.72	202.58	207.43	211.17	209.49	209.54	210.87	209.5	206.57	203.75	207.17	210.6	205.36	209.27	211.93	206.64	201.67	206.49	210.77	208.49	207.54	202.58	213.2	212.03	212.12	213.25	206.83	205.79	205.77	207.46	209.51	211.4	211.34	209.46	214.03
209.13	204.54	201.71	208.6	207.41	205.57	199.61	199.35	205.36	207.87	209.98	197.22	200.9	216.23	205.01	201.93	199.77	207.38	205.99	201.23	209.04	201.23	204.54	207.68	202.96	200.9	210.14	200.22	207.38	205.48	203.94	198.86	205.33	209.16	199.55	206.91	201.87	207.51	198.28	206.79	203.36	205.03	213.3	200.09	205.11	209.53	206.56	198.82	204.53	201.48
205.82	202.08	206.01	207.04	213.18	212.08	205.3	202.61	205.82	215.76	209.19	213.28	213.31	204.77	207.89	204.14	208.2	212.89	202.03	215.47	210.7	204.15	204.06	211.72	219.7	205.6	212.26	207.17	215.84	202.94	214.86	203.8	203.48	208.12	211.69	212.98	204.49	199.47	203.91	211.96	212.89	212	201.26	206.73	211.94	214.73	208.75	211.3	208.91	209.14
212.1	208.21	211.88	201.53	212.45	207.08	209.45	207.61	213.22	207.41	207.61	211.08	209.3	206.49	208.32	205.76	207.2	208.28	208.18	217.75	206.55	211.28	207.12	206.93	219.96	206.64	207.87	205.63	210.03	209.76	208.94	206.78	202.05	201.69	204.81	216.69	213.93	205.16	211	213.35	205.55	209.33	206.76	211.6	208.35	207.05	207.06	210.82	213.91	212.93
205.94	196.59	199.25	194.39	200.07	198.95	200.51	204.04	198.86	202.57	200.65	199.16	198.88	193.66	192.01	199.85	198.75	193.57	195.94	202.64	200.75	202.08	197.33	198.99	198.25	198.66	203.36	199.86	201.07	200.19	201.86	194.19	202.27	200.82	199.26	198.82	196.15	194.86	199.81	198.38	196.16	201.62	198.65	200.39	202.66	203.38	197.32	202.2	190.95	205.37
207.37	209.67	198.83	204.9	212.51	209.59	208.17	210.37	210.27	210.94	211.37	204.16	207.21	208.3	206.06	204.75	209.12	211.36	207.18	206.74	206.04	212.5	213.18	213.33	201.11	205.42	212.19	204.23	202.48	206.74	210.21	211.35	211.24	214.34	201.97	208.03	204.22	205.52	207.37	208.76	202.23	207.62	198.13	207.35	209.26	209.78	214.07	211.69	211.51	205.57
208.13	211.12	211.09	216.44	214.67	211.15	214.26	212.68	213.09	212.27	212	213.3	212.65	210.64	213.62	211.52	219.56	211.47	215.42	211.55	214.07	213.68	215.79	215.33	210.97	211.69	205.59	213.49	207.11	206.53	211.46	217.61	211.95	212.44	209.51	214.6	209.81	219.26	210.98	215.96	211.59	217.63	209.61	210.22	211.35	217.54	215.18	211.32	211.86	211.99
210.15	215.13	216.31	217.16	207.3	211.99	215.48	212.64	212.43	212.48	213.6	204.2	210.17	208.71	201.88	207.73	210.96	212.38	213.92	212.01	205.19	208.83	209.08	203.14	218.87	216.54	211.25	210.28	206.33	212.86	204.56	213.89	214.03	211	213.8	213.08	212.56	209.23	212.1	210.47	210.81	215.65	216.23	213.92	214.23	205.84	207.2	209.31	213.61	207.35
205.11	203.6	206.05	209.21	200.83	204.02	212.28	201.92	210.88	202.88	211.4	207.72	212.71	214.38	210.72	208	208.35	216.99	208.41	210.12	211.91	206.28	208.5	210.06	211.36	204.9	210.99	208.9	209.62	204.39	202.06	207.12	207.55	203.82	210.17	205.69	208.42	207.71	211.08	214.65	208.36	203.3	207.81	209.44	205.01	210.62	208.5	206.53	211.37	209.93
204.69	206.7	206.21	202.33	205.65	212.75	204.56	208.55	204.29	206.89	207.04	208.25	212.75	213.88	206.21	208.82	205.44	206.98	205.69	216.66	212.93	204.76	208.44	201.72	205.24	210.98	205.97	209.32	208.43	208.2	210.26	207.67	211.6	204.91	207.13	209.54	211.39	210.2	205.35	207.69	207.23	213.83	206.25	207.9	208.78	212.46	212.07	203	206.65	212.77
207.06	198.85	201.77	199.27	204.07	199.51	210.66	210.41	204.03	203.72	203.93	212.05	205.01	199.59	206.36	208.31	203.18	202.07	200.68	205.24	200.69	200.59	203.53	195.84	203.67	199.87	202.28	205.3	202.16	203.49	201.2	207.25	208.9	205.68	200.82	206.76	205.13	203.85	204.27	199.61	201.7	207.18	201.46	205.94	201.67	203.58	205.89	205.06	198.32	208.46
207.79	215.59	207.33	209.16	208.19	214.1	211.64	207.84	210.9	207.09	206.65	207.28	206.64	200.99	213.6	213.81	210.74	205.22	209.16	210.25	207.87	214.56	209.57	206.18	203.65	211.81	214.18	210.11	203.78	210.86	210.54	203.93	210.57	219.29	207.29	206.04	206.95	210.5	203.32	206.15	212.15	199.64	210.62	206.58	211.08	205.71	211.06	212.15	213.09	215.38
206.68	206.8	207.74	205.61	200.03	208.1	208.5	202.94	207.7	208.96	202.54	206.33	212.96	209.67	207.3	203.34	211.33	206.35	208.94	210.9	209.54	208.37	209.45	205.31	213.18	209.82	211.78	206.87	206.83	205.92	211.1	204.79	207.83	207.85	207.09	205.29	208.68	208.63	208.72	207.46	213.78	206.07	210.6	211.15	206	210.42	210.82	203.74	206.91	210.88
201.33	205.22	200.67	202.92	200.04	205.06	193.65	194.9	201.89	197.87	201.2	202.9	198.87	203.7	194.88	199.78	200.37	200.21	200.16	205.39	207.04	201.08	202.53	202.64	199.94	200.92	200.86	210.32	197.16	202.84	205.25	200.59	202.66	202.4	200.86	205.46	201.56	202.17	203.91	200.43	199.25	203.83	203.55	197.13	196.9	195.54	198.9	201.87	200.65	202.69
206.37	206.73	203.89	200.09	200.85	208.93	205.99	207.11	200.81	206.14	202.72	200.84	199.93	210.39	200.23	205.93	205.45	201.88	203.32	200.55	201.37	202.82	202.77	202.7	203.87	199.24	204.16	204.99	203.1	202.99	200.09	205.22	206.61	205.27	210.1	208.59	202.49	207.16	203.3	204.57	202.51	200.26	202.94	198.22	197.04	200.23	211.63	195.61	207.22	205.92
215.49	217.92	213.52	212.9	212.8	208.52	211.83	212.67	211.51	209.03	213.99	218.5	213.69	207.89	207.6	207.84	214.79	205.69	215.58	209.39	208.27	211.65	213.4	213.78	211.34	208.8	209.97	207.14	202.79	216.73	209.23	214.04	211.46	217.37	208.75	210.57	207.73	209.36	208.48	211.32	211.18	213.58	205.57	218.29	213.46	213.92	217.68	206.4	209.36	207.47
201.37	203.65	212.44	210.8	211.82	205.3	209.79	209.76	206.61	206.76	215.19	204.71	205.45	209.71	204.11	213.27	207.32	206.45	204.2	213.63	204.35	206.88	212.87	203.91	202.12	208.02	210.35	201.32	204.28	204.35	205.51	212.59	204.02	212.39	204.04	203.94	208.21	204.74	201.25	209.02	202.84	211.63	208.24	208.51	205.56	211.83	205.48	209.17	205.85	204.96
204.82	210.06	208.75	202.9	205.57	212.98	209.43	209.37	201.91	212.13	208.74	211.08	211.2	207.45	217.38	212.14	211.33	208.57	210.78	206.37	218.11	202.81	209.96	209.93	207.27	208.45	204.49	205.73	207.72	207.16	209.3	211.16	207.69	217.38	208.72	211.25	202.82	218.86	206.82	209.39	211.53	206.44	212.63	208.69	211.62	214.17	212.76	209.13	208.19	208.87
215.91	218.96	216.1	221.17	217.64	219.06	221.5	211.74	214.37	216.98	213.69	214.86	212.24	215.91	212.63	214.54	218.25	216.05	218.83	217.87	215.81	218.06	218.26	211.06	214.72	213.96	214.56	217.57	212.69	218.78	220.35	214.38	215.93	219.82	213.98	213.62	218.63	216.7	216.15	222.18	217.67	216.37	219.16	219.37	220.34	210.19	214.5	220.87	213.68	215
201.85	191.81	203.64	196.72	197.74	201.95	195.92	204.82	205.53	198.1	205.16	192.33	198.41	196.79	202.67	199.86	200.25	199.27	197.7	207.97	201.08	204.97	204.54	202.58	205.02	196.58	198.98	203.68	192.78	197.53	206.26	202.59	201.22	197.99	210.58	201.46	200.06	205.29	210.16	198.05	202.62	193.29	196.17	193.72	198.39	203.7	203.37	203.38	199.42	194.72
212.77	202.61	219.26	207.14	210.2	211.28	208.68	204.7	210.74	209.21	211.29	206.64	212.01	209.68	210.45	210.13	212.15	212.59	206.86	212.99	212.97	205.91	209.63	207.11	210.73	211.18	210.51	211.23	214	212.77	211.96	213.01	216.2	212.98	211.81	208.11	215.65	211.65	212.08	206.79	207.14	214.02	208.04	208.91	210.84	201.24	206.05	215.62	210.78	210.45
221.68	212.17	216.8	227.35	226.22	216.48	216.95	218.43	216.41	214.65	210.85	216.75	218.26	220.18	212.19	219.58	217.1	217.85	215.49	212.02	218.42	215.25	218.63	220.96	216.2	220.28	216.5	220.35	215.78	210.22	217.01	214.83	218.17	218.75	214.77	216.96	214.67	214.34	214.14	214.44	211.39	209.36	216.44	217.76	216.3	218	211.81	220.9	220.79	214.16
207.05	209.6	202.63	200.93	211.72	209.16	206.1	211.22	207.95	209.01	211.09	207.55	216.52	206.71	210.96	207.09	203.74	217.48	210.02	206.61	208.16	211.07	205.43	210.16	211.42	203.95	209.96	204.6	214.95	208.11	206.75	208.91	209.27	207.3	206.44	210.22	206.61	209.07	205.52	204.94	209.44	205.3	205.41	204.24	203.72	216.2	204.53	209.21	205.99	214.04
213.72	210.69	209.79	210.22	207.08	206.35	217.8	210.04	209.75	208.21	209.56	209.56	217.9	210.31	208.9	205.74	218.62	215.36	204.24	210.44	209.48	209.41	208.89	212.11	210.85	217.98	215.04	213.29	204.7	214.01	218.36	213.89	216.16	217.91	212.3	212.08	218.25	215.78	211.4	216.07	208.6	216.39	210.83	218.01	207.02	215.5	213.23	209.14	212.24	212.67
200.6	200.53	202.44	195.31	208.42	206.29	211.4	202.92	204.41	207.81	200.95	199.09	205.15	207.56	202.97	193.81	197.24	203.56	203.05	200.77	198.43	204.92	199.75	201.47	205.13	204.66	205.25	197.6	196.64	202.91	203.37	204.23	201.12	203.6	201.36	206.42	200.61	195.14	201.83	207.76	203.07	200.37	201.89	203.12	197.48	207.87	207.22	197.89	194.28	206.09
212.85	204.56	204.47	209.38	207.2	212.74	207.97	208.19	201.42	211.62	206.32	206.5	216.42	203.61	204.98	203.67	212.29	199.33	209.57	207.11	207.61	204.43	206.42	202.94	204.82	204.33	210.3	205.32	207.35	206.1	216.5	200.5	201.42	203.76	209.33	206.78	208.02	205.07	205.58	211.87	207.84	207.34	213.49	206.53	203.35	206.78	210.77	198.24	209.78	208.87
209.75	206.31	207.43	205.63	204.92	202.04	206.85	200.91	202.93	202.87	202.05	203.56	199.74	204.85	203.34	209.16	206.31	199.83	206.03	203.69	206.63	203.83	202.37	201.78	206.76	208.37	202.07	207.48	202.94	209.15	200.75	198.98	202.66	203.28	200.52	204.91	204.37	200.91	199.86	197.51	198.53	207.17	205.26	203.31	201.14	205.79	205.44	203.72	197.88	201.13
205.94	204.93	205.36	209.69	201.71	206.47	201.74	195.82	213.9	207.91	206.26	208.49	207.5	206.85	208.85	204.07	206.62	203.16	207.39	207.43	210.41	202.03	208.3	201.15	207.96	211.12	205.7	208.26	207.2	213.44	205.3	206.25	202.84	204.83	202.88	206.86	209.85	202.73	209.76	208.84	207.52	209.23	203.92	211.26	202.71	210.22	213.04	203.51	208.2	201.69
213.49	217.42	216.73	219.58	213.41	214.17	216.72	218.38	227.05	211.98	219.79	213.23	208.59	223.46	219.67	215.29	218.59	219.98	222.36	219.07	211.58	217.24	215.13	220.92	213.87	213.41	219.48	217.99	211.8	223.8	214.52	216.38	213.85	216.33	221.41	212.91	217.55	215.72	215.26	212.91	212.6	213.82	214.27	210.41	212.99	214.92	217.97	218.8	216.42	217.02
207.9	205.29	203.85	203.68	209.79	202.16	212.55	208.2	211.51	203.44	208.97	207.07	212.8	204.39	206.13	207.93	207.39	215.04	211.31	209.76	207.99	212.57	204.02	212.28	200.89	203.74	209.14	207.36	210.37	204.79	210.11	209.61	202.84	209.01	206.52	217.95	205.59	204.46	207.67	200.89	206.43	216.07	198.97	209.98	214.53	211.33	207.04	207.03	207.92	205.35
212.1	206.53	206.87	208.65	209.49	204.44	208.67	209.86	208.33	209.29	206.59	212.28	206.02	212.01	199.35	217.54	209.82	207.87	211.49	220.56	210.09	213.14	207.91	209.57	207.27	212.18	203.19	212.48	213.3	207.64	207.63	212.17	205.86	203.25	205.9	205.9	208.09	206.08	206.83	212.36	209.87	209.83	213.31	204.32	214.25	212.81	206.05	208.91	207.15	208.96
204.59	200.7	209.47	203.05	204.44	212.79	205.42	204.69	212.11	209.41	211.95	206.66	206.87	207.43	203.6	211.86	208.6	207.95	205.57	204.39	210.38	205.87	204.74	204.29	208.88	209.92	214.79	206.5	210.05	214.71	210.23	210.44	214.22	204.24	201.48	205.56	209.63	208.2	208.67	206.87	209.98	207.34	210.49	210.43	207.69	206.41	211.29	206.97	205.93	210.3
194.69	196.05	188.71	196.61	193.73	196.73	194.19	193.86	195.77	190.11	195.96	198.9	199.24	190.81	194.28	191.11	192.6	195.68	196.86	187.05	194.65	199.07	190.68	194.4	194.95	195.04	192.54	197.37	188.25	192.39	196.68	198.49	196.64	192.85	195.27	199.16	193.37	191.29	193.56	196.3	190.83	196.03	197.81	197.97	195.68	196.56	190.49	194.45	196.09	193.53
215.2	211.29	205.58	213.23	207.83	211.73	212.92	217.14	210.21	212.89	213.66	210.85	210.3	208.59	207.51	209.18	207.68	209.13	216.77	208.16	212.29	207.96	210.96	213.29	206.7	211.48	207.59	214.53	214.11	213.32	211.09	217.42	211.94	209.68	210.23	208.01	212.68	206.97	207.83	213.76	212.45	213.23	213.77	207.25	210.23	214.77	204.29	214.12	212.03	207.6
200.21	200.29	204.21	207.56	202.5	198.28	201.21	207.93	199.76	202.38	201.55	203.31	200.06	195.61	205.6	203.83	202.3	196.99	208.74	199.4	200.87	200.48	208.78	200.76	201.86	208.54	205.64	203.54	199.77	195.92	204.22	199.99	205.91	208.27	207.45	197.75	199.17	209.97	198.66	206.07	199.23	203.42	193.73	203.1	195.77	204.17	197.6	207.42	199.56	206.47
216.83	204.62	214.41	210.44	211.24	205.26	211.96	211.25	214.01	209.83	202.76	210.67	207.65	215.06	210.88	208.47	217.66	208.6	215.57	210.78	209.56	207.6	209.16	210.71	205.72	205.46	210.13	211.13	210.39	207.29	215.5	217.59	207.01	209.87	210.32	207.66	212.53	205.92	209.34	206.96	207.49	208.48	205.67	211.26	210.22	207.69	209.21	210.48	216.81	208.67
196.25	201.12	202.93	208.11	199.57	195.18	203.74	201.31	197.89	199.16	195.93	196.74	202.47	204.32	194.73	202.71	202.18	202.65	198.29	200.24	197.92	202.8	203.25	193.24	198.26	202.14	200.16	197.59	203.4	194.64	200.02	198.15	201.09	205.75	193.44	204.04	194.67	201.45	198.2	201.14	204.57	193.92	202.05	200.6	202.02	200.54	199.97	200.17	201.38	198.45
217.71	215.58	210.48	208.8	214.92	214.97	205.13	213.75	212.48	218.79	208.6	216.65	210.78	216.82	208.28	214.68	216.2	208.12	218.94	214.43	210.52	208.1	211.67	210.73	218.96	217.63	211.69	216.6	211.61	216.08	211.59	206.94	213.99	216.36	210.51	216.73	212.99	210.71	218.03	219.42	210.78	212.75	216.04	215.22	212.66	211.01	210.69	216.15	220.75	206.65
196.24	198.9	194.85	193.39	195.1	191.73	197.68	192.52	191.61	199.15	193.28	195.49	192.8	195.65	194.55	196.57	199.09	195.06	200.52	198.25	189.91	195.55	189.61	195.48	198.89	190	195.05	196.65	193.31	190.47	197.67	196.5	193.01	196.2	188.43	200.14	199.5	197.44	194.92	195.06	189.03	196.74	187.73	197.69	190.22	191.53	194.98	192.5	190.51	199.48
203.46	209.98	204.56	212.64	205.37	201.94	208.61	205.3	209.89	208.73	206.97	207.11	210.23	204.57	211.6	214.27	207.23	203.6	203.49	212.92	203.28	212.79	207.94	207.72	211.41	208.07	209.11	211.91	203.28	208.9	206.82	211.47	218.09	205.2	212.67	202.8	208.08	206.48	205.55	206.74	210.22	212.67	211.1	205.94	212.14	204.32	212.37	205.07	217.3	212.93
223.81	218.97	229.16	222.64	210.57	221.53	214.15	218.21	215.65	218.93	214.42	209.44	209.88	214.76	220.27	219.93	216.26	220.19	212.26	211.62	217.84	219.51	214.76	218.59	213.51	214.03	222.03	214.28	219.12	212.38	216.61	220.02	218.21	219.46	216.95	218.71	218.59	220.42	218	211.63	219.39	218.66	218.7	221.99	217.03	216.23	220.65	217.44	218.92	211.9
205.27	211.84	215.51	202.68	213.22	205.06	203.99	208.64	201.62	204.88	201.66	210.72	208.67	206.71	211.39	211.48	206.53	210.29	204.91	212.14	209.23	209.89	206.14	210.69	207.72	205.82	204.45	209.01	206.8	208.06	209.4	206.38	203.83	207.86	209.28	209.07	208.01	208.75	206.21	207.58	203.18	205.04	205.35	217.72	211.81	210.85	203.3	212.65	199.32	211.19
205.69	209.36	209.8	206.38	206.57	210.5	210.8	208.51	202.08	209.13	210.96	208.38	207.86	209.18	208.01	204.53	212.01	205.12	206.62	211.06	207.63	209.22	206.67	209.93	211.59	207.49	205.44	204.64	203.64	212	215.16	210.38	214.12	207.05	205.84	208.27	203.28	208.93	213.44	202.73	213.23	205.88	214.99	210.2	213.02	204.97	208.87	204.64	208.87	209.6
205.43	199.94	196.54	201.67	193.66	203.77	196.62	197.86	201.35	196.63	204.44	205.95	199.54	198.3	201.16	204.39	197.35	203.49	201.99	207.69	198.92	200.73	201.45	200.97	200.14	200.36	196.89	199.71	200.8	196.18	201.91	195.88	197.44	195.41	202.92	199.15	201.17	194.44	202.47	194.71	202.09	195.05	206.26	201.92	198.57	192.28	201.42	201.12	195.67	199.84
216.81	213.19	211.51	211.07	219.64	221.67	216.62	208.76	217.89	220.68	210.53	223.47	212.35	218.04	208.04	219.22	218.54	214.33	217.87	220.56	208.89	213.19	215.67	214.54	221.02	219.86	212.54	222.06	211.09	217.79	218.08	219.34	216.33	216.11	216.16	218.15	216.42	211.49	221.15	217.99	212.09	214.33	215.41	211.27	218.98	218	224.32	212.86	217.38	219.47
216.72	212.99	206.97	213.01	217.85	212.8	202.71	211.34	214.08	213.01	210.52	212.01	216.38	214.63	213.9	215.48	215.81	201.78	207.58	204.41	212.91	213.64	215.19	225.58	212.71	205.72	215.49	215.14	225.14	212.41	211.69	208.63	214.4	217.85	207.65	215.53	213.82	205.39	215.36	211.8	221.97	214.93	215.65	208.01	214.38	219	219.26	216.99	210.77	208.94
213.82	210.85	214.79	206.31	212.89	216.34	216.64	211.44	212.76	208.19	215.25	220.73	204.45	213.86	211.14	218.69	214.47	215.68	212.98	215.67	210.45	213.42	210.49	207.59	212.06	211.99	209.89	211.94	210.16	210.76	217.85	215	217.61	209.44	209.04	212.35	207.59	205.76	208.37	212.33	213.16	217.11	217.38	210.36	212.9	212.16	215.32	210.55	214.54	210.15
207.39	216.96	209.33	208.66	214.17	209.97	208.76	210.31	208.39	204.6	206.99	202.43	206.07	207.91	205.63	210.24	209.81	207.56	208.91	206.14	212.21	209.12	210.51	212.59	208.07	210.34	208.44	212.66	210.03	214.1	211.18	207.8	208.63	207.47	204.77	213.88	206.57	208.34	212.34	205.18	209.81	210.72	206.54	215.96	211.5	216.12	212.85	206.89	214.76	210.77
207.02	220.25	205.78	210.53	202.27	206.86	206.71	206.72	206.19	207.02	205.39	210.08	209.72	210.7	206.09	212.08	209.77	211.6	208.31	212.91	209.4	209.66	210.24	209.75	211.46	209.99	208.59	210.93	211.81	208.47	206.66	209.2	213.19	206.54	205.09	206.06	211.49	206.99	210.31	209.52	218.17	207.63	212.66	208.77	204.12	208.39	204.11	209.5	206.12	203.06
210.01	203.85	198.88	202.52	210.04	210.42	204.31	201.74	202.51	206.94	203.96	204.3	202.22	203.39	203.83	208.93	202.66	205.38	206.82	206.86	201.72	205.19	211.47	196.7	206.52	207.82	204.37	207.29	200.09	201.31	209.74	194.57	207.22	207.57	209.75	200.62	204.11	205.45	205.2	212.18	202.51	201.74	202.38	209.46	205.43	210.23	208.83	209.74	207.78	211.27
203.97	202.71	200.98	208.6	199.26	203.63	206.59	210.44	204.13	202.29	200.56	204.87	197.95	202.63	205.15	207.62	206.86	202.49	198.56	203.59	203	202.91	205.79	203.02	204.54	201.01	206.04	200.57	206.06	209.79	203.6	198.76	198.77	212.77	204.52	209.87	204.95	200.81	205.76	209.67	207.6	205.04	203.33	197.63	211.33	197.31	203.37	210.75	198.68	209.03
212.38	214.65	205.86	204.03	208.5	207.6	214.19	207.73	206.63	210.33	210.36	200.45	207.4	208.14	208.53	203.95	206.46	210.18	204.71	212.95	214.21	201.02	209.49	201.89	208.6	205.22	215.69	211.94	204.68	207.39	210.83	202.43	216.4	204.86	208.36	213.12	214.48	211.39	215.86	212.02	212.88	212.41	202.22	203.13	215.12	208.66	207.08	204.58	210.11	211.32
210.72	212.86	214.19	211.86	212.08	213.81	207.81	220.38	208.13	212.48	214.92	213.84	212.82	217.88	210.66	212.43	208.15	207.04	213.37	213.72	217.36	215.18	219.91	218.65	217.19	212.85	214.64	212.53	217.46	211.74	206.64	215.57	206.78	210.05	215.8	213.03	210.33	209.25	211.5	212.55	210.04	202.57	212.07	216.58	208.93	209.98	212.61	213.89	211.12	218.44
210.99	215.56	217.31	213.09	208.84	207.3	212.85	206.48	210.45	212.31	207.83	212.31	217.43	206.33	211.82	209.88	206.43	204.47	218.45	208.45	207.65	213.11	208.53	212.39	212.67	210.35	207.46	207.66	213.13	208.13	213.33	211.62	207.34	210.47	212.25	215.13	213.62	217.96	216.4	217.03	203.96	215.81	210.44	209.86	211.1	213.49	211.23	213.72	208.2	210.6
208.03	209.29	205.78	212.71	216.61	210.22	211.16	208.99	205.51	212.47	209	208.21	212.07	208.05	210.81	207.13	218.2	213.87	211.21	214.47	210.02	219.38	208.91	211.77	214.67	206.67	213.54	207.43	209.4	207.72	216.02	209.65	210.83	205.32	204.12	211.86	222.02	207.5	217.2	219.61	212.98	216.33	203.76	208.4	211.42	211.18	212.91	213.57	212.63	213.71
207.46	204.95	213.34	212.02	210.96	209.69	208.44	209.99	208.89	207.14	203.82	209.68	212.1	213.83	206.92	205.29	208.72	211.69	212.97	208.31	214.52	212.22	211.8	212.12	212.92	206.11	210.61	208.61	214.11	212.39	211.98	213.04	209.32	208.1	205.08	211.64	205.53	208.44	210.25	210.24	213.73	205.76	209.31	211.07	206.27	219.78	211.5	215.63	209.23	215.07
215.52	200.18	208.16	205.4	212.37	210.02	205.51	207.56	209.23	209.53	207.79	209.97	208.25	203.61	212.66	211.37	204.21	203.08	209.61	207.86	214.49	210.6	212.99	208.08	207.53	206.23	210.73	206.58	207.45	204.44	202.18	206.64	208.18	202.61	211.53	211.33	211.14	207.45	207.19	205.52	199.32	211.74	209.71	212.09	215.64	206.01	211.65	211.59	203.73	207.48
199.68	203.77	197.68	203.38	194.34	202.31	206.85	206.8	209.73	207.42	206.66	199.3	196.92	203.06	207.11	205.63	203.94	200.38	203.27	201.34	206.72	202.39	205.47	207.7	205.31	202.13	205.66	201.22	199.48	202.37	205.57	197.57	200.63	205.5	204.23	200.41	201.7	200.57	204.05	204.88	200	201.26	204.25	205.14	198.34	206.46	212.63	202.08	205.15	204.43
211.24	213.9	204.26	217.1	213.73	218.14	215.29	211.48	207.97	208.37	215.5	211.05	213.5	211.63	214.23	210.5	206.62	214.91	208.98	213.53	207.5	208.2	208.25	205.67	205.39	207.3	206.28	206.56	206.52	206.37	208.16	207.29	206.67	205.92	215.5	203.93	209.18	207.58	209.13	211.21	217.02	213.86	209.14	216.76	209.68	211.36	207.92	212.06	212.86	211.5
210.9	209.09	218.53	208.35	214.06	220.14	222.33	210.17	210.23	210.84	213.75	222.73	215.57	217.37	214.87	213.02	213.63	223.09	217.54	213.95	216.14	212.3	219.87	211.95	214.59	225.67	218.11	218.55	214.32	218.27	212.73	213.84	212.33	214.9	215.8	216.97	215.41	217.53	214.83	220.41	210.8	213.18	221.71	223.11	222.07	217.94	219.67	218.08	216.44	221.46
207.74	196.66	202.59	201.43	198.15	203.89	208.27	195.62	200.74	199.41	206.77	196.93	201.28	197.93	200.99	202.09	207.8	201.6	196.93	199.6	204.95	205.24	196.93	200.18	206.23	198.4	201.1	203.07	203.57	199.88	203.58	205.12	201.4	208.91	190.54	196.6	197.92	200.58	197.12	197.21	196.12	205.72	197.06	199.6	204.45	198.73	191.35	201.28	199.09	203.43
222.14	222.6	215.69	217.77	220.99	215.84	217.64	218.17	211.15	216.28	212.83	222.54	216.19	211.4	218.56	215.67	218.8	216.14	215.35	219.61	215.55	214.17	212.63	216.41	211.35	217.61	213.57	219.71	211.02	210.13	217.93	213.82	210.63	209.53	222.07	212.43	213.3	221	216.76	219	216.12	213.53	217.35	213.38	214.94	223.72	217.06	223.75	222.28	213.89
203.81	197.55	208.65	204.49	207.29	205.81	200.23	209.35	202.7	200.75	208.05	212.77	205.67	203.43	206.76	201.23	206.53	205.89	210.97	201.61	203.71	205.95	209.39	200.71	205.03	205.21	215.07	199.61	204.72	200.64	206.6	207.76	198.96	201.5	211.43	200.79	204.45	201.22	206.83	205.36	203.73	204.57	206.52	205.79	200.59	202.21	200.44	202.35	205.14	200.28
212.79	208.34	205.42	206.94	206.2	214.41	211.55	212.23	217.77	209.48	213.08	213.13	211.1	212.06	214.03	209.85	210.09	216.15	217.15	211.83	211.54	216.73	216.13	215.02	217.41	212.61	215.95	216.71	213.53	209.24	220.85	210.49	205.12	213.5	214.18	216.64	209.49	213.6	204.91	214.26	209.96	203.33	210.31	211.6	213.45	212	206.5	213.61	206.9	211.24
208.19	201.02	203.35	198.92	193.8	198.37	203.97	205.7	205.57	209.89	205.72	201.06	203.02	204.02	199.17	205.98	211.28	202.29	202.77	205.53	200.64	204.55	205.41	201.55	203.89	206.3	201.3	202.95	209.3	211.83	204.36	204.49	210.48	205.37	202.14	205.8	209.52	205.15	205.8	206.58	202.62	203.52	207.5	205.47	199.62	203.71	207.66	210.4	205.06	205.02
194.25	203.06	202.51	203.86	202.43	199.24	197.93	201.95	203.97	192.34	200.96	197.77	204.45	192.93	201.1	202.53	199.43	199.78	199.68	201.04	203.01	200.58	195.55	197.31	207.92	203.13	197.69	196.23	199.83	187.77	198.83	198.26	198.1	198.99	200.97	205.2	198.79	198.26	200.22	200.75	196.52	207.85	197.49	199.89	206.13	204.2	199.14	199.42	199.35	202.53
206.68	202.9	207.71	207.46	205.16	210.6	204.82	208.76	201.92	204.41	208.07	203.57	202.01	215.73	202.18	198.89	205.54	205.87	207.91	207.01	206.74	205.81	205.84	204.7	206.86	203.63	205.84	205.71	202.9	203.77	206.35	204.93	202.37	202.96	202.91	204.55	204.92	200.29	207.59	205.62	200.2	210.47	208.81	206.32	200.47	207.97	205.77	203.33	210.03	202.2
210.49	206.27	208.22	208.17	204.51	205.44	204.96	208.23	211.35	210.45	213.41	206.26	213.04	215.89	202.74	198.98	204.36	210.05	209.8	210.5	205.96	208.65	208.05	206.58	205.53	209.44	211.17	201.71	205.02	212.03	211.75	204.58	209.22	206.99	202.42	212.74	208.29	201.23	205.78	209.65	223.68	208.91	207.38	205.72	210.48	201.98	211.06	207.01	207.23	208.71
217.64	217.19	216.51	217.54	215.65	214.14	212.55	212.11	223.64	219.26	218.1	221.34	217.63	213.59	219.9	215.13	222.25	227.07	218.35	218.04	213.64	213.25	217.53	215.58	210.82	210.1	220.05	214.15	225.25	220.14	214.45	221.18	215.43	216.7	209.98	216.45	216.19	223.52	218.43	219.38	209.59	215.44	213.62	211.84	211.36	219.59	225.94	214.58	214.59	216.01
198.37	207.21	206.92	201.18	203.69	204.04	205.37	201.37	200.68	208.49	208.38	204.29	204.34	205.39	200.25	206.74	205.77	204.49	205.64	200.05	205.61	202.91	207.4	203.7	210	203.15	199.71	202.31	201.43	204.61	208.69	197.33	203.28	207.17	201.44	204.7	199.6	204.22	203.23	198.49	208.33	201.06	202.16	206.58	204.73	205.63	204.2	208.6	200.47	201.38
209.57	213.4	211.73	216.08	214.62	216.58	216.21	208.01	215.93	209.66	214.16	220.18	212.12	211.32	211.36	213.74	208.6	206.94	212.43	209.83	213.48	210.34	214.29	210.56	212.76	209.8	213.28	213.87	211.96	202.13	214.69	211.49	207.82	217.29	213.52	215.38	213.74	210.07	216.31	207.69	210.96	214.2	208.41	211.1	208.07	215.31	215.43	208.56	209.07	219.74
214.83	211.08	209.33	213.71	214.21	212.36	213.59	217.13	216.42	217.15	211.47	217.08	213.39	209.4	214.04	213.96	215.53	211.37	211.63	220.36	208.52	212.96	208.93	205.64	214.19	210.46	214.19	217.51	210.28	210.63	208.46	216.76	211.64	213.1	209.17	214.83	214.41	226.2	211.93	210.83	208.75	210.71	213.54	213.73	216.85	218.18	211.02	216.57	208.97	212.92
207.45	206.37	210.13	203.12	200.51	209.12	208.85	212.77	208.68	212.78	208.66	205.73	205.87	202.92	214.22	207.29	207.99	208.94	207.3	205.64	207.52	210.53	207.83	198.98	213.26	212.83	207.69	212.89	210.38	216.53	200.71	205.29	209.81	211.72	204.83	208.65	204.94	212.09	213.25	207.14	195.14	210.21	215.32	202.07	204.41	205.01	206.02	205.22	206.66	202.52
205.93	211.23	209.68	208.23	212.27	204.64	202.92	214.07	208.96	211.14	212.68	210.36	206.49	208.48	209.83	209.22	211.5	207.84	196.44	209.12	208.07	204.02	208.45	199.15	218.69	206.19	205.8	206.79	212.34	212.46	215.34	214.5	209.91	210.63	209.31	206.54	209.93	212.1	206.88	200.89	214.87	204.16	210.22	211.49	209.58	208.33	209.3	215.1	213.86	211.76
206.82	213.1	210.08	208.73	216.85	211.89	213.59	215.65	216.63	208.08	208.93	214.96	214.34	210.19	214.81	212.1	202.04	214.46	213.14	209.34	203.7	218.14	212.97	209.25	216.94	220.68	209.35	216.76	214.78	207.2	212.6	212.93	219.46	206.26	216.17	218.21	206.45	203.27	214.81	207.75	217.66	207.77	207.09	210.77	213.89	208.58	213.72	211.42	209.63	212.53
205.56	205.99	207.66	200.71	206.02	205.11	200.6	201.37	208.08	204.28	209.02	203.08	203.23	204.55	195.53	198.55	194.58	202.51	202.03	203.14	202.84	197.95	204.89	199.24	199.93	209.63	201.84	210.1	208.37	200.17	201.85	202.48	198.49	202.58	203.71	204.04	206.27	208.76	205.74	204.1	209.73	200.67	201.03	200.51	196.33	203.73	204.51	208.12	200.07	203.56
188.59	197.25	193.43	197.7	196.64	196.53	188.19	196.34	193.4	188.05	198.53	188.04	190.83	194.28	197.14	197.63	198.13	191.72	190.65	196.18	193.1	195.78	201.23	192.93	194.97	195.65	196.8	198.83	200.64	192.1	189.84	184.36	188.41	202.67	186.33	195.85	193.77	197.55	190.11	191.76	196.21	197.77	197.55	185.32	193.13	196.14	203.93	194.56	192.21	192.38
211.43	203.23	216.22	202.38	203.82	199.4	210.05	204.61	210.75	207.56	207.91	205.32	209.16	209	207.97	213.32	201.77	206.85	211.7	203.8	203.12	207.93	211.82	203.66	205.58	200.54	206.87	210.84	210.92	206.69	206.4	205.75	208.69	204.63	209.61	211	204.36	206.9	204.74	203.25	207.17	201.45	207.39	200.83	204.11	207.45	202.79	212.74	205.88	204.56
204.63	208.23	199.4	210.63	205.21	213.99	208.23	209	200.87	202.87	210.35	200.46	202.58	204.61	211.06	202.77	203.69	208.32	204.5	206.01	201.79	203.21	204.96	209.52	207.66	205.6	208.81	208.36	204.22	198.93	208.54	203.09	208.22	211.07	206.3	212.82	205.31	207.82	206.51	209.24	202.82	203.09	208	207.56	204.58	203.43	205.38	209.5	204.76	203.62
205.9	206.61	193.65	200.55	192.29	196.34	200.13	193.62	200.57	197.36	198.06	192.64	195.9	192.8	195.33	200.02	196.96	200.68	197.25	201.94	196.81	199.61	199.63	191.87	202.05	197.65	195.29	199.31	193.71	196.62	196.35	204.8	191.7	191.16	194.05	197.15	204.62	195.09	200.26	198.48	197.51	199.01	188.95	196.05	194.55	198.31	200.58	199.42	199.12	200.49
203.52	201.98	205.28	205.35	200.71	203.14	204.42	202.08	199	197.94	206.49	199.84	201.55	203.3	209.24	206.71	206.68	201.16	206.42	207.33	205.02	204.5	200.62	201.5	202.62	206.68	203.37	209.31	207.32	203.49	199.57	208.74	195.38	200.25	201.83	208.07	199.27	206.84	205.72	206.85	199.6	197.97	209.83	204.57	202.31	207.55	196.71	203.99	199.53	203.41
193.81	190.76	191.67	189.33	192.06	199.25	199.3	191.19	192.39	196.12	195.82	200.47	190.7	191.75	188.13	199.6	192.13	194.96	191.12	193.11	197.59	191.53	199.18	191.08	189.94	197.98	193	194.09	195.44	191.35	190.4	191.3	190.48	190.73	194.99	192.29	196.92	195.75	191.19	194.54	191.49	192.55	197.74	199.32	193.34	195.76	184.52	195.27	191.51	199.77
216	210.84	205.47	209.49	215.93	215.16	213.53	212.17	214.15	207.13	209.2	208.67	210.14	212.14	209.93	210.62	210.93	217.1	208.49	212.85	217.07	206.02	210.76	208.34	214.17	206.5	211.32	209.9	212.29	221.09	215.38	209.3	215.83	213.99	208.28	208.67	210.29	215.6	213.37	207.94	210.77	212.53	210.96	212.77	216.24	211.42	210.58	211.49	212.39	214.89
208.76	205.29	202.31	197.91	200.76	201.9	205.1	197.33	202.16	208.43	201.92	203.64	202.66	202.26	207.51	204.05	200.59	201.94	205.8	198.88	206.32	209.21	208.18	198.2	203.84	198.15	203.1	206.43	206.99	208.58	207.14	205.27	204.59	209.11	202.6	201.48	207.26	201.38	207.72	202.91	200.45	203.91	200.83	198.96	203.94	202.39	198.81	202.33	205.15	203.25
217.48	218.75	217.06	214.01	213.77	221.79	213.23	214.61	210.84	217.77	210.63	217.12	217.62	220.7	214.05	216.53	215.07	224.05	217.88	215.68	219.79	215.6	216.32	217.9	215.12	222.5	211.41	214.54	222.04	213.26	221.3	215.3	212.44	218.52	218.23	217.96	215.13	212.83	213.41	222.54	215.07	213.96	216.58	218.22	212.87	214.15	213.16	213.17	214.47	216.37
202.48	202.24	209.3	204.62	208.78	211.44	210.33	207.47	211.43	209.54	207.38	208.22	209.26	212.56	212.57	206.59	213.94	208.05	209.44	208.85	211.53	209.33	209.51	208.78	207.59	218.2	204.9	207.02	210.18	211.97	209.43	206.34	204.8	209.72	210.88	215	216.6	209.22	213.34	205.83	213.46	213.36	212.73	207.86	205.26	206.23	207.73	200.99	206.3	211.2
192.91	199.03	187.81	193.29	198.58	193.2	192.38	202.07	203.26	193.34	190.18	196.14	183.07	197.42	190.57	195.28	191.32	194.09	191.12	195.53	197.74	197.61	195.37	202.36	194.49	200.47	194.26	193.23	189.13	197.63	195.22	200.12	196.57	193.61	195.82	193.14	194.13	194.05	197.49	193.81	192.02	196.14	196.62	192.79	194.86	193.97	194.25	193.67	191.21	194.69
198.16	197.3	200.09	195.9	199.23	199.17	191.51	201.83	197.63	197.88	204.33	200.46	200.21	200.56	197.17	196.56	198.01	198.6	200.73	199.53	200.13	198.94	193.93	199.47	192.42	198.87	195.1	192.22	201.47	190.14	197.28	198.56	199.21	195.57	199.13	196.9	194.72	198.07	191.35	198.75	199.49	199.94	192.91	202.17	190.68	196.56	200.15	189.41	199.57	194.77
209.36	207.45	211.87	207.21	210.11	204.2	210.69	211.63	208.64	212.34	212.4	210.34	207.96	204.4	205.82	210.33	207.78	210.12	208.07	209.22	209.47	211.67	209.34	207.51	208.88	208.73	210.22	210.23	212.81	207.25	204.79	206.48	198.79	206.26	210.89	205.06	213.17	205.59	207.13	209.69	211.26	205.64	201.83	212.38	211.16	208.03	204.08	211.75	210.28	212.99
209.25	210.7	210.22	210.95	210.45	212.14	210.33	211.82	203.75	208.02	210.03	207.06	205.04	213.06	203.65	208.46	201.78	205.7	211.38	206.63	213.93	211.87	204.97	208.04	206.88	209.06	211.05	203.65	208.3	210.31	198.85	209.38	215.68	199.68	211.63	209.09	208.96	211.68	210.99	206.84	205.76	203.22	209.66	209	212.77	205.52	211.2	203.93	210.09	209.94
205.62	203.38	202.06	203.14	199.46	202.35	199.18	201.97	195.65	204.11	206.3	202.29	198.57	199.77	200.39	209.17	202.19	200.75	201.52	208.08	208.81	198.53	202.13	206.39	211.45	199.64	204.73	197.39	205.75	207.82	206.16	207.73	209.25	197.33	201.6	204.46	204.94	199.48	200.3	205.45	203.32	203.51	202.9	207.38	195	206.27	204.52	199.77	205.45	203.73
201.28	199.51	204.5	200.98	205.36	214.4	204.26	202.62	205.28	202.44	199.34	200.96	201.09	203.89	199.29	207.23	205.43	203.4	199.17	204.14	209.98	198.21	206.1	205.15	213.01	198.97	210.24	201.57	194.08	205.81	210.47	207.83	205.78	203.29	202.71	198.91	198.79	202.77	205.88	202.36	198.41	204.76	196.97	200.25	201.92	203.26	198.12	197.25	208.92	207.97
197.41	194.92	193.05	206.56	198.19	191.64	196.77	195.98	200.36	200.27	193.03	194.91	195.86	192.44	194.89	191.66	199.33	195.77	199.52	194.25	199.83	196.14	199.24	192.07	196.39	194.42	195.52	198.76	200.21	199.96	195.05	199.03	197.95	198.16	191.57	192.76	197.3	197.37	189.8	197.51	196	192.38	204.84	195.42	196.14	195.37	197.46	186.59	188.93	190.81
212.93	201.34	213.22	208.13	206.23	205.51	208.46	210.5	207.92	208.24	206.38	208.06	199.78	215.23	211.88	208.59	212.1	212.36	210.41	213.09	209.21	206.8	206.54	212.84	210.9	206.85	202.01	209.23	210.72	209.13	207.72	214.32	205.88	202.72	203.34	217.41	208.58	211.43	207.89	207.27	207.63	208.05	212.76	212.05	208.12	206.4	209.75	209.27	207.89	215.2
205.85	203.64	211.76	205.3	200.21	209.6	206.62	215.74	206.62	209.79	211.15	207.21	209.62	203.06	208.57	213.11	213.44	208.52	205.73	204.34	214.57	204.47	204.38	208.31	211.44	207.9	213.42	206.24	205.06	205.99	209.03	205.31	202.28	210.17	205.06	205.7	210.59	208.87	206.7	205.64	215.55	208.62	213.05	202.54	211.55	205.82	201.31	206.31	206.48	208.32
201.89	205.66	203.8	199.88	204.8	205.48	197.02	204.24	205.78	208.13	206.4	198.72	202.62	204.83	205.74	203.16	200.22	206.86	211.68	199.57	203.54	200.31	205.93	195.05	206.92	200.13	200.34	208.37	206.12	205.83	201.39	209.68	199.89	203.19	199.07	210.15	201.87	201.9	211.38	200.15	209.79	201.8	202.95	195.3	208.32	197.71	199.25	194.98	210.04	197.75
210.62	209.62	214.44	205.72	205.51	206.13	208.73	204.61	215.68	216.17	212.02	206.37	209.2	209.84	208.18	203.36	205.88	206.8	206.31	209.28	204.53	199.18	210.18	206.33	212.3	208.77	214.87	211.24	204.33	203.52	205.79	204.21	206.32	209.22	200.39	209.1	203.62	202.56	207.13	212.45	206.6	209.29	205.08	213.78	208.57	203.7	207.31	208.45	201.14	205.82
212.82	206.44	215.92	212.8	213.28	209.43	209.92	214.63	215.79	215.79	204.14	210.12	216.3	212.56	206.2	218.41	214.89	210.5	213.93	209.25	212.2	214.59	209.48	211.07	198.15	212.12	209.55	207.12	211.17	211.31	216.07	207.11	216.18	211.13	215.21	214.16	209.48	210.11	221.44	214.72	210.85	213.52	217.92	208.73	213.8	211.67	212.21	207.6	205.41	208.66
212.19	208.9	208.17	211.58	209.5	215.58	204.82	215.52	207.72	209.64	206.43	209.8	210.88	209.82	202.95	213.28	208.42	207.27	202.87	206.59	212.55	208.77	204.86	218.2	209.63	202.63	207.66	205.95	208.02	213.45	209.46	204.22	209.28	209.72	208.12	210.48	218.2	210.52	208.42	201.13	209.6	206.61	214.44	204.59	204.17	208.78	206.57	197.29	206.19	207.12
219.86	220.09	215.2	219.96	224.05	216.52	219.25	217.31	217.87	224.25	221.25	209.75	217.72	218.12	219.74	220.13	216.68	217.53	216.84	216.1	218.47	218.5	216.47	219.96	216.41	219.8	219.6	216.96	210.82	210.08	218.13	218.9	220.13	220.71	211.79	211	214.58	220.66	220.21	220.05	216.31	216	211.06	222.6	224.92	214.95	217.46	220.34	221.16	217.13
205.55	213.36	208.69	211.22	209.03	205.72	212.64	204.96	210.17	208.49	206	207.87	207.13	218.48	215.51	208.16	209.33	207.52	202.87	212.89	208.73	213.02	212.98	213.48	211.2	205.16	206.9	206.11	207.05	216.45	206.69	208.51	203.87	210.2	201.84	208.69	202.82	206.52	214.06	215.12	208.7	213.27	213.29	205.54	204.78	207.46	214.26	215.42	211.03	212.11
220.44	220.75	216.53	210.97	211.95	208.88	214.81	223.19	216.15	218.99	213.22	215.38	213.78	217.5	212.36	216.14	218.62	219.67	221.27	222.65	219.28	214.73	213.97	222.42	220.78	212.59	216.33	217.18	216.13	217.88	216.69	219.61	217.86	213.48	218.9	210.72	217.9	215.5	230.52	218.72	214.7	218.43	220.88	214.4	219.23	215.15	217.64	223.97	218.18	216.47
196.19	201.21	194.6	201.84	198.51	195.41	202.49	194.59	194.57	201.96	197.02	191.7	196.56	201.78	198.36	202.13	199.54	193.64	202.01	198.73	198.53	202.12	198.99	204.3	197.34	201.09	200.15	196.49	200.98	199.68	206.26	201.11	200.03	199	202.42	203.75	197.5	194.03	198.17	195.59	197.33	202.23	203.85	197.92	200.19	195.95	206.91	195.78	200.73	195.77
203.45	199.94	207.45	200.64	202.89	208.67	204.7	203.26	194.35	202.3	207.78	203.4	205.55	199.28	209.37	205.19	214.26	202.89	206.55	198.78	203.53	203.45	203.55	206.1	208.85	204.53	203.93	201.09	201.75	203.83	203.11	203.72	206.48	205.5	199.43	202.58	201.35	202.52	202.43	201.86	204.04	204.08	199.57	203.97	195.81	208.28	205.33	202.5	203.69	204.85
207.04	208.66	199.93	208.68	213.08	206.81	207.31	210.06	206.72	208.67	207.26	211.85	208.83	208.06	201.12	212.15	208.82	206.7	213.68	210.86	211.96	204.58	208.58	209.76	211.89	213.1	205.63	212.06	207.82	202.88	204.24	209.57	208.03	209.12	201.93	206	204.48	206.15	209.06	210.23	217.32	202.41	211.3	210.16	205.65	211.29	209.35	206.92	205.83	210.42
200.89	207.01	206.53	211.88	201.17	211.1	209.94	207.51	205.85	212.85	205.31	202.82	206.97	206.4	212.73	206.69	203.12	207.27	204.04	209.13	209.52	206.66	210.92	200.78	209.8	208.65	209.27	206.78	210.44	209.84	207.12	206.81	210.7	201.01	214.58	201.65	210.15	204.23	199.65	213.78	204.19	205.78	210.8	212.37	209.62	212.81	211.86	208.42	209.27	206.48
208.41	202.76	211.68	206.81	209.3	207.22	211.49	204.95	208.06	212.06	213.29	211.73	205.86	211.59	202.92	215.25	205.1	206.12	204.35	207.4	205.44	206.9	208.55	205.45	204.9	205.44	201.41	199.39	207.19	204.64	209.8	209.95	210.53	211.02	207.86	204.2	205.79	203.87	202.1	200.83	200.8	208.35	207.56	207.68	200.88	209.53	205.39	201.58	203.55	206.66
199.85	206.68	206.93	202.71	206.65	206.73	201.12	203.61	205.59	202.99	207.56	203.84	197.86	204.2	196.53	200.92	208.1	209.57	199.12	202.9	203.73	201.61	209.6	203.24	202.76	204.13	195.94	206.01	197.04	201.73	209.43	206.54	200.87	197.38	203.32	202.76	197.2	203.83	206.56	207.78	198.47	204.86	202.22	205.42	207.69	204.6	205.88	206.08	202.61	203.53
201.31	211.59	209.08	208.73	207.66	213.72	210.1	210.98	206.77	207.57	202.52	207.43	202.22	205.76	208.33	205.52	202.31	206.35	201.29	211.22	209.09	207.94	208.06	201.23	211.88	210.23	207.54	205.73	204.94	211.67	209.68	212.25	211.36	204.56	203.56	204.48	210.99	204.97	205.64	212.95	208.48	209.7	210.76	206.89	201.31	199.74	209.87	206.23	203.79	202.73
204.42	205.63	208.95	210.1	205.49	210.17	206.85	201.82	214.21	211.59	208.37	209.79	208.35	213.51	201.08	203.67	210.75	204.25	206.97	210.09	203.9	205.97	206.96	205.6	213.19	204.21	206.71	210.42	203.97	208.2	209.58	210.46	207.48	210.1	209.77	211.15	209.13	209.52	206.59	210.45	208.97	204.14	211.55	204.52	209.02	206.49	207.03	208.4	205.74	206.85
210.41	205.23	215.1	214.13	203.9	208.61	208.68	205.2	208.89	208.55	211.69	206.75	214.46	209.43	213.25	210.52	209.7	204.49	209.34	204.71	211.29	200.43	213.4	201.68	206.95	216.46	213.27	205.41	209.26	215.33	202.37	206.89	207.16	201.17	208.77	208.21	202.84	203.76	210.79	203.69	205.73	200.07	208.29	204.23	210.3	211.72	205.17	207.67	208.47	204.23
210.63	207.19	201.81	203.25	201.96	201.86	211.88	205.93	202.48	207.86	202.13	209.59	204.81	199.86	209.09	205.13	207.29	194.22	208.8	204.72	204.17	201.69	198.84	199.72	208.59	204.23	200.73	203.01	208.63	206.53	204.36	201.11	200.29	204.32	208.72	198.87	200.77	202.57	206.93	205.47	209.46	209.7	201.86	205.72	203.58	202.68	203.99	207.71	208.97	201.71
206.14	198.02	193.75	198.05	196.31	194.72	187.16	189.29	189.89	192.09	196.9	196.19	193.69	195.61	197.76	194.62	201.34	195.45	197.97	193.19	195.61	192.37	189.76	187.99	194.91	191.5	196.97	191.6	190.45	191.95	194.9	190.41	200.8	192.34	196.48	194.65	194.7	197.48	194.88	191.29	193.03	190.09	187.99	191.81	191.5	193.21	193.75	194.46	193.4	198.62
202.35	203.91	201.75	195.89	195.74	211.54	193.77	208.01	202.74	199.86	201.84	205.45	205.55	206.1	204.13	197.64	200.09	204.32	201.25	206.62	205.8	201.56	203.34	204.52	197.83	200.66	204	203.97	202.17	202.45	202.47	199.8	200.12	202.96	214.22	202.46	203.43	203.29	204.65	196.37	200.47	202.79	204.82	207.86	202.62	209.75	209.42	200.42	201.25	202.63
212.25	210.22	209.97	211.31	202.67	214.76	204.51	210.83	202.06	206.01	208.47	211.68	212.28	206.49	201.88	208.72	206.55	202.02	210.19	202.76	217.77	211.81	209.5	209.66	209.27	203.08	203.01	208.54	210.3	204.28	197.53	201.61	207	206.33	214.08	207.29	213.06	201	205.75	211.83	211.22	206.18	208.13	203.2	211.68	205.75	211.31	208.53	212.67	210.03
204.45	202.75	200.55	197.29	198.65	200.88	201.06	202.59	201.87	198.91	196.64	203.28	197.84	204.98	201.07	201.19	203.9	202.77	203.95	202.34	204.24	194.12	203.61	203.68	201.77	201.98	201.97	203.57	205.74	200.92	201.24	204.16	205.9	201.41	194.53	198.78	198.83	199.91	203.17	198.42	198.17	200.94	197.15	200.4	196.82	201.01	204.13	196.48	200.77	201.31
208.42	207.73	212.11	211.48	214.24	208.34	213.85	210.48	216.37	213.12	205.58	209.33	212.66	213.52	210.8	217.53	208.68	204.67	211.62	215.94	203.05	210.88	217.43	208.52	212.78	215.02	210.81	209.29	211.47	208.57	218.15	211.17	211.05	208.99	212.61	205.23	212.15	214.32	215.07	211.38	210.42	211.77	211.22	214.32	215.24	212.48	209.21	213.9	211.58	204.81
204.17	198.18	196.41	205.36	200.16	195.67	207.57	200.27	202.91	206.11	197.37	200.57	195.73	199.9	196.91	197.48	200.68	195.55	197.85	196.19	201.65	201.89	197.97	204.31	201.03	207.87	204.71	205.98	197.25	199.53	194.4	201.18	204.12	194.61	202.22	199.42	198.43	200.85	198.67	200.49	194.71	196.41	199.77	197	190.57	197.81	199.58	195.58	200.7	195.88
205.18	214.91	200.58	206.48	204.67	204.28	210.39	208.22	205.01	213.44	212.31	206.58	202.72	207.16	201.78	210.49	209.27	211.78	203.27	210.89	205.96	203.69	203.28	211.24	205.99	211	206.14	210.14	210.22	209.43	209.9	211.41	201.47	207.58	209.75	214.41	203.3	212.28	210.49	205.6	211.62	203.41	213.11	207.59	205.01	210.48	204.96	207.91	213.86	205.46
208.35	211.3	213.08	209.93	209.17	207.56	209.58	212.31	209.8	207.96	208.68	206.69	209.67	209.49	210.15	208.25	205.33	208.09	204.91	207.13	206.03	205.99	209.03	204.43	210.42	206.36	209.31	209.27	212.65	211.72	210.62	207.7	203.45	209.15	205.22	212.81	207.92	205.28	207.29	210.76	207.49	214.45	210.68	211.87	205.21	211.15	204.64	200.72	208.27	209.6
192.46	191.97	187.48	202.55	195.84	201.05	202.95	199.3	196.88	196.36	198.29	191.65	189.98	194.81	188.21	197.05	197.55	195.97	194.67	196.8	194.78	199.24	192.36	198.31	189.12	193.78	199.21	200.82	189.72	195.54	199.84	198.17	197.26	191.55	191.67	190.91	197.18	202.34	192.93	197.62	205.48	198.63	194.59	195.8	197.13	192.85	196.97	195.25	192	194.9
204	204.84	208.05	215.54	212.32	205.82	203.57	206.62	206.06	202.13	214.8	206.57	201.99	212.29	207.07	214.42	204.68	208.92	204.67	211.45	211.02	202.62	210.06	209.63	210.34	212	206.21	203.73	204.44	208.94	201.92	206.71	207.85	201.99	204.91	211.77	208.87	204.89	213.58	204.81	212.44	207.12	205.42	210.01	207.1	203.77	209.97	207.53	207.3	204.97
199.02	203.58	189.62	190.74	193.68	197.03	203.35	197.13	199.91	200.37	201.45	204.57	203.04	185.92	201.4	205.31	200.31	200.17	199.08	196.71	195.38	199.51	198.75	196.13	195.82	194.41	203.86	200.63	196.45	195.71	201.25	198.37	200.24	197.75	196.33	205.5	201.04	204.13	200.48	191.97	199.2	199.64	195.37	198.51	198.9	194.36	199.65	202.31	194.27	196.41
205.28	198.6	194.67	205.9	205.83	198.36	204.87	199.43	195.13	202.3	196.57	197.98	200.99	207.07	196.23	204.84	200.71	198.9	202.86	203.79	201.77	195.94	202.24	193.94	190.41	200.27	201.87	203.82	211.27	207.22	202.59	203.3	196.39	195.65	200.7	205.35	203.76	201.27	196.81	204.65	201.36	200.92	198.04	201.11	195.67	199.81	210.57	196.03	199.23	198.92
210.78	206.13	207.82	205.67	204.06	212.5	201.64	208.42	203.28	212.79	211.84	211.24	219.26	210.54	207.98	207.39	207.42	203.19	205.63	210.5	206.12	207.74	211.92	204.76	207.76	209.19	208.08	207.61	206.26	205.26	217.66	208.17	213.19	213.42	206.85	208.49	209.63	209.92	206.89	204.25	215.37	206.14	207.87	209.1	206.52	209.54	214.48	205.02	207.63	214.06
198.63	206	201.7	201.2	203.01	203.24	199.93	199.51	207.2	198.05	204.86	208.7	205.06	199.88	206.13	203.79	206.51	202.04	201.46	201.62	205.61	199.02	206.03	201.86	205.4	202.82	210.49	202.15	202.09	209.75	211.04	207.45	198.53	201.96	203.82	202.07	201.01	202.66	201.03	200.48	202.69	202.94	201.61	207.82	209.95	201.03	203.1	201.38	206.02	206.45
204.37	209.71	205.27	203.36	198.91	211.74	209.97	208.13	196.52	197.86	203.29	203.99	207.29	203.88	206.9	209.36	206	198.73	204.8	201.65	205.33	205.89	208.62	203.97	200.9	206.91	206.66	201.98	202.32	209.05	205.78	206.09	204.58	202.61	207.76	203.4	197.74	203.44	203.33	207.48	196.22	205.61	203.51	201.99	202.4	206.18	207.4	205.32	202.39	203.27
212.15	211.73	212.17	207.41	215.59	209.82	211.86	216.36	216.51	208.48	217.73	215.57	215.69	210.62	216.32	214.6	213.9	210.2	213.57	211.84	208.77	213.18	203.95	209.11	216.25	216.86	210.55	210.64	211.26	214.89	214.74	207.42	219.03	210.61	216.32	209.07	216.29	215.56	211.43	215.25	214.95	213.42	212.98	210.58	218.17	215.4	212.19	211.13	213.01	211.96
204.68	204.53	202.19	205.86	200.29	205.97	204.83	205.95	202.71	202.53	205.21	203.64	207.2	209.57	209.52	202.19	204.25	204.68	207.99	206.94	203.26	205.13	210.75	198.41	205.63	203.78	208.19	200.92	204.12	203.91	213.84	207.68	205.23	207.55	202.19	208.13	203.29	202.6	211.65	206.92	208.49	207.85	206.36	202.37	205	207.09	201.12	204.8	203.3	205.42
204.67	205.9	207.1	205.88	208.19	202.95	203.66	205.26	202.57	205.14	208.84	207.86	205.49	203.89	208.79	208.45	206.55	206.2	208.98	203.35	202.12	212.09	201.73	209.54	206.04	206.64	203.42	206.51	206.98	209.18	208.22	204.58	213.5	204.33	199.42	199.8	204.54	213.36	206.08	209.23	202.2	203.59	203.74	197.05	200.39	208.63	201.26	207.67	200.99	204.77
218.26	212.56	216.7	222.27	219.62	220.74	216.29	217.27	219.38	222.92	220.38	216.56	212.06	220.7	215.24	219.87	216.8	215.66	211.38	220.23	221.02	214.82	214.46	214.24	216.35	215.46	219.33	219.87	220.94	217.85	216.45	218.26	223	218.47	219.34	218.39	220.13	222.59	216.14	213.12	211.78	221.71	216	213.37	213.93	209.69	215.42	221.39	214.7	217.49
206.46	204.62	207.08	214.39	206.82	210.95	213.64	212.92	207.84	206.9	210.25	213.29	207.53	204.08	210.46	211.85	213.6	212.09	211.69	208.45	211.29	200.38	206.28	208.29	206.98	202.57	210.61	204.29	217.49	204	207.03	204.94	204.9	204.53	211.69	204.46	205.84	209.15	200.43	203.24	216.48	205.89	207.07	203.54	193.81	206.31	202.76	207.33	209.59	207.43
200.11	203.46	198.76	197.28	200.73	204.5	200.8	198.29	200.42	199.61	205.77	199.31	202.65	201.91	200.19	198.91	199.84	200.21	196.36	202.14	202.32	200.65	203.3	202.96	193.52	198.66	201.38	196.59	199.73	200.57	199.29	200.86	200.61	199.34	195.94	201.47	199.72	200.42	201.09	199.2	200.05	199.92	206.67	200.43	191.82	197.12	198.94	202.57	203.85	202.73
198.43	199.18	197.04	202.23	205.25	206.68	202.65	200.47	200.62	200.34	201.01	200.12	202.83	197.02	198.75	200.29	202.2	199.4	199.89	192.53	202.82	196.32	202.18	195.79	197.2	192.94	199.28	194.31	197.43	203.24	199.23	205.96	198.32	196.88	197.76	200.67	199.2	203.38	197.92	202.8	199.03	204.22	200.88	205.47	206.38	196.08	196.19	201.86	202.39	197.1
215.57	217.59	216.43	222.36	216.39	225.7	221.8	219.08	213.48	221.07	212.52	217.92	218.59	218.72	215.21	210.5	215.07	214.17	217.74	213.37	216.27	216.32	218.23	215.71	218.51	216.84	218.2	218.97	215.02	215.54	219.13	219.5	218.87	218.64	215.41	213.62	213.63	219.48	215.93	215.3	214.92	213.04	217.95	218.3	210.02	218.7	215.57	214.41	216.87	218.54
203.64	203.91	194.95	192.33	197.82	194.34	200.73	190.2	196.37	193.08	195.12	193.98	198.02	194.52	196.15	184.14	194.37	197.63	196.23	197.35	201.17	195.85	200.26	202.06	194.05	201.33	203.02	192.54	201.57	199.81	200.43	197.99	198.93	192.31	197.06	195.65	190.61	193.16	191.7	196.48	193.85	193.54	193.48	200.43	200.12	198.1	195.74	197.22	194.4	191.48
207.15	200.35	206.7	203.78	210.8	212.6	207.78	206.89	209.39	213.92	211.38	210.64	216.62	203.05	208.91	211.21	206.49	214.05	207.22	212.83	213.09	210.96	211.16	209.04	205.26	210.59	208.99	202	208.47	209.9	211.73	210.44	204.04	210.85	215.24	206.98	204.85	210.24	208.18	209.44	213.38	200.03	202.03	214.7	211.49	206.62	212.78	208.92	212.07	207.85
212.42	215.46	216.93	208.13	215.49	206.82	215.23	213.68	217.54	211.86	212.27	206.13	211.55	214.59	210.23	204.23	212.58	211.39	211.88	204.05	208.16	217.03	211.12	214.7	206.74	212.81	206.43	211.51	212.09	213.09	211.59	207.32	212.58	211.21	219.34	207.8	215.75	212.41	215.98	213.48	209.2	208.09	220.8	204.32	223.23	205.63	216.73	214.56	215.95	210.46
203.1	204.51	204.15	203.42	210.68	204.58	206.62	207.27	208.09	207.8	209.71	204.93	202.82	209.73	209	206.64	207.51	207.59	203.56	205.68	206.88	208.87	210.17	196.45	206.97	208.74	203.67	203.72	207.92	204.42	202.58	200.07	205.39	206.73	205.51	203.13	206.64	210.18	200.86	203.16	201.16	205.01	196.53	199.84	200.76	198.06	204.25	191.49	205.13	204.32
205.46	212.02	207.41	215.06	214.38	207.04	212.15	210.91	212.69	209.09	205.84	206.74	213.38	208.31	211.6	206.26	206.97	208.22	208.6	213.01	211.44	213.26	210.7	208.27	212.02	209.83	211.61	212.73	208.09	210.41	205.11	206.38	213.43	207.62	206.51	208.23	208.16	206.22	207.57	209.28	213.15	209.41	207.6	206.15	212.02	207.39	207.94	209.9	213.18	205.19
195.2	190.54	199.13	196.28	200.96	204.93	203.83	202.26	193.33	203.35	211.05	194.16	193.29	207.6	194.83	206.95	193.03	198.18	198.73	199.49	199.98	191.37	198.44	198.9	198.06	203.52	200.19	189.38	197.62	198.18	198.93	195.84	202.94	201.93	198.45	196.99	202.84	199.91	199.94	194.7	200.42	193.86	203.35	201.47	199.33	195.54	209.54	199.83	202.08	202.66
216.73	212.6	210.59	210.74	215.44	214.11	212.22	215.11	214.74	204.48	209.48	214.26	205.15	204.19	211.95	208.38	208.38	203.8	209.96	206.95	207.11	204.33	207.65	205.01	209.96	205.57	213.22	207.48	211.26	206.85	205.9	205.3	209.12	214.66	214.07	216.81	214.16	208.34	210.31	210.3	211.03	207.22	206.39	210.13	205.78	200.03	210.35	211.38	208.17	206.56
195.37	197.77	196.65	198.75	195.26	196.3	194.4	199.25	193.71	199.39	202.77	198.18	202.65	198.09	204.28	195.98	196.85	202.15	202.82	194.19	194.92	201.07	200.41	198.6	196.27	201.5	198.45	203.38	197.9	198.27	197.95	195.98	202.51	199.52	194.23	204.16	197.91	203.35	202.55	203.68	200	198.92	204.51	198.72	205.46	198.14	198.37	205.72	204.77	199.01
201.69	212.8	210.71	209.47	205.48	206.01	212.09	208.98	206.83	212.47	205.92	209.43	208.46	217.46	204.73	209.45	211.76	208.37	215.09	212.59	214.49	206.93	206.98	208.48	211.03	213.25	210.17	208.13	210.1	212.85	203.45	206.83	206.41	204.31	205.36	207.55	206.1	204.88	209.52	209.8	207.22	207.31	206.3	208.56	210.17	206.7	212.51	204.02	214.32	208.93
207.36	212.63	199.83	201.03	205.83	211.19	201.23	212.45	201.35	208.48	203.15	201.12	207.05	209.46	205.56	208.08	195.96	197.89	205.04	202.18	202.8	199.17	205.35	204.43	202.69	206.4	202.36	205.14	201.28	200.98	206.24	204.4	204.38	202.2	208.24	203.4	214.45	202.85	202.95	203.32	205.95	205.61	202.65	207.12	204.92	203.46	204.85	208.08	202.66	203.22
202.96	205.63	208.78	203.29	201.3	205.08	203.49	212.09	203.71	203.65	204.08	205.14	207.73	200.35	198.37	200.88	202.05	209.73	205.13	210.08	203.86	202.88	204.73	201.5	198.16	199.24	210.33	205.19	205.05	204.77	204.19	202.81	201.85	205.79	205.12	200.19	208.34	203.67	199.67	201.93	211.87	205.79	208.59	205.46	204.47	209.84	199.89	209.33	205.2	204.59
205.73	210.37	210.51	210.3	207.16	206.74	206.24	210.18	206.04	207.52	204.93	211.46	215.42	210.7	208.73	212.66	210.79	209.36	209.67	208.51	211.07	217.04	209.74	214.65	208.44	203.96	211.47	217.33	196.27	207.2	206.3	211.92	211.45	203.55	208.69	213.38	206.94	201.11	205.99	204.2	204.41	217.46	212.58	203.29	207.94	207.84	213.82	213.14	211.82	207
201.93	204.72	203.5	199.05	198.43	201.51	204.9	198.69	202.91	202.85	202.93	202.59	201.19	204.17	206.21	206.14	202.09	203.33	202.2	204.27	196.41	205.58	202.08	207.2	207.68	202.19	204.6	202.41	201.91	203.84	204.2	207.2	197.2	208.17	198.83	201.91	201.77	204.17	204.15	200.91	206.16	202.79	206.94	207.93	212.33	210.57	207.58	197.71	199.32	203.47
207.96	209.92	208.14	205.72	203.04	209.55	209.83	203.81	206.1	210.65	206.33	204.83	208.61	212.3	210.92	206.01	210.7	209.47	208.36	208.7	204.76	209.2	206.06	207.54	203.06	208.03	200.46	212.78	203.82	209.07	204.42	203.46	204.36	210.93	207.29	203.54	216.58	208.49	202.14	211.5	204.11	215.66	204.57	205.5	205.79	209.8	206.18	216.04	215.32	205.35
211.8	217.82	213.88	206.71	211.99	214.43	210.79	206.96	209.23	205.72	216.61	215.97	211.89	211.59	208.24	215.73	212.03	213.56	213.04	211.65	221.3	207.32	217.64	209.93	207.71	212.7	215.82	221.98	208.59	211.85	213.76	211.15	214.51	209.8	213.29	212.78	212.33	209.26	210.43	219.08	214.74	211.87	206	214.8	209.54	215.37	212.74	216.52	213.4	211.36
209.38	210.02	210.16	216.06	210.25	205.83	209.54	211.82	215.94	211.78	206.54	212.87	207.85	214.29	211.13	207.77	211.3	213.56	209.67	210.67	211	206.81	216.18	207.74	210.39	209.99	210.7	209.79	212.04	211.25	206.27	224.81	207.95	212.85	212.49	217.25	204.67	213.79	216.11	211.31	211.44	212.47	213.28	206.14	215.11	212.8	210.32	209.35	210.99	210.19
204.17	206.11	200.73	205.16	202.7	202.67	208.24	206.94	201.91	212.41	205.66	207.03	211.98	208.59	204.7	204.42	210.56	206.66	217.42	207.4	204.62	206.11	208.49	206.57	201.57	204.9	200.67	209.48	205.93	211.5	218.24	209.4	212.92	211.43	200.06	203.94	204.45	209.7	205.25	201.38	203.35	205.41	204.78	208.44	202.77	206.5	209.27	203.78	209.94	209.1
201.56	197.61	200.67	205.48	201.95	200.34	193.88	200.71	205.51	202.08	203.26	202.67	197.61	207.12	200.82	197.89	204.73	200.67	198.88	204.01	201.28	203.83	208.96	205.54	203.67	199.17	203.02	203.22	200.82	201.91	199.92	201.82	198.97	203.78	203.75	201.36	205.01	208.55	205.21	205.4	198.92	198.58	205.75	210.83	202.04	209.17	201.22	203.74	205.55	199.32
207.19	210.77	210.03	213.93	210.43	203.67	205.3	210.98	213.46	207.37	204.11	204.71	211.12	202	208.03	205.1	211.18	207.75	203.57	209.62	210.71	208.27	211.12	210.4	210.42	214.53	206.86	213.77	212.87	204.69	209.57	212.13	205.42	206.53	207.07	207.89	210.02	206.55	213.23	208.41	207.84	206.22	204.18	205.73	206.31	212.56	204.7	216.44	207.92	210.74
194.58	204.65	198.85	204.14	203.26	193.78	200.67	199.99	200.6	192.33	204.58	198.92	193.01	203.27	200.76	205.94	194.21	197.86	189.67	195.22	201.69	198.91	195.32	197.77	201.69	195.39	195.11	197.84	198.42	201.58	205.44	196.8	205.99	196.15	200.67	192.07	204.83	199.85	199.54	196.01	199.16	197.72	202.13	201.77	198.79	198.5	196.34	199.97	198.1	196.04
210.71	213.49	213.05	213.23	211.37	205.39	210.49	211.75	210.41	205.89	213.63	218.98	210.73	217.32	213.43	209.34	213.23	214	212.89	214.77	203.07	216.27	211.67	212.79	210.62	203.69	211.36	205.6	209.88	214.78	204.28	214.27	209.35	210.99	214.77	213.63	215.81	210.1	211.47	211.69	215.88	210.48	214.48	209.31	210.48	214.52	207.99	214.8	210.34	208.79
199.1	205.01	200.83	194.76	200.79	198.91	202.95	207.4	202.23	201.28	198.23	203.58	203.17	197.25	201.47	198.75	199.42	199.47	198.4	201.34	200.08	199.53	205.55	202.78	206.07	202.79	202.13	207.86	194.06	198.76	197.32	200.81	205.78	197.64	198.78	203.56	197.15	211.97	204.48	195.99	198.91	198.3	204.42	203.06	198.47	199.91	203.55	196.85	199.09	198.7
211.22	212.96	206.57	207.71	216.57	209.11	210.53	208.25	209.98	213.09	213.64	212.57	213.02	212.52	211.22	209.28	215.75	208.43	212.13	208.83	209.49	203.84	213.18	210.44	209.26	212.3	212.23	206.5	212.8	203.82	215.07	216.05	212.33	211.68	210.52	214.65	211.72	220.04	215.68	216.11	209.33	216.45	210.58	211.26	215.96	211.81	211.75	209.52	213.76	215
216.78	216.09	218.56	222.39	222.06	217.41	215.66	225.06	218.94	218.04	223.16	218.84	221.1	217.86	217.24	208.6	216.4	219.94	220.32	213.08	221.11	220.61	215.89	219.79	224.51	218.94	216.4	213.83	220.18	220.51	217.01	211.32	208.5	211.72	221.84	216.12	223.31	217.16	223.01	218.84	212.37	213.89	215.04	219.49	216.01	219.05	213.5	214.47	219.3	217.42
207.32	201.1	199.88	208.1	200.14	203.12	202.68	200.73	203.15	201.31	212.21	195.95	197.41	211.17	197.19	198.11	200.27	200.2	201.98	207.59	198.13	201.24	205.16	198.17	201.98	203.9	203.32	204.02	202.99	207.78	200.73	203.17	201.11	201.97	204.97	205.96	207.79	199.21	194.06	203.06	199.19	205.23	205.55	207.17	202.82	204.91	195.82	203.87	204.28	201.26
200.45	200.75	200.04	198.45	207.1	206.12	202.73	203.85	196.07	198.72	199.29	200.88	205.35	196.03	200.37	201.32	201.48	207.98	194.35	199.88	207.59	206.02	206.1	202.81	199.03	203.06	201.2	207.4	203.48	205.27	200.68	202.28	204.3	196.94	204.19	205.96	200.81	204.45	207.28	195.4	204.18	199.62	193.92	199.88	203.11	207.49	202.13	205.3	201.18	202.25
211.14	215.16	210.01	197.78	206.09	206.52	208.55	206.2	209.73	212.02	210.38	208.08	212.99	206.11	210.78	207.87	207.64	207.56	206.99	213.26	208.91	208.05	202.32	203.73	205.65	207.09	205.69	214.18	207.11	210.79	207.21	207.5	207.68	206.93	206.49	207.8	208.42	209.36	205.02	208.96	207.8	211.51	208.67	202.18	203.65	203.97	205.21	208.75	204.74	207.25
213.64	210.29	204.03	203.82	218.7	214.7	210.77	209.39	215.33	210.3	209.7	211.89	213.49	214.72	211.9	209.64	213.63	204.46	215.96	214.24	211.83	219.76	214.99	204.33	216.94	206.71	209.28	211.95	211.57	217.77	215.96	211.71	210.67	205.52	207.8	208.78	205.67	208.27	215.44	219.06	213.76	213.79	207.27	211.19	214.85	207.09	210.49	207.28	211.52	209.99
202.58	197.76	200.84	205.02	195.85	199.58	193.85	195.39	197.2	198.23	199.25	204.02	199.26	198.45	201.43	198.87	203.29	201.47	196.98	202.7	204.73	196.57	200.3	203.49	203.63	203.86	205.9	202.38	197.71	196.52	198.37	202.01	198.45	206.04	195.87	203.99	198.35	194.35	197.58	202.07	199.67	205.86	194.13	205.04	198.51	192.3	203.86	195.93	203.78	201.02
205.85	208.47	201.37	206.52	204.21	210.25	207.56	207.8	206.82	205.94	209.25	212.57	210.86	209.68	206.47	214.7	209.94	211.35	206.44	205.55	211.99	204.57	210.79	211.36	204.99	202.35	208.79	209.52	201.43	206.27	212.72	209.58	203.55	208.19	212.58	203.09	207.15	207.98	200.79	211.82	204.55	209.24	206.76	210.18	206.29	204.47	212.7	207.19	207.43	205.75
206.31	205.84	206.7	204.28	206.13	203.99	203.87	201.65	207.27	205.66	205.29	202.54	203.3	202.31	210.51	207.84	203.45	204	204.25	208.01	201.48	200.54	196.56	207.28	210.46	206.03	207.13	203.97	204.84	209.97	203.24	204.26	207.94	214.84	203.51	203.47	204.54	214.49	204.72	207.36	198.36	203.96	208.91	205.86	213.31	208.79	206.41	197.78	203.55	204.21
209.49	207.54	210.71	210.58	208.95	205.54	210.09	209.48	205.74	206.02	203.06	215.69	208.25	204.72	213.46	212.85	203.78	210.64	203.74	203.84	205.11	211.46	207.51	204.25	207.16	206.8	211.08	207.04	209.9	202.61	203.89	207	211.27	207.02	206.08	206.2	206.94	204.58	207.89	204.64	206.31	211.68	205.1	208.95	204.18	202.07	210.54	209.45	207.09	208.47
200.21	199.6	202.95	201.75	200.52	197.23	207.44	205.14	204.21	206.83	205.24	198.36	199.35	203.41	210.85	206.54	203.61	201.42	201.07	202.49	202.24	208.25	209.45	203.19	201.6	202.52	200.01	200.3	208.5	202.97	197.74	205.18	200.31	200.23	204.91	200.03	208.03	207.13	201.62	207.76	199.88	205.18	197.46	198.48	198.02	206.66	205.91	204.26	200.87	207.95
207.61	197.36	201.17	208.48	199.01	203.12	206.4	201.67	202.96	203.26	210.27	201.8	193.92	207.13	199.2	205.94	204.16	200.68	206.87	200.32	209.35	206.66	200.89	200.26	198.35	203.12	204.06	204.36	199.91	198.43	201.91	198.58	207.69	202.2	198.26	210.4	214.21	204.3	195.57	203.64	200.28	202.22	205.52	208.75	209.47	203.82	202.21	207.11	201.05	199.12
195.01	198.61	192.78	199.38	194.02	195.25	195.68	198.83	203.88	197.87	192.08	199.9	200.17	193.47	191.52	200	201.03	195.09	194.37	191.94	196.83	192.64	195.36	192.11	200.56	191.06	202.31	198.31	196.15	197.13	198.79	200.52	195.64	198.34	191.66	193.18	193.33	196.56	189.37	191.89	189.14	202.25	197.86	194.89	195.85	198.4	192.85	200.57	188.34	188.69
205.8	205.98	206.1	202.62	213.03	206.66	200.35	206.87	209.06	204.5	204.12	196.98	210.09	202.04	209.1	197.76	209.23	198.16	204.6	205.32	202.7	202.01	204.48	198.76	205.54	204.08	211.86	199.33	202.89	198.79	207.66	197.86	204.91	201.94	205.52	202.29	202.33	203.76	201.32	209.81	204.58	206.56	205.61	202.46	201.48	201.96	202.26	203.7	203.75	202.62
199.95	209.05	201.74	203.23	203.78	205.55	198.25	204.28	213.17	202.86	200.92	208.65	195.48	206.79	203.07	202.86	205.42	204.59	195.68	208.69	203.88	206.03	199.77	201.52	203.79	209.41	202.02	195.3	204.71	203.84	208.25	204.35	202.21	207.09	200.68	209.13	200.58	208.03	200.05	200.26	204.57	204.2	205.47	198.34	200.2	207.79	206.43	206.09	206.93	196.91
199.59	204.56	200.17	203.74	203.45	203.48	202.14	198.93	201.81	201.57	203.2	204.84	203.73	200.96	202.8	200.93	204.13	199.11	202.52	193.46	196.37	203.54	203.67	201.81	206.5	209.4	206.97	202.22	205.19	199.7	204.75	200.26	201.21	205.63	201.29	207.43	200.15	206.85	201.23	203.89	204.65	204.44	205.66	199.45	206.95	194.8	204.48	197.05	205.6	205.76
207.46	205.62	206.06	212.18	210.35	208.58	205.66	213.55	204.22	207.01	212.59	206.86	206.15	199.66	208.39	206.75	206.45	205.17	215.04	210.34	201.37	204.84	201.41	208.63	213.06	205.97	205.53	207.63	210.34	207.98	208.16	207.07	212.76	204.28	203.4	208.22	211.11	211.72	209.45	211.32	209.63	204.92	203.87	207.37	206.76	203.3	208.65	205.85	204.28	208.15
205.22	205.95	209.95	211.62	212.28	206.82	210.96	209.04	213.23	203.19	215.79	205.58	204.44	208.95	208.36	209.83	213.19	201.8	217.61	207.39	205.73	202.78	216.19	209.13	201.54	207.27	205.78	202.76	206.61	205.97	209.82	209.29	211.81	206.94	204.38	201.9	214.06	215.19	209.19	208.38	203.54	204.15	208.31	207.78	205.35	207.54	204.96	205.47	205.5	205.25
216.14	211.29	208.36	208.19	210.06	210.63	214.91	205.65	210.76	216.59	216.1	217.4	209.18	217.39	205.89	211.93	218.32	212.15	204.42	210.26	213.83	212.91	214.58	209.17	212.75	217.91	215.98	212.13	210.23	211.67	212.37	215.1	201.2	210.69	205.64	211.37	214.16	211.96	205.69	212.75	209	216.18	206.55	215.67	216.47	211.32	211.84	209.81	209.83	214.98
197.48	198.9	198.12	199.88	199.56	203.08	196.4	197.19	204.45	195.96	194.84	193.75	195.34	191.56	196.89	199.42	205.59	201.88	198.64	198.18	203.03	194.27	201.41	202.98	195.2	198.48	197.18	196.92	201.96	203.8	197.68	197.18	195.67	196.5	192.62	201.58	201.28	197.63	203.32	198.54	196.71	202.56	200.3	195.16	188.04	195.42	196.63	207.83	205.23	195.06
218.75	208.39	204.38	213.21	210.33	208.88	208.26	214.57	215.28	205.7	214.22	210.42	207.62	213.45	208.46	210.29	206.31	211.04	204.79	207.65	209.32	208.65	212.04	210.05	208.5	210.95	205.56	208.63	215.61	206.31	208.55	212.99	206.23	214	205.4	207.09	206.47	208.8	209.42	213.07	209.13	209.34	211.69	211.4	209.19	206.88	205.4	214.81	211.39	207.67
208.2	206.06	211.49	212.18	200.4	204.69	208.38	209.97	206.68	214.04	211.35	212.65	203.13	199.52	206.42	206.48	207.37	201.25	211.74	207.46	209.15	210.89	211.18	204.61	213.62	203.71	209.56	209.27	210.13	209.7	205.38	205.73	203.54	207.75	208.44	211.22	203.22	207.77	211.3	211.46	206.89	210.76	203.38	206.79	207	207.24	203.64	210.49	205.08	207.01
211.34	207.56	202.74	210.6	197.76	210.87	203.64	205.55	207.95	210.66	208.24	208.81	206.43	207.03	202.8	203.97	199.52	203.3	204.93	208.54	210.43	204.33	211.78	206.26	206.71	202.99	204.53	211.32	204.54	209.7	205.73	206.16	207.97	208.63	206.39	207.23	209.34	205.65	205.35	207.52	207.91	206.9	205.33	208.79	208.68	209.85	208.74	210.54	209.85	206.67
202.53	203.81	210.66	194.79	210.62	199.8	199.91	201.87	199.02	212.24	193.7	205.14	201.4	201.69	200.3	205.83	200.95	204.17	211.79	201.76	206.29	204.45	201.64	200.25	203.65	200.66	207.56	201.43	203.6	202.85	208.34	205.7	201.13	199.65	202.76	207.8	204.51	203.29	203.34	203.19	198.1	202.28	202.99	199.39	201.66	204.12	199.06	204.7	203.59	197.83
213.14	214.88	213.79	212.05	222.94	215.26	208.42	217.78	221.1	210.6	208.78	210.96	217.87	211.5	216.16	212.78	214.95	212.36	214.33	216.53	211.72	213.12	213.24	217.42	214.23	216.13	210.4	211.71	209.56	213.39	212.36	203.29	214.88	215.07	209.58	216.6	218.67	211.74	213.09	209.42	211.42	219.14	211.84	208.43	211.33	214.72	209.04	217.38	215.7	210.7
208.3	211.85	204.91	208.76	215.04	198.88	206.42	207.67	209.61	207.88	215.49	211.11	200.61	206.54	212.52	209.6	208.33	203.41	206.23	211.72	205.29	201.72	209.32	216.05	204.67	211.37	208.59	208.4	206.9	206.6	200.87	214.37	208.69	209.96	209.78	210.36	210.3	210.51	210.18	212.62	213.42	213.69	212.76	205.32	212.84	212.19	209.35	207.11	202.43	211.93
214.19	207.71	212.65	208.78	201.67	202.24	211.19	205.83	203.63	201.44	206.77	212.74	205.22	207.89	203.51	211.8	204.04	203.15	204.96	208.81	202.26	204.63	204.06	206.45	215.6	200.42	202.58	205.98	209.61	204.1	204.16	200.65	202.44	203.56	200.15	207.45	203.24	197.2	207.67	210.35	199.41	200.79	205.69	205.45	205.99	208.13	199.56	198.57	205.57	203.77
207.31	208.41	209.75	208.19	210.66	208.44	211.65	207.33	211.18	211.51	205.15	207	211.05	205.88	202.43	202.28	209.52	205.95	212.38	204.35	206.02	208.68	208.81	209.63	207.76	216.15	204.73	213.42	209.73	203.67	202.67	211.15	207.23	206.46	211.82	207.01	203.14	204.48	206.08	206.86	206.45	214.48	209.93	217.34	212.94	205.68	206.77	205.33	209.05	199.69
204.88	203.08	203.01	202.68	200.01	201.73	201.16	207.95	204.92	206.53	200.54	205.92	204.91	200.23	209.65	196.36	202.68	203.37	208.2	199.35	209.96	199.04	207.79	204.55	201.89	197.84	206.98	206.31	200.26	208.48	201.35	203.47	208.76	201.88	207.76	198.5	204.13	204.66	207.61	196.16	200.63	202.35	199.36	195.5	206.5	200.48	206.4	208.07	208.74	197.28
211.28	208.79	209.44	214.37	207.3	207	214.21	209.61	209.97	213.82	207.99	207.95	210.74	214.79	205.02	202.27	211.7	212.9	204.22	207.49	215.78	207.28	205.44	212.52	215.34	205.94	217.77	200.03	207.5	210.19	206	212.82	206.42	206.05	204.97	206.32	204.42	202.98	209.97	215.23	206.24	217.17	204.04	211.87	208.88	211.75	209.09	210.83	211.61	204.76
207.56	203.82	200.13	202.88	203.23	199.86	197.88	201.63	205.89	199.41	209.95	201.35	202.12	199.7	204.24	196.74	205.27	204.58	200.69	203.87	204.46	204.08	204.95	196.63	206.85	200.72	200.8	204.1	201.98	201.69	193.82	206.3	200.67	197.19	200.83	202.73	204.93	199.17	205.15	202.19	206.59	206.12	206.53	202.76	202.43	199.63	203.76	201.55	195.91	201.35
217.33	215.21	218.25	217.2	217.32	217.23	216.92	213.6	217.25	218.37	217.32	214.64	214.07	211.34	224.91	216.96	224.8	211.13	220.23	215.1	216.11	216.06	217.25	221.58	211.91	215.2	220.53	217.33	215.63	211.11	214.1	218.01	217.71	211.84	221.2	213.62	215.2	217.51	215.94	213.13	215.59	214.4	218.47	215.8	222.18	221.22	213.39	218.43	226.27	214.41
202.18	211.07	210.57	210.51	207.96	210	209.44	210.51	206.55	211.72	204.93	205.22	202.61	211.89	215.49	208.78	206.46	207.98	205.95	207.8	203.94	204.74	207.09	212.46	203.32	202.98	208.41	205.58	208.71	206.89	205.41	211.24	209.8	209.6	204.43	210.37	208.47	211.81	204.22	205.25	211.8	215.52	207.69	209.31	197.88	202.11	205.75	218.66	207.05	212.68
204.88	205.42	207.52	212.85	204.69	208.98	206.66	212.02	215.25	210.49	208.11	200.83	203.91	201.74	211.41	210.24	206.77	208.98	209.3	203.02	215.49	205.99	208.55	211.02	208.03	210.44	203.14	205.62	208.15	209.31	205.53	204.01	210.36	205.97	209.51	199.65	207.62	209.09	204.63	208.08	208.1	209.08	206.03	204.2	208.76	210.77	208.33	211.35	204.79	204.9
206.89	205.67	204.53	214.74	208.36	211.72	214.81	211.17	207.8	207.38	204.09	206.98	209.38	212.46	207.72	203.82	211.87	213.1	207.19	208.95	208.43	201.74	214.37	207.32	204.25	214.96	210.48	205.72	204.24	203.03	212.05	210.08	215.12	207.12	212.71	208.85	209.19	207.75	206.52	206.43	207.34	210.3	214.59	212.49	210.69	204.54	217.89	215.18	212.02	205.28
208.63	205.59	214.08	210.54	210.69	214.11	217.13	210.16	208.73	214.15	212.71	217.06	209.68	214.3	210.91	212.08	215.64	220.25	209.35	214.49	210.03	211.03	211.04	207.86	211.65	211.8	211.83	205.65	216.54	207.95	213.52	211.25	213.48	211.93	209.37	210.47	208.03	216.71	214.52	214.4	209.25	212.9	214.73	218.29	210.6	213.67	207.22	220.5	210.02	212.93
213.41	213.92	205.2	207.82	202.58	206.02	205.3	208.08	216.38	208.26	214.18	201.54	208.77	210.5	209.89	209.25	210.93	209.39	210.32	208.55	202.47	202.82	210.74	210.78	207.82	209.39	210.55	211.36	209.98	210.06	212.22	206.38	210.57	203.9	208.96	203.37	207.2	206.97	202.01	217.31	207.91	210.56	213.39	214.48	214.95	213.63	205.67	207.29	208.36	204.63
203.07	195.64	198.31	195.61	198.17	197.82	199.93	198.33	198.7	196.01	200.13	200.7	197.46	196.31	198.08	197.01	195.91	201.62	203.56	203.88	196.33	205.37	199.82	192.07	196.28	195.2	196.46	203.06	200.28	193.41	190.91	193.58	199.1	198.65	194.34	199.97	199.1	196.61	191.58	200.09	202.4	200.13	208.52	199.43	198.47	206.07	191.47	195.2	194.66	200.62
211.55	208.47	208.73	218.79	210.84	208.43	207.56	212.73	208.15	214.7	212.19	210.06	206.72	213.01	206.96	205.98	207.91	212.73	210.82	214.36	208.84	209.26	207.54	215.37	208.84	211.94	207.41	213.75	208.57	213.16	206.23	206.13	211.71	209.72	205.15	209.7	208.66	201.27	213.63	203.73	208.84	204.89	202.29	212.53	208.4	210.97	206.44	200.58	202.67	206.77
204.71	203.53	203.89	200.67	199.95	201.13	205.45	202.62	197.21	198.26	204.44	209.47	205.47	207.81	205.37	204.61	199.97	208.23	203.38	209.17	199.08	205.08	203.93	205.95	203.92	199.89	205.35	195.66	206.59	201.33	200.53	203.34	203.24	203.89	204.28	196.92	203.58	209.49	203.49	203.93	195.69	197.27	207.71	203.25	198.37	196.5	206.75	203.54	213.3	204.03
208.88	201.52	208.68	213	207.12	209.94	208.76	207.83	204.28	209.18	204.79	222.28	211.38	212.01	208.88	207.6	209.38	216.62	210.48	208.47	212.29	199.05	204.91	209.86	213.11	207.85	212.87	212.78	209.48	208.34	212.18	205.79	210.56	205	215.46	218.93	214.11	212.08	207.69	216.24	212.36	214.61	205.01	217.28	211.69	211.49	208.43	207.11	214.92	214.71
192.44	202.84	199.61	199.96	200.59	197.85	205.65	201.86	208.3	202.03	193.7	199.25	194.26	197.21	204.64	199.54	199.54	200.13	201.77	205.02	202.06	206.4	202.84	197.23	200.02	200.41	200.78	200.52	201.29	203.27	207.95	203.78	200.77	203.72	197.96	192.03	202.09	202.76	205.33	196.96	194.97	200.49	196.86	201.73	198.64	199.87	204.92	200.5	201.32	207.42
204.58	197.94	213.08	200.1	202.03	206.47	202.64	207.69	204.6	203.47	194.57	199.54	195.7	205.18	204.65	201.06	199.36	204	204.76	205.15	202.57	193.46	203.62	200.33	201.5	202.91	208.81	203.26	198.14	206.4	207.79	203.43	202.89	206.74	199.26	200.12	203.58	199.67	200.91	200.75	205.34	200.4	198.39	202.66	198.72	210.88	197.83	205.63	199.68	203.12
223.02	218.08	216.08	213.8	219.06	211.33	216.42	214.1	222.27	220.56	214.76	221.57	220.22	212.84	219.49	218.27	215.78	220.57	218.11	221.04	211.91	217.39	216.04	218.34	212.51	219.86	221.6	217.47	218.18	213.96	215.94	210.91	213.62	224.34	211.06	225.94	218.9	216.76	220.74	219.94	217.93	218.76	216.27	218.94	213.2	217.11	214.23	218.15	218.61	220
200.61	199.47	194.05	197.94	199.68	194.6	201.12	204.91	206.75	196.43	203.22	197.58	201.18	194.13	202.44	204.21	199.22	204.1	194.9	201.27	199.48	201.09	203.37	208.75	201.29	202.28	206.25	206.13	201.08	200.7	198.89	194.76	194.24	194.38	201.11	202.56	194.18	205.02	202.71	200.16	199.84	198.51	202.24	195.58	199.11	200.35	199.72	207.54	206.74	202.62
201.38	204.99	210.85	208.1	203.69	202.07	204.56	207.15	209.92	201.27	204.95	205.24	203.49	204.01	205.95	204.46	203.96	204.95	202.72	206.29	210.27	206.43	205.52	204.88	193.24	204.76	203.42	208.92	204.65	202.09	205.64	200.51	211.41	202.77	204.01	205.71	206.66	206.88	207.12	210.8	201.56	196.83	203.51	208.68	201.28	210.27	199.97	198.37	206.03	208.14
213.41	207.38	209.38	213.04	219.56	212.83	216.37	213.35	207.73	215.01	210.3	216.89	215.97	203.15	219.74	214.31	213.35	210.18	217.65	218.4	214.41	220.85	210.27	212.17	213.54	217.35	207.86	216.78	209.29	210.7	206.71	218.6	213.49	220.31	210.47	211.67	210.84	212.32	222.26	207.9	214.23	211.7	210.02	215.37	210.71	208.93	210.91	208.93	211.42	214.69
203	207.94	214.03	211.11	207.18	211.2	201.63	207.46	217.31	203.81	208.23	207.03	208.01	208.6	205.36	202.35	206.37	205.88	209.16	207.78	210.16	205.52	211.65	209.71	206.93	208.57	204.41	212.2	206.03	213.22	204.72	207.53	210.57	205.9	205.75	213.59	204.35	205	212.16	205.16	209.64	209.83	213.54	208.5	215.15	211.87	207.85	209.4	211.9	197.57
198.76	197	203.39	204.61	210.22	197.13	201.19	192.72	199.91	197.12	197.09	195.34	195.05	194.79	190.95	201.58	199.92	202.39	191.8	194.7	199.8	199.83	203.86	193.46	199.18	193.89	199.77	199.35	201.4	198.3	196.17	195.17	190.28	194.88	200.38	193.21	197.04	193.99	199.66	193.29	195.33	200.56	197.92	197.43	190.05	195.22	202.46	200.86	197.95	197.2
211.99	208	207.62	207.47	211.98	207.95	211.24	213.5	209.83	213.76	205.44	209.21	216.95	212.35	210.33	213.96	209.93	217.58	214.36	216.78	215.27	208.54	211.64	216.97	214.33	217.17	204.94	211.33	206.18	212.77	216.18	210.23	213.45	212.71	219.03	213.92	215.34	213.17	211.39	213.76	222.62	212.1	215.18	214.05	208.3	215.97	201.51	214.22	209.67	217.16
207.48	207.02	210.95	206.54	205.59	208.99	207.25	213.98	216.92	209.67	206.29	203.78	212.43	206.28	210.43	211.1	212.29	209.46	207.28	209.55	210.46	203.3	209.93	209.53	216.21	209.08	212.23	209.89	203.72	207.55	214.68	208.95	207.88	213.28	206.87	206.65	211.35	207.46	203.6	211.11	213	220.25	211.94	201.96	209.31	209.83	208.57	210.07	212.32	207.95
204.73	198.3	209.05	209.59	206.02	205.15	196.92	210.65	203.75	206.06	202.48	209.14	205.07	199.69	206.79	204.25	204.02	210.24	209.1	202.15	206.1	198.97	208.73	201.94	207.07	207.99	204.29	200.09	201.45	208.93	204.42	203.56	210.3	205.43	199.21	202.11	201.22	207.93	207.05	201.79	204.31	199.18	204.36	207.91	204.51	210.66	199.54	209.69	203.86	207.86
209.47	214.14	217.92	216.49	211.68	209.71	209.79	215.95	211.67	211.92	215.62	219.93	213.39	210.83	217.75	208.02	213.34	202.12	212.05	211.08	212.83	214.81	210.5	219.63	217.5	212.21	209.45	221.86	210.98	216.32	215.05	211.99	215.72	208.67	215.54	208.21	216.42	208.89	204.7	216.22	214.67	207.96	214.8	214.89	215.91	213.39	214.84	212.52	209.13	204.04
208.39	214.74	209.13	213.81	216.15	214.02	211.31	216.14	209.29	210.99	215.21	211.65	212.42	216.54	204.27	218.72	212.68	211.52	209.57	217.06	203.68	214.28	212.84	216.63	209.15	207.77	214.32	214.05	212.86	220.69	214.82	214.69	209.73	210.83	212.98	211.62	208.37	208.27	212.52	217.84	217.79	208.36	211.76	212.92	211.36	217.02	208.2	210.24	210.49	214.55
202.57	211.64	197.32	203.06	201.5	203.4	205.75	208.45	196.81	200.67	201.4	196.69	203.22	206.51	199.53	203.17	205.43	201.03	199.17	209.8	208.77	201.13	199.31	200.82	202.25	200.56	200.2	199.54	198.82	193.56	200.5	200.63	203.07	207.66	198.16	202.46	200.99	199.56	200.69	206.09	204.77	204.11	197.68	197.68	198.45	200.93	205.73	198.81	207.26	196.98
214.18	206.83	211.19	206.56	205.15	203.33	210.87	209.81	209.66	206.97	208.38	208.47	214.12	211.33	213.55	212.89	207.41	196.34	201.91	207.32	203.89	211.59	211.4	206.18	208.92	215.92	207.91	210.82	206.8	200.09	203.2	208.3	199.6	201.49	212.83	210.89	211.89	205.51	206.12	208.93	202.93	204.88	214.05	211.7	207.09	199.2	205.13	206.7	205.29	208.63
204.66	214.69	202.71	206.36	204.25	206.19	213.84	205.43	199.41	211.13	207.37	211.94	206.74	201.29	201.77	209.22	204.39	208.63	206.81	201.09	209.71	208.4	204.12	208.03	206.61	203.2	208.23	207.54	201.68	207.18	215.37	207.9	206.45	203.34	206.76	214.36	210.32	207.07	207.73	207.93	209.32	203.02	203.26	209.62	207.06	203.75	210.15	205.81	209.71	206.16
207.67	201.69	204.24	204.24	204.9	196	208.27	206.62	204.68	207.41	199.46	201.96	201.15	205.97	197.14	200.23	199.31	201.79	206.48	207.4	203.11	201.59	203.69	206.27	213.88	201.62	202.93	207.67	203.72	199.86	208.03	201.66	205.01	201.22	202.48	200.54	203.48	202.88	205.68	193.23	200.3	201.61	204.78	199.51	199.95	206.29	203.04	203.53	203.72	203.54
207.07	202.1	198.51	209.97	198.82	209.62	205	202.86	203.81	204.02	200.09	204.22	202.63	205.98	207.82	207	206.99	207.39	201.32	209.56	198.09	202.57	204.96	202.24	200.09	206.77	207.64	203.1	203.56	205.53	201.15	203.6	204.39	204.95	208.02	204.65	198.61	206.86	209.71	206	205.21	207.67	204.56	201.56	199.08	203.8	204.76	206.14	199.79	205.82
204.68	211.8	208.22	206.39	209.63	208.27	205.06	203.44	215.85	202.83	214.87	207.36	207.7	200.82	211.25	210.08	199.02	203.52	202	206.07	208.01	209.85	205.34	210.28	210.33	206.18	208.08	207.03	208.64	203.01	204.3	204.01	208.52	208.58	203.67	209.28	196.23	211.2	207.24	208.63	205.36	205.48	206.01	205.34	203.42	202.9	205.08	203.56	211.1	209.49
204.56	208.23	208.66	204.38	203.5	208.96	205.65	211.8	208.52	213.18	212.43	210.12	207.72	211.43	210.46	204.7	209.25	206.63	206.6	217.38	208.1	211.85	205.37	205.17	215.48	203.14	209.1	208.72	208.9	211.29	212.78	207.41	212.77	208.47	205.89	205.12	199.17	207.33	215.3	201.64	210.74	199.86	206.57	210.3	205.89	208.69	205.6	210.93	216.94	204.93
193.55	187.19	194.28	197.14	190.96	189.79	194.36	190.51	197.58	197.71	195.92	194.45	195.43	201.74	198.67	200.37	190.97	194.25	197.44	191.39	198.68	202.62	194.79	191.91	192.3	196.61	190.04	195.29	197.02	197.58	200.91	195.16	198.24	192.22	193.18	190.98	203.64	195.43	191.58	196.9	197.77	200.95	195.37	193.58	203.61	193.49	190.76	197.77	193.52	190.58
212.39	207.06	208.61	210.5	210.84	215.44	203.66	205.74	210.58	207.81	208.51	211.6	212.92	207.34	203.11	217.49	206.14	210.34	208.11	211.56	211.1	213.27	210.62	204.18	209.93	207.35	211.82	213.4	210.11	207.78	204.64	210.16	206.96	208.52	209.16	209.07	204.21	201.5	211.97	207.91	211.94	208.37	209.07	206.64	212.39	207.55	209.28	208.42	208.99	208.29
213	199.41	199.15	205.47	201.73	207.74	208.85	207.34	196.36	201.8	196.97	207.56	201.06	208.72	201.77	201.52	202.41	206.9	205	199.74	199.88	197.05	197.34	200.71	209.19	204.99	205.47	207.91	206.33	208.4	201.71	200.47	209.36	201.75	197.42	199.03	203.96	210.49	199.86	206.24	208.08	208.66	195.9	204.83	201.63	205.46	200.71	196.96	208.64	206.65
191.14	195.56	194.44	194.12	189.73	190.1	200.28	196.84	198.97	202.34	196.13	189.61	192	197.78	201.59	194.94	191.9	198.13	197.06	194.61	194.89	201.06	193.56	191.68	194.4	194.91	200.43	192.89	200.89	190.6	192.74	198.37	195.37	193.93	197.52	197.2	197.59	193.27	196.03	197.78	196.7	198.13	197.88	192.8	195.66	199.82	195.87	191.06	192.36	190.16
198.29	203.48	196.61	202.32	200.55	197.09	200.13	198.37	197.18	200.39	200.57	204.27	205.93	195.39	200.85	197.79	204.16	195.8	202.77	194.56	200.5	191.74	195.67	201.23	202.12	205.03	198.31	199.73	197.09	202.22	199.22	194.77	204.95	203.4	195.91	197.17	199	193.7	196.75	200.32	199.73	196.44	202.31	198.21	192.53	200.62	198.19	197.35	194.57	202.99
205.03	201.91	204.33	203.42	210.22	201.39	199.4	201.39	210.44	206.54	203.48	205.15	207.24	205.88	204.67	207.34	204.81	209.51	202.8	203.3	201.7	205.11	201.57	201.3	200.44	203.37	204.08	201.52	201.4	208.4	205.56	199.87	200.08	202.65	206.77	203.76	204.37	204.19	205.04	199.37	207.78	208.37	203.2	207.46	205.23	208.09	209.6	208.39	198.74	201.63
217.46	213.07	208.97	209	214.88	217.14	214.67	207.24	212.81	212.32	211.63	208.63	206.79	211.9	218.15	213.53	206.66	216.28	210.18	208.85	209.39	219.43	218.32	213.08	212.22	214	211.72	211.84	216.72	212.12	215.15	215.59	205.72	218.63	209.44	212.61	214.43	215.37	211.93	209.87	218.52	213.82	214.26	220.14	212.15	220.14	207.42	210.06	211.17	215.28
195.97	200.7	192.08	200.2	203.14	194.21	195.39	199.65	196.3	198.16	195.16	197.72	199.88	197.98	200.8	196.42	196.61	197.95	198.45	207.13	194.61	190.42	201.11	198.15	200.39	193.94	192.73	200.35	198.28	195.84	207.84	199.66	198.56	195.34	199.97	197.17	197.27	203.8	193.29	202.06	195.87	199.36	198.15	204.72	199.6	196.71	197.08	203.44	201.27	202.79
210.41	214.81	211.3	205.45	211.54	208.83	204.55	212.21	208.65	207.1	205.3	204.33	209.48	212.43	201.59	204.12	205.21	203.1	207.76	210.83	217.88	207.11	215.44	207.8	205.33	204.66	211.73	207.9	213.47	213.83	208.68	212.1	210.13	212.91	211.43	213.64	211.78	210.53	204.84	213.8	207.45	211.32	213.92	210.8	204.87	206.15	208.18	215.4	213.16	209.87
208.58	205.15	211.27	207.17	204.5	200.94	211.2	208.1	211.71	203.57	206.18	206.4	214.23	209.22	209.57	206.38	206.35	209.78	209.47	209.8	210.46	203.88	207.97	203.74	208.76	207.52	212.71	206.28	208.49	209.45	207.3	211.53	212.72	215.37	216.71	206.73	213.18	203.68	209.65	204.4	208.84	202.62	202.33	206.81	206.53	207.37	207.08	209.56	213.47	211.9
215.85	211.33	216.15	216.23	212.59	215.89	207.8	212.15	211.59	214.35	210.97	212.21	213.75	213.28	217.04	213.81	214.23	212.02	213.71	217.58	203.42	212.65	205.84	209.01	214.52	211.03	209.87	212.65	217.28	207.4	208.14	202.66	215.21	213.6	215.9	221.01	214.32	208.65	217.11	206.56	215.85	206.42	217.22	212.96	213.35	208.05	213.62	208.69	211.54	214.38
208.1	209.21	208.85	204.4	211.52	206.68	199.68	214.08	203.49	212.15	203.53	211.31	209.56	202.23	208.27	212.15	212.78	208.43	202.38	209.73	210.2	215.02	206.28	206.94	213.26	205.03	206.53	209.29	210.88	205.29	204.09	207.52	205.68	212.33	208.84	205.36	205.52	211.17	209.93	210.39	196.9	206.38	209.02	208	203.75	206.57	212.6	212.55	202.17	209.77
209.99	202.05	201.26	204.55	197.65	205.85	209.02	202.03	204.64	208.31	206.12	200.01	201.1	201.85	204.74	209.78	204.03	202.78	205.77	203.25	211.34	206.71	207.19	204.71	198.33	202.13	203.22	199.33	198.76	199.57	202.92	203.63	200.18	203.76	204.19	210.6	206.07	196.74	199.09	205.95	202.02	205.46	208.17	200.97	206.96	202.99	207.49	209.23	205.31	203.81
205.96	211.19	199.85	204.55	208.16	203.37	201.44	204.68	206.4	202.37	203.1	207.01	203.56	203.65	203.7	203.11	204.85	215.19	213.27	206.36	208.39	204.87	199.58	201.44	205.8	196.89	198.32	203.11	205.86	199.86	204.15	203.64	206.73	204.78	200.98	202.88	201.1	208.78	202.7	197	203.94	203.31	204.24	200.58	205.55	207.95	202.6	212.84	198.32	201.33
210.68	213.44	205.19	210.75	210.13	204.32	204.53	208.71	210.55	211.98	205	208.93	216.73	210.58	203.35	209.29	212.11	204.49	204.41	214.12	211.61	207.55	212.12	211	206.1	210.6	215.1	212.35	201.67	210.8	207.31	207.32	207.89	208.63	205.66	205.53	203.72	211.5	207.95	209.13	212.66	215.41	212.79	209.13	214.59	212.61	209.99	203.95	203.09	213.98
210.63	211.26	208.83	203.01	204.97	207.2	202.43	210.13	211.94	204.46	210.53	208.68	213.74	203.06	205.34	210.57	207.17	207.8	205.49	206.55	205.19	208.36	205.05	212.95	208.33	205.2	204.44	205.23	207.5	208.86	211.18	215.45	211.38	213.62	210.93	206.66	215.31	200.76	209.46	204.26	202.73	214.99	202.99	207.27	208.15	204	205.54	204.09	210.99	204.49
215.41	202.35	211.36	211.4	213.22	204.37	206.55	208.42	209.19	203.55	207.22	210.77	211	202.17	200.83	205.77	202.79	208.15	205.04	213.62	203.81	208.68	202.62	202.88	214.32	206.81	207.47	205.81	206.89	205.03	213.88	213.63	207.8	213.83	203.98	201.05	200.53	210.38	204.28	213.83	205.56	207.42	203.23	207.72	213.79	208.05	208.87	204.52	210.76	208.29
197.76	205.91	203.47	202.01	204.32	191.39	204.2	205.28	202.98	216.34	204.34	197.6	208.01	207.78	212	203.07	202.15	201.4	200.83	202.28	201.88	202.25	206.48	200.68	204.16	204.88	202.93	213.08	204.52	201.82	203.65	202.86	206.35	201.45	200.61	204.06	195.59	200.24	208.42	201.71	192.65	203.93	199.1	208.4	194.51	207.43	201.04	201.44	201.37	205.39
198.29	197.53	199.53	189.87	187.41	187.92	193.14	189.66	189.12	194	191.32	195.46	187.94	196.3	197.87	190.8	189.46	194.72	192.28	189.72	192.43	194.32	197.88	197.67	199.04	194.97	189.72	193.77	190.09	194.56	197.34	201.22	192.51	192.71	192.24	192.24	185.8	192.53	188.21	190.89	190.2	192.14	197.67	186.84	198.15	197.21	195.83	192.41	198.5	189.02
205.42	204.31	198.97	208.45	202.09	207.92	205.85	201.25	204.09	200.83	206.7	202.84	203.67	197.53	202.19	204.33	203.55	200.95	205.03	205.21	209.21	206.3	201.84	204.54	202.94	207.65	204.34	203.03	209.37	204.11	203.52	198.97	202.25	204.95	211.42	205.62	199.25	203.21	203.12	202.27	201.45	194.33	201.75	205.86	203.6	205.8	202.22	207.06	200.67	207.48
205.31	195.66	195.77	198.2	197.76	198.48	197	202.81	197.38	202.27	200.57	200.09	193.99	200.44	200.5	196.22	199.93	209.14	193.05	200	199.42	195.62	201.99	200.04	197.02	199.54	203.39	204.38	195.37	199.49	202.49	196.57	201.41	197.26	201.13	190.47	194.57	192.54	206.37	199.63	204.6	198.24	198.86	196.11	198.61	200.73	194.08	199.41	202.74	195.22
196.87	198.47	199.86	202.58	202.56	198.55	196.98	201.3	190.81	201.69	198.5	200.39	204.02	201.82	197.59	202.78	201.99	200.84	198.72	201.87	203.34	201.61	200.19	200.51	198.75	202.61	191.76	207.42	197.41	202.05	204.81	198.13	195.54	193.17	204.37	197.71	198.5	197.24	200.31	195.99	194.2	202.91	199.23	203.63	200.57	197.17	196	201.98	198.17	202.03
209.17	205.71	207.77	204.41	212.28	207.65	211.55	205.86	210.32	213.83	207.78	215.5	212.23	211.7	208.55	210.89	212.68	214.82	210.62	207.53	208.45	207.49	206.28	204.9	215.23	210.76	212.82	213.87	209.5	214.34	210.14	206.71	211.25	211.53	206.57	205.86	212.93	212.44	211.76	212.61	213.8	212.81	206.17	211.59	201.75	214.43	207.04	205.53	212.43	211.8
207.59	197.92	199.59	210.35	208.08	202.74	204.95	207.12	209.67	203.23	199.98	207.44	201.04	197	205.9	205.36	200.58	205.45	205.59	206.05	201.73	201.11	200.12	202	201.31	204.7	205.29	207.79	208.63	210.24	200.11	206.84	211.44	211.73	206.22	209.49	203.3	209.76	208.01	203.5	200.86	209.51	200.43	202.88	205.61	203.26	206.75	206.12	204.45	205.13
214.2	215.02	214.02	212.41	210.34	203.48	209.72	206.13	217.02	220.63	218.17	213.64	218.8	212.23	215.38	213.87	208.86	216.15	211.45	211.51	210.41	221.35	214.67	203.04	217.27	214.68	213.68	209.32	215.34	221.32	217.89	215.98	210.1	209.23	209.19	211.09	211.98	212.19	204.26	210.58	207.91	210.36	214.55	212.94	210.42	211.8	216.6	216.12	223.81	213.08
208.8	209.1	206.85	203.28	206.44	216.29	210.71	207.81	209.96	211.01	204.16	204.09	203.55	208.13	214.97	208.56	206.3	207.23	207.19	209.36	207.87	207.65	205.39	207.45	209.55	201.25	206.39	205.8	209.97	208.79	204.03	213.75	213.6	204.55	209.07	208.58	212.17	211.39	210.11	207.79	201.48	207.85	207.49	205.53	201.16	203.4	211.4	203.48	213.5	208.43
219.84	225.36	217.09	218.55	221.69	214.58	215.2	216.92	223.57	220.96	222.43	221.49	229.27	217.47	222.96	217.75	218.68	218.29	217.21	213.27	223.02	218.19	219.59	216.52	221.31	215.18	211.81	218.17	216.84	213.85	223.07	222.85	209.89	222.41	219.67	220.38	219.62	208.03	217.8	217.98	217.84	216.19	221.07	224.32	218.86	224	219.78	217.46	213.87	221.46
204.53	208.47	211.73	205.28	206.59	208.41	202.62	200.13	203.81	212.63	215.36	210.4	203.1	211.31	208.1	211.01	213.36	211.17	213.77	208.05	210.69	210.37	200.74	215.44	202.62	211.3	211.22	208.51	216.82	211.24	209.18	212.06	210.41	216.91	214.57	206.91	206.29	207.93	209.59	217.7	211.8	212.66	217.45	200.97	210.03	210.1	207.65	204.19	212.33	208.88
205.72	208.55	203.82	209.78	216.74	210.06	208.29	202.81	210.1	207.4	208.07	207.23	208.44	202.15	211.94	211.52	202.06	210.04	204.9	205.28	202.33	202.52	204.5	208.37	206.8	211.78	207.6	207.08	203.55	208.16	205.59	211.06	209.7	206.73	200.67	207.67	212.3	211.91	207.66	206.13	207.4	213.09	207.46	211.81	208.77	207.93	209.05	206.97	201.58	202.58
192.01	193.13	198.37	198.73	195.66	195.72	201.6	198.16	195.48	204.02	202.04	195.46	196.58	198.8	193.95	198.88	200.85	201.34	207.62	194.47	196.22	196.76	206.31	206.76	205.01	199.53	204.41	202.45	196.65	202.82	198	196.33	194.06	189.77	197.02	194.77	192.6	198.79	195.5	200.06	203.27	197.46	202.72	197.76	199.69	202.27	195.82	199.91	205.02	195.8
211.99	212.7	209.97	215.73	209.59	211.73	208.55	211.94	218.76	210.42	210.05	211.94	214.18	215	211.69	207.78	212.13	211.55	211.58	208.36	212.72	212.74	208.18	213.8	206.18	215.71	204.76	214.37	213.29	210.85	209.94	213.6	213.83	217.05	210.43	206.06	211.73	214.73	216.43	212.12	216.92	214.6	211.97	208.32	210.06	210.67	210.22	211.93	207.73	218.78
206.87	208.66	209.61	200.94	205.73	207.16	197.54	194.99	199.84	203.54	204.27	202.46	200.77	205.68	206.76	202.28	208.41	205.07	199.95	203.71	204.21	202.94	203.36	201.32	203.59	195.13	199.76	200.51	198.58	202.69	199.64	197.08	204.76	201.85	198.31	207.7	204.89	201.74	195.37	206.27	199.71	197.54	212.71	200.6	203.78	210.02	201.14	205.48	195.8	205.07
205.09	210.79	204.11	213.22	208.45	207.25	206.91	213.63	203.74	210.85	207.14	210.18	212.71	214.16	207.51	208.03	208.1	207.65	211.97	209.22	210.91	207.98	209.64	208.63	214.97	208.37	211.53	207.67	206.56	208.34	204.94	208.14	207.78	217.49	205.45	203.2	207.6	208.4	211.03	210.96	210.07	201.66	210.99	204.99	204.49	207.72	208.17	201.5	214.03	210.01
203.63	201.2	206.71	202.11	203.11	206.14	203.02	206.72	206.03	204.64	196	198.24	197.67	192.71	198.78	201.82	200.14	201.77	201.08	202.74	200.3	198.06	193.77	206.16	207.01	205.36	192.13	204.46	201.61	205	205.09	203.73	205.17	203.7	207.48	200.81	201.82	203.01	203.65	198.91	205.57	201.52	201.27	200.28	199.35	200.79	195.44	203.88	208.74	203.9
203.19	194.02	200.14	195.88	198.32	198.22	199.68	206.74	195.95	196.87	202.97	197.49	198.84	200.8	200	197.72	199.14	200.76	209.75	201.08	202.69	201.21	193.62	206.91	201.3	203.23	202.57	199.63	204.91	197.96	197.34	196.63	199.59	197.42	204.24	198.77	198.61	200.99	202.86	198.34	198.73	201.31	201.18	203.75	200.87	204.47	199.1	205.23	201.2	199.84
203.86	205.98	203.1	207.1	200.93	200.65	210.18	206.31	208.35	203.21	203.71	207.85	204.06	204.3	201.69	211.17	210.26	207.51	207.85	206.31	205.5	202.01	208.61	206.08	202.56	203.2	205.36	205.6	201.48	206.21	201.72	207.76	200.06	205.24	209.95	203.08	205.34	205.15	208.33	206.86	205.86	199.16	205.22	202.46	213.42	206.05	204.01	205.02	203.71	212.58
213.49	210.74	213.83	210.88	212.44	216.59	213.32	220.35	215.75	213.63	208.57	209.18	213.09	210.01	215.57	218.93	211.45	205.11	208.45	211.59	210.35	207.27	219.58	216.62	215.04	214.12	209.88	221.41	209.95	212.4	219.78	213.54	217.2	206.35	213.7	212.23	207.09	218.24	211.76	219.84	218.03	210.33	208.58	204.76	215.49	211.98	214.73	215.17	212.27	205.76
201.11	201.88	208.44	207.72	205.15	205.17	210.9	202.25	214.65	205.92	206.24	196.31	210.69	208.57	210.45	208.35	206.31	200.05	210.69	208.96	203.73	203.3	205.26	203.09	200.93	201.45	205.41	196.49	206.24	200.6	204.15	203.32	204.34	200.43	209.05	206.56	207.61	207.84	207.55	202.21	200.73	200.58	200.5	204.92	200.9	207.77	201	208.86	205.01	208.45
205.2	201.94	209.96	213.38	211.36	205.57	204.07	207.04	211.32	203.7	208.61	203.05	207.73	206.99	205.46	203.55	210.67	204.47	211.85	208.1	209.82	213.3	204.17	215.91	209.29	201.64	208.99	210.57	206.02	210.14	204.86	214.09	206.87	209.69	203.35	202.01	204.1	213.59	202.61	212.15	212.54	203.42	212.78	204.35	208.18	213.3	212.26	208.46	210.62	209.9
205.54	207.9	204.83	203.76	203.24	205.59	203.84	205.92	208.6	208.09	208.97	208.52	204.56	202.4	206.69	205.87	200.72	215.64	212.4	208.01	205.66	212.55	208.05	211.74	206.33	207.38	205.93	211.54	210.64	205.45	201.57	210.07	207.99	206.48	208.41	212.46	211.24	205.55	207.34	207.7	200.41	204.08	209.68	202.03	213.11	203.05	203.02	199.96	211.05	211.2
217.39	209	207.5	213.67	204.64	206.1	199.22	211.23	204.24	210.23	201.97	208.12	218.95	214.61	214.78	208.39	211.93	217.91	209.74	209.5	211.66	210.87	209.68	208.61	212.18	204.3	208.28	209.14	206.1	205.6	209.23	208.01	209.79	209.08	202.72	213.52	208.97	214.21	212.19	207.14	209.78	206.11	210.28	208.86	209.22	205.34	206.01	213.99	209.21	214.22
196.34	197.65	197.9	199.09	199.18	204.07	192.89	200.18	195.59	204.38	200.45	201.38	200.87	199.25	202.88	196.71	200.48	199.24	202.05	197.98	198.31	199.03	199.5	199.79	205.1	200.63	205.11	195.8	198.92	199.4	200.97	196.2	199.48	198.05	196.57	204.87	200.49	197.12	203.33	192.22	198.74	196.16	199.38	194.09	198.08	202.97	197.44	200.23	207	201.61
196.25	205.55	202.98	207.86	206.54	196.53	204.36	208.07	201.85	200.23	198.06	199.27	197.58	204.73	202	206.55	204.02	206.37	201.45	196.93	201.63	202.67	210.13	202.36	204.32	201.11	202.29	198	201.38	201.8	204.25	198.16	194.16	203.95	205.92	203.96	204.65	205.36	202.74	201.74	202.01	199.23	201.74	200.87	201.57	198.82	204.29	198.14	199.11	213.57
209.85	211.5	206.29	209	207.63	208.63	206.78	211.79	213.04	209.92	209.49	209.51	205.59	208.85	209.18	207.37	212.42	210.76	202.52	205.54	207.43	210.78	213.65	208.64	206.91	206.63	212.75	201.38	208.45	208.04	212.84	209.41	210.32	204.77	206.83	206.78	207.11	214.69	208.66	201.39	213.38	205.96	207.07	211.67	210.77	206.35	210.47	201.03	205.93	204.08
207.74	209.5	208.58	209.84	210.94	211.17	209.84	212.63	214.72	212.36	222.19	211.37	214.91	210.57	220.03	215.42	206.99	213.19	205.86	214.68	215.09	211.42	210.28	212.99	211.92	215.52	213.89	214.76	210.14	212.51	211.02	212.02	204.53	208.52	207.14	207.65	211.24	212.29	212.97	210.38	207.8	217.2	212.23	213.45	210.16	212.07	207.03	211.1	210.96	216.66
209.48	214.74	213.61	217.97	217.56	210.92	207.49	212.1	218.97	217.87	214.11	208.72	213.13	211.67	211.03	212.88	211.44	214.43	211.81	211.24	216.31	217.26	211.86	218.25	211.57	214.06	211.85	209.08	212.72	219.27	212.08	210.48	210.7	212.93	213.57	212.56	211.78	215.17	209.32	211.14	216.91	217.4	218.36	220.16	206.95	210.31	208.07	213.31	211.97	211.83
201.58	208.92	203.31	197.43	194.97	203.47	201.03	197.98	205.34	207.12	197.46	205.87	207.1	203.99	206.39	202.1	206.49	209.02	204.47	198.36	199.81	203.81	202.01	206.49	211.24	206.41	206.32	201.89	209.24	205.83	199.11	205.28	202.2	201.43	207.33	200.97	200.04	203.69	197.42	196.69	198	201.37	201.17	198.89	198.03	195.4	208.52	197.08	204.23	208.03
205.38	197.04	197.16	200.02	201.98	203.56	194.52	196.31	196.42	203.26	202.3	193.6	202.3	195.14	195.43	195.85	192	198.57	196.08	193.1	201.7	195.31	198.29	198.17	199.48	198.05	199.66	201.81	202.87	197.89	197.48	201.95	203.56	198.9	193.82	196.29	197.44	198.32	198.68	198.89	194.87	200.19	199.15	200.75	199.05	205.2	202.2	200.78	200.12	202.64
207	206.09	213.32	210.06	209.99	206.95	215.3	204.88	211.71	207.2	206.25	205.44	206.69	209.27	205.94	214.12	206.77	213.24	209.18	219.7	203.99	207.08	208.89	209.8	204.59	201.14	208.33	206.93	208.41	210.85	208.95	207.47	215.44	208.96	199.81	210.15	201.32	208.17	210.21	210.24	207.32	210.51	214.34	208.55	208.32	210.95	207.66	202.25	205.68	206.66
214.71	211.29	214.01	216.51	219.6	221.59	214.26	214.92	214.91	217.99	224.39	218.2	221.33	220.18	212.16	216.77	210.31	218.51	219.44	222.79	217.49	223.89	220.81	219.07	215.15	230.07	216.23	221.46	216.81	216.54	220.96	217.06	224.11	209.43	222.84	210.73	220.06	209.89	215.83	217.19	217.99	218.53	212.94	218.25	219.56	222.49	221.77	216.57	225.02	215.88
201.66	206.54	200.5	201.27	200.5	197.92	202.53	197.01	199.15	203.5	203.68	200.69	202.12	197.94	201.35	203.13	208.78	208.81	202.51	200.29	196.38	198.73	199.34	204.04	204.5	205.84	200.21	208	205.03	203.12	199.05	201.07	200.33	209.05	204.87	207.26	207.83	200.54	202.43	205.96	201.75	201.83	210.56	208.37	197.46	205.89	205.94	203.7	198.07	203.63
197.98	202.04	201.78	195.87	201.82	204.2	200.27	198.49	207.18	206.48	199.44	196.83	199.52	204.55	200.02	199.24	205.69	201.08	205.39	200.33	202.18	195.31	200.85	196.17	201.88	210.46	198.93	199.17	203.43	203.77	205.5	199.28	198.46	199.16	203.45	200.77	202.01	199.51	202.51	197.21	196.29	205.29	198.53	201.04	198.07	196.49	195.61	197.83	197.43	200.46
216.17	209.93	212	207.61	215.21	211.3	207.18	208.54	214.9	206.73	216.74	210.7	211.46	207.86	217.24	211.81	210.65	213.52	212.96	209.41	209.75	210.32	207.13	212.95	221.48	204.65	218.43	208.1	203.98	208.51	207.6	211.91	215.69	213.87	212.52	214.3	212.71	210.21	214.66	210.93	222.22	212.95	209.85	211.48	202.73	210.99	219.21	207.42	209.83	213.82
206.61	202.41	210.07	214.61	212.18	202.75	199.7	215.3	204.25	210.85	214.89	207.29	204.51	208.95	208.51	206.49	208.17	216.42	209.77	210.41	212.09	207.07	211.09	205.58	206.01	205.67	204.26	214.86	210.27	206.45	206.37	212.27	207.18	210.46	212.12	200.43	203.83	212.12	206.35	206.7	204.53	207.15	208.3	210.3	206.03	208.5	209.56	208.7	213.28	207.64
207.1	203.96	196.51	193.08	198.59	200.82	201.73	197.82	196.72	193.91	198.04	196.51	193.75	197.76	200.09	196.32	208.6	196.83	200.98	204.71	204.23	197.81	206.75	197.54	200.93	200.07	202.07	201.7	200.56	198.81	201.36	202.48	198.82	203.15	193.29	195.33	203.31	200.66	200.01	193.17	208.8	202.46	202.59	198.2	200.91	196.24	195.83	199.01	203.17	197.57
207.06	210.23	214.63	205.45	210.47	215.73	207.74	199.78	213.1	203.05	204.29	206.06	216.87	210.89	208.71	207.21	213.82	209.67	206.32	202.52	203.46	213.41	206.12	205.67	208.4	207.84	210.68	212.47	218.29	208.91	206.29	209.7	209.99	206.18	201.88	206.2	209.96	208.76	212.39	210.03	205.42	216.76	211.87	205.63	208.16	207.95	213.75	209.64	212.43	206.9
208.9	208.57	213.72	207.57	207.48	211.13	212.87	208.96	213.72	212.46	207.31	211.39	216.82	209.95	206.43	210.7	214.35	212	212.32	207.13	207.64	210.44	206.75	207.91	209.54	207.38	207.8	208.58	209.94	205.02	211.78	207.86	212.71	199.2	208.91	215.56	209.92	210.04	209	212.86	208.36	208.42	209.29	214.38	210.86	209.77	215.35	209.47	204.62	203.84
200.77	203.33	199.72	204.92	199.83	201.34	196.47	203.52	201.5	207.3	198.26	203.56	196.71	199.58	202.52	201.38	199.85	200.01	205.72	204.53	207.41	199.26	204.46	201.21	208.09	198.84	198.62	208.22	203.89	212.11	203.31	201.02	197.62	205.16	201.77	203.21	204.58	206.55	202.1	204.93	203.75	209.26	206.3	202.47	205.35	205.84	203.26	201.03	201.45	207.22
209	206.54	207.57	213.16	211.87	210.22	215.17	215.3	212.14	214.31	212.39	213.57	221.71	211.06	218.13	204.39	218.25	216.29	211.41	210.28	212.86	213.71	215.29	209.22	206.08	211.78	211.8	210.52	212.6	207.11	212.81	221.15	213.97	206.03	210.16	211.82	209.38	202.9	211.9	210.6	208.29	212.63	214.51	208.99	213.8	205.77	211.17	217.34	206.68	218.47
205.86	202.94	203.1	206.04	199.91	199.13	203.17	202.7	197.86	201.65	204.14	204.97	204.26	207.46	203.74	206.62	207.1	199.54	207.6	202.66	206.3	202.02	199.27	203.74	205.62	199.09	199.99	195.79	199.06	202.27	204.2	202.84	203.73	211.14	208.24	201.57	203.61	206.49	201.37	207.95	205.89	203.92	204.18	205.5	201.17	201.35	207.62	208.11	204.09	202.05
207.89	210.02	205.99	205.81	215.14	203.1	205.04	208.54	202.9	206.68	211.88	201.74	212.54	207.52	203.58	213.87	210.1	212.94	202.95	208.15	202.89	207.38	208.23	211.47	206.1	205.49	203.74	205.44	210.34	206.03	205.23	205.49	206.23	200.65	202.7	202.49	208.18	208.64	204.07	206.49	208.36	210.87	207.46	209	211.62	214	203.44	206.3	206.55	202.87
198.08	199.26	202.39	203.52	196.08	204.25	206.84	197.7	201.45	198.21	197.4	198.3	203.62	199.89	203.23	205	203.63	209.75	201.76	207.5	197.91	207.89	203.9	201.1	201.45	201.94	202.66	204.66	205.82	204.96	200.93	199.63	201.24	212.85	204.88	204.85	202.67	199.8	202.25	205.79	199.33	199.38	203.54	201.65	206.35	199.38	207.3	206.98	199.82	205.47
198.91	201.76	202.21	194.63	204.1	199.33	199.44	207.75	196.66	198.28	205.39	195.58	202.37	208.36	205.46	198.16	198.96	199.95	199.32	195.69	200.94	198.65	196.9	198.37	199.9	206.1	203.62	203.52	201.2	198.35	201.07	195.67	196.71	201.76	201.39	200.25	198.75	202.33	208.15	206.69	199.37	199.36	199.67	196.87	200.95	198.28	205.77	196.28	210.76	199.58
204.29	210.77	204.77	203.38	203.21	205.49	207.15	207.32	209.32	208.54	214.26	205.09	210.22	216.56	213.18	212.41	207.66	208.03	209.28	203.65	204.27	201.2	200.3	206.75	206.33	208.15	205.06	210.15	199.36	209.82	206.16	208.91	208.51	210.98	201.44	205.09	205.99	214.55	208.56	209.6	207.06	207.17	206.6	205.97	213.14	203.7	208.25	206.22	205.47	210.08
193.53	191.16	191.17	195.05	188.61	196.08	188.49	193.77	196.24	196.85	195.68	196.1	191.73	202.27	199.04	195.43	196.4	195.07	196.98	195.47	194	197.17	201.41	189.42	188.57	191.32	197.71	192.09	196.34	193.56	195.23	193.56	191.07	189.68	196.58	194.51	198.55	200.33	198.94	197.71	196.31	190.21	194.94	200.24	196.98	199.63	195.24	195.02	194.46	200.33
213.66	212.66	216.06	223.5	215.14	220.92	213.44	217.91	224.43	218.07	217	220.19	216.92	226.42	221.23	223.41	217.95	217.92	217.43	215.67	221.02	219.83	213.32	210.26	217.32	219.59	218.08	219.62	218.05	218.08	219.09	220.18	217.69	226.1	227.01	217.6	212.94	217.97	220.08	217.61	221.21	222.43	217.16	219.68	214.63	222.41	212.69	215.44	217.54	219.99
206.51	212.73	214.98	212.6	211.98	217.87	213.63	212.01	210.37	216.46	209.54	212.71	213.01	212.66	207.63	216.64	218.04	212.08	215.87	213.98	221.18	216.53	218.14	218.88	219.5	210.23	213.5	208.47	218.55	212.1	215.01	219.96	213.92	221.31	213.07	219.46	221.5	221.12	210.75	206.6	207.03	216.09	209.02	218.3	211.96	215.32	217.84	209.57	216.43	211.58
205.15	198.95	205.52	203.49	197.36	207.69	197.84	201.37	205.92	199.06	204.93	209.28	202.09	205.43	203.8	211.45	203.75	202.45	206.05	196.06	207.48	205.79	201.59	208.93	206.77	200.96	203.84	205.63	199.97	199.47	208.51	202.96	202.89	200.56	197.15	203.35	206.82	202.48	197.26	201.98	207.69	200.8	202.97	208.43	205.52	201.24	209.27	202.45	202.75	198.91
200.6	211.17	211.1	204.98	214.26	210.86	207.84	205.06	203.6	208.02	204.96	207.76	207.61	198.54	213.27	213.84	207.36	202.81	209.18	209.29	202.05	213.53	213.38	209.7	204.59	211.24	204.9	208.69	208.3	209.7	206.84	208.99	209.83	212.27	202.64	209.07	204.62	207.4	201.27	207.78	206.72	209.41	206.73	204.93	210.94	212.98	216.07	209.86	211.16	209.02
213.44	201.19	206.43	208.51	209.62	206.53	204.95	212.12	203.63	206.61	207.33	208.6	211.01	203.18	213.03	204.53	204.74	211.21	204.89	207.28	207.39	206.91	210.97	203.34	208.73	208.02	206.79	213.18	206.8	208.58	200.69	206.6	202.07	206.05	208.32	207.24	207.29	205.05	213.01	203.14	205.05	204.4	213.48	213.5	212.57	203.77	205.43	209.44	208.19	207.21
210.01	203.15	208.59	206.78	210.57	208.43	203.31	202.38	205.76	203.02	201.11	210.06	205.59	205.27	204	211.75	207.69	208.72	202.71	203.88	210.79	209.87	206.77	208.92	209	210.46	209.27	207.55	205.49	205.36	205.63	201.2	204.65	203.29	210.9	209.94	208.69	208.84	207.5	201.81	213.2	209.06	209.28	202.37	212.38	206.65	197.97	204.28	208.54	201.8
200.5	205.56	206.23	206.54	201.8	204.03	203.89	210.19	206.87	204.91	201.44	200.65	207.7	212.23	205.46	200.52	201.41	209.16	198.98	205.59	203.94	209.39	201	206.03	206.37	200.46	208.27	205.2	210.12	204.24	204.56	205.88	205.46	205.79	208.44	202.34	207.04	204.31	203.62	207.74	204.57	205.76	203.15	201.64	212.51	193.33	202.3	208.48	200.11	204.53
215.03	208.71	202.81	209.79	209.59	204.51	201.04	208.36	198.07	207	208.34	211.64	216.78	209.47	210.35	211.92	205.92	212.71	200.76	203.5	206.24	206.6	211.13	213.41	202.45	207.62	205.93	207.61	204.39	213.08	207.91	204.75	208.18	206.81	207.32	208.37	207.04	208.33	205.87	213.16	210.46	206.13	212.05	206.6	210.2	211.5	215.47	214.06	214.96	207.67
212.8	200.14	212.75	203.45	206.83	204.07	206.04	199.32	208.36	206.55	210.6	204.93	204.61	206.2	207.7	210.38	208.48	198.58	204.58	211.67	209.69	214.7	209.12	209.22	206.3	204.24	212.04	201.33	207.08	203.22	210.57	205.33	203.37	207.91	213.28	212.68	207.71	203.11	208.83	208.53	201.17	201.94	214.34	206.73	210.26	201.95	207.48	211.5	213.16	211.33
211.77	214.59	212.09	220.36	215.67	217.11	217.65	220.68	217.77	213.66	212.72	222.69	216.15	222.9	213.98	216.45	222.57	219.32	216.95	216.32	215.27	222.65	215.62	218.21	210.33	217.73	213.43	219.33	216.79	212.69	214.2	220.18	217.71	223.06	210.78	215.92	213.25	218.2	216.78	216.65	214.8	210.43	216.96	214.73	214.59	214.87	214.94	215.3	217.35	217.17
205.06	208.51	206.68	208.75	211.52	211.31	208.15	201.21	204.2	203.24	212.15	210.47	213.39	210.55	205.47	205.84	211.61	210.51	206.82	207.1	210.4	214.79	208.95	206.2	208.62	206.59	205.1	212.1	210	207.46	203.56	210.76	209.18	210.42	209.89	196.86	204.92	207.55	205.03	203.32	206.09	209.12	208.23	209.92	212.38	208.57	210.81	208.19	209.66	207.65
205.93	204.63	200.05	205.03	197.46	209.06	203.57	203.38	198.75	201.69	210.28	204.79	194.53	210.89	196.86	203.67	203.2	205.54	202.92	200.34	197.62	195.56	199.65	200.52	204.6	201.71	203.79	208.31	204.92	208.04	204.82	202.8	202.92	209.52	207.4	205.12	202.32	195.27	205.71	201.32	203.81	196.69	206.54	199.58	206.72	202.31	201.86	200.78	201.98	206.64
201.29	207.66	204.13	201.88	204	204.74	207.26	209.5	199.1	199.6	206.93	205.27	201.56	199.03	205.65	203.38	204.73	207.91	202.51	206.23	206.48	200.24	205.44	207.62	206.89	204.58	206.67	203.8	201.59	201.17	200.09	211.19	207.37	204.75	202.51	203.04	205.11	201.23	213.23	201.74	199.71	201.88	205.69	204.5	198.29	202.08	206	203.62	211.53	206.84
212.26	210.65	204.86	206.4	209.77	202.21	206.58	209.66	209.35	215.8	206.23	218.08	208.84	209.39	210.26	212.09	207.45	203.65	206.32	208.16	205.39	207.78	206.98	213.38	208.16	210.95	200.13	208	208.46	210.93	210.59	207.11	209.57	202.71	208.92	204.29	202.98	211.12	213.36	208.05	208.71	210.23	201.09	212.9	208.91	213.56	217.55	208	205.16	211.91
202.83	194.38	206.13	199.79	204.21	192.95	196.88	199.16	194.78	201.6	194.27	194.93	200.12	197.91	201.71	194.5	201.7	196.37	206.99	202.75	196.84	197.64	195.02	204.05	203.75	194.95	193.93	201.1	196.84	197.5	194.98	199.86	195.77	199.73	206.25	196.62	195.89	201.37	191.08	192.94	202.12	199.55	199.22	199.87	197.75	206.57	201.68	196.57	200.23	196.77
226.21	217.85	223.5	220.27	221.96	211.49	216.48	220.31	212.64	219.03	219.29	218.2	222.72	221.21	212.83	216.11	213.86	217.36	213.73	218.53	217.33	213.22	217.32	212.65	214.49	219.82	218.28	221.55	219.61	216.87	217.6	221.08	219.64	217.4	215.49	220.41	208.4	220.48	217.84	215.1	223.24	217.71	223.41	217.83	218.18	218.57	218.47	218.74	213.03	215.61
212.37	212.13	217.71	209.12	209.63	214.79	209.14	214.4	220.67	211.35	210.31	209.97	209.74	215.93	213.02	211.48	217.23	212.45	218.64	216.38	218.18	215.46	214.47	215.68	215.15	213.38	213.22	213.7	206.47	217.3	209.95	212.02	209.06	210.84	215.31	213.12	207.46	214.13	208.96	212.64	215.7	217.14	215.94	210.57	217.6	215.58	214.16	207.15	210.17	215.17
204.79	204.14	198.21	192.26	204.16	206.23	208.81	206.1	195.82	210.16	212.03	200.75	205.65	203.37	202.15	197.31	198.21	202.84	207.66	200.85	204.48	203.02	199.45	206.1	207.12	201.85	208.04	203.09	204.07	211.68	206.98	206.72	204.76	202.38	208.63	204.9	205.22	201.75	209.65	203.75	198.63	198.4	204.6	200.73	201.56	207.68	206.14	202.78	211.02	204.05
192.89	199.5	199.04	194.3	196.72	201.33	197.81	196.62	195.95	201.85	196.93	204.69	198.26	201.04	197.69	204.9	209.15	205.45	196.33	202.88	199.25	195.8	197.44	201.73	194.01	194.68	199.46	200.37	199.34	200.74	193.87	198.29	202.68	200.53	194.33	200.47	201.29	200.9	195.81	199.87	203.08	199.97	196.71	195.88	195.61	202.82	198.67	203.55	196.33	193.59
202.29	202.12	202.3	201.01	205.03	199.07	198.53	204.6	199.95	200.91	196.98	200.97	200.64	197.44	201.4	202.68	200.8	201.9	203.32	200.26	198.03	202.42	201.3	197.59	200.98	200.02	202.74	194.18	204.84	197.61	200.94	196.5	199.93	199.82	197.83	200.67	199.78	196.62	203.7	198.87	201.1	205.63	193.8	194.51	196.41	203.31	198.51	192.7	196.55	198.25
214.74	212.85	209.59	207.89	211.28	216.22	217.4	213.67	217.48	209.31	211.79	213.84	209.27	211.91	211.24	215.66	210.89	206.19	209.19	210.27	216.24	208.61	210.4	208.26	216.9	215.74	215.83	217.55	212.79	219.33	214.99	210.39	213.22	219.4	217.55	216.64	214.47	218.17	217.68	211.28	213.17	208.8	205.17	211.79	211.81	213.67	212.03	215.98	209.88	211.44
218.58	216.67	203.38	200.41	202.89	210.59	207.84	208.37	209.2	206.12	208.69	206.61	205.92	203.49	206.43	211.18	212.76	199.92	210.55	206.35	215.65	209.6	208.22	211.02	201.45	208.67	215.23	207.06	207.05	211.52	213.33	208.4	207.6	205.09	208.15	215.12	207.15	205.56	207.33	204.82	207.97	209.35	211.19	203.52	213.93	207.18	204.28	209.28	210.2	200.04
216.5	207.76	206.65	215.82	214.81	213.79	206.45	215.19	207.81	207.3	212.35	213.23	211.91	216.87	210.29	208.72	212.84	214.74	209.12	211.13	212.55	215.12	210.69	209.42	210.6	214.84	210.35	215.61	210.17	208.43	212.29	219.34	218.23	209.98	208.28	210.32	211.86	215.3	211.02	210.75	205.88	211.17	212.32	204.27	212.21	211.95	209.44	211.21	209.56	215.65
211.41	210.88	217.83	217.34	206.68	221.83	216.25	221.66	217.79	210.09	214.72	216.17	210.93	210.52	218.62	212.9	218.15	222.37	215.18	216.68	218.56	219.14	212.76	217.82	218.83	225.6	218.12	217.49	213.66	215.04	208.46	219.37	216.97	217.66	223.5	219.19	217.01	217.18	213.32	218.01	214.99	220.14	214.97	215.63	218.22	217.46	213.92	212.17	214	217.41
206.98	205.84	210.81	212.02	208.8	205.97	206.06	211.57	209.09	207.58	214.52	201.6	215.51	207.55	206.3	210.29	209.39	206.48	209.39	212.02	205.31	207.66	207.19	209.76	200.36	204.42	211.83	211.32	211.05	209.21	211.26	205.4	211.02	207.43	211.06	211.16	203.83	208.83	209.14	208.37	203.36	210.74	204.29	209.57	205.94	204.1	211.33	209.91	216.13	210.06
205	213.4	211.49	211.36	209.72	213.7	208.52	207.78	205.39	205.99	207.87	208.24	212.7	208.38	214.49	216.53	211.13	202.9	212.78	208.49	204.66	213.98	207.93	218.3	210.57	211.05	209.62	210.33	215.98	208.25	209.73	204.24	210.28	214.3	206.75	208.27	209.73	204.48	210.04	210.02	212.91	215.5	216.8	204.02	207.55	204.8	213.57	210.1	211.11	213.52
208.41	210.4	204.46	209.71	215.66	212.03	205.79	213.11	209.61	206.64	207.14	205.63	210.1	203.15	206.9	212.56	210.73	211.28	204.12	212.53	201.86	208.18	214.87	210.62	205.89	207.17	204.61	207.74	212.34	212.13	211.03	204.7	207.27	205.74	211.75	212.08	211.01	207.66	208.07	215.32	212.78	209.91	206.07	213.55	206.31	210.83	211.66	216.19	209.4	218.13
195.26	196.4	198.64	204.92	197.98	202.21	200.33	206.84	198.29	198.92	195.21	204.58	193.08	205.91	198.62	195.73	198.07	194.63	208.81	192.65	204.69	196.12	200.09	204.21	205.27	190.17	198.85	201.94	199.37	198.47	195.16	199.94	193.07	199.33	199.15	203.25	201.75	201.28	204.74	204.24	192.88	205.2	198.64	194.39	196.05	197.14	200.67	200.63	201.39	201.26
209.6	212.41	212.89	211.64	210.5	207.06	216	208.03	210.33	216.85	210.9	211.76	211.15	212.61	214.4	210.17	212.09	214.77	211.76	209.97	222.57	212.8	223.81	213.28	214.23	211.69	213.79	214.33	221.94	206.31	214.36	213.24	216.8	213.62	211.86	215.14	216.87	211.14	215.08	214.8	214.85	214.81	210.21	214.14	216.71	211.5	208.57	214.27	208.66	215.64
205.71	201.31	208.47	204.17	202.94	203.34	198.23	203.17	201.23	199.58	207.13	208.41	208.25	208.48	204.42	200.08	203.99	203.23	208.73	207.05	203.85	206.3	205.74	193.33	198.68	198.08	205.18	202.09	209.8	207.95	204.21	206.02	208.2	207.45	202.53	209.65	199.86	210.43	210.45	202.63	207.71	204.96	202.96	211.07	211.49	200.98	199.17	206.85	206.99	203.32
196.89	196.98	204.35	192.38	205	204.78	202.08	202.3	196.28	198.21	198.94	206.1	203.57	200.18	205.51	202.41	199.7	196.68	196.74	199.76	198.37	197.61	199.35	196.5	199.9	199.98	198.5	199.8	201.01	193.83	204.93	194.29	197.18	202.72	202.49	202.04	195.91	198.84	197.79	200.75	203.37	198.63	201.9	196.37	201.67	200.49	193.41	193.82	196.91	202.08
206.21	206.74	208.98	214.25	213.74	211.73	211.8	217.07	213.31	214.15	204.69	211.71	214.16	209.56	213.95	213.56	210.63	210.48	210.89	212.6	209.3	204.19	214.57	214.53	214.51	217.14	210.37	204.27	208.42	215.81	205.8	208.74	216.11	207.16	212.56	215.13	210.16	225.54	215.15	208.93	207.99	209.05	210.19	207.62	212.93	216.09	217.35	211.7	214.09	212.64
199.87	201.91	206.59	200.92	197.51	197.69	203.47	190.32	207.08	194.97	198.19	199.43	203.75	194.7	195.1	196.55	201.55	201.45	200.19	199.26	199.81	196.69	204.31	198.17	199.09	201.15	199.95	195.88	193.89	191.56	204.34	197.65	201.23	201.27	200.72	197.07	195.4	201.67	203.07	197.17	199.8	203.77	201.94	203.05	201.86	197.61	201.34	191.84	200.17	199.25
207.75	203.23	211.28	204.48	208.43	210.26	209.09	208.82	205.89	206	209.72	208.18	203.81	207.36	213.1	209.8	211.9	204.87	204.7	212.82	209.34	209.52	206.45	209.52	206.94	205.66	206.7	210.57	208.51	205.43	208.64	208.51	208.14	210.1	205.9	203.86	207.31	200.45	206.51	211.26	204.67	211.15	214.18	214.79	208.93	207.08	208.55	209.51	200.96	203.92
211.11	213.52	213.71	217.91	215.8	211.03	210.07	215.84	215.55	210.88	210.01	208.43	210.89	215.93	213.46	210.68	213.97	211.27	215.5	207.98	206.37	217.7	218.5	209.21	214.42	213.7	212.26	208.17	214.17	211.59	213.73	208.36	209.29	214.86	220.34	209.68	211.37	208.85	211.67	212	217.02	213.6	216.58	210.57	207.4	201.48	215.09	211.7	205.05	209.29
206.03	207.65	210.05	208.38	206.72	210.95	210.75	208.87	204.12	206.46	205.52	206.86	204.04	210.19	206.17	206.76	203.57	211.63	213.29	205.85	208.15	210.83	209.62	209.6	207.44	202.02	212.48	208	212.07	206.46	207.71	209.8	208.94	207.38	209.91	210.86	201.43	205.72	209.8	210.08	207.54	204.7	208.84	210.33	211.5	212.14	201.43	208.51	213.03	212.71
207.41	210.08	204.67	207.09	204.81	205.7	208	207.3	212.8	205.26	208.22	208.87	210.73	213.87	207.87	209.65	202.29	207.27	211.61	208.97	209.17	201.43	216	210.62	211.91	206.27	205.49	210.55	208.38	215.03	208.98	201.78	205.44	207.13	208.95	205.84	208.95	212.54	205.44	211.84	203.61	206.34	211.61	208.64	205.18	204.85	208.32	215.06	204.6	211.55
210.52	211.31	208.45	205.96	212.94	209.01	209.56	203.54	210.34	206.4	211.4	207.61	210.36	209.18	203.78	209	207.38	206.28	212.5	207.37	208.33	208.88	211.74	206.31	206.36	199.71	208.98	200.83	205.97	208.89	204.62	209.37	215.11	205.58	207.47	204.36	210.76	199.66	205.8	203.63	210.12	208.75	200.04	210.85	211.99	213.58	208.51	208.38	204.32	207.56
217.39	212.88	218.66	218.09	214.6	222.4	218.38	219.32	218.67	223.29	222.09	218.6	219.58	215.25	213.13	211.26	218.08	217.62	217.94	220.73	212.97	215.5	217.47	223.78	219.31	213.81	215.77	218.43	218.38	218.05	220.95	218.44	215.08	216.55	213.6	214.21	212.59	218.72	215.16	221	218.21	215.56	218.06	209.96	213.56	223.93	221.75	218.9	218.93	216.23
206.36	208.5	205.63	205.47	210.58	207.29	201.59	205.66	207.15	208.15	201.85	205.57	212.45	207.18	207.91	211.19	209.98	205.74	212.64	210.15	203.72	204.97	215.15	206.29	208.25	209.17	208.75	211.87	204.2	212.82	219.21	208	207.37	207.52	207.89	209.34	210.82	209.73	216.15	205.22	208.09	210.66	210.21	208.79	209.29	208.63	200.9	205.01	206.54	215.45
210.6	209.51	214.41	210.86	210.36	208.53	210.62	212.25	211.09	213.12	214.22	219.25	213.53	214.91	209.07	216.19	220.85	212.4	214.7	213.26	216.23	216.02	217.69	220.74	221.52	213.29	219.77	218.87	213.7	220.35	210.92	217.75	214.58	213.77	213.1	212.91	209.24	212.3	209.43	216.25	220.12	215.42	212.18	214.5	216.68	210.89	207.66	212.77	215.03	215.06
207.03	210.3	203.89	211.83	205.51	204.43	204.41	214.46	210.18	206.63	205.93	209.15	208.01	206.05	206.02	209.39	208.41	208.74	205.77	207.95	205.08	210.37	210.95	210.77	210.58	206.36	209.98	208.5	205.47	205.11	201.85	208.1	208.62	205.2	209.42	211.04	208.65	204.26	209.8	199.09	208.42	207.62	209.88	212.26	207.57	210.43	205.59	212.67	204.76	201.11
205.63	206.69	203.92	210.46	204.69	208.17	211.45	212.07	211.94	212.51	205.52	206.77	213.7	212.9	209.78	210	205.13	206.74	205.86	209.01	211.65	207.76	209.73	206.28	207.1	208.39	210.47	206.12	214.02	206.61	213.55	205.44	207.23	207.72	205	207.87	209.41	209.87	208.36	214.65	206.26	209.02	213.44	208.66	200.79	209.75	205.75	215.02	208.28	205.79
209.84	209.01	210.85	209.96	204.41	208.28	210.24	213.69	205.92	204.29	216.17	205.5	208.12	212.05	208.73	201.88	212.47	202.56	208.9	210.21	208.43	210.57	214.19	210.46	208.03	206.33	211.21	207.17	210	207.04	211.08	215.58	206.42	212.46	207.24	217.66	209.73	210.67	209.37	203.45	198.81	211.74	211.62	208.88	212.65	216.68	208.81	212.47	213.27	212.6
218.73	214.98	208.98	214.43	209.96	211.37	209.44	209.13	212.83	211.32	212.02	211.27	208.57	211.69	207.84	212.32	218.3	209.66	214.72	213.42	207.97	210.32	213.4	211.8	210.4	217.48	210.09	209.98	219.05	218.26	216.54	209.63	212.3	216.11	210.94	215.97	219.11	213.06	215.19	203.59	206.11	209.13	210.94	210.66	212.56	212.87	213.09	208.26	207.6	217.07
219.47	220.67	212.52	218.1	218.08	220.12	214.71	216.15	211.99	215.97	220.38	214.44	211.73	214.61	220.91	221.88	214.83	219.6	218.2	221.71	217.7	217.76	217.55	217.9	217.8	216.94	225.66	219.96	219.83	216.55	217.65	213.73	217.89	215.85	220.5	216.07	208.34	217.07	208.27	221.04	214.82	215.57	211.23	211.17	214.38	219.8	217.22	215.92	211.96	220.2
196.96	188.2	196.23	196.46	198.55	197.18	190.27	193.93	192.14	204.19	195.46	200.06	199.98	197.52	195.01	194.7	198.97	195.44	194.39	192.28	200.79	198.51	199.72	195.29	198.02	202.29	192.04	201.27	198.69	193.51	192.07	198.08	198.5	202.01	196.98	194.99	196.7	198.13	193.2	200.71	194.52	197.62	196.62	197.18	198.97	199.24	199.23	199.35	197.03	193.9
193.5	193.91	197.37	199.83	197.62	191.63	195.31	199.01	193.25	193.8	195.46	191.72	192.46	194.48	188.1	195.22	187.16	189.91	198.32	195.85	195.14	197.04	190.54	191.97	195.05	196.84	197	191.19	196.28	191.49	195.72	196.5	188.11	193.79	191.92	194.9	200.49	191.14	197.48	200.11	191.4	189.3	188.81	191.8	193.16	189.85	191.31	195.61	195.24	193.55
204.72	207.85	211.49	209.85	212.86	212.07	215.27	218.77	211.72	206.77	213.11	215.99	212.24	217.89	212.62	214.85	210.83	209.85	216.87	206.9	213.16	202.69	211.95	216.58	214.04	208.8	214.95	216.12	213.19	208.14	210.16	214.35	218.12	210.5	217.43	208.59	217.84	211.17	207.82	206.28	211.25	209.21	210.18	215.21	210.35	210.44	210.07	206.88	217.62	208.23
213.75	210.3	207.63	198.95	203.87	208.57	207.55	210.25	203.44	203.66	209.37	206.75	210.32	202.84	205.66	207.5	205.95	210.05	212.32	204.46	206	206.38	208.25	209.14	209.66	200.41	207.28	207.87	209.65	207.89	213.4	200.94	207.69	209.5	208.61	208.61	205.35	207.75	207.07	209.34	211.38	205.35	206.57	209.91	206.27	208.67	214.12	204.86	206.24	209.55
217.8	209.85	213.76	208.77	205.43	208.56	216.37	201.85	206.05	207.29	209.89	211.12	213.7	210.1	210.99	213.59	211.88	208.35	215.83	207.98	207.1	208.35	212.67	207.6	213.07	206.5	212.52	211.59	208.44	207.01	206.41	206.57	213.14	210.37	213.68	209.89	213.77	208.44	212.66	210.31	209.38	209.87	204.69	210.97	218.99	220.37	208.9	203.59	207.05	203.29
199.44	201.37	202.77	206.42	197.25	209.28	192.88	193.72	193.43	198.27	202.18	203.97	195.96	198.25	201.12	202.05	199.12	203.04	201.43	199.66	200.35	198.28	199.68	201.96	201.96	196.66	196.7	199.9	197.85	199.66	197.9	197.89	202.16	195.04	195.98	202.25	202.32	197.88	196.27	195.16	201.95	198.61	203.69	198.25	199.64	200.73	198.65	201.85	204.17	199.01
208.62	202.63	201.54	202.8	200.58	202.53	203.54	201.67	211.48	205.45	206.4	202.38	208.67	204.49	202.22	200.59	204.81	213.64	206.75	202.79	208.8	197.95	199.75	199.66	205.71	202.12	196.97	199.86	201.56	202.16	206.86	206.09	212.36	208.1	208.39	202.66	204.38	210.16	203.33	204.92	208.73	207.47	205.13	201.01	212.35	197.61	205.97	205.93	203.38	203.9
216	216	218.4	215.22	217.93	221.31	210.91	216.04	220.46	215.31	208.69	209.28	216.18	210.1	216.12	221.27	217.74	223.52	211.35	214.39	218.27	218.9	213.2	213.95	217.44	215.85	211.54	214.67	221.18	215.74	220.72	211.8	215.63	218.51	213.48	215.8	213.67	215.45	217.37	216.94	217.61	218.55	218.59	219.11	219.91	221.31	226.35	218.42	219.01	218.39
206.94	200.29	199.42	194.78	197.09	193.26	200.38	196.31	199.46	196.01	199.21	200.14	203.06	201.65	198.35	198.81	198.92	198.18	202.1	198.61	200.06	200.64	200.22	202.73	201.1	198.78	195.47	202.44	200.54	199.99	200.25	194.47	196.78	204.78	198.35	196.57	202.34	198.74	199.18	200.54	198.11	196.59	197.8	197.29	201.57	196.27	197.76	196.85	203.03	201.78
199.66	202.96	199.1	200.17	202.87	203.81	200.02	212.67	200.03	208.99	202.21	204.49	206.62	206.14	200.84	206.42	204.19	203.48	205.93	206.39	207.26	204.56	209.84	206.21	204.89	203.73	197.22	205.01	202.08	202.83	203.64	201.37	198.31	204.86	200.08	199.91	206.9	210.19	207.13	206.43	207.89	202.54	205.82	206.79	210.6	206.2	203.23	199.57	210.89	213.57
213.28	214.91	211.63	213.28	204.23	204.6	210.11	209.75	208.87	206.12	210.35	206.6	214.06	209.45	210.39	211.61	209.78	208.19	210.5	206.05	204.85	208.53	207.86	215.31	199.97	215.17	206.72	212.14	207.38	208.3	210.03	207.02	209.18	212.05	210.7	212.24	210.8	212.75	208.59	204.16	212.86	209.55	209.18	208.45	204.75	214.27	216.06	203.12	206.77	208.45
218.78	216.68	213.41	214.05	216.6	224.25	216.81	217.24	219.81	218.04	216.42	214.9	216.28	219.23	216.47	213.96	216.8	212.91	219.55	219.89	215.67	219.63	215.44	210.78	216.08	210.91	220.7	210.6	224.7	218.21	221.46	213.13	213.67	214.91	211.98	211.87	222.99	213.97	224.74	217.09	218.16	221.49	214.81	211.77	213.98	213.28	218.63	223.7	219.74	222.43
210.94	214	226.37	210.73	207.46	215.82	211.29	212.27	212.62	212.92	212.12	211.9	214.21	214.6	208.79	214.48	214.82	211.45	215.21	213.01	216.75	217.3	213.58	210.5	218.16	214.55	211.62	216.32	212.44	210.83	211.88	215.26	208.31	215.3	208.84	213.98	216.13	218.04	208.4	216.17	206.54	210.72	211.49	223.3	220.62	213.36	209.9	210.87	208.98	210.32
209.77	200.6	201.04	198.63	197.31	207.35	197.87	199.98	205.31	199.86	201.54	202.92	197.97	197.71	205.94	199.08	203.24	201.9	208.62	202.61	201.42	206.21	204.65	200.88	199.17	195.34	202.73	201.66	206.86	197.88	199.66	206.55	201.72	200.5	201.67	203.47	203.42	210.68	205.8	203.91	201.25	201.63	206.01	211.15	202.97	207.7	201.44	206.02	208.27	202.75
198.39	204.87	191.76	198.04	200.25	198.83	195.39	192.8	202.33	195.73	197.45	204.04	202.49	198.49	200.97	203.37	192.77	201.61	200.18	197.63	197.33	200.71	204.07	198.62	199.19	204.65	200.46	197.43	201.56	202.53	198.41	208.22	204.52	193.59	205.31	191.31	204.76	201.98	199.78	198.64	200.02	197.49	200.16	195.97	201.47	198.91	195.41	201.39	201.68	196.05
210.41	205.87	214.26	210.1	207.9	214.98	210.17	205.36	209.35	208.19	210.24	213.44	210.56	213.81	215.01	213.5	220.28	207.25	214.59	215.11	211.29	213.62	218.32	210.71	217.23	214.13	207.8	213.09	207.17	207.6	206.51	215.12	206.86	212.82	216.88	212.77	206.45	215.62	215.65	210.39	210.66	214.6	208.69	209.17	211.38	214.17	205.6	212.12	216.29	218.98
211.41	215.38	212.7	215.35	215.87	208.87	212.14	217.35	211.32	210.26	211.92	207.89	219.89	214.24	215.68	213.72	211.22	214.06	205.99	210.3	214.65	211.6	208.97	216.17	213.53	205.64	209.22	215.43	211.3	213.07	217.17	211.66	211.94	213.53	208.84	216.55	207.91	212.53	206.23	211.15	213.84	219.18	213.92	210.11	210.81	215.71	209.79	211.99	214.45	212.89
206.56	201.16	202.92	204.74	206.87	207.54	205.04	204.04	197.79	207.65	201.92	208.01	207.6	206.18	195.43	203.89	205.47	206.23	206.23	208.6	195.3	204.88	208.67	200.43	199.27	202.74	208.58	201.93	200.17	207.79	197.47	206.86	208.96	207.29	197.94	207.85	200.27	204.84	206.05	197.72	203.57	207.99	201.67	199.62	197.86	200.18	207.69	207.21	200.18	205.45
201.34	201.98	200.75	203.47	196.1	202.2	201.71	202.78	202.28	201.85	196.77	201.92	201.19	204.87	194.46	198.39	200.08	207.12	200.79	207.52	205.37	204.05	203.33	204.42	206.65	206.01	201.31	208.15	207.86	196.48	202.85	206.49	209.97	203.89	209.05	210.49	205.58	203.2	205.23	197.96	204.56	207.58	207.2	201.38	207.08	200.78	202.06	200.73	202.65	200.29
210.71	209.47	208.16	207.64	204.17	208.77	210.9	208.43	206.88	204.95	205.22	209.81	201.03	206.85	214.43	210.78	206.82	202.41	203.4	215.29	205.34	205.58	205.96	213.22	206.16	211.14	208.32	207.67	213.19	210.99	205.05	214.31	210.44	201.65	212.98	215.28	210.68	211.97	214.58	205.07	213.5	200.34	214.43	202.75	204.13	208.67	206.42	206.94	203.18	208.48
194.68	202.58	198.69	199.85	200.6	195.24	204.25	206.59	198.98	194.24	201.37	204.13	194.1	204.27	199.93	193.95	203.39	197.62	197.48	198.75	205.97	198.53	198.5	200.88	200.88	201.35	194.75	194.55	203.08	198.01	195.28	192.36	195.02	199.65	197.48	198.06	196.92	200.02	194.27	192.14	198.64	194.28	196.78	202.26	202.11	198.51	191.25	201.35	200.04	192.31
207.57	199.17	203.57	207.12	213.25	209.45	209.53	208.18	210.37	201.26	211.84	203.52	205.99	204.43	210.75	213.65	207.62	207.52	207.25	204.86	209.61	206.98	207.97	208.45	208.32	203.69	208.89	207.91	211.07	212.15	206.47	202.46	213.36	206.63	206.73	206.22	211.32	201.01	202.38	212.34	207.14	203.33	204.2	204.44	209.93	205.62	203.77	210.57	201	208.24
202.43	202.19	205.74	203.67	201.17	197.01	201.67	201.99	198.92	195.58	204.22	204.37	205.37	198.32	199.63	204.2	201.39	200.51	210.71	202.71	202.8	203.17	204.49	197.79	205.6	194.29	208.73	204.67	203.15	206.35	205.66	201.46	210.39	204.9	203.74	202.38	202.17	206.02	206.24	203.56	196.65	203.19	207.67	206.03	210.05	200.77	202.14	206.4	204.37	198.31
212.69	204.91	211.32	214.58	205.58	203.55	214.44	202.33	210.22	207.75	205.63	202.21	205.22	206.33	203.92	204.09	207.23	209.05	207.96	210.87	208.95	205.73	215	200.29	211.99	210.77	212.96	207.38	209.47	209.65	206.7	215.41	202.54	203.69	205.72	211.72	210.8	205.8	208.46	211.05	207.57	208.05	209.57	207.69	211.36	208.63	208.8	206.81	208.5	209.44
200.95	203.33	204.18	202.9	206.91	203.88	208.75	202.65	202.01	200.92	198.79	198.19	208.35	206.83	202.55	199.35	203.97	200.92	207.8	206.71	201.83	201.1	200.32	203.37	206.83	200.79	213.63	208.07	203.41	200.91	200.53	208.97	205.56	198.79	201.16	198.06	204.96	199.09	205.07	201.37	202.8	205.84	209.43	202.84	206.58	203.03	206.26	197.58	202.9	203.9
205.83	205.97	204.02	206.28	198.92	201.25	203.17	202.6	198.56	202.99	201.68	200.46	198.55	190.6	198.44	210.31	205.7	205.37	209.57	202.22	200.04	204.21	201.72	201.81	201.83	211.66	202.49	202.65	201.71	209.65	196.35	204.42	203.16	204.45	201.81	197.28	197.74	202.64	203.84	211.33	200.99	202.28	203.46	201.63	205.02	207.28	196.39	208.33	202.43	202.1
207.23	202.74	200.88	207.11	200.41	203.36	208.7	215.61	205.03	202.8	205.52	197.05	209.63	210.13	200.32	198.22	201.23	206.99	204.61	204.14	197.44	207.78	196.12	205.8	205.46	198.68	207.2	198.82	206.09	204.99	206.16	201.1	206.89	207.83	210.75	211.24	200.98	200.46	198.4	206.93	208.36	199.44	199.94	203.38	209.89	202.11	199.27	205.92	208.68	211.13
205.8	199.25	206.15	209.94	202.04	198.8	210.72	202.11	199.9	204.85	213.73	209.76	205.71	201.42	202.93	205.14	201.12	205.28	199.2	200.6	204.84	207.69	202.95	206.93	206.04	204.74	203.55	207.77	202.7	201.08	203.23	204.75	205.01	211.54	206.49	199.11	199.09	203.85	204.23	203.98	198.61	201.31	211.81	197.48	203.81	202.41	211.07	205.42	206.74	206.41
203.42	201.99	202.73	206.59	206.66	206.41	205.37	200.18	204.47	201.38	204.6	210.9	210.28	200.72	209.46	200.07	201.39	202.33	204.39	203.59	203.26	204.95	205.88	203.29	202.17	201.71	204.71	207.87	202.46	200.1	202.93	207.03	211.73	206.67	202.3	203.09	202.08	206.82	211.38	202.92	204.43	199.91	196.64	196.13	203.57	202.97	203.17	202.8	205.61	203.64
202.96	215.59	207.94	210.63	203.21	205.79	204.02	207.99	210.3	206.71	208.35	205.85	211.45	210.95	208.03	210.56	201.62	209.12	205.56	210.86	206.79	205.57	209.51	206.6	205.35	206.3	208.37	206.99	212.64	210.68	213.85	205.38	204.94	205.96	205.67	206.89	214.4	209.54	211.68	205.01	207.15	203.84	209.06	203.17	215.74	207.77	199.7	204.13	204.12	208.23
208.95	216.57	207.45	208.04	205.48	206.07	205.34	205.18	207.49	208.06	209.51	208.85	205.06	208.37	213.34	206.91	203.54	206.37	206.51	208.19	208.85	212.55	211.51	206.69	195.8	205.19	206.13	205.93	211.53	202.47	212.13	204.45	205.15	212.11	203.71	210.76	207.69	210.59	206.67	209.5	209.33	201.57	200.17	200.18	208.77	211.73	211.46	205.01	211.01	212.79
208.3	207.97	206.63	212.06	205.01	202.5	203.8	209.9	207.46	211.27	206.5	203.82	206.23	208.78	208.74	208.67	208.77	210.12	209.12	211.8	209.2	209.11	201.95	211.01	206.24	212.57	209.24	211.39	205.56	207.81	212.56	208.85	206.37	204.56	209.61	208.47	203.6	211.05	212.67	214.04	209.23	212.13	204.95	208.09	213.01	205.93	204.99	210.85	213.7	209.19
214.59	212.75	209.75	213.56	219.6	216.41	218.83	218	223.46	213.97	214.18	213.08	220.11	205.89	215.48	215.2	213.28	221.61	218.33	216.64	216.69	213.3	215.51	214.38	213.48	220.17	220.23	217.52	216.55	217.78	213.75	217.96	220.2	218.7	216.61	215.54	210.89	218.22	219.56	220.09	217.56	217.96	218.65	217.55	217.22	221.12	218.12	221.43	212.21	215.57
197.04	202.81	197.47	198.83	202.37	200.45	200.84	207	199.07	195.09	197.7	202.49	195.44	192.44	193.75	203.92	208.66	200.45	199.66	196.65	196.6	203.54	200.77	197.57	204.54	198.27	201.33	193.04	200.2	202.35	196.44	201.82	198.6	203.64	205.23	207.26	197.21	202.25	200.3	203.05	196.12	198.86	199.89	203.5	203.24	200.37	196.45	196.41	199.21	200.24
209.29	206.25	209.28	206.51	204.27	211.92	204.14	201.28	205.81	199.58	209.16	201.37	202.73	209.89	202.69	212.39	210.09	211.52	203.71	206.87	207.92	204.87	208.34	204.94	205.69	207.25	211.59	209.44	209.83	197.38	203.08	202.4	209.04	199.72	203.63	213.21	208.26	206.19	208.62	204.17	215.45	210.53	207.22	204.33	207.73	204.92	210.02	208.21	205.19	205.85
204.91	209.85	206.3	207.46	213.12	208.07	210.41	205.37	210.19	210.35	204.15	207.12	208.18	210.13	210.39	207.96	215.66	212.75	205.8	208.28	206.37	209.68	208.26	214.26	208.17	207.41	210.11	218.69	212.44	201.25	209.68	201.56	209.82	202.08	206.94	208.1	209.16	209.03	209.65	212.5	205	203.99	206.9	210.79	210.49	204.74	201.73	204.4	208.66	211.31
204.97	200.2	201.32	203.68	203.97	209.38	205.26	202.61	203.85	212.76	204.29	205.64	201.94	205.88	202.77	203.69	210.89	203.11	203.52	201.82	202.3	201.96	199.53	192.65	204.62	204.1	203.46	204.09	198.38	205.36	202.95	197.4	201.39	202.51	205.51	207.27	201.78	209.82	199.76	197.52	202.07	205.62	200.43	204.3	206.27	203.08	205.54	199.62	204.61	201.52
212.64	215.68	210.23	214.76	210.05	214.21	210.49	207.96	214.48	216.58	211.79	207.11	207.89	216.45	210.17	217.96	215.32	215.84	213.02	213.26	212.54	216.01	215.43	210.42	208.46	216.12	209.54	212.45	213.07	216.94	207.32	209.15	213.32	210.99	213.73	212.77	217.86	206.13	213.65	213.59	218.54	208.18	213.18	213.96	212.22	211.91	211.12	209.2	220.38	215.49
219.12	206.77	212.18	220.75	218.82	218.92	214.29	213.49	216.33	219.42	212.84	221.54	215.36	217.45	216.98	215.45	213.32	215.6	216.03	221.87	216.58	218.2	214.24	217.74	221.2	212.23	210.68	215.14	220.59	216.53	216.23	222.49	222.41	211.18	221.42	220.23	219.34	219.08	222.55	221.03	211.56	216.36	224.05	220.23	219.23	224.03	222.08	217.47	218.41	214.82
198.73	195.38	200.28	198.23	201.6	202.97	196.65	201.43	196.49	198.33	199.52	198.99	206.27	203.73	203.66	196.1	201.21	193.66	196.78	197.15	203.5	201.09	198.59	199.1	202.61	200.73	202	201.14	196.02	199.71	198.7	201.65	206.71	203.09	199.59	194.41	207.1	202.71	194.03	201.16	194.97	197.79	198.13	196.17	199.05	197.61	198.42	206.36	192.63	193.67
213.4	218.06	217.08	215.54	217.65	213.49	217.85	215.93	216.22	210.6	212.81	219.06	216.56	222.35	215.69	215.4	220.96	211.05	214.64	223.66	218.49	216	220.31	212.6	224.07	218.81	220.36	219.4	220.1	215.42	223.08	216.79	217.38	213.25	215.61	215.91	217.63	215.68	214.47	218.92	210.71	215.8	218.07	213.8	220.66	219.36	213.98	212.85	218.88	210.21
212.1	213.35	208.3	211.81	210.59	220.7	209.75	216.03	216.94	208.63	212.13	202.4	216.65	206.84	208.92	209.88	206.98	205.23	215.12	213.77	213.68	213.41	215.3	207.44	213.53	209.55	202.47	213.23	214.01	211.57	210.75	208.63	213.46	207.99	208.96	207.33	215.82	207.53	213.42	214.6	211.22	210.07	212.07	211.58	207.04	208.2	214.06	207.45	214.44	207.83
205.15	202.09	214.06	203.53	209.96	203.82	211.65	213.18	203.53	203.76	206.17	212.78	206.38	210.84	208.53	203.72	207.01	205.1	212.49	206.3	207.68	205.85	201.67	207.57	209.44	207.42	206.44	206.32	210.27	209.85	212.93	209.63	206.1	208.05	211.93	205.06	205.78	215.14	206.35	206.19	211.61	211.55	208.2	210.53	208.4	211.79	207.67	205.06	208.97	202.75
206.31	202.27	199.63	199.28	203.04	205.51	206.92	203.27	207.83	200.08	197.45	196.93	200.31	207.03	199.65	199.31	207.79	199.68	202.3	199.24	207.2	203.87	197.46	203.49	198.29	206.84	205.76	202.54	199.76	198.33	209.03	199.78	207.09	199.2	209.67	206.8	207.47	209.3	206.99	194.6	208.54	206.88	197.7	201	202.97	201.02	194.36	201.73	203.32	202.4
206.84	209.77	207.39	208.54	209.34	205.86	200.81	204.29	203.86	212.43	210.55	205.78	207.02	212.35	210.13	214.96	209.52	212.82	207.76	208.77	205.41	217.02	217.76	203.07	208.67	218.5	206.81	212.95	210.74	203.36	206.71	211.24	215.1	212.04	202.97	206.36	212.82	212.7	206.41	207.98	207.39	211.26	209.47	210.1	207.16	207.1	202.26	210.53	207.09	213.37
201.01	204.51	202.83	199.9	206.66	205.69	209.38	201.69	207.7	203.77	210.5	200.92	201.84	203.86	201.44	202.92	205.04	206.36	203.84	200.5	199.44	201.96	206.6	201.42	203.71	205.83	206.69	206.91	202.41	201.04	210.48	200.34	204.9	199.22	202.39	205.42	203.83	200.2	207.72	207.36	209.6	203.45	195.82	198.23	206.97	203.36	204.46	202.22	205.14	205.24
211.72	214.75	210.76	211.67	210.85	213.8	212.19	211.34	204.81	215.19	213.42	212.34	205.51	213.23	210.84	210.61	212.22	208.65	207.88	210.29	206.6	205.18	209.73	211.42	210.82	211.36	209.29	203.56	211.49	204.65	206.09	212.77	213.02	211.4	220.6	212.73	208.6	214.24	210.36	215.45	211.4	211.89	210.9	212.98	214.67	210.69	210.61	217.11	207.73	213.2
202.37	209.62	213.12	215	212.06	206.64	202.2	206.35	211.78	209.06	212.53	205.28	212.29	204.65	211.15	206.9	209.3	212.56	202.17	211.65	206.83	209.05	204.14	205.88	214.01	206.68	208.04	205.89	208.58	205.99	206.76	203.4	204.55	215.37	209.16	208.32	206.16	208.27	213.78	210.54	206.7	207.25	204.88	208.66	208.2	211.23	203.75	219.03	210.82	207.19
208.64	207.64	208.54	213.04	199.95	204.26	207.84	207.96	208.31	211.1	209.59	209.62	206.48	211.34	206.7	212.42	213.67	215.43	208.97	202.93	205.3	211.63	203.41	210.21	201.73	210.93	201.08	206.14	208.38	204.91	207.71	206.74	209.52	205.16	204.96	207.66	203.51	204.95	212.2	205.83	208.23	207.52	202.02	209.25	205.15	212.25	206	206.62	212.98	205.23
207.75	203.61	202.96	203.59	206.36	204.92	207.48	202.61	203.97	205.04	204.83	205.51	207.54	201.77	200	205.56	202.14	206.97	197.64	208.3	207.68	196.52	202.36	206.41	205.61	204.63	200.99	206.84	209.26	203.07	212.65	202.28	206.11	202.14	197.43	202.29	205.93	206.56	212.1	198.5	206.85	201.08	203.89	204.4	202.27	206.27	202.41	206.1	205.33	205.73
207.09	207.2	215.3	209.14	203.68	212.37	206.81	208.4	213.95	195.34	211.21	207.78	203.23	211.24	205.52	204.03	206.31	204.78	208.09	207.62	205.76	205.95	202.97	210.52	209.86	205.03	207.71	209.29	209.35	208.69	212.05	207.26	208.75	207.15	202.05	209.38	218.87	210.56	209.13	213.93	207.98	207.36	209.08	201.05	207.51	210.61	207.21	202.54	204.2	206.31
213.74	217.4	216.38	215.6	211.7	215.11	213.25	225.28	216.96	215.4	218.72	216.09	215.36	223.97	217.41	220.92	208.9	214.71	214.02	218.96	218.05	207.81	219.9	217.61	215.59	222.42	222.2	217.25	220.96	222	215.56	218.42	211.55	211.58	226.32	216.98	219.24	219.22	213.28	221.43	212.56	213.23	217.53	210.9	217.75	224.64	213.61	220.83	216.48	220.07
202.4	201.54	191.18	200.08	200.21	193.83	199.44	192.54	200.66	199.3	202.39	204.77	203.42	196.64	202.94	194.7	200.64	203.5	198.44	199.58	200.55	197.55	193.95	191.41	198.69	206.29	196.39	197.12	200.24	197.66	193.11	200.14	199.93	194.89	199.17	204.4	201.91	202.34	205.09	198.1	193.93	202.68	200.49	193.37	197.83	206.1	195.46	196.96	199.45	203.58
207.83	213.64	212.5	211.71	205.12	217.85	214.06	210.81	218.52	210.85	205.84	212.71	216.1	209.98	214.38	211.45	216.26	205.45	206.02	217.22	206.14	213.83	216.65	213.15	217.73	211.79	212.03	210.39	209.25	215.98	218.93	218.75	212.91	214.96	212.55	217.32	213.08	205.89	209.85	214.11	212.77	210.38	210.69	211.87	211.4	215.44	211.87	216.28	220.68	210.48
215.73	212.4	213.16	209.33	219.51	211.14	211.11	214.62	211.72	217.69	212.04	206.21	208.62	207.82	209.17	214.48	211.86	214.88	216	214.21	206.04	211.34	202.41	217.6	211.7	209.11	211.53	216.54	206.43	211.63	205.62	212.01	220.49	210.45	217.19	209.48	205.08	216.4	216.99	212.9	203.01	211.44	213.66	212.04	215.86	210.06	208.55	207.74	208.65	212.56
214.14	211.58	218.53	207.63	207.46	209.03	211.37	214.96	206.14	207.67	213.24	212.4	211.42	213.94	206.12	209.71	211.01	206.35	209.38	217.43	211.08	207.49	211.07	214.19	223.34	213.83	211.64	215.62	214.94	219.25	212.18	205.26	214.29	211.39	208.56	212.49	213.52	213.02	212.2	207.33	208.94	216.93	209.42	206.74	215.79	208.43	215.21	211.91	216.71	215.17
201.69	194.85	210.34	201.45	201.92	204.35	207.86	202.05	210.77	201.61	196.81	204.72	203.54	210.35	207.17	197.6	206.36	205.45	202.28	193.87	205.78	203.42	206.91	202.89	201.93	203.43	209.82	211.06	202.96	214.38	201.71	198.29	196.98	200.28	207.1	202	204.91	200.99	204.54	204.51	205.39	199.89	208.38	201.53	209.93	203.7	203.15	203.94	206.46	207.39
207.31	198.66	202.46	205.5	194.8	199.83	201.49	201.64	201.87	198.98	200.1	200.83	199.78	199.7	202.81	197.44	201.87	198.19	193.03	197.8	192.34	201.35	196.76	195.99	197.47	199.48	196.86	196.57	197.27	205.55	196.12	199.76	203.55	201.19	196.33	204.54	196.01	197.69	198.89	194.98	210.06	200.09	202.09	198.84	197.99	199.22	203.19	196.72	199.1	201.78
206.94	213.71	214.59	209.24	205.13	210.79	209.39	202.5	210.06	211.22	212.07	208.58	207.65	205.5	213.17	210.87	206.36	209.76	200.04	210.06	219.76	209.99	213.39	205.3	205.52	204.2	214.56	207.67	204.39	214.69	212.34	213.21	215.5	203.4	215.77	210.18	214.01	214.25	221.25	207.99	208.78	209.15	215.81	206.19	215.02	216.42	216.9	216.5	207.62	210.31
208.54	210.54	206.09	204.68	213.48	202.71	209.1	203.66	201.7	211.54	211.61	211.39	207.86	207.79	208.8	207.13	213.97	205.6	208.03	209.84	208.71	210.81	210.26	213.43	209.05	203.31	205.5	212.08	211.04	210.23	214.27	211.3	206.47	207.76	210.89	206.4	209.16	211.37	209.3	212.15	210.11	198.95	207.03	201.32	210.95	217.35	211.67	206.36	209.16	211.21
207.98	211.24	203.95	207.39	211.27	210.09	208.83	205.97	211.13	201.63	203.73	202.28	209.3	207.79	203.32	211.62	206.03	206.39	209.06	207.33	208.31	212.26	214.4	209.73	206.53	207.44	206.19	202.87	206.84	205.79	208.45	207.37	200.87	205.46	210.05	209.82	201.49	205.01	205.91	203.93	210.06	204.25	202.89	203.33	207.42	204.61	205.05	208.9	211.56	202.73
209.59	217.63	216.81	210.82	215.45	210.46	209.51	207.03	212.12	213.23	212.89	211.61	216.96	209.94	211.55	205.88	216.63	209.13	209.45	217.27	211.86	225.1	205.35	217.16	218.68	215.41	205.47	211.92	214.29	213.49	208.01	209.38	213.37	214.25	219.78	214.2	209.2	210.83	214.36	209.96	218	213.91	217.65	216.65	211.63	208.96	211.06	210.55	209.52	214.67
205.24	211.05	201.51	212.85	205.19	204.08	212.33	207.61	200.68	205.95	204.34	203.72	205.12	203.8	200.35	199.37	202.32	209.38	206.56	202.66	207.68	204.35	202.05	205.12	199.44	210.15	198.24	207.57	196.92	201.87	199.14	204.54	195.52	198.89	206.73	204.83	207.79	206.54	206.08	198.74	208.05	208.76	198.76	205.68	204.93	202.23	200.77	203.87	205.43	199.88
209.75	206.52	198.66	205.82	206.07	207.69	208.47	207.28	207.5	209.59	210.23	210.37	211.6	206.17	212.21	212.25	206.26	206.23	201.78	207.33	211.5	204.3	211.66	205.55	204.06	215.57	214.34	215.69	211.62	216	206.49	213.57	206.64	209.35	210.39	211.3	211.73	203.03	209.98	210.26	214.52	208.41	201.68	206.5	209.74	209.71	209.83	207.36	202.31	210.7
205.04	202.07	203.31	205.09	206.05	203.51	206.6	214.69	213.39	211.07	205.79	212.21	211.24	206.81	209.81	213.03	210.7	211.45	198.71	208.81	215.68	208.74	205.04	203.86	201.45	209.63	204.77	208.29	214.38	207.33	213.23	208.13	211.65	204.99	211.04	209.25	211.91	209.11	206.6	203.74	208.84	205.6	206.8	212.93	201.45	214.5	202.93	208.91	211.4	205.96
202.37	201.16	194.6	207.81	201.23	199.03	200.92	203.16	200.98	201.94	196.34	206.62	201.68	201.59	195.91	200.64	207.37	202.28	204.11	199.48	201.68	192.04	205.28	201.39	195.34	207.61	196.23	205.42	200.45	210.64	203.2	200.02	195.64	202.69	207.83	199.69	196.91	204.31	199.6	205.83	200.24	203.97	196.43	201.56	200.86	200.17	206.3	202.62	200.08	201.97
205.58	199.74	200.33	198.77	201.07	203.27	199.63	210.02	208.29	204.12	206.44	197.03	205.71	199.74	200.4	195.12	204.92	199.35	208.07	200.87	193.93	205.41	200.98	202.96	198.02	202.65	201.96	201.47	195.8	210.48	199.62	202	205.1	195.58	204.11	206.75	204.07	204.1	207.58	207.37	207.67	200.95	196.19	207.06	207.87	202.04	206.97	199.83	203.89	202.54
203.9	208.35	208.4	212.51	197.28	195.57	203.92	198.65	199.6	198.45	202.97	197.08	205.07	202.49	206.72	205.31	207.46	203.56	206.68	199.27	204.68	197.11	203.2	204.23	205.04	205.22	202.29	207.46	204.65	203.66	202.86	197.16	201.94	199.23	200.1	193.78	202.52	211.35	201.59	202.51	208.09	203.89	197.17	198.96	202.78	203.34	199.48	201.62	204.03	199.37
201.66	199.37	201.15	203.78	199.93	198.6	209.26	206.35	204.99	209.94	203.3	202.58	208.38	204.12	198.68	203.42	203.96	200.96	211.03	198.55	205.27	204.67	197.13	202.91	200.76	202.91	204.81	198.14	204.73	205.07	206.13	203.07	198.55	205.13	204.66	206.46	209.52	191.3	206.9	203.12	203.96	202.46	199.52	201.04	204.45	205.37	200.97	211.24	201.14	205.97
199.65	209.12	199.15	200.54	206.25	201.01	200.66	203.49	197.41	204.95	201.61	202.79	201.22	199.99	209.17	202.11	207.59	201.4	206.17	203.28	204.42	207.06	203.77	209.34	205.12	203.25	205.39	204.79	205.39	207.67	203.73	200.48	202.97	203.9	197.7	206.27	201.98	205.77	200	202.14	202.67	204.31	197.41	205.64	204.81	210.17	199.73	208.27	203.87	203.33
202.56	197.98	201.9	205	205.03	205.63	203.55	198.41	208.06	201.49	204.78	206.2	199.44	206.78	199.28	199.18	205.13	202.37	205.3	200.82	204.98	203.9	209.63	199.82	204.76	209.32	196.57	200.56	199.25	204.4	201.01	203.82	207.17	197.66	203.83	199.51	201.81	202.13	200.49	203.11	204.21	208.53	203.69	205.37	203.67	203.98	203.33	205.66	196.84	203.93
195.7	199.05	195.43	204.02	195.73	200.47	191.25	201.8	199.05	203.1	201.09	196.95	201.91	204.68	193.45	202.68	201.21	205.87	204.72	196.8	195.89	199.47	200.67	196.48	195.51	197.25	205.38	199.88	194.28	197.79	196.42	203.98	197.38	195.86	194.3	202.49	202.72	196.06	201.13	194.07	207.28	200.43	205.75	198.76	202.85	200.75	200.39	195.34	195.63	194.65
211.93	213.97	217.51	210.78	214.12	220.8	216.78	209.37	211.26	216.9	209.17	219.48	211.36	210.61	211.82	214.27	205.99	210.98	220.93	212.22	212.8	214.48	212.43	214.43	211.5	217.06	213.52	204.91	211.58	219.09	213.4	204.87	218.04	215.31	214.04	212.75	217.25	214.05	208.91	214.78	211.13	217.88	210.38	216.97	212.11	206.48	207.83	209.05	211.79	213.43
209.37	200.6	210.13	209	206.34	198.14	211.02	211.66	205.93	209.94	205.59	215.24	208.61	209.64	211.02	212.34	215.17	209.07	213.39	212.32	202.97	207.75	209.63	207.25	209.71	203.5	208.43	200.86	212.15	212.19	205.6	212.37	209.27	209.35	204.54	203.52	211.06	205.79	208.86	206.57	202.82	212.72	212.14	212.33	214.41	209.61	214.97	205.5	207.69	209.11
213.66	213.09	207.95	207.15	209.98	205.43	209.95	200.41	212.7	211.28	208.67	210.81	208.87	205.25	204.7	206.4	212.61	212.31	209.86	209.63	209.4	210.89	208.68	208.28	216.25	204.7	211.77	212.77	212.13	210.71	211.96	207.9	210.66	204.63	209.36	209.66	206.9	207.85	208.73	208.06	207.17	212.29	217.48	209.28	210.65	213.53	210.8	209.38	205.95	210.91
209.31	210.99	212.95	218.42	214.57	211.64	208.85	215.18	217.75	208.6	216.34	207.04	209.91	210.29	211.71	209.37	210.38	213.27	210.3	212.38	215.9	212.72	215.22	210.15	206.22	209.75	212.39	212.14	216.16	215.45	212.4	215.59	213.42	217.61	211.95	213.71	213.44	216.25	211.62	215.03	218.55	218.83	211.86	215.49	216.53	210.15	217.39	213.9	214.63	208.67
215.27	217.41	213.51	219.45	219.21	214.29	222.52	221.64	216.43	214.54	219.37	214.74	217.16	220.21	216.44	218.17	217.62	222.12	218.57	217.88	213.69	224.65	215.8	214.46	215.11	215.25	215.14	216.02	215.36	223.64	214.34	214.48	213.49	214.73	223.87	221.42	216.93	216.86	220.92	218.55	219.28	219.79	225.8	224.28	223.37	205.61	215.7	218.66	219.43	219.73
208.95	212.06	208.14	209.59	209.66	210.16	209.55	211.91	206.31	208.36	208.52	214.32	207.92	214.02	203.61	209.8	210.43	205.37	210.65	210.21	209.37	202.43	209.92	210.71	208.75	212.72	206.17	209.95	208.05	204.39	204.39	207.84	209.95	209.04	204.98	211.3	202.87	210.46	207.13	209.53	204.67	215.33	208.57	218.52	211.12	214.25	207.53	207.73	211.1	207.56
210.4	207.09	209.81	210.62	210.96	205.06	207.98	208.02	208.13	203.3	208.88	206.93	208.82	209.93	202.77	212.9	212.5	208.74	206.08	209.22	207.1	211.47	212.41	209.89	209.68	210.94	203.95	205.84	213.59	201.14	213.11	207.21	207.07	208.85	218.35	212.67	206.06	204.9	206.84	213.41	207.22	206.77	209.59	207.53	208.06	210.56	204.96	203.11	206.65	201.48
208.96	204.88	208.4	211.55	210.29	206.61	215.09	203.54	203.19	210.28	216.05	209.42	204.71	210.62	207.67	209.78	202.29	210	207.06	216.33	208.93	209.89	198.04	209.04	201.13	204.11	209.21	202.54	207.53	203.08	212.31	200.41	198.41	206.29	201.54	206.57	205.2	208.95	207.4	210.19	204.21	211.11	205.57	211.02	208.6	212.86	212.31	209.49	204.33	207.18
203.21	202.82	203.77	208.12	205.77	201.81	204.69	211.09	208.85	212	211.95	211.07	209.82	206.53	200.73	202.43	211.44	210.82	207.41	208.46	205.81	209.98	206.65	207.39	208.08	205.78	205.03	205	203.91	209.41	203.55	203.75	203.91	204.39	212.56	212.34	209.6	205.27	211.72	205.37	208.55	202.76	205.53	206.02	206.91	203.71	209.67	205.84	200.54	205.34
211.71	210.45	209.88	205.52	213.14	211.82	211.41	208.76	213.83	207.45	214.08	211.33	211.39	200.61	206.16	205.77	205.3	211.41	206.19	208.44	208.79	217.04	207.38	212.66	209.09	208.54	210.61	208.37	204.94	214.03	209.03	205.23	211.64	208.15	208.53	206.6	206.57	215.84	212.74	210.24	211.92	206.68	204.32	208.16	204.25	213	207.66	202	208.35	210.06
207.27	205.79	203.93	197.25	198.23	198.12	200.01	200.57	201.69	205.53	205.07	193.48	201.4	207.1	206.48	200.29	206.06	204.92	202.48	205.95	197.62	205.77	203.45	205.37	203.03	203.98	210.53	202.33	207.68	210.19	202.92	201.68	205.55	206.13	201.7	196.36	203.78	203.66	202.84	202.82	197	206.56	205.98	205.95	208.48	209.65	202.11	205.09	206.12	202.47
214.17	210.48	209.31	211.77	211.72	208.06	206.75	213.49	206.17	207.68	204.4	215.93	207.23	209.01	203.13	209.99	213.38	217.74	210.47	212.82	209.62	211.7	207.66	201.19	209.45	201.82	212.03	206.87	208.75	207.94	206	208.99	205.77	210.63	206.95	208.53	210.61	204.83	207.15	210.44	209.72	208.74	205.65	209.66	217.37	205.76	205.62	205.69	209.6	214.86
206.93	205.76	208.63	209.56	200.79	207.76	209.94	208.52	203.84	215.19	207.28	208.18	205.5	207.89	201.54	202.43	210.84	210.94	204.03	216	203.27	206.61	210.24	206.83	211	202.61	207.61	206.86	210.12	211.55	206.98	217.21	209.58	207.93	200.67	201.67	202.91	214.12	205.02	210.44	202.83	208.54	216.97	209.27	211.2	207.71	215.51	210.81	216.3	197.75
205.92	202.6	205.1	197.94	203.55	202.64	204.78	206.77	198.24	205.27	203.06	202.67	213.12	212.12	203.19	204.62	208.33	202.53	205.54	202.43	195.72	204.43	206.37	203.8	203.8	208.94	206	204.08	202.68	200.51	205.39	207.08	198.33	206.55	202.35	198.09	204.3	204.89	207.5	209.48	214.01	200.21	202.43	205.16	207.4	208.32	203.79	195.94	204.38	201.91
199.08	209.35	206.03	207.05	204.45	207.66	204.34	209.31	205.95	209.78	211.95	204.44	208.2	208.25	202.13	209.54	210.66	208.31	208.42	205.48	205.17	205.21	207.02	216.18	204.22	205.97	202.57	212.15	210.65	203.11	210.25	208.26	205.07	209.74	203.57	208.77	201.38	207.69	204.85	212.36	206.41	205.48	209.73	207.84	202.02	200.22	205.17	206.06	207.53	203.42
214.41	213.37	209.62	219.18	209.61	210.79	211.65	215.32	212.28	212.16	220.52	214.3	209.89	212.97	207.39	208.5	211.46	207.76	208.46	209.39	215.98	216.04	210.8	211.49	204.54	215.65	212.06	207.72	218.84	212.46	212.72	204.78	210.62	211.76	211.59	214.83	214.14	214.66	209.76	211.73	208.15	209.76	213.13	210.72	218.27	215.65	212.28	204.37	212.3	211.94
211.52	209.51	204.56	207.32	206.63	208.8	207.72	209.87	213.59	204.27	207.71	205.46	207.75	209.35	204.47	205.27	206.75	209.1	209.42	201.85	212.7	204.86	217.54	202.18	207.91	212.82	214.34	206.39	206.96	206.93	208.71	203.61	208.66	212.26	209.27	206.56	212.67	207.97	211.66	210.36	214.14	207.21	209.05	211.37	204.99	207.69	208.14	202.14	205.75	204.53
216.9	216.58	213.86	214.68	219.67	215.65	220.7	212.23	218.17	217.38	215.02	213.19	214.02	211.44	217.39	222.03	214.37	223.41	217.65	213.66	210.81	214.56	212.06	210.24	216.95	216.64	217.06	214.01	218.09	220.57	227.28	217.36	218.11	214.44	218.92	209.4	221.17	214.87	218.12	222.59	216.96	220.76	216.87	220.35	219.19	217.33	216.73	220.72	219.25	214.94
204.53	207.99	207.1	214.25	214.67	209.93	213.43	219.97	211.92	208.68	217.46	209.96	207.99	211.94	209.02	210.26	209.67	210.54	209.36	212.13	212.4	209.92	206.56	210.81	205.54	215.25	206.89	207.11	214.06	206.31	213.15	210.48	212.08	206.76	215.59	211.99	211.27	206.11	208.08	212.94	210.43	210.81	207.28	207.35	210.7	208.47	210.43	210.89	204.83	207.64
210.89	216.19	213.89	206.39	209.34	210.64	214.1	200.9	216.83	220	207.61	215.94	212.5	206.95	217.24	204.81	213.99	220.48	208.27	213.78	210.6	214.11	215.4	213.28	212.64	216.84	208.42	209.31	206.11	207.86	202.29	208.3	212.01	209.22	211.44	209.96	207.22	213.77	210.52	209.78	208.66	218.25	206.93	213.6	209.77	219.27	215.88	210.32	207.3	209.36
206.69	204.92	206.55	208.29	213.13	208.73	205.6	211.63	207.98	206.14	206.78	208.11	213.7	215.05	209.58	212.06	206.48	203.56	207.79	211.39	207.54	212.36	210.72	206.87	211.07	212.59	210.1	210.97	211.69	207.38	205.93	207.03	206.91	222.44	205.45	209.2	214.94	206.49	206.02	209.98	212.28	204.72	207.54	209.91	208.12	215.25	207.07	214.36	206.21	198.29
195.49	201.72	205.17	200.45	199.64	202.2	201.64	202.44	195.29	201.22	192.1	198.25	199.15	198.2	195.74	202.31	202.21	199.27	199.11	198.68	191.39	197.91	195.97	200.12	195.09	197.03	197.33	204.21	196.75	199.15	203.21	198.83	203.69	199.47	198.14	202.88	205.58	196.08	196.03	195.41	191.92	200.14	196.91	194.44	201.13	201.9	192.87	199.9	193.77	196.24
204.81	213.12	215.4	202.17	207.45	209.65	207.87	212.09	213.04	207.59	209.19	213.79	200.93	201.34	205.78	212.48	206.1	201.74	212.6	207.29	206	207.73	206.69	208.39	212.05	206.99	204.67	208.72	203.83	207.45	209.32	213.05	209.76	200.68	211.71	212.38	208.17	209.16	209.18	205.15	207.29	212.82	208.44	208.24	216.33	210.15	206.72	203.39	208.94	211.93
211.82	210.19	208.13	209.67	209.11	212.27	210.75	206.96	209.14	210.68	209.75	217.13	210.88	207.79	209.78	214.14	210.55	212.06	210.72	209	204.17	209.38	210.95	206.94	212.43	212.89	205.71	204.13	217.87	207.53	209.82	211.6	211.9	210.11	204.62	201.87	203.71	204.93	209.98	212.33	214.64	216.69	204.58	209.57	212.06	209.1	206.85	213.8	211.24	207.62
205.91	206.65	205.93	207.86	209.88	198.3	208.65	209.64	206.01	208.27	195.07	208.52	202.67	204.82	205.07	206.93	204.44	206.9	199.08	214.63	211.83	205.87	207.41	208.96	203.45	207.97	204.73	205.65	202.37	215.65	211.64	211.07	203.69	212.62	206.36	212.2	210.93	208.7	207.93	210.73	203.29	206.52	209.45	204.1	199.92	204.26	201.21	207.72	207.21	213.41
198.89	206.03	202.37	204.03	202.67	209.28	209.43	207.33	205.72	195.92	200.67	200.44	207.59	204.2	208.93	207.32	202.09	205.92	210.79	205.32	204.04	204.67	203.74	209.57	208.69	205.19	202.85	204.36	201.28	212.91	209.04	202.22	203.82	207.91	209.72	202.68	206	206.66	200.51	198.28	209.9	209.68	200.81	211.79	206.38	207.65	202.6	204.45	203.49	205.88
198.63	196.39	194.53	190.82	195.26	187.34	198.05	195.66	192.99	191.02	199.58	199.88	192.61	195.31	198.92	196.14	196.42	196.56	193.32	190.13	197.51	191.7	195.41	201.95	198.69	199.33	188.35	196.19	198.75	197.63	196.76	194.24	203.52	192.29	194.41	198.01	186.79	197.5	192.26	194.35	201	192.33	200.01	201.25	190.17	201.18	193.33	192.3	199.05	194.51
200.52	199.71	208.02	202.88	209.95	207.11	206.61	202.4	199.9	197.58	207.69	208.55	200.68	201.46	202.49	205.91	204.82	204.15	210.97	203.85	200.7	207.68	203.54	202.72	201.32	202.4	202.98	202.21	204	202.83	203.92	201.75	198.85	202.64	203.78	204.05	196.43	202.24	205.11	206.62	203.65	200.9	207.78	200.97	203.03	204.67	201.18	201.69	205.89	200.17
215.99	208.63	209.9	212.31	209.84	208.04	212.72	207.57	214.55	213.13	209.73	210.79	214.14	216.05	214.41	212.78	221.08	207.44	214.44	209.93	214.46	210.02	215.61	212.51	217.24	214.95	211.81	212.81	207.16	214.75	214.78	208.93	216.17	210.83	216.16	212.38	214.51	210.53	213.04	213.31	210.41	208.32	211.96	214.32	212.14	212.52	212.28	207.57	216.06	212.96
195.93	201.84	207.17	202.9	202.81	201.41	199.6	202.43	205.83	198.84	200.68	206.58	204.86	207.38	202.78	195.88	202.54	206.63	197.74	201.5	200.14	200.95	210.01	204.7	200.98	201.43	202.66	197.29	205.69	200.43	199.81	202.49	204.49	204.9	208.16	198.31	205.23	198.51	208.4	203.06	201.49	202.61	203.21	206.28	198.55	207.28	201.35	203.46	208.75	200.68
212.62	207.88	202.83	207.46	213.27	214.4	211.25	208	208.25	215.9	209.9	205.15	214.61	214.03	208.77	208.17	211.87	211.92	208.46	208.42	209.2	211.36	211.55	212.15	201.74	209.49	210.82	206.16	214.47	211.5	207.5	204.32	210.51	203.48	210.44	206.2	214.46	209.55	209.12	213.83	212.5	208.06	211.35	205.46	210.47	209.62	205.11	209.96	209.13	202.97
202.19	199.41	200.82	200.32	196.19	198.77	203.29	194.91	200.72	197.19	200.07	198.61	203.58	191.27	198.48	202.12	198.96	196.42	194.9	199.18	209.5	198.46	197.09	200.23	199.45	198.82	203.86	194.83	203.09	199.89	206.23	202.81	201.96	204.96	203.37	202.06	201.96	196.2	197.58	201.49	197.78	200.67	194.39	199.89	195.9	201.24	200.42	194.05	200.41	200.96
215.97	214.62	202.48	209.86	209.87	212.8	212.02	210.66	211.15	205.32	209.22	215.91	211.13	207.81	206.78	215.46	217.6	208.65	217.23	207.81	213.66	210.09	205.19	210.97	214.9	211.26	211.73	210.99	212.59	207.27	211.44	210.1	214.71	213.15	218.3	203.39	211.72	211.68	211.33	208.54	206.85	213.34	214.17	216.16	216.11	217.14	209.66	211.15	206.96	213.95
206.92	204.44	215.13	210.91	203.12	209.55	207.68	205.11	207.16	211.14	209.6	205.86	211.94	214.24	203.76	208.61	208.43	206.42	203.44	207.4	211.83	213.41	210.71	206.9	211.42	210.77	207.38	210.29	212.59	208.63	207.37	207.05	213.7	210.26	201.68	218.65	210.89	204.06	208.17	209.15	207.93	210.63	208.46	207.35	210.02	213.82	208.2	206.24	204.19	211.54
197.15	207.74	210.08	202.68	200.44	196.8	201.54	198.78	206.93	204	206.44	201.18	208.19	205.74	198.01	203.17	203.41	207.02	201.39	202.46	199.56	203.08	199.83	203.19	201.92	205.01	199.85	206.06	199.52	204.9	206.49	200.27	202.34	205.27	203.57	199.57	205.02	198.96	200.56	202.4	205.47	200.65	207.05	201.12	205.19	200.51	204.55	203.32	203.44	203.4
212.79	203.78	213.2	210.17	212.13	212.59	210.97	212	209.6	208.27	212.7	211.65	210.67	206.41	212.51	213.01	207.78	206.2	203.31	212.83	210.61	207.8	216.09	207.84	213.29	212.3	206.84	215.57	212.91	208.7	209.99	207.28	210.93	207.97	210.85	213.17	207.78	213.45	207.48	205.83	213.93	207.87	209.28	203.41	208.85	206.79	208.09	215.93	203.35	214.63
208.18	202.87	199.28	206.1	203.78	201.79	201.95	201.74	204.76	203.45	207.36	206.32	208	204.43	208.07	201.25	202.68	208.52	205.03	203.48	205.82	208.65	209.6	203.25	205.77	206.29	199.81	208.7	210.35	201.56	206.86	200.82	205.2	203.04	201.64	200.82	202.77	204.77	204.26	201.1	194.93	209.34	200.68	202.4	211.03	205.05	204.84	202.93	205.37	208.86
214.99	216.24	208.61	209.52	206.3	217.97	213.06	212.27	211.02	211.96	209.13	205.38	207.75	207.12	206.68	212.9	211.8	210.64	207.63	205.26	211.85	201.82	210.9	208.17	210.96	212.82	208.69	215.59	209.68	208.95	213.94	210.63	208.12	212.12	215	205.27	211.63	209.56	209.49	209.33	209.35	210.47	215	211.37	205.19	207.94	209.29	209.04	209.97	209.5
208.09	206.32	209.28	208.17	211.36	204.69	203.78	208.78	206.04	211.27	208.53	204.05	207.94	206.42	209.32	210.46	202.26	204.89	210.82	208.6	210.3	207.38	211.26	204.25	206.15	208.45	202.79	201.36	203.28	206.65	205.48	202.21	204.59	214.26	207.73	209.52	203.72	210.42	207.79	210.82	207.31	214.72	205.65	206.08	207.56	213.36	206.63	202.81	208.64	204.55
214.07	215.85	215.3	214.99	212.06	213.63	213.08	209.83	208.36	214.25	214.52	213.29	217.32	210.57	214.51	214.57	219.89	215.92	212.79	216.98	216.71	212.29	212.34	216.9	217.36	214.91	213.92	215.3	218.22	220.64	208.34	211.9	215.57	213.36	218.24	213.91	212.17	220.42	215.34	213.32	211.09	214.12	213.83	214.16	214	216.35	214.57	216.05	211.43	213.49
212.39	211.82	214.87	212.44	214.07	208.88	213.02	213.7	216.36	206.2	204.85	209.68	214.91	207.25	208.87	216.98	215.31	213.85	221.28	209.87	207.98	211.89	208.31	213.82	212.78	205.02	209.18	214.61	213.21	217.36	214.39	217.3	210.82	212.3	211.76	205.85	210.63	212.04	216.14	211.73	218.42	211.15	212.98	214.73	205.08	212.97	211.39	212.2	211.96	209.03
201.85	212.52	210.93	210.93	215.22	206.66	209.78	213.14	211.61	220.48	211.2	218.64	219.39	206.67	208.93	212.09	207.88	208.85	206.61	213.7	213.68	209.76	211.92	213.26	214.4	213.79	210.78	212.72	216.66	214.82	206.18	205.63	216.96	207.4	208.39	207.09	208.29	208.77	204.13	210.22	208.76	212.34	212.32	216.42	202.66	212.72	207.28	213.41	213.62	214.41
210.47	208.54	211.11	208.08	218.66	207.15	206.39	208.52	210.3	210.95	205.89	212.78	207.35	216.63	201.77	207.15	207.65	208.14	211.68	205.93	214.97	206.61	204.9	209.52	206.96	211.24	211.71	209.42	203.17	202.59	208.41	209.23	216.99	211.2	217.75	205.77	206.67	209.05	214.71	211.84	202.1	212.74	205.7	216.69	213.65	212.6	216.06	213.84	206.02	210.16
206.35	209.39	212.41	210.52	203.02	199.69	209.69	212.11	205.9	209.4	202.7	211.53	210	209.62	203.61	212.99	214.88	208.98	205.87	204.94	208.97	210.51	212.48	208.54	201.03	208.19	209.5	214.48	206.74	205.89	210.26	211.16	208.35	204.45	214.17	204.79	207.88	207.38	209.36	205.54	207.06	210.43	204.15	202.48	204.54	210.02	206.46	205.73	213.26	211.11
198.08	191.54	192.37	192.64	194.03	194.49	200.98	192.65	193.51	200.52	190.32	199.55	196.08	192.14	194.84	199.5	196.21	189.01	190.37	197.86	196.29	192.45	197.93	190.88	191.48	194.44	190.98	192.85	193.03	193.87	188.95	198.25	189.66	192.82	195.42	193.07	195.19	197.67	195.6	195.15	196.26	198.55	189.92	198.63	198.06	199.97	192.18	196.44	193.49	188.93
201.06	208.7	202	203.16	206.98	203.68	205.75	200.46	204.71	200.25	209.31	202.86	203.61	203.76	209.6	204.01	199.23	206.34	205.71	204.18	201.86	205.9	198.76	197.88	193.51	198.3	200.42	205.07	201.03	202.74	202.97	198.61	199.62	210.3	209.12	200.68	205.43	196.98	199.08	202.56	204.83	202.71	205.6	205.4	203.27	204.69	207.49	204.26	204.5	206.48
204.85	209.53	211.77	203.81	204.49	211.92	217.3	211.53	207.34	212.09	211.52	209.94	214.14	207.92	210.16	205.64	205.73	213.57	210.94	206.1	210.31	206.33	211.93	212.88	213.25	207.18	204.33	215.26	204.74	203.13	208.21	211.12	202.08	208.16	208.58	210.1	206.89	208.36	205.91	206.51	205.16	205.51	211.03	208.09	207.94	206.78	209.67	204.76	209.08	207.91
214.28	214.23	209.21	213.97	214.4	209.63	207.48	209.92	210.58	205.95	208.77	203.18	209.08	211.7	202.97	207.99	214.44	214.78	209.71	208.82	211.37	207.76	207.22	204.24	203.48	214.99	203.87	211.99	207.98	205.47	206.55	213.17	213.51	204.98	212.9	208.2	212.75	198.6	209.44	213.66	206.44	210.03	211.08	203.81	218.04	204.25	209	212.44	208.73	216.75
214.63	216.29	213.74	213.58	217.36	223.43	221.66	215.31	215.85	218.12	213.89	214.55	215.7	221.9	213.27	217.47	217.78	219.64	214.65	223.44	213.88	214.72	218.91	218.03	221.73	211.56	207.57	215.49	218.02	216.8	217.83	221.45	223.78	216.31	214.17	219.11	220.71	220.35	218.73	214.29	209.76	220.02	221.48	219.81	216.57	220.19	215.74	211.12	215.01	216.99
200.05	202.04	194.21	199.47	209.1	203.81	196.32	200.35	197.05	197.77	204.62	195.41	194.27	203.68	199.81	196.75	200.85	203.08	202.27	195.03	203.23	195.44	199.15	200.36	195.31	205.4	196.42	201.79	196.02	202.14	198.85	192.9	197.07	203.47	204.47	198.3	207.53	204.72	194.93	197	202.13	194.09	200.91	200.62	206.21	209.42	202.24	201.87	209.5	195.63
209.09	201.68	204.57	210.9	208.72	204.58	200.11	205.49	210.84	199.41	213.97	209.34	202.39	212.82	200.21	201.22	209.24	207.51	212.1	214.21	206.44	199.65	202.68	201.61	206.45	205.25	205.75	207.53	203.81	208.39	205.43	200.61	205.05	201.2	203.05	204.37	206.09	201.18	205	207.17	205.06	210.2	204.34	205.67	202.47	201.73	205.76	198.6	205.24	202.94
214.55	220.56	216.14	211.68	216.81	219.97	219.12	226.21	220.8	218.11	218.05	212.84	215.88	217.02	214.99	213.35	213.03	217.31	215.04	216.2	218.86	224.58	211.83	216	213.37	219.26	219.32	212.92	219.53	214.77	220.28	207.81	217.42	215.98	213.86	215.55	222.29	214.84	217.24	216.33	217.67	217.21	218.29	215.54	218.3	211.71	219.69	219.02	215	220.5
213.46	201.03	206.06	204	208.86	213.53	206.66	212.34	207.94	210.94	208.33	208.31	209.02	207.84	207.13	203.86	211.73	201.08	206.71	205.99	207.38	209.41	205.33	207.19	210.32	202.76	212.69	212.29	205.66	207.8	203.68	211.03	209.85	213.39	211.12	212.86	202.17	208.01	200.6	209.53	210.33	212.82	208.9	211.07	206.96	207.75	211.74	214.18	206.34	204.29
208.96	213.1	207.4	206.58	208.33	213.29	212.58	207.68	208.14	215.01	206.6	203.85	206.83	209.72	210.72	204.36	207.62	207.77	212.05	215.37	208.73	207.23	208.83	214.11	211.35	211.06	211.97	208.73	212.42	208.65	204.85	209.1	210.5	208.43	217.36	205.06	208.92	213.67	212.61	200.4	208.48	206.57	206.73	209.51	211.99	213.05	210.8	209.72	204.94	204.19
211.27	211.57	199.01	210.13	206.55	205.72	210.67	208.16	212.57	204.43	212.14	214.44	209.28	204.52	207.44	208.36	210.17	206.29	206.19	208.69	206.49	206.33	212.13	212.53	208.07	210.69	208.93	214.38	213.87	215.25	207.91	211.41	205.96	208.11	214.1	211.52	210.16	204.6	206.25	210.3	214.61	214.99	209.78	204.73	207.55	205.81	210.86	208.27	207.76	205.67
197.76	204.59	196.93	198.21	195.09	194.31	203.55	202	203.29	201.54	207.68	198.57	199.43	201.44	197.74	206.88	199.34	199.54	197.22	204.87	204.63	203.34	204.1	193.52	203.03	199.09	205.28	198.69	205.8	197.14	196.29	201.33	204.02	198.05	201.23	198.47	198.23	200.61	201.49	195.35	195.74	205.89	200.34	196.34	208.58	200.15	203.47	197.5	193.57	196.88
197.84	203.87	198.51	205.21	203.43	199.77	205.17	206.11	207.74	195.74	206.65	206.49	199.25	204.35	203.23	204	207.39	200.03	201.94	204	199.48	201.14	196.8	200.92	200.65	198.64	204.27	197.78	200.2	203.88	202.08	201.6	193.65	194.94	206.58	207.57	203.95	203.86	199.13	205.26	200.78	205.94	204.69	209.98	207.69	201.92	202.69	199.99	206.44	200.29
199.42	204.52	205.82	202.54	202.56	202.89	209.11	196.94	205.57	203.99	201.41	201.39	200.19	208.05	200.58	199.36	205.22	203.17	202.25	207.4	205.78	206.08	205.13	211.91	203.59	207.53	201.04	205.95	206.06	208.21	202.36	204.38	199.97	201.63	199.43	207.29	203.22	208.99	208.54	205.27	201.01	206.41	201.08	201.82	204.96	193.39	210.07	200.53	202.74	204.14
200.46	208.55	208.07	206.03	202.8	214.4	205.41	202.26	205.12	204.71	206.03	204.64	207.83	208.94	208.29	209.86	205.87	208.42	203.29	208.27	207.7	203.27	201	203.79	209.38	211.15	204.35	204.96	207.26	202.27	205.01	199.26	208.05	206.62	207.63	206.77	206.53	203.82	203.8	198.85	211.8	204.78	208.61	211.45	211.72	201.51	201.79	205.98	207.83	206.43
192.02	192.35	203.35	198.88	201.35	194.46	204.49	197.34	200.64	203.08	198.46	198.45	197.24	196.37	198.37	198.43	202.04	202.39	198.61	202.89	197.63	199.45	204.64	196.61	193.47	199.5	194.47	196.82	198.32	200.03	200.17	192.58	194.68	196.3	199.23	201.27	201.04	203.17	199.77	198.28	202.06	198.67	197.53	201.18	201.22	199.04	196.42	197.92	194.75	200.87
201.56	204.12	205.11	205.89	208.93	205.01	218.22	201.65	207.06	198.91	208.55	204.5	207.37	207.51	203.51	209.4	210.63	206.12	201.21	201.46	212.21	206.11	211.52	205.43	215.11	207.99	216.09	205.85	209.93	209.93	206.36	213.95	202	208.63	204.76	210.41	207.69	205.35	208.2	209	208.02	206.97	215.03	208.37	208.14	212.67	206.57	208.3	211.7	213.33
221.13	210.82	216.96	216.87	219.63	217.45	214.51	215.83	211.73	221.86	218.34	217.83	212.61	222.8	221.83	218.52	218.23	221.88	220.84	221.39	216.26	213.92	219.72	219.69	223.19	216.32	222.56	219.99	214.81	218.37	209.38	218.31	225.93	207.64	214.52	217.08	217.76	213.65	216.92	214.5	212.58	222.07	217.55	217.42	218.68	219.93	219.58	212.05	218.23	222.24
202.8	204.01	210.58	208.44	205.42	211.87	207.11	212.16	208.73	204.35	205.94	214.15	211	211.42	207.67	209.46	206.35	205.28	204.51	208.59	206.23	208.71	201.23	212.42	214.82	214.96	215.77	207	209.62	204.46	207.91	214.04	203.09	204.75	208.76	206.06	209.72	208.97	202.03	211.15	202.53	208.53	205.84	205.5	207.31	208	211.01	207.22	209.87	207.6
207.51	209	212.95	215.84	217.99	212.22	215.33	214.57	216.76	211.06	207.92	210.55	216.27	221.53	211.67	207.27	219.5	211.25	214.75	211	212.69	210.06	216.61	214.27	213.91	215.99	210.74	216.07	213.32	211.39	215.48	214.52	217.22	208.79	203.77	213.49	211.22	219.09	210.38	213.51	213.09	212.94	209.72	209.52	210	210.73	211.95	217.15	212.85	215.94
209.25	209.73	211.13	208.73	204.24	211.35	211.7	214.01	208.01	211.28	214.15	213.67	209.75	215.58	214.67	214.48	210.23	215.29	210.12	212.84	215.74	215.03	208.48	215.41	209.97	209.53	211.27	206.81	205.44	214.52	214.56	218.24	210.75	210.23	210.03	215.33	208.54	216.77	214.49	205.49	213.08	211.6	207.5	218.33	211.1	213.01	212.52	212	209.16	213.64
204.09	201.76	200.78	198.47	199.66	194.59	206.24	193.16	197.23	198.42	204.57	198.08	196.06	196.37	198.58	199.9	194.98	201.17	203.01	195.72	196.98	193.35	192.54	202.23	196.73	205.98	205.06	205.06	196.74	202.68	204.31	204.84	194.12	200.42	199.54	206.15	197.61	203.48	200.25	200.7	193.83	199.77	204.56	202.94	209.04	196.3	200.14	197.6	198.87	196.72
205.54	206.53	199.22	201.73	209.08	200.66	210.13	204.12	205.79	205.41	200.71	199.65	202.75	208.16	198.24	210.23	210.66	210.12	206.93	210.02	204.95	201.63	201.73	199.45	202.51	195.78	211.92	205.12	195.42	209.07	205.12	202.97	207.27	208.61	205.74	209.59	199.26	203.25	199.93	203.83	202.04	201.97	209.86	205.31	199.77	206.71	207.31	208.08	206.44	200.96
206.79	199.4	197.1	205.34	205.95	202.85	202	203.9	204.53	202.74	201.94	200.41	197.28	202.07	204.66	202.9	210.01	198.81	203.07	202.14	206.3	206.54	209.33	202.48	206.25	206.09	209.3	195.22	203.35	209.63	211.84	203.77	203.81	195.28	201.54	204.9	205.4	204.31	206.07	206.54	207.68	203.01	201.51	208.97	203.61	203.53	198.04	202.23	205.13	209.85
220.72	213.95	214.08	220.51	218	214.58	215.89	215.38	219.97	217.75	211.63	221.88	217.54	225.69	217.03	215.95	217.54	220.76	214.62	217.61	215.22	221.82	217.48	216.53	218.37	215.2	215.38	215.71	216.43	214.94	217.2	216.29	215.71	217.8	218.7	219.82	214.39	221.46	216.27	225.69	212.46	215.93	220.35	210.18	217.55	220.9	221.76	214.87	219.8	222.43
207.1	210.51	205.33	205.69	197.52	205.24	206.09	209.13	200.76	207.83	204.11	201.79	205.27	203.78	207.08	205.3	200.03	204.93	203.93	199.76	204.52	205.54	206.28	208.77	205.07	204.8	206.7	206.76	203.21	207	200.82	201.73	205.03	206.46	207.83	201.56	204.18	202.43	205.36	209.34	208.21	206.13	205.03	199.33	200.4	207.56	202.24	203.33	209.88	201.24
212.63	205.27	206.38	207.08	203.87	214.46	211.15	209.87	210.21	206.95	211.43	208.23	209.92	213.35	206.39	208.86	208.3	206.94	211.72	210.02	208.14	208.56	205.02	205.43	198.7	206.01	209.9	201.62	203.2	204.04	212.19	210.41	206.18	212.12	206.75	207.81	206.92	210.4	213.28	208.34	210.1	211.87	206.52	205.77	207.63	202.23	208.33	206.88	210.38	211.15
211.04	212.74	209.77	202.82	208.59	215.96	209.45	201.43	206.59	206.76	210.76	210.38	209.78	207.2	205.19	213.46	205.21	210.07	207.36	201.44	211.51	209.57	207.06	208.29	204.37	204.21	204.14	206.73	203.63	205.77	210.56	209.95	205.27	209.95	210.56	200.59	212.44	206.33	210.09	209.38	205.22	209.46	200.78	203.72	199.21	207.92	205.91	207.97	208.95	205.7
208.37	204.68	203.66	213.47	210.01	207.58	208.38	201.38	205.18	207.58	210	202.33	211.92	207.56	209.07	207.27	206.79	205.15	207.17	203.08	210.04	213.18	210.21	209.86	204.64	207.4	210.19	204.52	208.37	202.47	208.28	209.13	212.31	211.41	202.19	215.06	206.05	207.87	207.27	216.13	206.34	213.75	208.6	204.55	208.67	203.46	213.29	207.64	209.39	207.94
206.54	209.57	203.93	210.46	203.3	208.84	205.2	206.14	204.54	208.07	197.08	203.51	201.24	203.65	193.85	198.78	190.21	206.79	204.36	206.65	205.1	208.84	202.59	203.07	203.39	203.88	205.52	198.9	200.12	199.79	201.74	211.22	209.16	195.3	206.11	201.53	191.99	199.1	210.39	208.42	200.02	200.07	198.82	202.43	204.26	204.44	200.4	202.35	203.07	201.69
204.66	205.7	210.55	207.63	199.12	201.8	203.76	211.89	203.55	208.18	205.7	203.64	206.03	205.42	208.64	204.16	203.42	201.89	206.53	203.78	211.63	208.22	210.44	209.38	202.82	208.22	202.23	203.42	199.81	206.43	199.82	203	201.32	199.52	201.73	202.02	210.36	201.48	203.18	206.82	209.14	205.83	205.73	200.07	201.14	207.58	203.2	202.77	209.13	205.72
213.43	215.15	213.83	211.74	206.86	213.63	220.4	205.33	213.88	213.04	211.89	215.87	203.48	217.53	215.01	211	211.49	211.68	214.94	214.91	210.7	217.09	204.82	211.09	214.19	219.59	212.25	211.29	213.26	210.65	208.33	218.73	206.49	214.59	209.68	205.79	220.45	207.17	211.21	214.77	209.71	213.33	210.57	217.73	206.75	210.94	214.02	211.5	206.82	206.03
200.7	201.78	202.79	206.75	208.38	204.02	205.26	205.24	204.64	201.91	198.62	202.2	202.22	200.08	203.22	211.24	203.23	213.62	205.28	201.89	204.12	202.7	204.49	203.64	210.56	201.95	200.83	208.7	203.12	200.85	202.18	203.92	197.57	214.01	210.38	197.79	204.46	213.58	201.77	199.64	204.47	201.39	210.26	199.39	206.14	200.18	205.58	210.64	200.35	200.91
210.12	203.2	213.25	212.38	209.82	212.43	204.78	207.36	204.56	213.78	212.41	211.97	208.57	211.05	203.91	200.76	207.83	213.19	211.13	207.02	211.02	205.94	209.13	207.48	209.24	210.32	204.76	208.87	211.5	209.01	208.78	208.34	209.01	209.93	214.12	208.8	200.5	207.66	209.25	206.94	210.42	204.79	212.57	210.62	207.6	213.98	208.96	205.31	211.55	210.2
203.84	201.71	199.63	205.53	207.93	205.07	209.23	201.92	208.88	206.79	207.62	204.27	205.38	205.56	201.39	203.06	209.58	204.2	205.37	199.79	198.65	204.86	204.01	203.5	202.8	203.39	204.27	205.29	204.46	204.59	202.3	201.37	201.04	204.43	198.99	200.42	198.37	198.4	204.29	204.07	205.44	203.83	198.15	210.29	208.66	209.32	201.22	201.66	204.4	205.1
220.28	219.66	217.97	219.92	218.5	222.32	220.7	217.67	217.44	206.93	217.45	221.26	211.39	210.85	218.35	216.57	214.5	222.64	217.25	218.46	220.68	221.56	220.42	221.15	216.77	212.92	216.6	218.2	212.99	216.83	218.84	218.95	218.69	214.75	221.99	222.6	216.38	224.85	217.56	213.04	214.43	218.51	221.24	216.19	208.45	221.63	222.31	217.82	219.49	215.67
201.25	197.1	200.71	198.99	204.15	199.81	206.48	205.73	201.77	199.35	200.08	201.59	202.56	201.87	202.43	206.25	192.65	204.9	199.96	196.01	201.22	203.93	198.93	204.17	204.78	199.81	200.64	202.23	199.32	202.64	201.66	202.81	200.59	200.15	198.46	199.06	205.61	194.32	201.42	200.53	202.49	198.32	199.85	207.87	201.8	203.74	202.37	195.3	201.8	195.83
193.19	200.95	201.01	199.7	197.24	209.71	203.53	198.77	205.7	203.18	197.24	195.08	198.87	195.99	203.33	201.01	199.74	195.86	195.04	206.2	192.42	197.27	198.34	197.13	199.89	201.19	200.6	198.95	200.79	193.53	199.7	196.62	190.76	198.74	197.49	196.96	193.7	196.87	198.59	200.67	195.05	198.48	208.5	200.64	200.57	197.38	196.2	202.91	200.73	193.23
213.94	218.78	206.48	203.82	212.15	215.55	212.46	207.3	213.36	212.01	203.84	213.86	208.08	210.29	207.91	209.85	204.63	213	211.73	207.92	215.65	214.28	205.91	210.04	215.05	214.17	214.06	204.97	214.57	210.2	219	207.87	217.08	213.8	211.58	217.24	211.63	213.92	208.39	215.48	207.48	210.22	209.26	206.92	210.82	211.86	206.1	215.56	209.16	209.06
202.79	207.19	198.52	204.98	210.76	209.34	203.69	203.73	202.46	207.35	207.52	199.86	207.11	200.56	208.93	202.97	202.32	200.41	197.31	207.95	199.95	199.93	197.06	193.17	196.45	205.07	201.63	198.7	206.66	203.68	207.22	206.01	202.58	205.22	198.61	200.49	200.55	204.56	198.68	200.46	205.16	205.25	201.01	198.46	199.63	199.73	204.06	202.35	210.98	203.83
207.28	210.37	214.53	209.01	207.16	207.46	201.22	212.17	212.06	208.93	209.03	207.61	210.15	205.97	206.97	213.4	205.92	208.61	204.84	215.03	210.36	208.07	208.58	199.34	207.25	212.68	199.62	214.03	208.03	210.69	209.37	205.56	207.04	204.78	208.81	211.29	208.05	213.63	209.43	210.45	205.37	211.8	208.67	204.73	206.31	204.41	202.95	210.02	211.91	208.52
209.92	208.13	203.85	205.75	207.26	211.42	198.4	206.42	203.57	201.45	207.02	207.77	205.35	205.95	199.21	202.54	206.67	205.37	205.73	200.95	199.45	211.43	202.97	200.74	204.67	196.9	202.01	205.46	197.75	206.54	192.38	203.77	204.63	200.24	205.43	204.67	200.06	203.31	206.67	203.77	199.69	198.98	205.12	201.16	207.84	202.08	202.9	197.51	205.39	209.04
195.75	195.93	194.38	201.8	197.59	193.86	192.33	196.25	193.58	200.97	200.85	194.71	190.64	192.06	194.52	193.23	194.37	196.21	192.62	189.77	191.6	190.46	199.75	197.04	188.7	192.79	194.26	191.63	192.72	191.65	191.25	188.86	194.22	189.8	197.15	193.75	194.66	196.45	194.71	196.07	190.94	194.81	198.72	198.66	192	198.69	191.72	197.84	199.27	193.01
208.8	204.41	209.16	200.3	201.11	195.69	200.4	208.51	209.25	202.96	206.25	203.34	207.57	208.35	204.57	201.13	201.02	205.72	208.16	206.21	207.16	200.65	209.43	207.34	205.73	201.64	203.52	198.38	207.02	199.95	201.8	210.37	205.53	208.49	200.66	203.08	213.91	197.04	204.85	206	200.59	202.61	203.98	205.2	204.93	201.63	205.89	207.67	201.28	206.48
206.93	211.59	206.37	207.45	207.65	208.66	210.58	208.01	211.95	205.35	209.01	200.46	201.85	208	207	206.61	207.91	209.93	207.04	208.49	208.7	210.61	208.59	214.71	203.22	213.08	209.76	206.56	211.02	208.2	215.88	204.66	216.53	208.05	207.68	205.67	211.54	208.01	216.55	209.23	211.22	212.43	211.78	205.39	212.26	205.75	216.25	213.65	211.09	206
[truncated: 150 more columns]
