# Supplementary material for: Genetic dissection of main and epistatic effects of QTL based on augmented triple test cross design
Source: PLoS One. 2017 Dec 14;12(12):e0189054. doi: 10.1371/journal.pone.0189054 (PMC5730204; doi:10.1371/journal.pone.0189054)
Supplement: S6 Supporting Information — (ZIP) [file pone.0189054.s006.zip › z1_500_0.5_10.csv]

202.53	202.81	205.9	203.02	202.52	202.95	201.36	203.35	202.77	200.57	202.67	201.13	202.37	202.54	203.53	202.09	201.11	204.99	202.83	203.94	202.51	202.02	204.96	201.73	203.21	203.79	201.31	201.56	202.14	207.01	203.02	205.15	203.4	204.62	204.05	205.05	203.2	202.22	202.18	199.67	202.14	203.56	203.09	203.37	203.78	203.32	204.62	204.66	202.17	202.53
211.21	210.71	210.96	212.59	209.91	212.98	210.49	214.24	211.9	211.25	211.59	210.33	212.44	210.38	210.09	212.43	210.92	211.29	210.93	209.76	215.1	211.91	210.36	210.54	212.27	210.83	212.51	210.41	211.79	210.76	211.73	212.67	211.4	211.19	212.79	212.14	211.47	211.7	210.81	212.57	213.29	211.39	210.78	212.21	212.26	209.46	213.15	212.67	214.9	210.29
201.75	201.08	197.56	198.21	200.27	198.68	199.78	200.28	197.93	198.7	200.25	198.65	201.07	196.32	199.41	199.6	200.32	200.81	198.61	200.05	199.67	199.47	199.27	199.98	200.54	199.34	198.4	199.02	202.21	197.96	199.45	201.17	197.8	200.31	198.23	199.98	200.6	201.19	200.03	201.84	199.12	198.17	199.03	199.68	199.66	198.66	200.29	200.52	197.83	197.19
210.16	209.15	208.66	209.16	208.6	210.25	209.07	208.31	208.87	208.51	209.1	208.86	208.26	207	207.87	208.36	207.42	210.11	210.16	208.48	210.13	208.76	207.29	208.08	208.33	207.64	209.2	207.82	208.06	208.71	208.41	212.06	209.23	209.1	209.33	206.47	209.68	211.13	208.72	210.82	209.26	209.96	208.53	208.83	207.84	207.06	207.59	207.96	209.78	211.54
204.04	205.54	204.37	204.63	205.24	204.21	204.4	202.9	203.76	205.75	203.62	202.65	206.38	204.57	206.33	205.37	204.9	204.45	201.01	204.52	204.67	204.04	203.83	201.44	203.66	201.61	204.53	202.69	202.92	203.83	205.43	205.74	203.69	202.84	206.7	203.6	205.52	204.4	202.21	204.5	207.81	203.95	206.18	203.7	206.64	204.61	204.99	203.79	204.79	205.53
206.46	206.01	206.86	209.02	207.61	206.32	208.41	206.43	207.62	208.08	206.5	207.61	207.81	207.04	208.56	207.52	208.33	207.56	209.18	210.66	207.88	208.16	205.31	210.05	208.11	206.7	208.79	209.21	205.96	207.37	207.26	207.65	206.96	208.43	207.7	208.69	209.21	208.07	208.49	209	207.07	206.86	207.51	208.28	210.17	210.63	208.46	208.08	207.82	204.3
203.92	207.1	206.03	205.72	206.66	207.97	206.49	205.72	205.26	205.65	205.83	207.25	205.5	205.9	205.68	204.84	207.17	205.9	207.37	206.58	205.16	204.92	207.95	205.37	208.94	206	207.4	204.37	207.29	205.89	207.74	205.55	205.18	205.84	206.93	206.19	203.38	205.45	206.72	206.39	205.29	203.27	206.58	206.88	204.42	206.35	209.33	206.2	206.53	204.18
203.05	201.37	203.63	203.07	204.67	203.36	202.1	203.36	204.19	201.86	205.48	204.07	203.04	201.63	204.14	203.29	206.44	202.54	204.91	204.06	202.51	203.76	203.62	205.63	203.03	205.72	204.45	202.92	204.74	204.21	204.06	205.69	205.13	205.78	203.07	203.21	203.86	204.9	206.01	205.74	204.39	204.67	203.75	202.21	204.55	207.33	205	203.93	205.09	204.25
200.92	202.95	201.92	202.25	201.33	202.29	204.26	203.06	201.95	204.04	202.02	200.88	203.31	200.61	204.02	200.05	201.31	200.99	203.87	205.67	205.09	203.55	202.48	202.74	201.4	201.98	201.93	200.76	201.21	201.88	202.73	200.99	202.59	201.45	201.28	199.85	203.23	200.63	200.93	203.97	201.73	201.95	204.5	201.9	201.41	200.39	201.13	201.92	202.11	203.01
212.78	213.64	212.39	212.53	211.24	212.71	211.77	213.45	210.82	213.15	215.28	211.28	214.95	210.86	211.5	211.66	209.16	210.81	214.23	211.56	212.52	210.66	213.17	213.54	213.06	213.61	213.67	213.04	213.86	213.92	215.14	212.53	212.05	212.68	212.08	211.76	213.14	212.04	212.08	210.91	212.01	214.13	211.08	212.83	211.7	213.42	211.75	214.35	212.74	211.98
208.61	206.99	209.65	209.79	208.81	209.63	208.06	207.67	208.67	206.5	209.19	207.52	208.48	208.96	207.85	206.94	206.7	208.75	206.98	208.88	207.21	206.6	206.82	206.9	206.78	207.49	208.04	208.62	207.01	209.73	208.76	209.91	208.52	208.28	206.77	209.72	206.68	208.5	207.17	208.92	206.52	207.89	207.25	206.59	207.8	207.83	208.3	209.13	205.56	208.22
202.1	204.3	203.54	203.94	204.28	201.98	202.56	201.31	204.1	203.8	202.9	203.44	203.46	205.17	204.07	204.75	203.76	204.07	203.8	204.03	205.38	205.63	201.6	203.77	202.74	203.91	203.16	202.85	201.53	204.07	203.12	203.26	201.25	204.26	202.47	205.17	203.85	203.38	200.47	202.5	206.33	202.76	205.36	203.85	204.89	203.15	202.95	203.16	203.84	203.87
203.87	202.55	204.38	201.21	205.98	202.91	202.75	204.09	204.44	203.79	205.57	206.16	204.68	203.99	206.18	204.46	205.93	202.65	205.93	201.7	202.86	203.25	205.03	203.56	206.06	202.68	202.55	203.52	200.82	203.35	203.21	204.26	202.1	201.89	203.86	203.94	202.48	203.81	204.3	203.39	203.75	203.48	203.83	205	202.21	203.11	203.62	205.5	204.8	206.3
216.05	216.39	217.22	217.06	218.38	219.57	218.85	216.92	215.51	219.39	218.47	215.08	217.46	215.52	218.21	217.51	216.74	217.03	214.68	219.41	217.47	216.47	216.09	216.44	213.75	217.82	217.61	215.85	215.32	216.45	218.07	217.12	216.45	214.47	216.12	216.81	217.64	214.88	216.09	217.4	215.53	218.08	215.5	217.53	217.75	217.15	216.2	215.73	217.32	218.68
198.69	201.53	200.81	198.47	203.54	201.78	198.95	201.47	202.73	199.96	201.05	199.84	198.13	202.33	199.81	200.96	200.83	200.17	201.53	199.4	201.18	201.09	200.56	199.45	201.96	202.35	200.88	199.46	201	199.75	201.19	200.79	201.09	199.84	198.96	201.72	200.56	200.5	199.68	200.82	198.59	199.71	199.66	200.41	201.29	200.93	200.06	200.15	199.17	200.12
208.13	208.78	210.64	208.22	210.33	209.09	209.28	210.35	208.43	210.14	209.24	209.71	209	211.15	207.31	209.18	209.2	209.63	209.09	211.64	210.65	209.79	208.71	208.62	208.92	209.43	210.85	209.09	207.72	210.51	210.87	212.08	212.66	209.84	208.69	208.69	209.9	211.19	209.17	210.41	211.74	209.84	210.54	209.41	210.96	208.31	210.34	209.31	210.64	208.21
201.95	202.43	200.8	203.37	202.02	201.49	201.22	202.31	202.44	201.55	204.89	202.83	203.63	203.59	204.99	202.19	200.96	202.4	202.06	202.02	201.39	205.59	203.45	203.37	200.94	201.44	203.84	204.19	201.45	202.63	200.55	201.76	204.36	201.06	203.5	202.86	203.18	202.48	202.86	199.69	201.36	200.63	202.49	202.74	202.58	204.2	201.45	203.54	201.78	202.86
212.75	210.96	211.04	214.43	210.07	212.13	213.23	212.41	208.67	213.62	212.14	212.89	212.22	213.01	210.97	212.13	212.39	211.49	209.41	212.74	210.6	211.82	214.72	212.72	211.15	210.68	207.83	211.99	212.9	210.1	212.93	210.97	213.76	212.81	211.81	210.24	209.53	211.72	211.37	213.35	212.25	211.81	212.38	210.3	211.73	212.97	213.04	211.96	210.54	209.22
206.35	209.21	207.39	207.44	210.47	209.97	208.71	208.52	207.35	208.94	207.7	211.33	210.42	208.12	207.69	211.01	211.06	208.83	206.14	210.31	208.09	207.74	207.29	208.42	208.29	207.76	207.42	209.79	206.92	209.09	206.23	209.22	209.53	208.64	209.6	210.43	208.97	210.04	207.89	209.95	208.75	207.89	207.61	206.08	208.29	207.16	209.53	210.05	207.28	210.31
205.49	207.49	210.25	208.07	208.96	209.18	206.64	208.14	207.83	209.72	206.41	210.27	208.76	204.39	207.2	207.99	209.79	206.98	209.24	204.91	207.21	205.77	207.92	205.2	207.66	206.5	207.36	207.23	207.1	207.94	207.57	209.71	209.58	209.03	209.4	207.88	211.02	207.64	207.34	207.38	209.24	208.65	207.5	208.19	208.28	206.63	208.64	207.79	206.92	209.13
207.42	209.91	210.52	210.06	208.42	209.56	208.02	207.72	208.22	210.12	209.44	207.88	208.81	209	207.42	208.34	206.6	210.35	208.39	209.8	209.23	207.95	209.75	207.6	209.54	208.76	207.14	207.15	207.88	206.2	209.52	208.86	208.49	206.45	210.92	208.73	207.02	207.46	207.56	208.79	207.3	210.16	208.92	208.19	209.72	209	206.59	208.08	207.52	207.64
206.64	205.98	209.13	206.26	206.59	209.52	207.52	208.77	208.75	206.53	207.89	209.56	206.92	209.35	207.73	208.29	206.94	209.4	209.77	208.49	207.44	207.95	207.44	206.8	208.14	204.48	206.95	208.51	206.63	207.49	207.34	209.43	208.48	208.44	207.66	208.1	207.65	208.61	207.02	210.99	207.3	205.95	207.82	207.87	208.6	207.99	206.91	205.62	205.64	208.67
216.65	216.82	216.09	217.95	216.05	215.2	215	214.7	217.45	214.88	215.3	216.08	216	213.77	215.55	217.76	215.94	217.57	216.92	216.28	216.43	215.87	218.95	217.53	218.03	217.17	217.54	216.1	217.86	216.83	216.76	216.86	216.94	216.24	218.85	218.26	216.28	217.7	216.08	214.92	216.82	218.09	218.61	215.25	214.91	215.21	214.36	216.7	217.67	218.03
200.5	202.55	200.88	201.9	201.43	202.04	199.52	201.37	202.71	200.69	204.18	201.26	201.02	203.41	202.3	202.81	202.14	204.07	202.24	200.43	202.4	203.93	202.23	202.73	202.2	201.19	203.33	198.76	203.5	204.29	202.82	201.16	203.09	201.13	202.21	201.21	203.46	199.7	201.71	201.82	201.67	202.41	202.29	200.31	203.8	202.77	201.97	204.26	201.26	201.78
205.65	199.88	201.32	204.22	201.33	203.45	203.56	201.64	203.4	202.31	203.93	202.92	202.34	201.01	204.06	202.62	203.76	203.63	204.25	203.22	203.93	203.52	202.72	203.74	202.13	200.13	202.97	203.55	204.11	202.63	204	202.37	202.73	201.3	202.56	202.44	203.41	202.99	200.45	203.42	203.02	202.11	205.11	202.43	200.24	203.84	203.59	199.98	203.08	204.54
202.44	204.57	205.21	202.99	205.15	204.34	205	204.37	201.52	203.16	204.55	203.8	203.57	202.77	204.55	203.34	204.77	203.37	203.51	202.3	203.68	202.98	201.53	204.37	204.87	204.38	203.86	203.96	204.24	203.62	202.77	203.6	204.07	205.35	204.77	203.23	204.23	204.38	204.42	203.67	206.09	205.3	204.8	203.14	204.09	204.91	203.08	204.27	203.14	202.8
203.25	202.36	201.87	201.92	203.88	202.8	200.61	204.12	203.39	202.7	201.7	201.84	200.34	202.69	202.86	205.8	201.5	200.68	201.44	201.67	201.76	203.15	202.96	201.18	203.67	200.5	202.34	202.49	201.99	202.1	203.85	203.76	203.38	202.36	202.12	201.7	202.8	200.67	202.59	201.8	200.71	203.66	203.95	203.01	204.32	204.24	203.6	201.9	203.09	203.47
209.48	209.09	208.91	208.27	207.78	209.24	208.06	209.77	210.38	208.45	209.31	210.38	207.86	209.3	209.25	206.81	207.33	208.19	207.43	210.38	211.79	208.13	206.11	210.43	207.21	207.17	208.85	207.37	209.47	210.46	206.26	211.74	208.09	208.15	208.23	208.97	210.3	210.47	207.9	212.15	207.22	209.82	209.54	206.95	209.42	208.83	208.24	210.43	209.31	208.76
205.98	206.37	205.03	205.46	207.57	206.83	205.82	207.14	205.34	205.15	206.73	206.72	206.37	206.47	205.83	206.31	206.83	206.38	205.49	205.02	206.88	205.61	205.37	206.68	207.75	203.78	205.42	206.43	207.48	206.28	207.32	206.48	206.78	208.23	206.66	206.42	206.36	207.1	207.56	206.91	207.28	206.49	208.22	204.34	204.63	204.86	208.06	206.18	206.84	205.02
217.49	216.97	218.63	218.79	216.93	217.1	217.42	218.71	218.16	217.06	216.98	218.15	217.99	215.51	219.47	216.92	217.58	218.85	218.49	218.59	216.9	219.5	219.27	219.89	219.71	219.29	217.97	216.95	218	219.16	216.68	218.39	216.83	217.47	218.66	218.13	216.32	217.72	219.28	218.5	219.24	220.27	217.31	218.68	220.32	219.56	215.42	216.82	220.51	218.55
218.94	216.89	216.18	218.58	217	219.24	216.78	217.27	219.28	217.63	215.85	218.68	217.81	217.21	216.64	218.57	217.97	217.84	217.42	216.5	219.65	220.12	217.32	216.54	217.95	219.2	217.57	217.34	217.24	217.58	216.44	218.67	219.87	217.06	216.04	215.67	216.66	218.55	218.03	217.79	218.62	219.23	219.22	216.34	216.46	218.53	219.66	217.27	216.43	217.35
213.85	211.36	210	211.05	212.52	212.39	212.3	211.07	209.76	212.34	210.51	211.5	209.46	209.87	211.03	209.94	213.9	210.67	211.52	210.67	213.03	212	211.15	213.47	209.53	211.96	211.76	211.71	211.96	212.53	212.79	209.92	211.24	211.93	211.79	210.99	210.16	212.14	209.38	210.46	213.3	210.79	214.34	212.6	210.23	210.17	210.94	212.6	212.18	211.57
200.94	203.46	205.96	201.52	203.32	201.33	202.44	201.68	202.26	203.14	203.22	200.92	203.37	201.2	204.42	201.18	202.15	200.13	203.52	203.18	205.14	202.44	202.21	203.29	202.92	202.64	203.86	203.79	202.37	203.07	202.17	203.28	203.6	201.85	203.35	201.7	203.03	201.04	204.82	201.79	200.98	202.25	202.9	203.19	202.51	203.72	202.51	201.16	202.1	204.44
204.47	206.15	204.61	205.56	206.11	202.99	204.88	205.72	205.31	204.44	202.12	203.82	203.64	207.8	207.39	203.74	204.73	204.36	205.92	203.42	203.86	203.18	206.95	206.62	207.73	205.8	203.99	204.65	204.94	205.04	204.46	205.15	205.19	203.92	200.93	203.64	205.77	207.18	203.09	202.67	205.79	203.92	202.11	203.47	205.34	205.15	204.87	204.8	203.83	201.56
213.25	211.64	212.21	214.07	211.56	211.15	213.82	211.88	214.38	213.4	213.09	213.9	213.86	213.7	212.12	213.46	212.26	213.5	213.51	213.19	212.9	215.2	212.58	210.29	211.98	213.33	212.74	210.69	212.72	213.66	213.53	212.89	213.75	212.74	212.95	214.73	213.67	213.91	211.44	213.99	215.91	212.29	213.31	211.69	212.92	212.18	215.64	212.91	212.93	212.87
202.56	204.58	205.91	203.87	202.26	201.89	201.51	203.02	202	203.65	201.65	202.54	199.98	203.12	203.67	203.09	201.07	204.3	202.68	204.18	202.97	202.23	201.33	203.98	201.92	202.94	201.41	200.94	202.99	202.21	203.17	202.6	201.49	202.49	201.25	203.27	202.32	203.28	202.06	202.82	203.25	202.57	203.34	201.04	202.93	202.18	201.64	203.44	204.1	202.22
207.8	208.96	208.44	207.33	208.7	209.47	209.19	208.18	206.62	208.82	207.12	207.74	206.96	209.91	209.17	206.84	207.32	209.14	208.91	208.25	209.93	209.77	207.22	205.64	208.15	207.64	206.67	208.88	207.48	206.88	207.39	207.82	209.02	208.89	208.63	208.38	208.37	207.71	209.2	208.22	210.26	208.1	206.03	207.31	209.35	208.9	205.68	208.65	206.72	205.89
214.76	218.2	216.37	216.46	216.01	217.06	217.17	214.14	216.3	217.25	212.93	217.75	215.77	215.05	217.83	217.64	216.39	216.44	216.37	215.43	216.82	217.1	219.17	219.31	215.89	217.32	215.31	215.76	216.84	217.8	217.43	214.68	213.96	218.34	217.63	216.81	217.43	219.06	216.8	216.33	218.98	216.31	219.09	215.05	220.07	217.06	217.32	214.42	215.27	216.92
211.21	211.26	211.88	213.78	212.84	209.6	212.16	213.08	212.6	210.09	211.25	210.18	209.13	213.32	212.22	211.42	211.14	210.55	214.28	213.45	211.1	209.59	212.41	211.55	210.77	210.69	212.29	212.38	211.04	210.61	208.76	209.37	210.62	214.39	211.33	212.89	211.44	211.49	212.61	212.42	210.75	210.45	209.88	212.01	212.53	212.56	212.11	211.54	211.6	211.81
199.33	198.03	199.05	198.39	201.54	197.72	201.53	202.14	198.67	200.08	201.52	197.4	198.11	198.74	194.99	196.84	199.2	198.17	200.58	198.77	199.59	198.92	198.2	201.93	201.44	198.21	200.63	199.23	197.07	197.1	197.88	198.04	200.89	200.31	199.64	199.45	199.43	200.12	199.89	198.26	200.21	199.58	200.14	200.55	199.41	199.7	198.92	198.65	198.55	197.4
198.38	201.22	201.19	198.37	196.63	199.23	197.65	200.55	195.86	197.51	199.48	199.95	198.2	200.61	194.79	197.71	198.77	197.2	197.99	198.57	196.53	200.35	199.24	200.48	199.7	199.55	198.62	198.15	200.78	199.51	200.58	198.7	197.99	200.03	197.79	199.13	198.63	200.11	198.87	196.69	198.54	196.08	196.77	198.49	198.15	198.04	199.31	197.72	197.09	200.49
200.98	201.42	199.25	197.9	198.99	200.28	199.78	198.64	197.97	198.12	199.86	200.19	200.14	200.38	198.52	199.2	198.97	199.49	201	199.31	200.42	200.19	199.11	197.04	200.19	201.47	198.73	197.78	201.32	197.99	198.96	200.11	202	201.36	198.27	198.51	201.43	198.8	199.91	198.18	199.79	197.62	198.7	200.91	199.06	199.69	199.22	199.7	199.98	200.56
198.3	197.85	198.96	197.82	197.38	198.47	198.37	198.69	197.12	196.96	197.55	197.26	198.73	198.69	200.43	199.06	196.75	200.32	199.88	199.04	198.07	198.74	199.98	199.12	197.9	198.26	197.26	199.21	200.36	199.98	198.67	200.45	197.56	196.73	197.5	197.85	198.28	198.99	195.63	198.92	196.21	198.62	198.77	199.58	198.31	197.6	196.71	195.75	197.54	198.03
204.84	208.17	208.91	208.93	206.91	209.92	207.34	207.3	208.18	208.78	209.51	208.98	208.45	211.91	209.29	210.01	210.43	207.37	206.15	210.82	208.56	207.77	207.54	209.55	207.75	209.09	206.17	207.87	207.21	208.03	207.56	209.1	206.84	210.07	206.87	207.9	207.67	209.88	208.79	205.96	208.49	209.66	208	207.56	209.06	211.31	211.57	207.67	208.47	208.54
210.61	208.88	210.09	208.71	209.46	208.1	208.48	209.68	210.82	209.62	208.18	209.56	210.37	209.76	208.71	210.27	208.95	210.97	210.65	208.97	210.67	209.98	211.16	207.46	208.67	210.35	208.26	210.96	209.56	209.68	210.22	209.88	209.61	210.12	210.56	212.85	210.17	210.04	209.62	209.56	211.49	211.38	208.98	210.15	210.63	211.85	210.95	211.76	210.25	210.18
206.44	205.55	208.56	204.53	205.74	206.57	206.94	207.18	206.95	204.88	206.93	205.87	205.48	208.14	205.97	205.52	205.17	205.35	205.88	209.64	207.49	207.05	204.84	207.44	205.97	203.94	205.94	206.7	206.29	206.22	207.14	204.99	206.96	205.33	207.02	208.02	207.3	204.39	205.1	205.47	207.17	205.41	206.99	208.33	206.94	205.93	203.5	205.22	206.54	203.21
193.21	191.55	194	194.1	191.07	193.51	196.7	195.69	194.72	192.1	193.5	195.19	196.04	194.73	194.89	193.17	195.18	195.47	193.46	194.59	192.63	192.4	193.99	195.43	194.85	195.95	193.82	191.79	195.93	194.12	194.52	191.85	193.09	194.69	193.12	194.41	194.58	194.89	192.91	194.05	194.16	193.37	196.69	192.21	192.04	192.42	194.3	195.65	195.23	195.99
204.24	203.05	202.65	205.72	202.47	201.85	203.99	202.94	201.86	204.59	203.71	203.24	202.8	204.42	203.44	203.43	201.86	203.63	204.31	202.83	202.55	202.94	202.79	204.22	201.89	204.59	201.43	204.9	203.45	204.09	203.68	202.95	203.44	202.34	202.31	204.32	201.71	204.28	204.32	203.03	205.02	201.39	205.63	202.41	203.55	202.48	202.1	202.33	202.96	202.74
209.96	211.63	207.45	209.34	208.11	206.39	209.43	208.48	207.22	206.43	207.17	211.55	208.03	210.04	209.53	209.99	208.52	209.08	208.89	209.59	207.06	210.27	208.77	209.25	208.76	209.2	207.85	206.94	210.44	208.74	209.64	207.67	210.9	207.63	209.16	206.43	206.61	210.56	205.84	207.94	210.11	208.51	208.26	208.45	211.49	206.01	208.48	208.82	208.61	207.16
208.05	208.16	205.56	207.29	209.78	209.96	206.25	208.15	209.6	206.61	204.47	208.81	208.1	208.28	207.99	207.33	206.82	209	206.61	206.22	209.74	205.33	207.41	209.6	207.7	207.93	206.43	208.99	207.65	208.94	207.04	209.99	207.77	207.75	203.31	207.02	207.46	206.65	207.75	207.64	208.83	209.21	208.65	207.57	206.24	206.8	206.5	209.13	208.55	208.3
198.07	200.78	201.75	199.78	200.85	201.64	199.74	199.53	199.29	198.58	199.13	197.39	201.02	198.91	199.39	198.57	202.35	199.84	202.91	200.65	199.04	199.92	200.38	199.81	200.53	199.44	199.4	200.45	199.96	198.65	198.86	201.84	202.82	198.62	198.5	200.26	199.66	199.14	201.67	201.09	201.91	198.82	200.18	201.29	200.3	199.51	199.74	197.74	197.98	200.87
211.12	209.87	211.96	211.36	212.19	213.69	214.47	213.24	213.22	212.76	211.67	214.85	210.5	213.22	213.04	211.06	212.46	212.92	211	211.88	213.12	211.65	213.07	213.8	213.21	212.7	210.44	210.76	212.31	210.73	211.03	212.38	212.76	212.28	213.12	213.38	212.41	212.29	209.78	212.52	211.66	212.72	213.25	213.4	212.23	212.2	211.23	210	213.56	214.19
206.6	204.68	203.28	204.41	202.75	204.17	204.36	204.98	205.8	203.34	204.46	207.36	205.41	206.03	208.05	205.65	206.48	204.03	204.89	203.53	205.32	203.27	203.02	202.8	205.52	203.89	203.13	204.8	204.63	206.43	206.64	201.91	204.29	205.11	205.25	204.28	204.33	206.15	203.4	205.11	203.99	206.68	202.61	206.04	205.02	206.99	207.14	202.96	205.84	207.09
206.25	205.83	206.33	203.79	207.45	206.93	207.51	208.03	208.34	207.1	204.48	206.37	205.55	205.83	207.45	207.71	205.9	208.35	206.02	205.11	208.01	207.56	202.81	207.4	206.94	205.04	207.32	205.97	207.3	205.64	207.56	207.28	205.82	206	207.48	206.24	207	204.6	206.46	204.44	206.87	205.33	205	206.17	205.47	207.49	208.81	205.78	206.58	208.36
210.05	209.34	207.69	208.02	207.98	208.91	208.78	207.79	208.52	209.46	207.18	209.6	208.79	207.9	207.01	210.66	208.77	208.45	210.76	206.81	208.68	209.8	209.13	209.76	206.07	208.13	210.65	207.78	210.53	210.64	208.1	208.77	208.56	208.66	207.18	208.14	210.18	208.55	208.52	206.53	205.55	206.96	208.47	210.38	207.3	207.26	209.49	206.9	208.55	208.94
208.28	210.19	211.11	208.5	210.84	208.89	210.93	208.61	207.61	210.99	209.25	209.52	209.01	208.52	208.76	211	208.65	210.3	208.93	209.17	206.81	209.32	208.48	208.71	207.49	208.96	209.09	204.93	209.36	206.85	210.67	206.94	207.59	207.45	209.43	207.2	208.51	210.27	209.28	210.98	206.16	209.38	207.87	206.82	208.35	208.2	208.85	208.46	208.86	209.26
206.76	207.45	208.07	207.52	207.59	206.84	206.71	207.64	206.25	205.91	208.97	209.34	206.82	207.01	207.02	206.93	208.26	206.23	205.46	208.25	208.02	208	207.19	206.31	205.85	207.32	210.52	208.16	206.56	205.99	207.53	208.74	207.93	207.82	206.21	206.2	207.88	208.17	207.94	207.69	208.59	208.39	209.93	209.61	208.25	208.59	208.9	209.8	209.44	208.19
216.36	216.38	216.79	217.29	215.37	216.24	215.94	215.79	218.55	217.25	216.8	217.28	218.18	216.43	216.56	219.12	217.71	215.92	218.03	217.49	216.38	217.84	218.39	219.21	216.12	218.17	215.55	215.76	219.13	218.48	217.18	216.43	215.73	216.43	216.91	220.02	216.72	218.11	216.46	214.37	217.45	218.94	217.64	217.81	215.37	216.29	215.42	218.35	216.59	218.25
203.81	200.73	201.57	203.74	202.58	203.63	204.13	204.69	202.66	201.64	202.88	204.63	202.7	201.49	202.83	201.57	201.86	203.65	202.47	202.44	200.08	202.92	201.79	202.83	201.15	200.34	203.89	201.36	204.33	201.52	204.14	200.95	202.74	202.18	200.19	202.67	203.86	199.64	201.39	202.81	202.39	202.06	202.15	202.45	203.06	203.74	201.23	203.3	204.24	200.17
206.08	205.73	207.88	205.22	204.3	208.43	205.43	205.62	205.51	204.95	206.06	204.59	204.44	203.98	206.89	206.59	202.63	205.06	206.43	208.48	205.55	203.9	206.03	206.77	203.94	204.65	207.58	204.39	203.57	205.93	207.45	204.57	207.72	206.69	206.61	204.74	207.95	203.69	203.03	203.65	205.25	207.23	206.67	205.99	204.62	204.98	204.26	205.66	204.93	205.51
207.18	204.41	205.07	205.33	207.68	207.42	207.37	203.71	207.2	203.79	205.21	206.72	205.77	204.35	205.22	204.9	202.65	205.38	204.6	205.42	204.87	205.78	203.2	207.48	206.12	206.32	205.62	206.96	204.41	203.84	205.46	206.2	205.6	202.93	204.14	205.55	204.25	207.08	204.91	207.02	205.22	207.25	205.4	205.38	206.4	206.29	204.74	204.03	205.18	204.42
214.53	212.6	214.58	213.03	212.93	214.53	212.91	212.35	212.94	215.98	214.8	214.38	213.73	211.92	214.25	211.89	213.9	213.47	214.52	214.87	215.95	210.7	214.11	212.18	213.31	214.42	215.46	212.86	214.66	215.14	212.7	213.21	211.57	214.04	213.4	214.48	213.78	214.35	213.18	214.47	213.94	214.45	211.37	212.58	214.74	213.43	210.89	211.8	213.27	214.26
203.64	205.9	204.81	203.26	204.05	200.72	205.17	203.4	202.31	204.62	201.49	203.91	204.18	203.89	202.51	202.18	203.75	206.28	205.58	203.1	202.64	200.82	204.36	203.14	203.08	202.43	202.23	204.74	203.02	203.23	204.37	204.95	203.8	203.79	204.62	205.42	202.86	202.9	202.29	204.91	202.75	203.31	202.83	203.71	202.55	203.52	203.71	204.24	205.67	201.3
217.07	218.62	215.88	216.35	218.1	218.19	220.3	215.85	217.77	218.09	220.36	219.24	218.98	218.35	217.14	217.13	218.99	217.64	221.38	214.77	220.63	219.6	215.89	216.88	219.27	217.46	214.88	216.47	216.34	219.05	219.24	217.55	216.6	218.07	220.1	217.88	218.54	219.6	216.91	219.27	219.22	217.62	218.76	219.05	218.72	218.21	218.9	219.73	216.21	218.53
210.14	210.96	211.87	210.43	209.63	209.05	208.92	208.69	208.77	208.97	211.81	209.79	207.67	209.93	209.44	207.58	212.06	210.3	211.49	210.49	210.74	207.99	209.56	211.83	211.23	209.52	209.09	211.48	212.15	210.5	212.28	213.33	209.19	210.15	209.77	210.03	211.93	209.23	211.19	209.58	209.17	210.09	209.34	209.13	208.14	210.14	210.17	207.23	211.9	208.09
199.03	200.28	198.46	200.01	200.23	198.8	199.06	199.96	199.9	199.72	199.43	200.65	201.13	199.36	202.19	199.39	198.91	198.72	200.95	198.77	199.91	198.95	199.97	202.26	201.08	200.79	197.99	196.48	199.96	197.95	197.81	198.82	200.52	201.02	199.43	200.56	199.04	198.98	199.2	199.04	199.51	200.68	199.44	200.58	197.92	200.15	196.15	197.69	201.05	200.01
192.67	194.88	195.98	198.11	195.09	195.5	193.82	194.79	195.48	193.07	193.41	194.15	197.05	195.59	194.89	192.73	194.77	197.65	196.04	193.97	194.35	194.75	195.92	197.43	193.7	194.41	193.08	193.82	195.17	194.27	193.73	195.62	194.2	194.7	196.65	193.85	196.61	198.26	195.51	195.53	196.13	197.71	195.28	195.8	196.06	194.72	195.37	193.57	196.6	194.66
208.88	210.6	209.34	205.45	207.02	208.63	207.42	209.39	208.08	210.15	210.41	210.68	206.72	211.55	210.83	209.6	210.76	207.11	208.07	208.91	208.21	210.51	208.07	209.57	207.39	210.7	207.59	210.09	207.49	209.69	209.41	209.18	210.01	208.06	207.55	209.36	208.57	208.62	208.74	209.03	211.01	208.87	212.77	213.33	211.94	210.24	211.16	209.44	209.41	207.3
210.21	211.36	207.18	205.85	209.37	208.33	209.38	209.06	207.85	208.03	210.58	209.4	208.27	209.13	211.09	209.82	208.56	208.45	209.65	209.19	207.03	207.39	209.64	209.82	207.92	209.02	208.04	208.01	208.62	208.51	212.24	208.34	210	207.82	207.06	210.04	210.04	205.35	209.81	207.78	208.33	208.25	209.2	208.96	208.59	207.73	209.65	208.98	209.69	211.47
206.41	207.67	208.31	209.35	207.38	206.98	206.34	206.27	207.5	209.24	206.56	209.3	209.41	208.72	208.26	208.23	208.37	208.6	207.59	208.56	207.35	206.36	206.31	207.96	206.24	207.82	210.01	207.89	210	208.6	208.19	207.21	208.55	209.15	207.36	207.35	207.15	208.01	208.17	206.58	209.02	207.42	205.99	210.11	207.98	208.59	206.85	209.73	207.8	207.12
194.87	195.78	192.91	195.69	196.85	194.85	194.9	196.31	194.47	193.42	192.48	193.43	195.52	195.56	193.14	194.6	195.99	195.46	193.77	194.66	193.11	193.46	193.44	192.69	191.83	193.36	193.11	193.32	196.12	193.11	192.78	191.79	193.56	194.5	194.64	193.93	195.96	194.13	194.96	193.81	195.96	194.63	195.98	194.33	194.62	196.94	193.76	194.42	194.93	194.47
205.3	203.4	204.74	204.8	206.49	204.58	204.36	204.61	200.92	203.45	205.05	204.29	206.79	206.78	204.9	203.35	206.48	203.78	203.34	206.45	203.43	201.7	201.94	203.55	205.26	205.58	204.1	205.4	207.35	203.67	203.49	203.88	204.45	205.61	206.08	206.1	204.7	204.7	204.43	204.89	207.34	202.89	205.33	205.34	203.22	204.96	204.33	203.34	203.32	205.03
204.74	205.13	204.54	203.37	204.71	202.98	205.39	206.41	205.05	205.95	204.49	204.58	204.1	205.38	206.53	204.35	206.28	203.21	208.61	202.42	204.76	202.57	204.37	203.8	205.95	204.64	204	205.15	204.12	204.61	206.89	206.23	204.46	204.77	204.55	203.23	203.47	205.57	205.33	204.73	205.54	206.98	206.79	205.01	204.57	205.25	205.66	204.62	204.81	206.45
210.81	212.21	211.58	211.25	210.15	210.95	212.34	212.39	210.21	212.36	210.85	209.75	211.94	208.73	211.38	211.83	209.64	209.39	208.01	212.34	211.7	211.03	211.21	211.48	212.05	210.02	209.74	210.86	212.12	211.8	212.19	210.27	211.85	213.52	210.3	215.28	211.81	210.03	210.85	211.1	209.69	211.58	213.87	211.33	213.06	211.47	212.46	211.61	214.07	210.58
202.91	203.79	205.34	205.75	205.12	201.78	202.1	202.75	204.23	203.92	200.77	202.64	204.79	201.74	204.78	204.2	202.36	203.22	203.33	204.3	202.77	201.11	203.35	201.64	201.69	203.15	203.63	202.33	203.53	204.21	204.46	204.03	201.34	205.06	202.89	205.29	204.05	202.07	203.97	202.5	201.49	205.71	203.02	202.81	202.04	201.79	202.42	204.19	203.55	203.06
204.04	203.63	202.66	201.94	201.07	202.83	203.44	200.09	204.81	202.3	202.18	202.94	201.69	203.43	203.97	202.61	203.15	204.57	203.78	204.04	201.84	203.5	203.95	202.13	201.46	203.6	203.94	203.99	202.44	202.16	203.42	201.54	204.73	202.26	203.67	205.55	204.93	202.54	203.54	203.76	201.9	204.54	202.82	202.54	205.46	204.23	199.55	202.27	203.07	204.15
193.7	192.24	194.45	193.08	195.18	193.57	192.61	195.27	195.67	192.83	197.27	195.64	194.96	194.42	194.7	195.42	193.42	194.98	193.17	196.18	194.43	194.69	194.16	191.21	193.05	192.3	195.9	194.87	196.29	196.43	195.46	194.42	192.74	195.03	194.84	194.04	194.24	194.55	194.35	194.92	194.63	192.76	195.52	193.81	194.9	193.48	192.97	192.38	195.31	192.63
212.08	212.12	209.84	213.14	211.29	212.24	210.8	208.92	211.94	212.33	212.68	211.54	212.22	212.01	211.89	210.94	212.97	213.63	210.93	212.63	212.11	212.89	211.98	210.54	212.92	211.18	212.78	208.36	209.16	212.94	212.28	211.88	212.71	209.75	211.15	211.72	211.02	210.48	211.92	212.2	211.35	210.9	212.49	211.99	212.59	209.37	210.9	209.81	213.76	212.33
213.6	210.02	213.62	213.53	212.76	212.12	215.87	211.4	212.45	211.65	211.75	210.34	214.73	212.54	211.36	211.39	210.43	213.09	211.91	211.56	211.83	214.68	212.17	211.95	212.45	213.49	212.05	213.37	213.62	211.18	212.56	213.51	211.55	212.02	214.03	212.3	211.38	211.7	213.73	214.27	212.43	212.42	212.57	214.24	211.28	212.82	212.06	213.71	213.74	211.29
218.7	216.13	217.39	217.29	218.34	215.56	214.76	218.6	217.09	217.67	217.03	217.05	218.46	217.16	217.64	215.51	219.45	217.54	218.6	217.06	218.42	217.41	217.91	218.61	216.61	216.45	217.38	216.9	215.64	214.8	218.2	216.22	216.05	217.83	216.59	219.55	216.89	216.92	218.45	215.94	219.65	214.68	219.19	216.77	217.85	216.96	215.09	218.55	215.23	218.34
210.35	212.73	213.47	211.32	212.01	212.37	212.44	211.41	211.83	212.22	212.81	214.4	210.96	210.98	209.81	210.9	209.74	210.27	212.5	212.84	211.55	208.79	211.99	212.43	209.65	211.36	212.15	212.38	211.26	212.98	212.68	213.99	209.92	211.26	210.28	212.56	210.51	212.24	211.83	208.98	211.2	211.73	211.31	211.5	212.72	209.42	211.61	212.61	212.23	210.78
209.42	208.99	208.79	208.2	209.47	210.59	208.97	207.89	208.51	209.75	209.54	209.8	208.79	209.13	206.73	208.73	211.27	209.74	206.59	207.95	210.41	208.78	210.58	207.13	210.51	208.32	210.49	206.27	210.91	208.82	208.2	207.09	204.87	207.61	207	207.43	210.49	207.92	210.36	207.01	210.1	210.18	210.59	209.47	210.54	210.18	208.61	208.44	211.2	210.64
200.88	199.63	197.83	198.9	202.08	198.44	196.58	201.51	199.52	200.76	201.07	201.78	199.59	200.47	201.97	198.78	200.42	199.62	203.79	200.05	200.93	200.59	200.5	202.97	198.4	200.19	201.83	199.56	199.03	199.21	203.25	201.38	199.03	196.5	201.3	200.65	200.15	199.61	199.94	201.84	202.35	201.3	198.57	200.31	197.56	201.83	199.25	200.13	199.97	200.34
205.62	207.83	208.51	206.93	209.63	206.5	205.86	207.33	207.8	207.05	206.7	207.1	208.11	208.48	207.15	209.21	206.3	208.73	206.49	208.65	208.65	208.18	207.62	208.72	206.31	209.88	207.17	205.61	205.74	206.7	208.45	206.52	207.24	208.44	206.28	206.83	207.26	208.08	207.36	207.72	206.85	206.25	209.94	207.75	208.06	209.32	207.31	206.01	207.28	208.65
217.34	217.58	215.55	219.4	219.39	218.37	219.11	217.41	218.26	219.5	217.3	219.7	217.55	216.77	219.57	216.21	216.9	215.75	217	217.34	219.01	217.36	216.91	215.43	220.27	215.92	217.77	217.46	218.4	218.77	220.3	217.09	217.52	220.96	218.81	217.26	219.52	218.01	217.33	216.81	218.34	217.12	219.54	217.31	217.02	215.13	220.13	217.75	216.41	217.01
218.18	217.13	216.16	218.63	217.29	218.64	219.36	217.1	216.75	216.46	217.39	217.42	220.28	215.77	218.1	218.59	219.92	218.74	216.73	216.87	216.52	218.06	219.13	216.28	217.83	216	216.69	216.94	216.62	215.46	217.95	217.03	218.31	215.63	218.12	219.25	217.71	215.97	216.5	217.04	218.28	215.89	219.77	217.25	218.5	218.39	220.02	217.81	218.34	216.96
205.36	200.23	202.43	204.24	203.29	201.26	202.39	203.28	202.96	202.65	201.33	203.37	202.32	202.35	202.43	200.9	203.02	204.23	199.76	201.99	202.71	204.09	203.89	200.95	202.78	201.58	203.95	203.08	202.53	202.34	202.18	201.97	204.28	203.44	201.05	204.18	199.96	201.45	203.31	203.67	201.29	202.66	201.14	201.32	203.52	200.85	199.56	203.51	201.73	201.69
205.81	205.87	207.52	208.43	205.95	206.4	208.73	206.11	207.65	206.71	208.9	206.99	208.27	208.63	206.34	209.24	208.71	211.78	208.56	206.6	207.12	208.03	208.8	207.72	207.33	208.31	207.89	207.54	209.09	207.98	206.25	209.26	208.29	208.01	208.04	208.39	207.82	206.86	206.26	206.32	208.89	206.05	207.8	207.03	205.97	206.47	207.01	208.36	205.87	207.9
199.49	198.72	201.57	200.7	198.72	199.02	199.86	198.06	198.97	200.5	200.68	199.6	198.14	200	198.48	199.38	199.74	199.02	199.66	198.7	199.73	198.6	199.54	197.71	200.46	199.09	199.35	197.85	198.57	199.05	200.11	198.77	197.55	201.03	201.19	199.47	199.75	197.86	199.46	198.54	199.46	202.93	200.92	200.37	200.24	199.98	201.01	197.99	198.95	200.9
209.38	209.48	207.65	208.2	207.48	208.67	208.3	207.76	209.71	207.17	210.87	209.39	206.96	210.11	208.8	210.04	210.3	208.44	209.77	209.48	208.08	208.98	210.83	209.62	209.88	208.75	208.41	207.81	206.49	209.51	207.96	209.63	208.77	207.3	208.92	211	210.17	209.47	210.25	209.67	210.77	208.14	207.51	206.47	208.15	206.65	208.87	207.01	209.66	208.63
203.74	204.48	202.96	202.61	201.25	201.33	201.71	203.48	204.55	204.51	202.87	204.36	202.53	201.86	202	202.76	205.36	202.8	204.31	204.48	204.03	201.67	204.98	202.65	201.84	202.5	203.63	204.3	202.14	204.21	203.62	204.37	203.21	202.04	205.61	203.8	203.89	204.43	202.88	201.66	203.28	202.88	202.22	201.89	202.95	202.58	201.3	202.09	204.16	203.47
209.74	205.11	210.56	207.14	208.99	211.02	210.68	208.22	208.37	210.19	209.61	212.04	210.29	211.3	210.03	211.54	207.95	207.55	209.95	211.45	211.51	209.03	208.65	209.75	209.66	208.63	210.21	209.65	210.63	210.87	208.96	210.36	209.39	210.89	209.2	210.85	208.51	211.31	210.82	210.64	209.34	210.77	211.5	210	206.87	209.86	208.38	208.79	209.52	211.52
203.29	204.6	202.62	204.02	204.12	202.34	205.72	202.54	203.07	206.21	201.98	202.81	204.96	203.42	204.17	205.67	203.74	202.37	204.05	204.08	203.82	204.9	202.63	203.26	204.84	201.78	204.68	205.67	201.1	203.26	205.61	203.6	201.54	204.08	202.64	201.87	202.73	201.86	206.46	205.41	203.89	203.8	204.7	203.58	203.94	205.31	203.22	204.2	204.32	205.21
212.77	211.16	212.58	213.8	214.88	212.18	212.48	214.1	212.92	214.05	210.37	212.76	213.64	213.69	213.4	214.73	211.36	212.23	213.28	214.84	215.7	213.01	211.79	213.61	210.97	213.28	212.42	213.63	214.17	212.32	213.95	213.86	214.06	213.96	212.5	214.04	212.2	213.42	210.97	213.47	212.72	213.73	212.43	213.85	213	215.44	213.2	211.12	214.71	212.18
212.3	214.08	212.22	210.98	212.22	214.67	210.68	213.69	210.37	209.89	212.54	211.94	215	211.37	211.92	212.79	210.97	214.51	212.68	214.73	210.62	212.09	213.88	210.77	214.36	211.78	210.02	212.96	211.94	214.7	213.42	211.38	211.02	211.72	212.1	208.78	216.08	214.06	211.9	212.4	211.87	212.77	212.12	212.62	212.7	211.73	213.61	210.26	212.94	211.05
207.47	207.67	210.24	211.72	208.9	209.81	211.3	210.99	209.23	209.48	207.83	211.75	209.04	207.3	209.38	210.29	208.97	208.6	209.66	209.97	210.21	210.34	210.06	208.67	209.45	208.44	208.86	210.24	209.08	212.31	210.3	209.26	209.59	212.02	210.11	207.47	212.64	210.53	207.25	211.14	211.87	208.14	209.09	211.02	210.94	209.88	208.9	209.82	209.48	211.64
214.2	212.73	211.99	209.37	213.18	213.31	210.52	213.29	212.57	212.07	212.34	215.28	210.67	212.18	210.37	212.24	211.64	212.45	212.79	210.64	213.82	213.25	209.98	212.4	212.48	210.97	212.42	211.52	211.41	211.61	213.71	212.67	210.46	213.12	211.65	211.29	212.59	213	212.53	211.4	212.56	212.03	212.46	215.84	209.92	210.77	212.75	213.19	214.29	212.15
206.01	206.76	207.84	207.11	208.09	208.94	208.44	209.54	208.38	208.99	209.23	206.86	208.22	208.59	206.88	209.47	206.5	206.82	207.22	207.71	206.18	208.51	209.17	206.69	208.08	208	207.57	208.16	207.84	206.95	209.63	207.92	205.29	207.98	209.16	206.16	208.27	206.44	208.31	206.51	207.36	207.48	205.51	206.71	208.48	206.46	208.42	207.3	206.44	207.69
202.89	200.64	200.78	202.93	201.15	201.63	201.43	201.69	200.6	200	200.48	198.85	202.68	198.82	200.42	201.68	199.18	201.64	201.09	201.22	202.54	200.82	201.2	200.63	200.48	203	200.52	199.45	201.77	201.08	202.02	200.66	203.81	201.46	199.84	199.98	200.86	199.13	200.23	200.82	199.17	201.32	199.96	202.42	200.19	202.06	200.48	201.19	201.03	201.13
200.49	200.84	199.68	197.06	199.89	197.89	198.6	196.08	198.72	198.29	199.18	199.47	198.9	195.54	198.6	199.26	195.59	200.42	199.33	199.59	198.2	196.82	198.56	197.68	199.82	199.44	198.63	199.37	195.79	198.3	200.36	197.68	199.5	198.5	198.13	198.44	199.1	199.16	198.43	198.9	199.78	197.78	199.1	198.19	197.44	196.99	195.53	200.56	198.52	197.67
198.81	198.86	197.57	199.34	196.12	199.24	196.83	201.32	200.85	197.13	197.33	199.49	196.51	196.96	197.82	196.85	198.61	196.96	197.36	200.43	198.78	194.93	199.03	198.68	197.54	197.5	199.08	197.44	196.69	198.47	197.11	196.58	199.72	198.47	197.54	197.58	197.92	198.06	198.3	197.28	196.79	196.59	198.62	196.55	200.74	198.91	197.57	199.46	195.29	199.12
214.1	215.07	212.18	214.19	215.15	210.76	210.79	215.36	212.58	213.25	213.52	213.71	210.45	211.82	213.96	214.44	213.49	213.83	214.8	213	214.11	214.25	212.81	212.41	211.4	212.86	212.02	211.74	212.31	211.92	211.8	210.02	214.54	212.24	214.62	213.43	211.93	213.8	210.79	212.54	214.68	209.77	213.14	214.4	213.29	212.02	214.78	212.05	210.87	211.61
203.74	203.69	201.65	205.26	203.49	203.03	204.86	202.7	203.17	204.81	203.22	203.53	203.85	203.16	201.92	202.06	204.04	203.63	202.54	203.47	205.57	202.55	204.14	203.65	202.01	203.45	202.63	203.72	202.72	201.83	203.75	203.82	204.74	203.47	205.2	204.79	204.33	206.02	203.14	203.72	203.11	203.12	202.27	204.78	203.73	202.78	204.48	207.12	202.91	203.17
204.06	205.73	204.24	203.87	205.18	205.65	206.01	206.72	203.97	206.31	205	202.25	207.87	206.23	202.88	205.74	203.32	204.13	203.69	204.38	206.83	204.1	207.66	204.21	204.29	204.06	205.11	205.25	203.44	205.88	204.12	203.59	203.06	205.31	203.82	203.33	203.96	204.48	205.05	204.47	205.55	204.45	204.73	205.05	203.7	204.42	202.81	204.71	204.97	205.74
199.77	201.94	201.23	200.34	202.01	201.36	200.83	203.4	201.06	204.05	200.79	201.54	203.35	201.57	201.02	202.24	202.29	199.51	200.22	200.73	203.11	201.92	200.04	202.16	199.95	199.66	200.39	200.3	199.87	200.43	199.93	202.48	201.47	200.75	200.44	202.41	201.41	202.25	200.54	199.36	202.49	202.86	202.04	201.35	201.87	199.72	202.4	201.89	202.99	200.6
208.31	209.04	206.92	208.32	208.04	208.91	209.34	211.08	210.5	207.12	206.84	209.05	209.47	207.47	206.48	207.77	209.15	206.83	208.1	208.37	207.2	208.41	206.86	206.53	204.46	207.14	208.64	208.58	207.34	211.12	207.83	208.98	205.39	208.51	208.2	207.78	206.08	207.12	206.31	208.48	207	208.26	205.92	206.51	207.66	208.69	208.46	210.46	207.28	209.2
200.46	201.39	199.56	198.61	198.66	198.69	200.4	198.28	202.28	197.23	198.87	197.55	197.03	198.75	198.82	201.38	198.9	198.92	201.45	198.9	201.48	199.18	198.43	198.93	199.66	197.92	198.33	200.12	198.44	199.24	199.39	199.61	197.9	200.07	200.01	199.56	200.55	198.58	200.18	198.41	196.18	196.47	197.3	199.7	200.04	201.07	198.49	197.64	198.99	200.62
200.66	196.94	198.43	196.57	199.64	198.13	199.51	196.71	196.42	199.41	196.97	196.71	199	197.98	196.36	199.28	199.1	198.59	199.55	197.51	198.88	196.62	197.79	196.84	198.4	196.59	198.77	196.44	197.74	199.67	198.6	199.12	197.64	200.16	197.07	196.65	198.48	199.45	198.53	198.43	194.78	197.53	196.83	195.1	197.34	197.42	198	195.5	196.49	196.27
209.92	211.73	207.8	207.42	207.12	208.56	208.9	206.86	209.15	205.88	207.32	206.87	208.79	206.86	208.05	205.95	209.78	206.53	205.73	209.54	209.86	207.7	208.25	206.27	206.66	205.6	209.12	207.1	207.81	207.53	206.98	208.44	207.9	208.53	206.31	206.66	210.11	207.12	207.45	206.61	203.69	206.8	206.4	207.77	207.51	206.63	208.77	206.73	208.95	207.11
203.42	202.12	204.75	200.47	202.61	205.97	201.8	203.33	204.52	202	201.8	203.05	201.27	202.82	201.46	202.32	203.74	203.91	204.45	203.95	201.79	203.4	202.32	199.22	203.35	201.64	201.46	201.25	202.33	204.15	202.18	201.29	201.61	202.93	205.31	201.92	201.39	201.55	201.41	203.72	202.84	202.68	202.52	201.79	201.91	201.24	201.12	201.64	202.86	204.24
209.77	207.75	207.09	207.49	207.86	208.59	207.44	208	208.32	206.14	208.06	208.74	208.81	207.95	208.97	210.28	208.45	209.32	208.99	207.53	206.7	206.89	207.81	206.49	206.22	206.18	208.71	209.26	207.03	207.77	206.98	207.39	206.64	207.31	207.96	206.7	209.35	206.69	206.78	208.08	209.16	206.47	207.19	209.31	208.22	208.99	207.55	206.36	206.22	206.36
197.45	201.32	199.78	200.26	199.06	197.64	200.14	199.54	201.6	198.9	200.31	199.53	196.49	199.51	198.08	199.88	194.89	200.56	195.47	201.61	200.28	199.64	200.94	198.65	199.97	199.77	200.72	198.24	198.98	200.58	200.55	202.56	200.12	198.91	202.99	199.43	198.51	201.61	200.46	199.41	200.59	198.85	201.32	200.15	199.6	200.56	201.18	198.99	199.47	198.66
201.78	200.36	201.62	201.23	199.5	203.19	201.36	203.1	200.96	199.99	201.44	201.36	201.04	203.32	203.06	202.18	201.38	199.94	201.85	199.19	201.15	199.71	202.51	200.04	200.16	201.34	201.21	199.47	201.99	200.98	201.45	201.23	204.21	200.31	200.84	201.08	200.23	201.34	202.47	202.76	202.98	202.65	200.29	199.49	199.94	201.55	200.79	200.21	200.9	201
207.74	207.57	206.88	208.61	207.96	208.75	208.82	206.71	209.82	208.71	205.19	206.53	208.37	205.92	206.76	206.97	205.91	205.83	207.17	208.38	209.3	208.91	206.97	209.25	207.2	207.76	209.28	207.36	205.02	206.74	207.11	207.71	204.97	205.67	205.38	207.53	206.54	206.55	210.24	209.29	208.25	209.81	206.97	205.33	208.19	207.61	206.53	208.89	209.62	209.4
200.94	198.95	201.73	201.82	200.03	198.96	200.46	199.17	200.15	201.51	201.2	198.27	201.71	199.99	198.99	200.36	200.39	199.03	201.68	202.78	200.28	201.46	200.15	200.58	201.77	198.63	200.74	200.76	200.54	198.64	203.7	200.07	200.36	201.99	200.01	201.76	198.71	200.92	203.27	200.36	201.26	201.16	199.5	199.65	202.42	200.41	200.66	200.48	203.86	201.44
206.37	207.85	207.17	207.21	205.29	209.52	204.23	205.32	206.36	205.18	203.11	205.66	205.3	206.89	207.44	206.84	203.92	206.96	207.76	207.03	208	204.71	205.95	203.58	207.81	208.19	207.36	202.92	207.85	207.5	207.62	206.26	205.87	207.38	206.05	206.26	207.45	205.66	204.17	206.45	206.63	208.97	207.43	205.22	207.27	205.81	206.04	206.85	206.49	205.5
195.11	195.62	194.39	195.56	195.39	196.7	196.44	193.61	197.43	197.78	195.55	196.42	194.03	196.59	194.34	195.66	195.78	193.36	194.15	196.64	197.6	196.25	193.03	195.53	198.77	193.65	198.18	195.63	195.26	196.02	195.35	196.67	195.13	195.68	192.56	192.95	195.73	195.93	196.21	196.12	196.21	195.99	195.05	193.75	195.63	194.87	194.33	193.21	194.03	195.07
204.45	203.35	204.18	202.45	202.65	203.95	204.37	200.83	203.56	202.47	202.79	203.48	203.82	204.02	203.04	200.53	202.02	204.7	204.28	202.1	203.42	202.33	203.44	202.12	203.86	199.66	205.24	202.55	202.98	202.12	202.01	204.95	201.6	202.07	202.92	202.8	202.91	202.25	202.53	204.38	204.39	201.62	201.44	203.41	202.43	203.07	203.89	204.02	202.56	202.66
199.97	197.84	199.09	197.02	199.31	197.32	199.45	199.44	198.37	197.32	199.73	199.08	198.36	198.9	197.3	197.49	198.73	199.24	198.09	200.05	199.04	197.8	197.57	197.25	197.72	197.92	198.41	197.64	197.9	199.12	200.32	199.14	199.84	198.49	199.56	198.87	199.74	199.55	196.31	199	195.68	199.47	197.87	197.68	195.12	197.83	197.7	198.67	200.22	195.88
199.47	200.64	198.3	199.23	199.29	198.75	199.67	200.3	198.73	200.03	199.73	200.55	198.09	198.91	197.7	198.79	198.26	197.89	198.97	201.58	199.16	198.18	198.3	200.17	198.33	198.78	197.47	200.5	198.97	200.71	197.06	199.55	199.03	198.74	197.47	199.17	198.54	197.95	199.7	200.48	201.08	197.21	200.09	198.47	199.85	196.63	201.49	199.88	199.32	199.67
203.18	201.73	201.83	205.41	199.15	200.16	203.68	204.02	200.97	204.17	202.35	203.32	203.12	202.92	205.21	204.79	204.75	201.32	204.81	202.62	203.76	204.94	203.45	203.17	202.69	203.52	204.22	202.78	203.86	203.71	202.26	198.91	202.62	203.08	200.32	203.4	203.24	202.65	205.06	201.92	201.68	201.57	200.28	201.74	201.98	203.12	203.17	200.3	200.17	203.51
203.12	204.46	200.31	202.83	201.47	205.34	201.24	203	201.68	203.37	200.61	202.22	205.23	202.98	202.42	205.37	202.27	202.62	201.6	203.91	200.76	202.43	202.17	203.44	203.45	203.18	201.22	203.54	203.22	199.72	202.92	202.37	203.68	201.5	202.84	204.21	204.33	201.29	201.15	204.89	203.51	200.08	204.87	202.2	202.07	202.89	204.15	202.18	203.71	199.5
218.95	219.93	217.59	217.82	216.39	219.81	219.3	218.09	218.12	216.62	215.59	218.22	217.01	217.23	217.44	217.95	217.03	218.48	219.77	218.09	218.09	218.41	218.7	217.78	217.07	218.57	215.39	217.84	220.49	218.6	217.71	217.96	217.3	216.82	215.45	217.6	216.83	216.15	216.23	217.51	217.84	217.48	216.12	217.65	216.75	218.56	216.77	219.05	219.31	217.25
208.63	209.57	208.58	210.07	209.26	208.88	206.79	209.16	208.91	208.47	209.34	207.11	207.43	207.41	210.1	211.29	207.75	209.58	207.5	207.67	209.12	209.58	208.54	209.01	210.37	208.33	209.45	207.27	208.09	208.58	211.31	209.23	209.14	207.84	208.62	209.78	210.65	208.91	208.46	209.76	209.98	206.87	207.77	210.98	209.37	208.46	207.86	207.91	207.83	208.27
213.13	214.05	212.17	212.76	212.78	213.81	214.43	212.64	214.36	211.33	211.21	209.62	211	211.54	211.69	210.53	213.57	212.35	213.68	211.32	211.45	208.11	212.29	211.58	211.08	212.87	211.63	213.37	213.1	213.61	212.67	212.77	211.38	210.87	210.58	211.1	210.62	213.25	212.66	213.59	210.18	210.54	212.33	211.97	210.17	211.27	210.97	212.48	214.03	214.38
206.44	208.76	209.15	209.23	207.68	208.9	209.24	208.91	208.47	207.54	208.4	208.3	209.07	210.98	207.53	211.94	207.31	207.62	207.32	209.62	208.46	210.03	209.33	208.41	211.43	209.29	208.16	208.35	209.29	208.74	209.85	208.12	209.89	208.34	208.55	209.13	207.85	209.89	210.73	210.44	209.46	207.09	207.56	208.97	207.45	208.37	208.55	207.46	208.06	207.08
208.5	209.08	207.32	205.48	208.17	207.99	206.49	207.3	207.26	208.68	207.8	208.44	206.13	207.34	207.04	207.62	209.19	208.41	208.61	208.41	205.71	207.1	209.7	206.02	205.72	209.25	209.77	206.16	209.77	207.04	206.97	206.62	207.67	207.13	207.69	205.94	207.66	208.17	205.74	209.26	206.5	206.96	206.39	206.94	206.7	208.22	206.01	207.32	208.94	207.59
201.46	201.18	201.93	201.96	203.63	201.88	202.73	200.74	200.4	202.47	205.45	200.87	201.67	203.03	203.01	201.64	200.86	201.48	201.74	203.93	203.03	203.63	201.48	204.26	205.49	202.14	200.54	201.72	200.52	201.82	204.21	202.55	201.28	199.3	202.91	201.67	202.94	202.92	203.32	201.97	204.65	200.38	201.51	202.9	203.28	200.12	204.57	202.98	201.73	202.52
208.43	208.16	205.42	206.27	208.1	205.06	205.97	207.72	206.15	207.58	208.28	209.36	204.81	206.55	204.3	205.35	208.48	206.94	206.45	208.14	207.69	206.3	208.1	206.45	205.36	204.94	204.04	208.31	204.96	206.51	205.96	204.08	207.45	205.54	206.84	207.84	208.38	207.87	205.22	207.25	205.44	206.18	207.05	205.06	206.58	205.89	205.9	206.22	205.3	208.97
196.94	199.39	200.44	196.71	198.87	198.31	197.75	198.65	199.78	195.94	199.65	197.22	199.11	196.5	200.81	198.26	198.01	198.39	198.56	195.24	198.19	197.79	201.79	199.42	199.61	199.75	197.07	198.58	199.81	199.17	197.47	198.45	198.81	199.57	198.94	198.84	200	198.54	200.53	196.11	198.34	200.06	200.31	197.68	201.82	198.83	197.72	197.13	198.96	199.53
207.8	210.56	209.89	210.82	210.95	208.98	208.34	208.54	207.6	208.13	208.61	209.26	208.58	211.47	208.03	206.79	210.71	208.33	211.06	209.42	209.72	208.09	209.15	207.59	212.04	208.9	210.11	209.78	208.5	208.4	208.46	207.72	208.72	209.14	209.13	209.94	209.75	209.41	207.41	207.71	210.15	207.27	208.1	209.76	211.26	210.98	207.24	207.51	208.82	209.23
200.57	198.09	199.64	197.5	200.38	199.97	200.51	197.34	197.75	198.39	200.17	201.21	200.12	200.85	198.35	198.51	198.12	198.85	200.33	196.06	199.82	200.14	199.5	198.46	201.28	198.04	197.55	199.64	199.28	200.55	201.93	196.9	198.27	199.83	198.34	199	200.81	198.48	200.14	200.8	198.17	199.02	199.09	199.85	199.47	199.72	197.62	201.76	198.63	198.98
204.91	201.12	202.53	205.38	203.77	201.62	203.61	203.46	203.97	203.04	201.44	202.48	203.05	203.65	201.56	201.71	202.79	204.37	205.01	205.22	199.99	202.78	203.47	204.49	201.98	202.28	200.44	200.98	200.49	204.94	202.39	204.75	204.41	201.41	203.1	201.48	204.88	203.27	204.34	203.21	202.95	202.37	202.96	202.92	203.09	202.06	201.04	204.72	202.35	202.28
203.82	206	204.32	204.93	205.82	202.94	204.65	204.15	204.34	201.36	203.05	203.82	202.54	204.47	206.97	207.35	204.41	205.56	205.56	201.71	203.33	204.02	204.83	203.68	203.23	203.91	204.13	204.87	205.09	206.33	204.43	203.03	205.39	204.01	206.77	204.06	204.99	204.78	205.78	206.59	205.98	204.58	204.55	204.54	205.63	204.53	206.68	204	204.96	205.36
204.18	202.98	201.34	202.62	203.68	202.18	203.8	204.46	204.77	202.85	204.48	203.45	204.77	203.17	204.65	205.88	203.92	204.59	200.62	203.18	205.69	203.59	203.61	203.55	201.38	201.63	203.1	204.83	202.48	206.04	203.63	205.02	204.74	203.41	204.16	205.13	203.29	205.34	204.01	204.13	205.01	203.29	205.02	204.37	206.04	206.53	201.4	205	202.75	204.26
213.59	217.14	219.72	218.39	216.34	216.9	216.63	217.47	215.24	216.9	216.66	215.69	215.67	215.99	217.24	217.69	217.98	217.97	217.6	216.39	217.11	218.23	217.27	216.62	216.5	217.17	216.59	214.69	218.62	216.98	215.94	216.92	217.12	215.91	218.48	217.37	216.34	215.43	215.76	216.62	216.16	216.78	215.95	216.52	216.67	216.7	215.83	218.67	218.58	218.21
210.99	211.74	209.97	212.21	211.25	210.05	210.36	212.83	211.49	213.01	212.93	208.21	210.81	210.84	209.82	210.52	213.62	210.2	212.55	210.77	211.79	211.18	211.35	211.74	210.89	212.37	212.22	211.34	208.77	211.92	212.84	212.6	210.36	211.35	210.43	212.73	212.59	211.2	210.6	212.14	209.53	209.85	211.72	209.66	209.99	211.41	210.09	208.78	212.27	212.24
213.26	215.31	215.16	214.55	213.25	212.74	213.85	213.74	215.58	210.5	214.86	213.4	213.86	214.38	214.44	212.73	214.55	213.36	213.13	213.73	212.29	211.96	215.15	213.02	212.89	214.09	213.34	215.5	215.03	216.53	213.45	214.9	213.38	213.93	214.93	216.53	213.01	215.07	213.27	212.65	214.25	215.48	213.82	213.39	211.02	214.09	214.4	214.06	215.27	214.48
199.67	201.02	198.27	200.46	199.13	199.96	202.68	198.85	201.56	201.02	199.17	199.69	201.31	203.48	198.24	199.59	200.17	200.55	199.4	200.48	202.05	198.93	201.22	199.11	200.34	201.39	199.92	199.56	201.86	200.34	201.1	199.75	200.67	201.32	199.45	199.16	197.78	199.47	200.96	197.82	200.91	199.75	201.07	201.7	200.99	201.23	201.21	200.65	201.12	202.07
218.34	218.07	216.02	217.78	217.84	218.46	218.5	218.66	218.97	215.14	218.87	218.81	217.9	217.4	218.07	218.52	219.22	218.34	217.55	217.76	217.7	215.52	217.75	218.06	215.92	218.92	216.46	216.66	216.41	216.7	220.12	216.75	216.58	217.07	217.61	216.98	216.05	217.08	215.87	216.46	215.75	219.23	216.6	218.25	217.71	217.39	216.13	216.1	218.34	218.07
199.42	196.94	197.36	197.72	199.06	199.19	198.89	197.71	198.82	195.98	197.51	197.36	198.04	198.85	197.67	199.63	201.84	198.95	195.65	199.84	200.08	199.43	197.17	197.75	199.8	199.08	199.75	197.92	199.97	198.91	198.31	197.56	195.9	198.22	198.07	200.07	199.57	199.15	198.48	199.57	198.01	198.62	198.13	199.63	200.03	199.43	199.46	198.69	198.09	198.28
199.35	196.97	199.97	197.62	197.55	198.58	198.07	196.43	196.71	196.97	196.98	199.08	197.53	197.2	195.83	198.74	197.29	199.75	196.94	199.57	196.79	199.72	198.81	195.84	198.7	197.91	198.79	198.58	198.74	197.73	198.12	197.66	197.66	196.91	198.94	199.66	198.77	195.82	196.18	198.43	196.83	196.32	198.64	198.49	195.78	197.96	197.41	197.06	196.88	198.3
205.05	202.92	206.3	202.23	203.8	205.03	205.51	204.83	203.71	204.62	205.34	203.5	202.31	202.35	204.48	205.09	204.67	204.57	202.6	202.66	206.1	204.49	205.82	204.3	206.23	203.59	202.3	203.05	203.08	204.71	205.65	203.24	203.11	202.99	203.51	204.51	202.23	202.86	202.46	205.08	203.15	202.37	203.17	202.26	201.84	205.58	205.95	203.04	202.8	205.56
209.25	206.49	208.99	209.41	207.71	210.71	207.01	208.82	209.25	209.75	209.48	208.32	209.16	210.96	208.91	209.57	207.98	208.92	209.33	208.89	209.56	209.01	207.49	210.25	208.52	207.03	209.26	209.47	208.81	209.37	209.36	210.27	209.34	207.52	208.35	207.71	210.44	208.76	208.17	208.86	209.63	208.84	209.12	207.83	208.76	207.41	209.63	210.85	208.22	208.91
203.92	204.75	201.63	205.72	203.79	204.51	204.84	201.97	204.85	202.42	204.27	203.81	203.05	204.98	205.12	204.72	203.58	205.14	205.56	203.78	202.31	202.94	204.27	203.61	204.61	203.87	202.99	204.3	205.27	204.13	203.9	202.63	204.8	205.57	204.4	201.08	204.81	203.31	203.76	203.14	201.88	201.64	202.1	202.73	203.85	203.45	202.67	203.23	203.01	202.27
199.48	199.02	199.62	202.16	199.06	200.05	200.57	201.51	201.57	201.37	198.04	200.35	201.28	199.83	197.82	198.54	201.87	201.26	197.89	201.8	201.94	201.54	198.71	200.46	200.74	198.22	200.62	201.06	200.41	201.1	202.25	199.7	198.98	202.31	199.34	201.09	199.27	201.03	197.58	200.79	199.39	198.19	201.41	200.81	198.34	200.55	199.83	201.87	197.41	198.7
209.67	210.01	211.3	210.58	208.07	210.09	207.68	210.21	208.75	208.47	209.82	208.93	209.48	207.48	208.87	211.04	211.12	210.8	208.46	209.99	209.79	212.45	209.24	209.01	210.42	209	209.5	210.64	212.12	211.05	208.32	209.73	209.87	209.05	209.41	208.5	207.29	208.51	209.15	209.7	207.38	209.84	210.03	210.38	210.12	209.85	206.93	210.77	208.35	209.05
212.26	212.73	210.92	215.14	213.28	213.53	212.4	213.75	211.94	212.55	211.32	212.64	210.81	212.63	211.15	212.47	210.84	211.03	210.67	214.76	213.53	213.86	211.31	211.61	213.11	212.29	214.05	212.02	212.66	212.99	211.67	214.98	210.96	210.93	213.34	212.33	212.29	215.31	212.71	210.87	213.31	213.68	210.58	212.35	212.33	214.07	211.48	212.17	212.88	211.97
201.15	198.91	199.6	200.94	200.59	199.22	201.37	198.53	202.18	198.85	200.07	198.55	200.47	199.37	200.34	200.49	198.01	195.84	197.57	199.17	199.82	200.64	202.6	200.07	198.95	198.04	200.26	198.79	197.37	198.02	199.34	199.62	200.51	196.92	198.02	202.12	197.46	200.29	199.35	200.26	202.15	199.49	199.51	200.39	200.07	200.2	199.53	201.61	200.76	198.25
200.43	200.93	202.11	201.61	201.35	200.11	199.23	201.29	200.23	200.55	199.77	201.69	199.67	202.33	203.04	199.58	200.73	199.82	200.1	200.44	199.16	199.04	197.04	200.5	199.92	202.7	200.83	200.94	200.09	199.61	200.48	198.73	200.37	198.58	198.89	201.56	200.37	202.18	200.76	198.84	200.36	198.64	200.49	200.11	200.67	198.15	197.93	198.25	200.65	201.18
215.68	217.43	218.83	218.86	217.1	218.9	218.87	216.86	217.1	218.49	218.39	216.04	219.73	217.3	217.6	218.58	215.49	218.41	218.11	216.02	216.79	215.62	218.55	216.86	219.61	219.45	219.67	215.93	218.01	217.45	215.55	217.17	215.45	218.93	217.53	217.6	215.97	217.92	219.24	218.32	215.55	218.01	217.79	218.73	217.3	219.45	217.37	218.93	217.86	219.9
199.21	199.06	199.76	200.36	196.88	197.54	200.42	198.67	200.48	200	199.42	197.1	199.05	200.14	199.39	197.78	199.21	200.5	199.79	199.81	197.78	200.42	197.71	200.14	202.36	198.58	201.12	201.47	198.79	198.85	201.69	199.82	198.48	198.01	197.45	199.15	197.38	199.47	200.53	200	200.34	199.93	201.76	199.52	200.05	198.42	200.03	198.55	199.67	201.3
204.08	205.21	202.5	204.73	203.67	204.16	205.85	204.66	205.39	204.61	203.55	204.3	205.5	204.23	204.9	205.47	205.15	204.17	202.93	205.65	204.62	203.2	204.2	203.87	204.21	205.56	202.97	203.7	203.32	202.98	202.71	205.91	203.15	203.86	203.27	201.95	204.34	202.99	204.17	205.77	201.74	205.68	206.21	204.41	202.51	206.02	205.34	203.77	203.32	204.49
207.84	207.45	207.04	207.51	205.77	207.2	206.27	206.97	207.52	204.88	206.1	204.43	206.12	205.96	206.01	205.05	206.13	208.18	204.59	206.75	208.55	206.18	207.45	207.1	208.25	205.79	207.04	205.98	204.94	207	204.06	207.73	205.79	207.35	207.96	207.76	205.13	206.48	206.85	207.39	206.01	205.43	206.48	205.91	208.43	207.85	207.82	205.54	205.99	205.97
204.79	209.65	208.33	210.12	210.09	208.26	209.18	207.92	207.13	208.86	208.97	209.61	210.04	209.34	211.24	208.98	209.32	210.36	209.06	205.96	209.06	208.19	209.81	209.2	208.4	209.69	207.1	209.26	211.22	209.42	209.85	205.33	208.85	207	208.79	210.86	206.98	207.5	209.54	211.44	209.8	210.15	207.45	208.05	208.14	206.38	208.21	207.4	209.6	209.64
207.62	206.58	205.12	206.9	206.99	207.43	206.07	206.35	208.1	206.05	206.63	205.4	208.14	205.08	203.73	207.48	205.24	208.66	206.33	208.43	206.21	206.82	205.04	206.12	206.72	206.04	207.99	207.79	205.46	206.92	203.92	206.31	205.3	207.63	206.1	205.53	206.42	206.99	206.75	205.02	207.96	205.27	206.27	207.79	206.34	204.43	207.45	205.77	206.42	206.55
207.44	206.93	206.94	202.81	207.49	206.65	207.18	208.25	206.85	206.43	207.24	205.84	206.32	204.2	205.46	203.04	205.18	207.78	207.24	205.05	205.65	207.18	204.3	208.45	206.66	207.28	205.79	206.73	206.63	206.94	207.3	205.94	207.48	206.61	207.4	205.72	205.89	206.67	206.54	206.08	207.01	206.1	205.33	206.14	205	205.67	207.24	204.85	207.19	208.38
216.66	218.58	217.64	217.28	214.56	215.51	218.92	216.25	215.16	216.92	218.46	216.01	219.17	216.36	216.67	216.44	217.82	218.65	214.96	219.16	215.93	216	216.79	218.04	216.73	217.73	215.93	216.09	217.24	213.64	219.33	215.8	217.69	215.04	216.88	216.86	216.26	219.18	216.7	217.86	215.98	217.82	217.73	216.36	216.07	218.1	215.83	217.93	219.79	215.4
214.76	214.23	214.05	216.92	214.28	209.97	211.87	214.38	212.47	213.19	213.51	213.61	213.94	213.06	213.75	213.4	214.7	215.06	214.64	215.34	214	213.05	212.9	215.05	213.7	216.63	213.45	215.54	214.31	214.36	213.24	214.83	212.23	214.25	213.98	214.24	214.29	211.1	213.23	212.51	212.59	214.03	213.45	214.06	213.88	212.43	212.74	212.73	216.6	215.08
208.95	211.47	209.16	211.03	209.53	208.36	208.97	208.14	211.18	208.09	210.85	206.5	210.28	209.39	209.06	208.88	207.98	208.44	210.89	207.85	210.01	207.32	209.25	208.85	210.09	209.7	209.33	207.19	208.05	208.81	210.6	207.6	207.91	210.35	211.1	211.81	208.96	210.73	210.18	206.95	211.51	209.87	210.02	210.11	211.09	209.56	209.99	207.79	208.7	211.31
210.12	208.6	209.73	210.02	207.85	210.38	211.98	209.87	209.48	211.83	210.1	207.67	207.37	211.81	210.11	213.35	208.62	212.35	208.93	210.63	209.78	208.9	208.96	208.16	209.77	207.51	208.6	208.66	208.52	211.24	208.34	209.5	210.71	209.14	209.73	209.12	209.54	209.13	209.99	211.95	209.12	208.49	207.25	209.61	208.62	210.41	210.44	209.28	209.83	210.14
208.7	209.63	206.38	208.15	208.2	207.1	206.21	210.45	207.78	208.57	208.46	211.59	209.37	208.24	206.89	209.35	210.06	210.28	207.91	208.49	206.62	208.96	210.57	207.57	207.69	208.53	208.14	207.8	206.83	207.36	209.03	209.72	208.18	206.09	207.91	209.14	208.86	207.45	209.45	209.51	209.74	209.05	208.52	208.9	210.18	210.03	207.96	208.15	210.09	210.29
207.76	206.7	208.26	207.12	208.9	208.93	205.19	207.75	210.13	206.31	208.57	208.86	208.6	210.27	209.5	209.4	209.28	209.28	207.63	207.98	210.22	210.32	210.05	208.78	210.16	210.82	208.34	209.96	210.05	211.24	208.69	210.96	208.48	210.43	209.88	210.23	206.76	207.49	208.6	207.91	206.08	207.67	208.3	209.4	207.41	209.24	208.84	210.63	207.53	209.2
208.4	209.02	206.03	206.85	205.62	208.37	208.98	208.27	206.86	205.03	206.12	206.39	208.78	210.35	207.65	207.73	207.31	209.42	209.79	207.7	208.21	207.32	208.5	207.48	207.63	208.13	207.66	208.14	207.98	210.56	209.05	208.9	207.58	208.59	208.72	208.21	207.54	208.51	207.04	208.11	208.43	211.28	209.24	208.58	208.69	207.3	209.2	208.11	207.82	206.92
211.85	215.75	212.35	218	214.24	213.37	212.01	213.89	212.41	211.85	213.42	214.44	214.82	211.74	213.04	212.65	214.4	212.45	211.79	213.59	215.48	215.98	216.25	214.54	212.11	213.41	215.28	215.95	213.51	213.56	210.02	211.53	214.04	214.15	214.23	210.77	214.18	213.72	213.18	213.3	215.65	213.25	213.47	214.35	214.18	212.49	212.81	214.15	211.74	214.16
209.72	208.51	209.57	209.05	208.76	209.11	206.53	209.51	210.83	207.27	209.65	207.15	208.42	207.29	208.13	207.66	209.29	207.66	208.31	209.89	206.72	210.48	210.23	207.44	208.5	207.12	208.68	208.46	206.25	210.11	207.58	208.56	207.21	205.82	209.16	209.69	209.16	208.13	206.42	209.03	209.57	206.29	209.25	209.64	208.85	209.16	207.41	209.39	207.7	207.08
209.39	209.26	208.58	209.55	206.89	210.61	206.13	205.93	210.24	208.76	209.2	210.18	209.81	207.25	211.19	207.62	209.81	210.53	210.25	208.27	209.43	208.49	211.45	211.8	207.53	208.57	209.85	209.65	209.15	208.24	208.81	207.48	209.62	209.04	209.45	209.22	208.34	208.66	208.4	208.71	207.54	208.45	207.35	210.55	209.48	210	209.44	209.58	208.68	207.28
203.51	202.13	207.43	203.6	203.93	204.34	204.5	204.41	201.95	202.72	202.11	202.62	200.85	203.48	203.31	203.45	204.31	202.99	204.04	204.96	203.56	202.38	202.53	201.35	204.62	203.49	203.1	204.27	203.79	204.61	203.75	201.84	203.01	203.13	204.73	203.1	203.79	205.59	202.56	205.82	202.17	203.17	203.53	206.84	204.93	202.97	203.83	202.93	204.41	203.73
214.15	214.62	213.07	213.13	213.97	213.39	213.79	213.04	214.58	213.29	213.43	213.68	216.87	214.23	214.63	212.5	215.09	212.72	213.36	214.81	213.6	213.27	212.24	214.51	212.69	213.82	212.46	214.24	212.29	214.56	213.57	214.87	212.43	209.96	214.15	215.07	215.21	215.65	213.35	211.98	214.59	213.65	214.48	214.08	214.04	213.95	212.09	211.87	214.51	213.67
197.94	200.07	200.39	199.58	199.39	199.84	200.23	200.06	197.34	198.46	198.69	199.63	200.16	199.95	200.21	200.26	199.58	198.78	199.44	202.21	198.19	199	198.92	198.89	199.35	198.11	199.32	200.18	197.75	199.88	201.95	199.51	200.26	200.27	198.65	197.31	200.16	197.89	198.33	199.77	202.26	194.98	202.62	200.18	198.24	199.59	201.27	199.02	199.63	198.53
200.96	204.56	206.11	201.21	201.84	202.14	201.88	203.56	203.11	202.83	204	202.04	205.64	201.66	202	202.89	203.51	203.28	203.88	204.73	203.31	204.01	205.57	203.04	203.13	204.89	204.12	203.33	203.51	203.96	203.39	202.78	201.7	205.72	204.14	201.95	204.21	202.89	203.65	205.08	205.02	203.83	204.09	201.42	201.98	205.02	204.76	203.05	204.37	203.38
201.55	199.79	202.21	202.07	200.52	203.81	201.25	201.58	201.21	199.97	201	199.53	199.53	200.82	198.57	198.96	200.86	200.85	200.29	201.05	200.3	199.3	199.22	200.38	198.34	200.88	198.62	199.69	200.89	199.78	199.65	200.28	200.87	200.27	199.12	200.29	201.11	199.32	202.18	198.11	200.86	199.36	201.34	198.91	199.4	200.11	202.71	200.17	200.39	199.21
207.93	207.47	210.37	208.3	208.72	209.59	208.51	207.41	209.92	207.79	211.77	208.27	210.43	209.81	207.47	210.17	209.39	208.84	210.88	211.44	211.23	210.86	211.24	209.05	209.05	209.15	209.17	209.51	211.83	208.46	210.81	212.21	207.81	208.73	209.14	208.13	210.76	212.34	210.28	210.3	209.25	209.89	210.11	210.17	211.4	210.16	208.66	208.86	208.74	210.21
202.59	202.54	201.55	201.3	202.66	201.99	202.17	203.84	202.21	200.65	201.86	201.1	201.43	204.28	201.69	200.87	204.56	202.92	203.39	203.47	201.84	202.57	204.45	201.48	202.53	203.56	202.58	201.17	202.67	203.71	200.22	202.15	204.44	200.67	204.14	203.05	201.22	200.62	200.74	202.42	202.84	205.03	201.15	203.3	203.19	203.35	203.16	202.19	203.42	204.39
201.4	202.78	202.81	202.46	200.36	201.6	204.24	202.71	201.76	202.58	203.37	205.49	202.16	202.66	201.56	200.22	201.19	204.27	202.04	203.68	204.23	203.55	202.5	202.66	203.15	203.74	203.83	202.7	202.07	204.35	202.9	203.66	204.52	202.85	203.18	202.42	203.14	205.24	203.17	202.66	205.96	204.82	202.16	202.83	201.66	204.28	204.82	200.41	203.01	202.8
206.29	203.89	203.67	204.79	205.7	200	207.03	205.52	202.29	206.26	207.98	205.23	203	203.64	206.16	205.22	205.11	205.53	202.04	203.81	205.06	203.16	205.67	204.45	204.13	205.94	203.72	203.42	203.78	205.44	204.34	205.89	205.75	204.57	204.61	204.99	205.76	205.18	205.15	205.32	205.92	206.01	204.03	204.71	203.99	204.99	201.86	207.64	204.41	204.42
206.14	206.18	208.51	206.39	206.8	207.64	206.66	206.14	206.92	206.03	206.68	207.41	207.12	206.31	206.39	205.37	205.18	206.47	205.27	206.15	207.35	206.28	206.9	204.74	205.04	206.19	205.57	206.46	204.54	204.26	208.13	207.08	206.71	207.16	207.29	205.43	205.1	207.65	205.72	204.92	205.42	204.99	204.22	206.45	207.36	205.72	207.16	205.91	206.88	206.16
208.52	209.02	208.2	208.74	209.01	210.69	205.16	211.21	207.83	208.05	210.67	207.31	207.33	209.37	210.3	208.58	208.24	210.03	209.79	209.38	208.23	210.4	209.17	208.72	210.02	207.67	210.08	209.26	209.41	211.01	209.09	209.14	209.1	209.57	208.57	210.07	210.93	209.88	209.92	208.91	210.27	207.5	208.5	210.02	209.78	210.01	211.18	209.1	209.11	209.54
210.52	209.11	210.14	209.57	208.28	208.49	208.67	206.63	209.96	207.47	207.37	208.41	210.32	209.98	206.37	209.88	207.03	209.42	206.38	208.67	208.32	207.42	206.2	206.22	207.99	209.19	209.65	208.42	208.27	208.32	209.54	208.72	210.16	206.21	209.71	207.55	211.33	208.35	210.09	207.86	208.67	207.16	207.35	211	207.99	208.42	208.36	208.65	208.48	206.06
203	203.9	203.13	202.59	203.41	201.62	206.63	203.2	202.38	203.66	202.59	203.66	202.71	203.77	205.28	205.88	201.89	203.69	204.77	204.18	203.5	205.67	203.77	202.26	204.39	201.41	204.71	202.4	204.28	204.47	202.86	203.97	203.04	203.35	205.07	203.15	206.16	203.67	203.21	203.37	203.42	205.22	203.27	203.39	204.82	201.58	203.9	201.26	203.37	201.14
210.11	210.14	205.93	211.29	207.23	208.59	209.02	207.87	208.27	209.48	210.49	209.86	209.5	208.88	207.77	207.99	210.66	210.86	211.9	208.49	208.15	209.55	209.62	210.59	210.64	209.33	210.62	207.74	207.81	209.92	210.36	207.25	210.71	210.06	209.61	209.14	208.05	207.9	207.12	210.62	208.78	210.33	211.7	207.94	210.01	207.47	210.67	209.85	211.45	207.79
202.16	203.58	202.65	201.66	203.69	203.6	203.08	202.57	203.31	202.86	203.41	202.38	201.75	204.46	204.7	202.35	201.57	202.73	201.76	203.51	203.43	204.23	201.2	203.46	202.85	202.77	203.79	200.53	203.57	204.68	203.35	204.77	203.48	201.95	202.15	203.02	202.21	202.24	202.48	203.63	203.91	205.28	204.19	204.99	202.99	204.87	201.3	202.51	203.95	203.38
218.28	217.71	217.08	216.8	215.32	215.92	216.91	214.61	216.7	219.46	218.21	217.42	216.77	218.15	218.6	215.51	215.42	215.34	217.03	215.24	218.09	216.39	219.48	218.43	216.81	216.08	217.76	215.63	216.06	215.91	216.45	218.05	218.41	215.52	218.55	218.5	216.7	218.7	219.91	215.83	217.58	214.54	218	216.48	217.74	214.44	217.47	215.77	215.25	218.06
208.55	211.46	209.69	209.09	210.78	210.66	208.36	209.88	207.37	210	211.41	209.68	209.05	209.85	209.27	209.25	206.29	209.5	209.16	211.07	208.68	210.75	209.42	209.43	206.55	207.56	210.19	207.71	208.44	209.41	210.91	207.19	209.18	207.43	209.91	209.58	208.65	210.28	210.28	209.72	207.42	207.45	207.3	209.35	209.7	208.38	207.74	209.19	210.42	208.06
208.6	210.81	209.16	208.22	206.41	209.74	207.79	206.62	207.74	208.13	207.55	208.97	207.81	208.19	210.92	210	210.21	206.79	206.1	209.69	209.19	206.08	208.04	208.58	211.97	208.42	206.08	207.08	209.16	207.65	209.24	207.65	209.43	210.24	209.37	206.47	209.48	207.25	207.99	208.92	209.98	208.56	207.85	207.81	209.04	209.76	211.18	206.03	208.75	210.01
201.63	204.13	205.29	202.67	202.94	199.89	203.05	201.39	203.22	202.69	202.97	203.15	205.29	202.19	204.31	203.08	202.87	203.03	202.79	201.88	201.52	202.33	203.03	199.92	202.06	203.2	202.97	202.89	202.2	202.83	202.99	202.57	201.5	202.96	203.51	202.62	201.31	202.02	202.91	203.93	203.64	203.25	203.2	202	205.61	202.31	201.65	202.81	202.95	203.93
218.35	217.1	217.37	218.14	218.97	216.53	216.52	218.1	217.09	218.28	218.45	217.05	217.32	218.55	216.73	216.46	219.23	215.08	218.16	219.02	220.3	217.75	216.33	217.4	217.46	216.89	219.83	219.9	217.93	218.07	216.71	219.33	217.52	218.99	217.79	216.28	216.91	216.97	217.81	216.06	219.54	215.48	217.29	220.68	217.88	217.18	216.25	216.72	218.58	215.83
208.36	209.07	208.05	209.18	207.34	206.7	207.88	208.68	208.18	210.22	208.03	210.9	210.49	208.8	210.86	209.36	208.16	205.77	209.78	208.56	210.97	208.7	209.76	205.97	208.53	209.17	208.52	208.3	208.86	208.77	210.91	210.84	210.67	206.64	208.73	208.96	207.8	207.51	207.3	207.64	207.63	208.8	210.82	209.54	208.89	211.64	207.55	205.84	209.49	207.66
209.15	207.67	208.4	209.11	209.77	207.51	207.07	207.72	209.08	207.71	208.8	207.72	209.11	209.19	210.16	207.92	207.9	210.75	208.46	207.73	208.72	211.38	208.22	208.72	207.89	208.94	207.13	208.9	209.65	209.19	206.6	209.97	208.23	209.28	207.25	208.2	209.17	209.19	208.37	208.17	210.66	208.67	209.73	210.05	207.69	207.13	207.65	208.24	207.43	207.14
215.41	217.99	216.32	215.4	215.22	215.55	218.26	219.52	217.87	215.35	216.49	217.34	218.26	217.04	219.16	217.48	216.28	214.09	214.82	218.47	217.64	216.09	217.86	215.83	212.26	217.06	216.52	215.54	218.16	216.74	217.46	215.87	217.88	217.33	214.44	214.81	217.02	217.24	217.47	216.34	218.18	216.64	219.81	218.87	216.6	216.68	216.93	217.46	218.51	217.01
209.98	208.35	210.19	209.95	212.26	208.34	209.28	208.86	209.15	207.92	210.25	208.89	210.24	209.42	210.73	209.3	209.44	210.3	211.11	208.07	210.07	210.43	209.56	208.36	208	209.31	209.41	208.24	209.49	211.07	208.72	210.2	209.41	208.92	210.12	208.65	210.63	208.71	207.28	209.25	208.46	208.18	210.11	209.61	210.23	208.64	210.99	209.24	210.27	211.48
207.3	208.12	206.93	209.1	207.49	209.85	206.06	208.99	208.98	207.91	209.23	208.47	207.32	208.67	208.86	206.74	208.21	207.94	209.61	208.04	208.28	207.94	208.56	207.99	205.99	208.44	209.25	208.22	207.36	206.66	206.76	206.16	208.84	205.62	209.08	207.99	207.5	206.25	206.66	207.26	208.24	207.77	210.11	207.8	208.46	207.79	207.16	209.88	204.68	206.15
203.54	203.33	204.31	204.92	204.13	202.61	203.63	203.91	203.86	202.61	202.25	201.67	204.24	204.78	203.18	204.27	205.19	201.24	204.93	202.52	201.13	201.51	204.15	205.17	202.68	204.7	201.91	205.67	204.2	203.37	205.06	204.69	202.6	204.03	202.89	203.4	204.62	206.3	205.12	204.06	204.52	201.78	202.69	202.1	203.62	203.37	203.28	203.73	205.6	202.89
212.44	211.02	212.28	210.28	210.14	211.16	210.95	212.53	212.21	211.45	211.31	210.74	209.49	212.14	211.47	213.23	214.85	214.09	212.78	209.42	211.77	211.01	212.74	211.23	210.93	212.59	211.94	210.49	210.43	214.4	209.78	210.46	212.63	212.35	209.84	210.92	210	210.29	211.32	211.91	210.7	211.63	210.86	210.54	213.28	209.15	208.73	212.09	212.06	212.3
200.06	199.58	199.88	200.17	200.02	199.74	198.54	201.77	201.29	200.51	200.96	199.82	201.79	199.13	198.47	198.67	201.65	202.1	200.03	200.65	200.91	200.1	199.45	201.6	199.56	201.57	199.6	199.27	199.78	199.1	201.79	200.11	201.22	200.29	199.6	203.97	199.14	201.65	202.14	199.38	199.73	199.7	198.95	198.31	202.1	200.64	201.63	200.62	202.59	201.2
211.7	211.93	211.31	211.43	212.44	211.82	211.39	212.91	212.9	211.36	213.41	212.56	214.73	213.12	211.86	212.28	213.48	214.22	212.51	212.97	211.65	211.46	210.98	212.05	214.69	213.2	209.94	213.63	211.07	212.9	213.08	209.66	212.93	212.7	212.82	210.54	214.18	211.14	212.42	212.49	211.95	213.69	212.59	213.22	213.07	213.26	213.53	212.07	210.55	210.62
211.7	211.96	212.92	213.86	211.53	211.48	210.72	213.14	210.27	212.99	211.02	212.99	212.22	211.79	211.38	212.34	212.03	212.47	211.76	211.42	211.19	211.1	211.93	210.32	214.14	211.79	214.22	211.5	211.52	212.69	212.84	210.62	213.5	212.59	212.5	210.48	210.65	210.86	212.85	212.48	213.42	213.26	211.54	211.12	212.51	212.51	212.91	210.1	212.15	213.82
210.61	209.19	211.94	207.39	211.15	208.36	209.43	208.5	210.25	210.18	212.06	210.41	210.28	208.55	211.71	209.81	208.33	209.33	210.59	210.85	209.49	210.21	211.03	209.08	208.01	210.71	212.6	210.02	209.83	209.7	208.63	208.53	208.76	211.4	209.51	210.56	209.41	207.16	207.2	210.2	208.71	209.28	212.67	207.96	209.34	209.95	209.66	209.09	208.91	207.69
208.59	206.59	208.31	208.81	206.66	205.03	207.13	206.03	209.43	206.46	208.41	208.12	208.07	209.14	206.88	207.59	205.31	206.53	208.36	208.09	205.61	208.33	207.67	208.51	208.29	208.59	207.55	208.79	207.27	208.12	208.59	206.98	207.09	206.86	208.41	206.36	208.58	208.56	207.81	207.3	207.3	206.9	206.88	208.56	208.63	207.93	206.54	206.96	208.06	208.29
212.72	209.06	208.39	208.65	210.54	209.59	209.55	213.1	209.09	210.14	208.61	209.43	209.39	210.29	208.74	208.88	209.6	209.72	209.9	209.3	207.71	210.82	212.32	209.25	210.24	211.98	209.4	208.1	211.48	209.78	208.33	209.31	206.81	209.69	209.09	209.19	207.1	210.29	208.57	209.12	207.83	210.03	210.1	209.98	210.04	209.1	207.89	209.21	210.19	210.43
204.5	203.11	201.97	201.47	204.41	203.35	202.09	200.63	204.89	201.75	203.25	204.05	203.41	202.88	204.27	204.12	203.2	201.9	204.58	204.08	203.51	205.56	202.55	204.4	204.95	204.42	203.41	204.32	204.43	203.34	202.98	201.25	204.42	203.18	202.87	203.69	200.7	203.96	202.98	204.09	205.14	202.83	202.7	203.35	205.5	204.8	204.53	203.17	202.8	203.48
203.36	203.18	201.06	205.11	201.44	203.56	204.62	203.65	204.86	204.05	205.57	205.19	204.97	203.9	203.71	207.13	206.37	203.75	204.84	204.79	203.19	203.15	204.68	203.09	202.96	203.97	202.99	205.63	205.32	203.25	205.91	205.47	206.37	204.13	202.57	205.47	202.78	204.54	204.55	204.26	204.98	206.08	204.17	204.74	203.33	203.19	203.78	207.01	204.43	204.27
212.96	214.15	213.55	213.95	214.28	214.08	213.67	215.65	213.85	217.4	213.2	214.32	214.63	213.5	215.3	214.68	213.12	213.91	213.85	213.33	216.54	214.41	214.01	212.05	213.82	213.31	214.4	214.92	211.27	211.37	212.81	214.05	212.34	214.84	214.71	213.57	214.19	213.64	214.01	212.01	212.73	210.97	213.52	213.47	214.15	213.7	212.27	212.15	212.03	214.41
208.17	208.43	210.11	208.06	206.97	207.49	208.69	205.48	207.02	206.67	204.99	208.69	208.5	207.98	207.33	207.12	207.71	208.87	208.51	208.24	207.13	208.07	209.53	207.6	206.52	209.96	206.74	210.46	207.46	208.3	206.14	207.97	208.18	206.04	209.46	207.38	207.03	208.4	209.69	207.33	208.22	208.43	206.38	208.46	208.84	206.58	206.91	207.97	208.38	205.55
207.97	204.31	206.15	207.45	208.52	205.71	209.64	208.16	206.69	205.54	208.22	207.37	207.42	206.3	208.98	208.59	208.11	209.66	206.17	207.11	208.43	207.13	206.73	208.71	206.57	206.51	209	206.62	205.96	209.31	204.82	208	207.66	207.59	207.07	207.61	207	208.63	207.39	207.47	205.69	207.93	208.64	208.75	208.92	207.48	206.97	206.47	207.87	208.34
210.39	210.29	208.56	207.53	207.93	208.73	208.86	208.66	208.49	209.24	210.53	208.15	208.63	211.62	208.41	211.06	209.48	208.53	209.9	209.67	208.29	211.54	209.44	208.46	207.54	208.77	208.51	208.09	208.57	207.25	207.42	208.84	210.11	207.75	208.19	208.88	208.26	210.73	208.8	210.19	208.39	210.84	206.78	211.3	208.92	208.63	208.78	210.91	209.73	209.85
195.43	199.48	197.94	198.77	197.31	195.74	197.86	197.87	198.19	197.4	194.17	198.38	198.64	197.18	199.69	198.58	198.27	197.87	195.99	198.83	197.11	199.85	199.67	198.64	198.41	197.1	199.68	198.19	200.17	199.23	197.47	198.97	197.6	197	198.25	198.96	198.57	196.23	197.53	197.59	197.88	197.55	200.53	199.93	196.54	198.96	197.82	196.81	195.76	197.04
199.98	198.96	198.21	199.87	200.18	198.03	201.15	200.85	197.54	197.55	200.62	199.75	198.48	197.62	200	198.91	198.14	200.11	197.7	199.41	200.42	199.57	199.09	199.4	197.53	199.48	197.47	199.32	198.5	200.52	198.81	196.87	198.3	198.57	198.05	197.83	199.68	198.56	198.26	198.5	197.16	198.38	197.79	198.45	197.63	198.88	198.06	198.15	200.13	198.48
204.99	203.09	206.25	203.17	203.65	204.61	205.98	206.56	206.19	203.84	203.63	204.38	205.62	205.69	203.87	205.87	204.94	203.96	205.12	204.35	201.18	205.84	203.27	205.92	206.88	205.6	203.35	205.17	205.87	205.67	202.67	203.98	204.54	204.26	204.52	205.39	206.29	203.69	204.27	204.26	204.03	205.21	207.73	204.2	206.29	205.03	205.41	205.92	204.47	200.57
215.94	218.52	217.55	218.64	216.41	219.27	218.36	216.63	216.87	217.91	216.32	217.81	215.78	215.68	215.81	215.5	218.65	217.59	216.14	217.46	218.52	217.15	217.44	214.85	219.22	217.81	218.34	214.39	217.96	217.52	217.59	218.75	218.38	216.33	217.51	217.18	220.41	217.86	217.14	216.64	218.21	217.65	216.35	216.74	214.71	218.42	217.66	215.6	218.64	216.45
207.31	208.9	208.3	209.58	209.51	209.17	206.59	210.05	209.07	209.39	209.07	209.35	209.12	209.3	210.04	210.56	209.27	209.68	208.93	210.33	210.61	210.07	209.55	209.04	210.72	210.35	209.8	207.97	209.57	207.88	208.25	209.62	209.47	208.88	211.29	210.51	208.4	207.68	207.21	208.59	209.65	210.46	209.24	209.75	209.75	207.53	209.3	209.98	208.67	210.14
210.07	208.64	210.05	208.15	208.29	208.59	207.34	209.75	208.02	208.15	207.65	210.15	209.56	208.71	208.91	209.31	209.89	210.1	209.65	208.85	209.85	209.31	207.12	208.88	210.51	206.57	207.17	208.8	208.26	207.32	208.62	208.6	212.56	211.1	209.62	209.8	210.06	208.1	207.66	208.62	209.62	210.35	205.65	207.81	208.91	208.1	208.87	208.24	209.23	207.84
198.62	200.21	198.55	200.19	200.26	200.38	198.29	199.98	200.22	200.84	199.2	198.91	198.81	198.5	202.25	199.78	197.6	198.31	199.1	201.4	200.64	199.16	199.65	200.48	198.24	198.74	200.38	199.96	197.67	200.76	200.75	201.04	201.17	200	199.79	199.3	200.62	198.15	199.83	198.52	202.5	200.44	201	196.49	200.82	196.66	198.02	200.32	198.9	199.93
207.59	208.98	206.83	210.06	206.72	208.61	209.46	210.49	209.77	206.4	208.39	209.36	210.37	208.9	210.46	207.5	207.2	209.44	208.57	211.32	209.55	207.19	208	207.12	208.1	206.83	208.69	207.93	209.03	209.76	209.1	209.94	209	207.01	207.45	210.06	209.16	210.9	208.06	208.65	207.38	209.19	207.34	208.45	208.31	208.99	208.45	208.24	208.89	207.62
218.87	217.39	219.69	217.06	217.82	215.14	218.88	219.59	216.03	217.78	219.9	218.33	219.67	215.15	217.31	218.63	219.05	218.23	217.68	217.23	217.35	220.5	217.04	217.11	218.72	218.68	216.71	217.6	216.27	218.3	218.92	217.64	219.54	217.29	218.55	217.93	216.52	217.1	218.79	216.74	219.66	219.42	216.98	220.79	219.03	216.66	218.44	219.95	220.7	218.25
214.02	214.14	218.01	217.55	214.01	216.6	218.04	218.33	216.7	218.48	218.22	218.13	217.77	217.35	215.27	217.22	216.61	218.66	219.6	216.29	216.82	215.58	216.24	217.71	217.13	218.62	217.08	216.62	218.51	219.08	215.61	216.43	216.84	216.09	217.58	216.09	217.43	215.96	217.3	218.24	216.44	215.96	215.91	218.51	218.67	217.76	217.13	216.46	215.46	217.26
196.81	198.38	201.78	199.02	197.35	198.32	198.12	199.7	198.43	198.62	198.26	197.83	198.4	194.75	199.08	197.47	200.19	198.15	198.25	197.16	197.63	199.84	197.77	199.92	200.56	197.8	199.54	197.42	198.82	198.04	200.69	198.25	198.53	198.2	197.52	198.07	199.43	197.95	197.07	197.69	197.02	198.66	198.83	197.44	199.11	195.69	199.83	200.36	198.98	200.73
207.05	208.33	204.94	204.83	208.69	205.49	206.35	206.67	207.19	206.78	208.24	205.93	207.22	208.16	206.64	206.2	209.22	205.57	208.15	206.13	206.18	205.7	207.12	206.08	209.52	204.13	207.02	204.54	208.09	206.14	204.16	205.61	207.03	207.57	205.11	206.77	206.04	206.85	206.75	204.87	209.46	205.03	204.79	204.93	206.76	205.27	204.92	203.85	205.42	209.03
202.49	202.78	203.69	201.81	203.34	204.39	204.03	201.43	204.71	202.76	202.4	200.01	203.21	204.43	203.48	203.22	200.66	205.27	204.55	203.2	203.79	203.62	204.17	201.74	204.38	204.6	204.75	206.05	201.92	204.49	203.21	202.97	203.49	203.67	203.62	202.22	204.45	203.17	203.52	201.6	205.59	203.58	202.02	202.57	203.61	202.59	202.61	201.66	200.87	201.84
204.08	204.75	202.96	204.49	204.04	204.25	203.18	205.09	205.37	205.5	204.77	201.16	202	203.19	204.37	205.42	202.3	204.97	203.76	203.36	205	205.83	204.42	202.59	203.84	201.9	205.93	203.85	201.51	203.47	203.84	203.88	203.72	202.28	205.31	202.35	207.93	203.04	203.41	203.84	204.44	206.29	204.07	204.41	203.97	205.52	201.98	204.18	204.74	204.63
208.24	207.36	207.1	211.13	209.7	208.54	207.21	205.84	207.77	210.04	207.95	206.46	208.96	206.89	209.74	207.33	207.3	206.37	208.19	208.65	206.58	208.01	209.22	206.43	208.82	207.86	210.92	208.31	209.66	207.78	206.38	206.82	205.56	209.44	207.88	207.01	206.24	206.6	206.91	206.15	208.07	207.9	206.03	209.55	208.83	207.8	206.53	207.28	210.46	207.95
213.31	214.55	212.09	210.35	211.72	213.42	212.32	211.15	210.52	213.12	212.51	211.43	213.29	212.96	212.28	210.48	211.91	213.37	212.87	213.69	212.8	212.25	211.74	212.29	213.45	212.86	210.58	214.38	211.84	211.88	211.22	214.29	211.03	210.37	214.83	211.13	210.22	209.73	211.44	210.75	213.93	211.9	211.81	212.13	214.68	212.09	215.34	213.37	213.77	209.78
205.69	208.4	208.9	208.25	209.6	208.56	207.64	208.89	208.31	207.07	207.49	207.32	209.38	208.83	206.73	209.38	208.59	208.84	205.79	208.82	208.62	205.65	206.93	207.26	209.4	206.67	207.61	207.04	207.84	206.87	207.83	207.58	207.57	207.81	210.43	209.01	206.9	207.28	208.97	209.01	208.08	205.8	210.46	208.59	207.13	206.34	208.81	207.04	206.66	208.56
210.63	209.13	209.33	208.89	209.76	208.39	209.44	211.04	208.74	208.86	209.46	209.95	209.6	209.13	209.16	211.84	208.14	210.26	206.65	210.95	210.56	209.67	209.58	210.21	212.26	208.84	210.57	210.5	210.75	209.18	212.28	208.75	210.45	211.15	207.89	209.81	211.95	208.76	208.97	210.03	210.29	209.99	208.66	208.71	208.31	211.43	209.49	209.16	208.88	210.32
206.31	210.52	206.77	207.17	205.1	206.69	208.37	208.47	208.71	209.37	206.67	206.52	206.84	207.21	205.09	208.33	207.73	209.65	207.86	208.7	205.86	207.73	207.12	209.06	207.26	209.77	207.17	209.71	209.97	208.91	206.14	206.15	206.34	208.74	208.82	206.68	206.73	206.72	207.53	207.65	207.55	209.25	207.79	208.82	206.34	207.65	206.62	206.94	208.49	209.22
210.1	206.23	209.82	208.54	207.39	209.05	206.26	209.34	208.56	209.72	208.08	209.32	209.74	206.11	206.84	209.7	208.21	208.24	205.07	207.58	211.75	209.06	208.55	208.15	208.88	207.24	207.22	209.66	207.42	208.45	208.99	211.55	209.12	209.18	207.17	206.94	207.9	207.64	208.05	210.08	209	208.9	208.54	206.03	209.69	205.73	206.41	206.74	209.52	208.38
203.86	201.78	204.04	204.4	203.45	204.64	205.2	205.1	202.86	203.29	205.85	203.98	203.15	205.07	203.28	203.97	204.79	202.07	204.63	203.2	203.8	202.46	203.88	203.85	203.33	199.29	203.71	205.79	205.08	204.26	202	204.75	203.11	204.64	203.91	202.9	205.53	201.6	203.04	202.24	205.85	203.78	203.33	203.47	202.26	202.13	204.93	204.36	203.55	207.31
198.1	200.68	198.39	198.91	197.98	195.77	197.05	197.66	199.14	200.7	197.13	198.08	198.07	199.58	197.4	197.09	197.68	198.97	197.23	198.31	199.21	197.87	197.62	199.06	195.29	196.13	198.25	199.75	196.51	196.95	198.59	197.18	197.34	196.11	197.02	197.36	198.56	198.38	197.11	197.11	198.09	197.77	194.43	197.48	198.52	197.19	200.54	198.63	197.77	195.93
203.89	202.34	205.26	202.8	205.38	202.16	202.24	202.68	203.76	203.77	201.16	203.06	204.9	202.41	203.89	202.06	201.54	203.75	203.29	202.62	204.26	203.29	204.53	204.32	204.02	204.95	203.6	204.23	203.59	202.62	200.94	202.03	202.65	202.53	202.09	206.08	203.99	205.46	203.7	203.27	203.55	204.41	203.3	201.67	205.65	204.35	206.38	204.03	202.02	203.23
207.17	207.01	209.17	205.51	207.44	209.43	207.19	207.26	207.62	212.5	209.55	210.39	208.89	208.44	209.28	209.38	207.08	208.03	205.29	207.55	208.97	208.86	209.38	205.8	209.77	208.72	207.48	209.77	207.06	211.34	209.89	207.14	210.01	204.55	205.85	209.31	208.77	206.88	207.78	207.72	208.89	209.6	206.38	207.64	208.07	205.99	206.88	208.02	206.24	207.74
209.43	212.18	211.28	210.14	210.82	213.44	215.43	209.7	211.29	211.45	210.79	211.41	212.27	212.79	211.07	212.49	212.26	211.24	212.02	211.47	210.9	214.05	209.39	213.54	211.18	211.21	210	210.93	211.52	209.8	213.23	212.4	209.34	213.28	211.81	210.64	212.15	212.43	212.24	210.79	212.47	213.93	212.59	214.36	210.99	211.2	211.78	210.37	210.24	209.95
208.85	207.29	207.87	211.62	210.68	208.97	210.93	211.56	208.26	209.18	208.89	209.77	208.66	209.56	210.62	208.62	208.9	211.58	210.52	211.12	207.76	209.13	208.46	210.2	209.53	209.85	209.82	209.6	209.94	210.34	207.96	210.3	209.53	210.13	209.88	210.65	208.43	209.91	209.88	212.1	208.4	206.68	210.16	208.24	209.75	210.87	209.29	209.28	208.15	208.73
205.75	208.13	207.19	206.47	209.8	205.63	209.99	207.9	206.37	207.92	208.04	208	208.11	208.38	208.14	205.54	209.73	208.52	211.36	206.99	210.77	208.52	207.95	206.15	208.88	208.46	207.54	206.75	206.5	207.46	207.41	207.98	209.24	206.85	208.41	205.18	207.98	207.26	207.85	208.67	208.6	208.32	207.28	207.75	208.31	209.48	207.53	208.41	210.01	207.12
201.87	202.33	203.81	202.95	202.45	202.34	202.71	204.11	204.11	201.3	203.09	202.99	203.16	203.01	202.64	200	202.69	203.73	202.15	203.12	202.96	202	203.42	205.91	204.98	201.52	202.87	202.96	203.76	203.22	205.23	201.56	203.09	201.96	203.56	202.96	201.94	203.52	202.47	199.87	203.19	202.13	202.45	201.38	203.94	203.32	200.87	202.42	202.03	204.51
203.61	203.6	203.04	203.77	202.2	203.59	204.79	204.59	201.29	203.44	205.35	205.54	203.72	205.11	204.35	202.17	204.99	205.4	204.4	202.76	204.04	202.45	203.32	203.89	203.91	202.24	202.91	202.95	204.38	206.1	202.98	206.49	204.53	202.7	201.75	203.15	202.97	203.02	204.08	204.01	204.84	203.81	202.36	203.88	203.8	204.64	204.7	203.98	203.99	203.3
204.95	205.69	205.82	205.55	206.61	207.64	208.18	205.33	206.3	207.13	206.61	206.43	209.57	204.33	206.04	205.1	207.47	203.76	205.98	205.99	206.43	207.92	205.24	206.34	206.83	207.4	206.5	206.52	205.83	205.16	206.07	203.53	206.02	205.83	205.15	206.95	207.99	206.45	207.26	206.05	204.59	205.16	206.07	205.97	206.87	205.47	207.77	206.05	207.89	206.27
197.3	197.35	198.54	196.65	200.15	197.54	196.59	201.14	197.32	196.98	197.07	200.04	198.74	197.51	197.56	200.87	198	199.4	196.95	199.32	197.77	199.52	198.39	196.98	198.75	197.54	197.25	199.27	198.65	197.97	197.34	197.12	198.52	198.15	198.23	195.78	200.18	197.95	201.13	199.15	196.23	196.73	197.7	195	196.1	198.61	195.1	197.74	198.96	198.08
204.92	205.08	204.89	206.11	203.89	205.15	202.84	204.19	204.1	203.62	203.86	201.54	203.15	206	203.74	205.07	206.8	205.87	204.22	206.23	204	205.06	204.41	204.28	204.07	204.52	205.18	207.56	206.23	206.3	205.07	203.95	206.87	206.62	205.5	202.43	204.3	205.03	203.41	206.51	203.94	207.67	204.98	205.16	205.62	206.78	205.51	203.11	203.32	204.34
206.26	205.88	208.19	207.68	208.06	207.59	205.62	206.67	207	208.24	207.74	210.22	206.36	206.94	207.44	208.46	205.65	208.37	207.64	210.97	207.39	206.32	208.8	207.85	209.31	208.37	203.83	208	207.84	206.23	209.01	208.52	211.1	206.32	209.5	206.45	207.46	209.34	208.14	208.03	206.74	207.05	207.79	205.22	208.55	206.79	206.03	207.97	209.36	206.66
193.72	191.98	194.23	193.94	195.74	194.26	193.57	192.65	195.55	194.02	194.07	193.89	193.86	196.11	193.98	194.39	193.74	195.18	194.53	195.29	193.74	192.75	192.46	193.15	194.86	195.38	194.24	194.03	193.77	192.85	193.79	194.37	193.56	195.27	194.86	198.37	193.11	193.82	195.16	194.44	192.81	194.8	193.61	194.53	195	193.77	195.29	193.15	194.03	195.02
208.45	207.43	203.87	207.77	208.27	208.52	210.44	206.24	205.53	208.63	206.73	206.61	207.27	209.01	206.87	208	209.78	209.42	211.24	206.71	207.3	210.63	206.67	206.42	206.63	207.46	206.46	208.12	205.7	206.99	207.89	206.84	208.15	207.64	209.48	209.84	207.82	205.3	206.69	204.61	208.38	207.64	205.96	207.84	206.1	207.99	207.8	206.18	207.57	208.43
202.24	205.16	201.15	202.83	202.91	203.34	201.71	202.77	204.32	201.36	202.33	201.59	202.48	202.67	203.29	202.3	201.51	203	202.57	202.77	203.59	203.72	203.25	204.32	203.18	202.8	203.37	205.81	203.62	201.61	200.03	204.8	200.83	202.89	202.33	201.24	202.7	203.52	203.42	203.07	203.2	204.57	203.67	203.96	203.63	203.24	202.09	203.21	201.99	203.09
206.24	205.62	204.95	204.4	202.66	203.79	205.33	201.83	203.19	204.14	202.98	205.21	205.71	205.7	204.04	205.06	206.53	203.08	206.2	204.23	205.87	203.67	204.84	205.2	205.24	203.47	206.73	205.71	205.94	203.04	204.26	203.96	203.46	205.09	205.22	206.72	202.92	204.83	202.26	205.24	204.85	206.45	204.21	205.78	202.52	204.13	205.15	202.53	204.5	205.77
200.62	201.6	200.94	201.48	201.78	199.74	199.85	199.53	200.26	201.79	202.29	199.8	201.51	199.85	200.52	200.25	202.94	202.75	201.04	200.58	201.44	199.59	199.34	202.45	201.03	200.41	199.86	199.8	199.06	201.41	200.13	200.99	199.69	200.55	201.51	199.6	197.73	199.91	201.3	202.01	201.46	202.11	197.33	199.92	198.05	200.58	200.41	199.02	200.79	200.11
203.95	205.54	206.7	202.62	207.14	204.21	201.96	204.35	203.37	203.23	202.69	206.84	203.93	203.98	202.56	203.5	204.8	203.48	205.95	204.35	203.04	205	204.53	204.25	205.88	204.21	204.74	202.77	204.5	204.68	203.09	204.12	208.24	206.35	207.06	203.66	206.78	204.44	205.77	204.77	206.56	203.68	205.28	205.36	203.51	203.93	203.52	204.21	206.37	205.83
209.19	210.38	210.54	207.37	208.92	209.72	207.3	208.29	208.34	209.87	208.15	210.23	208.69	211.14	209.3	207.82	210.76	208.74	208.15	208.73	211.14	207.27	208.9	210.32	210.08	209.52	209.29	206.53	210.38	209.32	208.09	209.73	208.19	208.99	208.32	208.78	207.97	208.36	209.44	207.61	205.23	207.79	207.28	209.64	209.85	208.53	209.76	207.24	210.71	206.71
198.14	199.12	200.16	200.47	198.21	198.86	198.97	198.39	200.81	200.95	199.58	197.31	197.85	198.99	198.63	201.08	201.79	199.1	201.26	198.76	199.9	198.26	201.45	198.19	201.26	199.21	199.16	198.73	198.48	195.78	198.55	197.29	200.33	199.82	198.37	198.72	199.76	197.08	200.87	197.06	200.65	198.48	200.11	198.64	200.12	201.51	197.85	198.66	201.69	198.73
203.39	202.53	205.52	202.19	204.17	202.38	203.75	204.31	203.71	201.24	204.41	206.89	205.11	204.08	200.28	206.1	205.13	203.24	203.55	203.36	203.1	201.22	204.82	203.25	204.62	203.41	203.15	205.35	202.22	201.44	204.54	200.78	204.43	202.83	203	203.64	203.22	203.44	202.75	203.42	201.54	206.01	203.17	205.09	202.38	203.67	203.33	202.55	202.41	203.7
200.59	198.99	198	201.43	201.74	202.12	199.01	198.38	200.05	200.46	201.7	201.08	200.93	201.17	200.69	202.04	201.06	199.59	200.8	198.94	201.26	200.43	201.65	198.81	200.3	199.72	200.46	200.58	199.89	199.17	200.91	200.77	201.47	200.06	202.33	200.84	202.22	200.32	201	199.13	200.72	199.4	198.99	200.18	202.75	198.92	201.84	200.84	201.94	199.68
206.42	209.13	208.49	208.09	204.66	208.16	210.75	210.21	205.92	206.68	206.34	206.56	206.95	208.15	209.24	209.92	209.98	208.21	206.77	209.55	205.78	207.01	209.18	205.2	209.03	206.26	206.94	206.27	209.82	208.86	207.41	208.52	208.43	209.53	208.6	209.56	209.16	208.51	206.73	208.58	205.69	207.16	207.43	206.97	208.07	205.57	205.96	208.37	209.2	205.5
209.49	210.02	208.54	210.46	209.86	212.64	207.77	209.37	210.12	208.42	208.36	208.76	210.54	210.3	207.69	208.96	207.26	207.51	208.67	208.43	210.86	209	207.55	210.01	209.29	211.05	208.62	206.59	207.42	208.7	208.44	208.37	209.46	209.36	210.08	210.28	207.79	207.55	209.04	210.88	211.02	209.01	207.24	209.05	210.16	210.38	210.54	207.62	210.85	210.53
200.65	199.77	199.46	199.88	198.87	198.85	199.39	200.88	197.83	198.84	198.79	198.96	200.28	200.48	198.3	198.86	201.5	197.78	199.98	199.52	200.09	200.3	198.87	199.35	199.81	198.87	202.8	198.56	200.85	199.68	198.97	202.79	198.48	200.75	198.55	198.74	199.22	198.27	199.08	198.83	198.27	198.47	200.63	199.22	199.43	199.85	199.35	200.94	198.29	198.7
213.25	214.16	214.95	212.3	213.74	210.58	212.83	214.34	210.32	213.51	211.18	211.68	214.24	214	208.04	214.39	212.16	212.8	214.08	212.2	212.74	213.95	215.28	210.86	211.33	210.71	212.19	211.66	211.54	211.69	213.01	212.34	213.13	210.15	212.57	214.97	214.35	213.76	211.65	214.26	211.65	214.17	212.29	215.29	211.81	210.97	213.15	211.48	211.04	212.05
197.61	198.38	200.17	198.6	199.99	200.36	199.29	197.48	199.65	199.22	198.92	198.93	198.89	199.37	197.84	201.59	199.03	199.39	199.1	200.38	200.9	198.38	199.53	199.98	198.81	200.69	200.6	199.5	199.3	199.7	198.21	202.09	201.19	200.6	198.96	199.71	202.79	200.04	199.35	199.93	198.59	198.81	199.05	198.03	199.4	200.65	199.46	198.1	197.77	199.62
210.06	208.48	209	209.62	206.16	210.58	207.97	208.5	207.59	210.61	209.57	210.57	210.59	208.22	209.58	208.52	206.99	210.44	208.19	208.37	210.55	210.76	208.22	206.79	208.21	208.81	208.83	208.84	208.53	209.08	208.04	209.64	206.56	206.46	206.33	209.16	210.53	208.12	208.2	208.6	210.37	208.26	210.87	208.98	207.1	209.33	208.73	209.14	210.04	210.7
209.44	210.93	209.73	210.64	208.1	210.43	209.01	211.75	210.26	209.98	209.7	210.27	209.97	207.32	208.03	208.99	211.46	210.66	209.43	210.48	209.4	210	209.56	210.56	210.12	211.09	210.25	211.85	209.29	208.45	210.05	208.95	208.81	209.11	209.11	209.57	209.8	207.46	207.42	213.07	210.79	211.4	208.85	208.39	211.06	208.32	210.33	210.69	208.74	208.79
208.36	210.91	209.5	210.55	210.55	209.25	208.97	208.95	208.8	206.83	209.22	208.7	209.03	205.91	207.8	209.88	208.46	209.84	210	207.25	208.45	208.48	210.49	209.03	207.59	207.37	207.66	205.91	208.9	209.38	209.18	209.67	207.73	209.23	208.5	209.13	206.89	209.67	210.08	206.85	209.53	207.56	209.21	211.9	207.57	205.97	208.28	207.78	207.62	209.63
211.25	213.82	212.01	211.06	213.36	213.22	213.75	213.79	212.56	213.03	211.72	213.52	210.99	210.25	209.87	211.48	210.4	212.88	213.34	212.48	208.73	212.61	211.3	213.41	213.45	212.18	211.35	214.53	211.82	211.72	211.79	213.16	210.9	213.52	209.74	211.31	211.45	213.19	211.7	211.57	212.72	212.13	209.69	209.87	210.56	210.44	211.4	213.15	211.97	211.32
207.79	207.42	209.15	207.57	207.44	206.45	209.2	207.64	208.76	206.88	209.43	209.04	208.11	205.89	204.43	206.99	207.81	208.35	207.36	206.36	205.42	209.63	207.18	206.7	208.74	209.21	207.85	207.93	208.33	206.87	205.42	210.21	210.76	208.43	206.53	209.57	207.96	208.95	207.82	208.1	208.38	210.27	205.66	208.83	208.59	207.35	208.31	210.32	206.82	208.94
217.94	218.27	218.18	215.33	215.88	220.5	217.64	218.19	215.75	219.47	219.31	219.2	216.83	218.02	217.06	217.7	217.39	216.52	219.97	218.81	217.08	219.09	218.18	218.97	217.9	216.94	220.37	219.74	217.82	216.78	219.18	219.83	217.65	218.49	216.13	218.6	216.08	219.71	219.09	218.28	217.67	219.41	217.89	215.85	217.47	217.12	216.64	217.18	217.84	216.98
202.08	205.99	201.92	204.83	202.41	202.69	203.76	204.82	205.01	202.34	204.1	204.06	204.74	203.68	202.07	203.92	202.79	205.75	202.96	205.14	204.37	204.94	205.78	202.31	205.08	201.37	203.55	203.77	202.87	204.73	203.12	202.17	201.92	203.35	205.81	205.36	201.65	204.86	203.31	204.24	203.82	203.46	203.83	204.02	202.86	204.06	202.58	203.19	203.8	204.65
208.35	208.19	207.49	205.32	205.4	207.61	203.88	208.3	207.12	207.38	208.44	203.53	206.44	209.46	208.51	210	206.8	207.94	208.84	207.78	207.75	209.29	204.76	208.15	208.47	208.9	209.1	208.44	207.7	209.05	205.76	206.98	208.25	208.22	208.39	208.18	209.38	208.2	206.18	206.81	207.31	208.47	208.16	206.89	207.95	208.76	207.76	208.96	205.23	208.46
210.18	210.29	208.64	209.24	208.02	209.86	210.76	209.59	208.78	209.6	210.46	213.05	211.28	208.72	209.05	209.6	209.39	209.91	210.36	207.69	208.45	210.77	208.4	207.27	209.44	209.57	211.56	207.4	208.93	208.4	206.97	210.03	209.59	210.07	207.92	209.29	208.68	208.07	207.87	209.25	211.53	211.1	210.62	209.62	208.01	208.52	208.61	208.57	211.64	208.76
203.35	202.94	205.73	202.11	201.53	203.5	203.55	204.66	204.1	204.77	205.12	202.33	204.83	202.85	203.89	205.4	200.23	199.7	204.42	203.83	204.01	202.56	202.25	204.57	202.93	203.69	203.17	204.67	203.64	204.16	205.72	203.39	203.54	202.17	205.81	205.54	203.99	203.19	203.26	201.46	202.98	203.64	202.9	203.97	203.76	203.81	204.25	201.72	205.88	206.29
207.61	209.79	206.68	210.27	210.83	209.82	207.82	206.74	208.81	208.99	208.73	210.36	208.54	209.52	209.55	208.48	210.51	210.72	208.19	210.15	209.77	208.38	208.9	207.88	209.1	209.85	207.92	206.49	209.44	207.16	209.63	207.56	210.13	207.52	208.83	207.98	206.84	210.76	207.26	209.19	207.71	208.09	206.75	208.09	209.77	209.04	210.12	210.14	207.88	208.47
194.95	194.47	194.17	195.56	196.65	195.69	194.51	194.87	196.01	194.36	196.51	194.1	195.14	195.36	196.08	194.89	194.54	196.51	192.9	198.29	193.91	195.27	194.84	196.03	192.76	193.36	193.77	195.9	196.93	195.75	195.64	194.17	196.54	195.27	196.18	196.2	196.11	194.32	193.79	199.36	194.16	196.88	194.35	194.85	193.57	194.75	195.94	196.41	195.73	196.28
209.06	209.83	208.13	206.78	208.67	207.41	207.87	207.5	210.31	208.93	205.17	208.79	205.85	208.44	208.9	207.17	208.86	208.8	207.19	208.4	210.27	211.11	210.63	209.43	207.54	210.62	207.43	208.62	207.94	209.26	210.05	208.77	209.7	208.16	208.36	208.8	209.63	210.14	207.07	208.86	207.36	209.9	211.09	209.39	209.6	209.79	208.13	207.57	205.6	209.55
211.57	213.08	211.45	213.11	212.2	213.81	211.4	209.65	212.07	210.93	211.89	212.99	213.33	213.49	213.05	214.79	210.36	213.23	211.49	213.21	212.09	211.02	210.83	212.66	212.09	211.96	211.8	214.82	212.61	210.87	211.42	211.68	214.05	211.95	212.36	214.52	211.98	214.29	211.83	212.98	212.27	211.46	210.71	213.88	215.48	212.05	214.06	213.48	215.21	212.66
208.84	211.43	211.09	212.28	211.27	209.26	209.29	206.44	209.73	210.2	209.89	209.74	206.75	206.53	207.43	209.42	207.18	207.8	208.27	206.99	209.61	209.95	208.89	209.17	209.36	208.16	209.24	210.8	210.98	209.59	208.25	209.13	206.08	208.09	207.74	207.04	208.78	208.62	210.02	210.39	208.9	207.66	205.99	209.38	206	210.81	211.62	209.56	207.07	211.33
217.57	216.91	219.16	217.1	218.19	217.66	216.28	216.27	216.63	218.48	218.22	218.27	217.87	218.18	218.6	217.66	217.08	218.39	218.17	216.48	216.94	217.96	219.55	215.86	219.43	217.46	217.51	215.52	216.95	219.87	218.34	217.11	216.74	218.14	217.36	217.77	217.43	213.6	217.45	219.85	218.66	216.74	217.7	218.25	216.32	217.31	219.18	218.35	218.1	218.03
199.65	200.04	200.16	199.34	198.92	200.1	201.06	199.71	199.76	199.35	200.23	199.36	198.09	200.2	201.57	198.06	199.36	197.73	202.04	199.22	200.1	198.39	201.14	200.35	199.64	201.05	199.9	199.6	201.38	200.68	199.86	202.03	198.39	201.75	200.8	198.98	198.47	199.07	199.73	199.29	200.44	201.32	202.11	200.74	200.03	201.23	199.84	199.47	201.31	200.14
217.38	216.78	216.26	215.22	217.7	216.28	218.03	218.75	216.27	216.69	218.53	216.03	218.29	216.17	218.6	215.55	217.49	218.67	217.57	215.59	218.41	218.43	219.4	218.35	218.55	220.79	217.44	217.69	217.85	218.93	214.94	220.12	217.4	218.8	217.89	217.62	216.36	217	218.36	218.68	219	219.14	216.19	217.38	216.56	219.27	219.36	216.75	220.71	220.08
199.01	196.3	200.67	196.52	197.35	198.11	198.67	199.12	196.28	199.94	197.96	198.62	198.31	199.43	200.27	197.61	198.67	198.84	198.29	199.24	199.74	199.92	196.69	197.28	199.44	199.35	200.82	200.57	199.88	198.88	200.89	197.13	200.4	199.28	198.31	196.9	196.84	197	199.56	200.52	200.86	199.55	198.48	198.01	200.13	198.99	198.23	197.52	198.47	197.59
200.61	199.96	200.19	199.06	202.06	198.59	201.86	200.96	199.85	199.09	201.93	198.72	199.1	199.59	198.27	199.58	198.95	201.76	200.42	199.79	202.29	199.81	198.93	198.43	199.62	198.62	201.09	200	201.14	198.89	199.82	197	200.01	202.22	202.71	200.63	201.56	200.96	197.95	199.19	199.29	199.69	200.26	199.33	197.9	199.55	200.18	200.9	199.48	198.71
208.68	209.53	208.78	207.73	210.2	211.3	210.27	208.69	208.18	209.8	210	210.71	209.32	211.65	211.95	207.87	209.44	212.66	210	209.17	209.73	207.56	207.07	209.86	205.91	208.89	209.7	211.13	208.04	206.23	208.33	208.49	210.37	211.77	209.1	207.53	207.6	209.71	208.49	209.15	207.97	210.53	208.54	209.07	207.78	207.64	206.69	209.43	206.71	209.2
197.67	199.5	196.17	198.32	199.72	198.89	198.63	198.57	198.93	197.67	200.2	196.62	197.94	198.42	198.34	199.79	199.91	199.79	197.14	200.8	199.21	198.92	197.7	200.79	197.03	199.6	200.35	200.76	199.67	197.11	198.71	200.59	199.66	197.98	196.87	198.36	198.43	200.73	196.22	198.93	198.55	198.13	200.29	197.6	197.4	201.76	198.78	199.92	199.43	199.67
215.59	219.93	217.75	216.26	217.22	216.75	215.52	216.93	220.81	218.71	219.38	214.87	216.89	217.52	218.04	215.43	215.92	215.09	216.87	216.11	217.41	214.6	215.85	216.19	217.71	216.05	217.2	215.25	216.98	219.95	217.93	217.03	216.64	217.87	218.7	218.46	218.65	214.81	216.39	216.5	215.35	218.29	216.55	217.01	219.93	216.16	216.28	216.47	216.32	217.7
212.47	211.92	209.28	212.09	210.77	210.1	211.35	212.75	211.05	211.96	212.86	211.46	211.75	212.33	213.13	211.2	209.78	208.62	209.87	211.74	211.96	211.25	211.87	211.81	211.59	212.25	212.1	211.9	211.88	211.12	210.84	210.1	212.52	212.03	212.38	211.03	213.42	210.31	211.9	212.68	211.36	210.19	212.76	212.49	212.25	210.41	210.64	210.95	210.95	209.4
206.43	207.1	208.95	209.08	207.66	209.2	208.8	207.62	209.01	207.35	209.45	209.23	208.66	209.37	210.38	208.55	209.72	208.52	207.18	207.74	210.32	207.4	208.59	207.04	209.56	208.3	208.55	210.54	208.76	209.47	207.89	207.18	209.87	207.76	209.25	207.81	209.48	207.84	207.92	209.28	211.14	209.06	211.44	209.47	208.16	208.95	208.44	208.64	208.61	207.05
201.44	201.98	201.6	201.44	204.35	200.16	201.6	202.18	202.34	200.15	199.62	200.15	201.6	201.02	201.75	199.79	201.11	199.49	199.84	200.55	201.5	203.2	200.88	200.6	202.12	201.46	200.75	201.64	200.61	203.35	199.48	199.98	200.46	201.63	200.91	201.36	200.65	200	199.5	201.02	199	200.95	201.5	202.86	201.54	199.77	198.55	202.76	198.59	201.37
195.29	194.2	195.85	195.13	195.16	194.23	193.87	194.37	196.14	191.14	195.89	196.8	195.92	195.28	193.83	193.26	191.56	194.83	198.15	193.64	195.97	193	194.8	195.66	196.03	196.26	192.31	195.3	199.35	196.44	195.51	195.35	192.33	197.37	194.76	194.32	194.67	195.11	194.05	193.68	195.29	195.27	194.52	193.82	194.97	194.3	196.51	197.87	197.69	195.75
200.43	199.86	202.42	201.01	199.4	200.09	203.53	201.43	200.61	200.07	200.61	202.05	199.68	198.7	199.54	200.38	199.45	199.44	202.27	200.44	202.48	200.08	202.01	200.74	198.79	199.45	200.5	200.63	199	201.65	200.32	201.08	199.69	199.73	199.44	200.59	199.23	200.17	200.24	200.23	197.48	201.28	201.47	202.63	199.97	200.95	201.17	198.76	202.66	200.17
219.47	216.25	216.34	218.42	218.26	219.29	218.13	218.4	217.67	220.74	216	218.81	217.98	217.67	217.96	218.62	217.75	218.26	218.27	216.64	217.06	217.99	218.51	218.94	219.96	219.04	215.29	219.66	217.89	216.44	219.61	219.24	217.49	218.27	216.75	217.67	218.24	218.32	217.73	219.07	219.95	218.95	215.86	217.72	218.44	219.34	217.71	217.68	217.16	218.37
203.36	203.22	203.34	203.33	204.94	204.7	205.03	205.05	204.45	203.61	202	202.7	204.94	203.5	203.14	205.54	204.58	202.87	206.94	202.53	202.85	202.7	204.38	203.18	205.56	202.3	204.95	204.2	203.57	204.36	204.92	205.83	202.49	202.8	202.44	204.59	203.47	203.62	203.73	204.28	201.38	203.55	204.43	202.41	203.47	203.76	204.03	203.24	204.23	202.81
207.33	208.8	206.67	206.68	208.6	208.74	206.21	205.34	207.04	205.06	207.02	205.65	206.92	206.24	206.4	206.36	208.1	207.55	206.44	206.89	207.98	207.76	206.8	206.62	206.37	207.25	206.54	206.53	206.99	205.86	207.45	207.28	206.03	208.15	208.63	208.24	209.07	208.54	207.31	207.56	208.94	208.37	207.54	209.93	207.57	208.67	205.82	207.48	208.42	206.78
210.49	213.7	212.18	212.62	211.9	210.68	209.69	207.65	213.27	212.02	211.43	210.67	211.14	209.87	211.41	210.23	210.6	211.06	211.91	210.94	211.06	211.42	212.77	209.25	212.29	212.4	213.61	212.6	211.91	210.09	211.13	210.97	213.32	211.94	212.37	211.45	209.93	213.05	210.34	214.53	210.08	210.65	212.22	212.75	212.09	210.72	209.39	211.26	211.73	211.54
213.08	210.39	211.95	210.41	213.72	213.82	210.44	211.29	213.06	211.63	213.85	210.33	213.64	213.09	212.09	210.96	212.75	213.61	211.87	211.75	212.89	210	211.65	214.3	211.9	210.43	213.02	214.32	210.53	211.63	210.94	210.55	213.02	212.71	210.68	212.24	211.37	211.94	210.76	213.51	209.4	213.84	211.94	212.56	212.09	210.45	212.27	211.63	213.05	211.85
207.06	209.96	209.15	210.22	207.63	210.69	209.55	207.71	208.07	208.81	208.24	207.63	208.89	208.72	206.76	207.84	208.98	208.41	208.82	210.89	208.28	208.46	210.3	209.86	209.54	209.75	209.8	209.44	211.28	209.26	207.87	207.79	209.56	208.74	208.94	208.46	207.56	208.97	206.52	209.57	209.13	208.67	208.14	209.54	210.13	210.91	207.94	207.1	208.76	208.67
219.25	218.21	217.45	219.47	218.92	219.29	216.62	218.47	218.31	217.93	218.79	216.93	220.71	217.87	215.42	219.06	216.48	218.17	216.4	217.22	216.73	217.5	216.63	217.75	217.79	217.1	217.09	216.23	218.82	216.74	217.37	219.98	218.73	218.43	217.39	218.77	215.8	215.56	216.88	218.17	218.04	217.08	217.68	218.41	218.23	217.09	218.29	218.81	216.43	217.11
211.35	213.42	212.47	213.02	211.61	211.42	210.94	214.76	212.47	213.61	213.11	210.62	212.5	212.98	209.85	212.65	213.26	213.36	211.65	212.49	213.1	213.02	210.78	212.03	211.33	211.22	210.86	213.93	214.29	212.16	210.95	213.19	210.71	213.04	214.35	211.29	210.98	212.75	212.59	210.24	213.18	212.06	211.72	213.59	210.54	211.82	211.42	212.93	213.86	211.98
219.35	218.4	219.11	216.52	220.58	217.73	216.18	217.16	218.78	216.11	220.94	216.41	218.41	218.29	218.75	217.28	216.97	218.12	217.48	218.01	218.6	215.54	219.37	216.53	218.48	217.88	218.45	217.47	219.82	217.23	217.44	219.9	216.1	220.49	220.26	219.23	217.93	217.16	219.55	216.82	216.77	215.84	217.14	216.54	217.76	218.91	215.75	217.23	217.91	216.16
202.28	201.81	203.26	199.55	202.65	203.66	205	201.52	203.5	201.86	203.45	202.43	201.56	201.11	203.91	201.4	201.65	203.25	201.57	202.71	201.85	200.3	201.66	203.7	203.32	203.91	201.7	202.23	201.81	204.29	204.2	202.74	204.38	201.35	204.5	202.14	202.16	202.22	202.69	202.19	201.7	200.72	201.6	202.28	202.43	202.78	201.53	201.85	200.7	200.1
208.18	209.07	210.44	208.25	209.1	208.48	208.36	208.72	208.95	206.87	209.65	208.65	208.92	209.89	208.54	210.35	207.4	209.13	209.44	208.7	209.36	210.59	208.08	210.36	211.21	209.01	208.36	207.99	209.54	208.64	208.51	209.51	210.91	208.66	208.14	209.64	207.61	210.14	209.77	207.73	208.38	207.51	211.01	211.18	207.51	209.1	211.14	210.16	209.42	211.57
202.06	200.15	198.91	201.63	202.23	200.11	199.7	200.25	202.98	200.77	201.45	200.43	200.65	199.98	197.6	198.38	199.37	200.45	201.67	197.6	198.7	199.3	199.86	200.56	201.26	201.14	201.84	200.08	201.06	201.27	200.17	197.71	198.96	200.05	199.38	202.6	200.94	200.55	201.3	202.12	198.63	198.74	198.94	202.39	200.24	200.16	201.19	198.65	200.4	198.84
202.4	202.62	203.79	202.93	204.56	203.75	204.53	202.97	205.32	201.78	203.42	201.76	203.16	205.84	203.69	203.46	205.44	205.86	204.41	201.39	205.3	204.78	204.45	205.03	201.65	203.08	205.54	202.47	204.88	200.92	204.57	204.01	205.25	205.61	200.21	203.14	202.3	203.05	206.27	202.51	202.29	202.96	204.47	202.95	203.01	201.83	202.85	204.36	203.88	203.96
204.83	203.37	204.18	203.27	202.35	203.94	201.17	203.17	203.41	201.91	203.54	203.3	205.15	206.7	205.6	204.01	202.44	203.35	202.58	203.52	202.04	203.13	205.43	205.74	201.99	201.46	204.36	202.72	203.21	200.32	202.22	203.13	203.62	205.98	203.42	204.15	204.18	203.34	204.8	205.67	205.17	206.81	203.98	201.8	204.56	205.02	204.4	205.77	204.48	205.06
202.85	202.32	202.27	202.62	202.41	202.07	203.5	202.84	202.93	200.71	201.36	202.14	205.32	200.93	203.75	203.94	201.12	204.81	201.9	203.48	202.37	202	202.54	202.4	202.76	200.01	201.98	203.21	202.32	202.53	201.42	204.11	205.01	204.19	201.73	202.95	203.62	203.23	204.15	201.27	203.72	202.31	202.99	203.05	201.94	203.96	200.44	200.68	203.35	200
202.23	203.83	203.35	202.45	202.38	202.96	201.36	202.66	201.98	202.36	202.41	201.92	201.58	203.76	203.13	202.18	201.34	202.1	204.29	203.19	201.22	202.13	203.76	202.68	199.86	203.26	201.1	202.41	202.62	203.56	202.64	204.57	201.3	201.08	200.75	198.38	203.06	202.94	203.47	204.73	200.15	203.71	204.1	202.5	200.64	204.2	202.06	202.83	202.97	202.91
206.25	206.35	205.46	202.92	205.11	204.61	201.67	205.06	205.65	205.74	203.61	204.28	204.73	202.78	203.49	203.25	202.53	205.12	203.68	203.82	204.9	204.07	204.65	202.47	205.38	206.05	204.37	203.27	205	203.84	205.51	204.56	204.37	205.02	203.72	204.63	205.64	206.25	205.98	207.16	203.37	205.67	204.1	205.89	202.39	204.89	203.74	201.74	206.38	204.98
203.76	202.62	204.42	201.72	206.36	205.38	203.89	202.37	204.77	200.7	204.28	202.21	202.54	202.66	199.55	203.1	202.43	202.01	203.89	202.39	202.34	201.69	201.95	203.58	202.55	202.86	206.33	202.09	201.23	201.28	204.3	204.54	202.22	201.17	203.01	202.24	200.97	202.71	200.16	204.14	201.55	201.05	202.17	205.14	201.7	204.27	202.89	204.15	203.79	202.78
215.42	215.46	216.4	218.28	216.99	216.76	218.99	217.96	217.18	214.56	216.68	215	214.56	215.93	216.53	217.01	218.15	218.71	216.67	216.72	217.81	217.84	218.43	217.33	217.64	217.35	216.57	215.96	217.45	217.56	216.47	216.45	219.69	219.29	216.29	216.55	216.72	219.39	217.74	216.58	214.48	216.21	215.62	216.82	217.18	218.84	215.7	215.91	216.15	215.57
209.26	207.84	210.58	207.72	208.22	208.5	208.62	208.83	207.99	207.91	207.62	210.71	210.19	208.57	208.4	210.17	209.57	208.1	206.05	209.57	206.72	208.76	209.57	209.37	209.26	207.62	207.45	209.3	210.99	208.67	207.9	208.6	208.2	209.22	207.77	208.23	206.97	210.26	209.29	210.36	209.62	209.61	209.58	210.29	208.42	208.34	207.94	208.55	209.87	207.55
208.54	208.11	209.32	207.57	209.1	211.34	208.38	209.41	209.93	205.66	206.45	207.28	207.54	209.77	206.44	209.07	209.28	208.11	210.04	211.24	208.73	206.91	207.21	209.25	207.18	208.18	208.44	212.53	208.75	209.77	207.73	206.67	208.93	209.43	207.25	208.32	211.12	209.88	209.12	210.05	209.53	210.23	207.41	209.42	210.02	207.14	209.88	208.86	209.78	209.81
214.26	216.72	218.53	215.62	217.34	218.57	214.61	215.77	215.92	217.23	219.31	217.17	216.82	218.28	216.61	218.92	216.75	217.69	217.61	219.46	218.53	217.56	217.91	217.56	215.99	217.76	216.88	214.9	217.42	215.72	216.9	219.28	217.38	218.34	216.05	218.32	217.23	217.68	217.16	216.64	215.78	219.33	216.66	217.66	219.11	216.59	217.01	216.96	217.44	217.9
213.23	212.31	213.98	212.49	210.6	210.36	214.51	213.11	211.93	213.97	212.24	211.53	211.99	212.41	211.74	213.12	215.65	213.19	211.63	211.74	212.15	213.59	209.81	212.83	211.75	212.98	214.23	215.21	212.02	210.37	211.76	211.82	211.93	212.62	209.97	212.22	211.79	211.16	211.03	213.79	212.96	208.32	213.73	212.73	212.93	211.68	213.98	212.59	211.85	212.32
203.94	202.21	202.86	204.89	206.25	203.7	203.74	205.41	203.96	203.71	204.84	203.47	201.82	202.46	202.62	204.17	204.1	203.04	204.06	204.44	203.02	203.67	201.54	204.03	202.36	204.33	205.44	202.37	202.6	206.17	204.22	204.57	202.69	203.5	203.02	204.93	203.81	203.01	203.96	203.95	206.72	203.42	202.75	203.57	203.84	205.83	205.31	204.22	203.26	203.82
203.74	203.67	201.23	204.31	203.86	203.59	202.82	201.51	203.63	205.06	204.82	203.2	202.77	205.3	201.71	204.11	205.59	203.6	206.36	204.6	204.51	204.73	202.36	203.85	204.2	205.23	203.1	202.94	203.37	202.64	205.72	204.79	205.76	206.56	204.25	205.73	205.22	204.9	205.22	203.1	205.89	203.95	203.67	204.09	202.99	204.3	203.84	202.73	205	203.48
196.03	195.68	195.05	195.77	194.37	194.15	197.5	195.52	195.03	196.39	196.43	193.34	194.34	194.63	197.49	194.91	194.03	195.22	193.94	195.81	194.14	195.94	194.3	197.68	196.75	195.16	194.74	197.8	193.27	192.57	194.09	194.28	194.04	194.45	197.09	194.52	195.46	195.11	193.66	195.13	193.37	197.08	194.21	195.76	195.03	195.97	196.94	194.11	194.73	195.27
204.14	204.86	205.89	203.34	202.95	202.45	205.4	207.29	201.85	204.84	204.54	204.24	204.42	204.41	204.09	203.71	202.52	206.03	203.53	203.51	204.47	203.94	203.36	203.86	204.65	204.43	203.85	204.67	206.02	200.68	204.02	204.33	202.75	204.28	206.03	203.11	204.55	204.17	207.59	202.02	203.14	203.17	204.4	203.7	203.22	204.44	204.7	203.27	203.48	204
205.01	209.41	210.23	209.66	207.76	208.03	207.73	209.97	204.91	209.35	208.13	207.91	209.5	209.45	209.76	207.28	208.74	210.13	208.22	210.32	208.71	209.78	208.24	207.9	210.68	207.07	208.28	208.97	207.28	208.75	208.22	206.29	206.94	209.36	209.22	209.18	210.28	208.26	207.23	207.07	207.85	207.4	208.23	210.77	208.99	211.57	206.31	208.31	209.24	208.15
195.81	198.43	196.6	198.26	198.31	198.48	198.95	197.46	198.08	198.59	198.26	201.14	197.68	199.73	199.45	196.26	198.54	199.08	196.51	198.56	194.72	196.99	198.68	198.54	199.69	198.3	198.86	198.13	197.49	196.3	199.7	200.58	198.34	197.15	197.87	197.39	199.57	199.58	196.09	198.65	197.73	196.89	198.99	198.23	198.81	199.62	199.3	198	196.19	196.62
213.32	211.99	211.63	211.74	213.55	209.64	213.02	214.34	210.3	211.49	209.92	212.4	209.71	212.38	209.86	212.42	211.72	210.94	210.59	212.31	212.57	210.8	212.62	213.93	212.41	210.1	211.24	210.65	212.16	211.99	212.54	213.39	210.4	210.02	213.5	211.14	210.17	211.1	212.77	210.96	212.02	211.27	211.88	210.83	211.24	209.75	215.52	212.24	209.84	209.88
209.51	208.65	209.61	207.88	210	209.27	207.76	205.81	208.41	209.85	207.77	209.63	210.17	210.28	209.7	209.79	210.52	210.1	208.94	208.38	209.99	208.46	209.45	209.85	208.49	207.39	209.48	207.11	209.83	210.2	208.23	207.99	209.91	208.59	208.71	208.18	210.26	209.08	210.81	206.9	208.08	208.85	208.97	208.42	209.37	207.44	209.35	206.06	209.3	207.21
215.88	216.35	216.87	216.6	216.39	216.42	216.01	217.33	216.03	216.63	217.41	218.68	216.36	218.89	217.91	215.79	218.29	214.5	218	215.41	217.02	216.23	216.59	219.03	215.8	215.79	219.44	215.1	217.76	217.91	217.96	216.29	218.97	216.53	218.18	217.96	218.31	219.4	219.23	219.05	217.8	216.51	215.42	217.75	216.72	217.41	216.34	217.45	216.56	217.55
197.94	196.41	195.49	193.6	194.25	197.27	195.59	195.83	194.64	194.61	196.89	196.53	195.17	195.04	193.18	196.86	192.96	197.87	197.8	195.82	195.88	195.99	194.65	196.66	194.86	193.7	196.01	194.03	197.56	196.28	195.04	196.1	195.47	195.34	196.07	193.17	194.44	194.17	196.75	192.4	195.99	196.53	193.04	195.13	193.81	194.58	197.13	195.88	195.3	196.66
198.31	199.81	199.45	197.59	197.52	197.74	198.63	197.85	197.07	199.26	198.99	197.32	197.98	199.6	195.84	195.49	196.79	196.97	196.7	198.16	197.47	196.52	196.71	196.39	197.49	196.85	196.8	198.07	198.05	199.1	198.5	197.5	198.64	198.43	198.41	199.66	198.52	199.06	196.65	200.29	197.85	197.09	199.7	198.97	196.57	198.95	201.93	196.8	198.85	196.54
194.02	192.57	192.88	194.19	193.11	193.64	196.46	194.16	193.35	193.13	195.86	192.87	194	195.13	193.6	194.15	195.09	193.42	194.19	193.05	194.98	194.74	193.46	193.57	193.43	196.39	192.58	193.94	194.86	194.42	193.83	194.8	192.27	193.85	194.18	193.09	194.59	194	194.76	196.3	193.3	194.28	193.12	193.67	194.3	194.27	196.57	194.88	194.21	194.23
200.49	197.53	200.79	197.95	196.75	199.77	200.33	199.26	198.94	197.29	197.14	200.36	198.75	197.81	196.54	199.46	198.56	199.1	198.62	198.67	199.83	198.06	200.67	199.88	200.54	197.39	197.03	200.84	198.7	198.21	198.54	197.43	200.41	196.44	197.94	198.85	200.03	199.9	197.24	196.27	198.77	198.02	199.14	198.31	196.24	199.74	201.12	196.97	195.44	197.4
200.72	200.85	203.12	201.39	200.07	200.05	200.18	202.73	198.48	202.09	200.73	200.14	201.01	202.67	198.67	201.06	199.45	199.23	200.68	200.9	201.38	202.07	200.16	199.92	200.93	198.86	200.02	202.14	201.14	199.99	200.62	201.67	198.59	198.81	202.97	199.74	197.83	203.38	202.61	200.57	198.9	203.07	199.03	199.04	200.42	199.88	200.9	199.9	199.89	200.84
214.59	213.43	214.63	211.77	212.23	212.96	209.68	213.44	213.66	210.99	213	212.5	213	213.08	210.11	212.75	212.03	214.19	212.62	214.01	210.15	212.61	212.93	214.63	212.61	212.78	210.83	213.12	211.27	213.95	212.94	211.8	214.35	212.3	212.23	211.2	211.18	213.11	213.59	211.84	214.2	212.45	209.03	213.24	213.47	213.76	212.27	213.09	211.65	213.25
212.45	212.48	214.52	211.6	211.85	214.01	213.73	212.41	211.89	213.91	214.24	214.77	213.4	212.38	210.88	211.31	213.52	213.72	213.19	210.22	213.1	211.33	213.94	214.04	211.79	212.91	213.11	213.77	214.53	212.44	212.07	214.38	213.43	213.11	215.34	214.37	210.12	214.82	216.94	215.13	212.77	213.78	212.56	213.97	214.59	212.16	212.46	215.3	212.9	211.31
211.42	211.45	213.22	211.77	214.35	211.51	211.16	213.4	210.89	213.46	212.24	212.26	208.59	209.85	210.26	212.97	211.83	211.84	211.04	212.5	209.2	213.17	209.74	213.35	214.24	207.68	215.18	212.64	211.23	210.41	211.67	213.87	211.58	211.69	210.43	211.08	209.62	211.14	211.83	210.17	210.73	209.01	211.08	211.47	213.67	210.59	214.26	211.92	210.57	210.19
210.32	208.17	206.66	208.56	209.36	208.63	209.06	208.03	209.51	208.34	207.31	209.06	208.15	208.19	210.16	209.35	208.05	208.21	207.98	209.68	209.81	208.09	207.85	208.65	209.27	207.19	208.09	210.01	209.84	208.33	209.3	210.21	212.17	207.84	209.24	206.13	208.56	208.77	210.42	207.1	211.49	207.68	210.24	207.99	209.47	208.95	208.65	208.01	209.15	210.2
204.15	204.61	203.09	202.48	204.76	202.78	203.92	201.49	204.61	203.72	204.6	206.15	205.94	202.68	204.24	204.3	204.04	202.62	205.36	202.99	201.85	202.93	204.31	201.72	202.8	204.06	203.72	205.22	203.32	203.79	205.78	200.78	202.82	203.93	203.39	203.81	201.61	202.35	204.52	202.08	202.14	203.18	204.83	203.12	202.36	203.18	204.31	202.29	201.36	203.85
213.15	211.67	213.11	210.37	211.56	213.93	212.1	214.9	212.35	211.74	213.27	211.3	211.91	214.65	213.34	211.76	212.69	212.27	210.34	212.86	211.71	213.03	213.41	212.29	213.31	212.8	213.74	213.06	212.81	212.1	212.04	214.46	214.03	214.35	213.02	214.71	211.3	212.51	211.45	211.94	211.03	212.91	210.89	210.54	213.57	211.56	214.82	212.6	212.74	212.82
218.46	216.29	216.22	217.79	219.61	217.33	213.41	216.88	216.82	216.33	218.32	216.56	214.77	217.39	221.37	217.39	215.25	217.96	218.28	215.46	215.01	219.36	218.37	218.82	215.97	215.48	216.94	214.71	217.54	216.34	218.44	217.11	216.53	216.35	215.17	216.83	217.05	217.37	217.94	218.16	217.54	216.36	217.54	216	218.86	216.55	218.01	216.44	217.89	217.28
213.75	214.36	213.87	214.07	213.78	214.45	215.86	213.55	212.73	212.55	211.97	213.45	212.4	214.9	212.97	212.14	213.97	213.44	213.82	210.7	213.05	213.5	212.39	212.48	212.68	211.59	211.96	212.82	213.59	214.31	212.11	213.39	213.04	212.64	215.43	213.01	213.33	213.76	212.69	212.1	212.64	212.52	213.6	210.84	214.01	214.13	213.22	212.97	213.01	212.24
210.38	207.14	208.64	208.88	209.57	208	207.66	206.83	207.76	207.62	208.99	209.92	209.65	207.47	206.35	207.55	210.03	208.9	207.45	208.68	207.91	208.22	210.04	208.15	208.46	208.74	207.73	207.85	211.05	206.69	209.7	209	207.87	210.16	209.73	207.89	208.24	210.07	207.85	208.38	207.45	208.17	209.24	211.18	208.92	208.05	207.69	206.63	209.15	210.14
205.41	205.76	202.8	203.47	204.08	205.8	204.5	205.03	205.21	205.44	204.2	204.14	203.57	205.54	204.44	203.76	206.25	204.35	205.04	203.04	203.61	205.18	206.2	204.83	203.58	204.16	205.2	206.61	204.31	203.92	206.53	207.07	203.97	204.67	201.84	204.64	203.82	205.94	205.88	206.35	205.26	204.93	205.82	204.41	204.2	204.91	204.94	205.58	204.89	205.35
200.96	200.91	199.79	200.18	199.59	201.69	201.53	201.47	199.59	200.71	201.43	198.52	200.68	199.06	202.72	199.76	201.91	197.84	198.93	200.37	199.92	200.24	200.18	200.84	200.23	202.06	199.88	199.82	200.5	199.53	200.71	200.86	198.81	201.41	199.47	201.31	201.93	199.16	198.91	199.85	202.82	200.61	198.4	201.87	198.64	200.32	199.4	201.2	203.25	201.76
207.11	207.67	205.44	209.63	208.29	206.82	206.89	208.46	206.55	210.11	208.31	208.83	207.6	206.44	207.01	207.29	208.36	207.58	209.31	208.69	208.49	207.89	207.33	209.03	209.57	205.05	208.29	205.76	206.39	209.92	206.74	204.61	206.57	208.54	206.58	206.87	206.56	208.79	205.15	210.34	209.28	208.57	208.83	206.96	207.85	209.6	207.18	206.98	208.01	206.32
209.11	208.25	209.02	208.49	207.81	208.11	210.23	209.4	207.37	205.1	210.33	209.95	207.35	209.44	208.17	207.69	209.01	208.61	207.92	208.65	205.88	208.08	209.06	209.66	210.76	210.35	209.67	209.29	210.58	209.63	207.73	208.3	206.2	207.13	209.06	206.35	207.39	207.91	207.06	208.59	209.55	209.75	207.16	208.55	209.82	208.78	210.01	209.19	209.26	208.37
207.25	206.25	205.69	205.09	207.42	208.17	206.12	206.26	207.64	207.12	206.12	207.25	206.66	205.81	204.66	205.99	205.26	208.19	205.83	207.53	207.96	208.44	205.16	206.89	207.24	205.8	202.51	207.25	204.91	210.34	204.9	205.01	203.97	206.62	204.98	208.23	208.6	205.44	206.04	205.77	207.86	205.89	205.55	207.36	206.66	204.52	204.79	205.89	207.28	205.43
204.66	205.14	205.65	202.82	203.68	205.76	202.16	204.35	203.6	203.38	204.29	204.93	203.99	206.07	205.47	206.17	207.26	205.4	206.13	204.98	206.78	203.69	202.78	204.45	207.25	205.31	201.82	203.71	202.24	204.57	204.55	201.98	205.89	201.86	203.87	205.9	205.84	205.07	205.97	202.48	202.99	204.71	206	205.13	204.75	205.2	203.83	204.49	204.76	204.38
203.89	205.17	203.35	205.77	203.1	203.29	202.84	204.73	203.62	205.21	201.92	201.73	204.71	203.87	205.1	205.03	202.63	203.32	203.3	202.08	205.28	205.66	202.62	203.55	203.61	204.52	203.13	204.83	204.59	202.2	203.84	203.28	204.57	203.2	203.67	203.9	208.04	203.6	203.93	203.26	201.89	204.65	205.69	202.89	201.01	204.76	203.12	201.34	204.59	204.23
211.03	205.96	207.67	206.62	207.37	205.41	208.03	206.24	207.58	207.64	208.93	206.51	207.51	206.55	207.14	207.6	207.8	209.61	208.83	207.82	206.3	207.73	206.52	209.57	210.21	206.72	208.34	207.67	208.53	210.41	207.28	208.51	207.72	207.01	207.36	207.88	207.52	208.96	208.26	208.3	204.93	207.44	208.92	208.81	209.7	207.07	204.86	210.08	206.71	207.94
203.68	201.88	204.26	201.96	202.39	202.22	204.91	203.37	202.67	203.95	202.84	202.69	202.82	201.53	201.88	202.57	203.96	204.65	204.04	203.45	203.79	201.83	201.98	204.61	199.75	200.29	204.04	203.73	203.48	202.82	202.35	203.3	201.11	202.36	204.63	201.09	204.36	202.9	200.84	203.77	201.97	205.99	203.4	204.27	203.04	201.73	202.64	203.49	202.03	202.64
202.69	201.61	201.9	200.11	198.32	201.52	198.74	201.15	200.78	201.23	198.2	199.75	200.66	199.77	203.1	199.34	200.81	198.82	201.02	200.61	200.11	200.49	201.31	199.85	201.66	199.29	198.45	200.88	202.73	198.14	200.67	199	202.2	197.36	199.48	200.34	199.83	200.71	201.12	201.74	199.85	200.42	201.51	200.31	201.48	198.58	200.25	200.86	199.11	199.58
199.18	198.42	199.32	197.44	199.73	197.96	197.6	196.91	198.16	198.04	199.45	196.28	198.62	200.8	196.35	198.44	198.08	196.05	197.55	195.85	197.92	200.07	199.49	197.76	200.18	197.8	200.93	198.12	197.5	195.04	197.47	197.22	200.09	197.63	198.43	200.94	199.17	197.14	197.65	198.43	198.71	198.97	197.6	198.12	196.49	199.15	198.18	198.09	199.52	198.51
203.13	203.93	203.97	202.44	203.55	203.87	202.12	204.98	202.8	201.93	204.31	201.59	201.69	202.8	203.05	204.17	205.75	201.41	204.3	203.74	203.36	203.21	201.29	205.33	201.22	202.47	203.14	201.91	204.3	204.6	201.74	203.47	204.27	204.48	204.97	201.9	203.03	206.16	201.7	202.03	203.22	204.97	202.44	204.22	203.91	205.18	201.97	202.28	203.89	203.51
203.28	204.56	202.88	203.29	205.62	203.59	203.9	205.02	202.65	203.19	205.97	205.07	204.09	204.25	204.6	203.19	203.37	204.57	202.4	203.84	203.66	203.99	202.48	206.39	203.79	204.01	203.93	206.5	201.84	203.27	203.98	203.64	202.2	204.51	202.74	202.27	205.67	204.9	204.19	203.78	203.23	202.96	206.01	204.89	204.63	201.89	204.81	202.27	205.78	205.53
209.29	209.58	208.05	212.44	208.72	207.51	208.18	209.28	209.04	208.45	205.53	210.49	207.73	207.08	208.94	207.21	209.76	209.06	207.91	212.15	207.88	205.55	208.86	210.7	206.98	208.88	211.13	207.21	209.98	209.34	208.69	208.69	209.51	207.55	208.05	207.93	208.42	208.35	208.17	206.99	210.75	209.11	210.22	207.55	209.18	209.33	206.14	209.37	210.94	210.31
201.64	199.51	200.29	198.1	199.23	199.62	198.48	199.81	200.83	197.39	202.4	198.19	201.29	201.39	198.75	197.52	200.3	199.71	199.45	198.13	198.69	201.49	201.05	199.56	197.98	199.1	198.12	197.6	201.51	198.98	198.67	200.14	200.25	198.46	199.43	197.55	200.94	201.64	200.51	196.5	201.92	200.09	199.62	199.72	200.58	200.83	200.97	199.02	197.36	199.62
211.08	205.88	209.91	208.93	209.12	210.12	207.42	208.76	208.31	211.36	208.92	210.88	209.93	208.6	208.7	209.23	207.81	209	210.43	208.33	209	208.57	210.24	209.83	208.25	208.25	209.03	207.73	208.9	211.93	208.73	209.38	211.21	208.82	208.76	208.76	208.2	207.95	207.45	208.5	210.03	208.84	209.18	209.67	208.61	208.29	209.49	208.04	207.58	207.79
207.27	210.02	209.01	206.94	207.61	208.8	209.17	209.8	208.4	208.98	207.93	209.71	205.4	209.32	210.34	207.86	208.11	207.79	208.46	208.64	209.23	208.65	209.75	207.74	207.06	208.66	210.32	207.64	209.77	207.88	209.22	209.45	206.6	207.61	210.04	209.1	207.58	210.43	209.69	207.45	207.57	209.2	211.27	208.56	207.98	206.15	207.86	206.92	209.27	209.3
194.02	195.75	195.41	193.16	192.49	193.04	193.89	192.4	191.64	194.66	194.56	191.77	196.68	196.23	195.28	194.31	193.17	194.19	192.82	193.33	194.8	195.03	194.27	194.79	193.09	196.65	195.44	192.67	196.44	193.82	197.44	196.17	193.96	197.47	192.51	194.11	195.38	194.69	194.15	193.75	193.75	192.16	193.69	194.44	193.78	196.44	194.36	196.54	192.09	194.93
204.57	208.95	208.42	208.2	207.26	206.61	206.31	208.23	207.76	209.24	210.36	207.28	207.9	206.76	207.09	207.92	208.52	206.72	208.31	206.36	204.77	208.16	206.86	208.38	208.12	208	207.57	210.91	209.76	206.49	206.79	206.63	208.4	205.65	208.34	207.47	207.7	208.22	207.38	207.42	210.18	206.43	207.58	207.89	208.29	208.15	207.72	210.08	209.52	211.19
206.69	208.89	208.76	208.56	208.4	208.05	207.77	207.11	206.9	209.29	207.75	208.8	206.67	205.63	208.58	209.1	207.01	209.68	206.92	209.17	207.71	206.31	209.12	206.42	208.94	207.1	207.99	208.34	207.66	206.67	207.63	208.65	207.8	208.51	206.81	207.38	207.97	209.94	207.81	206.75	210.11	209.09	209.62	210.17	207.12	205.37	209.1	209.49	208.47	206.53
204.09	204.38	204.71	205.2	204.52	203.68	203.17	204	205.56	204.22	204.69	202.08	203.33	203.94	205.72	203.81	204.64	203.44	202	205.63	202.94	204.4	203.71	204.82	202.39	204.85	203.45	203.54	203.41	204.56	202.38	201.17	203.9	205.54	205.1	201.83	204.75	204.64	202.08	203.32	205.25	202.34	204.2	205	202.85	203.86	201.97	202.77	203.89	203.69
211.53	213.8	213.42	211.77	209.93	212.31	212.34	211.95	209.98	214.53	212.34	209.99	212.37	210.77	211.21	211.58	210.3	212.56	210.1	210.85	212.85	214.25	213.66	212.88	212.55	212.87	211.31	214.41	212.94	208.81	211.64	213.42	210.72	208.95	212.74	209.69	212.36	212.61	208.59	213.79	210.91	209.73	211.31	211.91	212.76	210.26	213.95	211.57	214.67	211.33
217.5	216.88	215.53	218.92	216.5	217.52	216.63	212.56	215.51	217.41	216.09	217.51	217.43	217.86	216.27	218.39	217.58	217.13	217.2	218.53	217.65	217.32	217.19	218.59	216.6	216.4	216.9	217.7	217.25	217.3	218.23	214.93	217.98	216.28	219.55	213.79	215.52	215.55	217.29	217.08	217.76	216.76	214.51	216.24	216.48	216.73	215.96	216.59	218.54	215.98
208.73	206.34	209.21	209.46	209.43	208.23	206.73	208.03	210.36	206.91	208.31	209.77	209.98	209.73	209.23	206.79	208.25	207.73	205.46	209.24	210.8	207.07	206.56	209.92	210.71	209.06	209.28	208.8	209.58	208.36	209.7	207.97	209.3	207.68	206.68	210.71	208.71	210.5	209.9	207.22	210.39	208.49	209.7	208.52	207.45	207.84	210.53	209.43	209.06	208.6
201.68	198.75	199.53	197.59	199.55	199.24	201.16	198.39	201.56	198.74	201.32	201.68	201.8	202.51	200.76	201.2	200.29	201	199.68	198.96	200.85	202.73	200.74	200.01	199.38	201.07	199.08	199.45	199.22	201.57	201.6	200.33	199.27	199.7	202.01	200.7	199.7	198.18	201.6	201.04	200.27	203.33	201.07	200.33	201.44	199.04	201.24	200.8	201.28	199.18
196.76	197.55	199.4	200.92	200.01	200.57	200.48	200.53	199.41	199.93	201.47	200.54	199.97	198.69	199.89	198.28	197.32	202.37	200.91	198.42	200.17	200.61	199.08	199.79	201.07	199.33	199.27	199.96	200.5	200.37	198.41	197.26	202.37	199.4	199.47	199.4	200.16	201.37	200.62	200.95	199.4	199.2	199.66	199.47	199.99	200.18	200	201.01	199.61	198.03
204.5	203.2	202.79	202.95	201.76	205.88	203.91	202.81	202.03	204.13	203.24	203.79	204.62	202.91	202.84	202.12	204.02	205.34	205.37	206.25	202.35	203.43	204.35	203.61	203.35	200.75	205.16	202.61	200.74	206.19	204.28	203.21	202.84	204.28	201.28	203.21	202.7	200.96	205.37	203.9	203.64	201.29	201.54	203.3	206.51	205.26	205.7	204.81	202.82	202.7
198.64	198.96	196.19	195.99	196.47	196.09	198.27	199.85	199.11	200.46	198.63	196.64	199.58	197.27	200.05	198.34	199	197.33	199.11	200.33	196.4	197.26	198.41	198.31	195.64	197.73	199.39	198.43	198.16	199.04	201.57	197.97	198.16	198.26	197.79	201.51	198.7	198.63	199.68	200.11	199.24	197	200.17	198.48	198.51	199.01	197.73	196.84	199.72	198.42
210.61	209.19	211.29	212.56	211.08	212.27	211.34	212.74	212.58	210.4	211.94	210.17	211.57	210.31	212.49	212.55	210.32	213.65	210.38	213.96	211.15	211.93	210.49	213.64	212.19	212.06	215.58	212.02	209.15	210.9	213.37	211.66	211.41	211.85	213.24	209.18	212.63	212.49	210.33	211.83	212.17	213.4	211.31	215.01	211.36	212.1	211.79	212.18	210.66	213.14
214.8	215.2	214.49	214.95	215.7	212.79	215.51	214.42	214.23	212.88	215.54	215.85	214.22	215.86	213.99	213.8	214.35	212.96	214.5	212.99	214.49	214.79	213.38	215.29	215.14	215.22	212.7	213.01	210.41	213.36	211.52	215.2	217.03	214.37	213.96	215.25	213.48	214.55	215.25	213.21	213.22	212.26	213.78	212.51	215.25	214.31	212.28	213.43	213.94	215.98
207.64	209.3	208.88	208.28	209.28	208.99	210.24	211.14	209.82	208.62	209.73	208.95	210.71	207.98	209.54	207.95	209.49	206.15	207.61	207.91	208.34	208.64	205.41	210.87	209.43	207.37	210.5	209.44	208.6	208.89	209.46	210.23	209.2	210.33	206.85	211.06	207.6	209.77	208.79	207.45	210.06	210.93	208.2	208.87	206.9	207.23	207.01	208.04	211.55	209.95
199.95	202.43	203.11	202.55	203.11	202.14	201.04	201.36	202.09	201.11	199.29	201.05	202.92	200.36	199.46	199.3	200.83	201.04	201.94	200.85	201.21	201.03	200.43	200.8	201.69	201.53	201.3	200.6	203.01	200.47	200.12	199.15	199.69	199.23	202.85	200.2	199.99	203.19	203.52	201.95	199.85	199.73	199.19	200.18	201.45	200.38	201.75	202.32	200.13	202.05
203.58	203.03	204.24	201.7	203.51	204.7	204.83	203.68	201.25	203.83	203.5	203.01	201.4	205.96	204.05	205.92	203.14	204.95	201.76	204	203.61	204.07	202.5	204.82	206.44	200.72	202.83	203.25	202.4	205.35	203.06	203.57	202.35	204.94	205.76	202.85	204.13	204.73	202.86	206.23	203.44	204.4	203.38	202.24	202.08	201.95	202.02	202.86	205.15	203.91
210.95	211.83	210.03	210.78	212.04	212.07	211.79	211.3	212.86	216.78	211.08	210.91	211.62	212.31	211.94	211.03	212.31	210.58	211.96	213.74	214.16	212.12	209.23	212.06	210.7	212.19	210.56	210.17	213.65	210.99	211.93	210.51	212.06	212.12	211.42	209.52	209.2	212.26	212.62	212.18	210.68	210.71	210.4	211.04	209.69	210.76	210.42	211.4	214.77	211.12
206.77	203.95	207.46	205.03	202.44	205.21	205.48	206.62	204.84	205.97	201.98	207.86	206.17	205.14	205.44	205.02	205.93	205.27	205.61	207.01	206.6	204.1	207.8	207.39	207.1	203.44	204.25	206.02	204.61	205.66	205.1	205.5	202.39	204.31	203.52	207.64	203.91	206.41	207.47	204.61	206.63	206.36	206.54	205.46	206.37	206.2	205.63	205.65	207.49	207.6
210.52	214.4	212.03	212.14	211.17	212.35	211.24	210.91	209.8	213.15	213.21	212.82	211.02	211.52	213.56	210.5	212.32	211.79	213	211.19	213.53	212.45	210.12	211.55	211.93	211.94	213.43	212.41	210.28	210.52	214.05	212.29	211.1	210.9	212.33	210.35	211.23	209.71	212.39	212.87	213.14	211.9	210.74	211.84	212.71	211.96	213.65	211.22	210.56	210.99
211.7	212.71	211.01	212.08	214.2	213.12	214.05	213.3	211.57	210.83	211.84	210.96	213.01	211.81	211.75	212.33	212.23	213.08	210.51	212.58	213.85	212.85	211.58	214.15	216.22	213.63	212.81	210.86	213.66	214.68	212.63	212.26	210.34	212.62	212.58	212.08	214.96	213.16	213	211.73	215.23	214.09	213.39	213.79	211.88	212.87	212.76	214	213.36	211.01
200.44	200.12	200.03	200.28	202.36	200.33	197.8	200.69	200.75	198.23	200.99	201.03	202.46	199.09	201.04	200.95	200.7	199.78	202.51	198.88	199.57	201.58	201.48	201.88	199.91	201.43	201.09	200.37	199.65	201.08	200.06	199.11	200.63	202.22	198.82	204.28	202.4	198.57	201.22	199.76	201.43	202.18	201.37	200.81	200.54	200.36	199	199.86	198.1	198.38
205.12	202.96	204.62	206.14	205.75	206.8	204.09	204.98	204.9	207.08	204.39	204.84	205.91	204.81	207.11	205.32	204.69	203.26	201.57	205.09	203.36	204.06	204.31	203.21	204.1	203.29	202.21	204.32	204.48	203.58	206.29	204.24	205.45	201.87	202.1	207.59	204.15	203.89	203.52	205.45	204.26	203.66	202.85	204.63	203.38	203.51	207.85	205.1	202.92	205.91
212.28	211.57	210.98	212.05	213.13	211.94	209.86	210.25	212.56	213.45	212.92	211.95	212.57	213.25	211.87	212.68	213.45	211.08	213.4	209.32	212.82	210.62	213.71	212.16	212.11	213.73	212.17	213.8	211.75	211.61	212.5	215.48	213.57	211.48	212.47	211.29	210.15	212.29	212.82	213.23	211.99	213.25	213.52	212.19	212.85	211.03	210.46	212.91	211.14	210.91
212.15	208.46	209.23	209.7	205.43	209.23	206.93	210.28	208.77	207.75	210.43	207.19	207.63	210.92	208.41	211.16	209.49	209.1	209.32	207.55	208.79	207.84	208.37	209.62	205.84	207.19	207.53	209.34	208.25	209.68	210.35	210.36	209.94	208.67	208.47	209.07	209.75	208.9	208.54	209.43	207.9	206.54	209.05	210.17	208.43	208.46	206.42	207.38	207.26	209.69
210.08	210.97	212.56	211.89	211.87	211.58	209.52	210.71	211.85	211.25	212.69	209.67	212.52	211.99	211.67	214.8	211.75	209.31	212.17	213.89	209.87	211.92	210.42	210.88	211.89	211	213.33	210.9	212.9	211.53	213.42	210.94	211.19	210.93	212.64	212.03	209.83	209.79	209.65	212.11	211.31	214.85	209.81	210.57	209.17	212.37	211.64	211.93	210.29	212.75
216.56	216.7	216.23	219.49	216.73	214.44	218.06	214.38	218.86	217.61	216.64	216.22	216	215.91	216.97	219.65	217.15	214.76	216.17	217.64	217.27	218.35	217.13	215.33	215.59	216.92	218.36	215.46	217.99	216.91	219.1	216.33	214.13	218.05	217.54	217.2	218.89	218.19	215.36	217.87	219.09	215.63	216.8	216.76	217.36	215.55	216.14	215.67	218.09	217.74
203.67	204.28	202.51	204.32	201.16	202.78	202.77	204.32	204.63	201.13	203.85	203.17	205.56	204.47	204.88	202.31	203.41	204.3	203.5	203.89	205.29	202.87	200.63	204.33	203.46	203.89	205.45	203.83	203.7	205.12	201.74	201.75	203.44	203.21	203.76	203.4	203.37	203.71	202.39	204.77	204.37	203.22	204.66	204.12	203.36	203.58	204.31	205.05	204.33	200.96
205.7	205.91	203.21	206.91	204.42	204.58	203.99	205.57	204.79	204.31	202.93	203.88	205.93	206.48	205.18	204.9	205.05	204.98	206.33	203.92	203.41	203.54	204.94	203.79	206.02	205.97	204.98	207.81	206.86	205.57	204.2	205.37	203.82	204.93	202.48	204.73	205.2	205.11	204.37	202.6	204.89	204.39	204.28	206.04	206.78	205.75	207.94	205.31	205.28	205.37
209.16	208.08	210.24	209.14	212.55	209.44	209.6	208.67	208.71	210.91	208.26	209.66	210.03	208.76	209.96	209.78	210.07	210.82	209.07	209	208.64	209.73	208.97	208.83	210.04	208.73	210.4	209.01	208.85	209.47	209.27	211.39	209.79	209.55	211.49	208.46	208.53	209.94	207.28	209.16	210.1	209.45	209.08	209.57	209.35	208.91	208.25	209.05	208.22	207.7
197.87	199.5	198.73	197.75	199.08	197.66	197.99	198.82	197.47	198.49	198.99	198.84	199.24	198.84	197.68	197.47	198.76	199.89	198.3	197.27	197.35	197.7	197.41	195.61	198.55	199.09	197.53	197.86	197.42	196.85	198.02	196.06	200.46	199.32	199.38	200.17	199.32	197.69	200.27	198.83	198.53	196.73	196.83	197.47	198.39	197.74	198.47	196.53	197.63	198.04
210.09	209.43	207.7	210.57	205.6	206.83	209.06	210.27	209.94	209.04	209.81	210.79	209.7	206.09	208.58	211.01	208.09	210.82	206.53	209.98	208.23	208.04	209.39	209.34	207.47	210.91	210.49	206.54	209.74	210.08	206.34	208.91	207.22	208.09	209.92	207.81	210.13	207.26	209.71	207.56	210.22	208.45	209.23	211.28	210.53	209.62	208.44	209.9	207.76	206.74
198.34	199.39	197.44	198.38	198.22	199.48	197.67	197.41	197.31	199.1	198.45	197.54	197.46	198.03	198.72	197.63	198	198.05	197.49	198.3	197.29	197.78	198.63	200.9	199.19	198.76	197.49	197.5	198.76	199.55	196.73	198.12	196.87	198.01	199.95	199.05	198.76	199.31	197.56	198.26	198.66	198.08	199.02	200.52	196.99	197.36	202.67	198.3	197.99	198.55
203.03	203.64	201.48	202.95	205.2	202.63	203.43	202.11	202.69	203.31	202.43	203.94	203.1	202.76	201.66	204.83	204	201.47	201.75	200.54	199.91	201.82	203.7	203.89	204.61	202.06	201.2	206.19	204.54	202.79	202.97	201.87	202.82	200.92	204.72	202.12	202.77	201.39	204.53	203.06	201.63	202.43	201.23	202.41	204.02	203.44	200.36	203.36	202.25	203.11
211.43	206.72	206.3	206.51	208.86	209.14	209.64	210.95	205.54	206.63	206.48	208.08	207.98	209.33	206.78	207.48	208.46	205.87	209.64	208.11	205.46	207.61	206.73	210.36	206.78	209.34	208.58	209.03	208.57	206.06	205.08	206.55	209.35	210.05	206.98	208.29	207.68	207.39	208.79	208.11	206.73	206.26	208.51	208.09	207.44	207.23	208.64	206.48	208.37	207.18
211.37	210.35	208.4	209	206.2	208.31	210.5	210.09	209.73	210.66	208.25	209.25	210.16	209.32	209.12	211.13	211.42	207.62	209.26	208.55	211.07	209.94	210.27	208.97	209.58	208.13	209.64	211.04	210.23	209.37	210.87	209.36	208.66	210.07	210.31	211.65	209.34	210.17	210.41	208.41	208.45	210.23	209.26	210.48	209.27	208.18	208.16	208.87	207.73	208.54
198.21	196.71	198.31	199.99	197.3	197.99	197.22	195.15	197.96	195.1	199.42	197.25	198.44	199.19	196.86	199.35	195.04	197.65	197.47	197.73	199.02	197.2	198.08	196.92	199.28	197.98	197.2	197.77	197.71	196.65	199.93	196.9	197.17	198.7	199.61	198.97	198.26	198.01	197.93	198.52	197.4	198.58	198.08	198.66	197.15	197.67	196.33	197.54	198.74	197.11
219.72	217.55	217.54	217.44	218.31	214.86	219	215.85	217.03	217.35	216.08	216.83	217.03	217.78	216.65	217.59	218.23	217.33	216.78	217.19	218.18	220.13	216.72	215.92	217.73	214.78	217.77	216.73	215.99	217.26	217.96	215.51	217.67	215.41	217.88	215.23	216.21	217.51	216.04	215.33	214.44	216.03	218.03	216.76	218.81	213.98	220.41	216.02	217.17	218.01
216.29	212.95	212.96	211.93	210.67	213.19	212.35	211.69	213.86	212.5	213.31	213.82	212.02	214.08	214.48	213.99	213.09	213.41	212.4	215.55	215.45	212.9	214.4	212.45	213.54	214.45	214.06	211.81	214.59	211.56	213.23	212.99	214.98	213.17	211.49	213.35	213.14	211.53	214.5	214.77	212.28	212.86	213.9	213.88	213.5	212.84	213.19	211.24	210.63	213.78
205.09	204.71	202.99	204.01	204.36	204.85	204.64	202.35	204.34	203.01	203.17	203.4	203.95	204.59	203.58	204.08	203.18	204.86	204.29	203.14	203.41	203.56	205.93	202.56	203.13	204.49	205.3	203.41	204.3	205.11	203.82	204.03	202.97	203.66	202.37	203.5	202.81	205.25	205.19	204.79	203.74	205.04	205.36	204.49	205.13	204.68	206.48	206.14	202.79	203.13
203.71	204.39	204.93	202.22	203.04	201.62	206.26	200.68	203.39	198.57	202.48	204.08	201.2	204.1	204.96	200.45	203.07	204.17	202.04	202.99	201.81	203.01	202.29	202.39	203.29	201.82	204.42	205.21	202.22	205.35	204.77	201.74	203.82	203.67	200.87	202.19	203.18	201.87	203.23	202.44	201.63	203.72	202.85	203.68	200.75	203.01	202.04	205.26	201.8	203.23
201.46	202.19	201.36	200.32	201.58	203.42	202.72	201.34	199.69	202.69	202.34	199.3	199.07	200.36	202.38	200.53	199.26	201.21	202.22	200.4	201.2	202.79	201.26	201.1	198.56	199.06	200.12	203.09	200.61	202.85	201.89	200.87	200.01	200.84	199.6	201.32	201.2	201.29	200.46	199.94	202.04	199.83	202	201.53	201.93	199.05	200.24	199.9	200.96	199.92
198.5	198.76	199.35	200.9	202.17	199.99	197.83	201.04	199.79	199.45	197.85	196.71	198.94	200.51	199.55	200.36	198.39	198.9	199.69	198.83	198.98	198.5	199.65	201.35	199.07	200.12	200.7	199.76	197.64	200.26	199.84	199.2	199.38	197.25	199.14	198.07	198.58	202.4	196.63	198.85	198.22	199.76	199.42	199.13	198.48	200.84	198.33	198.77	199.72	201.51
209.92	209.71	208.63	206.58	208.99	207.08	208.4	208.42	210.31	206.12	209.69	205.94	207.17	206.88	206.92	205.88	208.82	208.19	207.64	207.18	207.67	207.63	207.53	207.93	208.88	208.35	208.46	209.82	209.39	206.4	207.73	209.89	208.87	208.65	208.81	206.68	207.28	206.27	204.7	208.35	206.35	208.26	208.87	206.71	208.61	208.67	208.38	208.79	207.87	207.63
204.62	203.06	199.95	202.92	204.23	204.76	203.97	202.21	204.24	204.69	203.64	203.91	203.49	204.17	203.35	203.08	202.13	202.35	203.37	202.96	202.18	202.03	206.4	201.13	204.39	202.66	204.5	203.8	205.17	205.45	203.19	203.97	201.66	202.25	202.4	201.28	201.42	202.91	204.12	201.32	203.74	203.94	202.33	203.53	203.81	204.19	202.69	203.88	204.97	201.87
207.02	208.1	208.23	206.43	205.49	206.03	208.1	207.24	205.19	209.82	206.44	209.19	209.56	208.76	209.86	207.56	208.63	208.83	209.75	207.87	209.77	207.22	209.26	207.93	207.09	207.06	208.97	206.47	207.41	206.64	208.89	208.22	207.8	209.38	205.95	207.42	209.2	208.53	206.68	206.98	208.47	207.45	207.14	207.68	207.5	208.85	208.04	207.07	206.44	209.34
198.15	198.57	199.64	197.73	199.05	199.54	201.85	200.03	199.22	200.44	199.66	199.66	198.9	198.57	200.54	200.21	198.86	198.16	199.98	199.42	199.76	200.07	200.57	197.68	197.97	197.64	198.86	199.24	198.46	198.75	200.54	201.3	196.1	196.01	197.46	202	199.26	198.48	201.19	199.48	198.61	198.22	199.77	198.14	199.17	198.93	198.66	198.66	197.44	199.35
210.57	208.45	208.36	209.45	209.89	207.93	210.44	210.63	210.38	210.19	209.95	206.87	209.44	207.91	208.39	206.35	206.49	209.68	210.49	207.45	208.58	209.76	207.98	207.03	211.31	209.74	207.83	207.1	206.27	209.05	208.39	207.8	210.89	208.36	208.82	208.45	208.72	208.47	207.58	209.06	210.22	208.97	209.37	207.69	207.72	206.21	207.69	208.9	210.22	208.86
207.65	207.55	208.83	209.37	207.03	208.85	209.04	205.27	208.4	207.23	206.83	208.22	206.02	208	206.63	206.7	208.68	207.22	206.23	207.14	208.79	207.81	206.37	207.66	208.1	205.75	207.86	207.32	206.18	209.55	208.47	206.82	208.35	207.62	207.51	206.83	207.36	206.56	209.56	208.52	208.96	207.95	208.23	209.35	209.86	207.97	208.16	206.16	208.71	208.19
212.45	210.28	211.44	211.97	211.86	210.19	212.39	211.19	214.03	211.66	212.07	212.75	212.44	215.63	209.37	210.84	211.07	212.31	211.84	212.58	212.57	212.3	210.57	211.57	210.09	209.75	213.32	213.17	211.28	212.38	211.5	211.16	212.84	210.5	211.47	210.95	211.92	211.92	210.12	213.3	210.88	214.4	212.63	212.4	210.64	211.25	211.45	212.08	213.51	208.5
203.12	202.76	204.92	203.53	205.55	204.64	203.41	203.36	207.04	205.49	206.3	203.6	203.44	202.66	206.31	204.44	204.35	204.59	203.61	205.01	204.31	202.06	204.92	203.74	203.59	204.35	204.44	201.14	202.63	204.92	205.27	204.08	204.12	203.98	201.23	204.37	205.33	204.64	202.23	205.04	203.75	204.23	201.94	206.21	204.17	205.24	203.08	205.04	204.05	205.15
210.75	208.99	210.89	211.42	209.73	208.83	209.05	210.87	209.73	209.44	212.12	208.59	209.65	210.21	206.91	210.43	209.77	209.63	210.87	209.87	209.62	210.78	211.04	211.47	211.37	210.89	210.03	211.93	209.17	210.27	209.03	210.2	209.36	212.39	209.64	210.44	209.86	209.69	212.92	209.95	209.13	209.35	209.94	209.6	210.48	208.78	209.41	209.04	211.49	210.19
204.63	202.94	203.69	205.66	204.63	204.16	203.92	203.7	202.93	204.54	203.14	203.3	203.93	203.78	203.27	204.41	206.66	204.65	203.03	203.96	205.3	204.88	204.99	203.52	203.58	204.11	205.56	204.64	203.29	205.07	203.18	204.78	203.58	204.96	201.54	203.17	203.86	204.85	205.3	205.78	202.69	204.12	204.9	206.1	204.23	204.49	203.3	206.88	204.97	203.29
193.51	192.5	192.77	196.26	197.31	193.3	196.11	195.15	194.57	197.04	191.91	193.53	194.2	194.41	191.81	193.82	193.13	194.27	193.66	191.98	194.82	193.6	195.75	194.86	192.83	194.48	195.74	194.66	194.73	194.26	194.28	194.53	195.85	193.35	192.34	194.64	194.03	193.41	194.13	194.24	193.2	194.52	196.56	194.98	194.88	195.03	196.46	194.31	194.03	194.04
205.97	208.12	206.28	205.87	207.2	210.4	208.2	205.39	206.43	205.67	207.06	208.34	207.45	209.49	210.15	207.33	206.32	205.88	207.21	208.6	207.66	205.53	206.41	206.99	206.89	209.4	205.65	209.58	210.1	208.77	208.59	207.03	208.94	205.87	207.2	207.65	206.25	205.23	206.32	207.6	207.99	207.42	207.28	208.29	206.9	206.27	205.76	208.74	209.54	205.73
213.99	212.18	214.5	213.81	212.6	215.16	212.3	215.97	212.64	213.3	212.94	216.23	215.31	213.06	215.26	213.29	213.62	213.62	214.52	215.44	214.07	213.63	213.86	213.21	212.71	214.03	212.83	213.19	215.81	214.68	213.34	213.81	211.9	215.42	215.35	214	211.77	213.87	214.89	212.52	214.79	213.26	212.64	211.71	215.08	214.28	211.77	212.74	215	214.22
210.48	211.39	211.47	212.18	208.99	209.84	210.42	210.91	211.1	211.63	211.88	209.21	210.89	209.86	211.84	211.55	210.98	213.61	211.34	212.65	213.33	209.88	210.6	209.98	213.07	210.04	212.04	208.99	212.4	211.52	210.99	210.26	209.78	211.9	211.6	212.09	210.35	211.1	209.27	210.92	209.61	212.64	212.9	211.28	210.62	211.52	214.19	210.92	210.57	211.95
207.08	205.13	206.15	207.07	205.22	207.19	205.98	207.49	207.74	205.91	209.09	207.31	207.09	207.63	203.96	206.46	204.28	205.95	207.09	204.59	206.73	206.3	207.65	206.77	206.25	205.41	206.72	208.64	203.99	208.26	206.31	206.92	207.3	206.6	206.66	206.42	206.25	205.87	204.5	203.68	207.57	205.35	206.38	208.29	204.01	205.67	205.22	207.02	206.9	206.86
206.57	208.38	207.73	208.8	210.07	208.86	208.96	206.53	209.25	208.28	210.21	207.38	206.79	205.18	207.96	207.94	208.73	208.02	208.63	207.57	207.05	208.5	208.34	205.76	207.48	209.53	207.81	207.1	207.68	209.27	208.35	205.98	206.69	206.88	208.47	210.01	205.6	207.5	208.5	207.27	209.58	208.01	208.81	207.23	207.75	208.81	207.92	207.62	203.03	209.47
208.4	208.85	207.6	208.55	207.46	208.77	206.51	208.68	210.31	207.27	209.2	208.67	209.51	208.6	207.13	207.34	207.32	205.26	206.48	206.56	206.16	207.15	205.52	207.51	208.74	207.59	209.67	209.81	206.17	207.8	207.43	208.21	206.65	208.51	207.64	206.52	208.49	205.81	208.82	206.08	210.77	207.45	208.38	207.43	210.54	207.31	207.52	206.62	206.72	208.42
208.53	209.09	209.44	208.59	208.5	208.57	205.83	211.4	207.78	208.25	210.29	210.11	208.21	208.46	207.16	209.54	207.14	209.79	207.79	210.49	209	210.62	208.04	208.07	205.88	207.7	208.06	207.29	206.76	208.6	210.13	208.7	208.16	209.4	208.4	208.38	209.6	206.46	207	210.1	206.54	208.91	207.09	208.42	208.64	206.35	208.31	208.04	208.65	207.49
208.96	211.18	210.65	206.98	211.89	211.1	207.64	208.98	211.75	205.4	210.42	208.8	210.01	210.17	209.45	208.45	208.81	210.03	208.61	209.87	207.73	209.13	207.36	210.4	209.9	209.66	211.12	208.48	209.68	209.25	207.89	205.76	209.48	209.63	209.5	210.16	210.13	210.13	208.04	210.96	208.41	210.61	209.08	209.86	210.31	211.19	206.75	207.04	209.61	208.67
210.93	207.88	209.91	210.52	210.89	207.22	210.4	209.54	209.54	209.54	209.5	207.73	210	208.69	211.43	210.45	210.03	206.88	209.01	208.58	206.39	211.37	210.88	207.86	210.23	211.09	211.55	208.72	208.77	209.55	209.15	209.75	208.58	208.9	210.87	210.42	210.12	210.39	209.13	208.33	207.75	209.04	211.14	209.15	209.44	212.24	211.07	208.82	210.6	208.59
193.89	195.04	195.79	193.76	193.07	193.29	194.12	193.24	194.78	191.61	194.24	194.9	193.36	194.9	194.03	194.52	194.68	195.38	193.43	194.17	196.32	193.84	191.22	195.74	194.26	195.74	194.52	194.64	194.87	195.4	193.43	193.23	193.79	192.51	193.92	190.66	193.11	194.18	194.52	196.67	195.44	194.09	193.83	192.6	193.48	194.34	195.06	192.47	193.06	194.1
204.03	201.45	202.01	201.7	200.69	200.3	203.2	203.02	203.62	201.43	201.96	200.79	203.26	201.56	202.63	200.88	199.87	202.05	202.89	200.85	202.13	204.3	205.07	201.69	199.97	201.22	199.51	201.31	204.01	204.8	202.07	201.54	201.08	203.06	202.33	202.23	202.74	203.7	203.27	204.57	201.47	202.06	202.79	203.29	201.04	203.21	202.82	204.11	202.4	201.05
213.62	213.74	211.68	214.59	213.2	211.49	216.02	213.49	213.15	213.89	212.59	211.25	213.34	213.7	212.98	212.76	212.5	213.25	214.41	211.95	211.53	211.72	212.35	214.07	213.64	211.09	213.61	215.93	212.37	212.83	213.24	212.51	213.29	212.73	214	213.19	211.79	213.97	213.88	214.28	212.37	213.35	211.58	211.95	214.43	214.1	214.35	213.47	214.14	211.95
202.43	203.84	202.83	204.69	203.41	206.42	204.61	206.32	204.74	206.71	204.06	205.2	205.59	203.81	205.39	206.48	206.91	204.95	207.04	204.88	204.9	204.58	204.17	202.29	203.44	202.86	205.25	204.12	205.55	207.63	205.03	202.3	204.35	205	204.22	203.31	203.67	204.92	202.93	204.22	206.14	203.75	204.05	205.71	203.16	202.97	204.86	205.85	205.87	206.58
203.91	202.29	205.12	202.48	202.43	204.2	201.68	205.1	204.71	201.8	202.42	203.79	203.24	205.15	205.75	204.27	204.11	203.32	203.98	201.96	206.37	202.58	204	204.3	204.67	203.87	200.94	202.21	206.34	204.36	203.83	205.65	203.05	203.17	201.69	204.12	203.79	203.73	202.44	204.27	202.99	203.04	206.52	205.25	202.73	202.92	200.99	204.45	203.62	204.37
198.97	199.73	201.49	198.38	198.28	202.34	198.29	200.41	201.16	201.4	199.31	202.1	200.17	199.4	199.21	201.26	200.16	200.04	201.82	201.4	198.65	200.05	201.19	198.51	201.57	201.3	201.78	199.14	196.93	200.91	199.42	199.88	201.3	201.85	199.89	200.65	201.03	200.74	201.17	200.48	200.89	198.54	202.03	201.21	202.84	199.72	199.47	199.74	198.99	200.72
199.54	198.14	202.01	200.68	199.35	197.74	198.75	198.5	200.28	200.58	200.92	197.61	198.78	198.16	199.61	200.43	202.56	198.06	198.76	199.22	200.09	198.97	197.61	197.52	199.26	200.02	197.9	197.94	200.26	199.44	199	197.81	200.02	201.27	196.62	198.26	195.13	198.43	201.42	198.49	200.03	197.31	199.4	195.51	199.1	200.92	200.74	200.34	199.83	200.67
208.29	209.04	207.46	208.59	207.81	208.98	208.91	208.33	208.76	210.28	209.84	208.78	208.55	208.5	208.67	209.55	210.02	209.63	207.9	209.06	211.04	208.65	208.1	207.14	207.89	209.78	209.3	208.33	207.83	210.92	208.36	210.07	211.2	209.06	210.68	207.7	211.11	210.02	208.89	205.7	208.38	209.64	208.24	208.75	207.59	210.06	206.56	208.26	211.11	209.05
213.17	212.92	211.94	211.57	210.78	210.88	211.28	212.08	212.79	210.68	212.76	209.97	211.98	211.28	211.69	211.72	210.83	211.25	213.01	211.36	210.07	211.48	212.44	212	211.54	210.67	212.32	212.28	210.76	211.38	214.71	212.25	213.47	212.36	208.76	210.53	212.71	213.44	211.98	212.36	211.5	212.54	211.13	211.01	212.38	210.12	213.16	212.02	212.11	212.46
199.6	199.5	202.5	200.28	200.61	199.38	199.43	199.9	201.59	200.02	202.04	201.22	201.47	202.62	201.8	200.11	201.52	202.27	201.43	202.9	203.48	200.95	200.2	202.62	201.29	201.13	202.43	201.85	201.95	201.92	200.74	202.22	202.11	201.62	199.74	203.23	201.75	200.88	203.18	204.37	202.07	201.02	202.68	201.78	199.84	202.05	200.3	199.49	202.56	200.04
204.14	204.02	204.43	205.45	203.44	201.68	203.77	204.37	202.74	204.2	203.99	202.78	204.51	203.82	202.7	203.64	202.15	204.71	203.81	201.51	203.12	204.44	202.25	205.29	202.17	204.98	204.96	203.93	203.28	202.24	202.9	202.92	205.62	202.9	201.82	204.3	203.28	205.35	204.52	204.76	205.82	204.84	203.13	202.75	203.61	203.84	204.23	202.75	202.61	201.46
218.19	218.13	218.08	216.13	218.45	217.03	218.65	217.92	218.02	215.68	216.84	218.47	216.54	217.94	218.19	216.52	217.26	216.96	216.43	218.21	217.73	217.18	219.37	215.68	216.62	215.55	218.21	216.07	215.32	216.83	215.89	215.77	217.9	214.42	217.96	217.76	216.49	216.09	218.69	217.09	216.52	218.79	217.93	218.57	215.73	219.26	217.25	217.46	216.54	217.98
206.12	206.18	205.82	204.82	205.74	207.68	207.76	206.23	205.58	208.9	205.46	206.7	206.54	206.27	208.9	206.94	207.68	206.28	206.46	203	205.16	208.77	206.29	205.08	205.8	206.44	207.88	206.88	206.52	205.72	204.63	204.94	208.52	206.18	206.41	206.42	206.02	205.3	204.99	206.71	205.02	206.25	204.63	206.61	205.1	206.88	205.65	206.18	205.38	206.83
209.89	212.76	212.27	210.52	211.78	210.27	211.85	211.46	209.57	209.8	210.46	212.73	210.8	212.79	209.37	211.12	210.91	210.67	209.05	211.57	211.4	210.48	213.72	212.25	211.58	213.86	211.58	210.1	213.26	211.37	211.13	211.84	211.7	210.48	212.37	210.77	211.2	214.13	211	209.99	210.92	212	210.56	211.52	213.39	210.29	211.18	210.57	212.68	211.8
211.65	208.77	208.75	208.88	208.82	208.8	208.17	208.38	211.17	210.76	212.37	208.33	209.09	210.29	206.71	208.14	209.29	209.26	210.01	207.84	208.49	209.26	210.82	208.1	208.16	209.29	208.49	207.33	211.8	209.73	210.78	210.67	210.02	209.37	207.95	209.41	206.75	206.33	209.08	208.38	208.43	209.02	208.28	210.18	207.92	207.82	207.8	208.66	206.91	208.08
208.21	209.28	207.19	211.96	209.87	208.8	211.02	208.79	208.96	210.11	209.46	211.28	210.51	210.44	207.88	208.86	208.24	211.14	206.87	207.86	209.88	210.88	211.92	208.99	208.71	209.66	210.56	208.46	208.04	210.24	210.59	208.66	210.05	209.93	210.28	209.66	210.21	210.38	208.18	210.91	209.63	210.42	208.24	210.63	210.08	209.35	208.09	210.48	209.28	207.71
210	209.85	208.08	210.06	210	205.67	207.38	209.45	208.75	209.2	208.94	205.94	206.52	211.46	207.88	207.74	211.27	207.74	209.48	210.64	207.56	209.9	210.57	208.08	208.4	209.04	209.17	207.32	209.92	208.55	207.24	205.72	208.79	205.75	208.98	209.1	210.41	208.87	206.74	208.84	207.3	206.43	210.84	208.8	208	208.93	205.93	208.13	208.07	209.04
207.43	209.78	207.26	208.57	209.7	208.75	205.29	207.3	207.5	206.75	207.14	209.67	207.82	207.12	207.83	207.98	207.2	210.72	206.73	207.24	208.31	208.01	208.56	207.34	212.18	206.86	207.25	206.15	205.64	206.97	206.55	210.55	207.15	209.37	207.04	207.39	208.78	207.31	208.64	208.56	208.1	208.55	205.14	209.22	207.06	206.92	209.81	209.58	206.61	210.07
205.14	204.91	203.01	204.26	201.66	205.68	204.22	203.15	203.88	204.05	205.69	201.62	205.17	204.25	203.63	203.83	204.17	201.64	203.73	204.66	203.72	202.38	205.37	202.62	202.97	203.69	205.24	202.69	206.27	203.02	205.05	204.13	203.4	206.14	205.71	202.39	202.35	206.24	203.52	204.75	205.6	203.05	203.24	203.9	203.61	203.26	205.14	202.15	205.04	202.48
213.85	213.87	213.46	211.67	211.2	211.4	210.4	211.38	212.33	212.6	211.03	211.99	211.4	210.47	210.81	211.64	210.29	211.44	211.55	208.68	213.52	212.04	211.01	213.62	209.45	212.6	210.23	213.78	211.86	211.45	212.76	213.03	212.35	212.1	210.45	212.95	209.46	212.46	211.67	211.26	209.76	213.26	212.52	212.29	210.03	212.54	211.02	210.44	211.39	211.93
208.43	207.05	209.04	207.63	208.61	209.62	207.6	208.67	209.32	208.38	206.28	209.12	207.93	209.01	210.03	210.98	208.15	207.4	208.76	209.1	208.75	210.43	210.42	209.45	208.86	207.51	207.11	208.88	209.86	208.24	209.18	206.77	209.98	207.68	209.8	207.85	209.82	209.19	209.77	206.87	207.84	207.18	210.79	207.84	208.85	209.35	208.43	210.36	207.91	207.73
213.39	212.54	213.51	212.05	211.85	213.74	213.4	212.86	211.25	211.8	212.36	212.73	212.12	212.51	212.79	211.96	211.97	211.11	212.52	213.07	214.77	214.11	216	211.13	214.33	213.2	212.59	211.78	213.43	210.43	214.08	212.51	212.41	212.05	212.51	212.82	212.28	210.85	213.96	212.29	211.43	210.41	214.49	212.89	208.9	211.22	212.54	214.48	215.77	213.65
209.32	208.17	207.44	205.05	206.7	205.06	207.66	207.73	208.32	207.51	207.71	208.5	207.21	207.65	206.96	207.18	205.27	207.28	209.48	207.7	208.29	207.64	205.51	209.62	208.45	206.95	205.56	205.73	207.27	206.93	208.55	205.99	206.48	208.31	207.32	206.71	205.82	210.41	206.62	208.02	205.44	206.01	207.26	209.76	208.99	208.49	206.83	209.83	207.64	207.8
210.43	210.7	213.71	210.29	213.8	210.47	211.2	210.89	213.06	212.16	214.06	209.05	210.99	211.16	213.37	212.3	213.5	210.76	210.98	213.06	210.47	211.46	211.61	213.78	212.36	209.91	213.39	212.35	211.73	212.41	211.79	212.2	209.73	213.58	213.73	212.6	211.28	210.81	213.43	211.51	209.61	211.02	211.08	211.68	212.64	213.42	212.46	211.45	211.58	215.48
217.91	219.05	215.87	218.08	218.41	217.05	215.82	218.21	215.69	217.93	216.23	217.81	217.97	216	215.24	217.26	216.48	216.99	216.58	215.29	219.4	218.05	219.05	218.43	217.62	217.5	219	217.81	218.17	214.63	214.14	216.52	217.16	217.76	216.12	216.84	216.07	215.23	219.34	217.26	217.59	216.96	215.23	219.55	214.8	217.21	218.69	217.6	216.63	215.73
219.12	215.05	218.79	215.44	217.79	217.03	216.15	219.01	216.88	216.73	216.64	217	218.66	215.51	216.86	215.85	215.96	217.85	216.28	216.55	215.29	217.56	214.59	218.33	214.87	218.41	215.57	219.51	216.87	216.24	216.68	216.75	218.52	216.12	216.08	217.66	219.06	215.97	217.37	215.58	218.79	217.03	217.09	215.14	215.4	217.5	216.18	217.25	216.02	213.93
207.59	207.78	207.29	209.94	203.87	208.84	209.15	207.61	206.95	209.76	207.64	208.23	206.75	208.71	207.07	208.58	208.2	208	206.7	207.84	207.19	207.58	207.87	208.84	207.94	206.79	205.61	208.13	208.06	209.94	208.13	206.25	207.52	205.83	206.27	208.67	206.53	209.05	207.47	206.95	207.6	209.19	207.64	206.16	207.1	207.95	209.35	207.98	204.02	207.92
213.4	210.46	211.5	211.3	212.72	210.81	212.57	211.03	211.8	211.18	211.83	210.41	213.02	211.6	211.75	212.8	210.89	212.95	212.58	211.42	211.61	209.55	212.71	210.6	211.88	209.67	212.39	211.97	210.27	212	210.88	216.06	211.24	212.08	214.72	212.33	212.37	211.94	210.85	211.76	211.09	213.95	212.93	213.63	211.97	213.52	210.63	214.07	211.57	213.53
205.5	201.99	202.62	199.78	204.45	202.62	202.53	203.5	204.46	202.5	201.36	202.33	204.38	204.7	203.96	201.7	205.23	201.96	203.55	203.55	199.63	204.06	201.14	203.77	204.41	202.06	203.67	206.03	202.6	202.53	202	204.26	203.78	203.04	203.18	202.14	204.29	200.96	204.54	203.37	205.34	201.83	203.31	202.03	203.39	202.11	203.2	202.97	205.57	202.21
196.63	194.06	194.87	194.95	197.49	194.72	194.85	196.09	196.77	196.7	195.98	194.02	197.34	194.37	193.25	196.36	194.97	195.48	194.05	195.47	195.58	193.55	194.16	195.15	195.42	195.52	194.98	195.07	195.42	194.99	194.02	193.97	195.84	195.77	195.24	193.87	194.9	194.97	195.64	196.92	193.95	196.6	193.97	196.39	195.91	197.49	192.73	195.94	194.83	193.91
213.09	212.81	212.7	212.29	213.5	212.2	212.13	212.6	212.49	212.99	212.29	212.15	215.37	212.38	213.59	213.85	212.87	211.05	215.35	214.88	213.65	213.75	210.98	212.83	212.12	212.24	213.83	213.31	211.13	212.46	212.12	213.07	213.32	211.45	214.27	211.94	215.78	214.14	213.6	213.53	215.07	214.07	211.21	213.2	214.15	213.35	212.36	213.68	213.64	213.26
194.5	196.72	195.03	193.17	193.09	195.41	194.53	192.03	194.9	196.13	198.34	195.38	194.54	196.67	193.47	195.94	194.08	194.16	196.36	193.82	193.81	193.79	195.27	195.83	195.54	196.63	196.33	197.85	196.22	198.4	196.1	196.46	193.51	194.74	197.09	194.99	194.46	196.88	195.02	194.06	197.42	195.25	190.95	196.08	195.11	194.59	194.44	193.27	194.35	193.24
207.69	209.72	210.02	209.47	210.16	207.6	210.59	208.53	209.98	209.05	210.58	208.36	209.83	209.61	207.11	209.96	206.36	210.51	208.66	207.84	210.07	211.02	209.08	206.07	210.05	207.9	209.94	208.63	208.13	209.32	210.42	210.12	209.69	211.14	208.09	208.14	207.67	205.87	210.02	207.7	208.74	208.72	208.98	206.98	207.27	209.28	209.78	209.85	209.48	207.96
203.07	204.72	205.1	203.39	203.35	205.59	202.87	203.23	203.47	203.95	203.49	203.71	203.21	204.09	203.3	204.04	203.53	206.09	201.65	203.65	203.32	203.64	204.48	203.06	204.22	203.34	203.34	203.74	203.41	205.58	202.22	202.3	202.63	205.2	202.9	204.95	202.33	204.35	204.3	205.39	204.95	203.32	201.22	206.19	203.5	205.85	203.38	203.51	204.63	203.62
210.76	206.83	209.49	208.79	209.23	210.87	210.99	210.26	208.76	211.5	208.84	209.48	208.18	207.79	209.49	208.73	208.42	212.02	207.34	210.42	209.66	208.58	211.05	209.66	211.94	208.33	212.4	211.42	207.47	208.56	211.2	209.06	209.44	209.59	210.83	209.31	208.98	209.96	207.96	211.82	207.97	209.47	209.6	211.79	208.02	211.72	210.19	208.73	208.98	208.47
201.09	199.67	202.13	202.4	202.53	201.59	203.1	202.08	203.46	202.31	201.13	202.37	200.83	202.64	202.84	202.77	202.99	201.86	205.63	201.34	203.5	203.51	202.11	202.81	202.98	203.42	200.64	203.31	201.26	202.28	200.58	203.92	202.6	204.67	202.08	201.37	202.05	202.85	203.4	202.59	200.78	202.22	203.16	202.17	204.72	200.53	201.99	201.41	203.5	202.85
208.68	209.59	209.55	209.47	210.66	208.05	209.28	208.36	206.35	208.02	208.9	209.11	208.52	209.69	205.62	209.29	209.31	210.38	207.66	207.91	208.73	209.53	208.85	209.5	209.94	208.64	207.68	210.96	207.85	209.14	209.17	209.36	208.63	207.49	210.26	210.56	209.08	207.73	207.97	209.96	207.73	212.06	209.73	210.36	211.21	210.65	211.08	207.62	205.87	208.08
211.94	212.8	213.41	211.01	212.07	211.63	213.36	210.31	214.39	212.5	210.1	210.26	211.49	211.14	209.76	213.56	211.81	210.64	214.91	212.2	213.06	214.02	210.53	212.05	211.6	209.44	211.51	213.34	210.62	211.03	213.83	210.8	212.91	213.4	211.59	211.21	211.61	211.45	211.61	212.02	210.24	211.19	212.97	211.51	212.73	211.56	213.36	211.87	211.29	211.2
203.86	203.96	202.62	203.16	205.38	203.5	203.45	205.8	204.01	203.59	203.06	204.33	204.37	205	202.8	202.92	205.41	202.89	201.7	204.84	204.29	203.33	202.82	203.95	204.18	202.3	202.36	204.17	203.87	204.61	204.58	201.62	202.97	204.08	202.56	204.04	203	204.23	205.06	203.46	203.6	203.34	202.84	204.51	205.34	201.84	203.22	205.69	203.55	203.78
209.64	207.31	209.33	209	206.77	207.92	207.82	208.25	208.38	207.95	209.27	207.62	208.39	211.33	208.69	209.15	208.14	207.82	208.73	208.27	206.49	209.4	210.96	208.16	209.62	208.36	206.74	206.78	208.14	209.86	208.43	208.6	210.55	209.96	209.18	206.73	209.44	207.09	207.77	209.45	208.55	208.8	208.38	208.58	206.45	209.44	208.65	208.84	206.64	207.69
200.98	200.22	200.62	200.63	199.59	199.5	198.06	197.39	198.4	200	197.2	199.37	199.1	200.28	199.73	199.09	200.89	197.08	199.05	199.93	200.51	198.67	200.9	202.28	196.1	199.01	199.71	200.79	199.46	199.54	199.26	198.84	201.61	198.96	199.79	200.27	198.46	196.96	201.31	198.2	198.15	202	199.3	201.79	196.26	198.1	197.71	198.8	201.71	200.8
205.37	206.86	202.45	203.63	201.39	205.36	205.97	203.97	204.9	205.32	204.63	205.77	204.31	205.44	203.82	204.03	204.57	205.15	204.82	204.96	201.68	204.28	203.76	204.12	205.77	203.93	205.93	204.84	206.34	203.36	202.86	204.61	203.75	202.31	204.04	205.16	203.63	206.04	202.13	205.67	202.23	203.32	203.03	203.52	205.02	204.38	204.68	203.67	204.28	203.64
214	211.08	213.37	213.54	212.64	210.06	213.18	213.47	213.2	211.57	211.41	212.21	212.14	212.38	213.93	211.81	211.63	212.92	211.77	211.16	211.84	211.09	212.86	213.3	212.28	212.69	214.03	211.44	212.74	211.57	213.06	210.12	213.52	211.06	214.54	211.67	214.99	214.31	212.5	212.83	214.65	214.56	213.13	212.58	214.42	211.78	211.8	211.14	213.54	210.76
211.3	212.24	213.64	211.53	214.26	211.07	210.05	211.05	210.09	212.95	211.35	213.24	211.53	213.25	209.88	211.8	210.98	212.18	212.24	214.43	212.1	210.26	211.44	212.63	210.42	212.07	211.11	212.1	211.84	212.22	211.07	212.09	211.61	210.75	211.55	211.22	211.4	213.87	209.68	213.86	212.4	211.13	213.5	211.86	212.7	211.72	210.66	213.17	210.98	212.03
204.56	204.65	203.1	203.17	202.42	202.63	202.75	205.03	205.14	205.29	204.07	203.78	200.12	202.7	203.23	204.74	203.94	204	204.91	203.3	204.91	205.43	202.87	206.43	206.62	206.27	205.14	203.43	203.37	205.1	203.1	203.18	204.11	203.34	203.93	203.98	204.6	202.9	203.61	201.18	203.39	205.1	205.4	202.62	204.75	205.16	204.43	203.93	204.81	202.14
210.71	214.11	210.89	209.59	210.93	212.37	211.05	212.61	213.92	212.7	212.33	211.66	209.66	211.52	212.48	210.99	210.07	210.46	210.69	212.61	210.85	210.19	209	209.64	212.29	214.3	211.03	212.96	212.07	210.69	212.43	211.11	210.07	211.31	211.97	212.21	212.1	213.67	210.82	210.16	209.68	210.9	211.18	210.4	209.74	209.08	211.56	212.15	212.84	212.72
204.55	205.28	204.72	206.33	202.49	204.79	204.86	204.89	204.06	204.32	202.69	204.91	204.28	204.66	203.94	203.92	203.29	202.51	204.79	204.88	203.34	202.69	203.58	204.09	203.12	204.05	203.81	204.02	203.42	205.19	202.89	204.61	203.94	205.99	204.51	203.41	206.35	202.92	203.22	204.16	205.34	201	202.27	202.64	202.13	204.43	203.86	201.85	204.74	202.93
206.9	206.97	209.47	208.83	208.8	208.22	208.25	209.81	207.39	210.3	209.17	206.66	208.6	209.15	206.93	208.82	207.37	207.28	211.6	208.75	209.43	208.57	208.84	209.53	207.32	209.7	209.24	210.1	209.12	209.28	207.56	207.76	209.48	207.56	206.53	209.72	208.51	207.06	208.21	207.49	208.97	210.73	208.4	208.45	206.13	209.88	207.8	207.95	208.04	207.14
197.06	199.06	200.73	199.55	198.71	199.65	200.97	200.91	197.78	200.91	199.71	200.07	200.23	200.46	200.78	201.05	198.92	199.24	199.01	202.51	200.66	200.39	202.05	201.31	199.95	202.15	202.06	201.56	200.69	201.81	201.06	200	198.63	200.52	199.71	197.53	201.63	202.44	200.16	201.95	198.03	200.3	200.21	200.84	201.04	201.33	202.42	200.45	201.91	200.76
196.88	198.69	197.8	198.78	199.64	198.66	200.79	199.83	200.34	199.68	199.38	200.64	199.01	195.01	200.27	198.06	197.65	199.54	199.03	198.85	199.9	199.01	200.68	198.86	200.23	199.23	200.3	197.85	200.39	199.18	200.3	199.29	199.62	199.05	199.1	200.16	197.81	200.56	201.9	198.17	198.67	199.97	199.46	200.94	198.6	201.54	199.45	198.86	197.92	199.3
219.06	216.12	217.35	216.55	218.87	217.61	218.46	216.63	218.12	216.04	216.38	215.43	217.01	215.8	217.92	216.13	218.38	219.46	219.45	215.71	215.65	215.69	218.31	217.05	216.88	219.27	215.4	218.44	217.96	215.58	216.6	217.18	216.21	216.37	218.4	216.47	216.41	219.03	217.66	217.81	217.26	216.21	218.8	213.96	215.21	216.77	217	215.81	217.52	216.33
216.48	214.84	219.99	216.99	217.15	217.13	217.84	219.03	217.64	218.47	218.44	218.05	217.23	216.64	216.73	218.97	220.2	220.79	218.42	216.99	216.03	219.74	217.22	219.1	218.63	215.73	215.4	216.11	218.74	218.69	216.16	220.38	218.35	218.05	217.52	220.78	217.95	219.47	219.51	218.85	216.65	217.69	218.69	218.89	217.74	216.01	220.76	216.69	216.91	218.95
199.75	199.52	200.27	199.09	199.54	201.87	199.75	197.9	200.11	197.75	198.76	197.32	200.08	200.42	200.19	202.33	202.56	200.32	199.02	198.98	200.17	200	195.94	199.52	200.28	198.78	200.47	197.83	200.42	198.78	200.63	201.41	200.76	200.13	198.44	200.19	199.35	200.33	200.94	196.76	197.41	199.7	198.57	198.78	199.28	198.67	198.33	200.65	200.14	198.36
214.26	211.45	212.05	212.33	213.67	213.36	213.98	209.76	210.76	214.29	213.03	212.73	212.68	212.22	212.64	211.07	211.24	214.33	213.08	213.25	211.86	212.65	213.67	213.48	212.2	213.3	210.61	212.57	210.75	212.47	212.72	212.97	211.11	212.93	213.91	212.74	211.17	213.78	214.02	213.07	212.7	213.27	214.61	213.14	209.98	212.18	215	212.74	212.84	215.13
216.17	216.71	216.23	216.66	218.31	218.69	216.37	216.48	216.32	217.53	217.89	215.72	216.7	218.16	217.1	218.12	217.28	215.83	218.71	215.28	216.56	217.12	216.74	220.61	218.99	215.25	218.46	218.08	214.65	216	217.32	217.48	218.03	216.04	215.94	216.79	217.39	218.07	218.26	218.04	216.38	217.56	215.14	215.17	217.01	217.83	216.6	216.14	217.97	217.79
203.03	202.6	199.8	202.16	204.82	204.16	203.63	203.25	203.59	200.8	203.96	205.37	204.39	203.62	203.24	203.57	202.34	205.06	203.78	202.64	201.07	203.37	203.75	203.65	203.16	202.16	202.78	200.94	200.46	202.66	204.84	204.18	204.54	203.48	203.85	202.31	205.06	204.1	203	202.78	202.6	201.86	203.71	203.6	204.32	203.63	203.37	203.3	203.37	202.35
212.59	212.91	211.85	211.77	212.18	212.38	213.42	212.69	213.83	213.56	214.25	214.68	212.54	209.85	213.62	213.47	214.38	211.25	209.7	213.4	212.57	211.55	213.68	212.02	212.57	214.72	212.7	213.41	209.84	214.12	214.26	214.19	213.55	213.14	211.07	213.61	213.53	211.69	215.33	211.85	210.76	212.37	213.35	213.14	215.54	212.89	209.97	211.22	212.63	214.21
207.15	207.75	206.66	208	207.23	208.07	208.33	208.78	208.55	205.87	206.49	208.45	210.66	206.85	209.57	205.4	207.51	207.07	206.91	207.79	206.78	206.48	207.72	207.2	208.59	208.89	207.89	206.56	212.13	206.81	207.64	206.8	208.77	209.78	207.54	208.31	208.81	207.42	209.17	208.18	207.31	206.17	207.6	206.91	205.24	207.52	206.98	208.09	208.69	206.58
206.96	205.37	207.85	206.56	207.87	206.48	207.41	210.25	207.49	208.54	207.66	207.91	208.42	208.08	209.89	207.5	207.6	207.73	208.62	206.35	211.56	207.72	209.95	207.62	207.18	207.05	208.55	206.29	209.03	208.24	206.21	206.82	206.61	208.97	205.83	209.68	207.9	206.6	207.07	208.97	206.7	206.13	207.15	208.86	208.47	206.85	207.54	211.03	209.23	209.21
200.42	199.92	202.1	199.88	200.99	199.17	198.76	200.18	199.37	200.31	201.33	201.22	201.4	201.03	202.73	199.46	200.92	199.4	198.88	202.43	200.81	200.76	200.66	199.98	199.09	198.86	200.07	200.84	201.8	199.96	200.49	199.94	199.37	199.4	200.82	199.69	200	199.11	201.13	199.79	197.77	201.28	200.87	200.17	201.76	202.16	196.96	199.21	199.31	202.48
204.73	203.96	205.61	204.84	208.51	205.07	204.52	208.12	204.72	204.95	206.15	204.09	203.52	204.83	205.12	205.87	204.59	203.05	204.5	205.95	204.2	205.87	206.6	203.91	203.91	203.58	205.85	204.37	204.46	202.04	205.39	204.45	203.44	205.46	202.17	205.68	205.12	203.55	204.36	207.23	203.64	204.69	204.88	204.91	204.77	206.43	206.93	202.67	207.35	203.49
212.33	212.14	212.66	212.06	211.58	210.7	211.94	212.89	214.07	209.4	210.58	214.17	210.67	210.73	212.26	212.26	212.64	212.04	212.62	212.42	211.27	208.9	214.34	211.2	211.31	211.27	209.94	212.32	212.51	211.42	210.76	212.56	208.73	212.91	213.09	210.51	211.55	214.42	210.14	212.2	209.88	210.12	209.23	211.4	210.72	214.07	210.96	211.88	211.5	212.97
200.33	198.82	201.3	198.59	201.54	200	200.06	199.26	200.86	200.95	199.33	200.39	200.32	201.31	200.1	201.74	200.93	199.6	199.6	199.36	200.41	202.13	200.05	199.93	200.43	201.75	199.85	202.1	199.72	200.94	200.35	199.64	198.3	200.65	199.42	199.45	198.42	199.6	200.42	199.77	198.85	199.89	199.93	200.13	201.42	198.64	201.59	199.02	200.45	200.38
216.39	216.07	215.67	217.6	217	216.36	217.24	216.47	216.39	216.83	216.14	217.36	217.22	216.27	217.67	215.29	216.47	215.93	215.94	215.36	214.05	217.04	217.55	215.85	216.88	218.99	217.22	217.94	216.48	216.11	215.46	216.25	216.53	216.72	216.95	218.12	216.33	215.57	218.36	216.29	217.85	215.55	217.91	216.32	218.1	217.82	218.16	216.88	214.8	215.6
212.74	214.14	213.67	211.92	213.7	210.43	210.59	210.89	213.98	212.74	211.63	211.94	212.14	213.73	214.05	212.97	214.59	210.37	212.2	210.53	213.98	213.68	211.87	211.23	209.96	211.49	210.85	211.87	212.17	211.98	211.27	211.19	210.58	214.48	214.98	213.71	213.64	211.75	213.39	213.52	211.86	211.33	211.63	211.4	210.89	210.89	212.63	211.28	211.87	212.25
215.37	211.65	211.48	213.38	214.99	212.83	213.11	211.51	214	211.68	212.84	215.02	214.61	214.99	213.71	213.32	212.12	211.2	214.32	214.91	212.86	211.38	211.08	212.16	214.01	211	215.39	213.59	212.61	216.27	214.62	213.38	212.81	212.56	213.32	211.96	213.23	212.25	214.14	213.01	212.66	211.43	214.04	211.55	214.82	214.42	210.79	213.24	211.72	211.95
209.94	209.01	210.82	209.52	209.41	208.57	209.58	210.62	209.58	209.38	206.47	210.27	209.64	208.28	207.73	206.07	208.68	211.83	211.65	209.95	210.35	209.55	207.87	206.39	209.05	209.29	207.95	209.62	209	210.18	209.35	209.21	208.72	209.73	211.64	211.51	210.98	209.14	211.42	208.1	208.61	208.32	210	208.91	210.69	208.63	212.65	207.28	207.1	208.68
215.93	212.86	213.39	212.17	214.99	213.61	213.72	213.39	215.19	214.07	215.23	213.84	213.42	215.65	212.8	214.24	214.16	215.56	214.19	216.6	212.17	215.02	213.26	214.06	211.26	216.03	212.06	216.27	214.94	213.48	211.54	215.69	214.46	213.27	213.91	215.5	213.12	213.95	212.65	212.67	214.64	213.37	214.75	213.87	213.33	212.58	212.61	215.72	215.3	212.55
211.02	210.37	210.92	211.96	211.07	213.3	212.68	211.32	213.15	215.32	211.05	211.48	211.95	212.81	211.94	210.55	211.56	211.64	212.42	211	213.24	211.72	211.98	210.14	213.72	211.69	208.17	211.48	209.19	210.71	211.86	211.07	214.39	211.84	213.88	210.86	213	212.01	213.04	210.68	211.23	211.08	211.16	210.83	214.39	211.17	211.14	213.24	213.8	210.92
205.45	209.12	205.89	207.23	207.74	208.31	207.37	207.37	208.61	207.25	208.39	207.22	206.1	206.26	208.69	209.88	208.51	207.18	208.84	210.47	209.14	205.24	208.24	209	204.69	209.05	205.15	205.43	208.03	207.94	209.34	206.05	206.18	207.57	207.51	207.64	209.05	207.08	207.84	206.84	206.89	208.27	207.23	208.02	206.13	206.98	208.96	205.75	210.45	207.6
211.79	211.41	209.42	214.99	212.6	210.12	212.73	212.32	212.15	211.13	208.99	211.32	208.29	213	212.02	214.04	211.32	212	211.43	212.11	210.78	211.34	210.36	214.54	211.76	213.34	211.85	210.62	213.06	209.84	213.39	212.33	211.99	211.24	210.78	211.14	208.49	211.56	213.16	212.55	212.36	213.29	209.73	210.12	211.22	211.41	211.78	212.64	210.01	213.96
204.04	201.35	203.62	203.41	203.16	203	203.74	202.02	203.54	200.92	203.8	204.87	205.37	203.18	204.64	202.95	203.28	202.18	207.14	202.8	202.63	202.33	204.49	202.86	203.96	203.3	201.52	202.79	202.66	202.9	202.48	203.06	203.58	202.66	201.98	201.88	202.32	202.78	202.93	203.93	202.32	204.33	204.43	202.63	202.74	204.75	202.47	204.33	203.67	205.5
203.96	205.06	204.06	205.01	204.94	203.91	202.07	204.45	203.06	204.91	202.24	203.65	203.35	203.03	203.35	205.33	206.82	204.67	202.82	203.77	203.53	205.39	202.21	206.13	203.17	204.1	205.95	203.95	203.58	204.37	204.89	204.99	203.01	203.19	203.17	201.85	206.42	204	202.63	204.54	201.59	203.41	203.32	201.78	202.84	204.64	204.46	205.04	205.63	203.94
216.76	216.08	216.8	217.09	216.34	215.57	217.72	219.19	217.03	216.01	216	215.47	217.64	214.68	217.81	215.56	215.85	217.24	215.77	218.91	217.39	217.36	216.4	217.59	215.45	218.12	217.67	217.26	215.77	218.31	217.76	215.49	216.07	215.55	215.63	216.54	218.67	217.29	216.01	215.73	216.11	218.2	217.24	214.42	217.6	215.45	216.67	217.42	217.38	217.53
213.48	215.74	214.39	211.22	213.07	212.36	212.11	213.15	215.72	213.87	211.88	213.63	214.22	213.05	213.74	213.53	213.59	215.45	212.54	212.71	212.17	213.67	214.39	213.14	214.8	214.27	212.67	211.83	210.76	213.3	213.73	211.02	213.13	212.06	213.79	216.43	213.33	213.33	213.32	216.45	210.78	209.18	210.95	215.94	214.21	211.88	214.21	213.13	212.44	215.32
203.95	201.8	198.81	201.39	201.2	201.52	202.45	201.41	203.55	204.52	203.8	204.76	201.37	202.07	199.87	203.63	203.35	203.4	201.72	202.95	200.78	201.26	204.04	204.07	204.47	201.33	200.7	202.95	202.54	202.26	203.81	202.76	200.62	200.96	204.55	204.18	202.29	203.33	203.09	204.05	201.13	203.51	202.87	199.37	202.28	201.44	201.31	198.66	203.23	204.1
200.37	198.11	201.04	199.54	199.04	200.93	198.31	201.09	197.86	199.98	199.38	200.22	197.98	200.16	199.4	198.16	197.91	199.15	198.05	200.42	200.2	201.06	200.81	198.68	200.33	197.91	199.57	198.48	200.88	199.82	198.66	198.25	198.51	198.98	198.92	199.02	200.84	197.63	200.25	199.69	199.5	199.64	198.93	198.67	198.1	200.39	199.21	196.26	199.14	199.48
209.72	210.24	208.79	209.8	207.97	208.53	211.41	209.02	209.14	206.62	207.56	207.1	207.82	207.81	210.16	209.23	209.77	208.32	206.82	211.22	208.23	209.45	207.88	207.14	207.61	207.87	206.89	208.79	208.55	211.44	209.26	208.73	209.73	206.29	209.33	209.47	208.3	208.92	208.97	208.61	206.15	209.23	208.82	208.37	208.33	208.03	210	206.37	208.14	207.35
218.54	213.84	216.23	216.1	217.15	218.56	218.35	216.59	217.43	216.07	217.1	217.31	216.66	218.41	219.03	218.36	215.78	215.72	216.58	217.46	218.43	217.13	215.2	215.91	217.19	215.5	216.62	214.79	218.03	214.84	217	217.04	216.14	217.07	218.1	217.8	217.92	216.91	216.11	214.85	217.97	216.59	216.89	215.78	216.4	216.11	217.11	216.74	216.91	217.16
206.66	209.03	206.04	209.13	207.27	209.58	210.33	206.8	207.67	208.5	207.27	208.03	207	206.91	208.27	207.02	209.01	206.86	207.05	209.47	207.62	209.35	207.58	208.33	207.58	209.93	206.42	208.22	206.49	208.86	208.09	209.17	208.21	208.06	208.27	208.48	207.06	206.47	209.16	208.1	205.64	208.96	210.16	204.03	206.23	208.83	207.67	208.22	209.05	209.02
217.93	215.77	218.16	217.85	218.12	217.14	218.38	219.71	219.61	218.16	215.73	217.77	218.44	215.36	217.38	217.3	218.26	217.65	218.55	218.2	219.75	218.1	215.15	218.36	217.45	217.84	219.97	218.79	216.94	219.5	215.53	216.31	216.91	217.31	218.26	217.82	218.17	216.79	218.14	217.12	218.18	217.26	217.87	219.32	218.04	217.53	219.83	215.38	217.53	218.22
199.13	198.57	198.6	200.76	197.78	200.51	200.27	198.44	198.73	201.56	202.48	201.87	199.26	199.41	198.58	198.19	198.37	197.97	200.17	198.25	200.24	199.6	200.26	200.92	198.53	198.12	198.95	199.28	199.82	199.51	199.28	196.11	198.91	199	198.19	198.53	199.92	199.78	201.29	198.98	199.5	200.43	199.24	198.72	199.24	200.54	199.19	203.02	199.05	198.44
198.49	200.83	199.96	200.22	199.16	199.15	200.66	199.83	200.29	199.84	199.87	199.75	200.24	199.8	201.25	198.35	199.3	200.52	200.5	197.72	198.48	200.54	201.5	200.98	198.64	197.54	201.69	201.75	200.34	197.44	197.6	198.24	198.47	199.2	199.38	200.65	199.03	198.53	197.51	201.33	197.4	201.34	199.69	198.51	198.93	202.39	201.19	198.35	197.89	200.58
198.8	199.52	197.66	198.91	202.37	201.96	199.29	199.37	200.6	197.57	199.79	197.51	200.46	197.19	199.78	200.02	201.38	198.34	198.91	201.54	199.59	200.87	200.05	201.05	200.61	201.35	199.58	199.81	199.53	198.58	199.82	199.19	197.68	198.57	201.14	198.41	200.35	199.51	199.52	199.31	197.43	198.14	199.89	200.4	197	199.03	200.66	200.93	200.21	202.37
203.74	203.53	203.84	202.26	201.06	201.72	205.56	202.28	201.87	202.97	204.62	203.37	204.65	204.32	200.77	202.83	204.26	202.43	205.41	203	204.14	202.34	202.76	202.72	204.82	205.1	204.03	203.98	205.2	204.61	203.24	205.94	200.79	205.74	202.72	203.56	204.2	203.25	202.42	200.55	203.82	204.33	203.16	202.12	204.4	202.69	202.84	203.84	204.92	203.25
209.94	209.03	211.47	207.79	206.06	210.15	207.06	211.15	210.79	210.06	210.01	208.13	210.73	209.45	209.31	209.84	209.89	208.53	208.61	210.01	209.79	209.19	210.28	210	212.09	208.28	209.47	209.88	209.86	208.89	210.09	210.09	209.45	209.16	209.63	210.61	208.94	208.78	207.94	209.02	210.86	209.18	211.17	208.45	209.47	210.61	210.77	209.57	207.82	208.9
202.49	200.27	200.84	202.45	201.76	198.74	201.72	201.08	200.88	200.37	197.58	200.82	199.6	200.34	199.19	199.01	197.98	199.21	199.3	200.43	196.86	202.09	202.46	201.15	200.03	198.98	201.31	201.27	203.22	199.46	198.73	201.99	199.58	202.03	198.77	200.32	203.44	201.69	199.56	201.14	200.91	200.86	202.89	198.24	201.62	201.78	200.52	199.37	203.67	201.75
203.5	201.94	203.22	202.3	203.6	203.29	203.21	201.8	202.7	203.41	202.41	202.64	203.35	204.14	202.41	202.04	203.65	204.66	203.94	203.09	202.7	204.48	204.01	203.13	203.14	204.71	203.55	203.24	202.58	202.46	203.15	203.18	203.44	204.08	203.29	202.34	204.49	201.32	202.94	203.47	203.64	204.52	204.19	205.6	203.6	206.33	201.86	203.84	203.24	205.2
211.11	209.45	209.71	208.68	206.71	206.8	208.13	208.65	207.74	207.87	210.33	208.11	209.67	207.3	208.1	207.66	208.48	208.25	210.31	210.34	207.91	209.38	206.43	206.93	207.78	210.6	209.9	208.66	210.93	207.54	207.92	207.32	208.8	206.12	208.64	209.57	207.93	207.87	209.82	207.66	207.79	209.09	208.31	208.45	207.74	209.59	206.13	206.97	207.45	206.29
209.39	209.15	207.51	208.24	210.2	207.28	209.47	207.88	207.45	209.68	209.35	208.57	205.99	207.19	208.61	206.39	208.63	209.62	208.88	207.74	209.66	207.83	208.48	208.22	207.36	209.45	208.44	209.39	209.1	208.01	208.92	209.64	209.59	209.72	208.86	208.24	207.73	208.7	210.15	208.4	207.55	209.16	209.02	209.71	209.76	207.07	207.11	207.53	206.3	208.86
201.32	202.88	201.54	200.47	200.81	200.85	201.99	199.22	201.14	199.19	201.7	199.38	198.83	197.85	201.83	200.86	200.93	199.48	200.85	200.3	199.31	200.41	199	200.17	198.5	201.49	200.89	196.95	199.99	200.55	197.94	199.98	200.31	199.88	199.48	202.22	201.5	201.29	199.7	202.06	201.42	200.13	201.95	199.96	200.34	199.62	200.67	200.06	200.84	199.79
206.71	207.34	207.64	206.97	207.55	206.41	206.49	207.7	208.64	204.51	206.36	205.2	204.35	206.14	206.28	207.64	208.06	207.32	206.66	206.78	208.42	204.61	205.35	206.2	206.01	206.44	205.98	205.92	204.07	206.32	205.72	208.9	208.21	207.08	204.7	205.04	206.19	207.4	205.47	207.63	205.27	207.43	205.1	205.84	205.65	206.12	205.69	206	205.77	204.51
207.67	206.82	206.49	207.45	206.41	208.1	205.37	209.36	205.76	205.8	208.41	207.37	209.15	209.14	207.84	206.9	207.37	207.08	207.44	208.57	208.04	207.68	207.42	206.08	205.3	206.66	208.98	207.03	207.11	208.7	207.1	208.84	207.92	207.19	206.41	207.32	206.49	208.69	209.35	209.7	209.48	204.99	206.48	207.1	206.83	209.57	208.29	206.56	205.08	207.22
[truncated: 150 more columns]
