# Supplementary material for: Genetic dissection of main and epistatic effects of QTL based on augmented triple test cross design
Source: PLoS One. 2017 Dec 14;12(12):e0189054. doi: 10.1371/journal.pone.0189054 (PMC5730204; doi:10.1371/journal.pone.0189054)
Supplement: S6 Supporting Information — (ZIP) [file pone.0189054.s006.zip › z1_500_0.5_5.csv]

212.33	214.27	213.22	209.9	212.61	212.06	213.62	212.89	216.3	212.83	213.18	212.4	214.92	214.44	213.93	215.01	213.13	210.15	214.52	212.89	214.95	210.89	214.02	214.59	214.56	214.69	216.21	210.52	215.67	213.24	213.56	214.82	213.62	214.95	213.3	215.29	213.08	215.01	212.66	215.46	215.48	210.75	212.95	213.95	211.24	212.43	212.58	213.06	210.37	213.85
208.26	205.83	210.54	206.6	209.8	207.63	212.65	211.76	208.63	205.72	209.5	204.29	210.52	210.12	206.92	208.9	210.65	206.22	206.91	209.92	206.19	208.35	211.18	207.89	208.21	206.82	204.96	207.52	209.03	206.7	205.91	210.21	206.72	208	211.37	207.53	208.03	208.9	208.49	208.42	212.36	209.28	207.21	208.81	208.19	208.97	208.26	207.68	207.98	208.8
204.8	209.72	207.91	204.55	206.1	208.83	205.02	204.58	208.93	207.69	207.05	206.05	209.21	207.92	206.43	207.28	208.93	206.03	208.45	208.15	206.49	209.17	208.6	206.18	204.6	207.95	206.42	208.78	209.61	207.06	207.9	208.93	209.02	208.43	208.87	207.14	205.54	209.73	209.88	205.29	208.81	205.71	209.31	208.33	207.24	207.91	208.99	208.72	206.92	207.87
212.27	209.86	214.29	208.38	210.99	212.91	213.9	213.01	210.77	209.32	213.02	210.82	212.16	212.62	207.89	207.74	211.43	211.68	210.42	210.48	212.87	212.1	211.13	214.24	212.84	211.71	211.17	211.35	212.32	209.22	209.62	214.84	210.09	210.53	213.7	209.58	213.48	208.37	211.64	209.86	208.98	211.72	211.79	213.94	210.69	210.88	211.58	215	212.36	211.94
201.13	201.77	204.86	199.1	202.88	203.66	202.05	201.84	204.47	202.91	201.08	204.09	201.12	200.94	205.83	202.13	202.21	204.07	203.2	202.57	199.74	202.72	202.18	203.84	199.04	203.2	202.55	198.92	202.13	200.03	201.1	200.46	199.91	199.55	201.56	203.77	199.15	199.68	201.66	203.99	202.33	197.45	203.67	200.1	202.22	200.87	202.49	204.27	204.86	201.18
215.58	217.26	218.96	215.16	219.23	217.2	215.79	216.78	219.44	218.63	212.24	220.39	214.78	218.3	216.83	218.28	220.37	213.75	220.08	220.29	216.23	214.53	216.32	217.75	217.01	220.9	219.77	215.91	217.82	217.02	215.54	216.38	216.49	218.87	218.61	216.96	215.82	215.99	217.68	216.01	218.98	215.19	221.22	218.42	217.27	212.76	214.52	214.54	214.43	216.45
201.04	198.25	197.53	196.77	198.19	196.97	197.82	194.84	200.15	200.84	201.12	199.08	198.49	198.34	198.81	202.05	200.37	202.13	202.25	199.21	200.63	197.51	199.04	201.43	197.3	200.51	197.73	196.34	199.8	198.64	199.27	197.77	199.77	200.06	197.29	201.78	199.33	200.57	200.2	197.62	197.87	197.39	197.31	201.55	198.89	197	197.92	199.43	199.73	201
200.37	203.08	200.12	202.36	198.68	198.26	200.69	199.95	199.46	199.15	202.75	199.59	201.39	201.71	201.41	202.62	201.66	201.57	202.03	199.82	201.9	202.26	201.83	198.77	197.82	201.83	201.75	200.62	201.32	202.31	202.56	200.79	198.38	200.04	200.98	203.26	200.8	203.8	200.94	199.3	197.64	203.66	197.58	200.94	195.79	197.97	202.85	201.76	198.93	202.04
204.47	203.78	202.09	207.66	205.2	203.68	204.97	203.18	205.77	208.35	204.43	204.79	204.82	204.4	208.39	204.11	205.08	205.04	199.87	204.77	204.52	203.8	205.67	204.56	203.88	205.36	203.87	204.16	206.3	204.48	205.69	205.94	204.8	205.8	205.39	202.5	206.24	206.93	208.29	201.06	203.96	203.37	205.52	203.97	203.22	209.24	202.93	205.03	205.2	203.44
207.3	208.77	206.98	208.71	206.83	205.53	208.61	210.91	208.51	206.54	203.62	207.39	207.04	207.91	209.64	207.58	209.93	206.8	206.86	208.3	204.28	210.11	206.21	209.39	209.65	204.96	204.21	211.56	209.02	208.37	206.23	208.37	208.34	209.23	207.3	207.6	205.42	209.34	207.6	208.38	207.2	207.83	210.08	207.64	208.96	206.99	206.88	210.11	206.96	209.29
204.02	205.06	200.5	203.42	205.42	203.44	202.28	204.28	202.48	203.6	204.46	207.73	205.13	204.56	206.17	205.43	208.98	205.1	202.7	201.96	204.79	205.67	201.67	203.33	203.76	202.44	200.75	201.9	201.67	203.74	208.07	203.61	206.62	207.2	204.1	200.52	202.38	205.35	204.18	204.76	205.72	203.62	205.32	202.23	202.77	204.82	205.45	205.45	203.27	204.23
200.74	200.28	201.36	197.65	202.13	198.3	195.13	199.2	198.58	200.38	200.44	198.82	197.78	202.85	201.98	197.48	199.2	200.11	198.29	198.25	199.9	199.76	200.3	199.2	202.06	198.98	199.89	199	201.5	200.66	196.9	200.28	198.09	203.25	197.44	201.64	198.27	199.18	195.14	200.98	201.21	199.5	200.17	199.77	203.69	199.13	200.11	198.96	202.42	200.55
201.79	205.88	204.25	207.68	203.9	203.37	203.14	204.57	205.01	200.05	203.65	201.48	201.38	202.78	206.9	202.74	200.33	203.73	204.25	203.61	202.18	203.6	204.03	201.45	206.77	204.73	204.18	203.03	204.07	207.68	202.99	202.45	203.68	206.4	203.09	205.08	205.69	205.59	206.27	200.87	202.85	203.03	204.12	205.59	202.82	203.37	201.49	201.35	204.18	199.87
212.35	209.49	211.14	210.96	209.89	211.47	212.31	211.54	211.96	218.16	211.94	207.86	210.94	213.21	212.88	210.91	212.22	213.58	215.26	212.87	212	212.52	212.21	208.94	212.79	209.1	210.04	211.07	212.64	209.78	213.17	212.65	212.17	208.31	211.95	209.13	210.44	211.22	212.43	210.68	213.85	210.96	210.58	210.68	211.53	210.21	213.84	211.68	212.52	212.41
203.68	204.59	205.5	203.58	207.73	208.7	204.42	206.64	205.96	202.65	206.29	204.35	205	202.87	205.76	203.08	204.71	203.16	204.91	204.21	206.34	204.28	203.75	204.81	207.73	205.55	203.27	203.77	208.23	203.19	204.09	203.64	209.3	205.35	204.41	206.28	204.08	203.03	202.73	207.51	205.04	206.35	201.08	205.98	205.55	207.64	208.09	205.84	207.39	206.75
209.28	205.83	209.54	208.52	204.27	212.02	205.52	209.79	213.49	208.39	208.51	208.57	209.35	208.24	207.59	209.19	208.74	208.33	208.65	206.36	207.48	211.65	210.73	210.07	208.34	206.14	208.25	208.84	205.48	206.44	206.97	210.54	208.76	207.94	207.52	207.43	212.05	210.59	209.46	207.02	209.72	208	209.89	207.27	208.24	210.3	207.21	207.12	205.13	208.26
216.67	216.9	221.25	218.64	217.46	218.36	217.02	219.26	215.87	217.12	217.44	217.79	218.12	218.24	214.93	213.99	218.88	215.38	219.06	214.63	216.77	218.47	219.62	220.87	218.28	215.56	215.39	216.2	218.85	219.38	216.38	219.31	219.6	220.57	217.09	219.19	217.18	220.08	215.8	218.93	215.47	217.49	219.33	218.14	217.26	212.29	215.78	216.84	218.32	215.48
202.95	202.1	203.6	206.71	204.23	205.79	203.58	204.54	200.16	202.67	204.5	203.03	200.7	200.41	204.94	202.98	196.63	202.1	204.11	200.29	204.49	202.08	205.81	201.14	204.29	199.79	201.58	200.72	204.45	203.28	203.08	202.27	202.16	201.94	202.14	200.93	201.33	203.43	204.34	204.92	202.88	200.06	201.67	205.29	202.33	202.74	200.54	201.16	202.42	203.11
203.92	203.47	201.88	200.92	206.86	206.55	201.92	202.35	202.04	205.64	203.26	203.45	201.8	201.31	206.44	205.1	203.98	201.53	207.92	204.14	205.41	203.65	203.77	202.08	202.3	205.47	204.18	203.68	203.8	202.13	203.06	202.67	205.43	204.62	202.57	203.83	201.37	206.05	206.22	203.15	205.1	204.08	206.9	202.49	198.06	206.2	202.77	205.47	204	208.39
207.02	208.18	209.34	211.49	206	210.73	208.7	208.56	209.55	209.97	205.64	212.29	210.25	208.84	211.27	207.82	210.22	208.94	209.14	206.86	208.93	208.36	206.23	206.81	210.1	209.51	208.17	209.15	209.76	207.2	207.82	207.52	203.69	211.92	213.71	205.46	209.5	206.2	210.04	210.53	209.79	207.3	206.5	209.66	207.95	211.1	206.66	207.39	206.84	207.38
199.97	198.75	199.72	197.68	200.65	198.34	199.72	198.52	202.26	198.56	200.6	200.11	197.16	202.27	200.58	200.68	204.15	202.7	201.97	203.73	202.23	203.05	199.8	203.38	197.87	199.64	197.13	199.42	201.85	201.41	203.99	200.18	203.2	201.47	200.07	202.05	198.83	200.16	197.59	201.81	200.23	201.48	199.79	201.41	198.93	201.09	202.12	197.69	202.79	198.54
200.6	202.33	203.23	200.85	203.87	200.84	202.81	206.76	201.66	204.27	204.18	206.37	205.6	202.07	203.51	201.89	203.33	202.98	202.27	200.63	203.64	202.02	203.63	202.61	204.12	203.97	206.45	204.97	201.21	204.62	203.01	203.98	205.49	201.71	201.57	203.79	206.14	203.33	201.76	204.53	203.73	203.08	200.98	202.93	203.09	203.39	200.76	203.3	200.69	202.45
208.22	211.61	211.4	207.11	207.7	209.1	207.32	205.34	205.78	210.78	208.93	210.75	208.29	209.51	207.31	206.76	208.14	211.56	208.09	207.11	208.45	207.76	209.62	209.98	207.81	211.07	207.8	209.32	209.69	212.42	208.39	211.84	207.98	208.99	209.94	214.1	209.48	209.76	207.34	209.16	207.29	211.82	207.97	212	206.76	208.68	207.36	209.62	208.02	206.67
206.24	207.34	206.25	207.9	205.92	204.6	209.48	208.2	208.93	207.4	208.8	209.66	208.24	208.42	211.06	209.55	208.21	207.37	205.69	209.67	205.35	206.79	209.37	209.26	207.81	206.01	211.02	209.63	208.3	206.06	207.11	209.17	207.68	208.87	207.2	209.51	207.68	208.52	209.45	207.61	209.67	207.12	205.4	206.53	207.28	206.88	205.26	204.48	209.03	207.51
206.51	210.22	210.02	206.9	206.29	208.49	208.65	207.5	209.94	208.5	210.82	209.09	210.44	212.51	210.58	208.98	210.72	206.23	209.47	208.03	207.98	209.32	210.55	209.74	212.2	210.91	207.43	212.62	210.16	209.77	207.55	205.59	208.36	205.74	209.14	212.15	212.65	209.97	210.29	207.72	209.53	208.15	207.83	208.46	208.62	208.3	210.66	208.22	211.26	211.71
203.8	204.57	203.74	202.82	203.68	206.89	206.91	204.39	208.36	203.77	207.64	203.36	200.61	203.75	206.96	205.18	204.88	204.93	204.78	203.41	208.15	204.2	205.81	210.93	208.07	205.02	208.83	206.84	208.08	205.38	205.04	204.79	205.65	204.93	206.31	206.15	207.49	206.13	205.27	203.81	206	205.12	204.12	207.47	205.71	207.42	205.84	203.05	206.21	203.64
199.73	200.99	198.29	201.45	201.96	203.4	200.24	201.29	197.69	198.03	202.81	197.5	197.89	201.03	198.83	198.76	197.61	201.79	203.99	199.11	201.09	199	200.19	201.82	199.33	197.15	197.88	198.27	201.96	200.46	198.64	202.51	197.48	198.2	200.23	201.78	199.24	200.66	197.53	200.24	199.4	200.39	200.62	201.42	197.93	200.49	198.89	198.48	200.96	199.4
208.21	208.91	208.55	207.61	206.17	203.02	206.26	207.41	206.34	207.26	207.91	208.38	203.45	206.83	205.74	207.44	206.16	206.3	210.46	208.16	207.05	211.08	206.07	206.46	208.49	207.44	208.2	205.44	208.27	206.63	210.59	212.14	207.59	208.5	207.31	208.51	205.1	208.8	207.47	211.8	209.28	210.25	205.38	210.25	206.75	208.61	209.06	207.09	203.17	209.48
209.22	213.34	210.48	215.15	214.24	210.12	211.51	210.99	209.97	209.89	215.13	213.84	208.45	208.06	213.31	213.11	212.27	208.83	211.25	213.22	213.11	214.65	211.29	213.14	208.64	210.12	213.35	213.48	213.1	210.76	210.78	213.37	213.25	212.38	210.36	216.86	215.53	210.4	212.36	213.03	212.83	211.7	209.54	212.66	215.2	212.6	213.47	210.44	217	209.19
208.9	209.8	210.81	207.14	205.6	206.38	208.69	211.59	208.04	207.93	212.37	207.25	206.81	204.92	206.54	209.01	204.45	204.92	205.67	207.21	203.83	207.64	206.88	208.69	208.93	208.36	207.04	206.86	206.71	206.3	209.27	210.58	206.95	205.81	206.07	207.18	209.83	207.79	207.22	207.63	208.59	209.48	207.01	209.27	211.56	208.69	210.38	206.58	206.71	206.29
211.6	213.52	209.08	212.53	207.16	212.16	209.34	208.95	210.43	211.55	211.61	213.91	210.48	210.38	210.16	211.78	210.43	211.27	212.92	213.53	210.74	212.14	211.61	211.9	211.39	211.13	209.54	209.87	208.19	212.59	214.99	208.3	208.21	210.82	215.52	210.73	209.97	213.53	208.27	214.2	210.52	209.4	214.47	213.33	210.33	207.83	213.54	209.09	213.78	211.15
211.53	212.37	211.68	215.08	212.67	211.58	209.16	211.9	215	212.01	208.71	215.12	211.92	214.79	213.96	213.5	211.54	209.62	214.22	211.59	214.12	213.29	210.09	213.01	214.26	215.84	213.61	211.64	213.24	210.15	211.03	210.14	213.53	213.53	211.57	212.33	213.5	210.5	215	214.38	212.39	209.42	211.01	211.69	213.6	211.56	212.53	213.12	214.22	211.53
201.74	204.42	203.59	200.63	205.31	204.27	201.2	202.36	204.83	203.87	204.34	206.02	204.77	205.07	202.56	201.78	207.04	204.01	202.23	203.75	207.33	205.35	203.58	204.17	204.95	206.23	205.06	203.95	206.86	204.12	204.09	204.02	205.57	205.15	202.97	206.04	200.91	208.03	202.77	203.12	202.17	205.69	205.26	203.17	203.1	204.33	201.05	206.9	202.77	204.97
217.22	215.59	217.43	219.8	219.68	215.44	218.6	217.96	218.5	216.14	218.06	216.6	215.48	214.99	217.53	221.57	214.97	215.74	217.37	218.17	215.52	219.76	216.06	216.66	215.52	216.21	214.27	219.63	218.4	214.71	217.61	218.8	218.6	213.28	216.4	215.4	216.68	212.63	216.25	216.88	218	214.85	214.69	216.86	217.64	216.92	214.13	214.91	218.94	216.19
209.37	209.04	209.4	212.73	208.61	209.01	208.36	209.26	211.52	208.23	208.53	209.28	211.49	206.81	208.81	208.58	209.06	211.21	208.99	208.25	208.5	205.53	209.72	209.63	210.1	207.36	208.26	211.27	209.87	212.26	214.28	215.29	207	208.53	209.83	209.69	207.55	209.17	211.77	210.5	209.63	209.78	211.89	211.12	207.89	211.4	212.22	208.46	208.06	209.65
208.37	209.85	210.16	208.81	210.33	207.09	209.47	208.4	208.74	210.65	211.47	210.15	207.22	208.56	210.09	212.4	209.51	209.48	209.6	209.83	208.1	208.51	209.07	207.9	207.98	209.52	206.42	209.3	206.21	213.63	208.62	210.93	209.5	208.61	209.79	208.43	207.95	206.73	207.91	206.16	209.99	210.2	206.74	205.48	207.44	205.77	210.62	204.39	212.44	208.02
215.14	211.68	210.79	214.4	210.09	213.44	215.45	212.23	214.03	211.89	216.21	211.23	211.25	212.15	214.38	214.23	213.31	214.57	215.25	213.94	211.48	212.61	214.02	213.4	215.65	214.01	214.35	211.44	214.98	209.73	215.17	212.6	212.4	214.55	211.21	216.81	215.34	213.78	208.91	212.97	210.56	212.9	215.29	214.67	211.06	211.28	212.57	214.4	213.61	212.33
209.18	210.64	209.08	207	210.07	209.52	207.57	212.28	207.21	208.04	208.03	211.76	210.51	208.35	205.89	208.05	207.55	210.38	206.12	206.56	208.52	205.59	208.97	208.41	207.82	206.55	210.16	209.66	209.23	210.48	209.5	210.25	211.04	206.84	208.04	210.69	208.51	205.92	208.34	212.03	206.72	205.21	207.48	206.49	208.51	209.76	209.03	208.04	212.66	208.76
208.21	207.16	211.22	205.78	210.59	207.04	208.45	208.87	209.01	213.23	211.58	208.13	209.36	209.21	211.74	209.24	209.76	212.88	208.72	208.71	209.28	206.6	209.5	208.79	210.48	206.67	206.49	208.53	206.77	210.19	208.16	210.45	208.4	207.96	209.15	211.2	210.54	207.5	207.93	206.72	208.37	206.54	209.01	215.1	207.86	205.04	208.6	208.62	205.14	209.85
204.48	208.2	210.92	207.37	207.24	206.63	209.47	207.26	210.61	208.12	202.72	207.59	209.34	204.25	207.18	209.05	209.58	206.31	206.08	207.27	205.08	205.97	205.21	206.66	210.39	207.83	210.2	204.1	209.33	208.49	207.27	208.28	211.04	207.23	208.25	205.71	207.56	208.6	207.9	205.36	207.68	207	205.69	205.68	206.78	207.07	206.93	206.6	210.41	207.14
209.38	212.16	210.65	210.65	212.28	211.25	210.08	210.44	212.82	209.6	214.16	208.41	211.64	210.92	214.56	211.01	212.7	211.1	209.18	214.53	211.72	211.23	209.67	210.79	211.46	210.81	212.03	213.24	214.39	210.47	210.14	214.06	212.32	213.08	208.65	210.55	211.67	211.61	209.7	209.49	213.79	213.43	212.3	207.48	213.95	209.55	212.62	209.22	214.22	210.98
213.36	211.67	211.76	211.34	210.84	213.79	210.69	212.46	207.96	214.1	212.34	213.1	213.31	210.52	212.71	209.78	212.21	212.46	211	212.18	211.48	216.86	209.83	209.14	211.85	213.51	213.25	213.64	211.23	206.25	211.69	214.57	213.94	209.62	213.02	210.56	208.57	210.8	213.34	208.03	210.45	211.92	212.29	211.5	212.57	209.34	210.01	212.63	215.32	215.46
207.73	203.26	208.23	206.8	204.16	209.81	206.74	205.6	205.99	208.79	207.99	209.54	206.46	208.62	206.32	206.45	206.82	206.64	207.16	209.24	205.85	205.79	207.93	207.22	209.77	206.71	207.78	209.37	211.74	204.87	204.74	206.3	208.85	206.07	207.16	207.61	206.45	206.33	208.55	209.03	206.31	206.26	208.67	205.48	207.06	208.34	206.58	205.43	209.85	207.37
209.07	212.08	207.25	212.08	209.34	208.05	207.35	204.44	208.27	206.57	207.06	210.38	207.23	210.9	207.71	209.52	209.01	208.67	208.88	208.73	209.92	209.51	208.47	207.77	208.4	204.19	205.94	210.12	209.31	207.72	209.54	206.8	207.57	207.63	205.44	209.49	213.07	206.31	207.82	210.35	207.57	207.62	208.2	207.85	209.03	206.63	208.84	206.81	211.04	206.72
209.68	212.74	207.88	209.01	208.22	209.49	210.49	207.53	210.35	211.2	210.5	208.17	211.17	210.48	211.47	205.85	210.11	210.36	208.86	208.64	208.38	211.25	212.37	208.16	207.83	205.95	209.7	210.49	207.62	210.1	207.21	206.22	207.9	207.77	210.85	210.27	209.78	207.57	211.43	207.81	209.08	204.9	208.71	206.9	209.54	210.97	210.79	208.57	204.78	211.13
207.37	208.42	206.99	206.91	209.39	207.95	208.29	209.8	211.56	209.14	205.7	210.46	208.95	210.66	211.41	207.47	212.81	209.67	209.6	211.77	208.82	208.58	208.24	208.08	208.01	209.74	209.4	203.77	209.28	212.39	206.79	207.02	212.67	210.95	208.74	210.7	208.29	208.01	208.8	207.4	203.69	206.63	209.09	206.56	211.66	212.08	208.08	208.87	206.07	207.9
201.84	198.83	203.21	204.69	200.16	204.21	200.78	204.86	204.7	202.44	199.74	202.26	203.59	204.47	200.79	202.55	200.76	200.13	201.67	202.6	203.63	201.79	202.1	204.39	200.84	205.64	204.16	205.82	204.02	206.45	201.31	200.77	205.49	205.77	203.1	202.04	204.32	203.63	200	203.35	203.15	202.23	203.86	206.33	205.92	202.61	203.75	201.23	202.17	200.33
205.81	202.1	201.92	202.41	202.81	203.6	202.79	202.78	203.17	198.03	201.47	203.53	198.13	200.77	197.97	203.8	203.38	204.07	203	200.88	200.94	202.3	200.96	200.58	201.51	203.01	200.61	198.65	203.52	199.91	198.54	201.68	201.42	202.4	199.1	198.58	202.24	202.16	202.32	197.84	201.47	202.84	200.5	199.29	206.86	198.26	201.5	201.16	202.31	199.88
217.6	219.16	217.39	219.25	217.37	215.48	216.4	215.5	217.7	217.37	219.88	220.09	215.65	220.96	215.76	214.32	215.83	219.97	216.14	216.09	217.57	221.2	217.33	221.68	215.53	217.6	215.05	214.31	215.78	217.23	219.78	218.74	220.62	216.76	216.46	218.01	218.77	219.37	220.94	216.88	216.68	216.01	218.78	218.02	218.32	216.94	216.89	217.74	219.38	217.84
200.44	191.64	199.03	195.4	197.28	200.61	198.68	197.88	200.51	199.17	201.42	199.07	196.76	199.26	201.59	198.3	197.24	197.59	199.5	196.72	196.27	197.9	197.76	196.82	200.25	196.07	199.2	199.62	199.28	200.55	200.61	198.42	195.95	200.64	202.51	199.48	201.13	199.54	198.85	198.64	201.18	198.3	201.48	200.06	199.29	198.69	199.99	197.79	195.8	196.64
213.3	209.74	211.7	214.61	215.36	215.31	212.43	210.05	213.39	209.53	214.57	214.28	213.03	210.34	208.6	211.13	211.94	211.81	213.52	216.45	214.61	213.68	213.98	213.71	213.2	214.1	213.37	214.67	211.06	216.09	214.99	215.39	211.79	209.31	211.08	210.87	210.09	213.6	214.99	214.31	214.16	213.79	215.12	214.31	213.96	210.98	212.69	214.09	210.13	212.98
207.39	209.4	205.48	208.18	208.07	210.79	208.43	210.08	211.51	210.33	211.74	207.81	208.88	211.09	207.89	211.49	210.6	209.72	210.97	209.58	210.56	209.53	207.76	209.47	208.58	209.71	207.83	208.05	208.69	208.76	207.35	207.72	211.92	209.91	208.41	207.74	209.8	211.6	208.01	211.12	208.34	209.29	208.35	211.35	205.53	210.28	211.21	212.39	208.19	210.51
198.22	197.38	200.21	197.06	197.92	197.15	197.37	199.74	198.85	195.48	198.78	196.48	195.46	195.45	198.39	200.67	199	200.07	198.93	198.61	198.76	197.67	197.94	199.25	199.22	199.82	197.43	196.48	197.15	199.93	198.69	197.44	194.85	200.21	198.98	199.53	199.75	199.51	197.81	200.02	199.26	196.88	196.76	196.17	197.05	201.24	199.74	197.39	195.9	196.84
204.83	203.55	202.17	202.63	204.14	200.73	202.09	206.33	202.13	201.69	204.36	200.68	202.77	201.65	202.32	206.81	200.79	201.25	203.76	201.9	202.92	202.47	202.5	201.38	201.43	203.53	201.57	205.99	202.11	202.41	203.34	202.81	203.89	204.33	202.84	204.86	202.81	200.77	204.25	202.27	202.83	201.97	204.91	202.79	202.72	202.44	205.41	204.06	204.15	201.15
209.4	208.56	205.36	207.59	206.68	206.54	210.07	208.39	208.53	208.56	210.75	209.56	207.82	209.97	210.54	209.98	210.58	207.8	212.36	212.3	209.18	208.38	205.25	207.95	208.5	208.84	209.91	206.27	209.75	209.23	209.91	207.02	210.38	211.07	207.5	205.06	209.66	209.27	206.68	206.86	208.18	208.68	211.7	205.89	209.07	207.84	209.16	209.04	209.26	208.8
209.11	207.22	210.29	210.45	211.42	209.26	209.89	210.77	207.25	208.24	209.94	211.32	207.92	212.35	208.31	209.42	209.25	211.83	207.14	208.26	208.35	210.82	208.78	208.89	208.17	208.18	210.23	209.65	209.6	208.63	210.12	207.91	209.73	211.35	209.43	211.06	209.58	208.65	211.35	210.54	208.95	209.9	212.53	211.9	207.65	208.49	210.02	212.82	209.86	209.58
209.58	207.88	207.04	208.25	209.45	209.64	207.54	206.75	208.04	205.12	206.9	208.81	209.69	205.53	207.32	211.24	207.35	205.33	207.92	209.24	208.27	207.98	208.44	206.7	207.45	210.64	208.92	207.56	208.32	207.75	208.71	211.57	206.97	209.02	212.91	206.36	211.33	208.76	208.99	206.23	208.04	207.54	208.18	207.37	208.37	207.59	211.29	209.79	206.39	207.7
218.15	214.51	214.01	218.42	217.11	216.09	218	218.7	215.31	218.9	216.66	214.85	217.45	214.94	214.68	218.1	214.65	217.66	216.21	214.14	218.88	218.05	214.91	216.15	216.18	220.94	218.14	215.48	215.55	217.9	215.86	215.2	217.52	214.82	217.83	219.31	219.77	217.7	217.29	216.9	218.16	219.16	218.92	216.48	218.59	214.59	219.08	216.99	218.02	214.12
218.21	219.46	213.72	218.72	219.06	215.28	216	215.3	216.36	217.59	218.41	219.43	215.66	216.25	216.16	214.26	220.39	216.32	217.76	216.6	219.54	217.38	218.38	215.65	217.62	214.15	215.03	218.15	218.35	216.31	214.87	218.24	215.95	218.45	218.86	217.12	217.27	217.6	220.73	219.81	217.05	218.19	216.07	215.2	215.37	218.1	215.25	218.26	218.83	218.31
205.58	209.15	208.1	211.01	208.93	207.99	211.2	209.25	209.61	208.34	204.85	207.44	204.2	209.78	206.13	207.26	208.13	207.04	207.16	208.45	209.97	211.46	207.91	209.21	208.85	205.11	209.52	206.76	208.86	208.45	212.24	207.45	205.4	208.23	204.05	207.2	206.9	206.65	208.04	205.39	209.36	208.94	209.44	208.71	206.85	208.32	205.66	204.5	207.01	209.76
207.49	210.16	207.97	208.83	210.5	211.07	207.01	208.69	209.66	207.95	209.5	209.78	208.04	208.38	207.84	209.55	207.53	209.3	210.54	212.27	208.39	207.96	210.47	208.48	206.36	206.56	210.19	208.61	208.66	211.54	207.76	209.87	211.29	207.61	206.89	210.26	208.88	209.04	210.15	212.47	210.01	210.83	210.17	208.9	207.89	210	210.58	206.82	210.72	207.16
205.65	206.34	208.63	205.92	209.64	207.65	209.7	205.42	207.45	208.35	208.83	208.15	208.68	207.93	207.33	209.74	203.79	207.21	205.59	205.88	207.5	207.61	210	210.98	208.38	206.67	209.27	208.52	207.09	206.48	206.25	208.05	212.24	210.67	207.29	206.65	207.71	210.4	206.66	209.79	205.86	207.89	204.33	207.45	208.41	209.41	208.19	203.52	204.08	207.01
216.26	214.1	216.84	219.43	219.21	219.17	217.57	222.4	220.26	217.61	217.48	218.92	214.35	219.56	216.63	222.47	214.44	217.32	218.8	219.76	218.63	216.72	217.77	215.87	214.48	218.37	216.9	216.15	218.02	218.41	219.45	220.59	220.69	219.59	217.26	217.93	218.6	217.84	218.23	219.1	220.92	217.98	218.63	219.04	215.62	214.87	221.11	216.3	217.3	214.99
211.61	211.58	210.44	208.09	212.58	215.85	212.87	212.1	215.85	209.81	211.57	210.31	211.99	214.69	210.77	209.6	210.47	209.33	212.68	211.33	213.19	212.1	213.97	213.06	210.87	213.61	214.96	212.31	212.66	213.73	208.14	212.22	209.04	210.96	207.54	211.69	214	214.49	211.27	211.42	213.31	212.9	213.06	214.82	215.53	213.56	212.11	211.11	211.18	209.97
206.09	202.6	207.63	209.48	207.8	207.92	207.76	204.48	204.77	201.28	202.05	208.14	205.11	203.65	203.2	202.36	205.36	206.31	202.57	203.59	202.5	203.42	204.15	202.49	206.28	206.11	204.2	202.57	203.65	204.37	205.66	201.73	204.16	204.96	204.92	205.06	202.47	204.45	203.8	203.45	205.33	204.07	205.45	201.25	204.38	206.35	203.15	203.37	203.59	203.77
198.28	199.64	198.25	200.33	197.67	196.33	198.59	195.98	197.37	197.91	198.56	192.95	199.18	201.17	200.99	199.61	198.48	197.49	197.98	198.06	198.55	199.95	195.33	196.7	198.34	198.62	199.21	197.49	198.62	197.52	197.95	194.66	194.43	199.26	198.15	197.18	199.46	195.32	201.1	197.74	197.63	200.03	195.84	201.12	199.55	201.87	196.92	201.71	199.49	198.76
212.8	206.41	209.78	213.04	212.72	206.79	209.38	208.65	211.91	208.65	206.84	207.96	212.19	209.03	210.76	207.84	207.16	212.06	209.13	209.34	211.14	210.15	207.51	207.38	210.46	212.23	207.57	208.83	209.45	211.2	206.77	209.8	212.35	209.3	214	209.47	211.15	209.98	210.38	208.34	211.54	209.14	207.88	208.28	209.74	210.35	208.39	213.1	211.96	207.1
206.89	205.84	204.09	204.4	202.56	202.38	203.02	205	204.56	203.72	206	203.54	202.25	204.91	201.41	201.7	208.07	205.23	204.29	201.87	205.54	203.01	202.9	206.39	201.94	202.72	205.24	203.89	205.28	203.13	201.89	204.33	204.38	203.26	201.09	203.74	204.23	209.23	203.16	202.75	205.47	199.99	203.32	201.07	206.13	202.21	203.03	204.98	202.46	204.81
206.71	205.42	206.4	207.97	208.8	208.53	209.06	206.66	208.12	208.28	206.68	207.94	208.15	210.84	204.45	207.51	203.13	209.5	205.23	206.63	208.29	207	211.02	207.79	206.4	210.65	207.45	206.83	208.73	206.95	209.24	209.87	207.93	208.09	205.42	205.51	211.2	207.99	208.54	207.26	208.57	209.98	206.48	207.73	206.75	205.91	206.47	208.06	204.7	210.62
202.54	205.73	202.74	204.78	205.89	203.79	205.09	206.63	203.09	204.94	203.5	201.24	203.85	204.51	202.55	204.98	202.86	202.6	204.68	204.07	205.6	202.98	205.38	205.61	204.41	202.66	207.83	203.06	201.82	204.51	202.67	203.52	202.27	202.06	203.73	202.51	204.09	204.46	203.43	200.81	202.78	205.09	202.18	204.99	204.69	203.33	202.08	200.6	201.76	202.25
204.65	202.71	197.7	202.89	201.93	201.7	199.5	199.54	201.23	197.85	198.23	201.3	201.97	202.97	201.8	203.7	200.28	201.76	199.55	198.55	200.14	206.07	201.33	199.51	197.07	202.03	198.2	201.05	203.77	201.64	199.15	201.75	201.65	199.53	197.59	201.75	199.56	200.24	201.22	200.26	199.6	204.28	200.24	203.55	199.57	199.29	201.8	198.69	198.52	197.46
212.05	212.42	212.71	212.4	211.68	211.44	212.29	213.19	211.16	212.19	211.35	214.18	212.13	213.1	210.95	212.8	212.07	210.24	214.1	211.17	215.33	211.92	209.57	213.68	212.42	210.59	214.91	211.7	211.67	213.64	210.64	211.88	212.03	210.84	214.29	211.09	215.04	212.45	211.37	208.14	211.31	212.98	213.49	214.31	210.46	213.02	211.58	212.51	211.38	213.9
199.04	202.46	203.7	198.42	203.06	202.54	200.52	202.41	200.04	200.48	200.06	202.97	202.42	197.97	202.06	200.82	200.51	203.31	196.58	201.86	200.97	199.01	202.08	201.51	202.08	199.61	199.22	201.27	203.03	201.83	202.51	199.17	200.14	202.19	200.13	198.46	198.81	199.47	203.15	199.35	198.69	196.98	199.36	200.97	198.81	200.42	202.56	201.84	200.65	200.82
220	217.68	218.14	217.35	217.43	217.79	220.55	217.85	218.15	219.54	218.9	214.99	217.96	219.66	218.16	217.17	218.12	217.62	218.49	218.32	220.56	219.7	217.39	218.69	217.06	219.98	218.28	217.82	218.62	216.56	218.48	215.02	216.59	220.01	218.63	216.22	216.04	216.29	218.57	214.76	218.55	221.17	218.97	218.84	218.42	217.62	219.08	218.31	216.97	218.7
217.66	216.18	218.24	218.18	218.72	218.71	216.43	217.7	218.6	219.15	219.65	220.93	218.26	217.54	216	218.11	215.67	217.26	216.44	217.52	215.58	217.91	218.48	217.5	218.25	220.87	218.54	217.33	218.02	218.72	217.39	218.85	220.52	216.62	217.21	213.21	217.21	219.26	217.82	218.66	217.38	218.55	217.09	217.95	215.39	219.65	216.56	219.74	219.34	216.07
206.17	202.38	202.04	205.63	206.1	206.91	205.63	205.75	202.91	202.96	206.53	201.45	205	202.4	206.32	202.38	205.01	206.73	205.14	206.34	201.9	202.29	204.87	200.96	206.21	203.61	201.98	203.81	209.78	202.81	203.76	205.1	204.76	206.97	204.08	206.34	203.99	203.65	203.17	205.98	206.93	203.84	202.44	204.24	204.05	206.28	204.93	204.6	203.13	202.73
209.37	209.29	207.65	205.7	208.02	210.67	211.72	210.7	207.66	208.5	208.97	209.99	205.57	206.59	209.84	207.13	209.51	209	207.67	209.91	210.21	210.76	208.21	209.12	206.35	210.12	205.38	208.05	207.41	209.83	208.02	210.13	209.27	209.34	206.28	206.96	208.97	210.07	208.39	208.48	207.36	209.65	208.59	207.75	213.42	208.03	208.69	212.1	211.94	209.48
201.67	206.68	205.12	207.35	203.62	204.49	202.99	203.92	201.51	205.05	203.07	204.54	202.67	200.45	202.58	203.64	203.9	201.57	203.8	204.53	202.83	203.39	205.81	203.23	203.03	203.72	201.21	203.91	201.2	203.84	203.19	201.2	203.45	209.36	204.68	203.2	205.37	202.43	200.39	201.31	205.75	208.32	205.26	204.12	202.37	205.24	202.22	202.23	201.45	204.02
206.48	209.19	204.39	203.32	204.32	202.1	206.62	206.5	202.97	204.28	205.75	206.48	201.52	204.15	204.6	204.94	204.61	201.21	206.56	202.95	202.23	203.43	201.79	203.06	206.63	204.52	206.56	204.15	202.52	206.29	206.2	204.84	204.77	206.26	202.19	203.92	203.67	205.08	202.85	202.95	202.44	204.38	202.66	203.44	201.75	205.52	202.19	203.44	203.3	203.09
201.72	201.12	198.19	199.6	202.64	200.74	198.89	196.1	196.86	198.82	198.26	197.99	196.8	201.38	198.08	199.79	197.58	199.67	200.28	200.32	198.58	199.84	199.44	201.22	198.72	199.39	200.09	203.63	198.28	199.07	200.07	199.47	198.48	198.98	197.95	199.95	197.47	195.22	202.78	198.87	199.1	199.56	200.7	199.45	200.79	202.59	203.57	200.75	199.02	199.78
211.45	210.96	213.14	213.98	211.44	208.32	212	213.1	211.29	213.68	212.36	212.55	212.34	209.22	211.95	212.37	215.48	212.27	213.69	207.54	211.18	212.48	211.89	211.22	215.83	212.72	210.82	213.27	212.14	210.23	215.07	212.9	212.59	212.32	213.23	213.92	212.66	211.26	209.74	210.46	209.59	209.46	213.42	213.21	214.97	213.21	215.26	211.24	213.11	211.5
201.12	204.05	199.18	201.71	199.14	198.56	199.69	204.12	201.7	201.58	200.5	198.78	201.93	199.86	198.16	204.6	200.8	203.15	200.38	199.71	198.64	198.38	201.32	200.01	201.48	196.32	203.58	199.7	201.32	201.53	201.75	201.24	196.22	195.65	198.58	203.49	198	198.79	199.34	200.41	199.67	199.72	200.28	200.35	201.72	202	200.57	202.98	198.98	201.3
217.6	216.92	215.94	219.03	216.26	215.17	217.25	217.64	218.11	219.25	221.25	215.95	216.53	216.29	215	219.85	215.35	214.77	216.35	217.15	215.05	215.76	217.54	218.46	219.61	214.89	217.39	215.49	213.33	217.87	219.62	217.94	217.63	214.83	214.05	212.18	216.77	217.14	216.08	219.29	214.5	216.94	214.56	215.7	214.71	216.36	215.86	218.97	214.95	217.71
215.58	215.51	217.31	217.62	217.83	215.57	219.85	215.36	219.23	213.72	213.19	215.87	216.51	214.06	215.5	214.55	216.78	218.15	217.93	214.53	218.04	216.92	215.47	214.92	215.48	215.5	214.92	213.96	217.88	214.51	213.75	215.55	217.29	214.7	214.05	219.42	217.49	217.19	217.57	214.03	215.64	217.88	219.37	218.47	220.6	218.73	218	214.73	218.09	218.87
206.04	205.1	207.72	204.25	202.49	201.38	205.55	200.89	206.45	205.51	204.53	205.74	203.83	207.48	205.75	205.98	205.65	205.62	205.2	206.62	206.08	203.61	205.65	207.11	207.74	209.36	205.27	205.87	205.15	201.46	204.52	204.86	207.62	206.26	203.36	201.8	203.91	205.41	206.22	206.98	203.52	203.93	205.87	203.64	205.4	205.33	203.92	204.49	205.05	207.13
211.64	211.94	210.9	209.88	209.03	211.03	210.69	210.22	215.62	210.06	211.36	210.19	213.07	210.77	209.2	214.34	214.29	213.6	213	209.43	211.87	210.12	213.77	213.27	209.28	212.07	213.81	211.9	212.47	211.07	213.4	215.45	211.08	211.76	206.5	210.54	213.05	210.03	213.73	214.77	210.7	212.34	209.55	208.68	209.45	213.21	211.35	212.1	208.99	212.48
195.37	193.94	192.07	195.62	195.67	195.04	194.91	196.37	197.64	195.29	195.93	196.05	191.26	198.55	195.88	197.07	196.16	195.21	192.48	192.51	193.6	193.33	195.89	192.96	196.62	198.03	194.73	197.11	195.05	192.06	195.81	192.57	195.05	194.49	194.74	193.72	194.95	195.45	194.49	196.27	193.89	197.68	197.58	195.06	195.39	193.87	198.3	194.24	195.64	194.95
202.27	201.76	201.57	199.93	202.19	202.43	205.6	201.54	204.44	200.66	204.74	201.16	203.75	200.2	199.43	202.27	204.25	200.55	202.54	202.71	203.23	202.47	203.46	202.67	200.87	202.61	203.25	202.02	204.06	201.08	202.34	200.42	202.48	201.58	202.34	205.18	202.51	205.58	201.38	201.95	202.06	200.86	203.69	199.72	204.42	201.41	203.93	202.28	204.58	201.29
218.92	220.28	219.08	218.97	220.36	216.11	219.82	216.03	216.25	216.64	214.86	217.25	218.05	218.84	218.37	218.28	218.56	217.17	215.47	216.76	218.01	214.43	219.94	216.9	217.62	216.92	219.91	218.53	218.59	215.4	219.83	217.43	216.22	214.52	219.93	217.18	218.55	216.48	216.04	217.95	218.2	218.09	218.55	215.29	215.2	216.14	216.44	219.36	216.82	217.76
193.4	195.42	194.43	193.32	195.12	198.18	190.28	194.05	194.44	196.4	193.98	196.11	194.99	195.26	195.82	195.87	194.68	196.11	194.29	193.8	194.85	197.2	193.97	194.35	192.46	193.96	192.46	192.9	200.32	197.79	198.05	194.96	198.75	196.16	194.96	192.51	199.37	195.96	193.29	193.11	194.98	196.92	193.94	196.52	195.45	193.05	191.69	195.14	196.66	197.49
206.55	210.87	208.63	206.69	208.48	208.84	208.08	205	207.92	207.19	208.15	207.95	206.48	208	208.82	210.79	207.39	203.37	206.25	209.04	212.19	205.5	209.23	205.8	208.35	208.19	209.63	205.35	207.22	207.78	208.35	207.28	207.64	207.51	209.97	207.38	208.29	207.66	205.98	208.32	205.57	208.89	206.05	207.92	206.54	207.76	209.03	210.16	208.51	207.84
204.61	203.12	199.47	205.61	206.96	203.96	204.7	204.85	203.73	205.18	204.15	202.12	201.64	204.16	202.6	204.21	203.53	204.25	200.85	202.46	206.85	204.04	204.66	204.35	204.08	203.59	201.81	203.26	202.6	204.08	202.34	202.94	204.42	203.32	204.81	206.09	203.85	201.65	204.68	202.08	203.85	203.37	205.61	200.54	200.76	203.14	204.38	204.95	203.36	203.49
210.87	213.22	207.36	212.85	211.18	210.4	214.22	210.1	210.54	212.26	214.04	212.12	211.61	210.73	209.62	210.7	212.29	210.14	211.64	213.99	212.65	211.75	207.85	211.36	211.4	213	213.14	210.79	210.42	211.5	212.01	212.94	214.81	210.58	212.52	213.31	211.8	210.58	211.69	210.21	214.71	211.54	208	215.45	213.47	208.98	211.58	210.88	210.59	211.78
212.64	208.93	210.85	208.63	208.1	209.1	209.57	212.06	211.02	209.11	209.1	205.53	211.28	205.58	207.11	207.99	206.77	207.98	207.52	210.96	207.5	207.82	209.34	207.82	212.37	207.29	206.57	212.93	206.94	209.01	207	211.14	209.82	208.25	210.99	206.78	209.38	210.16	209	208.57	205.95	211.25	207.52	205.44	210.35	208.45	209.71	206.06	207.22	206.74
202.3	206.05	206.17	206.54	203.01	200.71	206.05	204.74	206.21	206.18	206.29	207.2	206.84	202.81	204.69	204.67	205.57	204.34	206.02	203.23	206.34	200.08	201.07	203.06	206.35	208.42	206.23	205.62	204.34	205.47	200.79	206.7	203.52	208.48	206.63	205.39	205.12	203.38	204.77	207.17	204.3	203.12	205.22	203.32	204.18	203.14	206.17	207.85	200.06	208.84
200.47	196.45	201.71	201.15	199.07	201.36	199.67	204.04	196.64	202.65	200.25	197.43	200.66	201.24	201.64	200.63	201.56	201.17	201.06	202.01	198.68	203.08	199.79	200.28	199.57	200.59	201.84	202.09	198.64	200.36	202.24	201.37	201.04	199.42	201.95	201.8	202.87	197.8	202.36	202.67	198.13	203.19	196.79	194.55	199.54	202.75	200.63	201.7	199.01	200.82
204.12	208.71	202.7	205.84	210.48	206.34	201.57	207.02	207.22	207.07	206.68	206.24	206.27	206.97	203.97	208.72	206.5	206.87	204.04	206.29	203.7	204.62	205.14	204.63	204.86	205.1	204.41	203.68	202.9	204.93	206.62	202.6	203.46	206.18	206.43	201.76	206.91	207.45	205.66	207.91	207.25	204.56	203.78	204.85	206.08	205.17	205.75	204.18	205.51	206.18
201.33	202.46	202.56	199.96	202.62	200.27	201.58	201.78	201	204.52	201.16	205.21	202.56	201.62	201.97	201.51	202.53	203.1	206.13	201.47	202.54	202.81	200.16	198.8	202.08	203.25	200.76	202.35	200.72	204.6	202.82	200.3	203.9	202.74	199.75	202.8	203.66	202.54	204.3	200.65	202.88	203.44	204.05	204.59	200.6	202.34	202.96	199.37	203.36	201.28
201.98	207.94	208.63	204.41	207.74	206.02	208.42	205.01	210.39	206.21	205.87	207.97	207.3	206.38	207.99	204.72	207.55	202.66	210.09	204.08	205.98	206.64	206.63	205.53	204.61	203.74	207.62	205.02	208.6	209.46	208.02	207.59	205.6	207.82	205.11	203.34	205.81	206.22	206.18	206.63	205.25	203.66	205.33	206.48	202.62	206.48	206.55	203.79	204.25	207.55
205.55	203.45	203.94	206.32	204.28	205.98	202.32	205.05	203.72	206.9	203.25	202.9	202.66	204.51	205.69	203.09	203.29	201.65	206.64	205.24	205.17	202.11	207.46	206.29	205.15	207.81	206.19	206.77	204.95	206.11	203.06	204.59	203.33	209.45	206.87	203.81	202.19	204.17	203.01	207.33	205.86	204.46	202.38	207.85	204.2	204.35	206.2	203.36	206.26	205.84
201.88	201.64	199.27	204.16	199.6	197.55	199.65	197.04	197.28	197.73	197.05	199.24	199.03	202.19	196.05	199.27	199.51	199.4	197.17	200.73	200.71	202.58	198.88	202.09	198.89	198.54	202.06	199.5	198.85	201.38	200.48	200.33	199.95	200.02	199.5	201.72	199.21	201.74	197.69	198.25	196.38	200.17	198.86	202.02	200.05	198.38	197.93	200.03	199.46	201.72
212.63	210.78	209.62	210.48	211.33	211.65	210.7	210.34	213.37	214.34	210.79	207.26	211.38	211.66	208.39	211.97	211.58	214.35	213.66	209.8	211.35	212.07	210.75	212.69	206.75	207.15	209.77	211.49	210.72	213.16	208.93	215.48	214.34	214.63	212.2	211.98	214.95	209.49	210.96	211.3	210.01	208.19	207.55	212.33	210.35	211.79	212.1	211.46	213.36	210.65
208.17	211.33	208.79	207.76	206.98	207.22	209.02	209.41	208.08	207.87	206.68	210.85	206.57	205.27	207.45	208.18	211.71	207.62	210.06	209.28	207.39	209.31	208.4	206.47	207.95	207.95	206.65	207.53	208.79	206.72	206.14	207.66	207.46	211.11	208.32	208.68	208.91	203.01	206.25	206.82	209.23	208.97	209.44	207.86	207.48	206.48	208.75	207.84	207.06	210.41
203.16	200.11	203.27	204.2	204.07	202.34	203.16	200.67	202.67	204.1	204.66	201.72	202.85	200.87	202.56	201.32	201.97	202.91	202.8	202.11	200.35	203.28	201.54	201.6	203.42	201.77	201.35	199.85	196.79	204.22	202.04	199.79	205.15	202.27	205.95	202.19	199.94	203.95	203.9	205.15	200.21	200.53	203.56	198.99	202.01	203.14	201.04	198.65	205.58	200.81
208.12	204.61	205.46	203.44	202.07	205.58	206.85	204.26	208.67	203.05	204.84	207.32	206.42	204.93	202.72	205.23	205.94	205.03	205.11	205.21	206.63	205.05	204.87	203.22	206.24	205.87	204.8	203.23	205.76	206.32	199.6	202.22	205.51	204.26	203.32	206.94	204.82	204.34	203.59	202.35	204.13	202.51	203.32	203.84	202.31	205.55	205.98	205.95	204.45	207.16
215.17	214.22	215.33	215.58	213.69	216.26	216.44	217.46	212.27	212.08	208.53	213.75	210.03	214.27	213.35	213.17	212.19	212.25	213.41	214.11	212.59	213.08	213.97	214.72	213.03	215.87	215.76	208.28	215.73	211.77	215.23	213.93	215.15	211.26	213.63	212.99	215.16	213.06	211.34	211.98	214.84	216.32	213.13	213.27	213.59	215.69	215.18	212.04	214.13	213.29
208.19	208	202.67	210.74	207.8	207.51	210.07	208.89	207.8	208.47	208.02	208.04	206.07	206.54	210	207.87	206.93	207.25	201.96	206.13	208.05	207.72	211.86	209.74	207.96	206.49	206.02	212.07	207.79	211.88	206.18	204.38	206.88	205.37	209.99	208.51	209.21	203.5	209.23	206.71	211.09	208.45	204.24	210.23	207.53	205.41	210.23	207.84	208.05	210.04
204.82	208.38	206.59	207.04	207.14	207.28	209.25	207.05	207.79	208.8	208.14	209.55	207.97	210.5	210.09	209.36	204.78	207.2	209.96	205.63	209.41	207.13	207.74	206.25	206.26	208	209.41	210.15	207.08	210.05	208.34	205.09	205.15	210.16	205.54	207.86	205.94	206.31	208.08	206.6	205.77	207.37	203.64	207.41	205.04	209.25	209.33	204	203.69	206.69
201.83	197.98	202.65	200.55	198.9	202.89	200.02	201.74	204.34	199.46	198.33	201.06	203.26	200.05	200.33	200.37	200.21	199.78	198.92	200.17	196.76	202.89	200.82	198.05	197.32	202.87	199.27	201.51	200.45	199.25	203.56	200.26	203.05	196.83	199.38	203.25	201.52	205.39	201.38	199.45	198.93	197.61	201.16	197.91	200.13	198.82	200.04	202.29	199.48	200.25
216.41	217.44	218.27	217.92	217.81	217.99	218.31	216.65	216.5	218.23	217.51	218.3	217.81	219.54	218.71	216.82	214.75	217.71	216.63	216.66	218.54	218.42	218.6	219.48	221.15	220.99	214.22	219.71	220.43	213.81	217.65	215.93	215.59	220.36	218.18	215.1	221.24	218.3	218.42	216.64	222.8	215.32	220.85	215.67	218.15	218.01	218.34	219.63	218.64	216.87
204.11	203.96	207.13	204.28	205.53	203.06	206.44	204.61	207.48	202.06	205.23	201.26	205.03	204.48	205.31	205.53	202.49	202.25	207.55	206	206.76	204.59	206.84	203.88	204.4	206.89	205.28	207.14	206.16	207.49	204.94	203.62	205.44	201.81	202.63	206.11	205.35	204.14	203.61	203.51	204.83	204.4	207.96	205.79	207.81	205.43	207.51	203.95	201.94	207.78
205.9	204.35	204.51	205.21	203	205.84	202.18	202.37	203.81	204.51	205.82	204.89	208.03	205.06	205.59	204.84	203.55	205.04	202.9	203.95	203.55	203.33	205.56	205.71	203.06	203.02	201.03	203.82	201.07	199.68	206.89	201.07	202.7	203.58	201.5	205.45	205.25	199.49	201.1	206.01	203.17	203.14	204.21	202.71	204.05	200.57	205.74	200.73	200.71	199.95
207.68	207.71	207.01	205.21	209.3	211.1	206.15	208.06	210.92	209.69	207.52	209.56	210.92	208.89	208.39	207.8	210.81	207.5	207.67	204.92	207.41	207.49	209.71	206.28	209.12	207.56	208.31	208.7	205.43	206.95	211.54	207.96	206.85	208.39	209.96	205.9	205.42	207.35	207.34	210.18	206.41	208.19	209.91	210.38	209.78	206.62	209.98	204.56	211.62	212.15
219.75	214.66	216.93	217.39	217.12	215.63	216.19	214.01	215.18	217.46	218.06	215.39	216.16	215.09	211.54	220.1	215.43	215.7	215.81	214.51	217.07	216.58	217.86	217.26	218.1	216.63	222.62	217.59	218.2	219.12	215.53	216.06	217.25	215.52	218.52	218.06	216.85	219.86	218.41	218.56	216.73	214.42	218.93	215.39	216.02	214.64	220.49	220.82	218.8	215.8
209	207.8	203.02	210.76	207.36	207.03	204.3	206.11	208.38	206.26	205.5	204.51	204.55	204.99	205.86	206.76	206.59	205.46	204.68	207.96	206.87	205.7	206.66	205.64	204.65	200.69	204.89	205.56	206.33	206.4	206.24	207.15	206.73	206.46	204.12	206.28	209.79	207.82	208.94	209.77	206.95	205.82	205.41	205.23	205.92	205.29	206.4	203.67	210.02	205.8
202.81	202.4	203.69	197.28	203.1	199.86	201.73	201	205.7	200.5	202.13	202.52	202.09	200.89	205.23	205.77	204.05	204.4	199.37	201.78	201.08	201.88	199.52	202.05	201.46	202.49	201.5	202.16	200.6	202.7	202.35	203.63	202.64	203.22	205.76	202.53	204.9	204.69	202.59	202.38	202.76	204.13	199.68	201.43	202.51	203.42	204.42	202.2	203.41	202.14
199.72	204.25	204.2	203.36	204.43	203.43	203.27	202.6	204.94	205.87	203.18	203.83	204.2	205.94	203.75	205.46	203.85	203	204.21	204.84	202.54	203.06	202.79	205.01	204.24	198.61	204.5	203.24	206.22	205.58	205.3	200.26	203.16	204.06	201.02	205.54	203.57	201.46	202.57	201.59	204.67	201.71	202.73	207.99	204.76	202.74	203.63	201.73	204.37	202.73
213.37	209.03	213.81	208.04	209.17	211.29	212.13	212.43	215	210.35	211.73	212.61	211.08	211.5	212.04	214.24	213.11	206.88	214.87	212	212.25	209.93	211.17	207.79	209.82	213.13	209.62	214.49	213.86	211.42	211.49	214.29	211.83	213.28	210.48	211.7	210.66	213.35	211.65	213.17	213.66	211.26	210.95	212.45	210.75	210.5	212.68	210.59	212.44	213.8
208.56	209.12	207.38	209.14	206.01	212.76	211.31	206.74	207.05	208.37	209.88	208.15	208.03	212.2	209.6	212.29	210.58	210.95	210.97	212.52	209.02	209.84	209.05	207.76	210.58	209.94	209.97	211.51	207.85	207.05	209.15	210.42	207.13	208.56	207.63	205.85	213	209.68	212.67	209.51	209.33	208.07	206.15	207.66	204.41	207.4	209.34	207.11	205.84	208.97
211.36	212.4	211.91	211.99	210.89	214.14	211.78	210.35	214.15	213.36	212.9	215.72	214.79	211.51	214.95	208.79	215	213.81	210.42	209.07	213.99	211.71	211.06	208.85	210.68	212.65	214.58	210.62	213.35	210.53	211.28	212.96	210.69	213.52	213.94	213.87	210.99	214.44	209.83	213.99	212.62	211.86	210.04	213.13	213.63	211.51	213.87	212.63	214.14	214.82
211.22	212.46	209.72	204	206.47	208.84	207.33	208.62	207.33	208.46	207.77	207.97	211.85	205.71	208.38	206.86	209.28	214.17	207.6	208.01	207.51	213	210.12	206.99	207.01	206.45	204.55	209.9	203.9	208.58	208.99	207.61	208.72	208.05	207.16	208.84	212.11	209.01	211.81	209.3	208.85	208.89	208.2	210.07	207.82	207.95	210.89	207.03	208.76	210.28
209.94	211.84	211.63	212.21	215.1	212.08	213.78	213.28	217.61	216.37	214.44	212.13	214.63	212.71	212.65	211.53	211.17	213.09	212.5	212.63	212.4	211.96	214.66	211.43	211.09	207.11	209.38	215.88	210.13	208.18	213.29	213.22	213.58	212.46	216.44	212.25	213.03	216.21	213.16	212.68	213.21	211.24	210.74	212.77	216.37	210.72	217.63	212.49	212.79	214.44
204.84	207.41	208.83	208.45	206.47	208.41	203.06	205.22	206.48	204.89	205.99	207.32	205.96	205.03	210.47	206.07	211.15	207.68	204.44	207.73	209.1	206.18	205.7	207.71	208.46	206.04	204.45	209.82	206.8	207.22	205.89	208.1	208.91	210.94	212.16	211.52	206.34	208.57	208.39	208.82	206.33	206.6	208.19	210.5	207.26	208.29	207.11	210.95	208.74	209.92
212.24	209.97	211.47	213.47	209.82	214.99	214.04	213.39	211.91	213.66	211.75	214.27	206.62	212.51	210.99	211.93	213.39	210.17	211.33	216.71	211.15	212.33	208.82	209.85	213.03	210.5	211.32	213.15	210.53	209.24	210.07	211.88	208.62	210.08	213.47	211.29	211.45	210.65	212.56	211.5	212.83	210.15	213.17	211.05	210.49	210.54	211.56	213.17	209.43	213.77
209.17	208.13	205.61	206.32	204.04	206.58	210.3	207.81	205.24	210.87	210.5	207.7	208.94	206.36	207.79	203.26	207.67	204.84	209.17	211.98	210.14	207.45	204.99	208.1	207.4	207.19	205.63	205.16	207.32	211.27	207.18	208.73	209.82	211.58	205.73	206.27	207.29	206.72	209.66	205.77	208.76	207.38	209.38	206.78	209.53	206.49	207.01	208.34	206.56	208.21
210.36	209.49	213.36	214.21	213.06	212.44	214.15	208.84	211.02	211.95	211.62	209.39	214.2	210.48	213.9	216.42	209.76	208.98	211.65	210.67	210.09	213.28	213.14	212.79	211.13	211.67	213.66	211.01	212.24	213.25	209.17	215.48	211.14	210.79	209.74	211.42	213.19	209.94	214.15	211.77	209.94	214.43	212.21	210.74	212.59	210.62	212.02	213.09	213.2	210.49
210.6	207.2	206.75	205.01	208.8	207.4	209.08	207.25	206.5	208.45	211.32	207.95	208.77	208.09	207.59	209.32	209.29	208.44	205.94	209.03	207.63	207.51	210.01	211.85	208.97	206.42	207.42	206.83	211.54	209.52	207.89	211.08	210.11	208.51	209.74	207.81	208.17	208.9	210.87	211.36	209.4	208.81	209.57	208.55	211.32	208.24	210.57	210.96	208.69	209.47
206.41	204.31	204.75	205.69	201.31	203.36	207.4	206.8	202.29	203.27	202.33	204.77	204.98	204.75	204.76	201.52	205.24	203.97	204.55	204.67	201.19	205.6	203.07	202.63	203.78	208.48	202.01	204.3	203.17	204.68	205.67	206.61	202.9	202.8	205.81	206.22	205.93	203.31	206.65	206.88	204.07	202.24	204.75	203.08	207.57	203.76	202.82	204.89	202.45	200.67
206.32	209.15	209.11	206.37	204.42	203.34	208.49	206.81	207.41	209.28	204.28	204.64	206.27	206.49	207.11	208.28	208.18	204.96	205.49	206.27	203.26	206.72	203.66	206.85	206.25	209.97	206.68	207.54	208.71	207.2	206.03	201.86	206.16	207.57	206.12	206.6	205.85	207.66	207.16	209.51	207.67	209.46	207.73	206.25	205.51	205.83	205.97	203.13	205.27	205.87
201.98	203.64	204.77	201.03	206.41	206.1	204.97	207.41	206.82	205.77	202.88	206.71	204.36	205.47	206.18	202.81	204.16	204.48	206.55	207.02	205.46	206.27	205.34	205.36	206.1	202.89	204.9	204.95	204.86	208.19	205.52	206.05	206.36	205.3	202.3	207.29	206.82	206.02	206.34	207.3	201.38	205.06	208.16	206.42	206.22	202.81	205.08	206.12	206.19	205.75
217.94	216.6	215.43	219.29	218.52	219.21	218.11	217.23	220.08	215.71	218.58	214.96	215.76	214.71	216.4	218.52	216	215.65	216.42	215.43	214.15	217.9	218.49	216.68	218.07	216.67	217.88	219.46	219.16	218.64	216.16	218.91	218.45	214.46	220.92	216.39	216.6	218.24	218.56	218.06	218.75	217.75	218.77	216.14	219.39	218.71	217.87	216.88	218.3	217.15
208.04	210.73	206.66	208.67	209.75	207.24	210.66	209.92	207.43	207.15	208.15	206.85	210.02	207.77	205.15	209.89	207.32	206.65	210.17	206.92	207.94	207.82	208.79	209.74	207.17	207.66	210.35	209.01	209.98	208.82	206.06	209.87	206.1	211.47	210.01	207.17	209.17	208.48	208.08	207.17	210.39	206.98	208.86	209.88	208.06	205.9	207.91	205.81	208.58	206.9
207.75	205.37	209.69	207.45	209.37	210.68	211.03	206.68	208.49	209.05	207.59	209.05	207.8	208.39	210.55	211.41	207.17	209.51	205.22	210.22	208.85	209.06	211.66	206.9	208.91	210.69	207.24	209.8	208.53	204.81	211.52	206.5	211.01	208.5	205.62	208.03	208.5	208.66	206.03	208.6	207.85	207.77	210.19	207.83	212.21	208.09	209.23	207.24	209.68	208.03
208.97	210.35	210.16	210.2	207.17	210.68	206.62	207.25	211.49	205	205.38	207.74	209.34	207.93	207.73	206.88	205.81	211.42	207.88	210.72	210.46	208.97	207.68	212.31	210.08	207.35	207.22	209.72	207.84	207.4	209.57	209.64	211.27	205.88	206.23	212.05	204.16	209.06	208.27	207.99	206.19	210.61	207.58	205.02	207.37	211.1	206.55	210.12	210.42	206.27
204.99	205.65	202.99	201.23	201.82	199.94	203.33	204.16	201.71	201.4	202.02	202.71	204.2	202.4	201.54	203.42	203.01	199.51	201.32	202.75	206.15	199.66	202.16	203	204.08	197.49	201.69	200.67	202.02	199.86	202.39	201.4	203.54	204	201.75	202.34	202.85	202.54	203.54	202.39	204.73	201.91	201.43	200.39	206.33	201.05	201.37	205.78	201.33	200.72
203.78	207.32	207.34	205.99	208.1	208.15	206.47	205.83	210.21	208.82	208.91	204.79	207.09	206.17	209.7	207.84	207.74	205.05	204.88	209.59	205.91	208.75	206.11	208.45	207.97	206.97	206.93	204.63	207.51	211.84	206.43	206.94	204.55	207.76	208.12	208.58	209.7	207.09	206.47	208.03	208.53	206.78	208.33	207.71	207.31	208.23	207.37	205.45	208.17	206.58
204.47	205.41	203.74	206.19	202.66	206.31	205.81	205.19	204.88	205.92	206.96	205.53	205.49	204.86	204.17	204.48	209.4	203.34	203.09	205.17	202.93	203.24	202.36	207.2	206.21	204.57	206.27	205.3	202.77	208	207.25	203.79	207.97	206.14	205.5	205.33	202.7	207.61	205.36	204.4	204.95	207.18	206.65	205.04	204.8	203.76	204.69	202.31	202.01	203.94
198.6	196.62	197.44	197.77	197.03	196.9	199.3	196.65	196.53	196.26	198.4	198.61	197.85	196.11	200.8	200.1	199.44	198.08	198.31	198.63	198.7	197.65	199.74	199.67	198.38	198.77	197.39	196.61	199.8	201.11	199.63	202.79	195.93	195.54	196.38	200.92	199.96	198.65	197.1	199.6	198.96	197.65	199.18	198.74	195.02	195.08	197.83	202.07	197.91	196.76
214.08	211.16	215.98	213.45	212.74	212.01	211.16	216.67	210.98	212.71	212.61	213.77	213.46	211.25	214.44	210.03	211.16	214.84	212.89	213.81	212	210.9	213.42	210.43	211.28	213.23	215.08	212.34	212.67	209.7	213.13	211.29	213.22	210.31	215.15	212.51	211.54	212.4	210.88	213.2	212.71	213.66	212.16	215.58	215	214.18	213.2	210.33	212.93	209.89
203.41	202.8	203.74	205.27	201.92	202.65	202.5	202.25	204.01	201.99	203.26	200.3	202.57	206.95	202.84	202.8	202.24	198.86	203.66	202.31	203.82	201.5	203.14	203.63	199.3	199.43	206.45	202.12	205.08	202.65	199.92	204.21	199.78	206.88	204.13	202.1	201.3	202.86	203.79	207.45	201.8	204.92	202.91	200.4	201.55	203.23	202.19	203.26	202.42	204.03
206.48	206.67	207.06	204.43	205.63	204.71	202.82	204.37	207.68	204.51	207.13	203.16	202.36	204.01	207.02	207.33	206.76	203.93	205.45	204.56	204.97	206.17	204.4	206.31	205.42	204.3	204.27	203.97	205.42	205.42	209.99	205.22	207.21	203.21	206.22	203.78	203.04	203.46	204.83	206.83	203.13	206.32	204.32	204.61	205.03	206	204.71	203.12	206.26	202.08
207.12	208.32	206.7	204.58	208.13	209.2	208.95	205.45	205.7	210.85	205.51	203.88	208.17	208.55	206.31	207.78	210.65	205.57	209.34	207.59	207.14	204.89	209.27	205.65	204.89	210.13	208.05	203.35	209.78	209.5	206.52	208.89	208.09	205.51	209.21	207.04	206.93	206	207.55	207.92	203.85	203.51	210.2	207.24	210.25	206.81	206.55	206.35	208.67	208.56
199.71	202.3	202.64	201.23	202.16	203.71	204.16	201.48	204.98	202.18	204.98	204.8	207.06	203.87	200.95	203.04	204.74	203.73	203.21	202.31	203.64	202.65	202.03	203.1	202.73	201.91	201	206.82	204.64	208.88	202.71	206.18	203.53	203.39	201.04	203.97	203.2	200.84	202.82	201.37	202.65	203.06	201.78	200.36	203.12	202.87	202.61	202.16	204.19	203.13
212.67	209.59	211.25	212.51	212.25	211.36	211.92	215.08	215.17	215.74	210.12	211.83	210.26	216.2	213.26	211.53	213.15	213.89	211.76	210.14	212.3	213.41	210.83	212.36	209.43	209.9	214.09	214.16	211.69	211.99	214.04	212.07	212.28	210.63	211.85	210.6	212.13	209.43	212.96	207.75	209.96	211.06	210.37	209.21	211.06	211.85	209.88	211.56	211.63	211.27
208.98	206.25	209.92	206	206.74	209.47	207.84	209.69	207.16	207.34	210.69	208.93	205.86	204.5	206.05	204.03	206.99	206.71	208.85	202.96	208.29	209.01	210.32	206.54	206.66	206.93	210.47	208.2	210.27	207.74	204.64	208.49	209.36	208.15	208.44	208.42	209.81	206.56	205.86	207.35	207.69	208.72	210.44	205.21	205.1	210.13	211.4	208.77	205.71	205.8
209.66	207.3	205.72	209.79	209.59	207.14	208.72	211.84	208.95	207.9	209.5	206.47	206.79	208.79	206.26	213.29	211.28	209.4	212.93	210.6	208.32	208.5	208.09	212.42	210.48	210.89	205.4	211.2	207.41	208.61	211.09	207.59	209.13	206.06	207.51	208.67	210.03	210.02	210.82	209.53	209.62	207.34	207.15	208.48	207.95	208.68	207.47	208.06	205.73	209.17
212.66	212.53	212.01	209.98	211.13	211.51	210.53	212.47	211.26	212.59	210.35	211	212.36	208.65	215.85	207.91	210.27	210.99	211.18	212.17	210.65	212.65	212.73	212.64	214.32	211.01	209.6	212.57	215.32	210.44	212.14	209.16	213.56	211.73	209.25	212.61	208.83	210.66	211.71	209.95	210.74	211.41	211.24	214.63	214.65	213.27	212.92	215.97	206.57	212.68
208.84	208.53	206.89	210.12	211.28	210.39	207.54	208.27	209.9	209.05	207.95	206.75	206.3	207.38	207.58	211.9	208	205.34	208.13	209.15	209.58	209.85	210.24	207.62	206.76	205.22	208.64	209.15	209.67	208.93	205.44	206.56	208.26	205.65	208.24	210.32	207.84	209.41	208.63	208.67	208.88	207.25	208.22	207.29	210.69	209.73	209.25	206.11	208.87	209.08
218.2	214	216.78	218.57	216.27	218.38	218.48	214.69	217.24	216	219.73	217.52	214.7	214.42	215.92	217.89	217.42	215.56	215.04	217.1	215.43	218.42	215.14	216.69	217.3	217.56	213.22	214.44	216.5	218.04	220.35	217.49	218.79	219.32	217.35	218.76	218.3	217.77	215.03	219.58	211.99	219.98	218.04	215.11	216.03	218.81	216.55	216.03	216.47	219.47
204.96	203.86	201.71	204.93	202.92	204.17	202.83	203.22	203.18	202.14	204.87	202.71	201.14	202.27	204.9	205.73	204.45	199.95	203.12	201.59	208.55	203.74	202.96	203.76	204.96	204.12	202.98	207.62	204.7	205.32	206.15	206.31	204.2	203.95	205.29	202.91	203.04	205.78	202.4	203.02	203.25	204.11	201.29	204.24	204.82	199.31	204.35	208.31	203.41	205.16
205.72	205.18	203.8	208.76	202.25	201.32	200.9	206.25	205.76	205.55	203.98	203.96	206.02	202.82	202.43	205.18	207.69	202.51	204.19	201.51	205.7	203.64	201.96	206.33	205	207.85	203.02	204.64	204.4	204.28	205.42	201.39	202.35	205.61	207.45	205.11	204.17	206.77	204.69	203.26	205.76	203.81	204.15	205.29	204.6	204.84	203.83	209.91	208.22	202.98
211.68	213.48	210.23	213.72	213.58	212.62	210.33	208.4	214.35	212.06	211.48	210.91	210.58	211.56	212.8	210.76	212.37	212.32	211.32	213.28	211.08	215.74	210.01	209.73	211.95	213.27	211.39	212.8	210.3	212.04	212.01	212.43	208.91	211.73	211.89	215.7	216.63	211.21	213.19	212.04	213.52	211.55	213.19	213.8	210.96	212.18	214.32	211.16	211.9	210.19
205.22	203.02	209.2	203.62	202.36	205.01	206.93	207.01	205.41	205.1	205.45	204.75	206.87	204.38	208.68	206.91	204.93	205.32	202.08	207	202.58	206.35	202.81	205.67	201.08	203.83	204.72	208.57	201.57	203.54	203.05	204.98	202.79	204.62	204.25	205.08	206.7	206.14	204.53	206.29	205.09	204.13	204.66	206.6	205.43	204.63	205.48	207.64	208.08	206.99
220.56	216.78	212.13	218.05	219.15	218.78	219.41	217.37	218.81	218.49	219.25	217.23	217.47	218.72	217.63	216.38	217.54	217.2	216.45	218.11	217.29	217.57	217.58	219.24	214.76	222.23	214.71	222.02	214.52	217.22	217.22	214.18	215	219.17	218.09	217.97	218.83	218.4	221.91	217.8	217.9	220.84	217.85	218.39	218.12	216.78	220.66	215.34	215.55	220.64
204.38	204.65	204.9	204.43	203.52	204.36	202.32	206.23	204.17	202.06	204.77	206.14	203.61	206.88	202.39	203.38	202.85	202.17	204.48	204.3	204.2	202.67	203.39	203.12	203.28	204.77	202.59	204.95	206.9	205.46	203.58	205.61	201.71	201.84	207.13	205.4	203.03	205.66	204.61	203.24	207.84	201.96	202.28	204.36	205.7	204	205.61	207.01	204.21	206.89
205.3	203.06	205.37	206.17	205.98	204.43	204.03	203.19	205.97	203.96	204.35	203.53	204.24	203.65	201.57	201.76	200.89	202.63	203.31	205.78	201.85	206.38	204.38	206.93	201.98	205.34	202.59	206.56	205.34	202.75	205.94	205.58	205.82	202.65	203.45	208.37	205.99	205.24	203.43	204.63	202.18	204.21	204.55	204	204.46	205.18	202.07	203.05	203.56	204.84
198.05	196.91	198.58	200.01	194.93	199.68	201.24	196.12	197.28	199.4	199.57	198.21	199.35	199.8	198.48	200.79	198.95	199.5	202.52	199.19	198.87	198.65	206.29	200.7	199.43	197.06	199.49	201.06	197.97	197.19	198.49	195.68	196.62	197.04	198.39	197.15	199.55	200.97	201.77	196.64	200.69	197.98	193.98	199.19	197.62	197.67	199.92	198.88	200.6	197.08
205.4	208.62	205.92	213.08	209.51	210.24	210.59	208.89	206.24	205.67	208.27	207.26	207.16	206	205.23	204.48	206.7	206.68	210.03	205.1	205.31	208.49	206.76	208.35	204.83	206.57	208.41	207.61	208.76	204.73	210.17	206.19	207.76	207.77	206.21	207.14	209.42	209.83	207.84	208.7	208.22	208.84	206.82	207.88	207.56	210.93	206.57	206.5	206.02	206.41
203.89	203.75	202.15	203.39	202.18	203.87	203.53	202.45	204.8	209.32	202.91	204.08	203.93	202.55	204.5	205.99	205.27	204.27	204.89	206.73	202.2	204.97	208.83	206.55	205.5	202.44	204.61	203.06	204.92	205.08	205.9	204.2	202.99	206.06	203.7	204.63	208.06	208.24	202.09	204.97	203.83	207.17	203.37	204.02	207.96	205.19	205.57	203.33	203.04	203.67
210.58	212.28	208.18	207.79	212.56	212.13	209.99	209.28	211.35	208.19	209.57	211.13	209.49	207.58	207.92	209.76	208.31	207.24	208.59	211.3	209.89	208.38	209.79	213.49	212.35	208.1	210.01	208.16	211.11	207.97	210.14	213.94	209.62	213.46	211.54	211.99	212.23	208.11	203.73	209.82	209.76	209.35	208.17	207.59	211.03	211.13	207.85	212.05	209.09	206.32
211.38	212.93	212.37	212.53	208.35	209.25	210.86	212.17	213.2	212.01	211.02	213.67	211.74	213.05	213.19	210.78	208.54	213.05	211.95	212.63	211.73	210.92	210.85	210.86	212.82	212.87	209.22	215.89	213.99	210.38	212.13	210.14	208.47	212.54	212.35	214.94	210.88	213.88	209.05	212.8	214	209.67	211.72	208.58	208.82	208.29	209.95	212.89	211.08	213.98
205.18	209.27	208.42	207.62	208.39	206.77	205.94	207.01	208.42	209.99	207.03	209.97	207.44	207.98	210.55	205.39	208.02	206.53	208.45	209.46	208.81	209.26	207.05	209.27	204.57	204	204.26	208.53	212.39	205.53	207.37	207.14	207.46	204.35	207.22	208.39	209.9	205.67	208.07	207.84	210.42	206.38	207.27	209.8	204.1	209.56	203.98	204.02	207.27	207.63
200.04	198.17	198.57	198.65	201.63	200.44	199.24	200.05	200.65	197.18	198.13	200.99	199.87	199.9	196.93	198.84	197.77	195.67	199.74	199.35	200.09	200.03	199.51	199.7	202.68	200.28	197.58	197.58	198.23	200.56	200.85	199.24	194.9	202.09	199.45	198.61	199.36	196.32	198.93	199.8	198.72	198.29	198.19	200.14	199.72	200.09	202.59	201.35	200.68	196.67
207.11	209.29	210.87	210.94	208.12	210.02	209.13	210.98	211.35	206.69	209.5	208.99	211.14	207.69	211.47	209.69	210.37	212.4	212.45	207.39	209.16	211.25	209.68	209.8	208.86	209.35	211.11	209.73	206.1	208.61	212	211.69	214.28	210.96	212.68	210.04	208.34	210.08	206.8	210.85	214.27	209.56	208.93	210.21	206.82	207.15	209.53	208.6	209.55	211.88
202.18	199.16	199.43	198.68	201.15	198.72	197.96	199.24	201.41	199.37	198.78	202.81	198.82	197.97	199.51	199.73	197.99	200.6	198.09	199.9	198.72	199.92	200.58	200.83	199.07	201.71	201.98	198.88	202.21	197.95	202.37	198.29	201.73	204.14	200.07	198.53	197.58	199.49	199.7	199.47	200.33	200.44	198.2	201.54	200.09	200.21	199.24	201.16	201.01	198.97
210.28	208.51	207.52	209.85	205.58	205.9	206.38	209.27	205.57	203.06	207.16	206.24	205.63	207.5	205.67	206.39	208.1	209.07	205.97	205.89	210.61	204.84	205.22	206.66	207.73	208.55	210.29	207.87	208.22	207.06	207.86	205.53	207.9	206.99	206.45	209.3	206.15	207.93	211.05	209.87	209.52	206.73	208.92	204.49	206.96	206.52	207.23	209.11	208.39	208.27
200.66	193.31	195.86	193.64	200.36	195.98	197.35	200.08	198.2	196.39	197.64	198.91	194.89	196.83	198.64	198.71	198.04	196.84	200.05	198.01	197.69	200.99	195.91	196.69	198.02	195.6	198.11	196.53	196.84	196.31	198.87	198.43	198.82	194.46	199.93	198.38	197.38	194.19	199.43	201.05	197.74	196.76	198.24	198.44	198.6	197.35	199.5	200.04	198.54	198.63
206.98	206.82	208.07	206.47	210.21	206.42	204.09	208.86	206.42	211.01	202.82	206.05	206.05	205.99	207.9	208.23	207.13	207.76	209.76	210.02	207.79	209.39	209.21	209.37	212.1	209	206.73	204.75	208.05	210.74	211.32	208.21	208.04	205.2	206.5	207.71	204.1	207.08	208.8	205.45	204.91	209.53	206.36	207.52	207.65	209.56	208.86	209.1	205.44	211.46
217.76	216.81	217.9	217.69	220.12	216.42	219.53	219	218.63	220.05	220.28	217.95	216.64	219.74	220.15	219.73	218.71	215.28	215.76	218.55	216.54	218.55	219.76	220.48	215.8	217.46	219.34	218.43	219.49	218.88	216.78	216.41	216.3	216.86	214.11	215.02	217.61	219.02	218.26	221.31	221.46	220.89	222.34	217.34	218.2	217.4	216.44	219.36	219.8	219.8
206.98	207.55	205.52	210.05	206.71	207.67	207.08	207.91	207.69	206.67	208.48	211.47	205.52	206.41	205.4	207.04	208.82	206.89	207.22	205.31	208	208.22	208.76	205.86	206.67	209.46	206.61	207.42	205.46	208.1	209.84	208.92	205.89	203.98	206.04	209.05	210.69	204.65	206.67	206.97	209.28	207.34	209.25	204.36	208.77	208.41	206.37	208.92	208.06	206.79
206.48	207.04	212.15	210.95	206.11	210.12	208.4	208.49	208.15	205.72	209.33	207.95	204.6	212.46	209.3	207.76	205.24	206.55	208.71	208.85	207.61	206.85	207.76	207.33	206.49	208.32	208.44	210.91	209.07	207.56	205.16	207.19	205.09	207.67	208.42	206.63	210.49	205.14	207.92	206.41	207.82	209.56	204.45	208.13	209.01	206.83	205.97	209.82	207.58	207.25
203.72	205.3	202.93	205.38	206.51	205.55	206.11	206.44	206.04	204.95	203.07	204.37	206.53	206.79	205.37	204.33	201.95	204.29	206.22	205.32	203.65	204.37	204.02	206.32	205.83	201.84	204.47	206.08	205.02	204.71	203.01	203.52	206.16	207.28	202.75	205.01	203.95	205.18	205.28	204.35	200.31	203.07	204.47	202.09	204.05	206.84	203.75	202.43	210.23	200.48
202.26	202.52	201.58	201.61	201.62	202.45	206.51	211.5	204.64	199.54	204.51	202.62	205.24	206.24	204.9	200.52	203.56	205.5	205.19	201.46	202.12	205.34	203.52	206.36	203.65	204.69	206.12	202.2	207.48	202.01	200.67	204.19	203.65	202.68	203.48	204.62	206.61	200.45	206.51	204.59	204.25	204.71	202.52	202.39	202.92	205.11	200.68	207.03	200.92	201.95
204.67	203.87	207.93	204.68	203.63	207.03	201.59	207.2	202.89	204.06	205.5	205.12	206.24	204.25	202.69	202.77	204.2	205.21	206.79	204	203.3	204.9	204.85	204.8	204.96	207.53	206.74	205.91	206.09	205.72	203.36	209.09	204.62	203.55	203.6	205	205.05	206.48	205.11	204.91	205.58	203.58	206.03	203.25	202.33	204.94	204.1	205.45	205.6	206.49
211.71	212.23	213.4	213.51	210.33	211.59	210.25	211.28	211.81	211.06	212.57	212.96	209.86	212.81	214.53	212.03	211.66	211.26	215.06	211.58	211.82	210.97	211.74	212.84	213.24	210.04	212.62	212.48	210.6	214.88	208.68	214.27	213.89	213.91	213.6	211.04	213.47	211.64	211.98	210.71	212.95	211.09	210.95	211.33	210.18	211.82	210.91	214.2	210.45	213.69
205.25	201.87	200.14	200.27	201.84	202.75	202.76	202.57	200.37	203.04	199.93	200.84	200.42	204.43	202.88	198.95	201.42	201.55	200.4	198.47	203.69	204.01	201.2	201.6	198.58	199.49	203.5	199.49	201.47	198.59	202.08	202.05	201.77	200.09	201.77	199.81	201.16	199.84	201.91	198.79	201.67	200.67	201.15	203.59	202.87	199.44	200.35	204.18	198.58	200.53
194.91	195.78	198.43	200.18	199.71	197.71	197.18	199.48	198.22	197.98	198.7	197.97	202.18	200.23	199.16	198	198.91	198.48	200.45	197.7	199.43	196.75	197.83	199.66	198.06	199.82	195.47	197.38	197.25	200.87	199.91	199.27	196.71	198.36	197.93	198.36	200.36	196.44	200.75	199.02	199.9	197.41	198.21	198.75	195.21	198.13	196.31	198	195.24	199.34
209.43	209.14	209.57	211.2	209	206.34	208.42	208.13	207.05	212.4	206.83	208.79	207.44	208.31	207.54	207.45	208	206.57	207.97	206.5	212.83	208.09	207.92	205.48	211.49	209.33	207.06	209.09	210.56	205.31	207.42	211.52	206.03	209.15	207.16	210.94	210.32	210.43	209.81	208.23	208	208.89	211.67	207.01	209.9	214.38	211.92	208.41	211.21	208.88
198.2	202.66	198.24	196.62	196.68	198.92	196.98	199.88	199.89	200.51	197.57	201.96	198.58	195.73	196.37	196.93	200.62	197.96	198.38	198.89	197.73	198.31	199.35	195.43	198.93	196.17	199.33	199.26	200.3	201.79	199.79	198.13	196.84	201.09	199.07	198.3	198.6	194.07	199.36	200.78	197.83	199.15	201.04	198.44	196.69	196.03	198.09	201.7	198.16	202.44
203.99	205.47	201.88	206.44	200	201.29	197.69	200.38	199.98	203.53	202.85	205.32	203.06	202.02	200.39	202.77	199.6	204.05	202.73	200.9	205.26	202.73	203.12	203.15	201.03	200.05	202.8	197.01	205.19	200.33	203.54	205.08	204.51	201.13	205.82	201.38	198.68	203.55	200.07	204.08	205.42	206.29	198.81	203.21	202.37	199.72	203.13	204.62	201.18	201.65
199.31	200.45	201.55	200.13	201.88	199.12	197.61	201.25	198.08	198.57	201.39	200.98	200.65	200.07	202.41	202.91	198.85	201.23	199.12	202.48	202.15	203.31	197.77	199.49	201.03	201.4	201.34	200.57	197.56	198.48	199.23	203.02	204.25	201.03	203.13	195.56	201.95	200.22	201.52	199.05	202.11	201.17	199.81	200.27	201.32	198.02	196.62	202.43	199.24	199.39
212.07	210.26	207.59	208.41	210.32	205.87	211.92	209.48	204.92	205.78	209.36	209.21	208.71	208.26	210.38	209.64	209.78	208.27	206.43	207.41	211.55	210.88	210.54	207.05	210.18	209.63	207.19	211.9	210.24	209.28	209.37	212.43	209.65	211.32	210.75	209.8	206.91	211.58	207.86	210.62	212.73	211.5	206.57	208.07	210	211.53	212.76	211.06	207.57	211.19
202.53	198.39	197.98	203.21	206.29	202.47	202.69	203.08	202.46	196.89	199.8	199.81	203.44	203.15	201.58	202.7	205.05	199.58	200.94	200.73	197.76	202.65	200.27	202.75	202.08	199.33	201.46	199.1	202.69	201.3	201.33	202.44	202.93	202.91	202.36	199.78	200.96	203.01	201.59	202.12	198.46	200.54	202.83	202.37	199.24	198.69	202.42	203	199.48	203.13
209.54	209.77	207.76	205.09	208.87	208.53	206.14	209.18	210.43	208.58	206.08	207.96	208.18	207.22	204.97	207.98	204.6	206.72	205.81	204.66	205.81	208.65	208.82	208.22	207.83	204.31	209.29	210.24	206.77	204.95	208.57	206.5	207.47	205.01	206.31	206.42	208.45	209.18	205.55	205.28	206.79	206.41	211.25	206.18	206.47	207.97	209.12	207.67	208	204.02
213.08	208.81	209.2	207.93	210.37	208.35	209.22	209.94	208.08	207.26	211.03	210.93	213.07	207.95	206.08	207.03	205.1	206.35	210.53	209.38	209.62	210.98	209.5	211.91	205.4	208.72	207.03	208.42	209.49	209.42	209.36	211.18	209.33	209.73	209.44	208.18	207.25	208.87	211.96	208.42	209.73	208.6	206.43	208.33	209.36	209.4	207.76	208.1	211.78	206.44
201.86	199.56	202.22	198.4	199.17	199.5	198.64	198.18	201.56	200.07	197.64	201.82	199.71	199.07	204.59	200.51	199.09	198.3	201.05	201.23	198.2	200.86	201.8	201.56	200.88	200.25	197.92	201.81	197.61	199.91	200.62	197.37	201.77	198.53	202.14	200.03	201.13	201.11	204.38	198.33	200.96	201.5	202.81	200.13	200.99	199.57	198.53	200.79	199.68	199.68
207.35	209.33	204.97	206.74	205.83	208.79	210.89	208.65	207.33	208.06	207.97	206.98	205.81	207.39	211.07	208.65	209.05	208.6	208.77	207.74	206.85	210.38	206.97	209.11	206.39	207.53	207.39	204.38	207.28	206.94	207.81	206.87	206.95	210.49	208.2	204.29	207.02	207.89	209.2	209.24	208.84	206.67	209.36	204.69	207.06	209.83	208.58	203.48	206.92	208.08
201.51	201.44	199.54	200.6	200.83	201.68	200.63	197.79	200.36	201.92	199.62	203.12	200.14	200.62	201.87	202.26	198.89	201.99	201.68	202.12	202.97	202.66	201.43	200.54	198.22	197.78	200.88	199.75	199.19	201.68	199.51	201.72	199.71	199.66	199.5	202.44	200.7	203.28	199.05	204.13	203.13	200.81	201.82	201.64	199.35	198.41	198.8	200.93	200.46	200.76
201.31	198.63	199.76	197.76	200.78	200.06	200.9	201.01	201.16	203.58	201.17	203.4	199.16	200.33	199.97	197.56	199.05	198.76	201.09	200.73	199.17	197.82	201.53	199.53	200.3	202.11	202.22	197.75	201.78	198.21	199.01	200.59	196.89	200.07	201.68	199.94	201.35	203.81	199.87	200.25	199.32	201.24	201.92	199.87	200.91	200.83	200.62	200.43	197.2	200.01
209.74	209.54	208.54	208.49	210.07	207.94	206.95	206.15	206.66	210.29	207.76	208.73	209.26	209.8	208.25	209.69	209.47	210.63	206.55	208	204.76	209.9	208.12	208.08	208.98	207.79	205.6	205.17	208.6	211.51	209.38	207.32	208.69	208.59	208.84	209.32	209.08	211.43	206.35	207.46	209.98	208.14	209.04	209.73	209.08	205.55	208.52	205.67	208.83	206.38
207.01	205.16	206.48	207.81	209.84	205.21	206.56	207.09	207.64	210.03	204.67	205.25	208.21	208.42	205.44	210.91	206.81	208.31	210.66	207.24	209.18	208.49	208.02	205.74	207.75	205.86	207.02	205.87	209.86	209.08	208.02	206.1	207.11	208.17	206	208.51	208.89	206.37	208.24	208.68	209.26	205.73	209.16	206.11	208.69	205.38	208.48	208.77	207.2	204.9
200.27	201.57	201.04	201.13	202.11	199.1	199.2	201.37	201.28	198.44	199.95	201.31	198.67	201.28	202.43	199.44	202.89	200.2	199.88	198.55	201.76	201.84	199.8	201.83	199.67	197.64	199.87	200.29	198.87	199.54	200.32	198.22	198.64	198.44	201.11	198.14	200.23	200.03	197.41	200.98	199.92	198.74	199.96	200.54	201.5	200.05	199.49	202.25	199.66	200.63
210.77	210.59	206.98	208.99	211.86	210.31	207.1	209.75	210.08	209.51	209.55	211.55	206.94	209.22	209.35	207.41	205.55	208.93	212.17	205.91	208.34	210.56	210.19	211.28	210.45	205.92	210.03	209.67	209.18	209.31	208.28	209.35	208.48	205.07	212.09	208.9	209.5	211.99	213.31	207.02	210.52	209.96	208.01	208.44	207.47	208.84	209.48	210.82	207.38	208.48
207.32	209.58	207.29	208.68	213.01	209.85	210.98	208.53	209.8	214.03	206.51	205.85	207.13	211.01	210.04	205.74	207.72	208.34	213.64	208.15	208.06	209.07	207.51	207.66	210.66	207.5	206.54	209.2	205.11	206.49	210.39	208.52	204.6	210.71	208.16	205.89	209.51	209.8	206.82	207.27	208.84	208.95	207.3	207.54	203.45	212.05	209.34	208.83	210.14	209.27
210.44	208.15	210.95	212.27	212.77	215.03	213.31	214.11	211.97	211.74	212.11	210.73	210.27	211.2	210.65	212.02	210.94	213.19	211	213.34	215.42	214.76	211.8	214.34	209.18	210.33	211.41	213.43	211.46	207.63	212.89	212.58	211.77	208.75	210.72	210.29	210.29	214.24	211.79	210.15	210.31	212.06	209.94	213.79	211.45	213.68	210.05	212.72	212.38	211.03
198.83	196.04	198.26	201.9	200.15	196.88	198.79	198.26	198.49	198.7	198.4	195.77	198.11	199.98	199.36	199.27	197.79	197.45	196.93	195.71	201.56	200	199.23	196.47	197.38	197.53	195.89	196.24	197.34	196.14	198.64	198.3	199.28	198.7	199.69	198.66	198.25	196.44	196.59	197.13	197.68	200.36	199.37	195.44	198.07	198.5	197.66	196.88	196.98	197.95
206.09	206.83	207.66	205.39	208.84	204.95	209.57	206.43	207.99	208.01	207.91	208.17	207.08	207.86	206.64	210.79	210.42	206.12	207.44	205.15	205.21	205.02	206.23	208.18	208.83	208.6	206.93	210.72	206.14	209.27	207.11	208.32	208.89	208.17	208.43	210.63	204.99	208.8	209.76	205.24	209.16	206.13	211.86	210.52	204.8	205.8	206.86	209.34	203.68	208.3
207.89	207.65	211.8	208.74	205.4	210.37	206.27	206.65	207.36	210.46	207.19	211.47	207.19	208.7	207.71	208.29	206.91	206.87	207.67	207.35	207.64	211.23	206.5	205.86	205.1	208.38	208.99	209.55	210.67	207.39	208.26	210.07	210.73	205.95	210.48	206.92	206.36	205.79	207.07	208.4	209.36	206.2	207.43	207.04	209.92	208.7	207.65	209.11	204.46	209.28
199.97	197.4	196.58	202.16	199.3	200.32	198.64	199.9	198.61	203.35	198.53	198.55	198.79	200.52	200.04	198.86	201.94	202.14	203.81	200.44	196.78	197.56	199.68	200.95	201.62	199.7	197.25	199.74	199.86	202.56	200.94	201.54	198.95	197.6	201.52	200.99	201.28	196.91	201.33	197.67	201.14	200.84	199.76	200.65	199.82	200.85	200.1	196.56	202.78	199.14
195.6	192.96	196.55	193.22	198.07	194.4	195.56	194.79	191.83	195.01	194.88	196.31	192.05	191.82	191.35	195.02	194.79	193.8	196.23	194.47	195.42	194.44	194.81	194.19	193.35	194.2	193.76	192.68	194.2	195.02	192.33	190.82	193.94	189.68	193.31	191.18	193.69	192.78	198.28	195.19	192.29	195.56	193.72	192.43	192.27	192.76	195.43	195.02	197.55	195.39
208.21	210.09	208	206.87	210.82	210.06	209.41	207.1	206.91	208.47	208.86	209.18	208.49	210.82	210	207.83	209.47	206.28	211.52	207.42	210.68	207.84	205.07	210.07	209.87	208.18	208.47	210.07	210.11	206.53	211.9	205.88	208.65	211.58	209.22	211.24	210.24	205.93	206.66	211.34	211.03	210.08	205.72	207.98	208.17	206.53	207.37	206.75	207.57	207.42
211.25	210.08	215.33	213.37	215.19	211.7	213.73	213.98	212	214.29	213.93	214	213.6	216.58	215.26	210.6	213.38	210.93	212.6	215.01	213.33	208.57	210.26	212.47	213.64	210.7	212.5	212.43	213.57	209.68	212.83	214.8	214.13	210.47	214.79	212.92	212.55	215.59	215.65	212.51	213.28	209.01	213.07	211.1	212.11	214.11	214.64	212.39	213.62	215.46
209.24	204.77	206.99	207.29	206.54	211.72	209.07	206.76	207.94	208.81	207.82	211.29	203.82	210.42	208.44	208.6	207.67	206.36	208.33	205.28	207.59	208.18	208.33	203.86	210.34	207.17	204.17	208.4	206.4	209.56	208.53	205.66	206.88	211.32	206.91	205.6	206.64	204.43	208.33	206.12	205.1	206.2	207.64	210.36	206.97	207.79	209.41	207.19	209.26	208.14
215.48	216.81	216.14	216.61	219.78	219.06	217.26	216.96	216.5	217.42	215.45	213.89	217.85	219.46	218.46	216.46	212.6	218.68	216.92	218.85	221.01	215.14	217.52	219.68	217.52	217.82	216.8	216.96	217.51	213.6	219.31	214.73	216.32	218	217.61	216.92	215.47	220.08	214.9	214.67	219.85	215.46	219.12	216.22	221.96	216.66	219.13	218.56	216.53	214.76
201.15	205.68	202.11	203.67	206.36	204.27	203.61	206.01	205.53	201.12	204.61	202.91	202.76	200.97	203.47	201.73	203.66	202.92	203.45	203.05	203.64	201.2	203.85	203.8	205.12	203.32	202.86	205.34	202.5	203.27	201.46	203.36	203.9	203.09	202.67	204.4	205.21	202.3	201.52	203.11	203.91	202.88	202.1	203.78	202.18	206.45	200.8	203.48	204.76	203.37
196.82	198.74	197.3	193.35	194.8	198.24	198.38	196.79	197.43	199.88	197.61	198.1	196.18	199.83	197.95	197.35	198.84	196.54	196.65	198.71	198.67	197.44	196.91	200.95	197.25	197.83	197.51	199.9	199.83	197.47	198.31	199.92	201.36	200.03	196.89	200.12	198.21	193.08	198.91	195.98	197.28	200.76	196.08	195.65	200.76	197.01	197.91	199.94	198.18	195.84
208.7	203.78	206.75	204.84	206.43	205.8	204.24	209.22	205.92	204.55	206.84	206.18	206.38	205.6	206.75	205.33	206.75	205.31	202.96	205.42	206.1	205.34	205.17	204.92	205.95	206.3	205.48	206.28	204.61	206.03	208.16	203.88	205.63	206.29	204.61	205.35	205.41	207.66	204.42	204.87	203.68	204.94	206.79	206.6	202.96	202.09	204.29	203.19	206.44	205.38
216.02	217.89	215.09	215.62	216.12	217.13	216.05	215.07	220.34	217.79	216.41	215.92	214.31	218.5	219.81	215.8	218.09	217.09	219.36	216.64	217.44	218.43	216.75	214.39	213.4	218.09	216.38	216.25	217.39	220.14	216.88	218.76	218.16	219.82	215.27	215.77	214.36	218.69	216.29	217.49	213.89	217.63	216.65	218.41	216.96	218.15	217.46	214.28	216.66	213.36
207.47	205.88	210.81	207.41	207.09	206.45	206.86	208.44	207.4	206.36	205.04	204.17	207.37	208.06	208.72	209.47	206.9	207.63	206.33	208.16	206.87	208.77	208.72	204.8	208.36	207.22	205.47	206.52	205.77	208.05	206.84	208.65	207	204.81	208.52	207.28	206.94	205.58	207.7	209.87	206.68	210.44	205.11	205.58	208.55	204.67	208.23	205.53	207.48	208.38
203.95	205.95	205.33	205.67	204.19	205.17	204.24	200.86	204.12	204.46	203.35	204.62	204.5	202.91	203.74	200.75	200.63	206.97	203.99	206.9	204.34	203.59	203.76	203.7	203.4	205.48	205.91	204.54	200.6	202.22	202.97	204.57	202.22	202.12	205.76	202.71	204.27	204.95	204.63	201.34	203.46	202.31	203.05	202.38	204.89	199.96	203.43	207.06	206.88	204.41
202.71	206.36	203.5	203.92	204.6	207.93	204.51	202.84	205.03	203.3	203.11	204.98	204.43	204.6	205.47	200.38	201.94	203.92	205.58	206.28	203.63	206.71	202.43	200.77	205.26	205.12	205.74	202.31	204.71	203.83	204.03	203.94	200.49	204.09	204.52	204.56	205.04	201.67	203.76	203.67	206.44	204.18	207.59	204.21	205.06	201.82	203.69	206.04	205.59	203.98
208.16	211.48	210.12	209.8	208.16	209.93	213.66	209.23	210.9	213.58	209.28	210.36	212.8	212.94	211.42	209.24	212.88	213.19	214.13	212.13	206.7	211.18	208.61	211.14	210.61	212.63	213.91	211.97	210.64	212.55	211.6	211.09	212.66	213.09	209.06	212.14	213.51	211.24	215.25	212.98	210.35	212.46	212.71	211.66	209.85	211.37	207.75	212.53	212.76	213.72
207.1	203.62	202.49	204.38	206.11	204.11	206.43	206.62	205.81	201.88	204.42	205.09	202.92	204.81	203.6	205.92	205.45	204.76	205.1	202.36	204.37	207.22	204.91	203.1	206.47	204.24	207.03	204.87	204.35	205.3	202.76	204.73	205.72	205.33	209.04	205.09	204.17	205.49	208.15	203.98	207.25	200.83	203.82	205.96	206.29	202.88	206.65	203.99	205.08	204.95
210.96	209.13	212.18	209.95	211.57	214.45	213.2	213.63	209.46	213.11	212.6	211.3	211.09	213.5	209.03	213.18	212.07	210.41	207.41	210.91	210.03	214.31	213.26	210.51	211.14	213.13	215.46	213.65	212.93	210.77	213	210.58	211.17	211.38	209.9	213.54	210.76	210.31	213.19	212.51	210.25	211.15	211.97	209.78	211.85	213.69	213.56	209.14	212.6	209.83
203.76	199.77	203.01	203.06	203.69	201.51	205.07	204.23	205.13	202.8	203.07	204	203.48	203.89	204.11	204.71	203.37	202.89	204.27	202.68	204.49	204.53	201.67	199.96	204.48	203.04	206.55	203.28	203.55	205.43	203.98	206.58	205.33	204.01	204.49	198.73	205.47	207.92	201.6	204.15	202.44	204.81	202.24	201.65	202.42	205.83	203.65	200.84	201.42	205.05
209.49	212.97	206.81	211.4	209.94	209.96	209.99	210.16	206.92	208.79	208.67	210.99	205.51	207.56	210.51	206.08	211.35	212.54	208.73	209.04	207.76	210.18	209.49	211.25	209.76	210.27	209.98	209.69	208.28	208.38	208.01	209.39	211.62	213.79	207.29	211.21	209.57	209.69	208.33	208.93	209.19	205.38	208.51	205.01	211.48	211.05	210.48	207.74	206.44	209.61
208.73	207.89	209.14	208.26	208.06	206.54	211.14	211.3	206.58	206.18	205.24	208.02	207.27	209.11	208.58	201.55	207.47	208.02	207.14	207.98	207.71	206.45	207.62	209.45	205.02	211.25	207.22	207.9	206.67	208.85	209.1	204.15	206.94	208.57	208.84	205.76	211.34	206.01	208.17	207.08	203.14	208.98	209.74	206.93	206.77	209.26	207.14	211.57	208.54	207.82
199.66	199.51	200.9	201.1	198.88	199.03	199.83	199.95	196.79	201.89	198.11	197.06	199.53	199.61	195.98	200.58	198.97	199.2	199.61	201.58	197.8	196.58	201.22	197.4	203.03	200.88	198.1	199.85	200.38	200.44	198.64	200.24	198.15	194.48	199.37	199.79	200.71	198.4	203.14	201.18	200.37	196.59	200.93	197.87	200.74	198.83	198.85	201.97	199.02	198.24
203.68	206.09	202.16	204.64	204.54	208.12	202.92	205.52	209.05	206.05	206.17	204.01	205.48	203.17	205	205.66	203.85	205.3	203.44	205.01	202.89	205.38	204.19	205.22	204.73	205.85	205.21	205.93	200.28	204.6	204.21	202.15	206.2	204.73	206.4	202.03	199.62	205.19	204.96	202.89	206.59	205.25	203.22	203.96	203.24	207.62	203.92	202.92	206.28	206.44
216.95	218.33	217.64	215.81	215.8	216.87	219.23	214.87	217.08	214.39	215.46	217.62	217.04	217.44	217.53	217.74	216.45	213.02	215.68	218.65	216.4	216.21	220.86	219.67	217.47	213.18	221.02	215.39	215	217.36	217.48	223.54	215	219.3	218.56	214.83	217.43	218.65	218.55	217.3	215.94	218.29	214.66	217.1	219.38	217.91	217.83	218.97	217.36	217.94
204.84	201.49	202.93	203.88	203.66	201.86	204.02	202.6	203.95	208.14	202.76	201.48	201.13	203.63	202.1	203.66	203.67	202.49	201.26	202.64	201.42	203.81	203.35	203.29	207.04	204.38	204.01	203.82	201.81	201.4	199.96	202.26	199.64	200.16	200.9	205.06	202.71	205.41	204.57	203.66	203.16	201.62	206.02	205.69	204.56	204.84	206.83	207.17	207.84	204.43
202.88	206.52	209.82	200.56	205.48	206.15	209.04	206.24	206.06	209.41	206.04	205.91	202.88	207.89	204.04	208.93	209.68	207.24	204.98	205.31	207.28	207.16	205.55	203.21	209.59	206.09	205.64	206.93	206.01	207.83	208.75	206.83	205.62	204.91	206.8	205.41	204.89	205.3	203.98	210.96	207.01	205.32	205.6	206.75	205.09	206.08	205.31	205.51	208.56	205.18
203.05	207.07	199.79	206.03	205.03	204.52	203.29	205.17	206.08	206.31	205.35	205.95	207.84	206.56	204.91	205.2	208.89	203.32	206.05	207.27	206.03	202.77	207.46	205.96	204.24	204.41	202.34	205.65	208.64	205.06	206.36	206.45	205.24	206.81	206.43	205.31	205.32	206.45	206.15	205.5	203.71	204.19	207.26	205.15	204.4	205.63	206.82	207.84	203.34	208.98
203.93	205.03	204.14	201.21	203.39	204.29	205.39	203.36	205.51	205.07	204.04	202.34	205.81	202.86	201.65	206.42	202.59	203.36	205.27	203.33	206.07	202.61	201.61	208.14	203.74	201.89	206.15	205.97	204.69	203.69	204.13	204.58	207.52	201.48	201.23	205.53	204.63	201.97	205.14	203.94	203.14	202.64	202.73	202	204.31	204.24	206.19	205.49	205.27	206.53
208.33	209.35	207.29	208.12	204.71	204.2	206.32	210.6	208.56	209.6	208.12	207.2	204.16	205.31	206.5	208.65	206.85	206.11	204.87	204.89	206.53	208.44	208.25	210.67	208.44	206.54	209.32	209.34	205.87	209.43	207.26	208.03	207.42	207.15	207.64	207.13	209.79	210.19	206.95	207.45	208.2	210.04	210.24	207.14	210.25	208.54	205.83	210.15	211.78	208.04
197.74	197.24	200.33	196.91	197.5	198.82	195.51	202.1	198.16	198.97	201.77	197.62	199.61	197.64	199.12	196.54	198.9	199.57	195.88	200.16	200.94	200.97	196.55	198.62	197.99	197.96	197.43	196.93	195.8	195.3	198.19	199.68	195.88	198.93	200.26	202.12	197.13	197.62	203.71	200.08	200.76	199.39	197.8	199.46	198.3	199.36	196.93	198.27	195.21	200.42
210.05	210.19	208.64	206.8	207.58	206.38	207.9	207.84	208.73	208.1	210.87	210.93	206.9	210.29	209.44	206.28	208.46	210.08	206.4	206.6	211.34	206.46	209.1	206.3	208.54	207.41	209.94	207.77	207.8	209.29	208.52	209.53	208.98	207.03	208.18	208.91	206.45	209.87	210.13	204.28	208.39	209.03	208.07	211.39	207.96	210.67	209.43	208.15	208.47	206.2
203.04	203.41	204.62	205.66	204.75	201.29	203.64	204.12	206.69	202.98	201.9	199.79	200.93	204.02	203.2	199.37	204.98	204.18	206.51	205.25	205.77	201.35	202.81	200.54	205	203.79	202.05	199.92	203.12	201.86	206.69	203.68	201.72	202.5	203.92	200.61	205.63	207.49	204.62	203.29	202.4	202.05	203.92	200.96	205.18	202.37	204.92	204.63	201.58	205.8
201.76	199.89	204.4	200.47	198.9	203.12	197.93	200.94	201.11	203.63	198.85	197.24	200.52	199	201.93	201	201.74	200.78	202.43	196.55	201.34	199.4	198.62	199.78	198.08	196.07	200.09	200.82	202.49	202.08	203.3	202.28	198.94	197.1	200.9	197.13	200.52	202.16	200.62	199.91	197.22	200.69	199.31	199.8	202.54	198.6	200.94	202.34	199.5	199.97
210.81	215.12	213.14	215.42	212.78	214.13	212.85	214.14	213.45	212.36	214.01	214.83	212.44	215.9	213.09	212.05	216.14	212.19	211.93	211.52	214.08	210.85	213.64	216.39	208.88	214.35	213.45	213.31	214.69	210.38	211.83	212.34	214.63	215.88	213.29	215.23	212.35	210.11	211.84	211.73	211.56	212.38	211.58	214.64	212.72	209.36	211.33	211.66	214.14	213.1
200.73	201.5	204.4	204.84	201.86	203.69	203.3	205.7	202.96	203.41	204.25	204.28	200.74	203.4	203.01	200.69	204.48	204.35	204.08	202.63	202.72	204.68	203.59	203.49	199.08	201.05	202.54	203.46	203.59	205.3	202.73	199.91	202.97	200.78	199.55	202.8	199.47	199.21	202.1	201.07	201.99	204.3	198.28	202.97	200.68	203.31	200.7	204.44	203.12	202.31
197.83	199.03	199.83	195.13	198.89	196.69	199.08	199.23	196.5	197.74	196.42	200.22	198.04	198.15	196.22	196.47	197.19	195.92	197.6	200.76	198.42	199.57	197.99	198.8	197.24	195.58	198.17	198.74	198.36	198.15	202.27	200.81	198.05	195.19	201.91	198.23	199.16	196.67	201	194.39	200.2	195.73	200.17	195.68	199.27	201.54	194.82	198.47	196.87	199.11
204.73	202.93	205.81	204.48	201.09	201.24	204.75	205.87	205.16	203.95	202.9	203.84	202.95	203.72	201.85	204.33	202.43	202.54	202.05	204.68	201.86	204.46	203.32	203.8	205.03	205.68	205.42	202.07	203.95	203.38	205.82	206.3	200.72	206.49	202.4	205.1	201.69	205.23	202.22	204.09	200.51	201.74	203.94	203.23	205.29	201.47	203.15	202.16	204.58	201.95
207.57	206.12	205.87	205.8	208.37	210.29	206.81	210.12	210.97	212.2	206.41	207.77	210.42	207.78	207.99	208.27	206.87	209.54	206.16	208.86	206.37	206.46	204.93	213.73	206.92	207.1	206.06	207.71	210.49	208.64	207.02	210.97	204.44	206.76	206.9	208.31	207.42	205.83	210.52	209.96	205.82	203.76	205.02	205.93	206.69	208.9	207.51	203.93	208.86	207.15
205.31	207.85	211.47	207.59	206.59	210.76	207.61	207.15	207.31	207.22	210.3	208.32	204.09	210.15	211.61	206.4	205.16	208.69	211.41	207.58	207.12	207.42	208.2	206.77	206.57	210.63	207.46	207.83	212.33	208.06	205.96	208.43	209.48	208.15	207.69	207.51	206.32	209.77	208.58	206.71	210.26	206.24	209.68	206.01	210.17	207.93	206.34	210.99	206.1	211.05
212.59	212.65	213.03	213.12	216	215.39	215.28	214.69	215.49	211.47	213.77	214.2	212.75	214.12	215.74	212.07	210.62	212.59	216.52	211.56	214.48	213.74	211.6	214.12	211.09	212.71	215.22	215.65	214.51	215.89	213.71	213.9	215.36	213.84	212.23	215.32	213.73	214.75	213.31	215.82	214.52	216.05	214.14	210.04	213.13	212.26	212.97	214.77	212.25	213.75
215.89	217.95	217.37	218.84	215.58	218.43	218.02	217.99	212.73	215.34	216.11	216.69	216.64	214.04	219.25	217.63	216	215.46	219.51	217.32	216.99	216.16	214.66	215	216.81	216.57	218.66	215.63	216.76	221.38	218.19	217.07	216.6	221.05	216.81	216.49	214.32	217.64	214.79	215.17	217.96	216.58	215.33	219.67	216.23	216.89	217.59	216.19	218.55	218.81
198.99	198.59	202.28	199.47	202.67	198.22	197.88	201.6	203.17	199.63	198.5	200.97	201.62	197.8	200.82	200.49	199.48	202	200.2	201.78	200.23	200.77	202.87	197.21	198.49	199.45	205.86	198.84	199.28	198.04	202.87	198.58	201.42	197.98	200.5	201.27	196.88	201.53	200.85	201.07	201.23	202.03	199.43	200.66	199.39	199.31	200.8	198.85	198.93	200.57
202.82	204.1	201.28	200.94	200.67	205.96	205.01	201.82	203.1	203.43	202.7	201.63	203.18	201.04	204.84	201.39	202.6	199.62	201.08	203.22	205.86	203.15	201.63	204.23	200.97	199.89	202.3	201.57	200.18	203.48	202.96	200.89	203.29	203.06	201.25	202.97	204.09	200.66	202.41	204.63	204.1	201.12	201.98	203.88	201.73	202.78	200.96	204.28	200.99	205.08
199.6	197.62	198.97	197.27	199.75	197.15	199.83	198.03	198.04	199.06	196.9	200.74	200.53	197.48	197.36	200.31	197.75	200.85	197.06	199.52	197.7	198.6	199.71	201.33	200.75	199.42	200.9	200.41	200.55	200.97	200.59	201.18	198.93	200.77	195.58	198.64	202.8	200.74	201.14	195.3	201.72	196.78	201.64	200.51	199.96	198.57	195.23	198	198.4	199.21
205.06	203.33	202.68	201.4	206.9	204.97	201.13	204.78	204.59	203.69	204.07	204.33	201.94	206.25	203.66	203.2	204.99	202.69	203.47	203.72	201.06	207.75	203.63	206.74	207.08	203.5	205.51	202.31	202.57	203.85	202.08	203.43	204.12	204.11	204.2	206.11	203.04	202.23	202.94	204.32	205.2	204.35	202.35	201.44	203.59	201.24	206.19	204.16	203.2	201.42
214.88	215.36	218.38	219.54	218.92	216.28	217.68	217.23	217.07	217.87	218.54	216.41	214.5	217.15	218.7	216.93	219.28	218.91	215.36	217.25	217.51	220.22	217.35	217.09	217.96	216.23	215.54	215	220.13	218.89	222.04	217.65	216.95	214.74	220.94	216.97	219.46	216.48	216.9	217.21	219.59	219.83	215.75	218.05	218.69	219.78	216.24	213.45	218.07	220.33
207.2	204.98	206.13	207.78	207.73	202.94	205.22	207.79	207.37	207.98	205.57	207.35	204.46	206.08	206.45	208.16	206.1	206.37	206.09	207.34	204.18	208.17	204.11	206	206.82	206.01	208.73	205.29	205.99	204	208.69	210.91	206.43	204.33	209.42	203.21	206.52	207.49	207.72	204.1	210.64	206.99	205.85	208.36	206.14	207.7	208.65	207.49	205.45	204.13
209.67	207.82	206.92	210.05	206.4	206.69	206.36	209.42	208.43	206.72	207.91	206.35	203.72	208.79	207.33	205.41	206.6	205.39	207.92	205.51	207.1	207.68	209.9	207.35	206.46	209.25	207.02	207.81	207.21	210.92	209.96	208.05	204.68	208.74	208.33	207.7	207.93	209.88	205.29	206.22	206.69	206.31	206.3	206.36	209.8	207.3	206.15	208.08	206.23	209.09
219.15	215.45	217.72	214.05	214.43	216.17	217.97	216.79	221.15	220.51	215.84	218.92	217.86	213.69	216.92	216.5	213.37	220.79	216.97	214.57	213.16	219.9	218.35	217.41	217.24	212.99	216.46	216.41	215.28	216.79	216.9	221.22	220.63	216.21	219.49	216.58	215.17	212.78	216.91	218.03	220.91	214.96	217.66	217.27	217.14	216.89	220.2	217.81	217.48	215.43
212.32	214.84	213.66	211.52	216.38	213.37	214.32	211.51	212.71	215.43	211.1	212.84	214.48	215.49	217.75	214.86	214.89	214.81	211.07	212.46	212.6	210.58	215.91	211.32	212.06	215.99	210.86	213.5	215.42	211.37	214.61	215.72	216.3	212.81	212.11	207.75	213.46	215.99	216.38	212.73	212.29	212.67	214.61	216.43	215.2	214.23	212.73	212.63	215.42	210.3
201.75	199.3	195.64	201.81	202.08	197.43	195.63	200.21	201.02	197.52	199.45	197.85	199.63	196.71	198.62	200.27	194.55	199.35	197.6	199.13	201.43	201.66	197.2	196.84	197.41	201.85	200.19	200.15	196.78	202.39	199.77	198.26	199.61	199.35	199.37	200.73	198.76	196.31	199.7	200.39	198.66	197.64	198.86	198.98	199.65	197.74	196.99	200.44	202.09	202.97
217.81	216.45	214.29	216.99	216.33	216.31	218.74	218.28	216.5	218.34	217.9	221.5	218.09	218.11	216.59	216.64	217.11	214.82	216.81	215.76	215.58	218.61	218.97	217	221.27	214.74	221.88	216.26	216.99	216.06	215.79	217.65	217.96	217.31	219.53	215.5	217.82	218.6	217.28	219.14	220.05	217.58	216.96	214.79	214.67	214.62	214.3	218.32	214.19	216.05
205.45	203.54	203.53	200.79	203.7	203.81	202.54	201.59	206.15	205.86	204.58	201.18	204.28	200.65	207.06	204.09	200.36	202.34	207.16	202.1	202.54	205.41	205.92	203.81	205.12	205.44	202.21	204.55	203.23	202.31	202.84	203.16	202.63	201.72	205.76	203.66	201.38	205.38	204.82	203.05	205.34	203.89	200.77	205.25	199.59	199.85	201.89	201.15	203.35	204.07
205.62	206.48	205.7	205.42	201.28	203.38	204.63	202.59	202.62	203.23	201.98	204.54	205.18	201.95	204.39	201.93	205.68	203.42	205.95	206.27	204.67	201.83	205.13	203.06	204.05	202.99	204.73	204.03	204.89	205.59	204.55	204.63	202.76	202.7	201.24	202.06	201.51	206.57	203.45	204.28	203.78	205.41	200.9	203.93	202.31	204.55	203.26	204.81	204.38	203.21
211.1	204.33	208.63	204.52	207.18	208.43	209.77	208.62	210.53	208.2	211.52	208.65	211.52	208.66	209.38	209.78	209.12	211.11	211.67	208.86	208.44	207.46	208.96	210.35	207.54	208.16	210.3	208.82	208.56	210.78	206.7	204.09	206.84	208.84	208.93	211.48	207.69	207.37	208.33	208.68	207.48	207.12	208.64	206.83	206.54	203.66	210.77	205.92	208.69	204.48
211.17	207.96	206.65	207.23	206.4	210.22	206.46	207.89	208.32	208.95	209.44	209.59	209.05	209.34	208.87	210.93	208.42	209.58	206.39	210.23	206.56	208.16	206.13	209.7	211.18	208.46	209.35	209.82	210.52	207.81	210.85	212.99	208.22	210.46	209.94	212	207.86	210.89	209.61	210.83	209.44	208.96	206.48	206.16	205.71	209.45	208.2	211.24	208.63	206.53
211.83	209.28	212.3	214.72	212.34	210.62	211	211.55	213.79	208.42	210.28	211.64	208.24	210.38	212.56	214.62	211.58	208.67	212.15	211.57	211.79	211.07	209.2	213.61	211.7	212.22	210.68	213.58	208.66	213.74	211.23	217.49	209.98	212.79	213.49	209.67	213.6	213.25	212.39	210.55	212.47	210.94	213.87	212.36	210.64	211.02	213.34	212.15	211.24	210.05
207.65	207.38	206.37	204.32	205.89	209.09	206.23	203.23	207.37	205.62	208.49	204.6	205.52	206.17	204.22	206.51	207.41	206.9	204.3	206.17	207.61	205.45	208.77	205.63	207.36	208.04	206.46	206.75	206.27	207.75	208.17	206.03	203.6	207.03	207.94	205.44	203.17	208.27	205.92	205.82	206.93	207.14	202.58	207.38	206.27	207.97	208.24	207.85	204.95	206.62
206	205.03	204.26	204.33	203.36	205.96	204.68	205.38	204.09	203.54	205.37	205.6	201.55	206.32	206.7	203.64	206.9	203.59	203.11	207.47	204.58	201.39	204.79	199.47	205.38	202.9	204.6	203.86	204.21	203.85	205.17	202.12	202.83	204.83	202.42	198.37	205.23	204.22	206.64	204.94	205.15	208.1	200.39	207.82	203.71	204.5	204.85	203.43	203.57	206.4
209.77	207.72	207.34	207.76	211.97	205.98	210.53	208.1	205.65	207.43	206.37	210.08	205.84	208.46	205.34	206.2	205.68	206.39	208.07	205.61	208.88	204.17	209.97	209.79	208.05	209.7	212.01	207.24	210.41	207.78	208.79	209.28	208.34	206.68	207.37	208.15	211.68	210.14	209.23	211.34	208.49	209.38	209.5	207.07	205.3	208.11	207.67	208.76	209.8	210.45
192.7	196.36	194.66	195.27	194.64	196.5	194.06	195.21	197.3	193.54	196.93	195.92	193.04	193.37	192.2	193.76	194.3	198.48	195.68	194.69	197.18	193.97	195.55	194.55	194.22	195	191.66	196.12	196.14	193.27	194.68	194.69	192.91	193.23	193.57	194.26	195.76	194.31	196.94	193.83	195.62	197.52	193.44	191.92	194.55	192.19	196.45	192.62	195.48	195.43
202.75	204.13	204.86	206.07	204.86	204.4	204.67	202.42	207.71	204.52	203.32	204.87	204.09	204.35	202	203.96	204.83	203.29	203.53	203.98	203.19	202.25	203.43	201.3	201.52	201.36	203.41	202.12	206.22	202.85	199.72	203.28	201.52	204.55	203.34	201.59	206.5	199.77	202.39	203.36	203.37	203.16	203.04	202.57	203.3	204.03	200.34	204	205.96	203.69
212.71	212.73	213.52	215.12	210.97	213.82	214.21	209.68	214.83	213.45	212.95	216.08	211.24	213.21	213.05	212.88	216.99	211.95	212.21	211.19	213.09	213.14	211.18	213.87	212.47	211.38	211.95	212.94	210.33	214.57	210.78	212.88	212.14	214.06	215.05	213.03	212.83	211.99	211.95	214.42	212.98	212.48	213.03	215.64	211.54	212.32	212.77	212.27	213.62	216.02
204.42	202.19	203.63	200.68	204.54	202.33	202.7	198.3	205.52	201.71	202.27	200.84	206.17	202.42	203.64	205.35	204.97	205.27	201.35	205.3	203.69	204.2	201.91	205.11	209.22	203.76	204.42	202.32	202.9	202.57	200.16	204.18	203.86	202.89	201.23	204.68	203.99	204.63	197.92	201.8	205.08	201.68	203.11	202.07	202.07	204.39	202.81	205.46	202.18	205.02
208.94	205.37	212.32	210.62	209.79	209.08	211.32	210.24	206.42	209.63	210.51	207.61	205.46	210.4	210.9	208.3	212.59	210.45	209.46	209.99	207.57	206.84	211.85	208.77	207.16	210.25	206.46	208.84	210.48	207.61	210.13	206.69	208.56	206.37	209.18	209.41	209.78	208.72	208.78	209.81	208.63	207.75	209.58	212.29	206.11	209.62	207.46	209.03	210.31	207.63
203.52	202.86	205.58	202.48	200.32	202.16	201.13	206.6	202.67	199.43	203.98	203.16	201.66	202.61	204.27	205.23	204.66	207.38	201.12	201.8	202.76	200.49	199.79	201.01	202.66	204.21	202.72	203.85	202.77	201.91	201.8	203.87	200.18	201.7	200.93	202.34	204.33	203.5	205.65	203.05	201.43	203.84	203.98	201.1	196.89	201.3	201.8	201.91	202.34	203.72
212.69	212.46	212.64	211.76	209.59	209.12	214.29	209.17	212.76	212.17	212.87	210.98	211.59	209.12	212.57	213.65	208.74	212.66	210.44	210.6	211.96	210.94	209.47	208.41	211.64	211.94	213.82	213.11	210.57	210.38	213.18	210.92	207.98	212.07	214.19	213.37	210.38	209.71	210.13	211.32	211.53	212.23	211.69	212.56	209.27	214.64	212.33	210.27	209.74	211.85
197.14	199.74	196.52	197.34	199.43	199.57	195.41	198.42	197.77	200	198.76	198.15	197.99	195.26	198.83	198.26	198.08	198.96	198.98	198.61	199.6	200.34	198.92	193.63	198.73	198.87	197.25	198.64	198.14	194.83	195.62	198.7	197.9	197.23	198.92	199.27	200.83	199.54	197.21	197.75	200.33	197.83	197.93	195.84	197.16	197.99	197.62	198.17	197.84	198.45
209.45	208.22	206.18	210.68	209.75	207.96	207.67	208.7	209.53	207.48	207.86	208.16	210.23	208.11	210.67	206.85	212.03	210	206.91	212.05	207.38	206.17	209.99	206.3	208.8	209.08	209.62	208.65	209.81	206.55	207.23	210.58	207.43	205.13	206.41	207.56	206.77	205.36	210.61	208.63	205.28	207.35	209.55	209.51	211.43	211.61	204.78	210.77	208.35	209.69
201.87	200.22	199.52	200.7	198.65	202.05	199.11	202.17	202.53	199.49	201.7	201.45	204.86	202.65	199.71	203.12	200.48	198.19	199.63	202.09	198.64	202.01	200.78	202.23	201.09	197.79	199.22	199.94	200.5	198.74	200.36	198.97	200.31	202.2	200.47	201.21	199.91	199.33	200.32	201.42	200.87	201.25	200.3	197.88	199.62	197.49	197.89	199.53	199.05	199.03
208.34	206.67	207.18	211.45	207.97	205.93	206.38	206.34	210.67	207.45	207.45	206.41	207.23	206.76	210.58	210.02	210.16	210.89	206.98	209.06	208.37	209.47	205.87	205.81	206.49	209.8	208.13	208.91	210.8	206.21	208.64	204.47	207.09	205.49	210.69	207.58	206.9	204.41	207.71	211.09	205.88	205.85	210.23	207.17	208.3	206.12	207.22	204.43	204.45	206.68
196.54	196.2	191.79	195.79	194.79	194.85	196.03	193.42	194.85	197.82	198.36	196.22	192.98	192.99	194.5	193.09	190.63	192.77	193.33	196.43	195.79	193.52	189.95	191.96	194.96	195	193.61	194.85	196.34	192.69	194.36	196.37	195.18	192.71	191.06	195.44	194.44	195.19	196.46	193.44	193.69	194.58	193.81	192.31	194.9	191.93	194.35	196.47	190.98	196.99
201.37	202.47	201.05	201.26	205	203.38	202.2	201.56	201.21	203.95	201.28	202.54	205.88	200.81	204.21	204.13	204.26	202.71	200.1	203.07	204.77	204.2	202.19	202.87	203.91	205.46	199.51	204.16	202.91	204.1	201.45	202.7	200.61	201.09	202.79	200.42	203.43	203.07	200.21	200.58	202.78	204.71	202.11	202.39	201.91	204.55	201.9	198.7	204.36	204.99
208.6	206.68	209.94	209.66	208.05	212.35	207.36	209.31	207.56	211.58	209.81	211.16	209.01	206.63	210.05	207.01	211.07	207.84	207.19	208.48	208.23	210.16	211.02	211.97	210.84	208.75	209.93	208.91	210.5	209.11	209.13	208.19	211.25	204.57	209.15	206.17	211.01	207.56	206.1	210.54	208.93	210.5	207.97	208.46	209.25	210.74	209.21	211.46	208.42	209.06
208.63	208.18	205.04	206.69	205.43	202.73	201.34	203.15	207.33	205.31	205.53	206.5	205.85	207.59	208	205.92	205.16	207.16	203.93	207.7	207.39	206.24	205.89	204.9	202.86	203.37	206.98	207.88	205.48	206.85	206.76	205.54	201.45	204.33	207.89	202.81	203.06	210.04	205.04	205.7	207.74	208.44	207.14	208.8	207.19	208.88	207.8	204.82	207.68	208.99
209.46	210.28	205.84	207.62	206.4	208.81	207.94	207.36	206.7	207.55	207.67	208.57	208.65	211.61	210.09	211.28	207.98	209.36	211.67	206.73	208.09	209.35	210.14	209.17	206.51	208.31	206.1	208.04	210.85	206.35	209.96	207.24	207.64	207.49	210.44	211.35	211.8	206.43	208.43	206.66	207.22	209.02	206.45	207.92	209.99	209.72	208.41	209.73	209.34	206.59
208.15	206.41	209.43	204.94	207.48	206.9	209.49	202.46	208.8	208.49	207.41	208.67	208.34	205.19	210.09	204.33	206.15	206.72	206.81	207.36	208.86	206.98	207.48	209.77	204.99	206.6	207.77	208.91	208.47	208.02	208.79	206.59	210.99	205.63	208.71	207.95	208.55	206.95	210.78	207.06	208.19	210.01	209.28	204.97	206.65	206.58	205.05	211.46	208.91	206.51
208.67	209.95	206.86	206.64	205.48	205.18	208.57	210.49	210.05	210.02	207.8	210.28	209.17	208.34	210.95	207.4	205.02	206.21	206.05	209.52	207.54	208.05	212.18	205.53	208.98	212.61	206.7	207.73	210.56	208.21	207.89	206.24	208.75	211.75	206.36	209.74	205.82	210.15	209.76	206.83	210.1	210.28	209.57	210.7	208.65	211.09	210.55	206.07	207.03	207.72
202.12	202.74	203.59	207.86	206.06	202.94	207.97	205.69	205.64	200.57	201.37	203.44	205.18	204.1	205.01	202.08	205.49	203.53	204.23	202.66	202.39	206.2	202.44	204.3	206.78	205.33	202.89	201.75	201.67	203.49	205.52	201.81	206.22	202.63	204.07	203.22	201.76	206.2	203.32	204.73	205.34	204.65	204.88	203.26	202.21	206.66	202.44	203.67	205.39	201.04
209.98	208.91	208.52	207.69	208.25	205.95	206.52	207.41	207.69	209.14	210.75	209.53	207.76	211.82	212.17	209.6	209.2	209.02	208.21	208.45	209.89	208.82	208.31	208.29	205.85	208.18	207.02	210.72	206.6	212.08	204.53	208.81	205.29	208.12	210.03	210.16	206.91	207.42	205.85	210.71	203.27	210.31	213.06	210.44	207.44	209.44	210.29	208.06	206.68	206.44
208.41	209.16	205.35	212.58	209.64	211.48	208.09	211.08	210.52	210.29	211.14	207.33	208.44	208.93	208.15	210.08	210.53	208.34	205.95	206.88	207.31	208.96	208.59	208.6	208.94	208.85	211.88	208.45	205.55	210.92	209.95	208.38	207.01	208.99	210.95	207.09	210.32	208.35	207.35	208.82	210.81	209.47	209.61	209.44	209.07	208.07	205.55	208.16	204.93	210.27
209.71	209.42	208.49	209.14	209.94	208.85	210.37	210.93	211.1	205.44	208.3	209.16	207.35	209.01	206.18	209.52	208.29	208.48	208.36	207.71	210.2	209.52	209.29	209.27	209.33	206.79	207.88	209.94	206.7	205.05	208.15	209.91	209.73	205.11	208.41	209.33	208.6	209.33	208.56	208.31	207.38	210.13	208.4	208.56	207.26	210.56	208.07	207.87	206.37	207.59
208.66	206.61	208.56	208.01	208.16	208.18	208.36	207.89	208.42	211.68	206.66	206.14	207.41	210.14	208.28	210.06	207.82	207.52	209.26	207.8	206.18	208.05	209.34	207.21	211.85	208.18	207.95	210.24	206.25	206.73	209.81	206.03	210.72	203.18	206.11	207.64	206.74	209.38	210.75	207.22	205.82	207.2	207.93	209.32	211.4	209.96	211.69	207.77	210.12	209.08
201.45	202.35	198.94	206.86	201.89	200.8	205.07	202.18	204.97	203.62	202.32	202.3	199.48	201.65	202.64	202.31	203.57	203.04	203.9	201.26	205.69	204.81	203.15	203.69	202.14	202.86	204.9	204.26	203.54	202.18	200.68	203.07	199.81	201.73	203	201.73	201.78	199.69	201.72	203.86	200.86	201.66	204.51	203.63	204.1	203.09	202.39	198.83	200.91	202.85
213.48	213.36	212.27	209.59	209.16	213.81	208.46	210.32	214.72	213.03	211.43	210.55	212.45	215.28	212.43	216.07	210.66	211.98	211.67	209.25	216.51	211.17	213.12	211.15	212.07	207.62	213.38	210.91	212.1	209.8	207.28	211.47	211.36	214.27	212.6	210.03	213.1	211.88	210.12	211.24	213.43	213.05	213.43	210.27	209.79	212.16	213.58	212.19	213.16	208.34
203.32	202.74	202.6	205.93	203.36	204.25	198.88	204.34	202.85	201.19	206.86	201.28	203.89	201.96	205	201.56	201.83	204.62	204.35	201.8	203.29	203.55	204.85	203.76	200.93	202.64	203.84	202.99	200.51	203.91	202.99	205.67	202.46	206.43	201.76	204.75	203.76	202.97	209.22	204.07	202.93	204.88	203.73	203.44	202.09	202.6	201.93	203.31	202.84	203.93
209.79	210.45	209.26	213.07	210.79	209.63	212.04	210.51	211.81	211.85	212.01	211.25	207.96	211.05	214.96	208.08	212.58	209.37	210.14	209.96	210.32	213.56	209.66	211.97	211.09	211.98	212.77	208.51	211.53	212.15	212.59	212.37	211.39	212.92	213.25	212.21	212.99	210.28	212.08	212.72	210.77	212.42	211.09	211.81	210.01	214.89	212.53	213.25	211.58	212.11
198.74	198.07	202.18	199.95	199.09	201.38	198.11	201.04	197.06	198.3	197.61	200.28	198.38	200.03	199.47	197.1	199.05	197.38	201.04	199.85	199.91	203.54	197.69	203.04	199.18	197.84	200.47	200.09	199.72	198.26	198.79	199.23	199.29	197.88	196.39	197.01	199.72	199.03	196.11	200.18	200.72	199.82	200.53	198.84	198.21	198.93	199.59	198.04	198.39	195.63
212.84	215.34	212.45	214.03	209.48	215.12	214.01	210.03	214.62	213.13	214.45	212.75	213.34	213.98	212.47	212.24	216.26	214.58	214.63	214.22	213.16	211.97	214.05	211.45	207.02	211.6	208.99	213.19	213.36	212.12	214.81	213.86	212.6	215.91	216.92	214.21	211.38	213.75	215.28	212.97	211.55	212.16	213.83	214.02	214.08	211.19	214.51	214.25	214.25	213.58
212.46	212.34	214.55	215.16	215.87	214.26	211.49	209.81	214.66	213.68	214.42	213.47	217.24	213.82	216.51	211.54	209.87	213.45	216	211.08	212.79	214.54	212.67	213.99	213.54	211.89	213.84	215.27	211.86	214.26	214.45	213.63	211.49	213.22	212.37	213.29	212.25	214.83	215.29	214.4	213.48	215.38	212.85	212.82	213.53	211.12	214.14	214.16	212.2	211.05
203.81	202.51	199.79	206.41	204.37	203.36	203.71	204.24	204.74	204.53	202.29	203.59	204.68	206.23	205.64	206.16	203.71	203.52	200.56	200.93	204.84	202.7	204.8	202.88	204.99	203.62	204.48	204.42	201.85	206.26	200.93	205.49	205.09	204.18	201.4	202.42	201.56	202.72	202.3	203.77	203.97	205.22	203.78	204.49	202.94	205.57	203.01	207.93	203.28	203.96
204.62	201.76	204.25	207.3	205.27	206.17	201.12	202.29	203.66	205.73	203.6	205.24	202.99	202.93	202.47	202.52	203.8	201.24	203.87	201.89	200.09	201.52	203.42	207.14	206.06	204.74	203.7	205.26	205.71	203.7	202.96	203.41	201.36	201.31	200.79	204.26	205.31	204	202.18	206.06	202.57	203.73	205.7	203.63	205.47	201.95	203.74	204.17	200.84	205.19
197.88	197.39	194.45	197.43	197.94	197.68	198.49	200.84	199.61	196.83	201.64	197.74	199.52	197.71	197.78	199.93	197.73	198.32	202.19	201.5	199.73	199.34	197.82	201.27	198.2	199.23	199.15	198.73	197.55	200.19	197.22	199.61	198.61	195.35	200.68	195.57	198.92	200.47	200.34	197.98	200.72	199.87	197.67	200.42	199.9	198.1	197.25	194.95	195.38	199.58
208.84	209.77	207.35	206.19	209.23	203.73	207.68	204.42	205.98	209.28	207.63	206.9	208.05	209.07	208.21	207.5	209.84	206.62	209.5	207.9	204.42	207.66	209.72	206.38	211.95	206.61	206.13	207.33	205.08	208.34	206.2	204.5	212.82	209.17	208.33	206.75	209.25	211.02	211.66	211.03	209.33	210.51	209.91	209.26	210.46	206.87	209.57	207.34	204.13	208.39
213.62	215.13	212.11	214.45	213.62	210.71	216.76	212.7	215.25	212.08	213.15	213.42	213.87	212.32	212.14	212.39	214.76	213.29	213.34	211.87	212.38	208.67	213.27	210.34	215.76	212.15	213.86	212.34	211.04	212.96	212.58	213.56	213.49	212.61	212.95	212.28	216.81	210.28	213.55	213.74	211.74	215.08	212.04	213.35	214.4	212.55	211.61	211.79	211.02	214.81
209.72	208.57	210.05	208.2	206.63	207.21	211.47	206.3	208.8	205.88	208.78	210.04	207.29	210.6	208.61	208.22	210.64	209.51	208.41	208.49	204.62	211.37	206.96	212.02	211.25	210.04	209.22	208.8	207.35	209.22	206.93	212.12	208.71	211.81	210.09	209.35	211.77	206.94	206.34	208.82	211.76	207.24	207.68	212.57	207.73	208.66	207.34	209.84	210.35	209.37
213.37	211.55	208.72	213.15	209.84	207.94	209.57	211.44	212.13	209.21	211.58	209.27	210.04	212.9	212.77	210.22	212.02	211.56	210	211.25	211.72	214.16	214.75	209.8	208.83	210.13	211.52	210.5	213.19	213.52	210.63	212.91	212.18	213.35	216.54	212.26	209.21	211.5	216.2	211.89	213.73	211.79	212.59	210.41	210.71	212.57	211.53	211.88	210.09	211.58
196.52	199.36	200.38	197.65	202.78	202.82	198.09	198.66	198.96	199.36	199.28	196.42	199.19	201.16	197.07	199.55	197.79	196.41	198.63	201.88	197.65	201.04	199.07	198.8	199.42	200.44	200.94	196.57	197.62	200.29	201.47	199.73	202.66	198.59	201.91	199.97	199.95	200.51	199.81	200.01	195.85	200.33	195.7	199.36	200.85	199.36	197.56	199.65	198.32	198.16
219.42	216.14	216.02	219.4	217.51	218.67	217.03	215.32	216.55	216.17	218.37	215.53	216.51	217.44	220.15	221.63	214.58	216.73	218.07	217.1	216.47	217.87	221.83	220.34	218.4	218.34	217.88	220.59	220.48	216.34	216.93	215.69	219.37	217.37	220.24	218.38	217.03	216.02	214.88	214.58	217.41	218.81	216.78	220.67	216.14	218.2	218.54	216.67	218	221.58
200.34	196.31	196.78	197.91	197.74	196.67	198.37	197.18	197.96	198.24	197.69	196.85	196.01	195.03	200.58	197.4	200.8	200.84	196.15	196.94	197.16	199.72	195.03	197.94	196.01	200.7	199.39	200.12	198.25	194.25	201.13	197.27	201.1	197.63	198.16	195.99	198.27	199.42	198.31	198.78	198.98	196.58	200.41	197.43	201.88	196.75	199.45	195.61	194.43	195.9
198.1	200.99	200.92	201.12	201	202.01	197.16	199.77	199.78	199.08	200.13	199.31	197.13	196.9	201.05	195.01	199.97	195.88	197.95	199.85	199.15	197.7	199.61	201.01	197.95	199.84	198.32	196.76	198.79	198.6	201.4	197.88	199.8	203.66	204.43	197.84	201.72	201.86	200.87	203.41	203.42	200.47	198.3	197.26	200.77	200.12	198.96	194.67	198.82	200.04
209.79	208.83	209.27	205.88	208.48	208.55	208.65	207.36	211.81	211.32	210.07	211.2	207.95	211.61	207.44	209.11	210.54	207.67	208.99	206.62	211.34	209.92	209.42	210.44	207.63	211.01	210.63	211.19	208.97	209.52	206.71	209.91	209.96	210.04	207.8	209.47	208.75	210.92	209.32	208.96	207.52	207.21	211.58	207.81	207.22	212.28	209.87	208.23	206.92	206.79
202.39	206.05	201.2	200.74	201.65	203.45	199.94	206.81	202.34	201.37	200.59	202.55	202.74	202.58	202.29	201.81	204.86	202.38	199.79	202.37	201.69	203.98	202.31	202.64	202.9	202.49	207.01	201.21	204.54	199.45	201.74	200.56	204.62	202.46	203.95	203.85	204.73	203.68	203.64	201.95	202.14	204.77	202.25	206.74	202.31	199.55	200.73	205.55	204.59	200.73
200.33	201.53	200.91	199.22	202.07	202.53	203.16	199.2	200.9	201.19	203.21	203.18	201.04	201.61	202.86	200.78	203.67	204.9	204.04	201.2	203.88	201.77	203.49	204.03	202.72	202.73	202.22	204.06	200.97	202.64	205.93	201.62	207.48	201.71	200.57	203.74	201.87	201.34	204.14	205.48	204.53	202.17	201.89	201.54	203.71	203.77	203.22	201.23	204.6	201.71
210.34	210.69	213.85	213.16	210.65	213.21	211.81	212.21	211.62	214.99	210.99	208.78	207.84	212.9	210.18	210.24	212.5	210.4	210.61	216.5	212.49	210.7	214.32	211.63	212.95	210.3	211.52	209.8	209.86	212.53	207.35	214.42	209.93	212.71	211.94	212.28	212.45	214.37	210.36	209.97	211.34	213.85	212.12	213.48	212.35	213.14	209.74	211.36	211.35	208.9
211.69	212.72	213.06	209.09	209.39	212.33	210.8	211.35	214.38	213.41	210.88	215.05	212.13	210.97	212.71	210.06	211.92	211.65	212.4	209.76	212.21	210.83	207.69	207.42	208.42	210.73	214.27	212.54	213.1	213.97	210.04	211.72	209.84	211.98	208.19	210.96	210.61	212.64	210.88	214.16	208.89	211.02	211.9	212.73	209.98	212.01	211.26	213.78	210.62	208.55
208.21	205.97	212.51	206.56	209.61	208.99	205.16	206.77	209.69	210.86	210.3	206.94	213.29	206.71	204.73	208.37	210.4	206.55	207.41	209.18	210.09	207.34	207.75	205.9	212.48	209.28	206.59	209.86	210.11	209.29	211.39	207.66	207.63	207.46	205.28	208.84	206.51	212.52	211.28	205.02	206.96	208.15	206.98	207.25	210.79	210.16	211.27	208.06	209.45	209.84
204.24	202.11	203.59	206.53	202.32	201.79	200.71	202.06	204.7	204.95	201.26	205.69	204.01	202.35	202.84	201.35	201.85	205.69	204.13	201.71	201.57	203.02	203.78	203.13	201.85	202.48	203.99	203.3	201.99	203.35	203.92	200.34	204.69	204.25	201.77	200.69	202.25	205.29	204.84	202.98	202.63	205.16	202.47	202.53	203.84	202.9	202.25	203.18	205.5	203.22
205.57	204.45	204.49	205.44	208.31	207.67	206.82	209.79	207.85	200.94	207.64	207.77	209.76	207.17	205.81	205.67	205.42	206	205.73	205.58	209.42	206.08	206.75	203.82	208.09	205.38	207.25	204.93	205.75	203.77	206.25	206.54	205.74	206.33	206.96	204.45	207.47	208.58	205.13	207.35	201.09	204.68	206.23	206.09	207.53	207.72	206.88	208.88	205.96	208.51
203.75	201.63	205.48	204.64	203.45	203.47	203	203.76	200.74	205.3	207.77	203.2	201.45	198.97	205.71	204.73	207.38	203.49	203.95	202.57	202.84	200.15	205.39	202.99	204.09	207.49	203.01	203.75	204.57	202.45	203.34	203.49	203.16	202.86	203.55	204.45	201.55	202.29	201.22	203.24	202.31	204.93	208.23	203.59	205.1	205.17	204.88	205.23	199.57	204.19
201.21	199.35	197.87	201.56	201.03	196.81	203.82	199.03	202.49	201.89	199.43	201.24	199.57	200.12	200.09	201.21	197.94	200.53	201.64	202.22	201.42	196.94	201.62	201.42	203.27	198.43	197.13	201.47	199.56	204.99	202.01	199.1	203.08	202.33	201.12	201.26	199.39	201.75	198.36	196.35	199.74	199.81	200.66	198.96	199.18	202.14	201.25	201.88	205.82	200.46
200.91	205.2	203.31	204.81	205.93	202.66	207.42	204.14	202.36	204.39	205.48	203.94	203.87	204.4	203.66	202.96	204.2	204.26	200.8	202.66	202.79	206.05	203.23	202.37	203.63	202.64	206.88	201.82	202.6	207.16	201.98	204.1	204.52	205	203.37	202.76	204.24	201.99	203.64	205.45	202.6	206.74	206.34	206.93	208.4	203.75	204.03	204.4	205.66	200.63
199.78	200.63	199.37	203.27	200.26	200.71	199.71	201.77	199.37	199.51	199.93	198.79	201.83	197.88	201.41	200.92	201.04	198.97	204.48	201.84	200.2	199.68	199.18	200.65	199.29	199.34	199.46	199.05	201.06	198.72	200.42	196.28	199.45	199.12	199.17	201.87	202.85	201.75	199.01	202.33	202.89	199.61	202.83	200.17	200.17	197.96	200.9	202.92	202.63	203.03
209.1	209.23	208.83	209.02	210.16	206.93	211.64	207.58	206.21	206.7	211.55	210.1	208.69	205.78	209.14	204.76	207.88	209.41	205.24	209.6	208.23	210.9	209.23	205.56	206.75	207.18	208.42	208.7	209.51	208.54	207.15	206.35	209.9	210.06	207.51	206.08	209.12	207.32	206.66	206	211.24	210.83	206.38	209.11	209.21	208.79	210.54	208.42	211.29	207.16
216.41	217.69	217.34	218.36	220.03	217.11	219.91	219.13	217.09	219.18	221.64	219.34	218.03	217.66	215.52	220.16	219.23	216.6	215.15	219.58	215.89	215.91	218.29	216.95	220.42	217.88	216.52	216.8	218.92	220.41	219.14	216.8	221.16	215.81	215.64	214.01	213.81	218.76	218.49	215.56	215.56	213.98	218.13	217.88	217.59	220.08	217.58	218.96	215.66	219.21
209.57	208.63	211.09	207.65	208.23	207.38	206.54	207.16	208.78	208.78	210.98	209.49	209.42	204.08	212.04	206.16	208.49	207.15	205.06	210.38	205.95	207.47	211.97	209.33	206.75	208.23	207.62	207.99	209.42	208.77	212.55	209.75	210.37	210.88	209.84	208.52	205.73	206.08	207.5	208.06	209.26	211.64	207.73	207.34	207.25	212.77	205.75	210.02	208.21	209.94
206.57	200.68	203.94	200.86	204.76	205.04	203.78	206.52	203.43	204.36	204.54	203.68	204.54	204.07	206.86	205.45	205.61	203.61	203.96	203.71	204.39	202.32	205.2	203.77	203.84	206.11	200.18	204.08	203.57	204.46	200.91	207.36	204.3	203.88	204.91	204.72	207.06	204.42	202.42	202.58	205.68	205.19	205.36	202.27	206.89	204.03	202.27	203.02	201.49	204.03
205.16	203.34	203.38	205.73	203.63	204.82	206.12	203.87	204.47	202.83	202.38	204.86	204.54	204.15	204.24	204.29	203.59	206.54	207	202.91	205.62	203.55	205.22	205.09	205.34	204.2	203.72	202.15	203.1	204.36	202.85	206.26	206.61	205.96	205.38	205.18	203.76	203.64	203.35	204.24	205.75	206.53	204.51	206.01	206.31	204.4	206.95	204.44	206.69	203.84
193.02	194.26	195.39	194.98	196.24	194.22	193.33	195.13	194.22	191.12	193	193.12	191.78	192.29	194.22	196.09	199	194.56	194.18	193.15	194.35	191.98	194.16	195.62	195.05	193.74	192.66	192.43	196.96	193.73	192.88	193.57	194.56	193.52	194.12	194.7	195.04	195.66	192.54	194.6	195.46	193.6	191.27	194.88	194.54	194.4	192.46	196.36	192.78	194.34
201.46	203.97	199.54	198.66	201.66	198.91	198.54	200.6	200.6	201.31	200.67	198.47	200.24	200.88	198.69	202.47	200.09	201.16	202.56	198.22	197.98	199.57	201.38	199.92	202.05	203.3	204.78	200.32	202.42	198.46	201.67	202.42	198.99	201.19	198.33	200.52	200.48	198.38	196.92	203.18	200.27	201.37	197.69	199.53	197.03	201.71	200.29	201.38	201	199.89
215.28	212.87	213.65	214.98	213.98	211.5	214.06	211.31	213.28	212.56	213.84	213.79	212.98	210.97	214.39	211.4	212.69	212.42	207.51	215.56	214.73	210.81	212.31	216.13	210.49	215.18	214.18	215.08	212.53	213.19	213.85	213.38	216.63	215.59	213.16	213.41	214.12	210.51	214.78	213.4	209.16	212.87	213.51	211.93	211.36	213.73	215.5	209.33	210.83	216.35
204.09	204.8	206.11	206.62	205.36	203.32	205.42	208.08	203.85	205.49	205.43	203.02	203.84	204.52	205.65	204.08	203.99	205.46	204.66	207.04	204.87	206.24	200.65	206.31	204.97	204.13	202.93	204.83	205.66	207.76	206.65	206.9	205.9	208.21	205.49	203.4	208.94	205.25	205	205.1	205.61	203.73	205.57	202.47	204.38	205.92	204.24	204.5	204.13	204.46
208.37	209.54	206.26	207.62	207.63	211.88	207.96	206.8	206.85	208.38	206.21	211.11	208.54	208.83	208.28	211.3	206.14	208.65	206.76	207.77	207.31	205.95	208.67	210.01	209.78	209.46	207.78	208.73	208.27	206.71	210.18	208.53	207.75	208.66	207.05	209.65	207.22	208.92	212.75	207.54	206.66	209.48	207.19	209.54	208.15	206.69	208.06	207.65	208.97	206.89
198.48	199.52	196.7	199.78	199.71	198.42	199.65	198.21	197.53	200.51	199.9	196.58	200.05	197.06	199.65	198.93	196.37	199.4	201.2	197.09	196.76	199.04	198.14	197.43	198.05	199.03	199.55	199.32	199.05	199.94	198.57	199.59	199.42	199.52	196.31	196.76	197.63	197.78	198.75	196.68	199.08	196.54	197.12	196.91	196.46	203.84	199.31	197.51	199.51	199.85
207.8	204.27	206.22	205.66	204.87	208.39	204.77	204.49	207.54	203.92	205.6	206.87	202.31	205.71	205.99	202.86	205.89	207.3	206.06	207.21	206.61	203.59	204.79	209.53	205.76	206.46	203.1	203.94	207.38	203.54	205.62	203.9	208.1	207.95	204.75	206.7	204.48	206.95	206.12	206.11	204.61	206.83	205.67	206.85	203.08	204.15	206.44	207.44	203.12	209.29
207.09	207.23	206.5	208.14	211.09	208.01	204.69	208.41	206.21	207.14	209.55	207.28	208.22	210.99	210.87	206.78	210.59	205.32	207.18	201.88	209.72	209.9	208.74	207.3	208.71	209.94	210.13	207.84	209.8	206.93	209.58	207.75	207.38	211.77	209.87	210.08	208.1	207.88	207.1	211.29	207.78	209.05	208.75	211.16	208.39	210.63	209.84	208.79	207.88	204.3
202.14	198.67	199.22	197.76	196.07	198.18	197.98	199.95	201.85	199.35	200.75	201.57	201	200.32	195.31	201.22	198.91	197.35	202.57	198.06	199.95	198.71	201.41	200.52	198.72	199.17	196.31	197.7	199.46	197.21	197.94	198.63	201.02	201.14	201.99	202.34	201.84	198.88	199.82	199.98	198.39	198.96	199.7	198.35	198.99	200.12	196.65	197.91	197.74	201.97
199.34	199.05	201.11	198.49	198.9	199.31	197.22	201.01	200.54	201.05	201.32	205.52	199.46	201.44	202.47	199.56	199.78	199.92	200.94	201.11	203.99	199.17	199.83	200.99	199.34	200.16	201.26	201.54	201	199.72	200.68	200.18	198.64	200.15	199.37	203.63	199.3	196.32	200.26	197.57	200.78	200.51	200.35	196.11	198.72	201.48	199.95	202.06	202.13	200.41
205.36	210.92	208.65	206.61	207.91	212.45	204.73	208.76	208.29	208.61	203.88	208.2	209.09	206.98	209.21	209.48	207.7	207.7	204.75	205.74	207.51	207.93	208.6	206.71	208.91	209.75	207.89	208.35	205.84	205.82	206.59	207.33	206.99	210.54	208.11	213.5	204.87	205.54	207.3	205.33	206.57	208.72	209.67	208.41	209.91	207.34	206.49	210.82	207.97	206.58
207.78	210.23	208.54	210.06	209.09	211.12	205.81	210.46	208.98	205.63	209.55	209.34	205.54	207.53	210.32	211.47	210.32	205.9	206.49	207.97	207.78	208.51	208.22	206.94	210.36	206.55	208.16	210.61	210.83	207.38	206.73	207.13	208.36	208.43	206.02	206.31	208.04	207.86	205.08	208.88	211.06	210.25	210.68	208.67	209.5	210.93	208.9	207.24	206	211.03
208.07	206.95	211.01	208.27	206.72	205.74	210.56	212.27	206.45	207.94	208.14	209.66	211.58	211.23	205.74	208.63	209.55	210.16	205.39	211.28	208.99	210.1	205.19	210.55	209.42	210.16	210.57	206.91	209.5	203.53	206.78	209.59	209.79	204.92	210.93	208.4	211.44	209.49	209.24	208.75	209.43	207.16	207.57	209.18	210.19	210.68	207.98	211.16	207.63	209.17
206.55	208.23	205.56	205.61	210	206.45	207.11	210.83	205.91	210.06	205.37	204.2	208.68	208.25	208.63	207.22	208.51	206.51	210.1	206.45	207.4	209.55	208.68	209.97	207.51	203.5	206.05	207.81	207.13	207.47	205.7	206.6	203.99	204.55	206.81	209.47	210.7	204.02	206.99	208.24	206.49	207.82	208.32	206.37	206.19	208.86	205.14	205.95	208.5	203.52
214.77	214.61	216.72	216.87	216.15	218.95	218.63	215.96	217.88	219.19	215.9	216.43	217.41	218.4	217.98	217.39	216.07	219.51	213.14	213.94	216.09	216.87	216.75	217.78	216.78	218.44	215.28	219.05	215.84	215.5	217.25	217.6	218.53	217.01	215.62	215.15	216.82	218.86	219.01	214.8	216.28	217.12	215.85	218.79	216.55	216.48	214.97	215.41	220.12	214.96
206.28	202.48	207.91	202.12	203.8	202.42	201.08	201.91	203.06	204.04	203.6	199.5	204.02	204.84	201.37	202.53	206.43	205.42	205.55	205.29	198.93	202.33	203.21	205.6	203.22	202.67	202.7	204.39	206.89	198.94	203.88	206.05	204.33	204.45	202.96	202.15	203.89	206.43	205.32	202.79	203.03	204.01	203.82	203.25	204.72	207.87	205.53	206.64	204.9	201.38
206.53	207.5	207.78	205.99	210.85	209.33	210.13	206.55	210.68	205.67	206.07	208.88	210.32	210.17	209.75	207.87	206.76	209.8	208.48	207.97	210.02	206.72	209.18	207.55	207.55	206.7	210.89	208.48	206.31	211.01	211.34	213.8	210.76	208.35	208.52	207.92	206.96	210.64	210.66	211.7	211.09	209.18	209.91	206.9	210.38	209.05	210.59	207.86	210.66	207.4
208.18	210.41	209.32	209.01	205.55	208.6	207.95	207.56	210.66	206.67	209.61	207.32	209.55	210.64	209.39	209.87	209.4	206.39	207.53	207.02	209.98	205.83	208	205.89	208.17	207.95	209.87	206.24	205.99	210.59	208.3	212.16	206.69	206.66	207.37	208.77	210.79	209.28	209.71	208.16	209.11	207.82	206.35	209.38	209.79	209.44	207.93	208.94	208.22	211.6
209.78	207.64	207.04	208.86	208.79	208.76	207.6	208.32	205.36	210.67	209.1	205.47	208.92	207.6	212.14	208.29	203.93	210.22	205.9	208.03	210.69	212.23	207.7	207.81	207.84	210.62	206.97	209.47	209.91	206.78	208.64	206.65	209.1	210.93	206.23	207.25	206.71	210.68	211.39	208.57	212.06	209.93	209.53	211.42	209.56	208.04	209.51	206.81	207.93	211.56
212.71	209.56	208.4	212.13	210.45	211.65	211.48	211.08	208.86	212.88	210.72	212	209.97	213.35	211.49	209.66	212.42	211.54	212.42	209.43	211.45	211.73	213.73	211.93	217.27	211.94	213.6	210.71	210.37	212.37	214.08	213.99	211.2	210.89	208.63	209.48	212.11	210.28	211.36	212.65	212.48	213.22	212.23	211.99	211.24	214.22	211.91	210.76	211.37	209.73
212.68	212.29	213.97	213.46	211.84	214.91	213.31	212.01	210.7	211.99	215.92	211.9	210.72	215.52	214.45	208.84	212.75	213.46	213.38	211.77	211.66	210.72	211.34	215.89	211.31	214.35	214.58	212.32	213.27	209.42	211.23	214	215.46	208.78	214.93	214.18	214.88	209.3	210.41	208.82	211.14	209.69	210.61	215.18	211.58	214.46	212.91	212.52	210.56	211.78
206.52	204.6	205.23	206.59	204.08	207.99	205.64	209.13	207.72	209.95	206.81	206.58	209.1	206.61	204.55	207.45	205.19	210.37	205.85	206.51	207.6	205.8	208.41	207.04	208.39	205.33	204.87	208.86	210.12	206.93	208.44	207.7	206.73	209.66	207.51	205.93	210.37	211.23	204.36	207.98	207.25	206.16	208.41	205.26	208.61	207.09	209.16	206.46	208.45	207.87
208.61	208.53	206.6	207.4	206.63	210.19	207.01	207.33	211.15	205.49	210.28	210.5	206.97	208.9	211.03	208.72	206.51	210.49	207.6	207.2	207.01	209.04	208.72	206.07	209.72	207.64	206.06	209.33	207.76	208.95	206.69	208.56	208.84	208.72	206.02	208.97	211.78	209.42	207.72	207.64	209.87	207.04	210.43	207.46	209.91	210.11	208.78	207.77	206.98	208.45
216.31	215.19	211.78	216.61	214.27	212.2	211.94	212.42	211.21	212.4	212	215.2	209.34	210.21	213.49	212.52	210.5	214.37	210.81	215.73	211.01	210.84	215.7	211.77	213.93	216.65	211.94	213.91	213.14	212.74	213.88	214.62	215.41	214.61	211.21	213.49	211.39	213.13	215.54	213.37	213.25	209.57	209.69	211.51	215.63	211.82	209.35	213.73	213.6	215.36
199.6	198.42	198.17	201.14	200.71	199.7	197.76	198.04	200.71	196.1	198.96	201.34	201.6	201.02	198.98	199.92	199.15	200.33	202.03	200.83	199.12	200.08	202.38	201.67	203.44	197.41	198	200.22	197.56	197.81	197.96	198.54	196.27	197.29	200.21	199.07	199.42	197.82	198.32	198.33	199.56	197.62	200.74	200.33	200.43	201.23	202.8	199.2	200.26	203.11
205.1	203.63	199.69	204.13	204.82	202.63	205.64	203.08	205.03	201.96	200.64	202.61	203.22	205.03	202.22	200.69	201.92	205.14	203.4	204.13	204.04	207.31	201.38	201.96	203.23	202.94	205.12	204.67	202.9	204.73	200.78	202.08	201.24	203.12	206.52	205.3	201.62	202.14	206.35	202.33	203.54	202.72	203.59	205.59	201.28	204.63	203.55	202.11	203.09	202.65
200.95	200.59	201.21	197.28	198.41	200.14	202.61	199.09	201.71	197.69	201.44	200.96	198.79	202.8	201.56	200.39	201.04	201.49	198.67	200.76	201.18	201.62	199.83	199.95	198.34	199.07	198.9	203.38	199.03	204.38	199.72	197.79	201.03	198.54	200.1	200.64	199.16	201.94	200.95	201.02	197.5	199.08	200.89	197.16	198.69	203.65	200.17	197.03	202.16	199.59
208.68	210.35	210.94	211.99	209.44	210.89	209.55	208.04	210.04	206.48	212.61	213.48	210.59	209.64	207.66	210.39	208.82	211.43	208.16	209.64	212.11	211.55	211.08	206.54	213.88	209.94	210.58	208.64	208.64	209.59	208.73	210.94	210.7	209.96	212.42	209.97	210.28	207.29	212.22	211.89	209.75	208.29	210.62	212.28	208.75	208.28	206.72	210.74	208.75	208.84
213.41	216.58	213.05	213.89	213.46	212.92	213.48	214.27	212.61	211.85	214.64	212.3	216.62	215.03	214.97	213.82	215.02	213.35	214.69	211.17	216.38	212.08	214.06	214.4	211.64	217.73	210.76	212.41	213.09	215.01	211.5	214.88	213.88	214.55	211.76	213.53	211.14	213.48	210.66	211.53	210.94	214.97	213.11	215.88	211.52	212.57	212.6	212.69	212.25	210.78
205.93	206.54	205.96	207.3	208.06	207.63	206.34	208.87	207.81	206.55	206.99	208.31	209.8	206.68	210.68	204.49	203.11	211.16	205.46	208.45	206.06	208.59	204.7	207.27	208.03	205.43	208.3	208.91	209.11	206	206.21	203.98	211.24	206.85	203.59	204.43	209.96	211.87	206.98	207.08	210.91	203.38	206.47	210.32	207.24	209.4	205.89	206.99	204.84	208.88
198.38	200.27	196.43	195.17	193.78	196.64	195.64	197.38	193.2	195.04	197.36	194.98	196.62	196.97	196.24	192.71	195.3	191.82	195.09	198.22	196.9	196.01	196.31	193.48	194.16	195.33	196.83	196.11	195.75	199.41	197.02	191.21	193.72	194.78	197.74	195.43	195.43	194.1	197.28	195.85	193.96	196.28	193.82	193.48	192.76	194.21	197.7	193.25	196.07	195.92
210.27	209.85	208.17	211.82	209.9	208.28	208.77	207.25	209.47	209.51	207.75	206.64	208.48	208.79	207.55	206.21	208.64	205.51	206.92	209.65	208.71	207.62	209.19	207.63	207.62	209.57	207.47	206.75	207.5	207.42	205.5	207.05	206.12	203.51	208.58	209.52	203.49	207.31	207.71	206.89	208.88	207.73	208.26	209.36	207.96	207.5	206.95	207.74	208.18	206.03
200.43	198.64	197.25	201.98	201.82	200.51	196.08	199.35	200.01	200.64	200.98	197.94	199.8	200.04	200.15	199.66	201.09	199.8	199.43	196.36	198.92	196.71	200.83	197.14	197.82	199.24	202.35	197.23	199.25	199.56	199.64	200.2	199.7	200.56	198.51	196.63	198.07	201.25	199.41	200.67	198.28	200.27	197.32	198.95	198.77	194.71	200.84	198.35	196.4	199.52
207.72	207.99	208.55	207.17	210.06	206.57	209.01	210.73	208.07	208.27	205.76	207.65	205.93	206.32	206.53	206.12	206.99	210.14	209.58	206.24	207.9	209.72	209.77	210.17	207.13	205.93	205.73	207.74	207.36	210.99	210.5	205.63	207.64	209.04	206.99	205.7	207.84	207.12	209.59	208.07	208.71	210	208.78	203.67	203.01	209.17	210.01	206.66	211.43	208.71
207.45	206.02	211.62	210.77	209.52	209.18	206.42	208.84	213.33	208.48	209.62	213.66	209.14	209.48	213.42	208.33	212.17	213.13	209.22	212.55	209.06	210.12	210.27	209.48	211.44	208.69	209.55	208.19	208.97	205.24	209.54	210.64	213.42	207.57	210.24	207.68	211.01	209.62	210.95	209.3	206	208.74	208.47	209.16	210.64	211.91	211.51	210.15	211.49	210.28
206.02	204.16	203.76	206.84	207.51	206.79	207.32	204.89	210.02	206.88	202.51	207.18	206.36	203.22	205.56	206.05	204.96	204.13	204.9	205.96	206.29	204.63	206.22	204.5	205.95	205.71	203.09	206.64	204.09	203.6	204.07	204.21	204.28	204.12	201.77	199.59	205.21	202.88	208.02	199.56	204.03	201.76	206.97	204	206.39	205.12	206.87	202.16	205.96	202.37
205.17	205.92	207.68	201.97	199.6	204.87	203.19	204.53	205.52	204.2	204.74	208.67	203.31	204.8	203.85	202.71	205.57	205.86	202.01	204.68	203.05	201.65	202.61	203.98	205.26	203.7	206.24	206.64	203.29	200.84	202.02	204.76	205.54	206.91	204.62	203.95	203.72	205.83	203.81	202.76	205.77	205.44	207.87	203.28	206.21	204.31	202.23	201.81	202.18	203.43
216.11	215.91	217.8	219.37	218.11	218.26	215.24	215.87	218.11	215.74	216.82	219.32	217.99	215.39	218.82	216.63	217.31	217.43	217.65	214.61	215.73	214.58	220.52	218.38	218.7	218.89	218.3	217.21	218.23	219.96	218.62	215.89	216.35	217.58	216.23	217.05	215.6	218.26	213.02	216.97	215.52	214.87	216.72	219.9	215.67	215.66	218.04	218.3	217.85	215.45
210.15	210.07	203.02	207.32	211.6	205.86	207.23	207.91	209.2	210.41	206.49	204.55	207.74	207.25	205.88	209.18	204.5	208.24	207.87	208.35	205.06	207.72	208.23	206.48	211.82	210.84	206.11	208.9	207.82	207.99	207.75	207.04	206.49	206.55	208.26	209.46	210.62	208.55	206.48	210.54	208.96	207.23	207.21	206.75	209.68	208.46	208.22	205.88	208.68	205.99
211.17	210.09	212.08	210.02	210.54	216.2	212.17	214.71	212.84	211.85	210.2	212.27	211.38	208.96	212.52	211.19	211.03	210.77	214.13	216.85	212.75	208.57	210.7	216.39	213.28	209.79	213.48	212	213.03	213.02	214.75	209.91	210.07	213.19	212.14	210.36	210.74	209.93	211.74	215.18	213.4	211.02	212.14	212.49	212.25	208.88	213.01	214.46	212.23	213.63
212.74	204.72	211.11	207.65	211.25	209.19	209.35	208.51	212.68	210.49	209.42	206.62	211.3	209.1	208.85	211.33	208	208.87	213.95	207.96	209.77	207.73	208.99	208.19	209.25	210.19	208.46	211.68	205.44	212.25	210.53	210.14	209.84	208.33	207.6	207.84	213.1	210.56	211.66	213.08	207.41	208.37	210.45	209.76	210.65	208.7	208.3	210.57	210.6	208.52
209.78	208.11	206.58	212.65	206.55	209.69	209.02	208.44	206.21	205.66	208.23	208.57	207.31	208.19	205.66	212.37	208.55	209.11	207.94	207.39	209.87	209.21	207.7	209.46	207.63	208.82	208.33	207.8	205.43	205.53	208.02	210.15	205.06	207.83	207.3	208.72	209.61	207.75	209.95	210.84	206.21	205.87	206.02	208.68	206.75	208.93	206.77	205.87	210.82	206.88
215.57	216.96	215.68	218.33	219.87	218.33	221.24	216.53	213.19	216.87	217.72	218.76	217.58	214.32	216.78	219.7	215.15	217.58	218.87	217.6	217.81	216.47	216.8	216.28	216.77	216.92	218.67	214.89	214.5	214.5	217.44	218.09	216.26	216.33	218.97	216.09	216.13	216.26	215.12	216.62	215.17	215.15	219.02	218.88	216.08	218.13	219.43	217.76	217.7	215.39
199.42	197.76	197.51	198.34	197.28	196.77	197.42	200.91	200.55	200.45	197.47	197.6	200.78	196.34	200.22	199.03	200.29	200.71	196.87	199.82	196.53	197.77	199.15	200.97	199.16	196.93	202.44	196.88	196.74	197.09	198.85	198.26	198.26	201.25	198.7	198.36	200.35	198.11	195.7	200.51	198.72	197.14	200.87	197.91	199.89	201.33	199.64	200.88	201.76	196
206.33	206.5	204.87	198.22	205.41	206.5	203.39	202.61	203.36	203.29	204.33	204.4	204.25	204.49	203.64	204.61	203.93	205.11	205.16	206.11	208.87	203.48	202.98	203.28	205.06	203.51	203.58	201.58	202.13	205.2	203.98	205.52	200.97	205.19	203.18	202.28	204.11	205.96	206.02	202.85	205.86	202.01	203.69	204.72	205.29	202.09	205.39	202.31	202.37	204.62
207.86	209.27	210.84	207.37	207.98	205.46	210.4	208.57	210.13	210.83	209.39	209.48	207.31	210.25	209.25	205.77	206.28	208.66	208.74	207.63	206.83	207.66	208.24	206.54	209.37	208.51	212.33	209.28	210.78	209.57	206.84	208.74	209	209.16	209.09	209.96	206.02	208.15	206.48	207.57	203.15	210.19	209.69	214.1	204.34	209.2	207.78	209.54	207.89	208.92
210.57	213.35	215.3	212.27	212.02	213.67	207.92	217.42	209.67	209.58	212.14	211.96	213.46	216.76	212.16	211.17	213.21	211.47	211.71	212.93	212.3	208.08	215.25	209.6	215.29	214.55	213.55	212.82	213.38	214.62	215.98	215.9	212.75	212.91	212.77	211.1	213.74	212.82	215.86	211.39	211.06	210.99	215.33	213.47	211.78	212.97	215.81	212.2	212.72	211.86
207.29	210.05	207.85	211.81	206.99	207.57	209.7	211.32	205.73	207.57	205.91	209.75	208.82	205.37	212.14	210.22	211.73	209.91	211.56	212.79	203.98	210.05	208.98	209.84	210.85	210.53	209.98	210.53	203.58	204.65	207.56	209.83	207	208.89	210.86	207.53	209.91	205.16	208.22	208.96	213.66	209.3	207.61	212.8	208.19	208.86	207.05	209.62	207.65	209.17
207.28	207.77	208.46	205.55	210.42	209.25	209.3	204.78	205.04	205.55	207.64	206.85	207.27	207.74	206	208.92	205.24	212.09	210.87	204.91	206.73	207.17	207.47	206.04	211.21	206.67	207.26	207	211.71	206.23	206.49	210.17	209.36	208.69	208.84	207.75	206.56	206.17	209.21	205.41	209.97	207.08	205.9	208.47	210.81	206.54	206.89	210.05	206.17	207.1
209.68	210.32	209.14	212.2	211.26	208.46	211.41	206.12	210.47	208.02	209.47	207.49	207.72	206.16	210.65	208.15	209.43	212.48	209.4	210.5	210.42	208.88	209.22	209.82	211	206.97	208.14	209.78	208.43	204.63	206.91	209.02	208.05	211.6	209.12	209.36	207.75	208.95	208.65	206.84	207.89	209.09	210.24	209.34	212.29	208.95	209.79	210.56	210.75	207.71
204.56	203.74	207.15	207.28	204.35	202.93	204.93	207.26	204.84	201.51	205.74	206.5	205.8	203.45	203.83	204.16	204.07	205.29	204.45	201.99	202.39	205.2	206.09	206.09	205.19	204.85	202.54	204.57	201.28	204.58	202.96	204.07	204.55	202.47	206.02	207.52	206.38	207.8	206.48	203.07	204.98	203.22	205.24	203.77	204.13	202.09	205.21	202.8	205.93	205.18
203.53	202.32	200.8	204.99	205.31	204.52	204.46	202.97	202.98	205.62	205.47	202.56	207.69	205.26	204.76	205.16	202.76	205.27	204.32	203.3	204.32	205.34	203.64	206.66	204.4	204.06	205.18	204.13	205.35	204.56	205.96	203.23	205.51	206.38	206.27	203.75	205.57	205.25	202.57	202.43	206.73	205.77	200.83	204.72	206.38	203.59	203.25	207.91	203.16	203.12
207.98	209.43	205.48	208.82	206.86	208.75	208.2	207.86	208.94	210.22	207.39	207.93	208.61	205.56	207.76	206.61	208.1	210.84	206.54	209.46	204.78	207.38	206.33	209.13	206.37	206.34	208.77	210	209.06	208.45	207.28	210.22	206.5	210.26	212.42	207.11	207.2	205.55	207.63	205.66	210.05	207.82	206.78	206.54	210.04	212.16	207.25	207.81	211.41	206
215.19	215.99	215.27	213.25	213.02	214.06	217.29	213.12	212.11	212.47	214.03	216.8	212.03	212.31	213.82	214.9	213.29	212.52	209.75	214.92	215	210.88	211.03	215.55	213.69	212.75	213.18	212.29	213.24	215.81	214.6	214.48	214.82	214.17	215.44	211.12	211.38	212.2	213.1	214.06	214.96	211.73	213.1	212.61	212.93	212.42	214.92	214.65	216.97	214.06
204.89	209.08	208.28	206.38	205.77	204.7	205.37	206.87	202.7	205.03	203.51	206.47	204.76	208.51	207.33	208.29	204.51	208.2	205.78	205.53	208.68	201.9	205.5	207.33	206.28	203.24	206.27	205.95	206.17	208.51	205.87	206.44	208.14	204.42	206.74	204.78	205.78	204.4	206.2	205.39	205.87	207.83	206.19	206.53	206.29	205.22	206.75	204.99	208.31	207.6
208.19	208.75	206.58	207.74	206.62	207.01	210.69	211.56	209.89	209.39	205.24	208.71	209.01	207.95	209.07	206.2	209.59	210.23	210.13	209.65	208.93	207.25	208.15	209.92	207.17	211.38	208.75	208.45	208.43	206.95	209.85	209.47	210.28	209.63	209.33	205.88	209.72	211.22	207.95	207.86	210.72	206.63	210.32	211.32	210.4	208.61	211.32	206.23	211.26	209.49
198.75	202.64	201.26	199.31	197.27	203.09	203.02	197.78	198.39	199.29	199.8	199.56	202.59	202.7	199.21	197.77	198.77	198.97	200.67	197.45	199.29	200.41	201.07	200.28	201.83	201.27	196.71	197.06	197.2	199.75	196.52	197.3	200.69	199.17	200.63	200.71	197.76	201.77	202.32	199.44	196.83	200.53	199.21	202.5	200.71	198.82	198.28	200.22	195.42	198.24
192.58	196.74	197.23	195.15	195.3	195.52	195.09	191.31	195.77	196.81	192.55	193.92	192.64	191.96	195.82	192.68	196.72	194.18	191.35	189.49	191.9	195.53	191.19	195.33	196.74	195.53	193.7	194.55	194.97	194.52	195	195	195.68	195.46	192.79	194.98	193.65	190.91	191.14	192.73	193.1	192.78	195.85	196.36	195.03	192.85	193.25	193.79	190.42	196.94
211.78	211.48	214.22	212.98	212.43	212.52	215.03	215.38	210.61	215.8	215.52	211.73	213.63	209.38	211.39	212.28	212.22	211.81	214.9	211.9	215.28	214.1	211.18	213.95	211.87	214.99	211.95	213.23	213.01	212.49	210.54	210.2	211.18	211.23	213.83	209.19	216.98	210.34	210.25	211.49	212.93	211.98	212.62	212.27	211.25	212.26	212.78	216.01	210.02	212.6
214.6	213.51	212.71	212.96	210.47	214	213.18	213.11	211.41	212.7	211.63	215.99	209.63	213.38	212.86	213.21	211.14	214.48	209.63	213.35	213.86	214.04	210.59	212.08	209.88	214.39	214.88	214.12	213.67	210.91	213.13	212.59	214.83	212.68	214.57	210.31	208.74	213.99	212.61	212.34	212.39	210.5	212.2	209.91	210.84	211.67	210.95	209.11	210.6	213.8
201.26	202.47	201.66	199.82	198.78	200.02	204.46	198.46	202.96	205.72	204.12	204.29	202.2	203.64	201.48	202.56	204.47	205.85	201.25	202.22	205.2	202.44	201.91	200.5	202.94	202.97	206.11	200.01	202.34	203.47	200.4	202.33	202.3	201.53	204.57	199.79	200.73	198.72	200.88	205.19	204.86	199.96	199.89	204.11	201.43	201.95	203.97	202.41	206.54	202.07
216.93	215.05	220.22	217.33	218.16	214.3	217.49	216.41	217.42	216.69	218.94	216.83	219.11	216.72	216.15	218.99	218.71	215.7	216.52	214.39	216.81	218.07	218.3	218.4	218.43	217.27	217.39	219.64	222.26	215.17	215.37	215.85	218.14	218.63	217.85	218.73	220.05	217.82	216.37	216.4	216.4	213.59	218.2	215.77	215.91	216.91	218.62	218.27	219.41	211.01
214.67	218.18	217.56	220.18	215.33	219.77	215.72	220.74	215.06	218.11	216.93	218.93	213.8	214.26	214.48	218.51	215.94	219.22	216.94	216.83	216.68	217.63	219.04	217.95	216.98	219.15	218.08	217.64	213.2	219.66	217.02	217.54	215.57	218.96	214.49	219.04	218.16	219.07	220.06	218.3	214.04	218.47	216.09	218.78	216.59	216.79	214.58	217.72	215.83	219.43
214.3	214.19	213.41	210.11	215.43	211.76	215.13	209.6	211.41	211.88	212.63	208.49	212.18	210.68	213.1	211.3	210.88	210.06	211.6	213.39	214.88	214.88	213.09	215.04	213.31	214.56	212.28	212.72	213.15	210.99	212.21	211.3	210.92	211.29	212.13	213	213.49	212.34	215.13	211.13	214.73	209.13	212.59	210.57	211.47	213.46	210.25	212.73	212.53	212.54
201.86	203.67	201.55	205.55	204.74	205.86	202.92	204.64	207.69	207.72	203.43	203.55	201.8	201.95	202.76	207.49	202.33	199.9	199.75	204.14	203.67	202.41	201.95	204.74	205.64	203.44	203.23	205.04	202.67	201.57	204.32	204.86	203.24	203.57	204.36	204.26	203.45	203.93	201.81	203.24	204.89	204.2	201.78	203.58	205.72	207.23	204.42	200.11	202.64	204.76
204.78	203.46	204.76	201.99	201.36	204.31	201.74	204.07	201.82	203.14	199.63	202.65	202.1	205.28	203.46	201.22	203.55	203.96	201.23	200.8	202.86	203.96	204.04	204.86	200.89	204.19	202.72	201.07	203.31	204.79	204.01	203.09	202.84	204.09	201.81	202.74	205.39	204.24	201.27	201.72	205.32	203.14	203.46	205.52	205.49	203.37	201.3	204.02	203.98	206.5
218.56	214.26	217.96	215.23	215.7	214.97	216.43	218.13	217.8	218.51	215.82	216.14	218.31	216.04	217.36	215.82	216.7	214.58	217.22	216.29	214.22	216.74	216.57	217.29	218.07	218.07	215.12	218.2	219.81	215.38	216.73	219.48	216.53	218.75	218.88	215.29	218.62	216.71	217.35	217.86	216.69	216.56	217.68	215.31	217.63	219.78	216.89	217.77	216.98	214.75
204.2	207.78	204.47	207.9	206.25	204.59	209.34	208.5	206.37	205.63	205.42	204.19	202.01	205.14	204.11	205.21	204.56	204.87	207.13	205.59	204.5	203.62	204.01	205.78	205.46	203.06	203.99	203.42	204.94	204.82	202.05	204.24	202.73	200.69	204.67	204.46	207.73	201.32	205.2	205.98	207.54	202.39	202.2	204.87	203.74	206.61	207.61	205.15	202.66	206.5
212.28	216.34	214.46	211.1	214.27	209.84	214.03	213.38	210.64	210.9	211.61	213.15	216.53	214.89	215.31	208.22	214.99	212.82	216.26	214.72	211.71	213.71	215.33	210.58	212.81	213.75	212.83	211.5	215.47	213.43	214.4	214.92	212.18	213.48	212.68	213.49	212.57	212.36	213.91	211.88	213.32	213.99	216.14	215.15	214.05	210.79	210.36	212.9	212.96	211.18
208.93	210.72	209.81	207.53	208.93	208.87	208.2	211.16	206.82	208.66	204.3	209.25	206.05	209.53	210.68	206.68	209.9	209.08	211.53	207.98	210.29	210.13	206.57	208.79	207.76	204.51	206.17	207.12	211.36	205.78	208.3	209.85	208.75	206.7	205.65	209.4	210.13	207.87	206.79	208.41	209.94	207.38	208.27	209.54	207.89	208.54	208.63	208.05	209.41	209.41
205.78	204.24	203.54	203.58	202.47	205.52	204.59	205.02	201.15	205.03	200.53	203.59	204.31	206.14	205.04	203.29	200.6	202.84	205.98	203.54	201.9	203.72	204.16	201.78	203.73	203	201.79	203.29	201.13	203.36	204.98	201.67	201.21	205.6	204.34	202.23	203.21	202.06	206.91	204.25	204.92	203.74	203.01	201.35	205.36	205.16	204.51	208.33	203.13	203.29
211.1	211.5	213.47	213.17	213.16	210.88	212.57	210.31	214.59	213.71	209.85	217.55	214.86	213.09	218.52	213.13	212.45	213.85	211.44	215.8	215.43	211.79	214.53	216.23	211.07	212.4	212.87	214.4	212.64	212.53	214.74	212.88	211.74	212.32	209.73	210.42	214.15	212.49	215.4	215.15	213.58	211.02	212.84	211.94	213.48	212.74	210.71	211.61	212.53	213.37
203.08	205.21	202.54	204.77	205.65	202.78	204.61	203.67	206.09	204.09	200.85	205.36	203.11	204.89	201.45	206.13	202.5	207.55	208.3	204.31	204.72	200.93	201.49	204.74	203.17	204.61	202.48	203.1	205.68	202.3	202.62	203.2	206.04	207.23	202.83	201.47	201.55	201.22	202.99	203.67	203.59	205.44	198.66	202.92	201.93	202.28	205.46	205.08	203.32	202.65
213.57	214.22	216.99	213.71	212.81	213.37	212.52	213.71	214.49	212.61	214.61	210.95	208.92	213.19	212.82	215.21	213.35	213.88	210.96	215.69	212.27	213.1	212.77	212.83	212.04	214.21	216.35	210.08	211.92	214.5	215.78	212.13	211.41	212.23	210.78	213.49	213.22	212.41	214.84	211.46	213.79	213.13	212.87	210.59	215.17	214.49	212.59	216.73	213.71	218.85
203.49	202.56	205.44	203.94	201.91	202.78	203.73	204.16	201.52	201.78	200.68	202.56	203.49	207.35	207.07	204.51	203.38	204.05	206.33	201.5	200.54	200.72	202.08	203.62	204.37	206.37	201.9	202.8	201.62	202.74	204.73	204.47	204.45	201.44	200.43	203.26	203.3	205.31	202.58	201.36	199.7	202.23	204.02	202.63	202.55	204.17	204.91	201.35	205.46	201.87
208.03	209.21	208.26	208.98	205.43	207.86	207.03	207.2	211.01	205.58	211.29	207.05	209.69	210.06	209.87	208.4	208.39	208.96	209.43	206.78	208.12	209.46	207.94	204.97	208.26	208.36	206.64	210.53	206.8	208.53	208.91	210.56	208.55	210.44	207.94	208.33	208.98	208.27	209.68	208.19	210.6	207.63	206.54	208.19	206.84	209.82	208.58	205.9	208.33	212.12
209.8	207.43	206.79	207.83	209.49	205.05	207.26	207.07	208.07	209.24	208.06	208.91	209.08	207.01	205.86	209.63	209.03	207.42	209.98	208.56	208.82	204.83	209.49	207.7	209.01	208.71	207.97	208.63	203.86	209.27	206.39	208.28	208.56	208.86	210.66	205.48	210.11	205.9	208.32	207.71	205.77	208.18	207.49	210.72	208.5	207	210.71	210.86	205.42	205.56
201.33	198.94	199.68	202.92	201.16	201.89	199.71	200.63	198.11	198.3	197.12	201.25	197.45	196.16	196.57	201.19	200.26	202.4	201.04	198.77	198.92	200.13	196.2	200.33	196.35	199.14	198.71	197.66	200.03	195.37	197.8	199.91	198.25	197.42	199.65	203.22	197.74	201.63	198.36	199.22	201.01	199.64	200	197.49	202.95	198.84	199.52	202.03	203.21	197.92
202.55	202.94	201.1	202.67	205.61	203.57	204.07	205.34	201.54	204.36	204.06	202.22	206.72	201.29	203.55	203.08	205.43	203.14	202.17	203.79	201.17	201.06	203.94	205.01	201.68	206.63	202.68	204.09	204.65	202.94	203.38	205.74	201.97	203.73	206.32	202.47	204.26	201.7	200.93	200.99	206.3	198.04	206.05	201.47	204.49	204.93	202.42	202.49	202.05	203.8
200.43	201.17	202.71	202.38	198.02	199.72	202.22	200.31	197.64	203.35	203.82	199.03	201.56	201.56	198.81	198.02	201.54	200.09	201.77	202.19	201.38	198.7	201.98	199.89	199.72	199.78	202.36	198.22	199.7	198.92	201.89	199.2	200.36	200.44	201.01	200.57	202.79	202.76	200.51	202.86	200.1	201.2	201.7	200.4	202.47	202.47	199.36	196.13	196.96	197.89
210.87	211.89	209.1	209.85	210.31	210.49	212.75	212.69	211.37	211.52	210.53	210.97	211.12	211.1	210.32	211.81	210.67	211.89	211.77	212.85	211.82	210.51	210.84	210.88	213.3	213.1	210.32	214.31	211.27	210.3	212.34	211.71	211.86	210.41	208.74	211.71	212.32	212.01	211.94	213.07	214.01	210.87	213.28	213.15	212.6	211.53	209.68	206.9	209.7	207.02
209.65	209.65	209.36	210.4	208.25	207.62	207.84	206.75	208.5	206.28	208.38	209.5	205.87	205.37	208.08	207.37	211.59	206.56	205.9	206.11	208.08	208.47	209.39	208.5	205.84	208.33	211.02	210.44	209.33	205.99	206.61	204.36	209.11	208.36	207.74	206.63	208.36	212.76	207.52	208.1	209.51	208.76	208.78	210.89	209.52	205.85	207.28	206.73	210.14	207.82
208.8	208.22	206.72	207.96	208.61	203.54	209.21	208.69	206	205.41	206.97	207.9	207.99	205.51	206.2	205.24	205.75	205.82	207.14	206.32	207.42	206.08	208.95	209.38	205.73	207.84	208.36	206.84	206.25	209.09	209.21	206.48	206.94	206.73	207.79	208.96	210.01	207.47	207.81	205.96	205.01	209.12	208.12	207.33	207.08	206.56	206.67	209.64	205.24	206.21
205.49	205.95	207.12	206.38	205.85	206.7	207.86	209.28	207	208.54	207.36	207.76	204.11	205.96	209.97	208.85	209.33	207.3	210.42	209.15	209.63	209.63	211.2	210.74	208.24	210.51	211.3	206.9	207.25	207.27	209.26	205.42	207.76	207.77	205.94	206.09	209.18	208.63	207.94	207.36	206.47	211.6	204.63	208.21	207.46	209.94	207.82	211.72	207.53	210.7
206.28	206.01	205.81	205.41	205.91	206.04	207.02	206.51	205.61	205.05	206.85	207.02	201.24	204.61	206.37	207.02	208.08	203.47	204.4	206.09	203.14	203.04	206.02	203.38	204.84	204.41	206.27	205.11	206	202.07	203.3	206.84	206.07	204.96	204.7	202.38	206.12	208.03	204.53	206.46	205.35	206.75	202.99	204.69	204.51	209.1	203.67	207.24	204.86	209.26
201.64	204.66	200.81	203.31	207.63	203.43	200.3	201.55	205.65	204.41	202.61	200.98	203.79	201.9	203.66	202.36	201.62	205.48	201.69	201.71	201.35	202.95	200.81	200.66	202.86	200.79	204.54	201.18	198.7	202.58	201.74	203.13	201.78	203.82	202.53	199.19	203.08	205.16	200.48	201.68	202.73	202.59	201.13	203.24	199.5	201.33	202.76	206.02	202.04	202.21
202.86	199.59	199.96	200.24	202.75	200.84	198.59	201.72	198.49	197.83	201.19	201.08	204.24	201.16	201.77	201.58	201.31	204.59	202.46	201.15	198.15	201.21	199.54	202.24	203.23	199.51	201	200.37	201.04	201.28	202.44	202.16	203.96	202.36	200.98	201.95	199.93	199.31	202.3	200.58	200.18	199.67	201.84	201.59	199.72	201.05	203.98	202.58	200.48	201.04
204.13	206.15	204.41	202.73	203.95	205.3	202.24	203.86	202.62	199.19	206.06	202.87	202.39	203.59	202.11	203.78	204.04	203.5	204.67	200.31	205.29	203.44	204.17	203.63	204.86	202.08	206.07	203.18	204.32	201.31	201.95	202.99	203.18	198.4	205.65	202.51	201.7	204.07	207.19	201.82	204.6	201.71	200.03	201.5	204.35	204.71	204.06	205.8	203.37	203.76
208.55	212.45	209.8	208.26	207.92	212.26	211.63	211.99	209.39	208.16	209.49	212.91	210.26	212.08	211.92	209.64	209.97	205.88	206.04	212.22	209.87	210.83	208.75	211.69	212.6	209.7	209.53	210.75	211.3	209.33	209.55	208.27	209.57	214.59	210.48	209.08	211.17	210.32	209.03	210.32	211.48	210.72	210.32	212.8	208.82	211.15	208.76	209.04	215.25	207.99
216.44	220.58	217	217.8	217.34	214.38	217.06	215.79	219.9	216.61	220.9	214.24	214.89	219.07	218.1	216.59	217.87	218.47	215.94	218.01	219.16	218.16	220.42	215.99	220.9	213.4	212.31	216.21	218.32	216.85	213.85	215.02	219.75	216.44	217.16	214.77	218.3	220.95	214.99	219.67	216.46	215.05	219.05	219.51	215.85	217.6	219.89	217.07	215.18	218.55
210.11	208.64	209.39	207.92	210.77	209.81	207.43	210.12	211.01	208.55	206.24	209.9	208.45	208.06	206.26	206.65	209.62	209.31	211.87	206.77	208.75	204.91	209.03	209	207.04	210.84	208.58	209.4	211.33	208.15	209.49	208.99	207.97	210.36	208.7	211.23	207.86	208.47	208.33	208.7	207.11	211.79	206.22	209.11	210.35	206.92	207.52	208.74	208.61	210.19
212.58	212.25	208.84	208.89	213.2	213.2	216.62	211.85	212.11	211.72	213.02	214.27	211.54	212.83	213.3	208.38	211.3	209.61	210.54	211.78	214	211.25	213.48	211.71	213.23	210.01	209.81	211.44	211.12	213.08	209.55	213.83	211.69	212.88	211.44	210.84	209.63	211.11	215.59	212.18	212.28	210.29	215.61	212.94	214.66	212.83	213.04	213.86	211.49	212.55
200.75	202.6	199.76	202.49	200.38	199.3	199.43	198.53	204.15	198.37	202.46	201.24	201.21	203.13	200.79	197.93	202.58	198.4	199.35	199.1	199.26	203.55	200.19	199.28	197.82	197.69	199.21	199.01	199.97	203.22	200.68	199.32	204.05	198.24	196.46	200.48	200.01	196.59	201.03	198.53	198.39	199.27	198.53	199.99	201.11	199.8	200.02	201.69	200.98	201.5
217.75	217.07	214.78	216.79	217.37	219.84	214.42	220.63	215.81	216.19	215.8	216.98	217.25	216.85	218.6	217.62	220.72	218.51	219.96	218.67	217.41	220.4	215.97	214.37	218.1	216.94	218.85	216.16	213.22	214.6	216.96	217.4	221.5	215.69	216.63	215.72	214.35	220.07	221.21	219.75	217.73	219.71	217.09	215.28	216.56	216.79	216.78	218	218.2	218.33
217.05	216.13	215.01	216.26	222.36	216.82	213.22	215.86	217.51	218.42	219.34	218.18	217.34	218.85	218.36	219.28	217.08	217.75	215.75	216.32	217.5	220.64	218.29	218.26	218.02	212.44	216.79	218.15	217.87	211.41	214.15	216.84	216.18	220.43	220.33	212.7	216.9	215.85	213.36	219.19	216.17	217.05	218.51	215.84	214.91	217.18	217.91	216.03	218.27	220.6
209.56	209.28	211.48	213.54	212.11	207.96	210.56	212.77	209.96	213.66	211.03	209.94	210.66	207.36	211.46	211.5	209.94	213.1	211.05	213.24	213.74	212.25	214.12	212.35	213.29	213.02	212.08	213.56	215.96	214.17	213.21	211.61	210.91	214.18	214.17	214.81	212.31	212.35	211.29	212.63	215.57	213.09	213.98	216.98	213.96	211.89	208.14	217.53	208.26	213.11
205.87	204.63	202.11	204.84	201.19	207.48	203.77	203.11	205.15	204.25	205.84	203.75	205.61	204.05	205.98	204.69	202.94	203.36	206.68	206.11	205.59	200.7	203.47	204.99	206.09	204.05	203.28	204.56	200.13	202.06	201.49	205.87	205.32	205.74	203.57	206.95	204.79	204.62	205.31	204.64	205.39	205.35	203.46	203.14	204.79	203.98	203.2	203.36	204.71	205.74
211.48	213.64	213.26	209.25	210.87	208.89	213.42	208.94	214.25	211.65	215.6	212.09	213.2	212.8	212.03	209.62	209.08	211.13	213.02	208.41	211.01	209.82	210.88	211.51	210.29	211.39	212.26	214.42	211.01	210.81	212.2	211.43	212.2	210.7	213.21	213.69	209.69	212.48	210.64	215.31	211.8	216.35	210.44	211.22	210.99	213.6	214.23	209.18	211.27	212.26
197.03	201.11	197.74	201.63	201.23	195.71	198.13	198.26	201.95	200.81	197.13	197.01	201.34	199.02	199.64	202.64	201.82	201.16	198.74	199.76	199.63	201.02	200.18	196.1	198.33	200.45	199.19	199.29	200.4	197.94	198.84	195.36	198.23	198.44	198.89	197.67	197.62	200.12	197.51	198.84	198.86	198.36	202.53	200.59	200.26	198.97	202.1	199.21	201.91	198.13
196.78	196.5	198.16	196.98	198.08	197.61	199.26	200.91	199.33	196.18	199.44	196.48	195.84	193.63	196.71	197.33	200.43	198.81	195.89	197.4	199.48	196.28	197.63	198.25	196.07	199.79	199.48	198.73	196.68	201.49	195.41	199.57	197	197.73	195.52	196.47	199.2	197.58	198.45	199.21	198.11	199.66	198.18	199.48	198.89	196.91	195.39	198.22	198.81	197.4
207.58	211.05	211.11	208.44	208.63	211.77	209.94	210.28	212.41	207.06	207.2	207.67	209.54	206.13	208.17	205.89	209.41	210.86	206.59	207	207.77	208.32	207.47	209.84	209.49	204.84	209.72	210.94	209.68	211.52	205.51	206.74	212.01	205.74	212.73	209.31	212.76	207.95	211.96	208.34	206.07	208.78	203.43	206.47	207.26	210.16	209.88	209.21	209.19	206.56
208.99	205.92	207.13	212.91	204.57	207.82	207.79	207.14	209.71	208.29	206.09	206.14	203.42	207.34	205.07	206.94	211.94	207.1	207.32	206.72	208.65	204.64	209.8	211.15	208.06	209.75	206.79	207.77	209.42	208.06	209.03	208.36	208.53	206.81	208.62	205.36	207.65	210.35	206.31	207.01	209.38	207.62	210.14	209.29	209.14	206.16	207.89	209.93	208.77	208.12
205.61	202.63	205.88	205.28	204.2	203.27	205.61	207.74	204.83	205.81	202.6	201.92	205.5	204.28	206.12	205.88	208.67	207.44	205.38	206.2	201.54	204.61	203.63	204.73	203.98	204.83	203.64	202.4	201.84	205.65	201.08	203.32	205.64	202.04	204.28	203.58	206.76	202.95	203.01	204.69	201.65	203.74	203.22	201.67	204.42	205.13	205.92	202.45	205.79	205.77
203.93	202.02	203.85	198.6	201.15	203.99	201.98	198.61	199.04	201.88	200.18	204.03	200.89	201.51	200.83	201.26	201.57	203.24	204.25	204.85	201.07	198.81	202.83	198.84	199.58	202.87	201.31	200.81	200.46	202.98	202.53	201.74	200.32	198.03	201.11	205.65	202.68	200.75	203.03	201.66	205.44	203.02	203.84	199.43	202.03	202.56	200.07	202.81	200.78	203.2
200.04	203.53	205.06	203.71	207.93	201.09	203.29	204.37	201.26	201.93	202.24	206.92	202.62	202.33	202.51	202.11	204.53	203.12	203.26	201.89	204.72	202.45	203.42	203.38	205.29	202.15	204.22	200.83	202.72	203.7	205.99	204.1	204.5	204.62	203.98	203.36	206.16	205.73	202.27	201.7	203.95	202.61	203.43	206.14	201.68	202.5	206.2	203.38	203.65	206.52
212.03	211.02	211.95	215.28	216.07	213.97	214.17	213.41	212.79	216.26	213.82	213.01	210.16	212.07	214.95	213.15	212.4	212.87	214.17	209.62	210.38	209.31	212.78	212.31	213.87	213.66	215.83	213.35	213.19	216.66	214.6	213.74	215.49	213.8	214.38	213.71	213.94	215.18	216.02	213.66	214.17	209.47	214.84	213.88	213.76	210.92	213.1	211.69	211.97	213.22
209.47	211.97	204.9	209.16	206.97	208.35	202.04	207.21	209.46	207.5	208.07	205.59	209	206	206.97	208.1	206.15	209.53	206	207.31	208.04	208.76	209.6	209.24	206.78	206	207.7	208.06	206.94	209.3	205.32	205.66	207.26	206.57	210.07	208.22	205.81	211.33	205.84	206.27	207.73	209.8	209.29	210.78	210.13	207.74	207.58	208	204.1	207.8
204.44	205.42	202.33	202.86	206.54	200.31	203.77	203.66	204.77	202.39	205.86	205.57	205.44	205.22	207.96	201.34	203.29	204.58	205.51	203.46	205.6	201.11	204.37	208.88	200.56	202.66	202.16	203.54	202.35	202.46	202.9	205.03	201.77	200.37	204.04	207.84	203.49	200.22	204.57	205.79	205.23	204.88	206.26	202.26	204.29	202.63	204.75	205.49	206.73	205.58
200.91	202.34	204.66	201.87	203.64	204.91	205.16	205.66	206.27	203.31	205.38	202.17	204.34	200.28	202.96	206.24	205.31	205.68	204.18	207.91	204.2	204.57	200.61	207	204.11	200.62	200.41	202.16	204.81	204.22	205.49	203.15	203.31	202.74	200.29	205.24	205.21	206.16	204.44	205.06	204.75	204.1	202.07	202.2	201.94	204.94	205.19	203.59	206.17	208.14
205.06	206.49	203.06	203.18	205.77	201.4	204.75	204.44	204.71	202.93	203.96	202.64	202.7	201.21	205.22	205.08	199.92	203.16	204.51	205.73	203.28	200.85	203.86	202.13	205.45	202.96	201.94	201.24	204.45	202.65	202.62	203.53	204.41	204.07	202.49	202.93	204.53	207.58	202.81	203.08	204.87	202.32	200.85	202.21	203.63	200.63	203.68	202.81	202.13	205.75
192.04	197.22	193.76	191.51	191.32	192.53	189.88	192.25	193.63	194.12	196.68	193.1	195.05	197.68	193.85	192.7	192.27	194.33	193.68	194.16	192.82	192.32	195.47	194.24	196.63	195.38	195.01	196.13	194.61	191.6	194.34	195.99	190.57	196.45	194.09	194.79	192.39	196.12	192.03	197.82	194.12	197.17	193.29	193.98	196.23	196.22	196.67	193.65	196.84	193.79
209.26	207.48	208.41	210.77	204.61	209.37	208.73	210.23	209.59	206.43	209.5	206.51	207.13	210.08	207.23	207.15	208.61	206.7	209.69	206.49	208.39	209.1	209.27	208.33	207.11	207.91	206.29	209.47	207.01	208.67	207.01	202.93	210.31	209.65	207.84	212.21	208.26	208.58	207.6	205.78	205.84	209.98	210.86	212.08	210.18	208.57	207.8	209.79	208.75	208.77
219.2	219.97	218.28	215.29	219.12	217.99	217.21	219.07	215.89	219.71	217.01	216.21	217.04	219.78	213.74	218.39	217.29	219.9	218.36	219.88	218.32	217.66	219.27	214.99	217.05	217.87	216.55	218.57	218.25	217.65	217.96	216.36	214.81	215.3	216.24	215.8	218.9	218.02	221.93	218.22	216.2	219.29	217.44	219.77	217.56	220.23	216.66	217.68	220.97	215.28
213.51	208.9	207.1	206.89	210.15	207.8	211.64	211.84	211.99	206.27	207.7	210.89	210.09	208.05	209.8	208.75	206.16	208.13	206.91	210.17	207.38	212.04	207.87	209.12	210.94	207.17	209.91	208.66	207.31	207.8	210.68	213.52	209.87	209.94	209.59	206.92	206.81	209.19	205.7	206.42	210.39	206.96	206.82	209.94	206.5	208.95	203.34	206.08	211.42	206.86
197.24	197.08	200.66	202.64	200.74	199.47	202.12	199.3	196.18	199	199.42	196.49	201.81	201.5	198.95	197.9	202.01	197.69	199.77	199.42	198.12	200.12	196.32	199.95	201.56	200.56	199.5	198.32	201.1	198.84	199.76	200.95	198.75	198.89	199.12	196.21	200.97	198.28	200.19	197.82	200.44	199.37	199.17	201.19	201.35	196.83	197.06	200.86	199.18	197.87
214.09	215.61	213.24	214.49	213.66	215.25	212.31	212.47	212.73	209.62	213.47	210.53	211.36	211.86	213.1	214.83	213.01	211.84	214.3	214.97	210.66	211.1	213.93	215.94	213.59	210.52	214.8	216.28	213.06	211.52	215.7	212.93	214.15	214.16	210.84	216.73	214.19	209.72	213.72	213.91	212.74	212.51	215.82	214.69	212.2	212.2	214.37	213.13	215.26	214.63
208.22	208.83	212.56	210.58	208.75	207.27	210.66	207.47	207.11	207.19	207.57	209.23	211.17	211.63	208.05	208.7	206.43	206.68	208.62	210.99	207.57	209.15	209.72	206.07	213.29	207.11	204.37	208.99	210.5	208.17	210	209.7	209.39	207.06	209.1	208.94	210.19	208.44	207.34	205.4	208.51	212.2	207.11	207.08	206.65	209.44	207.74	207.74	206.89	207.74
195.13	193.29	195.82	192.8	195.87	191.62	190.92	195.04	194.81	191.28	191.79	193.43	194.43	195.48	194.54	194.97	195.62	195.57	192.23	193.75	192.2	191.84	194.28	192.14	191.1	194.46	195.86	193.58	192.88	198.13	193.69	194.84	190.67	194.61	198.2	191.93	195.08	191.63	196.05	196.72	193.23	191.94	192.71	195.83	196.88	195.18	196.94	196.22	195.94	194.82
198.62	197.62	200.3	197.02	202.64	200.4	200.84	198.92	195.31	197.58	198.53	199.54	201.06	198.72	197.8	200.95	197.52	202.03	198.81	197.07	200.6	196.41	200.45	203.12	201.47	198.48	196.71	195.66	201.62	200.38	200.17	198.97	199.02	202.7	200.62	196.65	198	200.27	202.14	199.91	198.2	202.48	197.25	199.36	202.13	198.99	201.88	202.8	200.13	198.94
209.55	207.96	208.88	215.1	211.07	207.2	211.4	207.16	210.45	205.16	209.58	210.02	209.09	210.43	204.31	207.94	210.49	207.17	209.49	208.59	206.09	206.07	211.86	210.01	211	206.87	205.29	208.06	209.25	209.18	208.95	208.76	208.22	205.92	206.59	208.23	210.15	207.98	208.85	210.06	208.11	211.67	208.48	210.1	207.88	207.9	205.46	208.12	213.3	210.39
204.75	203.61	207.49	203.53	206.56	203.34	200.27	201.33	207.58	203.48	201.59	204.89	202.21	204.27	204.22	205.17	207.1	205.2	206	203.46	206.83	202.28	204.61	203.72	205.87	205.5	203.6	204.93	203.46	207.23	205.95	204.64	204.82	204.1	205.45	205.48	204.41	203.41	203.78	204.66	200.66	204.36	203.21	205.88	203.11	203.34	201.84	204.16	202.89	201.72
204.96	204.09	202.24	203.4	202.28	205.77	203.14	202.84	202.3	202.58	207.4	203.84	205.03	205.1	203.38	203.45	206.99	204.46	201.66	204.95	204.18	203.17	204.94	205.94	205.36	200.48	205.35	202.16	205.43	204.14	204.77	203.67	202.83	204.93	205.66	201.86	203.78	201.05	204.19	204.38	201.85	204.35	205.45	204.57	203.48	200.92	204.1	206.17	201.85	205.64
210.44	211.3	211.43	214.37	217.75	213.18	211.24	213.94	210.75	209.77	214.56	213.64	210.46	213.34	215.94	209.38	214.45	211.92	214.9	211.89	210.6	215.32	211.67	212.43	211.58	216.62	213.28	211.36	212.87	211.13	214.33	215.28	211.29	213.94	215.51	211.72	214.01	212.91	211.27	215.62	212.96	211.84	213.86	211.44	214.21	211.91	215.49	210.05	214.65	210.47
205.42	205.44	204.94	203.2	205.58	201.48	203.14	203.93	202.24	202.02	204.02	205.32	205.9	202.57	206.99	203.71	201.36	205.99	202.33	204.55	204.78	202.13	203.86	204.84	204.2	205.69	205.1	201.41	204.28	203.5	199.96	202.35	200.76	202.55	205.85	204.69	200.99	203.26	200.97	203.63	202.88	202.8	201.72	201.5	207.4	201.52	199.79	205	207.48	202.68
205.79	200.14	204.67	206.64	201.1	203.56	203.76	204.87	198.98	202.81	203.2	203.44	206.37	204.24	203.34	204.49	204.16	204.65	200.34	202.79	200.3	204.16	202.78	204.51	204.74	203.87	201.33	204.43	206.27	202.61	202.59	207.05	204.26	203.55	203.39	207.19	206.28	204.6	203.17	202.2	202.07	204.43	203.91	207.33	204.58	201.93	201.06	203.14	200.89	203.46
219.89	217.48	214.66	216.41	222.27	216.58	217.14	214.05	220.76	218.05	214.65	218.12	218.92	216.14	218.06	220.29	216.77	217.59	216.78	217.21	215.29	216.2	219.1	219.31	219.25	216.6	218.1	217.89	218.26	219.42	217.47	216.06	218.74	218.8	214.48	217.85	217.93	216.08	218.66	216.44	218.62	218.81	217.64	219.16	218.85	217.21	218.37	215.54	218.5	218.49
216.03	215.35	215.94	219.38	216.52	217.59	218.06	219.26	218.67	213.57	217.38	214.2	218.14	217.13	220.39	218.68	215.57	218.92	218.33	215.95	220.35	217.81	217.37	215.09	217.55	215.6	215.51	218.58	215.45	216.87	217.74	219.51	217.52	218.67	218.17	218.64	217.72	216.77	219.42	216.48	218.37	216.11	215.39	216.77	216.63	219.99	215.3	216.58	217.76	216.73
207.52	206.81	209.48	208.48	206.71	204.81	204.71	204.93	206.35	208.47	207.11	203.37	207.84	205.08	204.17	206.94	208.33	204.16	204.9	206.48	205.37	205.27	205.99	203.27	203.37	206.22	205.87	206.17	207.78	206.24	204.33	206.21	204.94	208.33	203.5	208.94	209.28	206.64	209.33	205.91	206.98	207.88	206.13	204.72	205.9	202.99	204.92	207.23	207.71	206.22
200.6	200.71	206.54	203.61	205.11	203.23	203.22	202.07	202.48	201.36	204.48	201.09	204.49	199.88	205.04	201.97	205.65	203.25	202.47	201.56	205.64	203.98	203.97	202.98	204.78	202.95	206.24	205.46	205.16	202.94	201.32	200.75	204.48	203.58	202.68	201.13	203.75	202.74	202.78	203.55	204.96	204.07	201.57	204.36	204.53	202.44	203.04	202.15	204.8	199.88
203.61	204.31	205.97	208.03	207.95	205.88	204.25	204.54	203.88	204.68	208	205.7	206.37	202.39	206.25	202.39	206.26	202.77	202.6	206.48	207.73	205.75	201.9	202.46	204.19	205.44	204.41	206.96	203.77	206.32	202.15	206.67	202.64	204.72	205.64	200.82	205.97	205.92	204.6	205.01	201.57	205.54	206.91	203.65	204.37	205.13	205.2	201.77	206.05	203.14
207.15	208.11	209.62	209.68	209.25	210.92	208.17	208.36	210.37	208.55	208.58	208.52	208.27	212.56	208.55	208.9	208.97	207.91	209.12	211.62	206.1	209.98	208.18	207.45	209.47	210.05	207.71	208.51	209.09	206.58	207.52	208.81	206.47	210.57	207.86	207.89	208.53	209.02	210.03	208.29	207.03	209.51	203.34	208.13	207.43	207.46	210.8	208.34	208.75	207.56
193.02	194.96	192.48	196.78	194.89	192.87	191.04	193.81	190.44	191.88	195.14	194.95	191.97	193.77	194.6	192.79	192.51	193.76	194.11	196.46	196.82	191.64	194.62	195.84	194.72	193.93	190.58	192.11	192.11	192.67	191.92	193.43	194.04	195.16	194.55	197.1	195.12	197.58	198.02	198.53	193.88	193.68	195.45	191.01	195.93	196	193.37	191.6	192.09	189.33
213.17	218.64	216.46	215.73	214.53	215.81	215.34	217.67	216.99	213.02	214.84	217.76	214.64	215.48	217.79	216.96	216.45	216.75	220.78	220.01	220.47	216.57	215.92	218.47	217.54	218.6	216.4	215.07	216.84	219.46	217.97	215.16	216.09	219.1	216.86	217.71	215.99	220.19	213.3	218.28	218.32	216.3	220.34	216.34	216.91	217.2	217.11	217.1	214.09	217.89
208.67	207.33	207.56	207.07	206.27	205.74	206.39	210.94	208.34	209.24	203.11	210.69	205.61	207.16	208.91	206.46	207.28	208.1	209.04	205.04	207.06	209.68	209.85	208.49	206.86	207.14	208.01	210.43	206.5	208.39	208.27	207.67	207.74	211.82	207.84	208.64	209.76	207.24	209.52	207.35	211.52	206.29	210.37	204.52	209.66	207.15	208.45	209.93	206.06	205.95
212.26	213.75	209.72	213.55	208.75	210.81	213.11	210.79	213.64	209.88	211.78	212.09	213.61	208.7	214.07	209.02	212.43	212.62	209.78	212.18	213.11	210.81	210.19	211	209.56	211.1	213.38	212.89	214.91	210.9	211.46	208.39	212.43	211.11	214.32	210.81	211.38	209.75	210.36	209.09	211.14	214.69	212.03	212.62	211.57	212.96	210.82	212.84	214.25	209.72
202.72	202.18	201.76	204.42	202.94	204.07	202.76	201.71	200.44	200.75	204.43	200.02	204.18	205.6	202.69	200.21	201.92	206.17	204.97	204.94	203.75	206.78	202.21	205.07	203.58	201.91	202.08	201.99	205.29	203.42	200.61	201.05	203.72	204.2	203.57	204.51	203.82	202.04	205.98	203.61	205.4	206.04	203.27	201.22	205.36	202.01	200.22	205.71	203.06	204.62
207.46	210.24	209.14	208.78	210.02	207.19	207.73	207.12	210.31	207.7	209.77	207.3	210	206.37	207.23	210.33	209.56	207.77	207.52	208.89	209.32	211.05	206.24	207.2	208.36	209.38	207.22	205.98	207.47	209.22	209.56	209.22	207.01	205.83	211.48	210.55	212.78	209.12	210.04	205.51	208.86	208.51	207.72	208.69	207.74	207.28	209.23	209.2	209.89	205.08
207.82	211.13	207.13	207.21	211.55	207.86	207.11	207.78	209.42	208.74	208.59	207.76	208.16	209.21	211.03	209.46	211.51	211.77	208.55	209.72	209.16	211.4	210.73	206.49	209.07	209.86	212.81	211.06	211.91	208.31	208.96	208.66	211.41	211.28	210.75	208.4	211.43	207.93	213.37	207.59	207.5	208.52	208.46	209.84	209.47	206.47	208.89	210.47	212.82	209.82
209.52	204.45	204.67	202.56	205.73	204.94	205.62	205.3	203.62	206.33	207.63	208.43	206.03	205.31	207.7	200.98	205.7	206.24	207.35	205.83	205.04	209.86	207.75	209.34	207.33	206.46	204.28	203.21	206.98	207.95	208.16	209.26	206.2	207.06	204.23	208.08	205.77	207.29	212.1	207.04	209.33	209.33	205.01	206.72	204.02	205.59	206.77	205.83	208.61	209.91
207.6	210.57	208.37	207.39	209.01	211.87	206.63	208.88	208.95	209.96	210.46	207.16	208.38	206.57	206.55	207.54	209.05	207.13	207.54	210.52	207.67	207.35	209.33	210.52	210.66	208.52	206.53	209.09	207.22	208.54	211.65	206.04	209.93	208.12	206.9	205.52	212.1	210.48	210.49	209	209.22	212.72	209.88	205.58	206.64	210.26	204.85	206.89	206.52	208.27
205.22	203.11	205.16	207.64	204.77	206.55	206.65	206.65	204.09	203.61	208.07	207.71	202.93	205.29	205.86	205.42	206.95	206.14	205.02	202.7	202.16	205.07	206.08	205.36	205.9	206.04	203.77	208.68	205.22	206.37	206.06	204.55	205.98	204.66	205.52	205.74	206.86	206.01	207.54	203.55	197.09	205.74	207.55	206.79	205.04	204.79	206.97	205.91	206.67	204.56
196.86	198.85	200.58	198.58	199.15	201.71	198.86	197.86	200.04	198.48	198.77	199.27	197.18	194.19	196.41	197.79	199.36	198.91	197.67	199.3	198.01	198.77	198.48	197.28	197.19	195.83	197.56	197.62	200.38	201.44	200.81	196.31	197.4	198.61	197.78	199.12	199.47	200.68	195	198.82	198.42	198.4	196.9	196.8	198.73	197.95	197.58	198.17	200.36	198.34
200.72	194.29	198.68	200.79	194.98	200.98	197.37	199.61	195.66	198.99	198.33	198.21	196.55	199.25	197.4	195.75	200.03	200.41	200.24	199.07	198.51	199.33	197.09	200.13	195.84	201.19	199.47	197.3	199.88	198.14	201.49	197.58	199.17	200.95	198.46	198.39	198.95	195.75	198.89	198.95	198.95	197.44	198.37	200.05	199.03	200.63	197.67	195.78	198.93	199.01
195.88	195.79	200.67	199.65	200.58	197.83	200.01	198.17	201.17	196.95	197.56	197.29	198.75	197.95	199.9	195.53	196.47	197.38	196.87	197.4	196.79	199.15	193.53	197.09	198.43	195.96	197.76	198.83	198.98	197.84	198.61	199.99	196.79	201.9	198.23	195.13	200.88	199.95	197	197.02	192.67	197.81	200.34	197.61	197.98	200.21	196.54	196.6	194.77	197.44
205.14	207.88	207.39	208.42	206.25	204.42	203.27	205.85	204.24	206.09	208.52	205.3	204.01	206.1	204.58	205.73	203.19	204.03	206.15	208.1	206.41	209.35	207.98	206.78	203.93	207.08	205.51	208.3	207.92	207.89	205.99	203.73	204.2	208.65	204.56	204.56	208.01	210.64	205.48	207.56	207.19	210.19	204.69	205.66	204.39	208.38	205.63	206.52	204.05	206.53
214.91	215.05	213.47	215.54	214.47	211.64	214.5	208.29	214.41	211.51	213.33	212.86	214.26	212.09	214.45	214.65	213.23	213.24	213.53	216.36	212.81	215	213.65	215.36	214.36	211.69	214.96	213.29	213.95	216.55	214.08	212.26	214.75	211.43	210.09	214.16	211.42	213.91	213.43	213.21	212.05	214.5	213.69	212.37	211.45	213.75	212.11	215.98	213.29	212.77
212.76	208.48	208.8	208.7	206.98	209.09	209.81	207.91	206.98	209.69	208.32	210.07	208.41	210.16	210.62	209.37	208.23	213.85	208.08	209.01	205.78	208.75	210.31	207.21	208.28	210.41	208.75	208.25	209.86	210.3	204.04	211.24	205.27	209.87	206.6	210.03	209.16	207.63	208.89	208.9	209.14	208.92	209.86	211.17	210.99	206.02	207.33	208.92	209.22	210.98
194.27	200.39	196.11	196.62	196.79	197.1	197.13	198.91	197.57	198.9	197.97	198.29	198.94	197.73	199.61	194.88	198.31	197.03	200.14	197.27	198.78	199.75	202.49	195.39	198.94	198.47	195.9	198.74	201.46	196.3	197.71	196.68	198.73	196.93	199.25	197.01	197.8	197.31	196.51	200.35	195.36	196.14	195.69	198.6	198.45	198.03	199.78	195.27	197.83	194.99
202.47	201.63	205.66	200.99	200.21	204.46	201.43	203.08	203.2	204.62	202.23	201.81	202.09	201	203	201.05	203.39	201.17	203.64	195.51	205.09	203.52	200.52	202.96	202.37	202.3	200.88	201.93	199.16	200.49	202.65	201.93	200.07	200.68	202.91	199.91	200.58	202.66	202.6	208.92	203.72	201.43	201.31	200.07	201.39	201.29	203.27	203.86	203.15	203.46
203.35	201.94	197.96	198.34	200.8	201.85	199.84	196.72	196.65	199.3	198.79	200.98	199.71	200.6	196.59	200.06	198.09	200.46	200.27	196.87	201.36	197.98	198.99	198.52	201.74	196	202.03	200.04	195.84	197.56	201.96	199.01	201.61	200.29	197.31	197.56	200.24	200.61	200.11	197.13	201.34	199.51	205.5	198.28	198.5	202.17	199.76	198.06	199.28	199.34
198.73	201.82	200.81	201.61	196.91	198.41	201.17	198.77	198.58	197.15	194.92	199.31	201.99	201.19	198.76	200.11	201.26	197.95	198.98	198.2	196.75	198.41	198.48	199.14	199.78	199.27	201.11	202.79	199.88	199.89	196.55	200.93	200.16	196.53	197.47	200.03	200.22	198.1	198.06	200.6	200.06	198.9	196.19	198.11	200.51	199.77	197.59	200.93	199.84	197.8
207.92	208.83	210.06	207.25	208.76	207.68	205.62	208.11	206.42	205.86	210.86	209.08	206.14	209.36	209.54	205.37	207.17	209.14	209.9	209.88	206.98	214.06	205.3	207.59	214.28	211.31	208.24	209.05	207.07	208.79	206.19	205.77	209.52	205.41	208.76	211.08	205.68	206.51	210.7	208.87	207.61	205.72	207.72	209.31	208.81	209.9	206.07	208.24	211.68	206.61
207.35	209.95	208.46	209.94	212.99	209.97	212.28	208.7	206.82	210.09	209.34	212.14	208.8	208.21	210.35	206.64	209.18	206.62	209.02	207.7	208.92	206.56	209.99	208.35	211.33	207.75	210.32	210.96	211.58	207.65	208.74	208.88	205.44	206.47	208.94	204.89	210.8	211.46	210.03	207.68	206.09	207.74	210.82	207.95	208.92	208.49	210.17	209.15	207.11	209.93
213.25	211.29	213.32	213.93	212.64	209.36	211.99	212.18	210.83	213.03	213.15	214.28	211.17	211.92	212.74	210.64	211.82	214.17	210.83	211.37	209.94	211.37	212.67	211.61	213.78	210.29	210.77	208.95	211.86	212.17	210.29	211.2	212.81	212.13	211.93	210.36	213.55	210.19	211.66	212.22	210.27	212.96	214.66	209.9	212.03	214.17	211.01	212.64	212.05	212.83
203.3	203.94	202.98	204.96	204.04	202.97	202.78	201.14	203.25	202.79	202.5	201.73	204.15	203.55	200.1	201.19	198.11	203.3	202.38	202.91	202.51	203.06	205.21	201.59	204.15	201.07	203.53	201.33	201.32	204.38	205.52	200.85	203.63	202.41	202.49	203	205.18	202.8	203.86	202.81	204.6	203.2	200.58	205.01	203.83	205.49	203.38	202.35	206.19	206.31
212.67	211.85	211.08	209.16	211	212.72	212.8	214.28	214.42	213.14	210.56	212.81	215.87	210.65	213.45	209.77	209.24	210.85	210.09	213.22	212.2	213.62	213.89	211.41	214.26	211.83	212.35	209.65	210.16	212.16	208.51	212.15	212.72	210.57	212.85	212.91	207.35	210.93	209.2	209.87	209.22	211.54	211.12	210.44	212.98	210.63	211.15	210.41	210.96	212.54
208.76	209.98	211.21	204.62	208.35	210.53	212.39	209.35	208.83	209.77	208.32	210.53	209.93	206.01	209.97	210.63	209.97	210.5	209.96	210.05	208.38	206.89	208.6	209.26	209.32	208.06	211.74	208.94	210.21	209.14	211.48	208.63	207.64	210.55	208.43	209.34	209.01	210.38	210.84	214.86	207.18	209.12	210.85	206.55	207.82	205.62	209.17	206.21	213.78	206.35
209.49	209.75	209.41	212.12	208.48	207.89	210.02	209.35	209.57	208.6	208.99	207.15	208.49	209.25	208.81	209.57	209.92	209.99	209.6	208.73	210.05	206.89	210.92	208.64	210.39	207.37	206.06	207.79	209.22	209	206.91	205.06	207.13	206.17	207.73	206.81	209.44	208.62	207.37	209	207.88	207.71	207.83	209.56	210.38	207.59	206.73	207.51	209.43	210.49
220.63	215.72	218.88	215.61	217.14	214.99	216.72	219.98	217.67	219.81	216.01	215.91	217.63	217.08	218.18	217.28	217.82	218.54	219.61	218.77	218.72	219.77	219.14	217.99	217.61	217.68	216.78	217.56	214.5	217.31	219.31	218.15	218.61	217.97	215.9	216.32	213.12	214.94	218.49	216.91	217.63	219.69	216.04	217.84	214.71	220.05	218.69	217.63	216.85	218.53
210.62	205.92	206.46	205.91	208.74	208.43	206.58	207.09	210.97	210.07	208.25	209	206.05	204.04	209.24	208.02	212.02	208.52	208.64	207.18	210.23	210.63	206.33	209.75	210.41	210.9	209.05	208.85	208.69	205.59	206.81	208.38	208.23	210.72	204.86	206.61	209.01	207.03	208.38	207.97	207.63	206.61	206.04	208.49	208.01	204.9	209.21	207.73	208.98	209.4
212.07	210.69	216.31	210.62	212.56	214.58	212.89	210.16	210.46	213.96	210.66	211.5	214.91	207.56	212.57	210.52	209.64	211.93	215.08	211.25	211.17	216.43	215.37	213.3	209.67	209.57	211.96	211.34	212.89	212.67	211.05	208.52	211.66	213	208.68	209.13	209.51	213.03	210.43	212.35	212.48	212.59	213.49	212.29	210.79	210.07	213.13	211.63	213.84	213.72
205.13	205.39	205.4	207.77	206.35	206.01	204.08	207.82	206.38	204.56	207.26	206.48	209.09	210.63	208.18	206.63	207.74	206.39	209.23	206.53	205.28	205.8	207.33	203.21	204.5	206.73	210.08	206.27	206.99	204.75	207.4	207.85	205.79	205.76	206.1	206.84	210.08	205.17	208.22	203.11	206.2	204.67	205.59	207.58	208.41	204.86	205.42	206.35	204.84	207.6
212.15	212.31	210.82	212.76	213.93	213.68	212.86	212.42	210.86	214.64	212.55	214.88	213.67	213.86	215.67	215.32	211.68	213.25	214.97	213.67	214.73	211.96	216.33	213.51	210.28	215.56	214.47	212.22	211.54	208.33	211.15	217.24	213.19	213.22	209.3	209.12	213.39	216.17	214.74	213.24	214.76	211.56	213.15	213.33	214.23	211.59	211.46	214.39	213.78	214.8
197.41	201.15	197.25	199.28	200.92	197.95	199.42	196.87	199.44	199.52	201.02	200.75	199.62	198.38	198.03	197.46	198.25	198.75	198.73	199.06	199.15	201.07	197.92	200.82	199.72	198.64	198.8	202.25	198.92	199.64	200.8	198.11	200.16	196.66	198.45	200.1	201.33	196.54	199.6	199.9	198.65	200.49	197.71	201.59	197.29	201.11	200.67	200.95	199.92	198.7
217.67	217.39	218.59	218.78	221.46	219.19	214.95	218.87	218.85	218.65	219.55	217	216.19	216.09	220.2	219.79	217.42	216.07	222.18	216.46	218.01	217.49	217.87	216.28	217.29	217.62	218.52	216.35	218.74	215.2	220.13	219.3	214.48	217.87	217.27	217.65	216.83	218.41	218.25	217.5	217.73	217.2	217.27	216.7	217.53	217.08	216.22	216.5	215.27	219.8
200.15	201.85	202.15	199.69	199.47	200.3	204.66	200.6	200.75	198.2	196	202.41	198.35	200.41	200.93	200.8	202.14	203.33	199.31	200.94	197.72	199.52	200.4	205.34	198.92	198.83	202.1	197.58	198.99	201.49	204.09	198.55	198.49	199.76	200.77	199.01	201.02	203.18	197.63	201.14	199.79	204.14	197.15	202.59	199.04	198.54	200.33	197.88	195.86	203.76
210.14	207.39	209.93	211.74	207.92	208.56	212.59	209.71	209.99	207.28	208.54	211.51	206.92	209.13	208.81	212.12	206.35	207.01	209.08	207.59	209.71	208.92	206.13	205.42	208.6	209.62	207.81	210.74	208.23	209.73	209.6	208.63	210.13	210.68	207.89	210.5	210.37	209.03	208.05	206.33	208.81	208.45	209.57	208.66	206.77	208.22	206.56	204.87	208.67	209.16
208.71	208.12	205.6	207.37	205.5	207.13	209.02	207.08	207.61	209.64	206.46	207.45	207.31	207.92	207.93	207.01	210.54	206.73	208.09	208.86	206.07	201.82	207.34	207.61	206.99	205.23	204.9	211.44	207.84	205.94	205.92	206.79	208.03	209.21	208.49	208.25	208.9	209.72	207.04	206.26	207.32	208.62	209.67	206.49	209.3	209.52	211.86	208.49	208.91	204
200.84	197.54	196.13	197.35	198.91	198.62	197.86	196.97	199.34	196.22	197.78	200.77	199.85	199.58	197.36	195.89	197.65	198.81	197.97	198.67	198.67	196	198.21	195.27	197.44	198.47	200.61	193.97	195.87	199.59	202.11	198.93	198.08	196.93	199.34	199.32	198.78	197.91	197.53	197.6	196.4	197.79	194.62	199.56	196.4	197.04	195.95	194.46	197.06	198.03
212.78	217.56	214.61	214.88	213.61	215.17	214.31	214	211.83	214.27	211.82	214.39	211.96	213.22	212.34	215.52	212.55	211.78	216.15	215.13	214.08	214.13	212.03	213.63	213.67	212.6	213.4	213.88	212.93	210.71	214.25	213.01	214.5	215.24	215.41	212.66	214.96	213.34	210.7	211.79	215.56	213.65	214.93	213.44	212.62	213.96	213.03	213.7	213.15	215.62
215.2	213.07	213.7	208.92	212.8	214.44	213.29	214.9	212.96	210.72	211.02	211.76	212.27	215.04	215.73	209.71	210.53	211.36	214.02	215.78	215.17	211.97	212.44	212.06	212.39	213.71	209.15	210.97	211.69	213.05	213.1	211.79	213.98	213.89	213.27	213.06	212.89	209.91	211.99	214.68	209.44	211.24	212.85	213.12	209.91	214.13	213.48	211.57	211.53	217.07
200.86	201.99	200.44	201.83	204.36	205.43	202.16	204.38	201.8	202.09	202.41	203.08	200.52	202.53	203.84	202.58	198.95	202.2	202.24	200.97	203.03	198.72	203.09	201.24	201.02	200.31	202.56	200.98	205.89	203.3	206	201.74	200.96	205.14	206.34	200.76	202.64	198.67	202.27	200.87	201.39	202.73	204.41	205.01	204.37	203.08	204	204.47	201.95	204.14
204.23	205.43	208.15	208.02	204.96	208.03	205.8	205.13	207.31	206.94	206.15	204.89	208.04	204.48	206.02	208.62	206.68	207.21	205.37	204.23	205.92	205.8	204.41	204.21	208.15	207.19	208.37	207.64	207.9	206.87	205.35	204.17	205.79	205.07	204.45	206.17	206.31	206.12	202.75	203.5	208.82	205.62	204.33	205.51	207.07	203.83	207.71	204.26	208.54	205.95
209.48	207.43	206.9	210.75	208.17	208.48	208.51	209.94	208.34	204.87	208.34	209.05	209.16	208.16	209.47	207.01	206.51	211.08	209.51	206.47	209.49	207.48	207.78	207.99	208.72	209.84	208.31	210.72	207.43	208.89	210.2	210.2	209.08	208.61	208.27	210.64	207.26	210.41	209.44	210.07	207.5	209.47	209.54	208.47	208.55	205.46	212.23	209.07	207.9	213.74
210.73	216.07	212.13	213.15	214.48	212.71	213.36	212.64	212.41	212.09	211.07	216.23	216.07	211.65	209.41	215.39	211.46	211.43	212.57	211.57	211.82	213.58	215.1	213.64	213.09	212.43	212.96	213.52	212.86	213.5	211.43	212.46	213.16	212.68	213.06	213.57	209.61	214.29	214.33	216.02	216.02	211.68	213.51	214.93	211.39	217.06	214.75	211.91	209.03	215.66
205.46	207.95	207.74	209.61	208.69	207.08	206.57	211.44	205.62	208.11	206.39	207.42	206.65	208.5	207.03	208.86	209.18	205.79	205.97	207.02	207.75	206.19	205.04	207.3	205.56	207.11	209.7	207.44	204.48	206.06	207.32	207.72	205.22	207.16	206.26	207.21	208.12	207.24	210.1	207.46	208.58	207.16	207.16	206.6	208.65	210.27	207.13	206.38	207.57	206.12
210.07	208.33	208.42	207.82	212.87	208.04	210.17	210.76	211.79	211.94	209.5	214.67	209.66	211.14	211.47	206.35	210.14	211.11	212.79	213.7	213.26	212.46	211.1	214.97	208.07	212.91	213.9	213.81	207.44	212.86	209.39	209.03	208.78	210.56	211.44	213.32	213.93	211.28	210.37	209.24	210.62	210.88	211.16	213.76	211.96	212.81	212.66	210.59	208.43	207.46
205.87	210.14	209.13	212.37	207.78	208.26	209.13	208.87	209.99	209.9	207.54	207.96	207.17	207.83	211.53	210.66	210.23	211.05	207.57	208.03	206.9	206.08	211.57	210.62	207.95	213.44	209.49	206.44	207.5	210.78	208.85	207.33	212.71	211.49	208.97	208.97	205.87	208.76	209.41	209.57	205.81	209.95	209.53	207.01	212.29	209.03	210.15	206.08	207.72	206.74
199.91	200	201.09	197.57	197.4	202.03	198.41	194.09	194.05	199.43	198.3	195.15	200.74	201.55	199.37	198.2	198.29	200.17	196.76	198.13	200.45	199.85	198.18	197.38	199.82	196.37	200.17	198.24	198.18	198.34	198.49	197.06	197.97	201.19	195.8	200.41	198.96	198.48	197.39	200.46	198.24	201.65	196.9	197.39	196.56	197.47	198.04	196.29	200.07	196.99
212.13	212.55	209.7	212.36	210.85	210.49	212.95	211.08	209.02	209.38	209.04	208.73	211.57	211.97	209.91	209.77	211.84	209.83	211.34	214.44	212.27	210.91	210.92	215.18	214.18	212.72	211.83	211.63	212.38	213.21	212.94	210.02	211.98	213.34	208.5	213.08	212.62	209.34	215.68	211.49	213.28	212.09	210.72	210.25	211.35	209.21	210.13	212.33	210.1	213.93
208.87	208.69	214.39	207.2	209.22	205	209.83	208.88	206.3	208.91	209.2	207.13	206.46	206.95	207.14	207.5	207.96	207.44	207.87	208.2	207.72	208.8	207.71	206.74	207.15	205.74	208.35	209.74	209.56	207.44	209.44	207.99	207.84	207.52	211.57	208.45	208.84	208.56	206.16	210.45	210.8	209.84	209.1	207.6	209.63	210.96	208.98	210.21	207.35	208.65
215.96	210.22	215.85	214.72	214.3	216.32	211.57	216.5	212.47	212.53	211.08	211.39	215.16	212.44	211.59	212.08	213.56	210.78	212.03	212.9	211.72	211.19	214.09	214.19	211.85	213.22	212.86	213.99	214.41	209.36	213.5	212.15	212.76	214.64	215.54	211.89	211.16	216.43	210.58	212.22	214.74	214.58	213.49	213.01	213.19	211.64	212.58	216.54	213.49	212.65
199.27	198.21	201.48	202.3	201.06	200.96	202	199.08	198.13	200.46	199.63	196.46	202.9	198.82	200.02	196.75	199.53	200.16	202.19	200.82	195.81	200.52	200.69	200.48	198.21	200.72	199	201.97	198.67	198.21	198.03	197.26	198.79	198.95	199.76	199.01	203.68	198.98	200.94	201.58	203.44	200.46	197.77	203.1	202.28	199.24	200.25	201.27	199.36	197.76
203.9	202.95	205.22	203.39	203.77	203.48	203.69	203.08	204.62	202.59	202.21	201.32	202.59	204.95	204.43	205.99	206.36	203.65	204.1	204.34	201.83	203.85	203.6	205.73	201.31	204.8	204.87	202.64	202.25	202.27	205.24	205.82	200.53	203.91	205.11	203.96	203.86	203.66	204.76	204.94	204.81	208.86	204.38	206.58	203.32	203.82	205.79	204.02	203.43	203.73
209.15	205.26	213.83	205.22	207.08	206.6	208.78	210.71	205.8	208.63	213.15	209.03	207.42	206.62	209.44	209.28	210.42	209.62	211.81	209.56	210.71	210.31	204.94	209.58	211.49	206.08	205.5	206.64	209.59	210.16	208.45	208.84	205.53	208.61	210.78	209.22	207.16	205.63	209.78	206.28	211.68	209.5	207.66	207.37	208.03	210.06	207.59	209.48	208.14	207.03
210.41	214.99	213.43	215.29	210.62	213.12	210.45	210.33	211.23	215.7	214.23	215.92	211.87	213.07	214.08	209.77	216.07	212.9	216.64	213.15	214.03	213.32	215.94	215.77	214.19	213.01	214.44	212.92	211.46	208.95	214.96	215.3	211.99	215.22	212.31	212.98	213.98	210.54	210.74	212.28	215.89	212.87	213.65	215.19	215.69	212.21	216.61	215.06	214.1	213.29
[truncated: 150 more columns]
