# Supplementary material for: Genetic dissection of main and epistatic effects of QTL based on augmented triple test cross design
Source: PLoS One. 2017 Dec 14;12(12):e0189054. doi: 10.1371/journal.pone.0189054 (PMC5730204; doi:10.1371/journal.pone.0189054)
Supplement: S6 Supporting Information — (ZIP) [file pone.0189054.s006.zip › z1_500_0.8_10.csv]

204.29	204.03	204.11	203.61	204.82	203.21	204.01	202.73	203	203.81	203.01	203.53	202.8	203.07	202.88	203.85	204.37	202.95	201.43	203.32	203.46	202.47	204.37	202.82	202.72	203.02	203.5	204.62	203.45	202.33	204.02	203.83	203.21	202.81	203.32	203.06	203.79	203.3	202.8	203.14	203.67	203.32	204.16	202.88	203.65	202.39	203.32	204.02	203.46	204.08
212.6	214.21	213.84	212.93	213.05	213.25	213.14	213.46	213.5	213.12	214.09	213.04	212.67	213.47	212.54	212.66	213.7	213.82	212.62	213.96	213.11	213.68	212.15	213.38	212.53	211.97	213.92	212.71	213.7	213.01	213.41	212.42	210.9	213.24	213.09	213.6	212.18	212.58	214.2	213.03	213.9	212.35	212.54	212.31	213.61	213.71	213.31	213.12	212.24	213.14
216.15	216.56	217.12	216.23	215.63	217.23	217.28	217.49	216.42	217.84	216.43	217.22	217.47	216.35	216.84	217.23	217.65	216.72	218.04	216.98	217.69	217.79	216.05	216.48	216.43	217.06	216.2	217.2	216.29	217.31	218.86	216.36	216.33	218.47	216.99	216.49	217.22	217.12	216.37	217.26	216.99	217.1	217.46	216.81	217.87	216.71	218.15	215.83	216.69	216.19
208.38	208.16	208.66	207.88	208.4	207.01	208.39	208.51	208.71	208.45	208.53	207.81	208.94	209.14	208.57	207.99	209.5	208.55	208.84	208.07	209.05	208.61	208.84	208.39	208.01	209.05	208.96	209.22	208.53	209.84	207.96	208.77	208.7	208.32	207.08	208.41	207.34	207.65	207.76	209.04	208.82	207.66	209.32	208.1	207.84	208.67	208.46	208.24	207.92	208.73
200.27	200.76	200.88	200.06	199.95	200.62	200.52	198.99	200.92	200.13	200.31	201.32	199.11	199.39	201.38	199.9	200.45	200.69	200.25	200.15	198.99	200.88	201.32	200.96	200.21	200.66	200.43	200.77	200.45	199.55	200.89	200.24	200.32	201.53	201.76	199.18	200.65	201.7	200.57	200.48	200.05	201.44	199.67	200.82	201.43	200.73	200.62	200.09	199.38	200.53
200.21	199.78	200.8	201.18	200.21	199.93	199.73	200.36	200.62	201.93	200.49	201.2	201.48	200.9	200.19	200.55	199.99	199.62	199.55	200.23	200.7	199.69	200.83	200.86	200.88	200.7	200.59	201.28	200.76	200.47	200.65	200.74	200.25	200.81	200.53	200.4	200.9	200.33	200	200.78	200.95	199.19	200.8	200.06	200.84	199.62	199.52	199.3	200.02	201.16
200.61	199.59	199.84	199.6	199.04	198.71	199.72	198.89	199.8	200.14	199.51	198.15	201.22	199.41	199.19	200.39	199.92	200.5	199.06	199.54	200.31	199.59	198.79	198.93	200.03	199.04	199.36	198.81	200.44	199.25	200.19	200.09	200.34	198.89	199.06	200.77	199.6	200.05	200.46	198.62	199.95	199.33	200.06	200.33	198.87	199.75	199.77	199.18	200.03	200.34
204.1	204.23	205.21	203.62	203.58	203.42	204.34	204.11	204.13	203.88	204.17	204.11	203.77	203.96	205.31	203.3	204.23	203.92	204.24	203.34	202.73	203.74	203.41	205.26	204.15	202.53	203.38	203.46	204.41	204.26	203.85	203.6	202.42	204.51	204.5	203.72	203.68	204.24	204.05	204.13	202.6	203.46	203.04	204.46	203.58	204.17	203.33	203.59	202.88	204.07
194.26	194.93	194.51	194.57	194.22	193.26	194.97	194.08	192.99	194.69	194.35	194.8	195.22	193.44	195.23	193.75	194.85	193.94	193.75	194.33	193.44	194.72	193.11	193.89	193.8	194.8	193.79	192.85	194.27	194.75	193.75	193.72	194.51	194.71	194.37	195.37	194.25	193.7	194.4	194.84	194.27	194.69	194.97	194.19	193.93	194.87	193.68	194.19	193.41	194.41
209.41	208.95	209.25	209.47	208.82	209.56	209.23	209.67	208.76	208.18	208.95	208.83	208.83	208.78	208.9	208.04	209.41	209.26	208.59	209.66	209.02	208.05	209.15	209.14	208.6	208.93	208.63	209	208.85	208.97	207.85	208.8	209.26	208.87	208.54	208.27	209.44	209.82	209.78	209.44	208.53	209.18	209.44	209.65	208.63	207.78	208.16	208.2	209.24	208.9
217.58	217.37	216.45	217.34	217.16	216.62	215.61	216.55	217.41	217.29	216.55	216.42	217.63	215.88	218.39	216.99	215.81	217.03	216.94	217.81	216.92	216.77	216.27	216.12	216.17	216.4	216.66	216.74	216.11	216.56	216.83	217.52	217.98	216.58	217.14	217.45	217.54	215.97	216.76	217.6	218.1	217.74	216.6	218.12	216.61	217.28	217.45	216.75	216.92	216.18
207.67	207.59	208.12	207.18	208.53	208.17	207.33	207.35	207.5	207.9	207.47	208.71	207.26	208.14	207.89	207.95	208.41	207.5	207.04	207.74	208.25	207.53	208.2	208.38	208.01	208.23	207.71	207.77	206.66	206.91	207.93	208.34	209.23	207.83	206.8	208.22	206.77	207.3	208.87	207.6	208.3	208.01	207.81	207.52	208.26	207.29	208.33	207.61	207.31	208.44
202.39	202.14	202.51	203.55	202.73	201.99	203.57	202.91	202.29	202.04	202.48	201.73	202.04	202.62	202.17	202.53	202.49	203.68	202.33	202.91	202.43	202.76	201.98	202.52	202.61	201.47	203.05	203.13	202.49	202.09	202.54	201.64	203.31	202.68	203.29	202.29	202.72	202.46	203.21	203.07	202.4	202.67	202.47	202.93	202.04	201.52	201.11	201.57	202.72	201.79
204.93	204.34	204.71	203.56	203.64	203.69	203.8	205.25	205.45	203.36	205.53	204.6	204.68	203.16	205.3	205.06	205.21	204.71	203.01	205.32	205.88	203.91	203.83	205.04	204.43	204.56	204.9	205.37	205.47	205.35	204.7	204.84	204.32	205.01	204.17	204.09	204.28	205.25	204.21	204.5	203.55	205.1	205.08	204.29	205.38	205.56	202.96	205.02	203.5	204.75
215.14	213.78	214.42	213.46	214.46	214.57	213.08	213.65	214.37	213.43	213.11	213.61	213.38	214.03	214.33	214.24	213.56	213.55	213.1	212.39	213.8	213.65	213.98	213.27	213.61	212.41	214.3	214.48	214.27	214.31	213.68	213.42	213.28	213.53	214.01	213.83	213.52	213.75	214.15	214.68	213.55	214.47	212.63	213.59	213.49	214.01	215.34	213.13	213.72	215.1
209.83	209.58	208.48	209.77	208.36	209.02	210.17	210.66	209.13	209.36	209.03	209.02	210.42	209.71	210.4	209.57	209.7	209.43	210.87	209.29	209.19	209.61	209.28	208.87	211.12	208.83	209.13	209.98	208.99	210.37	209.28	208.81	209.12	210.58	209.58	209.64	208.81	210.59	210.72	210.27	208.68	209.22	209.55	209.04	209.29	208.98	209.08	210.25	208.22	209.35
203.26	204.39	203.77	203.25	204.53	203.55	203.53	203.59	203.19	203.61	203.41	204.25	203.24	203.64	202.98	203.81	203.02	204.01	203.79	204.04	203.54	203.74	203.04	203.43	203.14	203.81	203.84	203.87	204.89	203.59	203.28	203.25	203.36	204.15	204.67	203.5	203.68	203.28	204.18	202.82	203.67	204	203.8	204.17	203.85	203.84	203.69	202.73	204.52	203.23
210.87	211.7	212.28	211.08	212.2	210.87	212.43	211.17	210.95	211.48	211.55	211.98	211.76	211.4	211.2	211.93	211.33	212.86	212.33	210.82	212.12	211.8	211.59	211.6	211.27	211.39	212.36	211.38	211.08	211.83	211.88	211.64	211.62	210.14	212.39	210.56	213.15	211.77	212.22	211.93	211.17	211.73	210.98	212	212.08	213.53	210.2	212.32	211.45	211.86
205.94	207.85	206.2	207.64	205.34	205.74	206.3	204.92	206.13	206.43	205.43	206.3	206.89	206.01	205.41	205.37	206.89	206.03	206.01	206.64	206.15	206.28	206.37	206.74	206.73	206.76	204.97	205.55	206.27	206.66	207.09	205.46	207.63	205.78	206.13	207.01	206.5	207	206.85	207.68	206.61	206.54	205.67	206.35	205.89	206.34	206.27	206.39	206.08	206.8
198.04	199.88	199.78	199.19	199.67	199.32	198.15	199.94	199.31	199.44	199.36	199.5	198.73	199.15	200.59	199.28	199.84	199.82	199.19	198.79	200.04	200.11	199.77	198.36	199.75	199.21	199.31	198.7	199.77	199.53	200.15	199.55	198.22	199.57	198.96	200.14	199.97	198.59	197.86	198.14	199.3	198.47	199.94	200.11	200.22	199.29	199.01	199.26	199.14	199.83
198.6	199.23	199.21	200.03	198.62	199.71	199.64	200.22	198.37	199.44	198.87	199.21	199.87	199.6	199.76	199.41	198.71	198.86	200.24	199.06	200.08	199.08	198.19	199.8	198.98	200.63	199.38	198.76	199.21	199.2	199.84	199.77	198.76	199.18	199.18	199.4	199.85	199.67	199.42	198.57	198.35	199.9	200.84	198.86	199.86	198.82	199.06	199.57	198.65	199.02
207.86	207.3	207.36	208.33	207.71	208.23	207.6	208.88	208.11	207.98	207.81	208.13	207.88	207.41	207.9	207.7	207.83	208.71	207.42	208.01	207.14	207.6	207.01	208.13	207.66	207.42	207.46	207.79	207.94	207.89	207.09	207.76	208.44	207.15	207.98	209.66	207.82	208.2	208.21	207.61	207.61	207.25	208.95	208.1	208.55	208	207.84	208.16	208.17	207.89
209.02	209.02	208.38	209.39	208.23	209.33	208.61	208.41	208.1	209.01	208.86	208.56	209.09	209.35	208.83	209.23	209.22	208.55	208.88	210.32	207.32	208.32	208.41	208.74	209.1	208.4	208.96	208.8	208.4	209.28	208.25	208.32	208.74	208.73	209.95	208.17	209.55	209.17	208.15	208.33	208.72	207.86	207.96	208.17	208.5	209.3	208.65	209	207.83	207.6
202.86	204.53	204.01	204.19	204.8	201.56	203.99	203.91	203.8	204.28	203.83	203.44	203.26	203.43	203.89	203.83	203.96	202.73	203.04	203.45	203.92	203.65	204.62	204.19	203.45	203.18	203.66	203.34	204.46	203.77	204.58	204.76	203.69	204.58	204.72	203.56	202.47	204.09	203.61	203.32	203.23	203.24	204.23	203.27	203.8	204.17	202.66	202.92	202.66	203.82
213.97	213.33	214.51	214.14	212.98	213.27	214.19	214.87	213.44	214.57	213.31	212.82	213.66	213.41	213.07	213.74	214.1	213.44	213.95	213.46	213.77	213.46	214.08	213.24	214.88	214.22	214.09	213.38	213.34	213.24	213.17	213.95	214.27	213.04	213.9	213.51	213.11	213.89	213.43	213.76	213.92	213.72	214.58	214.25	212.68	214.14	213.71	213.69	213.83	214.15
216.48	216.97	217.06	218.29	216.66	216.53	216.77	218.03	216.94	216.33	217.26	216.72	216.59	216	218.1	216.29	216.96	217.02	216.18	217.08	217.08	217.59	217	215.75	216.26	217.96	217.86	215.28	217.91	216.3	217.73	216.41	216.88	217	217.42	216.47	216.71	216.67	216.99	218.29	216.34	218.28	215.89	216.48	216.39	216.66	215.87	217.35	217.45	216.81
211.29	211.37	211.88	210.91	211.36	212.02	212.37	212.03	211.44	211.49	211.53	212.05	212.29	212.05	211.33	211.04	212.12	212.79	210.7	211.57	210.31	211.48	212.36	211.31	212.41	211.4	211.62	212.07	211.99	211.65	210.59	209.86	211.54	210.99	212.84	210.72	210.7	211.96	211.45	211.23	211.22	211.61	211.57	211.28	211.43	211.95	211.69	212.31	210.73	211.71
209.54	210.38	210.01	209.98	209.25	210.01	210.55	209.72	209.88	209.03	209.04	209.36	209.14	209.74	210.06	210.36	209.26	208.41	210.55	210.19	209.33	209.39	209.47	209.23	209.78	208.96	209.74	209.53	209.11	209.59	209.83	208.66	210.25	208.73	210.65	208.61	209.52	209.98	209.47	210.07	208.99	210.03	208.99	209.99	209.17	209.25	210.39	209.29	211.02	209.41
212.88	212.18	212.16	212.15	214.45	212.41	213.55	212.5	212.8	212.71	212.87	211.9	213.11	212.67	213.79	212.75	212.27	213.79	213.16	213.24	213.42	212.52	212.87	212.86	213	213.63	213.27	213.12	212.85	212.45	211.71	212.88	211.52	213.44	213.59	212.97	213.93	213.08	213.21	214.02	213.81	213.69	212.57	213.26	211.86	213.48	213.66	213.01	212.53	212.63
195.03	193.46	194.32	194.9	194.93	194.31	195.35	194.67	195.12	194.44	195.24	195.08	195.58	195.01	194.28	195.94	194.68	195.17	195.24	194.84	195.75	195	195.42	196.41	193.91	194.62	194.72	195.36	194.85	195.82	195.44	195.07	195.22	195.27	194.66	195.43	193.99	195.34	194.82	194.81	195.68	194.93	195.25	194.96	196.41	195.07	195.37	194.69	195.93	195.28
211.81	213.02	213.47	212.52	213.86	214.29	213.84	213.1	212.91	214	213.43	212.67	212.24	211.98	212.07	212.06	213.33	211.88	213.98	212.44	212.69	212.81	212.55	212.39	213.53	213.29	213.73	212.47	212.85	212.47	212.09	213.45	211.98	213.39	213.05	212.59	213.49	213.08	213.33	213.94	213.22	213.08	212.21	212.75	212.67	213.5	213.09	212.93	212.83	213.5
214.11	213.31	213.31	215.18	214.04	214.17	214.58	213.21	213.05	214.02	214.27	213.79	214.49	213.57	212.95	213.39	213.26	214.18	213	212.6	212.93	214.25	214.38	215.29	213.17	213.92	212.95	213.67	213.56	213.03	213.21	213.34	213.04	213.3	214.28	213.97	213.78	213.78	213.74	214.43	213.82	214.27	214.1	214.43	215.16	213.7	213.69	213.42	212.89	213.74
208.36	208.51	206.84	207.61	207.28	206.45	207.59	207.45	208.37	207.19	207.94	207.71	208.72	208.38	208.24	208.2	207.77	208.06	206.82	207.44	206.77	207.82	208.67	206.98	208.55	207.89	208.45	208.52	208.45	207.6	208.69	207.44	207.51	208.46	207.47	207.32	207.36	208.99	207.63	208.79	207.44	207.49	206.75	208.7	208.01	208.46	208.21	206.81	208.3	208.58
207.73	208.22	207.89	207.71	207.85	207.74	207.38	208.16	208.44	207.27	208.01	207.61	207.4	207.94	207.52	207.03	208.16	207.73	207.32	207.6	208.32	208.01	206.93	208.98	207.32	206.97	207.52	207.73	208.72	209.11	208.18	206.88	208.14	207.43	207.63	207.46	208.79	207.76	208.51	208.57	207.52	207.35	208.05	208.33	206.7	208.01	207.09	206.82	207.49	207.76
207.74	209.28	208.91	209.2	209.21	207.62	207.32	208.43	208.44	208.85	209.16	208.29	208.51	207.66	209.26	208.26	208.45	209.26	208.21	209.33	208.26	209.1	208.62	208.21	208.16	208.9	208.25	209.62	207.94	208.23	209.32	208.79	209.09	208.76	208.97	207.39	209.33	207.29	208.23	208.15	209.33	207.94	209.72	207.91	208.3	208.87	208.72	207.58	209.57	208.34
207.36	207.92	207.79	207.38	206.03	206.65	207.11	207.46	206.41	206.85	207.4	207.8	206.45	206.64	207.94	207.27	207.38	206.55	207.47	206.52	207.62	207.64	208.55	207.23	207.44	208.31	206.88	208.07	207.2	207.5	207.97	207.24	208.07	207.78	207.53	207.52	207.74	207.05	207.42	208.06	209.17	207.5	207.2	207.91	207.32	207.46	206.62	207.2	206.62	208.18
197.62	197.83	198.4	200.28	198.91	199.66	199.36	198.35	200.29	199.51	199.81	199.31	199.65	199.81	198.7	200.61	198.96	199.4	200.15	198.96	198.75	200.79	199.43	199.74	198.65	197.88	199.67	199.64	199.47	199.27	198.78	201.24	201	199.34	199.51	199.51	198.88	198.9	199.46	199.56	199.34	200.32	199.76	200.38	199.18	200.55	200.11	199.87	199.3	197.66
203.37	205.54	205	204.12	204.26	203.69	204.95	202.63	204.6	204.08	204.55	203.41	203.7	203.6	203.5	203.45	204.51	203.84	204.09	205.01	204.9	204.27	203.69	203.49	203.03	203.65	203.4	202.7	203.61	204.49	204.04	204.04	204.64	203.32	204.06	203.62	203.5	204.12	203.95	203.3	203.85	202.84	203.7	203.46	203.9	203.37	204.27	203.96	203.94	202.12
210.04	210.95	212.5	212.23	213.21	212.21	211.63	212.12	212.39	211.24	212.04	210.41	211.71	211.56	210.93	211.56	212.51	212.73	211.95	210.85	212.81	210.68	211.76	212.3	211.75	211.93	210.96	212.96	211.83	212.35	210.36	211.31	212.17	212.12	211.59	211.43	211.5	211.78	212.21	211.89	212.25	212	212.93	211.77	212.07	212.28	211.73	211.78	211.89	212.61
202.74	204.1	204.15	202.27	203.7	202.72	203.47	202.64	203.38	203.39	204.07	203.21	202.73	202.87	203.5	203.49	201.84	202.77	203.55	202.64	203.66	201.97	203.62	204.41	203.75	202.81	203.45	203.03	203.3	204.1	204.28	203.91	204.18	203.63	202.29	202.32	204.27	203.47	202.34	204.13	202.48	203.59	202.58	201.7	204.12	204.09	202.19	203.17	202.95	203.87
203.9	203.07	204.22	203.08	202.55	203.89	204.28	203.74	204.38	203.63	202.8	204.55	203.45	203.84	204.3	203.41	204.38	204.83	204.76	204.08	203.97	203.43	204.32	204.79	203.69	201.83	203.71	204.24	203.08	204.65	203.57	202.54	204.08	202.58	203.56	203.94	204.17	204.04	203.32	203.71	203.74	203.39	203.75	204.96	203.97	204.62	205.07	203.83	203.98	204.19
208.36	208.93	208.37	208.11	209.48	209.53	209.6	209.16	209.43	209.43	210.34	209.81	208.54	208.97	209.31	209.57	208.9	208.92	208.41	210.19	209.63	208.68	210.38	209.35	208.94	209.2	209.44	208.16	209.34	208.78	209.21	209.93	208.92	209.61	209.8	208.85	208.99	209.28	208.57	210.44	209.91	208.67	209.58	209.84	208.27	209.21	209.98	208.21	209.23	209.65
209.25	209.13	208.85	207.9	208.81	209.28	208.5	208.23	208.06	210.03	208.58	208.14	209.68	209.54	209.36	207.42	208.2	209.12	209.22	208.83	209.75	208.97	208.24	208.25	207.98	209.37	208.77	208.72	208.53	209	208.87	208.27	208.68	209.08	208.92	208.1	209.58	208.92	208.27	207.74	208.69	208.23	208.62	207.89	208.21	208.93	208.48	208.92	207.8	208.11
200.84	201.61	198.84	200.93	200.37	200.25	200.07	201.22	199.32	200.56	200.58	200.32	200.61	200.15	200.97	199.91	200.11	200.34	199.61	200.73	198.97	198.88	200.45	199.5	200.28	201.33	200.66	199.31	200.82	201.1	199.85	201.63	199.06	200.07	201.26	201.07	199.37	201.37	200.93	198.93	200.4	201.24	199.56	200.3	200.37	200.34	201.59	200.28	200.95	201.3
193.75	193.71	193.85	193.31	194.29	193.83	193.75	194.11	194.23	194.17	193.47	194.84	194.08	194	194.46	194.61	194.41	194.46	193.66	194.22	195.91	193.81	194.18	192.97	193.49	193.94	193.97	193.81	194.77	194.03	193.85	194.57	193.26	194.49	194.23	194.35	194.13	193.24	192.8	194.45	193.52	193.94	194.58	193.4	195.64	193.17	193.29	192.86	194.78	194.01
209.35	211.92	211.8	211.64	211.82	212.54	212.73	212.15	211.84	210.96	211.37	211.52	212.6	210.62	211.45	211.09	211.97	211.76	210.68	211.05	211.28	211.89	211.18	212.53	210.85	211.89	212.41	212.72	211.2	210.13	211.03	211.82	212.16	212	211.36	212.54	212.43	211.78	211.51	210.79	211.03	212.17	212.25	212.18	211.78	210.96	211.54	211.34	211.59	211.88
209.9	210.86	207.56	210.34	209	209.6	208.82	208.47	208.39	209.85	209.3	208.43	209.74	209.14	208.45	208.19	209.84	209.28	208.75	208.58	209.11	208	209.84	208.46	209.1	208.31	209.08	207.67	208.49	208.98	207.48	209.3	208.83	209.55	208.8	208.73	208.79	208.67	208.82	208	209.37	207.36	208.14	208.81	208.67	209.74	209.14	208.84	207.98	208.66
204.39	204.53	205.37	205.54	204.7	204.5	205.19	204.44	204.57	204.95	204.87	204.9	205.58	205.18	204.07	204.41	205.75	204.99	204.92	203.9	204.59	204.85	205.2	204.91	204.33	205.11	205.92	204.47	205.32	204.93	204.02	206.2	205.24	205.23	205.9	204.6	205.47	204.9	204.47	203.36	204.13	204.97	204.67	204.17	204.61	204.45	205.75	204.81	203.84	203.57
204.92	205.01	206.31	203.69	204.04	203.96	205.59	203.54	203.99	204.95	205.1	204.5	204.55	204.95	204.65	205.09	204.95	205.75	205.2	205.33	205.35	205.11	205.01	204.4	205.24	204.7	204.83	203.28	204.73	204.96	205.4	203.88	205.16	204.97	204.95	203.82	203.84	205.07	205.08	204.84	205.21	205.23	204.81	203.35	204.69	205.28	204.71	204.47	204.63	205.77
217.25	217.25	217.86	217.21	217.98	218.42	217.27	218.02	215.98	217.71	217.74	217.24	216.62	217.56	216.56	218.02	216.61	216.38	217.97	217.66	217.43	216.59	215.97	216.04	216.66	216.77	217.69	217.23	217.1	217.61	215.7	216.55	217.22	216.4	216.24	216.8	216.95	216.35	216.51	215.77	217.72	216.66	217.49	216.12	216.19	216.71	216.72	215.49	216.58	217.77
199.31	199.23	198.98	199.08	199.85	198.93	199.19	198.69	200.05	198.4	199.94	199.71	199.07	198.72	199.48	199.04	199.31	198.87	199.47	198.74	198.84	198.92	199.63	199.57	200.4	200.24	199.81	198.29	199.75	199.88	199.65	200.71	199.91	199.86	199.77	199.12	198.29	200.65	200.41	199.99	198.93	199.61	199.16	199.5	199.3	199.11	199.9	199.75	199.56	199.19
208.99	208.78	207.52	207.54	208.96	209.29	209.73	208.46	209.16	209.43	207.59	208.64	208.02	209.48	209.15	208.64	209.06	208.69	208.97	209.32	208.82	208.62	208.98	209.35	209.01	209.24	209.28	209.02	209.26	208.28	209.32	208.11	209.55	206.93	208.03	209.73	209.31	209.31	208.11	208.39	208.83	208.27	208.92	208.35	208.57	208.19	208.74	209.66	207.97	207.79
210.97	211.15	212.85	211.88	212.12	210.91	210.99	210.64	212.44	210.32	212.66	212.82	211.75	210.85	212.13	211.13	212.17	211.42	210.87	211.77	211.19	211.15	211.27	212.12	210.93	211.37	212.09	211.94	211.86	211.39	211.96	210.75	211.43	210.92	211.47	210.89	212.6	211.83	211.5	210.91	209.98	213.55	210.94	212.33	211.14	211.91	210.75	212.18	211.87	211.01
211.02	211.59	212.08	210.85	211.55	210.61	211.16	212.51	212.29	210.94	212.17	212.28	209.78	210.92	211.64	212.16	211.54	210.74	212.32	211.89	211.55	211.95	212.14	211.22	211.92	211.81	211.05	212.6	212.48	210.58	211.82	211.98	211.07	212.6	211.02	212.18	211.45	211.89	210.43	211.93	211.59	211.73	210.28	212.06	211.09	210.66	212.69	211.73	211.63	212.64
202.27	202.72	202.52	203.35	202.03	202.64	203.38	202.1	202.32	203.68	202.88	202.37	203.13	203.26	202.86	201.09	202.88	202.92	204.09	203.43	201.93	203.87	203.1	202.22	203.3	202.32	202.5	202.06	202.37	202.2	202.72	202.27	202.27	201.99	202.3	203.53	202.29	203.94	203.58	202.04	203.1	202.02	202.61	203.35	203.11	201.39	203.29	202.79	202.35	202.65
205.91	207.38	206.23	205.73	205.44	206.8	207.91	206.22	207.25	206.78	207.63	207.06	206.35	206.44	206.02	206.49	206.67	205.91	207.17	206.36	205.53	205.63	206.33	207.48	206.2	205.19	206.44	206.21	206.46	207.08	207	205.66	207.02	205.66	205.9	206.52	206.17	206.67	206.18	206.28	207.15	206.15	206.64	206.69	206.97	205.78	207.95	206.97	205.86	205.43
203.24	204.33	203.83	203.26	203.5	202.38	203.88	204.01	204.07	203.68	204.61	202.91	204.05	203.75	204.34	203.72	202.63	204.88	204.08	203.74	203.29	204.74	204.08	204.84	203.84	203.73	204.65	204.95	204.1	203.9	203.8	203.8	204.08	204.4	203.76	203.36	202.54	203.45	202.92	202.49	203.98	203.91	202.84	204.21	204.76	204.28	202.98	204.04	203.82	203.02
211.93	212.05	212.59	211.36	211.68	212.42	213.11	212.51	211.57	212.39	212.16	212.37	211.5	212.2	211.87	212.89	212.13	212.08	212.7	212.04	213.16	212.71	212.95	211.96	211	212.72	211.78	213.32	212.92	211.34	212.11	212.22	212.46	212.97	211.64	212.8	211.4	213.33	212.35	212.03	212.7	212.27	212.19	211.45	211.86	211.68	212.5	212.88	211.45	211.75
198.17	198.06	198.21	199.43	198.89	199.83	199.25	198.71	199.73	200.15	199.8	199.08	200.01	199.62	197.57	198.84	200.2	199.46	199.94	200.07	199.35	199.37	199.17	199.57	198.8	199.7	199.45	200.02	199.99	197.99	198.63	199.63	200.41	199.58	198.82	198.86	199.4	200.38	198.61	198.9	199.67	200.3	199.29	199.6	199.41	200.62	198.7	200.06	200.32	199.62
199.96	199.24	200.19	200.15	198.57	200.6	200.34	199.53	199.43	198.43	200.46	199.83	199.57	199.63	198.65	200.58	199.62	200.57	200.26	199.51	200.32	200.15	199.98	200.4	200.31	200.03	199.93	199.8	198.91	198.2	199.35	200.68	199.15	200.5	199.49	200.51	199.99	198.43	199.79	199.75	199.76	200.14	199.77	200.22	198.39	198.68	199.32	199.67	199.2	199.38
205.54	205.02	205.08	204.74	204.11	205.39	203.88	204.91	204.49	205.3	204.38	203.99	205.57	203.99	203.47	204.41	205.4	204.94	205.52	205.16	204.71	203.78	205.59	204.53	206.16	204.01	204.66	204.34	205.16	203.81	204.68	205.8	204.49	204.87	205.06	204.38	204.95	206.07	205.33	204.86	206.59	204	205.29	204.62	205.74	204.48	204.69	204.94	204.92	205.19
199.61	199.72	199.67	200.22	198.7	200.02	199.74	199.75	198.54	200.02	199.38	200.28	199.98	200.49	199.8	199.2	198.79	200.31	199.99	200	198.83	199.67	199.56	199.26	199.49	199.54	199.91	199.49	200.23	199.76	199.81	199.68	199.11	198.62	199.15	199.43	200.21	201.4	199.89	199.43	200.3	199.38	199.93	199.12	200.34	199.87	199.79	200.36	199.28	199.31
212.46	211.14	211.3	212.12	210.08	212.25	212.27	211.76	212.51	210.12	211.17	211.79	211.86	211.21	210.45	210.34	212.42	211.75	211.03	211.15	212.57	211.47	211.76	211.76	212.1	211.48	212.35	211.39	210.41	211.66	210.9	212.1	211.43	212.61	211.98	212.48	212.29	210.49	212.02	211.42	211.17	211.99	212.16	212.09	211.57	210.02	210.91	213.09	211.45	212.13
210.01	209.83	209.35	209.32	208.82	210.08	210.54	209.93	209.17	208.41	209.97	210.1	209.88	209.41	210.55	208.29	209.56	210.65	209.31	209.15	209.88	208.94	209.9	210.42	210.54	210.23	210.2	209.85	208.45	209.89	210.16	208.74	210.54	210.17	209.02	210.09	208.97	209.83	208.82	209.71	209.35	210.07	209.02	209.72	209.93	209.68	209.57	210.68	209.38	209.69
207.2	209.15	206.86	207.28	207.32	207.37	207.68	207.38	208.69	207.63	207.35	208.61	207.19	208.77	208.29	207	208.48	208.63	207.82	207.55	208.07	206.98	206.93	208.38	208.41	207.42	207.44	206.92	208.93	206.75	209.64	208.42	209.13	207.16	207.52	206.79	209.65	207.24	207.74	207.39	207.85	207.7	208.21	207.6	206.95	207.28	208.41	209.09	208.3	208.25
200	200.14	199.52	200.11	200.78	199.97	200.61	200.49	200.19	199.48	199.12	200.03	199.39	199.89	199.53	199.57	201.02	199.96	200.46	200.64	200.64	200.81	200.46	200.27	200.37	200.19	200.74	200.4	201.02	200.67	200.58	199.91	199.43	200.41	200.47	199.49	199.7	199.93	199.89	199.47	199.99	200.35	199.81	200.54	200.49	200.27	199.93	199.35	199.09	200.44
208.7	209.32	208.12	208.47	209.07	208.89	209.11	209.27	208.43	208.92	208.94	208.72	209.08	209.31	209.68	208.65	209.52	208.68	208.75	208.48	208.01	207.66	208.42	208.43	209.59	207.83	208.92	209.86	208.73	209.76	209.06	208.57	208.56	209.22	208.18	209.14	209.77	209.15	208.74	209.17	208.96	208.23	208.29	209.4	208.31	209.17	208.95	208.35	208.27	210.65
198.18	197.52	197.87	198.26	199.18	198.89	199.01	198.27	198.41	199.82	197.41	198.15	197.33	197.94	197.21	200.23	197.54	197.4	198.52	198.39	198.06	198.49	197.16	197.4	198.55	198.64	197.88	197.61	196.93	198.1	198.44	197.08	197.46	198.33	197.99	197.9	198.43	198.32	197.99	198.42	198.01	197.78	198.44	197.3	197.9	198.23	197.96	197.94	197.93	197.36
203.23	202.41	203.66	204.49	203.55	203.84	204.19	202.94	204.64	203.22	203.56	204.46	203.76	203.47	202.85	203.39	203.28	202.73	203.37	203.66	204.28	203.93	204.21	202.52	204.23	203.63	203.55	203.42	203.07	203.94	204.01	202.91	203.26	203.98	203.84	203.92	203.19	204.02	203.04	203.56	203.55	203.39	203.47	202.48	203.94	203.28	202.1	203.63	204	204.03
209.2	208.57	209.88	210.06	209.57	208.93	210.68	209.11	209.87	208.92	210.36	209.95	209.84	209	209.32	209.66	209.1	210.21	208.68	208.58	209.09	209.32	210.47	211.33	209.86	210.24	209.32	209.24	209.02	209.83	209.95	209.89	208.99	209.98	209.39	209.11	209.18	209.28	209.32	209.39	209.71	209.78	209.13	209.19	208.93	209.08	209.9	210.98	208.78	210.21
212.83	210.85	211.13	211.2	212.13	211.75	211.48	211.57	212.34	212.63	211.71	212.57	211.97	212.57	212.65	211.62	211.49	212.02	211.88	211.44	210.83	212.25	212.81	211.66	211.98	212.04	211.69	211.12	211.83	210.63	210.85	211.76	212.91	211.35	212	211.39	211.28	211.81	211.3	212.24	212.3	211.98	211.46	212.2	211.24	211.58	211.85	212.07	211.96	211.59
212.28	212.98	212.58	212.53	211.48	212.5	212.28	212.48	212.79	212.22	212.19	212.58	210.31	211.94	211.38	212.08	212.12	213.38	212.39	212.77	212.68	212.5	212.54	212.17	211.63	212.23	212.52	213.38	212.47	211.37	212.33	210.84	212.1	211.44	213.39	211.66	212.28	213.43	213.11	213.61	213.05	212.37	211.91	212.14	213.24	213.7	212.24	212.2	212.15	212.96
209.53	208.85	208.91	207.8	208.82	208.73	208.38	208.76	209.82	208.56	208.75	208.35	208.93	208.73	207.58	208.32	209.28	207.85	208.09	208.75	208.65	207.45	208.1	208.94	207.85	207.28	208.67	207.41	209.11	209.05	207.51	207.05	209.05	208.59	207.92	209.48	208.35	208.14	209.41	208.21	208.84	209.46	209.16	208.07	209.44	208.96	207.07	208.07	209.54	207.96
212.66	212.8	212.46	212.13	213.34	213.57	213	214.1	212.31	213.55	213.4	213.3	214.25	212.94	213.85	213.04	213.16	212.28	212.99	212.23	214.06	213.21	212.11	211.87	213.2	212.57	213.24	212.88	212.36	212.35	212.76	212.54	213.92	213.19	211.67	213.57	213.3	213.21	212.86	213.47	212.79	212.59	214.19	212.35	212.67	213.75	213.34	214.63	212.65	212.4
206.93	206.17	205.63	205.47	204.38	204.93	204.85	204.92	206.23	205.19	205.37	205.93	206.15	205.6	205.17	205.46	206.04	205.46	205.64	205.21	205.61	205.22	205.48	204.28	205.71	206.22	203.55	204.91	205.88	205.52	204.79	204.62	206.16	206.17	205.66	204.95	205.48	206.28	205.11	207.07	204.53	205.66	206.69	205.4	205.31	206.62	205.83	205.59	206.2	205.18
213.15	210.79	211.25	210.38	211.24	210.79	210.76	211.23	212.45	212.02	211.55	211.84	211.23	211.76	211.98	212.93	210.61	210.92	210.85	211.55	212.25	212.89	211.97	212.45	211.5	211.79	212.58	210.85	213.02	211.47	211.68	211.49	211.67	211.56	210.99	211.78	212.01	211.13	212.2	212.19	212.18	211.22	212.02	211.06	211.85	210.29	213.2	211.32	211.45	212.16
209.95	208.91	208.94	208.06	207.84	209.76	208.16	209.59	209.88	209.36	209.18	208.14	208.54	208.98	209.27	208.6	209.53	207.81	209.05	209.27	209.43	209.06	208.87	207.97	209.94	209.25	208.87	208.87	209.41	208.56	208.97	208.88	209.8	208.65	208.12	208.16	209.09	208.75	208.76	208.49	208.76	209.58	208.74	209.55	209.09	208.36	208.57	210.07	209.64	208.93
211.46	212.73	210.88	210.59	211.55	211.85	212.02	212.96	211.22	211.41	212.69	212.34	211.35	210.58	212.38	210.6	211.5	212.42	212.13	211.3	211.07	211.42	211.31	210.27	213.21	211.72	211.06	211.62	211.24	212.06	212.16	212.22	212.4	211.15	211.25	211.26	212.76	211.67	211.33	212.12	211.45	212.72	211.7	212.15	211	211.22	212	210.73	211.83	211.43
208.49	208.96	209.32	210.3	208.82	208.53	207.27	207.65	207.17	208.02	207.81	209.04	208.46	207.97	207.47	207.69	209.83	207.91	208.57	209.13	208.04	208.43	207.46	209.78	208.73	209.64	208.44	207.71	208.9	208.41	209.07	208.43	208.23	207.77	208.39	209.28	207.8	208.34	209.45	209.71	209.17	208.35	209.47	208.75	208.91	208.86	208.21	209.64	207.81	207.46
209.77	209.47	209.34	208.79	208.68	208.98	209.26	210.27	209.8	209.57	210.19	208.72	209.37	209.09	210.46	210.55	209.75	209.36	209.36	209.78	210.19	209.37	209.61	209.79	209.14	209.72	208.65	208.92	210.56	208.53	208.64	209.05	209.09	209.99	209.52	209.29	208.62	210.05	208.72	209.33	208.95	209.7	210.99	209.78	209.54	210.35	210.56	208.28	207.97	208.57
199.59	199.85	199.76	199.47	199.32	199.49	198.27	200.37	199.27	199.75	199.53	199.96	201.1	199.38	199.51	198.91	199.49	199.77	199.5	198.8	199.69	198.95	199.37	198.68	200.22	199.28	199.8	198.83	200.18	198.42	199.32	199.24	198.93	198.7	199.69	199.02	199.42	200.58	199.89	199.22	198.74	199.34	199.56	199.98	199.07	199.86	198.55	198.79	199.96	200.4
199.58	198.67	199.45	199.94	200.38	200.06	200.21	199.39	199.59	198.96	199.86	199.34	199.69	199.55	199.24	199.51	200.33	199.17	199.39	201.91	198.69	200.02	199.21	199.76	198.66	199.97	199.41	199.66	199.35	200.12	198.04	199.48	199.22	199.94	198.94	199.34	198.65	199.14	200.15	199.12	199.92	200	199.03	199.03	199.03	199.3	199.17	199.72	199.06	198.94
203.13	202.51	203.24	201.84	201.52	201.21	202.01	201.47	203.02	203.49	201.47	203.06	202.35	203.59	201.44	202.24	202.88	202.73	202.32	202.58	202.72	202.65	202.25	203.59	202.4	202.05	202.56	202.59	203.34	202.63	202.27	202.22	203.48	201.63	202.53	201.84	202.65	201.33	202.4	202.34	203.14	203.1	201.76	203.29	202.7	202.93	202.5	202.52	203.09	201.75
203.89	202	203.48	202.82	203.24	204.04	202.85	203.69	204.21	203.04	203.08	202.33	203.54	203.85	202.85	203.78	204.02	203.58	203.35	203.45	204.09	203.27	203.67	203.85	203.48	203.79	202.56	204.05	203.88	203.98	204.07	203.96	202.84	202.29	204.17	203.28	203.77	204.65	204.03	204.16	204.03	203.07	203.58	203.28	203.9	203.78	203.74	202.9	204.03	203.55
214.11	213.44	213.57	213.02	214.81	214.39	214.35	214.53	212.69	214.49	212.66	213.73	213.81	213.21	214.2	213.44	215.22	214.1	214.74	213.35	212.95	213.32	214.64	213.6	213.47	213.73	214.84	213.46	214.79	213.79	213.24	213.77	213.89	214.42	214.26	213.71	214.52	214.86	214.64	213.68	215.44	213.7	213.87	215.09	215.06	214.34	213.38	213.6	212.99	212.81
204.44	203.24	202.64	203.54	203.11	204.03	202.89	204.17	203.47	204.63	204.24	204.07	203.2	204.67	203.37	203.82	203.19	203.54	204.17	204.06	203.92	203.91	203.7	204.03	203.14	204.14	203.78	203.91	204.02	203.98	203.94	203.99	203.92	203.16	203.32	203.32	203.96	203.36	203.27	204.88	204.29	204.39	203.53	205.41	204.15	202.81	203.84	204.67	203.12	203.71
209.02	208.54	208.83	208.58	208.83	209.97	209.32	208.96	209.69	209.31	209.27	209.19	209.62	209.5	209.91	209.12	210.17	210.25	210	208.71	210.91	209.7	210.19	209.95	208.1	210.79	208.46	210.04	208.47	208.95	209.51	209.06	209.43	208.73	208.98	208.65	210.49	209.63	210.8	209.46	209.21	210.26	209.02	208.67	208.52	209.76	210.03	209.28	210.51	210.37
212.56	211.43	212.3	212.26	210.78	212.76	212	212.61	212.07	211.51	211.27	209.69	212.28	213.07	211.53	211.85	211.07	211.81	211.16	212.03	212.33	210.64	211.93	211.87	211.97	211.1	211.74	211.66	212.38	212.4	211.96	210.55	212.71	212.28	210.88	212.7	211.05	212.82	211.96	212.4	212.08	212.32	211.25	212.7	211.53	212.48	212.1	211.64	211.05	212.31
208.13	207.94	208.49	207.96	207.84	208.07	208.13	207.54	208.71	208.42	209.07	208.36	209.02	207.59	208.47	209.4	207.42	207.1	208.41	209.42	208.46	208.47	207.99	207.13	208.15	206.96	208.05	209.74	208.12	207.79	208.17	207.89	207.91	208.78	207.87	208.44	208.03	208.66	208.59	208.89	208.82	208.81	208.93	209.18	208.59	207.94	208.67	207.86	207.64	207.4
204.09	203.94	203.89	203.59	203.63	204.23	203.79	203.43	203.8	204.15	202.67	202.39	203.84	203.3	203.81	203.4	204.9	203.15	204.1	203.02	204.41	203.73	204.34	204.35	204.39	202.78	203.3	204.19	203.93	202.87	203.95	204.02	203.52	203.8	203.42	204.17	203.68	203.7	203.5	201.79	202.82	204.08	205.25	204.37	203.05	203.69	204.4	203.22	203.16	202.84
206.17	205.87	206.86	205.23	206.03	206.74	206.76	205.71	205.84	206.58	206.52	205.7	205.62	204.76	206.74	206.03	205.57	206.4	205.7	206.42	205.96	206.58	206.32	206.58	206.39	207.17	206.72	205.79	206.61	207.2	206.71	205.81	206.07	206.9	206.17	205.33	207.39	206.77	206.67	205.85	206.64	206.43	206	207.76	206.91	207.86	206.57	205.68	206.59	207.93
216.92	217.61	217.4	216.76	217.02	215.76	217.44	217.1	217.68	216.14	218.11	216.51	217.68	216.53	218.44	216.8	216.78	216.78	217.33	217.96	216.35	216.59	216.16	217.66	215.44	216.62	216.09	216.7	216.33	216.58	216.78	216.42	216.64	217.04	218.56	217.36	217.22	217.11	216.39	216.44	217.39	216.63	216.99	217.83	216.95	216.75	218.14	217.04	216.82	217.54
213.87	213.95	213.86	213.58	213.33	214.15	213.23	211.64	212.87	213.29	212.91	213.58	213.13	213.07	214.96	215.1	213.44	213.23	214.46	214.08	214.27	212.95	214.63	211.93	213.77	212.89	214.25	213.64	214.07	215.19	212.75	213.41	213.54	212.61	214.01	214.31	213.29	213.64	213.65	213.54	212.81	213.13	214.65	212.85	214.02	213.3	212.82	213.76	214.56	213.38
216.31	216.58	216.24	217.07	216.55	216.72	216.65	216.87	218.07	217.14	216.64	216.88	216.63	217.06	217.36	217.08	217.78	217.81	217.16	217.32	217.29	218.28	216.78	215.87	216.42	217.07	217.1	217.32	217.26	216.72	217.14	216.96	217.13	216.53	217.17	217.51	217.2	215.85	217.47	217.71	217.35	216.62	218.16	217.5	218.37	217.38	216.67	217.23	217.02	216.73
196.48	198.26	197.84	198.6	198.56	195.99	198.16	197.44	197.72	197.33	197.21	197.81	198.06	197.22	198.02	198.28	199.27	197.81	197.19	198.73	196.12	198.27	197.61	198.22	198.64	198	198.31	197.6	198.06	198.56	198.08	198.46	198.16	197.75	198.92	198.55	198.41	198.23	197.54	197.44	199.03	198.07	197.91	197.53	198.07	197.68	199.71	198.11	197.66	198.75
203.92	203.25	204.48	203.49	203.09	202.98	202.44	203.24	203.94	203.17	204.96	203.21	203.28	203.5	202.69	202.29	202.65	202.3	203.83	203.56	202.19	203.78	203.8	202.43	203	202.82	203.37	203	203.81	202.3	202.5	203.19	202.69	202.38	203.73	203.8	204.66	202.57	204.13	202.69	203.81	202.92	202.75	203.13	202.87	203.44	202.98	203.33	203.37	203.74
203.18	203.48	203.58	204.28	203.84	203.77	204.44	203.53	203.31	203.16	203.92	204.75	203.33	204.31	204.18	203.02	204.61	203.49	203.91	204.3	203.32	203.84	203.03	202.77	203.82	204.28	202.95	202.78	205.26	203.16	203.88	203.69	204.26	203.81	204.51	203.1	204.27	203.58	204.31	204.17	204.5	202.93	204.1	204.64	203.99	205.18	203.13	203.5	203.98	204.2
203.94	204.16	204.62	204.28	203.29	204.22	203.93	204.17	202.91	204.2	205.08	204.49	204.59	203.8	203.79	203.5	203.62	203.88	203.27	204.25	203.77	204.15	202.37	204.87	203.79	202.88	204.24	204.03	204.65	203.05	203.83	204.75	203.31	204.85	202.76	203.61	202.67	203.84	203.34	203.17	203.67	202.73	203.22	203.99	203.98	204.92	204.48	205.26	203.71	204.28
218.08	217.63	216.95	217.74	217.23	217.81	218.67	218.46	216.64	217.43	218.32	218.15	217	218.15	218.24	217.28	217.84	218.44	217.74	217.97	217.67	218.04	217.63	216.99	217.51	219.66	218.8	217.35	218.62	218.68	217.28	217.83	218.71	218.14	218.07	218	217.79	217.56	218.07	217.22	216.32	217.51	217.92	219.07	217.49	218.3	216.76	216.75	218.97	216.99
210.11	211.45	211.79	212.92	212.39	211.35	211.45	211.46	211	211.61	211.41	212.68	210.23	211.26	210.62	211.79	211.68	211.34	212.04	211.68	211.49	210.38	211.31	211.27	210.73	211.18	210.75	211.34	211.89	212.23	212.01	212.16	213.06	210.02	212.06	211.33	211.18	212.86	210.79	211.39	211.3	210.62	209.88	212.26	210.38	210.86	212.43	212.3	211.95	210.41
208.67	209.94	210.16	209.16	210.19	209.16	209.63	207.39	210.25	209.08	208.82	210.33	210.17	209.41	209.47	209.7	209.89	210.05	210.1	209.37	209.83	209.31	210.69	209.42	209.88	210.77	210.23	210.79	209.27	208.55	209.49	209.26	209.28	209.68	209.73	209.49	209.76	209.52	209.14	209.61	208.82	209.88	209.85	209.65	210.04	209.85	210.13	209.64	209.45	210.64
204.47	204.52	203.05	204.64	204.13	203.23	205.39	203.86	203.87	204.3	203.38	203.62	203.84	202.88	203.53	204.5	203.86	203.82	205.38	204.85	203.96	203.63	202.81	204.11	203.61	204.82	204.62	202.69	204.38	204.18	203.47	203.85	204.29	203.06	201.29	204.36	203.99	205.37	203.82	204.11	204.01	202.95	203.83	203.33	204.59	202.51	203.66	204.9	204.13	202.84
212.64	212.29	211.84	212.16	211.51	211.76	211.09	210.57	211.63	211.13	212.05	211.24	212.97	211.46	212.4	211.93	212.35	211.22	212.28	211.84	211.38	213.17	211.79	212.68	211.2	211.37	212.12	212.14	212.53	211.46	211.03	211.93	212.08	213.27	212.14	210.95	211.96	212.08	211.11	211.58	212.64	211.88	211.56	212.52	211.68	212.53	211.24	211.04	211.56	211.49
215.99	216.82	216.97	216.79	216.86	216.35	216.9	216.76	216.79	216.04	216.52	216.02	216.48	216.69	215.77	217.27	217.33	216.36	217.17	217.51	215.73	215.75	217.87	217.01	216.78	216.86	217.15	216	215.83	217.28	216.86	217.13	216.07	216.63	217.03	217.86	216.85	215.76	217.32	216.74	216.57	216.5	218.1	217.12	216.97	217.27	216.94	216.47	217.66	216.29
197.24	198.45	197.52	197.41	197.15	197.37	197.56	197.73	197.36	199.02	197.61	196.8	198.26	198.23	198.39	196.92	198.19	198.7	198.99	197.51	198.26	197.58	197.73	197.29	197.71	197.55	198.03	198.16	197.64	198.99	197.65	198.34	197.47	198.39	198.19	198.08	197.33	199.12	199.05	199.04	197.77	198.14	196.97	198.23	197.79	197.34	198.87	198.03	199.15	197.69
213.96	213.16	212.75	213.72	213.92	214.69	215.32	212.86	213.57	214.61	213.39	213.12	214.18	213.52	213.88	213.49	212.69	213.52	212.48	214.15	212.74	214.11	213.78	212.73	213.92	214.55	214.72	213.9	213.44	214.18	213.42	212.76	213.26	213.06	214	214.61	214.43	213.89	213.79	214.15	214.18	214.12	214.22	213.4	213.71	212.26	214.39	213.62	213.05	215.49
207.1	207.32	208.37	206.95	207.8	208.13	208.44	207.45	208.26	207.24	207.35	207.14	209.18	207.83	208.44	207.09	208.63	208.05	208.15	208.01	207.95	207.53	206.49	205.9	207.82	208.48	207.23	209.34	207.32	206.81	207	207.72	207.7	207.95	206.84	208.47	205.55	207	207.28	207.96	208.31	207.37	208.3	208.84	207.78	208.54	208.49	208.1	207.58	207.28
209.21	209.06	208.52	207.99	208.08	209.2	208.75	208.54	208.38	209.82	209.52	208.06	209.68	209.47	208.11	208.31	208.71	208.97	209.11	208.99	208.4	208.56	208.33	209.92	208.32	207.93	208.94	208.45	208.37	209.9	208.11	208.46	209.13	208.81	209.07	208.58	209.03	208.9	209.45	208.62	209.21	209.74	208.83	209.32	209.22	209.7	208.09	208.64	208.86	207.89
209.64	209.16	208.92	208.62	207.87	210.04	209.98	207.34	208.18	207.45	209.35	208.66	208.73	209.92	209.32	208.56	209.2	208.6	209.9	208.28	209.05	207.97	208.1	209.07	207.78	208.74	208.91	208.9	208.62	207.99	207.72	208.39	209.04	208.59	208.68	208.37	209.03	208.21	209.56	208.86	209.12	208.29	209.3	208.28	208.2	208.6	209.21	208.72	207.74	208.56
200.09	199.63	200.2	200.7	200.38	200	200.06	200.22	198.99	200.37	199.81	200.32	198.99	200.51	200.72	201.02	199.67	199.93	200.14	200.32	200.49	199.46	199.45	199.48	200.96	200.35	199.57	201.25	200.06	199.99	200.42	201.15	199.62	202.1	200.82	199.59	200.11	200.08	199.48	201.48	200.09	201.44	200.83	199.98	199.92	199.77	198.94	200.3	199.69	199.61
217.16	217.06	215.78	217.11	216.47	216.73	215.92	216.55	217.7	217.47	216.99	216.79	216.16	217.21	216.88	217.17	215.85	217.27	217.4	217.43	217.05	215.95	218.04	217.24	216.63	217.11	217.08	216.06	217.47	218.27	217.1	215.99	216.75	217.57	216.69	217.32	217.69	216.64	217.63	215.88	217.51	216.2	216.93	216.54	216.02	216.82	217.04	217.87	217.65	217.29
208.51	207.96	207.11	208.44	208.33	208.55	207.26	208.48	209.39	208.18	208.96	208.96	209.53	208.94	207.48	208.66	208.94	209.49	209.03	207.93	208.82	208.43	209.39	208.92	209.22	209.07	208.77	209.07	209.06	208.79	208.23	207.64	209.05	210.21	208.15	208.16	208.5	209.01	208.48	209.52	209.03	209.16	210.03	209.03	208.48	209.33	207.13	208.93	208.41	207.91
207.4	206.52	206.57	205.87	207.39	206.17	205.47	207.05	206.41	206.72	206.31	208.11	206.41	207.17	206.56	206.12	206.21	207.86	206.99	206.01	206.17	208.09	206.27	205.87	205.93	205.88	206.03	206.02	205.46	206.9	206.97	206.48	206.34	207.1	207.01	206.53	206.6	205.94	206.51	206.34	207.26	205.91	206.32	206.11	207.34	206.67	206.06	207.43	206.39	206.76
210.23	209.56	209.15	209.18	210.02	209.28	208.81	209.99	209.24	209.6	209.37	209.54	210.28	209.68	209.89	209.24	208.37	210.75	209.7	209.46	209.68	208.96	209.02	209.05	209.25	209.86	209.53	209.21	209.29	209.62	209.64	209.72	208.92	208.78	208.92	209.28	209.59	210.2	208.34	209.34	209.89	209.79	209.05	209.59	208.55	208.28	209.08	209.59	208.4	209.21
208.2	207.84	206.64	208.51	207.03	208.24	207.44	207.01	208.9	207.96	208.03	207.57	207.25	207.66	207.32	207.03	207.68	208.19	206.79	207.99	206.96	208.53	208.22	206.63	208.51	206.84	207.81	207.68	209.37	208.07	208.06	208.49	207.67	207.73	207.06	207.66	207.43	206.62	207.63	207.1	206.69	208.06	208.28	208.68	208.36	207.12	207.9	208.15	208.14	207.89
212.39	213.16	213.54	213.47	213.49	214.45	213.33	214.91	213.52	214.41	214.49	213.24	213.97	215.19	213.92	213.4	212.71	214.73	214.77	214.54	213.43	213.72	213.87	213.75	213.61	214.41	214.18	212.95	213.82	213.83	213.73	215.09	213.28	214.45	213.84	213.32	213.7	213.89	213.53	214.61	214.45	213.69	214.85	214.8	213.51	214.08	214.36	214.55	214.11	213.84
216.92	218.08	218.02	219.35	217.53	218.13	217.75	217.54	217.58	217.2	217.75	216.31	216.96	218.05	216.95	218.63	217.44	218.5	217.52	217.99	217.76	217.73	217.56	217.29	217.78	218.66	217.85	218.01	217.48	216.79	216.99	217.46	218.21	218.9	217.45	216.04	218.41	216.79	217.83	218.18	217.56	219.28	219.14	217.46	217.36	218.3	218.41	216.99	217.18	217.48
209	207.78	207.64	208.17	206.94	208.17	208.11	208.55	208.06	207.53	208.53	207.46	208.32	207.72	207.39	208.77	208.03	207.89	208.89	208.95	207.95	208.75	208.24	206.57	206.76	208.49	206	206.84	208.58	207.03	208.36	208.78	206.22	207.17	207.8	207.48	207.62	207.62	207.9	207.23	207.57	208.56	207.27	207.43	208.17	207.45	207.55	208.64	207.95	207.98
198.94	199.5	199.41	200.38	200.72	200.07	200.99	200.9	199.68	200.21	201.32	200.28	201.31	199.8	200.5	199.72	199.61	200.54	200.49	198.88	200.28	200.95	198.74	200.67	200.93	200.39	199.62	200.5	201.77	200.18	200.25	200.11	200.35	200.91	200.99	200.41	199.83	200.8	199.55	201.25	199.37	199.98	199.97	198.76	201.06	200.22	200.05	200.7	200.58	199.99
199.28	199.53	199.47	199.89	200.43	199.79	199.76	197.75	200.17	199.23	199.68	199.54	200.36	199.49	199.59	198.86	199.68	199.01	198.89	200.43	199.91	199.66	199.55	199.51	200.11	199.24	198.16	198.48	199.79	198.65	199.11	198.95	199.03	199.91	198.93	199.34	198.07	199.3	199.78	199.1	199.43	200.41	198.92	199.2	199.44	199.33	200.41	199.45	199.97	200.34
201.71	204.67	203.9	203.8	203.18	203.2	203.47	202.65	203.33	203.78	203.95	203.64	203.12	204.25	203.02	203.4	203.13	203.43	203.53	203.94	202.93	202.45	203.49	203.62	203.47	203.79	203.23	202.65	203.58	203.09	202.53	203.21	202.81	202.89	202.67	203.19	203.88	202.82	203.06	202.27	202.95	203.9	203.51	203.16	203.12	203.42	203.43	203.19	203.2	203.33
208.44	207.16	208.76	207.71	207.83	207.56	208.49	208.65	208.96	206.95	207.74	208.31	209.37	207.42	207.87	208.96	208.56	208.92	208.62	208.05	206.95	208.2	208.53	207.11	208.08	209.3	207.13	207.89	208.36	207.92	208.74	207.68	207.35	209.61	208.73	208.6	207.2	207.84	207.72	207.98	207.62	206.81	208.03	208.4	208.16	206.83	207.63	208.09	207.7	208.11
202.85	203.76	202.58	203.07	202.99	202.45	202.68	203.23	202.59	202.86	203.69	202.89	204.45	202.18	202.09	203.85	203.15	203.97	202.59	202.39	204.56	204.2	203.3	203.21	203.4	203.09	203.99	202.94	202.63	204.04	203.62	203.48	203	203.12	203.31	202.26	203.73	203.34	202.51	203.59	202.63	203.51	201.54	203.83	201.91	204.58	202.95	204.36	202.59	203.66
202.58	203.23	202.01	203.2	201.77	203.16	203.81	203.08	204.1	201.91	203.74	204.69	203.02	203.45	203.54	202.13	203.4	202.43	202.76	202.21	203.51	204.54	202.81	203.96	203.67	202.94	202.59	203.22	203.75	203.42	202.9	203.15	202.73	203.93	202.96	202.58	203.92	203.09	203.08	203.47	202.46	203.67	204.52	203.41	202.67	202.33	203.95	203.51	202.39	202.58
203.84	203.67	204.19	203.23	204.49	202.57	203.63	203.98	203.83	204.01	204.75	203.23	204.55	202.87	203.89	205.02	204.34	204.25	203.92	204.22	204.87	204.44	203.52	202.47	203.47	203.44	204.76	205.31	205.4	203.41	204.24	203.66	204.84	204.42	204.77	203.18	203.7	205	203.06	204.19	205.43	202.94	202.93	203.75	203.17	203.85	203.21	202.95	203.91	203.73
202.61	203.03	203.39	203.03	202.27	202.59	201.69	202.32	203.28	201.91	202.51	203.56	202.47	202.79	203.08	201.22	203.64	202.46	201.87	203.48	202.49	201.96	203.01	202.6	202.38	202.49	201.38	202.02	202.85	202.01	202.42	202.3	203.13	201.91	202.88	202.4	202.26	201.98	202.37	202.4	202.71	201.14	201.78	201.29	201.51	202.01	202.81	202.4	202.05	201.91
202.79	201.87	202.76	202.64	201.27	202.62	203.11	202.28	203.57	203.53	201.98	202.82	202.88	203	202.03	203.37	202.55	203.47	202.21	202.68	203.18	203.11	203.51	202.37	203.69	202.66	202.62	202.89	203.25	203.15	202.63	202.23	203.55	204.62	203.14	202.01	202.49	202.24	202.49	202.01	203.3	202.66	202.88	201.31	202.42	201.67	202.76	202.6	202.08	203.15
202.09	204.4	203.75	204.92	203.38	203.72	203.51	203.09	203	204.16	203.42	204.06	204.2	203.27	203.08	205.01	203.52	203.34	204.29	204.45	204.73	204.81	204.6	203.15	204.55	203.43	204.51	203.81	204.67	204.97	203.6	203.03	204.72	203.22	204.62	204.22	203.11	204.48	203.88	204.64	203.59	205.03	204.69	203.05	203.62	202.94	202.99	203.97	203.97	204.08
208.05	207.98	209.58	208.93	208.48	208.62	208.39	208.21	209.76	207.83	209.13	208.52	206.63	208.95	209.05	208.51	208.25	208.56	208.75	208.59	209.39	208.93	208.33	207.98	208.54	208.22	207.69	208.41	208.87	209.54	208.19	207.51	208.42	209.53	208.25	209.1	206.95	208.03	209.48	208.82	207.04	207.31	209.18	207.61	208.41	209.14	209.78	207.77	208.43	208.16
207.57	207.83	208.22	208.12	207.74	208.04	207.07	208.3	208.31	207.63	207.34	207.55	207.67	209.14	206.84	207.32	207.96	206.94	207.03	207.34	207.47	207.47	207.69	207.27	207.79	207.11	207.29	207.23	207.24	207.83	207.17	208.17	207.99	208.41	207.85	207.7	206.15	206.85	206.39	206.9	208.21	208.26	208.54	206.39	208.27	206.89	208.16	208.84	207.88	208.61
203.72	204.26	202.9	203.05	203.6	204.35	203.76	204.23	202.92	203.22	203.46	202.87	203.25	204.25	202.49	202.14	203.41	203.79	203.4	204.17	204.06	204.88	203.1	203.68	204.2	203.4	202.29	204.07	204.21	203.49	203.53	203.25	202.83	204.19	203.56	204.12	202.88	203.98	203.97	203.09	204.64	202.88	204.04	204.02	204.16	204.06	203.39	204.39	203.47	204.3
198.39	198.18	199.09	198.4	198.38	200.35	199.18	198.23	197.8	198.65	199.04	197.34	199.22	198.87	198.95	199.01	198.97	199.38	197.64	197.81	199.51	198.55	198.62	198.33	198.45	199.61	199	198.05	198.72	197.35	198	197.58	198.26	197.75	198.63	198.62	199.71	199.41	198.88	199.03	198.92	199	198.19	198.21	199.28	199.76	198.04	198.92	198.78	198.93
210.87	211.88	211.91	210.02	211.95	211.56	212.21	213.28	211.67	210.98	211.84	211.68	212.1	211.14	212.26	211.38	212.71	211.39	210.93	212.06	211.19	210.93	211.47	211.37	211.31	210.46	211.43	212.64	210.83	211.36	212.46	211.47	210.98	211.69	212.13	211.46	210.54	212.27	210.97	212.79	211.66	212.81	212.19	210.71	211.47	211.84	212.04	210.66	211.52	210.88
212.13	211.17	212.51	211.74	211.86	212.02	211.54	211.65	210.85	211.48	212.69	210.76	210.68	211.1	211.65	211.61	212.17	210.55	211.07	212.54	211.88	211.9	210.33	211.64	211.81	211.32	211.48	210.91	211.69	210.85	211.25	210.82	212.29	211.12	212.2	211.61	211.29	211.07	212.07	211.16	212.02	212.38	211.11	211.67	209.82	211.19	211.09	211.24	212.24	212.46
211.81	212.22	212.36	212.4	212.85	213.07	214.08	212.26	211.61	213.44	212.16	211.71	212.21	212.6	211.86	212.34	212.3	212.11	213.23	212.45	211.74	212.16	213.5	211.87	212.71	212.54	211.47	212.44	212.9	211.78	211.68	212.68	212.15	211.78	212.61	212.81	211.74	212.24	211.98	211.38	212.64	213.27	212.88	211.01	211.59	213.63	212.07	213.4	213.4	211.84
203.35	203.67	202.94	202.79	202.91	204.14	203.14	203.92	203.78	203.31	203.3	203.58	203.05	203.71	204.76	202.42	204.85	204.1	203.24	203.66	203.32	202.54	203.32	202.83	203.83	203.57	203.61	202.49	203.86	203.34	203.28	203.69	203.43	201.88	203.93	203.4	203.44	203.61	203.01	203.36	203.66	203.2	202.46	203.83	202.72	202.68	202.46	203.17	202.88	203.41
211.97	211.5	212.03	211.07	211.36	211.42	212.54	211.45	211.18	212.32	210.2	211.39	211.22	211.13	212.31	212.25	211.95	210.01	212.17	211.93	211.53	212.37	212.28	211.89	211.8	211.4	211.8	212.16	211.5	211.53	211.16	211.44	211.4	211.39	210.96	211.19	211.34	211.87	211.38	211.65	211.11	211.14	212.6	211.65	212.19	212	211.89	211.5	212.97	211.3
217.42	216.76	217.71	214.67	217.6	217.51	217.22	217.87	217.66	217.95	216.74	216.73	217.78	216.05	217.11	217.36	217.2	217.36	217.53	217.49	215.71	216.53	217.25	217.04	216.57	217.96	216.87	217.47	216.5	215.24	217.46	217.33	216.77	217.02	217.3	217.1	217.76	216.58	216.94	218.03	217.77	216.88	217.47	216.92	218.52	218.07	216.79	217.66	215.45	216.66
205.15	204.86	204.87	205.01	206.6	204.81	205.44	204.92	206.29	204.08	204.41	204.85	204.25	204.62	205.74	204.74	203.9	205.43	204.92	204.32	203.91	205.15	204.85	205.28	205.39	205.6	203.21	205.46	205.52	204.68	205.22	204.25	205.18	204.29	204.58	204.24	205.42	203.3	204.78	204.5	204.48	205.01	204.33	205.15	204.31	205.42	203.29	204.66	204.08	205.23
206.12	206.79	206.43	205.8	207.25	206.72	205.77	206.46	207.88	207.59	205.45	206.55	205.77	207.25	205.22	206.45	207.99	206.64	207.12	207.4	206.02	206	207.13	205.93	206.62	206.77	207.06	207.39	206.98	207.25	207.8	206.02	205.5	206.11	206.56	206.81	206.98	206.43	206.29	206.84	206.34	206.5	206.04	206.05	208.37	206.08	206.31	206.52	205.44	206.09
207.51	208.45	209.93	208.27	210.07	208.19	207.88	209.69	207.91	208.61	208.48	209.71	208.07	207.97	208.63	207.95	208.74	208.13	208.18	209.18	209	208.36	209.69	208.4	208.2	208.44	207.96	207.67	209.88	207.99	209.5	209.51	208.59	208.62	207.86	209.14	208.54	208.44	208.81	208.62	209.53	210.27	208.24	208.88	207.97	208.83	208.8	207.55	209.35	207.97
207.59	207.54	207.59	207.43	207.9	208.06	207.15	207.89	208.32	208.6	207.6	206.32	208.13	207.41	207.74	207.73	208.19	207.51	208.59	208.48	208.33	208.49	208.23	206.69	208.58	207.66	207.25	207.67	208.77	207.96	207.01	207.98	206.8	208.05	207.71	208.49	208.02	207.05	209.14	207.49	206.57	207.41	207.64	207.73	208.52	208.11	207.59	208.42	207.75	206.75
214.05	211.89	213.46	212.37	213.4	213.43	213.45	213.68	213.63	213.34	213.64	213.68	212.94	212.6	212.47	212.91	213.64	212.34	214.08	212.08	212.3	212.76	213.74	212.55	213.64	212.15	211.32	214.11	213.68	212.4	213.51	212.55	214.03	213.22	213.47	214.01	214.11	212.69	213.77	213.24	211.91	213.07	213.3	212.58	212.9	212.43	211.69	212.05	214.02	212.75
211.75	211.25	211.1	213.56	212.44	211.97	212.91	210.69	212.28	212.21	211.84	212.14	211.5	210.85	211.67	211.51	211.69	211.11	211.78	212.05	212.47	212.46	211.66	212.08	211.93	211.93	211.7	212.04	211.85	211.66	211.65	211.63	212.17	212.17	210.09	211.06	212.23	212.68	210.24	212.03	211.9	211.34	210.88	211.67	212.39	210.4	211.38	213.06	211.01	211.69
202.39	201.97	204.54	201.42	202.51	201.94	203.67	203.29	203.12	203.7	203.73	204.25	203.44	204.17	202.85	202.74	202.7	201.84	204.15	204.36	201.89	202.95	202.86	203.73	204.43	204.88	202.79	203.35	201.86	203.27	203.42	202.51	204.02	203.26	202.77	203.39	202.98	202.74	203.76	203.51	203.58	203.37	201.68	204.55	203.06	204.34	202.67	203.13	203.73	203.93
209.38	208.47	209.61	209.02	209.1	209.78	209	208.94	208.51	209.06	208.81	209.75	208.86	208.09	209.56	208.95	207.87	208.68	208.76	208.72	206.92	208.28	208.96	208.67	208.97	209.04	209.21	208.93	209.65	208.7	208.09	209.15	208.38	209.17	208.24	209.16	207.95	208.36	208.62	209.61	209.23	208.16	209.31	210.44	209.04	209.42	208.84	209.25	209.1	208.8
208.07	207.23	208.39	207.56	208.78	208.69	207.18	207.19	207.04	208.48	207.89	207.05	207.54	207.48	207.14	208.09	207.58	207.74	208.52	207.03	208.12	206.91	207.26	206.56	207.87	208.05	207.37	207.14	207.82	207.71	208.03	208.57	206.47	208.11	206.62	206.93	207.86	208.88	207.91	206.87	208.55	207.69	207.96	207.45	207.5	206.85	208.45	208.14	207.72	206.39
213.31	213.18	211.71	212.37	211.7	211.2	212.54	212.1	211.92	212.69	213.01	211.82	212.42	212.27	213.47	213.58	212.41	212.19	213.07	211.06	212.89	212.68	211.95	211.32	213.43	211.66	213.03	212.39	213.1	212.38	213.52	212.61	212.85	212.17	211.26	211.79	211.82	213.04	211.71	212.02	212	211.32	212.29	210.75	212.92	211.67	211.7	211.54	212.1	211.77
213.64	214.16	214.39	214.47	214.56	214.14	213.59	213.26	213.47	214.72	213.18	215.15	213.57	213.62	214.07	215.79	213.63	213.92	213.97	212.37	214.47	213.76	213.99	212.81	214.35	212.82	213.56	213.07	213.89	212.84	213.43	213.77	212.8	213.8	214.1	214.07	212.99	213.59	214.48	213.35	213.38	214.33	213.62	213.61	214.71	214.63	213.94	214.23	213.06	213.07
211.8	211.61	210.99	212.73	211.05	211.07	210.67	210.91	211.87	212.17	212.42	212.27	210.8	211.56	211.01	212.03	211.1	211.64	210.71	211.22	212.02	211.52	211.76	210.86	211.24	211.74	212.56	211.25	211.55	210.97	210.08	212.29	212.11	211.42	212.01	210.96	210.99	211.4	211.63	211.82	210.31	211.9	211.02	211.4	210.34	211.16	212.6	211.9	212.31	212.21
207.77	208.35	207.55	207.68	208.16	207.23	207.23	206.16	208.27	207.45	206.9	208.3	207.89	208.68	206.89	208.02	207.43	207.03	208.62	207.68	207.56	206.13	208.02	208.3	207.67	207.14	206.74	207.85	207.68	208.09	206.74	207.59	207.65	207.62	207.15	207.42	207.15	207.56	208.41	208.62	207.51	207.1	207.64	206.95	207.69	208.36	207.26	207.83	208.01	207.65
208.65	209.33	208.26	208.81	208.77	208.52	208.5	208.83	208.98	208.39	208.79	209.46	208.82	209.36	209.02	209.52	209.59	209.36	208.82	208.87	208.54	207.56	208.6	207.64	207.87	210.1	209.31	209.37	208.03	209.31	207.9	208.8	209.19	209.16	209.61	209.12	209.01	209.23	208.24	207.79	207.75	208.61	208.94	208.06	209.22	208.56	209.03	209.94	208.04	208.13
201.41	199.83	199.69	200.16	199.23	201.06	200.87	199.18	199.91	199.99	200	200.56	200.84	199.52	200.3	200.31	200.86	200.69	199.76	200.47	200.66	200	200.04	199.99	200.43	199.94	200.23	199.09	201.48	199.58	199.01	200.16	200.04	199.72	200.97	200.62	200.92	201.12	199.24	200.88	201.35	200.8	200	200.23	199.92	199.83	200.22	200.57	200.2	200.49
207.54	207.86	206.58	207.96	208.11	207.08	207.82	206.57	208.22	207.96	208.26	207.83	208.59	208.38	207.72	208.59	207.31	207.53	208.02	206.09	207.32	208.75	207.08	207.28	208.52	208.34	207.64	208.02	207.83	208.73	208.27	206.61	207.31	207.8	207.67	208.28	208.04	208	208.56	207.71	206.65	207.12	207.01	206.81	207.3	207.63	207.34	207.95	208.43	208.06
203.5	202.18	201.68	203.85	202.26	203.63	202.18	202.36	202.48	203.98	202.44	202.86	202.91	203.25	202.03	203.04	202.52	203.12	203.06	202.82	202.72	203.16	202.22	202.51	202.62	203.17	203.03	202.68	203.17	203.07	201.44	202.97	202.61	201.73	201.97	202.75	203.05	202.65	202.6	202.61	202.87	202.57	202.71	203.75	202.83	202.75	203	201.94	203.02	203.33
208.52	207.38	207.9	206.22	207.4	207.58	207.31	208.78	207.14	207.86	206.82	205.89	207.61	206.85	206.98	208.42	206.78	208.28	207.7	208.16	206.58	207.36	207.65	207.45	206.91	208.44	207.6	206.54	207.77	206.73	208.12	207.22	207.9	207.92	208.03	207.54	207.02	207.28	208.52	206.92	207.91	207.17	207.93	207.37	206.91	206.75	208.29	207.14	207.92	207.64
200.24	200.28	200.02	199.72	198.15	200.98	201.83	200.04	201.58	200.01	200.35	200.66	201.03	200.18	200.18	201.56	200.79	198.89	199.78	199.44	201.04	200.2	200.52	200.59	200.24	200.56	200.05	200.15	199.84	199.35	200.08	200.16	201.49	201.54	201.02	200.25	201.25	200.51	201.62	201.04	199.32	201.45	200.73	199.82	199.73	200.98	200.65	200.5	200.43	201.39
216.92	217.26	215.88	217.43	217.04	216.08	216.98	217.18	217.94	217.14	216.56	216.71	216.64	216.82	217.29	216.57	217.02	217.39	216.96	216.78	216.12	217.02	216.94	216.33	216.51	217.37	217.49	217.59	217.29	216.19	216.63	217.31	217.46	216.99	216.61	216.52	216.34	217.55	217.52	215.98	217.06	215.83	217.41	217	216.02	216.94	216.62	217.26	217.31	217.22
217.12	216.69	217.03	215.8	216.14	217.3	216.98	216.23	217.09	217.72	217.31	217.46	218.29	217.24	217.99	217.58	215.79	216.45	216.58	217.3	216.96	217.29	218.25	218.42	216.65	217.6	218.23	217.3	217.94	216.26	218.09	217.57	217.15	218.7	216.8	216.97	217.15	216.93	216.54	217.46	216.82	217.36	216.48	217.48	217.19	218.05	216.82	216.7	216.18	216.59
208.78	207.61	208.86	207.78	208.86	208.63	208.08	209.09	208.51	209.64	208.89	208.65	208.35	208.07	209.17	208.48	207.69	208.07	209.27	208.72	209.16	208.41	209.13	208.42	210.48	208.58	208.84	207.91	209.53	209.73	207.48	208.12	208.88	208.75	208.56	209.17	208.65	207.97	207.76	209.27	208.15	208.15	208.25	207.74	208.2	208.47	208.16	208.13	208.55	209.16
212.35	213.24	212.52	212.64	213.26	212.65	213.43	213.36	211.87	213.07	213.57	212.83	213.04	213.07	212.91	213.52	212.25	213.27	212.86	213.15	212.3	215.08	213.42	212.56	212.58	212.98	212.83	213.45	212.68	212.92	213.83	212.23	211.98	212.29	213.23	212.88	213.47	212.5	212.8	211.68	213.65	213.18	214.06	213.5	213.38	212.6	213.1	213.62	213.69	213.39
212.29	212.96	213.22	213.2	212.53	212.78	212.84	214.2	213.09	212.59	213.1	213.85	212.67	212.46	212.99	213.76	213.19	212.53	213.03	213.49	212.77	212.47	213.39	212.79	212.79	212.5	213.13	212.62	213.61	212.79	212.45	212.53	213.69	213.07	214.22	213.41	212.75	212.9	213.21	212.26	214.16	213.12	212.74	212.84	212.18	212.67	212.82	213.1	213.17	213.36
203.91	203.71	203.22	203.96	202.8	204.09	204.19	203.73	204.53	203.03	203.16	204.31	203.04	204.32	205.32	203.17	204.43	203.54	204.89	202.9	204.49	204.38	203.7	203.77	203.26	204.73	203.16	205.17	204.73	206.05	204.02	203.81	204.53	204.33	203.11	204.47	204.27	203.62	204.49	203.31	204.55	204.19	204.06	204.25	204.62	204.53	203.1	205.33	204.64	203.51
201.93	201.1	200.74	199.22	199.83	199.31	200.71	199.59	200.96	199.75	200.36	201.03	200.43	201.11	200.58	200.58	200.85	200.97	200.05	199.98	199.89	201.15	199.63	201.03	200.79	199.67	200.57	200.3	200.5	199.81	199.85	201.51	199.74	199.72	199.51	200.11	199.74	201.09	199.74	200.69	200.49	200.33	200.45	200	201.65	200.01	200.88	199.29	201.02	200.67
200.5	200.05	201.04	200.27	200.6	201.44	201.37	200.29	201.13	200.67	200.16	199.73	201.48	200.68	200.42	200.61	199.28	200.35	199.95	199.7	200.7	201.68	200.26	200.12	200.21	201.24	199.45	199.85	200.08	200.64	199.95	201.02	199.8	200.6	200.32	200.84	199.66	201.71	201.19	200.5	199.3	201.52	199.61	201.41	201.01	201.22	199.77	201.24	199.34	200.66
208.64	209.24	208.16	208.67	207.96	208.64	209.54	208.86	208.23	208.12	208.92	208.86	209.24	208.04	208.33	207.59	209.16	207.92	207.19	208.46	208.48	207.46	208.44	208.36	208.51	209.25	208.2	207.84	208.51	208.45	208.81	208.82	208.77	208.77	208.93	207.56	208.61	208.29	208.17	207.85	208.85	208.23	208.25	207.81	207.81	208.43	208.79	208.69	209.24	208.66
216.24	217.09	215.68	217.65	216.95	216.38	216.98	217.19	217.45	216.66	217.71	217.64	216.26	217.19	217.2	217.6	216.69	218.07	217.16	216.88	216.48	214.54	218.07	216.82	217.15	216.41	216.41	216.84	217.61	217.55	216.87	217.77	216.78	215.61	216.52	216.62	217.25	216.9	215.31	215.65	217.93	217.77	216.51	216.22	216.69	217.68	217.56	215.86	216.25	217.91
209.4	209.43	210.3	208.25	209.25	209.81	209.72	208.54	209.63	209.58	209.25	208.74	208.85	208.61	209.65	209.95	210.22	208.55	209.5	209.82	209.31	209.57	208.51	208.03	208.93	208.38	211.07	208.61	209.9	209.71	208.93	208.02	209.4	209.97	208.55	209.6	209.28	210.46	210.5	209.84	208.68	209.57	209.51	209.34	209.08	209.5	209.66	208.99	209.83	210.16
208.82	209.24	210.6	210.63	209.29	209.04	209.68	209.88	208.66	209.14	210.06	210.24	210.1	209.42	209.77	209.21	208.76	210.69	209.95	209.06	209.06	209.86	210	209.03	210.23	209.69	209.77	209.7	209.31	209.17	209.86	209.77	209.81	210.8	209.08	209.67	209.99	209.6	209.72	210.04	210.71	210.3	209.59	208.71	210.64	210.21	210.62	209.08	209.52	208.4
212.63	211.67	211.67	211.21	211.54	213.08	213.46	213.03	212.33	211.86	212.68	212.41	213.14	212	211.32	212.64	212.86	211.9	213.36	212.22	211.34	212.14	212.54	212.34	212.19	212.06	212.33	211.58	211.33	212.92	212.67	212.37	213.06	211.87	212.4	212.81	210.95	212.33	211.75	213.71	212.37	212.77	211.46	211.74	212.68	211.92	212.29	212.05	213.33	212.24
207.51	208.89	208.26	209.11	207.49	208.52	208.57	208.7	208.48	208.89	208.96	208.51	208.18	207.35	208.23	209.2	209.02	208.8	208.77	209.11	210.82	208.74	209.11	208.97	208.36	209.87	208.53	208.78	208.56	208.68	208.16	210.18	208.1	208.83	209	208.92	208.84	209.64	208.04	209.59	209.11	208.15	208.23	208.27	208.78	210.18	209.3	208.47	207.98	209.76
208.75	209.74	208.32	209.03	209.97	208.05	208.17	208.83	210.64	209.19	209.42	209.46	208.99	206.77	208.68	209.26	208.43	207.34	208.96	209.07	208.32	208.79	209.44	208.58	208.7	209.45	208.55	210.38	208.65	209.02	209.17	208.88	208.41	208.95	208.13	208.82	208.76	209.41	208.25	208.95	208.72	208.48	208.52	208.61	210.03	208.05	209.19	208.34	208.57	208.67
211.53	212.92	211.7	211.84	211.56	212.09	213.33	211.73	212.63	211.87	211.27	211.27	212.31	210.99	212.01	212.09	212.08	212.32	211.75	213.22	211.48	212.19	211.24	211.8	211.12	212.56	212.84	211.44	212.29	210.62	212.56	211.8	210.74	212.51	212.19	212.32	211.35	211.34	210.38	210.33	210.25	212.52	211.9	212	212.36	211.87	211.87	212.1	212.11	212.26
211.23	211.28	211.68	212.83	211.63	212.08	211.07	211.11	211.81	212.42	210.78	211.34	211.19	210.96	211.94	211.42	211.39	211.36	211.13	211.35	211.12	211.21	211.98	211.21	211.59	211.07	211.56	211.6	211.86	211.26	211.29	211.21	211.96	212.2	211.73	211.9	211.82	212.22	212.25	212.15	210.59	211.8	211.56	211.96	211.97	211.42	211.01	211.58	210.81	210.98
203.3	203.46	203.96	202.75	202.18	203.15	203.14	201.97	202.03	202.3	202.62	203	201.2	202.49	202.19	202.84	202.13	202.46	201.84	202.6	201.84	202.02	203.06	203.31	201.56	202.56	202.3	203.05	202.21	203.11	202	202.34	203.07	202.96	202.42	202.13	202.34	202.69	203.03	203.37	202.5	202.08	202.01	202.56	201.61	202.84	202.1	202.8	202.55	201.73
204.81	205.12	205.1	205.24	204	205.05	203.76	204.98	203.28	204.92	205.19	204	205.49	204.19	204.24	204.47	204.7	203.73	203.75	205.29	204.07	205.15	205.15	203.92	204.94	205.5	205.49	204.28	203.97	204.85	205.13	204.77	204.99	204.66	205.23	204.42	203.96	205.08	205.03	205.77	204.94	205.26	204.06	204.01	204.08	205.32	204.86	205.29	204.59	204.47
198.23	198.73	198.98	197.99	199.14	198.64	198.57	199.43	199.1	198.83	198.94	199.06	198.89	199.21	198.38	199.22	198.82	198.84	197.5	198.67	198.39	198.91	199.73	199.16	197.66	199.21	197.15	199.21	198.84	198.88	198.27	198.69	198.2	198.49	198.14	199	198.31	197.98	198.08	197.33	198.88	201.1	197.58	198.38	198.81	197.75	198.85	198.52	198.8	199.34
202.37	202.97	203.92	203.92	202.72	202.92	202.73	202.99	202.62	203.71	202.83	202.54	204.34	203.46	202.09	203.25	203.41	203.49	203.46	202.94	203.21	202.85	202.77	203.11	202.79	203.22	203.81	203.46	203.69	204.16	201.75	203.25	204.05	203.54	203.9	203.99	203.48	203.74	201.9	204.07	202.93	203.81	203.52	203.84	202.2	202.57	203.62	203.04	204.23	202.22
199.86	199.9	201.66	199.94	199.73	199.9	199.9	199.78	200.92	199.58	201.07	200.1	200.5	201.07	200.57	200.86	199.59	200.21	199.67	200.1	200.67	200.5	201.4	200.31	201.35	200.77	200.53	200.23	201.63	199.95	201.05	200.29	200.22	200.86	201.17	201.03	200.57	200.9	200.17	201.15	200.29	200.76	201.75	199.97	199.73	200.81	199.71	200.56	199.89	200.95
203.15	202.76	203.5	202.96	202.74	203.35	201.62	202.94	202.93	203.33	202.76	201.33	202.02	203.46	203.07	202.17	202.4	201.52	201.82	202.84	201.33	201.84	204.25	203.77	203.25	202.17	202.61	203.41	202.13	202.31	202.77	204.58	202.7	202.52	201.88	202.9	201.45	202.34	202.21	202.74	203.05	202.03	202.95	202.73	201.71	202.78	202.47	202.36	201.73	203.14
194.12	194.38	194.87	193.77	194.75	195.36	195.02	194.47	194.51	194.55	194.93	195.82	193.11	193.73	193.21	194.01	194.18	194.14	194.11	195.61	193.84	193.36	193.11	194.57	195.57	194.65	193.1	193.73	193.66	194.35	193.71	194.45	195.09	195.42	194.95	193.19	194.71	194.47	193.89	193.98	193.13	195.28	194.73	194.26	194.72	195.17	193.98	194.41	194.26	192.94
207.99	208.62	208.22	207.94	208.51	207.55	207.32	207.99	208.12	208.67	208.19	208.66	208.09	208.28	208.71	208.63	208.97	208.19	207.38	207.89	209.05	207.77	208.21	207.62	208.71	207.7	208.83	207.55	207.25	207.67	207.97	208.18	206.73	208.41	208.97	208.36	208.85	207.2	207.34	208.75	209.24	208.34	208.4	207.96	207.83	208.58	207.95	207.62	207.39	208.23
217.09	217.54	217.19	217.28	218.26	216.76	215.76	216.98	217.68	216.66	217.64	216.64	215.67	217.27	217.45	216.36	216.8	217.18	217.36	217.96	216.72	217.41	216.16	217.09	216.72	216.9	217.8	217.52	216.42	217.07	217.39	216.98	216.42	218.26	216.82	218.25	216.23	216.77	216.14	217.42	216.73	217.9	216.05	217.84	216.61	216.17	216.09	216.55	217.45	216.64
205.61	206.28	205.53	207.51	206.24	206.35	206.57	206.56	206.13	207.01	205.91	206.04	205.48	207.18	207.79	206.23	206.34	206.5	204.5	206.01	206.65	206.15	206.95	206.64	207.02	206.2	207.14	205.83	205.24	206.2	205.99	205.46	205.82	206.74	206.23	206.06	207.93	207.45	207.05	206.47	207.16	205.65	207.35	206.21	205.67	206.48	204.75	206.13	206.12	207.02
199.8	201.5	201.02	200.57	201.43	201.85	202.17	201.91	200.16	200.67	201.4	202.21	200.86	200.96	201.7	200.77	200.66	200.84	200.26	200.27	202.14	201.52	201.57	201.9	201.18	201.19	201.1	199.67	200.92	200.78	200.41	200.01	201.41	200.53	201.47	200.65	202.01	201.28	202.37	201.67	201.04	201	201.23	200.55	201.13	200.31	200.91	200.63	201.58	201.23
208.78	208.94	208.76	209.21	209.41	208.87	208.71	209.28	208.18	209.23	208.85	208.28	209.35	208.32	209.02	208.65	209.06	208.58	208.95	208.32	207.55	209.23	207.37	207.73	208.12	208.21	209.75	207.79	208.7	209.69	208.2	209.14	208.89	208.93	208.09	208.13	209.27	208.8	210.35	208.72	208.42	209.69	208.66	209.05	209.14	209.14	208.64	208.71	208.85	208.97
215.55	216.69	216.79	217.38	217.21	216.02	216.31	217.12	217.24	217.34	217.17	216.34	216.72	216.68	216.68	217.53	215.37	217.96	216.44	217.07	216.62	216.84	217.54	217.21	216.07	217.13	217.22	217.61	216.89	216.69	216.47	216.72	217.53	216.8	217.15	217.3	216.68	215.92	217.45	217.86	217.85	216.73	216.95	218.03	217	216.89	216.27	217.02	216.14	216.85
218.14	217.36	218.12	216.94	217.37	217.6	217.88	217.37	217.57	217.67	217.58	217.19	218.46	216.93	216.93	218.36	218.93	217.94	216.9	218.92	217.29	217.79	217.09	217.52	219.08	216.59	217.22	217.85	217.51	217.92	217.76	217.79	217.3	218.42	217.33	217.15	218.73	218.52	217.84	218.54	217.04	218.8	217.65	216.75	218.7	218.07	218.83	218.61	217.55	216.96
207.21	207.29	207.61	207.53	207.67	209.04	208.31	207.03	207.96	207	207.67	207.92	207.69	208.12	208.08	207.52	206.74	207.61	208.04	207.66	206.81	207.82	208.34	209.76	206.43	207.43	207.35	208.32	208.03	207.93	208.59	207.45	207.65	206.66	207.74	208.18	208.07	209.01	208.41	207.53	207.83	209.05	206.91	208	207.91	208.76	208.39	207.97	207.58	205.99
207.88	208.03	207.71	209.16	207.96	206.59	206.97	208.85	207.82	207.77	209.19	206.65	207.72	206.61	207.02	207.09	207.87	207.25	206.8	207.51	207.11	208.77	208.91	208.07	208.02	207.42	207.94	208.18	208.43	206.59	207.86	207.91	208.41	206.42	207.4	207.22	207.9	208.38	208.05	207.09	208.25	207.52	208.53	207.23	207.19	206.89	207.7	208.77	207.54	208.3
208.37	207.9	209.07	208.39	209.59	208.42	208.09	208.56	209.04	208.93	208.99	207.66	208.1	208.64	209.27	209.06	209.27	208.61	208.56	208.26	208.5	207.11	208.97	208.64	209	207	209.5	208.04	208.29	209.23	207.49	209.32	208.9	208.95	209.79	207.68	209.16	208.57	209.2	209.39	208.44	209.56	208.98	207.86	210.39	207.9	209.72	208.01	208.62	208.75
217.68	216.93	217.26	216.75	216.5	216.27	216.92	217.02	217.23	217.13	217.06	216.8	215.83	218.06	217.3	216.95	216.84	216.52	216.13	217.32	217.9	217.05	216.11	217.42	217.36	216.73	216.61	215.96	217.93	217.15	216.9	216.64	217.16	217.7	216.57	217.05	218.18	216.99	218.25	217.23	217.87	216.8	217.52	217.33	218.06	218.23	216.44	216.52	217.35	216.36
213.02	214.02	213.88	213.42	212.3	212.22	212.8	212.59	213.15	212.28	212.07	214.38	213.38	214.6	212.91	213.03	213.12	213.87	212.45	213.38	213.26	212.34	214.66	213.35	212.9	213.85	211.61	213.39	212.99	212.94	213.86	211.2	213.26	211.72	212.29	213.52	213.75	213.05	213.99	212.73	212.26	213.7	213.12	212.97	211.93	213.88	213.31	213.39	212.44	211.98
209.26	208.5	208.39	208.34	208.34	211.01	208.55	208.62	208.8	208.87	208.62	208.78	209.29	208.84	207.82	208.22	208.87	209	208.45	207.85	208.58	209.51	210.06	208.22	208.75	209.06	208.52	207.74	208.87	206.37	208.7	209.56	208.42	208.01	208.18	208.56	208.04	209.68	209.55	207.96	209.3	209.03	209.59	207.39	208.42	208.1	208.12	207.86	208.75	207.74
212.17	211.36	212.62	212.28	212.87	210.93	211.44	211.73	212.15	212.02	210.51	211.85	212.01	211.86	212.27	210.81	210.39	210.74	212.03	211.71	211.56	212.61	211.43	210.85	212.21	211.59	211.76	212	212.49	212.44	210.69	211.71	210.99	212.15	212.9	213.52	211.93	211.2	211.25	210.78	211.77	212.3	211.08	212.3	211.24	212.23	212	211.7	212.43	212.65
208.58	208.85	208.85	210.2	209.47	207.38	207.18	209.22	208.95	208.77	207.99	208.62	209.47	209.12	208.7	208.74	208.25	207.98	208.6	209.02	209.6	209.18	209.83	208.75	208.56	208.72	209.23	209.07	208.87	208.59	210.38	209.27	208.99	209.66	208.84	208.55	209.21	208.57	208.4	208.87	209.32	208.93	208.66	208.92	208.93	208.81	209.5	207.91	209.53	208.22
211	211.1	211.46	211.08	211.53	211.41	212.26	211.95	210.68	212.02	212.27	213	211.47	211.75	211.63	213.17	210.91	211.17	211.97	211.48	210.95	211.7	212.47	211.07	212.07	212.37	211.31	210.72	212.16	211.57	211.66	212.19	211.47	211.76	211.95	211.26	213.12	210.51	212.19	211.38	212.45	210.23	211.9	211.16	210.75	212.52	211.59	211.46	211.98	211.22
202.15	202.97	203.47	202.16	203.52	203.44	203.23	203.23	203.63	202.61	202.62	201.83	203.43	203.35	202.19	202.5	203.06	202.92	203.48	203.24	201.46	202.19	202.88	203.32	202.91	203.53	202.84	202.06	201.88	202.69	202.12	201.87	202.42	202.77	203.19	202.53	203.11	201.67	202.33	203.1	202.62	202.78	201.46	201.96	201.75	201.61	202.4	202.58	202.41	201.5
207.81	209.32	208.69	208.4	209.04	208.48	208.84	208.67	208.44	208.65	208.48	208.66	208.8	207.96	208.63	208.98	209.15	208.38	208.27	208.3	207.8	207.58	207.16	208.84	209.32	208.49	208.22	209.55	209.25	209.61	208.73	209.43	208.22	208.06	208.51	208.61	208.31	208.54	208.7	208.22	208.42	208.09	208.88	208.94	209.08	208.53	207.5	208.1	209.13	209.25
213.02	211.52	210.77	211.54	210.9	212.19	211.19	212.03	212.37	212.49	212.03	211.33	212.67	211.39	210.9	211.51	211.27	210.91	212.07	212.07	211.63	211.63	212.66	212.45	211.89	212.27	211.42	211.62	211.99	211.85	211.69	212.32	212.69	212.23	211.09	212.37	211.9	211.9	211	211.62	211.56	210.66	211.78	211.29	211.17	211.04	212.39	211.47	211.24	212.88
208.7	206.75	206.85	207.4	207.57	208.8	208.2	207.99	208.19	208.34	208.12	206.83	207.29	208.15	208.1	207.87	207.76	208.09	208.05	207.97	207.07	207.6	208.51	207.91	208.65	209.61	206.93	208.36	207.8	207.49	207.97	207.08	207.55	208.34	209.79	207.37	207.66	207.13	208.11	208.49	207.12	207.5	207.8	207.35	207.14	207.99	208.21	207.54	208.42	206.84
217.35	216.72	215.99	217.02	215.23	216.72	217.22	215.67	217.25	216.53	217.67	215.5	215.74	216.38	216.09	216.69	216.79	216.96	215.85	216.87	216.7	215.92	217.96	217.65	217.25	216.84	216.72	216.74	218.05	216.86	217.02	217.22	217.93	217.36	216.24	216.43	217.74	216.95	217.49	217.86	217.96	217.24	216.69	217.82	217.57	216.63	216.82	216.77	217.07	216.58
206.41	207.47	208.01	207.78	208.02	208.24	207.86	208.73	207.65	208.01	208.23	207.48	207.82	207.01	208.23	207.86	206.78	208.72	207.52	206.74	208.04	207.64	206.38	208.28	206.6	209.17	207.15	206.55	208.62	207.67	208.89	208.7	205.89	207.67	206.73	208.24	206.77	207.57	207.49	207.63	207.37	208.26	207.09	207.57	207.72	207.33	208.83	209.07	208.25	208.23
212.55	212.55	213.38	211.82	212.34	212.67	212.73	212.79	212.72	212.7	212.75	211.96	212.92	212.23	212.5	212.2	212.07	211.05	212.53	212.49	211.94	213.1	211.86	213.31	211.8	213.45	212.06	211.66	212.36	211.56	211.53	212.25	212.93	213.53	212.12	211.98	212.94	211.67	213.38	211.95	213.72	213.26	211.32	211.86	211.9	212.45	211.86	213.57	212.31	212.66
212.83	212.55	212.59	210.62	213.37	210.02	212.77	212.72	212.66	213.5	213.18	211.36	211.66	211.48	211.64	212.62	212.7	212.77	211.46	211.88	213.87	211.38	212.34	213.92	212.23	212.42	211.95	213.7	211.18	212.05	212.14	213.51	213.06	212.7	211.84	211.94	212.43	212.79	213.41	213.02	212.87	211.89	212.06	213.28	211.58	212.56	213.42	212.02	212.38	212.38
200.87	201.42	200.17	200.91	199.68	200.85	200.72	200.46	200.15	201.03	199.73	200.31	201.41	200.17	200.05	200.25	199.77	199.9	200.69	200.02	199.75	199.64	200.68	199.28	201.27	199.88	201.52	199.12	200.84	201.03	199.83	201.47	200.75	201.98	199.6	200.02	199.43	200.98	200.63	200.54	200.14	199.3	201.4	199.43	200.33	200.91	200.8	200.38	200.5	200.37
205.05	203.55	204.11	203.34	203.25	204.29	204.14	204.69	203.41	202.67	203.2	202.11	203.46	204.04	203.42	203.87	204.26	204.7	203.34	204.9	205.13	204.72	203.45	204.41	202.11	203.2	203.44	203.88	203.8	203.92	204.62	204.09	202.97	203.65	204.02	203.96	203.82	203.61	205.2	204.19	202.64	203.3	204.23	203.76	204.78	203.77	203.32	204.63	202.88	202.72
202.27	202.73	202.9	202.56	203.02	203.51	201.91	204.05	203.43	203.83	203.67	203.39	204.39	202.47	202.91	202.68	203.65	202.98	203.54	203.22	203.7	204.12	203.74	203.74	203.69	203.82	204.54	202.78	203.97	202.9	203.34	203.67	203.93	203.82	203.24	203.19	203.14	203.06	203.16	202.49	202.37	202.43	203.34	202.82	202.71	203.34	202.55	202.3	202.31	203.17
212.37	211.83	212.94	211.59	212.24	212.19	211.81	211.4	212.11	212.01	212.07	212.22	211.79	211.59	212.28	212.38	211.39	210.88	211.63	212.09	211.8	212.63	212.06	212	212.67	211.89	211.31	212.05	211.95	212.79	212.07	211.19	210.9	212.15	211.26	211.83	212.53	212.19	213.37	211.94	211.52	212.29	212.38	211.52	212.02	213.19	212.3	211.47	211.33	211.85
211.64	211.81	210.94	212.18	211.71	212.51	211.72	212.39	211.55	211.86	211.67	212.55	210.98	210	210.71	212.31	211.49	212.38	210.36	212.65	210.07	212.34	211.29	212.43	211.41	211.59	211.96	212.47	212.4	212.64	212.06	211.47	211.6	212.26	212.35	212.11	211.63	211.96	212.89	211.16	211.78	212.4	210.83	211.69	210.51	212.06	212.36	211.88	211.16	212.52
211.77	212.48	210.07	212.17	212.03	211.53	212.36	212.06	212.39	212.5	213.04	212.86	212.22	212.26	211.76	212.75	212.71	212.43	212.31	213.07	212.26	213.4	214.15	212.78	211.99	211.7	213.19	213.03	213.43	211.91	212.82	211.99	212.43	213.36	211.76	211.57	213.01	212.09	212.62	213.55	212.03	213.6	213.34	212.65	212.22	211.98	211.18	212.4	212.8	211.37
207.63	208.05	208.3	208.92	209.24	208.84	208.58	208.73	210.61	208.89	207.63	207.77	208.42	208.53	209.25	208.76	208.33	208.9	208.36	207.74	208.37	208.76	207.43	209.37	208.94	208.37	207.53	208.86	209.12	207.9	208.81	207.98	208.68	208.25	208.84	208.89	208.41	207.94	208.15	208.75	208.52	209.33	208.19	208.82	209.71	209.23	207.12	206.71	208.23	207.75
202.94	203.36	203.45	201.52	203.79	203.82	202.82	203.3	202.65	204.06	201.81	203.95	202.4	203.11	203.9	204.84	202.66	203.26	203.52	203	203.42	204.58	202.74	203.77	203.34	203.76	202.9	203.9	203.04	203.24	203.56	203.03	203.87	202.57	202.7	205.02	202.94	202.97	202.68	204.11	202.67	203.95	204.31	204.89	202.71	202.61	203.99	203.83	203.35	204.17
208.54	208.93	208.07	207.75	207.95	207.79	208.31	208.91	209.31	208.35	208.67	208.44	209.75	208.83	209.11	208.26	208.92	208.44	207.42	207.09	209.01	208.7	207.62	208.66	208.78	207.42	208.29	208.41	208.58	209.42	207.62	208.36	209.31	208.67	208.37	207.98	208.71	208.67	208.69	207.93	208.72	208.59	207.67	208.3	208.97	208.38	208.97	208.52	208.85	208.68
211.66	211.14	212.11	211.09	211.71	211.31	211.58	212.83	211.56	210.99	211.14	211.74	211.07	211.96	211.71	211.68	211.76	211.08	211.34	212.02	212	210.93	212.23	211.91	212.35	210.87	211.11	211.16	210.75	211.88	210.4	210.67	212.55	211.85	211.78	211.46	210.31	211.74	210.81	211.68	211.32	210.57	211.01	210.92	210.85	210.88	211.53	212.11	211.6	212.51
204.09	203.75	203.68	203.35	203.89	204.22	202.22	203.83	204.64	204.42	204.25	203.1	203.36	204.04	204.74	204.42	204.51	204.38	203.38	204.21	202.12	203.58	204.31	204.52	204.05	203.93	204.08	204.44	204.82	204.47	203.07	204.7	204.25	204.49	203.67	203.84	203.47	204.72	204.64	204.21	202.96	203.66	204.64	203.5	204.67	204.09	204.61	203.97	203.08	204.26
217.39	217.14	216.18	216.8	216.89	217.02	217.14	216.26	218.01	216.95	216.63	217.2	216.76	218.32	216.55	215.98	216.51	217.95	216.35	218.06	218.26	216.84	216.18	216.42	217.34	216.41	217.57	216.93	218.13	215.84	216.96	218.14	216.56	217.09	216.63	217.34	217.42	215.65	216.5	217.19	216.8	215.39	217.43	217.79	217.56	217.39	216.56	216.87	216.57	218.12
199.42	200.46	200.26	200.24	200.08	199.51	200.63	199.91	199.47	198.94	200.42	198.06	199.77	199.32	199.89	199.01	199.62	198.87	200.04	198.42	199.84	200.3	199.92	198.63	199.25	198.98	199.69	199.88	199.35	199.21	199.22	199.92	199.98	199.92	198.45	199.12	199.35	199.92	198.68	199.83	200.13	199.4	199.51	199.7	199.94	199.92	200.59	200.29	200	201.03
199.01	199.23	198.69	198.84	197.42	198.11	198.6	198.66	197.66	199.08	197.59	197.8	197.46	197.37	197.49	197.66	198.16	197.55	198.35	197.69	197.11	197.69	198.15	197.72	198.06	198.56	196.92	197.16	197.37	198.3	198.43	198.87	197.84	198.28	198.68	197.42	198.14	197.89	198.14	198.96	197.97	198.02	198.05	197.64	198.04	197.77	197.02	197.94	197.32	197.13
202.3	202.59	202.09	200.95	202.38	202.52	202.3	201.27	202.7	202.54	202.25	202.09	201.97	201.96	201.63	202.41	202.03	202.62	202.62	201.07	202.21	202.51	201.98	202.08	202.53	202.46	202.49	202.42	201.41	202.15	201.53	201.98	202.24	201.61	203.69	202.75	202.11	201.2	202.53	201.49	202.73	202.31	202.07	202.83	202.96	202.52	202.64	203.55	201.67	202.8
208.17	209.56	208.51	208.17	208.87	208.88	209.13	209.2	208.53	209.64	209	208.31	208.5	207.42	208.59	209.29	209.13	208.41	208.28	207.48	207.66	209.25	207.79	206.92	207.94	209.58	206.88	208.56	208.24	208.37	208.38	209.31	208.36	208.89	208.65	209.22	207.95	208.55	208.82	208.09	208.79	209.1	207.29	207.85	209.36	208.92	208.56	208.23	209.33	209.65
210.9	211.78	210.61	211.77	211.71	210.94	211.86	210.39	211.67	211.68	211.62	211.83	211.35	211.36	210.55	211.74	211.52	210.75	212.54	211.75	211.6	211.48	210.01	210.28	210.83	211.31	211.56	211.42	211.61	211.67	212.25	211.9	212.45	211.31	211.24	210.03	211.29	210.83	212.33	211.56	212.28	211.53	210.06	211.12	210.92	212.24	212.07	211.05	210.73	210.63
199.45	199.09	200.06	198.8	198.84	199.27	198.97	199.44	198.6	199.74	199.13	200.22	198.18	200.3	198.4	198.96	199.14	199.37	198.41	199.48	200.26	199.13	199.93	198.99	199.26	198.02	199.51	199.33	199.42	199.44	200.99	198.52	199.94	199.08	198.86	200.24	200.22	198.89	200.27	199.16	200.14	198.69	199.9	198.52	199.54	198.96	199.82	199.56	199.67	199.72
216.18	216.78	215.97	217.22	217.23	218.53	217.39	216.95	217.16	217.34	216.71	217.41	216.56	216.84	217.28	216.89	216.15	217.72	216.98	217.26	217.08	217.45	217.66	216.29	216.83	217.72	217.48	216.78	216.11	216.96	216.15	216.57	217.45	217.51	216.8	217.17	217.4	217.08	216.84	217.33	217.24	216.98	216.71	218.21	217.95	215.92	217.1	216.51	217.85	218.01
199.17	200.29	201.04	199.7	198.6	200.32	198.49	200.37	199.47	200.19	200.44	199.11	199.76	199.31	198.52	198.85	199.59	198.93	199.55	199	199.67	198.71	199.53	199.66	200	200.38	199.87	199.42	199.23	200.27	199.37	198.48	200.02	199.39	199.43	199	199.9	199.29	199.26	199.04	200.01	198.84	200.29	199.19	199.58	199.83	198.87	200.68	198.52	199.12
207.59	207.17	205.27	205.95	206.24	206.14	205.7	207.7	206.06	206.49	206.76	207.03	205.7	206.52	206.5	206.45	206.99	207.28	206.99	206.31	206.69	208.4	206.8	206.27	206.48	206.13	207.21	205.3	206.66	205.75	206.62	206.33	207.01	206.55	206.59	206.18	206.33	206.38	206.7	206.88	207.77	205.98	206.11	207.49	206.23	206.55	207.43	206.21	206.36	206.01
206.04	205.02	204.45	204.9	205.27	205.22	204.44	204.74	205.48	205.6	205.6	204.81	204.59	204.73	205.02	204.92	204.81	204.72	206.88	204.72	205.56	205.03	205.45	204.78	204.82	204.59	205.22	204.29	203.89	204.1	205.14	203.33	204.11	204.21	205.32	204.67	205.39	204.89	205.3	204.69	204.54	204.84	205.26	204.07	205.21	205.2	204.63	203.96	205.38	204.61
208.63	208.43	209.33	208.19	208.28	209.79	209	209.01	210.29	209.35	207.79	209.08	209.15	209.47	209.03	209.74	208.44	209.4	208.44	208.3	208.27	209.08	209.89	209.42	209.26	208.23	208.6	209.3	208.79	208.27	209.49	208.39	209.82	209.67	209.43	208.68	208.98	208.37	208.61	208.72	209.86	210.35	209.01	209.21	208.53	208.56	209.64	208.06	208.56	209.82
207.76	209.34	208.04	207.54	209.76	208.18	208.15	209.55	208.81	209.64	208.32	207.53	208.76	208.44	209.59	207.86	208.54	207.89	208.03	208.4	209.06	207.94	209.22	208.46	206.88	208.17	207.74	209.14	208.3	209.41	207.8	208.52	209.05	208.62	208.51	207.99	207.79	208.93	208.64	208.75	208.62	208.08	207.88	206.3	208.75	208.63	206.99	208.11	208.96	208.18
208.63	209.47	209.07	209.52	210.9	209.44	209.56	208.99	209.6	209.55	210.08	209.6	209.44	209.98	210.1	209.56	209.95	209.23	210.08	208.72	208.78	208.47	209.49	210.07	209.13	209.37	209.43	209.06	209.32	208.71	208.51	208.93	208.7	208.77	209.51	210.68	210.21	209.34	209.8	209.44	209.09	209.92	207.95	209.29	210.19	208.75	209.41	209.04	209.25	209.76
207.93	208.11	208.35	207.15	208.36	207.29	208.6	206.86	207.33	208.02	207.2	207.9	207.7	208.82	208	208.28	208.82	209.01	207.98	207.76	207.72	206.62	207.76	208.43	208.22	207.63	208.78	207.55	207.45	207.35	208.15	208.15	207.21	208.93	208.43	207.51	208.5	207.7	207.71	207.19	207.3	208.3	206.87	206.97	208.48	207.74	207.65	207.33	207.94	208.24
203.78	203.77	204.28	203.05	204.73	203.93	205.07	203.08	203.65	204.73	203.6	203.58	204.66	204.28	205.02	203.8	203.94	203.9	204.36	202.82	204.05	203.1	204.21	202.2	204.28	204.09	201.89	205.14	204.87	204.14	204.12	203.47	203.66	204.82	203.5	203.79	203.75	204.25	203.84	203.65	204.79	203.89	203	204.21	203.89	204.52	203.96	204.14	204.91	204.95
207.48	206.34	205.95	207.37	206.66	206.68	206.17	206.25	206.01	205.64	206.27	206.72	205.99	208.11	207.12	205.72	206.18	206.13	207.21	206.48	206.21	205.84	206.38	206.54	206.51	206.97	204.85	206.06	205.2	206.18	206.34	205.54	205.68	205.44	206.43	207.32	206.63	207.5	207.16	206.42	205.5	206.66	207.04	207.77	207.24	206.38	206.25	206.15	206.28	206.5
208.07	207.07	208.2	207.98	207.53	208.14	206.86	207.1	207.98	207.97	207.58	207.89	208.18	207.82	208.26	207.53	207.52	208.01	207.71	207.85	208.46	207.35	208.62	208.1	208.39	207.58	207.16	208.1	206.57	207.27	208.78	206.84	207.97	207.62	208.11	208.51	207.42	207.27	207.14	208.13	207.77	207.32	208.3	208.67	207.75	207.71	208.63	208.04	208.48	207.11
216.12	217.66	217.39	216.57	216.45	215.88	217.25	216.56	216.72	216.87	216.26	216.09	217.09	217.5	216.22	215.73	217.22	216.53	216.42	216.09	216.92	216.68	216.79	217.48	218.01	216.71	216.75	215.39	217.34	217.37	217.1	217.66	216.26	216.82	217.42	217.1	217.19	216.65	216.75	217.53	217.98	216.85	217.14	216.1	218.18	216.88	215.83	217.06	217.55	217.66
217.87	217.28	217.55	217.57	217.86	218.21	217.15	218.74	218.56	217.19	219.27	218.37	217.85	217.37	217.71	217.75	217.65	216.68	217.96	217.71	218.85	216.6	217.69	218.39	218.18	218.07	217.4	217.75	217.18	216.96	218.07	217.04	217.39	218.8	216.81	217.21	218.1	217.71	217.25	217.89	217.95	217.36	218.08	217.48	218.03	217.52	217.6	217.06	217.82	217.74
218.43	217.99	217.94	217.47	218.21	216.77	217.55	216.6	218.3	218.28	217.67	216.79	217.49	217.5	217.84	217.45	217.44	218.24	217.18	217.27	217.45	217.35	216.94	217.41	217.67	217.62	218.53	218.21	217.15	218.1	218.42	217.85	219.21	216.85	217.73	218.24	218.28	218.06	218.57	218.82	217.21	217.8	217.23	217.49	217.72	218.44	216.66	217.36	217.55	217.65
213.11	211.92	211.33	212.16	212.22	212.17	212.24	213.09	211.66	211.64	212.38	211.82	212.61	213.59	213.15	212.36	211.01	213.02	212.24	212.41	213.39	212.2	211.43	212.65	211.85	212.06	211.57	212.85	212.14	212.31	212.45	212.26	213.45	212.5	212.51	212.16	212.29	213.01	212.06	212.63	212.52	212.52	212.66	211.77	212.74	212.23	211.53	212.73	212.82	212.83
208.4	209.47	208.87	209.27	208.82	207.95	209.86	208.53	209.11	207.79	208.45	208.46	208.43	207.86	208.16	209.44	209.56	208.23	209.07	208.89	207.54	207.76	208.03	208.49	208.57	207.88	207.57	208.95	209.02	208.17	207.65	209.48	209.04	209.49	208.03	209.01	209.62	207.62	207.9	208.6	208.49	208.4	209	208.61	209.13	209.13	208.61	208.48	208.4	210.46
198.64	200.08	198.77	199.05	199.3	199.47	198.44	199.08	199.67	200.32	199.38	199.98	199.73	198.87	198.39	198.59	199.56	198.8	199.17	198.79	200.12	199.83	198.59	199.22	199.86	200.62	199.28	199.55	200.03	198.06	199.3	199.86	199.77	199.88	199.05	200.05	199.14	199.04	198.92	198.81	198.28	199.08	198.96	199.59	200.03	198.69	198.1	200.36	198.97	199.28
202.07	201.41	201.3	200.94	201.02	201.54	201.34	200.52	201.59	201.54	200.66	200.91	200.48	200.87	201.14	201.24	201.12	202.12	200.83	199.91	201.25	201.21	202.54	202.19	201.34	200.7	199.71	201.09	201.31	201.02	201.32	201.5	200.9	201.26	201.12	201.61	199.94	200.82	202.47	201.35	201.18	201.28	201.49	201.12	201.23	200.17	200.85	201.86	200.81	201.08
202.28	203.6	202.22	203.64	203.45	204.31	204.17	203.13	203.73	204.17	203.36	203.71	202.46	204.27	201.53	203.34	203.54	204.32	203.89	202.5	202.64	203.97	203.75	204.17	202.94	203.11	203.79	202.8	202.8	203.02	202.71	203.75	202.55	203.61	203.6	204.27	202.52	202.68	202.95	203.14	203.26	203.71	203	202.56	204.91	203.25	203.43	204.3	205.11	204.51
208.43	208.09	207.83	208.82	208.7	208.71	208.26	207.28	210.05	209.6	208.09	207.85	208.91	208.02	209.25	206.78	208.71	208.79	207.6	210.35	208.6	208.03	207.58	209.32	208.77	208.73	207.83	209.83	208.44	209.72	209.35	208.23	208.88	208.15	208.13	207.63	207.92	208.61	207.63	207.78	208.57	208.88	207.92	207.72	209.36	208.97	207.99	208.82	207.51	208.44
211.7	211.59	211.66	212.5	210.98	210.45	212.08	211.96	210.33	211.99	213.02	211.68	211.36	213.34	212.14	211.25	212.44	209.97	211.41	211.66	211.46	210.36	211.39	212.18	212.49	212.68	211.81	211.66	211.64	212.41	211.07	211.41	211.32	211.18	212.29	211.95	211.65	211.89	212.28	211.14	210.67	210.44	211.81	211.97	210.96	211.06	213.56	210.82	211.39	210.96
206.13	205.82	205.85	207.23	205.77	205.76	206.05	207.66	207.39	205.95	206.31	205.9	205.77	205.98	206.3	207.72	206.66	205.89	205.48	206.58	206.64	206.85	205.83	205.04	207.49	206.41	206.71	205.84	207.01	206.36	206.61	206.5	206.23	207.21	206.38	206.18	207.55	205.64	205.48	206.23	207.95	206.15	207.77	207.41	206.29	206.89	205.99	205.77	206.62	206.2
209.04	208.35	208.4	209.14	208.51	208.58	208.42	208.9	209.63	208.4	208.7	207.88	208.53	208.79	208	208.14	209.18	208.16	209.49	208.88	208.41	208.31	208.52	209.12	208.42	208.56	208.97	209.11	209.05	208.61	209.6	209.64	209.28	209.08	208.98	207.59	207.66	208.14	209.13	208.96	208.93	209.04	208.86	209.59	209.17	209.14	209.4	208.8	208.62	208.35
211.52	211.53	212.07	211.32	211.92	211.04	212.51	211.88	210.7	212.16	210.39	212.43	211.15	211.21	211.05	211.11	211.96	211.82	211.5	212.2	212.49	210.71	211.22	212.06	211.55	211.26	211.7	211.83	211.37	212.86	211.78	211.26	211.56	211.97	211.27	211.11	210.6	211.61	210.65	210.87	211.36	211.68	211.15	211.01	211.07	211.04	211.37	211.71	210.79	211.86
209.4	208.12	209.62	207.34	208.45	208.44	208.94	208.23	207.6	208.61	209.14	208.62	207.5	209.35	208.49	207.93	208.34	208.08	208.74	209.09	209.5	207.96	210.66	210.07	208.69	208.9	209.65	207.9	208.35	208.13	208.81	208.27	207.72	207.86	209.37	209.33	207.4	207.36	210.27	209.01	207.46	208.47	209.3	209.02	209.27	209.02	208.95	207.69	208.31	208.82
208.63	208.96	209.17	209.27	208.86	208.37	208.9	208.94	208.92	209.31	207.69	208.34	209.34	209.4	207.88	208.32	209.5	208.47	208.62	207.77	208.88	209.3	209.56	208.84	208.09	208.6	207.95	207.56	208.88	207.98	208.52	208.61	208.86	209.8	208.22	208.89	207.51	208.8	209.38	208.34	208.7	208.68	209.55	208.22	207.93	208.09	209.48	208.9	207.45	209.2
217.35	217.74	217.2	217.12	217.52	217.34	219.6	217.61	218.12	217.77	217.19	217.37	218.91	218.39	217.21	217.7	217.22	218.56	217.72	216.42	216.79	218.02	217.65	217.24	217.65	218.08	217.69	218.35	217.29	218.21	217.27	217.21	217.53	217.91	217.25	218.41	218.49	217.75	218.01	218.09	219.27	217.75	217.01	216.1	217.38	218.38	217.19	216.57	217.68	218.39
208.27	209.42	207.64	209.19	208.54	209.17	209.41	208.87	208.17	208.45	209.6	209.19	209.59	207.82	208.63	208.28	208.19	208.4	207.47	208.59	208.6	208.23	208.53	208.46	208.49	208.44	208.35	208.33	208.74	209.63	209.26	207.56	207.81	207.63	208.59	209.15	207.82	208.7	207.38	209.71	208.03	208.33	209.13	209.02	208.66	207.85	209.8	208.19	208.86	208.67
213.5	213.58	213.01	213.44	214.12	211.81	214.13	211.42	213.99	212.18	211.42	212.93	213.61	213.34	213.25	212.3	213.19	212.05	213.38	211.41	212.38	213.35	213.43	212.91	213.31	213.07	212.9	212.3	213.58	213.47	211.62	213.33	213.02	214.08	212.18	212.09	212.61	214.03	212.98	213.11	212.82	212.67	212.82	212.4	212.6	212.83	212.7	212.5	212.52	212.46
193.5	195.6	194.41	193.85	194.74	193.77	193.5	195.69	193.14	194.17	194.07	194.67	194.29	194.47	193.56	192.12	193.48	193.56	193.38	194.15	193.25	194.22	194.64	194.02	194.34	194.57	193.59	194.01	194.32	194.2	194.11	193.55	193.67	193.75	195.01	193.99	194.44	195	194.76	193.61	195.03	195.42	193.58	195.72	194.65	194.27	193.39	192.92	193.69	194.27
209.32	210.4	210.31	209.57	209.67	209.56	210.09	210.44	209.6	210.17	209.36	209.7	209.93	209.95	208.81	209.75	210.38	210.04	209.57	209.17	209.83	210.19	209.4	210.27	210.27	209.34	210.37	209.23	209.44	210.07	209.35	208.35	210.47	210.02	209.76	209.93	210.04	209.69	209.42	209.36	209.54	210	210.87	210.36	209.88	209.25	207.93	209.25	209.88	210.6
203.95	204.57	203.83	203.19	203.73	204.03	202.99	202.98	203.11	203.19	203.1	203.94	204.66	202.99	203.8	202.67	203.55	204.2	204.46	203.58	203.53	202.94	203.7	202.91	203.55	203.81	203.4	203.46	203.35	204.04	204.7	203.65	203.08	204.95	203.88	202.95	203.82	204.87	203.86	204.25	203.86	203.12	203.58	205.34	203.87	203.7	203.04	204.23	203.29	204.01
200.3	200.18	201.16	199.14	201.22	200.41	199.95	199.55	200.31	199.02	201.02	200.03	200.72	200.55	200.1	200.01	199.65	199.46	200.09	199.87	200.86	201.34	200.44	200.33	200.24	200.98	200.61	201.19	200.53	199.22	200.38	201.53	199.26	200.61	200.23	199.97	199.76	200.25	200.47	200.24	200.87	199.14	200.13	200.28	200.28	200.18	200.61	200.67	200.44	199.34
204.87	204.34	204.29	203.4	203.59	205.07	203.46	203.88	203.95	204.62	202.95	203.3	204.01	203.51	203.64	203.55	203.23	203.44	203.87	204.75	204.69	204.4	203.29	204.43	203.81	204.21	203.49	202.87	203.98	203.26	204.56	204.3	203.15	203.25	203.74	203.48	204.07	204.17	203.68	203.99	203.21	203.4	203.79	204.32	204.09	204.69	203.62	204.04	204.5	203.52
203.51	204.2	203.3	204.28	203.97	203.68	204.38	203.03	204.14	203.73	203.53	204.24	204.59	203.82	204.08	204.13	203.97	203.35	204.01	204.8	202.94	203.01	204.49	204.58	204.77	203.08	203.28	203.1	203.25	204.31	202.82	202.41	202.32	204.55	203.95	203.51	204.25	203.98	205.14	203.44	204.09	203.73	203.68	202.7	203.56	203.64	204.09	204.06	204.07	203.43
216.66	216.91	217.07	216.9	216.74	217.08	217.49	217.56	217.4	217.59	217.29	217.17	217.46	217.14	217.04	216.22	217.26	215.63	216.35	216.15	216.25	217.37	215.72	217.34	217.91	217.26	216.57	215.92	216.81	216.52	218.11	216.6	216.51	216.86	216.43	215.98	217.53	216.17	216	217.59	218.52	217.12	217.9	216.53	216.85	216.46	215.61	217.19	216.62	217.51
201.31	202.18	202.76	203.03	201.33	203.39	202.61	202.53	202.58	202.71	202.68	201.98	201.13	202	201.46	201.35	201.62	201.59	201.24	202.09	203.28	201.48	201.59	201.87	202.35	201.82	201.69	201.22	202.38	201.55	202.56	202.16	202.53	202.22	202.64	202.83	201.68	202.66	202.76	201.71	203.72	202.89	203.11	201.74	202.32	200.81	201.82	202.55	203.22	203.38
208.91	209.32	208.12	209.46	208.36	208.85	208.41	208.02	207.94	208.85	209.19	208.05	209.48	209.21	207.34	208.39	208.1	209.55	208.94	208.76	208.18	208.78	208.1	209.16	208.33	209.53	208.47	208.91	209.2	210.25	208.65	208.88	208.87	208.71	208.88	208.95	208.66	208.28	209.5	208.4	208.67	208.81	209.16	209.27	209.66	209.42	208.53	209.21	208.98	208.29
210.54	211.44	212.12	210.12	211.18	211.78	211.18	211.79	212.59	211.9	213.04	211.47	210.64	211.37	210.8	211.23	212.47	211.42	212.41	211.79	211.53	212.11	211.13	212.43	212.06	212.15	211.09	211.59	213.17	211.93	211.84	211.83	211.55	211.84	211.42	211.56	212.04	212.79	211.4	211.49	210.72	212	212.14	211.27	211.56	211.38	211.06	212.59	212.21	211.24
204.17	203.98	202.93	202.98	204.96	203.43	204.58	203.52	203.64	204.84	204.75	203.96	204.13	203.87	204.25	203.81	204.17	203.63	204.99	203.21	204.07	203.27	203.12	204	203.56	205.49	203.5	201.62	204.13	204.61	203.66	203.33	204.18	203.66	202.99	204.08	204.64	202.61	203.99	202.88	203.89	203.85	203.93	204.2	204	203.91	203.81	204.32	203.99	203.12
211.96	211.31	210.16	211.78	210.73	210.66	210.89	211.49	212.2	212.04	212.14	211.42	212.05	211.42	211.78	212.89	211.61	210.82	211.57	210.65	211.85	211.59	211.26	211.49	211.29	211.43	212.36	212.56	210.77	211.07	212.2	212.05	211.13	210.92	212.23	212.33	211.71	211.36	210.95	212.52	210.69	212.65	211.33	210.68	210.9	209.96	211.51	211.92	210.53	211.72
211.44	211.83	212.28	211.19	211.9	210.54	211.56	212.36	210.87	212.17	211.24	212.06	211.89	211.74	210.62	212.43	211.81	211.55	211.14	211.4	210.21	211.54	211.2	212.35	212.05	212.63	211.78	211.68	211.66	211.14	211.09	211.15	212.26	211.96	211.47	212.54	211.32	212.85	210.26	209.97	211.65	211.9	212.35	211.46	211.73	211.54	211.24	211.78	211.61	212.19
201.36	199.46	200.64	200.13	201.07	199.53	200.09	199.84	199.71	200.18	200.01	201.65	199.96	199.62	200.45	199.32	199.31	200.7	199.42	200.96	200.87	199.81	200.73	200.62	200.11	199.68	200.66	199.6	200.28	200.41	200.52	200.2	199.98	201.01	199.75	198.96	200.62	201.19	200.28	200.73	200.75	199.37	199.57	200.51	199.95	199.4	199.66	199.9	200.93	200.41
209.29	208.42	209.48	208.52	209.14	209.33	208.51	209.21	209.36	210.02	209.32	208.35	209.26	208.65	208.92	209.6	208.52	208.78	210.63	207.57	209.88	209.23	208.21	208.7	208.95	208.69	207.53	210.3	209.42	208.05	208.79	207.95	209.27	208.01	209.04	208.92	208.95	209.9	208.61	210.02	209.76	209.16	208.96	209.4	209.17	208.87	208.78	209.8	209.16	209.5
197.87	196.33	198.48	197.54	196.99	196.83	197.23	198.17	198.03	199.02	198.03	199.26	197.25	198.53	197.17	197.03	197.14	197.56	198.35	196.9	196.61	197.7	196.54	197.73	198.67	198.3	197.68	198.82	198.42	197.82	196.96	197.47	198.47	197.57	197.38	198.05	197.74	198.79	197.63	197.8	198.42	197.86	197.43	198.28	197.48	199.16	197.63	197.76	198.4	196.88
205.42	202.47	203.73	204.38	203.28	202.32	203.87	203.82	204.67	204.23	204.42	203.67	204.08	202.77	203.97	203.92	203.91	203.25	203.69	203.77	203.14	203.45	202.94	203.85	204.72	204.65	203.71	202.64	204.78	203.62	204.23	204.11	204.13	204.19	204.52	202.67	204.53	204.53	204.29	203.61	204.2	205.13	203.32	203.09	203.72	203.47	204.12	204.83	204.08	203.82
202.18	203.05	201.98	201.95	202.92	202.71	202.22	203.46	202.19	203.7	202.79	202.14	201.82	203.21	203.51	202.36	202.43	202.49	202.18	202.31	203.83	202.55	202.82	202.49	202.72	202.59	202.15	202.29	202.4	202.99	201.7	203.79	201.94	202.15	201.55	202.45	201.75	202.78	202.02	203.08	202.68	202.18	202.47	202.06	202.02	202.33	202.91	202.89	202.56	203.08
208.62	209.34	208.55	210.03	208.64	208.24	210.07	209.65	209.11	209.88	207.83	208.25	209.05	209.2	209.09	209.7	209.5	209.1	209.52	210.03	209.05	208.89	208.05	208.23	208.77	208.03	209.23	207.56	207.5	208.37	206.88	208.97	208.38	208.94	207.66	208.2	209.41	208.87	209.83	209.15	208.18	207.91	208.58	208.74	206.89	208.14	208.17	209.06	208.84	208.67
204.45	204.6	204.83	204.66	204.05	205.05	204.5	204.31	204.35	204.24	205.59	205.85	204.93	204.05	205.14	205.31	204.99	205.15	204.03	204.75	204.16	204.8	203.96	205.42	204.53	205.15	205.06	204.7	203.79	205.25	204.94	204.52	204.79	205.28	206.33	204.51	204.11	203.31	205.13	204.42	205.3	203.96	204.89	205.64	204.9	203.89	204.71	203.97	205.46	205.67
203.22	203.01	202.6	204.06	203.79	202.78	203.52	203.35	203.58	203.67	204.08	203.89	203.02	202.58	202.42	202.4	202.03	202.87	203.84	203.17	202.69	202.46	203.28	202.94	203.96	203.78	203.88	202.75	203.17	203.2	203.86	202.65	203.25	202.88	204.14	203.8	203.27	204.26	203.58	204	203.07	203.04	202.39	204.28	203.1	202.25	203.51	202.71	204.09	203.43
207.59	207.72	208.16	207.07	208.57	208.52	208.26	207.54	207.9	208.26	208.25	207.82	207.56	207.36	208.11	207.98	207.57	206.6	207.95	206.91	208.34	208.02	208.1	209.15	207.95	207.89	207.11	208.17	207.33	207.28	208.04	207.96	208.5	209.24	207.04	208.08	207.6	207.03	207.83	206.37	206.8	207.8	207.84	206.98	207.83	209.13	208.13	206.74	208.45	208.04
206.31	208.37	207.46	207.55	208.21	207.49	208.01	208.69	207.2	208.25	207.49	206.6	208.09	208.53	208.19	207.91	208.36	208.2	207.77	207.82	208.25	207.28	207.86	207.19	208.79	208.08	207.62	207.86	208.69	207.77	206.94	208.35	206.89	208.73	208.21	207.42	208.44	207.76	208.42	209.09	207.66	207.93	208.54	207.81	206.84	207.99	208.79	207.7	208.64	208.76
207.64	208.88	207.81	208.46	207.83	208.88	209.6	209.66	208.85	209.61	208.27	209.12	208.91	209.46	209.01	209.11	209.27	208.7	208.36	207.61	210.1	209.33	208.71	209.38	209.02	209.45	209.37	208.66	208.74	208.8	209.23	208.17	208.51	210.11	208.74	208.71	210.22	209.49	210.29	209.49	208.27	209.09	208.75	208.66	207.8	209.14	208.13	209.17	208.24	207.47
212.79	211.97	211.53	211	211.84	212.14	212.21	210.9	211.81	211.84	211.17	212.52	210.93	211.14	211.8	211.36	211.61	210.63	211.41	210.72	211.12	211.82	211.64	211.52	211.38	211.45	211.81	211.13	210.69	210.23	212.39	211.47	211.3	212	212.06	210.55	210.77	212.75	211.75	212.09	210.28	211.22	210.9	211.98	212.29	211.61	210.87	211.1	212.08	210.8
208.1	207.65	206.21	208.46	207.51	207.38	208.23	207.4	207.85	207.38	207.5	208.26	208	208.33	208.55	207.12	209.09	207.42	208.06	208.82	207.75	206.47	209.11	207.62	208.2	208.48	207.89	207.44	207.49	207.04	208.21	206.47	209.06	208.27	207.97	207.33	207.8	207.02	207.15	207.5	207.58	208.86	208.59	206.98	207.49	208.5	208.1	206.8	207.15	206.26
198.78	198.96	198.66	197.95	198.81	199.34	196.9	198.63	198.41	198.15	198.2	197.9	198.32	199.3	198.45	197.85	199.1	198.18	198.83	199.32	199.01	198.38	197.94	198.9	198.44	197.82	199.37	198.79	199.17	198.3	198.59	197.41	198.12	198.21	199.11	198.95	198.82	198.67	199.35	198.35	198.25	197.96	197.83	198.69	197.96	198.75	199.08	198.57	197.25	198.14
208.05	209.41	208.33	208.69	208.59	209.28	207.43	207.77	209.41	208	208.39	209.23	209.64	209.1	208.89	209.18	208.05	207.96	209.43	208.85	208.33	208.64	209.07	207.62	209.03	208.13	207.99	207.82	208.23	208.92	210.38	209.53	208.07	208.15	207.49	208.8	209.05	207.99	210.09	208.27	208.54	208.87	209.02	208.77	208.95	208.49	209.3	208.68	208.73	209.62
209.48	209.96	210.59	208.98	209.03	209.18	208.75	209.22	207.92	210.06	210.4	209.73	209.98	209.49	209.33	209.17	209.93	211.7	209.33	209.47	210.18	208.07	208.3	209.64	209.27	210.79	209.62	208.52	209.89	208.13	209.33	210.2	208.96	209.21	210.46	209.83	208.77	209.14	209.04	209.88	209	208.09	209.47	209.92	209.05	207.91	209.51	209.72	209.06	208.72
202.52	203.33	203.38	202.83	202.14	201.73	201.84	202.47	201.89	202.46	202.33	202.85	201.96	202.61	201.69	202.94	202.77	203.25	202.06	202.16	202.87	201.75	202.48	202.06	203	204.13	201.65	202.08	202.34	201.57	202.65	202.53	202.18	203.23	203.08	201.88	202.07	201.31	202.61	203.2	203.59	202.52	202.21	201.6	202.02	202.27	201.98	201.67	203.57	202.37
207.64	208.44	208.72	208.88	209.24	207.78	208.19	208.64	207.9	208.39	208.68	208.65	209.47	208.61	209.44	208.39	208.65	208.8	207.58	208.96	208.44	208.51	208.01	208.01	207.71	208.43	208.6	208.25	209.27	208.43	209.04	208.27	208.14	208.64	207.5	208.32	209.08	209.62	207.98	207.29	208.04	207.54	208.1	207.29	208.81	208.52	208.16	208.31	208.38	208.41
209.01	207.98	208.68	208.46	209.62	209.11	209.23	208.35	208.7	208.7	209.04	208.27	208.32	209.28	209.15	208.65	208.33	207.72	208.11	209.97	208.7	208.22	208.4	208.76	208.87	208.74	208.58	209.69	209.61	208.43	208.48	207.95	210.04	207.45	209.13	208.55	208.44	209.05	208.05	208.67	209.15	208.89	207.17	209.4	208.27	209.02	207.3	209.08	208.93	208.36
194.88	194.68	194.53	194.71	194.7	193.81	196.02	194.46	194.83	195.49	193.44	194.7	193.56	193.44	193.85	193.95	193.63	194.32	193.56	194.07	192.86	194.71	194.94	192.97	193.79	193.87	194.26	194.6	193.54	194.02	193.85	194.04	193.7	193.88	194.16	193.47	193.67	193.73	193.31	194.52	194.21	194.51	194.21	195.1	194.32	194.6	194.69	193.79	193.56	194.01
210.5	210.18	209.44	209.74	210.18	208.72	209.98	210.16	209.37	209.4	208.65	210.68	210.63	209.61	209.66	209.57	209.36	209.93	208.41	210.19	210.07	209.63	209.01	209.46	209.33	209.66	209.52	209.63	209.2	209	210.04	210.6	209.56	208.78	209.71	209.36	210.25	209.56	208.95	209.99	210.42	209.58	209.14	208.9	209.65	209.81	209.34	210.34	211.1	209.8
199.39	200.64	199.51	199.24	198.59	199.78	199.77	199.29	198.78	198.72	198.73	200.27	199.84	199.64	198.87	199.19	199.34	198.79	200.63	198.75	198.82	199.12	198.71	198.92	198.63	198.66	198.96	199.17	198.78	199.74	200	199.7	199.14	199.54	199.26	198.94	199.68	199.17	199.56	199.15	198.11	199.79	199.11	198.11	200.45	199.14	198.59	199.04	199	199.3
207.44	207.2	206.92	207.47	206.64	207.11	207.45	207.28	207.02	207.17	207.38	207.87	207.5	207.4	206.6	208.87	207.05	206.66	207.99	208.69	207.26	207.13	207.24	207.5	207	207.81	209.65	207.12	207.91	207.43	206.38	207.39	208.05	206.87	208.18	207.47	206.53	207.91	206.24	207.24	207.37	207.44	206.95	207.7	207.39	207.88	207.78	207.69	207.33	207.18
203.12	202.23	202.11	202.63	201.32	202.91	203.02	202.09	202.36	203.03	203.53	203.62	202.02	202.02	203.44	201.95	202.57	202.39	201.25	203.15	201.82	203.37	202.76	202.61	202.34	202.71	202.91	202.5	202.97	203.38	203.24	203.33	202.81	203.28	203.03	202.19	203.1	202.15	202.87	201.41	202.99	202.6	203.2	202.23	203.18	203.65	201.57	202.85	203.15	203.04
203.31	202.99	202.98	202.12	203.29	203.12	201.7	202.2	202.05	202.57	202.77	202.74	201.41	203.14	202.06	202.51	202.05	201.72	203.46	202.97	203.32	201.6	202.87	201.78	202.52	202.08	202.28	201.44	203.35	202.12	202.35	201.36	202.94	203.17	202.04	201.63	203.8	203.56	203.13	202.27	202.5	203.21	202.04	203.59	202.41	203.16	202.75	203.97	203.03	202.36
207.59	208.55	207.49	207.09	207.66	208.12	208.36	208.6	206.87	207.58	207.89	206.95	207.54	208.31	208.98	206.32	207.52	207.59	209	207.52	207.83	208.26	207.41	206.52	206.95	208.49	208.32	209.75	208.73	207.75	207.96	206.85	208.56	207.77	207.6	208.55	209.29	207.07	208.27	207.1	207.16	207.62	208.63	208.12	208.03	208.87	208.8	208.75	207.46	208.23
197.86	198.54	197.58	199.69	198.5	198.03	197.05	199.31	197.53	198.22	198.1	197.56	198.55	197.27	198.54	198.96	197.23	196.45	197.65	198.42	198.91	198.1	198.26	197.62	198.98	197.5	197.01	197.36	197.07	196.94	198.94	198.27	198	197.42	198.28	197.58	197.92	197.76	197.95	198.46	199.2	198.06	197.81	198.68	197.4	197.98	197.25	198.24	198.01	197.57
201.92	202.78	202.92	202.02	201.54	201.36	202.96	201.94	202.98	201.83	202.16	202.21	201.97	203.88	201.06	202.95	202.73	201.58	201.67	202.46	202.43	203.59	203.75	202.08	202.43	203.88	202.48	202.89	202.35	202.72	203.6	202.82	202.63	202.43	203.13	200.89	202.41	201.9	202.49	201.43	202	201.65	202.67	202.61	202.53	202.69	202.73	201.92	202.27	202.54
199.53	198.18	198.57	199.8	200.23	199.59	200.2	200.05	199.77	198.89	199.97	199.52	198.49	199.14	199.08	198.95	198.79	199.2	198.67	199.23	199.71	198.45	198.31	198.59	198.87	199.17	197.44	198.9	199.4	199.61	199.36	200.01	199.41	198.53	200.18	199.74	199.4	199.39	200.46	198.6	200.23	200.26	199.21	199.7	200.12	200.09	198.72	200.06	199.14	201.04
211.24	211.88	211.35	211.39	211.8	211.78	212.18	213.18	211.81	211.36	210.75	211.64	211.25	211.52	211.82	210.83	212.56	211.58	211.54	211.51	212.21	212.19	211.19	211.37	213.04	212.04	211.84	210.78	212.73	212.93	211.6	212.43	210.8	211.96	212.69	211.77	211.7	211.57	210.93	211	211.64	211.88	212.52	211.36	211.87	212.12	211.71	211.72	211.63	210.36
211.45	212.55	212.24	212.37	213.09	211.57	212.96	211.91	213.12	212.37	211.99	213.23	212.57	211.73	212.22	211.53	211.94	211.93	211.5	211.93	211.26	212.96	211.81	212.64	211.25	212.94	212.69	212.49	212.79	212.82	212.27	211.9	212.38	210.61	211.58	213.45	213.53	212.37	213.3	213.3	212.21	210.79	212.59	213.24	213.14	213.75	212.28	212.65	213.03	212.4
212.36	211.61	212.13	211.97	211.77	209.74	211.22	210.39	211.76	211.94	211.97	212.46	211.97	211.8	211.56	211.18	212.2	212.07	211.82	211.22	211.28	211.35	210.88	212.36	213.19	211.69	211.2	212.53	211.66	211.22	212.27	212.05	213.13	211.61	211.48	210.53	210.87	211.27	211.04	211.7	212.07	211.82	211.74	213.28	211.98	211.32	211.44	211.74	210.91	212
207.45	207.61	207.33	207.34	207.51	208.01	208.11	207.39	207.94	207.4	208.29	208.7	207.38	208.4	207.98	207.94	207.57	207.3	208	208.16	208.34	207.51	207.72	207.28	208.16	208.15	207.29	208.71	207.66	208.66	207.57	207.64	208.38	207.72	206.62	207.5	207.81	207.05	207.02	207.95	207.78	208.19	207.29	208.19	207	207.78	206.8	207.89	209.44	207.91
199.47	198.73	199.96	198.32	198.88	199.81	200.15	197.84	198.67	199.98	198.9	199.7	199.97	198.44	199.81	199.18	199.12	198.67	199.65	200.07	199.32	199.9	199.37	198.98	199.43	199.62	199.79	199.88	198.5	199.07	199.6	199.55	200.1	198.7	199.41	198.92	198.46	199.7	200.05	199.13	198.71	199.41	200.36	199.63	198.71	200.22	199.94	199.1	200.25	199.36
217.08	216.81	217.86	217.25	216.86	216.65	216.51	217.06	215.95	216.43	218.2	216.14	218.08	218.01	217.46	216.94	217	217.32	217.44	216.29	216.13	217.02	216.51	217.1	217.16	216.91	216.42	216.64	219.18	216.8	218.03	216.33	216.74	216.77	217.39	215.72	217.25	217.15	217.1	216.59	216.86	217.1	216.86	217.36	217.6	217.41	216.17	216.3	216.89	216.88
208.11	207.16	208.18	207.76	207.63	206.56	206.66	207.73	207.33	208	206.69	207.52	207.2	207.24	208.4	207.65	206.59	207.55	207.37	207.8	207.76	206.93	207.57	209.3	207.85	207.45	207.54	207.2	207.94	208.26	207.54	207.3	207.66	207.61	207.48	207.13	207.4	207.09	208.24	207.54	207.84	208.15	206.71	208.09	206.88	208.04	207.95	208.25	208.41	207.76
203.39	202.1	203.79	202.98	200.49	202.62	201.48	203.56	203.2	202.54	203.13	203.22	202.23	202.26	201.43	201.28	202.92	202.94	201.71	203.51	201.51	201.7	203.02	203.09	203.79	202.74	202.61	202.77	203.6	202.08	201.97	203.48	203.61	203.99	202.74	203.09	203.21	203.6	201.88	203.77	203.65	202.25	202.68	202.75	201.56	204.35	201.88	202.33	203.18	202.32
206.11	205.78	206.48	206.06	206.35	206.63	206.23	205.81	206.34	206.3	207.02	206.85	206.39	205.83	206.74	206.55	206.83	206.81	207.49	206.38	205.21	207.4	206.28	206.73	207.01	205.8	205.76	205.37	207.36	206.49	206.89	205.8	205.61	206.33	205.95	206.33	207.08	206.77	206.96	207.09	207.01	206.42	206.16	206.81	205.75	206.41	206.76	207.28	206.64	206.56
203.48	202.79	202.51	202.28	200.99	201.32	201.25	203.15	202.92	202.55	203.06	202.91	202.53	203.98	202.51	204.1	202.79	202.12	202.58	203.03	203.89	202.03	203.13	202.56	202.08	202.51	202.62	203.16	201.7	202.81	202.69	203.17	202.45	202.17	204.81	202.87	202.07	202.23	202.62	202.32	201.82	201.79	201.91	202.7	201.77	202.02	203.7	202.66	201.65	203.24
207.67	206.74	207.79	207.82	208.05	207.86	206.9	206.95	207.98	207.95	207.59	208.58	207.96	208.15	206.21	207.95	206.84	207.71	209.1	207.26	208.86	206.64	207.53	208.07	207.86	206.74	208.52	208.72	207.53	208.1	208.57	207.77	208.93	207.35	208.41	206.92	207.52	208.65	208.01	207.68	207.17	207.27	207.52	207.2	205.97	207.66	207.51	207.4	207.5	208.36
208.07	207.94	208.36	208.14	207.47	208.1	207.81	207.02	207.55	207.32	207.55	206.41	206.94	207.79	208.5	207.65	207.07	207.98	207.77	208.22	209.28	207.51	208.5	208.79	207.44	207.67	207.39	207.47	207.38	208.57	208.25	207.74	208.51	208.5	207.86	206.27	207.83	207.77	207.52	206.55	207.86	207.27	209.13	207.29	206.9	208.58	207.75	208.73	208.56	207.26
203.6	202.05	202.92	203.59	203.29	202.84	203.37	204.22	204.3	202.65	203.03	202.74	204.25	202.55	203.69	203.39	203.44	203.06	204.17	203	203.94	202.61	202.91	203.06	204.29	203.39	202.96	202.19	203.05	203.52	202.74	202.66	203.86	203.16	204.7	202.67	202.02	203.63	202.77	202.59	202.87	202.32	202.8	203.05	201.42	203.09	204.4	203.62	202.3	204.11
216.3	216.36	217.31	217.6	218.12	217.05	216.75	216.35	217.55	216.97	216.65	217.14	217.41	216.82	216.18	216.77	217.7	218.21	217.32	217.31	217.68	216.36	217.38	216.77	217.46	216.53	217.52	215.86	216.77	216.62	217.79	216.56	216.92	217.25	216.81	217.25	217.44	215.75	216.67	216.58	216.63	218	217.01	216.28	216.87	216.83	217.06	218.98	216.66	216.51
208.35	208.66	207.59	207.2	208.19	208.32	208.29	207.7	208.71	208.66	208.06	208.33	207.11	207.95	207.32	209.22	208.96	208.22	208.2	208.15	208.49	207.43	208.34	208.5	208.22	207.44	208.13	207.9	208.01	208.71	207.76	209.66	208.34	208.37	207.88	208.64	208.03	208.58	209.22	208.57	207.98	207.48	207.27	207.92	208.07	208.12	208.57	208.26	207.99	208.22
208.25	207.98	207.62	207.87	208.01	206.91	208.8	207.04	207.29	208.02	207.53	208.24	206.27	207.88	207.53	206.87	208.1	207.61	208.12	207.8	206.63	207.32	207.38	208.36	207.74	206.97	207.01	208.27	207.31	208.54	207.89	207.57	208.45	208.07	206.35	208.35	207.03	207.61	208.51	207.65	206.87	208.36	208.44	208.5	207.82	208.52	208.07	208.9	207.49	208.23
218.94	216.78	217.61	218.16	218.14	217.6	217.09	218.25	219.31	218.76	217.3	217.58	217.12	216.6	217.13	217.96	218.38	218.46	217.41	218.38	216.43	217.19	216.93	217.97	217.23	217.92	217.89	218.37	217.65	216.73	217.99	218.58	218.18	217.7	217.97	218.21	217.19	217.91	218.53	217.56	217.59	217	217.72	218.59	217.42	218.72	217.78	218.35	216.51	218.55
207.36	208.58	206.64	208.61	208.75	207.46	208.04	208.39	207.02	207.87	208.53	208.11	207.38	207.42	208.05	208.39	206.61	208.84	208.08	207.79	207.51	207.48	208.28	208.49	208.1	208.06	207.73	207.25	208.8	208.18	205.94	208.59	207.37	208.86	208.72	207.58	207.46	207.85	208.84	208.23	208.21	207.81	206.83	208.35	207.07	208.15	207.92	207.99	208.07	206.9
209.11	208.04	208.42	208.78	208.47	209.25	208.69	209.32	209.56	208.44	209.26	208.48	208.19	208.52	209.65	208.19	208.12	208.14	209.21	208.78	208.15	210.18	208.97	208.84	208.94	209.17	208.57	209.24	208.64	209.05	208.71	208.01	208.2	208.17	208.65	208.91	209	209.41	208.1	208.29	208.86	208.65	208.91	209.86	209.08	208.07	209.43	208.03	208.58	207.67
208.54	208.24	208.42	209.68	209.49	208.88	208.59	209.35	208.39	209.37	208.77	208.97	208.71	209.66	209.46	209.13	208.28	208.65	208.31	208.92	208.59	207.95	209.18	207.9	208.21	209.41	208.84	209.02	208.78	208.66	209.56	209.23	208.71	208.37	207	208.71	209.13	209.39	208.05	208.24	207.26	207.17	209.49	209.7	208.78	209.51	209.05	209.48	208.58	207.89
203.22	202.32	202.46	203.07	201.71	202.09	201.66	202.25	203.05	201.97	202.76	201.05	202.15	203.1	202.47	202.47	203.99	202.88	201.68	202.05	202.25	202.09	202.75	201.78	202.92	202.09	202.43	202.38	202.41	202.22	201.51	201.85	201.87	201.39	202.8	201.86	202.43	202.84	201.71	202.38	201.98	203.58	202.03	202.94	202.74	202.98	202.98	201.52	202.76	202.05
202.97	204.43	204.05	202.3	202.67	203.65	203.58	202.85	202.77	202.2	203.36	201.67	203.81	202.58	202.5	203.61	202.94	202.9	203.63	203.11	203.03	202.74	201.51	204.27	204.05	203.34	203.13	202.28	203.47	203.93	202.69	202.37	202.95	203.34	203.13	203.45	203.27	203.37	204.96	203.61	202.01	203.13	204.33	201.97	203.6	202.69	203.37	202.66	205.08	203.14
208.35	207.11	207.99	208.77	208.18	205.85	206.49	207.84	207.71	206.96	207.68	208.92	206.28	207.53	207.1	208.42	208.68	206.44	207.66	207.7	207.82	207.51	208.06	206.62	208.3	207.71	208.37	207.57	208.27	207.3	206.61	207.59	207.44	207.19	207.6	207.84	206.39	207.71	207.2	207.51	207.12	206.63	206.93	208.26	207.16	207.72	207.64	206.54	207.96	207.02
199.93	199.67	199.24	199.25	200.4	199.98	199.21	199.9	198.89	199	199.25	199.95	199.2	200.51	199.17	199.51	200.18	199.37	199.92	199.34	199.47	198.96	199.87	198.86	199.46	199.8	200.02	199.58	199.76	199.86	199.92	198.69	199.07	199.53	198.14	198.17	199.94	198.13	200.2	199.04	199.08	199.69	198.83	198.98	198.66	200.04	200.12	199.15	199.43	200.48
202	202.66	199.83	201.11	200.82	200.73	200.93	201.74	200.69	201.52	200.4	202.7	201.5	201.13	201.67	201.63	200.98	201.63	202.27	201.12	201.97	202.33	200.3	201	200.79	200.57	200.39	201.28	200.2	201.36	200.61	200.98	200.79	201.37	201.14	201.04	201.93	201.38	200.95	200.02	201.45	200.49	201.51	201.51	201.18	201.03	201.57	201.73	201.18	200.5
208.33	207.96	208.84	207.37	207.34	207.76	207.57	207.62	206.94	208.26	208.11	208.67	207.76	207.72	208.04	207.3	208.36	207.37	206.98	207.47	207.36	208.04	209.22	207.76	207.09	207.42	207.96	207.94	207.77	208.52	208.49	208.56	207.23	207.55	208.49	208.83	206.57	207.5	208.71	208.07	207.68	208.48	207.81	208.51	208	209	208.85	207.39	207.18	207.81
200.68	202.7	202.88	202.35	202.83	203.31	202.64	202.75	202.29	202.83	202.48	201.53	202.52	202.04	203.04	202.04	202.62	202.02	203.53	201.78	203.06	201.62	203.18	202.34	202.79	201.25	203.7	202.98	203.42	202.6	201.67	202.26	202.12	202.15	202.03	202.77	202.5	202.62	201.79	201.7	202.49	202.47	202.34	202.4	203.14	202.29	203.76	201.71	203.18	201.35
202.57	204.15	202.67	202.21	202.62	201.68	202.76	203.29	201.44	202.26	202.67	202.47	201.06	201.63	202.46	202.88	202.81	203.77	201.61	201.77	202.21	201.59	202.44	202.78	202.84	201.57	202.75	201.58	200.94	203.49	201.51	201.96	201.75	203.79	202.32	202.75	202.97	202.03	203.72	201.71	203.61	201.69	203.01	202.53	202.75	201.47	202.29	202.72	202.06	202.47
197.12	199.08	197.18	197.64	198.6	198.56	197.37	198.15	197.55	197.94	198.34	199.03	198.21	197.5	197.24	198.43	198.04	197.21	197.52	199.58	197.2	199.46	198.87	198.41	198.53	198.5	198.19	197.45	198.4	196.86	198.6	197.44	198.92	199.17	199.22	197.55	198.86	198.51	199.04	199.17	198.35	198.87	197.82	197.22	198.84	198.08	198.33	198.06	197.98	197.29
207.85	207.18	207.73	206.7	207.68	208.74	208.14	207.99	207.37	206.76	207.82	207.09	206.68	207.81	209.17	207.56	207.94	206.63	207.74	206.82	207.77	206.59	207.68	206.72	208.35	208.32	206.46	207.98	207.35	206.97	207.37	206.7	208.33	206.89	207.85	206.7	207.3	208.16	205.65	207.34	208.52	208.29	208.16	207.51	207.91	208.26	207.52	207.87	206.55	207.12
212.7	211.98	212.92	212.41	212.15	213.67	212.57	211.45	212.61	211.79	212.61	213.35	211.75	211.57	212.57	212.55	211.21	213.32	213.7	212.08	211.91	212.26	211.67	212.4	212.21	212.93	212	211.51	212.61	213.06	213.07	213.01	213.27	213.14	212.09	212.54	211.42	212.7	212.63	214.82	212.06	212.42	211.51	212.27	211.93	213.05	211.98	213.25	212.25	212.95
212.67	211.87	212.26	211.9	212.22	211.32	211.92	210.45	211	211.02	211.58	211.67	212.86	212.11	211.43	211.98	210.61	212.05	211.55	212.25	211.1	211.02	211.86	212.86	212.12	211.44	211.09	211.51	212.13	211.94	211.84	211.64	212.21	212.83	210.5	211.74	211.96	212.41	212.35	212.41	211.95	211.65	210.77	212.27	211.15	211.94	212.69	211.36	211.58	212.58
211.44	211.15	211.15	211.06	212.01	211.12	211.62	211.74	212.08	211.73	212	210.59	211.23	211.91	210.95	211.43	211.73	210.73	213.07	212.57	210.33	212.42	211.34	211.17	211.08	210.72	211.95	210.98	212.33	211.7	213.11	210.37	210.51	210.9	211.94	211.85	210.88	211.98	211.36	211.43	211.89	211.21	211.46	211.97	211.84	211.87	211.67	212.1	211.94	211.38
200.43	200.92	200.31	200.51	200.36	199.53	200.16	199.97	200.96	200.55	200.41	199.94	201.26	200.4	200.43	200.37	200.02	200.46	201.05	200.13	200.72	200.88	200.66	200.83	201.02	200.2	200.52	202.04	201.07	198.87	200.35	201.4	199.68	200.34	200.43	201.39	200.11	200.6	200.26	199.78	200.86	199.61	200.11	201.65	201.11	200.13	200.89	198.98	199.57	199.68
212.71	212.73	212.54	212.64	212.45	213.67	212.45	213.44	213.35	212.67	212.12	211.77	212.05	211.88	212.54	212.26	213.58	213.02	212.73	212.06	212.38	212.23	212.14	212.27	212.01	212.81	211.99	211.52	212.47	213.6	213.21	211.48	212.5	212.44	212.31	210.79	213.13	212.05	212.25	212.57	212.09	211.29	213.44	212.68	213.12	212.52	212.59	212.09	212.84	212.43
209.06	210.01	211.32	210.57	209.46	210.84	209.15	209.89	210.1	209.77	209.3	210.23	210.87	209.13	208.35	209.34	209.52	209.83	209.33	209.82	209.4	209.27	209.1	209.36	208.86	209.92	209.24	209.76	210.41	210.05	209.21	209.31	208.87	208.53	208.91	209.52	209.56	210.17	210.17	209.18	209.76	208.69	210.33	210.18	210.66	208.48	210.13	209.72	209.53	210.34
201.79	202.95	202.7	201.98	203.26	202.08	203.95	200.67	202.77	201.16	202.15	202.19	203.13	201.94	203.39	202.18	202.93	202.92	203.75	202.91	202.26	202.24	202.87	202.12	201.94	203.01	202.67	202.08	202.29	202.74	203.57	203.05	202.73	203.1	203.77	201.51	202.87	202.47	202.72	201.58	202.24	202.56	202.22	201.48	203.8	202.17	203.78	202.05	202.01	201.95
213.36	214.15	213.86	213.97	213.1	213.77	213.82	213.17	214.22	213.59	212.63	213.9	212.99	213.27	213.64	213.17	214.28	213.23	213.67	214.09	214.06	213.54	212.96	212.73	214.1	215.6	213.94	213.08	212.86	213.53	214.76	214.07	215.46	214.52	214.03	213.61	214.55	214.01	214.24	213.79	213.71	214.58	212.32	213.26	214.28	212.98	213.84	213.92	214.64	212.53
203.29	203.02	202.24	202.55	203.02	203.42	203.62	203.74	203.11	203.62	203.17	202.38	203.91	203	202.94	204.22	203.62	202.36	203.85	204.3	203.01	202.97	203.23	204.38	203.24	202.61	203.22	202.77	202.61	203.57	203.46	203.62	202.1	202.92	203.42	202.76	203.37	203.85	203.66	205.14	204.02	203.3	203.88	203.15	203.27	203.37	203.2	204.37	203.09	203.93
194.15	194.32	193.84	195.15	193.65	193.6	193.73	194.05	194.09	194.06	195.07	193.87	195.25	193.47	194.47	194.57	194.75	194.82	194.27	193.91	193.92	193.83	194.23	193.75	193.14	194.9	194	193.76	195.29	194.96	193.83	194.34	194.03	193.91	194.11	193.78	193.05	194.16	194.11	194.63	193.88	194.08	193.07	194.81	194.31	193.03	193.84	193.46	193.31	194.27
214.9	213.15	213.74	214.21	213.25	214.39	213.28	214.05	214.41	214.52	214.31	213.04	214.16	213.96	214.54	213.34	214.3	214.35	213.3	213.66	213.9	214.04	213.24	212.61	213.95	213.35	214.05	213.43	213.76	213.46	214.22	213.91	214.05	214.55	215.87	213.54	214.36	214	214	213.56	213.06	214.66	214.49	214.83	213.82	213.89	213.52	212.99	214.44	214.08
203.21	203.74	203.05	205	203.8	205.11	203.94	203.68	203.4	203.09	204.05	203.57	204.78	204.54	203.51	203.14	203.3	203.19	204.03	203.46	204.06	203.83	203.66	204.01	203.88	204.59	204	202.92	203.56	203.59	201.71	204.1	202.81	203.6	203.63	203.86	203.82	203.78	204.86	202.77	204.81	203.45	203.06	204.64	204.06	203.57	203.77	202.95	203.89	203.17
203.32	203.15	203.52	204.04	203.78	203.58	204.19	203.58	203.32	203.65	203.85	203.7	202.97	204.19	203.09	204.45	205.1	204.15	203.31	204.07	203.13	204.18	205.56	204	204.26	204.2	204.11	204.2	203.42	204.05	204.02	203.53	204.79	204.56	203.99	204.03	204.67	204.35	204.95	203.28	203.56	204	204.66	203.23	204.22	203.23	204.38	204.1	205.28	203.64
201.46	200.91	201.94	200.08	201	201.05	200.8	200.88	201.84	200.9	200.91	199.87	199.9	201.08	200.41	200.78	200.93	199.44	201.14	201.12	200.26	202.2	202.38	200.42	198.78	200.77	199.83	199.5	200.19	200.11	201.71	200.73	200.02	200.8	200.79	201.18	200.67	199.82	201.37	200.16	200.72	200.62	200.01	200.03	200.92	200.05	201.21	200.81	199.69	200.66
208.89	209.23	209.36	209.58	208.95	210.03	207.67	208.99	209.21	209.3	209.99	209.12	208.87	209.05	210	209.47	209.43	209.76	208.31	208.51	207.47	209.02	208.18	209.14	209.29	209.83	209.54	207.68	209.67	208.7	208.79	208.02	208.72	209.19	209.41	208.78	209.52	208.27	208.98	208.47	208.72	209.18	208.99	208.61	208.76	209.34	209.21	208.33	209.05	209.3
218.27	218.09	218.6	216.97	218.59	217.65	217.47	218.45	218.08	218.44	218.43	217.38	217.94	217.8	218.37	217.45	217.72	217.28	218.08	217.61	219.09	217.4	217.51	218.14	218.31	216.68	217.48	217.46	217.95	217.13	218.3	218.07	217.07	217.82	217.22	218.34	217.22	217.95	217.07	219.35	216.88	218.59	216.88	217.62	217.07	217.32	217.05	217.74	218.02	218.22
206.67	208.38	207.67	206.42	208.08	207.5	206.94	206.72	208.08	206.57	207.66	207.21	207.89	208.84	208.25	207.65	207.77	206.96	208.21	207.22	207.09	207.51	208.17	208.74	207.53	206.46	207.49	208.57	207.03	206.47	208.21	207.05	207.73	206.96	208.02	207.03	208.08	209.39	208.07	208.36	208.05	207.57	208.46	207.3	207.42	207.65	207.24	207.15	207.05	208.95
207.42	208.97	207.85	208.52	209.21	209.11	209.88	208.69	209.48	209.19	208	207.45	208.44	209.19	208.93	209.7	208.2	208.31	208.77	208.57	208.4	209.4	208.55	208.21	207.99	209.81	209.03	208.88	210.13	207.56	209.19	209.38	210.27	208.7	207.88	208.99	208.61	207.37	209.25	209.72	207.47	208.82	209.29	208.57	208.87	208.61	207.85	209.93	208.92	208.46
216.95	218.1	216.81	216.56	217.14	216.28	217.17	216.8	218.74	216.98	217.61	216.34	216.99	217.98	217.84	215.8	216.63	216.72	216.89	217.7	216.92	217.49	216.25	217.63	216.56	217.83	217.59	218	216.99	217.35	216.45	217.55	217.53	216.57	217.98	217.87	216.57	217.13	216.78	217.51	216.15	218.82	217.71	216.9	218.18	217.58	217.31	217.67	217.82	217.53
199.33	198.48	200.03	199.47	198.78	199.36	199.39	199.15	200.8	199.67	198.93	199.85	198.93	200.71	199.82	199.02	198.97	198.19	199.4	198.04	198.71	198.9	198.59	198.65	199.85	199.91	199.31	199.48	199.37	199.8	199.8	199.44	199.3	198.64	200.63	200.29	198.98	199.85	198.85	198.72	199.24	199.11	199.25	199.27	200.42	198.66	198.6	199.56	199.22	199.01
206.28	206.6	206.65	206.47	205.83	206.93	207.37	206.99	206.8	206.95	206.32	206.53	207	205.07	206.66	206.4	205.58	205.63	207.53	206.15	206.18	206.78	206.21	206.54	206.16	205.64	207.52	206.98	207.22	206.83	207.05	206.37	206.1	206.26	206.62	206.54	206.17	206.48	205.9	205.42	206.14	206.07	206.88	206.24	206.34	206.06	207.01	204.95	205.92	207.05
199.04	200.07	199.73	199.07	200.09	198.17	199.68	199.27	199.79	199.72	199.93	200.15	200.41	199.11	199.45	200.79	198.79	200.2	199.8	199.62	199.32	199.69	198.72	199.22	198.67	198.5	199.18	198.99	199.09	198.92	199.07	198.63	198.56	200.68	199.46	199.56	200.35	197.76	199.38	199.89	198.99	198.28	201.05	199.02	199.89	199.77	198.39	199.79	200.21	199.61
204.02	205.77	206	204.59	204.78	204.45	204.33	204.88	204.89	204.94	205.41	204.67	204.81	204.18	205.33	204.68	204.62	204.18	203.93	204.16	203.83	204.93	204.14	206.25	204.66	204.84	203.76	204.83	204.39	204.36	204.71	203.92	204.48	206.19	204.94	205.74	204.8	204.25	204.22	204.56	205.7	204.65	204.89	204.17	204.09	204.31	205.03	204.58	204.83	204.76
203.21	203.32	202.92	201.98	203.21	202.55	202.37	202.85	203.36	204.74	203.47	203.85	203.8	203.76	203.24	204.06	202.51	204.21	202.11	203.15	202.77	202.64	203.56	202.8	203	203.97	202.33	202.31	202.58	202.92	203.69	203.21	203.52	203.36	203.78	202.89	203.13	204.02	202.18	202.6	203.7	203.53	203.98	202.99	202.99	203.13	202.98	203.38	203.76	204.29
208.29	208.89	206.85	207.7	207.92	208.37	207.7	208.17	207.15	208.74	207.05	208.4	207.51	208.67	207.81	208	207.35	207.67	207.7	206.6	208.38	208.23	206.75	206.16	208.72	208.43	208.19	208.46	208.11	207.36	207.85	207.84	208.04	207.64	208.14	207.86	208.26	207.68	206.7	208.19	208.24	207.55	208.15	207.52	207.54	207.56	207.75	208.63	208.02	207.82
211.89	212.31	211.28	210.78	211.41	213.17	211.64	211.86	211.26	212.63	211.73	212.26	212.01	212.58	211.21	211.22	212.37	211.6	212.29	211.61	212.36	212.78	211.93	213.03	212.76	211.15	212.72	211.05	211.27	211.95	210.86	212.17	212.36	210.34	212.09	211.17	212.05	211.87	211.36	211.5	211.54	210.85	212.92	211.52	212.37	211.86	212.01	211.42	211.52	212.88
202.49	203.69	204.08	203.29	202.87	202.81	203.22	202.45	203.98	203.82	203.36	202.14	202.7	201.44	203.44	203.34	203.89	202.79	203.74	203.03	203.7	203.59	203.3	202.56	202.38	202.54	203.15	203.23	202.65	203.46	203.6	204.01	202.67	203.03	202.35	204.02	204.11	203.12	202.95	202.94	203.57	204.03	203.5	203.68	204.7	203.05	203.88	204.56	202.97	203.09
207.93	208.46	208.08	207.68	207.34	207.46	208	207.54	207.91	207.69	207.63	208.48	207.3	208.24	207.67	206.57	207.29	207.51	207.14	207.01	208.21	208.35	207.37	207.76	208.21	208.35	208.3	207.12	207.87	207.54	208.18	208.39	208.48	208.52	207.24	207.13	206.83	207.97	207.9	207.83	208.08	207.25	207.26	208.38	207.82	206.78	207.56	208.42	208.63	206.95
194.09	193.14	193.73	194.64	193.99	193.26	194.38	195.02	193.89	192.79	194.3	193.22	194.39	193.63	193.18	194.66	194.42	194.32	195.05	193.83	194.33	194.83	194.4	193.47	193.47	192.88	194.41	194.44	195.3	194.51	193.67	194.24	193.71	194.34	194.37	193.49	194.18	194.12	195.73	195.07	193.27	194.95	194.44	192.91	193.15	193.84	195.23	195.3	192.67	193.06
203.69	204.12	203.29	204.25	204.02	203.94	203.55	203.16	204.56	203.34	202.2	204.26	201.94	204.54	203.43	203.56	202.75	202.46	203.19	203.76	204.24	203.4	204.24	204.59	202.76	202.41	203.28	202.94	202.66	203	203.91	204.07	203.76	203.17	203.86	203.9	204.26	204.61	203.95	203.03	203.79	204.41	203.85	203.77	204.62	203.1	203.58	204.15	204.25	202.93
208.24	208.51	209.09	209.09	209.79	208.52	208.01	207.27	208.81	208.9	207.78	208.88	209.52	208.67	207.52	207.82	208.84	208.77	208.41	207.71	209.27	209.3	208.71	209.39	209.84	208.28	207.64	207.4	208.12	209.19	209.04	208.38	209.74	208.17	209.64	208.59	208.49	208.1	209.58	207.46	208.48	208.57	208.07	209.1	207.54	208.12	209.2	209.84	208.86	208.44
194.16	194.97	195.56	193.9	194.64	195.12	195.22	195.61	194.97	194.32	195.26	195.29	195.25	194.47	195.21	195.59	194.28	194.67	195.43	195.84	196.07	195.09	194.56	195.71	195.08	195.4	195.35	195.01	195.21	195.46	196.45	194.88	195.55	194.64	194.8	195.24	193.98	195.12	195.17	195.67	194.66	193.34	195.59	194.81	193.99	195.76	195.53	195.54	195.36	195.61
200.68	200.92	200.12	199.04	199.56	199.94	201.36	200.95	199.66	199.87	200.57	200.21	200.95	201.66	201.4	200.32	201.42	200.08	200.52	200.5	201.04	199.26	200.83	201.78	200.13	199.96	200.12	200.52	198.94	199.87	198.88	200.02	201.25	200.86	198.72	200.27	199.79	201.29	200.23	199.79	200.53	201.05	201.1	198.65	199.39	200.85	200.34	201.06	198.92	200.89
207.85	208.17	207.28	207.61	207.57	206.97	206.1	207.62	207.44	207.22	206.57	208.21	206.71	207.34	208.3	208.74	207.6	207.99	207.84	206.87	208.84	206.73	207.62	207.89	208.05	207.13	208.4	207.2	208.89	207.55	208.07	209.43	207.52	206.82	207.66	208.38	207.93	208.11	206.7	208	207.49	208.5	207.54	206.65	207.36	207.5	207.22	207.8	208.35	207.74
207.71	208.53	208.37	208.31	208.52	208.96	208.77	207.57	207.79	209.45	207.66	208.86	208.76	208.2	208.48	208.66	207.61	209.13	209.26	208.39	207.72	209.2	207.04	207.7	208.39	207.54	208.5	208.7	207.71	208.63	208.21	208.28	208.38	208.38	208.38	208.03	208.37	208.11	208.8	208.13	207.31	208.79	208.17	208.51	207.17	208.08	209.92	208.3	207.74	208.65
207.06	208.49	207.49	208.14	208.38	208.61	207	208.51	208.23	207.47	207	207.41	207.91	207.06	208.75	206.4	207.12	206.82	208.12	206.9	207.74	206.97	209.28	209.11	206.78	207.68	208.22	207.85	207.91	209.14	207.45	207.51	208.55	206.45	208.57	207.93	207.19	206.81	207.77	206.85	207.83	207.83	208.07	207.96	208.46	207.9	207.5	206.82	207.23	208.44
217.01	217.1	215.83	216.36	216.78	218.4	217.11	217.76	217.3	216.47	217.27	216.66	216.63	216.6	217.62	216.49	216.95	216.88	216.16	216.52	217.12	216.8	216.93	217.97	217.07	216.2	216.56	217.96	217.01	217.18	217.75	217.11	217.44	216.71	216.77	216.63	217.63	216.05	217.04	216.71	217.34	217.84	217.15	216.4	217.18	216.95	216.79	215.9	215.88	217.17
208.82	208.81	208.53	207.86	209.8	208.14	209.37	209.02	208.62	208.75	210.07	209.55	209.42	209.07	209.58	209.11	208.72	208.83	209.34	209.64	208.74	209.68	208.41	208.37	208.73	209.5	208.88	208.73	208.87	210.04	209.14	208.82	208.67	207.15	209.21	210.31	209.06	208.49	207.87	207.66	209.41	208.4	207.51	207.36	208.43	209.38	208.3	207.89	208.93	208.85
199.7	199.51	199.1	199.3	201.49	199.65	199.41	198.7	200.39	200.54	198.65	199.65	200.77	199.45	199.49	200.14	199.05	198.83	200.01	199.25	200.41	199.77	198.22	200.09	200.3	198.33	199.28	199.84	199.09	199.42	199.42	199.87	200	199.76	199.52	199.29	199.75	200.73	200.51	198.38	199.26	200.02	199.17	199.4	199.19	199.84	200.24	199.28	199.93	199.43
209.12	211.33	209.07	210.47	210.12	209.67	209.82	210.19	209.03	210.43	209.33	209.22	209.66	209.16	209.45	209.7	210.92	209.73	209.82	209.88	208.38	210.47	209.67	209.84	207.9	209.21	210.24	208.35	209.72	210.14	209.3	210.6	209.47	209.19	209.37	210.94	210.22	209.75	209.73	209.7	209.48	209.57	208.91	209.48	209.78	210.17	209.34	209.65	209.86	210.14
212.4	210.79	212.14	210.86	211.06	210.86	212.32	211.67	211.26	210.69	212.15	210.81	211.41	212.26	210.57	211.91	212.57	211.14	212.11	212.31	210.44	211.6	211.57	211.88	211.72	211.77	210.51	210.6	210.76	210.92	211.98	211.03	211.82	211.47	210.75	211.75	211.68	211.79	209.98	211.16	213.02	211.06	211.02	212.7	210.85	211.01	211.26	212.36	211.39	212.34
204.26	203.67	204.52	204.06	203.79	204.4	203.8	204.37	203.26	205.36	204.7	204.74	203.37	203.79	203.15	204.17	203.89	204.04	205.4	203.78	203.87	203.97	204.68	204.33	203.81	205.16	202.67	204.5	204.56	203.13	204.16	203.97	204.13	202.45	202.98	204.02	203.17	203.61	204.69	204.89	204.29	203.57	203.67	202.8	204.13	205.08	204.98	204.36	204.17	204.31
200.15	199.71	200.74	199.55	200.01	200.65	200.84	199.85	201.12	200.44	201.01	199.74	199.47	201.4	199.48	200.95	199.55	200.07	199.9	200.94	200.64	200.46	200.68	199.57	199.37	200.3	200.49	201.64	199.9	200.67	200.14	201.11	200.87	200.66	200.2	200.74	200.1	200.19	200.67	201.9	199.85	199.79	199.45	199.47	200.08	201.78	198.79	201.1	200.7	200.55
207.42	207.41	207.97	208.92	207.35	208.61	207.8	208.3	207.7	207.25	207.37	207.45	207.91	207.7	207.29	206.92	207.55	208.21	207.64	208.83	207.23	206.8	207.48	207.6	208.23	206.73	207.62	206.6	205.91	208.22	207.18	207.52	208.47	207.48	208.39	208.06	207.61	207.73	208	207.57	206.37	208.2	208.32	208.02	207.5	207.16	207.83	207.63	208.95	208.13
204.82	203.47	203.72	203.13	203.73	204.14	204.67	203.3	203.67	202.76	203.76	203.93	203.38	204	202.69	202.09	203.32	205	203.54	202.46	203.51	203.96	204.28	203.23	204.09	204.25	203.39	204.69	204.29	204.65	203.16	204.14	203.56	201.85	202.7	203.02	203.84	203.39	202.75	203.78	203.71	203.11	204.9	203.8	203.65	203.26	202.48	203.79	204.47	203.66
209.48	207.75	210.1	208.7	210.09	209.23	208.64	208.29	209.34	208.62	208.76	208.56	208.76	209.37	208.29	209.19	209.17	207.93	208.16	208.67	208.65	209.56	209.35	208.94	208.45	207.68	209.43	209.24	207.98	208.64	209.35	209.6	207.84	206.8	208.23	208.32	208.29	207.1	208.23	209.16	208.4	207.84	207.89	208.99	209.43	209.18	207.91	208.31	209.06	208.24
208.69	209.15	210.05	207.96	208.84	208.91	208.9	208.66	209.23	209.64	209.45	208.75	209.6	209.39	208.19	209.47	208.34	208.02	208.4	209.29	208.21	208.79	207.8	208.21	208.39	207.51	209.72	209.06	208.52	208.52	208.02	208.32	209.69	208.96	209.12	209.54	209.95	209.13	209.3	208.71	209.58	209.01	208.86	206.88	208.12	209.08	208.77	209.25	207.69	209.14
218.92	217.44	217.75	218.62	218.02	217.72	217.22	217.39	217.43	217.72	217.55	218.08	217.44	216.74	218.38	218.36	219.26	218.07	216.74	218.06	216.38	217.36	218.51	218.7	216.75	217.3	218.92	217.91	217.58	218.61	219.33	218.47	218.05	219.9	217.57	218.12	218.25	218.85	217.41	218.35	218.16	218.59	217.54	216.97	215.82	217.66	218.49	218.35	218.57	217.59
212.27	213.23	212.3	212	212.36	212.1	213.34	212.38	212.52	212.97	212.08	213.07	214.28	212.66	213.12	213.04	212.06	212.84	212.06	213.18	212.88	213.03	213.89	213.07	213.22	211.85	213.41	214.09	211.57	213.59	213.62	212.35	212.43	212.96	213.04	212.57	213.25	212.62	214.65	212.74	213.26	213.69	213.32	211.78	211.89	212.61	213.52	214.04	212.01	213.12
206.24	206.79	205.9	206.52	206.03	206.28	206.18	206.55	205.29	206.7	206.49	207.46	205.65	204.99	206.8	206.37	207.15	207.58	205.94	206.83	205.88	206.34	206.69	204.51	206.17	205.47	207.58	206.46	207.05	206.55	206.3	205.92	206.98	206.68	206.77	207.23	206.03	207.42	205.81	206.65	206.11	206.15	205.45	206.27	206.92	206.26	206.83	206.92	206	206.58
204.6	203.35	203.27	203.51	204.04	204.29	203.9	202.6	203.91	203.3	203.8	202.66	202.71	203.79	203.74	203.8	203.99	203.92	203.66	204.18	204.3	202.91	204.54	204.12	203.67	204.03	203.95	203.46	204.1	203.34	204.55	203.96	203.14	203.35	204.24	204.39	203.22	203.86	205.15	203.69	204.03	202.1	202.78	203.4	203.61	202.84	204.25	203.44	203.45	203.27
199.59	198.65	199.58	198.27	199.1	199.52	198.6	199.33	199.37	198.75	199.33	199.51	200.07	199.37	198.58	198.99	198.59	200.16	199.8	199.09	199.36	199.42	199.81	199.72	199.21	198.78	198.61	199.34	199.78	199.06	198.91	200.04	199.38	198.8	199.38	198.76	199.72	199.31	199.04	199.29	199.49	199.56	198.39	200.02	199.2	199.64	199.29	198.74	198.83	198.49
203.31	203.48	203.8	203.67	202.9	203.4	202	203.34	203.64	203.76	203.56	202.49	203.14	202.64	203.82	202.86	203.17	202.46	203.09	203.98	203.18	203.16	203.47	202.57	204.04	203.78	202.82	202.23	202.35	202.86	203.05	203.96	203.93	203.44	203.12	202.54	204.36	201.56	203.88	203.61	203.31	201.8	202.6	204.06	203.33	204.42	201.83	203.48	203.43	203.19
207.53	206.69	207.5	207.61	207.83	207.79	207.34	207.86	209.22	207.3	207.54	208.42	208.51	207.16	207.56	207.3	208.37	208.11	207.96	208.7	208.03	208.56	207.8	207.9	207.96	207.77	207.95	207.01	207.05	208.05	207.08	207.22	207.09	207.61	207.65	207.95	207.21	207.28	207.57	207.11	207.87	208.29	207.76	208.01	208.18	208.28	208.2	207.33	207.96	207.52
207.83	207.69	207.66	207.82	208.37	207.78	207.6	207.16	207.11	206.02	206.99	207.93	207.43	208.25	207.53	208.04	207.76	206.47	207.69	207.55	207.09	207.97	207.08	209.05	208.42	207.64	208.07	207.42	208.32	208.27	207.55	206.88	208.52	207.66	206.35	207.66	207.41	208.15	208.67	207.29	208.22	207.01	207.39	207.43	206.75	207.45	208.28	206.13	207.27	207.54
203.77	203.76	204.31	202.13	204.11	202.91	203.6	203.53	204.32	203.22	205.03	203.62	202.58	202.89	203.04	203.63	203.51	204.57	203.67	204.93	204.41	203.69	203.81	204.02	203.66	204.84	204.38	203.77	203.62	204.36	204.17	203.13	204.42	204.88	204.29	203.92	204.14	203.85	203.2	203.61	205.21	203.09	203.32	202.64	204.57	204.12	203.68	204.72	203.85	204.44
199.6	199.43	199.6	199.66	200.39	199.24	199.89	199.54	198.97	199.4	199.37	200.24	199.34	200.15	198.52	198.98	198.82	198.9	199.15	198.82	199.84	198.67	199.39	199.13	199.88	199.97	199.51	198.85	198.99	199.35	199.63	199.21	199.33	200.16	198.33	198.69	199.06	200.59	200.42	200.27	198.46	198.4	199.08	198.98	199.61	199	200.53	199.83	198.87	200.59
208.37	208.82	208	207.52	208.35	207.9	208.27	208.73	207.33	207.47	206.9	207.24	208.11	208.55	208.74	207.97	207.7	208.48	208.5	207.35	208.45	207.96	208.19	209.01	207.52	207.64	206.89	208.29	208.39	207.74	207.97	208	208.18	208.38	209.03	207.38	207.07	208.52	208.45	208.21	208.65	207.13	209.26	208.64	207.81	208.04	208.2	208.15	208.24	207.09
212.05	213.18	211.53	212.24	212.86	210.37	210.96	212.84	213.39	211.63	212.21	211.61	212.54	213.18	210.6	212.01	212.93	212.48	212.05	211.14	212.85	212.5	212.27	212.41	213.19	212.84	212.5	212.19	211.48	211.92	211.19	211.4	211.69	211.43	212.05	213.08	212.47	212.23	212.23	212.91	211.86	211.65	212.36	212.27	212.15	212.35	212.72	212.34	212.1	212.22
206.41	207.47	206.87	206.21	206.72	207.46	205.95	205.91	206.31	205.61	207.28	206.68	206.4	205.56	206.85	205.19	207.15	207.29	207.33	207.22	206.37	206.45	206.2	206	206.49	205.2	205.82	207.18	207.12	206.17	206.46	205.86	206.22	206.71	206.25	207.4	206.98	206.61	207.14	206.11	206.36	207.08	206.85	205.71	206.92	205.85	206.65	206.78	206.19	206.34
199.23	201	199.91	200.25	199.68	198.7	198.9	199.39	200.23	199.48	199.07	199.56	199.05	198.99	199.32	198.97	199.74	200	198.31	199.7	198.16	198.74	199.49	198.34	198.52	199.23	200.19	199.62	199.24	199.41	199.3	199.94	200.19	198.85	199.5	200.06	199.06	199.11	198.9	198.64	199.3	199.31	198.58	200.44	200.3	200.34	200.6	199.7	199.59	199.98
209.73	207.6	208.22	208.39	208	207.94	209.46	209.58	208.4	209.59	208.45	208.47	210.22	209.46	209.37	209.35	208.56	208.15	208.02	207.78	207.66	209.5	207.8	209.19	208.72	209.85	208.56	208.85	208.42	208.88	208.58	208.48	208.65	208.2	207.25	209.09	209.02	207.73	208.69	208.05	208.96	209.68	208.91	207.5	208.39	209.6	208.62	209.18	208.83	208.18
208.11	206.16	208.03	208.73	206.95	207.36	209.37	208.53	208.36	208.33	208.82	208.2	207.46	208.23	208.34	207.85	207.47	208.06	207.56	207.29	208.06	207.21	208.15	207.81	208.75	207.1	208.09	208.67	207.71	209	208.94	208.89	206.79	208.14	206.63	207.31	208.08	207.07	208.73	207.01	207.78	208.08	207.52	207.64	207.75	207.97	206.95	207.14	207.16	207.74
206.13	206.23	206.68	207.06	206.11	206.25	206.39	207.11	205.83	206.4	206.95	205.45	207.2	207.23	207.3	206.27	206.69	205.22	206.83	206.98	205.84	206.06	206.39	207.23	206.47	206.59	206.36	207.87	205.94	206.36	206.75	206.42	204.92	206.04	206.9	207.31	206.96	206.66	207.05	205.68	206.88	207.32	205.84	206.76	206.77	205.98	206.18	206.16	205.88	206.17
207.14	205.86	206.12	206.34	206.48	205.97	206.87	206.21	205.02	206.51	205.43	206.35	206.84	206.5	207.66	206.65	206.33	206.69	206.37	206.1	206.62	206.12	206.07	205.88	205.48	206.69	206.06	206.28	207.5	206.45	206.83	206.87	206.02	205.78	206.04	205.45	206.6	205.8	206.45	205.39	207.06	206.05	207.29	206.49	207.17	206.87	206.06	207.65	206.43	206.71
208.35	209.66	208.73	208.8	208.11	207.88	208.03	207.38	208.43	207.72	209.4	209.9	209.21	208.34	208.2	207.75	209.28	209.31	208.03	208.27	207.52	208.56	207.12	207.94	208.95	207.35	208.07	207.63	207.55	207.75	208.17	207.54	208.12	207.45	208.04	208.05	206.3	207.88	209.03	208.66	208.49	208.26	207.4	207.65	208.47	208.17	207.94	207.09	206.9	208.31
205.62	206.34	206.07	206.3	205.47	205.66	204.54	204.71	205.06	204.39	204.99	206.34	206.2	206.65	205.85	206.07	205.55	205.34	206.31	206.37	205.03	204.59	205.04	204.78	204.39	207.2	205.95	205.95	205.62	206.08	204.69	204.68	205.88	205.04	207.03	206.15	204.69	205.64	205.7	205.7	204.61	205.49	205.95	205.74	205.51	205.09	205.5	206.56	205.28	205.65
205.57	203.91	203.69	205.42	204.73	203.07	205.27	204.95	205.01	205.78	204.53	204.45	204.42	205.33	204.04	205.45	205.28	204.7	204.79	203.94	205.6	204.3	205.46	205.08	204.72	205.73	204.49	204.98	206	204.43	204.01	205.19	205.24	205.12	203.83	205.39	204.73	204.51	204.78	205.39	204.52	204.33	205.51	204.71	204.3	204.86	204.29	204.89	204.96	205.07
201.83	203.65	201.73	201.75	202.52	203.67	201.79	202.85	202.97	202.38	202.36	201.85	203.51	203.81	202.64	203.45	202.76	202.27	201.66	202.78	202.3	201.83	200.85	201.96	201.91	202.8	202.77	202.65	202.89	202.22	202.81	202.54	202.13	201.35	203.42	202.94	202.5	202.42	201.59	202.38	201.92	201.88	201.57	201.62	201.49	202.82	201.91	201.67	202.33	203.03
207.96	207.12	206.94	206.75	207.51	207.26	207.08	207.41	207.24	206.91	208.37	206.66	207.87	206.9	208.86	207.97	207.29	206.37	206.96	208.06	206.8	208.15	206.89	207.62	207.28	207.81	206.64	208.63	208.27	208.01	207.25	206.75	207.96	206.85	206.62	207.91	206.83	207.13	207.81	207.65	208.16	207.94	208.17	207.49	207.71	207.67	207.38	208.12	207.12	207.79
209.54	208.82	208.45	207.14	209.2	208.53	209.36	209.42	208.91	208.16	208.3	208.65	207.41	208.89	209.5	208.55	208.5	208.43	208.95	209.08	209.19	207.84	209.46	208.78	207.77	208.69	209.08	208.12	209.87	209.63	209.51	208.39	209.06	208.4	209.54	209.6	208.46	208.58	207.89	208.9	208.9	208.84	208.83	208.27	209.26	209.15	208.22	208.21	209.06	208.41
202.75	203.41	203.92	203.84	202.88	204.13	203.02	203.52	203.33	202.66	203.83	203.61	202.61	204.59	204.27	202.38	204.53	203.98	205.02	202.33	204.17	202.93	203.56	202.75	203.64	203.34	203.93	202.49	204.37	203.67	205.31	203.89	203.44	203.01	203.56	203.93	204.38	203.53	204.06	204.64	202.6	204.28	204.21	203.94	202.85	204.56	203.17	204.25	204.02	203.71
206.93	208.03	207.51	206.18	207.64	207.93	207.13	207.58	208.59	207.78	206.73	206.94	208.78	207.39	207.89	208.39	207.63	206.97	207.73	207.43	207.47	207.82	207.52	207.7	207.23	207.21	206.77	208.46	208.05	207.27	207.01	206.76	206.42	207.53	207.79	207.27	207.8	208.44	207.91	207.57	207.78	207.45	208.25	208.79	206.82	207.89	207.75	207.35	207.39	207.69
202.12	201.26	202.01	201.66	201.56	201.93	201.37	202.24	201.35	202.66	201.86	200.41	201.88	201.25	200.91	201.51	200.56	201.51	200.98	201.83	200.58	201.96	200.59	200.79	201.14	201.48	201.98	201.21	201.25	201.85	201.59	202.31	201.83	201.31	201.67	200.24	200.69	200.97	200.66	201.67	200.48	199.91	202.02	200.27	200.65	200.53	201.14	202.2	200.83	201.15
217.33	216.53	217.07	216.91	216.1	218.06	217.11	216.98	216.77	217	216.61	216.51	216.21	217.36	215.83	216.64	217.46	216.19	218.22	217.14	217.76	216.36	216.99	216.91	216.19	217.59	218.41	216.08	217.54	216.17	216.55	216.21	217.08	215.94	218.72	217.8	216.43	217.19	215.44	216.56	217.02	216.25	216.65	217.31	216.12	216.83	215.74	216.74	217.77	216.33
218.18	217.92	217.38	217.4	216.68	216.91	218.42	217.26	216.42	216.47	216.57	215.56	216.27	217.68	216.98	215.48	216.96	216.33	217.17	217.36	217.61	215.52	216.77	217.02	217.22	217.27	217.45	216.26	216.23	216.97	216.01	216.81	216.41	217.08	216.94	216.5	217.06	216.8	217	216.92	218.53	216.32	216.91	216.53	216.83	216.69	217.39	216.4	215.88	216.62
203.1	204.69	202.27	203.52	203.84	204.03	204.04	203.72	204.53	204.98	203.75	203.32	203.72	202.96	204.04	204.77	204.74	204.73	203.16	203.76	202.8	203.78	203.55	204.13	203.53	204.46	204.33	203.9	203.54	203.83	203.73	203.95	203.51	204.07	203	204.34	204.06	204.34	202.98	204.42	204.35	204.02	203.92	203.66	203.61	204.43	203.76	203.85	203.35	202.78
203.47	202.85	203	202.73	203.08	203.75	203.28	202.5	203.29	202.63	203.33	204.15	203.15	203.61	203.1	204.3	203.76	201.92	203.52	203.19	202.95	203.55	203.95	203.66	202.72	202.87	203.68	203.78	204.21	204.18	203.57	203.22	203.93	204.16	202.94	204.8	203.37	203.76	203.76	203.29	203.79	203.34	204.87	204.66	202.9	203.76	203.74	204.06	203.6	203.24
203.4	203.11	202.68	204.45	202.75	204.14	203.64	203.5	203.23	202.72	203.03	204.38	202.87	203.89	204.81	202.62	204.95	205.23	202.72	203.05	203.48	204.75	203.61	204.38	204.42	205.43	202.43	203.33	203.52	203.99	204.48	204.02	202.91	204.01	203.31	204.65	204.07	203.97	204.11	203.61	203.85	203.69	203.51	203.23	203.31	203.92	203.04	204.44	203.54	203.55
208.4	210.49	209.38	207.97	209	209.38	209.63	210.45	209.9	209.04	208.95	208.78	209.53	210.37	210.26	210.22	209.76	209.61	210.77	209.71	209.82	209.29	209.47	208.83	208.94	209.81	208.89	209.31	209.32	210.54	210.44	209.39	209.98	208.75	209.76	209.94	209.97	210.03	209.86	209.5	209.49	208.91	209.86	208.48	210.14	209.94	209.45	210.54	209.61	208.48
213.4	212.94	213.32	212.95	212.58	212.66	212.85	212.76	212.25	214.12	212.01	212.52	213.44	212.94	212.74	213.61	213.62	212.74	212.49	211.89	212.76	212.91	212.4	213.14	212.68	213.19	213.69	212.74	212.64	211.99	214.03	213.49	213.15	213	213.05	212.49	212.23	212.17	213.59	213.49	214.04	212.62	212.9	213.68	212.09	213.01	212.85	212.91	213.65	213.45
211.67	211.21	212.07	211.95	211.67	211.62	212.18	211.8	211.75	211.64	212.19	211.47	212.3	211.13	212.03	212.02	210.47	212.25	211	211.52	211.79	212.19	211.9	211.43	212.11	210.9	212.62	211.74	211.67	211.01	210.66	210.58	212.35	211.5	212.38	210.94	211.67	211.7	211.7	211.6	211.57	210.25	211.63	211.14	210.99	212.65	210.59	211.86	211.42	212.02
195.53	195.58	194.54	195.76	197.05	195.05	195.73	195.84	195.54	195.15	195.16	194.42	195.42	194.75	195.31	194.91	196.01	195.75	195.15	196.4	196.06	196.42	195.67	195.34	194.4	194.71	194.55	196.12	195.87	196.62	193.95	196.17	195.89	195.47	194.72	194.97	196.4	194.61	193.95	195.68	195.62	194.3	195.88	195.53	194.7	194.8	194.54	195.8	195.27	195.02
199.24	200.03	198.29	199.96	199.67	199.97	200.4	198.77	198.65	199.99	198.9	198.65	198.93	199.24	199.81	199.62	199.6	198.87	198.82	198.2	198.75	199.58	199.2	198.88	199.74	198.94	198.85	199.32	199.35	199.27	199.33	198.39	200.52	198.94	199.09	200.25	199.9	198.99	199.26	199.09	200.02	199.08	198.51	199.72	199.05	200.75	199.93	199.11	199.37	199.58
199.82	200.16	201.09	199.3	199.55	200.38	199.35	200.73	200.15	199.79	201.01	199.99	200.33	200.68	202.24	199.93	200.5	200.41	199.04	200.75	200.86	201.17	200.72	200.45	200.96	199.27	199.48	199.82	201.08	200.63	199.98	201.99	200.36	199.09	199.81	201.02	200.97	199.65	199.65	199.86	200.31	199.14	200.12	200.35	200.55	199.89	200.64	200.35	200.15	200.57
211.57	212.24	211.95	211.96	212.86	211.35	213.1	212.17	211.3	211.46	211.91	211.32	212.13	212.62	210.99	211.49	212.31	210.46	211.39	211.76	211.32	213.09	212.01	211.53	212.1	211.5	211.25	211.59	212.81	211.26	211.54	212.39	211.64	211.45	213.14	211.49	211.97	211.89	211.73	212	211.78	210.9	210.78	212.5	210.71	211.18	211.7	212.88	210.63	212.9
202.22	201.78	202.15	202.73	202.37	202.72	201.95	202.45	202.02	202.67	203.64	202.95	202.92	201.88	201.84	202.9	202.46	202.28	201.62	201.81	202.94	202.53	202	203.62	201.66	202.27	201.62	201.91	202.87	203.2	203.01	202.8	201.7	203.63	203.68	201.59	201.38	203.28	202.19	202.56	202.65	202.39	202.44	203.26	201.65	203.25	202.31	201.63	202.98	202.91
206.31	206.2	205.86	206.57	206.38	205.95	204.96	206.35	206.56	206.4	205.39	207.38	207.17	206.38	206.86	207.23	206.23	207.17	205.54	207.15	205.55	206.42	206.07	207.6	206.86	206.8	206.85	205.53	207.37	206.57	205.83	206.18	206.74	206.5	205.08	205.68	206.01	207.24	207.42	206.86	207.21	205.36	206.54	205.45	206.75	205.48	206.53	207.74	206.37	205.99
204.7	204.54	204.28	204.54	204.91	204.63	204.6	205.22	204.47	204.36	203.97	204.56	204.33	204.03	205.4	203.98	204.95	204.22	205.07	203.8	203.63	203.89	205.03	204.62	204.11	205.61	204.72	205.35	204.21	204.95	204.66	205.16	204.6	204.65	204.34	205.49	203.84	204.13	205.2	205.26	204.15	204.41	204.74	204.84	204.35	204.21	205.22	204.2	204.67	204.63
201.89	201.74	201.7	203.28	203.03	202.93	202.48	202.38	201.94	202.31	202.88	201.9	202.36	203.74	202.6	202.82	202.23	202.35	202.07	202.07	201.52	202.31	202.9	202.66	201.83	203.03	202.58	202.21	201.81	203.33	201.01	201.79	202.37	202.67	201.86	202.37	202.76	201.29	202.48	202.03	201.8	202.56	202.67	202.7	202.64	202.2	200.82	203.24	202.19	202.1
205.74	206.47	208.17	207.08	206.68	207.53	206.49	207.07	207.38	207.07	206.28	206.8	205.73	206.36	205.69	205.79	205.61	206.48	206.81	207.03	205.52	206.14	204.3	205.69	205.75	207.49	206.67	206.24	205.7	206.64	206.41	205.96	206.53	206.55	206.17	206.97	206.98	207.34	206.32	205.45	206.96	206.92	207.18	205.91	206.51	205.26	206.05	206.63	206.49	207.09
200.33	199.46	200.7	199.71	200.47	200.23	201.12	200.4	200.36	200.83	200.23	201.14	200.74	200.62	200.61	199.96	201.18	201.13	200.36	200.43	201.44	200.24	200.46	201.57	201.28	199.9	200.75	200.08	200.91	201.09	200.53	200.35	200.36	199.54	200.7	199.39	200.08	200.51	199.87	200.39	200.28	199.82	200.51	200.12	199.87	199.96	201.39	199.58	200.33	201.12
207.93	208.16	206.52	207.48	207.73	206.94	206.66	207.99	208.92	206.43	208.49	207.19	207.77	207.46	207.69	207.83	206.87	208.11	207.05	207.19	206.74	206.74	208.09	208.42	207.63	207.43	207.02	207.77	207.46	208.59	207.99	207.12	206.66	207.74	206.87	207.3	205.6	207.33	207.83	207.26	207.98	208	208.3	208.61	206.74	208.96	207.21	208.19	208.61	206.88
209.5	209.96	210.1	210.14	208.87	209.62	208.87	209.94	208.39	208.76	208.59	210.62	210.46	210.11	211.19	209.62	209.12	208.75	209.02	209.28	209.19	209.1	210.51	210.12	209.09	209.68	209.5	208.91	209.8	210.17	210.37	209.1	209.67	211.27	209.34	209.8	210.45	209.75	209.48	209.09	210.65	210.57	210.9	209.97	208.98	209.54	210.36	209.5	209.45	209.03
203.46	203.12	204.05	203.03	203.19	203.49	203.05	202.86	203.41	204.13	203.29	203.59	203.62	203.89	202.6	203.66	204.98	204.09	202.28	203.28	204.09	204.47	202.43	203.1	202.34	203.71	203.68	203.56	202.39	202.95	203.38	202.84	202.54	204.15	203.35	203.45	204.85	203.42	203.19	203.02	203.84	201.36	202.46	203.25	203.09	202.72	202.19	203.63	203.76	203.04
203.05	201.17	203.37	202.35	202.67	203.53	202.11	203.11	202.7	202.03	203.18	202.27	203.66	202.55	201.85	203.99	201.89	203.57	202.67	202.18	201.49	203.72	202.09	202.68	202.07	203.59	202.21	202.45	204.06	201.12	203.39	201.94	201.89	202.51	201.7	201.19	203.02	202.55	202.35	202.55	201.81	202.17	202.6	202.32	201.99	202.92	202.01	202.41	202.8	202.46
199.48	200.2	199.92	198.67	199.32	198.84	199.53	199.66	200.41	199.3	199.05	200.1	198.49	200.4	200.66	199.77	200.34	199.62	198.47	198.61	200.45	198.94	200.28	199.94	199.17	199.62	199.39	199.29	198.19	200.21	199.29	199.28	199.79	198.93	200.07	199.84	200	199.71	199.4	198.72	200.21	198.78	199.77	198.62	199.2	198.71	200.87	200.21	199.07	199.21
199.93	199.45	199.84	199.63	198.9	199.18	199.01	199.79	199.48	198.98	199.36	199.95	200.84	199.26	199.69	199.45	199.84	200.59	198.53	199.67	200.22	199.58	199.68	198.37	198.97	199.2	199.99	199.01	199.52	198.83	199.34	198.76	199.48	198.86	198.02	199.87	199.5	199.62	199.19	199.47	199.23	199.6	199.96	199.54	199.8	199.47	200.28	200.18	199.67	200.53
203.29	202.95	203.23	203.09	203.6	203.27	203.38	203.95	203.8	203.74	202.81	203.74	203.37	203.73	204.03	204.06	202.73	203.73	203.84	203.06	203.52	204.53	203.01	204.3	203.29	204.26	203.34	203.83	202.11	203.51	203.22	203.46	203.63	204.51	203.34	203.84	202.98	204.71	203.41	204.06	203.2	203.62	202.36	203.43	203.03	202.32	204.55	203.15	203.77	203.75
201.2	201.78	200.51	201.55	201.24	201.48	201.05	200.45	200.89	201.1	199.83	200.54	200.1	200.44	201.33	200.56	200.75	201.33	201.74	201.59	199.76	200.55	201.21	200.75	200.97	201.11	201.24	201.41	200.85	200.42	201.92	201.49	200.8	200.92	200.92	201.55	201.26	200.63	201.75	200.4	201.95	200.88	200.54	200.77	200.58	200.92	201.26	201.05	202.13	201.46
209.07	210.29	209.64	209.42	209.25	208.97	210	209.46	210.03	209.7	208.57	208.75	208.8	210.61	209.25	209.28	208.53	210.6	209.31	209.88	209.7	209.67	209.14	209.51	208.71	209.04	209.88	209.35	209.7	210.56	209.57	209.71	209.62	209.37	209.81	209.14	208.67	208.93	211.63	209.77	208.75	209.11	209.91	208.52	210.15	210.27	209.77	208.79	210.1	209.31
209.4	207.69	209.63	207.9	209.68	209.7	207.37	208.77	210.53	207.56	208.59	209.13	208.45	208.03	209.38	209.14	209.24	208.5	209.83	208.36	207.94	208.02	208.7	207.82	207.42	209.19	208.39	208.23	207.63	208.08	207.91	209.67	209.14	209.63	207.89	207.95	208.28	209.27	208.31	209.12	208.68	208.2	208.81	207.66	207.75	209.14	208.65	208.15	208.41	208.14
199.12	200.15	200.23	199.64	200.41	200.33	200.59	199.57	200.56	200.58	198.96	199.46	200.77	201.29	199.97	200.28	199.92	201.07	201.28	200.03	200.43	199.18	200.98	200.02	200.25	200.09	201.28	200.36	200.71	201.81	200.6	200.25	200.89	199.92	200.97	201.25	200.42	200.55	200.12	201.52	201.24	201.24	200.07	199.43	200.58	200.49	201.15	200.48	200.18	200.64
212.32	211.94	211.89	211.48	211.74	210.63	212.35	211.64	211.14	210.93	211.86	211.8	211.53	213.02	211.73	211.2	210.88	211.57	211.94	212.18	212.09	212.25	211.29	212.2	210.93	210.85	210.66	211.56	212.14	211.09	211.84	211.02	212.32	211.1	211.83	211.37	212.09	211.42	212.84	211.56	210.28	212.03	210.6	211.64	212.57	212.18	212.66	210.44	212.27	212.18
208.94	209.56	209.25	210.8	210.65	210.96	209.33	210.82	209.34	208.96	209.88	210.96	210.01	209.96	209.48	208.52	209.96	210.14	209.79	209.32	209.92	209.75	209.17	209.68	210.52	209.98	209.53	209.25	210.01	209.68	209.29	209.87	208.33	208.49	210.93	209.57	209.48	210.49	209.69	209.69	209.48	209.45	208.53	210.45	209.47	209.68	209.07	210.63	210	209.72
217.16	217.38	216.6	215.87	217.97	216.7	216.65	217.95	216.92	216.89	217.72	216.96	217.08	217.01	217.11	217.77	216.62	215.62	216.03	216.57	216.62	216.22	216	217.44	216.94	216.01	217.4	216.69	216.72	217.26	215.98	217.13	216.39	216.27	216.74	216.61	217.39	216.89	217.05	217.76	216.59	216.54	217.02	217.09	215.34	216.95	216.77	217.36	218.05	216.76
202.76	203.37	203.76	203.27	202.59	201.57	202.13	202.24	202.39	203.05	202.73	203.07	203.17	201.89	202.28	201.82	202.81	202.44	202.4	201.54	202.6	201.74	202.38	202.22	203.02	202.12	202.63	202.41	203.25	202.67	201.52	202.33	202.25	203.38	203.21	202.71	201.3	203.16	203.19	202.98	202.76	202.39	203.06	202.37	202.39	203.15	202.51	202.37	201.7	202.2
203.8	203.57	203.42	205.28	204.13	203.95	203.46	203.69	203.32	204.6	203.4	203.58	203.67	204.17	203.64	203.1	205.33	203.6	202.85	203.24	203.45	202.95	204.97	202.89	204.01	204.38	204.03	204.2	204.09	203.99	202.62	204.79	203.99	202.69	203.97	203.41	203.87	203.58	204.74	204.07	204.2	204.03	202.9	204.03	204.49	203.65	203.19	204.7	202.99	203.46
209	208.19	208.71	208.08	209.78	207.49	208.95	208.83	209.15	208.09	209.17	209.06	207.81	209.33	207.48	209.78	208.77	209.15	208.3	208.77	208.42	208.63	207.49	209.78	209.33	208.46	209.3	208.73	209.65	208.83	208.33	208.2	207.87	209.36	208.3	208.84	208.21	208.95	209.03	209.82	207.89	208.32	207.61	208.12	207.62	207.89	208.21	208.08	207.82	208.4
214.58	212.99	212.85	213.17	212.57	213.1	212.22	212.89	213.2	214.12	213.08	213.5	211.86	213.07	212.69	212.83	213.19	212.38	213.28	213.34	212.24	214.1	213.68	213	212.84	213.44	213.22	212.61	212.62	212.54	213.03	212.34	213.25	213.04	212.87	212.96	212.44	212.37	212.95	213.48	213.19	213.81	212.35	213.36	211.75	213.39	211.91	213.96	214.24	214.04
207.23	207.73	208.36	209.16	208.8	208.14	208.06	207.56	209.04	207.99	208.58	208.53	209	208.42	208.04	208.61	208.61	208.41	208.83	209.22	208.52	207.56	208.33	208.19	208.71	208.57	209.36	209.07	208.95	208.95	208.73	208.71	208.72	207.35	209.61	207.28	208.36	209.76	208.13	208.26	208.87	208.85	208.36	206.67	208.49	209.31	208.49	207.96	208.41	207.7
202.79	202.92	203.14	203.68	203.94	204.62	203.04	203.33	203.77	202.7	204.71	203.46	204.32	202.77	203.32	204.45	203.97	204.58	204.18	203.93	203.12	202.22	204.43	203.87	204.82	204.64	203.54	204.72	203.42	202.59	204.05	202.62	203.8	204.39	202.93	204.6	204.22	203.16	205.27	203.57	203.13	203.88	204.37	205	203.01	203.94	202.37	202.94	203.95	202.79
204.26	204.55	204.56	204.27	205.02	204.67	204.92	204.85	204.07	203.64	204.76	204.08	204.9	204.31	205.92	205.21	204.65	204.88	205.08	203.64	204.3	204.81	204.22	204.7	205.69	205.09	206	204.81	204.15	204.31	203.56	204.41	204.66	205.02	204.83	205.37	206.15	203.62	204.32	204.73	204.6	203.82	204.07	204.97	204.66	205	203.95	203.95	204.55	203.91
202.6	202.69	201.52	202.34	202.85	203.33	201.55	203.54	201.97	202.29	201.88	202.92	203.26	202.51	202.85	201.77	202.78	202.77	202.16	202.57	202.49	202.73	202.56	202.66	203.59	202.49	202.43	202.52	201.7	202.36	201.81	203.43	202.42	202.04	202.61	202.1	203.15	203.36	203.43	201.7	203.06	201.83	202.18	202.73	203.66	203.98	202.1	201.83	203.82	203.16
209.54	209.33	208.7	208.8	209.4	208.74	209.53	209.58	209.31	207.63	209.25	208.64	209.93	208.57	209.09	207.83	208.15	208.91	207.94	208.88	207.89	208.32	209.73	208.76	207.97	207.6	208.6	208.28	208.05	209.68	209.09	208.84	207.8	208.79	207.68	208.85	208.66	209.42	208.63	208.92	210.07	209.15	209.47	208.79	208.64	208.01	208.73	208.59	207.91	209.09
204.9	204.19	204.79	204.5	204.08	205.23	204.63	204.03	203.96	204.73	204.76	204.38	205.42	204.5	204.99	204.66	205.55	205.16	204.06	205.42	204.63	204.61	204.83	204.38	204.35	203.72	204.48	204.56	205.35	205.12	205.17	204.95	204.76	204.97	204.39	203.99	204.48	203.89	204.76	204.09	204.74	205.04	203.97	205.13	205.31	205.21	204.63	203.87	203.23	204.92
207.32	207.93	208.27	207.19	207.56	208.4	207.24	207.97	208.09	208.5	207.9	208.89	208.28	208.69	207.9	207.47	207.23	207.42	207.14	207.37	208.48	206.8	207.6	206.63	207.05	207.24	207.04	206.94	208.18	207.92	206.31	208.05	207.57	207.65	207.95	206.98	207.07	209.1	207.33	207.29	206.42	207.64	207.64	207.62	207.54	207.48	207.34	208.69	207.67	206.36
208.72	207.89	208.62	207.32	208.3	208.45	208.88	208.8	207.59	208.64	207.92	207.41	207.09	208.77	209.08	208.5	208.52	207.53	208.2	208.26	208.43	209.07	208.09	208.33	207.38	207.75	208.8	208.27	209.11	209.34	208.27	208.69	208.56	209.71	208.21	207.14	208.28	207.82	208.69	209.3	208.61	207.63	208.5	208.18	208.86	209.22	207.47	208.86	207.83	208.77
204.89	204.31	205.33	204.29	204.92	204.94	204.8	204.12	205.19	204.18	204.91	204.28	204.88	206.89	205.62	204.28	204.62	205.55	204.72	204.87	204.91	203.79	205.68	205.87	204.83	203.48	204.92	204.64	204.17	203.74	205.24	204.77	205.18	205.37	205.5	204.14	204.86	204.75	204.7	205.82	205.94	205.49	205.44	205.67	204.97	204.64	204.6	206.05	205.17	203.74
212.42	210.76	211.37	211.64	210.92	211.43	211.85	212.84	211.33	211.96	211.44	212.52	212.34	211.86	211.74	212.71	211.47	211.28	211.73	211.91	211.46	211.9	211.44	212.64	211.97	211.5	211.34	211.87	210.67	211.82	211.19	211.48	212.36	210.98	211.63	211.49	211.2	211.79	211.46	211.63	211.86	213.1	211.32	212.7	211.47	212.27	211.49	211.45	210.94	211.93
207.78	209.06	209.34	207.84	208.18	209.1	209.71	208.93	209.07	209.11	207.43	208.15	209.03	208.76	208.15	210.23	208.68	208.96	209.38	208.63	207.96	209	208.44	209.04	208.3	208.86	208.24	209.7	207.88	208.37	207.6	207.64	210.12	207.56	208.77	207.45	209.16	208.99	208.52	208.71	208.01	207.73	209.05	208.38	208.6	207.81	208.39	209.03	208.79	208.95
209.71	209.24	209.11	209.23	209.14	208.38	210.5	210.37	210.01	209.18	210.3	208.8	209.98	209.84	208.99	208.07	209.62	210.34	208.3	209.66	209.71	208.66	210.72	210.03	211.7	209.02	208.75	209.44	209.41	208.59	208.93	209.58	209.11	208.03	209.81	209.24	209.97	209.61	211.06	209.66	208.97	210.12	208.67	209.33	209.31	210.57	208.5	209.01	209.54	208.72
203.98	204.22	204.71	203.73	203.8	203.98	201.84	204.92	203.43	203.73	204.23	202.62	202.67	203.47	204.68	202.4	203.94	204.04	204.72	203.83	204.1	204.45	204.09	202.21	202.84	203.5	203.84	204.45	204.09	202.05	203.59	203.86	204.78	203.26	203.87	203.87	203.37	203.83	203.33	203.95	204.73	204.26	203.83	204.33	203.05	203.28	204.34	203.86	202.58	203.23
202.24	202.45	202.97	203.52	202.3	203.2	201.91	201.79	201.74	203.2	202.08	203.57	201.72	202.52	202.53	201.51	202.46	202.29	202.93	202.12	202.91	201.83	202.85	202.66	202.03	202.73	201.63	203.12	202.16	201.94	202	201.87	202.52	202.27	202.24	202.34	202.59	202.5	202.88	202.36	203.48	202.43	201.43	202.49	203.43	204.14	201.82	201.35	203.1	202.77
207.18	209	208.59	206.04	208.32	208.01	207.14	207.46	207.59	208.2	208.65	207.89	208.26	208.58	207.77	209.24	207.11	207.74	207.97	207.95	206.88	208.63	207.85	207.87	208.23	207.2	208.61	207.02	207.49	209.16	208	208.4	207.88	207.71	207.09	207.67	207.84	207.77	208.64	207.58	208.45	207.2	207.55	207.49	208.84	207.82	207.82	208.26	207.86	207
202.07	200.69	201.53	201.47	201.59	200.58	202.22	200.61	201.22	200.93	200.65	201.79	201.58	200.88	201.47	201.73	200.56	201.19	200.92	200.78	201.97	201.6	201.58	200.69	200.83	201.04	200.86	201.74	201.53	201.7	200.6	200.49	199.79	201.09	201.52	201.18	201.19	200.77	200.33	201.19	200.8	201.3	201.81	201	200.16	200.81	201.92	201.78	200.69	201.93
201.34	200.23	200.91	200.65	200.7	201.92	201.62	201.6	200.22	201.18	199.59	201.05	200.43	199.94	201.22	199.3	200.37	200.84	200.75	199.04	200.43	200.63	199.86	201.05	200.15	199.74	200.83	199.96	201.65	200.28	201.82	199.24	199.53	201.13	200.47	199.36	199.98	199.29	200.06	200.3	200.57	199.67	199.97	200.73	200.14	199.71	200.72	199.91	200.53	200.52
208.26	206.71	207.06	207.37	208.69	208.22	207.62	207.33	206.66	207.72	207.99	208.69	206.87	207.35	207.95	208.7	206.51	207.47	206.97	207.63	208.95	208.21	208.24	207.57	207.1	208.22	207.83	208	207.45	207.65	207.41	207.47	207.59	207.38	208.05	207.65	207.86	207.34	206.64	208.77	206.46	206.96	207.72	207.52	206.79	207.67	208.26	207.95	207.98	208.72
208.66	208.62	208.22	207.98	208.36	208.17	208.37	208.19	207.48	207.91	209.36	209.49	208.33	207.3	209.73	208.13	207.65	208.85	209.31	208.36	208.78	207.94	209.22	208.53	207.06	208.88	206.98	208.15	208.01	208.48	209.18	208.22	207.78	208.17	208.26	208.56	208.65	207.36	207.96	208.71	207.39	207.91	208.85	208.33	207.53	208.5	208.1	208.08	208.02	207.33
203.9	203.96	203.36	203.65	203.19	203.12	204	203.47	203.21	203.23	203.88	204.26	203.39	203.5	204.34	204.04	203.36	203.71	203.65	202.17	203.61	204.17	203.45	204.93	204.71	203.48	204.07	203.93	204.28	202.44	203.61	204.18	204.94	204.1	203.81	204.1	203.7	205.09	203.27	204.25	203.9	204.06	203.58	203.19	204.86	203.62	203.46	204.23	202.88	203.95
213.01	214.6	212.97	213.19	213.82	213.69	213.8	214.67	213.16	212.52	214.1	214.29	213.51	213.17	213.33	214.7	213.19	213.66	213.94	214.22	213.79	213.87	214.07	214.37	215.61	214.75	214.67	213.54	213.47	213.86	213.81	212.59	214.11	213.67	214.11	213.52	213.82	214.25	213.74	213.98	213.57	213.34	213.52	214.64	213.07	214.08	213.1	214.08	213.93	214.02
203.85	203.72	204.11	204.13	203.32	204.53	204.12	204.35	203.38	204.3	202.17	204.39	203.7	203.33	203.53	203.67	203.13	203.28	202.94	204.38	204.41	203.5	204.75	204.08	203.13	204.58	203.48	203.71	203.37	202.86	203.98	203.29	204.39	202.89	203.83	204.72	203.77	203.93	205.07	203.95	203.36	203.42	203.6	203.45	202.78	203.93	203.4	203.63	203.59	203.64
213.85	213.98	213.85	214.12	213.99	214.27	214.17	213.46	213.83	212.39	214.09	214.99	214.29	212.79	213.64	214.02	213.43	214.81	212.72	213.01	212.68	214.04	213.87	213.26	213.73	213.16	214.22	213.73	213.77	213.71	214.51	214.7	212.26	214.24	212.54	214.45	213.67	214.13	214.4	214.49	213.07	213.52	213.8	214.71	213.16	214.76	213.26	213.65	212.56	215.68
207.26	209.47	208.26	207.23	209.71	208.1	208.57	208.45	206.98	208.35	208.26	210.02	209.19	208.06	208.58	208.46	209.63	207.85	207.96	209.54	209.83	206.7	209.25	208.22	208.42	207.91	208.39	209.77	208.64	207.98	208.21	208.44	209.58	207.62	208.25	208.93	208.9	208.53	209.56	209.03	208.88	207.89	207.54	208.83	208.74	207.52	208.76	208.64	210.07	209.03
208.41	208.96	208.8	208.97	208.62	208.45	209.14	207.72	209	208.69	209.83	210.09	208.51	208.03	209.54	209.26	209.2	208.9	209.18	208.8	209.44	209.16	208.87	208.95	209.56	209.09	208.62	209.59	208.15	208.48	208.84	207.78	208.83	208.09	208.37	209	209.13	208.65	208.03	208.98	208.81	208.05	208.86	208.28	208.94	209.45	209.38	208.41	209.69	208.86
206.09	205.86	206.12	207.09	206.24	207	206.3	206.4	207.21	205.72	205.47	207.29	206.53	205.99	206.28	205.91	206.45	206.54	205.75	207.54	206.45	207.92	207.53	207.41	205.99	206.05	206.16	206.49	206.94	207.6	205.34	206.24	205.66	206.99	206.29	206.15	206.85	206.35	207.06	207.15	206.47	208	206.99	206.31	205.95	206.26	207.05	205.63	207.01	207.08
199.23	198.07	198.97	197.91	197.55	199.3	198.46	198.45	198.48	199.28	198.89	197.6	198.83	198.93	199.42	199.42	199.88	198.74	197.59	199.67	198.78	199.09	197.91	199.41	198.2	198.3	198.54	197.84	198.14	198.89	199	198.58	198.11	198.93	197.93	198.78	198.07	199.3	199.14	198.84	197.84	198.28	199.1	198.98	198.89	200.24	197.65	198.75	198.65	198.38
216.8	216.37	217.81	217.56	216.82	217.5	215.98	218.54	217.09	216.95	218	216.98	216.6	217.2	217.92	218.62	216.25	216.93	216.65	217.11	218.06	218.04	216.99	216.78	216.78	216.72	216.12	215.98	215.85	218.68	216.04	215.31	217.97	217.3	217.75	217.47	216.54	216.9	216.28	217.02	216.89	216.58	216.97	217.32	217.1	216.99	217.39	217.14	217.17	218.07
200.27	199.52	200.8	200.79	199.71	201.33	201.04	201.43	200.83	199.97	200.46	200.29	200.18	199.7	201.39	199.73	201.47	200.75	200.5	200.41	201.06	202.45	199.39	200.75	201.16	200.99	200.48	199.68	200.21	200.14	200.84	199.83	200.22	200.13	201.4	201.03	200.09	201.84	201.54	198.74	200.56	199.38	201.11	199.24	200.57	200.66	199.8	201.16	200.45	200.4
210.06	208.53	210.82	209.41	210.65	208.96	210.12	209.28	210.03	210.57	209.82	208.54	210.6	209.55	208.41	209.34	209.66	209.81	209.56	209.47	209.25	210.58	209.48	209.24	210.03	209.27	209.7	210.14	210	209.8	208.92	209.98	209.73	210.21	210.18	210.23	210.06	209.77	209.03	210.38	209.56	210.56	210.79	209.52	209.11	209.81	209.29	209.02	209.32	210.26
212.05	210.93	211.22	212.05	211.43	211.62	212.01	212.23	211.65	211.34	211.4	211.75	211.66	211.24	212.37	211.17	211.4	212.02	212.39	212.48	212.28	210.12	211.11	211.5	211.76	211.26	211.06	211.3	211.89	210.97	212.28	211.8	212.17	211.65	212.24	211.17	210.75	211.04	211.84	211.42	212.14	211.93	211.57	212.11	211.09	210.46	212.38	212.19	210.99	212.11
202.39	202.21	203.25	203.03	202.63	203.13	202.96	203.32	202.7	201.98	203.18	203.8	203.05	203.85	202.9	201.96	202.39	204.05	203.42	202.44	201.59	203.15	202.45	202.71	202.66	203.07	202.57	202.8	202.64	201.94	202.09	202.26	203.95	201.91	202.21	203.49	202.3	203.04	202.36	201.06	202.47	204.1	202.08	203.03	202.76	202.47	202.98	203.1	202.18	203.09
208.59	209.09	209.32	209.38	209.43	209.37	208.8	208.14	207.72	208.8	208.99	209.46	208.68	208.52	207.08	209.83	209.24	208.81	208.08	208.02	209.15	208.2	209.63	209.02	208.68	209.28	209.51	208.86	207.35	209.14	208.95	208.05	208.16	207.52	208.64	208.5	209.31	209.41	208.55	207.83	208.62	208.44	208.84	209.47	209.85	209.31	207.99	208.12	208.63	209.21
206.9	205.64	206.39	206.35	206.48	207.1	205.47	206.76	205.61	206.55	206.92	205.93	207.26	206.79	206.47	206.77	207.12	205.93	206.28	206.81	205.02	207.27	205.55	205.46	206.42	206.36	207.53	205.77	205.67	206.38	206.8	207.58	206.68	206.12	206.42	207.1	207.48	206.77	207.26	206.19	206.42	206.12	205.43	205.97	206.38	206.23	206	205.26	206.97	206.09
204.13	203.44	202.82	203.27	204.54	202.97	203.5	203.08	204.13	204.48	205.28	203.5	203.03	204.21	203.77	203.47	203.19	204.65	203.5	204.1	204.25	203.16	204.22	203.52	203.25	205.01	205.12	202.77	203.51	204.79	203.95	202.01	204.12	204.14	204.26	204.45	204.32	204.34	204.01	202.85	203.29	204.21	204	203.51	203.85	204.18	204.29	203.32	203.96	203.89
209.58	209.11	209.16	209.73	210.04	208.08	209.17	209.49	208.59	209.3	208.96	209.65	209.32	208.19	210.25	208.35	208.71	209.81	210.29	208.91	209.71	209.31	209.26	209.21	209.24	209.44	209.23	208.41	210.07	210.95	208.49	208.84	209.06	210.37	210.41	209.39	209.58	209.31	208.43	209.78	209.37	209.37	209.75	209.15	208.8	209.57	210.18	209.46	209.33	209.85
203.52	204.48	203.89	202.98	203.95	204.24	203.09	203.78	204.62	203.65	204.07	203.15	205.14	203.96	204.48	204.19	204.1	202.97	203.45	203.26	205.16	204.76	204.89	202.94	203.48	204.45	203.81	204.36	203.2	202.41	203.13	202.87	203.67	203.21	202.98	203.87	204.05	205.14	205.37	203.7	202.69	203.4	203.89	203	204.47	203.29	204.03	203.82	203.91	204.21
198.09	198.73	197.45	198.13	198.23	197.87	199.17	196.56	198.16	198.02	197.79	196.88	198.69	197.73	199.1	197.78	198.44	198.23	198.3	198.93	198.94	198.44	197.49	198.19	197.83	197.18	196.99	198.89	197.9	197.07	197.96	199.34	197.25	197.83	198.82	196.93	198.14	198.89	197.59	198.32	198.48	198.45	197.91	197.38	197.9	198.14	198.26	198.25	197.58	197.23
205.4	205.93	205.39	204.33	205.27	204.64	205.77	205.07	205.78	204.91	205	206.17	205.6	205.4	204.89	205.86	204.7	203.37	204.97	205.1	205.79	207.03	205	205.23	206.22	205.3	206.21	206.97	204.99	206.09	204.98	205.38	204.77	206.63	207.01	204.97	206.97	205.8	206.17	204.7	204.77	205.39	205.87	205.84	205.53	205.81	205.85	206	205.2	205.88
203.42	203.55	203.1	203.26	205.58	204.23	203.94	204.24	203.21	202.4	203.98	204.31	204.42	202.81	204.5	204.47	202.66	204.23	203.3	203.81	203.15	205.07	205.14	203.87	204.33	203.84	204.18	203.96	203.47	203.75	205.07	203.68	202.46	204.06	202.51	204	203.14	203.11	204.54	204.56	203.26	204.38	202.83	202.92	205.17	203.55	203.46	203.82	203.06	203.59
208.37	207.08	207.8	207.28	207.27	208.69	206.21	208.16	207.18	207.37	207.16	207.5	208.55	207.08	206.78	207.22	206.43	207.87	208.83	207.7	207.53	207.3	207.8	208.57	207.78	207.59	208.47	207.3	207.72	206.74	209.15	208.65	207.81	207.16	207.33	206.74	207.48	207.92	207.37	206.51	207.01	207.47	207.23	207.93	207.62	207.75	206.38	207.87	207.94	207.57
209.4	208.82	209.39	209.86	209.34	208.69	209.01	208.83	208.94	209.32	208.75	209.17	208.13	207.81	208.86	208.6	209.93	208.21	208.64	208.59	209.37	209.36	208.48	209	208.92	209.52	209.1	207.86	208.82	209.96	209.45	208.57	209.26	209.13	210.08	208.22	209.38	210.35	209.66	208.74	207.91	208.88	209.17	208.75	208.54	208.9	208.92	209.01	209.84	209.68
211.59	210.42	211.28	213.07	211.47	211.93	212.27	211.15	211.78	212.61	211.98	210.83	213.1	211.07	212.25	211.37	212.4	211.2	211.14	210.64	211.86	212.11	210.76	212.72	211.36	212	211.43	210.45	212.51	211.81	211.72	212.23	211.7	212.84	211	211.95	211.43	212.61	211.6	211.72	212.03	212.4	211.84	211.19	212.42	211.58	212.21	212.28	211.09	212.42
201.74	203.81	201.69	201.14	201.56	202.05	203.71	201.13	203.12	201.59	203.21	201.48	202.41	201.94	202.08	203.25	201.44	202.94	201.38	202.7	202.62	202.93	202.08	202.96	201.49	202.92	203.09	202.03	202.41	202.68	202.2	203.67	202.87	202.74	202.69	201.98	202.88	203.43	202.13	201.21	202.84	201.98	202.53	202.84	202.11	202.61	202.77	202.07	202.53	203.27
208.97	208.35	208.87	209.23	209.59	208.75	208.94	208.07	208.59	209.2	209.07	209.14	209.22	208.92	208.99	208.63	208.53	209.06	208.54	209.94	209.26	208.72	209.86	209.1	208.6	207.95	208.06	208.03	209.27	208.41	208.63	207.79	207.87	208.84	207.96	209.25	209.7	208	208.27	208.72	208.01	208.75	208.82	209.23	208.57	208.41	208.57	208.49	208.92	208.81
212.33	212.26	211.61	211.22	210.71	212.38	212.76	212.18	211.71	211.58	211.36	211.8	212.1	211.41	211.51	212.93	211.93	211.18	211.53	211.17	210.88	211.66	211.8	212.16	210.67	211.84	210.58	212.01	211.44	211.26	211.89	211.16	211.2	211.01	212.62	211.77	212.05	210.08	210.9	211.42	210.36	211.25	212.36	211.66	211.24	211.04	210.6	211.88	211.8	212.81
209.24	207.37	209.53	208.99	207.8	209.27	209.41	210.05	207.96	208.18	209.39	209.55	209.52	208	209.74	208.96	209.12	208.26	209.62	208.92	209.09	209.18	208.98	207.93	209.15	208.6	209.35	207.72	207.89	209.47	208.8	209.28	208.76	208.72	207.96	209.18	208.68	207.67	209.09	209.5	208.77	208.85	208.39	208.77	209.56	208.1	208.65	208.98	209.72	209.14
200	199.23	200.4	198.48	198.71	198.52	199.83	199.06	199.42	197.94	199.55	199.67	199.49	200.98	198.68	199.33	199.51	199.71	198.42	199.65	199.08	200.05	199.68	199.81	200.08	200.39	198.68	199.46	198.87	198.41	199.2	200	199.04	198.17	199.2	199.22	200.06	198.8	199.51	199.61	199.94	198.71	198.88	199.4	200	198.3	199.11	198.5	198.64	200.12
196.26	194.62	195.05	195.77	195.39	194.38	195.15	195.39	195.29	195.2	195.39	195.28	195.48	194.13	195.45	195.69	195.52	194.22	195.58	194.62	194.38	195.96	194.19	194.17	195.77	194.49	195.31	194.49	194.87	194.53	194.61	194.53	194.66	194.69	195.4	196.33	195.1	195.71	195.24	195.61	195.23	195.59	196.36	195.53	195.44	194.62	195.17	195.71	194.93	195.23
198.97	198.06	198.41	198.26	198.35	198.25	197.85	198.8	198.45	197.65	198.06	196.62	198.4	197.94	197.11	198.67	198.58	197.38	198.53	197.58	198.38	198.21	197.8	198.7	198.36	198.6	198.13	198.45	197.37	197.96	198.27	198.99	198.42	197.67	199.28	198.06	197.54	197.96	197.5	197.42	197.86	198.94	198.04	198.31	198.72	197.2	198.47	198.18	197.58	198.54
198.06	199.08	197.03	199.44	198.99	197.99	198.5	197.83	197.72	197.39	198.98	199	198.28	198.76	197.71	198.61	197.77	198.82	199.17	198.89	197.7	198.98	199.79	199.09	197.91	198.46	199.03	197.43	199.45	198.78	198.54	200.2	198.58	198.15	200.12	198.13	198.08	198.8	199.61	198.21	198.99	199.22	198.47	198.68	199.22	199.52	199.18	198.41	198.07	197.93
211.31	212.23	211.12	211.97	211.72	210.06	212.12	212.54	213.1	211.13	211.94	211.96	211.55	213.09	212.87	211.84	210.87	211.6	211.75	211.19	211.77	212.2	210.49	212.02	211.53	211.28	212.13	210.68	211.48	212.26	211.44	211.85	211.07	212.04	211.43	211.45	212.12	213.03	211.27	212	212.45	211.12	212.16	212.13	211.79	212.27	212.71	211.54	211.67	211.3
208.04	208.26	209.04	207.93	208.4	209.12	208.8	208	209.58	209.05	207.67	207.84	209.06	209.22	206.97	208.37	208.05	208.62	209.21	209.19	208.47	209.29	208.65	209.3	208.04	208.55	208.46	208.74	208.96	207.8	208.41	207.89	208.17	208.31	208.89	207.75	206.46	207.96	208.51	208.07	208.11	208.26	207.65	207.92	208.93	206.87	208.01	208.3	209.44	209.82
212.37	211.48	212.09	211.77	210.78	212.39	212.37	212.08	212.71	211.94	211.59	212.37	211.3	211.9	212.43	210.96	211.95	212.36	212.92	212.71	211.65	210.97	212.12	212.02	213.24	213.26	212.1	213.05	212.24	210.92	211.94	211.03	211.68	211.74	212.22	211.71	211.43	211.54	211.66	210.64	210.88	211.94	211.04	212.14	212.28	212	213.68	210.5	211.73	211.61
210.54	208.84	209.15	209.23	209.32	209.62	210.48	209.68	210.11	208.82	210.11	209.42	209.87	209.1	210	208.84	209.33	209.71	209.89	208.91	209.99	208.57	209.84	210.57	210.43	209.48	209.14	208.61	210.15	209.5	209.61	209.91	209.26	209.86	210.41	208.81	209.68	208.67	208.52	209.46	209.86	210.37	209.48	208.5	209.85	208.88	209.85	209.95	208.55	210.89
208.32	207.45	208.84	207.36	207.57	207.41	207.51	206.97	207.65	208.33	207.98	208.14	207	208.57	208.66	208.25	208.19	206.24	207.22	208.22	209.15	208.36	207.36	207.48	207.62	208.02	207.45	207.02	208.41	207.91	207.85	207.71	208.5	207.22	208.36	207.63	208.77	208.53	206.89	208.5	207.1	207.11	207.51	207.92	208.04	207.84	207.6	207.44	207.71	207.24
211.51	211.34	211.91	210.77	211.47	212.4	211.84	210.9	210.91	212.11	211.45	210.61	210.55	212.4	212.3	210.85	212.44	211.06	211.59	211.97	212.32	211.58	212.22	210.67	212.12	211.24	210.77	211.62	212.24	212	211.69	210.03	211.45	209.87	211.73	210.21	210.86	211.49	211.8	210.97	212.09	212.16	211.28	211.95	211.52	212.37	211.23	211.76	210.97	211.82
199.6	199.03	199.59	200.1	197.93	200.23	200.14	200.75	199.6	199.67	199.62	198.69	199.16	198.61	199.86	199.73	200	199.13	199.73	200.28	199.39	200.57	199.27	200	199.28	199.02	198.92	199.71	200.5	199.4	200.35	199.6	200.75	200.73	198.84	199.25	199.65	199.63	199.68	199.64	200.49	199.66	199.73	199.04	200.3	200.06	200.25	199.22	199.72	199.51
212.34	213.52	213.7	213.46	212.65	212.75	212.88	213.34	214.04	212.99	213.11	212.68	213.02	212.52	211.49	212.88	213.23	213.2	213.56	212.58	213.05	213.02	213.08	212.95	213.86	213.87	213.43	213.97	213.33	212.12	213.6	213.87	212.23	212.58	212.58	212.94	212.7	212.94	212.35	212.11	213.36	212.15	212.46	213.75	212.35	212.9	212.52	213.3	212.22	213.39
213.1	210.31	212.08	212.11	212.22	211.77	211.74	211.86	211.74	212.32	211.63	212.13	211.81	213.58	210.75	212.31	211.79	211.86	213.19	211.32	212.07	212.43	212.14	212.18	211.93	211.91	212.18	212.09	210.42	211.95	211.64	211.24	210.85	211.27	212.05	212.79	212.95	211.69	211.59	211.85	212.41	212.15	212.32	211.9	211.61	211.37	210.31	211.39	211.64	211.95
216.99	216.86	216.82	216.77	217.98	215.62	217	216.78	217.49	216.8	216.07	216.22	217.85	215.63	217.67	216.88	216.98	216.32	216.6	217.39	215.6	218.49	216.31	216.72	217.55	215.48	217.37	218.23	217.57	216.46	216.49	216.41	216.71	217.76	216.21	218.1	216.63	216.69	217.25	216.41	216.48	216.97	217.12	216.54	216.69	217.51	217.08	216.8	216.89	217.94
216.62	216.39	216.38	216.34	217.07	217.01	217.4	217.2	216.51	217.63	216.37	217.22	217.34	216.42	217.27	216.64	216.47	217.04	217.33	216.07	216.22	216.38	217.18	217.48	217.77	217.09	216.81	217.13	216.76	216.91	216.63	216.96	216.97	216.63	217.11	216.91	217.56	217.19	217.35	216.75	216.29	216.78	217.92	218.65	217.3	218	216.85	216.04	216.62	216.82
195.77	195.66	195.21	196.3	194.26	194.35	195.5	195.35	195.59	195.08	194.21	194.97	195.23	194.67	194.87	194.47	195.22	195.75	195.56	195.74	194.52	194.7	193.74	195.14	195.14	194.85	196.34	194.33	195.63	194.8	195.45	195.45	194.78	195.63	194.96	195	195.21	194.17	194.2	194.71	196.34	194.83	195.75	195.93	194.76	195.51	195.32	195	195.39	195.03
208.07	208.7	209.39	208.12	209.02	207.74	208.4	209.24	208.23	209.28	208.73	208.15	208.99	209.54	208.72	208.2	207.99	208.39	209.12	209.77	208.84	208.69	208.3	209.45	208.65	208.76	208.47	208.5	209.24	208.42	209.28	208.67	208.3	206.81	209.05	208.79	208.45	208.77	209.48	209.74	208.96	208.01	208.87	208.76	208.37	208.76	208.17	208.43	209.93	208.78
199.3	199.47	200.4	200.12	199.06	198.63	198.91	199.32	198.92	198.83	199.27	199.21	198.77	199.23	198.79	199.44	199.98	200.1	200.32	199.27	198.31	199.71	199.92	198.33	199.26	199.6	199.32	199.94	198.82	200.65	199.84	199.39	198.49	199.05	200.48	199.88	198.32	200.05	198.66	199.36	199.41	198.93	199.44	198.33	200.35	199.65	199.16	199.18	199.83	199.54
216.53	217.47	216.63	217.03	216.06	217.37	216.08	217.42	217.66	215.78	217.13	216.58	216.96	217.3	217.2	216.73	216.49	217.39	217.33	218.14	216.13	216.68	217.48	217.07	218.09	217.41	216.85	217.58	217.22	217.43	216.18	216.62	216.67	217.08	216.84	216.28	216.67	216.44	217.26	216.58	216.18	216.17	217.69	217.14	216.69	217.81	216.89	215.78	216.15	218.25
[truncated: 150 more columns]
