# Supplementary material for: Genetic dissection of main and epistatic effects of QTL based on augmented triple test cross design
Source: PLoS One. 2017 Dec 14;12(12):e0189054. doi: 10.1371/journal.pone.0189054 (PMC5730204; doi:10.1371/journal.pone.0189054)
Supplement: S6 Supporting Information — (ZIP) [file pone.0189054.s006.zip › z1_500_0.8_5.csv]

218.18	215.57	217.32	218.13	217.09	218.06	216.1	218.5	217.97	218.03	218.43	218.71	219.48	217.08	218.16	218.56	217.65	217.77	216.53	215.82	218.14	218.81	216.93	217.86	219.72	216.65	217.23	218.34	216.56	217.67	218.66	216.64	220.02	216.86	216.83	217.52	217.21	217.43	217.39	218.25	218.12	218.62	218.95	215.66	217.93	218.76	217.37	217.16	216.94	216.34
208.63	209.03	209.07	208.47	209.77	210.12	207.19	209.29	208.04	209.03	208.39	207.85	208.71	210.14	209.43	208.33	209.57	208	209.51	209.09	209.22	209.88	209.7	209.83	207.55	209.81	208.52	209.55	210.1	208.19	209.53	208.26	209.41	209.96	207.53	207.31	209.48	208.43	209.94	208.18	206.93	208.38	208.33	209.18	208.51	209.26	208.27	207.89	207.95	209.29
203.21	202.08	202.15	202.3	201.42	204	201.11	202.27	202.02	201.59	200.9	203.08	201.6	202.54	201.66	202.06	201.5	201.39	203.42	202.14	202.74	201.43	202.03	201.61	199.93	200.97	201.26	202.2	202.28	202.1	202.71	202.36	202.16	202.17	203.53	203.49	202.57	202.9	202.22	202.46	202.76	202.06	203.58	201.79	202.37	201.46	200.2	203.84	202.09	203.23
210.94	210.94	212.72	212.69	210.96	210.55	211.31	210.1	211.84	211.43	210.14	212.85	211.85	210.79	210.76	213.25	211.8	212.13	210.39	213	210.25	212.3	212.04	211.95	211.93	212.07	212.61	211.99	211.88	212.21	211.72	211.1	213.18	211.33	211.71	212	211.64	210.87	212.5	213.31	211.72	211.31	211.21	209.71	209.29	212.8	212.05	211.61	211.92	212.5
210.64	212.17	211.45	211.62	211.78	212.82	210.59	212.75	210.21	209.22	212.27	211.19	212.87	212.68	212.73	210.71	213.12	209.36	210.59	211.89	211.58	211.01	210.8	212.26	212.69	213.39	212.99	212.32	211.91	212.23	210.4	212.06	212.35	212.12	211.45	211.58	211.58	212.64	212.14	210.91	211.66	212.26	210.77	210.88	210.88	212.49	212.14	210.81	211.58	211.39
193.83	193.47	192.3	193.61	194.65	194.67	194.37	194.46	195.39	192.84	193.63	194.2	194.18	194.11	193.95	193.92	193.26	194.83	195.31	194.32	193.29	193.42	194.12	194.74	194.13	193.52	193.27	193.7	194.26	194.52	193.79	196.52	195.19	194.73	194.65	194.75	194.83	194.42	194.77	194.52	193.71	193.57	194.17	194.49	193.55	193.99	193.77	194.47	193.5	193.49
199.4	198.94	198.7	198.83	201.27	200.77	197.79	198.46	198.89	199.01	197.76	198.67	200.24	200.35	198.56	200.02	200.91	198.27	198.45	199.76	199.91	199.91	198.6	199.37	199.63	200.77	198.1	200.06	199.39	198.7	199.09	200.46	199.49	199.86	198.14	199.61	199.24	200.27	198.92	200.21	199.44	197.66	198.89	199.82	199.2	198.74	199.18	200.44	200.19	198.73
193.56	194.48	194.75	193.7	195.09	195.39	194.59	193.54	193.82	192.59	194.3	195.61	194.31	194.6	195.57	193.48	192.51	195.31	193.36	193.63	194.73	194.22	193.11	194.77	194.84	195.05	194.19	194.3	195.74	194.6	194.53	194.71	194.26	192.73	193.66	193.32	193.73	194.24	192.81	193.96	193.49	193.52	194.58	195.05	193.83	193.66	195.19	194.7	194.18	194.33
206.7	208.33	204.78	206.7	207.01	205.35	205.8	207.15	205.91	207.63	206.07	206.22	205.95	206.19	205.24	205.94	207.28	206.58	204.45	207.91	205.88	205.77	206.61	205.89	205.83	206.01	206.63	204.98	206.01	206.48	206.19	207.27	205.54	207.1	207.34	206.34	205.88	206.72	207.62	206.16	207.98	206.93	206.25	205.99	205.32	206.06	207.24	205.82	205.89	204.66
211.13	211.06	212.09	212.42	211.85	211.46	211.87	211.29	212.19	213.26	211.78	211.35	213.01	210.98	213.61	212.5	213.74	213.27	212.2	212.65	211.48	211.82	211.82	213.37	210.38	210.87	211.99	212.68	212.41	211.75	210.89	211.32	211.67	213.69	211.79	211.78	210.35	211.49	213.49	212.71	212.85	212.22	211	212.34	211.78	212.77	211.67	211.83	210.97	212.27
215.98	216.12	217.37	217.74	216.51	217.28	216.4	218.67	217.8	218.4	219.53	216.64	217.38	216.72	216.75	215.87	216.94	216.4	216.04	217.34	216.87	217.6	217.8	215.79	218.53	217.79	217.43	216.02	219.31	216.28	215.38	218.15	216.68	218.42	216.72	216.52	218.26	215.5	216.97	217.91	216.33	215.64	216.91	216.18	217.35	216.83	217.08	218.54	216.98	216.99
210.85	211.03	212.48	211.05	212.79	211.55	211.99	212.99	212.55	211.28	213.04	212.37	210.42	210.86	211.97	211.74	212.15	212.84	211.98	211.23	209.53	212.1	210.82	211.54	211.62	212.09	211.12	212.33	211.57	212.46	210.77	210.95	210.48	211.09	211.68	211.25	210.7	210.65	210.79	211.58	212.13	212.17	212.74	211.12	211.4	211.61	211.85	211.16	212.15	212.87
206.31	205.23	208.95	206.51	206.54	205.91	205.56	207.85	206	207.37	206.93	206.76	206.15	206.91	207.15	207.35	206.69	206.46	205.52	206.63	205.29	204.72	206.09	206.71	208.79	206.88	204.63	206.33	206.96	207.06	206.41	206.71	206.93	205.86	207.54	207.06	205.54	206.36	206.8	207.44	206.94	205.86	205.46	206.47	206.71	206.1	207.58	206.96	205.49	207.06
203.56	204.77	201.83	202.66	203.93	203.67	205.19	202.77	204.06	202.34	204.1	205.15	204.45	204.5	202.11	202.33	203.57	203.1	203.61	204.04	203.21	204.18	203.53	204.57	204.92	203.57	203.87	204.61	203.46	204.9	202.95	203.8	201.61	204.49	202.83	203.12	203.96	202.98	202.7	202.93	204.37	203.33	205.94	203.89	204.68	203.39	202.47	203.57	202.99	204.45
204.14	205.6	204.72	204.5	204.62	204.54	203.62	205.06	203.32	203.11	203.99	204.07	203.39	205.94	202.29	204.33	204.33	204.25	203.65	203.13	202.23	203.06	202.51	202.9	205.21	203.66	203.21	202.16	203.74	204.29	203.97	201.23	202.97	203.19	204.33	201.49	202.41	204.16	203.57	202.89	202.89	202.44	203.15	204.24	205.62	203.59	204.3	203.5	203.3	204.64
213.39	212.69	211.42	212.44	212.01	212.28	212.72	212.02	211.14	211.72	213.08	213.4	211.68	212.7	211.79	212.24	211.77	212.76	213.62	212.6	211.03	213.47	212.14	211.95	211.51	213.25	213.54	212.86	212.28	211.57	211.24	212.41	212.84	210.71	211.57	212.63	212.08	212.52	212.04	212.07	213.4	212.51	213.18	211.71	211.62	212.74	213.88	213.36	212.52	211.3
215.76	217.47	217.16	216.27	215.71	216.98	218.29	215.5	218.29	215.27	216.65	216.85	216.37	217.97	216.5	215.34	216.69	217.75	216.81	217.47	216.7	217.4	216.16	217.88	216.99	217.25	216.15	216.22	216.65	217.11	216.64	217.59	217.89	215.29	215.41	217.31	216.74	217.14	217.7	216.28	217.3	216.5	217.51	216.62	216.93	216.17	216.47	214.86	215.66	216.59
204.74	202.83	203.04	202.47	202.42	205.28	203.35	203.48	203.33	204.31	202.41	202.48	203.18	203.55	205.32	202.36	203.04	203.98	203.4	203.69	204.17	202.41	203.93	204.17	203.13	205.25	203.25	203.65	203.04	203.67	202.82	203.06	202.85	203.48	202.44	202.92	204.41	203.45	203.18	203.09	202.72	203.04	202.89	204.84	202.16	202.61	203.74	203.52	204.2	202.76
204.19	204.46	204.91	205.63	204.08	205.21	204.63	204.85	203.62	205.74	204.49	205.81	205.75	203.81	205.98	205.24	205.33	204.02	205.24	203.69	206.62	205.81	204.06	204.17	204.88	205.85	203.92	203.89	204.2	205.64	204.29	203.06	206.49	204.19	204.45	204.77	203.93	204.36	205.03	205.03	203.81	204.05	205.75	204.03	203.13	204.71	203.62	205.61	203.88	205.63
200.16	201.86	201.64	200.2	199.09	200.84	198.76	200.66	200.84	199.18	200.59	200.45	201.54	199.39	200.69	200.35	199.36	199.82	199.73	201.63	201.38	198.96	200.69	199.92	200.46	201.63	200.64	201.14	201.66	198.84	201.7	200.59	200.17	200.97	199.95	201.01	201.72	198.87	200.83	199.45	201.33	200.7	199.5	199.77	200	199.54	199.14	199.97	199.75	200.49
202.09	204.79	202.46	202.73	201.99	203.62	203.73	203.66	203.75	203.94	203.48	203.46	203.79	200.66	202.77	204.76	202.97	203.47	202.18	203.39	203.5	202.13	203.67	203.3	203.54	203.59	203.22	204.05	204.64	204.17	203.25	203.77	203.35	205.1	202.37	204.15	202.71	205.27	203.78	204.33	203.83	202.29	204.35	202.96	202.52	201.78	203.96	204.52	203.32	204.55
206.41	204.86	205.26	205.78	204.04	205.58	205.55	206.4	207.19	206.14	206.52	205.62	206.15	204.42	204.86	205.72	203.88	206.43	205.81	206.24	204.79	206.9	205.14	206.24	204.71	205.04	205.67	204.75	205.37	204.58	205.99	206.06	204.97	207.36	205.71	205.61	205.71	205.45	204.93	203.9	206.51	206.17	206.06	205.3	205.46	205.86	206.25	205.95	205.75	204.38
212.44	211.1	210.44	210.24	210.53	211.66	212.41	211.89	209.92	211.08	210.17	211.82	210.01	211.38	210.39	212.8	212.26	211.87	212.17	210.71	212.3	210.83	212.36	210.6	212.02	210.29	212.06	211.11	211.05	212.4	210.52	210.21	212.53	210.86	211.96	210.84	211.9	210.75	210.88	210.93	212.06	211.93	210.71	211.72	212.11	210.96	214.14	211.78	212.66	210.4
209.09	210.11	208.55	209.67	208.92	210.2	210.26	209.49	208.21	210.39	209.53	209.38	209.02	210.72	207.94	207.76	208.97	209.73	209.39	210.91	209.22	208.86	211.75	210.19	208.39	210.76	209.1	208.82	208.94	209.08	208.97	209.9	211.09	209.1	209.09	210.39	209.54	209.48	210.05	210.11	209.64	209.94	209.18	210.23	210.46	209.6	209.77	208.37	208.51	208.17
207.49	207.02	206.8	207.05	208.16	207.59	207.08	207.13	208	208.43	207.52	209.13	207.3	208.02	206.81	206.72	206.04	207	208.73	209.42	207.96	207.37	208.96	210.32	207.53	207.36	207.86	207.57	207.24	208.6	206.73	209.71	207.88	207.86	206.68	206.99	208.38	206.98	207.29	207.72	207.53	208.01	209.97	209.87	209.11	208.6	208.9	206.84	207.69	207.74
207.47	209.07	206.91	207.41	208.25	207.41	209.19	206.75	208.97	208.73	207.76	209.17	207.78	208.5	207.59	207.23	207.43	207.4	206.36	207.91	206.84	209.26	207.19	209.55	208.75	206.95	207.31	209.2	206.88	207.77	208.62	207.62	206.74	208.63	206.75	208.4	207.87	206.51	207.24	207.46	207.22	207.39	208.22	207.86	207.97	208.38	206.84	208.27	208.05	206.24
218.38	215.82	216.52	217.84	217.13	214.98	216.61	216.62	219.24	218.18	216.82	217.27	218.53	216.13	216.96	217.52	215.89	216.91	215.46	215.18	217.6	215.66	217.21	216.59	216.35	216.71	216.75	218.18	217.13	217.76	214.24	216.4	217.07	217.2	217.76	214.97	214.18	216.83	216.91	216.92	216.94	216.01	217.39	218.34	216.57	215.93	217.41	217.05	216.38	216.75
211.97	213.01	212.3	211.43	211.25	212.02	213.49	212.12	211.89	214.62	211.12	212.36	213.39	213.59	213.55	213.86	212.9	212.63	213.36	211.53	213.27	213.98	211.31	212.35	211.84	211.95	211.88	213.5	211.85	212.84	212.44	211.6	213.2	211.2	210.72	213.73	213.01	211.74	211.77	211.29	211.76	212.75	211.44	212.16	213.22	213.1	212.03	213.09	211.7	211.98
198.74	199.15	196.81	196.85	198.51	196.64	198.44	198.3	198.01	198.36	197.05	198.34	196.63	196.78	198.41	199.28	197.41	198.18	197.42	196.33	198.12	197.94	198.28	197.62	197.28	197.69	197.85	198.35	199.04	197.62	197.12	198.14	196.69	196.6	199.43	199.21	197.68	198.82	196.88	197.69	198.18	200.93	196.78	197.57	199.47	196.74	198.43	198.76	197.55	199.45
207.64	207.62	207.08	208.64	207.27	207.08	206.92	207.34	208.53	206.99	206.46	208.54	207.3	208	206.11	208.53	207.13	208.61	206.65	207.99	209.97	208.34	208.58	206.43	208.25	208.95	206.38	206.67	208.23	207.43	208.45	207.54	207.83	207.94	210.48	208.12	208.35	207.68	207.41	206.66	207.18	208.05	207.84	207.44	208.26	207.18	208.1	207.55	206.52	207.34
208.11	208.31	206.48	209.28	208.7	209.32	210.1	208.61	209.25	208.98	207.39	207.88	208.67	207.81	208.42	208.34	207.84	206.84	209.45	207.82	209.45	208.5	207.54	207.36	210.08	208.03	208.72	208.13	207.66	209.03	209.39	208.58	209.64	209.7	209.33	209.28	208.1	208.61	208.34	208.81	208.58	206.91	207.74	208.49	209.2	208.08	208.78	207.99	208.83	208.17
208.7	209.65	209.89	208.1	209.59	208.41	208.28	208.13	209.36	207.87	207.65	208.19	206.6	209.09	208.66	207.88	207.7	209.13	209.84	208.83	207.72	208.51	209.8	206.93	208.04	207.9	208.93	209.77	207.8	208.04	208.82	210.56	206.29	208.08	210.65	208.56	208.51	207.97	210.06	207.52	208.96	209.53	208.59	209.19	209.17	209.82	208.61	206.7	207.64	207.72
208.84	209.19	209.01	209.1	209.59	208.54	209.8	209.55	207.64	208.56	209.62	209.44	208.52	209.39	210.05	208.55	209.77	208.59	208.71	208.4	207.41	209.83	208.6	207.5	208.25	208.54	209.26	208.25	209.28	208.39	207.62	208.31	208.84	207.65	208.86	207.91	207.52	207.79	209.6	208.65	208.67	208.22	209.7	209.42	207.7	205.85	207.16	208.13	210.35	208.28
206.54	206.91	207.84	207.03	207.6	207.37	208.23	207.78	208.22	206.31	208.75	208.51	208.71	206.61	207.4	208.84	209.14	206.85	207.86	206.29	209.42	207.51	206.88	209.02	208.74	208.83	208.34	207.68	207.89	205.83	207.71	209.62	208.47	208.28	208.86	207.51	208.15	207.65	207.55	207.01	207.99	207.99	207.37	206.44	207.98	206.86	209.41	207.44	208.67	208.81
202.85	205.66	203.3	202.38	203.79	204.17	203.35	203.21	203.19	202.82	203.4	204.96	203.52	202.91	205.04	204.59	201.72	204.44	204.82	203.62	205.01	203.89	203.18	204.27	205.34	203.28	202.83	203.44	205.07	202.53	203.94	204.56	202.71	203.5	203.1	202.96	203.95	203.02	200.98	204.58	203.8	203.76	203.85	203.64	203.8	204.47	204.71	204.3	205.66	203.9
216.6	217.51	215.43	217.3	217.46	215.85	217.69	216	215.71	216.31	218.02	215.4	216.94	216.79	217.73	217.24	218.34	218.48	217.07	216.46	217.13	214.79	217.03	216.6	217.72	216.84	216.33	217.74	216.47	216.69	216.93	216.64	217.08	217.69	216.74	216.93	216.4	217.03	217.34	215.39	215.42	217.58	216.43	217	217.35	216.19	216.19	216.93	217.63	217.53
209.17	207.48	207.58	207.01	207.12	207.41	207.47	206.47	207.49	208.81	206.66	206.36	209.34	207.13	209.2	207.92	207.51	207.13	210.16	207.73	206.71	208.62	206.5	208.97	207.55	208.67	209.08	206	208.79	207.01	208.32	207.19	208.2	209.32	209.4	209.47	208.67	207.31	207.01	208.07	208.16	207.56	207.79	208.48	208.86	208.61	208.26	206.65	207.75	208.2
200.87	199.68	199.05	200.72	200.57	199.9	197.71	201.09	200.59	199.91	201.55	201.09	199.32	201.93	199.16	200.96	199.69	200.74	199.69	199.12	201.8	199.45	200.45	199.25	201.02	200.32	200.4	198.96	200.37	200.67	201.06	199.74	199.6	200.91	199.57	198.36	199.67	201.14	201.23	200.46	200.14	198.76	198.42	200.49	200.6	199.53	200.2	200.11	201.08	200.66
199.46	199.27	199.12	201.05	198.75	199.64	199.05	198.59	198.75	198.29	197.7	199.97	199.76	198.08	198.66	200.32	199.63	199.54	200.08	201.53	200.56	199.83	200.37	199.21	201.07	199.13	198.32	199.93	200.25	199.79	198.53	199.39	200.16	198.5	199.46	200.09	200.16	200.05	200.3	198.75	197.36	199.69	199.09	199.91	200.14	200.11	198.87	199.14	199.4	199.96
210.76	212.16	211.32	211.54	212.91	213.22	213.87	210.32	211.1	211.9	211.77	212.01	213.89	212.68	211.21	211.72	211.88	212.05	211.8	212.39	211.54	211.11	211.34	211.88	212.14	212.6	212.35	212.01	210.96	212.21	210.99	211.9	212.46	211.06	211.62	213.37	211.54	210.95	210.8	210.93	212.52	212.72	211.02	211.92	211	211.09	212.9	212.04	212.06	211.32
204.08	203.76	203.59	203	204.11	204.71	204.14	204.51	205	205.35	203.16	203.62	204.82	204.52	202.71	203.96	204.82	205.91	201.33	203.14	204.3	204.54	203.65	203.29	203.64	202.65	202.56	203.02	204.31	204.36	203.83	204.38	204.65	204.75	203.41	204.62	203.66	203.47	203.09	204.51	203.69	204.38	204.52	204.28	203.56	203.36	204.41	202.75	203.67	204.51
208.72	210.01	209.02	209.41	209.41	208.75	209.37	209.15	209.75	209.91	208.85	210.51	209.18	210.23	208.55	209.07	209.83	210.86	210.1	207.15	209.49	209.27	207.6	210.51	210.17	208.93	208.97	208.4	209.59	207.89	208.91	209.16	208.57	209.8	209.24	209.68	208.93	208.54	208.11	209.29	210.09	208.64	209.22	209.96	208.74	209.43	208.09	209.5	208.89	209.69
213.17	211.47	211.41	211.38	212.47	212.14	212.73	211.56	211.93	212.04	211.32	213.05	212.13	211.9	213.31	211.95	212.53	212.69	212.91	213.43	213.57	212.67	212.46	213.51	212.51	211.94	213.27	211.58	212.22	212.96	213.83	212.39	212.97	212.38	212.06	214.45	211.96	212.65	212.99	212.35	210.8	212.21	212.78	212.26	212.8	211.07	213.08	211.1	212.69	212.22
209.28	208.49	208.25	209.03	209.12	208.9	209.45	209.88	209.13	208.42	208.19	208.71	209.46	209.99	207.97	208.98	208.94	208.99	208.83	207.39	209.94	208.21	207.31	208.3	207.95	208.53	208.25	208.92	209.53	207.06	208.53	208.39	207.92	207.41	208.05	208.52	207.41	208.49	209.93	209.54	209.27	209.3	207.22	208.16	207.62	209.81	209.38	209.1	208.06	208.03
203.49	204.44	203.42	204.43	203.85	204.19	204.95	204.27	202.96	202.92	204.71	204.01	203.51	204.09	203.11	204.29	203.53	203.6	203.91	203.9	202.6	204.45	203.26	203.54	204.56	203.91	205.6	204.9	203.62	205.85	204.16	203.9	203.84	202.95	205.02	202.69	203.06	202.94	204.34	200.85	203.31	204.75	204.01	202.84	204.45	203.14	203.12	203.21	204.36	203.99
211.29	211.67	210.94	210.68	212.5	213.2	210.45	212.25	211.17	212.11	211.88	213.37	210.03	212.31	212.24	212.17	211.62	211.14	212.67	212.87	213.27	211.89	211.77	212.91	213.63	210.95	211.14	211.78	210.34	212.54	212.45	211.4	210.95	210.45	211.29	211.46	211.28	211.05	212.4	212.51	212.51	213.54	212	213.75	212.49	212.02	210.94	210.76	212.42	211.78
199.5	201.15	201.31	200.83	199.19	199.95	198.88	199.6	199.34	198.77	201.42	202.14	200.03	200.66	200.04	201.84	200.75	198.64	198.75	199.01	199.4	198.93	199.29	198.55	200.17	200.71	199.44	200.25	201.64	199.9	198.55	201.48	199.14	200.14	200.38	200.1	199.26	199.71	199.87	200.05	199.17	198.99	199.9	201.09	200.38	200.13	200.46	200.59	200.63	199.75
203.81	203.83	201.77	203.68	202.76	203.33	202.63	203.08	202.13	204.9	205	202.73	203.45	201.99	203.54	202.91	202.84	204.48	203.78	204.01	203.55	202.76	202.33	204	202.58	204.21	205.01	201.93	204.5	203.64	202.95	202.68	202.65	203.75	203.07	202.97	202.81	204.8	202.96	204.23	202.85	203.74	204.31	203.7	202.26	203.56	203.89	203.59	203.25	202.34
204.54	205.46	204.82	204.41	204.83	204.95	204.4	204.4	202.06	203.09	206.19	205.01	207.34	204.25	203.14	203.53	204.05	203.81	204.52	204.81	203.01	204.97	205.31	205.55	203.96	204.12	204.7	204.41	204.34	204.04	204.09	204.55	204.76	203.37	205.84	205.79	204.56	204.38	206	205.17	206.99	205.85	206.27	205.58	204.34	204.51	204.93	206.77	204.61	203.73
200.33	201.34	200.66	200.21	201.13	199.42	200.29	199.65	200.95	200.48	199.64	198.94	200.61	200.29	200.02	199.3	200.34	201.31	200.22	201.44	199.25	199.31	200.14	200.04	198.69	199.99	200.45	200.08	199.9	199.94	200.86	199.47	200.33	199.51	200.48	200.45	199.24	201.13	202.27	199.59	201.5	201.2	200.62	201.36	199.29	200.18	200.09	199.53	199.18	200.48
217.3	215.82	217.4	219.03	216.23	216.94	217.1	217.18	217.45	216.07	216.86	215.64	216.39	215.45	218.54	217.2	217.54	217.96	216.89	215.57	217.31	215.64	215.24	217.88	216.85	217.43	217	216.47	216.58	215.61	217.58	218.05	216.75	215.99	217.54	217.16	217.2	216.9	217.29	216.52	217	216.46	216.59	217.73	216.55	217.52	216.68	217.38	215.46	218.4
194.11	195.04	194.63	194.4	195.76	194.92	194.97	194.65	194.21	195.19	195.57	195.85	195.12	195.64	195.99	194.29	194.61	195.05	193.72	195.13	193.99	195.82	194.97	195.74	195.07	193.56	195.27	195.48	195.74	195.59	194.91	195.74	194.11	194.45	195.15	195.81	195.92	196.32	196.03	195.51	195.16	194.71	195.61	194.42	196.19	196.68	195.06	194.8	195.02	194.67
204.27	204.46	204.42	204.45	203.26	203.54	203.38	203.69	203	202.55	202.21	203.09	203.76	205.24	203.82	203.36	203.31	203.14	203.45	203.86	203.45	202.97	201.55	201.61	204.81	204.47	203.03	203.77	203.71	203.97	204.36	202.03	204.86	205.15	203.28	201.97	203.59	203.05	204.21	203.35	204.21	204.04	204.7	203.75	205.74	202.75	205.06	204	203.68	203.38
209.31	209.35	209.44	207.25	207.89	208.3	209.05	208.08	208.7	209.03	208.96	209.03	207.48	207.63	208.38	209.76	208.79	208.23	207.28	208.68	210.07	209.03	207.94	208.93	209.09	210.4	208.22	206.95	209.85	209.02	208.41	208.74	208.18	207.7	208.86	208.15	207.57	208.46	208.5	207.65	208.33	209.25	207.64	208.77	208.45	208.6	209.29	209.18	207.95	207.8
205.34	203.43	202.08	203.79	202.45	202.98	204.35	204.74	201.47	203.93	202.84	204	203.32	202.97	203.36	205.02	203.92	203.96	203.86	204.17	202.4	204.3	202.52	202.47	203.24	202.98	202.33	203.71	203.06	202.71	204.06	204.04	203.12	203.2	204.66	203.16	201.67	204.53	203.35	204.18	202.6	203.74	203.34	203.5	203.43	205.2	204.46	204.01	203.79	204.53
216.31	217.18	216.6	217.97	217.09	218.06	215.33	219.67	217.41	216.16	216.76	216.54	217.17	216.97	216.73	215.86	218.05	215.92	217.74	217.79	217.36	218.07	217.99	216.22	216.77	216.87	217.82	217.55	217.15	215.75	218.1	217.31	216.7	218.18	216.54	217.08	217.33	216.28	216.8	216.55	217.31	218.23	217.13	217.56	217.96	217.39	217.02	217.6	216.33	218.34
214.43	212.88	212.28	213.37	213.38	213.5	212.71	213.52	212.25	210.97	212.22	212.32	211.93	212.39	212.52	212.18	212.95	213.79	212.81	212.9	213.54	213.03	212.41	213.5	213.4	213.07	213.86	212.15	212.94	213.36	213.41	213.27	212.84	212.26	212.45	212.58	211.45	212.64	213.04	212.2	213.49	212.01	212.59	212.56	213.75	212.33	214.11	213.21	213.57	212.27
212.61	212.37	212.33	210.76	212.14	213.83	212.8	213.35	212.69	211.54	211.42	213.57	212.22	212.86	212.79	213.32	213.19	212.46	212.13	212.11	210.78	213.4	212.1	212.78	212.85	211.87	211.28	212.51	210.26	212.99	212.86	212.61	211.21	212.78	212.42	213.04	211.13	212.38	212.22	213.25	213.67	212.62	211.04	211.7	212.11	213.35	212.82	212.1	213.53	210.62
208.55	208.95	208.01	208.24	210.21	208.29	210.64	208.71	209.24	209.7	208.69	210.45	208.79	207.31	209.72	209.57	208.36	209.7	209	208.42	209.28	209.3	207.42	207.88	207.5	211.16	208.86	208.8	209.22	207.8	208.8	208.38	209.08	208.71	208.61	209.07	208.39	207.79	208.76	210.01	209.34	207.49	207.55	207.13	208.58	207.4	209.83	209.11	209.5	209.56
215.86	217.33	215.97	216.71	216.4	215.52	215.15	217.68	218.62	216.71	216.25	217.58	217.4	217.17	216.16	216.62	217.95	218.48	217.3	216.7	217.1	216.63	216.63	217.46	216.83	215.98	216.2	217.94	217.49	216.31	216.38	216.91	215.38	216.61	216.23	217.73	216.81	217.88	217.62	217.51	217.85	215.72	216.64	216.87	217.05	216.41	218.66	215.69	216.55	217.29
212.14	211.2	210.54	211.11	211.01	212.61	209.83	212.01	211.61	211.37	212.62	210.38	211.29	210.88	211.17	211.83	210.74	212.38	212.55	211.98	212.91	211.98	211.83	211.54	212.09	211.77	210.5	210.95	210.8	210.66	211.73	210.82	211.36	211.91	212.78	210.18	213.08	212.7	210.19	211.59	209.81	212.93	210.78	211.36	211.97	211.02	210.81	210.64	210.82	211.43
202.26	203.14	202.36	203.18	202.66	202.9	203.2	201.2	200.74	202.38	203.15	203.64	203.05	202.45	202	203.56	202.54	204.37	201.47	203.99	203.3	202.39	204.36	202.42	203.3	201.15	201.92	201.77	202.4	203.55	201.67	201.54	201.53	203.61	203.26	202.49	203.43	202.36	202.39	201.28	202.38	201.66	202.87	203.8	202.33	202.63	202.57	204.49	202.65	202.94
203.09	205.26	205.58	203.93	205.17	204.79	205.29	203.59	204.81	204.35	204.64	205.82	204.96	204.7	205.48	204.27	204.57	203.8	206.17	205.69	203.54	206.88	204.97	203.93	204.97	204.11	205.6	204.63	203.38	204.19	205.96	204.09	203.44	204.91	205.16	205.62	205.27	205.49	203.64	202.63	205.03	204.39	205.58	204.79	204.94	204.9	202.85	203.65	203.66	205.89
205.8	202.72	205.44	204.04	203.8	204.64	206.35	204.81	205.79	205.02	204.57	203.76	204.04	203.67	203.29	204.24	205.22	204.26	206.38	203.92	204.11	205.9	203.72	204.29	204.02	205.44	204.06	204.03	204.66	202.83	204.75	205.24	205.12	205.4	205.77	204.89	204.78	204.42	206.32	206.37	205.66	204.57	206.13	204.09	204.77	204.36	204.89	205.57	204.21	204.71
203.02	204.82	203.07	203.15	203.69	204.06	204.45	202.25	203.97	202.38	204.76	203.94	203.88	202.3	204.15	205.4	202.9	204.78	204.83	202.44	203.4	203.38	205.19	202.54	203.31	202.96	202.34	202.66	204.35	203.77	202.88	202.57	203.38	203.62	202.83	203.4	204.78	203.33	202.85	204.19	203.34	203.17	203.93	203.79	204.49	202.91	203.24	203.5	204.16	203.89
204.73	202.91	202.84	203.63	203	204.05	204.1	202.57	202.46	203.05	205.47	203.61	204.06	202.5	203.14	204.15	203.86	204.27	203.64	203.24	202.92	204.38	204.16	203.59	202.86	203.81	202.73	203.93	203.66	203.7	202.61	206.43	202.86	204.61	203.66	204.19	203.3	203.69	202.37	204.51	203.98	203.39	205.07	202.5	203.5	203.58	205.11	202.92	203.1	203.97
209.57	208	208.03	208.31	208.52	209.32	208.56	207.53	208.75	209.11	209.34	209.75	209.53	208.64	208.4	207.62	209.59	207.62	208.78	207.5	207.36	209.68	208.42	208.45	208.27	207.23	209.23	207.29	208.22	207.55	207.75	206.89	207.75	208.1	206.99	207.77	209.32	206.97	208.96	209.32	208.24	208.38	209.24	208.32	208.49	210.67	206.87	208.24	208.51	208.75
199.7	200.39	201.61	199.83	198.85	200.93	199.37	200.72	199.04	199.05	198.55	198.01	198.96	200.12	201.06	200.45	202.74	199.15	200.61	199.44	200.8	200.07	200.45	200.12	200.04	199.32	200.43	200.3	199.47	200.89	200.26	202.04	199.36	200.01	200.36	199.48	198.82	200.18	200.09	199.9	199.42	200.58	200.24	201	201.21	199.6	201.1	198.22	199.81	199.83
203.94	204.39	203.68	205.21	205.2	206.07	206.04	203.34	204.04	206.25	204.66	204.26	203.88	205.45	205.08	203.62	205.17	204.42	203.53	204.35	204.13	205.8	205.09	204.84	204.81	206.25	204.05	203.85	204.86	204.66	203.13	204.66	203.04	202.53	203.9	205.25	205.39	203.33	204.68	204.08	204.88	205.21	204.3	204	202.87	203.76	204.09	204.86	204.5	205.76
208.69	209.8	207.39	207.85	206.38	208.99	208.65	207.82	208.58	209.4	207.85	206.28	206.44	207.74	209.56	207.69	209.46	207.29	208.55	206.7	205.75	207.58	209.57	207.93	207.31	207.36	208.08	206.21	207.28	209.03	209	207.53	208.5	206.44	207.76	207.06	208.91	209.53	208.51	207.33	207.33	206.95	208.28	208.35	209.07	206.99	208.36	208.5	207.87	207.25
203.11	202.43	203.5	202.37	201.86	201.18	202.84	202.61	201.84	201.24	202.68	202.36	202.42	203.15	202.46	202.13	202.41	203.13	204.1	202.77	203.03	202.55	202.57	202.99	202.18	203.32	204.79	201.32	203.5	203.2	201.5	202.61	202.27	202.22	202.63	203.11	203.54	203.16	204.37	202.11	202.6	203.01	203.61	201.71	202.13	201.82	203.79	200.84	202.41	203.13
205.03	204.15	203.75	204.31	203.02	202.73	204.33	205.07	203.82	204.43	204.71	203.87	204.79	205.03	203.22	203.69	204.35	205.36	202.53	202.36	204	204.28	205.16	203.34	202.68	204.75	204.96	203.29	204.64	203.51	205.12	203.28	202.84	204.11	201.91	203.93	204.8	203.34	203.94	205.04	204.16	205.62	205.35	203.69	204.03	202.88	203.22	204.69	202.78	205
207.03	206.14	205.99	206.45	206.17	206.34	205.69	207.3	206.64	206.51	204.48	206.18	205.73	207.02	207.27	206.81	207.06	204.9	206.44	205.39	205.78	207.37	206.5	206.57	206.36	208.05	204.73	206.28	207.04	207.58	207.92	208.27	205.96	206.77	207.6	208.17	207.3	206.31	206.19	205.54	208.24	205.44	206.39	206.39	207.16	205.83	205.42	205.47	206.94	206.07
201.93	202.13	200.62	201.35	201.54	201.38	199.1	201.05	200.08	200.16	199.39	198.8	200.11	200.93	199.15	200.66	199.88	200.53	201.07	200.27	198.1	200.04	202.04	199.08	197.77	199.22	200.14	199.78	198.72	203.05	200.88	201.07	199.21	199.86	201.16	201.05	200.39	199.8	200.37	200.68	199.98	201.37	199.39	200.74	200.1	200.49	200.19	200.42	200.43	200.79
206.6	207.55	205.8	208.21	207.86	208.89	207.39	208.92	207.04	207.02	208.44	207.57	206.52	206.32	206.68	207.37	208.44	208.36	208.71	206.95	207.37	207.64	207.69	208.53	207.81	207.82	208.97	208.8	209.07	209.64	208.52	207.41	207.07	209.16	207.27	208.24	208.36	207.82	208.08	208.48	206.77	207.86	207.73	207.17	206.56	209.53	205.99	208.37	208.83	207.18
212.73	213.28	212.06	211.27	211.28	210.84	211.79	211.11	211.9	211.81	210.79	210.71	211.93	210.27	211.89	211.17	211.72	211.93	212.12	210.78	211.41	210.63	210.62	209.75	212.76	211.12	212.82	211.22	210.7	211.68	211.8	212.23	212.73	211.98	210.35	211.13	211.14	210.83	210.93	211.27	211.87	210.29	212.78	210.73	211.23	211.69	211.63	211.51	211.85	210.96
208.13	206.44	203.88	206.55	205.08	206.66	206.92	205.45	207.17	206.49	207.7	206.55	205.95	205.62	205.77	207.02	206.18	206.29	206.59	208.2	206.35	206.05	206.89	206.98	207.37	206.03	206.6	206.85	205.45	205.83	206.39	207.21	206.53	206.78	204.72	205.28	205.18	207.41	205.84	208.13	203.9	205.53	205.55	207.45	208.38	205.94	206.91	205.8	205.75	205.12
200.19	200.48	200.44	199.36	199.99	200.47	200.76	200.71	200.49	201.05	201.16	199.65	199	199.25	200.36	200.64	199.86	199.68	200.8	199.55	200	201.57	198.74	200.73	200.63	199.49	200.33	200.37	198.19	199.21	200.76	201.2	199.67	200.19	200.63	200.34	200.96	200.54	200.95	201.2	200.39	200.14	202.03	199.36	199.85	200.64	198.51	199.92	201	200.51
210.17	208.78	208.46	209.6	209	207.98	208.66	207.87	208.65	208.61	208.71	207.88	209.24	207.38	209.94	209.04	208.88	209.33	209.28	207.99	208.76	209.01	208.34	207.33	207.86	208.3	210.51	208.35	209.84	209.83	207.11	208.73	208.29	210.1	209.29	209.04	208.6	208.29	208.47	209.51	206.76	209.4	209.42	208.48	207.8	209.4	210.19	207.26	209.8	208.59
208.16	207.8	207.7	209.04	206.74	206.79	206.51	208.28	207.86	208.25	206.97	207.86	207.64	208.77	208.5	207.74	207.24	207.31	207.44	208.09	208.9	207.7	210.77	207.69	207.74	207.3	207.33	206.63	207.99	206.52	207.3	208.35	206.77	208.74	207.89	208.24	207.74	207.12	208.35	207.14	207.88	205.43	206.3	207.51	207.64	208.07	208.4	208.41	206.39	208.32
212.43	211.96	211.7	213.59	212.76	212.14	213.92	213.16	212.68	213.31	212.95	213.78	213.74	212.98	213.76	213.8	212.02	213.21	213.2	212.67	214.86	213.01	214.05	213.13	212.8	212.99	214.75	212.65	212.74	214.86	213.8	212.66	213.04	214.07	212.37	213.84	213.61	213.17	212.92	214.72	211.84	213.72	212.41	214.45	212.46	212.5	213.05	212.01	211.89	213.09
203.69	202.19	204.76	202.73	202.38	202.86	202.34	203.53	202.52	202.6	201.4	203.4	202.65	203.34	203.59	203.3	204.9	200.58	202.31	204.12	202.4	202.21	205.09	203.25	202.22	202.54	201.98	203.2	201.76	204.42	203.27	202.57	204.03	201.71	202.43	202.95	203.73	205.34	203.81	204	200.94	202.87	203.48	202.89	204.07	203.76	202.88	204.23	202.66	202.53
202.06	201.69	203.76	202.12	203.11	202.02	202.25	203.35	202.61	202.05	202.4	202.53	202.05	200.93	202.94	202.14	201.88	202.26	202.75	202.11	202.7	201.98	203.25	203.22	201.58	203.92	202.82	202.48	202.71	202.51	202.03	202.87	202.73	201.17	202.45	201.69	202.46	202.99	201.89	202.79	202.01	202.17	201.94	201.57	203.24	203.8	202.04	202.16	203.22	202.38
208.15	206.53	207.12	208.16	207.87	207.67	207.51	206.28	207.39	207.23	207.6	208.48	206.32	208.83	207.49	208.22	209.44	207.94	206.3	206.97	206.43	208.17	207.74	207.76	208.07	207.67	209.57	207.28	207.94	206.44	206.55	205.88	208.7	207.47	207.56	209.03	208.4	207.91	206.93	207.13	208.42	208.04	207.16	207.05	208.2	208.01	209.76	208.29	207.88	206.92
204.64	204.92	202.09	202.81	203.94	202.2	203.17	203.6	204.42	202.8	204.99	203.05	202.95	202.14	203.07	203.36	204.05	204.91	204.64	204.81	203.85	203.93	204.64	202.98	202.6	200.86	205.24	202.9	204.38	205.03	204.47	203.07	202.35	202.96	204.15	204.31	204.32	204.22	202.38	205.58	204.1	202.94	203.4	204.54	202.94	203.08	204.63	203.67	203.71	203.17
206.01	204.18	206.06	204.91	205.33	205.58	204.62	205.74	205.82	204.08	203.99	205.24	203.7	203.59	205.83	204.22	205.69	204.45	204.65	205.02	204.75	204.57	204.35	204.24	207.05	204.36	204.46	204.25	204.78	205.83	205.37	205.3	204.08	203.44	205.95	206.34	207.01	204.81	205.23	205.47	204.52	203.98	203.89	204.46	205.79	206.58	204.39	204.54	205.72	204.02
207.31	209.26	208.38	209.92	207.55	206.89	210.01	209.12	209.56	208.83	209.4	208.07	209.41	209.63	207.97	210.59	209.36	209.84	209.17	208.38	210.13	208.99	207.96	210	207.34	209.4	208.25	208.73	209.18	210.32	210.37	210.52	209.37	209.14	209.56	209.87	207.45	208.68	208.31	209.34	207.58	209.77	209.38	209.29	209.02	209.12	207.6	207.73	208.56	209.73
208.77	207.7	208.78	208.07	208.81	208.66	208.16	209.53	209.77	208.04	208.18	207.85	207.81	209.07	208.99	209.03	210.39	209.27	208.38	208.87	207.46	209.85	208.81	207.71	208.87	208.69	207.93	209.19	208.32	210	208.28	208.76	208.5	208.92	209.07	207.36	209.64	210.24	208.12	208.2	208.16	209.29	208.89	208.22	209.51	208.63	207.94	210.52	207.9	209.74
203.21	202.86	202.61	204.57	202.98	202.71	202.65	202.94	201.62	201.92	202.79	200.84	201.93	202.76	201.13	203.39	202.35	202.54	203.03	202.93	203.01	203.69	202.28	202.71	202.3	203.18	203.18	202.69	202.95	202.24	201.75	204.06	202.88	202.41	203.37	202.79	201.33	202.92	202.09	202.03	203.59	203.65	203.15	204.2	204.1	201.35	203.57	202.29	203.81	203.48
201.64	200.47	202.24	201.43	200.46	198.33	201.14	199.91	200.49	200.73	200.17	199.65	199.15	199.22	199.73	200.09	201.11	200.8	200.67	201.07	201.29	200.51	199.82	200.92	200.83	199.44	200.23	199.94	201.15	199.51	200.1	198.52	199.38	198.74	199.48	199.25	200.15	200.93	200.12	199.88	201.9	199.93	200.87	200.37	199.78	198.99	200.37	199.51	201.07	200.32
203.25	204.29	204.28	205.47	203.43	205.12	203.87	203.74	202.78	203.57	202.95	203.77	204.56	202.43	206.17	202.5	204.31	203.87	202.45	202.43	203.76	201.86	203.36	202.32	203.73	204.42	203.41	203.2	205.69	202.11	204.06	204.35	202.65	202.74	203.04	203.73	203.44	204.47	204.04	202.43	203.05	201.71	204.55	204.47	203.15	204.13	203.26	203.77	203.82	203.87
212.94	212.09	212.28	212.76	211.62	212.97	212.37	213.2	211.75	214.47	211.93	213.34	211.76	213.85	213.77	212.76	213.99	214.33	212.63	211.82	212.4	211.77	212.13	212.26	212.32	211.56	213.49	214.04	212.14	211.99	213.91	212.3	213.39	211.41	212.4	214.14	212.56	213.03	213.41	212.29	212.58	212.37	212.47	212.8	212.91	213.39	212.84	213.31	213.95	214
195.19	193.01	195.31	194.8	193.84	194.11	194.47	192.45	193.98	193.55	195.14	193.44	194.15	193.56	194.44	194.85	194.41	194.98	193.47	195.16	192.79	195.78	194.12	193.69	193.89	195.24	194.34	194.2	194.07	194.37	194.93	194.79	193.46	196	195.63	193.16	193.69	196.28	194.96	194.76	193.6	194.44	196.04	192.99	193.62	192.33	193.9	194.29	193.18	193.5
205.37	205.82	206.41	205.72	207.19	207.4	207.85	205.32	207.85	205.92	206.07	205.67	205.56	206.51	207.58	204.53	205.7	207.29	206.69	204.93	206.52	207.19	207.22	207	206.94	205.81	205.03	206.13	205.48	206.53	206.41	206.57	204.57	205.91	206.62	205.01	206.73	204.8	207.18	207.28	205.81	205.85	206.75	205.8	206.72	205.07	205.91	207.37	206.02	205.81
211.28	210.08	210.45	210.53	208.75	210.29	210.59	209.84	209.78	209.14	208.73	209.58	209.46	208.47	210.03	210.42	208.51	210.02	208.38	209.91	210.58	211.74	210.58	209.14	210.91	208.79	211.11	211.17	210.85	209.95	209.21	208.35	211.22	209.5	208.87	209.5	208.93	210.18	209.95	209.16	209.37	208.71	210.21	210.64	210.08	208.94	208.87	209.14	209.08	210.02
206.12	206.33	205.78	204	205.62	205.67	204.01	203.74	203.66	205.8	206.7	206.25	206.59	205.63	205.8	205.78	205.42	205.77	204.83	206.68	206.05	208.16	207.02	205.79	205.26	205.8	205.39	206.22	205.77	205.32	205.83	205.82	205.26	204.8	205.81	207.17	204.99	206.22	204.2	205.12	203.98	204.04	206.48	206.23	205.43	205.35	206.22	206.09	204.89	205.06
206.95	206.91	208.5	209.15	208.15	206.09	207.14	207.36	206.96	206.82	206.66	207.58	206.72	207.75	207.14	208.75	207.7	205.31	206.87	204.85	206.35	207.1	207.58	208.79	209.44	208.19	206.55	207.69	208.78	207.76	208.17	207.86	208.26	208.92	206.8	208.75	207.99	207.71	208.41	208.42	207.99	207.94	206.63	207.21	208.15	207.49	209	207.72	207.23	206.97
204.55	202.68	204.11	202.69	202.48	203.1	203.36	202.4	201.54	201.61	202.91	203.57	204.02	202.78	204	203.54	202.55	203.77	203	203.69	202.19	204.33	205.25	202.69	203.02	203.46	204.43	201.97	201.61	201.83	200.92	204.43	202.91	203.39	202.55	203.14	203.36	202.57	201.61	202.37	203.31	203.33	202.77	204.84	204.39	205.23	204.88	203.2	203.3	203.52
203.93	203.42	204.41	206.07	205.34	204.45	204.85	202.38	204.43	205.29	204.59	205.23	203.63	204.84	205.47	204.6	205.09	203.7	204.56	204.94	205.05	203.19	204.86	204.95	206.09	204.05	202.79	205.99	205.85	204.97	203.98	203.88	204.78	204.19	203.17	202.65	203.69	204.98	204.61	203.34	204.36	204.1	203.31	202.78	206.33	204.62	205.03	204.72	203.94	202.92
207.33	208.62	207.13	207.6	207.19	207.03	207.82	208.19	210	207.81	208.3	206.73	208.35	208.16	207.88	207.56	207.79	207.47	207.98	207.17	207.32	207.2	207.77	205.6	207.82	207.1	208.69	208.26	208.3	207.5	207.52	207.57	208.34	208.36	207.12	206.34	207.3	205.91	206.46	206.78	207.77	207.88	206.75	205.4	207.06	207.23	206.56	208.07	207.79	206.68
206.51	206.61	206.49	207.8	206.15	206.89	206.59	206.73	205.88	204.72	203.49	205.36	207.61	205.86	207.15	207.25	206.76	206.15	206.05	206.41	206.75	207.08	205.21	205.83	206.18	206.26	206.88	207.91	205.64	205.78	208.01	205.68	206	206.6	206.99	205.02	206.11	206.53	207.32	205.61	206.5	207.05	205.62	206.61	206.77	205.09	207.08	206.58	204.75	206.52
211.57	212.2	211.81	212.39	212.05	213.42	213.5	210.88	211.83	212.15	212.45	212.46	212.77	213.29	212.93	213	213.47	212.58	210.39	211.88	213.51	211.76	211.3	213.1	213.32	212.06	213.09	212.65	213.68	212.83	213.06	211.01	211.34	212.9	212.64	213.19	212.26	212.45	212.35	211.67	211.67	211.82	212.77	212.49	212.2	212.69	213.03	213.36	212.4	213.48
212.92	213.99	213.56	214.41	212.05	210.56	210.73	213.5	213.71	213.04	212.93	213.24	213.51	212.31	213.1	212.71	214.23	213.51	212.64	214.62	213.35	212.91	212.46	213.47	212.11	213.81	213.71	211.42	213.59	212.76	213.87	212.78	213.52	210.97	213.47	214.29	212.1	212.48	212.98	214.46	212.69	212.89	211.44	212.76	212.4	213.47	213.16	209.98	213.74	212.37
209.61	208.01	209.85	209.92	209.12	208.03	206.55	209.44	209.44	208.78	207.24	208.42	210.05	209.48	208.01	208.41	207.35	207.11	208.16	209.16	209.15	206.42	208.56	208.01	208.5	206	207.93	209.13	207.66	207.85	207.15	208.41	208.74	209.85	209.49	208.33	207.82	207.4	208.65	209.76	208.78	209.32	207.5	207.18	208.01	207.39	207.79	208.04	208.76	209.46
195.55	195.91	195.56	194.35	194.06	196.51	194.71	195.49	196	194.87	195.66	195.88	195.92	195.22	194.86	195.82	194.11	196.25	196.73	196.92	196.15	195.36	195.84	195.29	195.36	195.34	194.17	196.22	194.72	196.19	194.94	194.04	196.58	195.17	195.73	195.97	196.04	195.54	196.36	194.41	194.76	195.73	194.49	194.43	193.84	193.13	195.19	196.71	194.81	195.11
206.78	207.32	205.99	207.26	208.07	206.86	207.67	208.84	208.1	207.96	208.16	207.46	208.53	206.69	208.27	207.25	208.4	206.47	207.82	207.54	207.09	208.39	207.93	208.16	208.49	206.45	208.37	208.49	206.58	209.2	208.68	207.96	208.52	208.86	208.38	208.32	207.15	206.42	207.46	206.92	206.59	207.7	207.25	207.49	207.62	208.01	207.5	206.49	207.12	208.36
208.14	208.75	206.29	208.18	208.94	208.61	207.33	208.03	208.37	208.27	207.74	208.15	207.29	206.81	208.87	207.93	210.34	207.11	209.17	207.4	207.42	207.25	206.77	209.21	207.05	208.04	208.57	207.91	207.39	206.46	207.25	208.03	206.69	207.83	207.56	208.87	208.66	206.68	206.79	206.25	209.46	208.81	208.31	205.81	207.81	206.52	207.74	206.29	206.75	207.69
200.47	200.04	200.43	199.68	199.31	201.36	198.75	199.99	198.48	199.44	199.73	199.74	199.74	199.91	199.19	199.25	199.59	200.47	197.46	201.37	198.19	198.85	200.02	199.84	198.12	198.74	198.71	198.81	200.07	199	200.38	198.75	199.82	199.74	200.34	199.84	199.71	199.9	198.73	199.82	200.5	199.5	198.91	199.34	201.08	199.67	199.74	198.99	196.97	200.55
212.18	213.77	213.51	213.32	212.32	212.16	212.55	211.81	213.59	211.43	213.1	211.96	213.08	212.48	213.21	212.37	211.24	211.25	211.06	212.47	210.15	211.43	212.39	210.91	212.71	213.94	212.47	213.76	211.07	212.95	211.49	211.74	211.7	212.64	211.79	213.56	213.63	212.65	214.53	211.64	213.57	212.23	211.72	212.62	212.06	212.5	213.28	212.52	212.64	212.02
200.68	199.49	199.14	199.72	198.85	198.3	199.67	198.62	200.15	199.58	199.8	198.96	198.63	199.05	200.3	201.73	200.23	198.26	199.5	199.13	200.35	198.8	198.22	199.71	198.25	199.88	200.04	200.31	199.86	202.07	198.48	199.96	198.77	200.14	199.57	201.13	199.01	201.05	199.41	199.18	198.93	198.73	198.11	198.6	199.98	199.75	200.11	198.28	198.41	200.72
212.08	212.28	210.6	212.73	212.45	212.11	212.18	211.68	213.62	211.89	210.86	214.07	214.22	213.18	212.32	213.07	212.97	213.45	213.54	211.9	213.36	213.15	212.22	213.17	211.4	213.59	212.57	212.49	213.31	210.63	212.68	212.23	211.11	212.86	211.82	212.29	212.87	211.8	212.58	212.6	213.14	212.56	212.94	212.06	212.43	212.18	211.49	210.85	210.38	212.16
202.32	203.57	202.66	203.66	202.4	203.25	201.76	203.05	202.44	202.37	202.84	201.62	202.31	201.77	202.77	203.64	202.2	204.42	203.33	203.19	202.06	201.77	201.89	202.51	202.6	201.88	201.67	203.17	203.06	202.36	203.27	201.33	201.57	204.18	201.92	203.04	201.88	203.2	201.72	202.63	201.78	203.71	204.45	202.44	201.2	203.15	202.49	202.59	200.83	203.7
217.38	217.37	217.45	219.15	218.1	216.95	217.48	217.31	217.87	217.43	217.93	218.13	217.95	218.33	219.16	216.83	218.64	219.39	217.4	217.53	218.09	217.13	218.33	217.45	219.88	218.3	218.93	217.75	216.95	217.84	218.17	218.28	217.35	216.95	218.1	219.85	219.6	218	217.71	216.19	219.22	215.69	218.66	217.02	217.95	218.53	217.04	216.48	219.37	216.31
203.81	203.54	204.47	203.62	204.09	204.01	203.41	203.46	204.27	204.5	204.57	205.06	203.92	202.65	204.26	204.41	203.79	202.76	203.78	202.57	203.99	203.22	203.18	205.18	201.44	203.18	203.72	204.26	203.61	205.33	203.8	205.15	202.4	203.47	204.44	204.07	204.74	204.6	203.37	204.03	203.57	203.6	204.1	203.24	204.44	203.43	203.7	204.46	204.32	204.96
200.85	198.4	201.16	198.41	199.47	201.06	199.44	199.08	199.28	200.29	198.36	198.27	200.65	198.99	199.08	199.27	198.64	200.95	198.84	199.75	200.07	199.24	200.45	200.15	197.8	199.6	198.72	199.37	198.21	198.33	199.4	199.03	198.95	198.72	199.48	199.75	199.75	199.88	198.26	199.07	199.92	198.99	197.24	199.36	199.88	199.05	200.61	197.53	198.5	198.99
210.54	210.58	212.66	210.61	210.36	212.42	212.24	210.37	211.74	210.61	211	212.62	211.36	211.81	212.57	211.82	211.54	210.89	211.32	212.46	213.34	211.41	211.17	211.44	211.63	212.23	210.67	211.63	210.48	211.51	211.48	211.44	211.11	211.42	212.4	210.08	213.51	212.51	213.26	213.39	212.22	211.49	212.1	212.1	211.38	210.63	211.03	209.85	210.41	210.03
202.66	202.79	205.71	204.05	204.14	203.84	204.76	204.66	206.18	204.94	204.25	204.93	204.65	204.4	205.07	205.91	204.32	204.19	203.33	204.08	205.81	203.93	205.12	204.01	203.45	204.66	205.47	204.66	205.12	204.19	205.25	204.59	203.25	205.63	203.4	204.68	203.88	203.54	205.92	204.38	205.99	204.68	203.81	203.54	203.95	204.41	202.14	204.97	203.5	204.27
202.38	202.71	202.93	203.34	203.22	202.71	203.57	203.53	203.03	203.79	201.82	201	202.94	203.75	202.46	204.71	204.04	202.42	202.53	202.1	201.43	202.49	203.03	203.45	202.69	202.52	202.18	203.07	202.49	203.67	203.04	202.31	203.09	202.32	202.99	200.95	203.27	201.86	201.92	202.79	200.53	202.43	202.01	201.49	203.31	202.83	203.51	200.82	202.67	202.99
208.24	209.18	209.42	209.07	208.86	207.59	208.73	207.22	209.22	208.71	207.55	208.69	208.56	209.66	208.31	209.24	208.57	208.72	208.01	209.16	209	209.55	206.49	208.3	209.38	209.01	208.46	209.91	208.03	208.75	208.61	209.99	207.62	208.88	207.29	207.92	211.23	209.26	208.09	207.33	208.06	209.65	207.87	209.16	209.3	208.59	210.15	208.64	208.61	208.71
213.44	214.26	213.57	211.84	213.32	212.81	216.96	213.95	213.35	215.53	212.9	214.3	213.43	214.11	212.83	215.24	214.64	214	213.37	214.83	212.24	212.11	214.69	215.46	212.55	213.85	213.89	214.68	213.74	213.17	214.13	213.95	213.51	214.06	213.74	215.99	215.19	215.26	214.01	213.78	214.28	211.75	214.4	213.43	214.38	214.58	212.34	214.08	213.9	213.28
217.09	217.79	217.19	216.97	217.72	216.53	215.87	218.48	217.09	215.89	216.85	218.79	216.44	217.51	215.87	217.46	217.53	216.57	215.84	218.49	216.36	217.5	216.14	216.63	218.43	216.29	215.31	217.28	216.54	218.09	216.94	216.33	217.57	216.16	216.38	218.2	217.75	216.12	215.79	216.32	216.7	215.95	215.91	217.11	216.68	216.77	217.56	215.03	217.98	216.99
204.35	204.63	203.57	202.81	203.85	202.62	202.43	204.24	204.17	203.59	204.4	201.68	203.14	203.57	202.74	204.4	204.88	203.95	203.27	204.16	204.07	204.47	201.79	201.87	204.15	203.36	201.63	202.4	203.61	202.33	201.93	203.46	202.77	203.11	203.56	202.76	203.14	201.43	204.67	203.88	204.04	204.75	202.76	203.75	203.38	203.66	203.97	203.61	203.24	202.82
203.31	204.07	205.91	202.42	204.93	202.23	201.9	204	202.78	202.24	203.74	203.42	203.57	203.19	203.83	203.73	203.62	203.98	204.49	204.33	203.71	203.99	203.99	203.72	203.57	203.16	202.36	203.47	203.59	204.74	201.76	203.89	203.2	202.72	202.34	203.31	204.42	204.33	202.12	203.4	204.18	202.53	202.75	202.79	202.8	202.23	203.48	201.91	204	203.99
208.45	208.69	208.54	207.89	209.48	206.86	208.03	205.21	207.26	208.3	209.33	206.73	207.05	206.82	210.42	208.11	208.33	208.17	208.62	208.6	209.56	209.15	208.79	208.06	208.21	208.54	208.26	208.75	207.86	207.78	207.13	207.1	207.95	208.11	209.3	207.35	209.4	208.22	209.96	207.01	209.12	207.87	206.15	207.73	206.61	207.94	209.37	206.99	211.04	208.75
207.52	207.22	207.82	208.19	207.93	207.57	207.79	209.12	208.59	207.59	208.01	208.59	209.34	210.54	207.63	208.21	207.47	209.9	208.77	207.86	208.14	208.77	206.27	207.68	206.85	208.13	207.92	207.17	206.13	207.26	207.65	206.92	207.67	209.27	208.31	208.39	208.5	206.04	208.01	208.38	208.21	207.89	206.03	207.77	207.5	207.6	209.64	208.03	207.39	206.41
212.03	210.7	212.32	210.52	211.4	211.92	209.81	211.47	211.23	211.24	209.96	211.98	212.16	212.35	212.18	211.4	211.79	212.43	211.35	209.75	210.97	210.63	210.83	211.64	212.01	212.14	211.45	213.22	212.56	211.58	212.12	212.13	211.78	211.66	212.5	211.11	212.81	214.53	210.72	211.36	210.39	211.64	211.88	212.87	210.97	209.93	211.81	210.01	211.63	212.95
206.31	208.54	207.59	207.2	208.79	206.4	207.82	207.8	208.14	207.31	204.45	207.78	207.82	207.3	207.64	208.06	207.8	208.9	208.69	208.24	206.7	207.41	208.11	210.71	207.6	208.45	209.08	207.72	209.18	208.17	208.61	209.26	209.99	207.94	209.97	207.33	208.93	209.54	208.52	208.59	208.25	208.45	208.5	207.66	208.59	206.88	208.63	208.87	207.74	208.52
205.3	208.03	207.44	208.04	207.76	205.79	207.89	206.78	207.76	207.14	208.42	207.87	208.39	207.65	208.91	208.24	208.4	206.46	207.07	207.73	208.53	208.09	208.62	208.08	205.99	207.98	209.05	208.28	206.99	207.45	207.09	210.31	208.51	208.67	209.15	208	207.37	206.52	207.14	207.48	208.97	207.41	207.22	208.76	207.18	205.93	209.08	210.25	206.69	208.93
200.21	200.41	201.14	201	200.22	198.73	199.6	200.17	200.75	200.2	200.7	201.32	200.3	200.32	200.76	201.08	200.39	200.57	201.59	200.95	198.09	200.43	200.07	200.63	198.45	199.32	199.39	198.97	201.88	200.9	199.68	201.76	200.98	200.97	200.16	200.35	201.38	198.72	200.03	200.84	200.86	198.86	200.83	201.04	198.76	200.84	201.41	200.94	200.5	199.61
216.27	216.34	218.07	215.73	215.14	218.22	217.01	217.58	216.05	218.24	217.93	217.12	216.73	215.9	217.96	218.08	217.37	216.29	216.74	216.94	218.36	217.76	216.3	216.47	217.12	216.88	215.61	217.47	216.49	217.05	217.11	218.73	217.03	216.84	216.61	217.31	216.71	216.96	216.16	216.72	216.06	214.88	216.45	216.53	216.72	217.53	216.23	217.06	216.34	215.45
216.06	216.68	216.77	218	217.24	216.75	217.33	215.28	217.09	217.83	217.37	217.34	215.43	217.54	216.47	217.48	217.01	216.94	218.7	216.7	217.09	216.37	217.26	217.29	216.64	219	216.07	216.58	217.25	217.5	216.22	216.7	216.25	215.12	218.11	216.81	217.04	218.12	217.52	217.21	217.68	215.67	217.57	216.86	217.96	215.62	216.96	218.08	216.84	216.78
213.78	213.68	213.76	211.94	214.57	213.25	212.63	213.2	212.04	212.97	214.15	213.58	213.04	214.3	212.41	214.5	212.32	213.37	213.42	213.31	211.76	212.2	213.31	214.14	214.08	212.38	213.61	212.8	213.85	215.01	212.65	214.42	211.62	211.21	213.63	213.78	213.85	214.38	215.31	214.24	214.41	213.5	210.97	212.91	214.29	213.78	213	213.37	213.66	214.55
214.88	215.15	218.38	218.7	217.12	218.04	218.21	217.91	217.49	218.5	216.47	217.47	218.24	217.08	218.3	217.93	218.14	217.3	218.71	216.51	218.9	218.15	217.25	217.75	217.03	217.37	218.9	216.95	216.16	218.25	218.64	217.66	218.01	217.81	219.34	218.17	216.82	216.27	217.46	217.57	218.03	217.69	217.65	217.37	218.33	217.19	218.02	216.75	217.84	217.6
202.96	202.35	202.04	201.49	201.86	200.8	203.84	203.97	202.6	202.74	202.76	202.16	201.52	201.81	201.46	201.99	201.78	202.42	200.83	201.43	202.05	202.05	202.13	203.67	202.07	203.34	204.37	202.09	203.81	203.52	202.12	201.4	202.93	201.54	202.39	203.13	202.8	202.63	202.07	203.8	203.22	202.29	203.2	201.5	201.87	202.33	203.31	202.53	202.59	203.31
203.2	204.13	203.36	204.17	204.09	203.49	202.42	204.1	204.32	205.13	202.61	202.75	203.23	202.32	203.74	203.78	204.32	203.38	204.12	202.48	204.43	204.25	203.6	203.11	203.11	201.58	204.44	204.41	204.22	202.9	202.74	202.43	203.98	203.97	204.45	202.98	203.48	203.99	203.53	203.85	203.06	204.41	203.53	204.06	204.58	204.63	204.07	201.78	203.45	202.51
202.97	203.56	204.69	203.2	203.84	204.72	203.28	203.79	203.33	203.51	202.64	204.65	203.21	203.38	202.97	201.75	202.95	203.82	202.86	203.13	204.02	201.14	204.1	204.1	202.21	202.74	201.87	201.54	202.96	202.66	203.79	203.13	203.45	204.08	204.01	203.57	203.86	202.74	203.31	202.33	203.58	204.08	201.66	203.83	203.59	201.58	203.09	203.57	204.35	205.68
200.11	200.11	200.18	201.67	200.84	200.56	199.81	200.64	199.63	201.07	201.84	199.52	201.36	199.06	200.64	200.89	200.45	200.66	202.07	199.89	201.46	200.84	199.84	201.08	200.99	200.27	200.63	202.45	199.87	201.7	198.03	199.78	200.22	200.78	199.65	200.97	200.31	200.25	201.04	199.56	200.63	201.73	200.78	199.85	199.56	201.75	199.7	199.07	200.18	202.65
206.91	206.22	206.89	205.98	205.95	207.06	206.5	206.71	205.82	208.68	206.04	206.13	205.8	206.89	206.67	207.32	206.51	207.49	207.59	206.35	206.21	206.26	206.56	205.63	205.84	204.44	206.6	205.66	205.65	207.14	206.58	205.55	205.8	206.27	205.34	206.74	207.89	207.25	205.88	205.21	205.97	205.39	207.22	205.41	205.71	207.83	206.05	205.5	204	207.06
207.77	208.13	206.85	207.28	207.51	207.64	207.18	207.94	209.9	208.39	208.08	208.96	207.86	207.52	209.19	207.94	208.34	208.36	206.57	206.79	207.23	208.05	207.07	207.88	207.1	206.98	209.07	206.59	208.71	207.69	207.07	208.92	208.41	207.37	207.93	208.26	207.85	209	208.29	209.11	208.94	206.7	207.07	206.62	207.12	208.25	208.68	208.73	206.99	206.74
208.78	208.61	208.24	207.66	210	209.89	208.61	208.2	208.11	208.96	207.94	206.51	208.78	207.27	209.79	208.83	207.14	209.59	206.99	207.91	209.73	208.47	210.23	207.89	208.24	209.27	208.36	207.14	208.16	209.06	208.87	208.79	207.07	208.12	209.02	209.32	207.47	210.45	209.56	208.57	208.87	208.54	206.64	209.15	208.81	209.47	208.68	208.58	208.27	209.29
208.25	207.7	208.57	209.35	209.63	208.45	209.18	209.36	209.04	209.05	208.6	209.49	208.47	208.54	210.19	208.95	208.6	207.54	209.84	208.15	208.01	208.88	209.51	207.94	209.79	208.36	207.71	207.61	209.3	207.15	208.85	208.19	210.35	207.39	208.72	209.65	210.12	207.9	208.57	210.76	209.13	209.86	208.25	210.3	209.35	208.62	208.6	209.61	209.06	209.77
210.14	209.7	208.95	208.66	207.9	209.66	209.73	208.31	209.07	208.62	208.69	207.64	208.49	207.65	208.44	208.76	209.36	209.46	209.83	208.14	209.28	210.15	209.22	207.77	208.21	209.47	208.15	209.45	207.93	207.46	208.3	212.06	208.23	207.48	208.01	209.48	208.08	210.09	208.39	207.62	208.32	208.07	208.92	208.97	208.4	208.05	208.21	206.34	208.97	208.57
211.8	212.84	212.98	211.91	211.87	212.67	213.59	212.53	213.65	214.28	211.63	212.16	212.21	213.49	211.61	212.44	211.97	214.09	212.41	212.39	212.99	213.29	212.18	210.49	213.27	214.66	212.01	213.36	213.93	212.67	213.39	213.54	213.72	214.07	213.46	213.99	212.79	213.66	214.74	211.23	211.92	212.75	213.85	213.48	213.91	212.55	213.73	213.71	212.66	212.14
202.64	203.99	203.77	205.15	204.51	203.96	203.39	204.73	203.09	203.04	204.09	203.34	204.11	204.25	203.14	203.13	204.15	202.18	204.65	203.37	203.96	203.24	203.27	202.47	204.04	203.86	204.09	203.22	203.46	202.71	204.17	203.39	201.76	202.73	202.6	203.28	203	204.38	203.3	202.09	204.17	204.81	203.79	204.07	202.11	202.97	204.38	202.27	202.73	203.66
211.59	213.78	213.54	210.92	211.89	212.77	212.03	213.71	212.53	213.17	211.8	212.87	212.72	211.55	211.18	213.62	211.18	212.53	212.83	213.57	212.67	212.44	212.76	212	212.09	211.13	213.7	212.57	211.39	212.04	211.39	212.98	212.72	212.75	212.27	213.2	210.48	213.63	212.31	212.79	212.04	212.38	212.7	212.81	214.34	213.44	211.88	210.65	212.3	213.28
208.49	209.39	209.2	208.59	207.46	208.66	207.81	210.44	207.89	209.34	207.89	208.55	210.15	207.58	209.07	208.74	209.03	209.66	210.24	207.6	207.16	207.03	206.31	210.25	207.74	209.18	209.65	209.33	207	208.49	208.88	208.74	209.68	209.87	209	209.3	210.24	207.78	209.21	208.1	209.3	208.48	208.77	208.79	210.35	208.74	208.57	206.99	208.33	207.2
207.63	210.02	208.89	208.95	208.59	208.37	209.39	208.22	208.94	207.97	208.23	207.98	210.96	209.04	208.81	208.37	209.13	210.07	209.55	210.25	208.02	208.64	208.24	208.04	209.51	208.47	209.49	208.46	209.69	208.55	208.66	209.93	207.46	208	209.13	207.6	209	207.15	209.33	207.66	207.74	207.24	208.38	209.63	208.76	207.28	209.68	208.46	209.7	207.97
212.93	212.19	213.84	212.65	213.8	213.72	213.7	212.8	213.53	212.75	213.88	212.18	211.7	214.32	213.67	213.83	213.72	213.99	213	213.14	211.89	213.22	211.93	213.37	211.47	211.69	211.89	212.35	211.8	211.82	214.64	213.25	211.78	211.51	213.38	213.99	213.63	212.62	213.42	213.98	212.24	213.06	214.04	212.92	213.01	212.58	213.96	213.25	213.31	213.06
203.12	203.31	202.84	202.01	203.29	203.41	202.77	203.17	201.39	201.8	204.3	203.12	202.11	203.82	202.35	203.26	205.32	202.36	202.14	203.19	202.89	202.42	201.96	202.29	203.35	203.44	202.91	201.82	203.86	203.76	202.44	202.28	203.4	200.93	201.91	202.01	202.45	203.41	201.52	202.04	202.6	202.59	202.49	203.9	202.34	201.81	201.24	201.99	202.54	202.87
194.28	195.54	193.46	192.66	193.32	192.93	193.95	193.45	195.2	194.24	193.73	194.27	193	193.58	193.32	196.61	193.88	193.28	194.18	194.79	194.97	194.54	193.79	193.99	194.76	193.62	194.34	193.26	194.08	195.63	195.37	193.28	193.88	194.81	192.68	194.41	194.21	192.31	194.71	193.07	194.44	193.61	193.08	194.15	193.76	194.96	194.04	194.34	193.48	194.35
208.66	209.99	209.67	210.8	210.67	209.9	209.02	209.91	210.02	209.23	210.4	210.66	207.95	210.62	211.18	208.68	208.31	208.79	211.17	209.99	210.49	209.75	210.28	209.39	209.72	210.25	209.29	209.49	209.41	210.37	209.49	209.93	208.27	208.76	208.87	207.6	210.73	209.55	208.73	209.95	209.84	210.08	209.27	209.71	210.79	209.51	208.32	210.21	208.54	209.37
195.67	195.41	194.27	195.41	195.89	195.44	194.2	195.73	195.64	195.91	194.48	195.05	195.88	194.79	194.16	194.97	195.19	195.57	194.24	195.54	194.81	194.74	194.78	195.73	195.35	194.82	195.57	195.44	195.84	194.55	194.48	195.78	193.9	194.72	194.93	194.77	195.13	194.37	194.89	194.36	194.12	196.94	195.85	194.91	194.75	194.88	195.82	196.19	195.09	193.66
199.47	199.44	197.87	198.21	199.7	197.75	198.55	197.73	196.72	198.71	197.59	198.99	198.33	197.47	198.95	199.11	198.41	198.92	198.09	197.22	197.91	197.67	197.85	198.54	198.84	198.29	198.33	198.55	195.92	198.32	199.28	199.36	197.86	199.55	198.45	198.31	198.12	197.77	198.24	198.55	196.19	196.07	199.18	196.76	199.16	198.28	198.77	196.63	198.87	198.34
208.84	208.93	208.38	209.91	208.15	210.68	209.27	208.73	208.85	210.54	209.12	208.26	210.56	208.52	209.66	208.12	209.52	209.3	208.83	207.5	209.39	207.74	209.65	208.42	208.07	210.61	208.19	209.7	210.32	208.61	208	207.81	207.9	209.84	208.94	208.65	208.7	209.51	208.31	209.78	209.33	207.06	209.3	208.2	209.75	208.38	208.66	208.39	208.07	207.9
205.07	205.36	205.39	203.65	204.98	204.17	203.53	203.11	203.74	204.65	205.58	203.77	204.95	205.16	204.72	205.09	203.98	205.74	202.19	203.11	205.51	206.13	204.93	203.4	205.61	204.19	205.59	204.18	205.81	204.66	205.69	204.21	205.05	204.18	203.86	205.16	203.1	204.77	204.48	202.39	204.51	202.81	205.26	205.24	206.89	203.2	204.82	204.65	204.16	202.96
203.44	204.12	202.65	204.01	203.98	203.53	204.45	203.3	204.45	201.77	204.03	203.38	203.33	201.36	203.93	201.99	203.34	203.71	202.6	203.7	203.55	203.03	203.52	204.14	203.51	203.28	204.45	202.92	203.76	204.35	204.68	203.19	204.25	203.85	203.27	204.41	203.37	204.36	205.18	204.06	203.49	202.39	203.2	204.28	204.19	204.25	202.6	203.7	204.35	203.9
199.98	199.41	199.77	198.69	199.32	199.42	199.79	198.75	199.37	198.85	200.09	200.15	200.85	199.62	198.78	200.25	199.27	199.38	202.14	199.06	199.72	198.43	199.81	200.59	200.65	200.27	200	198.67	200.42	201.43	199.36	199.65	199.22	200.47	199.51	200.05	199.54	199.85	201.76	200.07	201.41	199.34	198.58	201.62	198.92	200.21	198.91	198.65	200.52	199.78
207.3	206.97	206.95	208.09	207.74	208.18	207.44	206.11	209.04	208.62	207.78	207.11	207.86	207.54	207.53	208.28	207.76	208.84	207.37	209.61	207.81	206.45	206.97	207.25	207.59	207.24	208.14	207.14	208.27	209	207.81	207.67	207.19	207.62	208.99	206.04	209.95	207.84	208.78	207.89	207.89	206.77	206.17	207.15	208.42	208.72	208.01	206.95	206.78	207.61
211.38	214.31	211.41	212.01	212.63	212.01	212.31	211.11	213.18	213.27	213.29	212.75	210.76	212.49	210.49	211.32	213.8	212.18	213.78	212.47	212.06	214.29	212.45	211.24	211.26	212.27	212.92	211.15	212.33	211.53	210.57	211.75	212.12	212.78	212.46	212.41	213.35	213.17	211.01	212.66	211.21	212.19	213.59	212.52	213.36	214.05	211.6	211.34	213.04	212.89
204.14	204.78	205.63	201.2	204.38	203.55	204.01	204.72	203.69	204.82	204.7	201.78	204.08	205.14	204.37	203.23	203.89	203.97	203.92	203.35	205.2	204.14	203.41	202.66	203.73	204.65	204.96	204.11	203.47	203.69	203.51	205.12	203.31	205	202.69	203.59	203.76	203.14	204.71	204.77	203.87	203.38	206.24	203.31	203.77	204.84	203.77	203.52	204.34	204.31
202.45	200.36	199.85	200.46	201.39	201.23	201.91	201.02	200.8	200.47	201.79	200.65	202.17	201.98	200.65	202.25	201.54	199.75	201.21	199.66	199.83	202.02	203.56	200.98	201.52	201.92	200.04	201.77	201.35	202.31	201.05	201.7	200.66	201.27	202.28	202.34	201.41	199.89	203.05	200.53	201.38	201.52	200.39	200.74	200.48	202.06	202.21	202.02	200.34	201.04
203.4	203.09	204.71	202.71	202.06	202.13	202.53	202.89	201.62	204.17	203.56	201.49	201.84	202.13	203.8	203.5	200.46	202.63	200.83	203.48	203.13	202.86	202.01	202.71	202.94	203.91	202.68	201.28	203.03	203.4	203.72	202.78	202.77	204.42	202.41	201.81	201.94	202.97	202.37	203.33	201.48	202.21	202.11	201.53	203.94	203.46	202.31	202.26	202.49	203.94
202.79	201.72	203.18	201.13	201.37	201.86	202.62	202.32	202.3	203.09	202.45	201.77	201.37	204.17	202.86	201.18	201.83	201.48	202.07	201.2	201.29	201.84	202.08	200.41	202.53	201.89	202.56	204.43	203.82	201.47	200.27	202.06	202.34	202.04	203.04	202.56	202.16	203.57	201.9	202.29	201.69	200.9	202.2	200.52	204.27	202.81	203.4	202.12	201.08	202.74
204.23	205.31	205.52	204.75	204.86	203.77	204.02	205.18	203.52	205.4	205.33	205.16	205.46	205.57	205.2	202.69	204.7	204.22	205.08	204.7	204.79	204.12	204.48	205.47	204.9	204.76	205.33	205.55	203.25	203.73	205.45	204.03	206.35	204.67	205.09	202.36	204.7	206.18	206.32	204.13	204.89	204.25	203.72	206.28	205.53	205.81	204.55	204.79	204.77	205.35
207.79	209.22	208.67	209.74	210.19	208.66	208.31	206.8	209.17	207.54	210.08	209.44	207.55	207.32	209.73	208.29	208.55	208.3	208.65	208.54	208.98	208.3	208	208.38	208.23	207.97	209.52	208.16	208.35	209.69	209.36	207.91	208.06	207.83	209.08	208	209.51	207.31	208.16	208.68	207.85	205.92	210.12	208	208.09	208.15	208.45	209.56	207.6	210.13
200.2	199.53	200.41	199.12	200	201.1	199.94	200.34	199.37	200.01	198.96	200.44	201.49	199.63	200.07	201.87	200.58	202.78	199.35	200.18	198.36	200.98	201.16	200.87	199.95	202.06	199.99	200.86	201.55	199.97	200.23	198.8	200.24	200.14	199	199.8	199.6	200.57	201.4	201.93	199.63	199.99	199.78	200.22	199.71	202.18	201.04	199.95	199.74	200.31
212.24	212.58	211.37	212.48	212.89	213.12	212.41	211.82	213.21	213.44	211.51	211.46	212.32	213.12	212.71	212.51	212.03	213.07	213.72	211.06	212.43	211.55	210.74	213.48	210.07	212.51	213.53	213.08	211.73	213.93	213.31	213.06	213.13	212.37	213.31	212.42	211.37	212.99	212.72	213.04	212.17	212.81	212.02	214.26	212.85	212.74	212.71	212.61	212.89	211.14
202.85	202.77	201.84	201.92	203.58	203.07	202.95	202.85	200.99	201.59	202.67	200.85	203.76	201.63	203.62	205	201.81	202.74	202.49	203.41	202.6	201.81	204.01	201.94	202.34	201.96	202.64	202.09	202.32	203.1	201.8	202.47	201.74	203.18	202.16	203.12	200.96	203.42	204.05	202.97	200.83	201.34	203.03	203.29	204.1	201.65	202.08	202.96	202.42	202.6
213.25	214.89	212.77	212.94	213.2	213.07	213.21	211.69	213.88	213.85	211.21	214.32	213.71	213.08	213.79	212.78	213.34	212.04	213.15	214.36	212.76	213.37	214.23	213.33	213.02	212.34	213.11	211.06	214.34	213.2	213.62	213.29	212.96	213	212.99	213.58	213.86	212.91	213.74	212.94	212.94	214.36	213.05	213.68	213.12	211.96	212.25	213.87	213.1	213.5
208.87	209.1	210.56	208.38	209.01	210.04	209.52	208.94	208.22	210.54	208.64	209.37	209.07	210.95	209.73	209.4	208.48	208.25	210.11	209.64	209.54	210.2	210.9	209.5	209.73	209.71	209.97	209.6	209.02	209.43	209.75	208.87	210.06	210.22	209.84	210.29	208.06	210.64	210.76	209.2	208.08	210.03	209.03	209.43	208.83	208.69	211.27	209.16	209.22	208.56
200.19	199.85	200.83	200.13	199.12	199.56	199.27	202.76	200.89	200.32	200.33	199.43	200.08	198.69	200.24	200.07	201.14	199.23	202.13	201.75	199.77	200.26	199.57	201.09	200.22	201.76	198.6	199.92	199.31	202.2	200	201.54	199.87	200.4	200.37	200.51	199.76	199.99	199.77	200.67	200.94	200.3	201.06	198.9	200.29	203.58	200.7	199.33	199.45	199.95
217.33	217.04	217.89	218.16	216.04	217.23	217.41	217.64	218.63	218.44	218.32	218.49	217.99	217.6	217.58	217.15	218.74	217.28	217.83	216.99	217.08	218.33	218.84	217.71	217.04	218.26	217.76	218.52	218.35	217.66	219.48	217.86	217.55	217.36	217.51	217.44	217.36	218.88	218.91	217.49	218.12	217.51	216.9	217.65	216.82	218.61	218.27	216.91	217.23	215.8
207.82	209.53	207.28	206.89	207.73	207.73	208.2	206.29	208.14	207.03	209	208.13	207.11	207	207.32	207.64	208.27	207.66	209.53	209.12	207.9	207.83	207.84	207.32	208.38	208.81	208	208.62	206.73	208.43	208.07	209.65	208.61	208.25	207.34	207.04	205.72	209.09	209.71	207.16	206.59	207.81	208.16	208.1	207.71	206.43	208.51	207.85	207.6	208.86
192.66	193.87	194.01	194.4	193.06	194.3	193.61	193.31	195.64	195.13	195	195.19	194.77	194.89	194.57	192.86	192.17	193.44	194.7	196.23	194.33	194.76	194.74	193.2	193.56	194.42	193.32	194.16	192.38	193.7	193.86	193.26	193.36	196.15	193.31	195.48	193.25	194.03	193.43	193.8	194.42	194.1	195.32	195.01	193.27	194.32	194.99	194.24	194.94	192.81
209.47	209.58	209.02	210.43	209.29	207.67	208.89	209.06	208.56	207.72	208.17	208.2	209.01	209.85	208.1	209.84	208.76	207.67	208.22	208.39	209.61	209.03	208.39	210.11	208.54	209.75	208.08	209.08	208.12	207.53	208.09	208.25	208	209.18	209.05	207.9	209.28	208.41	206.62	209.16	209.33	209.91	209.03	208.81	209.31	206.57	208.02	208.73	207.53	208.77
208.42	209.23	207.9	208.11	208.6	207.44	209.52	208.76	209.15	209.56	208.33	208.86	208.24	209.99	209.24	207.64	207.6	207.72	208.06	208.21	208.83	209.24	207.38	207.52	207.26	207.78	209.9	208.33	208.53	209.21	209.43	208.13	207.7	207.37	208.37	208.46	208.93	210.12	208.96	207.72	208.58	208.87	210.18	209.79	209.67	207.62	208.4	208.68	207.64	208.76
204.08	203.08	202.87	203.15	202.8	203.47	204.99	203.75	202.93	202.87	203.02	203.36	202.88	202.7	201.83	203.15	201.96	204.93	202.75	204.94	203.68	203.48	202.25	202.79	204.99	203	203.37	202.58	204.21	203.3	203.86	204.62	203.78	204.3	201.57	203.6	202.95	203.12	202.59	202.43	203.11	202.23	202.28	204.02	204.55	201.23	203.93	204.53	203.96	202.85
207.05	207.73	208.5	207.73	208.37	206.97	206.11	207.18	206.34	209.38	208.42	206.36	206.87	206.32	208.01	207.21	206.93	208.5	208.44	207.02	207.95	207.59	207.21	207.74	208.16	206.91	207.03	207.76	206.93	206.3	206.83	207.83	207.55	209.09	207.58	207.76	208.54	206.91	206.98	208.07	207.22	207.17	209.35	207.68	207.35	207.24	205.67	207.42	207.88	206.94
205.03	204.63	203.08	202.52	202.6	204.34	203.62	203.57	203.83	201.92	205.39	204.67	202.41	202.43	203	203.52	202.02	205.24	202.76	204.81	204.25	203.51	202.42	203.48	203.96	202.18	204.29	202.68	204.17	204.77	203.38	203.82	203.04	204.13	203.99	203.24	203.52	201.68	202.81	203.02	203.31	202.41	203.38	204.8	202.12	204.34	201.68	204.33	203.67	203.72
199.77	201.45	200.98	201.07	200.09	199.69	200.39	200.91	198.91	198.78	201.42	201.68	200.8	199.73	200.31	200.42	200.38	200.05	200.85	199.38	200.51	201.46	200.61	200.73	200.45	201.66	199.76	200.53	198.14	201.17	199.53	201.57	201.98	201.56	201.4	200.46	200.66	200.57	200.33	200.33	200.36	200.37	200.35	201.03	201.68	200.28	201.26	199.62	200.11	200.93
205.85	204.21	204.52	204.76	204.39	204.91	203.82	203.87	205.27	204.6	205.7	204.63	204.07	204.35	204.42	204.67	205.48	205.35	205.33	206.88	205.54	204.53	205.25	206.58	205.23	203.13	205.34	205.18	203.94	204.45	203.27	203.46	203.71	205.71	205.16	204.61	204.25	202.97	204.74	204.93	205.19	205.51	205.26	205.84	204.86	205.24	204.85	205.19	204.79	205.16
204.82	205.64	204.15	204.8	205.28	204	205.26	204.24	206.09	204.85	204.35	204.24	204.16	204.24	205.22	203.45	205.2	205.23	204.26	204.17	204.82	203.79	204.26	204.75	205.66	204.27	204.83	204.53	204.73	205.39	204.44	203.8	204.59	203.63	204.09	205.07	205.09	204.3	203.41	205.18	203.86	204.03	204.94	205.59	204.96	204.1	204.16	204.44	204.5	205.36
206.83	206.32	206.47	206.23	206.27	207.11	206.96	206.07	206.18	207.56	205.67	206.59	207.59	207.24	206.86	206.61	206.37	206.66	205.32	205.68	204.61	206.84	206.11	207.14	205.43	206.86	205.59	205.85	205.16	205.95	206.19	206.84	206.34	206.3	204.62	206.83	205.87	206.32	204.47	206.69	205.75	206.25	206.52	206.53	206.55	206.64	206.48	205.73	207.64	207.34
214.86	213.54	213.25	211.99	214.5	214.24	214.33	214.14	213.63	212.39	214.24	212.39	212.6	212.94	213.32	213.65	213.69	213.41	212.67	213.81	211.85	213.21	212.74	213.25	213.18	212.62	213.86	213.78	214.1	211.73	213.11	210.92	213.38	213.29	214.32	212.26	212.64	212.94	212.82	213.58	212.36	213.18	212.16	213.45	213.07	211.82	213.46	212.81	213.25	212.51
213.02	212.89	212.17	212.37	212.25	213.66	214.25	213.64	212.78	211.14	213.95	213.02	212.01	213.54	212.84	213.59	211.91	212.36	212.77	213.72	212.77	213.29	213.35	213	212.92	211.98	212.79	213.92	212.87	213.59	213.95	212.94	212.61	212.81	212.94	213.23	211.7	214.27	213.25	213.13	214.41	214.08	213.41	212.26	213.8	212.48	211.72	215.16	212.42	213.37
217.86	218.32	218.24	218.13	217.86	218.16	220.09	218.28	216.49	217.43	217.61	217.52	216.95	218.42	217.25	216.98	218.18	219.5	217.67	218.5	219.15	218.67	216.66	217.64	215.92	219.23	216.96	218.24	218.92	218.77	218.45	217.12	216.19	218.3	217.86	218.15	216.9	216.96	216.39	219.09	218.24	218.56	217.31	217.6	218.11	219	217.53	218.53	216.19	217.42
203.94	203.09	203.2	205.5	204.2	203.01	204.38	204.1	205.5	203.35	202.4	203.51	204.33	202.89	203.11	204.17	204.84	205.09	204.13	202.95	203.7	204.05	206.12	202.87	201.8	203.22	203.72	202.58	203.22	203.26	202.91	205.54	203.98	204.59	204.3	205.71	203.76	203.47	203.39	202.95	205.2	204.44	203.82	203.16	205.41	203.04	203.26	203.21	203.37	204.28
217.53	217.86	216.43	216.8	217.43	217.07	218.82	215.81	217.08	217.15	216.76	217.45	214.92	215.21	216.61	218.17	218.41	217.29	215.34	216.78	216.88	216.67	216.41	217.29	217.5	216.33	218.19	217.22	218	216.92	217.7	217.32	218.25	219.33	216.32	216.54	214.88	217.46	217.12	217.09	216.18	217	217.75	217	217.51	215.15	217.63	217.28	216.22	217.27
217.33	216.58	216.23	217.3	217.03	215.78	215.99	216.69	216.75	215.43	218.04	217.99	217.23	217.09	216.02	215.63	217.86	217.29	216.95	217.26	216.98	216.43	217.89	217.72	217.93	216.86	216.42	216.26	217.16	217.43	216.82	215.23	216.8	215.86	218.43	217.43	216.43	215.21	218.09	216.86	217.03	215.95	215.23	216.3	217.51	216.45	217.02	217.01	217.14	217.98
212.69	211.34	210.29	211.89	212.34	210.44	211.15	212.56	211.44	212.67	211.65	211.63	212.15	212.26	210.36	211.41	211.54	212.53	210.52	209.92	212.89	212.49	212.23	211.17	211.51	210.56	211.04	211.09	211.1	211.34	211.85	212.91	211.52	211.84	212.77	210.06	212.88	210.99	211.22	210.34	213	213.33	211.02	211.64	213.83	211.76	210.36	212.06	211.82	210.28
214.83	213.22	213.81	214.93	214.37	213.78	212.85	214.24	214.96	214.01	212.72	212.53	214.3	210.34	213.07	212.25	213.93	214.08	214.06	214.27	214.08	214.34	214.2	213.62	214.6	213.26	214.26	211.17	213.29	213.86	214.11	213.69	214.56	214.35	214.68	214.12	213.06	213.73	213.83	212.9	213.15	213.31	215.05	214.1	214.74	213.4	214.03	214.04	212.62	213.96
210.38	212.02	211.64	213.8	212.99	211.87	211.37	213.02	213.8	211.33	208.99	211.76	212.52	211.41	210.97	210.96	211.37	213.03	211.01	213.92	211.32	211.73	211.46	213.02	211.85	211.63	213.34	211.75	212.45	211.83	211.67	211.68	211.11	210.94	211.78	210.16	210.59	211.73	211.37	210.49	211.38	211.58	211.4	210.49	210.59	212.7	211.83	211.47	211.12	213.06
217.89	216.36	215.83	216.75	216.21	216.32	216.43	215.81	216.27	216.42	216.68	217.56	216.17	216.85	217.2	216.31	217.23	218.45	217.12	214.18	217.1	215.82	216.53	216.03	216.01	216.98	217.57	217.48	216.85	217.11	216.82	215.25	218.28	216.71	217.72	217.4	215.34	217.6	217.94	216.24	216.88	217.82	215.87	216.12	215.19	217.65	215.17	217.31	217.03	216.15
201.86	197.45	200.14	200.09	199.93	199.45	201.42	200.42	199.51	202.12	200.4	203.14	199.49	199.9	200.5	200.7	200.52	199.47	199.76	200.86	199.21	200.43	202.45	199.41	199.96	199.39	201.56	200.39	201.44	201.58	201.45	200.02	199.25	200.77	199.67	200.06	199.99	200.5	198.54	199.97	200.06	200.05	200.83	200.91	199.28	200.41	202.49	200.1	200.23	199.25
208.31	208.68	209.06	209.09	209.18	207.12	209.26	208.59	207.61	207.61	209.4	209.84	208.85	208.08	209.01	208.24	208.6	209.31	208.84	208.6	209.72	206.97	209.16	208.83	207.88	208.49	208.31	208.46	208.22	206	210.01	208.79	208.08	209.01	209.35	209.06	209.31	209.35	207.56	208.93	207.6	208.19	208.65	207.71	209.3	208.02	208.72	206.76	208.16	208.64
193.94	195.87	195.94	194.58	193.94	193.69	195.12	193.62	194.76	194.09	193.82	196.06	194.33	194.07	195.1	194.58	195.39	196.42	194.3	193.71	195.29	193.73	195.03	193.97	194.31	195.65	193.7	194.1	193.81	193.94	194.58	193.9	194.9	193.96	195.39	192.97	194.25	193.3	194.19	193.69	193.67	194.17	194.65	192.81	195.45	193.8	195.68	196.03	193.64	193.82
213.96	211.36	213.77	213.6	213.71	210.23	214.33	211.01	210.94	213.55	213.51	212.99	212.3	212.62	211.99	214.04	213.58	212.71	213.64	212.38	213.42	212.61	213.08	211.71	211.35	212.24	211.69	211.83	212.65	213.51	211.57	213.49	213.8	211.89	212.32	213.3	213.05	211.71	212.46	213.61	212.5	212.57	213.36	212.94	213.05	211.07	211.88	211.8	212.45	212.09
207.63	207.36	209.16	208	208.15	206.61	207.3	207.09	207.04	209.08	207.38	208.12	208.24	207.7	206.72	205.84	207.19	207.5	209.03	206.79	210.08	207.26	207.97	208.41	208.67	207.43	208.75	208.37	206.51	206.53	207.76	207.33	207.25	208.81	207.9	207.74	207.34	207.54	208.91	208.83	207.06	207.01	206.65	209	208.14	207.09	208.73	209.54	207.27	207.85
200.77	199.58	200.82	199.94	200.81	200.85	201.09	199.65	200.16	199.8	200.69	199.59	199.78	200.93	201.46	201.21	200.88	200.76	201.17	200.31	199.49	199.27	201.69	199.56	198.62	201.36	199.31	201.69	201.35	199.93	199.63	199.41	201.57	200.29	199.05	200.65	199.84	201.43	200.91	200.49	200.68	201.18	198.98	201.6	202.46	201.07	199.41	199.67	201.33	200.77
201.8	203.26	202.12	202.61	203.63	203.36	204.14	203.17	203.75	201.65	204.88	203.26	204.81	203.72	202.29	204.7	202.9	203	202.78	202.35	202.36	202.79	203.72	203.15	203.1	203.7	202.18	203.01	202.69	202.69	203.31	204.99	203.43	203.35	203.38	203.82	202.26	203.45	202.7	203.32	203.24	201.75	203.74	203.46	202.68	203.92	205.49	202.74	202.74	204.22
215.92	215.94	216.65	216.94	217.65	215.63	216.45	216.79	216.34	215.75	215.02	217.49	216.59	217.37	216.66	216.42	216	217.62	216.52	217.5	217.06	217.38	216.39	216.49	215.59	219.27	215.51	216.42	217.26	219.41	217.48	217.34	218.34	215.87	217.41	217.36	219.28	215.63	215.43	216.5	216.49	218.04	217.41	217.35	216.3	217.22	217.53	215.88	217.22	216.64
197.59	198.37	199.78	198.91	197.65	197.93	198.72	196.94	198.41	199.11	197.75	196.72	197.62	197.72	197.49	198.09	199.18	197.91	198.65	197.49	197.73	198.95	197.95	197.5	198.88	195.55	198.98	197.27	196.8	196.81	197.06	197.95	197.46	198.38	197.98	197.48	197.93	198.15	196.86	197.09	198.81	197.71	198.34	196.59	197.52	196.31	200.17	197.86	197.33	197.86
207.08	209.82	207.35	207.77	207.9	209.66	207.22	208.7	208.4	208.99	210.2	208.52	208.12	209.89	208.4	208.55	207.86	208.87	209.3	210.08	208.66	209.58	209.84	207.71	207.87	207.88	208.25	208.85	206.77	208.93	208.18	207.59	209.87	207.96	209.41	208.12	208.03	208.85	207.94	207.54	210.03	208.5	209.37	209.37	208.51	208.41	209.44	208.99	208.54	207.46
192.8	194.62	194.62	194.34	194.45	193.57	195.5	193.48	194.66	194.79	193.99	193.68	194.14	195.69	192.36	193.85	194.4	193.89	193.24	193.15	193.66	194.41	196.11	193.09	195.67	194.03	194.64	193.92	192.82	195.36	194.78	193.55	195.01	193.95	194.84	194.86	194.09	194.04	192.33	193.86	195.91	194.61	193.15	195.02	194.36	193.87	196.11	194.37	194.03	195.68
208.07	208.96	207.44	208.29	207.53	208.81	206.97	209.35	207.77	208.93	209.17	208.89	208.08	208.48	207.62	209.11	209.38	208.3	208.19	208.26	207.72	208.27	209.33	208.29	208.9	208.78	208.26	209.69	210.09	209.89	207.59	209.32	209.04	208.97	207.12	208.95	208.41	207.68	209.7	209.02	208.74	207.62	207.54	208.03	209.07	209.19	207.88	211.25	208.26	208.71
207.75	206.58	205.96	207.72	207.51	207.39	208.97	208.51	206.94	208.1	207.71	206.54	207.57	206.54	208.5	208.25	207.3	208.05	208.29	207.15	207.02	207.08	208.76	208.58	208.39	208.05	205.53	206.77	207.85	207.58	208.24	207.96	207.76	206.42	207.79	208.55	207.21	208.7	209.18	207.32	207.65	209.17	207.65	206.07	207.15	208.24	208.62	205.99	207.74	207.64
207.62	208.41	207.74	207.5	209.74	208.38	209.05	207.57	207.16	207.69	207.89	206.39	207.4	207.96	208.23	207.42	207.75	207.22	208.5	208.18	208.1	207.7	208.66	207.42	208.53	208.31	208.23	207.73	207.29	209.06	206.95	207.78	208.14	207.82	206.74	208.5	206.59	207.25	209.52	207.29	207.73	206.43	207.09	208.67	208.68	207.85	208.85	206.81	208.79	205.28
205.5	206.82	205.13	208.35	205.33	205.75	205.7	206.98	206	207.94	207.72	207.26	205.61	205.45	205.72	206.24	207.59	205.87	206.28	205.82	205.98	208.13	207.71	205.48	206.09	206.88	208.01	205.61	206.34	207.6	208.69	206.71	205.92	205.93	206.77	207.7	207.43	206.47	207.54	205.4	206.16	208.2	206.03	207.65	206.85	206.02	205.75	204.48	207.27	205.73
202.98	203.8	203.6	203.56	203.47	204.11	202.83	203.2	202.92	203.14	201.87	201.52	202.85	202.1	203.9	202.75	204.46	202.56	203.89	203.62	202.88	203.68	204.1	202.97	202.95	202.8	203.43	204.12	203.19	202.35	201.75	203.45	203.75	203.15	204.1	202.54	202	205.31	204.48	203.97	202.87	202.43	202.23	202.33	203.98	205.35	204.17	204.15	204.33	204.09
211.21	212.97	212.31	211.9	213.17	211.96	212.46	212.48	212.4	213.32	213.08	212.3	211.52	212.49	211.66	212.7	212.26	212.47	211.27	211.49	212.29	213.25	212.8	212.73	212.36	212.48	213.01	211.74	211.07	212.86	212.51	212.73	213.01	212.73	212.54	213.87	212.08	211.71	212.39	212.87	212.31	214.79	211.32	211.63	211.95	212.03	213.57	211.83	211.73	212.58
206	207.67	206.63	207.31	208.2	206.21	207.31	206.52	205.28	205.98	206.54	207.09	205.58	205.79	206.22	206.67	206.78	206.76	207.42	205.74	206.86	208.64	206.89	205.13	204.67	206.47	205.52	205.43	206.98	206.71	206.02	205.01	206.09	206.27	206.8	205.53	206.74	206.32	207.54	207.41	206.69	207.8	205.78	205.69	206.18	206.64	206.72	206.9	207.66	206.31
207.2	207.41	207.2	209.22	208.13	209.16	206.69	208.28	208.44	207.33	207.48	207.98	206.85	207.18	207.23	207.66	206.85	206.64	207.14	207.49	206.24	208.33	207.16	208.65	207.29	207.69	206.83	207.17	207.73	207.71	207.77	208.16	208.84	208.28	207.77	208.18	206.6	207.09	206.71	208.87	206.6	207.03	206.66	206.96	205.88	206.56	208.13	207.99	206.98	209.42
203.53	203.42	203.4	203.8	202.89	202.75	203.29	203.15	202.37	204.72	204.07	204.39	203.42	203.51	204.15	202.73	203.13	203.69	202.99	204.23	204.25	205.3	203.51	203.6	204.5	202.26	204.18	202.71	203.76	202.71	204.13	203.23	203.85	203.86	202.74	204.71	204.5	203.34	203.4	204.13	203.33	203.16	202.94	202.2	204.66	204.26	204.01	203.99	203.4	203.07
203.14	202.85	204.25	202.78	202.77	202.83	204.14	202.6	202.76	202.5	202.86	201.93	203.77	203.44	203.61	203.36	204.84	202.82	202.14	202.15	203.45	204.08	202.37	202.48	203.13	203.42	203.59	203.94	204.02	203.3	204.09	203.47	202.73	203.76	202.18	204.1	201.82	202.69	203.75	204.51	203.24	202.5	203.53	202.92	202.96	203.42	204.51	202.34	203.59	202.33
212.18	211.77	211.94	211.7	212.55	211.95	212.85	212.28	210.84	210.59	213.27	211.38	211.66	211.74	212.98	212.72	212.78	210.89	212.15	213.09	212.12	211.59	211.75	211.65	210.94	211.03	211.34	212.32	211.97	211.24	212.24	211.94	211.84	211.46	213.8	212.31	211.66	212.42	210.93	212.21	213.1	212.22	211.18	212.12	211.85	212.26	212.53	211.09	210.96	212.67
211.7	212	211.6	212.3	213.25	211.78	212.31	210.85	211.89	212.24	212.49	211.23	210.57	210.5	212.98	212.16	211.43	211.46	211.77	212.32	211.93	213.64	210	212.73	210.58	210.65	208.95	213.13	211.64	212.6	212.08	212.49	212.24	210.89	212.25	210.67	210.59	210.53	210.83	212.22	210.88	210.42	211.31	212.64	211.4	211.94	211.83	211.23	211.28	211.01
203.15	202.36	201.68	203.19	203.63	203.46	203.61	202.65	203.07	203.02	202.02	203.66	201.96	201.71	203.56	203.99	203.24	201.53	202.48	201.3	201.63	203.52	201.63	203.44	202.38	204.26	203.26	202.12	201.76	202.96	202.79	201.87	203.55	202.97	202.89	201.44	201.83	200.42	203.32	201.5	202.02	201.05	202.92	201.85	202.21	202.69	203.18	202.11	202.83	203.07
207.65	207.67	208.31	207.72	207.9	207.88	207.63	208.13	206.93	208.28	208.86	208.28	208.75	207.15	208.16	208.05	207.63	206.59	208.58	207.11	207.4	209.6	207.79	208.29	207.67	206.96	208.49	207.66	207.53	206.37	206.93	207.81	206.37	207.41	207.78	207.42	207.25	207.41	206.84	209.22	208.94	208.38	208.84	207.61	209.54	206.33	207.39	207.53	209.19	207.53
211.56	211.01	210.92	211.13	211.38	212.4	212.09	210.65	211.61	211.74	212.08	212.72	210.45	210.28	211.77	212.31	211.89	211	213.17	210.44	211.14	211.64	210.55	212.69	210.94	210.81	211.99	210.33	211.4	210.9	211.76	210.83	212.31	210.99	211.57	212.89	211.38	212.34	211.26	212.42	213.35	211.3	212.12	213.44	211.82	212.55	211.69	212.13	211.86	213.09
210.61	212.03	212.51	211.2	212.18	212.45	211.92	212.23	213.19	210.69	209.78	211.78	212.49	211.03	212.68	212.31	210.02	212.52	211.48	212.05	211.88	211.68	209.88	210.02	211.59	209.99	212.11	211	210.84	210.71	211.8	212.75	211.17	210.89	210.4	211.99	212.12	211.03	210.51	212.1	211.92	209.75	213.16	212.77	212.49	212.37	211.44	211.77	209.47	211.84
206.39	204.19	203.61	204.2	203.3	202.89	202.96	203.88	204.94	204.26	202.91	203.27	203.78	204.17	203.89	204.33	203.13	202.61	204.56	204.14	202.26	204.02	203.24	204.26	202.47	202.17	205.31	202.52	202.3	204.37	201.74	204.34	204.86	202.44	203.45	203.96	203.08	203.99	204.38	203.41	202.67	202.15	203.11	204.69	203.41	205.18	204.15	204.2	202.7	203.98
208.85	207.66	209.82	209.23	209.06	209.28	208.61	209.99	209.32	208.71	208.41	208.55	208.65	208.61	207.78	206.85	209.32	208.93	207.28	208.15	208.33	208.96	207.21	209.3	209.1	208.35	208.42	209.77	208.85	208.38	209.36	208.76	208.21	208.62	209.26	209.25	209.75	209.07	209.04	210.17	207.75	208.84	209.44	208.45	208.43	209.54	208.58	209.23	207.79	208.98
207.02	206.11	207.83	205.36	207.05	205.93	206.52	207.49	206.75	205.56	205.88	205.57	207.19	207.62	205.84	204.64	205.6	204.94	207.43	207.33	207.09	207.37	206.17	207.61	205.66	206.62	206.15	206.27	205.16	206.17	205.19	205.84	205.72	205.75	207.08	205.8	207.01	205	206.39	207.1	206.84	207.37	206.63	207.7	206.56	206.57	208.76	205.28	207.68	206.08
199.86	197.43	198.52	198.95	198.03	199.26	198.93	197.93	198.51	199.33	197.03	199.82	196.81	197.14	199.38	197.04	197.12	197.7	199.15	197.69	199.55	198.31	198.4	198.32	199.76	198.19	198.33	197.8	199.22	199.17	199.48	198.93	197.18	197.99	197.97	198.46	196.42	199.42	198.43	197.42	196.37	197.78	197.77	198	198.13	197.86	197.83	197.65	199.48	198.89
211.81	210.1	210.41	211.88	211.47	210.93	213.73	209.7	212.42	212.12	211.75	211.6	211.01	210.68	212.44	211.71	212.71	211.64	212.57	209.94	211	211.12	210.85	211.8	210	211.07	211.45	212.96	212.04	211.24	210.69	212.13	210.83	211.02	210.49	213.01	211.42	211.74	211.16	212.93	211.58	211.47	212.01	212.11	212.14	212.29	211.24	210.55	210.76	210.53
194.36	193.25	194.6	194	194.44	195.78	195.55	194	196.66	194.58	193.53	194.91	192.8	194.48	193.15	195.12	194.11	194.02	192.74	194.92	195.08	195.05	193.86	194.52	194.2	195.01	194.59	194.77	192.81	192.82	195.34	193.04	194.62	194.11	193.04	193.09	195.79	194.43	193.94	193.94	193.76	196.42	193.64	194.08	193.96	194.02	196.11	195.46	194.86	194.27
210.6	211.82	210.28	211.19	211.88	211.66	211.22	209.79	211.28	212.42	210.62	210.13	211.35	212.06	212.9	211.73	210.51	211.12	211.57	211.63	210.68	212.15	211.47	211.07	211.71	211.4	212.55	211.76	211.98	210.91	212.03	212.72	212.58	212.21	213.06	211.14	212.95	211.19	211.1	210.2	211.55	210.47	212.62	211.33	211.94	212.83	213.7	211.32	211.75	212.97
206.32	205.44	204.91	204.18	206.08	204.31	204.28	204.07	203.32	206.08	204.35	204.83	205.11	205.02	204.11	204.41	204.9	206.05	204.74	203.33	205.43	205.76	204.38	204.26	203.97	204.21	204.88	204.01	206.29	203.34	205.28	205.32	205.16	203.95	206.09	205.38	206.09	204.8	204.5	204.71	204.9	205.24	204.2	204.99	204.99	203.42	204.75	203.12	203.9	205.31
198.81	197.96	199.78	199.04	200.29	197.93	197.74	198.9	199.77	198.01	198.05	198.95	198.29	197.92	198.78	199.17	198.67	198.73	197.61	198.68	199.2	198.12	197.63	200.63	197.71	197.47	196.61	199.32	198.78	200.31	198	199.1	199.81	197.32	198.43	199.06	197.9	198.8	199.05	198.5	198.81	199.03	197.51	198.12	199.24	198.81	197.7	199.61	197.52	198.57
208.54	207.8	205	206.56	208.73	207.43	206.16	208.05	207.97	206.99	206.63	207.93	207.93	207.3	207.61	206.17	208.49	208.24	207.56	208.07	208.69	208.06	208.43	208.62	206.32	206.67	209.58	208.3	207.14	207.78	208.68	207.52	207.29	207.46	208.16	207.11	208.17	206.8	205.69	206.62	206.99	207.69	206.36	205.29	207.55	209.15	207.62	208.41	208.3	208.26
198.84	200.17	198.45	198.25	199.94	200.18	200.35	199.48	199.56	199.35	201.61	200.24	200.02	199.66	199.55	197.84	199.81	197.35	199.35	200.34	199.26	200.32	200.59	199.4	199.29	200.97	201.42	199.33	199.72	200.64	199.84	200.74	200.15	198.9	199.36	198.93	201.13	199.21	197.69	201.77	200.29	198.85	198.98	200.12	200.88	198.56	199.83	199.35	200.27	201.74
199.76	198.73	197.8	199.25	197.84	197.21	198.14	199.03	199.51	197.42	198.83	198.06	199.05	199.2	199.82	198.46	197.36	197.24	199.41	199.75	197.09	198.62	198.56	198.61	197.4	199.39	198.57	198.11	198.39	196.42	199	199.17	198.78	198.9	199.33	199.12	198.12	199.13	199.31	198.57	198.38	199.95	198.57	199.34	199.6	198.33	198.24	199.28	198.58	199.37
202.45	204.5	203.35	204.57	203.51	204.1	203.95	202.99	202.36	203.65	203.33	202.14	204.77	202.82	201.88	202.44	203.16	203.06	203.46	203.53	202.65	204.13	203.47	203.29	203.16	202.51	202.82	202.1	202.55	202.97	201.82	202.27	204.7	203.07	202.76	203.28	202.64	203.31	203.16	201.08	203.34	203.13	204.11	202.99	204.22	203.35	203.03	202.95	203.02	203.62
211.61	210.42	211.74	211.57	211.56	211.05	213.03	211.03	211.04	212.59	212.85	211.4	212.18	210.4	212.46	210.31	211.34	212.57	212.21	210.04	210.31	211.28	211.26	212.44	212.01	210.47	210.79	212.26	210.59	210.62	211.75	211.4	211.23	212.82	210.81	211.38	210.32	211.36	213.53	213.19	211.32	210.29	210.85	210.82	212.67	209.8	210.3	211.61	212.79	210.58
199.19	199.2	198.92	201.83	200.59	199.13	200.15	200.76	198.23	199.5	199.61	199	200.1	200.76	198.61	200.05	198.88	199.01	198.74	198.84	199.18	200.3	198.1	199.2	200.23	200.58	199.35	199.39	200.98	200.61	201.27	198.79	199.26	198.03	198.89	200.11	199.1	200.58	199.69	198.9	200.28	199.54	198.98	198.58	199.48	201.04	199.34	198.44	199.54	198.71
203.04	204.56	203.19	204.07	202.37	201.51	204.24	203.77	203.33	203.46	204.61	202.06	203.47	202.13	202.5	205.05	203.87	203.89	206.04	204.22	204.58	204.57	204.08	202.05	204.38	202.78	204.25	203.61	203.23	204.37	204.8	204.36	203.08	203.61	203.86	204.25	203.14	203.73	203.14	203.98	203	203.88	203.57	203.11	202.87	203.98	205.33	203.17	205.2	203.46
203.12	204.79	204.58	202.36	205.54	205.45	203.63	203.09	203.63	204.33	203.15	205.15	205.22	203.58	205.14	204.55	204.73	205.9	203.25	205.72	205.67	204.14	205.16	203.45	204.77	204.34	204.57	204.43	204.16	203.58	203.04	204.09	204.68	205.04	204.67	203	203.6	203.28	204.49	203.32	204.06	204.66	204.66	204.43	203.88	205.28	204.73	202.65	203.97	204.95
210.27	212.3	211.47	212.11	211.63	211.16	212.31	212.21	210.82	211.66	210.5	213.51	211.76	211.87	210.48	211.08	211.16	211.69	211.69	211.77	211.34	212.64	210.96	212.14	211.53	211.6	211.11	211.81	211.99	211.51	210.39	210.98	211.09	212.89	211.87	211.79	211.44	210.45	212.27	213.76	211.59	211.7	212.02	212.05	212.37	209.77	211.72	211.67	212.72	209.92
200.69	201.61	201.37	200.8	202.49	200.86	201.29	202.13	201.42	202.46	200.06	202.06	199.97	200.6	199.94	203.05	201.49	199.65	201.5	200.23	200.68	201.49	201.46	202.1	201.58	201.58	202.15	200.47	202.12	201.9	201.51	199.8	200.91	200.78	203.21	202.12	202.57	201.4	202.36	200.28	201.5	200.7	201.65	200.94	197.58	200.26	201.72	201.28	200.98	201.67
206.29	205.23	206.81	206.27	206.33	206.46	206.02	207.3	206.39	206.93	205.47	205.35	206.78	205.97	207.24	206.78	205.06	206.51	206.8	206.98	206.34	206.6	206.34	207.43	207.03	206.39	207.1	206.07	205.54	208.07	206.49	206.3	205.72	206.97	206.62	206.85	204.65	206.76	205.81	205.22	205.47	204.9	207.52	205.72	205.91	205.57	207.43	207.72	206.33	206.15
209.02	208.35	209.8	207.47	207.26	209.69	209.2	208.72	207.85	207.55	209.05	208.24	211.25	208.19	208.5	208.34	207.53	209.11	208.92	208.17	209.75	208.73	210.09	209.87	210.11	209.39	209.6	209.35	208.61	208.77	209.75	207.57	209.28	208.73	206.79	209.61	207.32	209.07	208.34	208.14	209.28	210.37	209.47	210.1	208.69	208.26	207.2	208.89	208.34	207.67
205.32	204.75	205.21	204.3	204.15	204.86	203.73	205.81	204.64	205.32	204.94	204.66	204.73	205.43	204.78	204.82	206.06	205.01	204.49	206.01	204.6	205.82	203.9	205.03	205.46	204.14	204.15	205.53	204.93	203.82	205.43	204.18	204.92	204.67	204.89	202.8	206.21	205.29	206.04	204.3	204.59	205.52	205.52	205.83	205.28	203.92	204.85	205.38	205.87	203.05
204.19	203.38	205.13	204.73	203.06	203.99	204.86	203.02	203.98	202.06	202.96	204.04	204.06	203.48	205.22	203.9	204.85	204.08	202.89	203.25	203.89	204.02	202.97	202.79	202.04	203.08	203.49	202.15	204.82	204.47	204.63	202.78	204.13	203.01	204.01	203.83	202.16	202.68	204.83	202.31	203.85	203.48	204.44	202.57	203.91	202.2	203.23	202.1	202.92	203.01
211.41	211.57	212.81	210.56	211.89	211.11	211.42	210.48	210.82	211.94	211.2	212.34	212.9	212.82	212.11	211.1	211.66	210.6	210.56	210.18	212.26	212.44	211.03	211.4	209.83	212.64	211.96	211.48	210.43	211.32	213.05	210.9	210.93	211.53	210.92	211.16	212.18	210.82	212.47	210.89	212.24	212.67	212.6	211.56	210.76	212.4	212.85	212.44	211.96	212.12
206.37	204.73	206.39	206.98	207.65	206.46	204.45	204.92	206.7	206.24	205.81	204.72	206.89	207.43	206.48	206.64	207.23	204.99	205.74	207.66	206.31	207.11	206.43	207.33	205.78	206.8	206.72	205.82	207.37	208.6	205.88	208.24	205.73	206.19	206.25	206.35	206.51	208.16	207.1	206.39	205.51	207.16	206.47	205.52	206.53	207.59	207.08	207.52	206.35	206.98
204.97	207.65	205.56	204.77	206.82	207.14	206.59	207.61	206.93	205.91	205.29	206.09	205.58	205.32	205.65	208.01	205.17	205.45	207.45	207.92	206.04	206.15	205.71	205.81	206.48	206.62	207.03	205.76	205.32	205.98	206.44	206.87	205.08	204.6	205.81	207.27	204.96	207.65	205.33	206.01	207.5	205.4	206.53	206.73	205.67	206.41	206.39	207.11	207.06	207.6
201.64	201.84	201.28	202.45	202.18	201.99	202.33	202.02	202.15	201.91	203.74	202.56	203.07	203.34	202.05	203.13	202.71	201.9	203.61	202.47	202.54	201.87	201.79	202.88	203.08	203.09	203.64	202.55	203.21	203.25	203.03	203.1	202.26	202.53	202.41	200.35	202.18	204.45	201.02	203.41	202.89	202.25	203	202.69	202.59	202.56	203.56	203.37	202.13	202.73
213.76	213.05	215.14	213	210.76	213.83	212.5	212.68	214.14	214.05	211.84	213.59	211.98	213.58	213.47	213.38	213.32	213.99	212.22	212.64	212.23	213.97	211.85	213.91	213.29	213.25	214.33	213.66	212.19	213.03	213.24	213.17	213.13	212.82	211.83	212.31	212.55	213.92	213.89	211.16	212.63	214.26	213.59	212.85	211.32	213.56	214.89	212.67	214.03	212.24
203.55	203.9	206.12	203.72	203.9	205.05	203.08	202.53	202.93	204.68	204.56	203.78	203.1	203.25	203.99	205.07	203.34	204.6	204.22	204	203.27	202.93	203.93	203.31	204.74	203.85	204.1	203.5	204.39	204.23	204.03	203.09	203.92	204.19	204.33	203.34	203.62	203.7	204	203.29	203.1	203.48	202.88	202.45	204.52	203.65	205.08	204.81	204.36	204.01
202.97	199.33	200.11	200.83	200.95	201.34	202.56	201.23	200.49	200.74	199.56	201.67	199.84	200.4	201.89	201.52	201.73	201.99	202.11	201.22	200.71	200.79	201.08	201.86	200.02	199.86	201.28	201.78	200.98	201.2	201.32	200.06	200.84	201.77	200.76	200.26	200.8	201.32	200.36	201.2	201.25	199.81	200.27	202.28	200.81	200.62	201.29	201.17	201.5	200.26
217.74	216.97	218.1	216.8	215.86	216.79	217.76	217.91	217.31	216.77	217.04	216.57	216.94	217.6	217.45	216.86	216.46	216.42	217.47	216.99	216.52	216.71	218.67	216.33	215.91	215.12	217.43	217.31	216.83	215.8	217.38	216.51	217.93	217.33	216.01	215.92	217.69	216.37	216.99	217.65	217.73	216.89	216.69	217.4	217.38	216.51	217.11	218.12	217.32	215.33
203.56	202.51	204.6	202.58	203.94	205.23	202.82	203.83	205.5	206.09	204.26	203.8	204.43	203.21	203.13	203.07	204.59	204.47	203.44	202.97	202.57	204.26	203.94	203.32	204.12	203.71	205.04	204.91	205.12	203.23	203.96	204.72	203.65	201.71	204.26	206.38	204.48	203.37	205.1	204.09	202.24	203.86	203.47	205.58	203.84	203.84	203.41	203.77	202.66	203.37
199.36	200.17	198.54	200.29	200.77	200.51	199.22	199.24	201.05	201.08	198.62	200.31	200.84	199.28	200.32	200.28	199.07	199.86	200.51	199.59	200.45	200.46	199.32	201.45	200.03	199.05	200.76	199.47	200.79	198.81	199.88	197.71	199.81	200.88	199.37	200.08	200.5	200.63	199.65	199.08	198.38	198.64	198.88	199.1	198.97	199.59	200.55	199.18	200.16	199.15
204.06	204.5	204.01	203.28	205	203.2	203.41	203.58	203.49	204.43	204.62	204.38	204.32	204.46	203.78	203.74	203.55	202.93	204.34	204.14	203.84	203.62	205.4	203.82	204.89	205.24	204.38	202.38	202.8	204.2	203.95	204.38	205.72	203.47	205.09	202.5	202.05	204.22	204.15	202.93	202.43	203.74	205.06	203.85	202.47	203	204.17	204.6	203.63	203.27
203.75	202.02	206.33	204.82	204.84	203.72	203.96	204.84	204.52	203.71	204.76	204.48	204.36	205.85	204.48	205.11	205.27	206.82	202.98	204.67	202.29	205.87	204.8	204.52	202.9	203.45	203.93	204.23	202.98	204.25	205.35	204.45	203.77	204.84	204.87	205.11	206.1	204.63	204.66	206.04	204.37	203.4	205.34	205.71	204.97	204.66	205.76	203.86	205.23	203.27
203.97	202.54	203.54	204.29	203.51	203.66	203.48	201.99	202.72	206.03	203.04	203.87	203.69	203.82	204.3	204.72	203.71	202.88	205.12	201.44	202.02	204.44	203.31	204.15	203.26	203.04	204.32	205.03	203.34	203.51	204.6	204.78	203.61	203.92	204.29	203.49	203.24	204	203.27	203.29	202.76	204.54	202.77	203.82	202.74	203.86	203.54	204.32	203.65	203.71
216.23	216.49	217.59	217.74	216.59	218.24	217.06	217.11	217.49	216.09	215.19	216.67	217.13	215.14	216.57	217.97	217.37	215.56	217.12	218.46	216.86	216.89	217.34	215.04	216.74	217.04	217.7	216.75	216.24	217.42	216.41	216.29	216.99	216.86	217.78	215.82	215.04	217.37	217.16	218.11	217.56	217.09	217.3	217.15	218.31	217.58	216.48	218.11	217.06	216.61
199.76	199.54	199.79	199.47	199.85	199.28	201	199.05	199.44	200.63	200.43	199.33	199.27	199.25	200.31	199.75	198.34	200.09	199.93	198.92	198.22	198.97	199.23	200.85	200.94	200.3	199.52	200.85	200.01	199.45	200.03	198.74	199.71	201.15	200.33	200.18	199.39	199.71	199.26	201.22	199.44	200.58	197.87	199.21	199.9	199.27	200.31	200.8	199.8	200.42
213.78	212.56	212.45	211.12	212.9	212.05	212.4	211.36	209.6	211.86	211.33	212.72	211.7	212.13	211.2	211.67	212.63	211.1	212.03	210.95	211.86	211.47	211.99	211.64	212.4	212.21	212.88	211.99	213.05	212.72	210.6	212.86	213.58	210.72	210.9	210.68	210.95	210.91	211.94	211.61	211.55	210.66	212.87	212.04	211.5	213.94	210.83	212.46	212.28	211.75
203.98	205.53	206.53	204.08	205.41	204.04	204.27	204.07	203.56	204.19	204.96	203.15	204.14	203.38	204.18	202.29	203.72	204.98	204.75	203.27	203.71	203.38	204.48	203.5	204.24	203.11	202.3	203.89	203.91	202.41	203.85	205.69	204.36	203.18	203.33	203.81	203.8	204.06	205.78	206.06	203.54	205.38	204.18	204.8	203.65	204.15	205.03	203.25	205.77	204.29
205.31	205.75	205.03	206.08	207.5	207.67	203.4	207.02	205.85	207.08	206.33	207.1	206.43	205.56	206.58	207.35	206.27	205.38	205.85	208.49	207.77	206.63	205.88	205.61	205.12	207.4	205.57	206.61	205.27	204.38	205.84	205.64	208.5	206.25	207.6	205.94	206.6	206.42	206.61	208.4	206.62	207.2	206.78	206.32	205.28	207.2	207.02	207.57	206.11	207.5
212.98	213.85	211.35	211.78	212.09	211.09	212.03	212.44	211.43	211.47	213.25	210.89	212.7	211.37	211.98	212.65	212.51	211.22	210.91	212.65	212.24	212.88	212.23	210.48	211.37	212.94	212.37	212.7	212.6	210.76	212.42	211.47	211.34	211.7	212.33	212.77	212.06	213	212.56	211.2	210.23	210.8	211.77	212.95	212.09	211.23	211.55	212.24	212.73	212.65
199.53	197.4	200.85	198.53	200.7	198.87	199.29	200.5	199.78	199.58	200.22	200.02	198.7	198.86	199.55	198.76	201.36	198.69	200.53	198.81	201.17	199.86	199.27	200.34	198.43	200.43	199.87	199.97	198.77	199.3	199.41	199.7	200.24	200.09	199.07	197.46	200.06	197.35	200.03	199.17	200.77	200.94	199.14	198.84	199.75	198.68	197.63	200.05	200.31	199.53
218.34	219.1	217.49	217.41	217.04	216.08	217.44	216.34	218.16	218.17	216.71	218.16	219.03	217.92	218.77	218.88	217.76	217.72	216.74	217.63	217.48	218.28	216.08	217.61	217.03	217.26	218.6	217.54	218.48	218.32	217.63	218.05	218.73	217.09	216.36	216.99	215.99	217.62	218.08	218.41	215.82	219.87	216.2	218.51	217.72	218.76	216.69	217.71	218.43	216.59
217.73	215.81	217.72	216.45	216.68	216.91	216.34	219.07	216.84	218.14	216.93	217.52	217.48	218.59	216.58	216.95	215.28	216.92	215.9	217.6	216.66	216.22	216.73	216.83	217.99	218.5	217.47	217.78	217.16	216.92	216.99	217.34	217.14	216.89	216.25	217.43	216.92	217.89	217.35	217	217.48	215.39	217.81	218.24	215.93	216.44	218.54	216.83	217.31	216.98
202.48	203.31	203.05	205.48	204.61	203.98	203.73	203.72	203.65	203.47	202.16	202.95	202.12	202.87	203.81	203.09	204.25	203.37	203.33	203.99	203.61	203.54	203.85	203.01	204.81	202.57	204.16	202.93	203.43	202.55	204.28	204.38	203.54	204.38	201.91	202.98	201.83	204.54	203.5	203.88	203.91	203.48	201.88	202.66	204.77	202.73	202.03	202.64	204.59	203.46
203.87	205	205.26	206.14	202.25	204.86	204.06	203.95	203.24	205.16	205.31	205.32	203.53	205.12	204.3	205.97	205.35	204.4	206.31	205.06	203.91	204.97	205.07	202.75	204.15	206.12	203.58	204.72	206.03	202.84	204.27	204.78	204.06	203.65	202.79	204.88	204.68	203.71	203.4	204.75	202.51	204.4	204.11	203.83	203.51	206.43	204.89	206.3	204.93	204.13
210.19	208.46	208	208.47	208.66	208.88	208.93	209.92	206.82	208.68	209.34	208.6	208.11	207.97	208.05	206.51	210.8	207.98	207.47	207.07	210.56	209.45	209.49	208.91	209.83	209.24	208.26	211.04	209.04	207.88	207.72	208.07	209.17	207.31	208.85	210.22	209.54	208.85	208.33	208.33	208.81	207.54	207.81	210.67	207.71	208.14	208.9	207.48	209.96	208.8
202.68	202.29	203.34	202.92	201.92	202.49	203.49	201.39	201.85	203.48	202.11	203.3	203.22	202.04	200.99	202.08	202.85	204.63	204.79	201.96	203.08	202.05	200.8	203.16	203.6	203.16	202.94	200.87	202.97	203	203.73	203.41	201.89	201.78	201.81	203.18	202.1	202.11	201.28	203.5	203.44	201.88	202	202.53	202.7	203.5	203.08	202.25	203.31	203.88
204.04	205.12	205.7	204.65	205.87	206.43	207.42	204.44	205.07	207.06	205.91	206.46	207.96	208.52	206.78	206.35	205.53	205.66	205.61	208.09	206.8	205.96	206.51	206.38	205.77	206.26	205.73	206.96	205.92	206.87	205.83	205.42	207.01	206.62	205.98	206.15	205.22	207.5	208.01	205.87	206.23	207.09	206.93	205.59	207.03	206.19	207.1	207.47	204.19	206.83
209.07	205.85	207.36	208.76	206.97	207.72	206.24	207.72	207.08	207.93	207.12	208.55	207.54	206.7	207.13	208.09	207.48	207.12	205.74	208.3	208.32	208.94	206.5	207.32	207.46	209.18	207.81	207.31	208.06	207.16	208.5	209.07	206.69	208.34	209.44	207.13	206.62	208.81	208.95	207.53	208.83	207.72	207.91	207.52	208.11	206.98	207.99	207.02	208.44	207.4
198.84	200.76	199.28	198.9	199.78	199.35	198.23	199.11	197.38	198.97	197.43	199.08	198.55	200.09	199.03	199.91	198.79	199.92	200.5	198.46	199.82	198.91	199.17	200.04	200.77	198.77	201.5	198.5	198.91	200.02	198.61	200.52	199.38	199.04	199.05	198.92	198.91	198.96	199.16	198.32	198.09	200.1	198.22	199.72	199.87	200.83	199.42	198.9	199.62	199.48
207.96	209.06	207.57	208.27	207.88	208.45	209.65	209.38	209.86	208.02	208.58	208.77	208.06	209.74	208.83	207.26	208.61	209.36	207.13	208.52	208.34	207.55	207.98	208.39	209.48	207.69	208.98	208.97	210.54	207.72	208.49	207.32	207.12	208.61	208.33	208.21	208.78	209.34	209.7	208.06	209.18	207.82	209.79	208.96	209.35	206.72	208.45	209.23	207.37	209.66
209.68	209.08	208.87	208.33	209.25	210.85	208.94	208.53	210.48	208.09	209.98	211.39	209.56	209.79	209.16	211.08	209.42	210.62	208.31	208.31	208.92	209.93	209.37	208.46	210.12	208.97	209.45	207.28	210.56	211.17	209.94	210.46	209.48	209	209.41	208.23	209.73	208.16	208.57	209.91	210.36	208.55	208.67	209.97	209.09	208.5	210.06	208.9	209.79	207.29
209.34	207.82	207.63	210.87	208.66	207.49	208.25	211.15	208.15	208.13	207.68	209.1	208.68	209.01	207.5	208.9	209.16	208.29	208.15	208.43	209.19	208.95	208.58	208.75	207.21	210.16	208.75	209.12	209.56	208.14	208.46	209.11	207.6	208.18	207.1	208.89	208.06	210.21	208.65	208.29	208.39	207.04	208.65	209.12	209.27	207.4	208.62	207.83	207.6	208.04
207.96	208.48	208.37	209.08	207.72	206.55	207.86	209.85	209.16	208.58	207.69	207.37	208.87	209.8	206.84	209.93	210.08	207.97	208.78	209.86	209.61	208.32	207.33	207.82	210.58	208.18	208.05	208.07	207.35	209.75	209.09	206.94	208.11	209.13	208.58	210.32	209.78	207.76	209.13	208.33	208.43	208.52	207.8	209.78	209	209.4	210.14	207.91	208.27	208.04
207.13	206.61	206.62	207.67	206.5	206.9	205.76	206.36	205.17	206.75	206.97	206.13	206.64	206.79	205.31	207.13	207.91	206.34	205.07	205.56	207.3	206.81	205.86	206.76	207.31	208.21	207.1	204.94	206.95	207.61	206.67	206.64	206.86	205.79	205.91	207.15	205.21	207.26	205.11	207.25	206.62	205.78	205.81	205.84	206.86	207.5	206.74	207.3	205.05	205.9
200.56	199.86	200.42	200.03	197.78	200.02	199.7	200.98	200.24	201.1	198.56	199.94	200.9	201.56	201.15	199.55	201.3	200.19	199.07	200.5	201.08	201.52	198.81	200.37	200.26	202.34	201.16	200.85	200.76	199.58	202.2	199.89	199.7	200.4	201.69	201.2	200.63	199.54	200.01	200.37	200.58	200.31	199.76	200.72	201.35	199.47	200.78	199.25	200.62	200.25
216.87	216.29	216.91	216.21	217.77	216.14	216.65	215.19	216.7	217.64	217.47	216.75	217.71	217.33	216.19	216.3	216.83	216.86	216.49	216.13	217.25	218.48	218.68	216.93	216.69	215.51	216.68	215.24	218.52	217.21	217.56	216.89	217.05	216.26	214.87	216.03	216.51	216.91	216.87	216.87	215.55	219.07	216.95	216.17	218.46	216.71	218.16	217.03	216.97	219.28
204.81	203.61	203.9	203.76	202.77	204.36	203.74	204.26	205.16	203.78	203.63	202.59	202.39	203.26	204.04	203.78	204.59	204.73	202.4	203.08	204.35	205.13	203.56	203.69	201.95	204.86	204.65	203.62	204.13	204.65	204.08	202.71	202.68	204.3	203.18	203.93	204.61	203.28	204.07	203.52	205.34	203.66	203.14	203.44	204.79	204.64	204.25	202.89	204.38	203.25
203.03	204.96	204.93	202.63	204.49	204.79	203.61	204.12	202.42	201.95	204.22	203.8	203.33	203.71	204.34	204.12	204.64	203.09	205.72	204.41	204.34	204.25	202.77	204.28	203.39	203.67	203.34	202.59	203.09	203.39	204.3	202.68	204.3	202.8	204.55	202.82	203.63	204.32	204.48	203.75	204.85	203.17	205.01	205.61	201.52	202.56	203.29	205.55	202.4	203.77
206.37	206.29	207.23	206.9	207.64	206	205.28	207.11	206.7	205.4	206.15	207.59	205.9	207	207.61	207.04	206.22	204.87	206.01	206.49	206.78	205.78	205.9	206.67	206.28	206.03	205.85	206.61	205.8	206.8	206.92	207.6	206.07	204.06	206.81	205.63	205.51	205.88	206.83	206.81	206.33	207.57	205.84	205.84	206.92	206.92	207.96	206.38	204.52	206.17
211.19	211.26	213.05	210.65	211.89	211.02	211.05	211.35	211.76	211.52	211.48	211.48	209.92	210.99	213.51	211.15	212.01	210.65	210.72	212.11	210.95	210.63	211.35	212.33	211.86	211.55	211.69	211.14	210.34	210.81	211.19	211.82	211.78	211.86	213.43	211.74	212.48	211.02	212.01	211.88	211.36	211.43	212.32	212.68	212.52	212.42	211.71	211.35	211.64	211.48
211.08	209.64	209.61	209.88	209.25	209.03	208.91	210.14	209.81	210.3	209.07	211.32	208.41	208.27	209.03	208.63	210.62	209.48	209.64	210.42	209.87	208.37	209.44	208.69	209.15	210.87	209.34	210.67	210.59	209.71	209.51	208.95	211.18	210.47	210.68	208.72	209.72	210.88	208.15	208.61	210.13	210.11	210.12	207.89	209.71	207.78	210.2	210.4	208.71	211.11
202.55	202.15	204.33	203.97	202.01	203.18	203.32	202.15	204.2	201.29	204	201.38	202.89	201.04	201.34	202.37	201.56	202.47	203.32	202.52	202.95	203.5	202.25	201.56	203.2	203.39	202.6	203.11	204.18	203.08	202.82	202.81	201.87	202.15	203.44	203.32	202.46	202.52	202.51	203.18	202.06	203.93	201.09	202.2	202.61	202.54	203.07	203.42	200.83	201.97
195.91	195.61	197.28	195.52	195.93	194.46	195.29	194.76	195.6	194.67	194.6	195.45	193.77	194.93	195.28	196.27	195.09	194.94	193.93	196.18	195.98	194.73	196.53	197.49	194.36	196.92	194.52	194.83	194.32	195	194.89	194.76	196.01	194.9	195.48	196.01	193.95	195.43	195.56	195.16	196.28	196.41	194.23	196.12	196.59	194.36	195.09	195.15	196.61	196.12
200.72	200.31	200.25	198.78	199.44	200.64	198.63	199.15	198.56	198.4	200.42	200.42	198.51	199.52	200.87	200.42	199.38	200.26	199.52	198.64	198.94	197.51	198.14	199.32	199.22	198.65	199.05	198.68	198.43	199.65	199.12	199.67	198.69	198.47	199.39	199.91	198.34	199.19	200.2	200.79	200.24	198.93	200.06	198.99	201.27	199.78	198.89	200.02	199.49	200.31
208.63	207.68	208.07	207.45	208.01	208.65	207.91	208.27	209.05	206.98	209.14	208.13	207.44	207.14	209.21	208.02	207.68	209.22	207.1	208.11	208.35	207.35	209.85	207.92	208.68	207.94	207.53	207.47	209.26	208.82	206.88	207.63	206.92	206.63	208.9	207.17	206.67	207.79	207.55	207.35	206.56	208.72	206.64	207.29	207.33	207.64	207.49	207.68	209.76	208.83
209.2	207.29	208.39	206.7	209.23	208.84	207.6	208.41	207.29	208.03	207.32	207.9	207.3	206.73	207.02	207.03	206.44	207.93	207.27	207.68	208.78	207.26	207.22	206.13	206.66	208.13	208.37	207.56	207.53	207.73	207.95	207.54	207.48	206.21	207.55	208.25	209.59	207.74	207.82	206.6	207.62	208.22	208.58	208.14	208.05	207.63	208.51	208.69	207.77	207.05
209.46	207.58	207.78	206.33	205.72	207.6	208.54	209.4	208.52	207.84	208.46	208.37	207.83	206.62	208.43	207.6	206.99	209.16	209.42	208	208.61	209.16	206.32	206.26	207.7	207.18	206.35	207.14	208.07	208.46	207.14	208.38	207.6	207.69	208.45	205.18	208.62	206.22	207.03	209.63	207.56	207.55	207.65	206.05	207.89	209.43	209.02	206.5	208.19	207.88
217.56	216.16	216.88	216.68	217.07	219.03	215.22	217.32	217.51	215.73	216.96	218.54	218.46	216.23	216.58	215.9	216.96	217.4	216.38	217.31	216.84	217.83	217.09	216.57	218.65	216.91	218.61	216.69	216.22	217.28	215.85	215.92	215.46	217.13	217.71	217.35	218.09	217.77	216.68	219.06	216.92	215.91	217.12	217.84	217.58	217.88	217.41	216.19	215.65	218.86
209.88	211.07	212.15	210.41	211.96	212.8	213.32	212.18	211.7	212.03	210.4	211.12	211.51	211.55	211.79	212.02	212.46	211	212.8	212.18	211.93	213.16	212.22	211.95	211.67	211.92	212.91	210.8	210.28	209.32	213.16	211.49	212.51	211.35	210.4	211.76	212.82	211.42	212.33	212	212.31	211.78	213.26	211.13	212.76	210.91	212.14	211.94	212.47	211.13
212.42	210.88	213.69	212.4	212.63	212.8	212.87	211.58	210.79	212.83	211.96	210.86	211.75	212.22	211.88	213.94	209.88	212.23	212.23	211.01	210.9	212.03	212.83	213.64	211.54	211.39	212.47	212	211.83	211.33	211.24	211.25	213.01	213.87	210.69	212.87	213.36	213.28	211.35	211.24	210.8	212.3	211.8	212.7	210.51	211.46	212.51	212.06	212.13	212.85
199.49	199.47	199.19	199.82	198.99	199.56	198.98	199.87	198.19	198.28	198.58	199.23	198.69	201.25	201.12	200.05	198.34	200.38	200.96	200.6	200.25	199.59	199.86	200.29	199.98	199.77	200.7	199.98	199.61	199.03	199.84	198.48	199.95	200.34	198.61	199.77	199.9	198.67	200.94	199.56	199.46	199.87	199.51	199.02	199.57	199.39	199.87	199.12	199.05	200.38
205.04	203.74	204.82	203.44	203.37	204.26	204.58	204.41	206.04	204.51	205.29	202.9	204.58	206.13	204.93	203.63	202.29	205.2	203.9	203.72	205.03	204.45	203.18	204.88	204.33	205.47	203.84	203.72	205.12	204.87	205.04	206.12	204.11	204.69	203.68	204.61	203.68	205.29	203.71	204.19	205.14	205.45	202.71	205.93	205.95	204.95	206.45	205.06	204.31	202.64
202.56	202.84	202.19	202.1	203.85	203.69	203.16	203.13	202.9	202.25	202.77	202.64	204.81	203.05	203.13	204.22	203.13	204.53	203.29	202.24	203.22	202.77	203.05	202.23	203.04	203.37	203.49	202.85	203.02	205.12	203.36	205.23	203.56	202.11	203.54	201.69	203.14	203.88	204.09	203.91	202.99	204.07	204.96	203.92	201.86	203.02	204.65	203.26	201.8	202.21
198.29	197.47	200.41	198.57	199.97	199.9	201.09	199.65	199.83	199.2	199.75	199.57	198.92	199.75	198.48	198.43	199.89	198.82	199.35	199.24	200.78	200.14	199.86	199.99	200.07	201.44	199.75	198.17	198.27	200.01	197.88	199.24	198.85	198.84	199.52	199.27	199.66	200.03	199.17	199.97	199.35	200.95	201.02	200.22	199.8	199.5	199.83	201.39	199.71	200.59
200.33	200.7	200.07	200.2	200.41	200.12	201.68	201.5	202.27	201.29	201.57	201.81	198.82	200.63	200.34	200.79	200.34	200.89	200.15	199.39	199.84	200.98	200.78	199.58	199.8	200.67	199.7	201.54	200.65	201.21	198.51	200.2	200.05	198.71	199.76	200.55	200.53	201.95	200.22	200.16	199.11	200.08	200.34	200.37	201.57	199.94	199.39	200	199.82	200.02
210.81	208.91	209.43	210.43	209.84	207.05	209.35	210.1	209	209.17	209.84	210	210.59	209.5	209.86	209.16	207.68	209.74	208.08	208.68	210.29	210.95	209.86	208.96	210.42	210.31	209.65	210	209.57	211.28	209.81	210.31	209.36	210.26	209.52	209.42	210.19	210.38	209.48	208.81	208.95	207.96	210.28	208.96	208.29	210.05	209.84	208.87	210.78	210.07
204.51	205.08	204	204.13	206.69	203.53	207.33	205.2	205.2	205.19	205.48	205.23	205.44	204.8	204.18	203.64	205.2	204.36	203.88	205.73	204.92	202.64	204.7	204.41	206.35	203.04	204.64	205.61	205.29	205.4	203.05	203.49	204.1	204.54	204.22	204.83	204.92	205.36	204.88	204.48	208.26	205.44	205.45	204.06	206.11	205.77	203.57	206.1	204.23	204.86
201.96	200.5	200.87	199.06	200.22	201.41	199.74	198.12	199.1	200.36	200.06	199.94	199.47	200.2	200.31	199.81	199.8	200.5	199.57	200.86	200.98	199.77	200.33	200.16	200.95	201.68	200.07	198.13	200.18	200.91	200.09	200.48	201.2	201.03	199.93	200.32	200.03	200.5	199.97	200.84	200.84	201.33	201.42	201.36	199.02	201.74	200.2	199.67	199.08	200.21
196.73	195.53	194.03	195.71	193.77	196.91	196.6	195.57	196.52	195.68	195.74	195.3	194.11	194.52	196.61	194.95	194.49	195.45	195.63	195.42	195.22	194.7	196.24	195.98	194.54	196.15	195.15	192.84	194.37	194.51	196.81	196.5	194.96	196.13	194.34	195.06	195.97	195.4	194.09	195.34	193.93	194.79	196.45	195.09	195.98	196	194.84	195.52	194.99	193.17
217.5	217.52	217.47	217.34	217.61	217.85	216.6	216.98	217.7	216.2	217.74	219.09	217.29	216.73	217.77	216.77	217.9	217.51	216.6	216.54	217.22	216.1	216.76	216.61	215.65	218.58	218.35	214.37	218.13	218.19	216.93	217.22	217.11	217.18	217.05	215.71	217.09	217.31	216.45	216.73	216.5	217.37	215.53	217.42	216.45	216.04	216.38	217.18	217.81	216.99
203.09	203.26	202.43	203.88	204.47	203.65	202.53	203.52	205.68	203.07	204.88	203.46	204.04	204.27	205.81	203.06	204.36	204.14	203.45	203.77	204.86	205.77	202.89	203.96	204.69	205.33	203.85	204.32	204.17	204.35	203.61	204.24	204.18	205.83	204.61	203.59	204.27	202.74	202.82	203.76	203.35	203.36	203.45	206.05	203.5	205.56	205.31	203.86	204.17	202.66
196.7	198.71	199.34	198.94	197.45	198.58	197.13	197.53	199.42	198.13	198.69	199.18	198.2	198.03	198.31	198.49	198.41	197.9	198.5	198.72	198.06	197.77	197.15	199.5	200.21	197.16	199.2	199.03	198.07	197.4	199.29	197.78	197.34	199.29	199.54	199.51	199.16	197.77	198.89	197.63	199.16	196.76	197.76	197.32	200.28	198.03	198.66	197.46	197.91	198.97
202.24	204.54	205.47	201.79	204.75	202.83	203.92	203.34	204.03	204.38	203.01	203.15	203.84	203.31	204.04	203.85	204.28	204.01	203.59	202.42	203.74	202.99	203.71	203.95	203.75	203.76	205.16	204.77	204.01	203.29	203.01	204.78	202.96	203.38	202.82	204.46	203.66	204.26	203.4	203.59	202.9	205.07	204.68	202.23	202.38	203.37	205.96	202.74	202.55	202.87
211	212.94	213.28	210.97	211.79	211.62	210.92	211.34	211.37	211.44	212.91	211.54	211.31	211.37	212.69	211.92	212.99	211.03	213.31	211.61	211.75	211.31	211.63	211.79	210.26	212.84	212.54	212.02	211.63	212.38	210.63	211.92	211.66	212.33	210.68	212.42	211.94	212.8	211.82	213.09	211.59	210.97	211.48	212.92	211.56	210.07	211.61	211.79	211.81	210.91
212.07	212.17	210.02	211.14	210.32	212.36	212.81	211.04	211.04	212.57	212.13	209.81	212.57	211.09	210.91	210.87	212.1	211.91	213	212.05	212.5	212.4	211.46	210.63	211.91	211.62	210.74	210.66	210.85	213.14	213.95	212.49	212.49	211.83	211.77	210.72	210.63	212.06	212.44	209.98	211.86	212.56	212.65	211.9	211.53	211.42	211.8	210.4	209.89	212.17
206.16	204.79	204.14	203.75	205.51	204.57	204.44	204.96	205.27	206.24	204.97	204.25	203.81	203.7	203.8	204.05	204.73	205.25	205.94	204.68	204.19	205.77	205.56	205.38	205	206.02	207.06	204.19	205.13	204.11	205.75	203.59	205.33	205.06	205.35	205.27	206.42	204.84	204.91	204.53	204.05	204.46	205.64	204.96	205.85	204.78	204.99	203.99	206.58	206.08
208.23	210.23	209.28	208.05	208.86	209.44	208.45	211.14	209.69	209.59	209.83	208.29	210.34	209.48	209.4	209.51	209.11	209.27	210.46	209.2	209.73	211.16	209.44	210.51	211.04	210.47	210.07	209.56	209.06	209.22	208.16	208.38	210.59	208.74	209.13	208.43	210.8	207.91	209.55	210.06	209.09	209.96	210.68	210.83	208.3	209.86	208.95	207.51	207.96	210.23
195.13	193.99	194.72	194.87	194.31	195.11	195.68	196.83	196.27	194.69	194.75	195.7	195.5	194.65	195.97	195.23	194.58	194.45	196.17	195.89	195.01	195.4	195.49	194.61	194.4	194.76	195.48	196	194.03	194.44	194.7	197.44	194.73	194.21	195.87	194.11	194.99	195.3	195.65	196.05	195.31	194.13	194.34	196.3	195.61	194.69	195.16	195.84	194.7	196.92
213.83	214.7	214.42	214.18	212.77	211.38	214.1	215.4	214.69	213.98	214.46	212.7	215.1	215.49	213.04	213.61	213.61	212.49	213.44	214.44	214.85	214.15	215.88	213.48	213.73	213.49	214.76	213.72	213.3	214.99	213.13	211.74	212.22	212.43	213.6	213.35	213.64	214.67	213.24	211.76	213.77	213.49	213.26	213.38	213.24	213.4	212.88	212.77	213.07	212.87
207.34	207.06	208.94	208.71	207.66	208.2	208.02	209.96	208.94	207.43	208.99	209.58	207.79	208.42	208.22	207.31	208.43	208.7	207.98	207.98	208.43	209.14	208.21	208.89	208.94	208.51	208.57	209.65	209.03	208.23	208.84	209.21	208.93	208.76	208.41	207.93	207.58	208.61	207.81	208.71	208.29	207.54	209.15	207.29	208.37	207.54	210.9	207.89	208.13	207.86
207.03	206.73	208.59	207.61	207.03	208.57	207.09	206.98	207.78	207.96	209.01	209.49	207.27	206.76	208.83	207.98	207.29	208.95	207.85	208.48	208.32	209.08	207.58	207.76	209.41	207.13	208.4	206.69	206.39	207.66	207.41	206.21	206.82	208.94	208.42	207.12	207.61	206.62	207.61	208.04	207.4	206.62	208.36	207.15	207.7	208.42	207.46	208.48	206.56	206.25
218.19	216.41	217.03	216.61	217.71	216.74	217.89	217.49	217.59	217.95	218.18	218.13	216.77	217.26	217.91	216.43	215.08	216.73	215.96	215.87	217.76	216.77	215.98	217.36	216.72	215.56	215.96	216.9	216.9	217.28	216.54	215.4	217.47	217.65	216.9	216.6	217.55	216.57	215.72	217.41	214.62	216.71	215.79	217.33	217.38	217.6	217.19	215.27	216.44	215.33
211.32	213.01	211.34	211.92	211.71	213.2	212.25	210.98	210.86	210.52	210.51	210.95	213.53	211.46	211.3	211.94	210.16	212.36	212.31	211.61	213.01	211.38	212.25	212.54	212.69	212.77	211.23	212.26	213.16	211.77	211.37	210.9	210.99	211.89	211.18	210	212.84	212.83	211.83	213.57	212.12	212.86	210.96	212.34	211.75	211.12	211.99	211.4	213.43	213.08
218.21	217.36	216.55	217.3	216.39	218.51	216.69	217.02	217.99	218.25	218.56	216.99	217.44	217.36	218.33	218.24	217.44	217.48	218.34	217.17	217.54	218.38	218.16	218.61	218.93	218.09	219.13	215.99	217.92	217.53	216.93	216.76	218.77	218.37	218.5	218.34	215.92	218.34	218.01	218.23	219.18	218.02	216.68	216.57	218.71	218.42	217.75	218.31	217.53	217.61
209.24	209.59	209.6	208.18	207.29	207.43	207.59	209.18	207.37	207.74	207.42	209.41	207.7	208.58	209	210.04	209.59	208.58	208.37	207.31	208.59	209.12	209.97	209.17	207.18	210.41	208.85	209.97	209.08	207.96	209.88	208.25	206.82	208.27	209.59	208.23	208.19	208.77	208.05	209.14	207.24	210.59	206.42	207.24	208.95	208.69	209.42	208.06	206.05	207.38
208.73	206.94	209.19	207.89	208.72	208.21	208.05	207.81	208.16	208.63	208.5	208.21	208.06	209.31	208.51	209.3	207.09	207.08	206.74	206.41	208.03	208.05	206.77	208.4	207.52	207.78	207.76	207.85	208.67	207.28	208.98	209.33	207.24	206.66	209.63	208.28	209.22	207.02	206.59	209.45	208.55	207.38	208.57	207.48	208.58	209.65	206.79	208.06	208.12	208.55
198.73	199.41	198.49	199.65	199.13	199.38	199.89	199.83	199.83	197.9	199.68	199.04	199.73	199.63	200	199.63	199.13	198.12	200.09	200.4	200.69	199.76	200.52	198.57	200.34	200.15	200.37	198.49	199.57	199.94	199.43	199.01	198.96	199.66	199.12	201.07	199.85	199.96	198.19	200.43	200.66	198.73	201.35	198.04	200.03	199.38	199.3	199.55	200.86	201.14
200.25	200.58	198.42	200.1	198.85	199.62	198.32	198.67	198.5	198.14	199.9	199.56	199.14	199.83	200.16	198.68	199.81	199.56	199.21	198.97	199.45	199.09	199.06	199.07	199.77	199.33	198.07	199.47	202.26	198.82	199.8	199.31	198.72	199.37	201.03	198.93	198.09	199.8	199.54	197.74	199.29	198.43	199.82	199.72	197.31	201.11	199.2	200.52	199.12	199.5
202.01	200.74	203.48	201.17	203.35	202.3	201.87	201.88	202.24	202.92	200.54	203.56	201.39	203.35	202.2	201.17	204.02	203.29	201.47	202.31	201.2	201.55	202.2	203.09	202.3	201.36	204.07	202.39	204.05	204.4	203.36	202.9	203.54	203.98	200.82	202.61	203.15	203.25	203.75	202.23	201.22	204.52	202.2	203.66	203.16	203.52	203.15	202.86	201.97	202.38
207.57	207.32	207.48	206.83	206.18	205.49	206.74	207.89	207.94	207.13	208.31	208.57	208.14	208.77	207.62	206.65	207.34	206.81	207.65	206.9	206.85	207.72	207.7	207.42	208.31	207.29	209.55	207.62	207.53	206.87	207.58	207.83	208.09	206.33	208.37	208.48	207.36	209.91	208.34	207.01	207.39	208.34	208.07	207.8	207.44	207.55	208.07	208.22	208.36	208.06
212.09	211.56	212.74	212.46	212.14	211.66	212.04	211.92	211.47	212.08	211.65	212.14	210.8	211.11	213.39	213.96	213.62	212.22	212.59	211.32	211.43	212.37	211.63	211.36	211.88	211.35	214.59	212.66	212.15	211.58	212.59	213.22	211.26	213.38	212.74	212.99	212.65	211.54	212.84	213.24	212.79	212.59	212.65	211.82	211.78	213.54	212.52	212.86	212.21	212.14
217.28	218.84	217.91	216.24	216.18	216.86	217.51	216.45	216	216.81	216.19	216.2	216.06	216.11	217.41	217.12	217.07	217.32	218.97	217	217.4	218	216.67	216.13	216.76	217.48	216.69	216.54	217.27	217.47	216.06	217.99	217.77	215.94	217.41	216.67	216.93	216.56	216.95	217.19	216.26	217.14	216.85	217.96	216.09	217.03	217.52	216.23	216.9	218.62
206.99	207.86	206.35	208.78	207.72	207.64	206.96	209.03	205.42	207.41	208.17	207.3	209.16	208.17	208.14	207.87	209.09	205.66	206.98	207.34	206.78	206.72	206.21	206.69	207.38	208.42	209.77	208.12	207.49	207.32	207.91	206.46	207.23	207.32	207.65	208.12	207.96	208	206.52	206.68	207.94	209.2	207.73	208.83	207.81	207.05	206.51	207.26	207.41	207.18
205.14	208.61	206.54	208.22	205.91	208.64	208.56	207.67	208.36	209.1	208.96	208.92	207.27	208.41	207.78	208.81	207.35	206.86	207.28	208.61	208.5	206.49	207.78	207.56	206.65	207.93	207.88	208.73	207.35	207.51	207.54	206.6	208.58	208.74	207.53	208	207.32	207.72	207.4	207.64	206.88	206.65	207.28	207.81	206.34	209.23	206.96	206.37	207.31	207.87
201.6	201.78	199.82	202.37	199.64	200.03	200.56	198.6	200.11	201.41	200.26	199.5	199.41	202.1	200.64	200.53	200.86	200.18	200.75	199.4	202.19	199.74	200.07	200.1	199.39	201.42	200.1	201.03	200.22	200.6	200.59	202.46	198.54	201.69	200.78	201.3	199.3	200.2	200.07	200.86	200.66	199.47	200.38	200.17	199.63	200.91	202.15	200.94	199.42	200.52
200.61	200.3	199.73	199.65	200.2	200.23	200.01	200.08	199.12	199.86	199.9	200.42	200.01	199.88	198.79	200.9	199.19	200.28	200.63	200.44	200.83	199.01	198.99	200.15	200.44	200.74	200.64	200.3	199.63	198.68	199.82	200.67	199.83	199.8	199.63	199.66	200.15	200.2	199.68	200.53	200.25	198.82	199.12	200.83	199.83	199.94	201.14	198.33	200.16	200.12
215.63	217.84	216.7	216.31	216.63	216.71	217.09	216.75	216.09	217.39	215.86	215.05	215.23	216.88	216.73	217.27	217.07	216.11	215.81	218.17	217.19	218.75	216	216.59	216.19	217.05	216.9	216.71	217.43	217.22	216.26	216.44	215.57	216.21	216.54	217.61	216.85	217.4	218.43	216.4	216.05	218.66	215.84	216.42	216.73	216.42	215.88	216.6	218.55	217.23
206.79	206.34	205.44	206.89	205.47	207.25	205.8	206.53	206.15	206.49	206.01	207.44	206.7	206.21	206.7	204.88	206.44	206.7	206.8	206.82	205.8	206.7	206.11	205.28	205.83	204.92	206.6	205.96	206.42	207.02	205.64	207.21	207.3	207.2	205.91	206.23	206.37	205.07	208.22	204.68	207.7	204.54	204.99	207.87	206.63	205.35	207.59	206.37	205.12	205.56
199.53	200.32	200.65	200.03	198.56	199.54	200.41	200.17	200.49	202.45	198.87	201.29	200.03	201.13	200.51	202.37	199.28	199.87	199.32	199.53	199.35	199.54	199.3	201.18	199.01	199.69	200.7	200.7	200.33	199.3	200.26	199.85	199.73	199.68	200.41	201.1	198.24	200.17	198.38	200.58	200.1	200.27	200.93	199.14	199.13	201.61	200.14	200.1	199.01	199.34
206.1	205.6	205.18	205.5	205.19	204.57	204.25	202.96	205.48	206.14	204.74	205.19	206.61	203.21	205.12	204.89	203.29	204.95	203.32	205.85	204.96	204.24	203.46	205.25	203.98	206.04	204.75	204.95	204.74	205.88	205.13	204.73	203.09	204.92	205.66	205.71	205.21	205.14	204.66	205.14	203.03	204.44	205.72	204.32	205.13	205.1	204.52	205.61	206.07	204.51
210.92	210.37	210.75	210.93	212.21	211.9	211.58	210.66	212.73	211.17	210.8	210.46	211.82	212.37	211.82	210.7	211.61	211.68	211.07	211.59	211.14	212.12	211.96	211.5	211.88	211.26	211.46	212.16	209.46	211.84	212.07	211.12	211.08	211.68	212.78	211.68	213.09	211.16	211.45	212.16	211.46	210.88	211.27	210.67	209.77	211.71	211.13	211.23	212.83	210.49
208.26	209.55	208.61	208.88	209.12	208.02	208.48	208.33	208.55	207.5	209.94	207.99	207.83	208.64	208.76	208.6	209.03	207.72	208	209.74	208.5	207.23	208.26	208.28	208.25	209.89	209.19	207.48	207.85	208.58	208.6	207.69	207.94	208.1	208.65	208.96	208.18	209.25	209.59	209.27	208.65	209.02	208.38	206.97	209.35	208.07	209.38	208.76	208.24	206.58
203.59	203.61	203.47	202.39	204.89	205.39	203.09	203.53	204.44	201.26	203.05	203.66	203.74	204.56	204.14	203.12	204.69	202.93	204.98	203.69	204.26	204.53	203.13	202.38	203.67	202.42	203.47	203.68	202.26	202.9	204.2	203.49	202.31	204.39	204.34	203.89	203.28	203.32	202.89	203.87	202.45	204.15	204.98	203.84	203.3	203.73	205.43	202.89	203.94	204.89
210.75	212.25	210.55	211.54	211.27	212.02	211.92	213.76	212.07	212.48	212.82	211.72	210.89	212.03	212.43	211.35	212.2	210.56	212.07	213.44	211.18	211.97	210.88	211.46	212.07	211.72	210.68	211.14	211.58	210.01	209.97	212.88	212.95	210.3	211.16	213.3	212.41	212.75	213.45	211.63	211.29	211.12	212.24	212.37	211.22	211.73	210.31	211.62	211.22	210.75
217.73	216.92	217.07	215.89	218.07	218.35	217.22	216.73	217.8	215.24	216.84	217.77	218.18	217.5	217.22	216.62	216.83	218.53	217.45	217.93	216.79	217.19	216.4	217.16	217.84	218.47	215.99	216.87	216.65	216.7	215.5	216.17	217.66	216.59	216.8	215.07	217.37	215.67	215.42	217.25	218.41	217.6	217.19	216.03	216.64	217.69	217.58	217.74	215.76	217.41
208.45	208.45	208.33	207.62	207.94	207.56	207.65	206.9	207.3	207.01	208.09	207.59	207.28	209.79	208.67	205.51	207.24	207.43	206.71	207.36	205.82	207.88	207.32	206.14	208.7	208.74	207.9	207.47	208.42	208.48	208.73	208.09	208.05	207.66	207.98	207.07	207.17	207.22	208.56	207.2	207.37	207.84	207.27	207.1	206.95	207.84	207.53	207.73	206.95	208.21
201.8	201.71	202.99	201.77	203.3	202.73	202.58	204.6	202.08	202.68	203.28	202.55	204.25	201.62	201.3	202.16	202.84	203.13	202.09	204.44	204.28	201.57	203.44	202.18	202.23	202.31	204	201.86	203.47	202.65	202.57	203.12	204.39	203.21	203.7	201.23	203.58	202.44	203.44	202.53	202.39	202.26	201.54	200.77	200.57	202.04	203.41	202.72	201.66	201.76
210.66	208.11	209.87	207.86	209.72	208.91	209.26	209.08	207.92	210.15	208.98	208.36	208.39	208.39	208.47	207.27	209.86	207.85	208.09	209.71	209.69	209.62	208.63	208.54	208.56	209.19	209.26	210.25	206.69	210	207.53	207.58	207.28	209.45	209.82	209.87	206.53	208.5	208.52	208.39	209.71	207.39	209.11	208.56	208.98	209.09	209.65	207.8	208.81	209.6
209.1	206.67	208.81	209.82	208.7	208.45	208.94	208.64	208.69	206.99	208.13	209.08	208.13	208.21	207.55	207.92	209.57	208.21	208.87	208.23	210.44	208.06	208.89	208.48	209.66	207.85	209.44	206.49	210.41	207.67	208.41	208.89	208.3	209.76	209.21	210.63	208.56	208.5	208.68	208.21	207.6	208.11	208.62	208.83	208.6	208.2	208.7	208.83	208.36	208.29
199.81	200.43	199.63	201.04	200.08	200.71	198.09	198.6	199.53	199.2	198.03	200.23	198.85	198.94	199.34	198.94	200.59	198.54	200.26	198.9	200.13	199.1	199.92	198.63	198.23	201.72	198.93	199.76	198.46	198.71	201.16	200.63	199.44	199.16	200.6	199.63	198.61	199.85	199.03	200.57	199.79	199.24	198.83	198.23	199.32	199.74	200.42	199.14	197.92	199.47
205.61	206.19	207.67	206.72	204.8	204.9	203.95	206.43	205.63	206.32	205.18	205.85	206.12	204.88	207.32	204.83	203.84	206.67	205.92	206.04	205.55	204.23	205.76	206.26	206.88	204.97	205.39	205.39	204.82	205.19	206.03	204.45	206.29	205.75	204.4	206.38	204.76	204.99	205.96	205.36	207	205.08	205.14	206.97	203.98	206.57	207.26	206.22	204.14	204.55
207.39	208.5	207.9	208.74	206.94	206.96	208.92	208.67	206.41	208.84	207.85	208.53	205.95	206.46	205.24	207	208.1	207.76	208.56	207.22	206.49	208.9	206.61	206.47	208.24	207.26	208.4	207.74	206.56	208.89	206.4	205.96	207.47	208.13	208.44	206.6	208.14	207.55	206.7	207.29	208.44	207.52	209.32	207.79	208.68	207.43	207.65	206.59	207.03	207.48
207.54	206.86	209.6	207.56	206.36	209.12	209.17	208.39	208.02	208.02	207.3	208.62	208.31	208.41	208.19	208.27	206.25	206.94	208.26	207.55	207.27	207.71	207.77	206.77	208.06	206.81	207.76	208.88	207.4	208.7	208.87	206.65	208.75	208.62	206.78	209.28	208.18	206.22	208.73	207.94	208.69	207.98	209.21	206.07	208.18	207.62	208.34	208.4	208.75	208.14
202.07	202.05	203.31	202.88	201.55	203.83	200.41	202.4	203.71	203.29	203.85	201.57	203.22	202.12	203.15	202.58	203.27	201.91	202.33	204.66	203.78	203.63	201.91	202.51	200.73	202.29	203.9	203.39	202.53	201.72	201.78	201.83	201.61	202.76	202.45	202.08	202.09	202.13	202.35	202.48	204.37	202.45	201.96	202.84	203.7	201.97	200.84	201.88	203.99	202.5
209.01	209.54	211.15	208.81	209.18	209.26	209.19	208.97	208.36	210.55	210.99	208.19	209.96	210.87	209.74	208.8	210.19	209	210.45	209.06	209.79	209.17	209.28	208.9	209.44	209.46	208.34	210.41	210.06	209.52	209.8	209.1	209.11	210.02	209.28	208.66	210.88	209.46	210.39	209.37	208.94	209.12	208.89	209.73	209.11	208.23	210.65	209.12	210.63	210.34
209.5	207.76	207.79	208.19	207.23	207.37	206.66	207.91	207.11	207.83	208.63	207.82	208.08	207.64	207.38	208.42	208.88	206.53	208.44	208.74	208.07	206.67	207.32	207.41	206.77	206.67	207.64	205.98	209.1	208.43	207.73	208.19	207.48	209.82	206.8	206.6	208.4	208.35	206.93	207.04	208.02	208.03	208.79	208.11	208.29	206.42	207.76	208.02	207.61	206.58
206.88	208.94	208.25	206.61	208.34	207.74	207.67	206.35	207.14	209.67	208	209.24	207.26	207.91	207.27	208.84	206.43	207.95	207.84	207.93	207.89	206.64	206.98	209.05	207.12	207.14	208.37	208.92	208.77	208.53	207.7	205.23	206.85	208.12	209.25	207.38	207.5	207.8	207.87	207.38	209.13	206.22	208.6	207.71	206.83	207.95	208.13	206.99	207.37	208.83
200.1	200.28	200.11	199.21	201.67	198.95	199.7	200.4	201.12	201.55	200.42	200.65	200.34	200.51	200.35	199.18	201.2	198.8	200.76	200.66	199.92	199.7	200.08	202.17	198.29	200.21	200.46	200.66	200.49	199.68	200.06	200.56	198.93	199.87	200.06	201.65	200.07	200.46	198.87	200.85	200.71	200.73	201.37	201.88	200.56	200.44	199.85	200.65	200.93	201.45
211.12	213.63	212.61	212.87	213.8	213.27	212.92	212.8	213.44	212.55	212.93	211.48	212.32	212.79	213.38	212.58	211.87	213.48	213.32	212.52	214.13	212.89	213.2	212.48	212.92	212.62	214.59	211.65	212.05	212.68	211.98	212.3	212.88	213.91	212.52	213.42	211.05	213.76	214.58	213.95	214.89	213.68	213.1	211.91	212.8	213.63	212.85	213.09	212.2	212.26
217.15	219.22	218	216.81	218.2	218.41	218.8	217.28	218.66	217.83	216.96	217.77	218.49	216.98	217.68	219.29	217.78	220.12	216.35	217.63	217.3	217.21	215.76	218.57	218.78	217.15	218.88	216.41	217.32	217.07	218.8	218.04	219.26	217.58	218.81	217.33	216.07	216.69	218.61	218.04	218.13	216.94	216.56	217.25	218.05	218.11	218.79	217.9	217.73	218.08
203.41	201.25	203.89	204.13	203.48	203.58	203.39	203.89	203.64	203.73	204.97	203.03	205.27	204.25	203.25	202.82	203.61	204.91	204.96	204.4	203.3	203.11	204.84	203.91	204.93	203.82	204.68	204.55	203.29	201.74	203.16	203.55	203.89	204.13	203.49	204.41	204.45	203.41	204.2	203.35	203.15	202.88	204.7	203.12	203.92	202.93	202.82	203.36	203.92	203.83
209.22	208.39	208	210.55	209.11	208.85	210.94	209.62	209.16	208.93	209.7	210.73	209.45	209.53	211.27	210.66	210.19	210.57	209.71	210.16	209.9	210.43	209.45	210.38	209.17	208.58	209.57	210.91	209.9	210.75	209.49	209.45	209.23	209.51	210.48	209.78	209.95	209.96	210.58	207.56	208.74	210.45	209.43	209.7	208.67	209.38	211.08	210.57	209.58	209.29
206.81	208.63	208.17	207.45	206.55	208.6	206.54	208.83	208.33	207.93	208.17	208.42	207.7	206.96	208.31	210	209.18	208.03	208.72	208.08	207.63	208.95	207.15	206.79	207.04	206.86	208.02	206.98	207.59	205.75	208.36	207.93	207.87	208.68	208.1	208.54	208.08	207.42	208.95	207.68	206.93	206.89	207.41	208.68	207.03	208.24	205.82	207.96	207.73	207.76
204.74	206.53	203.62	204.34	206.34	204.89	203.32	204.19	204.5	204.06	205.42	204.8	207.04	204.19	204.82	205.07	204.46	205.59	204.38	204.96	204.36	203.46	205.34	205.15	205.04	204.47	204.4	204.12	205.9	205.46	204.02	204.26	204.9	204.11	205.93	202.98	202.88	203.92	204.53	205.9	205.99	205.84	203.99	204.69	204.09	204.14	204.42	203.19	204.56	205.99
213.48	213.46	212.95	212.24	213.2	214.01	213.81	212.2	212.89	213.1	212.47	213.46	212.55	212.03	212.32	212.86	212.78	213.95	212.65	212.33	212.88	213.18	212.38	211.48	212.21	213.11	212.41	214.35	212.44	212.26	213.82	213.72	213.41	212.84	212.4	212.13	212.96	213.03	213.13	213.49	213.89	213.98	212.7	212.94	213.11	213.68	211.85	212	212.06	212.88
202.32	202.54	201.62	203.02	202.61	202.53	202.03	201.26	204.21	202.97	203.38	203.1	202.15	202.61	202.47	201.76	201.6	203.03	202.52	202.96	202.3	200.76	203.3	202.5	202.6	201.47	203.63	202.32	201.96	203.14	202.35	201.11	201.54	202.42	202.66	202.35	200.09	201.03	203.02	203.02	203.24	202.21	202.04	202.18	202.6	201.08	202.24	202.38	203.75	200.68
213.17	211.71	210.87	211.99	211.39	211.24	213.58	212.64	212.25	212.15	212.15	211.96	211.15	210.6	211.75	212.16	213.79	211.56	211.46	210.85	210.83	212.47	209.9	212.06	211.7	210.78	209.77	212.26	212.36	211.05	211.16	212.23	212.05	212.3	211.72	211.77	211.56	211.79	210.91	211.12	211.68	211.74	212.16	211.53	211.96	211.23	211.48	211.12	209.74	211.56
207.82	206.94	208.27	209.43	209.51	208.76	208.71	208.04	207.06	207.88	209.54	208.35	209.81	207.65	208.38	209.67	208.98	209.91	210.09	210.49	207.36	209.05	209.75	208.56	207.75	208.74	209.83	208.62	210.54	208.49	208.94	208.48	207.64	209.23	208.33	208.91	208.38	207.61	209.88	209.22	208.56	209.05	209.28	209.25	209.53	209.63	209.32	208.85	208.56	208.77
203.6	202.91	204.52	201.38	201.49	204.09	203.65	203.98	205	205.13	204.98	202.77	203.29	201.85	203.77	206.03	203.47	203.51	204.35	204.85	203.49	204.07	204.72	203.88	204.28	204.18	205.27	202.73	201.82	205.29	203.2	203.32	203.67	203.17	203.32	203.83	203.49	202.45	203.83	203.55	203.76	203.6	205.37	202.79	203.49	203.53	204.5	202.82	203.65	203.2
217.74	217.89	217.15	218.41	218.44	218.72	218.55	218.64	219.51	218.22	218.83	217.83	216.49	217.84	216.39	218.04	217.67	217.92	217.85	217.4	217.13	219.36	218.04	217.7	218.18	218.22	218.7	217.9	217.05	219.96	217.14	217.86	216.47	216.26	217.99	219.2	217.68	216.8	218.59	218.14	218.26	218.2	216.43	218.25	217.75	217.34	218.03	217.91	218.34	219.09
217.26	216.43	216.96	215.74	218.16	214.71	217.02	215.94	216.39	217.59	217.72	218.05	217.09	218.34	217.4	217.68	217.12	217.57	216.24	218.06	215.8	216.13	217.16	214.97	217.02	216.06	218.15	217.91	217.43	216.54	216.66	216.85	217.28	215.54	216.28	217.49	216.65	217.65	217.42	215.76	217.25	216.22	216.77	217.06	217.29	217.22	216.02	217.62	216.64	218.39
200.66	200.3	199.11	200.28	199.87	199.77	199.99	201.23	200.31	199.16	201.15	201.01	199.58	200.85	200.37	201.62	200.53	200.56	200.21	200.6	200.58	201.04	198.41	199.66	201.21	199.28	201.17	200.52	199.86	200.21	199.96	202.2	201.04	200.2	199.65	200.49	199.94	201.29	198.31	200.92	199.6	199.61	199.62	201.17	200.06	199.45	199.49	197.97	201.47	201.77
213.71	213.34	211.45	212.81	212.95	212.44	210.7	212.1	213.77	212.58	212.82	211.88	213.36	212.98	212.13	212.8	214.04	213.46	213.46	213.05	212.9	211.48	211.94	212.88	214.58	213.05	213.01	211.96	213.51	212.23	212.47	212.38	213.13	211.82	211.58	211.78	212.62	213.45	212.05	212.68	213.81	212.31	211.44	212.89	211.71	213.32	212.34	212.3	211.11	212.92
211.27	213.22	212.04	211.19	211.2	210.99	211.43	211.44	211.05	211.51	211.62	210.41	212.72	212.96	211.08	210.52	209.94	211.35	211.95	210.71	211.49	212.64	211.77	212.83	209.6	211.97	210.73	211.84	211.33	210.93	211.1	210.89	210.66	212.74	213.32	211.12	211.2	210.64	211.6	210.86	210.22	211.59	211.69	210.61	212.7	210.89	210.76	211.04	211.28	211.82
219.16	217.24	217.89	218.43	217.51	216.68	216.92	218.47	219.64	218.22	219.22	219.7	217.32	218.54	217.8	218.3	217.5	215.89	217.91	218.15	218.65	217.5	217.86	217.89	218.81	216.97	216.64	216.23	219.85	218.72	219.87	218.84	217.79	218.84	217.45	216.81	216.97	216.51	216.82	217.07	216.98	218.36	216.82	217.06	217.72	217.59	218.71	216.84	218.17	215.69
209.34	209.23	208.21	207.36	209.02	208.46	209.24	209.68	208.79	209.15	208.72	209.19	209.18	207.65	208.83	210.05	208.52	208.6	208.94	209.05	209.41	210.03	208.12	208.68	208.13	209.58	208.22	209.07	209.46	206.75	209.41	210.05	209.25	208.47	208.24	209.51	208.31	210.16	208.02	209.22	209.15	208.27	208.54	209.96	210.11	209.21	210.54	208.78	210.83	207.97
209.62	209	209.73	209.99	209.74	209.27	209.58	209.34	209.02	210.17	208.94	209.73	208.18	209.12	209.95	209.8	208.78	210.3	210.09	208.03	208.08	209.22	210.93	207.88	209.76	209.28	208.86	210.26	210.69	208.3	210.45	210.28	209.08	210.95	208.39	209.03	209.78	209.02	209.19	209.28	209.47	209.53	208.55	208.11	208.64	209.26	210.72	209.77	211.17	209.27
205.99	208.37	207.78	209.2	208.14	208.01	207.1	207.73	208.87	206.53	208.14	207.89	209.6	207.13	207.39	207.91	206.39	205.72	207.62	210.06	206.15	207.69	207.35	207.78	208.97	207.92	208.08	208.01	208.41	207.98	207.49	207.54	207.13	206.55	206.12	208.09	208.53	208.4	208.66	207.62	208.18	207.63	207.05	207.99	205.78	208.44	206.5	208.86	206.74	207.39
212.62	210.66	213.84	212.41	211.07	212.51	211.1	212.67	212.71	210.59	213.97	212.04	211.72	212.3	212.43	212.37	212.88	212.72	212.82	212.49	213.06	213.52	212.42	212.46	212.79	213.13	211.47	213.08	212.23	211.68	212.52	212.24	212.14	212.04	213.32	211.79	211.04	212	212.33	210.91	211.46	212.4	212.17	213.07	213.31	210.87	212.1	212.22	212.37	212.07
204	203.04	203.98	204.8	203.2	203.1	205.01	203.4	202.76	203.72	204.32	204.39	202.97	202.79	201.64	204.26	203.54	205.05	203.34	203.35	202.12	204.59	202.55	204.02	202.71	202.73	203.79	204.24	202.93	202.77	201.56	203.81	202.8	202.52	204.1	202.19	204.97	203.47	203.61	202.68	203.11	203.06	204.32	204.28	202.94	203	202.53	204.07	205.23	203.49
208.35	209.77	208.79	208.61	207.47	208.57	208.21	208.02	207.17	207.09	208.68	209.73	208.14	209.78	207.48	207.66	208.85	207.29	206.72	208.25	208.62	209.74	209.1	208.17	208.2	207.64	208.09	207.54	209.21	208.19	208.04	209.02	208.89	209.85	209.35	209.19	209.1	208.89	207.6	208.15	209.58	207.63	209.02	210.19	208.32	208.66	209.1	208.9	209.07	209.6
202.58	203.46	203.3	202	201.17	202.04	203.87	202.36	204.55	203.13	203.24	203.03	203.47	201.76	203.62	203.14	203.13	202.65	202.15	202	205.45	205.19	201.59	203.11	202.58	203.15	203.53	203.46	203.88	202.53	202.7	203.28	203.87	204.26	203.38	201.5	201.83	204.32	203.54	201.56	202.96	203.54	201.93	203.51	203.95	201.19	204.59	203.08	202.46	204.23
209.89	210.11	208.07	208.26	207.68	208.52	207.05	207.94	208.73	209.87	207.75	207.47	208.25	208.8	208.01	206.51	208.71	208.94	210.4	209.96	208.81	209.85	208.34	207.63	209.11	209.34	207.04	208.05	209.75	208.45	209.12	207.77	207.57	209.58	209.11	209.66	209.49	210.69	209.34	208.15	209.4	208.7	207.52	208.44	208.19	209.76	207.68	208	208.7	209.23
213.18	212.63	211.52	211.7	210.05	212.42	212.1	213.56	212.84	213.18	212.07	212.6	212.33	211.29	212.43	210.7	212.18	210	210.51	211.92	211.79	212.05	212.02	211.96	211.02	211.4	211.74	212.35	210.18	211.71	209.71	211.77	211.25	211.56	210.44	214.16	212.19	212.92	211.86	212.36	213.65	209.63	211.57	211.67	212.86	210.45	211.87	212.89	211.17	212.5
200.38	201.28	201.79	201.88	201.73	201.39	203.18	201.97	199.8	202.29	201.38	201.52	200.74	201.09	201.25	200.22	200.97	202.35	201.5	202.96	199.17	201.99	199.46	200.13	202.58	201.17	202.15	201.85	203.09	201.69	201.57	201.94	201.87	201.37	202.59	200.31	200.29	199.59	201.62	201.05	200.84	200.33	200.75	202.1	201.4	200.58	200.58	201.47	201.81	200.04
206.38	208.31	207.88	207.02	206.82	209.4	209.18	208.29	208.55	208.25	207.53	208.61	207.62	207.3	207.3	207.22	207.66	209.14	206.94	208.23	208.35	206.84	207.71	206.76	207.68	207.46	208.74	206.7	208.38	209.26	207.33	209.23	208.71	208.32	207.43	208.31	207.68	209.71	209.3	207.62	209.72	208.95	207.49	208.73	208.82	207.66	206.38	207.41	207.49	208.35
203.64	205.3	204.86	205.21	202.85	203.71	204.82	205.17	204.69	205.28	204.81	203.68	204.08	204.3	204.55	205.29	204.89	205.76	203.7	204.09	206.48	205.33	203.89	205.28	204.74	205.66	204.48	205.4	203.66	204.2	204.51	206.09	203.67	204.27	204.59	202.42	204.9	205.12	204.36	203.37	204.97	204.45	205.48	204.19	205.37	205.72	204.47	205.31	203.51	203.4
212.18	214.25	214.4	213.33	211.76	212.19	212.46	213.65	211.38	214.17	212.36	213.73	212.27	214.33	213.19	212.56	211.84	212.29	214.06	212.82	213.55	213.71	213.59	212.83	212	213.83	211.61	212.79	214.62	212.93	212.02	212.3	214.12	212.52	212.93	212.77	210.91	213.34	212.65	211.36	214.42	211.43	214.07	212.87	213.77	212.6	213.11	213.67	211.13	212.77
203.07	204.22	205.07	202.89	203.22	203.3	204.18	204.43	203.77	202.46	202.27	203.27	204.57	203.52	202.21	203.75	204.72	204.62	204.26	204.48	203.24	203.51	203.08	203.23	203.88	202.41	204.98	203.71	204.22	204.8	201.81	204.63	203.41	204.43	204.67	203.04	202.75	204.02	202.9	203.72	202.99	202.98	203.91	202.63	203.77	202.89	203.39	203.78	203.69	203.56
201.12	201.64	200.19	201.07	201.74	201.93	201.54	202.58	201.03	201.93	200.58	201.54	200.06	201.68	200.87	202.29	201.15	200.03	200.53	200.46	201.72	201.24	200.93	202.31	199.91	201.61	200.16	198.92	200.53	200.92	202.9	201.38	202.15	201.51	200.49	201.15	200.84	200.37	201.26	201.65	200.86	200.39	201.3	200.55	199.93	201.47	200.59	199.69	200.73	200.84
217.15	217.82	217.59	216.72	217.01	217.21	218.65	216.77	216.19	216.34	217.36	215.87	214.63	215.14	217.54	217.48	217.66	216.43	216.27	216.79	217.66	216.14	216.93	217.21	216.49	216.69	216.33	217.48	217.26	218.6	218.05	216.88	217.15	216.95	216.88	217.65	216.69	217.21	216.7	216.03	217.85	216.25	216.04	217.49	216.95	218.43	218.08	218.13	219.77	217.03
194	195.14	195	195.2	196.67	195.49	196.91	194.8	195.41	195.61	197.02	194.87	196.1	194.16	195.05	195.82	194.95	195.57	195.79	195.95	195.64	196.97	193.84	194.82	193.94	194.41	194.58	196.82	195.26	195.28	195.4	195.27	196.25	195.91	194.21	195.6	195.93	194.59	195.45	194.77	194.8	195.36	196.18	193.39	195.13	193.74	195.21	194.96	195.85	195.99
213.3	212.6	212.24	213.62	212.84	212.93	212.96	211.62	212.12	211.59	212.39	212.11	213.17	213.77	212.43	211.7	211.71	212.76	212.33	213.83	212.37	211.56	211.64	211.54	212.41	212.05	213.4	211.65	212.95	210.72	212.85	211.79	211.83	212.32	213.28	214.77	212.07	211.72	213.39	214.15	212.06	215.89	212.17	212.52	212.45	213.24	212.05	212.45	211.8	212.04
216.98	216.53	215.5	216.68	217.1	216.98	216.71	215.54	216.01	217.39	217.3	216.97	216.13	217.36	216.66	215.45	216.17	217.29	217.75	217.38	215.69	217.04	216.64	217.77	217.04	216.81	217.57	217.43	216.33	216.74	215.89	217.48	217.17	219.23	218.58	216.55	217.52	216.8	215.83	216.25	216.73	217.91	216.93	215.82	216.83	215.99	216.77	217.55	216.34	217.32
208.12	209.42	208.76	207.43	208.24	210.75	210.46	209.84	210.55	208.71	209.3	209.3	209.78	207.46	210.9	209.7	210.55	208.99	209.29	209.96	209.6	210.74	209.79	210.56	209.12	209.51	208.99	208.72	209.54	209.63	210.38	210.17	209.69	209.84	209.17	211.01	208.69	208.89	208.53	209.49	207.86	208.59	209.44	209.93	209.54	209.51	211.29	209.25	210.93	207.8
206.98	209.02	208.62	207.38	208.48	209.39	208.52	208.5	209.24	208.49	210.84	210.7	208.93	208.8	209.57	209.15	208.58	208.8	208.52	208.06	208.52	208.8	208.52	208.9	208.73	209.6	208.5	208.53	208.53	209.39	208.82	209.06	209.27	209.88	210	211.06	207.71	211.66	208.34	207.36	208.47	208.3	209.28	208.61	210.83	210.01	209.49	208.65	208.32	207.96
213.58	212.3	212.45	213.73	214.88	212.65	213.22	212.46	211.6	211.4	212.69	213.7	212.27	212.39	213.52	211.76	212.14	211.93	212.73	213.48	211.3	211.1	213.3	211.33	212.55	215.12	213.27	212.66	211.84	211.7	213.62	211.67	211.9	212.28	213.72	212.09	212.1	211.71	212.35	211.24	212.18	212.98	212.25	213.63	212.87	210.54	213.53	213.81	212.02	211.49
208.61	208.22	208.26	208.85	208.18	208.21	210.19	209.28	209.59	209.36	207.17	207.82	209.04	207.24	207.49	208.13	207.92	209.92	207.81	207.6	209.28	208.68	208.91	209.02	208.22	208.71	208.51	209.43	207.35	207.45	209.49	207.61	207.46	207.85	208.55	209.96	209.14	209.04	208.13	207.65	210.5	208.64	208.56	208.51	207.87	209.1	208.14	209.1	210.81	208.32
216.75	216.59	217.21	216.78	216.96	217.36	216.01	217.72	216.3	217.1	218.18	216.05	216.41	218.02	215.97	215.74	218.09	216.59	216.26	217.91	216.81	216.4	216.6	215.17	217.14	216.79	216.14	217.42	215.7	215.82	219.64	217.16	217.8	217.43	217.59	217.05	215.87	218	217.42	215.97	218.43	217.44	216.84	217.75	216.3	216.98	218.53	217.26	217.71	216.57
205.83	204.74	203.4	204.75	204.35	204.87	204.83	204.94	204.2	204.91	205.12	203.49	205.4	205.37	203.78	205.05	205.01	206.58	203.64	203.87	204.2	203.28	204.94	205.26	205.74	203.18	204.24	205.49	205.26	204.6	205.22	205.05	203.99	206.43	203.46	204.48	203.87	204.32	204.55	205.4	204.34	204.23	204.67	204.31	204.08	205.7	205.92	205.78	204.37	205.28
205.04	203.02	204	202.51	202.01	204.27	204.37	205.22	204.34	202.5	202.07	202.87	202.35	202.95	202.81	204.47	203.86	203.46	204.19	202.14	202.85	203.13	204.3	203.48	203.19	202.07	204.8	203.29	202.6	204.02	203.21	203.65	203.67	203.14	203.59	202.4	202.07	205.2	203.08	203.32	204.14	204.86	203.55	203.45	202.09	204.33	204.54	202.63	202.77	203.53
211.46	212.31	212.28	213.17	211.47	211.95	210.5	211.9	210.44	211.27	212.07	210.25	210.94	211.66	212.28	211.44	211.18	213.02	212.04	212.93	212.27	211.63	212.39	211.3	211.49	211.24	210.02	211.75	211.46	211.42	211.36	211.3	210.54	210.84	212.83	211.63	211.69	212.86	211.13	212.74	212.21	212.25	210.96	212.09	211.94	211.24	211.55	212.17	211.33	213.47
217.94	215.75	216.9	219.86	218.07	217.02	217.64	217.73	216.82	218.17	215.55	217.35	218.31	217.34	217.86	217.37	218.12	217.8	218.35	218.3	218.57	216.46	217.51	219.06	217.89	215.98	218.89	218.25	217.79	217.76	217.49	218.59	219.02	218.69	219.26	215.96	219.4	218.15	217.51	216.47	216.36	217.06	215.86	218.52	216.48	219.45	219.12	217.54	218.15	218.68
202.08	205.26	203.05	203.26	202.14	202.97	203.61	204.69	203.01	203.65	202.9	204.22	202.53	200.84	202.41	203.07	204.42	202.47	201.45	203.35	202.31	203.94	203.61	202.63	201.58	203.49	203.5	204.37	204.07	201.34	202.63	202.95	202.65	203.25	202.63	202.87	203.42	203.02	204.68	201.43	203.14	201.93	202.28	201.67	203.43	204.33	202.85	201.85	203.78	203.31
207.83	207.76	208.03	207.33	208.48	208.62	208.93	210.52	208.61	209.75	208.43	207.51	207.71	208.35	208.59	208.35	210	208.49	207.37	208.41	210.8	208.32	207.91	209.51	208.29	208.08	209.75	208.98	208.35	208.58	208.55	209.9	208.62	209.44	208.18	208.33	207.41	208.05	206.64	207.98	208.4	209.28	208.03	206.84	208.88	209.28	210.26	208.62	208.52	210.18
209.43	208.71	209.03	208.36	208.46	208.49	208.93	209.49	209.06	208.78	207.51	208.42	210.51	210.85	207.95	208.51	208.58	208.75	208.66	208.4	209.31	207.66	208.79	209.4	210.38	209.89	210.98	208.3	209.83	207.64	207.8	209.56	208.71	209.67	208.25	210.16	209.35	209.2	208.73	208.2	209.63	208.16	209.5	209	208.53	209.02	208.77	208.06	208.69	209.99
207.08	208.87	208.46	208.08	208.72	209.12	209.38	207.84	209.81	210.51	209.59	208.87	207.29	209.13	207.9	207.99	207.51	209.69	208.4	208.11	209.17	206.54	209.22	208.53	208.21	206.89	208.27	209.04	207.57	208.6	210.19	208.73	208.25	209.72	207.71	208.06	208.24	208.1	208.96	207.07	208.19	207.5	206.87	207.41	207.33	208.15	208.05	207.52	209.52	208.55
207.92	208.47	209.38	208.71	210.29	208.16	208.85	208.64	208.29	207.97	209.04	207.83	207.91	208.87	208.58	208.41	207.61	207.89	208.17	207.87	209.06	208	210.29	208.99	209.55	208.15	207.99	208.9	209.94	209.28	209.37	208.11	210.21	209.6	208.14	209.39	209.69	206.96	208.41	209.7	208.64	208.73	210.21	206.75	208.09	209.94	208.48	208.67	210.56	209.09
209	209.88	208.88	208.61	209.37	208.35	209.53	209.88	208.12	208.73	207.25	207.61	209.07	208.66	207.89	208.57	208.05	207.17	208.26	209.06	208.75	208.57	208.93	209.32	206.74	207.94	210.12	206.55	208.61	208.15	209.8	210.56	210.03	208.65	209.57	209.59	207.37	209.43	208.31	208.49	209.55	209.28	208.95	209.24	209.2	209.95	209.49	207.63	210.46	209.28
203.92	205.02	204.47	205.08	202.83	203.44	203.65	203.66	203.44	202.19	203.44	203.14	202.91	203.35	203.92	205.03	203.36	202.75	203.59	203.92	203.3	203.27	203.44	203.39	203.13	204.37	202.48	204.59	202.67	204.24	203.25	204.85	204.76	203.67	204.5	205.21	201.98	204.66	203.74	202.81	203.18	202.88	203.93	202.4	203.6	202.83	201.94	204.07	204.02	202.08
203.63	203.74	203.73	202.79	203.17	203.3	202.64	204.46	202.2	203.83	203.67	204.34	204.13	202.84	203.18	201.46	201.63	202.89	204.33	203.19	203.2	203.36	202.8	203.83	202.53	204.13	205.38	203.98	203.35	203.25	203.03	203.5	204.13	202.19	202.8	203.72	202.71	202.65	203.26	203.17	202.91	203.43	202.22	204.47	202.44	203.99	204.63	202.71	203.93	204.01
206.01	206.13	205.82	206.97	206.61	207.37	205.67	205.83	203.82	206.3	205.13	205.7	206.08	206.09	205.58	206.35	206.03	205.79	204.54	205.15	205.07	204.82	206.38	205.11	205.17	204.31	205.4	204.74	204.45	206.69	207.14	204.54	204.47	205.86	206	205.08	205.7	205.42	205.73	205.68	204.54	206.58	206.41	205.31	207.22	204.73	206.31	206.17	204.8	204.84
206.29	208.3	207.09	207.43	208.28	207.91	208.57	206.08	205.87	206.94	207.65	207.53	206.76	206.42	207.12	209.42	206.94	206.6	207.95	208.6	207.32	207.29	208.19	205.8	207.95	207.82	208.96	208.6	206.42	208.4	206.4	206.33	208.14	208.9	207.82	207.9	208.45	207.42	207.07	206.62	206.67	209.02	207.54	206.47	208.33	207.74	209.2	207.34	208.18	207.91
208.17	208.49	207.21	206.46	207.75	207.59	207.15	207.28	209.58	207.86	209.72	208.17	206.6	208.34	208.19	207.27	208.45	207.51	209.06	207.32	207.96	205.45	207.51	208.11	206.17	207.51	207.09	207.45	207.44	206.91	206.76	207.2	207.83	205.92	208.6	207.47	208.4	206.9	208.44	206.97	208.6	207.68	207.63	207.85	206.71	208.76	208.15	207.72	208.67	208.27
207.02	206.92	205.19	206.59	208.03	207.15	206.11	205.54	205.08	206.41	206.38	205.44	207.31	207.14	207.67	206.84	207.79	205.78	205.78	205.74	205.44	206.41	208.38	205.86	204.99	206.69	206.28	205.87	206.11	207.76	207.21	206.63	205.8	205.64	205.91	207.09	206.34	206.16	206.5	208.03	206.17	207.62	205.72	207.37	206.88	205.98	205.98	204.93	205.4	207.17
215.79	217.29	218.24	216.05	217.78	215.23	216.8	217.19	215.72	217.57	215.78	216.99	216.56	217.78	217.74	216.99	216.38	215.54	216.43	217.64	217.59	215.78	218.55	217.55	216.42	216.65	217.94	216.87	216.33	217.62	216.97	216.17	216.69	216.98	218.92	216.53	217.82	215.89	217.44	217.79	215.7	217.65	217.32	216.51	216.85	217.56	216.76	218.14	215.99	216.18
208.23	207.91	209.83	207.5	206.07	207.64	207.42	208.61	207.86	206.03	208.24	207.75	208.31	206.53	209.11	208.04	207.76	208.14	209.92	208.63	206.2	209.28	207.46	207.96	207.71	207.79	206.33	206.76	207.11	207.24	207.59	209.4	207.79	208.07	206.69	207.49	208.68	208.25	206.75	207.61	209.6	210.27	206.36	207.94	207.8	207.13	207.73	209.31	208.16	207.96
199.08	198.2	198.13	198.29	199.27	199.19	200.24	199.66	199.65	200.37	199.31	199.98	198.79	199.56	199.1	198.97	201.29	198.11	200.09	198.04	199.94	200.37	198.51	200.59	199.8	200.56	199.8	199.78	199.76	198.91	199.66	198.15	197.12	199.7	199.48	199.5	200.16	198.86	198.82	199.26	198.92	200.98	198.99	200.06	200.9	200.23	198.78	198.96	200.03	199.5
206.34	206.55	206.78	206.72	206.59	207	205.85	206.01	205.83	207.56	205.58	206.95	205.29	205.38	206.5	205.63	206.43	208.36	205.45	207.35	207.16	207.17	207.6	204.82	205.72	205.51	204.42	206.17	207.61	207.1	206.92	207.06	205.54	207.18	204.42	205.64	205.31	205.81	208.19	206.39	206.22	204.83	206.17	208.49	205.42	206.78	207.23	206.68	206.8	207.61
203.19	203.28	203.6	202.81	202.48	203.19	203.24	203.31	203.38	203.08	202.31	204.59	202.89	203.22	203.04	200.65	202.66	203.62	202.79	203.41	203.36	204.84	203.08	203.72	201.95	204.12	202.05	204.65	204.55	204.13	203.55	203.83	203.99	202.4	204.16	204.26	203.2	202.65	203.08	204.33	202.97	203.42	203.55	202.79	203.98	202.83	203.87	202.58	202.59	202.33
207.13	207.82	206.38	207.56	207.06	205.96	206.21	208.06	209.04	206.48	207.67	208.07	207.28	207.65	207.01	207.28	207.62	206.67	207.3	207.98	208.06	208.18	207.9	206.95	209.25	208.68	206.69	206.56	207.61	207.29	207.56	206.65	207.78	207.75	207.52	206.62	208.55	207.28	207.16	208.13	207.56	207.59	207.91	207.07	207.97	206.99	208.28	207.77	207.77	207.82
203.33	201.98	203.75	202.14	203.3	203.02	204.73	203.84	204.25	203.19	203.04	201.83	204.18	203.37	203.29	204.3	203.94	202.11	204.04	203.35	203.06	203.38	202.37	203.89	203.64	202.31	203.82	204.04	203.43	203.49	205.1	203.42	203.79	202.51	203.5	203.41	204.07	203.37	204.05	204.87	203.59	203.41	202.87	203.27	203.74	202.94	203.47	202.31	203.5	204.21
207.04	209.42	209.49	209.39	209.24	208.05	210.11	208.41	207.42	210.01	208.11	207.16	208.83	208.45	211.53	209.36	208.92	207.67	209.02	208.25	207.77	209.57	208.46	208.53	209.4	210.3	210.19	207.24	209.03	208.84	209.21	209.23	209.45	209.34	208.46	209.7	207.99	207.98	209.03	209.54	207.77	209.49	209.61	209.66	209.41	209.18	208.44	209.29	209.96	208.2
210.85	212.42	213.58	213.75	210.17	212.06	209.63	213.33	212.6	213.03	212.21	212.99	211.93	212.4	211.99	212.48	211.75	211.94	211.94	211.8	213.03	214.56	211.94	212.26	212.26	212.96	212.75	213.87	211.94	212.96	214.03	211.11	212.33	213.54	211.65	211.75	213.31	211.49	212.17	211.44	212.72	212.89	212.36	211.35	213.49	211.34	212.95	213	213.53	212.76
202.68	202.48	201.69	203.38	202.97	202.83	202.17	205.16	203.51	203.21	203.61	204.37	204.71	202.15	205.1	204.81	203.53	202.97	203.06	203.52	204.12	204.31	204.88	206.03	205.1	204.76	203.38	203.44	203.43	204.07	204.91	204.9	204.4	204.13	204.25	204.55	203.33	203.51	204.78	204.96	203.15	205.08	204.45	203.56	202.96	203.24	202.89	203.89	203.23	203.78
216.65	217.79	216.26	216.11	216.95	216.67	216.1	216.04	218.25	216.44	218.54	216.05	217.34	217.24	217.24	217.86	217.11	216.26	216.93	215.47	216.74	216.55	217.26	217.31	215.96	217.01	216.26	217.08	216.83	216.3	216.92	216.79	216.35	217.71	217.29	217.69	216.21	216.88	217.42	215.96	218.46	215.97	218.57	217.92	218.2	216.33	217.77	216.5	217.01	216.9
211.81	214.24	212.6	211.19	212.93	212.64	211.25	213.54	211.75	212.3	213.08	212.23	214.25	212.85	211.84	210.58	213	212.49	213.96	212.35	214.26	211.18	212.43	211.87	212.38	211.89	212.66	212.57	212.19	211.74	213.57	210.76	213.46	212.39	211.46	212.84	213.16	212.33	212.26	211.77	212.7	211.32	213.65	212.94	211.71	211.54	212.29	213.1	210.51	212.71
207.66	208.03	207.97	206.88	208.1	208.82	208.4	206.43	207.71	207.15	207.82	208.3	207.57	208.85	207.46	208.52	207.1	206.72	208.56	208.43	208.19	206.67	208.04	208.12	206.55	207.99	207.66	207.33	207.71	208.01	207.09	207.94	209.04	207.45	207.05	208.26	207.8	208.31	209.42	208.84	207.41	206.67	205.69	208.81	207.48	207.98	206.66	207.9	207.02	207.62
209.19	209.06	207.46	208.13	207.72	208.52	206.77	208.99	206.87	207.82	208.38	208.18	206.82	208.26	207.56	208.06	207.19	207.81	206.8	209.45	209.9	208.42	207.96	206.84	207.35	208.23	207.37	207.64	205.78	206.82	208.69	206.85	207.62	207.4	206.68	209.32	208.71	207.58	210.26	207.99	209.54	208.02	207.43	208.38	207.94	207.01	208.35	207.83	206.46	208.18
210.02	207.88	210.1	208.07	208.4	208.14	209.11	207.64	208.42	209	208.52	207.55	207.97	207.75	209.34	207.49	206.27	208.62	209.12	209.24	210.53	207.64	208.82	209.84	210.32	208.75	208.18	208.2	208.51	208.77	208.95	208.37	208.82	207.32	208.53	208.37	209.54	208.33	208.7	208.63	209.85	207.8	209.19	207.69	207.1	209.87	209.01	209.32	207.55	208.51
208.48	206.66	210	208.88	207.87	208.87	210	208.97	209.6	208.8	209.24	208.12	210.57	210.91	208.61	207.12	208.9	208.82	208.05	207.94	208.71	209.19	208.32	208.74	208.55	208.4	208.57	208.27	209.15	208.23	207.8	209.13	207.75	209.64	208.05	210.34	208.22	209.05	208.22	208.91	209.5	211.52	208.64	208.75	209.01	207.83	208.12	207.71	209.45	208.6
208.64	207.75	208.55	208.2	208.06	207.95	209.23	209.63	208.65	209.31	208.92	208.68	208.93	208.14	208.09	207.68	208.15	207.72	207.75	208.87	208.53	207.26	209.13	209.03	208.48	208.16	208.92	209.39	209.93	207.66	210.13	209.08	210.34	207.54	208.35	208.1	209.34	207.81	208.72	209.31	207.86	208.02	208.95	207.87	208.14	207.06	208.6	209.97	209.01	207.94
214.06	214.29	213.27	213.46	214.66	213.98	213.46	214.02	215.03	214.24	211.84	213.48	214	214.39	211.81	214	216.62	214.33	214.15	214.49	213.21	213.15	212.09	212.5	214.89	213	213.72	213.75	214.01	213.85	213.97	213.86	212.5	214.76	212.34	213.55	213.06	213.85	213.42	213.69	212.72	214.24	213.4	215.69	213.66	213.84	214.96	213.35	214.16	213.13
198.81	198.64	199.47	199.27	198.75	199.6	198.94	200	199.06	198.85	200.54	200.69	199.35	198.65	200.03	198.99	200.66	199.06	200.23	197.6	199.93	200.19	199.53	199.3	197.85	199.5	201.06	198.87	199.37	201.07	198.45	198.45	198.34	198.99	199.88	199.07	199.03	199.85	201.27	200.97	196.61	200.82	199.94	200.42	198.99	200.23	201.14	199.18	198.95	198.48
200.21	200.22	199.26	200.49	200.26	200.52	200.17	200.66	200.64	200.94	199.05	200.4	199.34	200.09	199.69	201.24	199.89	200.64	198.33	199.67	199.81	200.29	201.82	200.18	201.14	199.98	200.36	199	201.89	201.74	201.12	199.7	200.09	202.51	199.73	200.03	200.36	201.1	201.32	200.73	199.18	200.78	199.99	202.17	200.04	200.82	199.24	200.11	201.32	199.47
216.65	217.78	216.7	216.49	218.63	218.1	217.69	218.4	217.53	217.19	218.44	217.45	217.47	216.68	217.12	218.25	215.86	217.47	218.01	215.9	218.12	218.03	217.21	217.85	217.6	215.84	217.32	218.14	218.97	216.51	217.27	217.4	215.57	214.9	216	217.12	217.13	217.07	215.29	218.18	217.59	216.86	217.21	216.15	216.68	215.99	217.35	217.76	216.92	217.54
211.21	209.3	209.66	209.12	210.2	210.11	208.19	208.46	209.95	208.19	210.21	211.01	209.76	208.51	210.54	209.91	208.68	208.7	208.84	208.22	209.07	209.79	210.04	208.57	210.65	209.72	208.59	209.62	209.78	208.32	210	207.6	210.72	209.28	209.66	210	210.44	210.72	208.45	208.91	208.75	209.42	209.42	210.47	209.8	209.81	208.94	209.66	208.5	209.42
196.07	195.02	193.67	194.53	193.23	194.09	194.19	194.22	193.25	193.52	194.82	194.33	194.18	194.15	194.23	192.99	194.98	196.37	193.37	193.98	194.97	194.61	193.83	193.05	194.97	195.27	194.04	192.92	194.15	194.16	193.86	195.14	193.53	194.37	194.98	195.75	194.5	195.84	195.98	196.17	193.91	193.89	195.85	193.5	195.68	193.73	194.23	194.9	194.56	194.16
205.45	205.55	203.6	204.69	205.08	204.12	204.42	205.8	205.51	205.08	205.26	206.61	205.51	204.8	204.71	205.43	204.48	206.61	204.73	204.76	204.1	204.31	206.06	204.82	205.6	203.84	204.84	204.51	204.81	205.48	204.53	204.33	204.26	207.1	204.73	205.16	202.28	204.3	203.84	205.36	203.43	206.62	204.18	205.04	204.35	205.53	204.12	205.89	204.35	203.95
199.95	200.24	198.3	199.86	200.39	199.92	197.58	200.22	199.49	200.22	198.89	200.23	198.64	199.51	198.74	200.25	199.78	200.15	198.93	199.53	200.88	201.35	200.48	199.77	199.81	199.55	199.59	200.78	200.44	198.85	198.9	198.74	200.57	199.1	200.5	201.66	198.97	198.49	199.39	202	199.17	198.94	199.1	199.66	199.6	198.04	199.43	198.98	198.55	199.85
216.93	215.52	216.72	216.28	214.81	215.98	218.64	216	217.19	216.85	218.29	215.5	215.95	217.26	216.96	217.42	215.83	216.39	216.16	216.64	218.38	216.24	217.98	216.75	218.46	217.09	215.49	217.47	216.86	216.73	216.63	216.05	215.72	216.4	215.61	216.86	215.3	215.79	217.35	218.18	218.01	216.15	215.73	216.53	216.61	216.73	215.96	217.12	215.69	216.97
211.76	212.59	213.39	213.08	212.5	211.53	213.14	213.09	211.54	212.38	212.49	212.46	212.45	213.01	212.72	213.56	210.89	212.35	213.45	213.51	213.62	211.52	210.91	213.41	213.33	212.49	212.56	212.51	213.64	212.86	212.32	213.98	212.32	212.14	211.46	212.13	214.7	212.33	212.36	211.84	211.79	211.37	212.58	212.29	212.49	212.77	211.76	212.45	213.14	212.27
209.93	206.74	208.19	209.38	207.86	209.65	208.61	209.24	208.59	208.56	208.4	209.81	209.83	209.93	210.31	211.53	208.1	208.73	208.93	209.53	209.16	208.53	208.24	210.04	207.57	210.45	206.91	210.43	208.61	209.03	208.23	209.47	208.11	208.53	209.02	210.76	207.05	207.76	208.59	208.27	209.16	209.22	209.1	210.63	209.49	207.93	209.62	209	208.69	208.94
218.26	217.36	216.72	216.94	216.75	219.04	218.03	217.95	218.56	217.47	217.45	217.9	216.16	216.65	217.9	216.5	217.66	216.54	216.66	217.97	216.73	216.85	217.26	217.38	216.96	217.69	217.13	216.61	216.86	217.98	217.64	216.05	217.05	216.43	216.68	218.98	216.32	217.12	217.85	216.96	217.5	216.79	215.65	215.82	218.16	217.3	218.2	216.77	216.07	218.18
207.68	206.56	206.43	205.75	207.95	207.11	207.57	206.95	204.53	207.7	207.38	206.39	207.47	205.88	204.81	204.44	205.07	205.55	206.06	207.03	206.54	206.62	205.27	205.61	205.79	207.18	207.14	206.98	207.43	206.66	206.1	205.82	206.3	205.01	207.01	205.7	206.81	205.17	207.37	207.64	206.5	204.94	207.5	206.25	207.06	205.98	205.17	205.8	205.6	205.73
213.47	212.79	213.28	212.4	213.31	212.25	213.23	210.61	212.8	212.13	213.07	211.43	212.03	212.23	213.48	210.94	212.55	212.62	211.92	210.49	211.25	212.92	213.13	213.52	213.72	213.61	213.91	212.1	211.51	213.63	212.8	211.22	213.58	212.92	211.93	214.24	212.02	211.25	212.37	212.11	212.43	212.21	214.64	211.79	211.89	212.57	213.36	212.7	213.06	211.67
216.37	217.62	216.86	219.08	216.08	219.47	219.16	217.57	218.46	219.96	218.52	217.93	217.89	219.3	218.23	216.63	217.4	217.82	217.02	217.75	218.5	218.41	218.24	217.13	219.19	216.95	216.74	217.62	218.4	216.6	217.37	218.94	216.22	217.97	217.62	216.79	217.98	218.03	217.19	216.34	218.15	217.04	218.77	218.16	217.05	217.23	219.3	216.72	217.63	219.15
208.71	209.4	209.06	207.91	208.86	208.97	208.7	209.64	209.1	209.98	209.13	208.38	208.22	207.95	207.43	209.39	208.15	208.68	208.19	209.9	208.48	209.15	208.01	208.76	207.95	208.83	207.48	207.89	208.12	209.32	210.04	208.26	208.85	209.56	208.09	207.2	207.49	209.54	210.23	209.17	207.27	208.4	208.73	208.54	209.37	207.25	208.48	206.97	208.57	208.63
208.02	208.9	207.67	206.87	208.04	208.71	210.12	210.15	208.82	208.29	211.03	208.3	209.97	210.36	207.89	209.3	209.75	207.15	208.7	209.67	208.52	208.04	209.59	207.81	207.72	207.15	209.45	210.08	210.37	207.86	208.19	210.52	208.68	210.24	208.9	209.34	207.54	209.55	209.49	208.16	206.52	208.56	209.37	209.2	207.37	207.99	210.28	210.67	208.9	208.27
213.43	212.56	212.09	213.58	214.11	212.88	211.06	213.79	212.47	213.76	213.73	212.82	212.25	212.72	214.76	213.98	212.83	213.96	212.14	212.55	213.43	213.17	214.5	213.56	212.62	214.32	212.96	213.25	212.35	211.45	214.14	212.65	214.06	211.94	211.78	212.56	212.61	214.41	212.79	212.32	213.19	212.42	212.52	212.98	212.61	213.56	211.86	210.71	212.18	214.56
217.03	218.47	215.89	220.02	216.05	218.03	218.23	216.13	219.1	216.37	217.05	218.3	217.58	218.41	218.43	217.35	217.84	217.03	217.55	216.1	218.95	218.29	217.74	218.33	218.38	217.69	218.27	218.13	217.86	216.5	217.72	218.54	217.2	216.36	216.65	216.81	219.2	216.13	216.86	218.88	217.48	217.72	217.78	216.31	218.03	218.76	218.78	217.61	217.3	217.45
212.1	213.08	211.54	212.84	210.05	211.67	211.19	211.95	211.21	211.29	210.89	211.51	212.12	212.38	211.22	211.47	211.72	212.29	210.51	209.79	211.12	211.73	212.69	210.91	211.83	211.1	211.65	210.58	211.5	212.26	212.17	213.09	211.12	211.78	211.17	211.24	211.33	211.65	211.81	212.79	212.42	210.3	210.86	213.39	212.29	211.91	213.84	212.3	211.44	211.33
206.3	205.62	207.54	207.04	207.12	205.29	205.68	205.42	206.84	207.68	206.75	206.01	205.39	205.77	206.52	206.35	206.93	206.75	206.67	209.53	208.19	205.37	205.06	204.71	206.24	206.41	206.69	206.59	206.93	208.12	206.87	208.1	205.64	206.35	206.82	205.81	207.07	206.51	207.47	207.11	205.8	207.33	206.95	206.78	206.19	207	207.78	206.26	206.18	207.46
206.43	207.23	209.36	208.19	207.98	209.41	207.17	208.42	208.23	208.83	209.73	208.24	208.27	208.71	208.66	208.65	209.34	208.05	208.9	209.49	209	209.36	209.76	208.16	209.72	209.88	208.22	208.79	209.54	208.98	207.85	208.01	208.06	209.01	208.53	208.79	207.99	207.71	209.09	206.97	207.6	208.4	208.03	208.24	208.74	208.1	209.95	210.56	209.57	208.33
205.12	204.98	204.2	205.17	206.24	203.67	205.89	205.85	205.34	205.07	206.59	205.76	206.25	206.5	204.53	205.72	204.59	206.3	204.61	204.7	205.43	207.41	206.46	204.87	205.84	206.3	208.51	205.19	204.05	204.06	206.21	205.71	204.65	204.77	206.36	205.98	206.05	205.66	205.2	206.97	205.48	206.18	204.67	205.86	204.95	204.9	205.6	204.41	206.54	206.61
217.95	216.38	216.05	216.06	215.34	217	216.43	217.61	217.23	217.66	215.82	215.92	215.07	218.24	218.28	217.59	216.94	216.44	216.91	218.54	216.23	216.1	217.8	216.58	216.29	217.13	217.64	218.15	216.02	216.92	217.08	215.96	215.81	215.73	217.16	215.79	216.34	216.7	216.53	216.85	216.23	217.32	216.29	217.72	218.97	215.86	218.61	216.58	216.83	215.11
209.17	209.96	209.95	207.57	206.46	207.49	207.92	209.07	208.8	209.2	208.83	207.14	208.2	210.31	209.28	208.33	210.98	208.32	207.8	207.83	207.62	208.85	208.39	207.34	208.06	208.86	207.02	208.53	208.19	208.58	209.01	208.13	207.96	207.65	207.8	207.46	208.66	208.59	210.04	208.2	207.31	208.56	207.57	208.5	208.68	208.21	207.93	208.64	208.48	207.82
214.52	218.55	217.55	215.98	217.48	217.4	217.5	216.26	217.27	216.78	217.72	215.54	217.93	217.24	218.02	215.35	219.23	217.77	217.42	217.45	216.61	217.71	217.44	215.64	217.53	216.99	216.68	218.99	215.62	216.71	217.03	217.56	216.99	216.7	217.06	217.1	216.25	216.94	216.49	217.37	215.64	216.44	217.64	217.55	217.68	217.11	217.36	218.12	216.7	217.05
208.48	207.43	207.88	208.95	210.49	208.39	209.52	209.85	209.56	209.38	208.14	209.94	208.4	207.7	209.14	208.64	209.43	209.77	210.14	206.94	207.64	209.15	208.39	210.36	208.95	211.02	210.36	209.45	208.21	208.89	209.89	209.25	208.52	208.18	207.59	210.86	209.81	207.07	209.18	208.62	209.22	209.43	208.16	209.78	210.1	208.74	209.21	209.42	209.24	208.29
199.37	198.7	198.81	198.89	199.11	199.04	199.35	198.13	198.7	199.67	200.68	198.76	199.75	197.93	199.98	200.42	199.16	200.25	199.83	198.67	198.95	200	200.48	199.73	199.67	201.34	200.01	200.82	199.72	198.55	198.79	200.22	201.03	197.6	199.25	200.13	198.16	198.27	200.3	199.18	199.08	197.59	199.05	199.3	199.73	199.56	197.65	200.2	199.52	199.66
214.52	212.26	213.64	214.47	214.73	214.38	213.62	212.55	214.08	214.51	214.66	214.94	213.38	213.77	213.21	214.25	214.82	213.66	214.02	213.81	214.51	214.32	214.04	215.23	215.07	213.63	213.51	214.66	214.63	215.14	213.09	214.77	214.07	214.5	215.17	214.28	214.84	212.2	214	213.65	213.58	212.64	214.15	213.9	213.61	213.39	213.78	213.97	216.4	213.05
207.51	206.61	208.37	207.35	207.66	208.07	207.87	206.48	206.73	210.19	206.2	208.03	206.9	207.66	207.87	207.87	208.35	206.86	207.64	207.54	208.94	208.16	207.77	208.11	210.3	207.94	208.88	207.71	208.37	206.74	206.9	207.16	206.88	208.25	209.07	206.7	208.23	207.07	207.85	208.18	209.15	206.63	206.81	207.68	205.72	208.04	207.98	207.15	207.69	207.11
203.07	203.77	204.16	202.95	203.31	201.72	202.81	201.2	202.18	202	203.11	203.26	202.6	202.63	202.75	202.35	202.09	200.94	201.15	202.37	202.42	201.77	204.56	202.4	201.57	202.4	203.47	202.6	202.79	202.38	201.03	203.78	204.76	201.79	202.84	202.16	203.17	201.35	202.39	203	202.35	203.4	202.38	201.47	202.31	202.52	202.88	203.55	203.32	201.86
208.68	208.37	210.63	208.01	208.65	209.9	207.04	208.9	209.99	209.96	207.96	208.08	209.43	208.18	208.75	209.41	209.58	210.22	207.46	208.1	206.62	208.97	210.12	209.23	209.25	209.15	209.1	210.19	210.73	207.51	208.94	208.51	209.85	209.31	209.13	208.58	208.05	208.38	208.85	207.95	208.11	208.11	209.36	207.75	208.47	209.95	208.03	208.54	209.72	208.65
208.01	208.77	208.33	209.45	208	209.62	209.27	208.51	209.21	208.51	208.16	209.97	209.15	208.34	208.73	208.26	208.27	207.21	208.47	208.53	210.05	209.04	209.57	209.59	210.48	209.15	206.75	210.39	209.61	208.78	208.36	209.21	209.17	209.35	208.4	207.96	208.37	210.18	207.5	208.5	208.4	207.87	208.9	209.98	209.1	207.46	210.15	208.88	208.56	208.8
211.86	211.24	213.75	212.08	211.13	210.29	211.13	212.53	210.23	212.36	212.59	210.74	211.59	213.88	212.99	212.53	211.7	210.57	214.09	211.11	211.19	211.48	213.13	211.71	212.5	212.22	214.27	212.03	211.31	211.51	211.82	211.32	211.56	211.93	211.07	213.29	210.15	212.28	210.62	210.77	212.18	210.96	212.46	210.47	213	210.58	211.05	212.37	209.55	211.38
203.71	203.03	204.16	203.15	204.45	203.97	202.66	205.79	203.64	204.59	204.39	203.52	204.66	204.04	202.7	203.77	204.76	202.33	202.97	203.88	204.45	203.17	204.55	204.54	204.13	205.31	203.95	204.33	204.28	204.67	203.38	203.22	204.38	204.01	202.72	205.3	205.4	204.03	203.21	205.42	203.43	203.46	204.04	203.47	204.21	203.74	205.14	204.55	203.51	204.26
217.08	218.13	216.2	219.41	216.13	215.52	216.16	216.67	216.33	218.38	215.11	216.62	215.8	216.62	217.68	216.44	217.09	217.26	217.02	215.57	216.36	218	217.72	215.9	217.15	216.92	217.45	217.33	217.95	216.5	217.71	217.54	217.59	217.15	218.32	217.29	217.05	216.56	216.86	216.71	216.6	216.83	216.18	216.58	216.3	218.29	216.03	216.02	217.04	215.29
206.85	203.92	204.26	204.94	205.54	203.96	205.27	206.7	204.7	204.91	205.83	204.86	202.48	204.27	206.45	204.43	204.97	204.12	204.4	205.47	204.81	203.32	205.29	204.48	203.33	205.44	203.6	205.72	204.81	202.41	204.5	205.05	205.05	203.99	205.15	206	204.92	205.77	202.78	203.88	203.28	203.76	203.4	206.33	204.45	207.46	205.03	205.3	204.89	205.89
194.07	193.74	193.5	193.54	192.59	193.64	194.05	196.05	193.81	193.64	194.09	194.41	194.7	193.21	194.57	195.01	193.36	192.91	195.79	194.16	194.83	193.34	193.99	193.67	194.54	194.62	194.74	194.43	194.38	194.79	193.37	195.4	195.85	195.52	196.05	193.78	194.31	192.53	193.01	193.91	195.46	193.93	193.37	194.53	192.81	193.79	193.44	194.1	193.88	195.64
208.69	207.65	207.06	207.83	207.76	207.63	208.35	207.98	207.04	206.94	207.7	207.22	208.07	207.91	208.19	207.19	207.15	209.67	208.37	207.16	207.61	208.52	208.94	208.94	206.11	207.31	206.85	207.19	207.63	208.68	206.64	208.28	206.81	206.92	207.67	207.14	207.84	208.35	207.88	208.5	209.05	207.09	207.44	206.45	206.06	206.2	209.48	207.93	207.55	208.35
198.7	200.24	199.32	198.72	201.01	200.25	201.69	200.23	198.37	201.01	200.15	197.77	199.98	200.5	201.55	201.06	200.22	201.86	200.95	199.91	198.68	200.28	201.05	199.64	198.91	199.57	200.53	201.57	199.62	199.59	199.6	199.56	200.34	198.08	199.1	200.04	199.56	200.46	199.05	200.35	200.51	200.03	200.24	201.05	199.81	199.02	198.94	200	199.78	199.91
211.16	211.81	212.04	212.88	211.47	212.22	212.27	211.2	210.69	210.9	212.95	212.1	211.28	210.71	210.76	211.22	211.34	212.01	212.16	212.22	212.38	212.24	210.81	211.38	211.03	213.39	210.93	212.58	212	211.44	212.19	211.49	210.58	211.64	211.66	212.62	211.1	212.1	212.61	212.84	211.12	210.97	210.34	211.6	211.68	212.01	211.14	210.72	211.82	210.97
209.13	208.69	208.4	209.02	210.48	208.36	209.66	209.58	210.77	208.95	209.51	208.71	209.77	209.9	210.69	209.98	208	208.92	209.53	208.67	209.27	210.07	208.7	209.84	209.51	210.73	209.72	210.34	208.68	209.44	208.95	210.06	208.5	208.52	208.95	208.91	208.78	209.09	210.64	210.14	208.91	209.07	209.37	210.17	209.63	207.39	209.31	209.11	209.45	209.37
198.26	198.78	199.2	197.91	199.1	198.57	199.15	199.07	198.2	199.24	197.27	198.1	199.8	197.11	197.74	197.22	197.52	198.73	198.39	200.13	198.18	199.67	198.05	197.84	197.7	198.9	199.18	197.93	199.11	199.47	198.29	198.84	199.61	198.57	199.22	198.43	198.26	197.08	199.47	199.8	196.96	198.68	198.58	199.82	198.51	197.58	198.07	198.39	198.79	198.32
200.34	199.89	198.26	200.09	199.4	199.49	200.61	197.31	198.63	198.71	199.37	199.88	198.56	197.87	199.5	199.14	198.86	199.36	199.95	198.85	199.4	199.44	199.55	197.85	199.12	199.18	199.74	197.71	200.7	199.21	199.3	198.68	200.5	198.75	199.3	199.28	198.04	197.58	200.15	199.62	198.24	199.38	199.63	197.55	198.6	198.14	199.35	199.9	200.22	196.93
217.35	218.35	217	217.71	217.27	217.74	217.1	217.15	218.81	218.25	218.3	217.82	218.81	217.17	217.4	217.22	217.8	217.06	217.57	216.98	216.8	218.97	219.37	217.15	217.52	217.06	218.62	218.81	217.74	216.1	217.69	219.95	219.26	218.91	216.73	218.83	218.61	217.2	217.61	219.88	216.38	216.74	216.48	218.73	217.97	217.13	219.47	215.82	217.4	217.58
201.02	201.96	202.93	201.38	200.92	200.89	199.07	200.17	202.03	199.22	202.49	200.74	200.69	200.6	200.45	201.64	200.87	201.88	201.02	200.83	202.53	201.7	201.5	201.71	200	202.22	201.87	201.67	201.88	201.85	200.58	200.17	201.87	201.96	199.96	201.85	201.29	201.05	201.71	201.09	200.53	201.67	200.32	200.66	202.08	200.59	201.27	200.49	200.57	201
207.18	209.27	207.83	208.14	208.39	206.8	209.48	209.91	208.31	209.05	207.78	209.42	207.81	208.67	208.77	208.58	208.68	207.76	208.49	207.09	207.63	209	208.71	209.85	207.63	209.3	209.19	208.97	208.96	209.96	208.38	208.37	208.03	208.66	206.83	207.89	207.27	209.5	208.76	209.54	210.31	207.3	208.17	208.68	207.93	208.27	207.72	207.42	208.51	209.12
208.31	208.45	209.54	209.34	208.04	209.2	208.99	209.12	209.02	209.9	208.74	209.99	209.57	209.86	209.03	207.29	208.92	210.16	208.68	208.61	208.83	208.24	208.59	209.91	211.01	209.76	207.94	209.27	209.37	208.77	208.63	207.21	207.13	207.92	208.05	209.68	209.17	208.68	208.38	208.48	207.3	208.34	209.37	207.72	207.66	208.42	209.79	209.33	210.07	208.72
200.73	200.29	199.71	201.9	199.55	200.71	200.98	200.34	199.65	200.94	198.9	200.57	201.11	200.53	198.55	200.16	200.36	199.48	201.22	199.65	200.07	199.66	201.15	200.46	198.87	199.51	199.67	200.87	200.08	201.55	199.15	199.86	199.55	198.98	201.55	200.12	201.06	200.4	198.61	200.37	199.93	201.2	199.74	199.8	200.66	197.38	200.46	201.19	200.2	199.08
205.83	203.78	203.97	203.95	203.36	203.98	204.77	204.5	204.12	203.1	204.23	204.43	204.21	204.8	204.76	203.89	203.27	203.93	203.39	204.38	204.29	202.8	202.73	204.94	202.44	203.29	202.78	202.95	204.18	202.41	203.02	203.91	203.38	202.71	202.76	203.78	204.79	204.29	205.29	202.54	203.05	202.44	203.6	201.81	203.89	202.99	201.62	201.91	204.66	204.87
202.46	200.37	201.06	198.9	201.5	199.92	200.57	200.51	201.13	199.11	200.52	199.73	198.86	199.59	200.86	200.39	200.1	201.38	200.5	199.95	201.69	201.35	200.6	202.87	202.59	201.3	200.89	201.04	200.49	200.2	200.95	201.56	201.66	201.7	202.56	199.95	200.34	202.63	200.66	200.95	202.13	200.17	200.56	200.43	200.32	199.75	201.03	202.97	201.28	199.27
207.45	207.37	208.12	208.47	208.96	209.61	208.75	207.71	207.05	208.43	208.32	207.71	208.04	207.49	208.95	209.34	209.36	209	208.81	209.48	208.84	207.43	207.64	208.32	208.69	208.09	208.78	209.79	207.78	208.23	208.56	209.09	209.73	209.42	208.27	207.6	207.91	208.4	208.76	208.55	208.86	208.2	207.65	207.71	209.47	207.04	208.41	207.97	209.04	208.01
212.15	212.25	211.99	210.2	211.6	211.87	212.08	211.24	211.38	210.2	211.32	211.7	212.71	211.19	211.46	212.18	211.48	212.24	212.15	213.12	212.29	210.37	210.26	210.9	211.66	211.33	211.42	211.28	211.71	211.39	212.52	211.59	209.72	212.94	212.7	210.9	212.49	213.25	212.88	212.15	211.5	211.06	211.68	211.09	212.11	211.67	212.02	210.97	213.04	211.25
209.5	209.62	208.7	209.95	209.59	209.35	209.8	208.3	208.44	208.7	208.65	209.51	208.26	209.9	208.25	207.33	208.81	208.91	208.62	208.14	209.68	207.84	208.71	209.19	208.44	208.47	208.71	209.09	207.82	209.3	208.53	207.88	209.22	206.8	208.33	208.09	207.93	208.37	208.91	208.01	207.92	208.23	208.26	209.55	207.84	208.09	209.4	208.44	208.75	208.8
203.91	203.89	203.81	203.19	203.85	203.87	202.81	203.52	202.05	204.82	202.57	203.78	204.23	202.24	201.52	203.57	202.03	203.87	203.3	202.31	202.99	203.49	203.77	202.48	202.24	202.62	201.85	202.13	203.29	203.57	204.35	202.37	203.98	202.81	202.59	201.79	201.46	203.2	203.36	203.63	201.52	203.05	202.62	203.57	202.4	203.13	203.35	204.26	203.64	203.42
213.54	211.81	212.57	211.83	212.07	212.78	211.68	212.16	212.03	213.13	211.64	212.42	211.03	211.6	212.82	210.74	211.5	212.47	211.84	210.4	213.82	210.97	211.01	213.12	210.77	211.58	210.42	211.78	211.93	213.44	212.24	210.1	210.04	210.8	210.92	211.33	212.15	211.04	212.57	211.99	210.51	210.86	212.98	211.61	212.37	212.38	210.44	212.65	212.46	211.04
201.08	203.26	202.95	202.58	201.29	202.14	204.06	202.02	202.71	202.35	203.37	202.18	201.65	203.64	202.15	202.55	202.53	202.06	202.33	202.79	202.1	204.1	203.03	201.74	202.98	201.11	202.08	203.63	202.53	203.04	202.13	201.78	203.79	203.62	202.66	203.07	202.35	203.39	202.58	202.49	203.47	202.16	201.23	202.94	201.36	199.97	202.57	201.68	202.2	203.88
208	208.57	208.88	208.32	207.41	208.93	208.66	209.03	207.93	208.73	208.45	208.97	208.99	209.52	208.2	207.9	207.56	207.82	207.33	208.97	209.96	209.75	206.84	209.78	210.62	209.46	209	207.3	209.09	207.74	208.5	208.19	209.83	207.67	208.21	207.86	208.51	208.26	208.34	208.89	209.08	207.73	208.57	209.16	209.46	208.35	208.86	210.32	207.94	209.06
202.3	204.06	204.53	202.14	205.44	203.74	203.05	205.83	205.19	204.44	204.81	203.1	205.15	202.07	204.84	203.5	204.39	204.45	203.55	203.39	204.12	204.19	204.92	204.53	203.62	204.3	203.48	204.15	204.75	203.31	205.45	204.06	203.64	204.41	203.98	204.49	203.79	203.16	205.24	204.01	203.55	204.47	205.2	203.74	203.79	202.66	203.66	205.07	204.74	202.6
208.69	208.88	208.75	209.55	208.17	209.06	209.7	210.13	207.63	208.34	209.44	206.83	207.82	208.66	209.04	208.65	207.97	207.35	208.77	209.42	207.42	209.19	208.75	208.06	208.82	208.2	210.44	208.72	207.55	208.74	208.43	207.19	208.78	209.06	208.35	208.74	208.75	209.22	207.17	209.09	206.82	208.1	208.73	207.63	207.88	209.32	207.5	208.68	209.03	208.54
207.82	208.47	208.15	207.64	207.83	208.12	207.52	206.72	207.76	207.38	206.86	207.92	207.93	207.89	206.62	206.24	207.96	207.68	209.4	206.14	208.02	207.94	208.13	206.56	206.83	205.99	208.61	208.75	207.39	207.83	207.05	207.92	207.66	206.51	207.58	207.48	208.36	205.97	207.91	207.75	206.47	206.7	207.5	207.49	207.03	207.04	206.94	207.64	208.99	208.05
207.65	206.79	206.5	206.69	206.55	206.76	206.76	204.96	207.56	205.97	205.91	204.99	206.19	206.53	207.39	206.37	206.68	204.92	207.16	206.17	208.01	204.78	206.17	205.83	207.38	207.02	206.52	206.98	206.98	206.88	207.22	206.81	205.02	206.11	206.72	207.35	206.69	208.21	206.7	206.37	205.71	207.07	205.86	206.56	207.82	206.25	206.33	207.02	207.59	205.77
198.03	198.79	199.72	200.66	199.44	199.5	198.53	200.52	199.32	199.21	200.74	199.74	199.38	200.53	201.17	201.43	198.02	198.32	199.08	200.94	200.3	199.86	199.15	199.09	199.69	200.67	199.5	197.52	199	199.79	199.88	198.3	199.41	200.25	199.11	198.98	197.99	198.76	199.13	200.05	197.83	198.33	198.38	199.52	199.88	199.63	201.42	198.51	199.48	197.66
217	216.61	216.05	218.03	216.24	216.33	217.57	217.13	216.95	216.94	217.11	217.82	216.39	215.71	217.45	217.1	217.7	215.57	216.9	216.58	218.35	216.1	217	217.02	217.22	216.3	217.16	217.15	217.15	215.44	217.18	217.27	216.41	217.4	216.75	217.59	218.05	216.18	218.39	217.03	216.93	216.16	217.28	216.03	217.11	216.04	216.87	216.04	217.42	217.74
208.78	209.6	208.3	209.04	207.84	209.23	209.43	208.36	209.95	208.4	208.12	209.62	207.62	209.12	210.01	208.86	207.38	207.42	207.35	209.11	208.88	209.13	206.11	208.68	209.97	208.49	208.28	208.86	208.54	208.13	207.23	210.13	208.01	207.87	208.03	208.31	208.93	208.52	210.06	208.21	209.63	208.81	208.99	207.47	208.26	209.12	209.95	208.85	207.05	206.08
211.8	209.92	211.84	212	212.78	212.81	213.57	211.7	212.22	212.68	212.01	211.14	211.56	211.3	211.13	212.09	211.04	212.39	212.16	213.14	213.18	213.29	212.15	210.82	213.46	212.48	211.5	213.19	212.47	213.75	210.58	213.71	212.42	211.56	212.82	212.62	212.68	211.75	211.87	212.83	212.43	212.48	211.96	213.94	211.78	210.81	213.62	212.52	212.07	213.45
217.61	217.25	216.82	217.17	216.97	216.26	216.83	217.4	217.1	217.73	215.05	217.17	217.55	217.44	216.87	217.84	217.32	215.72	217.15	217.54	216.49	216.69	218.83	216.18	216.46	217.65	217.24	215.31	217.38	216.95	215.68	216.39	216.12	219.43	216.71	216.51	217.12	216.04	217.23	216.21	217.79	217.22	215.97	217.76	216.33	216.64	216.79	217.31	216.42	218.14
210.51	209.68	209.82	211.15	211.23	210.01	208.81	208.63	210.64	209.25	209.82	209.62	210.49	211.15	208.95	209.76	209.54	210.29	211.26	208.73	210.31	211.42	209.53	208.46	209.77	210.5	211.32	207	209.33	210.86	210.35	210.92	208.94	209.16	208.61	210.6	210.14	208.9	209.93	210.11	208.93	210.16	209.84	210.64	208.93	211.87	210.3	208.98	209.19	208.63
210.82	209.69	209.66	210.78	210.83	210.77	210.59	210.25	208.68	210.7	209.61	209.18	208.61	208.93	209.3	211.01	210.28	209.91	210.51	208.51	209.64	210.61	211.18	210.2	209.44	208.66	208.79	210.52	209.9	209.51	209.01	209.13	210.77	210.63	209.98	208.63	210.18	209.97	210.41	209.51	210.29	209.49	209.63	208.31	210.09	210.32	209.98	209.82	209.35	209.18
212.81	214.91	214.52	214.64	213.56	214.23	213.47	211.19	214.56	211.88	211.94	213.22	213.16	214.91	213.64	213.13	212.28	213.43	213.56	214.52	215.85	213.45	213.62	213.3	214.35	213.5	212.96	214.08	215.13	213.94	213.78	214.78	213.4	214.3	216.35	214.73	213.62	214.4	213.15	212.72	212.72	214.52	214.38	214.23	214.39	214.44	212.89	213.31	214.44	212.36
207.54	207.57	207.49	208.82	206.4	207.25	207.64	209.54	208.92	207.8	207.6	206.76	209.06	208	208.4	207.77	206.94	206.94	208.52	209.24	207.62	206.73	208.96	207.37	206.62	206.86	207.51	208.57	207.99	208.94	207.13	207.98	207.84	207.2	207.76	207.64	208.77	208.28	208.93	207.03	206.79	208.85	208.67	208.41	208.93	208.1	207.11	208.54	207.48	208.61
198.59	199.98	199.68	200.96	199.83	199.23	197.67	197.97	198.48	199.67	198.15	200	200.57	199.77	198.77	199.96	199.95	198.31	200.18	199.33	198.01	198.38	199.57	198.62	199.43	199.2	200.85	200.06	199.95	200.59	200.14	201.98	199.43	198.8	198.38	198.85	199.12	198.7	200.68	198.91	200.92	198.47	198.51	198.57	199.98	199.45	197.7	197.25	201.38	198.96
201.59	202.18	201.64	202.12	202.59	201.49	201.86	202.12	202.99	202.74	201.07	201.66	201.57	201.49	202.46	201.41	202.94	203.27	201.78	202.81	203.06	203.86	202.15	201.33	202.21	201.89	202.48	202.37	202.75	202.84	202.38	202.56	201.82	204.06	202.07	201.71	201.66	203.61	203.21	204.02	202.18	202.19	201.91	203.71	200.96	202.79	201.78	201.73	202.39	202.33
214.02	212.44	214.04	213.32	212.14	213.04	211.53	212.72	212.08	213.72	214.42	213.03	213.05	212.82	212.73	211.82	212.71	213.47	211.78	212.84	214.24	212.98	213.37	213.63	213.09	213.44	211.38	212.64	213.71	212.98	212.95	212.35	211.42	212.86	213.25	211.29	212.52	212.7	213.21	213.82	212.41	212.49	212.73	212.13	212.71	214.61	213.04	213.9	212.7	212.57
201.22	202.31	200.66	200.18	199.77	201.48	199.73	201.1	201.17	198.21	199.41	200.67	199.64	199.89	200.76	200.05	200.44	199.98	199	198.72	200.64	200.33	201.22	200.85	199.7	201.57	200.84	199.63	199.61	199.85	199.5	200.73	200.16	201.64	199.16	200.53	201.47	199.44	199.96	200.6	200.06	199.89	200.67	199.77	199.98	200.38	200.55	202.02	200.1	199.6
[truncated: 150 more columns]
