# Supplementary material for: Genetic dissection of main and epistatic effects of QTL based on augmented triple test cross design
Source: PLoS One. 2017 Dec 14;12(12):e0189054. doi: 10.1371/journal.pone.0189054 (PMC5730204; doi:10.1371/journal.pone.0189054)
Supplement: S6 Supporting Information — (ZIP) [file pone.0189054.s006.zip › z1_550_0.2_10.csv]

203.38	209.02	206.06	206.41	203.43	204.42	207.29	211.8	209.34	208.52	209.51	203.68	211.81	207.25	204.26	209.33	204.8	206.66	205.07	213.63	208.75	206.18	207.15	204.56	206.55	205.65	209.41	211.86	206.18	205.56	206.73	203.52	209.99	208.12	206.13	213.29	208.45	205.87	211	206.49	209.07	207.6	208.89	206.93	203.17	207.22	205.14	207.33	205.34	205.05
202.51	205.1	201.44	205.55	210.69	197.97	204.51	204.6	200.57	205.55	203.4	207.8	199.24	208.41	200.49	204.52	202.19	201.36	201.67	198.85	203.47	204.27	198.1	202.15	204.61	202.77	208.52	207.4	203.68	203.57	208.15	199.51	206.76	202.44	203.42	205.53	206.99	207.1	198.13	201.67	204.33	205.18	205.41	200.98	203.88	204.51	205.79	203.63	204.42	206.79
209	212.35	210.08	207.31	210.71	207.05	209.01	210.05	206.03	208.15	211.35	203.12	208.75	211.16	214.81	205.35	208.1	206.39	206.99	212.14	210.46	207.86	206.16	207.42	207.3	210.37	209.99	211.07	207.84	207.18	207.23	210.44	200.74	208.93	208.48	208.73	206.11	209.22	209.12	207.56	214.05	211.09	206.53	212.62	208.22	210.43	208.01	210.85	208.77	206.62
212.48	212.9	211.97	207.65	216.06	207.88	214.33	213.54	209.22	206.46	211.44	215.85	215.91	212.6	209.94	217	206.86	209.98	211.95	211.47	213.19	214.64	207.79	210.83	212.65	216.84	213.89	217.62	213.46	213.25	210.61	212.26	213.43	207.82	212.81	214.76	212.6	212.56	210	213.52	210.97	214.21	211.34	210.4	214.41	208.61	212.41	215.54	211.21	212.22
202.18	202.97	196.62	203.04	198.46	202.49	205.81	200.66	197.76	197.1	202.56	199.85	205.76	200.88	202.53	201.46	197.33	197.94	202.94	194.75	199.43	200	204.85	197.18	199.46	202.94	202.49	199.06	200.98	196.84	202.05	197.5	200.59	199.78	200.06	198.95	199.08	195.18	205	200.14	201.17	200.81	203.93	202.29	196.84	201.68	202.13	198.69	201.9	196.78
209.61	209.2	207.89	203.05	207.53	211.71	207.95	208.09	209.33	210.42	206.93	205.39	206.38	210.11	207.27	212.03	211.56	207.18	207.89	209.65	207.2	207.97	205.56	210.76	210.05	210.38	210.17	203.92	208.18	207.96	212.06	206.48	203.36	209.6	209.33	215.91	206.73	210.27	208.97	209.25	205.32	211.78	210.57	206.65	207.22	209.07	210.84	210.24	212.17	204.66
205.5	209.75	213	209.29	211.32	205.57	212.95	209.37	207.67	207.25	210.4	209.74	207.3	210.54	211.97	207.65	207.62	207.61	211.41	205.99	212.13	214.56	207.13	208.02	209.04	209.6	205.64	205.14	212.03	202.66	212.3	206.83	208.94	207.26	207.75	211.73	207.65	211.69	209.95	211.54	213.59	212.06	209.5	209.01	206.23	207.36	210	208.1	200.11	207.19
207.43	201.32	204.21	206.04	196.01	201.83	204.35	205.57	206.06	201.92	202.21	204.93	205.37	203.8	202.91	202.7	204.3	200.26	206.99	203.8	202.46	206.15	199.21	203.62	201.15	206.48	201.29	205.4	201.94	204.01	204.05	202.03	203	201.02	204.04	204.2	199.24	202.46	198.77	204.92	199.44	201.71	202.65	204.08	201.34	200.57	202.36	209.42	200.28	204.47
206.97	210.26	211.19	208.3	208.42	208.06	211.21	207.88	209.15	211.03	206.17	211.64	209.55	209.33	206.72	214.36	212.18	212.45	204.98	207.15	208.54	208.35	210.44	209.57	204.11	208.8	210.28	206.93	208.5	206.1	206.98	209.69	210.32	204.68	207.61	208.31	206.66	207.39	207.74	212.15	211.37	207.64	209.99	206.1	209.28	207.02	210.95	209.45	204.85	208.35
209.3	211.8	210.76	210.52	203.3	207.79	210.85	209.59	209.03	211.95	207.71	211.94	207.34	209.15	211.59	205.63	205.42	209.82	205.2	205.71	205.41	209.61	208.22	211.94	210.02	213.67	209.29	204.5	208.89	207.38	208.15	211.96	208.57	208.41	207.5	208.15	209.41	207.45	209.3	207.16	208.79	210.15	208.93	206.36	210.75	207.4	209.47	208.41	210.58	204.38
192.09	195.41	196.53	197.37	197.87	203.6	199.45	193.08	200.51	200.15	198.08	194.19	197.99	199.59	196.92	195.94	195.48	200.4	201.93	197.01	201.8	196.8	198.82	199.5	199.95	199.32	197.17	197.01	197.47	198.37	196.52	204.26	197.58	200.4	198.59	199.24	195.42	198.22	196.35	194.1	195.21	197.98	198.63	200.88	201.91	198.26	197.98	200.21	202.2	198.67
200.36	204.27	208.78	207.17	203.41	202.63	203.11	206.96	201.53	198.47	204.93	206.41	202.05	201.57	203.94	205.58	198.02	208.86	202.16	203.54	199.87	205.52	203.99	202.7	202.09	208.06	202.21	202.64	204.05	205.19	204.74	207.57	203.35	203.48	201.66	200.88	207.05	203.67	199.49	207.64	201.38	201.56	202.45	203.78	203	201.14	204.39	207.09	201.99	202.14
204.76	199.33	202.72	205.85	202.81	203.38	199.55	203.98	207.5	204.58	203.97	202.96	203.27	202.83	207.47	204.75	205.51	203.15	201.28	201.36	206.25	199.83	204.29	204.47	202.9	206.74	199.55	203.61	201.06	198.59	199.94	204.76	205.56	204.09	201.57	204.51	202.29	211.22	208.06	202.75	210.42	206.63	204.42	203.02	205.36	203.49	203.09	203.48	202.02	203.23
209.33	209.03	209.94	207.26	211.63	211.1	209.47	205.25	208.32	211.15	207.01	208.66	205.83	208.86	211.97	212.73	209.77	208.03	208.62	210.51	204.44	207.72	213.25	208.9	206.19	207.63	210.3	207.01	206.58	206.35	212.42	211.89	208.17	217.09	210.87	205.32	208.57	207.57	208.19	208.87	214.11	208.71	210.62	204.86	211.16	210.99	208.31	207.92	207.84	207.39
222.54	216.31	222.23	218.54	216.21	213.08	215	213.34	216.95	215.88	214.73	217.27	215.35	216.64	216.79	217.6	215.19	219.74	215.79	216.63	219.76	218.98	218.05	216.78	219.66	215.81	217.97	211.88	218.18	216.07	218.72	216.48	214.83	216.73	218.06	216.89	216.93	217.05	215.41	213.84	220.02	212.54	217.03	217.26	218.14	216.5	214.27	215.22	213.94	215.9
209.87	210.6	210.36	211.35	206.74	210.66	199.43	206.43	206.05	208.55	210.16	206.07	210.39	210.04	208.72	206.19	207.13	206.12	210.58	207.58	208.03	204.94	206.37	208.55	211.59	207.92	210.53	208.48	204.08	210.85	210.32	208.61	210.17	212.15	205.85	207.82	205.96	209.71	207.2	213.19	207.36	204.37	207.17	206.6	207.28	209.19	208.32	210.55	205.84	205.72
201.81	202.6	203.36	198.87	203.01	203.71	202.8	205.93	199.84	207.94	199.21	204.81	202.22	203.56	201.59	198.96	208.36	200.51	204.47	208.21	206.57	201.96	202.05	205.26	204.19	204.42	206.53	202.96	198.73	202.09	204.34	204.86	205.65	201.8	202.47	203.83	201.69	202.94	205.73	202.31	205.33	203.35	207.22	203.78	205.55	200.07	205.01	210.79	206.1	198.71
203.57	215.47	214.49	214.37	209.7	212.86	214.39	212.36	214.09	208.57	210.71	217.1	212.39	211.74	213.49	211.56	210.39	209.62	212.16	214.92	212.06	208.12	207.97	213.06	213.82	209.48	209.35	208.99	213.51	213.45	207.71	213.83	209.1	214.43	209.55	212.5	211.33	215.87	211.04	212.33	216.92	211.55	209.1	209.57	210.31	209.31	210.98	212.49	213.41	215.63
200.41	202.26	202.3	200.76	207.16	204.8	203.33	201.61	201.85	205.15	206.01	203.41	201.99	199.15	204.84	204.42	206.1	203.1	199.22	200.56	201	201.07	203.26	203.19	201.92	197.51	204.87	199.88	199.15	204.71	203.59	204.18	201.73	201.74	204.17	205.18	207.11	200.99	203.6	208.13	200.87	204.5	202.88	207.61	204.27	198.63	201.69	202.9	205.65	198.81
208.6	209.23	213.42	217.22	210.94	216.42	210.81	210.04	212.08	216.14	214.28	217.98	209.13	215.04	210.36	213.25	213.59	209.45	213.78	213.06	206.86	209.06	216.82	209.48	214.15	208.76	218.06	211.17	213.46	214.82	211.66	206.95	211.2	213.99	210.25	209.79	212.56	211.92	206.78	213.11	217.35	207.94	213.16	209.63	212.48	210.74	211.08	211.88	209.76	214.64
203.06	203.07	203.64	202.82	204.39	201.01	200.38	206.15	204.69	206.67	202.31	201.96	207.27	205.07	202.92	203.48	205.04	202.69	207.3	206.12	202.02	205.11	204.75	205.03	204.93	202.49	206.94	204.32	199.65	202.73	203.6	202.3	205.22	203.41	204.63	207.11	201.86	199.13	204.59	203.73	203.44	200.28	198.96	208.67	200.49	195.23	204.87	201.67	205.54	201.41
212.13	210.69	211.73	210.11	213.17	209.73	211	213.23	209.46	213.68	211.26	211.87	207.89	208.37	206.6	215.89	208.86	210.29	208.76	210.25	211.08	211.46	212.57	209.15	212.63	213.16	211.48	212.52	210.38	210.22	209.13	208.85	213.98	210.08	208.69	214.21	209.88	214.52	211.86	212	212.38	209.24	211.02	213.15	209.67	214.16	208.92	211.97	212.55	211.97
214.25	217.53	213.03	210.71	210.97	214.79	216.55	215	213.13	217.56	211.88	211.93	215.82	212.47	219.33	210.21	212	211.46	214.42	213.98	212.91	213.65	208.72	217.78	211.44	214.17	217.01	209.73	214.7	212.38	210.66	216.24	215.09	211.78	209.03	209.92	215.87	214.83	215.22	212.48	216.18	217.33	216.23	211.02	216.68	214.21	212.41	214.31	218.28	212.92
212.52	212.38	210.18	211.61	213.32	217.26	211.07	209.3	206.47	211.65	207.04	214.67	212.72	211.14	210.02	212.04	210.2	211.77	208.95	210.81	212.16	209.17	212.29	211.08	215.67	208.86	214.72	215.05	210.57	209.67	207.4	214.2	210.28	212.28	212.73	215.13	211.31	213.09	212.63	212.4	211.2	211.87	216.23	212.82	212.22	210.37	215.61	215.03	216.55	213.67
206.18	204.94	201.66	201.26	201.09	206.72	208.28	206.98	203.13	204.19	205.99	205.03	208.92	203.19	197.63	203.07	201.78	202.41	202.56	203.74	202.83	205.39	205.94	205.33	205.63	206.08	201.46	206.19	197.22	202.41	205.19	204.18	206	203.81	202.44	201.44	206.32	202.77	202.52	201.29	206.07	200.93	203.2	204.73	204.36	201.33	202.57	204.52	198.89	203.71
201.14	206.66	201.7	200.38	205.64	198.8	206.85	204.07	201.9	204.44	204.88	202.07	204.44	202.19	204.8	207.49	201.58	203.75	203.83	206.72	203.06	202.42	201.55	210.22	206.89	207.31	201.76	205.8	199.44	201.96	206.43	207.21	206.38	205.22	201.6	201.34	203.6	204.78	207.1	201.2	206.17	203.58	203.88	201.1	204.21	206.24	201.94	204.9	203.23	205.15
219.82	216.87	216.43	221.68	217.35	216.61	214.97	220.1	215.82	216.77	220.12	212.5	218.48	221.52	224.3	216.85	218.62	215.88	216.92	215.64	214.44	214.39	215.87	216.22	216.97	220.54	212.98	212.9	218.83	217.26	216.23	212.29	217.79	213.19	218.41	210.46	215.07	216.77	220.13	222.26	220.3	213.75	216.91	214.83	217.9	215.48	219.1	216.75	217.86	218
213.86	205.29	209.51	208.56	204.91	210.63	210.21	212.02	209.76	208.9	208.63	205.05	207.7	207.49	205.53	205.75	208.44	207.36	206.89	207.6	205.4	212.25	207.05	203.16	211.31	204.53	207.82	208.8	211.17	208.21	207.09	208.29	209.95	209.77	206.16	214.78	210.52	209.39	211.34	207.78	207.41	208.94	204.98	208.27	208.75	207.46	207.7	212.53	208.1	211.64
203.67	203.34	204.78	205.79	198.69	200.71	202.87	201.23	200.82	199.85	205.06	203.46	202.58	200.25	204.55	206.27	203.46	204.01	197.82	205.34	208.38	200.84	199.89	203.76	197.22	204.2	207.03	203.22	200.72	204.14	200.55	204.02	204.51	203.43	200.96	202.48	202.92	201.78	202.9	202.34	202.58	204.27	196.59	203.7	202.16	197.83	202.15	204.44	201.03	204.83
213.67	215.91	215.68	219.5	221.25	219.31	225.46	221.93	211.8	213.6	215.66	222.16	217.79	220.82	217.77	216.51	215.91	214.83	224.64	214.08	219.91	221.13	218.11	218.84	216.75	219.94	224.01	223.21	215.19	217.71	217.58	212.65	217.93	220.09	216.04	215.58	217.46	220.09	217.91	218.31	216.95	215.99	219.05	215.88	221.01	218.86	217.92	220.72	217.68	214.23
193.26	193.37	194.47	193.29	196.79	187.68	196.64	200.33	196.37	199.01	193.22	193.98	195.69	192.47	198.58	196.76	198.43	192.68	194.79	193.78	193.24	195.37	198.1	192.51	194.75	198.82	195.23	195.23	196.56	193.42	192.23	194.63	198.4	190.1	194.93	194.3	198.68	192.85	193.63	196.15	194.76	199.13	193.85	194.04	192.98	193.11	197.1	198.92	198.15	193.12
208.8	206.65	214.88	210.88	210.36	214.66	210.68	208.46	207.26	210.73	208.4	209.52	217.39	206.38	209.21	207.8	211.26	213.86	213.64	212.19	205.03	213.28	206.1	211.43	208.88	208.27	210.16	209.89	208.49	206.12	212.49	207.2	212.95	212.59	212.61	209.45	206.06	207.57	207.43	203.28	212.49	209.08	212.73	213.85	212.17	209.97	208.71	213.05	209.58	207.01
199.24	203.33	201.42	204.38	197.59	201.85	200.65	199.83	203.36	201.48	197.3	201.15	201.24	204.06	202.42	199.63	200.47	198.2	201.75	204.54	201.13	202.79	199.95	203.23	203.8	204.06	201.85	203.91	196.93	199.76	204.29	196.76	200.99	201.53	199.9	200.19	196.09	198.21	204.67	204.63	203.18	199.25	206.41	198.63	199.57	199.96	195.55	203.28	203.38	202.15
209.09	200.54	197.79	204.28	205.25	202.16	199.11	202.01	202.69	203.85	201.21	202.11	198.11	204.61	201.08	205.95	207.24	208.63	200.18	198.23	200.52	202.2	206.11	202.08	205.13	201.53	204.44	199.89	205.93	206.09	203.83	204.8	201.33	203.74	200.88	203.29	204.93	202.74	200.08	203.35	203.36	208.14	199.92	203.37	200.2	204.59	203.8	206.36	208.96	207.58
208.29	200.08	207.02	201.19	204.94	201.63	206.08	205.08	205.24	203.18	206.17	202.17	202.58	201.4	205.09	207.73	205.97	204.68	206.26	203.91	206.62	202.8	202.84	207.65	201.72	203.5	194.75	203.36	201.91	204.87	204.36	205.26	204.17	204.42	203.48	207.06	201.66	201.43	208.5	199.86	202.7	206.01	205.21	209.52	203.95	202.84	207.66	204.26	204.59	203.19
204.82	202.3	199.74	196.38	204.51	205.28	200.93	203.91	198.91	201.99	201.38	201.68	204.7	204.93	202.74	200.02	203.33	201.41	205.63	199.76	202.94	201.28	198.14	206.2	203.74	199.53	203.47	200.16	204.65	202.06	202.65	206.96	202.13	201.25	204.02	199.05	204.09	204.26	205.29	204.49	207.06	199.79	203.33	200.19	206.06	203.08	202.31	203.02	200.01	199.29
201.26	201.36	203.55	202.68	201.84	202.79	199.16	203.56	202.83	197.08	202.45	201.6	200.79	199.81	203.2	202.88	201.59	206.3	203.85	207.26	203.54	200.95	206.19	197.49	197.17	200.98	198.11	205.92	199.7	201.28	202.24	202.36	202.79	201.44	203.68	204.31	200.44	204.5	200.78	203.89	195.96	203.09	203.3	200.37	202.75	196.9	204.4	199.12	199.23	201.05
213.07	211.49	211.4	215.11	210.9	215.46	210.09	211.85	205.51	209.74	212.5	208.94	206.1	211.65	207.24	208.69	212.28	214	212.15	209.33	210.5	208.33	212.62	210.24	211.57	210.85	209.27	210.48	217.3	208.85	213.17	215.48	212.73	211.1	210.62	213.8	213.18	217.76	213.42	211.35	213.54	208.76	210.47	212.24	207.26	206.45	214.38	209.83	212.29	216.27
210.88	210.44	209.94	209	208.4	207.47	210.25	210.33	209.6	208.02	202.93	211.84	207.95	208.88	206.57	209.98	210.4	204.65	205.72	210.21	207.44	206.35	206.42	209.91	209.45	207.47	206.69	213.6	212.79	208.19	210.15	206.49	205.58	208.75	209.53	209	209.47	206.58	210.28	206.74	207.53	207.8	207.58	205.65	209.36	211.55	212.28	210.4	207.76	209.67
205.04	198.84	201.21	205.99	199.96	204.96	206.51	202.62	207.31	198.63	203.2	204.55	206.15	203.88	201.55	199.5	202.55	204.72	205.13	200.57	199.17	207.48	207.2	202.51	205.66	199.95	204.42	203.22	205.71	206.86	204.22	205.59	199.71	207.69	207.11	208.56	204.05	202	207.66	203.25	207.21	201.99	202.03	205.86	205.56	201.93	207.2	206.74	201.2	207.5
207.08	204.82	206.26	212.82	202.59	206.05	210.43	208.72	209.79	212.35	211.51	206.93	215.81	211.85	209.82	208.52	206.15	207.51	212.33	204.84	201.97	214.51	208.24	206.59	205.21	207.89	213.11	208.34	211.39	205.85	207.39	209.35	210.84	207.83	206.99	216.03	208.68	207.96	210.57	210.41	204.85	207.99	205.49	208.56	207.22	209.41	211.3	211.55	208.25	213.73
195.12	203.56	198.43	202.18	201.97	205.13	206.49	205.35	203.75	198.69	202	206.66	198.67	203.66	203.8	199.28	204.26	202.16	195.99	199.38	199.39	199.3	203.81	200.91	200.97	201.01	206.41	200.7	204.56	199.46	201.97	196.92	204.95	202.89	205.13	202.81	200.09	203.78	203.19	201.02	203.71	200.57	201.95	199.64	200.28	203.21	204.2	201.43	198.63	204.03
204.78	209.11	208.33	211.3	208.18	210.55	202.72	206.56	204.63	208.66	207.61	205.32	206.45	204.91	209.13	207.09	206.39	211.82	209.82	209.09	209.72	211.58	207.76	205.96	207.34	205.55	205.95	210.71	209.61	201.87	210.29	210.46	209.27	210.15	210.88	207.73	205.94	210.58	206.31	204.56	208.6	204.11	202.11	205.92	210.25	202.3	207.32	212.84	209.67	209.73
207.41	207.49	210.51	204.24	209.65	204.54	208.7	210.24	207.71	208.52	212.58	210.98	206.11	207.44	206.37	206.53	210.28	208.58	208.07	206.55	208.95	205.96	204.38	207.96	206.44	208.86	209.57	204.3	204.13	208.66	205.92	212.88	206.33	206.69	205.97	202.58	208.52	207.27	209.51	206.28	208.57	203.91	209.77	209.48	210.61	206.67	207.26	209.49	207.68	202.81
202.59	208.72	199.16	206.61	206.11	206.24	205.35	203.87	206.78	203.09	208.61	205.14	207.45	208.73	207.77	207.82	206.09	211.18	205.27	204.73	204.34	208.46	199.34	205.15	205.47	205.14	203.38	208.63	207.42	207.36	203.19	201.97	207.14	202.58	205.42	209.2	209.31	209.44	204.76	207.33	206.28	203.16	199.08	202.51	211.14	202.75	205.3	206.51	205.75	205.48
202.56	202.49	200.23	202.5	200.94	198.68	202.2	203.44	200.85	198.41	204.38	198.56	203.49	203.42	204.11	202.13	204.11	203.66	202.76	201.68	202.93	200.5	197.41	200.42	200.83	200.37	203.62	202.47	204.94	206.86	202.1	203.88	202.03	207.73	200.76	205.13	201.85	203.34	204.97	202.27	200.99	202.69	204.53	202.81	201.06	199.63	202.26	203.19	201.75	201.07
219.45	216.1	216.69	217.76	219.76	217.82	218.9	218.01	219.84	222.02	217.79	217.79	218.3	220.07	220.4	215.16	214.77	215.75	217.67	217.93	216.39	219.77	218.53	221.12	216.6	220.86	220.81	218.5	216.79	216.05	220.65	219.9	218.37	216.38	216.86	212.75	214.84	220.36	220.03	218.99	215.43	215.63	213	215.59	219.5	217	216.5	219.75	222.44	218.12
216.43	211.84	211.81	207.12	212.49	213.45	212.21	215.76	213.85	210.6	207.92	213.86	214.12	208.22	214.5	217.34	213.14	210.05	211.45	211.56	212.28	207.8	215.35	210.7	211.54	215.39	213.34	215	210.47	214.27	213.66	213.63	214.69	212.2	212.43	215.79	214.67	214.73	211.07	211.02	213.13	214.8	214.14	210.69	211.78	210.6	209.8	213.87	210.01	209.23
207.7	201.17	199.87	205.01	208.58	198.76	204.11	205.53	202.8	199.23	200.51	204.55	203.02	203.61	202.42	202.18	200.02	204.4	204.5	202.23	199.1	203.48	204.54	202.3	203.27	201.05	200.96	200.39	204.47	202.78	198.45	203.45	205.01	203	204.85	200.56	206.47	203.39	200.8	207.73	199.58	202.49	205.82	201.05	205.85	202.85	197.84	202.54	201.98	204.57
207.76	200.09	201.94	200.15	199.56	205.55	198.37	199.95	200.21	202.26	204.26	206.9	201.22	204.93	200.09	199.87	206.93	203.82	202.82	203.95	204.47	202.23	204.12	206.53	202.38	201.84	200.87	204.98	206.4	202.09	204.21	202.56	202.75	207.68	201.97	199.62	207.89	202.27	204.62	204.7	203.62	203.35	204.02	204.03	203.48	202.19	200.4	203.42	203.73	200.64
207.93	207.45	207.57	204	207.52	207.14	208.52	207.03	211.5	206.99	204.19	204.64	211.04	206.48	208.64	207.94	210.86	207.47	207.88	206.34	208.02	211.06	209.97	212.22	211.26	207.49	210.01	212.27	212.8	209.07	208.15	212.23	211.29	209.38	208.71	210.1	207.82	208.99	210.81	211.19	209.21	205.9	208.46	204.08	207.37	208.47	206.74	204.63	210.16	210.01
204.87	206.47	210.52	206.03	211.52	206.03	208.17	209.34	208.57	208.02	205.27	204.29	209.29	207.11	208.61	206.65	209.37	209.45	210.44	205.94	201.45	207.97	209.15	205.66	213.8	207.99	204.95	205.29	207.22	207.35	211.33	208.41	210.38	206.12	209.76	209.17	210.33	207.41	208.57	210.2	206.71	205.63	211.96	207.65	204.86	208.54	203.84	211.18	208.47	214.7
209.2	208.86	206.97	206.79	205.71	212.11	204.18	205.12	204.6	208.74	206.26	208.28	209.27	202.07	205.9	206.88	204.16	207.38	206.36	207.23	210.31	210.67	206.12	208.58	209.42	210.58	206.13	211.13	202.99	210.54	209.73	208.34	209.87	209.18	202.8	210.62	207.7	206.47	209.24	206.27	206.28	209.43	206.6	207.9	209.16	208.96	206.85	208.89	207.17	204.93
210.58	212.86	213.07	213.41	213.81	208.33	214.5	214.81	214.34	209.79	212.38	213.03	213.11	212.71	210.44	211.51	215.13	216.62	210.82	207.1	209.13	213.14	215.98	216.04	212.42	213.06	209.96	211.18	208.12	210.75	214.67	215.9	214.77	210.83	211.74	213.73	213.46	211.23	210.62	215.64	213.24	213.86	214.79	212.58	217.9	216.13	210.65	213.83	210.34	210.91
209.97	213.97	207.76	212.01	210.53	216.1	215.03	213.57	216.74	213.66	210.46	209.7	208.74	215.03	213.06	209.66	212.87	210.78	208.39	213.58	208.87	211.02	210.4	211.58	210.54	211.45	212.88	206.68	211.41	211.17	210.95	215.65	217.44	209.23	210.52	211.34	209.21	214.04	211.2	215.14	207.29	209.91	212.53	212.1	212.71	209.91	213.25	213.46	206.27	211.41
203.67	204.83	206.81	202.97	204.27	202.36	201.08	203.65	203.76	204.9	202.03	205.22	205.05	206.08	203.24	198	200.01	199.18	204.85	198.2	208.39	204.86	205.32	205.82	199.37	200.89	199.36	203.08	204.42	201.68	201.35	202.83	200.72	201.57	206.11	199.49	204.65	202.04	201.82	199.06	202.41	202.41	200.17	207.22	201.31	202.85	203.14	205.1	203.28	200.3
221.11	215.25	217.91	215.47	214.67	217.41	211.34	216.34	220.2	215.32	218.84	220.33	217.97	215.1	216.61	214.54	216.52	210.99	219.17	219.5	214.66	222.52	222.99	219.65	218.04	217.35	217.79	214.51	215.03	218.78	217.32	214.82	213.25	213.11	214.9	215.64	215.53	215.07	220.17	214.45	213.61	216.45	212.89	213.45	217.36	223.22	214.95	216.79	212.28	214.42
193.32	191.23	193.18	192.49	192.51	194.36	189.66	192.35	199.27	198.32	195.35	192.4	192.97	193.62	192.67	190.61	193.13	194.42	191.5	193.53	195.61	194.29	195.85	192.65	198.33	192.24	194.23	196.41	193.22	188.42	197.73	189.62	198.66	195.46	193.16	193.38	195.23	193.74	191.31	193.22	193.42	196.65	195.09	194.43	191.02	199.7	194.64	194.5	195.67	190.81
194.52	196.04	195.08	195.1	192.22	197.19	197.12	190.92	195.55	193.53	192.78	192.31	193.85	191.15	194.8	196.41	193.72	198.77	192.87	192.97	190.13	199.88	194.24	196.38	194.23	194.58	189.42	189.13	196.56	194.62	195.65	189.69	194.64	196.12	194.71	196.34	196.75	197.64	192.31	192.78	197.12	192.91	191.75	200.37	193.53	197.12	195.42	195.32	192.67	197.67
200.87	194.81	202.3	198.99	192.86	200.71	199.12	202.28	197.03	199.34	197.4	198.17	202.39	201.69	201.07	197.4	198.62	206.32	200.07	198.77	197.4	198.23	199.16	202.94	201.86	199.53	201.91	199.3	197.75	197.29	198.48	203.14	204.18	198.53	199.35	200.18	199.55	200.84	200.63	197.96	196.68	198.01	202.38	202.77	199.44	197.63	198.66	204.79	199.11	201.84
208.93	205.57	207.46	203.83	210	206.92	205.77	206.83	207.53	206.7	205.66	204.74	209.6	209.43	212.3	206.63	207.61	205.76	203.2	209.7	204.85	212.36	207.77	208.17	213.22	202.13	212.77	214.57	205.08	205.34	205.89	211.11	208.46	206.03	206.75	210.67	202.4	206.42	209.9	207.53	205.96	209.3	211.41	209.16	207.6	207.28	207.92	209.85	211.18	211.11
193.99	196.78	196.86	194.49	197.75	196.98	199.81	194.63	192.43	192.2	200.57	193.68	194.32	198.5	192.18	192.08	196.41	191.11	196.53	195.62	196.19	196.23	192.03	194.71	194.52	196.38	196.41	192.83	194.22	192.51	191.93	193.33	193.72	193.81	195.15	201.64	194.61	198.05	196.18	195.85	195.46	193.21	194.52	200.86	197.99	197.01	192.83	194.32	198.45	194.4
210.34	211.35	212.16	214.71	210.13	214.39	211.74	216.57	207.26	210.59	211.23	211.14	211.33	210.44	211.55	212.75	210.89	214.57	210.11	214.53	207.69	214.11	212.77	215.33	216.13	210.68	213.42	212.76	214.2	213.2	208.96	215.92	208.7	215.13	210.82	213.35	214.21	209.33	210.51	214.26	211.04	212.91	213.65	208.52	215.99	210.58	214.39	208.53	208.22	212.87
206.87	207.71	205.37	206.35	210.66	206.19	207.12	211.81	205.62	204.11	206.06	204.64	207.58	205.27	206.76	202.31	206.99	203.87	208.15	202.45	204.11	209.98	204.73	203.8	207.4	205.84	203.56	206.87	208.36	203.66	206.77	204.44	203.01	210.49	214.03	205.68	205.59	205.45	206.2	206.22	208.2	207.96	205.55	206.16	208.5	204.46	205.15	204.99	208.21	205.43
195.89	204.27	202.17	205.47	200.52	205.13	209.01	198.86	208.48	202.17	204.92	207.34	204.09	202.47	203.54	203.78	201.24	202.8	203.97	207.27	200.88	206.94	201.62	200.86	203.42	204.4	199.59	204.75	203.92	196.11	197.44	203.79	198.27	202.67	204.92	199.91	204.72	201.07	200.83	202.09	200.99	202.02	198.67	204.21	202.03	200.98	201.72	202.12	198.23	202.03
203.8	203.21	206.7	204.81	202.47	202.05	202.52	204.94	206.12	206.95	208.38	203.78	204.64	204.06	203.18	204.26	205.95	205.16	205.86	203.58	204.92	203	202.45	201.86	205.41	209.59	203.48	202.45	201.3	205.71	203.05	204.28	205.5	203.69	205.82	202.36	202.18	204.8	206.97	203.68	202.86	200.76	207.61	203.05	202.75	204.88	206.44	205.83	207.28	204.04
211.63	205.54	209.2	209.57	204.09	204.37	212.28	204.64	210.01	206.4	209	206.64	208.56	209.62	210.55	207.19	209.54	213.34	207.94	206.59	207.16	214.87	211.57	207.09	207.5	209.23	210.52	205.97	211.42	208.82	206.57	204.24	210.41	210.56	206.83	209.01	209.99	205.2	209.45	211.29	202.44	210.09	207.79	209.88	209.1	205.22	205.78	203.68	205.67	209.49
215.81	221.93	216.5	216.27	221.76	217.3	221.11	212.98	218.88	215.29	216.07	218.09	217.53	219.47	213.8	215.48	215.38	217.02	218.39	221.12	220.81	217.65	212.78	218.87	215.19	217.13	219.68	218.23	214.97	216.01	218.37	217.41	217.23	214.83	216.83	218.16	216.97	215.03	220.64	217.93	214.28	214.91	222.36	219	214.87	217.4	212.58	219.4	216.92	216.64
206.18	206.22	205.05	207.98	208.22	209.02	209.16	215.43	207.03	206.34	210.24	210.84	211.25	209.32	214.56	208.31	211.81	207.07	211.57	209.98	210.96	212.15	207.9	208.44	210.33	208.27	206.73	210.91	209.32	209.26	213.3	207.19	212.71	206.78	205.32	214.68	210.14	205.92	209.38	210.68	207.23	210.51	209.32	212.87	207.15	211.89	209.1	206.9	211.68	208.38
203.8	204.87	202.55	200.71	201.74	208.13	201.94	205.61	202.71	201.69	201.79	203.91	207.91	206.41	204.16	202.89	205.88	206.31	202.45	200.49	201.03	205.12	204.25	205.24	207.31	208.74	205.67	206.87	205.55	208.22	204.85	201.03	204.55	205.01	203.33	202.56	202.39	205.55	204.22	205.79	202.63	209.44	201.52	206.4	206.5	204.09	204.62	205.72	208.11	205.75
205.69	207.15	211.05	207.57	209.37	208.14	208.56	211.44	214.43	206.88	213.51	209.16	207.5	207.65	205.89	210.84	207.94	206.39	207.12	208.53	207.86	210.69	213.12	207.34	210.39	209.18	210.32	209.5	209.51	208.73	206.91	210.66	207.65	208.32	209.7	209.24	209.51	210.74	209.33	208.65	211.5	212.56	204.47	208.7	209.32	204.81	208.9	214.45	207.19	210.65
209.03	212.4	212.74	207.74	206.24	208.97	206.36	209.38	209.21	211.23	210.76	209.77	209.5	207.23	205.63	208.05	211.55	214.23	207.34	208.45	212.48	214.11	209.33	209.26	210.28	209.97	212.39	211.01	210.34	209.63	211.13	213.15	212.24	213.03	210.88	213.43	208.81	211.6	207.88	209.52	209.68	206.8	205.75	216.85	211.58	211.24	212.78	208.74	210.17	208.47
205.45	205.67	208.16	210.89	205.22	211.69	204.46	206.83	211.56	207.82	211.43	207.44	206.93	210.67	210.75	210.25	206.86	209.69	210.78	208.61	205.53	208.24	210.05	206.57	206.16	209.57	211.27	206.5	211.3	209.83	208.38	208.05	209.77	209.96	211.59	206.7	212.14	211.07	208.94	208.95	211.23	209	212.64	209.46	211.54	210.49	210.92	209.58	209.89	211.66
204.81	208.21	204.77	205.06	201.46	206.92	206.52	209.53	206.39	199.3	200.61	203.95	203.74	201.38	202.85	200.04	200.62	199.31	202.89	204.79	204.91	203.43	203.35	203.24	203.66	201.13	201.2	201.54	203.54	204.17	206.4	202.72	202.66	198.43	202.57	200.99	204.79	201.26	201.66	209.72	204.11	205.04	202.05	206.05	204.62	205.97	201.24	205.46	202.63	201.47
206.08	202.2	208.12	205.19	206.95	206.12	204.05	201.84	205.12	207.58	199.47	205.54	207.62	206.89	205.86	204.13	207.91	203.49	203.77	209.11	206.2	203.68	199.27	207.67	209.33	205.81	201.34	205	206.14	205.15	202.93	201.23	209.42	204.28	205.85	204.94	209.79	208.39	207.84	206.14	210.08	200.81	204.41	206.22	204.44	209.01	206.11	204.18	204.14	204.99
205.39	200.29	203.68	204.25	201.59	206.04	203.05	202.43	203.18	206.07	200.9	206.83	210.72	203.05	204.04	206.45	203.59	200.95	206.59	203.63	204.81	200.06	201.64	204.02	201.85	201.39	203	201.62	202.32	200.13	202.56	210.63	203.26	205.46	206.65	206.32	202.82	205.13	202.81	202.87	202.85	199.26	201.67	202.53	206.42	204.15	202.58	203.72	205.58	203.25
207.59	205.86	206.62	207.14	211.4	211.82	211.1	207.06	207.84	208.75	209.43	205.88	205.9	208.02	208.63	209.74	206.8	203.77	209.52	210.06	206.96	203.22	209.04	215.03	204.8	208.35	209.49	210.14	210.49	206.82	210.38	210.82	212.78	206.67	211.88	209.64	209.3	206.18	208.83	212.19	206.24	211.88	208.19	211.51	214.72	209.23	206.85	209.06	206.64	208.64
210.68	209.92	213.63	215.22	213.97	211.16	207.91	215.13	215.64	212.94	212.42	214.1	208.25	208.14	212.8	213.65	210.52	211.06	214.62	215.25	212.43	211.38	210.25	211.85	210.12	213.28	212.65	211.54	213.66	209.99	208.69	216.04	212.8	212.99	211.22	212.59	206.1	211.44	211.2	213.7	212.38	212.31	213.49	212.04	208.47	209.14	215.42	216.56	215.03	205.71
210.68	209.46	211.31	210.18	208.5	213.2	210.39	207.07	212	208.36	214.29	208.79	210.7	211.8	208.66	211.61	211.77	205	216.94	209.09	209.47	208.78	205.19	209.31	206.99	208.22	210.48	203.71	209.81	212.7	210.57	214.23	214.83	209.96	212.94	208.57	209.86	208.84	210.16	208.84	213.19	210.79	208.77	209.17	209.84	209.7	210.77	214.07	209.54	207.66
209.53	210.79	216.22	210.86	212	214.1	209.27	212.38	212.41	214.9	213.74	215.66	210.69	211.76	208.7	215.23	213.29	210.11	210.75	213.82	209.7	210.69	213.46	213.74	210.43	211.83	217.8	215.51	215.82	208.87	213.78	217.15	210.11	212.7	208.81	214.38	213.2	215	212.1	211.25	211.39	213.01	210.6	214.05	211.21	219.81	216.38	213.27	213.25	213.34
204.62	204.02	201.35	201.11	206.56	198.36	201.22	204.43	202.96	204.14	202.18	201.28	199.13	199.62	201.21	204.07	201.46	203.48	205.21	204.87	201.43	203.31	203.94	206.08	201.83	198.5	201.56	201.39	201.12	200.91	204.2	205.95	199.19	198.49	198.13	204.15	202.84	201.93	202.64	201.07	202.26	204.57	207.13	199.9	202.61	199.67	203.99	199.94	206.43	199.88
206.89	208.43	203.83	202.47	203.37	203.82	203.38	203.16	203.1	205.24	200.44	207.04	205.68	206.45	207.35	199.93	201.03	204.42	205.62	202.36	203.14	202.7	205.85	209.54	203.97	203.6	208.12	201.85	206.94	206.82	203.81	210.35	208.22	206.77	205.58	206.72	199.76	204.91	203.82	200.88	203.66	207.95	201.81	201.31	201.12	208.57	205.32	210.19	204.32	205.07
214.51	212.45	206.86	217.32	210.45	212.32	211.25	209.33	215.37	212.75	214.42	210.49	213.93	215.28	213.39	213.67	207.07	210.63	213.73	210.59	213.61	210.68	213.01	213.42	210.89	212.57	215.91	211.92	209.04	207.44	207.88	212.47	214.07	211.7	212.51	209.44	213.01	209.52	211.48	210.46	211.15	215.73	214.42	209.87	209.47	208.98	210.71	213.34	209.97	215.32
210.14	210.98	213.76	210.72	211.23	211.15	212.38	209.03	216.92	214.19	211.49	211.25	216.17	215.1	211.16	211.93	213.61	213.27	211.23	209.18	209.95	209.06	206.26	213.2	209.06	207.68	208.21	207.29	211.03	211.26	215.47	213.66	213.51	213.41	209.84	214.12	213.9	214.6	215.09	212.56	209.48	210.46	210.41	214.62	209.3	211.42	210.99	211.88	211.51	209.59
219.36	217.98	213.75	216.71	217.25	213.88	213.56	216.64	219.42	219.44	210.76	218.93	213.73	217.86	216.56	219.72	221.23	220.34	215.94	219.52	219.11	217.69	213.07	216.48	221.33	219.83	223.21	216	219.22	215.98	215.03	221.27	222.03	225.06	216.93	221.01	217.13	217.27	220.39	216.27	217.99	216.35	217.52	218.29	215.62	216.5	214.64	212.95	218.99	215.12
202.94	204.56	208.99	205.3	206.89	211.5	205.39	204.76	204.18	210.31	208.67	208.29	209.14	208.03	204.42	206.47	202.81	204.24	204.87	206.53	208.31	207.85	211.01	203.74	202.37	206.35	203.49	209.21	203.85	206.24	204.48	205.69	211.47	207.11	208.05	206.71	201.18	204.12	209.44	204.7	211.44	208.09	202.39	206.28	204.34	207.55	201.8	203.5	206.31	208.36
208.96	207.36	210.8	209.16	206.25	209.32	212.28	209.55	214.39	206.17	208.87	209.68	210.75	211.26	209.72	207.84	213.72	205.02	207.46	204.84	209.25	205.71	210.02	212.09	213.84	214.66	210.61	208.28	210.21	211	208.62	214.51	206.89	208.36	209.17	211.34	210.48	212.76	209.19	212.19	207.3	205.95	212.58	205.95	212.25	212.03	208.7	206.68	212.95	209.34
196.46	197.22	203.46	201.3	201.48	197.1	202.49	197.22	200.09	195.69	199.36	203.14	199.79	201.18	200.39	202.63	199.89	199.79	202.91	204.24	200.9	202.32	197.78	204.31	200.49	201.01	202.6	202.82	204.18	204.52	199.3	198.26	195.61	200.35	202.79	203.83	200.41	204.57	200.31	203.39	197.11	199	199.85	202.82	202.02	200.3	199.95	198.66	204.29	204.8
200.56	203.81	203.17	208.22	203.89	205.15	206.47	206.24	209.99	205.78	198.25	207.88	206.15	206.05	206.39	205.47	204.85	204.5	205.35	208.19	201.02	205.1	203.2	204.36	203.16	201.63	204.51	207.35	204.71	203.09	199.76	203.53	203.92	208.8	203.72	203.67	201.74	202	205.32	205.38	204.9	206.38	206.07	202.93	205.59	203.71	201.19	202.61	201.21	205.58
209.47	204.22	205.47	209.2	211	207.18	206.97	207.68	210.71	213.45	208.6	211.01	206.33	208.11	208.44	209.26	208.35	207.59	208.64	207.59	208.64	214.21	208.04	209.96	203.4	206.83	208.6	209	209.67	206.81	204.43	204.72	206.07	209.17	203.82	211.59	208.85	211.54	207.94	209.04	210.39	206.04	212.16	212.39	209.14	207.69	211.25	207.22	211.22	210.88
204.41	204.89	203.39	209.09	206.6	208.76	200.85	205.26	206.6	202.31	203.98	201.91	205.76	204.49	200.44	205.24	205.8	204.59	202.66	205.13	202.71	206.81	205.7	203.1	203	208.56	203.62	204.62	199.36	202.35	199.75	201.91	202.6	205.67	205.8	206.77	204.85	210.75	201.51	205.14	202.72	209.06	209.23	204.12	207.39	205.22	203.24	206.17	202.79	207.65
201.88	200.89	200.64	207.69	206.5	200.9	203.62	200.4	200.88	205.02	199.86	200.31	202.63	204.1	202.44	202.14	202.6	197.99	203.41	200.37	202.93	201.23	198.47	199.36	201.45	200.58	202.76	198.77	199.95	203.87	202.26	205.55	206.91	201.61	202.92	204.48	200.47	205.57	204.26	197.74	203.88	200.5	204.2	203.86	199.21	198	203.45	201.52	203.57	202.35
198.36	193.4	197.99	193.72	193.68	198.23	192.97	202.29	195.89	192.87	194.41	192.7	193.82	193.95	193.96	192.85	196.5	195.82	191.89	191.58	187.87	197.07	193.32	199.25	196.41	192.8	192.13	196.7	190.73	196.9	198.08	196.23	198.44	197.74	194	194.86	200.76	196.44	195.69	192.13	196.35	195.08	195.5	189.85	194.53	192.8	194.09	191.85	191.91	187.57
198.14	200.28	201.97	200.37	199.88	200.51	200.97	195.95	203.06	204.39	200.37	205.44	200.42	197.29	203.46	206.17	198.75	199.5	203.89	199.41	200.6	201.86	201.98	201.58	204.61	205.01	200.66	203.25	200.34	200.52	202.33	196.84	204.31	196.31	201.24	201.96	201.32	204.43	204.98	202.04	200.76	202.64	208.34	198.39	200.96	200.09	201.48	195.1	200.51	204.29
213.48	208.84	211.36	208.16	212.77	215.04	212.21	210.94	212	211.43	213.97	212.75	211.41	213.15	209.36	211.64	208.68	211.89	210.43	215.78	212.24	213.5	213.32	210.39	212.51	214.37	210.66	210.37	212.48	212.22	212.61	209.95	211.48	212.22	210.03	207.4	212.83	212.31	210.98	212.23	214.85	211.32	212.96	210.14	210.09	208.39	212.96	208.9	210.06	214.72
200.33	199.58	200.16	195.27	196.58	196.88	199	200.75	194.91	201.26	198.56	196.24	196.96	200.99	199.63	199.17	195.86	202.51	200.65	203.37	198.51	200.77	199.33	201.31	200.57	196.81	197.31	199.92	196.87	192.42	199.68	197.55	196.6	200.44	198.42	194.43	200.21	204.26	197.07	193.86	198.77	200.17	200.25	197.95	197.06	198.26	199.57	199.77	195.63	196.47
198.21	199.1	198.07	199.76	201.92	197.71	200.87	197.02	205.9	201.88	201.42	197.43	196.17	199.56	200.56	202.39	198.75	198.77	203.88	195.53	202.13	202.21	199.9	200.36	197.45	201.83	199.44	202.2	203.88	195.23	200.95	199.88	207.18	199.62	201.16	197.52	198.26	199.35	201.05	195.7	202.16	199.4	200.71	204.87	198.35	196.45	201.31	196.93	198.86	201.37
200.65	200.25	201.54	200.63	200.11	199.84	205.41	200.88	203.54	196.96	199.52	194.45	201.89	195.24	198.58	196.5	200.66	197.83	199.66	198.96	202.48	198.09	202.86	203.83	195.84	203.61	200.64	204.48	202.31	201.04	198.44	200.32	205.14	201.38	200.82	202.26	199.13	203.82	203.41	198.33	198.81	197.26	203.69	202.47	200.6	203.18	195.71	196.97	201.7	203.54
207.11	209.29	209.87	210.7	212.96	212.19	206.95	207.47	211.43	208.85	210.19	208.75	206.71	205.63	212.87	207.66	214.38	207.59	204.34	209.63	209.58	210.76	212.43	208.58	210.48	210.44	211.51	212.27	211.96	212.73	207	211.27	210.83	208.42	204.17	212.66	209.31	205.85	208.7	207.19	205.35	205.96	214.51	207.02	211.1	215.25	206.36	208.04	210.5	216.16
202.48	200.21	195.39	203.55	199.88	203.85	204.46	201.48	201.46	200.96	202.97	196.24	196.4	200.19	202.99	200.3	203.31	202.88	199.93	199.58	203.13	196.82	201.55	203.51	202.73	201.07	201.25	199.44	202.25	200.25	201.06	202.34	198.52	202.75	199.63	199.27	198.66	197.73	198.58	199.12	203.79	201.16	198.79	198.2	206.7	198.32	197.94	195.98	198.32	199.85
210.72	208.95	209.9	208.33	210.1	204.09	212.95	209.31	207.95	210.82	208.35	210.16	208.77	206.82	209.28	208.4	212.53	209.42	212.15	215.34	211.64	208.91	212.04	210.1	207.29	209.06	207.71	208.13	208.45	209.37	211.28	213.28	210.37	204.75	207.02	207.53	207.02	215.99	212.73	206.77	208.62	214.58	208.69	207.04	207.65	209.04	208.13	209.91	210.93	210.94
204.96	208.15	210.3	210.63	208.3	208.62	210.89	207.72	206.96	209.8	210.7	204.51	210.78	208.52	211.54	208.85	208.37	209.76	209.39	207.84	210.47	210.63	210.2	203.7	208.71	210.27	207.69	210.65	203.65	206.34	212.19	207.63	210.28	203.74	209.73	207.97	203.28	211.74	207.12	204.96	214.29	205.32	206.35	212.05	212.73	207.97	208.71	205.36	206.7	211.41
205.61	206.23	205.71	211.42	206.72	207.7	205.79	207.83	200.4	211.31	204.3	207.92	204.6	202.25	202.54	203.58	205.84	204.27	204.61	201.92	203.35	201.4	201.14	209.64	204	203.72	204.28	206.61	204.93	204.73	207.79	202.06	207.66	207.23	203.79	203.19	201.64	203.4	206.13	204.28	204.84	204.57	205.93	207.23	203.94	211.24	202.94	205.95	203.54	207.2
211.55	209.21	211.58	214.31	208.74	216.7	211.34	216.52	209.91	213.17	209.04	214.63	212.01	211.47	211.01	216.27	212.96	213.34	209.38	213.21	215.06	206.38	216.18	210.06	213.47	214.45	210.42	209.53	214.5	213.12	212.56	208.4	212.68	212.15	207.47	213.81	212.61	210.41	210.42	212.19	212.57	213.42	211.67	212.22	209.45	210.28	211.26	215.34	210.93	213.18
211.99	205.46	209.53	209.26	208.68	203.43	206.88	207.11	212.21	208.49	214.27	208.12	211.38	210.16	207.34	205.99	210.83	209.88	210.36	209.2	204.24	210.4	207.69	212.76	208.98	209.89	206.29	206.74	209.52	209.28	211.46	210.45	207.87	207.31	205.93	208.36	209.88	207.43	206.86	206.68	209.71	207.08	209.27	205.88	208.21	210.04	207.36	212.13	211.04	211.32
195.48	197.71	199.62	202	197.85	198.89	197.14	197.95	199.96	194.66	195.41	201.29	198.09	197.8	199.73	199.63	199.45	198.22	196.55	200.55	200.82	196.17	202.91	198.19	196.14	203.25	195.75	198.21	197.03	200.38	198.04	201.39	198.98	199.4	202.09	197.43	199.9	197.3	202.27	199.68	200.12	199.63	195.74	197.68	199.05	200.23	193.83	197.72	194.47	201.56
207.71	205.24	207.76	212.76	204.53	207.79	212	212.04	209.06	208.99	210.87	209.09	213.59	204.57	202.17	207.99	206.74	209.28	209.04	202.83	210.91	211.36	213.68	211.89	208.42	206.59	211.36	210.01	205.22	207.88	210.16	213.72	210.03	211.48	204.11	210.08	208.27	207.86	209.58	215.49	211.13	205.19	211.21	209.65	206.73	207.89	209.74	209.09	212.45	204.16
199.56	204.8	206.58	200.69	200.67	202.2	205.98	199	208.59	199.09	206.79	206.06	201.7	197.4	203.62	204.3	206.47	203.2	201.66	195.98	204.4	207.15	203.06	201.93	205.89	202.21	205.4	202.08	202.47	206.13	201.59	200.82	201.04	204.09	201.98	201.83	201.47	204.46	200.83	205.17	203.87	202.66	204.09	200.69	201.67	197.71	198.83	201.88	200.72	203.64
198.97	198.73	200.53	202.19	201.17	205.5	199.75	203.34	199.53	198.33	199.16	198.82	199.23	198.4	203.31	202.62	203.12	195.83	202.11	201.34	197.76	200.46	202.66	202.93	196.47	205.28	199.76	195.34	201.24	198.56	202.22	202	202.48	198.21	201.68	201.82	198.62	204.11	200.25	198.91	201.34	198.26	200.76	204.46	201.79	201.39	201.29	199.92	199.49	202.52
206.63	203.97	205.36	196.84	203.15	204.91	201.65	204.32	195.92	202.22	207.97	204.48	202.09	206.1	201.62	201.9	204.98	202.64	201.71	201.7	200.46	198.08	205.96	209.39	207.04	206.6	203.58	203.64	205.13	202.42	197.36	201.5	202.91	207.61	202.28	202.05	204.18	204.12	206.26	203.39	203.86	207.49	202.29	209.55	205.7	202.34	202.27	206.11	200.36	202.38
209.86	212.91	214.57	214.34	213.72	216.08	209.53	216.92	212.86	215.21	215.4	212.12	214.61	213.08	215.81	209.27	209.67	213.92	211.34	217.69	211.14	217.38	214.12	214.38	212.57	214.4	212.88	211.46	213.68	215.69	217.42	214.83	216.24	211.06	211.34	211.95	214.61	217.43	211.3	212.37	218.95	214.42	211.14	213.23	215.2	212.25	212.6	212.9	215.22	211.91
204.85	208.5	208.47	212.38	201.18	208.95	206.01	203.71	203.5	206.5	213.39	202.61	204.7	207.89	211.24	202.94	211.49	208.9	209.23	207.36	206.08	206.3	210.93	206.85	204.83	207.88	210.19	208.31	205.1	208.43	207.2	207.44	208.03	209.17	210.12	212.16	207.92	203.3	208.38	209.58	205.03	207.97	205.55	205.3	209.13	206.06	210.05	206.39	202.53	205.46
198.98	205.26	203.94	204.81	200.89	201.8	203.62	201.04	202.37	203.37	200.12	201.97	203.36	202.06	203.16	204.36	202.97	209.23	203.82	201.72	199.2	201.82	200.03	199.68	202.95	202.56	200.43	205.5	208.95	203.76	199.97	205.39	203.01	204.65	202.5	199.6	197.98	203.22	198.15	202.45	202.98	203.2	199.82	201.46	199.05	198.1	205.67	205.16	203.23	201.66
211.91	212.7	213.29	211.11	209.25	209.84	209.69	219.54	217.22	211.58	208.53	209.8	216.13	213.43	213.54	212.92	213.36	214.27	211.91	209.98	212.29	209.58	210.58	212.3	210.25	213.3	215.63	210.93	212.28	212.55	211.58	213.61	215.22	217.42	213.96	213.38	214.4	214.73	215.22	213.5	211.8	210	217.12	214.23	210.04	210.72	211.89	209.98	210.45	210.21
207.06	215.09	207.26	208.55	209.52	209.35	212.2	209.99	211.87	212.86	209.58	208.48	215.85	204.83	210.94	213.33	212.82	207.42	208.97	214.08	210.32	208.37	217.29	211.55	211.99	211.48	211.8	211.43	209.11	211.22	211.21	214.54	214.67	214.99	212.26	213.08	212.52	210.94	214.1	212.79	212.06	212.82	210.92	211.77	213.56	213.18	210.5	211.19	211.96	210.36
209.35	213.18	214.54	212.57	209.91	212.88	216.98	211	211.89	213.54	212.71	211.47	213.81	212.4	207.11	214.44	212.99	214.96	214.14	211.48	207.2	217.24	213.07	216.31	213.78	212.71	214.81	213.53	216.54	214.02	214.41	215.38	216.53	211.56	208.48	209.08	209.16	217.6	210.52	218.39	214.79	215.14	204.31	209.88	218.3	213.89	214.42	209.98	215.63	213.69
210.61	212.56	212.84	214.72	211.79	214.21	209.83	210.56	210.22	211.84	206.52	210.78	208.26	211.04	210.42	211.15	208.16	215.73	210.22	207.25	210.37	215.17	209.85	215.52	214.44	208.86	213.75	211.84	211.06	213.49	214.14	214.9	208.86	209.3	210.82	211.95	212.26	213.23	208.73	217.56	212.29	210.03	208.87	211.67	213.01	207.08	213.48	210.17	210.82	213.71
210.32	205.82	211.37	211.87	209.92	205.25	208.4	212.22	207.91	209.59	205.97	206.03	208.25	210.36	207.91	209.52	207.4	209.15	209.95	207.23	208.94	209.92	210.81	205.65	210.78	207.24	208.66	211	209.91	210.5	214.28	205.15	209.22	204.07	205.42	211.35	214.06	209.6	208.81	209.73	207.99	208.48	209.67	208.56	204.62	209.11	207.12	205.51	207.85	207.03
212.68	214.25	213.92	218.24	214.61	213.94	216.75	216.75	211.86	208.22	214.58	211.43	217.65	214.07	214.45	211.45	213.02	211.81	215.4	215.07	214.21	213.58	213.13	210.9	213.9	213.09	214.54	213.05	211.71	215.23	215.29	217.48	217.36	216.9	215.07	211.9	213.27	210.15	214.88	212.78	212.63	213.16	210.78	216.39	211.69	209.05	213.68	214.66	215.05	211.39
216.55	217.88	217.1	218.77	216.77	219.26	217.79	215.96	219.51	215.31	219.62	213.83	222.67	217.2	215.59	217.96	215.59	214.6	214.89	220.01	219.23	216.97	216.93	215.16	219.58	215.93	219.65	217.7	221.18	219.2	220.52	215.7	218.83	217	219.01	217.86	220.24	216.69	221.63	215.7	216.85	221.88	216.47	216.68	215.49	218	216.11	218.59	219.14	219.22
202.7	197.88	201.53	199.83	200.98	194.99	199.01	200.39	197.58	199.8	199.83	199.77	198.82	198.21	193.69	201.34	194.8	195.57	197.87	199.95	202.59	202.13	196.96	197.79	202.82	199.06	195.14	196.03	195.75	206.17	193.16	202.72	196.2	200.63	201.78	198.66	197.87	201.28	197.67	202.45	196.18	198.49	199.97	203.29	201.43	198.46	199.22	196.56	201.85	198.45
207.82	201.08	204.79	205.42	204.64	206.4	208.44	206.56	205.9	204.26	205.38	208.56	205.61	208.36	211.81	206.81	206.83	205.32	207.28	207.27	205.83	206.76	207.51	204.92	206.91	203.89	207.45	206.17	205.61	206.19	210.03	209.41	204.92	207.68	203.09	207.28	205.85	205.66	207.76	209.14	212.63	205.37	208.1	204.7	206.4	204.76	208.09	207.11	207.99	209.85
209.9	212.38	204.35	210.49	207.33	207.29	207.96	208.46	208.02	206.42	208.89	204.31	209.77	207.31	206.82	211.96	207.7	205.36	208.49	209.87	206.42	207.06	216.4	205.13	209.34	208.42	209.18	213.09	208.7	205.1	207.66	210.28	208.15	206.8	207.6	210.58	206.43	211.82	208.01	211.21	208.2	210.42	209.44	209.27	211.06	210.69	207.55	208.72	208.62	206.92
199.93	203.12	201.96	206.57	203.15	204.77	202.01	203.07	207.09	201.62	203.23	203.63	207.49	198.69	207.05	203.47	209.46	205.89	202.76	205.75	201.86	205.25	201.62	203.47	199.45	204.38	198.87	207.94	203.47	203.29	202.71	204.47	205.86	208.12	205.79	200.93	200.54	208.4	204.93	203.07	201.17	203.46	201.48	209.45	204.57	196.96	201.77	204.53	205.04	202.32
207.16	206.44	205.96	203.78	204.08	201.69	203.86	206.36	204.24	201.79	203.55	202.85	202.25	206.95	204.95	201.29	208.52	204.9	203.82	205.66	205.04	207.11	203.22	202.4	206.13	206.73	202.85	205.61	197.04	201.78	201.71	202.56	206.99	203.03	204.28	203.84	205.08	201.7	201.52	198.68	203.39	202.05	204.99	205.24	200.45	204.3	202.88	203.84	203.97	200.4
209.96	207.23	203.33	212.4	206.66	210.36	205.38	208.25	209.87	206.06	205.83	209.83	208.75	207.04	207.88	208.3	209.3	207.03	211.55	211.9	209.4	210.69	210.55	211.08	208.25	210.45	208.13	209.94	206.83	210.63	206.09	209.45	208.56	211.84	209.12	207.16	212.02	209.94	205.65	205.12	204.75	212.1	206.41	207.84	206.35	205.52	205.95	210.01	211.73	207.77
204.96	209.54	203.04	200.99	201.5	207.28	203.51	204.47	204.5	202.28	201.83	198.8	205.08	204.65	205.72	201.95	206.93	202.38	200.46	207.28	203.69	202.52	202.61	198.01	201.26	204.74	204.82	210.02	198.45	203.88	205.82	207.17	200.95	204.11	211.55	203.4	200.02	203.26	205.05	205.52	201.46	208.88	205.82	199.56	202.59	199.84	202.54	200.72	208.81	204.65
220.08	221.81	215.99	218.27	216.26	217.42	221.6	217.69	217.03	220.54	213.38	215.37	217.66	223.88	217.34	218.18	212.82	213.82	215.57	212.82	216.32	218	216.83	219.99	216.52	218.22	217.86	217.05	216.75	216.78	213.34	220.24	218.87	214.62	213.83	216.09	214.36	218.38	218.03	217.88	216.4	215.47	218.36	217.18	219.24	218.08	215.63	216.76	217.56	216.26
214.27	216.27	213.75	212.84	212.1	207.27	211.39	217.07	209.79	210.56	215.81	214.21	212.64	210.2	210.15	212.44	210.53	212.21	210.93	213.03	214.71	212.95	214.76	209.53	212.13	212.24	216.87	210.12	212.26	212.92	211.14	214.53	216.28	214.84	215.83	214.83	209.71	208.38	212.22	214.18	211.97	211.04	214.53	209.38	213.3	213.53	208.67	212.5	215.01	214.21
212.49	213.22	214.42	208.11	214.44	215.17	212.02	208.87	213.68	211.5	211.01	214.9	209.68	210.17	210.18	211.79	211.96	212.72	211.32	211.36	208.81	207.37	205.45	204.93	213.18	209.56	208.77	213.46	213.87	211.72	211.4	210.38	211.35	210.74	212.63	210.07	208.71	213.02	212.81	210.9	209.44	214.09	211.47	213.3	215.71	210.93	212.18	209.23	209.76	212.07
205.62	208.57	204.55	210.09	210.59	205.37	204.95	208.92	207.46	204.5	211.59	205.31	210	210.17	208.5	208.86	208.2	210.47	206	214.22	207.56	208.64	205.66	210.94	207.77	207.17	204.73	211.84	208.36	214.56	211.72	211.87	209.85	206.91	212.83	208.66	208.27	207.13	207.48	204.83	207.1	207.55	214.22	209.7	209.24	207.76	205.84	208.44	207.04	209.1
220.54	221.18	218.5	215.99	215.53	218.39	220.49	214.57	218.05	218.75	216.51	220.49	217.68	217.2	215.99	214.4	215.09	214.09	218.45	215.15	214.2	220.52	217.77	215.52	220.76	219.56	215.43	216.39	214.08	218.81	215.36	217.82	220.11	217.93	215	217.55	216.58	220	217.46	216.43	220.56	217.96	214.44	219.25	218.31	221.61	218.33	218.37	218.64	215.7
210.81	208.94	208.3	209.78	208.88	204.9	206.36	211.41	209.51	208.06	207.96	209.01	204.52	206.07	206.08	210.37	206.19	206.03	208.35	203.51	207.8	205.01	204.65	205.15	212.23	204.34	212.62	209.43	210.83	209.03	205.87	211.08	211.52	210.04	208.65	206.81	207.03	205.76	204.11	208.13	210.11	205.38	206.29	213.16	212.48	208.61	208.45	205.65	208.59	211.92
208.39	207.28	208.35	209.7	208.99	205.04	208.51	211.01	204.28	210.63	207.69	214.03	208.54	211.12	210.92	209.75	208.24	208.73	208.41	212.4	210.09	210.17	204.7	213.27	212.91	207.79	212.45	210.61	208.55	209.54	210.02	207.83	214.88	210.36	207.32	208.92	206.75	206.43	207.15	211.3	209.61	208.37	209.97	206.37	211.87	208.65	215.39	204.55	209.14	210.13
208.99	214.5	207.91	210.38	214.57	212.61	215.99	211.1	216.81	209.3	212.41	214.66	213.49	209.71	212.99	211.93	211.28	204.37	212.19	211.8	209.54	215.52	213.18	214.08	208.99	209.68	211.38	210	209.29	210.9	211.84	211.16	208.3	211.16	214.59	211.36	213.1	207.87	214.86	210.83	206.21	208.22	217.58	212.31	214.93	214.9	211.2	209.4	207.23	209.38
219.65	221.33	219.01	219.4	224.54	217.25	216.11	216.71	218.71	216.86	217.69	221.98	218.63	213.49	217.98	219.75	219.17	220.46	217.83	219.61	219.91	217.21	217.09	217.22	220.03	217.66	215.86	215.72	216.82	216.18	217.22	220.6	215.86	217.37	215.13	216.78	213.92	216.99	221.12	219.5	218.61	213.86	220.71	214.85	218.7	216.39	218.81	219.63	218.8	215.77
202.72	204.07	205.51	207.21	201.27	204.8	205.29	204.23	206.17	204.37	205.79	203.56	207.42	201.41	203.8	206.26	202.44	202.14	204.5	200.59	202.43	202.98	206.41	207.73	201.41	203.59	203.68	207.93	209.2	204.41	202.32	207.36	206.22	204.98	206.25	206.7	202.95	201.74	202.58	202.43	203.47	202.79	201.66	201.4	202.51	201.37	201.65	209.45	203.69	204.75
216.81	217.81	215.82	222.03	216.48	214.96	214.36	217.01	218.48	218.11	220.7	214.71	219.9	219.27	216.64	224.3	218.63	222.92	216.68	215	222.93	219.42	218.99	214.84	219.67	219.14	215.25	213.14	218.93	211.61	220.29	218.56	222.52	220.6	221.5	216.11	218.64	219.92	221.17	219.44	220.31	219.66	214.71	223.64	216.93	210.11	215.76	213.75	217.2	213.95
206.79	206.68	205.54	203.7	204.51	200.47	202.48	204.76	203.44	202.62	206.85	208.16	199.97	201.65	207.29	207.66	198.91	196.29	204.85	205.63	206.45	202.79	200.75	204.72	204.05	201.73	202.91	204.79	205.22	207.36	199.97	204.9	204.25	200.55	203.86	201.71	202.14	202.8	201.57	204.73	203.22	204.08	204.66	207.55	204.27	203.7	207.8	200.77	206.6	205.43
205.09	202.18	201.82	198.7	201.26	203.41	205.68	203.67	208.48	204.35	204.92	202.77	204.25	203.4	204.88	206.9	200.45	205.38	206.16	204.63	199.14	204.65	202.06	198.42	203.03	207.02	204.56	203.41	200.48	204.5	200.26	199.35	204.99	201.84	204.22	203.49	208.72	201.86	202.99	201.88	202.11	203.75	201.68	205.34	202.9	199.19	204.87	202.37	204.33	202.59
206.91	207.73	212.82	207.44	210.76	208.92	207.75	206.17	206.23	210.26	206.81	203.78	205.86	210.6	206.07	207.05	207.78	207.07	210.43	204.35	202.75	211.74	206.5	212.98	210.42	202.91	207.11	208.41	208.67	206.78	205.02	210.43	211.22	205.49	204.9	203.85	211.02	209.22	209.45	203.63	208.13	208.92	205.85	209.66	205.24	208.62	204.63	208.35	210.32	204.71
204.6	203.42	202.66	204.75	207.27	206.45	205.93	200.04	199.23	203.05	200.86	207.11	200.95	206.51	201.35	203.89	200.33	204.77	202.43	201.84	199.23	204.77	202.39	207.66	204.62	202.65	208.94	206.26	198.95	204.43	204.76	205.28	204.36	202.17	202.45	204.07	205.6	202.71	205.21	205.59	205.07	201.02	203.02	204.65	203.91	203.55	207.74	206.11	199.86	203.35
212.92	207.59	211.34	209.54	207.85	205.75	209.99	204.89	208.62	210.05	207.68	214.1	209.93	208.85	209.53	207.15	205.81	204.97	214.13	209.5	209.28	206.67	208.36	207.49	209.13	208.12	209.42	203.23	211.7	209.01	205.08	206.93	208.91	206.39	212.19	209.6	209.78	203.49	208.45	206.17	206.9	206	209.24	208.78	207.97	205.21	214.87	208.21	207.96	207.1
200.68	206.21	208.73	201.86	200.11	202.02	203.33	201.04	202.78	204.31	200.81	203.38	199.85	203.7	200.8	203.52	202.94	201.98	201.96	200.09	202.89	203.56	205.62	200.26	204.93	201.08	199.21	200.95	202.75	206.48	208	201.02	197.23	201.39	204.18	203.57	203.44	201.91	202.35	201.91	203.06	208.16	201.89	201.53	200.43	200.17	202.08	204.33	203.91	204.08
201.26	204.37	202.38	201.68	207.21	201.64	203.5	202.9	205.56	203.37	201.96	199.89	206.27	197.55	203.44	200.39	204.02	202.67	203.99	201.85	203.52	205.06	205.36	200.62	206.18	202.3	206.08	203	204.88	203.59	197.66	197.12	202.74	201.18	201.18	203.83	201.82	202.55	201.23	204.4	200.87	200.45	203.64	206.11	203.58	203.17	202.02	203.36	203.26	205.5
203.87	203.61	200.58	202.22	201.76	205.21	206.29	203.45	199.51	204.52	204.04	201.03	205.47	206.15	206.55	205.92	203.46	203.75	206.62	201.42	199.65	201.98	204.14	200.09	202.45	204.97	205.54	204.82	208.44	208.36	207.13	207.82	207.05	203.75	206.29	202.69	206.5	199.97	205.84	203.69	203.35	203.31	202.67	204.4	197.89	203.55	202.21	199.99	200.02	201.66
209.28	205.31	209.89	213.95	213.89	205.43	204.77	211.09	210.37	207.2	206.28	207.28	207.75	210.64	212.7	206.95	210.03	208.54	209.02	207.57	212.65	207.74	207.81	211.4	207.71	209.01	204.91	209.79	207.42	207.25	211.93	214.09	210.24	209.42	211.09	207.17	206.47	209.87	210.38	207.69	205.3	208.89	205.09	210.27	207.62	205.63	210.33	205.76	209.42	206.63
203.44	206.14	203.39	206.87	207.84	203.34	211.77	207.3	204.6	199.54	202.58	201.94	205.18	207.64	207.86	206.7	205.06	205.93	203.77	208.38	211.02	204.02	204.71	206.94	210.8	202.72	212.21	207.1	200.74	206.73	205.23	206.35	204.9	200.94	206.05	206.77	206.9	208.99	203.44	205.98	207.23	202.95	204.85	201.67	202.68	202	204.19	204.1	203.23	207.89
206.37	203.92	205.48	205.43	209.09	207.95	206.1	205.81	205.24	204.4	209.81	205.23	209.86	207.73	204.21	204.87	202.35	206.36	207.01	207.05	206.61	212.49	208.27	200.78	204.55	203.95	204.42	204.47	204.37	204.22	210.86	208.48	201.45	205.3	208.17	200.93	204.51	203.36	209.67	204.26	205.85	206.38	206.05	209.46	206.16	207.05	206.86	209.55	204.74	206.98
211.95	206.64	211.8	211.91	210.91	208.8	211.61	208.07	214.26	210.89	212.47	211.29	207.59	213.03	208.27	215.42	213.1	209.09	215.91	211.89	209.88	212.08	209.62	215.56	214.27	215.23	211.95	213.02	206.35	211.35	210.26	216.34	208.3	210.25	208.57	214.28	209.27	206.16	209.41	208.39	215.15	214.17	215.18	208.77	213.1	212.53	208.7	210.14	210.17	212.79
194.75	197.51	193.78	191.72	198.4	192.81	192.68	185.5	195.96	194.8	194.09	193.33	192.95	191.97	194.66	193.89	193.96	197.29	191.77	195.46	193.79	195.81	196.83	194.98	199.31	193.38	195.76	199.71	193.2	191.57	198.37	196.83	202.37	196.93	190.13	198.05	195.31	197.82	198.3	192.01	189.11	197.27	193.72	196.31	194.96	189.23	193.32	194.56	192.08	196.22
204.85	204	209.49	202.89	205.62	205.18	203.19	202.38	201.77	204.62	204.23	205.3	204.33	198.09	201.47	203.8	199.11	206.4	201.99	200.72	202.39	207.74	203.33	203.12	202.28	207.02	204.31	201.09	207.25	200.99	204.43	202.43	205.55	200.85	202.72	208.23	203.98	206.03	200.56	203.14	201.29	202.29	201.21	206.8	208.6	203.15	197.5	207.79	202.18	203.72
211.18	207.65	211.8	211.72	210.8	209.26	204.1	206.71	209.89	207.4	207.23	208.59	207.57	202.42	204.45	206.03	206.47	205.62	213.6	206.34	209.75	208.76	209.37	208.91	206.8	210.29	208.13	211.11	207.15	210.61	208.66	208.51	209.51	207.42	210.34	207.82	202.15	210.18	206.21	213.75	209.04	208.36	213.04	210.1	215.01	205.26	206.34	205.86	212.54	207.16
206.63	208.92	205.27	207.49	204.41	204.07	208.61	207.75	206.75	204.91	207.2	206.66	206.99	210.77	210.02	206.61	207.23	208.95	205.71	204.27	208.86	204.66	204.82	205.33	209.85	204.27	205.74	202.74	206.32	201.3	206.59	207.66	206.2	208.68	205.76	206.94	206.81	206.67	202.49	211.13	203.21	209.22	208.32	210.99	207.16	207.01	208.74	205.22	210	209.04
212.89	204.95	212.83	210.2	208.06	206.85	209.79	208.88	211.63	212	206.76	205.26	207.1	206.75	211.38	208.95	212.48	205.6	209.62	208.85	208.63	206.19	206.39	210.4	211.94	211.75	214.3	209.05	205.3	209.13	207.91	210.69	207.04	209.55	206.77	204.47	214.96	209.84	206.55	207.91	206.12	211.93	212.25	208.62	209.34	208.21	208.16	207.05	206.19	210.37
198.64	198.62	202.27	195.69	199.44	197.27	199.38	198.67	197.02	197.1	199.09	197.5	197.36	199.38	202.74	203.21	198.37	198.89	204.38	205.71	197.49	196.26	203.65	204.68	197.87	199	196.18	201.08	202.32	199.51	195.28	201.02	194.96	200.47	198.9	198.9	202.77	201.4	203.21	201.13	199.51	202.65	205.53	198.38	201.09	199.4	201.17	206.15	203.16	197.73
218.05	220.47	217.83	215.98	213.3	216.09	219.24	216.58	216.12	219.41	215.01	216.94	215.72	213.42	219.49	220.23	221.93	213.59	210.81	218.64	215	220.67	219.07	213.78	215.57	214.82	213.3	214.65	217.17	215.42	220.47	217.57	221.25	217.36	215.42	217.66	214.7	213.33	215.52	215.69	218.1	218.82	219.1	216.85	216.11	217.29	215.81	217.66	217.98	219.59
196.69	198.06	197.48	204.51	198.15	203.23	200.24	195.94	198.93	201.48	199.7	199.2	197.51	200.68	199.46	202.06	202.8	200.63	201.48	201.6	203.61	198.82	202.67	198.17	200.55	202.73	199.07	200.89	197.76	198.08	198.19	202.44	200.42	199.71	198.03	196.69	197.5	201.93	199.82	202.91	200.46	198.8	198.39	201.95	204.17	201.17	199.3	199.55	202.5	199.03
217.38	217.74	213.75	218.37	215.83	221.08	216.27	215.24	215.03	222.23	214.49	216.79	219.04	213.39	220.54	217.34	221.6	219.61	218.78	217.7	215.17	213.66	216.86	221.17	219.8	216.2	217.95	211.65	219.12	214.25	214.29	216.96	219.55	221.5	216.27	215.97	212.38	221.84	218.27	215.8	215.04	216.59	218.16	217.31	213.24	218.34	215.43	220.33	222.84	216
209.63	203.49	206.59	210.1	205.73	205.23	204.9	204.45	209.75	207.62	205.25	205.99	204.96	205.28	205.48	206.83	203.92	206.9	202.67	205.79	201.75	201.89	210.35	213.39	206.14	200.1	207.61	205.56	208.24	208.19	203.85	207.48	203	202.1	206.95	206.03	207.3	205.89	206.59	207.96	210.26	208	204.2	205.32	203.71	205.37	206.33	204.47	205.21	204.5
211.57	206.29	207.84	207.66	203.6	209.96	210.71	207.67	204.91	209.08	212.07	208.13	210.16	204.4	207.44	206.29	203.29	212.85	208.9	206.07	212.89	208.03	207.63	208.57	205.07	206.64	209.77	208.26	205.65	206.29	210.95	204.21	207.27	207.63	205.76	207.23	208.07	205.38	207.24	211.2	210.87	210.22	208.58	210.59	213.24	210.39	211.75	203.31	214.12	209.39
210.05	204.19	211.79	209.2	208.37	206.58	211.69	209.5	208.24	207.46	212.18	206.97	208.75	213.26	211.96	209.06	207.67	205.51	208.48	210.27	209.16	213.94	211.48	206.11	209.07	211.35	202.91	207.02	208.37	211.47	208.34	214.5	210.69	211.13	212.58	209.39	208.18	210.86	204.96	204.6	206.24	208.51	210.92	209.66	210.71	209.86	211.36	212.05	209.85	210.06
202.34	200.89	198.53	199.86	198.98	200.12	200.47	198.48	201.55	201.03	198.48	200.65	199.53	200.51	196.21	199.25	202.99	203.23	199.55	201.68	202.85	200.33	198.17	198.43	197.28	199.45	201.66	202.38	200.19	202.46	201.71	199.53	199.56	199.14	199.43	199.95	202.05	198.74	199.33	200.33	196.73	200.57	200.97	201.33	201.4	202.04	202.7	204.49	195.27	199.3
215.64	213.75	214.45	213.43	216.43	212.01	214.47	209.09	212.8	212.35	212.7	213.61	210.86	213.49	211.45	209.99	210.77	207.99	213.37	213.39	218.49	212.32	213.29	212.67	207.96	217.46	212.06	213.25	210.01	212.67	211.57	213.48	216.13	213.39	213.63	211.18	211.85	215.67	211.25	215.23	210.37	211.33	216.86	212.63	212.24	212.12	212.66	209.83	216.41	210.77
206.38	206.11	206.28	208.11	206.83	206.72	203.93	205.24	204.08	206.75	208.26	201.1	205.21	203.42	206.69	202.7	204.87	202.45	206.98	202.57	205.25	202.14	200.91	202.15	202.71	203.59	199.55	202.97	204.96	204.93	204.96	201.77	202.28	203.93	204.54	206.75	201.01	205.55	201.98	206.24	197.65	206.88	207.74	208.88	203.45	202.99	210.75	202.11	206.11	201.54
203.28	202.51	198.81	191.47	198.62	197.5	197.72	197.57	195.29	199.85	194.96	196.34	198.71	197.47	200.85	201.66	200.82	194.18	197.38	197.93	199.99	197.91	196.72	197.16	197.07	199.95	200.28	194.12	199.83	200.47	197.15	194.1	198.25	197.76	196.06	197.67	204.07	198.18	194.74	205.08	200.45	205.68	199.08	197.93	200.86	197.32	198.87	199.9	199.5	197.61
212.79	210.22	213.11	209.45	216.99	215.65	212.31	206.09	217.19	212.98	215.89	208.45	211.25	215.81	215.53	208.35	209.23	211.84	213.5	212	210.52	207.76	216.31	213.9	215.25	216.74	210.42	212.71	210.4	216.39	212.13	208.75	208.99	215.74	212.54	212.03	212.32	213.12	209.36	211.27	212.75	209.94	212.08	213.97	213.74	207.64	212.08	211.19	215.29	212.71
195.65	201.41	192.16	192.58	200.06	199.03	196.55	200.08	194.68	199.07	196.11	194.97	196.27	196.85	201.53	199.2	198.57	196.11	196.89	199.17	199.4	200.15	203.39	197.18	198.67	197.05	195.51	201.55	197.34	198.55	196.88	204.6	198.62	202.88	200.85	198.08	200.48	198.78	197.34	200.64	194.19	198.4	199.14	194.7	203.04	197.15	198.98	197.26	196.64	198.1
208.22	208.32	205.75	209.55	206.6	210.36	212.68	206.78	210.12	207.53	208.01	210.98	207.17	209.82	209.19	207.12	206.58	213.05	206.85	208.12	207.57	205.71	208.95	211.76	207.34	206.78	209.52	204.3	207.62	207.77	214	209.48	209.35	212.61	205.87	207.79	208.09	209.08	212.51	210.66	206.69	207.78	208.79	212.51	205.92	207.07	210.76	211.37	207.16	211.11
217.89	217.17	220.5	218.33	220.09	216.88	214.96	217.33	216.57	218.03	216.56	215.82	214.61	219.99	217.61	216.11	214.61	213.21	214.04	214.7	218.84	219.8	217.74	218.51	218.9	218.53	216.05	216.07	215.55	212.53	216.8	212.52	216.95	213.41	220.29	219.36	219.82	215.3	216.65	213.23	211.79	216.8	216.77	216.53	216.78	216.06	216.15	218.81	216.61	213.57
205.38	199.47	202.9	201.37	203.31	200.92	203.05	201.36	202.59	204.5	201.29	201.89	202.58	203.14	200.62	205.84	202.14	199.14	204.8	202.93	203.03	201.11	200.46	203.87	203.13	205.17	205.27	204.77	202.63	202.22	205.68	201.25	200.23	203.38	204.73	207.3	202.62	200.64	203.45	202.92	199.36	205.24	205.31	200.25	202.46	203.43	199.09	201.06	202.84	206.99
212.34	207.65	207.26	209.01	210.32	222.37	213.62	212.87	213.57	216.89	212.48	213.83	214.85	214.32	216.63	212.85	209.51	212.28	215.58	214.59	212.55	217.29	215.29	212.08	213.41	214.7	214.51	214.92	211.4	209.17	209.07	210.36	211.81	211.85	213.93	208.72	211.99	215.98	213.9	211.87	213.77	215.6	212.43	213.88	211.51	211.78	211.75	210.69	213.9	213.71
208.93	205.12	204.14	203.47	211.85	206.26	213.09	213.85	212.62	209.35	210.8	210.37	210.46	209.11	209.54	212	210.45	207.25	207.33	209.26	209.8	204.13	207.93	207.48	206.92	209.73	208.94	209.79	209.15	209.02	207.68	207.68	206.12	207.28	211.36	208.8	208.1	208.86	208.46	207.09	212.96	208.98	204.99	208.79	208.5	206.92	207.96	208.08	209.73	212.64
203.49	205.4	206.77	205.26	203.45	209.17	209.2	206.54	209.25	207.44	213	207.44	213.17	209.57	208.3	205.44	207.59	210.34	211.6	209.09	207.73	208.98	204.77	204.91	207.15	207.62	211.32	208.77	208.09	207.98	211.36	206.88	208.83	210.02	206.7	208.48	205.06	208.62	210.68	205.76	207.07	209.15	207.42	208.04	211.29	212.23	210.71	206.72	205.47	209.79
205.29	207.55	207.29	208.71	207.86	203.74	211.22	208.2	210.11	209.53	201.51	212.23	204.28	205.81	206.4	208.33	205.62	203.83	204.76	212.53	208.58	208.47	207.61	206.59	208.95	211.54	207.15	207.51	209.23	208.21	206.28	208.44	209.32	209.38	207.96	207.22	204.82	210.61	209.26	206.5	203.66	205.75	207.28	212.53	207.46	207.56	202.59	207.08	207.74	212.68
204.95	209.86	208.57	205.32	212.02	209.59	210.55	209.53	209.65	205.62	208.52	208.16	210.64	203.83	204.11	207.06	205.95	208.75	203.2	207.33	202	203.7	210	207.89	205.2	208.11	210.74	211.08	209.12	206.91	208.26	209.56	204.62	207.78	203.97	207.64	207.69	209.29	210.7	209.04	204.88	212.06	206.33	210.05	208.96	205.18	205.48	208.83	209.6	210.59
209.31	205.52	210.45	209.68	207.63	206.12	206.7	206.24	202.45	206.61	203.62	209.15	203.62	203.45	209.93	206.89	210.54	203.8	206.97	203.58	208.8	202.18	209.37	201.76	209.25	202.02	207.81	205.69	205.42	207.88	209.43	203.69	202.16	208.1	206.43	207.81	206.93	208.3	207.69	205.49	206.12	208.17	202.22	206.81	204.72	205.48	208.66	207.1	204.62	205.49
212.18	214.76	207.79	212.8	208.75	211.27	213.02	209.65	211.57	205.89	209.17	206.43	211.62	207.15	208.03	205.69	211.24	209.11	207.37	212.49	210.23	211.03	212.1	210.95	210.28	209.01	210.77	209.2	205.41	210.21	209.82	209.84	211.48	211.09	208.1	214.15	206.57	207.44	210.07	209.36	206.84	215.42	205.74	210.61	210.14	208.79	214.41	214.95	213.79	208.26
210.05	205.09	209.27	203.63	210.04	209.14	209.2	208.38	204.45	204.03	206.9	211.08	209.93	207.81	213.62	208.59	206.7	210.01	206.85	212.35	208.83	207.58	209.45	206.76	204.21	204.21	213.68	210.39	210.56	210.96	211.08	209.24	209.6	208.21	204.15	209.18	207.75	210.37	205.53	212.84	204.81	207.59	208.42	204.98	212.51	207.45	209.72	205.57	211.62	209.36
219.01	217.04	215.22	218.9	215.78	213.11	219.04	221.84	216.34	222.18	215.04	218.32	216.73	213.18	217.37	216.45	217.46	221.56	217.07	217.3	219.22	217.32	216.58	214.45	210.85	216.82	218.54	218.53	219.15	221.78	219.92	218.33	215.5	214.85	215.6	219.45	215.42	219.32	215.17	215.44	216.03	217	215.86	216.73	215.17	217.09	217.53	210.08	217.15	217.69
207.95	208.38	209	213.1	209.89	209.96	212.05	209.6	210.55	213.02	210.09	209.81	207.45	206.95	210.63	209.56	206.44	208.3	207.45	209.6	206.83	208.77	206.63	212.26	210	207.02	208.89	212.88	205.52	210.39	208.96	207.44	213.91	212.58	211.17	209.88	209.89	209.82	211.08	208.2	208.32	212.75	208.26	208.3	210.72	206.38	207.75	211.36	208.22	208.71
211	209.12	205.61	209.54	207.64	208.21	211.9	210.08	211.22	205.23	206.36	210.23	205.48	209.31	206.74	214.25	208.67	212.32	207.17	205.61	205.69	210.29	210.04	211.56	211.73	209.31	212.92	210.56	209.82	210.48	208.02	210.73	209.98	208.49	210.35	211.33	205.1	208.84	208.57	205.77	211.47	208.92	210.48	211.2	209.3	213.85	208.2	208.19	209.41	208.63
214.73	213.1	212.6	211.53	214.88	211.82	213.06	212	215.64	213.49	212.41	211.36	209.69	215.58	213.23	216	211.42	214.09	211.59	212.42	209.41	215.2	215.52	216.11	213.63	214.62	212.14	209.86	213.43	211.09	212.59	213.47	212.84	213.53	213.57	214.54	209.9	212.66	211.81	214.5	211.46	211.44	213.95	216.28	209.16	210.79	212.79	213.05	212.51	210.9
200.68	206.68	199.87	203.36	202.56	203.34	208.23	200.77	199.36	203.89	197.07	199.46	206.24	201.27	202.59	201.44	205.61	202.31	208.32	200.51	203.1	203.18	203.06	201.75	201.16	202.03	202.34	200.74	205.66	205.34	204.38	202.96	201.39	201.95	205.57	199.24	205.29	198.75	199.43	206.6	202.72	201.36	201.41	200.28	204.3	199.6	200.71	201.04	203.04	196.75
206.08	208.21	209.17	207.23	208.1	204.73	208.45	210.39	211.75	210.77	206.17	206.24	208.25	211.3	205.06	210.56	206.1	210.63	206.61	211.12	208.99	211.13	211.93	208.68	208.81	203.96	205.88	211.51	207.96	212.61	211.57	204.77	210.07	208.6	213.74	207.77	215.19	213.16	208.06	210.62	206.02	208.64	206.17	206.18	210.03	204.53	205.66	206.91	210.26	210.97
212.95	211.33	213.73	211.51	215.48	210.24	208.46	214.07	211.14	211.04	210.02	208.61	215.45	211.5	212.94	212.06	211.7	215.13	210.8	210.22	213.28	211.91	214.39	212.7	212.52	217.22	212.37	214.62	218.61	211.84	208.88	214.9	209.29	211.73	211.46	210.99	209.79	209.39	208.84	208.29	209.93	207.47	211.48	210.46	212.08	207.47	215.11	214.14	212.17	210.9
209.83	207.1	210.23	206.92	218.91	210.3	209.26	207.53	209.16	208.33	207.24	208.51	214.67	208.38	206.11	207.65	207.9	212.02	208.33	208.94	204.22	212.35	209.06	212.66	212.19	209.63	208.74	205.84	206.47	207.16	208.5	209.04	209.66	208.62	207.59	208.26	209.03	210.16	210.72	205.63	203.84	206.49	206.52	208.79	207.05	213.23	209.43	206.89	207.75	209.04
208.52	203.42	200.37	207.21	201.54	205.1	205.55	207.06	207.08	202.22	209.06	206.7	203.25	204.11	206.88	206.78	206.25	204.49	202.26	204.67	205.77	200.01	204.96	202.3	201.83	202.82	199.26	207.83	199.07	203.33	205.04	206.47	202.88	204.08	207.91	204.05	201.39	205.58	202.06	200.89	205.23	202.31	206.85	204.99	204.96	201.82	199.52	198.3	206	204.57
208.66	207.5	206.9	204.23	203.74	207.69	203.97	208.67	210.41	206.66	214.12	207.24	204.44	209.41	205.35	205.32	206.62	210.9	209.01	212.24	212.87	207.56	208.08	210.26	207.88	208.92	203.45	209.88	210.42	206.78	208.74	205.2	209.87	204.22	208.25	208.39	203.21	208.89	210.79	209.37	210.37	207.84	205.9	207.52	205.6	206.66	204.85	205.84	212.26	210.59
195.34	205.37	196.57	204.78	201.2	200.51	203.02	197.82	204.62	196.37	201.06	196.85	202.03	196.44	199.48	197.78	195.38	199.72	200.24	203.06	201.64	202.23	201.2	201.83	198.31	200.68	198.8	201.63	200.23	198.61	199.62	200.32	199.55	198.51	197.96	196.34	200.87	200.15	198.65	200.22	200.07	201.76	203.57	197.81	198.71	201.22	197.9	201.98	201.53	200.32
204.96	211.6	206.88	211.42	203.82	207.28	207.45	205.98	207.69	202.09	212.24	208.84	207.27	207	208.17	208.92	211.04	207.49	207.95	203.06	212.1	209.12	209.55	209.64	205.53	207.15	209.22	206.21	210.48	207.67	204.6	208.33	206.67	209.67	209.77	208.9	210.09	206.55	205.27	207.71	203.03	209.36	209.72	207.01	205.45	208.35	209.16	208.55	207.02	207.38
202.43	201.64	208.7	201.28	204.29	201.97	203.83	205.55	204.66	205.17	204.81	201.96	206.46	204.99	205.54	200.38	202.04	199.64	199.39	202.8	203.34	202.2	205.14	204.63	200.45	207.27	200.08	203.77	204.6	204.28	202.72	201.72	201.87	204.99	205.78	205.45	204.38	202.97	200.84	205.14	208.25	199.83	201.65	202.23	210.5	202.79	203.19	204.3	199.67	206.18
207.89	207.24	209.48	210.83	207.07	206.22	210.89	208.77	206.07	210.02	204.76	209.05	208.94	211.11	205.35	209.43	212.08	207.25	210.94	206.5	203.32	208.66	210.62	207.68	203.77	212.79	203.34	209.69	210.85	206.56	208.46	207.9	207.35	207.62	205.97	209.04	208.46	210.54	209.31	205.29	208.21	207.25	207.98	201.97	205.38	207.95	209.34	207.98	209.75	208.79
205.61	210.91	206.61	209.21	209.06	212.91	208.48	212.92	213.21	208.99	204.34	208.47	211.56	209.32	209.71	209.69	214	208.79	203.34	207.66	208.35	205.06	210.57	209.76	208.73	207.32	209.87	211.72	210.91	211.45	202.92	209.31	210.92	209.15	211.86	208.17	204.21	211.28	210.82	206.3	207.96	209.93	211.6	209.27	207.59	211.14	208	206.6	208.18	209.05
215.88	215.56	213.95	214.38	220.88	214.25	220.96	214.36	219.94	223.74	220.17	220.11	214.36	218.34	214.19	216.05	219.57	215.87	220.85	217.75	220.49	221.22	215.32	218.37	218.79	210.17	217.59	217.04	214.32	213.87	217.41	222.05	216.59	214.33	215.45	218.75	217.21	216.01	212.19	214.34	216.78	222.99	218.19	218.33	214.85	219.3	217.23	217.72	217.55	216.73
200.28	196.2	199.92	198.66	199.59	202.68	199.72	195.54	197.98	196.18	200.12	196.71	202.31	201.28	202.09	197.27	194.6	198.45	198.35	201.04	197.61	198.85	195.05	201.51	204.13	199.28	196.16	199.06	198.67	198.47	197.33	196.07	199.5	197.84	198.15	199.92	204.26	199.12	198.32	193.58	194.75	196.93	199.15	205.92	198.54	203.13	199.22	200.88	196.45	201.48
204.2	206	206.21	209.41	209.51	205.17	206.48	210.23	204.77	207.09	210.61	213.27	206.92	206.41	212.36	207.52	211.46	206.05	207.74	211.97	206.41	205.41	211.12	210.29	213.94	207.73	207.4	202.55	205.3	212.1	209.42	205.1	210.22	205.8	211.54	210.52	210.51	211.02	207.5	209.63	208.39	208.19	212.94	205.48	207.54	209.97	205.47	207.26	206.71	209.49
205.79	204.9	202.08	206.99	202.1	202.7	204.45	204.78	206.87	200.58	201.16	204.35	207.51	203.59	202.22	203.79	207.83	201.98	205.16	202.41	203.91	202.6	202.58	201.26	203.62	203.78	200.8	204.75	204.12	208.47	202.72	203.37	206.12	205.65	207.95	204.23	203.62	206.87	203.12	198.95	206.28	203.39	205.45	202.48	206.1	204.62	203.42	205.55	205.35	202.75
211.39	206.82	204.92	200.12	208.11	204.4	209.88	213.72	207.33	205.14	208.11	209.25	209.81	210.32	209.66	207.91	208.49	208.68	204.49	205.77	207.9	206.25	201.77	207.99	209.66	205.35	205.45	204.35	206.22	204.77	206.37	205.02	214.57	208.51	210	208.89	211.02	208.33	201	210.11	204.57	212.96	210.33	209.04	211.79	206.42	208.84	209.07	202.25	212.69
204.35	202.34	200.89	202.54	206.1	201.38	200.06	206.9	202.6	205.28	205.07	201.75	206.6	200.91	204.99	202.39	201.09	199.3	202.45	205.5	202.75	204.09	199.08	207.26	205.45	208.2	202.9	206.37	204.94	206.88	201.53	203.09	207.07	205.07	210.51	203.16	202.81	201.28	208.62	205.79	201.44	203.85	206.55	198.62	207.88	201.46	200.42	204.97	202	207.04
208.23	202.03	201.62	207.9	203.28	205.62	200.23	209.08	204.6	206.38	203.22	206.16	203.79	207.78	202.38	206.88	203	203.79	205.06	206.62	202.64	203.64	205.38	201.95	200.01	204.97	205.91	204.13	207.32	199.15	204.72	206.96	203.2	202	204.9	204.72	204.13	202.26	206.13	213.22	204.73	208.3	207.21	207.68	208.57	206.53	204.19	206.01	202.53	202.45
198.28	200.03	201.72	198.47	198.64	193.13	193.38	200.38	194.45	200.14	197.62	200.58	196.04	201.43	197.4	195.63	202.16	198.95	199.92	194.64	196.19	194.44	197.16	198.14	201.31	197.98	197.86	195.26	200.53	201.62	197.3	195.45	198.06	198.46	197.57	196.9	195.44	197.47	192.11	195.32	197.88	193.75	192.57	199.3	197.16	197.63	197.86	199	199.08	200.26
205.31	204.27	204.31	203.58	202.1	205	202.2	204.5	202.35	206.39	204.65	202.02	201.27	197.73	199.5	204.72	204.54	202.97	199.98	201.53	203.17	205.57	200.05	202.14	203.81	206.73	203.26	206.43	204.77	202.39	202.88	201.35	201.58	203.4	207.4	198.4	203.19	200.37	203.63	207.26	203.3	203.82	203.9	200.94	203.73	204.35	201.55	203.35	209.17	206.11
211.28	211.45	212.59	210.4	211.8	207.33	210.89	210.09	207.97	212.68	211.02	211.93	217.56	211.24	213.71	205.15	211.02	208.68	208.63	214.2	214.89	209.92	210.23	208.8	206.69	215.07	212.37	211.01	210.52	208.83	209.66	212.95	214.11	213.38	214.1	211.26	211.87	209.03	212.88	218.34	212.85	215.16	207.24	209.12	218.24	214.56	209.39	209.06	211.54	211.1
208.88	207.46	205.15	210.73	207.68	205.42	209.33	205.89	209.38	203.01	205.95	207.16	207.94	209.14	206.92	207.86	207.44	208.68	208.6	207.3	208.76	208.43	206.19	209.71	209.77	201.82	207.08	210.1	205.71	208.42	209.16	205.44	210.33	209.77	205.54	211.77	204.03	208.46	207.45	205.61	204.42	211.02	206.1	205.29	208.45	208.09	208.23	211.91	211.97	205.09
210.61	208.88	211.34	209.39	214.49	213.92	211.03	208.48	211.98	207.89	211.72	211.07	211.08	209.68	211.29	213.71	207.93	214.49	210.82	211.68	208.52	211.08	211.67	212.49	213.57	214.86	212.84	213.56	210.78	212.03	213.34	215.59	212.47	212.24	213.5	217.2	212.26	211.13	213.44	213.07	212.54	213.67	212.61	212.16	214.87	210.41	207.79	214.22	211.78	214.09
202.35	202.52	196.01	196.74	197.37	201.38	200.25	199.32	201.39	198.04	204.08	197.48	194.67	198.54	202.36	200.05	198.7	197.85	199.47	201.21	197.78	194.12	194.03	197.75	193.68	203.29	198.4	200.3	201.05	199.22	201.5	203.07	195.79	200.54	200.69	201.25	197.56	199.94	203.69	193.6	197.77	197.07	199.58	200.41	198.48	200.46	196.13	200.83	199.81	200.41
213.11	220.72	215.99	221.18	215.12	215.86	215.28	216.84	218.37	218.97	216.21	214.9	215.52	214.07	217.79	219.58	217.43	217.58	217.88	213	215.98	214.83	214.79	215.49	216.5	215.35	217.71	214.8	216.36	215.4	214.39	216.23	218.83	215.64	210.94	216.59	218.59	209.66	214.16	218	220.81	217.37	219.05	220.48	218.01	220.21	214.38	221.3	217.59	213.55
207.23	204.94	203.59	206.52	206.27	202.8	206.44	205.89	207.11	198.12	204.8	202.72	206.08	201.66	205.21	204.15	205.35	203.22	204.07	204.19	207.11	203.07	202.77	207.01	202.88	196.53	200.97	205.16	202.52	200.05	206.02	201.88	203.09	200.53	201.09	207.51	204.21	207.66	203.83	204.72	201.76	202.27	206.49	198.9	204.19	200.08	203.38	203.15	201.31	202.06
212.63	213.21	208.55	210.85	213.56	209.92	214.54	210.3	214.77	216.59	209.39	212.06	208.32	209.74	217.22	211.31	212.34	211.01	210.76	207.01	213.19	212.98	212.04	210.95	211.15	214.02	209.66	211.11	213.47	206.54	211.59	213.67	213.31	210.04	210.91	210.46	213.35	211.59	211.29	212.41	210.95	211.16	212.44	214.02	210.33	206.08	217.59	209	214.77	215.22
201.75	206.91	202.35	205.52	205.79	201.33	201.76	207.27	201.96	204.32	200.97	200.14	199.06	200.91	202.92	198.45	197.87	201.98	201.4	199.92	202.69	206.79	202.3	201.57	205.54	200.11	199.52	206.39	201.69	199.28	201.01	205.59	196.63	199.1	203.81	200.42	199.71	199.61	203.4	199.52	199.58	202.14	204.69	201.62	203.16	203.97	199.16	206.32	201.66	203.17
200.25	200.27	196.68	197.06	198.71	199.11	198	198.14	203.43	197.69	200.54	199.53	196.17	198.03	203.22	193.34	193.03	202.49	203.5	200.42	192.76	195.89	202.49	198.15	199.46	199.43	199.36	197.88	195.92	194.58	195.34	200.13	198.09	199.54	198.84	200.04	197.13	195.35	201.33	198.09	197.43	200.75	196.94	196.68	201.24	197.29	199.5	198.81	194.54	193.92
210.29	210.33	206.15	207.3	212.48	208.83	211.15	205.09	210.93	211.17	208.18	211.94	207.81	208.07	209.06	208.07	209.29	209.03	204.1	207.38	210.24	209.12	211.91	210.27	208.2	213.29	211.88	205.49	210.1	208.66	213.94	206.45	210.15	212	209.66	212.14	207.4	211.46	204.71	212.04	207.72	212.19	204.89	209.75	206.82	212.96	209.5	210.66	208.81	209.17
207.06	202.07	208.33	209.33	208.47	210.28	202.98	209.12	206.59	206.17	206.79	208.11	207.16	204.87	211.34	207.96	207.74	205.11	203.66	205.45	209.86	207.24	207.41	209.27	206.34	205.22	204.76	206.53	211.18	207.54	202.81	210.23	207.6	208.22	211.23	213.61	209.62	204.01	208.07	206.95	208.26	207.61	211.73	205.97	205.75	210.67	207.06	207.63	209.73	205.4
204.5	202.06	200.53	198.19	201.93	199.08	199.45	196.15	200.57	198	195.81	199.88	201.52	200.62	196.95	202.09	199.34	201.76	200.12	196.81	202.07	200.38	202.11	198.37	196.3	197.21	198.13	197.8	197.35	197.43	198.22	198.91	199.34	196.62	201.82	197.98	198.37	195.7	197.15	199.5	198.17	196.42	197.06	198.39	202.26	198.72	197.31	198.24	197.12	202.64
205.23	207.87	208.5	209.56	204.77	203.16	207.5	204.01	211.42	206.22	202.07	203.85	199.78	208.73	208.19	202.98	206.58	207.09	209.42	205.47	206.95	206.22	206.8	207.27	206.07	202.82	205.28	198.5	207.69	205.38	204.74	204.49	204.7	206.23	207.6	204.43	203.92	208.94	201.48	206.66	210.19	204.03	206.52	207.17	201.67	211.95	202.07	206.37	206.39	202.57
194.61	190.5	192.41	193.6	195.95	192.45	192.32	193.88	198.27	197.52	196.21	191.95	195.89	195.49	195.58	194.04	194.55	197.57	196.61	190.64	193.11	194.6	190.28	193.69	196.86	191.77	195.37	193.83	193.15	192.31	194.29	192.88	193.59	192.67	191.38	196.61	191.95	193.41	191.83	193.03	194.56	191.37	189.48	194.19	192.53	192.91	196.42	193.71	193.66	197.64
199.38	198.29	197.32	198.66	200.21	197.36	200.59	199.37	197.18	195.75	202.77	199.24	198.84	198.64	199.72	191.05	198.68	199.92	202.15	199.09	200.87	199.09	201.21	201.63	198.4	202.86	199.48	198.41	203.05	197.9	203.88	198.15	193.88	196.76	195.23	202.01	199.81	197.12	201.75	203.18	202.26	201.18	199.76	200.85	197.14	199.15	198.9	201.89	194.99	198.39
200.53	203.23	206.15	203.25	202.95	205.29	209.11	205.25	199.68	201.14	201.73	205.15	204.53	202.82	204.27	197.69	204.58	208.31	206.48	203.58	208.52	202.99	203.32	202.02	202.41	204.4	203.9	202.38	206.54	206.36	207.57	206.4	204.32	199.36	208.67	205.75	209.73	202.19	199.44	202.92	208.19	201.45	199.83	202.08	200.75	207.34	204.53	200.13	204	205.58
205.84	202	202.72	206.25	199.07	204.71	199.59	202.06	201.33	203.32	203.89	204.72	202.86	202.81	204.94	201.38	203	201.22	208.65	204.83	205.92	202.67	206.08	204.09	202.6	200.55	200.09	205.6	207.33	198.45	202.95	205.46	205.64	200.03	207.21	203.56	206.96	200.05	200.72	203.48	203.34	201.16	198.67	196.05	200.28	202.31	205.74	199.65	204.64	202.05
207.93	205.25	209.3	208.26	207.51	204.98	208.39	201.71	204.96	205.95	209.15	210.03	209.57	207.94	204.59	212.5	206.68	202.29	211.04	207.44	208.21	209.93	206.6	208.46	206.85	209.42	208.94	207.25	207.51	204.8	208.8	204.81	212.24	207.78	208.61	208.25	206.77	209.54	207.52	207.07	205.95	208.77	210.01	210.1	204.84	205.46	207.4	203.99	209.13	209.39
205.11	209.25	209.8	206.63	212.3	209.54	206.12	209.12	205.59	207.74	207.61	203.9	208.93	203.7	205.53	203.56	210.45	203.68	205.79	205.2	205.01	207.95	208.62	207.52	210.38	207.17	210.18	210.8	205.12	206.23	208.22	209.5	208.89	211.27	203.62	206.16	203.28	204.18	209.85	203.09	206.3	206.47	207.46	207.29	206.38	208.71	207.58	211.06	206.88	209.52
196.3	201.05	201.24	203.98	205.82	202.44	201.44	202.21	200.48	200.83	202.81	202.15	199.48	199.51	203.32	199.46	199.67	201.93	202.15	200.66	195.47	202.54	201.03	198.91	200.34	203.65	202.04	198.26	200.12	199.48	202.63	198.41	199.41	202.39	198.17	196.27	198.51	204.1	203.08	195.45	198.88	201.52	200.67	202.37	198.26	200.42	199	205.61	205.84	201.85
203.13	203.64	204.37	205.41	205.2	207.1	206.17	208.38	206.16	208.18	203	209.97	209.83	206.84	204.54	204.32	208.62	207.31	206.81	204.75	210.84	204.96	209.98	202.13	207.19	204.03	208.44	208.16	204.95	206.57	207.12	203.45	206.14	204.04	202.97	208.42	206	206.42	203.29	208.1	207.93	204.26	207.21	206.19	204.95	207.14	205.83	203.97	204.08	207.4
217.56	217.07	215.72	219.22	220.38	214.44	217.5	216.68	215.3	217.92	219.42	219.18	219.3	217.43	213.42	216.78	216.49	216.93	218.14	212.36	220.09	218	219.8	218.53	217.91	218.82	216.75	220.97	218.77	221.05	218.57	215.8	217.33	218.3	217.49	212.8	220.32	220.14	217.53	217.56	219.62	222.44	218.48	221.65	218.47	216.77	216.76	219.86	215.67	215.42
213.36	210.54	213.97	212.83	208.9	211.93	212.47	212.49	212.76	210.97	216.43	206.37	214.67	211.96	212.67	212.02	210.63	209.62	216.5	208.99	212.7	212.3	210.38	215.04	213.32	210.75	213.79	208.44	213.15	214.54	211.12	212.5	212.49	215.16	211.3	213.94	214.94	213.87	208.42	211.94	212.05	208.62	212.63	210.37	213.47	213.06	211.39	211.38	210.85	208.96
210.52	208.41	204.07	205.92	208.25	202.8	207	205.02	207.02	210.94	205.12	211.3	208.73	205.02	209.44	204.6	208.97	206.62	205.25	204.86	203.95	203.77	202.57	212.04	209.14	210.61	209.17	205.01	204.86	207.74	207.51	210.06	204.22	202.85	212.75	207.37	208.68	209.44	205.13	202.88	205.26	208.38	211.66	205.19	209.28	207.99	207.73	208.02	212.7	207.26
194.37	193.95	194.4	198.69	192.51	194.49	194.18	196.04	194.42	195.54	197.39	194.28	198.31	191.24	192.25	196.71	198.03	192.44	194.35	197.56	193.77	194.69	195.29	198.77	199.75	197.67	195.45	192.17	192.66	190.06	192.37	199.17	194.46	201.15	198.92	195.95	191.46	196.73	198.44	195.66	191.69	198.18	196.45	195.13	194.87	197.28	196.52	193.65	193.31	197.49
207.66	206.72	208.12	208.15	211.05	205.54	216.4	209.64	208.88	212.1	206.93	209.3	210.08	204.91	206.78	206.7	201.86	206.09	206.49	209.99	208.27	208.55	207.8	207.31	211.93	206.27	211.56	211.72	206.57	206.79	205.25	207.78	210.73	208.41	210.77	208.94	205.19	212.36	210.26	208.9	209.38	210.07	214.12	209.72	209.56	207.42	210.49	206.41	209.82	210.69
196.64	197.68	196.06	198.64	196.56	196.09	192.67	196.94	189.97	190.61	192.55	195.89	190.39	202.9	193.82	194.36	192.3	194.99	196.5	192.97	195.53	194	192.12	191.29	201.04	199.17	194.26	194.91	201.59	193.86	193.51	193.98	194.11	196.93	198.65	194.17	195.24	197.8	191.03	194.79	196.71	197.23	194.08	199.46	192.97	198.3	194.38	194.25	198.69	197.85
211.94	222.99	215.35	214.53	217.46	216.31	213.13	218.66	218.16	216.38	214.43	216.49	216.51	216.44	216.65	216.15	218.56	215.97	217.76	220.79	219.57	217.97	217.18	215.1	221.21	213.92	218.62	220.22	216.53	220.53	219	213.08	219.28	214.85	215.73	217.26	218.67	218.61	219.92	222.2	210.09	220.14	215.87	216.58	217.24	215.34	216.97	214.94	214.26	213.38
211.68	209.99	209.15	212.25	217.31	214.45	215.68	211.39	212.16	216.53	214.72	213.76	210.12	211.7	212.31	217.7	211.23	210.29	212.57	215.92	212.89	212.97	210.67	212.27	216.26	211.29	212.17	214.3	211.58	213.65	211.02	214	212.57	211.21	211.01	210.11	212.12	211.19	212.98	214.28	210.69	204.36	214.86	210.89	211.93	215.54	214.67	212.62	215.66	218.16
215.84	215.53	217.14	216.34	216.88	220.93	213.89	217.06	220.07	216.1	221.12	223.09	217.96	218.67	217.39	221.01	220.18	216.9	217.33	221.13	215.89	217.02	212	218.91	218.82	222.17	219.32	216.7	213.66	214.76	216.89	218.78	216.76	218.22	219.67	220.02	215.31	215.34	219.56	217.53	218.29	219.2	219.79	222.93	216.21	213.94	212.6	217.54	218.32	219.06
206.99	207.49	211.62	206.69	211	211.06	207.55	208.59	207.64	205.13	208.11	209.04	206.23	206.98	209.13	204.16	214.84	205.32	204.57	205.27	209.32	207.95	206.23	209.2	206.71	205.71	207.49	210.37	208.01	203.77	206.46	207.72	208.23	207.45	207.12	201.96	206.58	205.46	203.95	207.38	208.01	208.56	208.38	210.01	208.54	205.33	209.21	209.45	208.54	209.95
209.3	211.24	211.67	208.15	211.64	213.53	214.93	212.32	210.8	213.61	213.19	216.18	212.87	208.82	214.66	205.74	210.42	209.39	211.75	211.07	212.48	214.21	214.99	214.06	207.4	212.21	213.25	210.31	208.77	212.22	216.46	210.77	212.56	211	210.11	209.94	215.49	208.31	209.07	212.82	209.16	210.28	211.44	206.26	208.53	207.44	211.74	210.59	210.66	213.51
212.49	209.98	210.82	210.86	208.94	209.37	206.87	207.81	208.04	207.82	208.07	213.41	205.59	206.82	207.14	205.21	204.04	204.8	210.16	212.6	204.62	208.92	207.94	207.78	208.3	211.72	207.6	208.22	208.85	207.9	210.15	211.35	206.03	210.32	206.86	207.48	206.73	207.89	208.37	208.75	212.82	207.68	205.96	209.54	208.71	210.57	210.4	208.96	208.32	208.15
210.19	207.84	211.43	211.91	201.98	208.37	212.9	209.21	207.91	208.86	212.32	208.23	207.52	207.12	211.28	208.98	207.15	209.35	208.19	210.93	205.54	208.21	210.99	208.44	205.13	207.46	210.23	207.6	208.01	210.66	206.25	210.03	210.51	204.52	207.87	209.54	205.44	207.31	205.35	207.35	209.29	203.16	206.89	208.83	204.09	204.58	213.62	209.22	209.36	206.01
214.16	217.27	214.95	217.14	219.01	217.88	217.47	219.68	216.99	219	220.84	217.67	218.28	219.35	213.9	217.81	214.76	217.22	218.44	218.44	215.92	215.79	216.53	218.62	216.88	218.15	215.3	219.21	221.69	214.42	215.52	218.1	216.24	218.34	215.01	216.96	213.96	213.57	215.96	215.79	216.42	220.47	215.44	215.93	217.46	216.64	220.92	216.17	218.36	212.68
197.45	195.59	202.16	200.19	196.61	201.99	202.11	195.65	199.73	198.92	201.82	201.57	200.42	200.13	198.9	199.75	195.07	197.74	204.47	201.32	196.12	200.96	197.03	200.85	203.22	202.69	205.89	201.76	202	197.92	202.4	201.34	200.32	205.2	196.11	201.71	203.97	201.51	204.82	200.87	196.96	198.03	198.72	201.95	202.9	198.29	200.18	208.19	205.48	201.06
211.49	209.22	207.63	209.55	204.75	209.98	205.07	207.56	207.74	211.26	208.12	210.57	210.61	205.97	213.33	207.64	210.17	209.05	202.04	203.16	209.18	204.96	209.23	210.34	211.77	207.02	212.23	204.07	208.48	207.73	207.56	207.99	205.59	205.25	211.56	208.22	206.01	213.83	207.14	202.2	206.97	206.42	207.63	207.23	210.34	208.01	210.36	210.1	207.99	210.86
207.96	211.05	206.51	209.47	209.04	212.84	205.37	211.81	210.31	209.95	207.31	209.16	210.68	210.54	209.79	214.43	211.25	208.28	208.82	210.82	207.94	208.73	210.85	210.32	203.38	206.76	207.33	209.21	212.21	209.83	206.24	210.27	206.66	209.6	206.29	210.41	207.4	210.08	207.37	212.19	210.49	206.27	208.47	205.89	212.12	210.06	209.36	209.37	211.24	208.35
221.14	215.92	216.67	214.79	219.12	217.11	220.11	208.08	217.06	216.51	214.82	216.81	217.19	220.2	215.82	217.51	215.84	212.63	216.16	220.78	211.02	214.82	213.06	218.55	216.18	218.63	218.23	215.42	216.56	215.4	215.06	217.32	215.46	216.96	215.42	218.08	216.09	215.71	215.72	214.75	221.3	212.35	218.26	225.06	214.34	217.26	219.27	215.02	220.5	218.42
202.43	201.25	201.5	199.83	196.11	198.37	201.82	202.19	201.11	201.51	197.4	202.27	199.68	204.19	208.35	201.43	204.67	201.47	194.46	205.17	197.45	203.69	199.45	195.26	202.38	200.87	202.82	196.39	200.23	205.51	203.26	200.8	201.47	200.06	199.73	200.26	201.76	203.31	202.08	198.45	198.77	199.69	204.18	197.12	196.73	199.62	204.19	203.89	205.64	202.61
205.99	194.46	197.47	204.05	199.48	201.47	199.47	199.84	201.74	201.93	203.11	201.16	198.78	198.56	196.52	198.45	199.22	200.54	196.99	200.59	199.63	206.09	197.02	199.57	203.28	200.98	203.24	199.56	198.43	200.15	201.43	196.24	199.62	200.23	198.1	200.25	196.62	196.8	203.34	205.13	198.84	201.69	200.3	198.04	197.41	200.58	200.2	198.6	203.29	198.51
209.65	201.96	204.88	205.04	204.43	209.22	208.14	206.02	208.74	202.06	209.37	205.39	205.28	208.71	205.17	208.37	207.69	204.33	208.26	207.37	207.17	206.68	205.86	207.82	204.26	205.78	206.67	207.66	209.21	207.36	208.31	209.08	205.84	209.72	209.76	205.11	205.02	204.24	204.89	206.22	205.46	207.07	213.22	204.59	206.58	208.21	210.96	212.11	207.63	201.94
209.61	209.89	209.81	214.63	205.72	209.34	207.99	204.92	205.92	207.15	207.27	208.02	208.85	209.56	216.55	211.17	212.6	209.73	208.39	212.41	212.71	208.65	209.73	208.2	209.25	209.52	213.62	208.27	212.06	209.6	211.04	209.16	209.22	210.5	211.79	208.47	211.08	210.29	211.01	205.5	210.57	214.21	207.82	208.76	209.63	210.57	208.83	209.67	211.77	211.01
211.29	208.84	212.7	206.82	211.45	210.44	216.31	208.8	210.19	208.62	208.64	207.91	205.37	213.51	211.31	209.69	208.87	207.42	207.98	207.85	205.63	207.79	209.22	211.7	208.35	209.69	204.46	208.57	205.53	208.05	213.82	213.22	204.81	206.61	209.39	209.8	209.24	216.42	206.42	211.23	207.84	206.27	208.11	207.08	210.65	210.97	211.16	209.1	210.41	209.02
206.37	201.82	201.55	202.06	204.67	203	203.69	205.89	203.29	204.57	199.43	204.47	207.11	206.03	203.75	204.78	201.14	203.18	202.58	202.45	205.08	203.17	208.82	197.42	206.07	202.09	206.71	205.86	202.05	206.43	203.43	200.64	203.69	200.85	199.47	202.63	205.74	203.77	201.23	204.3	204.52	205.45	204.35	201.34	206.58	201.7	203.99	207.55	202.38	202.13
216.43	220.18	220.08	217.33	219.14	214.23	220.35	215.15	220.36	215.32	215.01	218.6	217.41	217.06	216.18	221.92	216.61	222.64	220.31	218.88	215.73	224.21	218.49	221.15	216.83	219.07	216.97	216.15	220.33	212.98	217.37	217.76	220.2	216.98	217.37	214.96	216.58	215.89	215.16	212.17	221	218.88	217.69	218.98	214.61	213.72	219.02	220.22	219.14	218.21
206.45	202.34	201.41	201.39	204.62	200.64	203.1	204.54	203.25	205.47	201.71	202.44	198.99	203.64	201.46	205.37	204.47	204.68	205.38	204.63	201.96	204.23	205.76	202.76	203.14	200.95	201.81	202	204.53	199.13	202.83	200.11	205.84	205.09	203.72	196.66	201.61	204.81	200.08	201.64	203.82	202.12	200.45	200.78	205.04	200.5	204.22	200.78	202.85	203.04
204.9	208.9	211.44	206.74	205.27	206.29	202.96	207.51	208.59	207.25	211.49	209.5	202.33	211.51	210.27	206.71	206.71	205.93	206.31	210.07	206.14	207.68	204.28	212.41	206.08	209.06	204.1	206.77	206.91	203.03	207.29	209.08	209.07	208.92	206.38	210.57	206.17	208.96	209.98	206.11	208.48	213.96	206.8	207.08	208.86	205.27	209.93	208.3	210.85	205.19
208.97	208.89	208.63	210.09	205.98	212.69	210	209.24	207.42	211.1	212.31	205.84	206.63	208.61	210.24	212.54	206.82	209.5	207.34	207.35	206.83	207.15	211.56	209.83	211.02	204.06	205.92	210.3	209.78	212.42	209.3	209.18	211.42	210.32	207.55	204.14	210.47	209.04	208.82	210.86	207.43	206.26	211.61	208.76	205.85	209.53	210.62	213.73	208.03	207.53
197.51	196.13	196.06	198.92	197.79	204.34	200.8	195.63	196.13	200.74	196.68	198.14	195.75	193.48	196.91	195.26	198.63	198.82	200.03	199.82	202.69	192.45	200.21	198.3	196.56	197.82	202.72	199.13	190.56	195.3	193.18	196.53	197.11	201.79	199.69	196.05	198.07	197.14	200.19	197.19	197.31	198.99	196.71	195.71	196.04	197.36	196.65	194.68	197.36	196.16
205.83	205.81	204.14	206.35	204.41	208.61	207.28	198.57	201.81	200.79	204.46	202.41	202.71	198.88	200.91	202.8	208.29	204.8	206.29	202.92	205.03	205.74	197.12	204.22	202.91	203.8	202.07	202.75	204.05	203.57	203.94	203.52	200.25	200.63	204.21	204.57	204.14	202.7	205.08	203.08	204.79	204.18	202.33	205.33	198.78	199.38	208.71	203.99	205.57	202.07
200.37	203.99	205.47	203.33	201.27	195.81	202.8	201.63	204.59	201.55	200.75	205.61	200.53	201.74	202.57	199.89	207.07	205.83	201.36	202.45	198.8	205.35	206.73	200.02	205.22	202.76	202.4	204.02	203.18	200.5	204.35	204.1	198.91	202.53	200.66	200.93	205.34	204.15	205.19	203.43	204.9	200.95	200.52	203.72	201.3	199.65	204.04	200.48	203.8	202.57
202.49	205.05	204.49	205.11	204.69	202.62	203.57	199.73	202.82	204.49	205.66	205.03	206.37	208.54	201.14	204.15	205.29	202.56	202.75	208.21	205.96	204.24	200.31	202.62	202.22	200.66	201.95	200.16	201.73	205.38	204.87	206.49	205.41	201.73	204.08	204.79	202.03	198.85	201.5	200.39	200.07	200.43	206.07	205.14	204.07	198.44	203.92	206.31	205.46	212.5
209.67	211.29	211.79	214.79	211.27	210.79	210.88	212.3	212.2	210.36	210.37	211.12	209.92	208.36	208.69	212.23	211.91	213.12	211.17	211.09	209.72	212.23	210.28	208.58	212.33	209.23	211.6	209.78	210.32	213.53	216.4	213.01	208.85	212.81	210.67	207.9	208.17	210.09	215.64	211.69	215.55	209.9	213.3	208.66	210.09	210.48	213.79	210.2	209.2	208.43
200.19	198.8	195.58	199.49	200.93	199.11	202.57	196.73	198.76	201.26	202.21	202.66	201.45	200.34	199.71	200.78	198.11	198.18	199.77	198.43	201.84	200.59	197.06	201.84	200.19	200.16	201.27	203.21	203.85	199.14	203.6	196.62	200.48	203.35	206.23	197.57	197.85	202.13	201.21	199.36	196.2	196.67	197.79	198.59	206.24	203.88	199.77	194.82	196.78	197.47
212.56	215.08	215.95	209.02	210.24	214.76	208.74	213.26	212.82	210.45	209.79	213.8	214.24	208.53	213.18	210.01	213.39	210.16	209.09	213.44	210.11	212.56	207.82	209.62	210.81	209.51	208.44	207.42	209.23	209.25	213.05	215.12	214.31	213	207.8	211.38	212.17	207.58	215.27	212.22	212.1	209.4	210.29	211.57	210.12	212.12	213.54	219.37	212.74	210.71
203.61	196.33	200.99	203.31	205.96	204.3	208.83	202.67	202.06	204.28	197.9	205.07	203.03	200.9	202.96	202.96	201.3	204.3	204.1	202.92	204.57	206.87	207.85	207.25	203.38	205.68	203.96	204.07	203.85	205.79	202.08	202.93	203.28	204.71	200.37	205.04	202.63	205.51	207.34	200.41	202.3	205.81	202.94	199.95	205.84	205.66	202.89	206.52	201.15	201.77
202.19	204.52	206.47	202.92	200.93	204.7	197.19	198.76	201.6	196.81	198.91	202.91	195.79	198.46	199.42	201.45	196.9	196.51	203.21	201.09	199.75	196.3	198.45	198.65	205.5	203.2	200.98	202.71	197.23	206.27	197.41	204.14	199.55	202.31	196.7	201.96	198.74	200.13	201.61	199.96	198.77	196.24	200.44	204.41	199.44	199.88	198.07	199.2	200.4	199.74
193.81	194	196.06	198.3	199.04	200.6	197.86	199.88	198	196.46	195.15	197.99	202.88	197.7	194.7	194.8	199.03	197.19	201.39	197.67	200.35	195.09	197.77	194.62	197.39	196.94	194	195.11	196.92	197.64	203.39	192.81	192.6	201.1	197.89	195.92	196.49	195.75	201.79	196.54	196.44	195.63	195.88	199.91	195.26	197.85	203.42	201.39	201.63	199.74
207.88	204.49	207.37	203.75	198.72	204.39	207.05	203.26	201.46	203.36	208.65	206.93	209.97	199.98	199.9	204.6	206.88	199.36	203.33	204.67	207.13	200.49	202.42	205.33	205.06	202.35	198.97	207.76	204.79	200.13	202.6	202.55	203.26	202.19	206.95	208.28	203.89	203.64	201.47	202.26	198.89	205.24	204.46	202.59	205.9	205.01	201.14	199.74	201.63	205.97
217.09	216.05	216.95	216.89	216.33	212.16	218.29	215.23	216.11	222.21	217.55	216.78	217.15	214.11	215.77	216.4	216.53	216.53	216.51	213.52	217.23	213.7	215.61	218.73	215.82	214.27	218.92	219.58	214.46	217.16	217.25	218.87	219.14	219.55	217.19	214.03	216.74	221.23	221.37	217.43	220.36	217.59	221.02	216.28	215.24	215.57	217.13	216.46	215.95	217.2
199.88	197.1	200.01	200.47	199.6	199.78	199.95	203.79	200.38	199.79	201.12	198.1	199.79	192.23	197.58	198.36	198.36	200.59	197.37	202.56	198.34	197.6	199.74	196.79	200.87	199.94	196.95	201.02	199.57	201.01	196.25	200.34	201.99	197.22	198.33	197.83	197.3	196.18	198.88	203.22	203.15	200.2	200.71	199.35	199.52	199.72	200.97	200.66	199.68	197.13
213.9	211.1	212.35	214.74	212.13	212.21	217.57	215.91	216.35	214.64	213.54	211.88	210.54	215.02	214.16	216.33	211.56	213.62	215.81	216.08	212.94	209.48	211.71	211.31	214.78	212.34	217.58	214.72	212.47	214.93	216.98	214.85	218.35	214.55	215.57	213.23	211.7	215.04	214.76	216.51	217.4	213.36	213.49	213.76	219.97	211.56	219.01	216.71	210.86	212.62
205.96	209.63	208.59	206.74	209.65	209.13	208.33	211.33	208.19	210.88	208.54	204.98	205.96	208.52	205.68	206.17	206.48	209.73	208.21	207.4	208.71	207.9	208.22	205.96	207.06	210.11	213.1	206.84	206.96	209.86	211.31	207.53	205.91	209.42	214.53	203	215.74	209.63	210.72	207.51	209.99	209.16	210.67	205.13	212.1	210.27	209.1	209.52	205.22	210.97
213.17	211.82	211.53	212.72	215.26	216.01	210.2	212.07	210.99	208.17	208.37	214.29	212.06	209.3	216.41	211.41	211.53	212.98	212.21	218.75	212.28	210.39	210.08	210.45	214.1	211.86	214.66	207.36	209.53	209.86	210.11	209.9	214.41	209.97	211.73	213.1	212.53	207.76	208.41	210.58	211.23	215.69	213.4	215.81	212.28	209.2	212.78	214.84	213.06	213.68
213.88	211.6	210.13	213.27	211.64	216.64	210.12	210.33	212.59	210.88	211.45	206.2	213.31	209.7	210.85	213.1	206.85	212.31	210.57	208.9	212.48	212.32	209.04	212.74	206.95	213.69	215.24	210.29	210.29	210.98	213.29	212.4	211.63	206.54	208	207.32	210.43	214.64	212.67	211.3	212.04	210.83	209.23	207.84	215.16	208.95	211.99	210.28	203.15	213.86
204.25	201.42	200.33	208.28	199.6	202.36	203.86	201.79	201.08	208.83	203.16	202.53	202.53	204.56	203.73	206.48	204.79	206.5	207.09	203.82	205.96	200.7	201.18	197.47	202.82	204.92	198.88	201.6	205.22	203.78	201.08	205.72	201.32	202.96	204.87	199.39	203.04	204.3	207.69	200.99	202.87	204.1	202.2	199.81	205.44	205.29	200.13	198.71	196.38	203.49
204.75	201.64	205.62	205.96	198.93	203.64	198	202.78	200.75	204.53	205.28	203.57	200.2	205.51	204.31	201.62	201.24	204.03	207.07	203.79	203.82	205.29	206.35	206.53	204.81	205.36	202.2	200.71	201.09	200.82	199.34	209.88	204.63	208.02	200.77	208.93	200.75	201.01	205.16	203.76	200.4	204.31	206.09	204.92	204.44	208.79	201.12	204.64	201.52	208.8
195.02	196.98	200.57	200.65	201.09	195.16	201.54	204.04	198.77	200.75	200.82	201.34	200.15	201.19	203.26	197.74	197.59	199.69	201.07	198.41	197.64	200.6	195.41	201.01	197.49	196.54	196.02	202.04	198.79	199.71	200.23	199.64	198.31	196.94	195.18	199.53	195.99	193.91	200.53	200.05	203.36	199.31	197.73	199.97	199.93	197.07	197	198.72	198.04	200.11
206.63	202.57	196.15	205.34	204.04	206.87	202.3	203.11	197.73	203.62	200.95	199.38	200.08	200.87	202.17	205.55	203.42	202.48	200	200.14	202.78	203.21	207.66	206.22	204.75	198.37	202.39	204.59	206.93	200.08	197.65	199.72	199.17	203.06	202.18	199.01	201.66	200.98	201.98	202.29	197.69	208.8	201.74	203.11	203.76	205.64	196.87	206.74	204.64	201.71
208.13	214.63	212.94	209.74	211.5	216.44	215.2	210.98	209.87	214.32	211.29	215.38	211.61	215.58	211.25	213.5	213.87	212.79	207.17	210.7	213.61	210.93	217.72	207.47	212.14	209.16	211.09	211.28	210.73	211.74	211.13	215.85	212	211.6	211.34	210.76	213.13	212.1	207.8	207.46	212.99	212.96	210.22	206.6	212.35	212.31	216.35	217.08	214.71	212.56
219.15	212.89	215.89	217.25	213.97	219.17	220.02	220.07	213.78	215.42	215.37	215.18	216.65	219.75	218.04	213.27	223.1	217.33	215.93	216.75	218.71	221.27	217.96	217.42	213.14	214.39	214.76	220.62	217.93	214.79	217.24	219.18	218.82	214.56	220.53	219.53	222.49	212.82	219.23	217.98	221.04	217.54	218.58	219.7	216.95	218.47	219.52	221.44	212.67	219.99
208.36	209.16	204.84	206.96	209.53	211.03	205.67	207.13	209.64	206.19	209.39	205.78	207.41	208.7	210.68	207.89	208.37	204.78	206.79	209.21	206.85	206.96	207.01	211.84	208.02	209.04	206.58	207.66	206.04	210.92	212.26	211.63	208.34	205.25	208.54	208.62	207.77	212.14	206.29	209.98	207.94	208.62	210.27	204.86	208.39	212.68	211.94	211.67	209.45	210.42
218.92	217.6	222.48	218.71	218.03	223.48	218.14	215.96	218.75	219.53	218.77	216.43	214.89	218.74	218.58	217.77	220.87	216.5	214.87	216.83	217.28	216.53	215.38	215.53	221.27	218.77	215.81	215.13	222.92	217.81	218.8	218.42	220.24	216.16	221.34	218.09	216.56	219.03	218.35	215.44	215.76	220.49	215.9	218.81	217.17	216.03	218.54	219.67	219.18	218.28
212.95	218.1	215.06	219.94	215.49	213.14	215.12	217.37	214.55	216.1	217.93	217.98	216.69	217.47	215.5	215.37	213.84	218.08	215.79	218.34	209.56	217.5	215.88	217.7	214.13	216.17	218.15	213.67	220.19	212.97	219.16	216.16	219.01	214.66	214.77	214.05	217.47	217.21	218.6	217.23	220.02	213.81	216.02	212.04	220.77	220.36	217.28	219.19	217.02	216.88
206.76	201.35	205.13	199.36	202.51	206.07	205.37	204.54	204.87	206.67	205.27	205.14	205.16	208.68	202.52	200.95	197.63	207.57	205.18	202.91	206.72	199.53	204.23	207.35	205.44	206.66	206.93	204.14	199.93	200.3	195.27	202.14	200.96	202.49	207.24	212.25	199.97	207.32	201.05	207.38	205.33	203.33	204.47	208.89	199.64	203.83	205.45	206.51	208.67	202.06
214.25	217.15	217.07	217.1	215.97	217.99	214.11	213.38	219.96	218.61	217.56	219.63	211.56	214.2	218.86	215.11	213.58	217.99	216.16	219.29	219.76	219.16	218.05	216.36	219.07	219.43	215.66	216.98	215.6	216.87	216.84	218.18	218.05	213.86	218.32	220.75	213.63	218.9	218.93	219.25	215.01	212.66	219.48	212.03	214.29	216.83	219.64	216	216.63	211.32
216.72	216.46	218.49	220.06	216.47	214.06	219.79	217.44	217.57	218.87	215.35	213.7	214.12	221.63	217.41	221.59	216.67	219.56	220.92	210.87	214.5	214.34	213.17	212.25	220.12	215.65	218.84	218.24	217.86	223.49	220.14	215.59	218.64	215.98	217.38	217.09	217.48	218.3	217.03	218.85	218.22	214.93	218.78	215.43	215.57	214.78	217.3	216.23	217.59	219.85
210.19	210.9	209.08	206.7	208.61	211.29	209.68	207.52	210.29	206.94	207.65	207.81	209.29	210.56	211.36	207.89	214.27	206.29	207.45	208	207.6	211.92	211.26	209.94	211.01	205.07	212.11	210.9	208.17	210.51	207.71	208.72	205.51	208.35	210.18	210.91	205.78	207.29	206.98	208.35	206.07	203.9	202.91	207.56	205.46	205.2	208.31	211.67	211.14	216.57
205.71	204.93	205.37	205.56	204.87	200.27	204.43	207	210.97	209.47	206.99	205.02	207.73	209.21	205.47	204.23	200.65	207.13	208.64	199.98	208.55	206.19	201.7	206.54	209.48	205.88	205.26	206.03	209.37	207.8	200.3	204.19	202.96	207.5	208.31	205.51	205.76	207.33	210.03	203.48	207.31	207.19	209.82	207.09	210.3	197.3	205.25	209.78	205.54	202.23
208.71	217.27	214.52	212.55	210.85	211.89	212.38	217.7	211.11	212.9	212.81	211.46	209.43	211.41	207.7	212.86	209.86	213.51	213.75	216.04	213.05	212.04	211.2	208.67	211.85	212.8	209.53	208.16	212.72	212.5	214.96	208.47	211.46	212.92	209.83	210.29	213.89	211.43	213.31	215.15	207.38	212.87	208.76	209.5	214.41	207.62	211.95	213.2	213.77	211.1
201.08	203.58	206.35	205.63	204.32	206.82	198.3	200.67	201.85	202.32	199.84	203.67	204.25	205.93	206.28	201.3	199.79	199.81	204.01	204.32	200.32	201.72	205.74	202.82	203.76	200.63	201.47	202.51	204.41	206.82	205.48	203.55	204.8	204.5	199.42	207.98	203.64	208.47	206.34	201.19	203.23	202.75	202.43	204.67	203.36	206.29	201.52	206.03	201.58	203.74
203.09	202.14	205.99	206.9	203.05	208.56	207.77	205.57	205.6	203.64	205.67	203.51	203.04	204.47	198.93	205.66	201.1	201.9	204.63	201.48	203.7	200.07	202.83	205.98	206.77	207.16	200.07	201.95	203.48	205.7	203.13	206.25	203.48	203.43	200.99	204.26	206.79	202.69	205.81	201.96	204.08	200.01	199.3	203.92	202.97	203.87	202.08	199.79	205.91	207.35
216.43	221.79	217.82	218.39	220.88	218.76	211.36	217.37	220.03	218.89	217.41	214.63	219.2	219.59	218.71	218.73	213.09	222.36	216.08	216.11	217.01	218.25	215.69	216.5	219.18	219.42	220.92	219.01	219.14	217.11	217.79	212.35	216.72	215.81	217.1	216.19	216.83	216.81	218.06	215.96	214.6	217.72	213.5	215.59	217.36	214.79	214.57	217.55	217.79	220.1
209.13	211.77	206.01	213.27	208.44	209.09	212.58	213.38	212.31	208.48	209.49	214.02	210.92	206.67	210.46	214.08	212.34	207.63	214.81	214.64	212.96	207.14	211.97	211.03	207.63	206.75	210.08	206.65	212.9	208.14	213.9	209.98	213.13	211.02	209.82	208.47	213.51	211.35	212.08	211.23	212.74	210.01	209.58	212.49	212.46	213.6	213.09	209.46	211.83	211.06
198.79	201.77	195.92	201.3	198.85	198.81	197.76	198.95	199.46	198.75	199.05	197.7	199.25	199.99	204.22	201.59	200.67	196.52	197.28	197.34	199.57	200.2	200.47	199.93	199.92	198.55	198.82	204.82	200.74	195.17	196.03	197.32	200.63	201.14	198.25	198.6	199.37	198.34	200.62	202.24	200.99	195.4	197.86	199.78	195.73	199.44	199.57	201.52	197.88	203.14
209.85	215.22	212.38	209.9	208.76	210.64	213.6	209.89	212.12	219.34	211.13	212.18	211.65	209.86	209.7	209.92	210.94	215.4	212.59	208.82	213.44	210.45	210.69	210.32	209	213.2	215.94	207.62	214.97	207.71	212.22	211.66	205.66	209.22	219.07	209.34	216.81	210.17	213.97	210.75	211.34	207.18	212.96	208.74	209.44	215.54	213.57	210.77	212.28	211.87
198.3	198.41	195.6	197.75	198.8	201.96	200.54	201.33	201.92	200.23	204.66	198.49	201.34	203.73	203.06	198.87	202.8	201.11	205.31	196.11	195.89	195.75	200.49	199.94	201.12	197.98	201.34	197.95	197.94	199.22	200.74	198.26	197.86	204.16	197.66	196.72	201.88	200.36	199.66	201.99	201.65	200.85	203.32	200.32	198.83	202.27	202.81	200.66	199.87	198.17
207.34	205.57	216.69	209.63	211.2	212.65	207.1	212.78	211.46	207.21	208.38	215.85	209.85	211.45	210.41	208.59	211.1	203.72	208.51	212.22	208.32	209.8	209.99	208.63	212	207.1	207.36	207.26	209.69	208.79	210.29	213.41	212.24	206.56	207.06	209.08	212.43	209.49	210.45	208.6	206.39	208.46	212.25	209.28	209.02	209.61	208.99	208.78	206.89	209.07
201.74	203.88	192.94	202.66	194.37	198.79	199.25	200.97	199.95	198.05	200.56	201.73	201.04	199.54	200.95	199.11	202.96	200.55	201.91	203.84	198.15	195.78	202.89	198.61	199.75	202.16	196.96	197.46	199.71	199.77	201.87	197.76	201.37	196.99	200.06	200.97	203.66	200.21	196.72	204.8	193.32	200.21	198.55	197.75	202.95	197.2	199.76	197.27	199.34	197.66
214.06	206.64	213.23	213.45	211.89	211.07	212.04	210.08	211.88	210.61	214.29	207.05	212.73	214.13	212.2	206.68	210.85	206.74	211.17	209.36	207.99	212.93	210.59	209.48	216.4	214.37	204.69	210.12	210.91	212.73	211.76	212.93	214.28	209.55	211.89	212.89	210.35	212.1	209.48	210.48	213.86	210.06	210.97	211.27	211.44	213.79	209.17	211.14	209.95	210.61
205.71	204.37	205.15	206.18	204.87	206.55	207.57	208.34	201.1	205.47	206.2	202.79	206.2	208.92	204.2	204.79	206.35	200.34	201.85	202.08	203.16	201.52	203.71	201	203.47	205.17	200.45	203.54	205.76	208.24	203.44	206.68	207.7	204.85	205.64	206.88	204.21	196.59	207.63	204.35	202.28	205.36	210.09	204.99	203.44	199.92	208.49	200.24	204.36	205.41
203.4	199.89	204.95	202.34	203.67	201.88	203.52	200.59	202.73	204.57	204.55	203.79	205.32	206.53	204.05	200.27	201.92	203.61	203	203.16	201.58	208.94	201.67	200.81	203.4	201.64	204.7	199.49	204.58	207.97	199.94	203.6	202.29	202.66	203.45	203.1	206	203.98	207.98	204.24	204.2	198.88	203.65	202.34	201.27	202.07	203.12	201.75	201.29	201.8
212.15	208.26	209.93	205.32	208.63	206.06	212.01	209.44	210.86	209.4	208.71	211.05	211.88	209.29	207.63	209.09	210.52	206.19	210.61	208.08	211.04	211.35	212.72	205.99	208.14	208.82	208.48	213.29	207.63	208.88	210.88	210.9	207.57	209.86	203.57	208.34	207.51	207.42	206.96	209.9	211.5	204.51	211.29	213.18	209.29	207.4	208.28	211.11	207.65	210.46
206.73	204.34	200.75	205.51	207.82	201.39	203.04	204.77	207.92	202.22	201.68	201.27	207.86	202.86	205.12	203.85	202.91	203.61	200.14	202.39	206.37	197.59	202.81	206.16	206.86	203.05	201.77	207.88	199.28	203.95	200.39	198.95	204.53	205.64	199.91	203.99	204.03	203.16	201.05	201.16	200.87	202.07	206.5	200.08	202.84	203.79	202.75	205.62	205.68	201.59
211.05	204.83	206.95	203.89	209.77	206.38	209.06	211.54	206.34	203.36	208.04	207.26	211.32	208.88	202.87	205.38	206.69	210.83	204.4	206.62	210.31	208.23	207.83	208.01	203.62	202.39	205.4	204.64	211.46	203.69	210.59	205.57	210.48	208.29	202.91	203.56	205.02	209.32	204.64	207.05	202.06	199.83	209.54	205.13	203.16	207.16	205.52	207.77	201.13	207.44
213.83	205.4	207.44	208.08	211.35	209.52	210.99	207.02	209.24	206.6	203.34	202.81	205.4	208.77	207.83	210.06	207.61	209.48	210.56	213.93	206.3	208.15	200.97	204.07	210.25	209.06	207.2	208.26	211.9	207.61	205.98	204.08	208.93	213.33	210.89	208.9	208.84	201.6	206.28	204.76	206.37	207.88	211.44	209.73	210.7	206.15	205.74	207.32	205.33	208.73
212.41	206.09	209.31	210.12	209.63	207.83	210.84	207.76	212.67	202	204.99	207.29	210.93	208.6	209.58	205.44	209.67	206.01	207.2	210.09	207.29	205.44	208.9	211.29	211.15	210.31	213.48	208.88	209.44	208.3	211.67	208.89	211.89	212.51	213.62	209.95	208.16	210.42	207.44	209.27	212.9	207.57	210.58	205.71	211.16	207.75	212.6	209.83	206.52	208.83
206.21	206.63	211.55	208.21	205.35	207.91	210.39	213.93	207.79	210.33	207.29	206.61	214.63	206.52	209.38	212.79	205.1	208.75	210.92	204.34	208.51	212.98	206.56	208.74	208.78	211.73	213.77	207.55	206.58	213.17	206.4	214.86	209.97	210.76	207.75	209.81	209.83	208.1	212.33	208.11	207.82	206.15	211.32	209.25	208.46	207.74	209.83	210.16	209.99	206.42
210	211.41	210.87	207.57	212.56	211.43	210.62	209.77	211.66	215.98	211.28	211.75	214.04	207.62	217.12	210.36	214.03	209.36	213.16	214.16	217.52	215.82	214.67	210.52	214.93	209.56	216.3	210.12	212.09	209.92	208	210.88	214.84	210.89	212.5	208.29	211.62	213.83	212.06	207.9	210.15	213.81	211.4	211.47	210.69	211.78	214.43	209.97	208.2	207.83
205.14	208.4	202.38	200.08	207.49	206.38	205.97	202.54	203.79	203.91	203.03	204.25	200.33	203.91	195.03	199.56	202.89	202.77	206.43	204.67	202.47	203.21	199.23	200.44	205.95	209.62	210.54	206.1	204.52	204.79	203.01	207.77	201.41	209.38	200.71	203.88	201.32	204.29	207.76	203.36	199.65	203.32	204.52	199.64	209.94	204.22	201.22	203.22	202.33	204.27
208.18	199.69	207.53	202.02	206.93	202.33	200.4	202.98	199.42	202.3	205.01	207.35	205.62	199.33	203.66	202.83	200.61	203.57	206.01	207.99	204.92	202.75	199.64	204.66	202.87	205.41	201.58	204.75	200.11	203.18	202.09	203.75	203.46	203.45	198.83	201.15	202.09	200.47	203.51	203.15	205.63	202.84	200.4	204.43	203.69	201.31	199.53	205.53	204	202.88
208.27	209.46	207.53	208.73	205.78	206.88	204.06	210.12	210.86	205.72	208.54	203.59	205.22	210.13	209.71	208.62	209.07	206.72	209.3	207.25	210.65	201.21	208.45	207.19	207.1	205.92	206.39	205.24	211.35	205.96	209.46	212.74	206.23	206.54	204.2	207.15	206.08	208.71	207.68	206.23	207.86	211.12	207.85	204.72	209.02	211.19	203.41	208.19	208.42	208.04
212.26	212.72	215.22	218.62	217.89	215.05	214.16	217.23	214.65	215.04	219.62	217.26	214.51	219.87	221.38	214.82	216.65	215.42	216.95	218.68	213.44	218.19	216.64	214.39	217.19	217.93	216.77	218.1	220.97	218.97	218.05	217.32	212.98	213.5	219.02	217.99	221.07	215.62	217.84	221.91	214.26	216.95	216.67	213.78	217.24	218.62	223.77	217.68	218.15	213.17
204.61	202.49	199.02	194.85	194.07	200.04	201.64	194.25	199.08	195.64	197.12	202.78	197.55	195.09	200	204.48	197.56	201.67	198.19	197.51	199.6	199.53	200.85	200.34	196.57	195.99	197.71	195.13	197.59	196.46	200.34	196.8	202.2	199.05	199.22	198.58	197.1	198.43	195.97	202.06	200.81	201.37	199.14	201.91	198.78	203.66	202.54	196.84	196.58	203.9
211.1	205.75	210.34	207.92	202.62	210.95	203.79	209.05	206.98	203.39	205.17	207.83	201.31	205.69	207.85	203.22	207.49	205.43	204.46	207.27	207.39	202.65	207.62	207.47	209.47	203.85	208.87	204.46	201.97	205.05	203.81	207.39	204.36	207.75	205.49	206.37	205.74	203.28	205.52	209.52	205.36	209.09	205.64	208.39	207.71	210.75	207.2	209.28	205.22	206.78
197.86	200.9	203.26	199.83	196.87	198.36	202.1	198.25	200.88	200.45	204.23	201.86	195.94	197.54	195.55	200.57	198.63	198.45	196.1	201.22	202.32	198.07	195.02	201.98	199.37	194.83	202.06	197.11	203.38	200.44	196.64	201.31	196.07	198.23	203.4	197.64	200.97	204.06	200.42	200.57	198.23	197.08	199.8	195.64	198.42	201.97	198.84	201.2	204.46	201.72
212.66	209.83	210.8	211.64	216.1	209.93	209.46	213.09	211.51	209.94	213.68	211.15	210.12	206.84	211.89	217.77	210.45	210.56	212.1	210.98	212.97	207.24	210.33	208.66	213.49	214.09	208	212.12	210.85	210.87	211.57	208.75	211.04	208.89	205.69	215.83	211.62	210.66	213.49	211.31	208.75	206.67	203	212.7	211.07	208.81	213.71	212.16	210.54	209.5
203.72	208.81	208.24	207.88	205.83	210.31	212.54	210.17	211.81	205.22	210.72	204.62	207.55	208.08	202.43	208.28	206.79	210.95	209.04	205.76	208.15	207.91	205.71	206.62	208.42	205.95	205.16	209.63	208.27	207.86	206.12	207.49	209.92	207.95	205.49	209.45	209.51	209.91	205.63	206.65	210.27	203.49	208.14	204.91	209.77	207.92	205.18	205.44	210.58	205.56
208.93	211.11	207.45	211.76	213.83	208.87	215.14	216.11	215.41	208.35	212.26	214.5	213.16	208.69	208.56	213.66	210.52	209.91	211.31	210.95	210.82	213.76	205.99	209.89	211.7	215.11	209.88	213.97	210.92	214.09	211.93	209.06	213.8	214.59	212.98	210.36	212.82	215.1	213.42	210.09	209.63	215.44	215.93	212.74	212.71	212.09	212.55	211.24	211.11	211.05
198.53	201.37	200.33	202.89	201.78	205.21	196.2	199.67	203.62	205.7	203.15	203.98	205.81	206.48	202.64	202.86	204.64	203.42	199.85	202.04	206.32	203.4	201.15	200.9	206.22	201.36	197.84	204.78	200.62	206.03	198.89	199.39	202.87	203.56	205.79	205.25	194.31	198.77	202.43	199.82	206.63	201.36	198.12	200.55	206.09	200.55	199.5	199.27	204.32	204.73
210.66	207.64	210.19	212.07	212.42	214.19	217	216.12	211.7	218.43	210.4	216.44	208.81	214.44	210.2	211.87	211.72	214.32	213.25	208.93	214.74	214.07	211.37	211.98	214.23	210.14	214.32	215.79	212.18	215.24	213.46	215.66	214.51	213.57	211.65	216.91	216.26	217.62	215.51	209.31	214.5	214.95	209.59	217.6	212.9	210.7	215.23	212.52	213.76	211.2
212.25	214.28	213.83	215.03	209.78	216.53	212.44	213.94	216.1	218.03	209.8	212.42	214.2	212.99	215.95	211.1	212.62	215.52	211.72	217.25	213.28	209.31	211.25	216.05	211.26	213.54	218.87	212.98	214.22	215.56	212.15	218.54	215.7	213.27	209.18	219.29	214.44	215.19	217.47	216.88	214.48	218.55	212.41	205.48	210.58	214.61	214.2	215.28	215.41	214.8
205.56	202.53	203.11	205.06	206.89	209.69	206.33	204.71	204.63	203.66	201.17	203.67	208	205.26	203.89	205.49	201.67	205.56	202.47	208.8	203.51	207.74	205.68	204.03	206.23	205.26	209.25	199.63	203.93	208.26	204.84	206.61	208.73	205.65	208.18	203.89	204.34	202.38	201.04	205.54	206.79	204.75	209.6	203.41	204.31	208.13	205.56	210.44	203.43	209.35
196.38	199.71	197.66	198.56	204.53	197.84	198.82	196.49	202.25	193.78	202.73	196.84	198.56	196.53	192.77	202.06	198.53	198.47	199.27	196.58	197.2	194.75	201.02	200.13	196.29	195.15	199.68	200.11	201.47	199.27	196.23	199.69	195.12	201.07	195.34	197.99	198.63	198.67	200.19	203.47	200.38	202.72	197.87	196.61	195.97	199.12	198.1	198.6	195.57	198.36
204.54	201.07	204.13	200.3	207.31	202.51	202.75	204.94	206.41	203.63	204.21	205.55	205.93	206.55	205.84	200.25	200.7	203.24	201.63	201.03	199.46	206.05	203.7	201.54	200.37	202.38	199.62	201.59	202.63	203.21	202.59	203.08	200.08	203.49	207.57	205.83	203.6	208.33	200.91	207.04	200.81	203.34	201.77	200.16	198.49	200.59	204.5	205.64	203.52	205.14
213.16	210.48	207.98	207.91	208.18	213.27	205.62	212.58	210	206.46	205.69	209.44	213.75	207.63	211.28	209.02	211.96	212.56	206.54	209.47	212.09	205.3	202.92	208.58	212.9	211.56	209.58	208.16	211.85	212.67	213.72	215.21	211.54	213.76	207.77	204.01	208.55	211.1	210.67	210.59	213.18	211.98	214.34	211.22	206.65	211.49	208.24	206.37	204.6	208.55
205.58	206.19	209.83	208.56	207.6	205.03	207.49	208.19	203.6	203.03	205.88	208.2	208.47	200.66	202.51	206.22	208.88	207.37	208.17	206.39	206.99	205.72	207.26	206.9	208.88	206.61	203.67	208.54	198.5	206.03	207.97	206.12	210.04	209.94	201.57	208.23	206.17	212.56	207.98	207.2	204.93	208.69	205.32	207.89	211.38	210.43	206.11	209.46	207.88	205.89
201.55	204.05	211.15	204.8	211.02	204.14	204.83	204.74	202.78	203.23	200.41	205.45	207.14	207.82	208.7	206.48	206.59	202.75	207.97	204.11	204.23	206.69	207.4	203.98	209.15	209.96	202.75	211.38	206.41	202.45	205.57	207.51	206.23	202.5	208.01	204.29	202.59	204.36	206.91	201.85	204.29	205.05	202.75	213.48	205.12	207.29	205.41	202.2	204.85	203.92
209.2	208.95	207.56	206.17	201.28	200.56	205.42	208.03	205.88	205.83	205.49	206.37	208.03	208.44	207.44	208.29	207.65	206.38	208.43	208.22	209.66	203.07	211.94	205.29	205.3	208.75	200.98	203.66	208.01	208.31	205.01	208.11	207.71	207	210.09	201.01	203.42	207.53	205.24	204.19	201.33	206.75	205.02	206.84	210.59	202.3	208.46	205.38	206.85	210.8
211.75	216.08	215.33	208.07	210.06	210.75	210.71	210.73	214.21	210.32	211.52	209.38	213.78	215.18	212.91	211.58	212.87	213.26	210.13	209.08	212.68	211.47	212.76	208.58	214.45	210.97	214.33	212.82	211.73	211.46	207.07	210.8	208.44	219.59	214.43	215.16	213.09	210.39	212.98	218.78	213.97	211.2	214.87	211.27	212.31	213.27	210.97	213.02	211.45	208.87
201.93	209.39	206.65	206.52	211.34	210.01	205.35	207	209.96	206.3	210.64	210.77	211.7	208.39	204.97	206.03	206.81	209.78	208.71	212.89	208.7	205.91	204.87	209.87	207.52	207.67	209.59	207.67	208.07	212.47	208.52	207.14	208.77	205.5	206.2	209.31	209.45	208.68	209	210.98	210.6	214.24	205.68	213.76	210.14	210.7	208.92	209.44	209.96	209.77
212.11	209.17	209.33	212.63	211.64	216.55	210.81	213.66	209.92	210.17	210.77	209.8	211.23	212.12	211.11	209.97	216.05	210.84	215.58	206.43	213.76	213.54	215.79	212.55	212.7	209.12	211.93	212.88	211.14	214.01	213.08	215.13	210.64	212	211.54	216.17	214.16	207.42	210.58	208.96	212.06	209.47	210.71	211.63	211.68	214.14	213.58	214.13	212.53	212.08
207	207.99	210.22	207.65	206.43	208.27	208.33	211.33	204.39	209.46	210.92	210.15	209.67	205.49	208.11	207.16	212.75	210.3	209.93	207.02	209.38	206.51	209.95	206.51	209.65	208.59	208.67	213.83	205.05	210.09	211.24	206.9	202.08	212.66	211.5	209.1	206.06	209.85	206.71	210.14	209.91	207.7	205.25	209.94	211.56	208.68	209.94	209.8	211.5	208.67
216.51	215	218.52	217.18	211.11	213.95	216.92	214.62	218.36	214.29	221.29	214.16	216.56	218.41	219.35	217.9	216.6	216.59	214.6	211.8	213.14	217.95	216.03	221.78	213.24	214.43	214.82	218.74	215.57	212.51	218.82	217.46	216.04	212.72	213.91	215.93	210.68	213.5	217.89	217.54	219.2	213.58	217.73	215.8	218.93	212.96	219.62	215.07	216.79	217.52
192.28	194.58	196.51	190.95	197.13	191.72	196.25	195.18	197.73	194	199.15	198.07	193.52	191.07	196.54	191.54	195.18	190.02	194.21	195.63	197.06	198.21	194.14	196.46	201.83	196.95	191.65	193.83	194.79	193.74	196.56	193.98	198.23	200.51	194.95	196.4	196.9	191.34	194.35	199.68	197.04	195.86	195.98	198.87	194.26	199.4	197.29	195.49	199.18	193.52
198.85	202.41	197.55	200.41	201.82	201.42	197.41	199.68	202.42	199.45	199.2	199.68	199.55	197.5	199.51	200.06	196.78	202.2	197.28	199.22	201.26	203.03	199.73	202.25	200.48	203.9	197.43	199.3	202.29	198.99	197.86	198.74	200.25	200.59	201.69	201.63	195.56	197.11	195.09	202.2	199.37	196.18	198.37	197.66	197.75	198.52	198.84	198.23	195.55	196.45
214.49	208.71	208.52	202.81	205.29	205.21	206.71	208.81	205.98	203.68	199.82	205.76	206.36	206.64	206.6	206.18	210.55	202.81	201.8	204.87	202.16	206.04	202.29	203.5	206.47	206.29	208.19	203.34	204.77	211.06	204.04	206.47	203.09	202.5	199.66	203.32	202.49	204.37	204.63	204.76	204.8	203.83	205.68	208.31	208.21	204.22	203.52	203.51	205.99	207.69
199.68	204.76	207.2	201.11	204.65	197.92	208.33	205.44	207.78	203.74	198.4	202.96	201.1	202.58	203.77	203.6	203.76	199.45	205.13	203.5	203.5	205.37	202.11	207.35	202.78	200.26	204.15	205.14	203.3	198.78	202.91	196.99	203.96	204.47	200.66	205.56	206.16	206.33	199.84	203.54	208.71	202.91	201.75	206.02	201.02	205.34	208.48	207.29	204.93	201.93
209.45	208.45	206.13	205.43	208.15	208.01	208.96	204.49	206.59	203.53	206.22	203.41	207.37	204.82	205.52	206.66	206.71	207.22	210.45	206.43	208.63	208.4	203.39	200.6	202.01	204.09	202.78	204.71	206.33	204.67	213.08	208.23	206.8	206.53	208.25	202.35	203.81	202.32	203.5	208.03	201.31	206.81	214.14	201.56	205.27	207.87	206.57	207.41	204.79	204.34
214.08	211.3	218.66	210.6	211.29	215.25	211.98	213.43	214.23	209.48	213.18	215.95	212.12	214.31	213.04	222.01	214.91	217.15	214.18	216.75	213.97	209.15	212.17	211.14	211.44	213.95	217.94	216.02	213.09	210.91	211.97	210.39	214.69	212.91	206.46	213.22	209.68	213.82	216.55	209.82	209.61	214.55	208.58	212.21	214.14	214.85	209.81	211.02	213.97	214.12
201.31	200.6	195.82	200.69	197.87	195.55	202.95	200.17	199.29	199.02	201.69	200.01	199.76	195.5	201.25	203.94	201.87	199.55	201.52	200.95	199.71	200.25	200.62	200.15	199.01	203.39	200.58	194.59	196.05	201	203.29	198.34	197.82	198.67	199.69	200.35	201.43	200.79	194.11	195.73	200.99	200.17	197.68	193.83	201.08	197.72	199.05	198.56	200.29	201.75
199	200.85	199.98	197.21	202.49	203.08	199.49	196.3	200.21	200.44	198.31	198.26	195.72	200.77	198.3	197.45	201.16	195.73	200.07	200.6	197.56	200.28	199.16	203.66	205.02	199.9	202.79	196.81	198.69	196.03	197.8	203.63	198.04	203.35	202.73	199.38	201.47	203.93	200.58	201.11	204.68	202.38	196.17	195.45	202.29	194.31	199.97	199.7	196.27	196.75
202.77	206.83	204.34	202.28	203.72	202.59	197.31	199.68	201.95	204.47	201.87	204.06	203.1	202.3	202.35	206.79	207.47	205.24	207.12	203.52	202.49	201.02	203.01	204.01	202.94	204.85	203.42	202.59	202.65	206.42	200.6	204.6	207.8	202.16	202.6	205.99	203.88	202.93	201.69	203.39	205.23	211.54	200.61	208.01	206.02	196.76	201.35	202.83	204.15	203.58
210.23	214.45	207.83	210	210.82	212.14	211.47	214.36	211.57	211.12	209.61	216.02	208.66	213.2	216.34	213.56	215.11	213.59	213.66	213.99	215.48	211.61	214.43	211	209.83	216.24	216.8	210.6	207.37	214.94	215.28	210.32	210.56	213.75	214.38	212.24	212.19	209.58	213.22	215.71	213.51	213.04	214.36	213.69	208.8	210.83	215.27	217.92	212.81	215.23
210.71	211.48	211	211.22	211.53	213.44	213.53	215.39	208.33	214.64	215.96	213.29	213.84	209.73	210.02	211.54	212.76	212.59	214.76	217.89	210.14	210.56	212.53	213.69	212.23	212.79	209.64	214.41	208.96	214.91	212.15	212.6	211.02	211.76	212.37	213.49	209	210.81	211.24	209.52	211.43	210.06	212.33	214.46	206.66	215.05	213.62	220.69	210.38	214.2
192.72	201.98	196.4	198.86	198.24	196.85	201.58	196.04	197.17	197.15	198.75	199.56	202.14	205.22	199.06	200.11	202.78	200.65	204.21	197.65	199.47	201.46	203.41	202.3	205.45	203.2	203.81	203.28	201.03	201.19	196.66	205.84	203.12	201.58	200.14	198.81	197.45	198.9	200.05	196.68	197.96	197.56	196.69	199.81	202.44	195.92	197.72	202.26	196.18	198.43
206.75	206.79	207.37	203.92	201.48	204.22	205.72	207.35	210.81	201.53	210.34	199.76	203.58	202.75	206.62	205.31	199.99	206.95	200.61	205.69	202.71	207.25	201.31	205.1	205.93	202.78	207.83	205.04	204.22	204.89	204.91	209.56	200.66	205.49	205.61	199.79	203.7	205.05	203.55	206.37	204.45	207.43	202.35	205.97	197.71	202.88	206.22	203.54	205.22	203.33
205.7	203.71	201.52	204.24	201.9	205.85	202.03	203.1	205.35	202.44	203.92	201.19	204.91	198.08	206.9	206.01	205.1	203.76	204.33	204.61	204.15	207.93	205.02	205.5	202.44	200.29	203.51	201.61	204.73	204.37	204.85	204.48	204.88	202.68	204.51	207.64	201.19	204.03	205.75	201.37	202.74	207.18	204.47	202.89	200.47	203.78	200.97	204.74	203.98	203.16
208.04	206.03	207.54	211.31	204.61	205.01	207.65	204.62	207.58	207.54	208.8	209.1	206.01	208.22	204.48	207.81	208.47	206.4	206.8	216.85	210.11	210.63	209.57	211.32	208.77	204.72	213.11	208.45	206.23	208.58	211.72	209.96	205.32	203.24	210.21	209.48	207.64	205.97	204.47	208.91	203.8	207.03	208.25	212.28	205.67	208.27	207.17	211.72	212.23	208.29
199.99	199.61	199.49	196.91	192.42	196.77	201.89	198.14	196.33	201.93	198.06	199.89	199.82	195.52	197.27	197.88	198.23	199.01	200.42	201.69	198.62	193.21	199.96	201.5	196.16	198.19	194.25	199.41	199.69	201.42	202.7	199.81	199.3	199	199.08	194.54	202.37	201.65	197.38	198	201.69	196.49	195.88	197.55	200.56	195.83	197.11	197.51	197.15	194.86
212.27	204.44	213.52	203.7	206.94	205.65	208.2	207.56	207.55	213.07	207.69	209.3	206.55	206.32	209.92	207.88	207.73	204.38	203.84	206.73	209.66	211.81	205.83	209.11	209.82	207.62	208.28	209.09	205.46	206.49	209.46	204.42	208.12	206.81	208.87	204.08	208.09	208.54	208.93	208.14	206.18	206.17	209.23	202.31	208.82	208.15	204.66	211.36	207.27	203.94
201.67	202.47	197.02	202.5	207.16	201.63	201.31	199.64	200.15	202.11	197.85	199.53	199.56	202.58	203.11	202.73	204.62	198.81	199.97	199.54	201.49	201.67	199.58	198.98	201.85	201.72	205.7	203.13	196.73	196.76	199.61	199.33	200.63	201.2	201.2	199.31	200.16	200.36	199.81	194.7	202.1	203.4	202.8	197.62	196.05	196.2	204.2	200.75	204.07	198.7
204.56	201.25	200.34	195.71	197.79	206.04	201.7	204.51	201.72	202.75	202.62	201.33	204.92	201.54	204.03	200.23	203.56	204.75	200.09	199.53	202.69	201.39	204.19	203.47	195.16	201.41	199.59	205.71	199.86	203.88	203.18	202.96	204.04	201.34	197.81	204.03	202.8	202.73	203.95	203.23	206.79	201.83	205.77	205.02	204.53	201.24	201.11	202.07	201.72	200.08
204.81	200.98	203.95	202.44	199.47	198.81	204.83	201.53	202.45	204.42	204.86	199.31	202.15	203.66	204.84	200.94	204.86	202.4	200.35	206.14	202.36	207.7	203.12	203.11	198.82	200.56	202.79	206.36	205.08	204.51	201.77	206.97	199.22	202.45	202.65	204.86	201.08	204.89	205.92	204.56	202.97	199.08	200.39	201.9	202.78	201.27	203.55	203.9	204.91	209.16
201.92	205.64	207.22	204.58	207.92	201.36	205.23	207.85	206.39	201.99	207.18	202.74	204.53	201.84	202.15	204.82	201.11	203.96	206.15	201.89	204.13	203.12	204.43	202.61	205.01	201.45	204.35	209.47	204.27	203.44	206.95	205.56	205.54	203.88	204.66	206.57	205.74	204.79	206.76	207.15	205.99	199.09	204.31	206.67	203.18	204.49	201.44	209.21	205.18	207.46
198.98	204.47	202.92	200.33	207.59	201.17	205.33	203.55	204.22	205.4	202.11	204.79	210.02	204.84	201.27	205.93	200.14	199.33	206.36	203.94	205.7	205.17	206.58	205.65	205.91	206.88	203.25	200.65	201.65	206.12	204.91	200.17	206.32	198.88	202.57	203.64	205.28	204.69	202.89	201.7	203.64	200.34	205.69	202.41	200.22	205.92	205.8	199.97	201.38	205.71
197.29	196.46	201.35	201.48	198.66	198.28	199.95	196.05	197.69	198.68	203.17	197.99	196.61	199.16	198.69	197.81	193.97	201.87	199.07	198.4	197.8	200.73	200.95	202.57	200.68	200.24	197.68	202.07	201.07	199.11	197.89	202.75	197.73	203	195.9	200.05	197.67	200.24	202.4	197.7	201.94	201.57	201.83	203.3	198.41	198.99	199.24	203.2	201.92	196.01
216.67	215.81	219.89	212.84	215.31	215.97	217.91	214.24	217.64	213.93	216.27	214.62	218.4	220.48	219.98	213.57	215.7	218.7	213.9	215.29	216.92	219.76	218.42	220.63	217.04	216.66	215.42	214.78	216.89	215.88	215.4	221.45	215.14	217.94	219.07	217.37	214.74	221.37	215.56	222.04	217.63	214.48	217.31	215.07	216.58	219.58	219.43	219.63	218.39	216.28
210.62	205.88	206.26	208.6	205.88	204.6	209.92	212.34	206.99	208.37	206.11	207.9	209.04	209.39	207.96	208.31	205.86	205.62	207.99	212.98	210.93	209.32	208.39	205.66	206.64	204.69	206.73	209.3	205.96	205.87	210.15	202.85	209.87	208.52	200.89	207.22	208.74	208.76	211.78	208.2	203.61	206.56	206.51	209.97	206.68	209.8	205.34	209.11	205.53	206.87
210.63	211.24	211.74	207.21	210.48	210.9	210.33	209.14	205.78	208.8	210.24	209.97	210.69	211.87	208.94	206.93	209.99	209.3	209.92	210.48	210.49	211.02	211.12	212.79	211.16	210.55	211.69	211.4	208.11	208.09	207.78	211.01	206.21	216.34	208.74	210.33	212	212.74	207.61	205.15	209.96	210.98	211.43	209.78	210.42	210.57	210.5	209.05	212.58	204.42
192.23	197.44	197.29	201.16	197.01	197.52	198.28	199.22	197.37	200.01	197.99	202.22	203.06	203.86	197.22	202.08	199.51	197.55	199.98	194.47	202.31	201.19	198.46	202.08	201.86	201.44	198.87	199.37	203.45	205.18	200.37	198.28	198.46	200.21	199.09	202.02	198.23	203.82	199.43	198.84	196.89	194.3	197.59	195.52	199.34	202.23	200.56	201.18	197.53	199.54
209.65	210.84	210.96	210.35	206.52	204.28	209.26	207.76	212.65	211.9	211.87	209.01	211.91	208.35	208.94	210.69	214.43	211.39	209.33	205.78	206.53	209.26	206.59	206.11	205.62	210.5	208.75	208.41	206.17	208.3	209.84	212.41	205.31	209.41	212.92	203.21	211.07	205.88	208.33	209.25	208.78	207.16	215.08	207.42	210.69	210.63	211.26	212.96	210.81	211.9
198.12	201.19	202.39	202.92	202.65	203.95	201.37	203.12	201.98	200.53	203.62	205.25	204.67	202.34	204.9	203.05	203.58	200.59	208.59	203.61	204.29	208.25	202.94	204.45	204.52	207.51	200.57	203.27	199.46	207.73	203.08	200.73	201.17	201.87	202.93	207.24	204.58	204.22	206.87	207.25	201.35	203.7	203.77	206.84	204.48	205.27	200.47	205.97	203.84	206.02
200.65	202.34	201.71	201.05	202.27	203.64	204.46	193.94	202.44	202.39	201.72	201.43	205.54	202.65	201.17	203.08	207.46	201.85	199.9	198.82	206.21	204.55	199.52	205.35	202.91	206.73	202.24	200.89	209.64	204.89	203.85	204.96	202.66	202.11	201.67	199.65	201.79	201.75	200.37	201.35	200.22	204.76	204.2	198.19	203.55	203.27	201.39	200.98	201.38	206.99
203.03	202.58	197.66	200.54	202.5	200.06	199.39	194.08	200.93	197.26	199.94	203.56	197.01	199.32	201	202	203.47	200.22	196.72	200.08	200.41	201.95	203.63	201.46	204.05	200.95	198.78	199.15	201.84	199.06	198.2	193.88	202.26	199.7	196.99	200.82	203.38	199.34	203.23	195.96	196.78	198.23	198.41	200.76	200.09	192.53	195.57	200.11	200.86	197.29
210.75	202.56	205.7	203.47	204.13	204.11	204.71	202.21	203.71	197.33	200.87	200.14	200.41	200.99	203.56	199.08	198.15	201.5	201.9	204.2	204.43	199.92	204.42	205.74	205.36	202.1	208.2	204.83	203.5	200.32	206.74	198.71	200.58	201.19	199.9	198.36	200.21	205.21	204.15	205.46	203.29	204.01	201.93	203.45	202.45	205.04	202.02	200.7	200.17	202.79
202.33	202.02	202.32	204.53	199.21	200.05	204.49	208.29	205.27	204.22	204.79	206.13	203.46	201.51	202.8	207.29	202	200.7	201.39	203	202.89	204.11	204.05	200.75	204.42	205.43	207.53	202.31	206.23	206.32	205.19	204.15	202.7	205.68	203.37	205.03	206.62	202.04	205.36	207.87	207.1	201.41	197.65	204.33	203.33	198.25	206.23	204.55	201.71	206
213.87	216.53	212.56	213.07	215.86	219.51	212.92	216.23	219	214.12	218.35	219.01	215.45	217.3	214.63	218.85	218.09	220.46	214.23	221.08	217.21	218.84	218.08	213.14	215.87	220.07	215.81	218.25	221.54	216.7	214.29	212.41	214.46	217.28	221.34	216.09	217.95	218.78	216.49	216.77	217.97	213.76	215.01	215.46	218.72	215.53	219.07	219.86	218.81	217.56
217.72	218.38	219.29	222.44	216.88	218.11	216.49	222.07	216.09	218.38	218.2	214.99	217.91	221.73	214.66	213.01	219.27	216.83	221.7	219.5	216.05	215.96	212.96	215.78	216.54	220.83	221	217.81	218.41	219.75	217.39	217.47	216.12	217.81	217.14	224.39	220.9	217.03	221.42	219.97	218.22	220.45	219.78	215.83	219.93	218.01	216.94	212.36	222.86	215.63
206.34	211.66	212.61	205.53	208.78	209.07	208.27	211.47	207.32	207.21	207.93	210.77	203.41	207.57	210.16	206.94	206.5	209.18	204.91	210.01	211.16	210.39	211.96	208.31	206.63	207.74	211.08	209.62	207.43	206.18	205.77	208.84	206.97	209.69	211.92	207.19	207.41	210.26	205.83	206.1	208.16	207.28	210.32	207.9	209.79	211.44	210.64	207.86	208.51	202.27
205.36	201.9	199.7	199.97	206.81	204.25	201.03	200.23	200.34	208.69	205.63	203.79	203	200.23	203.49	199.87	201.78	205.06	204.66	204.41	199.54	199.79	198.42	203.3	202.47	202.56	203.31	201.2	204.99	198.04	200.09	210.57	200.66	200.88	200.2	200.46	200.35	203.15	205.3	201.82	199.82	197.76	200.28	206.22	200.2	202.05	203.83	207.79	204.42	200.95
206.53	199.79	195.62	199.4	203.49	203.17	197.88	200.4	201.17	198.35	197.49	200.82	202	201.51	201.74	201.34	201.77	195.11	201.4	200.72	198.9	200.95	204.51	198.95	207.4	198.12	203.35	199.21	200.1	202.39	200.01	198.8	201.69	203.13	204.86	201.96	197.93	197.84	199.96	200.53	198.46	200	204.16	198.45	205.41	197.53	203.56	201.4	200.26	197.05
210.03	200.73	207.51	203.87	207.18	209.11	208.49	210.09	210.63	209.25	207.77	207.23	211	208.06	209.24	205.28	209.51	202.91	207.93	206.95	211.16	207.16	207.23	210.75	206.52	206.17	202.84	203.59	211.52	210.29	204.16	206.29	213.49	202.6	208.66	208.25	211.81	206.5	207.22	206.97	206.93	208.91	208.66	204.43	208.03	209.24	210.8	207.95	208.39	209.14
216.22	212.82	215.26	218.56	220.81	216.49	215.72	221.31	214.34	215.46	217.23	214.54	218.54	217.84	215.05	219.65	213.75	212.13	214.97	218.26	213.52	215.71	214.05	216.54	215.14	214.63	218.91	215.88	216.03	219.46	216.48	214.27	219.35	219.19	218.74	213.63	215.75	220.93	219.37	215.25	215.49	216.43	218.3	216.27	217.33	215.79	216.92	215.45	215.88	215.98
205.13	209.46	206.68	208.23	214.26	209.66	205.38	210.42	208.94	211.39	213.27	205.48	208.07	206.39	211.67	217.25	207.47	211.66	210.62	210.02	212.21	211.08	210.61	209.73	209.48	212.38	206.09	209.29	208.93	210.5	209.77	209.07	211.01	200.63	205.08	207.74	211.75	207.97	209.74	203.42	207.37	209.54	209.04	212.41	204.85	210.74	214.9	208.6	212.06	208.02
204.13	208.24	208.33	208.25	209.68	213.83	209.84	205.94	211.36	209.6	205.29	211.03	209.88	208.91	208.42	204.27	211.29	210.22	205.76	208.51	207.28	208.51	212.67	205.22	207.03	204.86	205.99	211.43	211.4	212.23	209.05	206.18	208.84	212.5	208.91	208.59	207.42	206.73	212.75	205	206.02	205.8	207.51	207.35	211.81	208.04	207.17	209.22	207.15	212.92
207.73	200.83	202.14	205.71	200.93	205.51	207.72	199.38	198.83	204.68	204.19	197	205.5	205.34	203.7	203.56	204.38	206.66	209.6	206.35	206.96	207.39	202.96	204.12	206.57	201.06	196.15	199.99	203.96	201.95	207.5	208.69	199.98	208.98	202.18	202.05	202.03	197.01	204.26	203.42	206.93	206.53	203.33	203.4	201.59	198.5	203.6	203.34	205.54	200.8
207.08	203.11	198.94	201.13	202.58	206.35	202.72	204.53	204.14	202.89	205.43	204.57	203.68	207.99	204.76	206.67	203.58	202.78	202.68	203.72	202.74	198.53	205.03	202.52	204.06	204.61	198.65	202.06	200.77	205.14	204.07	205.69	197.33	202.85	201.1	208.95	207.1	200.97	205.13	201.76	201.48	197.57	202.49	201.83	204.62	207.25	203.9	199.96	199.65	204.51
204.3	208.5	204.37	205.84	202.99	198.06	203.51	200.72	206.4	205.98	204.04	203.19	201.82	202.76	201.98	206.1	201.4	203.52	207.41	207.07	203.09	199.81	205.28	205.52	200.68	206.85	205.98	203.73	203.35	203	206.53	204.16	202.04	201.66	207.4	202.24	208.14	200.61	203.9	206.73	203.55	199.71	202.63	201.84	204.2	201.64	205.99	202.56	205.38	205.41
212.4	213.08	212.94	214.97	210.83	210.5	216.28	213.3	214.26	209.5	209.53	209.02	208.83	217.18	211.77	211.45	210.47	212.95	211.43	209.83	208.35	206.7	215.14	210.74	207.74	210.29	213.45	208.45	213.89	214.81	214.05	212.16	213.16	210.92	210.93	207.34	207.8	208.49	214.05	208.15	211.83	214.48	208.18	213.52	210.21	210.08	213.89	211.77	209.67	213.56
208.98	208.89	212.42	207.71	207.63	211.77	209.03	205.98	205.43	210.98	207.53	208.56	207.88	210.02	204.81	207.18	211.55	209.62	208.93	208.91	215.55	206.88	206.01	212.87	209.82	208.01	207.54	209.79	210.37	207.5	208.45	209.39	208.35	210.71	211.2	210.71	212.14	207.06	212.75	201.79	207.76	208.97	206.14	210.89	207.54	207.23	206.64	205.65	209.95	204.68
199.35	198.68	197.89	202.25	204.63	206.69	202.21	203.63	202.34	198.42	200.57	203.77	199.52	201.07	201.98	201.9	203.16	199.99	201.3	201.43	206.5	207.62	201.31	201.2	205.26	204.01	204.44	206.16	199.99	202.08	201.4	202.05	201.8	208.02	201.1	205.97	203.05	200.76	203.54	201.33	199.02	207.31	200.11	199.84	204.93	203.13	204.86	203.79	199.44	198.77
203.38	206.34	209.03	208.11	209.3	209.86	203.78	208.24	207.1	208.38	207.53	207.72	209.61	210.82	207.87	205.59	206.94	204.98	209.34	207.25	202.72	205.4	203.51	206.66	205.12	209.67	208.77	212.56	203.07	206.6	203.71	207.45	207.09	205.98	203.57	203.98	207.98	207.85	210.77	207.15	206.58	205.95	208.33	208.56	204.82	207.05	209.59	208.13	209.32	209.37
207.42	202.14	205.65	209.87	210.35	208.23	210.87	208.58	209.16	206.15	207.46	205.27	207.07	206.16	211.3	206.8	207.45	212	207.6	211.34	207.92	210.17	204.5	208.27	206.38	208.84	206.05	207.8	210.38	211.23	210.87	205.71	204.51	200.72	206.02	207.42	205.27	211.44	207.99	205.52	206.65	207.33	203.95	206.79	207.59	203.57	210.9	203.88	208.53	212.23
209.48	213.57	213.88	215.67	211.22	210.95	213.2	211.32	217.33	217.4	213.03	210.61	211.42	212.74	211.15	213.23	210.47	214.27	216.04	210.59	213.68	216.27	215.29	218.59	208.43	211.81	211.25	212.91	216.24	210.5	217.02	212.98	214.44	213.35	214.8	213.95	214.16	217.74	215.32	215.41	210.35	215.81	213.68	210.78	213.92	212.26	211.4	214.45	212.05	210.87
219.73	215.63	217.46	217.05	218.5	214.96	217	217.78	215.94	210.46	218.8	217.73	214.63	216.13	219.06	220.14	220.75	216.79	217.39	219.83	219.68	220.96	217.18	220.43	217.64	218.43	217.31	217.03	215.67	220.13	214.93	214.35	215.82	218.22	214.9	212.56	222.06	218.82	214.68	218.42	215.04	214.91	215.65	217.26	214.96	217.66	213.74	214.86	219.77	214.59
205.8	202.39	201.18	204.3	203.81	199.2	200.74	201.83	198.92	201.77	206.15	198.53	204.38	205.89	204.9	202.98	199.97	199.58	201.32	207.67	202.5	205.35	199.02	199.9	202.64	202.85	207.27	201.97	203.51	203.57	201.55	203.86	204.43	201.61	204.2	202.72	202.44	201.27	204.66	202.46	207.64	198.9	205.9	206.24	198.25	203.89	201.34	203.41	204.29	204.4
200.15	203.23	203.24	202.65	201.93	203.64	204.2	204.89	203.44	199.77	200.78	195.93	205	202.85	201.08	198.78	202.59	202.19	202.21	206.06	204.3	199.01	203.13	202.43	203.17	203.45	205.47	202.86	203.61	196.71	200.6	205.3	199.52	199.14	203.33	202.65	207.21	202.3	206.2	198.54	202.82	208.79	203.74	207.08	201.7	203.31	205.32	200.96	205.4	201.98
213.48	214.41	211.05	212.25	210.76	213.42	213.41	211.23	212.43	208.83	212.97	211.49	212.4	212.32	212.06	216.06	218.19	214.64	214.53	213.47	210.99	211.74	218.04	213.7	214.27	215.14	215.48	207.93	212.43	212.04	212.89	209.79	211.17	213.14	213.68	215.27	211.31	212.8	215.12	214.11	210.29	214.57	213.19	211.61	214.8	215.06	211.64	217.43	212.6	212.04
198.45	203.5	202	200.27	200.54	195.89	202.01	197.94	204.25	201.6	201.64	203.07	200.31	206.29	200.16	201.06	201.66	205	206.92	198.01	199.86	198.25	198.65	202.31	202.34	198.99	198.57	199.71	195.41	201.82	200.03	201.87	200.12	199.16	202.35	203.35	199.52	203.93	204.3	200.65	200.76	205.74	195.87	199.5	201.56	203.07	204.72	199.38	201.6	201.26
206.3	207.2	210.7	209.79	211.56	209.14	211.58	207.53	207.81	211.91	209.84	211.56	205.76	208.41	207.38	206.17	203.64	208.81	207.63	206.23	211.2	206.22	206.95	212.28	206.39	209.28	208.88	205.39	209.25	211.79	208.01	205.58	206.04	203.18	208.88	211.12	207.9	206.96	210.76	208.53	213.33	211.28	207.95	205.82	207.69	213.89	211.73	213.13	209.57	205.44
199.55	204.32	198.11	197.56	201.51	198.15	201.51	197.68	203.48	194.07	202.8	203.62	199.26	197.75	198.18	197.21	203.68	198.89	196.19	197.4	198.24	203.1	205.27	196.37	202.28	202.12	199.02	197.82	197.16	204.93	202.37	201.57	198.14	196.97	205.1	199.66	200.48	201.61	198.73	199.27	199.08	198.04	202.6	201.57	196.88	206.02	199.5	199.07	202.38	198.87
210	207.04	208.24	210.14	209.58	208.57	210.64	212.2	212.09	209.78	208.24	202.5	207.81	208.11	208.62	207.88	208.35	209.67	207.07	207.73	207.62	209.86	209.99	210.27	207.91	211.69	211.65	208.36	210.45	208.48	209.46	208.85	208.07	211.81	213.12	210.07	204.51	212.03	205.35	208.63	207.35	212.84	212.52	202.64	203.76	207.63	211.72	211.54	210.3	207.53
201.54	199.03	203.09	199.98	200.14	200.59	201.14	200.92	200.37	202.9	202.18	202.93	197.7	198.46	197.79	201.16	203.07	199.97	200.09	201.25	201.68	199.07	197.76	204.01	202.97	203.14	200.42	201.91	200.46	202.59	206.36	205.11	198.25	201.04	198.99	205	199.12	204.22	199.49	200.68	201.13	200.87	202.7	201.91	200.41	200.94	200.38	199.01	200.86	200.61
202.27	206.68	207.2	208.17	208.47	207.5	212.14	211.06	210.98	206.35	203.5	203.12	207.64	208.57	205.33	202.81	205.27	206.11	210.02	207.14	209.23	208.31	206.52	208.45	207.7	209.55	208.95	206.82	210.06	209.88	209.51	208.96	209.4	209.3	208.02	206.43	210.1	215.07	208.93	206.45	204.14	207.2	202.75	206.58	213.36	206.31	206.07	207.87	212.71	207.53
203.42	204.36	207.35	201.33	205.19	203.8	203.98	203.3	207.5	200.6	209.56	205.25	208.04	206.21	206.51	204.07	203.6	208.05	202.67	207.53	201.19	205.74	204.34	205.55	208.57	204.14	205.83	199.58	201.17	206.97	208.09	204.45	201.36	206.98	205.26	207.45	206.71	200.44	206.48	203.95	203.87	200.28	202.74	198.91	197.32	206.07	204.63	203.84	202.13	202.19
202.66	210.39	205.11	209.7	215.53	209.31	208.72	211.18	205.28	205.66	210.28	209.42	206.22	211.21	213.23	206.61	206.44	209.42	203.32	205.5	209.35	206.4	208.65	209.46	202.94	207.77	208.53	210.51	208.93	203.68	207.85	208.28	206.11	211.4	206.36	208.34	207.91	207.21	210.68	212.16	204.89	212.11	213.91	206.13	207.24	211.05	208.87	205.4	209.06	214.64
201	202.34	201.5	197.42	198.15	200.19	199.95	202.11	199.23	203.51	204	203.27	199.93	194.77	202.01	204.8	205.28	203.22	200.33	200.66	199.59	200.95	201.67	203.47	199.43	197.95	203.93	200.68	199.57	202.63	197.28	200.49	201.96	201.72	198.94	204.11	203.34	204.43	203.22	204.75	204.13	200.66	203.27	196.35	198.9	201.38	200.85	201.57	200.48	201.06
206.81	210.69	203.58	203.53	206.71	206.46	201.14	208.03	207.59	204.32	205.2	202.61	204.06	204.36	209.2	205.75	206.22	204.59	198.32	208.94	206.07	205.76	207.08	204.62	208.37	205.49	201.61	207.26	205.75	204.52	203.96	202.98	207.63	206.46	205.81	209.2	205.4	205.29	209.06	205.3	198.6	205.65	206.78	203.13	206.49	207.43	205.51	204.95	204.52	205.21
209.1	202.55	209.13	211.16	210.27	207.15	206.83	211.47	210.97	209.75	212.08	208.8	208.89	206.28	203.93	208.59	207.87	206.23	212.19	208.19	207.6	207.94	208.46	207.69	208.92	208.8	211.85	211.74	211.73	209.97	214.85	208.89	208.61	204.96	213.94	211.48	210.31	208.72	209.19	207.41	208.81	205.59	206.26	205.91	210.61	205.19	205.01	209.05	209.41	205.21
210.29	204.87	209.82	210.04	208.13	212.09	209.87	210.79	208.38	208.11	206.87	205.35	203.92	205.83	209.21	208.79	205.69	214.97	206.61	207.11	211.38	207.52	212.62	208.19	208.75	207.15	208.45	207.54	213.21	204	210.23	207.26	209.31	209.68	205.18	208.39	209.56	207.63	208.04	213.16	205.45	204.29	208.13	202.48	205	211.96	208.17	208.77	205.15	205.29
208.17	200.21	203.41	213.53	206.76	206.52	208.52	208.47	206.73	209.93	207.62	204.28	208.9	209.41	211.92	207.74	213.2	213.02	213.33	207.06	211.09	206.76	208.36	206.55	211.8	211.44	203.75	206.86	207.62	207.24	214.6	202.63	210.61	204.04	207.01	207.56	212.22	209.36	210.28	208.58	213.04	211.07	209.44	207.31	207.79	210.22	211.42	208.91	209.56	205.81
203.29	208.92	205.65	208.55	208.25	212.27	207.17	207.71	209.54	207.15	210.01	206.6	208.28	203.69	208.72	210.66	205.86	208.13	202.55	202.81	206.47	203.91	210.66	205.71	205.37	208.88	209.25	206.12	203.69	208.88	205.6	207.6	204.97	207.98	208.94	204.65	207.75	206.16	208.42	208.06	204.56	209.7	202.33	208.25	205.58	211.04	208.49	208.75	210.31	209.87
206.8	201.33	202.73	198.98	204.54	202.31	204.58	203.26	202.17	204.08	205.3	202.24	202.29	201.56	200.89	204.7	204.47	203.76	201.03	202.79	207.57	204.84	204.3	201.57	201.25	207.1	202.78	206.94	201.6	201.05	208.82	203.89	204.79	202.2	204.37	202.71	207.7	202.63	210.09	203.73	204.16	204.92	208.47	206.12	203.53	201.36	204.23	205.54	202.8	200.73
202.27	199.75	200.43	204.09	205.62	196.83	199.08	200.73	201.6	200.84	202.23	205.17	204.82	198.41	199.37	200.02	200.94	203.91	201.7	194.93	194.82	201.38	201.44	201.01	202.42	204.14	201.72	197.48	206.14	199.86	199.38	201.32	204.07	200.43	205.32	197.07	199.86	207.44	203.8	199.51	199.88	200.25	199.59	200.68	199.05	198.31	200.94	200.6	199.43	202.16
204.71	214.57	206.22	208.62	210.71	208.48	210.77	209.53	211.79	205.36	210.22	204.19	206.27	210.16	209.9	208.33	208.6	209.25	210.23	206.62	207.85	209.67	215.41	206.99	202.44	208.4	205.91	211.02	211.52	209.51	205.77	210.46	210.49	206.69	210.08	206.42	213.02	205.5	208.96	213.33	206.96	208.79	206.2	210.67	210.43	210.29	211.44	210.82	207.46	209.91
202.67	201.23	207.23	202.44	204.75	204.07	205.7	204.5	205.64	205.15	207.84	203.02	205.57	203.52	207.51	204.49	203.82	201.8	202.1	201.27	199.75	202.36	206.05	200.83	205.73	201.85	201.21	202.34	201.65	204.63	202.38	206.83	200.68	200.47	203.41	203.61	204.91	200.93	205.09	201.79	198.39	201.89	204.76	202.64	204.49	205.23	206.62	211.46	204.52	200.58
201.34	200.14	196.59	200.68	200.99	203.63	200.52	194.73	197.02	198.51	195.08	197.35	199.36	197.14	195.97	200.17	199.35	195.99	198.73	198.65	198.38	196.7	201.5	196.37	200.5	198.87	196.39	198.99	197.14	199.37	198.61	194.94	199	195.87	200.95	204.83	197.78	195.9	201.17	198.69	200.44	196.61	197.43	197.22	198.39	196.15	194.92	196.23	199.91	200.19
202.24	204.84	203.8	199.34	202.57	203.55	204.86	205.39	203.93	201.72	209.98	204.66	199.77	204.57	201.45	205.16	206.72	199.47	210.33	198.93	203.78	204.03	202.01	205.44	203.05	203.94	203.37	201.2	202.88	203.11	204.77	203.06	205.03	201.41	203.62	203.64	203.3	199.69	200.13	202.13	201.23	204.21	197.93	201.53	202.94	206.18	205.22	200.95	199.21	204.3
198.03	201.85	200.54	195	197.73	201.75	195.72	200.96	201.64	201.89	202.58	200.14	194.85	196.81	197.58	198.24	199.05	199.93	192.14	198.25	197.29	199.14	203.79	199.87	197.85	195.97	199.21	200.45	193.84	204.97	195.08	191.74	195.51	199.46	195.1	195.98	197	193.94	198.98	197.99	197.83	195.44	198.96	196.43	198.1	196.67	193.2	197.89	199.13	196.52
200.94	197.03	201.19	196.61	198.21	198.89	199.68	198.06	197.14	202.48	198.85	194.91	201.98	198.68	200.19	200.56	198.98	204.09	197.76	199.56	196.26	200.97	195.12	198.14	199.14	201.32	199.64	196.19	203.85	201.99	198.65	195.98	197.71	194.79	204.72	193.65	201.41	198.79	197.65	198.3	199.1	194.18	201.1	200.79	195.97	197.57	199.64	196.02	201.09	201.48
208.51	206.31	205.45	207.04	204	205.83	208	211.85	208.62	209.63	208.34	210.82	207.71	212.38	205.77	209.68	209.33	207.88	206.05	209.7	208.29	211.91	207.73	203.49	208.69	213.14	205.17	206.39	205.46	212.3	208.57	208.13	209.08	208.4	208.04	208.43	206.02	207.19	203.07	205.03	206.78	205.98	211.36	207.37	210.52	208.78	208.37	206.32	208.77	206.77
205.19	202.95	201.89	210.56	203.77	205.02	203.89	203.21	202.1	202.49	200.88	202.06	203.29	201.96	202.23	203.8	201.22	207.21	205.84	202.27	205.17	207.02	204.79	203.17	201.87	205.96	206.88	208.51	200.64	199.18	203.01	200.57	200.7	199.74	202.85	200.7	204.45	204.1	201.91	202.12	201.36	198.84	203.19	204.12	203.93	202.37	202.49	202.47	208.57	202.75
209.92	210.73	204.14	208.7	205.21	211.28	210.88	208.11	209.28	206.5	205.11	210.15	208.13	209.31	206.42	207.38	206.71	214.37	203.48	206.72	208.9	207.84	200.46	210.5	209.95	209.45	202.84	205.23	207.56	201.82	205.32	203.47	207.05	210.9	205.77	206.62	206.57	209.54	209.23	206.55	206.81	208.63	206.66	205.37	204.85	207.87	207.75	206.47	208.09	214.04
199.91	203.53	205.36	199.22	201.17	200.72	200.19	199.16	202.28	201.64	201.59	200.39	199.06	204.76	199.14	203.01	196.77	203.89	203.47	201.32	203.59	202.22	201.88	198.37	206.51	202.81	200.01	202.88	198.79	199.24	203.08	202.58	205	200.17	202.22	200.48	203.27	207.42	194.7	201.16	200.22	204.72	208.37	205.68	197.4	201.34	205.69	203	199.71	198.23
207.71	202.05	205.26	202.67	205.27	206.76	205.99	207.15	201.84	203.44	201.2	202.27	203.12	204.07	206.92	203.49	204.7	201.83	205.32	202.33	202.26	203.62	201.25	202.85	206.19	208.07	201.62	200.6	201.38	205.32	198.97	206.86	203.83	203.54	204.35	201.19	197.89	199.76	208.19	207.03	205.57	205.14	203.94	203.17	199.65	202.94	206.17	202.13	197.97	199.95
210.55	208.58	208.15	205.96	205.78	207.46	207.54	209.67	209.97	216.44	206.21	208.01	209.74	211.58	208.72	213.29	203.6	210.24	209.65	207.48	207.81	208.37	210.93	203.63	205.21	205.24	210.67	210.26	206.23	209.38	209.11	210.39	205.9	209.37	207.17	208.95	212.71	215.1	208.38	207.56	205.39	213.38	213.25	210.19	208.24	211.18	210.98	212.3	208.43	210.28
220.49	217.25	216.13	220.45	216.03	220.4	217.64	220.69	217.04	217.33	218.31	220.55	214.81	217.74	217.09	218.84	219.77	218.37	225.38	216.41	216.7	221.63	219.38	219.66	218.71	221.46	220.37	219.72	218.99	217.59	214.64	217.39	220.42	218.81	220	214.14	221.67	216.83	220.11	221.33	218.36	221.9	216.49	213.35	216.09	215.98	218.89	216.08	218.3	213.94
208.52	208.76	202.89	208.81	209.37	213.56	205.76	210.72	211.8	205.4	208.78	205.25	205.92	214.02	205.56	210.23	210.79	212.2	213.87	213.13	208.93	211.83	207.06	207.03	214.06	207.53	207.22	210.05	209.24	206.39	203.99	204.66	210.78	208.75	211.87	204.19	208.47	211.63	208.44	211.05	207.83	210.43	208.09	210.5	209.06	211.49	205.3	205.76	206.34	208.77
200.06	203.41	206.11	210.29	206.97	208.04	203.85	203.92	207.11	205.16	205.3	203.48	203.32	205.71	203.94	204.97	209.13	203.94	207.52	205.62	204.47	208.63	204.15	209.74	203	204.35	203.09	206.73	206.34	202.74	205.63	201.96	207.85	206.7	206.05	204.17	204.09	199.71	207.23	201.83	208.56	205.54	204.43	202.31	203.07	201.28	206.24	205.72	203.7	203.68
201.66	209.03	208.94	208.39	201.22	204.5	200.54	203.57	206.25	201.31	206.31	207.92	201.74	205.46	202.68	201.13	205.82	202.63	201.25	202.48	203.25	203.53	205.06	209.51	201.49	207.92	201.27	203.35	207.62	202.15	202.85	205.12	200.34	202.92	203.51	202.28	204.4	204.54	201.93	204.62	203.15	203.3	203.7	199.35	207.6	203.78	204.86	200.66	205.3	204.25
205.11	209.34	212.19	209.58	212.18	205.62	207.93	208.32	208.63	206.46	208.68	208.12	213.46	209.94	207.43	207.5	210.55	208.75	207.53	211.07	205.07	207.81	211.71	209.81	207.93	211.41	212.94	212.89	209.11	209.15	210.41	214.66	207.5	211.29	206.27	211.21	208.35	206.6	213.91	208.9	207.67	211.71	210.41	208.78	209.86	206.18	208.11	209.99	205.35	208.93
213.94	214.48	209.5	210.39	208.92	214.47	208.79	211.95	208.13	205.92	210.02	214.97	212.64	209.38	211.41	214.19	210.15	210.86	209.79	212.84	214.54	211.14	211.11	210.74	213.15	211.23	210.27	208.76	212.83	210.27	213.69	213.41	210.58	213.04	209.74	211.12	212.97	219.28	215.1	211.48	208.52	213.45	209.87	211.08	208.07	211.54	209.92	211.84	213.02	211.41
209.61	205.08	205.32	206.79	201.78	207.67	204.52	204.25	206.35	205.86	203.5	204.28	204.09	202.18	206.96	205.44	207.45	202.74	207.46	203.02	207.5	205.9	211.43	206.72	207.84	204.99	210.38	205.83	204.81	206.69	203.3	200.82	208.56	204.77	205.78	210.26	206.18	208.95	207.14	205.05	206.43	206.16	209.37	210.66	204.62	201.72	205.38	204.6	203.81	202.56
206.42	209.68	211.19	208.22	207.38	206.03	209.2	209.14	208.05	209.75	207.4	208.62	211.03	210.16	207.82	205.84	204.1	210.18	213.52	207.48	207.55	208.56	206.85	206.1	210.42	215.11	206.14	209.66	204.33	206.93	211.67	210.63	207.83	209.76	210.66	211.01	206.5	211.08	211.23	209.31	210.74	208.36	207.29	205.08	207.44	211.2	210.68	206.57	205.45	208.22
201.94	201.44	200.52	202.8	202.36	208.35	203.37	205.13	197.56	204.15	205.04	201.5	201.1	202.13	200.68	201.79	204.7	205.19	200.77	200.98	205.35	203.85	198.46	203.76	201.59	201.33	204.18	204.1	200.97	203.18	206.34	201.22	200.69	200.74	207.6	203.79	207.73	206.36	204.8	203.47	204.32	199.96	207	203.91	206.45	201.69	208.81	202.99	199.14	206.03
210.94	204.93	209.66	210.62	206.67	210.75	210.88	211.61	208.78	210.09	205.35	202.13	202.79	211.34	206.13	203.96	211.95	206.45	209.54	206.79	206.56	209.78	208.27	207.22	207.99	208.01	206.62	211.77	208.83	209.16	206.89	208.14	209.09	203.9	202.75	206.83	208	213.18	204.47	210.25	208.6	208.59	206.05	208.79	210.45	203.98	206.59	210.48	210.29	210.64
212.66	210.72	215.42	215.34	211.6	210.24	205.64	212	213.65	211.13	214.17	210.81	217.57	212.46	210.66	207.23	216.11	210.24	207.78	213.46	216.16	212.71	209.83	215.87	215.25	210.64	208.25	211.07	213.38	217.77	210.74	213.55	215.13	208.96	212.38	216.89	215.48	216.54	209.54	217.29	215.01	213.39	211.24	214.47	214.59	210.69	217.03	212.4	211.46	218.76
213.43	215.05	214.19	209.85	215.46	212.64	212.24	210.94	212.67	211.11	211.38	212.85	216.82	215.43	217.39	212.24	212.21	212.02	209.53	214.03	211.48	212.91	212.39	209.74	215.47	207.01	214.49	212.92	215.53	213.36	208.96	212.43	209.88	214.77	211.55	210.64	210.06	215.46	211.84	212.76	215.03	214.55	211.25	209.39	213.78	214.19	214.94	214.57	215.15	218.65
210.7	213.83	209.47	210.66	209.58	211.43	208.91	211.71	215.99	213.63	213.4	211.35	211.55	211.68	210.66	214.3	213.55	211.86	212.86	212.31	206.14	210.63	209.96	211.22	209.31	209.91	211	211.22	216.62	208.84	210.02	211.98	205.19	207.94	210.75	210.01	211.89	209.2	209.58	212	209.68	218.08	214.17	215.98	211.22	210.19	212.08	211.35	213.48	212.41
201.84	206.83	204.59	205.74	201.48	207.32	203.55	202.29	205.28	206.56	205.5	199.95	204.89	205.2	205.4	202.16	207.16	204.98	205.88	203.95	203.11	203.92	207.21	204.39	201.47	207.66	206.68	206.08	202.41	201.27	203.06	204.03	203.53	202.49	205.57	206.65	201.55	207.1	204.59	205.46	198.59	208.4	202.65	202.73	207.58	201.7	205.38	203.71	206.9	201.95
210.79	210.21	214.56	212.5	208	205.57	210.08	207.57	213.19	214.41	209.96	216.06	207.73	214.73	210.81	210.21	209.71	207.27	205.45	213.51	212.33	215.44	214.22	212.44	212.07	210.13	210.66	210.65	208.95	209.75	210.72	213.56	210.9	210.9	211.99	212.25	211.97	211.79	212.39	215.71	216.47	210.06	212.49	213.44	213.2	213.63	211.45	216.44	210.94	214.67
208.08	215.34	208.3	206.76	206.33	201.58	205.24	205.7	207.21	204.55	208.17	209.92	208.47	211.08	208.19	211.79	214.11	205.8	207.99	205.85	210.37	211.34	208.01	208.32	214.35	206.1	204.22	205.37	206.63	207.68	207.14	209.64	210.91	209.54	209.52	211.34	208.62	206.27	207.54	206.15	206.21	207.3	206.04	207.77	205.96	204.09	207.37	208.29	207.44	208.99
215.85	210.99	212.31	209.86	207.97	214.08	213.93	214.29	215.68	214.21	215.63	209.41	212.74	215.9	211	212.93	213.07	213.14	212.25	214.52	213.76	210.52	208.41	209.21	218.26	211.61	213.03	214.49	211.56	217.34	212.58	215.94	214.66	216.13	213.6	215.2	209.66	214.21	217.23	213.62	213.64	213.84	213.52	206.92	214.31	216.11	213.61	211.63	216.47	218.35
201.07	201.22	200.91	201.08	204.35	204.12	200.83	203.17	201.6	199.24	200.31	199.18	202.56	200.48	206.37	195.01	202.21	205.84	202.11	202.92	199.06	201.18	200.3	202.61	201.75	203.96	201.95	197.52	201.97	204.7	202.45	200.39	202.08	202.97	198.22	202.65	201.5	207.54	203.42	200.22	201.25	199.46	204.46	202.44	205.5	203.19	202.42	207.68	201.9	203.77
210.69	208.57	211.08	209.86	210.32	207.63	205.05	204.68	208.13	207.76	208.12	205.47	210.22	210.91	207.21	207.59	210.77	207.92	207.93	208.27	211.57	211.85	208.8	204.77	208.44	208.88	207.28	208.53	213.88	207.73	207.81	209.28	204.39	202.44	205.58	208.33	207.54	205.66	212.06	209.94	210.54	213.47	208.81	205.37	211.59	205.26	209.97	208.95	213.92	204.62
205.16	208.97	207.98	206.97	211.02	205.45	207.56	208.9	206.4	205.99	204.48	209.15	208.73	212.25	208.73	207.03	209.66	208.67	214.32	207.09	207.56	205.56	213.64	207.53	206.7	209.64	204.22	202.68	212.4	211.18	211.69	215.02	203.29	208.43	209.47	208.8	209.72	208.82	208.6	207.3	211.43	207.97	210.24	209.9	208.65	209.02	209.2	209.99	205.08	209.29
206.18	212.18	205.3	211.07	212.21	210.26	210.45	210.57	209.39	205.75	211.16	211.72	212.19	212.57	205.21	214.3	210.78	213.69	205.76	206.91	211.05	206.1	207.33	206.9	208.94	212.13	207.62	204.63	210.93	207.4	205.9	208.15	211.37	209.25	209.4	206.42	208.52	210.18	207.31	210.44	212.55	207.65	204.37	211.1	209.91	210.26	214.23	209.45	211.4	209.33
207.94	208.55	207.18	205.83	210.34	202.85	207.98	201.83	209.02	202.33	210.6	203.23	208.66	205.52	206.89	206.32	209.82	207.08	209.49	206.16	207.14	202.94	206.39	206.84	204.74	201.9	208.32	205.45	206.05	212.35	207	207.39	203.17	208.96	208.83	206.18	210.62	205.94	204.7	205.59	207.52	206.32	204.27	205.91	202.96	208.14	202.96	204.38	204.96	209.05
199.47	198.14	201.03	199.77	197.83	198.47	198.98	197.49	201.69	197.92	203.72	202.37	209.43	200.74	199.47	201.1	201.46	202.9	201.2	200.01	203.23	199.16	201.92	200.69	200.02	205.4	200.56	200.12	201.1	201.34	203.64	204.01	201.85	202.55	199.99	199.18	201.57	199.88	199.06	198.99	200.99	201	198.19	200.64	202.44	195.71	198.71	202.3	202.56	200.18
212.39	219.79	217.53	216.66	221.99	216.26	218.49	219.59	218.85	217.43	218.41	221.18	218.59	220.46	213.82	214.87	213.45	215.25	214.03	217.61	214.35	214.83	214.22	217.76	217.63	216.37	215.38	216.93	221.52	215.68	220.13	216.21	217.34	215.34	218.16	218.98	215.81	218.85	215.56	218.93	215.57	218.86	221.45	213.74	213.3	216.96	216.19	221.28	217.1	216.94
220.61	217.02	217.01	217.74	222.28	215.43	215.66	219.75	216.1	216.7	217.72	216.82	216.96	217.7	217.01	215.04	215.32	219.23	217.16	220.8	217.84	212.31	218.45	219.95	209.28	219.87	216.61	218.64	213.78	220.03	220.06	215.85	218.27	218.41	220.44	220.47	215.1	217.42	214.86	215.89	217.36	216.3	218.05	218.75	215.3	215.25	218.98	217.73	216.53	211.3
208.52	201.71	206.75	209.48	210.27	207.88	211.64	208.15	206.87	212.35	211.37	203.02	207.16	209.84	208.44	210.29	203.69	208.25	207.1	209.17	205.71	209.75	208.73	205.88	207.92	205.25	215.34	204.5	213.7	209.45	207.37	210.07	206.15	211.14	208.99	210.42	210.97	206.52	205.15	208.53	206.14	211.07	208.14	208.23	206.55	203.86	208.88	209.39	207.08	203.92
201.17	205.14	201.36	205.78	200.85	202.5	206.82	204.44	204.51	203.86	207.36	204.99	201.69	204.1	205.38	205.25	201.91	203.04	207.48	204.97	203.34	206.3	205.24	205.59	202.56	204.87	203.44	205.56	201.73	199.27	198.71	199.83	201.47	206.21	199.87	200.56	207.47	203.97	204.69	202.29	205.09	207.7	203.34	203.06	204.01	207.02	205.36	203.3	204.32	203.31
200.79	206.6	200.91	198.3	201.93	200.96	199.84	202.97	205.37	205.03	201.74	204.33	203.74	200.44	201.31	203.53	201.59	202.94	203.91	207.46	205.36	198.66	206.05	204.37	195.89	199.88	206.68	198.35	204.54	200.12	203.88	198.67	200.64	204.14	202.53	198.45	206.33	206.92	198.87	201.56	202.08	200.6	205.47	201.64	203.21	202.42	202.2	201.69	204.46	198.71
218.64	219.3	213.34	218.8	216.58	215.96	217.04	212.6	215.28	216.16	219.25	217.18	215.92	213.9	213.97	218.55	213.91	218.49	219.28	218.72	218.03	214.64	218.26	216.91	219	215.77	216.46	217.15	217.61	218.08	219.75	216.67	218.46	218.7	220.17	216.79	220.63	214.85	218.17	220.86	219.28	217.6	219	212.5	220.26	212.15	221.52	218.3	218.93	215.11
209.45	201.76	210.63	208.35	208.38	209.47	202.06	206.3	209.64	207.47	206.17	210.92	206.38	210.32	209.45	211.96	210.81	207.73	208.56	209.72	209.95	206.12	211.22	212.35	208.68	211.04	209.98	203.91	212.34	205.61	206.71	210.61	208.56	209.3	208.03	205.58	208.85	207.02	206.88	203.84	209.81	206.85	210.42	209.69	209.62	210.83	207.66	208.08	208.9	203.94
204.07	203.32	199.7	206.18	198.17	206.36	205.56	205.54	204.6	206.42	203.5	204.83	204.41	202.1	205.34	207.32	204.06	211.17	203.55	206.34	206.16	205.93	207.99	200.28	207.18	206.21	210.86	204.27	209.39	204.8	201.77	208.67	208.62	206.1	203.5	202.67	203.88	206.05	204.06	207.33	203.13	204.58	207.62	205.45	210.34	204.7	207.45	207.03	207.99	209.64
210.09	212.25	208.48	208.93	206.69	204.66	203.94	207.59	207.39	208.97	207.23	212.17	208.05	211.18	210.24	211.38	210.84	208.78	213.17	213	208.81	208.66	209.31	208.83	210.2	210.68	209.6	207.45	208.77	210.64	205.69	207.24	214.54	207.56	208.92	211.85	210.1	210.97	209.96	210.77	213.97	206.46	209.85	209.11	210.32	203.67	212.93	206.6	213.44	207.49
200.49	194.97	201.16	194.99	196.56	201.9	203.95	203.45	198.64	200.56	200.26	199.61	199.34	200.55	202.33	198.18	198.08	197.89	201.53	199.83	201.28	199.57	206.41	195.47	193.65	201.21	199.71	199.5	200.71	195.86	195.56	197.81	197.55	199.25	202.53	202.95	202.02	199.94	200.06	199.28	200.97	195.34	197.84	193.74	201.62	202.13	198.91	201.98	201.71	197.95
199.85	197.73	195.2	200.13	201.84	197.65	202.07	197.71	198.46	198.41	197.96	199.88	201.3	198.78	200.29	197.97	206.09	200.34	203.57	197.24	201.32	202.06	201.15	199.05	197.11	201.37	200.15	200.28	202.53	198.57	198.63	200.31	196.87	201.9	195.98	202.54	204.91	205.3	195.95	200.9	198.45	201.56	199.42	201.89	200.87	199.1	201.13	196.75	200.79	203.61
196.48	196.86	194.68	194.5	193.39	197.06	199.24	195	194.37	199.5	195.1	199	197.95	196.41	193.17	197.81	193.15	195.74	195.18	195.55	197.48	192.97	196.71	197.41	199.14	196.15	201.5	189.73	192.59	194.6	193.73	195.86	195.33	195.5	193.3	192.67	193.66	197.21	194.44	195.61	196.11	196.05	192.42	192.39	199.09	198.27	192.73	195.78	191.4	196.77
217.7	217.6	217.93	216.9	209.35	213.95	220.18	216.76	215.23	218.12	218.46	220.73	216.64	218.95	216.89	220.02	218.22	218.38	217.03	221.13	219.35	215.01	218.4	214.41	212.65	216.26	216.16	222.47	220.43	220.41	220.37	215.77	214.17	213.03	219.07	220.91	218.52	220.46	215.96	218.95	215.65	218.21	214.74	212.42	218.6	219.06	220.84	216.75	218.19	217.31
204.03	203.24	205.66	203.48	206.22	200.48	202.86	206.61	204.29	202.57	202.23	204.93	206.29	200.35	202.09	201.13	203	203.82	200.04	209.36	205.25	203.73	205.54	202.58	203.63	203.03	202.52	202.22	203.38	197.5	205.52	201.54	205	205.37	198.36	202.53	203.18	200.96	205.78	207.15	206.04	201.73	201.51	202.73	202.85	201.23	207.78	206.99	203.25	205.44
209.8	207.88	205.1	210.13	206.33	204.4	209.23	208.46	207.37	207.24	207.45	210.3	208.96	209.95	213.7	204.87	209.15	211.3	210.67	208.02	206.32	208.9	209.51	216.05	209.98	207.35	211.79	207.58	204.78	210.25	211.22	210.62	208.84	210.3	207.03	204.9	207.01	206.5	209.82	204.88	211.71	207.11	207.77	208.53	208.11	204.67	208.98	208.84	211.69	208.61
213.02	210.39	217.83	212.34	210.65	209.28	207.3	216.76	210.53	206.48	209.28	211.36	215.13	213.7	212.89	211.77	212.89	216.75	212.27	214.08	214.02	216.8	209.93	215.89	214.18	213.34	214.51	209.33	214.58	214.04	210.94	209.83	212.81	210.14	209.5	214.69	215.74	211.29	215.46	209.9	214.58	210.89	212.15	210.34	212.75	209.58	209.35	214.02	209.42	213.45
210.67	208.59	209.24	215.09	210.64	209.43	208.47	211.1	205.08	207.25	206.96	209.78	210.04	210.28	208.39	210.27	206.49	209.38	205.83	208.55	210	207.25	208.69	206.95	205.17	206.93	211.72	208.36	205.03	206.77	205.12	209.54	212.6	212.12	208.92	206.91	209.13	210.28	208.3	204.44	214.14	209.84	211.31	213.1	211.55	210.92	210.24	209.5	211.74	205.87
211.45	208.39	214.73	212.35	213.88	210.89	212.94	216.28	213.11	215.7	211.1	213.71	212.7	212.86	207.51	209.55	212.49	210.37	212.04	209.25	213.85	209.45	213.72	212.33	213.34	212.81	212.98	210.9	212.93	213.89	212.28	207.89	215.09	207.72	209.77	215.36	217.07	216.11	210.47	207.38	212.44	211.45	214.7	213.66	211.47	213.67	210.93	209.66	214.45	212.98
218.23	217.04	218.83	214.55	216.35	221.07	215.02	217.24	217.39	218.44	217.39	217.25	214.81	219.11	222.85	215.47	219.4	219.55	214	221.63	216.68	215.45	216.32	216.7	213.24	214.62	217.6	219.28	211.91	216.07	216.04	211.96	215.95	219.56	219.97	219.71	215.51	216.45	216.01	217.5	219.14	219.95	216.62	219.95	216.31	218.93	222.37	217.63	217.72	215.46
209.32	210.64	215.06	208.73	207.8	207.98	205.89	207.53	208.45	208.27	208.96	211.95	208.28	208.42	205.74	210.21	211.56	211.42	206.22	207.79	212.09	206.84	204.79	207.83	208.48	209.05	212.52	211.97	205.63	211.27	209.66	209.54	208.35	208.75	209.36	206.27	214.53	208.84	203.94	211.12	207.37	205.79	207.95	208.42	211.07	207.85	206.89	207.66	207.99	209.2
210.41	208.53	203.32	207.44	203.23	205.21	209.1	203.32	207.15	207	207.39	208.77	206.17	206.04	206.47	207.11	209.26	207.83	205.27	207.66	204.78	205.43	206.98	205.6	210.48	210.12	208.98	207.03	209.37	209.69	207.46	209.97	209.27	205.8	208.84	207.54	205.13	208.19	200.27	210.37	204.16	205.88	210.2	205.2	208.02	204.13	206.64	205.1	204.04	208.09
214.57	208.67	211.18	208.07	210.26	212.32	213.53	212.62	217.29	214.72	214.01	217.53	210.14	213.26	215.9	216.68	213.93	213.62	213.45	209.05	214.87	211.04	208.88	213.33	213.03	213.19	215.41	209.26	213.8	209.67	211.34	211.98	215.93	211.1	212.48	213.69	211.48	211.39	213.37	213.75	209.07	209.36	215.56	214.15	214.66	210.17	212.75	211.45	210.68	212.65
211.13	213.53	211.06	211.76	210.93	211.43	209.23	212.52	209.51	209.92	216.66	213.2	214.11	211.36	213.5	209.64	212.15	213.28	217.33	212.11	213.45	210.43	214.53	210.52	214.31	213.8	208.39	210.2	214.38	208.27	213.81	208.75	210.46	215.26	214.13	213.53	207.19	209.09	210.39	211.38	211.05	211.48	212.61	212.01	210.19	211.62	211.43	212.97	213.27	213.79
204.01	204.32	203.71	207.91	198.46	197.84	204.87	205.11	210.36	206.03	205.55	198.24	205.67	197.66	201.48	206.18	203.51	205.12	204.33	200.98	205.76	201.85	202.71	202.38	201.99	201.72	206.32	202.29	206.58	206.95	203.15	201.35	201.74	203.9	203.31	201.34	198.43	207.39	202.41	198.62	203.3	201.9	206.42	205	205.89	198.26	204.69	205.13	200.42	206.61
205.62	212.33	203.98	209	211.61	203.95	210.06	210.9	212.31	210.1	209.28	209.88	205.54	211.32	209.31	210.69	207.28	213.38	206.75	209.15	214.56	207.8	208.25	208.96	208.4	209.4	212.18	211.34	208.3	209.41	211.46	206.2	208.83	207.33	206.78	205.49	212.65	213.05	211.83	211.7	212.23	210.99	208.32	209.16	212.14	209.55	211.4	211.66	209.76	211.62
202.21	199.8	198.1	202.69	199.5	200.22	203.48	199.22	199.54	201.12	197.21	200.46	201	199.88	195.04	200.43	199.99	198.88	199.76	197.46	195.41	201.18	197.85	204.39	201.81	201.12	197.03	200.21	199.66	198	199.56	200.61	202.64	200.14	201.85	199.53	199.74	196.04	201.9	197.92	200.16	200.55	200.28	197.46	200.45	200.92	200.6	201.71	200.03	198.62
209.32	207.16	211.27	206.38	207.87	207.74	211.59	206.75	206.67	209.69	210.68	205.51	208.77	209.63	209.59	208.39	209.23	207.13	207.98	208.93	208.27	215.51	214.76	212.8	209.23	205.92	207.81	206.79	206.24	207.79	210.52	212.49	208.29	207.3	204.99	206.95	207.03	203.19	207.11	206.74	207.06	206.95	208.46	207.27	207.82	206.9	210.77	206.46	209.08	208.7
207.78	204.28	207.81	205.49	202.49	211.47	206.44	208.57	206.82	212.15	205.2	211.01	208.12	206.19	210.41	205.74	206.7	211.74	207.25	205.64	211.06	204.67	204.61	206.33	210.3	208.92	208.76	208.09	204.05	201.34	208.91	207.36	205.92	209.72	211.56	206.61	208.12	210.34	204.5	209.47	206.63	204.89	206.07	205.4	210.06	207.91	212.48	205.39	208.48	207.46
208.08	208.4	205.26	207.82	204.92	201.81	208.05	207.6	200.6	206.81	209.2	207.22	205.38	205.99	209.05	207.12	207.16	208.96	206.28	205.38	204.99	208.27	206.22	206.66	208.04	208.65	207.4	207.31	202.91	204.62	207.24	206.88	210.59	209.2	205.42	207.29	210.76	205.47	202.74	209.88	204.49	215.45	207.33	207.67	205.71	204.87	203.83	207.85	209.29	205.82
208.02	203.35	205.83	209.28	209.07	208.99	203.44	205.2	208.9	209.09	206.22	203.8	212.63	206.15	208.08	205.85	205.35	209.82	209.89	208.26	206.27	208.05	206.19	208.44	208.63	209.8	207.16	207.85	208.53	212.18	211.75	205.97	208.72	206.33	209.7	209.98	210.18	205.95	209.86	208.82	210.86	206.8	210.27	210.6	203.84	207.35	205.22	204.42	207.49	204.66
209	207.52	209.82	213.62	209	213.56	206.39	211.82	204.21	209.93	211.27	205.21	211	212.58	208.61	210.48	205.59	207.58	208.45	211.54	203.42	208.48	207.71	205.12	215.06	210.62	212.38	213.26	210.07	208.44	208.64	204.71	209.01	210.93	211.78	208.7	211.47	209.74	205.73	209.46	209.61	210.44	205.45	208.78	205.36	207.12	211.38	209.02	210.37	206.47
202.08	200.81	201.81	207.17	198.95	205.45	204.81	199.67	204.33	202.68	204.72	204.38	204.53	200.67	203.01	201.29	204.03	207.44	203.94	204.04	208.66	207.71	204.4	204.7	202.95	205.77	202.8	200.45	205.12	203.29	204.66	204.66	204.77	206.79	201.27	200.74	200.43	203.79	204.03	206.69	204	202.57	201.44	204.53	204.48	204.31	199.72	202.88	204.61	205.15
206.86	209.11	208.64	213.22	211.75	212.67	210.09	210.82	211.29	213.23	209.73	207.44	209.14	207.95	212.94	209.86	209.6	211.61	210.73	206.68	208.42	206.46	208.69	208.46	207.71	211.56	213.35	209.55	212.01	211.1	210.16	212.41	207.94	211.72	211.99	207.29	210.58	209.74	209.91	212.26	209.14	211.27	205.62	205.73	214.21	206.33	209.32	211.54	213.92	208.85
203.39	201.4	203.07	205.48	205.16	204.07	208.91	208.11	201.51	204.04	204.58	205.14	200.78	207.28	207	203.21	205.02	206.24	207.03	201.14	201.15	200.21	204.97	203.81	205.89	201.66	201.84	202.45	201.62	198.27	203.51	200.86	206.68	200.25	200.71	201.75	199.92	201.77	202.21	204.84	203.78	202.81	201.99	204.61	203.98	206.67	202.62	206.01	202.6	202.68
201.97	199.95	203.21	205.38	203.65	202.93	202.09	203.33	201.81	200.28	201.22	199.15	206.13	204.31	202.13	202.77	202.31	201.44	201.21	201.11	202.79	207.9	207.17	203.56	200.6	201.96	203.3	201.5	200.71	205.04	200.08	204.06	201.79	201.77	205.83	197.94	198.61	201.88	202.75	202.29	206.29	201.24	204.33	201.38	204.54	201.46	197.85	205.16	203.61	201.33
202.55	204.83	209.21	203.91	206.39	204.65	203.64	203.84	205.04	205.35	203.48	204.76	201.1	202.2	204.51	201.09	206.62	204.67	197.38	203.2	205.56	205.31	204.25	203.19	200.24	201.8	204.95	207.79	206.81	201.96	199.85	203.1	201.88	197.27	201.07	201.69	208.03	207.33	200.94	206.18	200.12	206.05	207.41	204.74	198.63	200.83	202.35	203.75	200.77	202.69
212.23	204.49	211.47	207.95	205.89	211.32	208.89	207.1	207.08	206.59	212.03	208.08	211.59	209.62	206.11	207.31	210.95	210.52	204.83	209.21	209.05	208.87	212.15	204.88	207.4	207.04	209.32	203.92	206.16	204.83	207.89	206.93	204.82	209.7	208.56	209.3	208.21	210.69	203.36	206.02	205.72	207.48	205.89	206.49	213.3	212.29	213.03	215.73	208.48	209.62
212.81	214.92	218.92	212.8	214.11	208.07	213.08	207.75	211.26	214.02	215.63	209.78	214.87	207.79	215.34	214.96	214.65	211.77	210.55	213.63	214.88	214.08	214.08	213.28	212.46	212.4	210.8	211.27	212.53	220.13	207.55	206.72	213.04	214.8	208.09	211.78	211.93	212.1	207.23	209.78	213.14	209.66	216.26	212.32	212.29	217.25	213.41	210.93	211.14	211.11
203	202.53	201.12	205.72	205.86	204.03	201.13	210.09	209.29	205.1	207.28	205.47	199.6	198.84	208.29	201.34	201.65	201.43	204.05	207.82	203.31	207.05	204.21	200.44	200.89	201.36	202.01	209.78	201.68	200.57	198.13	201.15	200.41	204.19	205.51	197.92	204.46	203.2	206.84	204.88	206.15	209.21	202.87	204.97	205.61	205.13	202.77	204.63	204.44	205.77
193.62	196.05	195.11	193.22	190.53	196.85	196.49	191.4	196.72	192.16	193.21	200.25	199.65	195.25	190.13	195.18	190.69	191.98	191.52	195.7	193.68	193.5	189.65	195.1	191.76	194.91	198.86	190.5	193.21	191.28	193.06	193.27	195.22	195.17	196.79	196.59	198.51	192.33	192.17	194.87	191.02	189.22	194.85	193.85	196.77	195.75	194.68	196.97	194.01	195.32
212.87	210.47	213.56	208.3	208.26	213.18	212.39	210.82	211.95	211.44	216.59	210.76	213.11	208.59	213.64	210.69	210.39	212.22	213.73	215.21	211.55	208.3	210.97	208.23	207.71	213.55	210.09	211.53	209.61	212.7	210.44	209.47	209.18	209.4	210.32	211.16	213.62	215.95	208.95	207.41	209.04	213.59	215.6	213.64	213.28	211.39	213.68	216.49	212.85	215.4
196.93	197.98	197.78	197.41	198.41	199.05	198.12	193.93	199.9	198.69	195.91	194.82	197.92	200.78	199.01	193.29	199.9	201.27	196.56	194.98	198.26	196.65	199.5	193.44	201.08	197.33	200.03	199.24	198.44	198.19	198.38	198.27	193.02	202.16	196.42	202.46	198.79	197.02	200.92	198.74	201.84	199.52	196.87	200.34	197.29	201.43	198.55	198.42	197.55	196.43
196.96	193.73	194.04	194.85	197.55	193.37	195.27	195.7	193.69	192.48	190.38	196.56	197.48	193.65	193.19	190.39	198.21	192.84	191.14	195.18	199.22	191.94	192.14	197.23	199.38	196.68	195.93	193.51	195.37	195.77	190.52	193.52	193.95	197.72	194.86	194.47	194.55	190.51	194.82	196.17	196.02	198.51	200.54	194.32	196.2	199.58	195.33	195.09	195.91	192.81
207.78	204.18	206.21	203.01	199.2	206.18	200.93	206.76	201.9	208.26	206.88	202.25	204.47	204.57	206.82	204.47	204.1	205.75	203.17	206.09	200.11	208.52	204.87	202.94	206.46	207.31	202.12	205.02	207.66	202.83	205.3	203.45	204.58	205.65	208.31	204.15	206.04	205.06	197.98	203.9	201.77	206.35	205.94	205.26	204.53	200.64	204.84	208.91	203.14	209.4
209.44	206.57	213.43	209.42	209.82	209.76	212.6	205.73	209.22	209.78	211.08	205.91	213.82	209.31	208.41	210.07	210.38	208.82	208.72	207.8	209.47	210.43	211.51	210.17	212.47	211.05	207.99	215.87	210.08	207.24	206.73	209.69	209.88	209.18	204.48	210.8	206.23	207.82	207.07	211.34	214.08	216.56	211.87	208.57	202.37	208.43	209.68	210.57	207.35	206.79
207.77	204.13	204.22	201.72	206.69	206	204.97	205.84	201.61	204.68	203.34	204.14	198.74	201.3	206.45	205.09	206.53	211.6	202.63	205.27	207.78	206.48	207.59	203.55	202.99	203.83	208.76	203.84	205.49	203.94	201.21	205.1	205.36	201.76	204.54	206.54	202.37	206.37	205.76	206.59	207.3	205.71	206.9	206.27	201.89	205.99	203.96	206.92	207.09	202.73
208.3	206.74	205.97	200.38	203.65	204.8	201.34	206.31	205.8	201.46	208.16	206.84	198.99	205.48	206.37	205.43	207.07	206.78	205.96	205.79	201.13	204.62	202.68	204.24	206.61	209.99	209.75	206.93	205.03	206.61	207.03	202.25	200.77	209.69	203.6	207.02	203.03	204.27	200.76	205.3	198.86	205.25	206.25	207.33	202.87	208.3	207.45	204.89	200.81	204.92
200.09	200.73	204.34	197.42	200.83	199.81	202.06	201.12	203.83	200.59	197.97	200.83	203.26	197.45	198.48	205.52	204.09	201.44	201.24	200.96	197.81	201.4	199.45	199.81	198.91	199.02	197.97	200.94	200.66	200.66	196.19	199.36	202.25	202.33	200.66	203.27	197.35	201.37	198.31	198.39	200.54	200.64	201.43	201.94	203.09	201.38	202.55	201.39	200.07	199.46
214.85	215.9	211.98	212.85	214.55	212.15	209.46	215.26	209.76	214.92	211.34	210.72	207.34	212.04	213.94	209.89	211.3	214.44	215.74	211.14	214.93	213.4	211.55	212.71	212.87	209.16	215.09	211.39	216.11	211.8	214.1	211.15	210.79	212.79	210.7	209.01	207.58	216.43	214.76	213.87	215.32	211.68	213.85	210.11	212.11	216.52	213.86	213.11	211.75	213.38
210.55	211.86	213.7	210.07	208.28	209.7	212.35	216.05	211.21	215.82	216.11	212.08	207.98	215.86	212.63	214.41	214.3	213.12	212.84	215.72	210.3	208.6	212.71	209.83	209.54	211.51	215.43	213.48	215.63	213.87	214.17	214.53	209.44	209.26	213.65	210.89	213.66	216.04	211.66	217.5	215.28	213.28	213.49	211.68	211.17	213.17	212.79	214.24	210.92	214.43
210.36	207.64	207.35	206.47	210.8	213.93	209.34	206.29	204.5	206.28	210.63	210.42	206.31	207.25	210.65	208.64	206.85	207.65	204.93	210.53	206.28	208.21	208.32	202.98	204.43	206.62	208.47	208.11	209.64	208.67	211.33	202.9	211.59	205.71	207.27	206.86	208.05	207.9	206.22	208.99	210.21	214.61	209.82	206.17	204.83	209.43	210.21	208.12	209.34	204.76
195.76	198.06	202.14	199.52	196.3	196.96	199.21	198.64	198.49	198.29	196.97	198.37	198.07	198.33	199.7	194.58	203.43	196.64	201.93	194.59	200.49	197.68	200.97	199.32	197.77	197.23	198.21	198.78	198.01	195.79	201	196.15	205.63	200.77	193.16	197.73	198.86	197.52	191.18	199.97	197.3	199.23	197.82	200.5	201.21	200.37	204.73	202.36	199.44	201.32
208.28	210.02	206.38	211.21	206.94	209.52	212.14	210.86	210.53	207.92	209.49	208.93	211.43	209.86	206.8	207.91	210.17	205.69	211.35	208.63	207.17	204.98	207.75	201.73	213.17	210.18	215.27	205	211.26	206.28	213.01	205.4	210	209.39	206.43	208.71	201.98	210	206.57	209.62	209.75	208.66	208.56	209.12	203.88	203.52	212.13	209.13	210.71	209.95
197.56	203.11	197.36	200.48	199.92	202.57	198.84	200.72	202.47	197.86	196.05	198.68	198.86	204.57	196.37	202.27	201.2	197.84	201.2	198.39	198.19	203.88	194.97	205.78	202.78	199.82	205.08	203.56	199.9	198.73	200.01	194.51	199.56	197.63	200.64	203.99	197.34	201.19	203.64	204.1	199.28	199.58	197.16	202.19	200.15	202.26	197.62	200.91	200.25	201.28
213.31	215.08	212.02	207.93	209.64	209.62	217.08	213.44	213.78	215.23	205.76	212.89	212.65	210.99	212.61	211.01	213.43	209.76	213.08	211.99	211.08	210.86	216.05	206.68	213.24	207.73	214.31	212.77	215.19	216.13	214.03	210.95	214.68	214.81	213.26	211.93	209.67	208.89	216.77	213.35	216.23	212.58	215.35	210.74	212.99	210.99	213.37	212.15	212.14	210.85
210.62	208.85	203.84	205.29	208.85	208.48	209.71	205.7	209.74	208.52	206.47	208.68	207.22	208.06	206.64	210.41	206.31	213.72	211.81	209.54	212.28	213.21	206.3	208.35	207.71	208.63	209.24	203.04	206.36	210.95	206.59	214.76	207.38	212.86	211.48	210.45	211.27	211.43	212.63	211.14	211.89	205.41	209.01	204.28	209.43	211.13	208.54	206.38	204.45	211.15
206.63	214.28	210.26	211.57	210.57	207.92	207	210.36	210.34	211.31	212	211.66	207.17	214.55	206.49	210.96	206.47	207.98	209.95	210.69	207.63	207.5	212.8	210.06	211.99	206.57	211.26	211.01	213.43	210.59	210.11	210.49	209.61	212.32	210.74	209.4	210.07	208.73	208.69	211.44	210.1	204.96	210.53	210.6	210.43	211.31	213.06	210.2	207.31	207.02
213.04	210.52	212.82	212.81	212.88	215.96	216.49	216.77	215.19	216.52	215.92	215.31	211.88	209.96	214.9	215.74	217.25	215.09	211.26	209.43	213.73	213.13	214.6	214.04	215.56	216.34	217.13	213.18	218.08	218.27	215.79	211.7	212.32	215.42	216.16	212.5	213.43	212.24	210.19	214.36	212.22	216.88	208.35	213.23	209.24	209.58	209.36	209.64	215.69	211.7
206.97	208.02	207.02	208.35	201.86	207.57	207.3	209.05	212.46	201.42	205.52	203.58	207.96	208.76	204.81	206.99	206.18	201.61	206.38	205.23	204.67	210.07	207.66	205.37	204.58	208.56	203.4	209.38	209.25	205.1	207.11	202.84	203.74	205.8	207.75	209.79	201.09	214.92	206.64	208.02	205.56	207.55	208.5	205.11	201.86	207.76	207.01	208.25	204.36	202.49
196.98	192.15	190.98	194.12	193.24	198.71	195.55	194.83	195.71	193.9	190.17	191.64	195.75	199.64	193.95	194.23	194.28	193.37	195.59	195.29	195.67	192.81	192.29	195.96	189.74	198.88	200.92	194.12	189.44	192.51	199.97	191.2	197.5	194.26	194.98	190.83	192.1	196.69	196.38	192.14	191.11	191.83	192.87	197.85	198.21	193.21	193.58	191.94	196.37	198.37
215.58	213.46	211.23	210.27	211.23	211.67	212.27	209.87	211.62	211.9	215.53	211.03	211.97	214.12	209.54	215.02	209.32	211.14	213.92	210.54	214.34	211.64	216.01	211.99	211.83	210.51	212.97	213.77	210.66	207.31	213.32	210.35	209.47	207.35	212.89	209	212.58	217.07	212.87	214.23	210.69	212.19	217.83	215.07	210.26	207.23	212.15	213.4	211.02	213.55
209.47	203.55	207.88	211.39	204.85	210.13	206.95	208.8	209.18	207	208.7	202.52	205.27	209	204.33	208.48	206.54	207.59	209.71	209.61	207.46	204.47	205.32	209.03	206.05	204.85	208.75	207.62	207.53	204.74	209.37	211.23	212.25	212.23	211.37	206.38	207.3	205.91	208.2	203.2	208.91	208.24	207.96	208.27	208.44	204.65	203.46	206.21	206.93	207.22
209.59	203.52	203.5	206.95	200.68	207.13	208.8	209.38	205.95	210.64	207.64	206.39	205.93	211.11	203.47	210.51	206.42	204.61	206.7	206.97	206.15	210.74	206.06	201.8	208.12	202.52	206.04	211.1	207.1	208.24	209.01	211.54	203.63	203.41	205.31	210.21	209.27	209.22	203.59	208.14	202.41	205.73	203.07	206.89	207.2	206.02	205.73	205.64	201.94	208.85
201.33	201.28	201.53	205.34	207.63	203.59	203.04	204.97	201.74	203.73	203.67	203.41	204.92	207.17	199.94	204.13	206.69	202.52	203.43	209.44	207.43	201.45	199.94	201.89	202.95	202.87	204.28	204.68	208.11	203.87	205.37	201.03	203.37	205.84	206.15	204.06	204.81	206.18	208.52	198.44	202.18	204.81	203.04	207.32	207.35	206.77	199.79	199.84	204.8	205.07
197.67	195.65	198.12	192.82	195.53	197.78	190.21	193.14	190.02	191.38	200.42	193.83	194.27	191.81	195.44	195.63	197.7	193.3	192.55	194.74	194.44	197.1	193.35	193.71	199.45	198.35	195.26	196.5	192.98	193.32	196.88	194.58	192.95	194.41	194.28	197.3	188.98	196.4	193.37	192.42	197.4	195.9	193.62	195.67	198.29	194.71	195.73	194.92	193.66	196.67
214.14	210.04	209.29	211.05	210.62	211.78	207.17	208.45	206.58	205.38	206.39	209.16	209.39	208.61	211.31	209.1	207.96	212.81	202.61	208.13	208.85	211.12	208.34	204.24	208.53	207.98	209.35	211.93	214.34	210.4	214.88	207.69	203.57	206.26	208.75	205.68	212.31	203.88	211.58	209.18	208.52	207.3	206.62	206.68	208.4	207.48	201.93	206.92	209.92	206.26
212.42	210.09	209.56	209.56	209.7	210.48	209.45	210.93	202.69	209.77	207.1	211.63	213.29	212.28	209.56	210.29	206.97	210.79	206.86	207.61	209.59	209.16	204.79	208.44	209.16	213	212.16	209.76	208.41	206.22	210.2	206.04	211.94	210.28	211.22	210.06	210.04	209.46	211.74	210.48	207.72	203.79	211.42	210.07	206.56	205.8	208.48	210.23	210.66	209.28
209.49	211.92	207.31	205.2	210.91	207.82	209.92	208.63	208.01	208.58	208.4	213.01	208.41	213.45	207.1	206.86	204.06	209.15	206.75	208.37	207.4	209.85	205.27	206.5	213.23	209.43	209.23	207.54	213.29	206.57	209.59	206.93	208.01	214.4	209.11	208.62	207.57	206.78	210.05	209.77	208.15	208.33	209.32	211.71	205.82	210.2	208.38	207.65	207.69	206.43
203.31	201.39	200.73	203.34	200.33	203.97	199.79	202.11	204.73	201.41	203.27	204.27	203.87	202.67	202.62	201.84	202.23	205.04	199.55	203	204.01	208.71	199.85	201.63	204.56	204.02	196.64	200.53	203.08	203.23	201.32	202.57	199.41	203.5	200.48	200.07	203.84	201.76	202.77	202.43	205.17	203.59	201.51	204.58	201.37	202.23	202.44	202.56	204.69	199.97
207.63	212.27	208.37	203.13	209.32	210.44	206.78	212.9	203.82	204.37	205.34	216.65	206.46	208.62	212.66	207.37	210.08	208.55	210.06	210.7	210.48	206.72	211.74	212.17	207.61	209.73	207.45	213.32	209.4	210.43	210.04	212.7	209.91	210.19	213.49	209.32	204.76	209.09	210.65	208.87	211.03	214.04	207.77	206.37	208.62	212.43	207.57	209.22	209.11	211.95
213.2	208.64	216.41	210.88	208.78	207.24	216.85	210.62	210.62	208.46	216.9	213.87	211.45	213.72	213.28	209.98	210.05	208.93	210.16	213.41	214.24	211.2	214.57	216.42	213.18	209.25	208.95	211.61	209.92	206.92	216.82	209.92	212.06	209.98	207.79	208.29	215.09	212.24	208.67	210.72	214.66	215.07	214.22	212.12	212.65	209.49	210.4	210.62	213.49	211.14
204.52	202.83	200.22	203.88	204.77	199.22	208.58	205.09	201.62	201.79	203.26	199.94	205.45	203.27	203.37	205.49	202.12	198.96	204.66	201.26	205.26	202.98	201.51	203.58	204.46	207.74	203.76	200.26	202.57	203	201.62	208.09	201.26	200.9	199.1	201.2	204.03	204.58	205.07	202.48	201.34	207.26	203.92	204.54	204.07	205.56	204.83	204.99	202.65	201.96
203.04	202.88	206.05	204.13	206.4	206.54	204.83	206.06	206.35	202.29	202.75	204.12	206.98	206.93	199.83	205.16	207.13	204.26	198.31	206.06	205.36	204.54	201.7	205.07	206.55	204.44	208.14	208.93	206.58	203.58	202.13	201.05	208.28	207.63	212.25	208.03	202.06	205.65	201.97	203.29	208.99	206.13	204.57	205.59	205.7	203.72	203.12	201.38	203.8	207.43
209.9	210.8	211.16	216.08	209.66	207.32	210.86	206.85	213.56	211.1	209.58	212.25	215.94	206.88	211.46	210.59	215.63	210.73	207.63	215	213.33	210.88	213.56	211.59	213.96	211.76	208.9	210.16	212.21	210.89	209.8	212.03	208.57	210.46	218.38	207.53	212.64	212.16	212.9	212.23	213.52	209.82	212.62	209.55	208.47	210.42	215.07	213.67	212.56	208.1
214.64	214.17	214.11	215.95	214.34	217.93	211.93	216.03	208.83	215.24	211.08	211.61	209.12	215.51	213.85	214.43	214.65	214.78	214.73	208.51	209.94	215.36	214.61	217.57	214.38	215.46	209.93	213.42	215.47	213.59	214.5	209.54	212.28	212.34	212.29	213.97	212.46	210.26	213.27	214.17	212.76	216.28	209.49	210.82	208.89	213.66	209.93	212.35	210.15	210.48
194.74	198.74	199.88	201.77	202.7	202.33	196.72	202.68	204.29	200.05	198	197.72	205.07	203.07	200.57	200.47	204.13	199.56	201.56	203.47	196.43	198.02	198.63	201.23	199.1	201.68	203.54	201.57	199.66	199.67	200.54	200.71	201.14	197.61	197.38	197.29	203.35	198.2	200.6	200.72	201.94	201.37	196.78	207.56	198.34	200.12	200.41	196.62	198.55	200.28
206.86	208.47	206.61	206.61	209.21	210.45	210.48	206.34	206.89	205.92	206.56	203.38	206.8	205.49	211.63	208.22	208.86	206.63	205.13	211.59	206.55	205.76	208.84	209.07	210.71	209.67	207.72	211.28	210.54	209.83	208.07	203.26	205.67	209.15	208.7	208.47	211.41	209.62	209.99	209.62	209.35	210.12	206.64	210.57	208.15	207.19	205.75	205.62	213.23	211.34
211.28	206.67	209.57	208.77	207.2	213.8	209.62	206.59	207.58	205.84	210.59	210.26	207.89	208.88	208.64	207.18	207.76	207.64	206.18	210.62	209.01	206.3	209.86	213.43	213.23	208.29	204.19	208.19	209.9	206.44	205.21	209.15	205.92	207.14	206.67	207.9	210.36	207.17	206.25	208.36	207.14	206.2	212.71	211.05	206.37	213.72	209.43	209.07	202.6	207.5
213.02	206.96	210.5	210.78	212.16	211.45	208.17	213.5	211.23	209.01	210.59	208.47	209.37	210.98	210.09	207.85	210.95	210.34	209.18	210.85	207.92	207.19	209.95	209.81	207.13	210.79	213.06	210.35	212.68	210.53	211.15	211.58	211.27	209.7	208.42	213.63	212.44	204.53	209.59	211.51	207.02	207.95	208.16	208.58	203.73	212.31	212.48	211.33	212.22	211.56
208.91	206.63	208.91	208.7	209.26	206.19	210.18	208.6	211.88	209.26	209.12	204.93	207.08	207.69	207.6	207.81	209.29	207.17	209.83	208.77	212.28	206.85	210.7	203.69	213.55	209.22	207.27	204.14	207.2	210.79	209.74	207.47	203.35	210.52	207.43	211.1	208.61	210.38	204.46	209.02	211.18	202.94	208.94	208.18	205.7	207.17	209.95	205.44	206.93	206.75
194.06	199.74	196.3	190.93	190.86	194.42	194.44	193.2	193.66	194.97	196.22	194.07	195.2	198	191.32	191.54	192.87	194.63	191.43	190.4	194.84	192.3	193.25	195.87	192.22	196.88	193.67	195.93	199.49	195.8	197.47	199.1	194.85	192.37	190.06	193.08	198.13	193.23	193.14	195.36	195.82	192.25	192.31	193.03	195.06	189.95	195.53	194.81	195.08	194.04
216.13	212.29	215.45	212.83	212.64	213.58	211.08	213.72	214.58	214.62	220.13	217.03	213.87	212.77	213.92	211.75	208.22	213.28	211.24	218.03	211.8	209.59	215.23	216.76	215.26	212.05	209.92	213.98	211.75	212.21	213.33	215.52	215.22	208.79	214.24	211.64	210.62	213.76	211.56	214.68	215.13	215.9	214.18	212.17	210.16	213.97	213.81	215.01	216.59	217.08
208.12	210.33	212.29	209	208.04	212.96	209.79	209.37	212.16	210.5	205.66	209.79	209.42	212.45	206.62	212.72	205.17	214.2	210.49	214.44	207.44	209.78	213.52	211.27	210.06	208.87	203.22	205.84	211.56	209.46	205.9	213.11	210.73	203.01	209.84	209.66	210.71	210.06	208.48	208.16	205.56	209.37	207.8	207.79	209.86	206.92	210.91	207.79	207.3	208.92
200.2	201.9	197.77	198.63	200.07	201.04	197.33	198.42	201.09	192.57	204.15	201.42	203.85	192.77	199.19	195.32	199.71	199.59	198.89	197.46	199.78	204.77	197.47	196.58	199.62	197.81	198.78	201.81	199.44	201.88	197.47	196.59	197.56	198.38	197.88	198.5	198.22	198.45	197.72	199.09	201.71	200.29	198.52	202.77	195.63	197.39	196.7	202.91	197.3	198.23
197.73	202.05	199.26	197.77	200.71	203	198.44	203.07	198.46	199.37	201.78	201.47	199.89	204.81	193.02	201.41	201.68	203.03	203.79	203.34	203.54	199.65	204.13	202.85	203.13	198.51	199.67	201.38	202.71	193.96	203.1	199.66	200.98	199.9	200.35	203.81	196.17	202.31	204.8	203.76	198.4	200.5	205.49	203.8	196.82	208.19	204.28	201.33	202.67	201.19
199.46	205.87	200.24	202.99	197.37	197.85	202.66	205.39	199.85	201.08	200.55	202.31	198.11	201	197.36	199.95	197.57	205.8	203.08	201.63	200.67	203.35	203.37	199.59	193.99	200.41	205.35	201.66	198.89	200.85	202.61	204.77	203.09	198.25	201.94	198.71	201.49	200.56	205	200.55	203.64	206.35	203.03	199.32	200.66	202.95	200.6	198.78	201.61	204.09
210.4	206.7	204.45	204.86	209.32	209.81	212.27	208.84	210.86	210.26	209.5	206.77	209.78	207.87	209.45	206.96	207.29	205.79	213.12	209.16	207.54	208.29	207.49	209.99	210.34	205.88	207.88	207.29	205.69	210.04	208.6	207.62	208.77	208.22	207.05	205.83	211.07	208.06	212.09	208.73	206.65	204.74	210.03	213.92	209.07	211.64	203.24	213.11	210.03	207.3
204.38	204.15	202.83	200.66	204.84	203.41	202.06	206.21	203.43	202.76	203.31	207.55	202.33	204.11	200.14	206.45	199.3	203.46	204	206.9	201.85	207.6	205.2	204.15	207.75	199.48	199.42	202.32	203.16	204.03	201.38	205.97	207.52	203.84	202.45	205.4	204.27	208.73	199.51	206.42	203.57	203.32	207.61	207.04	202.4	206.97	206.89	200.74	203.1	203.16
210.18	207.87	214.67	209.24	213.03	208.62	210.45	209.43	209.12	204.7	205.66	210.29	209.2	207.11	210	204.28	209.79	211.36	206.74	212.19	207.19	212.56	207.81	212.03	205.18	211.07	214.16	208.01	211.27	213.93	207.8	207.06	207.72	205.73	210.94	204	207.16	212.01	209.95	207.91	209.57	211.77	208.84	208.64	208.4	207.75	206.6	207.94	204.21	210.64
205.94	210.52	215.94	214.74	211.04	209.88	213.83	210.74	208.84	209.9	210.84	207.27	207.96	210.15	209.66	210.9	208.53	213.9	210.75	211.32	210.32	213.22	209.76	214.33	211.32	209.23	210.38	212.37	211.2	212.68	217.48	213.84	214.09	213.31	209.72	216.29	212.44	211.74	210.74	212.25	206.64	212.21	210.35	211.9	212.58	212.47	210.94	211.64	211.77	209.28
203.07	206.09	199.43	202.86	204.77	204.1	208.91	201.22	203.25	209.72	203.88	202.74	205.87	205.66	204.88	205.79	205.26	204.39	200.3	206.1	203.13	206.68	204.19	204.02	201.22	203.81	202.64	205.36	200.86	203.18	204.99	201.7	203.23	200.12	204.11	204.98	206.61	202.65	205.91	204.57	205.56	205.09	206.56	202.84	204.57	200.81	210.98	208.75	206.88	204.09
206.45	208.99	205.18	209.37	208.71	211.39	209.66	209.13	205.8	211.14	208.84	202.35	210.66	205.85	208.44	211.39	208.82	206.3	205.73	207.14	210.45	208.92	204.44	206.9	206.05	211.74	207.12	213.49	208.28	210.17	212.54	205.34	200.79	211.81	211.87	210.1	207.35	210.01	208.09	209.99	209.79	208.4	207.36	206.51	210.31	213.29	206.88	208.78	209.89	209.24
206.24	213.13	209.98	210.32	214.8	214.56	212.1	215.13	214	210.52	208.67	211.44	214.42	214.44	215.36	214.07	215.31	212.66	212.58	208.28	217.09	207.17	212.56	217.39	209.68	214.39	215.06	215.34	215.47	214.46	212.61	218.33	213.08	211.41	210.49	213.98	214	213.6	212.48	213.05	216.07	209.23	208.68	217.71	213.01	213.61	214.14	213.55	214.29	211.19
210.32	209.67	212.4	210.95	208.38	208.44	214.92	208.74	208.64	202.91	211.27	212.14	205.52	205.18	209.2	210.09	208.28	206.42	209.2	209.72	214.91	209.88	208.91	209.87	213.88	210.85	208.75	208.74	209.44	210.81	209.58	206.17	213.59	209.83	211.11	209.6	208.72	210.06	211.22	213.21	208.42	210.3	212.38	213.35	212.55	206	212.44	210.43	208.15	210.76
205.91	202.95	200.11	202.31	200.33	199.81	199.74	203	196.93	200.3	200.49	202.78	204.08	201.66	201.32	199.26	199.41	202.26	203.11	198.84	198.55	196.57	199.53	202.78	201.17	198.14	201.02	199.48	201.8	197.85	198.49	204.9	203.88	196.7	203.56	201.96	203.04	199.56	199.74	195.97	196.16	204.1	200.05	197.67	200.09	201.09	198.5	200.04	203.45	202.51
210.03	203.67	208.94	209.66	206.34	206.94	204.62	211.67	204.21	208.64	207.56	205.13	207.38	209.45	208.15	206.2	206.95	209.78	210.31	207.28	206.89	206.04	208.66	207.13	208.93	208.22	205.44	207.56	210.48	209.09	208.48	201.98	211.85	205.51	210.28	207.76	205.03	210.11	206.98	209.47	203.84	207.29	205.73	209.97	209.94	207.82	204.27	207.86	204.33	208.52
207.73	210.45	206.99	210.17	206.01	209.97	211.19	204.36	208.77	209.63	209.78	208.18	205.34	211.28	205.3	207.75	205.71	206.45	205.36	205.4	210.03	211.94	211.79	212.31	209.34	205.72	205.22	204.33	211.13	210.98	208.27	208.91	208.57	203.83	208.84	210.03	213.05	202.82	210.27	209.63	209.45	213.58	207.58	206.3	215.69	208.17	211.53	212.29	208.32	203.34
204.35	206.97	210.26	210.53	204.94	210.4	204.41	209.71	207.72	205.3	209.07	209.72	206.7	207.44	208.74	206.87	211.5	211.28	210.13	210.17	200.8	206.99	209.15	207.32	203.24	209.83	206.76	208.13	201.84	205.63	207.36	205.21	207.16	210.14	204.68	205.17	212.38	202.91	211.79	205.16	209.25	211.45	206.61	208.68	205.38	207.25	212.62	206.42	208.67	207.65
210.72	211.32	207.06	210.58	207.31	200.32	206.13	208.31	208.05	209.38	205.62	206.77	209.93	204.68	208.19	208.98	206.97	207.56	210.63	211.33	208.5	206.57	211.29	206.58	207.85	207.68	206.56	208.34	205.56	206.56	209.86	205.15	210.35	206.14	207.59	205.74	208.34	205.97	211.13	210.5	209.75	208.04	206.9	206.74	208.86	209.49	212.72	206.32	205.76	207.75
219.05	215.41	214.37	219.08	212.62	214.81	218.85	218.53	217.5	218.65	217.31	220.85	215.94	216.23	218.01	215.93	220.16	213.95	219.29	219.06	221.45	218.91	213.54	220.47	217.63	219.25	214.53	214.06	219.25	218.42	211.16	219.95	219.32	216.86	217.36	217.87	220.92	215.26	218.52	218.92	216.87	213.78	214.52	218.23	216.71	219.52	215.06	213.81	215	218.71
202.81	205.69	206.88	208.04	207.01	206.61	202.04	207.39	208.5	206.81	204.48	208.05	206.3	211.85	209.9	208.98	209.22	206.76	208.65	207.28	210.69	207.44	207.41	205.17	206.78	207.13	210.29	207.97	203.72	204.27	207.79	210.03	208.72	209.45	206.45	208.1	205.26	209.53	204.9	207.3	204.63	206.66	207.19	208.97	207.61	213.21	208.01	207.73	207.48	208.49
203.39	200.4	200.44	202.51	210.02	202.49	202.91	202.27	207.32	203.33	204.41	203.21	204.15	199.74	201.55	200.47	200.97	198.56	203.19	203.19	201.26	205.84	200.01	204.5	204.49	204.41	198.5	199.09	199.26	202.92	200.32	204.83	199.74	202.82	207.65	204.1	198.53	201.9	203.47	200.36	202.58	200.59	201.88	199.27	202.14	205.2	204.51	204.13	203.68	199.36
210.86	210.73	207.59	209.18	206.92	210.08	213.09	211.33	206.6	212.13	211.67	214.57	204.51	207.92	205.64	212.7	210.02	213.15	210.84	207.88	209.36	205.96	208.7	207.96	207.29	208.79	209.99	204.85	206.46	206.33	206.64	205.35	207.17	209.15	209.47	207.78	206.68	209.56	207.43	209.8	207.44	209.49	212.23	207.41	207.19	210.99	206.81	211.73	209.92	208.77
211	210.06	206.49	204.87	201.57	204.76	208.5	205.46	205.01	205.18	209.18	203.85	213.61	206.39	211.14	206.33	205.63	204.7	210.05	207.65	205.25	208.17	204.07	210.47	205.86	212.26	206.18	209.62	203.9	206.35	212.71	207.18	203.65	207.44	206.33	207.86	210.15	210.94	205.06	205.56	205.73	205.89	211.03	208.56	209.36	206.95	207.7	207.77	209.56	204.26
208.73	206.13	204.04	208.37	206.81	203.99	205.42	211.88	209.18	202.57	203.86	207.44	209.52	208.91	202.27	209.59	205.9	209.65	210.85	207.87	206.48	206.61	210.42	207.53	211.15	211.04	211.08	212.2	205.9	207.6	207	207.91	211.85	209.18	210.85	207.57	209.16	207.19	208.45	209.56	207.9	208.27	206.28	204.19	205.56	209.19	205.92	205.16	208.17	207.23
205.45	205.65	206.19	201.75	207.03	205.27	204.01	208.37	208.08	208.08	205.74	207.22	209.34	207.06	205.9	209.58	206.1	205.86	203.45	208.38	202.04	206.37	207.16	204.22	203.91	209.1	203.72	206.05	204.45	208.05	208.16	204.42	204.69	204.92	207.49	206.03	205.65	209.03	207.45	207	203.07	207.31	207.58	206.29	205.39	205.78	207.47	206.52	206.2	207.25
200.55	201.29	204.16	202.41	202.86	199.77	203.47	200.43	202.83	208.84	201.57	205.45	202.58	203.48	200.63	201.15	204.84	205.74	202.13	202.26	204.55	205.85	198.8	202.54	201.88	205.12	200.99	202.44	204.35	205.38	200.44	204.1	203.39	201.91	202.7	203.96	204.11	200.26	203.78	199.15	204.42	206.71	206.08	200.43	205.97	200.98	202.1	204.72	205.94	202.2
203.86	207.72	197.12	207.83	202.62	203.69	200.02	201.59	203.31	201.78	199.05	203.89	205.05	201.22	206.07	200.5	203.24	204.11	201.47	207.64	202.58	199.51	202.26	200.72	200.38	203.99	199.39	203.53	204.65	204.53	205.76	208.67	202.78	202.52	204.32	203.2	202.02	202.7	201.75	204.86	204.05	206.17	201.89	202.46	202.31	203.24	198.25	199.38	202.6	202.15
212.94	212.61	213.53	211.79	212.03	211.26	217.21	213.72	212.69	210.42	210.73	212.8	212.22	213.56	211.77	213.77	209.72	210.89	215.7	216	209.86	210.46	210.97	208.68	217.09	214.64	211.84	208.91	214.64	216.54	211.89	213.5	214.61	213.99	206.73	213.96	210.8	214.98	215.38	213.08	212.91	210.7	209.61	217.83	210.91	211.79	208.89	210.87	213.01	211.18
219.04	217.97	216.39	217.95	217.6	214	215.4	218	216.38	221.52	214.78	222.48	214.09	217.47	217.21	223.24	219.07	222.07	216.69	215.55	216.7	217.51	215.95	211.36	217.98	220.63	218.81	217.93	213.79	220.02	223.51	217.71	216.77	219.63	218.6	219.61	216.12	222.84	217.34	216.36	218.64	220.63	218.77	219.59	221.76	218.73	223.02	218.81	215.7	224.42
213.93	209.84	215.88	209.84	214.33	214.94	209.51	212.66	215.77	212.97	212.45	211.51	210.24	206.24	213.71	209.2	210.82	207.57	208.17	214.34	211.69	209.65	213.03	212.26	213.09	210.04	211.77	213.34	216.01	211.26	214.05	208.63	210.37	212.44	210.66	210.11	212.97	213.16	212.92	212.83	211.15	206.8	210.7	213.28	211.6	210.01	211.84	216.96	211.12	207.88
209.1	215.72	208.02	212.55	210.74	212.42	206.15	212.97	213.55	215.22	210.03	205.54	211.79	215.18	211.27	215.46	214.28	212.91	212.93	212.21	213.21	209.36	209.89	212.46	211.07	211.81	215.86	212.45	213.31	211.03	211.9	211.32	210.19	214.39	208.79	213.57	212.7	208.48	214.94	210.63	211.27	215.67	214.85	210.37	212.44	213.84	211.04	209.53	210.99	212.85
218.16	215.13	215.56	219.33	218.67	215.96	223.87	215.64	220.3	218	218.31	216.08	214.27	221.68	217.97	208.56	217.35	218.98	217.87	215.58	212.92	218.06	218.18	217.34	217.63	214.24	217.57	218.87	216.46	216.94	215.75	212.3	222.26	221.95	220.9	218.77	212.04	212.37	219.83	212.52	215.51	221.14	216.89	220.89	223.03	216.54	216.59	218.66	216.89	216.39
205.35	205.74	203.64	200.12	199.6	207.89	203.39	205.05	199.72	203.56	200.6	207.3	208.47	202.65	200.21	203.43	200.84	201.06	202.45	203.19	205.89	199.95	203.17	204.79	202.65	197.71	202.7	200.76	201.21	199.74	204.49	204.2	203.98	204.77	207.48	206.57	204.31	206.05	206.23	200.61	199.5	205.65	201.1	204.45	201.73	207.03	204.95	204.91	201.35	205.24
207.71	206.53	203.76	204.63	205.54	209.22	208.04	209.47	206.89	206.86	208.24	212.2	205.16	205.69	206.21	204.1	202.63	207.19	203.42	207.21	207.1	204.94	207.42	206.51	211.05	208.49	208.65	209.96	206.49	212.12	209.02	209.15	207.84	202.15	209.89	210.38	211.12	201.3	204.09	206.96	211.94	210.26	211.66	209.49	212.4	207.9	211.66	211.64	204.94	207.98
207.47	208.18	207.71	210.22	202.23	206.39	213.11	207.51	208.64	211.03	207.35	210.73	207.99	209.76	209.34	209.96	211.31	210.77	210.68	207.84	208.07	208.57	209.41	209	207.53	209.17	208.12	207.03	208.37	208.26	206.3	204.48	208.5	210.98	207.13	211.48	207.98	212.22	208.01	205.48	208.1	212.1	200.37	208.99	211.08	209.62	211.58	209.09	210.99	206.09
[truncated: 150 more columns]
