# Supplementary material for: Genetic dissection of main and epistatic effects of QTL based on augmented triple test cross design
Source: PLoS One. 2017 Dec 14;12(12):e0189054. doi: 10.1371/journal.pone.0189054 (PMC5730204; doi:10.1371/journal.pone.0189054)
Supplement: S6 Supporting Information — (ZIP) [file pone.0189054.s006.zip › z1_550_0.2_5.csv]

192.49	189.15	192.12	189.66	197.41	196.16	199.1	196.92	201.77	199.66	186.82	196.57	198.79	198.02	188.19	196.84	191.13	198.62	199.04	198.97	202.04	196.58	192.31	197.17	192.97	194.08	203.85	193.08	190.93	196.37	190.51	199.22	191.92	197.39	195.95	199.72	198.95	201.61	196.34	192.73	194.78	199.02	198.52	196.02	192.64	198.53	189.31	190.98	196.69	196.1
195.38	195.96	202.27	196.99	193.3	199.01	202.92	201.31	204.33	204.04	201.18	195.98	195.8	197.37	199.72	197.35	200.41	199.35	202.62	196.14	196.89	199.18	200.46	199.43	201.36	200.15	203.23	199.44	205.41	198.85	198.67	194.99	200.67	203.38	199.24	205.2	199.09	195.09	206.45	201.78	202.61	205.84	198.69	207.45	201.7	195.35	193.08	200.53	199.52	203.02
204.08	215.32	213.95	210.75	211.07	208.89	209.25	211.61	206.61	211.14	210.89	209.35	210.53	208.75	208.42	203.51	216.59	205.89	215.65	209.39	211.45	210.17	211.43	210	212.19	209.26	212.02	210.65	221.06	217.2	210.64	215.28	212.18	210.38	206.76	215.73	217.79	203.44	205.09	210.99	204.78	213.11	209.4	215.8	210.91	220.89	212.5	215.72	215.5	208.99
206.81	204.21	204.41	203.57	211.28	207.21	206.31	207.56	209.93	208.15	213.14	208.08	204.77	208	202.01	206.94	216.22	207.15	213.29	205.68	209.05	213.12	212.6	205.08	206.89	205.53	210.03	215.31	210.79	207.28	216.11	211.02	208.57	206.44	206.59	206.44	205	207.82	202.77	211.63	214.33	207.76	212.37	205.79	213.36	209.04	211.11	202.89	204.61	210.19
204.98	204.3	197.9	192.18	197.05	198.04	195.14	199.78	190.67	199.35	199.07	206.82	199.79	194.89	200.97	197.46	196.49	199.63	207.04	200.19	203.12	200.73	194.88	197.81	202.03	197.48	195.93	205.52	192.91	203.21	198.05	198.15	199.59	194.92	196.61	202.8	199.59	200.29	197.54	201.56	199.21	194.68	203.88	198.19	203.98	199.23	199.85	194.64	205.03	201.27
209.88	212.87	207.49	210.31	203.18	211.19	211.78	210.27	213.97	213.49	211.77	207.57	207.41	210.88	208.43	208.09	205.51	206.18	208.9	210.16	211.45	218.91	203.08	207.56	208.77	205.59	212.48	211.35	212.76	211.01	210.75	207.15	216.86	201.93	211.21	205.38	203.33	213.58	207.05	209.65	213.06	206.47	209.84	207.81	209.24	206.91	212.05	218.08	209.6	201.23
209.72	204.65	204.27	213.49	197.36	208.7	208.46	210.38	204.95	199.73	210.87	202.53	203.4	206.61	204.35	208.55	210.31	204.96	204.33	205.67	207.87	206.94	209.6	208.86	203.04	211.41	204.95	206.25	205.58	208.38	201.51	203.55	207.08	206.35	208.91	203.71	199.88	205.9	209.3	213.12	210.02	211.41	207.6	209.73	211.78	205.42	207.12	211.44	213.07	201.91
209.76	219.49	218.07	211.28	206.16	206.93	211.12	208.22	210.47	215.02	208.64	212.83	210.47	211.68	209.51	205.12	215.51	208.99	207.57	203.77	209.02	206.36	208.72	204.23	209.93	215.61	210.13	211.69	208.69	213.26	207.03	208.4	208.52	209.18	208.12	209.74	198.73	206.88	203.67	210.17	210.81	210.7	215.65	208.15	206.51	212.08	202.51	208.11	201.92	208.53
222.42	211.83	215.85	217.2	223.15	218.84	218.68	223.66	218.33	217.23	222.21	216.54	212.23	215.62	222.01	212.23	214.03	218.05	219.58	214.64	219.74	218.18	214.35	212.13	211.23	219.84	222.09	216.44	221.43	222.62	212.57	214.27	217.09	221.17	213.44	222.39	222.22	212.18	215.34	216.7	216.44	212.28	218.83	220.38	220.23	215.53	212.09	223.13	218.84	214.44
210.1	212.07	209.8	214.86	214.6	213.76	210.9	215.3	213.85	217.03	211.96	214.62	216.66	215.03	211.22	203.95	208.59	217.7	209.65	211.08	216.09	212.71	209.35	216.72	213.54	207.96	209.6	217.8	213.82	219.91	214.04	213.54	211.68	210.92	216.97	213.14	213.27	217.3	212.15	214.57	210.3	216.53	216.38	216.94	212.55	210.28	213.7	211.8	213.28	211.79
204.92	212.75	210.25	208.43	204.73	202	211.87	206.27	203.13	208.53	207.14	203.5	212.4	202.04	206.02	202.32	206.58	206.55	213.08	209.69	204.72	207.54	209.92	205.43	200.88	209.4	203.22	204.59	207.83	208.73	210.54	210.59	200.28	201.7	207.8	205.94	211.01	204.98	208.38	203.51	204.72	209.44	205.03	207.7	210.42	208.36	207.78	207.39	203.74	211.62
203.12	210.1	209.1	214.22	203.79	208.56	214.71	215.89	207.22	205.31	204.87	204.61	200.98	208.7	209.27	206.6	210.58	210.25	213.41	203.14	205.88	204.36	201.47	204.7	204.57	201.33	209.9	204.14	202.84	210	206.4	214.91	208.87	208.15	211.37	207.54	204.42	203.69	206.33	214.41	209.96	205.94	205.47	211.25	213.59	202.57	204.51	206.78	208.3	205.09
210.11	210.68	211.92	212.93	213.08	209.54	211.45	210.6	210.94	211.62	214.19	219.8	210.39	212.59	212.7	210.4	211.96	202.54	211.24	214.22	213.02	214.72	212.23	214.5	207.86	216.48	210.9	215.5	212.41	217.31	205.09	212.27	212.63	215.35	213.2	207.94	211.9	212.86	210.97	213.5	219.36	208.52	208.54	210.84	204.68	215.16	220.27	215.29	212.98	216.41
202.03	207.26	203.87	203.48	202.93	196.18	204.15	205.47	199.2	200.5	203.82	204.09	207.53	199.16	202.77	204.66	200.97	196.77	196.86	202.02	203.04	208.94	201.2	199.65	208.73	210.25	204.31	205.66	199	199.79	196.87	203.14	202.11	205.95	213.56	204.31	205.69	201.75	205.36	206.41	208.87	200.48	204.28	205.48	197.31	201.74	202.34	208	198.97	201.37
217.71	219.39	213.98	213.37	215.66	211	207.26	212.27	207.96	209.13	215.56	213.48	216.81	215.49	204.13	209.98	210.87	215.77	209.91	217.26	213.52	210.43	215.68	211.82	210.08	205.67	215.82	214.8	212.9	213.27	208.19	212.33	214.52	218.91	211.39	213.08	208.61	212.37	207.89	212.47	211.28	209.11	212.45	211.47	210.15	215.44	208.82	217.76	213.56	219.65
211.25	214.76	215.52	208.57	216.98	214.76	213.42	206.99	209.91	210.98	208.3	205.6	216.81	208.7	209.69	210.52	204.4	211.66	209.95	215.83	210.26	213.8	209.91	203.62	215.58	221.56	205.98	209.7	212.16	210.67	214.79	209.47	214.03	212.64	213.19	207.8	213.31	210.9	212.71	211.04	216.32	213.02	209.22	214.62	209.05	207.48	216.34	209.27	209.61	210.35
206.34	214.71	202.52	215.55	205.79	210.19	197.91	212.18	209	207.19	203.55	204.92	211.68	209.28	212.29	212.66	205.54	208.26	211.95	209.86	209.69	206.78	209.8	214.16	209.23	211.85	214.23	202.72	213.7	211.71	214.43	206.78	206.74	209.62	208.99	204.18	207.59	204.7	208.57	210.06	209.37	206.33	210.12	207.95	201.94	207.99	210.68	210.09	202.64	208.54
205.35	205.45	210.24	207.79	207.53	200.77	207.24	203.22	198.04	203.39	205.35	207.92	204.41	206.75	201.21	201.5	201.4	201.15	205.82	207.91	195.29	203.65	204.85	207.56	205.09	205.33	202.82	202.65	210.26	201.55	206.23	202.9	202.15	208.49	206.6	200.98	201.47	208.39	205.85	201.83	205.82	202.37	205.45	206.64	200.5	202.91	204.2	204.29	201.98	207.65
217.92	205.2	213.05	214.33	210.68	214.3	213.9	208.62	214.22	207.78	214.56	215.91	214.77	211.68	210.47	207.99	218.74	210.09	208.38	206.81	213.33	209.25	206.82	213.54	212.02	208.44	209.76	210.78	216.45	206.66	206.16	218.98	209.25	215.35	216.3	215.3	217.22	203.36	218.18	207.41	215.92	209.74	208.48	208.05	212.61	208.13	210.45	212.2	219.03	214.02
212.85	205.54	213.35	204.65	205.96	206.39	203.78	202.86	214.58	213.36	211.46	199.44	203.67	204.76	215.23	206.61	204.17	203.4	206.51	211.02	211.29	211.32	205.31	205.78	217.85	202.97	214.73	209.89	202.5	214.72	204.45	212.56	205.27	205.96	205.36	205.86	213.36	206.51	211.33	208.88	207.8	210.95	212.23	210.02	207.5	214.36	203.04	208.43	208.32	205.36
205.41	208.24	206.1	209.21	216.37	204.08	204.19	201.21	202.22	211.41	205.82	209.52	210.3	203.36	207.81	205.95	204.64	198.61	207.32	206.8	208.68	206.65	208.64	205.34	206.46	207.76	202.07	207.93	209.19	202.35	209.19	208.51	204.23	209.4	209.8	200.71	207.75	210.43	212.7	205.77	206.82	206.22	211.18	204.59	200.76	205.91	211.94	206.04	205.63	211.94
195.94	188.72	193.09	191.24	191.93	195.49	198.55	200.42	191.8	195.1	199.04	193.02	198.26	191.76	195.25	190.73	197.72	197.46	191.25	193.52	185.49	198.86	195.43	195.73	192.81	202.11	196.72	195.01	193.23	193.68	195.57	197.96	197.55	197.11	195.63	193.81	187.38	195.71	195	198.97	195.77	195.53	193.31	193.84	201.23	200.76	192.26	194.66	192.31	193.41
211.92	208.69	211.81	211.51	207.24	204.11	209.48	210.15	210.92	209.09	213.35	206.41	210.9	211.93	205.59	207.39	215.73	213.72	209.93	212.59	212	203.09	204.82	199.13	206.96	203.62	207.92	210.72	209.88	208.27	202.29	210.12	205.13	215.06	202.58	211	201.5	210.8	207.14	197.71	211.7	206.71	207.62	199.96	211.83	215.97	204.28	211.26	201.94	211.1
207.13	200.92	199.55	199.29	197.53	196.98	198.59	199.43	206.33	202.03	197.81	202.37	199.53	202.55	203.27	201.19	202.43	204.76	204.81	199.12	202.27	205.16	194.91	198.24	210.31	202.34	199.74	205.21	203.61	196.1	202.52	202.29	200.48	194	196.34	194.22	200.59	201.66	202.18	199.22	196.21	200.39	191.43	198.57	199.38	196.43	193.16	194.33	204.24	204.89
204.09	201.94	198.85	204.38	202.8	194.71	200.5	199.1	201.38	196.42	200.44	195.64	197.95	203.3	200.83	204.29	199.89	193.13	199.4	201.02	197.39	193.54	201.99	203.71	196.97	201.92	200.84	204.22	200.12	200.72	202.71	201.08	202.48	203.07	201.76	199.44	199.27	195	203.25	197.74	199.51	196.04	196.56	195.18	196.18	192.74	200.04	196.54	203.65	201.09
199.61	198.63	204.11	199.05	205.89	198.03	200.71	207.65	199.95	199.87	201.54	202.91	201.21	198.71	202.83	202.47	197.1	194.84	197.39	206.98	202.64	201.05	198.34	201.56	203.11	201.43	198.72	196.41	200.03	203.61	202.35	205.47	202.24	198.94	207.75	204.71	199.01	193.44	202.57	204.58	204.41	204.16	203.42	200.72	195.36	194.18	201.76	198.02	201.48	197.98
199.48	196.96	199.95	203.04	198.1	201.41	197.41	194.59	196.44	200.49	195.97	195.67	199.49	198.1	198.38	196.08	204.33	199.95	198.6	201	198.84	198.78	202.98	199.22	205.58	199.44	202.15	200.14	197.13	202.36	205.13	197.07	195.41	197.97	199.82	195.29	197.51	195.18	197.92	189.76	194.78	197.61	199.66	199.93	197.6	191.39	195.51	191.83	204.27	197.27
215.02	215.9	217.45	215.82	214.35	224.17	217.25	218.79	219.56	216.58	211.39	221.1	218.29	219.7	224.54	222.48	216.87	218.47	218.79	218.53	216.26	216.22	218.3	218.69	214.78	218.05	224.27	221.61	211.09	218.44	221.18	212.66	220.11	221.42	218.91	216.37	215.26	222.83	221.33	215.37	224.94	220.19	212.96	212.75	215.83	216.05	216.95	216.24	219.54	214.3
211.24	209.2	208.16	216.17	208.92	214.32	214.41	215.73	211.18	214.87	215.94	215.79	211.26	214.05	209.7	208.28	212.43	210.5	207.2	207	213.72	215.34	207.54	207.47	212.42	208.73	216.26	211.7	213.71	212.6	212.8	209.33	204.91	213.95	212.06	210.03	214.18	214.06	214.72	202.51	225.37	207.29	208.88	216.29	212.46	211.6	210.57	213.39	210.39	210.13
214.12	203.66	207.56	206.26	205.79	206.09	210.63	207.45	206.21	207.88	205.93	208.44	205.13	207.48	204.27	211.47	206.42	202.13	206.76	209.62	204.79	211.18	209.81	212	204.84	206.87	213.85	209.89	207.33	205.73	205.52	205.27	209.3	209.68	210.79	206.86	212.78	207.42	209.28	204.93	213.61	209.52	212.09	218.54	205.39	212.02	213.71	209.61	209.2	208.21
203.32	207.86	197.97	198.27	202.89	205.37	205.09	208.02	202.16	200.85	200.94	206.81	207.85	209.31	200.78	200.63	204.35	206.59	200.38	200.5	200.96	200.32	197.61	199.85	201.09	203.44	208.15	204.79	205.87	202.5	200.23	209.98	199.79	205.51	198.79	202.87	204.86	201.58	209.9	204.6	203.41	204.32	211.14	197.64	204.62	201.75	206.29	198.54	199.5	205.09
207.39	211.88	214.77	210.97	211.64	211.28	214.19	207.57	205.6	208.86	205.81	207.43	207.58	211.36	207.07	206.5	202.98	209.22	209.37	211.03	215.82	204.54	204.38	213.75	207.22	207.82	212.49	209.42	210.4	201.35	206.69	204.75	203.96	207.71	208.9	204.94	213.63	201.37	206.6	205.83	209.97	209.99	210.54	212.83	216.85	211.53	210.48	214.27	212.45	209.27
214.38	216.85	206.33	212.4	201.18	206.93	213.62	209.86	207.33	209.62	211.74	209.62	216.08	209.33	211.21	204.06	208.64	207.85	210.27	211.2	201.56	200.95	209.13	212.73	207.89	210.68	208.19	212.9	208.99	214.6	207.07	207.54	209.07	209.07	214.67	208.79	204.88	204.72	207.22	212.14	215.3	207.84	208.05	210	211.31	207.96	212.3	212.17	214.47	206.23
206.6	210.66	202.85	208.67	205.16	207.72	205.07	211.56	210.34	210.55	206.12	204.4	210.63	213.39	214.01	203.49	202.49	206.14	209.22	210.05	200.01	213.3	210.13	204.67	214.39	211.04	209.7	209.13	209.96	209.07	211.27	206.77	205.48	203.63	211.48	212.39	204.98	204.46	209.64	213.82	209.06	205.31	206.49	207.27	211.57	211.67	203.65	213.52	211.88	203.33
199.86	210.9	209.18	212.31	200.48	208.98	201.92	208.68	208.91	205.44	203.55	207.64	207.65	208.67	212.47	208.55	205.4	206.72	204.65	201.54	209.64	209.99	205.48	209.73	208.19	204.11	206.24	209.26	204.74	211.11	207.52	211.75	202.08	204.8	204.74	211.02	209.14	205.48	206.88	206.64	202.67	203.8	208.7	215.41	210.33	212.62	205.72	209.55	201.12	206.6
214.17	215.56	210.79	215.1	214.74	213.22	213.91	205.32	212.19	210.43	214.62	214.39	211.62	205.64	215.44	218.65	211.82	211.91	212.25	212.5	208.41	210.41	204.93	211.76	219.52	206.33	215.27	213.51	217.81	216.84	214.72	207.76	203.39	211.4	207.04	215.6	216.23	207.9	203.42	212.48	212.47	213.41	209.31	209.24	220.9	210.33	210.58	212.2	209.68	218.71
217.19	212.32	209.84	212.22	212.38	212.65	215.05	216.01	217.68	210.89	210.33	215.34	214.95	210.12	210.38	212.38	213.26	206.69	207.96	212.08	210.38	211.58	207.58	213.33	211.31	218.39	215.47	211.69	203.4	211.21	208.62	210.92	204.58	206.91	210.7	212.64	207.99	215.87	214.32	210.68	209.3	210.83	206.95	209.05	213.3	213.78	209.44	213.56	215.25	207.01
204.73	201.71	212.13	205.97	202.02	205.83	202.64	208.56	202.19	202.61	202.41	203.49	206.95	204.32	200.75	207.08	201	205.07	207.01	208.08	206.77	210.21	206.37	203.23	198.33	207.45	206.99	203.39	205.44	210.94	210.63	206.89	209.76	210.22	200.65	200.18	208.03	207.01	206	207.35	204.66	209.76	204.65	202.44	204.65	201.91	201.03	205.13	206.86	204.69
207.55	198.42	203.03	195.89	194.09	197.41	197.98	202.92	194.3	197.16	195.82	198.88	202.61	197.93	189.22	194.48	198.61	195.54	202.72	195.7	202.16	201.2	199.22	201.44	196	205.89	195.98	201.15	200.3	196.63	197.37	200.09	197.37	197.59	201.63	200.07	203.63	197.16	201.7	196.37	200.11	201.78	195.92	191.82	200.39	194.58	198.01	202.1	200.08	196.62
216.75	214.26	206.82	209.84	217.45	216.98	211.82	208.86	212.99	209.07	221.87	208.25	207.31	211.76	214.36	211.81	214.92	212.31	206.18	210.9	218.21	213.15	214.96	210.59	214.33	214.06	213.68	216.33	204.79	213.02	216.28	212.29	209.44	207.97	216.24	209.6	215.43	219.72	215.21	211.58	217.8	218.07	213.46	214.77	214.34	213.11	205.92	217.46	213.29	207.57
215.65	211.73	204.5	204.9	210.68	207.11	205.69	205.21	208.05	208.9	210.34	212.73	213.65	211.56	201.8	205.87	212.5	210.79	218.7	208.67	210.97	206.55	211.01	211.33	209.6	207	213.53	206.51	211.59	212.62	211.77	209.35	209.92	211	208.76	216.94	208.94	203.7	217.98	212.37	210.44	214.3	213.28	205.32	213.23	211.88	213.18	213.38	207.11	206.49
192.41	201.38	198.9	203.66	202.07	198.64	206.71	202.41	202.64	198.63	197.06	208.47	202.67	205.55	204.47	205.34	200.15	197.79	201.02	199.26	202.68	206.32	200.9	207.34	198.48	201.92	198.3	201.98	192.77	201.09	200.34	205.47	207.8	201.35	201.44	203.41	206.84	202.62	200.75	205.61	199.96	197.75	200.51	204.41	209.26	204.42	205.41	209.49	200.21	200.25
209.82	215.13	221.02	209.99	213.73	215.14	215.04	207.49	215.13	214.61	215.07	213.38	212.63	212.89	216.4	209.62	211.84	212.33	215.38	210.65	215.5	212.65	213.88	212.63	211.39	209.59	215.8	218.36	213.88	213.52	213.88	210.78	217.96	214.68	212.22	202.43	213.32	218.21	215.26	215.39	209.29	217.43	214.33	207.33	206.92	216.21	216.93	214.22	217.9	207.05
215.6	219.65	209	210.86	203.28	209.4	216.25	219.45	212.03	207.94	216.4	207.53	206.37	211.36	207.12	212.1	204.25	212.23	208.32	212.22	214.26	214.62	218.62	212.07	211.86	212.1	218.65	210.52	213.17	214.37	211.95	214.1	216.4	217.26	215.11	210.96	215.45	211.28	212.46	214.12	209.71	212.15	212.8	214.32	212.02	214.19	206.83	209.26	213.7	211.05
218.33	210.37	212.39	203.27	205.51	211.66	207	203.12	212.81	210.8	210.96	209.88	211.69	212.17	206.92	209.95	213.04	214.07	214.48	206.38	217.34	209.32	218.77	205.83	202.92	214.34	205.96	218.09	215.35	217.06	215.64	211.22	211.32	214.96	211.62	214.27	215.68	212.54	211.04	209.78	208.76	215.98	212.77	206.3	204.72	214.19	214.98	208.28	212.23	213.47
211.58	212.42	214.09	210.92	211.42	217.34	220.57	213.96	204.56	211.96	213.96	214.83	211.13	219.71	209.11	212.74	215.02	211.56	218.87	215.7	207.49	214.47	209.83	214.78	219.91	206.68	209.61	208.42	214.78	211.61	210.73	213.34	211.28	212.41	212.4	219.8	210.65	211.71	213.94	210.67	208.75	214.35	208.55	208.95	208.57	210.54	213.09	214.66	211.13	208.79
208.37	206.29	203.24	208.17	204.02	205.97	210.8	212.89	203.34	198.75	203.77	202.89	204.27	200.25	202.36	206.31	210.99	209.92	207.24	202.83	210.75	203.47	201.87	199.14	204.62	199.57	203.71	201.52	204.73	211.41	208.81	205.03	203.47	201.75	201.77	199.61	203.94	204.69	208.54	202.52	199.95	203.77	201.54	202.52	203.75	203.32	198.31	204.53	203.44	204.68
202.28	203.67	205.75	203.81	209.34	205.56	201.83	201.52	196.21	213.13	206.44	211.12	200.61	201.72	202.63	203.88	204.23	205.26	205.37	202.51	206.29	208.33	204.85	196.82	205.59	204.31	203.93	199.05	206.32	205.22	208.84	207.37	204.11	206.13	199.42	198.19	199.89	201.86	195.35	208.76	200.48	202.08	203.85	211.51	203.23	203.96	210.6	211.17	205.49	201.32
205.06	211.19	211.39	214.53	203.89	209.81	208.14	209.07	207.55	214.08	208.96	213.25	205.12	209.82	209.43	206.21	211.58	201.28	204.93	207.9	210.94	211.36	210.1	209.81	202.41	211.69	201.42	210.78	202.32	208.17	214.63	205.35	210.28	205.29	205.1	209.58	210.32	206.86	200.56	206.21	209.72	209.56	208.72	215.59	206.96	208.88	202.66	209.64	211.05	200.48
210.4	211.12	210.23	209.72	212.56	209.04	212.12	212.48	206.34	213.78	210.06	209.43	210.17	212.72	217.14	216.96	215.86	209.75	211.14	209.07	212.25	209.02	204.87	208.77	205.73	217.77	207.82	212.21	215.05	207.21	210.85	215.78	214.8	205.71	215.33	212.81	212.72	213.75	209.97	215.87	212.05	212.52	215.8	208.53	206.98	209.09	211.34	211.86	209.92	217.59
206.55	208.67	207.73	210.84	212.35	205.83	207.41	203.5	204.37	205.87	213.89	215.46	213.51	205.29	209.68	209.7	211.38	199.05	209.47	210.41	210.94	211.88	204.77	210.83	218.9	213.52	213.81	215.08	209.05	206.95	215.9	203.88	208.52	207.48	211.74	204.04	212.75	212.3	211.01	210.84	210.64	207.97	206.57	207.39	204.37	203.76	215.69	213.13	214.54	209.76
208.01	211.87	211.14	214.27	213.61	214.26	210.6	217.75	213.14	215.02	214.2	213.37	211.73	216.47	215.57	212.92	213.03	214.21	212.02	211.14	215.16	207.21	213.58	214.89	213.18	212.67	218.69	215.23	214.44	212.23	219.66	210.89	209.81	213.07	214.61	209.74	214.45	204.88	211.73	209.83	215.07	204.49	212.54	213.43	206.18	214.34	223.2	208.68	205.25	218.01
209.16	217.52	215.97	213.28	217.63	214.35	216.06	220.1	215.77	216.67	216.43	215.88	220.7	216.01	212.43	213.08	217.07	208.79	219.54	220.91	216.12	219	215.88	216.36	216.81	217.73	214.25	215.77	209.18	220.54	219.53	214.12	216.86	219.37	219.2	216.38	217.82	211.34	210.91	220.88	221.21	221.84	218.03	215.18	209.53	214.1	219.95	218.2	217.45	217.34
202.63	213.55	208.51	207.43	207.21	211.88	208.24	211.66	212.14	212.34	208.25	214.51	206.25	206.85	204.81	209.87	205.44	208.19	207.17	212.28	206.05	213.15	214.6	209.18	210.05	215	208.48	207.92	215.46	206.32	215.46	211.41	212.18	202.16	206.12	214.51	209.86	210.94	212.61	212.09	203.51	208.66	207.68	208.99	207.72	204.57	210.24	210.82	207.65	202.52
206.61	204.23	206.72	201.68	204.95	210.86	205.7	203.12	206.15	198.83	203.81	203.31	201.71	203.72	204.1	208.71	204.65	198.01	209.2	206.75	196.18	206.42	208.3	203.82	210.23	202.06	205.77	201.58	200.44	203.55	200.72	207.05	204.61	209.35	202.48	205.31	206.57	203.04	198.45	203.7	202.84	212.14	202.7	202.08	207.61	201.62	206.93	203.77	204.68	198.87
211.28	212.4	203.68	201.98	206.12	207.5	203.69	212.77	209.66	209.88	207.32	210.98	210.56	208.88	204.59	205.09	207.83	211.08	208.19	205.99	212.74	207.72	210.55	206.1	213.54	210.02	206.18	211.8	210.12	212.92	208.94	206.65	206.68	210.58	203.95	213.34	203.29	206.81	206.04	213.18	207.73	212.74	207.3	212.2	211.28	203.58	203.44	206.37	208.32	204.35
209.23	214.52	205.8	207.94	213.62	213.11	212.76	213.24	211.85	211.52	212.4	206.5	205.06	207.23	204.43	205.5	214.6	210.65	211.33	207.89	211.08	208.8	211.43	209.15	208.81	205.62	212.76	209.41	211.6	211.86	215.38	211	207.94	206.48	206.84	209.24	207.65	206.1	212.11	201.14	207.6	207.58	213.98	205.72	210.19	212.93	214.5	210.74	208.4	204.58
213.85	206.78	214.16	216.35	210.36	220.38	211.43	213.35	213.26	208.79	209.88	207.61	210.58	211.76	212.34	213.83	215.71	208.22	211.83	219.42	213.14	209.27	210.01	214.72	211.11	209	210.88	212.62	209.01	210.42	210.12	210.03	206.85	213.86	215.1	210.28	210.99	209.59	212.17	211.74	207	214.02	210.59	212.39	208.01	212.01	208.03	218.47	205.95	202.62
202.39	199.52	201.55	200.73	206.7	203.67	213.02	207.26	207.02	195.92	195.78	200.67	204.06	198.51	196.72	206.03	202.69	201.25	206.3	203.21	197.3	207.11	202.29	209.06	204.36	205.15	201.45	201.03	206.83	205.16	198.78	204	197.51	204.36	207.82	201.32	202.25	203.4	205.82	207.31	201.85	208.39	203.94	209.43	202.6	204.94	203.26	207.77	203.33	199.74
203.23	204.99	194.41	193.73	194.34	202.32	190.11	203.91	203.87	201.28	201.71	198.65	198.73	205.54	197.3	202.57	204.23	200.87	197.55	202.52	199.73	201.6	195.82	193.28	204.56	197.48	195.24	199.78	202.38	204.42	202.47	206.76	203.45	201.38	200.42	201.68	196.25	192.87	209.4	199.34	200.07	199.64	202.16	195.41	197.91	202.04	206.33	198	197.31	202.3
210.44	210.23	206.32	204.44	203.14	210.97	213.33	206.83	211.49	205.38	202.7	207.15	210.69	206.73	211.22	211.59	206.29	208.84	210.45	208.83	210.58	204.1	208.7	203.32	207.63	204.62	208.87	212.41	206.05	211.62	204.45	209.56	209.48	204.77	204.32	203.79	210.86	206.4	206.11	206.14	206.99	207.5	210.74	204.3	205.49	210.04	205.25	201.27	213.43	210.23
208.79	208.05	203.21	205.93	201.86	200.36	203.94	202.18	203.4	204.6	204.23	204.57	212.41	202.42	204.83	204.32	200.29	201.8	204.07	200.88	205.48	204.11	206.03	210.35	203.7	204.82	204.1	204.07	203.46	195.25	207.65	210.17	198.35	195.69	203.28	207.74	197.91	201.36	202.55	205.19	197.83	199.65	208.37	207.04	200.49	201.47	202.7	206.15	201.37	199.85
202.03	195.36	193.71	200.63	203.41	202.63	206.31	205.62	195.72	197.74	198.51	203.65	197.61	207.53	198.64	200.89	202.19	208.66	200.42	210.45	203.2	195.91	198.88	198.8	199.64	197.05	198.23	200.6	206.27	196.08	204.9	200.4	200.19	200.45	205.17	202.12	197.97	200.64	196.59	191.95	204.48	206.6	199.5	195.69	198.72	198.64	204.02	197.22	198.77	196.69
206.24	203.34	197.19	204.8	204.61	195.34	202.13	206.5	209.92	206.5	204.82	204.47	200.43	206	195.37	203	206.36	205.09	200.33	207.18	211.52	198.7	201.49	210.42	205.78	202.35	204.87	211.49	213.15	204.33	208.48	206.34	202.61	205.11	208.59	202.15	204.25	213	204.16	202.05	208.69	202.03	203.89	209.63	202.68	206.33	205.18	204.07	205.04	202.6
200.96	198.36	195.96	196.38	204.74	199.53	194.92	200.03	202.55	200.77	199.43	196.11	202.56	199.44	205.46	200.22	204.05	194.53	200.65	186.87	199.62	197.83	202.95	199.04	202.45	198.96	193.47	198.59	195.75	197.74	195.15	198.22	194.96	200.37	196.28	198.08	201.88	198.7	197.34	203.27	202.21	207.28	204.96	201.46	198.77	199.27	194.56	201.18	193.58	197.36
206.31	203.58	211.23	203.24	201.35	202.7	206.47	207.4	201.33	213	202.31	203.62	199.59	205.53	206.46	206.73	202.21	208.91	207.54	216.92	202.31	209.45	212.72	197.68	203.47	207.75	207.97	205.68	201.99	205.23	205.29	204.1	200.76	205.5	207.85	208.99	209.18	208.57	206.36	204.56	207.34	209.03	204.88	203.09	209.04	206.89	206.92	201.33	205.67	201.5
204.88	203.17	204.18	203.59	203.6	205.04	201.38	199.41	210.36	207.36	203.18	202.37	201.32	207.38	198.39	196.63	206.27	207.1	199.48	210.98	204.25	203.45	204.07	207.09	200.4	210.63	201.5	199.39	207.12	207.08	201.78	200.51	201.14	200.04	195.86	196.5	198.26	197.24	197.9	200.5	210.93	205.06	202.27	201.99	207.57	206.49	208.67	200.62	200.94	199.12
215.9	219.96	223.14	220.08	220.58	211.04	219.93	214.38	223.34	226.06	217.12	213.39	215.11	215.81	218.3	216.1	217.68	222.02	211.61	216	209.38	214.58	219.96	223.11	220.39	216.3	217.97	228.94	214.07	215.71	212.36	217	221.68	224.2	217.83	210.54	219.53	220.02	218.22	219.09	215.25	217.81	217.25	209.91	220.37	214.96	213.33	215.91	222.58	221.84
201.99	206.66	202.93	213.36	210.21	208.17	204.93	209.79	211.65	210.77	202.46	198.91	205.93	207.69	194.68	200.07	202.47	203.66	209.14	215.3	202.15	200.19	205.17	204.1	203.97	200.82	195.36	202.34	205.67	206.12	202.44	201.92	199.07	208.08	200.46	203.72	204.26	204.3	204.81	202.35	200.93	202.06	205.06	207.29	202.65	207.91	209.11	199.73	207.17	204.38
205.77	210.5	208.66	210.02	211.04	206.45	207.59	208.4	207.8	204.95	214.49	207.99	207.75	205.69	207.22	201.58	203.42	204.97	200.1	212.09	210.36	210.41	198.3	208.4	211.62	214.19	209.35	207.21	205.72	206	208.36	207.92	205.02	209.37	211.92	202.16	217.04	213.15	208.38	211.86	206.15	207.4	214.76	206.59	211.24	209.44	209.01	216.03	205.85	205.75
209.31	206.39	210.75	204.59	212.14	210.52	215.92	210.57	211.91	207.14	212.27	209.71	209.98	209.04	207.88	207.53	218.3	208.06	200.22	207.63	203.84	212.59	204.42	205.89	210.86	210.61	208.4	208.09	213.01	206.75	214.46	213.5	209.67	210.71	210	202.86	211.45	211.32	215.49	211.22	208.02	212.47	204.95	217.32	209.58	207.62	207.34	216.4	212.16	207.24
209.24	209.3	211.15	206.69	211.51	214.59	211.87	207.04	206.55	211.44	210.59	208.83	205.23	211.58	207	208.99	216.82	211.16	204.15	210.07	208.31	211.96	213.66	209.95	208.72	205.15	206.75	205.92	200.85	208.08	211.72	214.11	209.47	213.53	211.65	209.98	209.67	206.58	207.96	209.39	218.35	210.17	213.5	211.36	208.73	211.45	210.99	211.31	210.71	211.01
200.27	212.38	202.32	204.63	206.01	209.04	197.55	195.92	201.32	200.98	207.71	198.02	204.07	200.15	194.97	198.83	203.23	205.73	202.38	205.81	195.33	205.43	199.56	206.61	199.45	203.08	196.58	203.1	202.27	200.79	206.2	201.67	210.86	200.07	205.97	203.58	202.26	201.02	200.64	203.37	207.53	204.63	199.71	204.62	207.16	201.57	202.79	211.03	202.94	201.24
200.79	203.74	202.81	200.18	196.57	206.72	203.47	199.64	199.67	200.34	202.53	198.16	198.38	201.62	203.17	199.15	203.05	203.35	196.64	197.72	205.91	203.46	197.75	198.88	200.41	199.08	206.39	199.53	204.66	202.08	203.69	203.19	202.26	201.78	201.43	205.73	200.54	201.83	202.7	198.35	202.05	197.55	204.08	196.44	195.02	202	201.57	197.99	202.95	199.54
210.28	211.71	212.12	201.55	207.67	208.77	202.46	203.94	211.93	216.37	206.52	209.03	211.13	203.47	207.82	217.75	203.06	209.85	204.62	208.08	205.54	209.04	207.02	212.25	202.3	210.62	208.25	206.73	209.31	212.91	204.82	206.64	210.26	199	206.45	203.63	210.69	208.06	208.13	205.7	210.99	214.74	204.46	203.24	205.4	202.47	202.94	211.3	202.05	207.38
187.97	198.49	197.32	197.59	198.35	195.25	189.77	194.6	194.41	196.48	186.93	195.31	194.78	191.45	189.35	189.65	190.13	189.45	194.66	195.13	197.98	185.21	194.04	193.35	190.57	191.91	192.98	193	188.47	189.63	195.36	195.18	200.13	198.23	202.84	183.56	199.28	193.44	197.86	193.63	187.33	184.06	194.63	190.65	198.29	200.86	192.61	192.6	195.93	195.92
202.21	204.09	207.87	204.41	196.71	209.44	210.82	201.67	213.1	204.9	198.56	195.26	203.71	207.85	204.73	201.45	201.93	198.84	199.71	199.44	203.66	199.18	199.67	200.58	206.45	200.97	202.02	204.84	205.78	204.85	212.22	205.56	196.51	213.42	206.58	202.92	203.9	201.94	198.97	210.7	199.75	209.14	200.8	203.81	202.94	201	208.88	202.61	206.64	203.27
202.87	211.25	202.14	197.79	203.24	204.43	199.36	206.09	203.45	205.75	204.21	195.78	204.88	205.79	206.55	199.05	199.61	208.88	204.54	204.2	207.09	199.16	204.79	202.01	202.79	203.94	206.15	199.88	209.59	206.75	194.97	199.43	208.09	211.81	199.42	206.26	209.63	199.23	199.84	205.11	204.74	204.21	201.27	208.71	197.03	205.14	202.1	201.34	201.66	212.15
202.4	216.57	213.43	213.72	205.33	216.6	210.08	217.36	216.01	214.78	217.09	213.16	206.8	210.99	215.33	208.84	210.15	207.23	217.01	206.7	214.85	212.77	216.41	211.87	218.52	212.41	210.44	210.35	214.07	215.8	212.58	215.19	203.97	204.23	214.86	201.96	212.61	211.32	213.63	211.66	210.25	213.87	205.07	204.79	210.93	219.43	216.38	211.61	219.03	206.01
208.56	205.99	209.33	207.25	209.76	205.72	206.3	206.5	208.93	206.95	204.34	207.05	214.66	207.21	206.27	208.08	215.9	207.28	205.86	211.83	207.12	206.73	206.62	207.51	198.33	210.18	206.4	207.8	202.26	207.12	210.16	204.29	207.43	206.98	207.63	203.16	208.96	207.74	209.02	202.76	213.91	204.01	206.34	208.27	211.61	211.7	206.87	208.91	206.66	205.49
209.18	211.67	208.88	212.3	210.69	213.24	208.89	210.92	207.47	212.12	201.41	209.11	212.92	208.81	207.64	206.04	204.92	213.7	205.2	210.1	208.56	209.46	204.88	206.84	211	207.18	206.03	220.16	207.99	214.61	211.1	213.45	212.46	210.75	210.79	208.94	216.49	210	216.26	217.58	203.85	210.23	207.05	211.64	212.58	215.35	208.37	207.38	209.41	208.28
213.24	210.46	207.19	212.46	211.03	217.96	212.4	216.96	211.04	213.24	212.72	209.5	207.22	217.39	213.87	214.68	215.7	212.29	210.62	209.97	206.89	210.93	207.42	211.46	210.33	210.83	213.47	203.88	204.39	206.11	207.76	213.46	211.11	216.99	213.53	210.94	213.54	215.74	209.2	212.3	203.48	212.83	215.69	216.43	211.61	210.92	213.07	202.23	218.91	212.17
200.91	195.04	201.01	194.52	203.49	199.03	208.02	200.22	200.1	193.16	200.08	203.54	199.38	196.5	202.92	205.17	198.19	204.77	204.7	195.5	205.74	197.63	197.43	194.76	196.45	201.14	199.07	207.59	193.73	193.52	201	197.35	209.57	203.49	198.6	204.01	203.2	195.99	199.58	208.49	198.39	200.23	200.09	197.42	194.86	197.71	201.84	201.47	197.1	196.78
210.78	214.16	220.86	218.46	217.59	213.77	217.71	216.4	219.02	218.9	220.84	212.96	211.7	213.03	220.43	215.18	217.23	221.24	217.22	216.12	209.9	220.84	224.24	218.5	219.58	216.77	220.74	213.83	216.55	218.67	228.13	217.88	217.09	215.28	215.22	219.54	218.31	218.92	211.79	217.04	218.72	222.67	220.13	211.52	220.67	213.24	213.18	214.96	220.69	215.34
209.98	214.49	210.97	219.54	206.29	208.54	216.09	211.34	219.06	220.54	213.6	207.37	213.05	216.8	215.26	210.18	212.12	213.06	222.17	218.98	207.11	218.95	215.77	211.61	202.75	219.22	217.24	217.4	212.46	210.82	208.69	213.88	221.93	215.83	206.51	213.32	213.65	206.62	212.65	211.25	212.9	223.26	218.43	214.13	213.15	209	214.39	214.41	211.52	215.62
210.66	207.84	218.05	207.4	209.87	215.51	207.72	208.14	215	213.76	213.04	214.61	211.91	215.71	208.02	208.85	214.44	214.9	213.15	214.57	210.17	214.35	220.11	214.63	211.05	213.74	209.46	208.28	211.27	209.21	208.74	217.54	213.53	215.29	208.85	212.89	206.78	216.84	212.33	211.81	208.8	212.57	216.21	214.99	211.97	204.74	211.2	213.82	209.36	214.97
209.79	201.1	209.01	209.77	202.39	208.79	207.83	210.74	202.18	206.52	213.18	207.15	201.14	203.42	209.53	207.56	205.42	204.36	211.55	210.69	206.56	201.6	209.64	204.15	206.74	207.73	211.42	202.62	208.11	208.24	209.77	197.27	214.06	203.98	215.15	206.19	202.35	205.37	204.55	203.18	206.67	205.01	202.94	205.74	208.11	210.66	206.85	207.58	207.06	202.29
220.32	216.87	218.44	216.6	218.38	211.89	212.52	218.92	223.89	219.98	218.03	213.14	212.83	224.91	213.61	227.34	216.74	211.45	209.47	226.45	215.47	215.79	225.75	216.7	216.9	214.92	218.25	206.03	213.33	217.9	222.31	217.99	221.92	218.94	218.44	216.27	212.89	216.6	217.91	221.57	216.16	213.29	216.64	221.24	223.17	214.99	220.53	214.54	220.17	215.32
199.53	189.76	184.22	194.63	193.94	195.92	198.77	190.66	195.03	195.55	193.03	193.31	196.46	196.24	197.25	196.91	200.96	196.35	194	202.69	199.89	198.64	191.26	186.26	201.13	194.07	196.42	197.74	196.83	198.73	189.77	199.19	195.3	191.69	191.12	191.85	194.48	192.42	195.88	193.25	194.38	191.9	196.58	192.77	194.25	197.16	195.71	197.43	193.84	190.9
205.4	206.17	203.31	199.71	199.69	209.68	207.71	206.34	205.5	201.32	196.57	204.91	194.79	203.47	209.12	198.74	197.15	204	212.68	205.44	204.22	204.96	207.86	205.29	198.74	205.25	204.02	201.89	206.94	201.18	207.48	199.6	203.78	205.44	198.56	198.65	205.88	199.34	203.12	205.53	201.72	205.41	205.06	201.89	202.63	208.52	203.65	204.35	198.34	205.03
207.6	216.49	210.89	209.65	208.26	207.74	208.35	207.72	211.19	210.59	211.03	203.87	205.96	209.91	207.07	211.16	205.9	203.34	207.52	206.38	209.35	212.87	205.58	207.71	206.57	211.35	206.69	208.94	211.1	203.41	209.89	208	209.34	207.08	209.27	201.78	210.23	210.52	203.66	202.06	208.79	205.48	207.76	215.11	204.8	210.39	209.54	211.6	201.29	208.46
220.76	213.39	214.88	213.12	222.67	216.91	217.19	217.18	216.84	214.94	218.07	215.74	214.92	216.18	218.82	220.74	217.45	216.33	221.02	220.01	218.66	216.4	218.99	217.27	212.61	214.79	214.19	220.54	218.7	216.96	220.22	209.1	217.16	223.15	216.96	213.13	223.85	218.91	222.04	222.07	215.23	214.62	215.14	219.75	216.34	215.8	217.44	224.45	213.71	220.88
205.35	203.87	202.12	201.93	202.99	205.68	212.79	194.87	202.71	206.54	199.69	206.47	203.83	201.43	205.89	208.15	207.18	204.17	197.42	202.23	209.21	205.39	203.96	206.17	196.83	200.55	203.24	202.8	197.13	209.66	204.71	202.57	203.51	197.22	198.46	202.22	203.75	215.28	199.33	198.57	206.61	203.68	204.52	200.71	207.6	200	197.55	206.1	207.97	208.52
197.72	207.53	201.62	203.3	197.52	198.62	202.62	199.48	201.24	199.6	202.61	202.61	204.69	201.79	206.83	200.25	203.07	204.9	204.67	204.93	204.62	206.15	202.13	205.92	200.6	205.94	200.2	205.3	196.6	205.81	203.45	201.45	206.72	198.72	205.94	203.26	195.61	201.4	205.01	203.05	198.11	207.23	206.93	202.55	205.34	203.21	206.44	203.18	204.12	203.76
219.71	218.35	216.1	221.75	224.04	216.59	220.9	214.46	222.46	214.25	215.3	223.63	217.99	215.72	215.02	220.42	217.42	221.5	215.58	217.23	214.84	223.59	218.81	208.49	223.06	218.28	213.96	216.37	210.98	212.85	220.25	217.81	219.29	212.36	219.31	222.22	222.08	218.17	218.2	218.42	225.39	218.04	225.69	223.37	216.58	221.7	219.75	215.76	216.32	221.88
208.27	210.44	206.34	208.86	203.04	208.14	200.34	213.35	213	213.84	210.14	216.9	218.82	199.93	204.92	210.87	208.95	209.53	211.98	209.43	207.05	207.05	205.98	210.18	213.7	212.84	209.75	209.72	210.73	212.6	209.04	207.08	208.28	212.44	207.79	210.45	207.78	210.62	207.03	212.12	216.05	202.11	212.15	213.76	208.49	208.98	205.45	212.31	203.06	208.93
201.18	198.39	196.63	198.31	198.59	194.18	200.79	201.24	205.8	202.52	194.81	201.51	194.89	202.82	202.61	196.41	198.44	195.69	200.12	197.86	197.97	199.95	194.1	194.02	193.06	204.2	202.91	197.03	199.6	200.05	195.15	195.42	198.24	191.67	201.44	195.62	201.39	205.27	196.41	198.44	200.04	200.45	195.92	196.01	191.78	193.94	202.6	193.49	201.5	194.8
212.8	213.66	207.81	213.12	204.18	210.12	212.6	212.67	205.43	204.19	213.2	210.6	206.34	216.11	213.36	201.77	209.66	212.39	210.33	210.86	205.53	205.28	204.85	206.48	209.81	209.98	210.3	210.98	207.77	208.29	211.04	216.14	210.53	209.16	209.99	213.29	212.43	204.73	209.69	214.33	203.67	210.41	211.94	213.16	210.75	210.76	208.88	212.19	209.97	205.52
210.99	212.97	212.88	210.33	212.65	211.06	214.27	212.25	207.01	213.24	210.47	212.51	214.84	214.17	216.62	213.25	209.51	212.2	205.42	207.23	207.84	210.53	215.17	214.25	210.91	214.97	210.1	214.22	213.88	212.12	213.6	209.61	215.11	203.72	213.49	214.1	206.97	211.53	205.77	208.84	213.38	216.72	210.98	204.58	204.84	212.72	214.76	213.07	214.43	210.06
211.8	203.76	210.15	210.5	214.46	215.9	211.16	206.91	200.63	210.81	215.87	216.57	204.94	219.12	214.72	213.29	207.22	215.2	209.91	212.42	212.17	212.34	213.27	208.27	215	218.06	212	213.95	216.65	212.5	204.92	209.26	208.72	209.75	212.18	206.08	205.55	210.61	210.36	211.02	209.26	213.34	204.44	211.58	212.69	211.2	208.21	217.46	211.99	211.39
208.42	203.74	206.46	204.46	213.33	203.33	204	203.85	198.75	203.4	203.09	198.85	197.97	207.7	205.7	202.5	207.15	207.69	207.31	204.78	209.18	200.6	201.21	195.82	209.21	204.15	202.64	207.2	205.45	210.68	202.79	208.7	202.29	205.83	208.32	203.29	206.43	207.11	199.78	206.08	201.25	204.59	206.13	205.14	204.47	208.02	199.64	200.67	205.06	201.28
221.64	220.61	220.89	214.82	222.13	224.37	221.96	213.82	213.73	219.06	216.33	208.54	215.52	218.09	211.98	216.3	218.78	223.73	213.33	220.11	216.64	225.56	217.78	219.9	218.56	221.6	217.21	217.06	224.43	216.4	207.29	213.81	209.12	215.31	218.44	212.11	217.7	213.66	221.17	218.68	214.63	219.37	213.81	213.23	216.6	219.16	213.01	212.51	215.94	212.46
196.83	196.56	198.41	204.35	195.02	198.15	199.02	196.63	199.92	200.18	201.27	195.49	199.1	196.2	199.27	203.2	202.39	201.35	196.04	206.91	199.39	196.57	198.46	203.77	202.5	190.24	203.67	198.63	199.8	195.85	207.07	200.12	195.5	201.99	198.25	205.14	201.32	199.04	210.13	196.4	203.59	199.64	199.46	203.32	199.55	197.55	207.74	202.49	197.05	200.57
207.58	209.62	209.12	208.77	210.71	210.39	211.09	213.17	213.08	211.52	207.28	201.23	211.41	209.21	208.37	210.73	205.82	205.57	209.08	211.67	205.82	216.31	210.61	208.06	211.78	213.51	212.48	206.62	215.88	206.66	203.19	210.31	210.42	212.9	205.14	209.4	208.22	205.78	207.28	205.37	210.47	210.68	212.23	210.34	199.2	203.16	219.13	213.21	206.58	206.6
209.84	203.56	207.52	210.1	198.95	207.36	204.18	206.84	204.66	200.67	204.11	208.87	208.29	201.43	208.07	202.97	209.24	210.54	208.54	203.32	208.04	206.78	201.11	204.44	200.64	209.93	202.18	209.76	202.84	199.24	212.7	205.77	195.88	206.83	205.22	207.37	205.76	208.63	209.51	206.63	207.87	202.41	206.83	211.84	206.5	199.14	207.43	202.3	205.93	209.84
217.45	216.4	222.44	223.97	221.9	216.88	216.29	224.71	211.26	218.82	224.11	218.91	217.26	220.34	216	217.09	216.57	220.53	216.41	220.68	220.71	211.95	216.45	219.59	217.1	216.52	215.49	220.92	218.08	214.8	214.47	220.12	215.56	213.4	220.64	220.96	215.91	214.86	221.37	215.32	218.01	217.1	220.27	222.69	216.15	223.3	211.85	217.33	220.76	216.92
203.29	198.51	202.14	199.62	200.42	199.43	196.36	202.92	200.18	196.58	197.65	200.76	195.79	195.74	200.91	199	202.42	203.2	195.6	200.31	200.21	196.39	204.55	200.12	195.98	197.44	197.13	200.61	201.69	199.46	204.64	196.48	201.23	195.96	202.1	208.22	198.47	199.76	200.47	202.78	202.32	196.68	202.99	198.51	192.9	193.37	198.2	201.42	198.27	204.55
189.39	201.92	197.27	199.11	193.33	200.43	191.12	196.13	196.25	196.63	195.6	198.34	193.63	196.33	192.02	190.12	193.61	195.28	195.89	189.47	189.72	192.64	196.6	199.05	194.81	193.43	197.88	195.5	198.76	191.78	193.59	196.8	188.8	192.22	192.58	189.86	195.61	194.73	202.57	194.5	198.68	200.83	194.69	193.25	198.46	195.86	196.71	197.27	192.35	187.72
216.4	220.37	215.9	209.34	219.93	219.48	216.99	216.67	221.69	222.25	216.84	223.45	220.54	218.5	220.7	219.63	220.24	216.84	214.88	214.21	218.72	219.91	210.67	219.19	212.82	216.11	221.1	220.74	219.73	210.3	215.6	223.26	219.94	213.31	216.63	221.58	216.45	216.36	225.13	222.15	210.75	219.75	215.39	221.21	220.71	215.88	216.78	222.8	219.41	219.83
212.74	211.22	217.87	217.4	216.51	219.5	215.58	218.32	223.46	219.31	217.75	223.16	218.69	217.87	220.33	215.39	217.32	214.91	217.34	211.72	214.72	219.55	211.92	215.37	211.36	218.57	217.79	216.61	215.03	212.31	211.41	221.08	217.68	212.61	217.81	215.5	223.72	214.5	210.87	217.35	222.51	214.91	213.4	214.84	219.24	213.77	225.1	222.26	221.78	213.42
205.12	206.09	202.03	201.72	200.01	203.83	197.84	202.63	200.58	198.15	193.15	198.76	200.88	201.39	201.1	198.84	194.46	197.31	204.48	196.76	206.99	205.55	200.75	200.53	201.64	201.31	200.47	204.12	204.34	194.22	197.76	204.86	199.46	192.14	200.86	197.45	195.1	204.77	195.8	201.3	203.28	201.56	198.12	201.09	198.64	196.85	202.65	196.54	193.03	194.33
206.59	209.08	208.89	208.32	206	204.09	207.78	212.22	209.57	206.07	204.15	213.8	204.06	212.26	204.78	214.38	206.19	210.41	208.82	210.15	204.89	211.5	216.23	204.73	208.91	207.7	207.65	213.8	215.67	212.52	211.58	212.11	218.15	201.98	206.53	212.57	211.96	213.11	206.09	210.01	206.17	209.82	211.85	206.62	208.71	213.36	207.27	206.23	208.77	213.16
211.45	214.07	209.2	213.8	212.13	211.9	215.29	206.7	202.54	211.86	214.63	219.35	212.62	217.77	212.81	211.81	210.3	204.32	211.05	208.52	209.25	210.56	212.11	214.22	214.19	211.77	211.74	216.51	207.65	208.95	211.05	213.73	210.76	216.95	213.69	213.07	218.24	211.14	209.09	206.23	213.37	209.84	211.7	211.72	210.18	210.53	208.21	217.34	212.38	215.05
213.14	213.5	215.77	217.19	214.81	216.3	212.1	221.63	216.52	213.98	220.83	217.96	222.53	219.36	219.72	218.07	219.47	219.6	219.17	212.06	220.53	212.73	221.52	215.08	212.46	216.08	221.22	215.99	213.74	216.24	212.48	217.43	218	217.79	216.66	217.1	217.44	218.34	215.09	216.76	218.2	219.16	217.54	212.84	215.15	215.81	224.19	211.45	213.96	224.32
215.34	215.66	219.03	211.73	216.38	222.11	210.97	219.6	209.91	222.84	222.08	214.37	219.36	218.13	221.74	216.37	217.12	216.24	224.84	222.16	216.34	218.38	222.11	217.78	217.81	220.02	214.8	215.15	209.78	217.72	220.62	218.03	221.84	218.15	213.8	218.65	220.76	212.46	216.14	215.11	214.12	219.87	216.89	214.66	218.82	216.01	227.88	215.52	217.38	213.11
214.08	213.72	214.83	212.73	219.42	210.55	204.63	211.13	213.68	212.26	213.53	218.53	211.6	212.22	214.74	213.71	215.67	210.22	212.15	213.38	211.84	211.59	214.63	218.99	212.57	211.59	213.62	213.71	217.49	208.41	213.9	213.82	213.67	222.26	209.06	217.43	217.24	212.54	218.13	212.84	215.5	206.46	210.37	208.28	206.53	216.42	209.56	209.31	209.78	209.4
192.79	191.08	194.99	194.48	192.59	196.61	195.33	189.4	198.14	188.57	197.1	194.57	187.16	196.96	199.63	203.76	191.62	201.26	193.7	199.98	195.13	197.99	191.22	189.66	197.14	195.32	197.06	195.94	193.06	185.74	195.77	193.04	197.18	198.92	191.16	194.68	194.29	193.71	189.15	194.37	195.96	187.79	194.17	191.91	196.76	189.33	196.55	196.24	189.45	192.45
219.32	212.2	206.49	208.18	210.32	215.8	210.7	213.68	210.87	212.03	210.65	209.05	215.28	209.73	208.26	212.65	209.98	216.29	212	212.8	210.07	214.36	210.85	212.92	211.4	214.18	207.54	212.57	210.86	214.28	212.16	207.09	211.25	212.37	216.34	211.66	210.46	208.09	205.31	221.03	208.4	212.38	211.61	210.12	214.49	218.97	216.2	208.94	223.13	208.25
210.45	217.32	218.03	219.9	217.05	218.25	220.2	215.62	219.83	219.69	218.69	221.46	218.56	226.72	215.43	213.61	219.8	217.34	218.88	220.2	215.6	217.81	217.35	215.4	214.12	216.51	210.13	211.68	216.45	216.21	217.2	212.27	219.61	217.42	218.23	220.72	213.52	221.6	213.29	217.13	223.05	221.76	216.1	221.87	216.43	225.41	214.08	218.31	220.87	220.36
205.91	209.91	208.33	212.54	207.04	212.74	209.32	205.28	206.22	213.43	208.96	205.96	213.79	208.65	207.42	209.3	206.01	213.52	214.53	204.4	208.3	207.57	209.64	212.41	213.26	206.98	205.94	209.52	208.92	205.73	209.98	210.24	214.1	209.73	211.11	205.03	210.58	203.98	209.05	208.92	208.73	212.59	210.04	211.77	211.78	213.86	198.73	204.76	211.07	207.7
203.39	205.72	200.4	202.19	202.68	205.81	204.2	205.35	199.54	207.33	207.82	206.24	205.84	200.58	200.3	208.21	207.85	196.56	204.48	203.43	204.33	204.08	197.5	196.81	203.88	203.53	202.76	192.96	201.62	199	204.97	198.7	200.65	200.1	197.33	202.55	197.96	208.08	202.51	201.98	203.4	207.14	208.27	205.95	210.86	198.32	198.38	204.14	204.83	200.28
200.2	201.84	199.35	201.82	206.48	209.1	195.35	202.07	195.26	203.32	205.19	208.89	200.88	204.14	203.19	198.33	197.83	206.77	206.26	207.94	203.87	203.34	205.63	208.55	198.11	204.87	204.34	199.6	206.09	206.1	202.56	206.59	202.12	207.68	208.99	201.21	208.93	204.3	206.14	206.51	204.21	204.47	195.14	204.36	202.3	206.17	199.91	209.1	209.14	204.49
204.65	216.19	217.3	204.33	210.93	212.73	217.74	205.47	213.66	216.76	214.18	205.65	209.78	208.87	212.77	215.23	209.42	208	209.52	209.93	217.28	210.08	212.32	215.99	209.53	215.73	204.03	216.37	213.43	210.38	210.86	210.83	213.38	209.53	209.39	211.22	211.32	215.81	212.11	211.73	207.75	214.66	212.32	211.94	210.01	214.93	219.26	206.77	212.89	215.57
203.28	212.8	211.87	206.26	204.84	212.23	204.2	210.9	208.9	209.67	213.48	211.76	209.77	207.68	210.99	207.94	206.96	209.13	204.67	210.56	209.9	212.98	209.17	207.63	215.99	209.14	213.18	205.31	205.82	208.05	212.18	210.2	208.97	206.54	207.03	208.26	207.56	207.66	213.53	206.11	205.81	211.04	208.15	216.8	207.69	209.78	211.75	209.68	209.43	211.82
213.64	209	212.61	213.67	212.13	221.43	208.25	210.89	206.47	214.95	213.02	212.58	215.43	209.25	214.54	209.57	211.09	209.98	204.81	216.13	203.15	210.92	213.1	214.7	213.67	207.26	216.5	213.96	215.27	211.07	220.22	211.44	211.62	222.55	208.14	209.15	210.98	203.01	210.63	211.45	210.39	215.79	212.62	211.88	209.95	209.17	215.84	208.68	210.89	215.14
196.17	195.38	206.04	198.49	203.02	198.35	200.29	195.2	202.35	200.94	200.3	196.29	197.56	197.61	206.1	202.05	200.33	206.9	199.77	194.16	197.95	198.79	210.24	201.47	202.13	203.39	203.13	195.96	195.09	200.83	207.52	203.78	199.99	195.28	198.79	199.65	205.41	203.53	199.12	196.25	206.08	201.65	199.47	196.57	201.07	198.27	199.8	195.79	202.68	198.11
204.61	203.85	200.28	200.21	203.6	200.45	201.52	200.35	197.38	204.07	209.21	203	202.68	203.87	200.76	208.88	206.45	202.92	208.74	202.01	200.04	198.35	211.46	206.77	196.21	200.61	198.69	199.9	206.95	205.24	206.29	208.45	192.35	203.38	205.12	198.76	206.24	206.61	201.78	203.34	203.29	204.26	208.42	204.1	200.37	203.71	204.19	203.29	206.77	206.15
219.41	225.46	220.4	218.38	214.33	218.5	215.16	217.35	217.6	214.05	216.07	210.66	218.25	219.98	218.06	220.65	219.97	213.43	209.02	220.47	213.74	217.83	220.84	214.17	212.83	223.92	222.99	217.29	219.59	215.03	215.13	220.83	215.6	214.94	217.84	218.31	214.69	220.12	211.78	222.23	217.37	210.28	215.9	222.8	221	217.52	221.5	224.17	207.73	219.07
219.9	218.52	222.03	225.99	218.19	215.27	222.44	219.64	208.85	214.23	215.49	206.44	217.05	220.3	216.07	213.2	216.75	220.77	212.16	217.2	214.63	221.69	223.67	217.27	217.38	216.49	215.02	213.34	216.18	217.93	213.61	211.18	221.37	214.88	227.09	212.17	212.49	212.31	213.57	218.31	218.66	210.71	223.93	219.79	211.81	216.01	217.56	210.66	216.42	210.87
202.55	199.78	204.21	201.37	211.84	202.05	197.89	204.48	202.48	205.14	204.24	203.46	211.17	205.32	200.34	204.94	204.71	203.65	205.59	197.76	212.27	201.06	205.37	204.59	203.98	202.73	204.72	204.14	201.67	197.72	201.95	200.8	202.85	203.67	202.74	195.42	196.92	200.98	201.9	197.13	201.64	208.07	204.59	204.82	203.33	205.41	204.3	204.74	206.53	206.04
208.15	209.22	205.2	201.78	203.75	206.03	206.71	203.36	204.39	205.1	211.43	206.45	205.51	210.76	206.36	198.54	214.2	202.25	211.52	212.56	206.82	207.98	211.9	207.79	197.57	202.56	212.26	213.76	205.21	202.42	205.71	204.97	203.43	207.55	208.79	212.3	205.28	209.74	210.89	208.7	206.34	207.46	213.46	209.01	207.62	204.91	210.5	204.88	207.75	203.57
210.23	207.87	204.83	215.44	200.56	208.85	208.36	207.79	209.91	204.55	205.15	205.61	208.71	206.6	199.65	202.8	204.62	207.77	205.52	214.76	207.09	210.91	206.73	209.48	213.18	207.09	209	211.7	209.65	205.64	213.17	204.03	206.94	204.18	212.18	206.81	208.14	204.25	207.54	210.24	209.95	212.49	207.6	209.17	202.48	206.14	205.43	202.78	207.53	209.83
207.03	200.56	210.4	207.02	200.82	203.15	206.08	204.27	209.16	203.53	208.81	202.64	200.8	202.88	200.25	209.12	203.14	204.08	210	202.61	204	199.87	201.21	203.13	204.23	204.5	196.94	210.18	199.59	199.45	199.45	204.98	203.18	200.58	200.57	208.68	196.48	198.27	205.08	208.43	203.52	204.57	209.01	204.95	207.82	204.6	205.9	208.83	207.24	206.24
209.29	211.4	209.38	207.85	206.26	213.44	209.42	212.64	214.29	205.4	205.31	210.21	210.52	214.99	211.54	209.27	210.26	205.55	209.12	209.99	208.77	206.9	208.84	215.97	205.23	206.58	207.97	214.88	211.73	207.37	200.35	207.96	209.44	202.73	210.92	203.78	208.04	212.61	202.96	205.96	203.53	214.1	202.49	210.6	205.38	210.09	216.54	202.96	208.78	209.16
207.31	205.27	204.14	205.26	207.25	205.39	203.78	203.21	198.5	205.51	204.72	205.6	208.79	205.69	206.82	206.13	207.98	202.82	207.56	207.51	202.98	201.07	202.98	212.72	206.76	210	204.22	206.49	208.99	196.71	206.19	205.08	203.1	202.95	203.13	208.57	201.95	208.27	207.23	205.69	204.05	203.08	206.58	205.31	203.07	211.2	213.85	206.29	204.89	202.33
203.81	210.33	204.23	203.13	210.48	209.86	198.28	202.34	206.47	201.93	197.77	210.11	205.92	205.71	205.44	206.4	202.72	203.42	206.49	205.87	205.03	206.83	208.4	205.31	207.4	203.31	208.66	201.89	209.01	203.6	207.84	206.41	204.73	206.48	207.64	201.99	208.28	202.49	211.08	211.87	202.02	207.23	207.17	204.86	203.19	198.89	209.06	207.08	205.37	201.96
214.64	210.55	209.01	214.1	205.37	215.33	211.79	208.38	213.52	216.17	212.1	215.5	218.61	211.26	208.88	217.25	214.53	217.6	215.2	218.25	210.39	211.7	217.09	213.92	211.33	210.54	212.8	209.13	218.39	212.35	217.17	209.05	214.72	214.52	214.61	211.84	210.65	208.88	212.46	207.68	209.63	215.85	212.75	215.62	213.5	217.77	215.82	215.18	213.38	204.47
219.05	211.17	211.31	212.22	209.76	215.37	214.36	208.97	214.66	212.29	212.22	216.89	212.45	214.95	215.12	210.15	216.17	214.79	215.61	215.45	207.4	211.9	213.71	215.21	211.22	218.6	215.1	215.8	217.44	214.41	207.57	218.36	213.93	208.86	210.11	216.08	215.38	215.12	222.23	212.6	212.5	220.42	209.21	212.1	214.39	211.95	215.7	217.48	210.84	211.87
205.52	201.99	200.55	201.6	197.87	199.09	197.66	199.59	190.89	201.97	200.96	197.05	200.97	198.39	196.37	198.1	196.48	200.66	199.8	202.16	201.34	200.83	197.93	190.86	201.44	197.89	202.32	202.15	196.27	196.67	197.91	203.48	199.77	191.85	203.48	201.3	201.01	204.94	200.26	206.93	202.04	199.43	197.18	203.5	198.23	195.91	199.44	208.68	200.5	203.59
204.44	200.22	200.45	205.74	201.09	203.76	201.58	205.76	205.33	202.99	204.52	205.16	199.85	199.84	202.02	206.45	204.42	200.57	208.9	206.57	200.32	207.22	202.47	201.91	202.78	216.8	202.32	200.94	200.68	202.92	206.77	203.01	207.21	201.03	198.87	200.49	204.85	204.31	205.27	203.7	198.82	204.64	210.11	204.26	206.57	201.07	201.36	196.13	204.18	202
202.91	207.8	211.44	208.97	211.17	205.99	211.31	206.7	204.97	199.44	203.65	208.8	211.06	202	206.47	206.14	208.38	213.45	204.66	203.77	207.58	208.23	205.67	206.27	204.92	210.31	205.43	208.97	208.76	211.89	207.69	215.78	212.18	208.37	208.26	205.1	210.35	206.63	204.82	209.31	205.13	207.18	206.77	211.2	206.52	208.47	215.03	204.25	199.15	204.55
206.29	204.42	200.4	194.25	206.06	194.1	197.88	200.52	194.22	204.36	196.8	202.69	197.51	192.48	201.67	201.43	204.32	195.22	202.05	198.57	192.65	204.26	200.94	201.68	196.83	204.03	196.03	205.09	196.26	202.73	196.19	203.32	202.41	198.53	199.37	205.17	195.59	203.45	201.67	203.66	200.35	198.2	197.71	192.01	202.28	198.49	195.6	197.05	200.25	206.3
211.15	213.97	214.46	218.03	215.92	210.78	216.15	210.36	205.81	215.27	215.7	215.98	211.34	210.17	214.13	213.56	214.71	214.44	220.82	219.55	210.73	209.61	214.07	216.52	215.72	216.24	215.79	212.1	214.42	214.13	210.81	220.24	212.27	213.63	215.1	207.52	212.64	216.15	217.29	211.78	211.4	211.64	216.4	207.18	210.86	213.75	210.82	212.86	211.52	213.39
210.83	203.69	209.09	210.62	210.15	210.8	206.76	208.86	205.35	208.33	201	203.8	202.09	203.19	209.94	209.43	208.92	206.98	202.91	207.37	205.41	201.28	212.27	197.7	197.07	202.63	205.53	203.94	197.63	213.51	205.87	210.01	216.32	204.91	211.3	199.36	201.92	206.8	199.22	209.37	204.91	210.39	209.33	204.34	201.59	204.28	205.7	203.67	207.47	209.59
207.86	218.58	212.81	217.47	216.18	218.52	213.09	214.49	211.34	214.99	213.71	206.17	210.53	215.41	215.09	214.59	217.91	210.84	212.22	214.74	209.42	212.64	211.87	213	218.01	210.67	215.47	216.56	212.65	207.53	211.78	216.25	213.5	210.58	203.14	209.79	209.9	219.79	216.17	214.16	213.68	214.19	213.78	207.09	223.34	209.6	218.89	210.73	210.75	212.05
208.5	203.46	202.25	209.27	199.13	199.12	198.91	204.74	203.13	202.27	201.26	210.34	210.77	195.58	201.18	208.8	199.69	201.85	200.43	197.23	195.67	206.19	204.88	201.38	205.7	205.56	200.3	201.78	202.08	205.34	198.91	209.99	209.9	201.5	203.83	196.91	199.31	201.92	209.02	203.91	204.48	205.59	209.79	200.88	199.82	213.6	205.36	194.12	201.87	199.75
225.78	220.25	222.08	220.53	216.27	222.31	210.36	219.31	214.75	217.83	214.44	215.96	219.16	221.35	213.9	215.09	212.43	221.21	219.14	217.36	219.8	215.39	215.36	218.07	221.15	216.65	214.08	219.5	216.85	214.87	215.54	215.18	217.41	217	222.83	216.61	216.96	208.65	215.25	212.8	221.88	222.13	220.6	221.85	217.25	218.69	221.75	219.05	219.08	211.23
201.71	206.7	206.41	206.42	201.05	200.56	200.68	204.97	203.99	211.05	205.24	210.28	206.8	199.79	202.45	201	204.29	201.94	202.59	203.6	199.5	204.52	198.72	197.19	204.94	209.89	204.2	211.9	206.15	204.36	196.14	200.51	206.38	204.59	205.57	203.33	200.99	207.35	202.4	198.81	207.51	208.63	203.56	201	205.04	199.43	206.64	202.78	194.78	204.58
216.79	217.14	217.34	216.41	213.36	211.41	211.13	207.01	213.12	209.63	211.32	203.32	213.88	212.16	207.44	213.96	214.04	207.31	213.13	219.21	208.1	210.11	212.55	210.06	207.37	209.71	211.19	212.68	215.25	217.02	217.76	209.71	219.04	203.82	210.26	214.45	211.35	208.69	215.58	210.22	207.24	215.4	214.23	206.38	209.39	205.95	210.39	213.57	212.12	211
208.8	208.14	211.94	213.5	210.46	212.38	216.11	214.73	214.84	211.79	212.92	218.69	209.15	214.51	213.91	210.89	213.66	208.15	207.65	209.39	206.88	206.6	208.46	211.7	210.25	208.87	212.23	215.55	210.41	210.1	210.36	208.53	212.66	213.08	208.01	210.24	214.16	211.75	208.99	206.19	212.84	212.65	209.83	213.76	211.73	214.69	206.55	215.09	214.04	210.7
198.16	202.7	197.41	200.59	201.24	203.35	198.33	201.42	206.66	200.31	200.26	200.63	198.58	205.8	207.59	207.03	202.73	204.84	202.86	202.08	212.33	207.36	198.4	204.75	203.82	203.54	203.91	202.22	206.17	195.83	207.06	202.78	204.73	203.56	203.81	206.31	199.84	201.49	202.39	199.38	198.44	197.18	203.23	207.99	200.09	201.93	204.69	199.96	204.12	202.45
204.04	208.01	211.4	208.07	212.7	208.59	213.86	207.77	208.61	215.58	202.52	206.65	207.46	211.24	205.66	204.34	206.4	210.04	210.41	207.17	204.18	203.59	214.39	206.14	204.77	207.68	202.88	215.58	210.81	207.5	211.75	205.99	209.08	210.41	210.31	214.2	211.07	208.13	206.75	211.68	209.02	206.91	209.54	208.9	210.64	210.89	201.8	208.43	202.6	209.91
212.15	216.59	213.52	220.35	212.15	219.54	216.98	216.81	216.56	218.57	217.65	211.24	218.36	215.4	219.8	212.24	216.58	219.39	213.88	208.63	218.41	217.75	214.01	219.18	213.75	223.23	217.25	223.38	225.14	217.31	221.7	219.28	217.07	221.33	217.86	216.88	217.73	216	210.21	214.44	226.93	216.67	214.19	219.62	214.12	219.29	219.5	219.85	205.41	219.29
212.35	212.45	217.45	208.31	212.76	211.99	208.43	218.45	202.56	211.61	212.7	215.49	208.36	209.14	210.24	216.41	218.61	218.77	210.68	208.69	207.86	211.1	214.38	207.83	211.29	213.09	208.06	210.34	209.16	212.22	212.08	212.79	206.92	221.64	211.33	211.34	208.9	207.86	211.23	208.08	210.88	211.35	215.49	214.32	209.62	207.41	209.1	210.37	216.81	217.34
202.01	197.69	202.63	208.73	209.18	205.54	200.49	201.12	202.47	205.51	204.24	199.07	195.45	200.42	207.11	200.33	202.71	205.41	203.25	207.83	198.79	204.16	205.54	203.84	206.82	210.34	201.01	199.98	205.69	199.68	196.07	200.67	199.37	201.48	194.29	202.7	203.31	199.58	200.62	202.54	202.87	201.3	199.64	207.84	204.82	196.64	200.67	203.05	204.66	205.16
195.84	203.29	195.67	201.76	201.89	203.02	198.19	201.26	199.37	200.96	192.86	193.8	200.64	193.1	193.9	196.52	201.52	195.95	203.83	202.06	201.08	198.81	199.89	199.08	202.71	194.16	198.23	196.19	197.69	203.49	198.21	199.01	201.3	202.49	195.47	202.75	203.74	203.84	200.84	202.4	202.25	199.46	194.32	204.5	199.34	203.79	197.77	196.75	197.17	199.09
220.89	212.35	224.54	215.16	223.1	218.37	219.38	212.85	213.4	221.7	220.16	226.51	219.48	222.32	216.54	220.64	219.88	218.51	216.8	217.59	217.9	224.13	220.88	217.25	211.71	215.36	218.1	221.21	219.65	218.83	222.41	217.66	220.12	218.35	221.76	214.37	214.51	215.92	219.14	223.04	210.84	217.69	220.1	218.1	219.18	226.06	214.36	210.1	219.81	215.34
188.2	199.85	193.37	199.15	197.96	188.55	195.28	197.97	196.48	198.22	189.58	192.91	197.11	193.95	197.07	192.58	190.21	189.63	193.69	197.13	194.14	191.12	194.87	192.23	195.82	192.93	196.78	196.26	199.36	189.06	195.62	196.68	196.75	197.33	195.72	199.88	193.95	189.98	194.01	192.33	195.71	193.22	193.06	191.56	199.87	190.38	193.38	193.68	196.31	198.63
210.81	206.82	210.92	203.3	212.88	208.96	199.42	214.44	206.86	211.18	213.5	207.98	203.55	210.33	204.4	210.1	218.37	209.58	215.56	211.5	211.76	209.9	212.9	217.15	212.7	201.7	206.56	207.21	208.48	204.94	212.11	219.6	208.05	208.8	210.15	214.61	212.09	207.97	208.4	203.65	213.15	203.63	212.46	207.48	216.42	214.27	203.68	206.57	208.36	207.21
202.48	201.63	199.45	201.93	198.71	195.72	202.54	198.65	199.78	199.45	198.22	197.56	202.34	203.45	203.52	204.92	203.01	206.81	196.98	206.76	202.13	202.31	209.48	203.03	191.91	197.51	201.11	202.26	200.98	199.73	203.35	200.16	200.34	202.86	201.76	198.21	198.99	200.68	200.94	199.12	202.91	197.52	195.82	199.88	204.65	193.44	200.14	203.34	199.67	201.13
208.66	198.47	198.75	198.74	203.52	200.26	201.33	204.62	202.56	203.09	199.41	189.81	197.25	194.33	199.26	200.38	199.77	201.58	194.67	196.19	196.48	196.42	204.81	199.99	199.77	201.07	195.86	200.4	200.5	199.37	203.51	193.54	200.67	197.92	196.95	203.99	198.87	200.91	201.91	198.24	196.28	200.26	204.64	202.48	201.47	198.83	202.8	195.45	200.53	200.17
212.65	215.93	214.41	215.55	212.86	211.29	207.71	210.49	210.34	214.46	216.62	210.53	216.19	211.21	209.96	212.44	208.19	205.42	206.48	214.95	204.07	210.83	217.89	205.68	206.41	210.48	207.89	207.7	209.7	211.44	213.3	214.36	212.06	216.26	212.57	210.12	219.4	209.76	215.91	218.43	214.93	212.9	209.1	212.05	220.75	209.47	205.85	208.99	206.49	211.54
206.33	204.65	197.5	208.89	202.55	208.47	204.01	208.39	207.64	204.2	200.86	202.05	204.99	205.14	201.69	203.25	207.52	201.55	202.25	201.51	203.23	203.74	209.24	208.11	201.1	202.59	210.3	203.19	202.54	201.59	201.8	205.71	209.19	198.09	202.48	208.6	208.41	207.09	201.13	211.6	212.62	201.34	205.74	207.5	208.18	207.58	199.72	207.35	202.33	201.65
195.78	205.6	207.34	202.17	199.98	208.4	200.58	198.46	206.16	200.5	200.92	205.01	199.61	199.67	204.56	206.56	211.16	198.87	207.75	202.98	205.46	202.41	202.95	204.75	209.51	196.74	197.4	203.68	198.09	203.57	196.83	207.19	205.36	196.32	201.69	206.05	199.14	203.56	200.54	202.04	204.65	204.73	206.32	202.14	207.18	200.46	207.97	206.26	200.93	201.33
200.86	203.47	200.69	202.18	202.15	201.78	209.86	204.64	205.21	204.97	206.3	203.74	207.52	202	204.68	207.91	204.32	200.98	205.39	205.76	204.55	203.19	207.55	206.91	197.21	202.8	206.19	204.65	206.77	209.48	205.97	210.07	200.98	200.5	206.12	204.96	200.83	206.32	207.14	198.75	205.2	204.53	203.1	198.36	208.47	198.13	201.03	204.98	204.97	201.91
217.65	220.5	211.83	219.03	217.74	215.07	215.3	212.94	213.97	221.53	214.59	211.21	216.04	218.46	215.92	215.35	217.17	212.24	215.77	219.02	213.61	219.61	215.71	220.33	223.15	214.51	223.66	213.76	213.47	211.71	217.4	217.52	218.35	214.47	216.2	222.08	220.59	214.52	222.66	211.26	220.13	223.77	218.69	214.78	223.17	214.53	214.55	214.2	220.44	211.02
217.44	210.5	212.87	211.56	209.45	210.83	213.22	202.33	205.15	205.04	200.07	210.4	210.67	212.15	206.91	211.91	215.09	205.64	215.71	208.91	208.39	209.05	211.4	209.58	205.65	211.85	204.02	210.89	214.08	207.28	204.73	213.13	215.35	205.18	212.47	205.64	209.23	209.33	208.57	208.22	211.68	211.21	206.71	207.51	206.51	207.59	207.13	205.22	208.8	211.62
203.61	196.6	205.69	198.7	205.13	202.23	199.73	200.8	205.9	204.75	204.91	205.27	198.68	199.22	203.43	198.3	207.57	200.25	199.54	202.3	208.07	207.81	208.6	202.56	207.07	203.22	204.46	202.97	198.71	205.32	201.56	202.43	206.96	201.32	196.23	200.36	200.48	200.89	200.65	207.71	209.14	203.32	206.87	196.42	198.59	204.97	201.73	203.45	205.62	201.64
201.31	205.27	205.09	200.37	203.62	201.42	207.78	201.26	205.72	204.44	201.81	210.06	202.8	198.78	199.66	202.6	197.43	207.15	204.53	200.97	197.76	203.54	206.96	198.7	207.1	201.72	201.1	200.87	202.43	203.85	203.26	204.47	200.87	206.2	204.19	207.97	195.49	207.36	199.12	202.24	198.57	201.65	199.42	201.7	210.44	199.98	204.49	209.94	207	202.79
203.71	213.03	211.71	205.56	206.85	210.12	206.82	209.36	208.49	209.17	211	205.01	212.08	210.93	210.67	204.46	209.34	207.94	206.38	208.58	213.39	212.32	212.9	209.18	207.42	208.16	208.67	209.66	201.51	211.6	212.14	205.21	205.87	209.17	208.58	207.39	206.94	208.66	208.77	211.35	206.49	215.3	209.38	208.22	208.33	206.31	209.13	209.8	212.11	210.52
206.48	213.68	213	211.89	215.46	217.22	214.52	213.4	214.05	210.62	216.54	218.65	215.06	214.67	213.7	206.84	213.85	214.88	204.71	214.84	205.47	214.66	206.69	217.73	217.59	209.06	217.9	211.05	210.87	215.07	215.66	215.2	210.36	209.32	212.56	213.21	220.12	220.36	210.3	214.01	210.96	210.68	216.5	217.56	211.66	202.78	216.32	207.03	211.83	210.91
213.65	211.41	208.42	213.06	211.27	211.32	211.77	207.42	207.98	204.68	219.1	213.37	218.66	211.87	209.71	211.9	210.96	212.33	210.74	214.23	221.36	216.75	214.22	213.68	209.36	217.22	215.17	215.89	206.27	214.88	209.21	217.4	216.02	207.36	213.74	216.91	220.92	214.14	202.73	203.53	214.28	213.52	216.93	209.83	215.5	214.29	213.34	208.6	211.69	218.04
212.77	212.21	219.7	217.41	217.13	213.45	214.73	216.94	214.54	210.88	202.05	213.22	215.56	219.85	220.9	218.09	220.03	208.38	211.6	209.95	211.29	214.71	213.7	216.29	216.77	209.56	212.53	212.22	215.1	217.27	214.6	211.66	214.28	212.93	215.47	204.45	216.93	208.14	215.88	217.77	210.2	213.39	213.47	212.88	213.32	211.58	215.09	214.35	211.01	209.8
214.54	215.75	216.1	218.91	215.97	217.89	218.71	216.42	214.88	217.17	219.22	216.09	211.13	218.35	223.38	223.09	220.13	217.01	216.64	220.47	212.44	210.43	219.14	215.99	215.73	218.55	221.07	217.4	213.13	219.71	216.66	212.92	211.3	213.71	216.6	208.43	223.17	214.06	213.7	221.87	215.38	216.33	216.14	209.17	214.85	218.12	224.53	218.33	211.02	214.98
210.81	215.2	211.27	207.9	208.37	216.69	212.65	204.75	212.87	211.13	211	213.96	205.7	206.38	212.59	217.25	211.9	205.62	213.2	210.68	207.1	210.47	218.42	213.7	210.95	217.11	210.59	216.46	211.7	212.47	212.79	208.67	208.48	211.45	208.32	208.94	210.03	206	212.89	212.96	209.96	210.25	214.9	209.77	214.19	210.51	211.91	213.09	216.79	213.3
210.96	208.42	211.2	206.49	210.11	219.19	210.74	207.41	203.64	206.86	204.75	209.49	215.17	205.53	200.31	207.64	204.76	209.39	209.67	205.79	206.64	211.83	207.67	209.84	210.63	205.54	209.1	203.59	204	210.77	215.31	207.01	207.78	206.97	204.35	213.18	204.48	205.24	210.17	205.34	204.71	209.25	207.16	207.94	205.54	208.42	200.99	209.65	211.4	210.05
208.66	207.35	209.7	202.88	211.28	208.71	208.76	199.7	205.49	207.63	209.16	205.94	210.07	210.95	203.75	209.29	204.52	202.19	204.28	205.22	214.96	211.15	212.17	210.08	211.32	214.65	207.22	211.85	208.38	213.85	202.61	205.78	212.15	211.88	213.98	203.8	212.19	208.12	202.36	214.3	208.14	202.2	210.32	205.12	211.01	204.43	214.5	212.86	211.38	210.54
209.05	212.81	207.97	212.24	207.83	202.9	208.42	204.32	200.9	207.77	209.37	207.85	210.49	212.93	202.83	210.14	212.47	201.7	200.92	210.74	206.93	208.31	207.58	205.44	213.37	214.2	209.05	206.75	203	208.15	208.47	209.49	206.11	208.27	203.98	212.01	211.76	207.5	215.34	202.79	203.5	208.64	210.18	210.37	209.5	205.32	204.33	208.9	206.71	208.2
210.58	209.11	208.48	200.18	205.93	208.73	206.56	204.89	205.62	203.87	200.32	205.33	205.64	203.88	209.16	206.08	201.83	206.43	212.52	208.71	202.94	203.55	211.98	199.79	208.98	202.82	211.5	212.43	210.64	206.21	211.11	213.42	205.47	208.94	216.09	206.77	208.44	214.67	205.47	210.77	211.79	211.57	212.78	211.82	201.33	211.95	210.29	204.29	206.38	211.1
202.53	200.72	206.46	200.35	204.42	208.27	205.2	205.33	203.36	206.93	208.69	207.82	206.74	198.33	202.99	203.91	205.66	199.93	205.07	208.85	205.18	208.93	205.84	206.55	204.65	204.21	203.04	203	208.92	204.68	197.32	200.24	200.78	204.08	204.42	205.79	203.46	196.87	206.01	206.6	207.42	205.13	195.17	201.01	201.94	208.24	201.28	203.43	200.04	206.8
211.88	208.66	213.64	207.24	202.5	208.13	212.02	213.36	214.94	212.6	214.49	203.38	216.28	212.41	206.02	208.06	208.59	207.15	211.56	205.57	211.88	204.59	208.3	208.17	203.48	210.33	212.06	209.89	210.79	211.76	210.91	204.69	206.19	206.3	204.91	209.52	214.53	208.45	211.1	213.3	207.53	210.84	212.14	207.13	206.27	211.42	207.06	211.01	210.94	209.47
204.93	210.85	206.8	210.74	214.36	207.95	205.17	210.13	219.13	211.06	204.35	208.31	208.21	204.43	217.23	209.65	208.35	208.02	212.29	210.78	212.73	205.48	224.63	213.26	222.28	210.25	204.02	207.09	206.81	209.51	204.99	210.36	203.73	210.84	207.15	201.77	212.12	206.16	206.82	211.3	202.18	207.85	205.25	206.69	203.5	210.72	195.72	208.83	208.53	215.98
216.87	210.57	218.87	216.5	212.89	213.4	218.64	224.12	218.88	215.98	222.87	215.7	220.17	208.5	220.34	214.67	213.79	216.83	214.72	217.43	215.86	214.34	220.75	219.96	210.88	212.27	215.31	214.43	215.72	217.67	213.18	220.66	215.76	217.39	210.02	219.26	220.7	211.04	216.39	218.5	211.29	216.64	215.76	219.43	214.63	220.15	224.12	213.55	214.39	217.75
213.42	205.57	208.38	215.79	205.38	210.12	212.76	206.67	212.11	209.72	215.35	214.33	206.33	205.42	208.6	213.45	207.86	210.36	204.52	208.91	204.5	206.46	206.25	205.43	206.39	218.73	206.68	211.32	205.47	213.01	206.62	214.35	208.04	208.98	203.94	216.1	209.07	211.35	210.71	213.56	209.21	204.99	213.03	212.78	203.98	208.39	209.28	215.52	212.28	205.9
207.77	204.96	205.69	203.77	197.48	216.83	206.98	209.04	209.39	210.24	205.63	206.83	205.89	203.21	207.19	206.85	208.14	207.59	207.05	201.28	197.78	207.8	208.51	207.9	202.72	208.98	205.34	210.28	207.95	207.81	211.36	202.1	202.86	212.7	204.49	199.7	203.48	206.77	210.71	202.11	202.24	202.61	208.12	204.79	207.37	211.15	209.26	197.99	205.1	203.93
217.66	213.13	214.39	218.2	216.72	221.91	211.29	217.51	212.63	213.45	216.73	213.77	217.96	212.8	217.4	224.51	215.94	212.61	215.55	213.81	222.9	213.84	215.69	219.1	217.74	220.64	220.14	217.76	210.86	213.91	218.5	220.07	212.7	217.66	215.18	219.73	215.64	222.11	216.54	212.81	215.18	219.05	221.18	215.49	211.77	215.08	219.64	218.65	226.22	217.75
203.36	209.53	204.1	214.13	210.39	203.79	203.17	203.29	210.22	207.83	203.96	209.45	201.27	206.9	200.66	201.75	213.54	212.53	210.06	211.63	205.45	206.78	209.82	205.77	208.7	201.08	212.19	214.13	211.29	207.58	210.37	205.35	203.85	206.68	210.13	210.21	211.22	213.39	206.58	203.98	210.82	208.98	213.62	206.35	208.42	201.86	202.34	205.29	211.45	209.78
213.67	215.28	222.63	210.61	214.38	207.98	219.42	212.29	212.01	217.05	214.54	214.62	218.84	210.32	207.3	214.76	210.51	214.17	210.39	212.01	213.36	213.68	208.78	214.01	212.01	211.34	205.4	206.33	216.07	211.9	213.01	212.5	211.87	214.72	202.9	216.31	208.23	215.22	211.83	214.8	211.93	208.08	212.15	210.42	210.56	213.7	207.56	216.07	203.42	214.51
204.98	210.28	206.97	202.59	204.65	202.68	207.22	213.27	209.52	208.32	211.6	204.07	206.28	210.32	207.94	210.53	205.25	211.4	204.23	202.31	211.34	206.78	206.14	212.59	201.09	213.75	200.1	201.23	209.12	208.29	201.7	201.86	207.72	207.02	203.6	202.07	207.19	209.78	208.54	210.99	210.85	211.48	203.66	207.05	210.28	205.5	209.56	206.41	205.86	206.71
215.35	209.31	215.42	212.68	217.72	208.67	216.92	211.33	210.56	203.78	214.82	211.52	211.67	212.05	201.73	212.15	212.38	222.06	212.15	207.16	204.51	210.49	211.69	210.46	216.99	217.52	214.56	213.82	207.72	214.95	209.21	216.44	216.37	212.77	210.16	212.84	208.43	214.32	207.85	215.27	210.05	215.57	216.49	214.41	213.41	212.93	214.49	214.57	209.48	210.95
205.47	199.95	208.33	202.73	215.13	212.92	209.72	210.03	209.35	206.3	204.15	206.14	209.4	205.27	207.84	215.74	206.73	206.5	199.45	211.83	206.07	208.14	207.35	201.94	213.67	214.23	210.67	206.97	207.5	210.18	218.07	211.57	210.99	204.29	204.67	212.51	209.24	210.3	211.16	205.57	208.79	214.02	205.17	209.39	206.04	212.38	207.97	201.93	202.88	203.34
202	207.5	210.74	206.3	206.87	203.62	206.27	213.66	205.18	202.71	205.35	205.27	207.65	206.08	204.49	212.29	206.69	199.16	210.05	211.11	211.34	214.98	207.68	209.98	204.92	209.72	206.16	204.07	202.8	206.19	206.67	206.11	208.98	208.91	209.54	202.51	204.7	207.28	211.72	212.65	209.2	199.85	212.98	209.41	202.87	205.87	207.02	208.18	205.49	203.34
200.81	201.54	205.32	199.46	202.89	196.55	201.84	198.9	199.54	203.98	206.54	200.99	207.56	201.48	202.09	199.51	205.87	199.82	203.96	202.84	201.14	192.57	199.56	205.47	203.37	197.13	195.67	198.42	196.38	200.74	202.45	202.28	199.98	199.77	202.47	198.76	197.86	205.35	205.08	203.9	208.22	201.89	199.13	208.61	196.42	202.86	198.77	199.62	204.5	202.95
205.85	214.34	205.18	202.35	206.05	210.76	203.07	210.08	202.36	206.78	210.23	207.48	215.49	201.63	209.53	200.54	208.63	207.68	207.7	205.29	207.2	209.98	210.05	206.15	206.46	207.9	213.09	204.07	207.26	207.54	214.15	207.5	206.13	216.87	212.3	205.94	212.92	206.61	206.33	204.99	218.93	209.28	206.27	203.15	205.84	207.59	204.4	211.19	198.55	202.83
196.23	201.84	199.6	199.49	200.76	194.21	200.15	195.8	199.4	195.69	201.18	193.98	193.21	193.92	194.9	196.76	198.24	202.61	199.06	196.15	203.22	196.79	198.36	193.15	203.79	199.61	201.68	199.53	197.14	194.25	197.29	200.27	192.47	202.05	201.43	202.31	193.99	191.65	203.23	202.03	197.17	191.24	206.31	196.7	191.44	197.77	202.25	196.52	202.74	204.35
197.94	200.55	201.03	202.02	195	201.08	197.28	201.24	199.32	198.01	203.97	206.11	204.07	200.51	199.46	197.91	194.55	199.08	199	206.35	194.68	200.03	199.73	199.78	201.44	200.32	193.01	200.69	200.43	202.35	196.82	202.62	205.51	203.29	202.09	200.46	196.03	203.57	193.89	199.2	195.22	204.92	197.16	200.6	203.59	202.77	203.79	197.38	198.7	203.78
201.43	204.64	208.93	202.06	197.25	201.74	200.77	204.6	201.83	207.54	203.14	199.71	202.8	206.94	213.17	204.27	208.46	205.72	207.99	204.17	204.61	204.19	202.72	202.49	203.88	201.71	204.94	202.89	205.38	205.33	205.61	207.76	202.53	203.64	209.95	206.54	206.18	203.18	208.9	196.01	204.97	204.72	201.44	208.06	203.56	197.75	205.56	206.77	203.65	208.91
201.86	206.55	209.04	197.6	201.5	197.36	191.08	198.28	200.15	198.57	198.59	195.07	202.17	198.23	203.06	196.56	196.82	198.79	203.15	203.71	195.2	202.39	194.22	199.94	199.72	197.99	204.03	196.7	194.72	202.02	197.07	206.77	199.69	202.68	197.33	203.69	199.69	198.82	199.53	203.33	198.6	195.75	198.3	191.34	195.05	201.88	200.32	199.5	195.83	200.97
214.64	215.96	210.85	219.93	213.21	218.14	221.42	221.71	221.25	224.79	220.05	217.72	214.27	220.33	214.04	216.53	214.45	219.37	218.37	215.77	222.44	216.74	224.17	217.48	213.58	220.9	211.88	223.59	214.09	219.12	211.9	212.4	220.43	218.48	219.11	216.2	221.29	208.47	217.56	218.72	220.85	220.04	210.68	210.88	222.35	218.56	218.93	212.01	215.57	216.46
202.17	206.01	216.59	207.57	210.45	206.85	208.11	204.96	208.25	217.08	213.15	207.76	208.88	207.12	198.57	208.1	207.86	209.9	206.37	203.91	209.17	208.67	210.47	208.64	208.47	208.9	210.05	210.63	209.5	202.37	207.47	201.71	212.04	214.95	206.03	208.18	210.9	216.92	210.49	207.78	207.88	205.12	207.36	208.95	208.19	208.9	209.63	205.99	209.97	210.46
207.73	200.23	205.16	203.76	197.11	202.06	201.78	203.47	200.05	206.18	198.98	207.84	204.66	203.16	200.39	208.88	201.67	205.91	202.35	208.57	202.77	202.85	209.33	202.87	207.93	202.27	201.75	201.82	202.64	208.02	204.84	197.1	207	206.54	203.86	211.62	205.08	197.97	202.99	203.2	200.51	201.9	203.31	200.65	205	200.01	203.04	211.73	202.36	204.34
216.29	217.32	208.03	215.91	214.89	213.78	211.08	209.81	210.94	210.77	212.12	211.48	213.98	216.38	218.09	213.15	214.56	218.44	210.51	209.23	211.17	212.05	217.31	215.66	212.24	213.68	215.82	216.35	212.33	216.12	213.05	213.9	212.04	217.02	215.03	214.53	215.21	210.45	212.26	213.69	214.65	216.7	215.34	210.58	221.61	210.27	219.61	212.41	219.24	215.32
203.01	199.04	201.8	205.56	205.72	201.52	190.15	201.5	202.64	200.88	195.79	199.93	201.55	198.5	208.68	195.66	202.36	191.76	200.04	196.35	200.78	196.39	201.59	202.37	192.57	196.28	198.67	196.92	203.93	201.45	202.6	200.56	198.37	197.23	192.31	197.33	202.01	204.69	200	207.18	199.7	199.87	199.07	205.81	202.54	201.07	204.69	196.87	198.98	201.98
212.79	210.67	209.51	211.39	215.06	215.25	219.33	214.04	212.28	211.39	218.33	206.82	218.67	214.61	214.48	205.95	210.9	215.78	205.99	211.3	209.17	202.15	216.79	203.55	209.7	205.66	212.72	208.64	212.39	207.38	214.63	210.19	212.06	204.28	211.93	212.77	205.18	210.38	216.78	210.28	215.74	214.58	214.87	215.33	215.71	215.11	212.1	210.24	209.17	208.97
213.61	206.75	218.8	206.87	206.04	212.05	209.27	209.82	210.74	209.09	205.89	211.05	209	210.18	215.96	214.81	213.89	210.07	218.56	214.98	212.53	210.28	212.57	212.32	212.69	210.81	207.2	213.05	208.35	213.31	203.48	215.58	215.45	209.61	217.83	215.48	208.41	205.81	210.07	210.54	215.66	212.23	216.77	213.28	215.21	209.25	209.58	209.85	207.79	212.08
202.83	206.41	202.45	202.31	202.39	202.59	207.81	199.3	207.76	210.99	195.18	204.45	201.41	199.4	205.79	199.41	201.34	205.2	201.49	201.94	199.84	211.69	204.22	196.41	209.26	216.95	201.03	202.52	203.38	203.4	207.61	202.53	208.93	202.43	203.34	207.27	203.94	198.33	203.05	203.64	211.52	207.34	211.53	208.88	200.94	203.56	208.13	204.87	204.11	206.02
198.98	200.28	189.16	194.2	186.14	194.77	186.77	192.98	199.52	193.58	197.22	195.71	195.74	194.13	192.1	190.88	196.61	198.93	189.26	193.29	197.56	197.3	189.23	190.58	193.24	191.79	197.51	188.11	191.75	189.32	190.05	197.89	191.92	195.52	195.34	192.56	195.57	201.7	192.46	190.21	197	196.63	191.45	196.31	194.66	190	196.45	197.14	188.25	193.89
204.13	210.87	210.88	209.38	206.84	206.89	207.1	207.69	214.74	210.05	211.84	212.15	208.71	212.06	207.63	220.72	206.56	214.71	209.68	216.17	216.9	209.37	213.57	214.3	213.71	209.65	213.3	210.52	214.9	213.96	212.26	216.21	207.9	209.08	209.87	213.83	216.18	207.14	219.58	209.1	202.65	207.12	211.15	217.02	213.22	212.42	209.38	211.47	214.75	217.09
213.51	208.19	210.74	211.71	211.55	214.56	207.85	202.18	205.73	206.51	205.65	211.97	211.27	214.19	207.74	209.92	210.67	207.61	206.82	208.5	207.63	213.06	205.55	211.8	206.73	213.94	217.75	203.83	212.26	209	206.7	210.9	201.71	214.62	212.89	212.92	205.33	208.76	208.77	210.28	206.14	210.08	208.04	203	206.51	209.16	208.27	208.26	212.68	209.65
208.3	213.67	215.45	211.8	211.28	211.31	209.26	217.89	208.82	206.55	204.18	208.24	205.7	211.75	210.06	211.38	210.25	209.02	205.97	208.9	210.36	207.26	216.9	203.38	211.13	208.82	206.43	209.07	210.22	205.4	203.76	204.11	205.9	215.03	208.7	211.45	203.2	209.06	209.76	204.41	205.16	203.07	211.26	208.61	208.68	206.43	209.7	207.2	207.76	211.44
198.78	205.97	203.08	201.68	200.59	199.92	196.25	198.19	207.31	201.15	199.81	205.67	203.71	195.73	202.88	196.55	198.24	202.28	201.87	199.09	196.71	201.81	198.5	195.96	198.28	202.13	194.38	195.09	196.71	199.8	190.09	196.86	204.23	200.36	193.72	204.09	202.31	206.23	202.19	199.35	195.87	200.67	200.47	198.61	197.16	198.71	201.33	201.14	196.57	202.2
203.27	200.21	200.64	198.5	207.81	205.82	200.82	201.4	198.22	201.9	202.83	199.56	199.76	203.87	206.8	206.07	200.14	199.4	191.62	206.04	198.25	205.57	204.28	201.23	199.23	200.9	206.6	199.15	198.52	202.78	199.42	202.23	199.49	202.82	201.04	203.33	195.26	199.41	196.06	206.76	199.82	200.38	203.38	196.56	204.85	200.47	202.51	215.22	203.4	194.24
213.82	206.26	206.83	206.86	210.94	200.31	205.58	210.83	207.77	206.8	210.15	205.56	202.32	209.22	214.74	208.57	208.38	213.67	206.76	208.54	213.16	215.04	209.18	205.84	207.38	209.65	205.97	217.83	212.28	210.96	207.01	211.72	206.68	213.07	208.5	212.68	216.45	210.7	207.4	210.73	200.88	202.71	208.82	210.87	208.24	212.6	212.36	210.65	216.34	210.57
200.9	208.98	209.78	214.88	211.44	208.81	211.63	208.03	201.67	209.98	206.4	200.62	206.14	206.64	205.66	207.56	210.25	208.2	208.09	209.24	205.69	209.92	208.29	207.48	213.99	208.15	200.45	209.11	207.3	211.72	204.27	210.03	208.84	214.83	206.94	206.73	206.31	207.74	211.74	207.87	208.24	207.62	208.7	201.39	204.51	207.92	203.13	207.5	212.4	209.79
207.52	210.69	217.47	208.86	215.73	202.95	206.31	208.03	215.07	209.19	211.93	207.15	207.84	210.14	212.09	214.72	212.7	216.74	207.82	211.53	213.1	215.22	215.01	216.53	214.8	223.1	212.15	212.47	213.82	212.41	212.19	213.74	216.49	209.63	213.56	206.83	217.25	216.85	214.79	214.15	211.65	215.99	214.72	212.56	211.45	216.5	216.22	219.39	210.91	213.14
211.34	212.47	219.28	206.45	216.01	211.78	217.48	213.81	208.09	211.04	209.06	205.25	214.36	216.5	211.65	213.42	210.6	219.82	217.47	212.93	207.51	212.39	212.4	219.06	218.52	219.02	212.67	208.42	210.89	214.6	211.27	220.48	206.02	211.61	217.13	213.37	210.62	208.2	215.92	213.34	215.28	207.17	211.22	211.5	211.95	207.02	209.84	211.13	209.21	214.5
205.78	211.11	202.98	206.71	213.09	212	211.49	205.35	203.93	208.97	208.54	205.11	213.45	213.07	209.89	206.67	208.94	215.71	207.33	212.88	208.03	203.65	213.7	218.14	210.15	212.15	207.51	205.81	206.93	207.3	211.39	201.86	211.65	209.38	213.3	212.58	209.51	211.42	209.49	207.29	210.54	205.97	208.33	208.62	216.66	206.47	210.49	206.09	204.93	208.63
210.21	203.27	209.16	203.29	208.35	203.65	200.56	206.29	206.24	205.48	207.97	209.74	199.36	196.34	198.88	211.76	202.51	208.43	202.32	206.23	206.95	218.7	209.05	208.42	205.81	207.64	203.92	203.8	209.21	208.98	209.41	204.75	204.47	203.07	203.82	210.35	206.17	204.98	209.01	203.96	207.11	202.22	200.64	210.42	201.33	207.48	204.93	205.35	204.11	207.89
208.95	208.9	209.88	200.17	201.28	208.24	209.04	204.47	203.87	206.71	206.44	212.8	211.41	201.56	204.48	210.28	213.79	213	208.26	201.81	204.82	211.27	203.96	219.71	211.48	208.59	205.88	211.29	202.67	203.22	212.51	205.39	207.53	205.4	200.82	206.67	208.66	210.81	213.92	203.14	206.95	206.63	202.33	209.63	201.01	203.63	210.85	204.58	203.83	210.9
193.15	197.34	201.84	208.51	209.61	208.39	203.93	205.64	206.68	204.32	206.69	200.02	203.27	202.35	206.9	196.52	202.35	198.41	203.99	201.8	204.83	199.57	205.17	205.34	205.17	202.94	209.06	198.03	198.45	201.51	196.52	206.82	210.42	203.76	203.86	201.29	200.81	202.22	209.06	203.27	206.57	201.41	208.95	203.56	209.76	199.78	206.46	203.47	198.18	201.32
209.99	209.39	209.02	208.14	212.16	205.37	206.08	206.65	206.85	206.19	208.39	204.81	206.53	207.05	203.4	202.17	207.94	213.03	201.47	212.01	200.24	209.44	206.57	206.88	198.89	209.35	203.23	207.05	205.64	205.27	210.82	211.01	207.43	210.77	209.48	213.88	211.25	203.23	210.34	208.05	199.12	206.88	206.22	209.89	208.94	210.28	212.47	209.44	209.46	205.66
209.48	212.33	206.2	203.12	214.28	203.33	204.38	207.85	204.93	199.94	209.8	211.44	208.54	202.15	211.07	201.37	210.58	200.72	206.46	206.59	205.37	204.36	207.59	209.74	209.59	208.88	203.08	209.66	207.57	202.73	212.78	209.49	211.12	207.09	213.63	198.14	206.11	209.2	209.15	209.53	207.48	210.04	209.4	215.08	205.8	209.74	214.64	207.37	204.8	208.44
213.2	217.53	212.65	216.69	214.21	212.58	215.57	204.38	215.03	212.84	217.99	213.99	217.26	222.2	216.23	219.19	214.69	216	221.92	213.2	218.39	209.41	209.52	218.7	212.58	215.11	213.62	216.53	220.11	218.56	218.45	219.54	214.75	214.96	216.8	219.8	218.88	217.39	216.93	223.6	215.81	219.5	208.76	219.05	213.47	218.73	217.34	202.43	218.55	213.89
202.33	214.88	209.05	206.42	204.55	205.91	207.86	210.38	208.41	211.11	211.36	207.7	210.83	212.7	210.2	209.45	208.86	211.65	209.51	210.16	215.32	211.82	207.77	206.87	218.67	212.5	214.54	211.22	209.32	209.87	213.54	208.3	208.45	204.45	198.15	205.43	212.51	210.29	213.92	209.95	212.76	211.85	212.58	207.72	207.38	206.24	211.2	207.05	203.53	207.29
209.86	216.31	218.19	205.03	211.31	208.12	208.85	211.27	214.72	206.14	213.05	211.04	214.9	210.65	208.85	208.76	208.29	206.62	207.94	206.75	212.09	203.7	211.96	211.5	214.41	216.9	216.97	203.38	213.8	208.08	208.3	211.81	214.53	208.82	213.49	207.63	209.04	209.52	206.65	206.48	211.88	210.19	211.55	214.25	215.16	205.29	209.26	213.95	209.16	208.06
215.26	213.6	219.93	223.14	216.58	223.52	211.55	218.35	211.22	217.52	213.61	211.31	222.03	218.38	220.67	207.54	219.05	220.45	215.77	219.72	216.18	214.85	221.2	213.87	213.13	206.41	218.82	220.69	223.64	212.83	221.81	220.29	219.41	222.28	217.03	216.78	219.99	219.58	217.02	223.49	216.3	218.8	222.1	212.32	221.34	226.67	217.64	220.67	216.72	219.06
210.8	207.75	208.71	216.33	209.29	204.52	209.5	213.15	206.18	211.53	203.57	211.15	213.26	209.02	212.7	207.35	208.42	205.65	206.2	209.69	210.86	207.07	209.67	213.79	209.59	207.48	209.27	204.73	205.58	206.79	211.56	209.63	207.39	212.71	209.1	202.27	211.71	212.55	207.16	210.44	209.81	206.89	219.69	211.25	213.28	212.66	200.01	209.02	208.96	211.42
217.17	213.15	211.02	208.52	218.35	209.08	214.55	209.16	205.64	209.84	208.6	211.55	208.09	215.01	206.06	210.92	205.75	211	216.11	212.16	202.91	214.72	209.51	208.75	211.74	207.87	216.14	208.91	209.03	205.8	207.6	208.83	214.31	210.34	215.25	210.95	214.41	205.54	210.01	206.13	214.98	205.46	211.83	208.09	204.49	208.98	218.83	207.44	205.43	207.86
198.1	196.08	201.41	200.45	199.57	201.99	198.67	204.48	198	201.81	199.84	202.13	201.97	200.3	198.19	197	198.09	199.45	196.8	202.2	194.19	198.64	193.71	197.95	198.48	201.33	196.24	199.8	198.84	200.18	191.09	204.47	197.26	201.64	205.37	200.55	195.15	203.8	201.6	200.22	201.95	195.78	201.53	200.51	198.86	200.95	199.76	195.15	195.97	201.8
208.29	206.95	216.76	204.98	206.3	213.55	213.92	209.92	210.64	208.29	213.36	212.03	207.94	202.03	209.38	211.01	203.1	212.55	208.72	207.36	204.6	209.05	209.62	211.25	203.48	206.71	205.74	207.95	202.2	206.98	204.94	209.6	203.17	210.25	208.7	198.88	214.43	204.67	215.46	214.02	214.39	216.8	208.24	207.33	206.1	202.35	207.89	212.61	208.05	208.54
206.46	204.2	202.66	198.32	206.13	202.64	203.06	202.67	210.35	198.97	202.35	206.95	204.48	209.19	200.84	205.94	206.74	193.04	197.99	203.62	201.31	205.14	200.36	196.07	206.87	197.62	196.61	200.48	199.85	198.37	205.88	202.34	197.95	201.31	205.11	203.62	204.83	201.83	201.33	202.36	202.66	205.11	196.52	205.45	200.37	201.92	200.97	208.36	200.63	205.4
218.15	205.16	209.2	208.19	213.04	207.63	207.55	206.84	210.31	209.46	211.36	208.06	210.68	210.32	208.15	207.59	209.54	212.69	212.38	213.28	210.21	209.5	208.63	214.46	210.29	212.36	209.54	209.5	212.13	212.11	206.01	217.85	214.25	208.64	206.47	200.08	207.57	211.66	211.99	210.12	209.05	214.81	213.57	210.04	206.14	207.46	202.63	211.66	214.27	201.3
206.45	208.22	208.27	208.46	203.18	211.04	212.01	212.95	201.6	214.24	209.77	208.9	208.31	203.94	209.16	202.32	206.54	203.43	207.68	203.46	213.13	209.34	211.11	205.24	211.19	205.2	213.55	203.48	212.81	211.29	209.81	206.88	202.56	213.2	206.21	207.1	209.1	214.89	210.43	207.45	208.97	207.45	208.72	209.74	213.67	204.1	207.89	214.01	203.88	213.03
217.32	208.46	207.79	209.61	208.52	209.17	209.26	213.05	210.29	212.26	208.1	216.4	215.29	215	207.85	215.59	212.92	217.32	212.4	205.78	209.92	212.39	208.29	218.59	209.62	219.73	212.9	208.56	211.12	212.39	212.79	215.19	207.93	213.33	209.47	217.78	212.73	206.19	215.93	210.78	206.03	209.91	213.6	216.89	206.09	214.52	212.35	212.83	211.92	213.72
218.83	210.88	208.55	214.43	213.13	210.53	218.04	212.27	214.28	209.7	213.37	212.93	214.17	213.85	217.17	210.7	210.6	212.77	210.31	211.13	203.29	217.95	211.11	211.36	214.45	219.37	216.5	212.04	209.79	218.63	210.84	216.75	210.29	215.44	217.52	216.2	216.1	213.73	212.91	207.36	210.05	204.31	211.65	218.01	212.81	208.59	217.16	211.82	215.36	211.93
201.7	202.44	197.94	194.63	196.12	200.36	199.92	195.88	205.35	200.61	204.22	198.35	202.77	202.53	205.51	200.12	196.77	207.15	199.62	193.56	199.17	200.13	196.18	202.64	199.52	203.56	201.32	202.55	196.29	200.11	199.61	194.98	199.03	194.32	200.98	196.2	195.11	201.27	200.13	199.98	201.5	201.11	198.8	196.08	198.8	202.78	198.61	196.72	197.56	193.46
203.72	212.72	206.93	209.07	209.71	202.1	216.47	212.08	214.75	206.51	213.83	203.56	207.33	206.71	202.41	210.81	209.52	208.64	209.85	204.06	214.28	211.1	207.61	213.07	208.36	211.81	203.98	208.77	211.04	212.09	205.75	216.07	199.03	212.4	210.55	205.44	206.29	209.99	205.05	210.61	208.57	210.41	211.04	208.76	206.63	208.66	203.68	205.16	210.39	215.64
196.8	202.02	196.05	195.22	197.21	198.51	198.62	198.2	197.09	193.52	192.12	201.29	196.71	201.33	196.36	200.42	194.47	194.63	192.72	200.5	194.75	200.62	196.96	203.54	197.44	198.45	194.86	189.87	196.7	208.96	199.07	203.15	201.03	193.23	193.67	196.22	196.43	195.01	199.49	199.6	198.16	198.91	197.28	196.87	199.91	198.66	205.66	195.84	202.74	197.68
207.69	207.6	209.37	205.28	206.73	212.83	212.19	208.37	210.3	206.8	208.9	213.19	209.81	207.67	210.82	211.53	212.06	207.36	211.89	207.27	211.49	206.96	212.49	209.3	208.24	205.18	211.11	210.57	211.87	207.92	205.61	211.84	209.63	203.11	211.93	205.78	208.89	208.65	214.66	214.43	209.06	206.1	211.28	213.77	216.9	209.3	211.12	203.73	207.29	214.9
198.17	205.6	199.93	209.91	202.71	205.11	209.55	199.88	200.49	207.67	200.84	203.79	211.84	204.98	204.46	198.86	208.94	208.28	200.58	199.96	203.56	199.08	199.09	205.22	201.1	203.78	203.85	204.18	207.71	206.27	205.05	201.94	199.37	208.47	204.14	202.75	202.66	197.62	209.33	201.01	208.6	204.33	204.91	201.63	204.68	202.54	206.6	200.76	204.68	201.74
212.83	210.11	211.05	206.61	204.66	208.8	216.8	204.27	209.76	212.04	205.64	211.24	203.33	205	211.77	202.04	205.09	204.62	215.39	204.73	205.51	209.36	209.34	207.54	209.7	214.09	206.36	210.55	202.61	210.88	214.91	204.57	207.31	206.86	205.78	210.09	207.42	209.2	203.24	208.82	205.85	202.17	202.5	211.91	206.44	218	208.2	207.78	208.18	207.56
202.87	201.39	212.34	207.6	202.45	211.87	209.8	212.83	208.07	210.16	212.04	201.47	208.05	204.13	202.78	209.79	208.47	200.4	205.06	209.26	211.47	205.4	211.51	201.81	208.71	213.53	213.09	204.13	200.34	206.16	209.32	206.66	202.26	206.56	203.61	209.11	200.22	202.41	206.64	214.79	208.8	204.21	210.13	210.41	209.89	207.4	207.5	211.02	206.13	208.66
207.03	211.66	209.13	201.92	208.85	207.93	202.01	209.57	203.69	206.39	204.29	207.17	207.28	211.6	208.83	207.01	214	204.44	205.05	209.31	204.74	208.9	207.05	197.95	204.55	205.69	205.1	199.53	203.71	200.47	204.67	207.89	205.3	209.49	201.8	205.32	207.26	207.78	207.15	207.14	207.17	207.44	194.11	205.93	213.7	207.15	201.3	207.7	200.45	201.94
206.8	209.22	205.88	213.86	209.22	209.93	209.16	204.74	208.78	205.05	214.3	202.04	212.62	207.34	203.39	206.36	212.48	208.89	206.16	210.56	204.68	203.6	205.5	202.66	214.5	207.17	210.29	209.76	213.11	202.02	219.17	209.59	208.04	210.33	210.66	212.26	210.8	211.06	204.85	204.42	207.5	207.97	209.72	210.74	211.29	207.97	204.36	211.4	203.81	212.57
212.6	215.9	214.96	214.52	215.56	216.32	220.88	213.6	218.65	214.31	220.13	214.25	213.87	221.06	214.32	216.09	213.36	215.05	214.87	215.98	213.48	213.94	218.67	218.23	217.64	216.09	214.42	219.97	215.53	222.14	212.12	212.54	218.81	214.61	217.59	217.17	222.42	218.63	214.51	220.84	214.67	221.74	216.4	219.38	216.24	221.33	214.11	222.96	217.11	222.83
212.07	217.6	215.68	218.27	206.48	215.02	216.33	208.85	210.12	209.77	211.05	217.83	213.5	212.86	210.27	216.78	213.2	214.18	207.94	211.97	212.04	210.46	212.18	210.17	217.3	204.51	206.38	210.05	211.21	204.45	207.71	217.81	211.61	209.72	219.2	217.31	212.18	216.08	214.77	210.26	214.71	207.58	210.15	212.88	215.99	207.55	212.46	210.68	215.52	208.77
212.32	213.37	215.18	216.23	218.79	217.9	218.46	215.75	222.43	218.26	214.99	217.61	212.64	208.66	216.4	214.31	212.48	217.81	224.48	212.25	214.01	216.7	220.27	215.74	219.7	214.43	217.59	216.9	211.39	218.1	213.87	219.2	218.78	216.65	214.87	217.51	224.19	212.84	215.72	218.38	212.71	221.05	216.14	221.01	208.9	211.58	225.57	212.93	219.2	222.92
210.97	206.14	202.67	203.24	196.81	204.69	203.86	206.19	202.09	203.69	202.09	200.79	200.92	200.81	206.87	204.93	204.03	203.67	203.34	207.35	204.37	206.42	205.18	210.9	201.26	207.27	203	206.42	202.03	210.57	200.23	199.49	198.45	200.13	198.6	202.69	204.05	200.02	201.63	205.58	204.38	199.34	201.57	207.27	206.93	205.32	207.4	197.64	205.67	202.12
208.25	209.34	211.44	211.51	207.25	208.92	207.82	211.13	209.23	206.52	207.43	213.07	207.27	208.1	214.14	203.83	212.64	210.42	210.82	204.35	202	205.6	213.14	204.91	205	216.11	199.05	201.49	205.57	209.24	206.97	214.05	207.93	204.55	208.3	206.75	201.69	209.14	202.26	211.81	211.55	209.94	207.09	210.95	209.88	207.44	213.49	207.87	203.69	206.81
209.15	210.48	210.37	207.24	204.85	209.08	207.99	204.23	205.65	207.45	210.6	208.31	200.27	210.27	206.74	203.4	197.83	207.08	207.63	207.86	206.74	209.36	205.49	206.31	205.2	210.36	206.9	205.75	210.26	209.99	211.37	205.39	212.47	212.09	212.91	212.55	206.04	213.44	202.31	206.33	204.38	205.15	211.02	206.7	207.86	205.65	210.56	209.17	215.1	199.58
205.42	203.83	213.03	208.16	208.38	208.67	211.09	212.03	206.49	211.84	207.01	199.32	209.79	207.26	203.87	209.66	206.28	205.45	200.45	206.92	207.43	213.77	214.45	207.36	209.1	204.65	207.13	207.48	212.68	214.39	201.4	211.54	205.45	205.57	210.51	208.55	204.56	207.78	208.67	212.87	205.16	205.18	206.53	207.35	211.79	205.65	205.68	208.44	209.76	204.64
205.3	202.49	204.02	203.74	208.46	210.06	205	199.53	211.25	210.56	205.73	202.07	208.08	199.44	199.92	206	206.72	204.84	198.24	204.99	204.36	204.16	207.34	200.14	200.37	208.7	207.85	206.46	202.99	207.25	205.69	203.96	203.71	204.9	205.41	211.81	200.64	209.71	203.8	209.15	205.01	211.5	200.19	208.24	206.99	208.12	200.22	205.07	207.19	202.79
195.44	201.24	204.37	201.42	203.72	200.19	198.9	200.75	200.12	194.28	207.93	195.88	200.56	200.77	196.83	197.14	194.9	200.71	200.12	201.29	194.6	196.74	204.36	201.99	195.12	205.52	201.87	195.05	206.44	200.64	203.94	204.82	198.12	199.57	204.23	198.39	196.39	199.1	200.93	198.93	201.57	196.77	203.09	197.13	196.88	197.52	208.52	201.15	199.03	198.3
200.44	198.81	198.61	200.5	198.23	195.91	201.13	201.36	194.21	204.02	197.62	206.6	204.25	199.37	200.56	199	200.03	195.36	198.3	201.46	194.68	191.16	197.69	197.29	204.67	195.96	202.74	196.55	195.25	200.3	197.96	198.39	193.25	198.55	192.03	192.38	197.33	204.72	196.33	202.46	201.02	198.1	199.77	201.71	188.13	198.79	210.92	199.78	200.2	199.4
220.03	214.33	216.91	216.77	213.08	216.77	219.14	219.08	212.11	216.13	216.2	219.72	210.63	218.4	216.7	213.84	218.43	207.08	219	216.45	220.98	215.19	220.29	215.46	218.13	217.37	207.44	223.53	213.32	216.78	222.93	213.28	203.66	218.72	217.62	218.37	217.3	220.32	217.27	213.93	213.51	214.07	221.66	213.09	219.6	215.44	218.88	217.62	219.19	213.85
191.09	197.16	193.04	192.83	193.18	194.37	196.59	198.36	198.27	197.58	187.03	196.81	189.33	195.08	195.34	193.43	194.69	196.03	197.97	196.16	203.91	191.98	197.44	195.25	197.75	194.91	192.51	192.24	195.06	200.08	199	187.79	201.07	187.12	202.01	193.13	193.05	190.46	187.4	191.55	195.66	200.07	197.16	195.99	200.69	191.85	194.3	196.4	198.02	200.05
206.46	210.13	212.8	208.95	209.15	208.61	208.98	216.1	206.48	216.09	215.53	210.25	212.8	215	207.25	208.54	202.61	213.34	214.83	208.63	209.26	203.31	204.84	209.63	205.8	206.31	209.5	214.84	202.17	211.51	212.28	204.51	210.21	208.17	211	207.49	212.8	212.56	206.35	202.3	205.52	212.55	209.58	208.65	208.59	210.28	205.82	206.73	212.6	204.59
203.78	207.35	207.29	208.97	212.88	207.34	212.88	211.83	207.16	206.62	205.56	207.8	207.19	208.08	206.56	205.28	203.16	208.89	205.12	205.8	210.96	212.29	210.03	212.32	205.82	205.73	210.88	207.87	205.02	209.88	212.47	205.64	207.13	211.23	211.18	208.76	207.07	207.44	206.66	210.61	209.92	207.61	206.73	202.7	213.9	207.67	204.52	201.76	202.42	207.68
195.57	200.62	196.81	191.92	200.52	199.35	189.19	193.42	193.98	199.34	194.19	188.47	192.33	193.04	196.03	197.25	189.14	192.67	194.75	190.89	190.01	196.77	194.98	191.72	193.77	194.41	196.15	190.09	194.21	193.84	192.37	193.34	190.7	190.88	195.6	201.35	191.01	190.39	195.74	197.51	193.56	197.31	193.27	193.81	203.12	187.76	194.46	198.09	191.96	193.85
199.76	195.86	202.94	192.43	193.78	199.75	198.63	194.44	200.34	201.74	196	204.86	200.88	189.34	197.35	192.18	201.76	201.21	193.03	194.13	198.7	205.61	198.07	203.43	198.34	197.28	202.9	199	192.86	195.7	201.29	200.45	198.02	203.67	199.7	195.23	198.29	197.38	200.13	205.79	203.96	202.93	193.19	197.3	198.75	197.26	197.22	196.31	193.72	199.52
203.98	201.91	206	201.5	198.77	206.93	207.4	206.77	209.38	204.64	202.29	199	203.08	204.57	202.47	200.58	208.11	199.31	210.42	202.77	201.11	196.4	203.12	202.71	198.53	204.23	205.37	201.07	199.27	207.08	204.77	205.19	205.12	202.55	203.16	201.02	202.01	208.28	209.05	205.93	203.81	196.73	209.78	202.49	207.23	200.92	204.35	200.03	205.27	202.84
205.42	201.34	200.95	199.65	198.98	198.17	201.3	200.19	201.18	202.37	197.27	202.61	192.49	202.62	204.18	199.64	200.15	195.19	198.53	202.64	200.67	192.96	198.52	204.28	198.16	199.94	198.99	203.36	199.2	201.62	201.9	207.06	200.04	202.28	195.17	205.72	192.74	196.46	199.91	193.64	199.46	202.76	198.34	200.61	199.72	194.67	201.6	199.01	204.67	203.23
214.61	212.96	209	209.85	212.03	208.84	208.94	207.13	210.7	207.38	211.27	213.43	206.18	207.45	209.38	201.23	208.06	207.34	209.07	207.88	210.28	210.95	205.77	210.02	210.47	213.11	211.84	206.52	209.96	206.56	210.89	211.69	202.21	209.23	207.68	216.92	209.83	213.15	213.92	208.14	211.86	209.3	203.42	207.5	205.21	204.56	209.6	207.65	204.15	203.72
214.4	204.58	207.68	216.11	214.74	208.27	209.65	218.62	203.01	214.88	207.42	208.49	202.22	202.98	208.89	207.58	209.45	210.49	211.06	214.09	208.96	209.38	210	210.38	208.22	209.2	211.35	205.9	206.39	208.83	213.74	213.68	211.2	209.72	208.8	212.75	209.72	211.6	211.11	209.48	209.19	212.03	216.32	209.86	210.82	209.23	211.49	210.75	212.67	208.04
209.75	211.26	211.84	213.07	211.51	210.93	208.66	210.66	213.08	208.05	208.68	208.89	213.19	209.09	211.5	216.12	215.14	211.73	207.55	221.9	209.1	214	211.28	218.65	207.34	209.79	215.67	215.45	214.84	218.39	210.32	214.44	215.13	207.13	216.09	207.52	209.37	211.93	210.37	210.83	205.98	213.39	213.27	210.83	207.13	211.29	214.94	209.46	207.76	211.58
204.39	209.86	205.65	207.4	208.23	219.3	211.43	209.19	212.23	211.41	204.99	203.43	211.4	210.75	212.35	208.69	206.98	201.5	207.52	207.6	211.24	210.77	207.18	207.52	211.96	210.61	202.99	209.68	206.64	216.05	200.41	209.57	205.5	210.26	201	201.38	203.16	207.92	211.55	205.84	212.76	211.65	204.27	211.89	201.36	211.27	209.66	207.95	205.06	210.02
198.35	203.33	194.34	198.1	194.55	197.4	192.77	197.28	193.77	194.08	193.79	199.8	198.71	204.89	194.38	191.84	207.99	192.32	199.69	198.36	195.67	192.19	201.94	193.37	200.35	199.79	194.63	200.28	198.39	203.48	199.69	201.34	204.11	193.69	200.55	194.77	193.85	202.06	206.02	199.53	193.94	201.41	201.22	201.23	191.22	200.78	200.61	194.31	191.75	193.19
204.44	205.42	202.69	204.66	204	200.59	205.71	204.33	206.03	201.12	203.24	205.53	206.52	209.95	204.43	207.64	202.67	206.4	209.93	209.36	207.17	205.97	204.74	207.47	206.06	201.73	206.28	198.33	199.61	204.95	202.68	207.53	209.49	202.33	203.9	199.98	200	205.28	200.8	207.79	201.71	207.45	211.88	208.17	210.05	197.55	205.24	207.36	199.16	196.57
190.16	202.99	196.19	199.15	200.18	193.8	204.01	192.81	193.47	199.6	204.22	197.72	187.3	195.52	201.61	196.79	201.45	196.92	193.83	197.75	197.47	194.45	195.09	206.72	196.84	199.19	195.79	195.16	197.7	197.89	196.39	195.76	194.69	198.1	203.93	194.48	192.49	200.26	197.37	195.18	194.75	196.98	189.38	195.97	197.17	191.47	199.3	191.96	201.56	197.05
203.36	205.05	196.45	200.86	200.71	199.77	201.22	202.08	195.21	199.46	197.47	202.38	200.24	197.42	199.95	200.36	194.93	195.8	198.76	199.84	194.93	199.57	197.75	194.44	201.17	199.93	200.93	193.63	203.99	208.88	202.18	194.13	201.5	198.81	197.03	198.83	201.19	201.48	196	209.58	200.53	196.86	200.02	200.96	197.96	202.64	196.1	201.39	192.87	199.31
209.65	209.73	216.75	211.64	213.1	211.76	210.77	215.59	213.05	215.25	209.6	213.46	210.87	214.04	216.69	213.09	211.27	214.26	211.72	209.56	213.16	212.27	211.74	206.17	215.15	214.47	208.32	214	212.9	217.33	208.18	212.6	217.95	214.52	217.05	211.54	213.29	217.55	215.54	215.87	212.57	209.86	208.19	215.35	211.67	207.89	213.25	211.8	214.24	214.36
199.71	205.59	200.39	204.1	208.56	200.82	209.18	204.58	205.7	204.12	199.46	206.77	200.95	197.44	200.25	201.84	198.88	202.07	207.43	197.89	200.11	201.8	204.75	203.67	208.95	206.06	197.09	206.14	206.31	207.8	202.18	210.97	202.77	202.3	195.11	207.7	203.46	206.92	202.73	204.76	205.69	207.43	205.01	207.26	208.99	201.85	203.75	202.02	210.35	202.05
202.02	201.23	203.8	209.43	201.28	194.95	204.17	201.43	202.9	208.49	200.73	204.77	204.04	208.94	205.28	201.57	199.48	203.13	202.83	196.89	207.35	201.97	202.24	198.25	204.46	204.15	206.15	205.69	199.34	213.74	208.19	201.03	194.87	202.97	203.49	200.03	207.38	199.71	200.2	204.52	205.91	208.71	205.86	200.53	204.98	200.93	204.64	204.29	207.56	209.7
207.46	205.15	202.05	214.09	212.25	204.7	206.75	204.88	206.74	205.32	208.67	206.07	209.31	205.8	210.55	208.38	210.69	208.91	209.38	209.06	211.13	212.37	206.08	217.44	201.79	206.24	212.11	207.21	212.77	203.63	205.4	201.94	207.88	211.24	212.46	205.97	211.49	205.18	208.88	208.69	205.87	215.49	207.18	205.61	201.23	208.61	205.18	207.99	204.62	202.71
207.74	213.76	209.88	209.49	211.33	210.67	200.99	205.44	212.69	216.71	209.21	211.59	216.42	210.04	212.58	207.95	209.7	212.46	207.18	205.68	214.65	209.92	210.99	205.76	212.76	215.21	216.65	214.59	215.59	209.15	209.54	213.05	216.78	205.83	213.17	215.25	211.08	214.38	214.24	213.07	206.82	204.56	212.94	207.42	208.73	213.72	214.04	212.23	209.72	207.81
209.58	208.86	215.31	205.08	210.22	209.01	205.94	209.35	212.71	205.27	210.36	204.12	211.76	210.01	206.69	207.08	209.89	206.47	209.49	215.51	215.96	205.85	206.5	202.05	206.71	209.19	208.38	209.2	210.79	217.68	207.19	207.27	211.43	206.18	207.69	210.57	208.81	208.27	205.3	214.21	210.93	210.78	217.09	213.65	211.31	209.48	211.19	206.92	202.97	203.87
198.57	204.58	197.05	203.79	201.74	205.25	204.81	201.39	203.88	208.37	203.86	199.81	202.5	201.05	201.5	201.88	202.56	200.91	202.55	205.12	201.56	206.23	199.18	202	202.25	205.33	204.38	203.95	198.38	202.64	198.15	201.91	204.44	205.74	199.84	200.02	195.45	202.09	201.82	201.36	204.77	202.77	204.5	202.59	207.23	203.23	205.64	201.24	201.85	201.13
210.3	207.84	207.4	204.53	206.97	203.22	202.75	214.33	202.91	212.6	210.1	204.39	201.56	203.46	211.96	208.75	213.98	205.6	203.14	206.15	211.8	207.95	206.81	211.83	208.52	202.27	206.68	211.7	213.2	209.36	206.55	211.99	207.72	211.1	203.44	212.57	206.35	210.46	205.01	207.82	204.59	208.03	205.95	210.02	203.12	204.9	205.74	208.99	208.78	215.96
210.07	205.41	204.33	205.01	205.45	211.71	204.22	214.65	210.57	208.25	210.82	208.78	210.01	210.82	209.01	202.88	211.85	208.82	212.97	208.86	206.01	205.94	206.22	205.74	207.58	205.8	206.49	213.39	203.62	206.9	210.1	211.37	201.71	203.46	210.93	204.79	209.19	211.45	210.06	213.64	204.72	206.56	210.07	211.19	207.46	208.79	205.28	205.31	210.25	208.54
206.18	199.2	203.3	205.35	197.34	203.16	204.89	203.39	210.57	201	193	207.72	202.73	204.77	207.71	197.53	196.83	199.1	201.88	197.25	202.45	191.89	204.43	206.84	195.91	198.39	206.7	206.56	201.34	200.66	196.43	199.35	204.18	200.2	198.91	206.15	202.52	204.34	201.12	202.48	201.18	202.84	202.37	203.76	195.12	198.77	199.38	198.25	200.08	201.23
197.85	200.99	204.63	199.27	206.84	209.66	205.91	197.98	199.66	207.01	206.39	199.68	202.58	200.82	196.87	201.17	212.59	196.08	198.09	201.45	202.93	208.83	203.3	201.05	205.4	196.51	198.8	206.14	203.68	205.89	210.56	202.8	210.36	203.65	201.15	201.65	203.07	202.58	196.21	212.08	197.26	201.41	206.5	199.69	200.09	200.92	200.16	205.33	206.11	211.14
219.59	211.5	216.89	211.07	212.97	219.44	215	214.22	219.12	214.94	217.12	213.05	216.19	215.75	209.24	213.56	213.98	213.34	217.86	206.85	212.14	218.61	211.99	216.64	212.69	217.91	215.98	216.28	210.83	219.39	217.99	212.89	217.23	221.31	214.57	216.97	208.15	211.22	212.03	211.88	208.37	218.3	214.46	209.2	211.75	211.57	214.62	209.75	220.74	212.82
209.52	214.24	212.53	205.25	207.56	201.66	208.16	204.66	203.48	214.57	212.69	208.25	209.11	206.02	216.53	210.94	214.03	212.19	202.36	209	211.7	210.83	209.02	205.93	205.79	210.31	211.48	209.02	207.62	205.33	213.15	202.42	212.25	208.36	206.42	210.57	207.25	208.34	204.88	212.43	207.11	207.89	202.3	208.97	206.82	207.18	202.72	212.64	209.16	208.64
202.12	203.22	200.06	198.76	201.54	196.79	197.59	198	207.1	197.18	202.04	199.87	198.91	199.45	206.97	198.88	204.42	198.11	203.27	201.14	205.2	202.64	205.87	198.08	202.33	202.27	198.78	204.09	195.51	202.61	206.53	198.36	198.95	201.94	205.49	199.41	196.64	197.46	203.9	198.54	196.98	201.12	204.44	205.8	207.89	198.39	202.45	203.92	204.34	206.31
207.09	203.59	208.01	205.21	205.04	206.79	198.68	210.95	200.34	196.18	199.08	207.47	210.41	207.39	202.14	206.23	210.94	204.54	204.6	196.06	208.14	208.26	199.23	212.25	203.75	209.12	207.9	205.65	207.98	199.03	197.36	201.96	203.82	201.4	202.61	201.1	192.94	207.08	205.71	202.16	207.05	200.39	205.3	203.14	202.31	204.76	204.53	205.14	201.94	205.26
205.06	209.25	211.34	207.95	216.92	212.71	215.15	212.19	207.11	214.82	210.44	213.91	212.78	212.96	210.21	206.31	211.45	217.2	212.19	217.62	206.1	213	211.47	215.94	210.01	212.95	215.24	214.03	215.08	209.27	211.59	206.15	210.61	204.54	211.55	210.31	215.3	210.27	213.69	204.83	209.59	216.4	209.94	214.37	212.43	216.34	206.78	213.6	214.42	208.45
208.57	204.74	207.83	212.2	205.16	207.96	207.02	207.08	210.02	204.29	205.45	201.2	215.28	209.46	202.06	208.08	217.19	210.4	208.01	212.57	206.42	204.64	205.57	207.21	201.21	209.65	210.74	207.62	210.07	207.48	208.89	204.08	207.41	211.18	208.53	211.03	206.3	208.44	207.31	205.48	210.35	209.54	210.78	211.61	204.84	205.53	210.44	211	211.09	210.52
208.51	203.32	208.77	212.08	206.92	202.79	208.18	211.47	204.35	202.4	201.05	207.68	205.56	204.79	208.01	204.65	200.94	205.46	204.91	212.42	206.44	206.21	208.53	209.65	212.11	213.88	206.51	202.38	205.09	204.26	211.05	209.51	206.07	207.26	203.29	208.05	205.16	202.77	206.66	210.21	209.42	209.76	199.43	204.71	207.96	207.09	208.96	203.39	210.17	208.72
213.14	215.2	211.77	209.04	219.08	216.57	202.78	210.95	211.23	213.21	207.73	210.35	209.47	212.95	205.44	212.64	213.37	213	209.18	215.61	217.95	208.3	211.15	215.06	204.13	212.57	213.74	201.86	217.79	209.2	214.28	215.04	208.98	203.49	212.01	208.3	212.69	209.59	210.19	211.48	210.56	211.61	209.09	209.11	214.7	220.14	218.67	211.55	213.94	211.82
208.04	209.47	210.04	206.47	204.07	204.67	207.83	199.92	204.89	207.95	204.5	200.93	208.51	208.62	200.2	205.57	203.65	200.96	204.65	204.29	212	201.9	209.73	198.65	208.19	205.62	210.63	201.63	205.74	207.57	211.04	207.65	205.22	204.76	205.95	201.83	202.68	204.03	203.69	203.4	205.11	202.34	208.57	204.04	206.57	208.02	203.29	205.41	200.37	202.38
214.76	211.49	205.12	214.71	205.75	216.79	214.01	205.89	208.3	213.01	212.44	206.91	214.03	214.82	213.49	216.09	213.27	210.25	213.15	218.19	208.23	218.68	214.37	212.05	203.56	205.66	217.03	214.67	215.53	216.63	216.1	216.1	210.94	215.93	203.57	210.91	210.29	216.33	213.18	213.03	215.79	208.58	211.99	210.38	209.24	208.12	208.55	213.58	215.41	208.67
214.38	204.39	211.99	211.31	212.71	208.59	203.53	209.45	204.25	211.98	203.36	211	206.58	208.11	209.29	212.22	203	203.88	211.22	208.78	202.45	205.57	210.17	206.45	205.47	211.33	201.95	208.03	206.23	211.7	207.6	207.09	211.87	207.34	214	211.59	201.93	207.9	200.62	213.35	206.31	208.96	203.73	209.77	216.36	209.4	209.16	205.96	205.32	211.54
206	207.12	204.56	203.62	205.53	202.57	202.18	199.61	207.95	209.41	202.09	205.38	202.84	196.46	202.64	208.42	203.96	207.92	202.7	202.17	204.85	198.93	200.57	205.5	207.72	203.7	203.98	206.26	198.49	201.06	200.43	207.98	208.16	198.46	204.26	203.25	205.19	201.52	199.16	202.18	203.53	202.55	195.9	203.64	198.29	205.06	200.43	206.12	208.64	202.05
207.07	208.94	202.17	212.6	207.21	203.95	203.71	203.97	207.8	205.98	205.86	209.88	204.16	203.88	212.63	203.38	202.74	205.17	207.12	209.43	205.87	209.9	201.22	201.23	206.35	207.13	201.83	206.32	204.33	207.49	203.79	205.76	208.89	206.9	202.14	207.16	207.71	211.73	207.75	211.39	209.19	207.02	209.43	208.85	206.94	207.06	204.44	207.8	207.66	211.94
201.45	197.99	202.8	204.31	197.63	202.49	199.38	197.69	201.35	201.16	201.38	199.69	201.19	198.46	206.76	204.14	198.93	198.12	198.94	201.69	203.33	195.41	206.29	195.19	201.82	209.71	205.78	204.95	198.39	207.12	198.24	200.22	199.47	201.11	196.02	200.99	198.24	199.53	203.47	196.51	194.63	199.1	200.31	199.22	201.75	194.74	204.61	203.27	204.34	202.79
216.08	212.13	210.81	212.05	210.8	208.94	208.17	212.77	220.5	212.11	210.09	211.31	213.12	215.12	215.87	215.75	213.39	213.02	210.71	214.15	215.03	214	212.64	217.52	210.49	212.9	214.12	211.37	216.12	213.59	212.29	210.96	213.27	217.4	216.55	212.83	211.6	212.49	212.71	215.49	211.97	216.24	217.38	213.33	209.34	210	216.11	213.9	212.49	217.15
214.35	218.58	220.93	216.18	219.78	214.72	213.8	224.1	216.08	218.34	219.42	217.34	220.9	210.74	216.64	218.27	221.32	221.57	221.39	215.4	214.19	214.44	217.42	215.07	218.34	223.29	211.39	217.09	216.39	216.88	217.76	211.52	215.96	210.73	216.88	214.03	222.41	219.31	223.09	213.65	216.29	217.13	222.06	220.24	220.2	219.86	214.53	220.19	217.37	214.39
212.51	212.81	217.53	211.23	213.59	212.78	209.51	207.47	216.57	210.71	215.94	215.6	205.76	209.47	221.77	211.53	210.96	210.38	220.24	211.17	216.03	208.39	210.95	216.98	212.34	211.03	208.49	214.16	214.2	216.53	213.49	208.93	205.97	212.42	211.96	210.83	213.1	211.17	212.58	208.52	216.06	216.89	212.72	214.77	212.68	222.58	209.01	214.13	208.15	211.11
200.65	193.85	206.96	205.7	201.83	200.61	203.74	203.91	207.62	205.22	203.38	201.87	199.8	201.83	201.89	209.17	200.78	208.37	205.47	203.89	207.32	198.16	205.61	205.63	202.36	205.87	196.08	201.53	211.69	207.23	203.74	202.41	203.83	205.08	206.07	196.61	197.28	206.58	205.34	201.19	202.86	209.45	200.44	206.79	202.97	206.41	208.81	200.1	194.81	204.35
208.57	212.51	205.05	212.34	204.47	209.7	205	203.62	208.88	206.49	211.89	207.82	210.87	205.54	208.84	205.85	205.02	207.58	207.64	205.31	209.63	205.97	206.96	208.74	208.19	209.06	210.29	203.32	211.28	206.62	206.82	206.48	205.94	201.92	216.74	215.89	209.37	213.97	209.9	208.58	210.12	211.91	211.39	213.62	214.25	210.68	204.85	211.49	212.82	206.67
210.33	211.34	213.47	210.62	209.8	217.59	214.09	206.85	203.39	211.87	211.88	214.5	213.74	216.2	208.64	208.83	212.12	211.14	206.87	214.1	215.02	213.51	213.96	212.46	208.66	211.85	211.32	207.55	215.8	214.28	212.17	216.48	208.63	212.26	211.17	213.4	209.89	213.42	209.38	211.37	211.52	211.24	212.74	206.14	212.82	212.55	210.82	214.26	213.14	205.91
212.2	206.01	214.52	199.88	217.04	211.54	205.66	206.76	209.81	207.73	209.91	208.53	204.07	207.51	206.78	211.46	207.47	209.3	206.93	207.63	199.66	206.64	211.21	204.12	213.05	212.62	206.23	208.77	205.32	202.51	207.71	210.7	207.83	210.37	211.7	211.79	207.41	208.38	206.45	213.11	204.76	209.51	205.97	210.56	205.45	210.16	207.88	206.56	204.58	210.65
220.67	215.53	218.6	221.87	217.53	217.5	214.85	219.16	218.67	224.27	220.24	215.27	218.31	217.11	216.99	228.83	222.4	216.66	212.8	218.64	214.46	217.16	221.42	212.89	217.61	216.28	217.61	220.87	213.27	223.09	211.67	211.31	213.46	216.2	217.35	215.69	220.85	216.79	220.91	217.56	223.01	213.45	220.34	214.87	221.76	220.81	221.07	216.39	213.05	215.86
203.96	194.98	200.86	202.28	194.01	193.85	202.82	205.11	198.91	203.3	199.74	199.24	200.7	201.57	198.76	204.68	196.59	203.62	199.19	198.79	199.78	196.79	199.29	200.09	196.44	202.74	206.47	202.9	199.82	200.32	203.98	205.52	199.68	203.59	201.84	204.8	201.47	202.53	202.93	198.65	209.36	199.14	203.18	198.75	201.24	193.34	196.75	210.16	194.58	200.96
203.48	209.63	203.97	202.27	200.55	210.75	201.26	207.31	203.34	206.04	203.15	199.98	202.58	201.37	196.34	204.99	205.8	209.37	206.34	202.47	198.96	204.45	201.67	202.67	203.87	204.71	199.06	199.65	201.18	202.66	206.38	204.55	198.53	204.35	199.4	202.4	200.1	205.91	201.46	200.13	202.92	203.06	201.46	206.08	195.59	203.73	205.13	201.04	205.88	202.73
201.6	203.15	204.74	199.69	203.9	205.94	204.28	205.79	203.88	201.97	201.06	202.43	202.89	200.61	208.27	208.67	203.53	205.44	207.42	205.81	203.22	206.45	200.62	203.17	200.07	208.57	204.75	200.04	208.51	206.43	204.8	202.59	199.63	201.98	206.3	210.2	196.58	199.87	197.08	203.88	203.69	203.37	203.27	207.86	203.44	203.79	202.86	205.94	202.75	205.39
210.9	206.68	215.91	210.3	212.18	217.08	214.41	206.29	216.94	221.15	210.44	210.23	215.26	217.21	215.24	210.07	214.97	211.27	212.78	209.31	212.09	212.55	212.5	209.54	212.42	212.15	216.3	214.11	214.21	213.96	216.63	211.78	213.12	208.66	213.17	217.29	217.37	211.55	209.6	215.27	212.03	216.86	210.13	214.38	211.77	206.38	209.17	212.89	213.58	210.01
208.79	205.36	208.13	201.28	209.7	197.99	208.79	206.75	207.24	206.42	200.27	196.5	207.68	213.79	208.23	207.34	204.71	206.85	202.06	207.44	207.15	205.57	206.23	207.93	208.2	202.13	204.9	207.69	199.84	200.2	208.43	205.61	206.15	199.26	205.53	212.52	207.4	204.64	200.65	205.95	202.61	201.68	201.09	202.84	211.87	215.23	202.48	198.48	208.61	200.97
209.31	209.31	208.35	210.18	207.65	205.53	207.02	207.61	205.01	207.99	208.97	207.25	208.75	207.68	211.92	211.26	203.77	209.16	204.52	204.72	210.97	203.1	205.01	205.58	199.27	205.08	207.24	211.07	203.53	205.5	208.81	197.47	207.43	201.77	217.31	205.39	207.07	213.42	202.26	203.51	204.64	205.73	203.85	206.75	207.95	209.87	204.24	206.78	206.27	212.49
199.71	205.97	203.81	205.27	211.28	210.7	204.18	206.56	201.2	209.41	210.63	206.87	213.2	199.31	201.38	198.53	205.72	204.32	204.55	201.82	209	199.68	204.99	203.76	201.28	199.17	200.44	205.71	205.35	207.7	206.23	201.05	205.29	206.7	204.38	205.77	204.34	206.82	205.34	209.67	199.92	205.74	207.29	199.15	211.01	201.82	199.84	202.45	208.94	205.83
199.06	199.45	207.61	197.75	201.56	199.49	201.66	209.48	200.25	203.9	203.66	203.1	203.54	206.53	207.76	202.8	208.89	197.96	205	209.53	205.66	199.46	204	205.62	197.85	209.46	205.88	200.9	205.96	206.44	203.57	204.93	200.56	198.87	212.24	205.68	202.03	201.64	199.82	205.31	205.67	205.57	204.04	205.03	203.67	197.22	200.29	207.69	198.31	201.27
201.07	203.13	207.96	206.27	216.88	209.53	204.07	205.1	207.99	208.55	208.83	206.43	208.08	203.74	208.32	206.3	206.74	217.32	206	210.17	202.03	209.83	202.05	211.95	210.69	208.93	207.79	206.36	210.98	207.72	206.03	208.87	210.3	209.25	209.37	205.06	205.99	206.45	204.71	204.82	210.22	214.02	207.51	214.08	210.02	217.45	208.02	208.29	212.13	203.48
204.45	214.55	205.83	208.9	206.59	200.84	202.74	207.5	203.37	203.6	202.84	203.51	209.6	207.1	206.73	202.27	198.66	205.32	206.92	206.99	205.27	204.15	207.45	207.46	213.53	201.74	200.17	203.85	200.87	196.68	209.31	199.32	208.23	204.31	200.57	201.47	200.98	203.42	199	206.6	206.17	201.7	209.57	206.23	204.96	202.41	203.59	196.81	201.58	202.83
219.03	219.8	211.61	217.14	214.71	221.87	220.51	219.98	216.02	222.46	224.36	212.33	215.02	216.04	221.3	217.32	214.45	218.15	220.55	219.94	214.6	219.03	216.97	214.14	219.48	221.76	215.93	216.06	214.56	213.38	217.23	222.7	217.9	215.85	218.45	216.23	219.97	218.16	218.48	216.46	219.95	216.05	221.15	216.63	219.86	213.9	219.6	211.54	214.22	217
196.04	198.98	200.32	205.6	203.61	197.91	194.82	196.55	204.7	195.34	192.85	197.77	195.4	194.86	197.19	196.54	201.43	191.86	190.66	199.95	198.48	203.52	190.52	202.55	195.65	197.96	200.4	200.96	200.73	199.41	205.82	196.15	192.25	200.82	201.31	201.03	200.26	197.26	205.54	196.04	196.2	200.84	202.86	194.06	202.95	202.88	199.33	191.67	197.04	192.15
209.53	216.47	214.96	206.9	208.14	206.04	212.05	200.75	205.79	214.13	216.32	204.15	210.67	205.25	216.64	207.65	212.11	212.96	216.6	208.17	209.31	205.53	207.19	204.49	214.88	206.72	214.26	212.21	212.62	212.36	211.03	210.08	202.35	208.61	204.52	210.17	204.86	208.67	209.17	209.88	211.88	214.29	204.03	210.16	205.14	215.06	209.93	201.87	207.78	206.57
211.06	217.03	215.93	216.11	220.88	222.16	217.18	218.16	218.89	218.22	215.57	217.89	213.24	224.36	217.43	220.24	217.7	210.81	216.06	220.4	216.89	221.47	216.07	222.7	217.68	220.06	218.13	216.98	219.31	218.96	224.71	220.83	217.84	217.71	219.41	217.12	215.16	216.54	221.16	225.6	214.68	215.29	218.41	223.65	218.33	219.58	214.46	217.15	218.52	212.07
203.67	212.56	208.79	198.16	203.82	209.17	209.24	210.37	201.91	210.15	212.37	206.27	204.06	203.87	210.78	206.77	207.57	204.75	213	209.08	206.09	205.61	207.97	214.45	203.9	202.87	212.54	204.59	201.62	208.06	204.02	208.68	207.44	201.27	212.49	209.21	214.42	204.47	204.28	213.55	208.15	203.77	204.69	211.85	206.57	209.87	206.28	206.09	209.93	211.09
189.39	193.9	192.28	197.9	196.97	198.03	191.77	190.34	197.24	188.39	191	196.77	190.97	199.87	197.05	189.27	191.9	196.88	187.5	186.73	201.27	192.96	193.12	194.38	194.37	196.9	196	194.99	195.61	195.69	190.17	193.76	201.63	192.49	199.68	194	189.01	197.33	194.74	193.23	191.19	197.8	197.94	188.66	200.01	201.01	197.25	194.51	189.56	185.15
206.15	204.1	216.63	209.14	204.6	215.93	209.83	208.5	203.96	212.58	208.42	207.15	212.29	208.55	204.79	207.89	210.66	203.05	207.72	209.09	205.19	210.09	207.13	205.82	209.24	210.02	208.23	208.59	205.75	207.24	213.59	211.48	210.79	206.44	217.46	204.79	210.57	212.99	211.06	207.84	204.81	212.4	209.33	211.79	207.54	213.05	204.82	211.51	211.45	209.71
192.91	193.85	196.85	198.13	190.49	194.07	192.77	192.56	193.71	193.14	199.52	188.81	187	197.57	194.7	198.84	197.61	199.47	193.18	192.24	188.9	194.29	194.49	192.85	193.96	195.79	192.84	196.76	192.22	196.85	191.34	187.07	191.05	195.31	191.1	186.11	196.52	197.96	195.85	199.07	193.01	189.47	200.53	192.53	192.73	194.21	190.48	195.39	197.39	198.52
213.08	213.66	219.74	210.66	212.93	207.81	217.69	211.02	206.21	212.76	211.3	214.36	206.73	211.14	214.01	210.67	206.05	205.89	213.45	212.59	217.14	208.57	211.77	211	212.31	218.07	207.46	210.57	211.9	210.42	214.89	208.01	214.23	208.58	210.04	216.86	209.74	216.32	211.56	211.26	212.41	209.74	215.75	208.34	212.46	210.92	208.43	213.98	215.23	209.19
198.86	209.31	209.04	209.34	212.28	214.27	206.94	203.38	209.11	204.35	205.99	208.27	202.83	209.84	209.07	211.03	208.24	212.76	217.04	208.3	210.94	206.18	208.35	206.51	212.75	209.81	206.71	214.51	213.9	209.6	213.63	201.48	208.46	210.56	205.08	204.84	210.69	206.9	205.8	212.78	209.72	208.98	203.06	215.82	212.09	206.76	211.24	203.36	214.33	209.46
204.79	199.33	205.7	200.23	201.9	204.75	196.59	200.02	207.22	199.4	202.79	207.38	203.1	204.67	204.43	208.81	205.6	200.33	205.08	200.71	202.24	206.42	208.98	207.41	198.14	207.58	202.32	203.6	202.19	203.75	202.56	201.67	205.7	207.25	197.5	200.92	206.42	202.85	203.79	197.57	199.06	205.57	200.72	202.83	199.44	206.15	207.23	201.7	205.41	205.37
203.81	204.99	206.64	202.17	195.83	209.52	195.46	199.1	192.59	196.89	206.26	198.09	200.69	199.78	202.02	201.55	195.98	202.14	194.2	203.54	196.81	202.43	198.49	195.18	194.15	205.89	196.73	203.95	204.32	200.4	193.99	204.78	201.42	195.67	207.73	199.77	200.91	199.23	201.63	203.22	199.16	201.1	205.11	205.68	199.57	202.34	196.45	196.58	198.24	195.78
212.2	208.64	214.59	203.48	213.29	208.89	212.03	210.32	211.52	208.63	212.55	215.04	217.98	211.69	210.13	216.02	227.86	208.24	216.66	216.17	211.41	212.52	214.07	210.45	213.36	218.38	211.6	209.15	215.86	213.83	220.18	216.65	216.68	212.44	208.2	211.32	209.05	215.91	210.76	203.57	208.04	221.46	208.7	218.66	212.96	210.49	215.2	211.7	210.66	218.95
208	210.44	214.69	210.1	214.21	209.02	211.08	210.02	206.77	208.17	214.56	204.54	211.32	205.58	204.09	213.62	206.25	205.28	208.22	212.61	206.78	206.06	208.93	210.08	201.82	211.4	206.33	205.06	209.66	205.81	208.9	207.07	202.43	211.41	209.33	213.87	205.81	203.75	209.02	200.54	208.77	216.37	211.33	209.42	206.83	209.9	213.19	207.42	205.45	213.18
199.92	196.08	199.17	201.18	197.91	197.99	203.65	194.8	196.01	204.36	198.19	203.02	197.67	198.1	205.86	200.22	201.92	199.66	200.56	203.26	198.45	202.16	200.34	205.5	196.86	202.15	205.28	203.85	202.29	193.09	208.13	206.66	201.45	204.77	195.81	197.63	199.64	191.66	202.01	205.09	201.76	196.48	199.03	200.82	196.33	204.12	196.85	199.8	198.03	205.49
189.18	191.27	193.41	189.15	192.65	194.35	185.97	192.34	194.74	190.68	188.81	194.98	198.41	197.23	195.18	194.48	198.86	193.56	196.54	193.47	190.9	200.47	197.05	197.51	197.82	195.04	199.05	187.96	195.63	196.36	188.6	192.28	189.27	188.46	197.01	191.8	192.35	200.95	196.62	193	193.74	197.06	192.92	192.15	188.22	196.32	196.43	198.83	196.84	196.26
216.72	212.52	222.01	219.58	215.37	215.73	214.47	222.39	213.8	221.39	213.7	213.86	221.47	217.66	219.5	222.65	216.55	219.09	217.43	221.46	211.48	218.41	217	215.89	212.63	225.41	212.92	223.17	218.36	215.75	209.13	224.63	212.91	213.1	214.03	220.35	221.46	221.36	220.76	216.67	220.04	213.37	218.08	217.2	215.09	219.64	212.73	219.93	220.44	218.98
207.63	204.7	206.61	202.79	207.51	218.34	204.21	202.2	211.79	206.24	211.28	210.18	211.31	202.93	204.16	210.63	212.32	208.15	203.52	207.22	201.51	206	213.3	210.6	210.06	216.38	203.88	204.46	201.18	209.6	203.26	206.56	204.61	202.81	212.05	208.84	206.51	201.91	209.46	204.93	206.33	213.65	208.65	206.57	212.7	204.21	211.62	205.43	205.31	209.65
220.21	216.08	210.87	206.7	210.05	213.98	212.16	213.56	219.7	204.36	208.02	208.55	210.68	211.16	207.65	209.57	207.26	210.27	208.37	212.64	211.65	211.16	212.78	203.66	211.44	218.37	216.76	214.15	212.69	216.98	209.21	217.42	211.86	205.52	213.28	214.32	207.02	213.56	216.71	216.04	214.73	211.4	217.04	206.84	205.88	216.03	213.38	214.91	204.73	208
215.33	208.65	204.22	207.01	209.07	208.69	207.72	212.42	215.05	210.92	211.55	205.29	207.86	210.38	204.02	208.44	209.5	202.65	211.31	210.61	209.55	204.32	209.81	207.76	210.27	209.43	210.23	208.83	211.75	205.73	211.87	204.06	209.48	216.41	210.14	211.16	209.39	207.48	201.94	203.72	207.14	212.72	213.29	207.4	210.12	212.41	212.29	210.1	208.71	212.35
200.87	208.69	208.99	203.28	203.95	203.54	202.85	204.61	205.86	207.42	204.32	203.2	202.11	209.5	203.1	195.97	198.72	210.78	203.27	202.6	200.55	203.92	204.86	205.28	202.93	201.4	205.93	205.52	205.77	206.4	199.38	208.22	201.79	202.96	205.25	203.82	200.53	206.3	204.07	200.09	202.29	196.51	207.12	208.04	206.53	205.98	204.86	211.42	206.43	202.7
209.47	216.16	212.86	213.13	216.28	210.39	214.11	212.88	215.21	212.39	216.82	216.18	209.69	217.47	209.77	210.15	212.2	219.05	211.3	212.81	217.9	209.99	212.4	213.6	220.13	220.76	217.38	212.44	206.89	213.48	208.19	216.14	215.01	207.09	215.34	210.31	214.13	218.84	212.55	206.71	214.07	210.91	212.58	212.14	213.76	211.03	211.62	211.11	215.85	212.53
216.86	217.3	221.5	217.19	211.79	219.63	222.2	218.25	218.35	217.92	216.05	216.83	215.16	215.94	213.21	221.52	212.02	211.76	215.55	219.99	220.16	213.33	213.99	220.43	214.19	213.88	217.73	225.88	214.86	217.89	221.99	214.47	216.64	223.87	218.39	214.78	224.89	219.72	217.93	217.77	208.75	211.17	217.05	223.74	221.58	217.81	213.78	223.56	221.73	222.51
198.17	198.95	200.84	202.07	203.02	199.37	201.17	205.18	197.47	206.04	203.93	195.15	201.39	200.72	198.49	192.31	194.41	195.89	199.91	196.49	198.74	198.25	197.09	200.02	196.53	198.86	199.81	202.48	199.12	197.41	196.45	198.87	202.5	199.68	189.88	201.31	197.81	200.92	207.52	201.67	205.73	197.88	199.54	198.09	200.08	195.19	197.84	199.12	194.46	195.84
218.04	210.82	214.08	220.4	220.11	216.7	224.14	218.86	217.22	218.75	219.66	220.84	218.69	216.58	219.95	218.13	220.72	219.59	217.2	224.93	214.44	216.89	229.17	215.03	221.18	211.27	221.47	219.67	220.97	213.07	218.6	226.35	223.71	213.64	216.7	217.44	224.6	216.73	221	220.38	216.93	217.52	219.72	215.98	213.53	224.14	218.83	214.85	218.28	221.35
200.76	198.11	196.75	194.85	203.47	203.38	200.12	199.7	198.48	201.29	199.63	204.65	200.25	192.61	201.19	200.31	197.18	196.38	205.74	194.48	197.07	198.52	198.98	196.67	197.89	201.34	195.22	203.85	197.54	193.6	201.07	200.87	199.13	187.21	202.91	187.81	198.58	197.03	203.08	199.57	198.62	200.76	197.43	196.1	201.33	199.99	195.27	193.32	191.29	201.29
200.95	197.66	204.79	200.43	207.15	202.3	205.47	205.87	200.71	202.45	206.9	201.5	203.91	205.84	205.79	209.2	206.23	200.88	207.78	198.4	208.92	203.91	206.86	198.85	208.58	201.91	208.11	200.89	202.88	196.99	205.78	206.32	210.82	207.85	205.32	206.03	205.7	202.16	202.01	203.54	207.01	205.53	200.72	201.74	202	197.41	205.82	210.55	199.14	201.71
194.52	194.3	199.98	200.83	194.7	193.48	202.26	195.82	198.28	197.39	203.44	195.45	201.62	199.48	207.37	198.62	192.51	198.38	197	200.31	196.79	208.82	196.86	195.06	194.02	198.84	192.63	197.48	202.45	202.19	202.73	192.96	197.66	202.94	199.52	197.4	201.95	203.7	200.9	195.61	197.06	195.07	201.29	196.55	199.75	199.24	196.77	197.83	201.65	199.61
217.27	214.44	214.49	215.98	214.23	216.66	216.49	212.8	213.21	229.58	215.79	217.26	217.98	225.01	215	216.32	221.73	221.57	218.67	218.3	217.57	213.69	220.13	225.69	212.31	214.8	217.7	214.91	215.49	211.53	219.71	214.84	215.73	212.83	219.2	217.41	220.3	218.24	219.28	216.89	220.26	214.72	222.06	216.39	213.43	225.12	221.42	216.28	213.74	214.28
200.66	206.9	204.29	199.84	200.19	206.36	199.45	202.25	203.19	208.04	200.05	202.55	205.01	197.73	197.88	203.91	197.45	204.02	206.51	203.21	200.28	209.34	194.44	197.75	206.06	204.51	202.36	206.25	207.5	203.08	202.22	199.65	205.32	205.49	201.56	203.86	206.19	202.85	198.97	204.4	206.24	205.75	200.16	203.55	204.68	208.08	206.5	204.15	206.48	205.72
217.53	209.75	215.97	208.14	206.46	210.66	211.48	208.69	210.98	209.52	209.33	205.94	203.17	210.65	209.4	209.2	210.89	205.51	210.63	209.27	207.07	208.52	200.87	204.29	209.15	206.19	208.75	210.64	205.04	206.6	218.17	207.94	206.04	211.74	209.15	207	208.4	214.14	210.16	208.26	211.18	204.03	206.77	206.49	207.66	205.01	207.79	204.78	211.82	203.92
194.68	199.05	204.52	199.97	199.14	202.21	198.66	203.02	201.81	199.73	195.97	204.6	202.02	197.22	195.71	200.91	205.76	197.03	196.85	204.71	195.93	202.31	197.75	199.13	200.79	201.35	205.39	199.21	202.89	200.55	199.91	204.95	200.35	196.32	207.13	203	203.29	205.47	203.08	199.89	203.08	204.17	198.68	205.99	206.63	206.15	203.83	195.97	201.96	193.32
199.42	199.37	198.08	202.41	201.43	206.35	203.25	201.84	208.01	198.37	201.11	203.72	204.14	201.1	203.65	203.91	197.2	202.8	195.66	205.47	201.45	199.32	202.31	200.43	202.77	193.31	199.11	200.72	202.79	198.04	199.8	205.23	199.31	199.41	199.74	200.64	206.35	201.73	198.45	198.15	208.54	198.3	197.84	204.31	199.27	207.41	206.67	199.68	201.27	200.27
212.29	211.52	214.98	214.29	214.23	213.53	215.48	214.07	213.84	213.79	214.19	212.57	210.4	214.42	220.67	212.96	213.61	210.1	215.3	214.23	213.66	211.35	214.1	214.65	214.27	208.65	213.04	217.92	209.68	213.39	213.61	209.47	206.68	208.43	214.3	211.03	206.73	212.38	214.97	212.64	213.92	211.14	211.67	215.8	213.91	212.88	211.25	206.57	209.9	211.98
205.47	206.16	211.42	200.98	208.42	202.31	202.81	206.08	204.92	210.66	205.39	212.75	202.07	204.14	201.94	209.72	203.79	203.41	210.78	207.77	206.62	204.49	207.55	199.34	199.45	207.47	201.84	205.4	205.66	199.97	205.89	202.15	209.13	205.84	199.6	199.73	209.15	207.3	203.67	208.34	199.75	202.65	212.61	202.49	202.07	209.66	207.42	206.7	203.04	205.27
197.32	203.61	200.26	200.61	208.93	203.02	201.34	196.4	199.23	204.89	201.09	197.48	200.44	200.75	197.05	193.79	198.96	204.46	199.57	206.36	198.37	196.86	196.71	195.98	199.95	201.82	197	196.82	204.45	199.16	196.5	199.37	198.57	199.95	205.08	200.1	193.54	197.06	206.23	204.61	197.61	194.31	200.37	203.55	196.33	198.67	202.1	202.51	195.98	199.93
208.95	204.95	211.39	207.04	207.67	212.15	208.22	203.7	211.09	206.15	207.16	203.81	218.11	199.78	203.06	206.72	208.4	204.82	210.31	209.61	210.14	208.98	210.35	204.58	206.29	208.81	211.96	200.93	208.74	208.29	210.59	205.06	204.27	206.95	205.27	200.24	208.96	198.15	209.38	209.48	209.1	210.2	203.04	208.57	215.89	207.86	208.88	206.02	215.62	207.39
200.65	199.79	201.58	202.11	205.73	203.61	204.64	199.57	205.42	204.25	202.37	199.5	203.93	200.92	202.5	202.04	203.33	202.5	211.52	205.97	205.26	205.67	199.52	197.33	201.41	206.48	207.16	208.65	201.85	206.74	200.94	200.93	203.99	201.53	211	201.52	207.22	200.99	203.63	198.57	200.22	200.57	200.76	199.89	203.1	202.7	198.93	195.27	204.56	203.74
219.2	216.42	222.06	212.55	218.36	206.86	220.07	216.49	213.9	220.72	220.21	213.78	212.86	216.45	216.67	220.09	218.86	218.03	216.21	224.13	218.75	210.2	220.16	218.17	220.6	217.92	217.73	211.93	211.29	226.44	220.02	220.82	223.42	214.43	215.72	207.74	222.29	223.86	210.23	219.13	214.27	216.6	215.88	219.87	224.63	215.58	219	211.61	220.91	215.14
204.78	202.19	203.45	198.87	204.83	202.74	200.3	206.91	204.79	206.14	200.71	202.22	210.45	198.54	209.34	199.57	209.22	212.18	205.67	210.32	206.81	204.75	208.03	198.56	206.78	208.59	207.49	202.06	205.36	203.09	204.7	203.5	203.03	207.95	204.84	209.82	202.78	203.15	203.51	205.99	205.33	204.74	201.35	209.51	208.92	203.99	205.65	203.76	208.55	202.75
189.64	188.44	199.98	193.98	191.61	192.74	193.77	193.14	193.5	200	191.11	197.06	189.91	192.4	191.22	198.62	192.37	195.45	193.48	192.55	199.39	197.29	192.98	194.09	191.72	196.91	186.76	195.81	198.49	190.47	197.02	194.75	188.15	193.8	197.69	195.07	194.06	198.42	192.06	197.05	190.2	200.07	197.74	191.73	190.53	199.01	194.92	190.7	190.39	191.99
208.73	196.4	197.02	196.52	202.24	206.92	203.04	203.26	202.85	198.03	197.73	192.13	197.73	203.53	207.53	200.84	200.48	196.99	201.83	203.4	196.96	203.88	193.68	206.4	199.38	193.93	201.12	195.26	205	206.83	187.88	204.31	205.11	201.83	201.59	195.44	199.98	206.36	204.21	196.61	201.33	200.27	198.78	193.42	203.25	198.2	197.27	200.64	196.42	201.53
207.9	198.67	201.14	201.41	200.61	204.69	201.94	205.54	205.17	199.55	205.02	198.45	200.44	201.56	203.53	207.14	205.07	197.65	205.02	202.58	205.05	209.7	206.78	201.74	202.26	208.1	205.43	202.38	202.53	197.28	203.22	206.25	209.31	201.82	202.9	200.79	202.37	203.51	203.22	204.78	204.76	204.83	205.12	200.5	200.57	202.86	206.89	200.76	208.71	204.38
209.15	210.89	217.02	203.7	211.3	212.81	207.22	209.16	208.42	205.73	212.01	206.17	211.2	206.04	202.23	215.71	205.86	207.37	209.5	218.24	209.24	207.37	205.86	204.65	209.53	210.48	204.76	209.79	204.01	206.41	205.43	207.52	204.48	203.12	208.59	206.27	209.26	209.29	205.54	209.03	214.5	209.31	215.58	208.38	206.97	209.45	200.79	211.93	210.84	215.37
211.5	218.64	214.07	207.77	214.01	210.18	213.06	214.88	218.58	217.9	210.37	216.53	215.68	205.19	216.66	215.34	208.64	218.88	214.56	215.75	215.01	220.37	213.18	214.22	221.54	212.5	214.05	213.33	217.57	217.16	210.11	216.43	215.02	214.85	218.15	216.14	214.42	210.78	211.62	212.18	210.86	216.89	217	210.98	214.01	212.36	213.18	213.56	218.84	219.75
216.05	214.75	219.99	223.72	218.08	215.28	216.94	219.61	218.05	217.66	222.17	218.74	216.2	218.29	215.5	220.34	213.31	211.24	216.13	220.04	215.62	217.09	222.7	215.36	213.56	218.25	212.9	218.27	218.15	220.47	213.24	216.61	215.18	221.03	220.13	217.24	217.81	224.37	210.38	222.31	217.39	212.38	217.26	218.13	213.2	218.88	214.81	211.11	220.14	211.19
211.66	208.36	206.7	202.7	212.77	211.62	205.86	211.9	204.51	208.61	206.46	203.38	209.48	209.58	211.8	210.21	211.75	207.34	209.17	211.9	208.47	214.35	206.3	206.88	203.64	208.63	209.03	206.19	210.27	204.9	211.93	218.48	216.66	209.42	210.38	204.48	208.53	213.13	205.49	213.29	204.44	210.91	210.51	214.51	207.93	206.26	211.98	208.17	210.44	207.85
208.93	211.6	212.26	210.81	213.3	211.23	207.56	212.52	204.17	211.19	205.47	217.06	210.38	214.29	205.42	204.24	200.71	212.33	211.95	211.36	212.8	203.44	212.48	210.28	199.37	213.91	211.31	206.67	205.59	205.1	209.61	211.8	203.99	209.29	207.2	206.02	206	203.21	203.56	211.36	204.78	205.48	208.51	211.7	198.31	208.97	206.58	208.25	213.46	203.94
199.56	199.07	192.57	195.67	204.53	200.76	200.92	198.58	203.12	202.11	192.91	195.8	197.93	195.82	199.43	208.64	198.4	200.56	199.22	202.21	202.02	202.09	198.51	203.34	196.76	202.87	198.66	198.61	205.56	199.39	198.02	202.02	203.77	203.08	207.08	204.13	205.37	206.73	207	199.93	205.52	194.64	203.08	207.16	196.21	200.94	192.63	195.83	195.49	197.94
196.06	200.66	203.02	201.78	198.74	202.52	199.07	203.52	197.93	202.44	206.72	203.98	196.18	205.3	199.76	212.67	200.37	201.93	203.78	199.91	197.83	205.17	203.64	200.45	197.05	193.36	200.83	199.79	201.27	208.31	194.74	205.1	198.59	202.79	195.16	199.85	199.35	202.43	201.07	200.2	202.95	205.8	202.35	191.68	202.39	196.67	196.39	204.61	202.65	207.18
200.07	203.04	199.15	198.68	195.57	206	203.89	203.68	205.44	201.22	200.22	209.47	204.52	195.56	202.14	194.23	193.77	197.69	192.19	204.33	193.39	196.39	195.62	199.17	202.3	203.41	199.44	191.85	206.21	196.81	198.36	197.66	201.2	200.7	189.75	207.21	198.27	195.97	199.85	196.51	195.98	197.92	196.73	199.95	200.93	198.22	204.05	203.13	192.64	201.58
193.15	189.2	195.78	192.51	192.04	199.44	195.88	195.67	193.68	195.35	196.71	193.31	190.99	195.98	195.8	191.13	198.09	192.98	194.55	193.54	199.64	190.9	200.64	195.32	192.46	194.09	192.57	194.46	198.95	184.88	193.72	195.9	198.23	198.11	185.88	195.8	195.52	195.51	194.08	197.03	203.92	195.01	203.19	196.99	198.19	195.82	194.32	195.35	196.2	202.23
212.7	220.09	218.43	222.94	210.79	215.1	218.96	215.77	215.38	215.82	217.96	217.3	216.96	214.82	218.8	215.53	219.08	216.37	216.2	221.42	218.22	214.65	220.78	214.53	211.66	224.07	218.65	219.33	213.55	214.75	214.17	216.38	213.43	213.91	214.73	220.39	216.54	212.79	213.84	220.92	216.84	213.79	216.56	209.86	212.45	225.19	221.61	221.73	214.2	215.19
203.02	198.6	200.71	195.54	195.79	202.6	197.02	200.94	194.29	203.77	196.02	197.2	199.11	201.46	200.2	201.88	197.08	201.81	197.13	205.48	204.37	204.42	191.22	202.63	203.92	205.1	202.41	201.88	198.46	195.11	200.59	203.21	206	199.14	201.97	202.41	194.36	199.52	201.85	199.82	197.85	197.42	200.36	202.35	201.75	200.39	198.04	205.06	198.03	195.69
199.43	201.67	198.53	191.3	202.47	199.25	200.55	201.19	196.64	206.87	201.1	200.26	193.55	196.98	198	201.8	203.32	200.75	200.37	199.47	196.87	204.34	202.79	195.04	204.22	202.61	196.57	206.77	193.2	192.83	197.01	198.72	206.28	198.49	195.91	204.99	202.74	200.69	200.04	193.66	195.84	200.78	196.78	195.29	193.84	200.61	200.84	198.08	198.03	203.6
209.48	213.37	216.89	215.75	219.66	219.52	218.79	226.84	216.22	217.57	218.14	222.74	216.36	216.93	217.01	219.5	218.37	217.02	218.36	213.18	213.74	217.5	210.35	221.79	212.8	218.38	215.73	216.68	218.31	214.76	214.76	219.17	215.39	216.19	216.36	224.55	216.43	213.95	222.64	221.29	212.7	211.86	214.73	216.45	215.96	219.97	216.14	217.68	212.75	222.46
219.37	210.87	211.12	214.63	215.56	212.83	209.77	212.05	209.56	212.04	214.49	212.06	216.3	209.4	217.45	220.4	213.42	210.95	214.62	211.45	208.83	217.77	208.76	213	214.7	217.19	220.76	212.21	216.01	206.62	211.41	211.31	215.05	211.78	213.55	213.23	205.66	213.84	208.77	211.1	218.33	214.59	206.2	215.41	212.65	217.92	215.11	210.94	211.08	203.28
204.63	200.08	203.57	205.56	204.14	200.72	204.33	198.8	207.14	201.56	206.67	207.04	206.04	202.69	203.57	209.85	197.54	197.42	206.49	206.75	198.73	200.35	205.27	203.97	206.42	200.18	201.42	201.35	200.86	197.33	199.91	206.38	199.67	198.22	202.45	206.06	204.48	203.46	201.27	204.76	205.5	206.14	206.46	206.36	206.42	203.71	206.22	204.93	202.14	200.81
197.35	200.88	205.07	207.9	199.92	199.11	202.23	202.83	200.06	200.04	198.86	200.68	196.29	199.81	198.11	197.09	199.23	204.66	199.34	196.27	205.39	196.88	203.06	198.38	202.62	203.08	200.13	201.28	197.27	189.8	205.43	206.61	199.32	199.41	201.67	204.39	198.46	199.48	200.26	201.34	203.85	207.64	198.96	203.7	196.5	201.1	207.54	198.04	195.71	200.11
214.25	203	209.16	206.71	205.89	207.52	203.92	206.89	206.71	215.89	212.55	204.42	208.72	214.57	212.09	211.27	207.86	205.47	211.83	205.47	217.03	212.01	205.31	212.21	206.31	213.46	206.62	208.54	209.58	208.35	203.72	209.79	206.66	204.53	212.14	205.52	205.15	206.16	205.53	207.61	204.17	206.54	213.95	212.45	204.43	205.44	201.25	204.27	201.6	203.7
209.06	202.16	201.9	200.39	207	202.93	205.63	196.86	208.42	209.93	200.73	203.41	203.91	207.84	201.55	203.6	207.19	200.9	204.85	203.53	204.89	204.04	203.55	203.91	198.95	200.57	195.51	200.68	194.97	201.12	211.18	211.14	200.34	195.95	207.26	203.82	211.8	204.23	196.62	199.97	207.59	199.39	206.05	207.16	207.34	205.35	202.2	201.9	200.48	199.3
205.48	206.6	200.88	204.02	205.14	202.54	202.78	200.16	207.51	204.67	208.29	201.61	201.1	196.46	206.46	203.42	201.83	203.66	202.71	198.85	204.54	207.21	200.75	202.48	198.76	200.84	201.03	204.38	204.64	198.94	198.59	200.9	207.58	197.1	198.18	202.08	197.63	204.76	200.23	205.31	197.66	209.36	203.24	207.41	200	214.9	197.05	205.57	202.26	207.56
208.75	203.87	206.02	201.85	200.3	206.86	204.37	206.17	206.55	204.44	205.11	205.41	207.04	208.43	208.48	201.33	207.76	202.88	203.1	202.4	204.51	213.88	205.29	200.67	198.4	212.2	212.58	202.6	205.7	206.73	198.73	199.43	205.2	209.24	201.68	205.82	206.13	201.17	206.91	204.6	200.15	205.94	206.48	207.14	199.08	199.79	200.14	206.6	199.46	206.54
194.41	193.32	195.65	193.99	189.78	193.14	190.82	190.51	191.5	184.63	192.73	196.89	196.12	190.93	194.76	194.07	194.32	199.41	193.41	191.95	195.19	191.29	194.33	192.84	192.19	196.39	195.12	192.72	190.18	194.35	187.19	195.7	194.17	195.27	188.5	185.62	186.86	196.99	189.58	196.16	193.82	190.19	193.4	200.96	189.18	198.6	192.23	190.39	193.83	192.84
210.47	209.67	206.53	209.64	208.55	206.62	207.53	206.98	205.9	203.84	211.85	206.33	206.79	204.7	201.03	210.28	207.03	208.18	205.14	205.38	204.07	214.47	211.42	207.24	204.56	205.25	207.95	207.99	208.07	217.42	209.97	211.85	207.67	207.81	206.38	213.57	207.25	211.38	210.39	210.89	207.26	210.84	208.62	212.05	207.36	208.94	203.16	216.05	209.27	203.57
211.09	211.88	216.69	208.88	215.12	207.57	211.08	209.92	214.49	218.08	210.26	209.61	210.13	203.74	211.95	214.85	210.59	212.06	211.45	212.56	208.77	207.45	208.88	217.21	210.44	211.59	211.33	213.55	205.41	209.73	215.41	210.39	209.75	206.48	210.49	212.57	209.74	213.22	209.35	206.43	211.38	214.45	210.54	219.7	205.77	205.1	205.73	215.04	216.02	217.89
209.3	207.88	204.04	207.35	213.86	203.09	209.7	205.39	202.18	206.02	209.27	211.03	210.4	206.13	202.19	208.59	207.35	204.93	211.24	203.77	209.32	211.73	206.77	213.83	212.2	207.32	206.87	206.36	214.25	209.45	203.57	208.65	206.67	209.76	205.08	203.26	211.57	209.77	213.66	215.36	204.6	209.91	195.51	211.76	208.9	210.38	207.99	208.81	216.68	206.87
205.32	205.86	212.14	205.63	208.03	212.61	208.35	215.13	207.56	210.35	207.99	208.11	218.2	206.83	211.79	205.83	205.11	203.59	208.96	205.74	210.02	209.76	212.46	206.39	209.65	211.49	211.08	210.13	201.34	207.31	213.03	206.7	206.71	209.25	213.6	212.3	208.93	206.31	216.38	204.05	210.47	213.62	207.24	214.85	208.15	210.81	215.25	203.15	208.27	207.36
220.69	214.39	211.78	203.66	207.06	209.15	215.4	214.79	208.81	212.06	211.69	215.23	221.89	213.38	205.83	208.98	210.13	214.83	216	211.12	214.39	209.79	206.3	213.28	206.17	218.59	211.75	208.55	209.47	212.14	213.27	210.34	211.8	215.88	218.46	208.78	213	214.1	226.19	215.14	208.13	210.86	211.21	214.59	215.88	211.94	216.64	207.4	209.75	214.24
204.17	198.82	201.14	204.59	202.92	204.45	200.85	199.27	196.6	208.54	204.74	206.06	203.51	201.25	207.02	196.78	203.56	202.89	202.24	198.48	200.61	207.57	200.8	204.63	206.96	198.21	204.46	206.48	205.38	204.91	203.8	204.87	202.49	201.91	201.33	203.48	200.84	203.73	207.05	205.27	203.78	207.02	198.42	199.8	209.09	197.74	198.44	202.33	206.82	201.67
198.82	194.44	204.85	202.94	199.61	204.73	197.47	194.02	203.37	200.01	201.51	203.33	201.18	200.95	203.44	195.64	200.32	199.56	196.92	195.01	202.28	203.58	200.06	201.36	205.06	192.87	197.58	196.43	197.05	203.16	201.82	200.72	200.01	204.37	199.5	200.21	201.52	194.83	198.6	197.5	201.19	203.17	204.65	199.98	193.84	199.26	202.27	195.32	202.24	192.54
206.84	201.72	204	206	203.45	202.89	204.4	208.48	205.57	207.88	203.01	204.52	204.76	206.92	202.39	196.84	205.19	199.45	209.61	212.24	203.29	211.32	196.56	209.54	203.28	204.15	201.76	204.85	201.45	208.95	202.86	207.47	202.74	205.91	203.24	205.51	207.56	204.6	205.24	198.32	207.76	201.33	209.07	202.86	203.96	192.86	202.22	207.04	208.25	207.59
200.77	200.27	202.75	200.05	204.99	199.03	200.18	197.5	198.43	192.4	201.02	199.23	198.35	199.29	194.93	197.46	199.66	195.04	200.58	198.01	196.04	195.04	196.03	199.02	192.9	196.19	196.23	200.78	194.3	199.6	201.13	198.62	197.98	201.53	198.78	195.7	197.81	194.59	202.59	196.37	206.42	199.53	196.47	191.36	198.28	204.51	197.24	196.49	200.58	196.61
214.27	211.71	209.51	212.96	212.57	212.14	219.17	222.26	210.87	211.8	210.27	211.61	211.99	211.1	206.03	211.19	206.53	213.45	212.87	207.67	209.54	209.73	207.6	208.73	212.52	209.36	213.94	208.76	219.37	214.22	211.1	214.54	210.3	211.63	206.74	212.75	218.76	211.87	209.92	214.45	214.17	206.51	215.78	209.9	206.59	211.4	214.51	209.32	211.39	205.45
211.07	211.02	207.53	209.02	210.48	212.72	211.2	208.8	209.6	210.3	209.52	215.59	211.42	207.6	209.32	213.43	206.39	216.07	210.04	208.92	208.13	211.49	220.86	203.87	211.52	210.23	213.47	212.89	211.05	209.85	208.23	214.87	206.48	204.43	214.34	211.74	210.61	216.83	217.02	208.6	214.5	213.52	211.99	207.67	208.14	208.71	212.51	216.48	208.14	207.98
200.86	207.86	202.59	204.86	200.09	202.75	207.77	201.74	207.86	205.78	202.28	198.18	210.07	206.05	206.85	206.69	208.79	208.65	205.08	206.15	204.16	204.98	205.74	203.68	207.65	199.71	203.49	206.95	206.33	211.08	205.44	200.78	207.02	205.72	199.14	201.71	196.51	206.19	202.93	212.03	205.32	203.25	204.8	203.3	204.05	208.11	205.76	205.96	206.71	212.57
212.9	210.29	209.05	207.38	209.43	211.02	205.97	210.83	204.68	208.07	205.89	206.85	210.35	209.71	203.23	201.78	209.44	199.49	206.53	207.98	210.16	208.74	208.51	207.63	209.28	206.72	205.41	210.27	211.7	213.43	207.08	207.58	209.81	213.35	208.92	208.76	207.99	214.75	206.37	203.94	210.9	207.99	207.41	211.82	205.55	205.29	211.3	204.7	211.8	210.16
212.28	207.65	204.36	204.5	205.87	211.8	206.25	206.26	206.08	210.15	205.48	210.23	205.34	198.16	207.3	209.62	200.72	202.93	201.61	205.86	197.57	207.65	208.1	207.2	209.01	202.68	206.54	199.78	201.15	209.99	196.68	200.38	206.77	202.05	208.39	201.85	199.39	199.37	204.31	199.62	209.06	204.09	202.49	203.21	206.77	205.67	206.56	200.73	206.29	208.12
196.59	203.06	203.47	193.67	204.98	197.74	200.5	202.11	199.75	200.3	200.66	198.28	195.49	204.6	202.28	198.64	196.77	201.41	202.24	198.62	200.07	192.93	198.4	201.61	201.74	196.33	198.87	203.66	203.32	198.6	202.42	200.43	201.95	206.55	197.85	204.38	198.99	192.35	207.03	198.09	200.7	202	201.13	194.02	199.21	198.09	197.85	201.38	205.4	203.3
205.08	219.85	208.77	211.24	211.32	206.02	208.57	206.84	205.13	218.05	213.22	215.64	206.16	211.38	212.16	204.75	214.85	210.52	213.08	217.56	210.94	210.83	219.76	209.36	215.99	213.98	215.08	211.79	214.42	212.43	213.72	216.85	217.05	203.95	212.17	217.01	217.24	216.42	213.54	215.4	216.45	209.36	212.1	215.61	217.96	219.26	208.75	216.2	220.73	214.36
201.99	207.24	203.79	208.32	203.12	203.54	200.94	209.35	203.34	208.88	204.59	203.58	208.14	204.84	206.1	202.9	202.87	212.71	207.51	202.56	208.54	196.78	203.87	207.44	207.7	209.47	209.66	200.76	204.35	200.07	204.62	204	203.67	206.36	205.87	197.08	202.33	204.7	200.13	208.06	199.72	206.04	205.57	205.37	205.92	200.86	210.8	209.1	207.78	200.91
195.26	199.83	205.03	201.73	204.42	209.02	203.92	205.05	210.46	201.61	204.83	201.93	206.7	202.46	202.45	204.07	205.95	203.32	206.98	205.55	208.79	203.74	207.45	207.42	203.91	205.14	199.93	204.72	204.13	206.71	203.46	202.97	208.91	201.12	201.03	205.53	207.37	206.24	200.99	201.48	202.74	201.26	206.76	210.5	204.53	204.12	208.53	204.67	202.49	209.99
223.05	221.84	219.13	217.02	214.14	213.98	216.01	216.5	224.29	217.65	217.94	213.49	217.01	220.9	219.78	216.38	223.55	218.4	216.93	214.8	220.41	214.8	215.95	217.11	220.01	216.48	222.42	213.59	219.94	215.13	216.93	220.23	214.1	218.51	219.04	219.81	216.22	219.82	215.95	214.82	216.59	214.36	221.5	221.42	217.89	217.34	219	216.36	211.04	214.4
210.25	213.81	208.02	212.15	202.7	209.12	204.01	211.6	212.3	202.92	213.27	214.02	207.42	215.29	216.34	204.76	212.03	211.3	204.13	205.61	212.41	212.67	208.72	211.97	210.29	205.95	213.89	217.13	210.19	208.7	207.11	208.33	204.22	209.71	209.99	207.37	210.82	210.58	218.44	216.47	206.96	205.79	204.5	211.35	213.39	204.35	205.72	205.28	204.8	211.03
195.3	206.46	198.05	200.36	201.25	206.53	196.91	197	196.33	197.44	196.78	204.73	197.86	195.28	199.37	204.46	201.2	201.06	196.38	203.8	205.18	194	196.77	200.94	200.87	207.7	205.34	196.76	200.2	195.26	203.49	201.92	201.46	204.72	204.54	199.23	206.23	206.1	198.51	196.13	195.79	201.55	194.08	190.55	203.03	198.24	202.3	203.7	195.26	192.74
207.31	204.82	205.08	209.92	204.61	209.29	203.1	207.98	204.75	212.35	204.22	208.88	209.43	213.9	210.31	205.39	212.39	209.3	203.7	208.13	214.17	211.99	205.89	208.3	208.79	212.3	211.32	202.43	202.31	205.09	214.5	209.83	213.33	210.4	211.02	210.4	207.13	209	202.36	208.92	208.36	211.42	206.03	202.62	215.58	208.19	205.08	210.37	208.55	208.99
199.42	199.58	195.59	197.22	202.61	193.53	200.07	208.79	198.8	200.99	194.26	194.78	193.88	199.4	201.23	200.35	199.52	201.77	194.49	201.72	197.22	202.04	199.64	194.03	197.66	194.98	196.81	204.11	204.85	195.51	197.45	197.3	194.1	196.68	197.41	199.07	203.12	200.25	201.01	195.21	197.39	203.26	198.67	201.29	198.33	199.03	197.53	198.9	205.46	195.37
208.19	202.41	206.93	205.01	204.47	201.53	200	201.37	201.33	198.78	204.62	199.64	209.38	212.04	202.89	207.01	203.79	192.79	206.3	196.17	200.85	201.64	202.56	196.23	207.7	206.3	205.52	205.45	203.55	206.13	200.39	201.96	203.57	206.89	198.25	200.12	205.87	202.37	205.25	202.49	205.44	206.53	202.61	207.68	206.18	202.29	202.79	198.54	203.62	205.31
207.97	209.1	214.09	211.45	208.03	208.28	206.35	204.94	212.02	209.8	210.29	205.74	214.85	209.52	209.91	212.68	210.05	204.35	209.91	207.84	208.68	213.09	205.2	212.76	206.79	205.02	202.28	207.84	205.48	208.5	203.98	209.76	209.46	208.99	212.62	203.12	210.26	206.64	210.28	208.56	205.83	210.85	205.32	205.51	208.15	208.3	205.71	210.22	206.03	210.43
201.81	201.83	206.15	204.25	203.79	204.95	204.05	205.3	206.06	201.35	202.13	203.69	207.29	204.78	205.67	212.47	199.04	196.78	204.47	208.85	205.33	206.43	204.36	203.97	201.21	205.45	207.45	199.49	204.68	207.52	203.1	202.89	203.27	204.09	209.55	204.67	203.78	202.26	205.33	205.95	198.05	202.73	205.91	197.81	201.55	210.65	201.62	198.34	199.39	203.43
203.33	211.76	207.28	206.96	210.53	209.92	202.68	207.58	206.57	204.76	211.54	212.21	204.91	206.19	210.36	209.89	206.28	206.71	215.73	206.63	205.34	207.18	212.48	212.69	202.62	208.62	211.37	208.09	205.26	208.47	210.93	203.8	211.31	208.01	207.3	207.51	201.89	211.24	209.97	194.9	206.53	208.59	209.86	207.43	210.86	206.89	205.07	207.03	211.64	206.83
212.66	217.99	212.25	214.95	214	215.1	218.6	218.74	220.28	216.79	214.39	216.85	222.58	218.29	218.53	214.2	217.56	207.15	213.42	213.33	218.76	217.88	220.82	220.84	218.79	209.03	215.01	216.52	214.9	224.22	218.71	220.73	214.07	215.94	217.48	210.56	215.01	219.08	216.82	219.68	216.25	213.54	210.45	217.66	215.44	216.42	217.91	223.88	220.3	217.49
200.91	204.5	204.25	204.11	202.89	203.72	202.86	203.45	203.88	199.72	202.17	201.41	200.45	202.05	207.39	201.87	200.38	203.97	205.21	202.76	204.1	205.5	201.71	193.79	215.59	201.77	203.48	204.97	198.7	205.66	201.3	206.95	206.32	199.06	201.37	199.41	204.73	202.3	205.67	202.02	205.32	203.31	200.29	207.26	205.59	203.79	204.24	205.32	202.59	203.06
199.12	194.82	197.7	197.73	190.08	195.88	196.66	194.34	192.38	199.23	187.37	195.6	195.17	194.63	194.29	196.39	198.66	193.47	196.11	196.05	193.43	188	195.8	191.53	195.35	191.16	196.65	191.98	198.12	203.18	194.57	199.08	198.1	192.97	196.81	204.57	191.78	198.76	194.28	196.01	192.05	187.97	195.27	198.26	195.64	190.36	192.13	193.97	193.86	189.9
206.85	197.11	202.63	198.75	203.05	203	206.4	198.09	206.84	198.87	198.6	200.15	204.29	203.52	204.69	203.16	202.43	200.92	204.08	206.19	209.32	197.94	203.78	202.04	204.85	203.75	203.05	206.51	204.44	201.69	202.05	199.94	203.77	200.37	200.5	206.16	212.59	211.08	201.89	207.15	205.82	203.98	198.28	203.68	201.39	206.18	208.19	207.79	200.55	201.31
208.72	207.67	206.88	207.11	199.26	203.08	202.42	201.03	209.75	207.24	211.49	210.72	205.8	211.87	209.82	202.22	208.73	209.68	206.23	207.42	205.56	200.09	205.45	210.53	207.76	215.43	206.21	208.11	210.59	210.33	209.97	211.56	206.45	209.32	203.16	206.09	210.23	206.67	207.55	206.4	205.46	209.03	201.9	205.58	205.42	206.43	203.91	210	207.49	209.06
209.81	210.17	205.99	207.7	209.1	206.4	212.67	209.75	209.14	207.12	209.65	216.6	209.89	208.1	211.58	216.58	207.16	205.83	213.16	209	209.23	211.28	212.82	207.72	206.76	216.03	210.85	208.6	213.2	215.26	209.24	214.13	205.94	207.08	210.88	212.51	205.48	210.37	208.72	206.51	209.99	210.44	213.88	207.5	203.45	208.88	207.13	210.14	206.77	203.07
185.92	198.42	191.24	201.06	194.34	202.75	199.98	195.67	194.7	195.66	196.83	196.42	200.37	198.2	196.86	200.77	200.63	199.83	188.07	193.69	193.54	203.51	198.98	199.77	192.25	202.31	197.47	200.48	192.88	193.89	205.06	192.05	189.57	204.07	192.35	195.39	196.63	197.8	202.29	193.44	192.53	199.48	195.94	200.42	199.99	201.15	200.47	198.47	195.56	203.29
203.9	208.25	201.81	211.09	199.41	205.6	207.96	208.38	206.29	202.48	206	203.4	204.58	205.52	206.22	203.68	201.67	200.29	203.01	196.28	210.17	200.18	202.21	203.2	205.52	200.03	210.49	205.13	202.24	209.66	199.23	206.47	201.18	202.32	200.66	204.15	201.94	202.83	200.49	200.83	199.82	206.61	202.13	204.21	195.07	203.21	202.62	204.81	199.6	206.3
207.06	209.78	201.08	212.56	207.6	204.63	207.64	208.43	202.42	206.91	214.34	209.05	210.18	217.39	204.31	209.68	211.7	204.82	209.07	209.01	206.43	215.5	215.62	212.62	207.59	213.82	206.46	215.52	208.73	208.88	209.77	209.83	205.51	213.35	209.32	211.99	207.75	205.38	205.17	208.86	205.31	212.64	210.23	210.03	204.12	204.49	208.42	205.08	209.23	207.66
205.27	203.9	205.29	199.72	202.28	196.58	204.51	200.02	197.48	208.48	197.47	202.75	201.61	197.79	196.85	201.27	202.02	205.31	201.09	202.86	198.4	206.53	202.29	194.17	202.89	196.69	196.54	198.54	199.36	208.81	199.75	205.51	204.94	201.7	195.22	206.91	199.89	199.8	204.51	199.76	203.21	196.28	199.08	198.06	207.16	206.07	205.88	201.51	206.94	198.55
211.65	219.7	216.9	212.02	205.34	203.99	208.7	205.8	206.72	205.18	206.89	213.2	204.82	213.73	204.89	210.45	204.19	206.95	203.96	203.36	205.56	203.31	209.72	208.94	199.42	207.91	204.21	213.18	207.17	207.6	212.61	206.13	205.73	208.41	205.56	208.95	207.51	213.18	199.39	207.65	208.73	209.25	210.15	204.43	209.17	208.91	204.48	209.17	206.71	205.33
213.71	203.56	206.72	197.69	207.13	205.12	198.54	206.5	206.05	210.24	203.7	204.61	206.74	202.79	204.51	205.09	203.76	210.42	199.7	202.42	204.37	213.5	207.04	205.21	205.8	201.83	210.75	205.13	201.73	204.67	204.39	205.91	208.72	204.2	200.82	204.73	205.96	207.12	209.41	203.08	202.75	204.42	208.08	203.27	211.06	201.9	200.67	203.99	208.77	207.31
203.58	206.22	205.8	207.75	202.73	207.66	199.09	203.71	205.16	203.07	202.64	203.29	207.26	211.41	199.53	206.49	204.86	207.25	201.92	206.71	204.33	204.57	201.22	208.64	205.04	202.74	202.92	207.59	200.92	202.88	206.41	211.16	202.05	205.72	203.6	200.54	201.3	204.67	201.24	202.2	199.82	207.31	199.98	204.43	203.43	196.32	205.7	207.75	200.54	204.63
194.89	193.91	202.22	193.93	194.89	203.23	196.33	197.24	189.92	198.02	195.79	196.64	201.12	202.81	202.4	207.38	195.02	198.29	198.04	197.11	193.08	200.18	196.67	202.67	197.93	191.95	199.53	189.79	196.24	199.13	199.74	195.85	192.14	199.11	204.02	195.49	200.69	197.05	199.54	193.72	200.93	195.67	200.09	207.63	191.98	196.95	201.36	195.52	200.84	197.37
199.45	202.48	201.41	200.71	192.98	197.46	202.72	196.84	194.31	199.27	194.11	200.91	198.41	198.46	199	196.38	199.94	195.63	198.73	201.9	197.88	198.4	195.16	191.58	201.56	201.28	194.74	198.7	201.09	200.39	195.55	199.24	197.9	200.83	206.72	195.81	200.75	200.14	200.24	202.16	196.83	198.13	196.11	205.01	205.99	199.17	200.69	205.41	199.37	194.75
198.36	195.54	202.89	205.62	200.03	200.56	203.41	206.54	202.99	201.29	205.91	199.04	200.2	206.43	202.83	203.26	203.13	202.53	209.3	207.11	205.99	202.86	211.04	199.99	199.44	198.25	208.71	203.32	208.52	204.61	202.65	204.02	203.59	207.27	208.41	209.73	206.65	197.1	209.49	202.67	204.43	211.74	203.84	198.89	208.5	204.23	201.98	203.08	201.91	201.71
202.62	202.89	202.49	198.7	197.42	204.51	198.38	199.25	200.25	199.36	198.89	195.35	200.63	199.4	204.75	201.7	206.95	203.19	203.2	202.35	201.09	204.41	199.02	203.02	201.48	204.14	201.49	196.65	199.61	199.14	196.04	198.62	201.75	198.38	207.99	201.02	203.08	199.17	201.32	196.24	201.45	196.52	208.16	200.22	201.14	194.36	198.9	208.38	202.33	200.13
206.47	212.58	208.27	208.45	207.5	214.34	208.01	207.66	203.66	207.37	208.39	205.91	208.02	206.39	212.11	210.2	205.64	202.47	210.23	210.41	219.83	209.24	208.62	205.17	208.29	209.91	208.64	210.67	211.93	216.79	212.24	213.89	210.28	212.76	214.7	208.41	220.17	202.85	205.8	217.09	210.01	207.5	204.56	209.15	213.29	206.74	207.32	211.37	207.15	210.99
210.78	209.38	211.95	209.79	207.16	204.87	207.13	209.48	212.11	201.5	210.55	212.21	205.33	210.48	206.06	206.51	206.3	201.81	207.71	204.55	212.66	207.79	205.96	208.94	202.68	206.16	204.71	205.66	211.29	206.88	207.32	212.16	206.84	196.62	201.19	205.28	211.94	209.5	205.92	203.75	204.39	207.46	205.19	211.38	211.43	211.9	199.39	208.58	207.8	211.17
197.86	202.57	200.78	201.66	203.1	209.27	197.9	203.94	211.73	209.69	205.72	200.63	197.44	204.19	207.49	204.28	203.57	198.91	203.65	208.62	205.29	203.87	205.04	199.09	199.77	211.47	210.56	206.18	200.23	201.78	202.54	212.28	203.19	203.26	199.82	204.53	205.34	207.18	203.23	199.69	203.62	203.05	203.32	199.94	201.27	205.34	207.49	208.52	201.39	200.59
206.79	210.46	211.96	212.8	204.93	209.3	204.02	208.17	210.56	204.25	210.81	210.14	209.95	208.72	202.87	213	207.46	206.32	208.69	208.59	203.65	203.84	207.61	213.36	201.26	209.19	210.28	202.92	212.52	212.67	210.48	213.83	209.31	207.94	206.75	211.82	205.78	210.93	209.36	210.76	211.97	210.61	208.31	202.6	206.49	205.73	209.76	208.42	202.26	210.69
205.41	210.89	204.61	208.45	205.67	207.68	211.24	207.4	210.22	210.63	202.06	212.21	207.94	209.58	209.26	205.62	208.33	200.61	208.56	207.44	211.08	202.58	208.75	209.69	208.35	206.73	211.03	211.66	208.62	206.84	207.23	204.46	209.16	210.18	199.31	213.23	211.01	209.79	203.62	201.63	209.8	208.72	205.45	211.42	209.31	208.24	208.28	207.38	203.58	204
211.92	206.21	207.92	208.43	208.57	212.03	213.4	213.34	208.57	210.36	208.79	212.05	215.68	209.7	201.94	208.45	213.32	211.65	211.16	212.32	211.87	216.88	208.89	207.09	211.25	211.25	210.25	198.9	210.11	207.27	216.46	200.04	207.38	209.41	204.6	217.83	201.8	210.69	210.04	210.75	208.75	204.66	210.35	212.2	200.96	207.24	205.58	204.1	203.6	212.22
208.88	204.83	202.23	200.45	200.8	205.48	200.8	200.26	201.86	202.78	206.11	199.97	204.54	197.78	199.34	200.19	209.2	201.14	202.96	202.85	208.45	209.29	207.34	198.2	208.1	207.76	204.59	209.3	202.67	204.99	210.05	201.22	196.53	200.28	203.11	209.22	201.64	203.83	204.29	203.73	206.21	201.13	204.54	204.5	208.13	204.93	202.49	195.02	200.33	206.53
203.18	194.8	206.23	204.11	205.1	196.8	209.37	199.16	201.26	200.16	204.85	203.11	193.05	196.97	196.36	206.42	200.52	201.46	203.53	193.33	192.24	205.71	201.2	207.25	201.07	194.95	202.65	206.66	206.85	205.4	207.56	205	207.05	202.12	206.9	201.65	202.66	197.14	203.33	200.34	193.81	201.81	205.82	207.24	201.55	203.43	199.34	198.65	204.88	193.97
209.8	213.2	210.5	212.03	205.82	211.9	204.26	211.2	214.44	213.46	209	206.07	215.96	213.52	206.88	203.31	213.74	209.42	206.79	212.97	205.19	216.82	213.37	212.26	212.55	215.56	216.81	212.01	214.89	214.21	212.63	205.72	211.99	206.82	210.23	212.42	210.01	209.79	217.46	209.34	212.95	210.13	205.21	210.45	201.62	210.4	212.68	215.13	214.35	204.8
204.79	202.69	198.86	198.71	196.55	205.69	201.01	196.43	205.67	200.07	203.74	207.55	199.96	199.52	199.92	208.84	203.53	204.08	196.07	206.02	204.17	199.88	196.01	198.62	210.76	204.82	201.43	196.67	198.86	197.98	203.38	200.45	199.06	204.92	202.19	206.96	206.85	202.22	204.05	205.09	196.94	207.32	204.99	207.93	204.6	200.43	201.5	201.04	207.29	202.36
204.58	211.66	209.62	208.05	210.38	207.3	213.44	210.23	206.12	205.09	208.42	206.07	205.71	212.85	206.38	203.4	205.93	203.99	208.78	206.45	208.89	214.87	213.14	208.47	220.33	209.89	214.23	206.5	210.19	210.93	208.37	213.03	211.47	208.34	216.91	205.98	211.69	212.94	211.91	217.07	215.17	211.19	217.96	212.99	211.42	208.47	208.65	206.77	205.85	201.7
205.41	205.45	194.99	200.8	196.01	208.48	204.13	201.33	199.99	196.73	201.94	200.9	201.44	201.44	198.48	200.24	200.36	205.13	199.97	200.17	198	208.25	198.66	199.29	202.45	199.35	199.08	202.94	197.9	201.92	200.03	201.22	190.49	199.31	208.39	205.79	200.53	197.08	205.1	200.79	198.01	197.13	197.66	202.14	199.9	202.38	202.45	196.24	199.76	198.96
201.68	200.47	199.03	197.62	202.27	199.23	202.79	205.44	196.44	197.65	192.49	210.87	201.27	195.58	199.01	194.43	198.72	201.97	194.53	203.87	204.29	199.55	205.79	205.39	199.13	200.07	200.54	199.46	200.23	199.28	202.38	202.3	194.2	199.63	199.42	195.92	201.54	197.14	198.24	201.44	200.9	201.24	199.97	200.45	205.05	202.59	202.93	199.05	194.05	199.13
207.68	208.28	213.41	210.71	205.3	216.93	206.53	210	208.89	211.13	203.81	209	212.09	206.19	207.78	213.08	208.75	213.53	209.35	206.78	211.3	201.34	211.46	218.36	204.41	205.19	201.6	202.04	200.56	208.81	207.43	207.13	214.9	213.38	206.23	204.91	212.02	205.19	216.43	207.63	210.92	210.94	216.49	209.28	207.84	207.53	213.87	205.38	215.25	201.01
213.65	211.66	210.22	210.03	215.28	206.71	209.54	208.98	207.92	207.75	213.06	205.69	210.02	210.8	213.36	218.89	210.62	209.22	211.98	213.75	207.82	210.96	209.19	210.89	218.56	214.89	216.08	211.28	210.46	212.83	211.89	211.84	208.96	211.97	206.88	211.28	211.07	214.85	217.09	215.59	211	220.06	205.41	214.9	210.17	213.58	215.86	203.78	208.7	215.98
202.18	199.5	204.84	200.88	201.39	203.61	201.22	200.22	209.61	203.55	198	207.33	200.34	205.45	204.09	204.33	201.32	208.16	208.2	202.92	206.03	204.05	207.93	197.31	199.59	204.85	196.44	205.8	203.96	201.42	203.07	211.71	198.36	203.58	200.36	200.32	203.38	205.42	207.01	201.08	205.31	202.62	206.37	205.27	203.82	207.98	201.53	198.52	208.15	202.16
208.01	206.97	208.56	210.4	203.72	208.6	210.23	209.7	206.03	210.65	206.11	215.71	209.3	208.52	207.91	212.65	203.25	212.85	215.29	206.54	220.81	215.52	207.27	209.22	208.42	202.57	213.33	202.43	213.25	205.27	215.8	214.21	208.28	210.85	207.16	209.27	215.74	203.83	201.64	209.03	207.08	209.27	205.12	207.79	206.54	211.31	206.93	206.1	212.89	205.38
216.74	204.44	201.18	207.98	201.92	206.86	206.21	206.44	214.46	212.07	208.08	203.13	204.21	205.64	207.35	203.37	212.5	207.24	205.04	215.79	212.71	215.3	213.39	211.66	208.21	213.54	207.04	204.72	208.2	210.43	205.88	204.13	208.49	205.68	209.36	208.87	210.44	212.09	216.75	207.26	213.99	208.17	212.65	210.42	209.38	205.17	206.49	209.33	211.64	205.56
209.68	217.29	211.13	203.46	205.59	210.95	207.89	210.76	209.04	201.59	210.63	212.55	203.81	212.29	207.37	209.91	209.02	209.09	215.3	211.13	203.53	210.53	205.15	201.48	209.86	212.63	210.01	210.5	214.03	217.23	207.07	203.75	207.24	207.42	211.33	204.07	210.05	210.73	211.01	202.25	210.9	210.78	211.83	206.43	207.84	208.54	212.57	203.88	211.56	205.29
206.17	200.16	204.04	211.67	199.96	200.01	202.82	202.4	209.67	201.12	205.4	196.9	201.67	205.23	202.67	198.05	204.55	206.62	201.7	207.46	204.69	200.75	203.73	200.16	205.32	204.02	204.31	201.43	210.39	199.26	201.99	206.51	204.29	200.54	204.91	206.45	198.9	199.35	203.95	203.85	207.76	204.47	206.68	208.93	203.6	208.71	200.83	204.01	205.46	206
206.59	212.78	208.31	196.84	202.67	208.93	198.01	207.79	199.97	203.84	200.22	205.98	209.35	207.39	206.06	203.17	208.07	204.64	208.32	211.17	204.72	203.06	214.2	208.11	201.98	207.81	201.01	206.45	204.8	204.5	212.54	210.31	206.65	207.59	202.7	204.14	205.16	206.26	204.11	211.88	203.44	204.25	206.39	205.43	208.29	208.81	209.4	212.6	199.92	204.66
212.32	214.02	210.09	217.02	217.26	217.94	213.41	212.77	214.07	208.92	204.66	218.47	213.72	208.52	209.19	220.09	218.18	210.43	217.02	220.1	212.98	215.19	207.82	212.07	217.06	215.04	215.73	218.7	209.14	214.58	216.02	211.45	218.58	209.82	211.06	215.6	218.69	206.91	211.25	212.21	216.66	211.42	210.99	206.29	209.48	214.01	206.99	215.3	214.37	216.5
215.53	208.76	219.36	218.92	211.89	215.68	216.56	213.17	220.12	216.78	218.8	215.34	217.45	215.45	215.7	214.72	214.43	216.07	217.48	215.86	215.04	211.32	211.67	220.46	215.46	218.7	218.1	203.56	213.93	215.9	217.4	213.58	218.32	220.23	215.82	215.84	216.74	218.11	214.01	218.11	210.25	219.28	214.49	216.22	213.43	212.56	225.91	214.19	212.26	218.9
206.18	204.36	205.26	214.23	205.71	208.97	210.91	209.38	207.07	202.11	212.68	208.67	208.1	209.99	206.08	206.22	207.99	203.41	204.22	203.35	212.48	212.15	213.03	209.24	208.99	212.88	210.44	209.76	202.81	205.67	208.32	202.66	203.29	211.92	208.56	206.34	206.31	206.71	204.82	208.72	204.72	206.12	210.43	201.95	211.02	204.33	212.1	201.62	203.17	204.58
197.35	200.08	203.22	200.11	197.44	202.02	201.54	199.71	199.13	206.01	198.41	201.61	201.39	205.06	196.15	197.85	194.64	198.23	201.94	200.69	206.68	201.7	196.64	196.93	201.45	200.52	199.28	204.58	196.6	195.94	202.28	197.57	206.79	200.2	201.84	204.25	199.43	206.27	203.59	200.18	200.7	198.59	200.09	200.9	198.8	193.75	196.92	197.47	199.46	195.4
215.28	218.99	220.04	222.77	217.86	214.29	215.7	218.29	219.43	218.37	218.96	219.04	217.82	223.8	217.64	215.53	219.89	215.74	218.72	218.24	215.8	215.06	223.26	217.64	216.45	216.68	216.94	221.05	216.04	213.68	218.31	214.3	214.55	218.97	215.9	213.75	211.84	217.84	214.01	213.21	210.67	220.01	221.18	218.52	218.93	217.95	225.7	219.37	219.31	217.55
215.24	215.28	212.09	218.25	217.08	219.87	217.87	217.1	214.58	211.18	217	217.94	215.55	214.5	214.87	213.01	220.24	221.16	218.55	219.46	221.78	216.17	217.26	215.73	219.95	224.33	220.33	217.57	211.4	219.34	220.29	219.77	217.7	211.31	215.44	222.52	219.07	216.5	225.55	216.69	211.89	214.14	220.56	223.17	220.27	220.91	222.72	221.82	217.25	219.04
204.86	208.71	202.58	207.77	213.64	204.5	210.5	216.01	206.24	211.92	211.11	216.37	215.32	204.35	214.94	216.78	210.56	209.16	205.65	207.29	206.83	209.34	206.33	206.87	210.4	213.89	206.06	213.89	212.17	206.78	208.39	208.47	203.28	207.04	208.98	205.31	210.33	205.54	207.09	208.35	207.95	207.01	210.65	210.29	213.34	211.39	210.23	210.57	207.51	215.69
210.05	211.31	210.95	214.13	211.55	211.36	207.65	209.32	213.92	212.09	212.52	203.54	216.06	205.9	208.72	212.1	202.99	209.38	204.64	209.22	210.52	207.81	206.59	207.9	205.49	212.9	206.01	217.37	212.38	210.42	209.97	209.25	212.03	207.74	207.96	208.63	209.86	212.76	205.54	205.44	209.58	206.31	211.03	211.19	209.95	209.55	214.33	209.02	208.79	206.57
202.18	196.36	195.58	202.14	197.66	200.46	192.59	203.69	198.53	197.47	197.45	198.74	204.42	196.72	207.57	204.87	199.93	196.87	197.71	204.48	200.74	192.35	198.25	199.92	197.84	200.49	204.17	199.07	201.2	204.01	206.78	204.9	204.25	202.5	200.72	204.09	208.51	203.13	200.43	196.95	200.04	207.88	200.47	204.06	198.53	199.01	203.4	205.09	197.78	204.12
204.76	206.2	207.39	208.78	211.84	206.45	205.14	208.39	213.4	202.71	207.02	211.47	207.06	204.96	207.66	199.18	205.81	209.79	208.34	207.81	202.32	211.98	207.3	209.13	202.36	211.99	211.87	209.11	210.44	207.27	204.72	205.09	206.57	208.14	211.7	206.76	201.7	206.98	206.32	204.32	204.25	209.12	204.5	212.59	214.55	205.06	210.56	203.4	203.87	207.66
211.97	217.61	208.69	215.7	209.24	208.29	215.48	212.31	207.87	209.23	213.89	209.05	206.38	209.98	209.43	211.98	210.01	211.09	206.05	206.45	215.15	207.53	217.61	208.64	210.25	210.57	208.36	218.22	213.19	210.68	211.32	207.63	213.74	210.06	212.17	213.79	219.67	213.4	215.46	207.58	213.06	213.51	214.68	208.33	216.72	211.63	213.14	213.4	211.97	218.53
205.33	205.48	206	200.69	198.44	208.35	202.99	203.69	205.96	207.94	205.47	204.61	202.95	208.6	206.65	202.61	201.19	204.39	207.11	206.93	210.68	202.74	196.37	199.89	204.82	198.33	206.66	208.23	205.83	199.38	208.8	206.73	205.31	208.07	193.62	195.6	207.7	203.77	202.26	196.42	209.74	209.21	209.64	206.14	207.49	207.23	201.54	195.85	202.35	206.25
218.74	212.97	221.29	212.64	215.22	209.72	211.58	214.85	216.24	212.93	208.95	209.37	212	210.98	206.05	213.17	215.6	211.01	213.48	212.63	221.59	217.76	211.44	215.86	209.28	215.19	211.64	212.01	210.16	213.68	217.94	219.17	213.38	212.33	214.47	216.15	214.12	213.54	214.87	214.31	214.04	211.46	212.77	214.98	214.31	215.76	214.24	215.05	220.13	205.15
197.1	192.64	203.41	198.43	192.31	199.22	198.24	204.12	198.94	197.66	197.75	199.95	197.04	198.67	202.07	193.68	196.48	203.65	199.46	198.89	199.51	201.38	201.61	197.84	192.1	197.19	201.38	198.04	194.21	203.94	195.76	199.27	204.43	195.69	188.65	203.88	201.03	193.95	196.75	195.99	189.66	195.12	198.56	194.82	191.13	201.76	195.37	202.19	201.65	198.09
212.04	212.49	213.6	214.39	212.67	210.5	207.89	207.84	211.43	209.39	219.99	212.21	213.3	211.77	210.97	215.42	213.52	213.42	214.47	205.25	224.01	217.53	209.63	209.58	216.58	212.08	213.37	220.97	214.96	210.86	216.81	210.24	207.37	218.28	209.02	218.21	215.28	214.41	213	205.58	212.33	213.85	212.3	205.21	213.87	215.14	215.9	213.83	215.55	212.87
207	202	199.9	203.11	199.94	204.13	205.96	206.66	200.65	209.73	202.25	204.29	205.12	206.06	205.48	196.57	201.85	197.85	200.72	213.88	203.01	208.01	206.85	204.94	205.95	204.26	200.35	200.75	205.12	202.13	200.42	209.49	206.34	203.45	202.26	206.56	204.55	210.07	207.59	202.11	209.38	203.09	197.72	205.56	208.55	200.31	201.08	195.05	205.96	200.3
194.54	198.15	199.42	202.88	198.52	196.74	197.24	200.45	199.99	193.83	198.35	197.58	194.74	195.13	199.43	197.82	198.57	195.25	197.58	192.32	191.13	202.08	200.14	192.56	199.22	197.73	197.27	200.33	200.55	194.74	201.88	199.96	196.86	200.84	195.69	203.03	203.89	193.71	198.9	196.74	201.11	193.66	191.8	198.76	197.53	194.92	192.33	200.74	189.08	199.1
204.89	208.9	207.54	208.46	208.72	211.21	200.1	205.35	203.17	205.43	206.19	205.42	210.5	212.13	209.49	210.37	213.65	205.86	210.1	205.34	213.05	213.88	209.96	206.06	208.21	206.89	209.51	206.58	207.7	215.74	213.8	204.52	205.63	202.48	212.89	201.49	211.06	208.17	202.35	211.01	216.4	204.64	211.13	209.11	207.95	206.14	207.5	200.78	205.92	210.58
204.72	197.64	208.85	205.45	196.92	203.63	190.94	203.28	195.24	197.08	195.25	203.37	195.99	206.39	202.65	202.73	196.54	197.2	203.64	204.22	198.28	198.78	204.72	200.78	195.87	205.7	203.95	197.37	199	197.07	200.14	196.76	202.75	197.2	205.99	193.69	206.58	200.67	201.11	200.68	199.64	196.95	199.93	204.78	203.56	203.3	197.87	202.19	199.77	198.05
198.98	203.52	204.4	203.98	201.6	209.32	205.86	211.49	200.79	197.79	206.35	202.38	204.28	206.58	198.64	200.84	206.86	204.06	202.55	203.77	198.71	206.91	212.29	201.04	208.09	206.85	204.05	209.8	204.93	202.13	197.72	205.78	200.82	204.99	206.95	205.98	205.87	203.02	207.2	196.9	201.99	200.32	203.38	205.89	200.84	209.26	206.6	201.56	204.12	208.56
204.05	206.27	201.72	204.17	200.6	199.71	206.37	201.49	208.47	200.63	201.93	209.18	202.77	204.39	205.41	199.94	207.21	206.12	203.54	204.09	202.3	200.72	202.86	210.11	208.83	200.16	207.01	204.22	202.34	209.28	201.26	201.49	205.79	201.97	203.87	207.17	203.6	206.79	205.44	202.98	212.18	203.94	207.57	205.36	195.03	206.14	203.46	200.95	199.51	204.53
206.81	211.33	212.7	209.52	208.78	206.32	212.83	208.2	207.05	202.87	209.79	208.22	206.93	203.38	209.83	208.12	209.47	207.19	204.78	211.47	209.29	212.49	209.05	205.82	211.58	202.29	216.11	211.07	205.61	208.19	202.94	210.93	214.28	208.22	208.97	206.05	207.75	215.12	210.27	210.65	210.88	208.17	205.08	205.96	207.19	205.26	204.36	216.31	211.47	208.26
208.56	205.22	206.93	205.59	202.65	209.62	209.98	204.1	213.14	207.26	200.65	199.12	204.79	216.96	208.22	208.95	202	201.84	207.53	211.11	209.27	210.68	211.78	213.73	211.67	212.29	203.67	208.37	213.25	204.66	211.56	205.74	205.98	209.45	208.12	211.57	212.18	209.81	207	213.38	206.25	210.14	214.6	207.26	207.78	209.49	206.37	205.36	207.82	210.81
208.23	212.08	207.31	206.35	206.9	199.21	208.21	201.35	214.11	209.01	213.48	213.29	207.37	207.98	206.57	206.31	203.35	205.47	209.58	209.25	205.03	205.44	207.76	206.02	205.83	205.24	210.71	210.32	205.68	205.55	210.25	207.19	206.57	211.76	205.62	207.47	212.61	211.41	203.78	207.47	206.01	208.62	211.02	208.57	203.26	208.09	208.85	211.26	203.35	210
212.2	207.72	211.01	212.93	204.01	206.95	205.36	211.42	205.29	215.25	215.14	213.12	207.42	216.2	211.38	209.12	214.03	211.87	214.8	208.81	212.03	211.82	207.99	208.19	207.46	210.43	215.22	210.02	212.28	209.79	211.99	214.2	214.31	211.28	215.85	208.94	214.21	217.72	210.01	212.31	205.23	219.72	206.31	204.9	209.91	209.28	216.48	209.75	206.9	203.44
208.23	209.91	205.45	207.73	211.17	213.49	206.94	210.01	207.77	207.37	213.27	204.91	200.99	206.4	203.38	201.64	203.69	207.43	209.51	200.91	206.65	205.82	206.47	208.49	201.63	209.55	206.05	207.87	211.12	212.28	207.25	206.28	207.76	210.52	205.95	205.25	208.89	207.07	211.15	204.45	211.1	206.13	205.15	208.63	213.48	208.13	208.94	207.63	210.48	214.41
196.21	204.78	205.16	200.61	202.42	199.12	198.5	198.63	201.05	206.91	199.28	194.55	197.82	206.33	203.18	199.83	201.98	200.61	197.5	197.96	206.27	199.77	200.22	200.78	200.58	198.73	204.19	197.02	210.66	193.95	196.2	197.39	199.38	198.41	203.73	198.08	197.62	199.2	197.41	205.22	200.11	199.78	199.61	202.71	201.46	204.61	200.91	202.79	204.46	198.84
208.17	211.47	200.83	217.14	207.18	216.98	206.68	202.29	207.98	203.94	206.23	206.26	208.57	210.98	213.34	205.5	211.66	214.34	205.57	209.96	210.54	209.95	201.83	203.48	217.45	203.43	206.03	205.65	210.85	206.8	206.03	208.8	211.38	211.63	207.31	207.9	205.47	203.31	207.99	205.02	210.21	212.33	206.88	208.45	207.42	211.13	207.23	206.78	207.52	211.33
202.97	201.11	200.86	203.44	198.86	193.81	198.39	201.4	200.16	202.56	199.68	203.35	201.94	209.11	197.63	195.21	202.77	197.2	199.3	203.71	196.83	196.18	196.24	204.97	202.49	203.43	208.34	207.97	203.08	195.47	201.53	200.78	202.82	208.71	200.48	200.68	203.23	196.66	206.28	203.36	205.59	202.29	202.92	203.1	204.16	202.39	204	192.24	202.15	201.81
214.16	213.29	203.41	209.71	212.34	210.73	208.12	207.5	219.78	219.5	210.08	215.11	207.3	215.96	209.49	214.63	218.69	210.55	214.21	214.17	208.34	205.42	209.86	211.11	212.31	213.44	212.44	211.99	210.12	214.72	216.15	212.91	209.07	209.71	216.89	211.15	212.66	213.58	211.53	210.62	207.25	212.17	211.29	216.89	212.45	216.91	205.85	211.41	214.77	211.27
207.76	203.94	206.59	202.69	207.27	203.92	210.65	208.17	203.55	209.66	210.59	201.31	201.22	210.49	202.29	198.11	204.33	201.58	207.23	201.61	207.72	205.33	197.53	206.62	201.27	206.52	201.07	209.36	200.99	201.03	198.79	208.96	206.07	201.27	205.02	204.97	205.21	212.56	203.66	205.9	206.31	202.98	210.8	206.2	207.53	205.89	198.9	203.91	212.52	204.92
218.9	215.65	220.35	220.14	218.86	218.08	217.29	216.85	219.88	214.88	219.32	216.99	211.28	219.28	213.16	219.41	219.05	214.1	217.62	217.87	215.94	218.03	217.13	214.91	215.13	219.13	217.05	215.39	216.61	213.68	214.22	225.85	214.04	210.52	216.37	217.96	217	216.4	213.5	222.94	221.77	214.17	224.45	214.99	216.59	211.44	217.19	216.47	212.61	215.06
207.89	201.54	200.97	202.39	204.6	207.95	209.37	206.26	200.45	208.44	203.27	201.63	203.7	202.08	208.75	205.41	199.27	203.68	203.92	202.9	200.8	205.58	205.08	207.97	207.29	202.6	206.17	207.75	198.15	202.34	209.27	204.15	203.55	200.45	200.09	209.18	208.01	202.39	213.17	202.31	203.39	201.37	193.74	201.98	203.44	203.41	210.95	207.92	201.6	201.94
204.3	209.09	211.96	212.36	210.62	211.33	208.32	212.87	205.46	205.96	205.25	204.03	205.27	203.24	207.26	203.95	204.8	209.12	208.57	204.17	202.61	209.5	205.34	207.81	203.16	203.52	208.66	201.67	204.88	214.87	207.37	212.12	208.82	210.72	204.69	206.06	209.85	208.2	213.73	208.92	209.92	212.67	210.7	214.14	208.54	208.45	205.1	210.33	216.15	209.5
211.82	207.54	208.46	207.21	206.18	208.85	210.8	211.51	213.89	215.92	210.66	210.44	206.69	210.81	205.4	211.34	209.03	206.76	212.45	207.61	204.98	207	219.02	205.33	209.45	206.91	204.91	207.98	211.16	206.76	213.21	212.04	211.74	207.98	210.33	211.22	207.44	204	208.68	207.18	205.02	209.7	212.86	208.58	205.46	210.03	210.33	208.67	209.28	213.98
204.96	211.59	201.08	204.4	202.61	208.77	198.43	201.52	206.22	203.03	209.63	201.59	204.46	199.15	201.8	206.77	210.91	199.33	207.87	200.16	207.16	202.61	201.82	203.74	201.89	206.93	207.34	207.83	208.41	201.09	202.59	203.11	207	207.31	201.85	204.12	199.69	206.99	203.48	206.78	200.41	202.24	205.44	205.09	199.88	203.04	208.72	206.32	212.19	207.71
213.45	213.72	216.02	211.22	212.15	215.56	222.79	213.06	206.72	210.75	209.63	221.82	208.2	212.96	212.83	217.26	214.12	214.54	215.12	210.83	213.82	209.93	216.81	205.72	213.8	209.13	211.65	210.63	212.76	210.06	211.82	217.36	216.11	206.03	216.25	205.91	217.1	212.1	218.71	215.74	207.66	214.2	214.25	210.07	212.58	211.42	218.02	209.84	212.56	206.35
207.29	211.05	204.75	202.67	205.81	210.2	211.99	204.95	201.38	200.69	203.5	201.64	198.33	200.16	202.68	206.93	206.74	199.98	202.49	196.88	209.24	210.03	210.33	204.47	203.51	204.41	202.45	205.86	204.14	206.48	205.76	205.29	205.46	196.94	203.83	208.49	206.72	206.67	207.09	204.82	199.54	206.42	202.48	213.91	207.86	203.24	206.45	204.18	203.96	202.87
202.81	204.85	209.5	206.05	202.54	213.89	210.71	207.66	208.8	212.72	204.98	213.41	213.34	211.93	210.75	206.02	211.19	212.42	209.77	211.41	205.49	211.63	203.33	202.62	205.76	211.38	207.62	214.13	208.89	209.98	213.43	208.83	210.98	208.46	205.89	213.68	204.13	207.65	207.96	215.85	206.13	208.35	208.69	206.39	211.17	213.18	213.1	208.77	204.15	205.68
219.14	224.27	215.64	215.5	218.72	216.24	218.42	222.36	213.8	217.62	215.43	227.12	214.92	218.93	211.95	215.67	218.8	210.51	215.38	214.59	214.49	212.43	218.43	216	214.32	217.68	212.92	219.51	215.4	217.19	222.92	217.38	214.61	218.53	212.27	214.2	215.08	219.02	215.54	221.1	219.84	215.85	212.63	213.91	220.83	218.62	216.04	212.5	217.89	215.58
200.42	205.87	204.39	205.42	209.69	201.82	205.28	204.33	208.53	209.8	208.9	205.11	204.45	206.61	207.35	209.29	206.07	206.64	205.43	209.62	209.73	213.17	205.36	206.69	208.98	201.27	210.11	205.49	203.38	207.47	210.45	208.71	204.16	203.55	214.08	206.73	208.01	210.76	206.79	203.81	210.43	210.29	202.29	199.71	206.98	206.08	203.77	206.03	203.22	204.61
209.46	205.2	207.48	210.55	206.11	211.87	210.78	210.56	208.46	212.55	220.08	212.31	215.45	210.42	207.87	209	206.65	214.8	212.32	206.08	210.8	204.29	210.56	212.65	206.51	210.25	215.43	217.48	216.51	211.44	214.82	212.57	208.83	209.39	216.13	213.26	216.63	211.52	215.01	214.15	215.8	212.55	209.65	208.88	211.39	214.06	210.47	205.21	214.8	211.76
215.47	213.89	204.56	208.22	205.93	209.57	210.6	203.6	204.72	208.32	208.46	210.27	206.08	207.24	215.22	210.23	203.25	214.97	208.6	210.07	216.43	211.89	207.53	209.12	210.3	209.78	203.12	213.79	214.41	207.89	208.08	208.4	206.46	211.66	202.93	215.11	207.91	209.89	211.85	209.75	208.76	208.53	200.74	206.87	210.37	220.77	208.58	204.77	208.79	212.02
202.82	202.86	212.84	208.08	213.56	204.37	209.21	209.47	198.61	208.73	208.59	208.14	207.84	209.71	202.54	212.07	216.81	206.66	206.23	203.34	209	205.97	212.96	203.41	209.72	207.76	214.85	210.61	210.21	211.64	209.19	211.7	204.9	209.27	213.64	210.81	213	208.72	206.41	205.4	211.14	207.82	211.41	201.81	204.83	213.72	210.32	210.44	208.65	209.23
207.47	210.05	212.47	208.57	210.67	207.57	214.81	216.07	211.57	206.58	207.12	208.69	210.14	209.44	211.43	211.36	207.44	215.21	205.85	214.09	205.92	204.27	205.83	203.87	209.53	212.06	206.61	216.45	203.82	212.86	210.83	211.01	206.21	207.35	202.32	210.84	206.43	206.93	214.08	207.17	202.43	209.09	206.32	207.07	214.26	211.07	211.12	203.32	207.15	205.23
205.66	215.59	210.01	205.38	213.47	203.29	202.75	202.61	209.07	212.92	206.89	211.03	212.15	207.02	204.4	209.93	204.37	205.78	208.97	203.61	207.3	207.74	200.91	196.05	202.42	208.91	201.93	203.58	204.44	201.94	209.98	211.77	206.85	211.39	198.25	207.8	205.27	205.77	205.6	209.07	207.72	209.6	208.19	213.19	206.58	209.65	211.32	205.19	206.3	209.13
195.68	199.77	202.59	199.07	197.15	197.41	201.8	199.82	201.42	198.07	200.8	198.82	195.56	204.92	189.88	195.09	203	198.87	196.13	198.39	204.83	207.24	195.04	206.88	200.26	201.07	191.19	200.64	201.58	197.36	198.99	202.02	204.67	201.14	200.03	203.64	200.31	206.79	199.64	196.96	199.7	201.73	197.61	203.79	197.24	196.54	197.46	194.67	201.71	203.08
194.69	201.01	198.6	189.48	190.99	194.94	192.51	184.25	196.75	200.91	193.29	193.74	183.7	191.99	199.19	195.98	187.41	195.72	196.02	194.94	194.69	200.74	196.18	197.08	194.7	197.19	191.18	191.46	193.24	197.8	184.52	196.39	196.77	198.62	189.61	188.8	194.51	189.33	184.74	187.81	196.24	202	197.95	196.12	187.99	196.53	191.23	195.26	191.64	193.33
216.37	221.87	217.07	218.16	220.52	213.3	215.9	215.74	216.15	218.69	216.62	219.55	219.7	210.94	221.04	217.01	217.32	219.42	223.15	212.82	219.7	222.13	218.86	214.55	216.31	218.08	216.39	214.78	208.73	211.09	213.94	218.15	211.44	214.4	219.63	210.31	221.09	227.43	224.11	218.99	215	211.37	220.17	217.79	223.28	212.21	219.2	221.35	221.52	216.73
208.31	207.45	207.5	205.55	213.18	202.94	208.65	207.94	202.58	207.72	206.91	207.13	203.88	213.55	206.52	213.89	206.95	210.65	210.2	210.44	210.17	202.9	206.07	209.92	204.24	206.93	205.98	210.58	203.63	207.26	208.57	207.64	209.45	203.19	208.4	208.7	209.07	213.97	211.67	209.02	210.74	208.18	204.72	208.27	214.2	205.66	206.43	206.36	202.87	207.56
217.85	218.61	217.39	217.34	215.25	215.26	212.21	211.8	214.67	216.83	213.46	215.79	214.22	209.81	207.35	214.86	211.76	208.78	218.42	212.23	211.84	211.98	215.72	208.88	212.96	215.46	214.68	212.1	213.32	213.06	211.76	210.44	215.25	217.22	212.3	209.97	210.85	210.9	216.58	216.66	209.53	210.53	208.35	202.31	209.67	216.09	211.44	215.07	213.48	217.14
216.26	214.6	217.52	214.4	213.88	209.17	212.29	215.13	207.51	213.35	213.33	216.59	212.74	212.63	209.77	210.2	219.61	216.16	211.55	209.29	209.45	214.02	207.74	215.42	214.82	210.63	213.96	212.05	214.19	216.33	216.57	207.72	209.87	213.7	211.39	212.88	222.72	215.97	215.91	215.2	219.3	207.09	210.81	214.28	214.91	210.9	211.47	209.29	216.32	212.45
200.67	202.98	206.5	201.62	206.03	202.7	204.02	202.18	202.26	198.71	204.55	201.74	203.87	201.02	208.7	199.23	206.27	205.53	202.09	212.53	201.35	205.77	206.2	206.7	202.62	200.65	205.1	204.24	204.74	204.71	201.38	200.82	202.87	197.9	200.93	201.25	206.71	202.04	202.38	208.34	202.47	195.73	204.24	205.15	203.02	205.19	205.15	197.06	201.26	201.6
200.38	206.59	203.49	198.17	200.84	204.2	197.33	201.77	201.36	204.41	201.32	196.01	200.68	201.81	195.73	193.66	190.84	197.7	200.24	203.19	198.22	201.03	202.82	197.51	197.53	200.18	195.99	198.6	206.55	199.11	202.79	201.9	204.76	196.32	202.35	201.35	202.08	199.8	201.59	201.44	199.67	199.05	201.1	199.11	195.96	203.17	203.37	198.87	206.26	199.96
210.49	218.32	205.29	210.21	206.85	216.42	214.53	208.76	209	208.88	202.63	208.02	210.69	212.21	212.52	207.7	213.6	204.33	210.85	204.87	211.2	215.1	210.2	214.18	202.45	205.77	213.33	211.08	209.32	211.47	208.18	205.34	211.23	211.38	211.78	210.53	209.49	210.59	207.39	211.49	206.99	204.38	215.14	214.45	208.25	212	209.02	206.68	208.97	211.01
209.83	210.35	203.09	208.42	208.26	199.9	206.6	206.11	209.04	204.77	208.43	216.16	210.01	205.41	205.93	206.69	204.48	212.87	209.53	214.97	204.2	212.89	210.26	210.93	207.54	210.21	206.38	208.4	209.41	204.63	210.51	211.06	204.95	211.37	204.37	209.19	207.69	212.57	207.31	207.34	207.38	200.86	208.37	208.72	209.55	210.13	210.43	200.56	200.07	204.29
204.24	203.71	204.53	205.81	207.69	199.22	200.94	203.09	209.13	202.59	203.02	207.07	207.19	205.05	204.27	203.5	206.86	199.74	210.37	210.42	207.17	204.72	206.54	198.32	205.14	201.04	210.06	209.4	209.35	202.11	208.2	201.88	203.72	204.97	203.66	205.03	202.44	206.16	206.43	209.39	206.91	202.03	205.46	199.34	211.39	210.16	202.4	208.45	206.25	205.66
208.06	208.12	208.6	203	205.11	209	213.44	208.05	207.4	206.76	208.62	204.82	208.54	212.7	208.78	211.12	205.75	202.83	212.44	211.84	207.64	206.73	211.88	209.82	208.95	203.89	212.78	209.09	211.57	202.48	205.9	205.52	203.95	205.28	205.13	204.86	213.26	210.7	206.66	215.94	206.69	209.01	206.57	202.14	212.16	202.21	211.26	209.5	205.26	209.45
214.98	210.27	210.95	206	206.94	208.62	212.98	211.64	212.65	207.66	207.31	211.87	205.89	210.75	210.82	207.5	212.59	209.47	213.91	206.48	214.66	210.94	209.12	206.94	213.8	208.57	213.18	206.28	206.91	210.56	205.22	206.7	206.17	216.13	216.02	216.48	212.7	209.35	211.81	204.63	202.9	211.85	211.5	206.17	203.49	205.32	203.48	210.57	206.46	207.77
216.62	220.39	214.08	213.63	214.71	210.66	216.42	217.62	220.97	215.37	215.18	214.39	216.33	223.88	215.41	218.47	219.09	215.26	220.02	223.07	221.81	216.9	216.66	219.83	226.2	222.18	215.01	213.13	219.84	218.72	220.55	215.51	215.89	217.52	225.08	218.55	217.28	215.79	219.46	213.31	218.27	222.08	218.25	218.39	215.88	214.74	218.35	213.35	214.78	208.95
206.13	207.91	207.93	210.59	201.18	204.47	212.75	208.91	212.74	204.67	211.36	212.49	215.19	206.23	213.69	206.3	208.03	211.64	207.69	208.78	210.58	209.48	203.24	206.38	212.37	208.29	213	209.79	215.06	207.6	203.94	210.74	211.88	206	212.38	210.3	205.21	210.54	208.83	207.78	206.32	205.23	205.09	212.34	202.06	208.42	211.41	210.17	210.26	200.39
209.33	205.67	210.81	202	205.57	208.43	201.2	199.16	199.84	204.68	206.67	205.85	200.83	208.6	201.91	202.91	199.48	205.65	196.48	204.99	208.6	202.92	195.81	210.62	208.76	208.39	207.1	204.11	202.25	207.82	210.13	207.23	210.2	203.7	209.25	205.4	202.68	208.74	202	213.45	209.28	208.85	201.29	206.6	199.5	200.09	196.38	204.06	198.53	196.26
222.52	216.47	213.65	211.73	219.35	214.11	207.92	207.82	212.2	207.97	208.02	213.57	215.28	215.17	212.43	208.85	217.42	213.15	205.2	216.65	208.79	205.97	213	208.78	211.32	215.82	212.72	207.01	214.14	204.9	213.21	214.58	205.89	214.13	206.37	214.8	212.54	217.81	212.28	207.79	211.08	214.45	217.96	210.18	208.15	211.98	207.12	211.45	209.13	212.26
221.91	212.16	224.29	213.01	214.12	213.79	224.38	218.86	215.94	216.7	211.78	214.74	219.24	208.42	213.58	219.54	216.85	216.77	214.64	221.23	215.86	212.92	223.45	213.5	214.46	217.84	218.05	221.82	220.58	216.63	216.66	221.68	216.98	209.79	220.64	213.26	211.12	215.4	220.22	215.46	214.94	218.27	223.54	212.98	220.11	217.19	216.58	216.45	211.04	216.33
202.42	209.09	202.99	207.15	198.16	206.57	209.63	200.12	209.83	204.8	201.24	206.43	204.57	204.21	199.54	200.36	208.61	205.4	201.31	207.7	203.18	200.99	208.22	206.26	203.16	202.42	200.44	205.34	206.5	201.04	204.95	208.64	210.04	198.94	197.23	196.18	200.43	194.76	202.13	212.07	208.39	206.49	199.04	201.68	198.14	206.47	207.14	208.52	199.54	198.76
198.26	202.35	210.35	210.47	205.33	202.08	199.52	207.38	205.58	212.88	211.86	209.02	209.3	206.76	206.52	203.95	202.84	205.62	199.92	208.13	202.52	205.86	205.76	202.54	202.02	210.2	202.74	206.95	209.58	207.5	200.85	204.48	203.2	203.66	208.01	210.57	210.56	207.15	207.58	212.2	204.31	199.42	207.14	207.62	208.08	207.2	202.9	203.87	204.86	208
194.4	196.28	201.31	204.3	198.56	199.46	196.64	200.52	192.74	198.97	193.55	199.77	201.59	195.29	200.98	200.99	196.01	203.75	195.96	196.81	200.57	197.13	199.55	199.59	208.01	193.09	199.26	197.46	202.46	196.49	198.18	199.62	197.02	197.7	192.68	196.13	199.77	198.35	197.84	196.03	202.23	194.98	190.19	198.71	188.53	197.94	194.86	195.24	196.56	193.76
217.82	211.7	210.7	210.81	206.76	214.8	206.65	210.16	212.7	207.88	208.66	209.55	219.02	211.53	212.75	208.78	207.9	208.09	216.38	215.27	207.99	210.15	213.42	211.02	209.72	215.8	209.3	206.47	207.82	214.07	211.77	207.49	210.16	208.14	210.83	212.86	209.88	206.29	211.32	208.02	211.92	208.78	210.96	215.99	205.3	216.37	207.89	207.37	208.35	216.45
205.41	213.34	206.78	212.33	210.19	207.51	209.75	206.43	212.82	207.96	210.99	215.03	207.84	209.16	204.9	209.03	210.29	205.17	211.02	211.1	209.88	214.44	204.98	206.16	208.56	209.37	208.78	208.63	207.86	207.55	208.51	205.42	207.78	210.36	209.45	206.7	209.58	210.86	210.78	208.49	206.88	211.14	212.7	212.52	207.66	207.14	207.26	209.74	211.98	212.66
211.17	214.39	207.37	211.12	215.39	210.92	209.14	207.19	201.73	206	201.81	211.66	213.36	207.41	209.71	209.1	209.93	205.67	207.84	205.89	214.24	209.13	205.18	207.48	204.34	208.12	201.32	208.48	203.29	208.37	203.29	204.12	205.76	213.31	205.96	207.21	203.4	209.78	203.06	210.17	209.07	206.74	202.09	211.45	208.94	207.69	207.15	204.71	205.83	210.98
206.39	208.07	208.42	208.92	211.81	215.55	207.46	215.76	210.59	210.62	215.37	213.77	215.4	213.46	208.66	213.37	206.74	210.44	208.77	210.34	211.37	212.35	210.82	206.9	214.79	213.07	215.18	211.35	213.21	208.34	209.88	211.53	211.35	214.95	214.75	212.97	214.91	212.4	214.31	210.43	207.99	214.77	224.29	212.11	212.66	212.15	204.28	215.7	213.55	213.45
200.31	200.86	200.99	205.4	196.01	199.95	202.73	200.99	201.91	204.39	196.45	203.12	199.09	201.67	206.14	204.42	197.86	200.03	200.17	196.18	200.37	197.02	199.69	202.46	194.51	201.56	203.35	199.76	202.13	205.76	199.88	195.65	198.6	206.48	199.97	200.98	199.62	199.42	197.42	198.55	203.84	199.25	200.46	203.99	199.69	202.34	199.78	197.15	199.17	203.74
217.97	210.83	221.71	222.29	213.37	217.47	216.29	215.19	217.53	218.93	218.09	223.68	222.07	213.63	219.67	212.17	217.98	216.39	219.34	217.25	218.57	222.95	217.92	216.04	214.26	218.08	213.28	225.64	214.54	216.3	213.55	210.73	218.55	222.31	217.13	220.29	213.23	213.97	217.44	217.81	213.45	214.65	217.18	218.38	211.93	225.4	219.65	217.5	217.1	218.78
220.19	212.1	221.4	214.34	220.01	219.51	218.9	219.63	223.07	211.62	214.26	220.6	224.67	221.06	215.13	217.34	217.14	215.84	218.46	210.93	224.23	219.96	217.97	219.27	210.49	220.99	222.8	219.07	220.62	213.9	219.91	218.8	218.87	212.35	219.49	220.49	223.28	217.57	223.47	219.86	215.01	211.95	221.62	230.42	216.55	216.4	213.92	214.56	215.19	215.85
211.84	206.45	206.35	208.13	209.17	201.73	210.65	205.73	204.91	209.32	208.75	201.86	209.39	204.89	212.34	204.28	208.32	203.31	205.1	210.12	202.61	200.72	198.61	208.87	205.98	202.9	205.97	203.69	209.53	204.46	206.55	204.67	201.25	204.94	205.44	207.92	202.55	208.26	200.91	204.01	215.16	206.37	210.2	203.91	198.31	208.57	206.77	208.71	200.76	213.74
216.65	217.04	212.68	212.53	212.04	213.07	212.88	211.66	210.37	211.64	210.39	210.25	215.49	210.61	207.28	211.94	210.25	211.7	215.81	211.34	214.08	215.07	214.11	213.91	216.71	214.79	210.04	220.01	213.81	214.59	214.62	211.36	208.97	213.43	219.7	210.24	209.73	208.08	210.21	207.76	209.62	213.6	205.73	205.37	211.42	210.46	216.45	213.68	207.15	205.31
203.86	199.48	206.31	204.93	204.98	207.41	212.13	210.47	207.51	198.54	206.77	206.93	213.72	212.21	214.65	207.74	213.13	211.07	205.22	208.4	211.71	206.19	206.71	208.85	205.05	215.99	207.37	206.04	218.7	208.57	209.85	209.92	207.24	215.31	212.47	207.23	208.1	207.74	206.75	207.04	205.09	205.6	207.14	203.47	208.17	211.65	207.47	203.28	205.18	210.53
207.36	202.76	202.56	203.39	206.44	206.55	206.88	202.29	204.77	204.06	211.12	199.32	210.25	205.1	207.35	212.77	200.41	208.04	204.77	199.29	201.72	206.19	207.36	205.76	208.68	202.4	204.89	212.2	202.42	209.88	204.53	210.06	202.28	204.8	202.37	199.99	206.43	207.16	204.94	203.05	207.33	207.51	201.5	207.83	202.11	210.03	201.03	209.1	206.68	210.51
206.91	204.27	207.47	197.4	206.35	198.12	204.14	205.04	202.83	198	198.35	204.64	202.51	203.48	198.62	202.67	205.71	200.48	204.23	202.19	211.73	202.6	200.4	205.26	208.76	205.67	204.37	206.39	198.76	207.57	208.35	208.24	205.52	208.17	207.46	201.66	196.33	206.79	204.64	201.93	197.74	204.59	205.34	203.07	205.28	205.96	209.5	204.42	204.43	203.1
209.43	208.73	208.73	211.44	205.55	208.33	208.07	216.99	209.42	204.78	202.4	212.68	209.08	209.98	220.35	210.38	204.46	208.66	210.95	210.36	207.48	211.02	210.79	205.73	210.3	209.31	204.12	213.17	203.67	199.42	209.54	209.22	213.45	208.19	207.8	204.65	204.87	205.35	210.81	209.08	201.52	209.59	205.63	213.67	204.73	210.76	203.75	212.39	209.6	206.97
205.39	212.64	209.3	211.39	214.57	206.4	206.36	212	206.31	207.21	207.65	204.69	205.9	203.95	212.25	204.25	207.34	209.54	205.39	215.87	212.98	208.13	207.38	206.63	212.3	210.18	201.85	210.52	209.02	205.67	209.81	207.2	213.06	205.29	209.65	203.43	209.43	207.37	206.95	216.87	214.3	213.5	200.17	214.7	207.06	212.35	211.76	210.57	205.39	211.93
209.73	212.02	218.12	210.55	210.46	217.76	213.68	206.59	210.4	209.75	213.56	205	205.98	204.38	210.68	214.06	210.93	206.15	211.3	214.61	210.71	205.83	213.61	212.13	207.6	210.91	205.42	219.17	206.24	215.1	209.29	213.56	215.91	211.56	212.1	207.95	214.46	209.28	210.14	207.84	211.04	211.04	212.04	206.87	214.05	211.29	219.67	213.8	214.35	207.86
215.34	206.6	213.72	213.18	210.54	212	209.65	215.72	214.21	208.7	205.89	211.7	205.02	209.87	214.54	212.17	210.4	206.95	212.24	207.72	211.59	210.62	208.93	207.18	215.4	217.82	209.47	210.23	217.06	208.87	206.27	211.66	204.86	212.09	213.59	213.24	212.02	210.22	211.61	205.78	215.13	207.18	216.81	209.86	211.15	215.37	208.35	224.23	205.8	216.15
215.1	218.53	220.5	219.93	218.1	223.07	218.58	216.88	214.69	216.97	221.44	216.33	218.17	220.63	216.91	211.26	218.62	216.48	220.96	220.22	213.8	211.23	218.37	218.79	215.46	217.41	218.32	211.46	215.01	218.83	210.03	216.01	223.08	218.35	224.81	219.5	225.59	209.11	220.95	222.39	219.05	216.36	216	217.63	213.85	210.81	228.33	218.36	215.29	219.24
202.67	210.3	205.14	206.96	212.05	205.86	206.28	203.44	213.69	212.8	200.72	205.05	209.85	204.98	209.69	212.22	209.99	205.82	205.83	206.55	217.67	204.04	216.86	203.76	201.19	207.87	209.18	211.9	208.69	213.06	204.73	210.11	215.31	209.83	205.49	207.26	204.4	202.11	207.71	211.89	208	214.34	210.53	211.88	207.95	205.92	210.18	207.61	207.19	208.74
217.61	215.25	215.88	221.61	220.39	214.43	218.35	211.2	211.89	212.55	217.66	218.94	220.12	213.99	217.88	219.56	213.49	216.62	216.22	218.42	211.34	217.93	219.87	217.95	223.79	217.65	215.3	213.02	216.47	218.56	218.33	221.15	221.4	217.22	218.2	216.48	217.95	213.57	218.71	219.7	211.79	216.89	219.71	219.45	218.51	212.13	218.87	215.34	220.87	213.79
210.55	210.05	215.27	207.89	202.54	210.54	204.81	207.43	210.4	209.92	205.43	211.12	208.01	203.53	206.73	207.14	206.74	205.07	206.27	212.72	213.09	204.14	205.12	210.01	204.19	199.63	211.78	208.93	206.61	208.29	207.49	213.6	207.31	206.5	203.9	207.15	208.62	206.2	211.98	208.19	210.32	206.01	208.41	205.86	208.63	208.81	206.34	207.87	210.32	207.67
209.19	221.41	214.92	216.1	211.99	211.86	211.11	214.79	215.56	209.39	213.03	210.52	211	209.14	209.73	214.21	218.29	210.9	218.91	209.45	213.89	208.44	208.24	215.77	211.11	210.27	212.85	211.65	212.09	216.19	213.27	210.62	207.25	212.22	218.7	207.84	210.82	211.82	213.19	217.1	213.41	216.05	212.85	209.32	210.5	207.28	209.78	209.25	208.59	206.03
208.53	210.35	208.54	213.45	210.06	204.82	206.55	212.42	198.04	209.1	207.07	212.63	205	206.8	209.39	208.94	208.52	208.97	203.8	208.86	203.81	206.48	205.62	210.12	212.16	208.5	209.96	206.72	205.28	209.12	212.06	209.86	211.33	209.05	205.98	208.26	201.09	206.38	205.33	207.59	207.04	211.14	201.82	203.29	209.87	210.66	207.52	207.72	206.03	209.14
213.98	215.35	214.93	210.06	211.25	210.27	208.33	214.97	209.68	211.33	207.78	218.35	210.73	203.21	209.73	212.13	211.43	212.91	215.04	215.76	213.43	211.05	212.25	207.25	211.48	208.06	212.47	207.36	206.74	220.08	210.1	216.73	205.54	206.31	212.89	213.5	212.38	211.13	210.15	206.56	215.33	210.55	214.19	213.44	214.34	216.03	206.39	217.4	213.48	210.63
207.38	208.58	206.63	215.65	207.67	211.2	214.98	210.32	210.15	214.59	214.72	209.86	207.21	208.41	206.46	217.49	216.55	207.47	207.84	206.27	216.5	217.18	206.89	215.84	215.39	208.22	210.65	210.78	207.48	211.55	211.4	211.47	207.22	213.68	216.53	215.7	207.1	216.36	207.73	211.37	208.29	220.2	210.29	212.73	210.25	204.3	208.79	210.21	212.18	220.5
209.63	216.34	215.48	208.54	207.69	206.1	215.6	216.76	205.59	212.26	217.55	208.64	207.41	216.96	211.04	205.67	209.93	210.95	212.31	212.86	215.57	212.09	205.51	216.98	209.75	215.64	211.15	207.96	211.22	208.95	210.75	216.74	208.31	213.83	210.71	214.84	213.71	214.7	215.74	216.08	199.68	207.92	213.38	204	215.32	209.54	220.73	203.11	220.99	209.14
207.12	208.71	209.55	205.94	204.55	213.29	215.03	209.5	210.49	207.7	205.45	205.57	209.97	212.56	204.76	213.74	206.11	208.89	210.9	210.16	214.59	209.29	210.38	209.56	212.97	207.09	201.59	204.23	202.7	211.81	212.34	211.33	201.86	206.28	207.99	206.33	208.87	204.96	207.6	215.39	212.17	211.58	211.49	210.92	212.83	213.27	208.57	206.11	210.23	211.92
211.87	213.27	214.42	210.74	210.3	211.36	211.01	210.33	221.85	212.15	212.07	211.57	215.74	218.78	212.78	214.42	219.98	216.86	214.84	210.92	211.45	211.27	215.6	206.45	221.22	214.95	212.58	212.52	216.16	215.68	205.54	217.57	215.52	213.95	213.56	216.36	217.92	214.72	212.53	211.3	217.11	217.54	217.42	213.18	212.34	212.92	212.13	211.65	213.97	213.54
209.03	207.98	202.4	206.27	213.83	206.83	208.78	208.88	205.79	206.89	206.04	207.42	216.07	199.78	208.02	203.87	204.88	209.67	204.71	200.94	210.06	200.87	203.31	214.12	205.76	207.16	207.07	207.03	206.89	210.96	203.34	209.02	205.53	211.18	206.4	211.26	209.35	204.33	212.73	204.41	211.06	210.53	207.37	208.6	210.59	207.83	206.98	205.45	206.13	209.35
213.86	212.64	212.05	208.11	204.12	208.58	206.51	211.57	201.59	211.32	199.63	210.29	203.56	206.49	208.03	209.16	208.16	205.95	212.1	201.34	205.94	211.62	212.99	207.87	210.64	210.71	212.46	209.02	202.95	207.43	208.13	209.41	209.99	205.25	211.76	207.8	207.59	205.66	206.79	209.55	211.33	209.49	209.02	205.93	210.77	207.49	206.13	209.57	210.26	207.39
206.23	200.46	201.65	201.61	205	201.61	204.66	202.82	194	199.62	206.04	203.27	201.03	207.53	200.94	200.82	199.31	205.51	208.15	211.18	196.39	203.22	206.03	202.53	201.93	201.45	204.79	203.52	204.68	207.96	203.66	196.66	206.89	204.93	201.91	208.05	200.32	201.66	196.69	196.23	201.18	207.02	200.58	207.67	204.83	202.39	198	211.49	196.42	201.55
216.01	211.3	216.58	214.32	215.86	220.06	217.13	217.62	212.94	214.42	208.09	215.86	209.16	206.76	215.83	209.65	211.63	214.84	216.56	211.36	213.99	214.52	203.92	218.46	214.9	210.5	212.11	218.89	210.48	214	210.18	211.77	212.05	207.96	214.43	214.11	211.29	218.15	221.23	211.11	210.57	214.36	207.16	212.37	216.46	207.13	212.15	216.08	213	215.09
203.43	205.22	205.48	203.28	202.6	208.96	207.58	206.45	203.46	209.89	211.9	207.22	211.61	212.13	208.71	207.88	208.59	208.33	206.4	200.22	205.93	202.45	208.06	212.32	209.41	206.59	207.11	209.42	204.66	210.47	203.61	206.97	203.83	208.43	211.13	209.96	205.03	201.87	210.26	216.34	204.19	207.93	204.56	207.82	206.5	207.74	210.41	209.02	210.66	206.23
204.81	205.15	209.36	210.8	206.2	210.23	199.25	202.33	203.93	208.6	209.34	199.63	202.74	202.04	204.82	196.62	202.99	204.07	208.52	197.34	207.07	208.71	199.32	209.67	207.03	209.7	203.54	208.81	202.61	205.72	203.77	206.1	199.96	202.61	206.14	201.9	202.78	215.65	202.74	200.01	204.9	211.91	208.72	206.76	205.39	201.74	203.25	205.54	208.46	203.64
192.77	193.98	192.89	191.69	198.65	196.91	195.71	196.91	193.79	199.22	194.02	195.01	196.96	201.2	206.93	193.42	195.95	196.71	191.31	193.4	197.81	195.68	196	190.75	198.35	193.22	199.6	192.51	191.45	196.95	192.86	201.9	191.93	198.76	199.3	199.52	189.87	197.15	190.38	194.14	203.83	195.27	195.75	194.42	196.64	197.16	197.53	192.82	198.06	196.91
210.81	221.3	212.79	214.41	212.06	205.4	218.3	210.35	210.77	209.25	211.66	217.4	216.18	212.31	210.73	206.94	212.7	206.95	210.24	210.07	217.14	208.51	210.67	209.52	215.27	212.12	219.24	217.93	210.72	220.94	215.17	207.58	218.52	216.43	214.63	209.08	205.47	208.99	210.57	210.54	209.64	217.1	209.25	216.21	214.65	209.5	213.19	211.92	212.7	213.93
209.97	210.42	207.64	206.65	203.53	208.17	201.36	203.01	204.13	207.87	209.76	204.23	205.25	206.28	206.96	210.16	199.88	206.82	202.49	206.45	207.15	209.59	208.9	204.29	206.41	208.8	206.21	203.25	201.62	208.59	201.83	213.31	208.76	213.87	199.77	206.44	207.85	207.67	203.29	205.13	202.79	207.95	203.52	208.38	209.06	202.06	206.61	208.44	209.31	206.33
202.09	199.58	203.43	207.99	204.94	204.38	208.6	209.51	210.05	205.71	210	207.56	202.97	215.73	209.59	204.24	211.19	204.7	205.29	203.77	212.52	207.95	208.28	206.03	209.08	203.63	205.31	202.3	200.66	202.92	202.64	211.41	203.31	211.63	212.81	207.64	208.81	209.07	207.88	210.64	210.14	207.11	208.96	202.48	211.46	202.97	207.87	213.74	211.92	214.05
210.27	204.45	198.19	211.34	205.35	200.72	201.96	209.46	205.63	210.58	207.15	202.9	205.77	200.85	201.3	198.97	204.56	197.6	209.63	203.44	202.83	200.07	207.18	202.75	197.95	203.16	203.01	209.77	206.54	203.66	201.84	203.34	204.6	199.14	199.95	203.69	204.66	205.47	201.43	209.62	205.08	205.43	208.11	210.35	202.67	202.81	206.06	205.98	206.83	197.34
213.83	211.14	203.15	199.84	205.09	209.16	209.62	207.66	210.27	205.05	212.31	205.95	205.47	211.9	206.21	205.06	211.04	211.61	208.04	209.55	213.04	207.22	214.69	211.2	211.64	206.16	206.14	209.05	207.51	205.86	209.21	210.86	208.25	205.97	204.17	211.94	211.48	214.15	207.86	213.99	209.38	209.94	213.16	213.12	207.32	209.87	208.16	211.51	208.88	208.24
205.55	203.42	205.8	201.65	199.27	205.07	203.43	207	205.45	204.24	201.43	203.7	209	207.47	204.14	203.38	208.59	206.15	206.27	203.53	202.71	207.21	202.71	205.85	200.97	210.94	205.27	206.11	201	207.74	202.14	203.84	203.51	203.03	205.24	199.63	210.99	204.31	201.33	205.96	199.9	208.93	198.4	205.36	209.18	205.43	201.57	201.48	201.71	210.09
205.48	205.18	202.57	210.97	204.88	208.1	203.33	206.75	199.33	202.45	201.84	207.45	203.41	204.07	199.01	202.72	205.23	204.28	203.04	199.68	210.95	202.44	202.74	209.67	205.83	205.78	193.92	208.77	208.87	207.71	208.62	205.4	202.5	200.84	207.53	199.43	212.7	204.93	213.09	204.91	197.26	205.02	206.13	204.79	202.32	196.88	209.34	203.27	207.64	204.56
[truncated: 150 more columns]
