# Supplementary material for: Genetic dissection of main and epistatic effects of QTL based on augmented triple test cross design
Source: PLoS One. 2017 Dec 14;12(12):e0189054. doi: 10.1371/journal.pone.0189054 (PMC5730204; doi:10.1371/journal.pone.0189054)
Supplement: S6 Supporting Information — (ZIP) [file pone.0189054.s006.zip › z1_550_0.5_10.csv]

213.82	214.63	212.28	213.15	210.76	214.77	213.19	215.87	211.63	213.95	212.36	210.6	212.6	213.02	212.25	212.4	210.1	213.54	215.01	213.5	213.77	212.76	210.21	212.59	212.88	212.82	211.98	213.52	213.82	214.9	210.62	213.56	214.39	212.74	214.65	214.04	213.47	212	211.29	212.87	213.26	210.91	210.87	213.96	212.76	213.99	214.27	212.1	212.06	213.29
193.04	194.56	194.09	193.12	194.34	193.51	194.3	195.43	192.84	192.36	195.25	193.57	195.75	195.51	192.73	193.37	196.4	193.96	192.63	192.7	193.48	194.87	194.86	194.23	194.08	195.56	197.22	193.42	194.65	194.38	193.67	195.86	193.64	195.42	194.14	195.1	194.61	193.31	192.21	193.25	195.99	193.57	194.21	195.83	196.28	192.73	193.81	193.5	196.11	194.04
201.31	199.53	197.6	200.83	199.65	201.06	200.1	198.55	201.01	199.36	201.87	199.5	199.34	199.75	200.84	200.45	198.89	198.66	198.36	200.55	199.13	199.37	199.44	198.33	200.44	196.4	198.87	198.97	198.49	199.19	199.58	198.8	200.61	198.17	201.25	198.27	200.06	198.64	198.29	199.2	201.04	198.71	198.9	196.55	199.46	199.12	198.4	199.12	198.52	200.2
213.09	211.92	212.73	212.83	213.87	212.24	213.15	213.22	212.18	213.26	214.61	212.19	211.33	214.43	212.81	211.97	211.72	211.83	211.48	212.74	211.09	211.71	213.1	212.72	210.86	211.84	213.23	213.85	215.15	213.18	213.2	211.81	209.85	212.17	214.38	210.08	210.65	212.81	211.94	211.19	211.22	212.65	213.29	211.24	210.44	212.6	213.23	212.14	212.56	211.81
208.54	210.69	209.57	207.8	209.7	210.29	207.31	210.09	210.27	209.45	209.7	207.3	209.66	207.45	210.68	207.84	208.42	208.44	209.63	209.98	208.11	209.25	209.49	211.74	210.23	208.82	210.48	210.04	209.33	206.9	207.53	208.44	209.29	209.71	209	209.3	209.81	210.03	209.88	210.28	205.53	209.22	209.07	213.32	208.67	207.41	209.46	209.39	206.83	212
199.74	197.96	200.5	201.03	196.2	202.56	200.36	201.51	200.26	197.67	200.75	200.05	199.41	199.03	199.24	201.14	200.21	199.97	198.69	200.03	199.2	199.19	197.03	199.43	198.63	198.3	197.56	198.81	199.18	198.82	198.79	200.1	198.13	198.33	201.36	198.23	199.39	198.77	197.36	198.89	200.13	199.3	201	199	199.99	198.77	200.68	198.43	199.32	200.51
216.26	216.81	215.86	217.53	217.74	218.32	219.5	216.62	217.1	215.2	214.62	216.25	217.34	215.98	216.76	216.58	217.43	216.21	215.62	217.08	216.1	217.65	216.78	216.56	216.28	215.3	216.72	215.26	217.01	217.47	216.43	218.7	218.44	218.6	217.09	217.7	214.79	218.86	216.55	217.11	217.66	217.38	215.79	216.17	217.35	217.99	216.34	215.96	216.66	217.9
210.34	212.98	211.18	210.65	211.43	214.55	211.21	211.65	211.36	213.8	210.46	212.95	212.79	210.23	211.68	212.4	213.87	210.5	213.04	211.58	210.91	213.23	212.78	213.58	210.95	212.94	211.18	211.43	212.73	211.84	211.08	209.29	211.95	213.36	211.7	211.56	212.16	212.32	210.14	211.72	209.76	211.7	211.93	210.29	210.42	211.5	211.06	209.89	211.23	210.97
215.07	216.85	217.63	217.05	216.99	219.32	218.29	218.12	217.22	217.38	219.47	220.03	220.31	217.85	218.29	217.1	217.82	217.09	216.61	217.81	215.5	220.06	218.55	215.02	217.84	220.57	217.82	221.13	220.21	218.88	217.3	218	217.09	220.19	216.8	219.22	218.46	218.27	217.15	221.6	217.39	216.23	215.78	220.44	219.19	217.47	217.66	218.17	218.45	217.34
208.76	207.17	208.15	207.91	205.63	205.53	206.84	209.33	207.6	206.62	207.48	207.57	210.14	207.19	209.14	207.12	206.81	209.53	209.88	208.86	208.36	208.3	211.38	210.37	208.46	206.72	207.31	206.77	208.22	207.45	206.61	209.25	207.02	208.36	205.66	209.32	207.17	210.1	205.93	207.76	209.44	208.79	208.39	210.04	207.59	209.17	209.65	210.19	209.39	210.44
202.08	203.27	205.18	203.93	207.17	203.02	204.59	201.75	205.13	204.94	202.03	204	205.1	202.42	202.76	201.43	206.17	204.27	203.56	202.88	202.25	204.58	201.22	203.67	201.68	204.29	203.07	202.15	203.76	200.87	202.65	203.76	202.44	203.71	202.74	204.6	204.76	203.55	203.71	202.88	204.37	203.81	205.53	201.8	203.44	204.73	201.97	203.69	204.92	204.81
205.4	204.75	205.89	204.77	204.21	203.48	205.37	204.73	204.56	203.12	206.34	206.28	205.71	205.88	205.63	205.21	204.57	204.46	204.56	204.37	204.11	205.21	206.52	204.8	204.02	206.31	206.82	204.43	205.64	203.17	202.83	203.23	203.89	204.67	206.14	205.46	205.13	206.5	204.3	206.36	203.19	204.02	205.38	206.57	206.31	204.56	204.99	201.89	205.64	203.12
209.34	211	210.54	209.06	208.64	211.12	210.17	208.4	208.21	209.09	209.19	209.62	210.24	209.55	211.22	211.97	211.05	211.57	208.42	211.6	211.08	208.79	209.68	210.49	208.91	209.15	207.78	209.51	209.74	210.73	208.85	208.63	208.11	207.6	209.2	210.18	209.18	209.76	208.82	208.05	208.95	210.64	208.1	212.88	208.49	209.23	213.58	210.98	209.17	210.57
207.87	208.37	209.03	208.04	207.62	209.93	209.69	209.62	206.51	209.79	208	205.82	207.96	209.22	208.48	210.63	211.78	211.6	207.79	208.95	208.02	209.04	206.59	210.48	210.86	208.19	206.81	209.19	208.58	209.5	207.59	208.3	208.95	208.62	205.49	208.73	208.13	208.34	208.77	208.81	209.06	210.18	208.39	209.27	210.4	206.37	206.99	207	208.21	209.12
211.31	211.61	211.4	209.04	213.37	212.4	210.86	213.69	210.52	212.87	212.08	210.33	211.19	212.52	212.79	211.34	212.3	212.4	211.15	211.68	212.85	210.65	213.54	212.51	212.8	210.75	212.85	210.59	212.31	209.1	214.34	211.26	211.98	212.45	212.69	211.37	212.26	211.25	212.32	210.11	213.14	211.94	210.03	213.41	212.56	213.92	210.69	214.52	213.08	213.43
209.38	208.5	209.05	207.87	211.35	209.63	210.06	210.43	208.37	208.4	208.23	212.1	211.63	209.99	209.84	207.62	210.15	210.6	209.01	210.34	207.53	211.24	210.7	209.59	209.23	209.54	210.68	207.08	209.57	210.28	210.71	209.91	209.68	210.25	210.53	207.79	210.91	210.49	208.71	208.63	209.33	206.88	208.38	208.06	210.37	208.99	211.45	209.38	211.05	207.51
205.16	203.8	203.42	203.37	202.13	202.25	201.81	204.43	204.46	202.88	201.47	205.08	204.22	204.58	203.1	204.01	201.35	201.74	205.77	202.79	201.17	202.81	201.85	202.65	202.82	201.37	203.99	203.61	204.11	202.31	203.42	204.18	201.59	203.8	202.39	203.69	202.33	200.42	203.75	202.33	201.69	203.18	202.83	202.99	203.18	204.35	203.15	203.52	202.24	203.73
205.21	205.71	205.98	203.86	205.21	205.22	205.06	204.72	203.14	204.21	205.57	205.18	204.86	206.38	204.62	205.93	203.53	203.94	203.09	204.7	204.48	206.31	204.9	206.22	205.18	205.03	206.12	206.57	206.48	205.33	204.67	204.29	204.94	205.18	205.68	203.72	205.23	204.05	203.81	205.87	206.94	202.59	205.72	203.85	203.12	207.76	206.38	205.37	204.65	204.28
206	206.43	205.22	206.02	203.89	204.72	204.35	205.97	205.81	204.5	204.64	204.28	206.24	203.86	203.1	205.43	203.47	203.04	204.09	201.01	205.05	203.51	206.69	206.24	205.94	205.64	205.55	204.11	204.57	206.95	202.58	206.3	204.88	204.33	201.6	205.28	204.54	205.24	207.4	207.37	204.57	205.53	206.64	205.84	205.12	202.17	204.24	205.41	205.44	203.45
207.45	208.53	209.76	206.58	208.19	209.92	206.46	209.35	206.7	207.91	208.91	207.73	210.11	207.41	209.03	208.47	207.79	208.13	209.14	208.52	209.45	211.04	208.75	208.87	210.41	205.88	208.24	208.18	209.03	208.32	208.13	211.39	210.36	209.8	209.83	207.08	210.57	209.66	208.83	207.66	207.9	209.17	209.5	209.1	209.33	208.03	209.34	208.26	209	208.39
199.57	199.55	200.88	200.21	197.58	202.89	202.32	200.95	200.93	198.68	201.44	201.1	200.3	200.65	199.07	201.04	198.62	201.47	200.83	198.88	201.01	200.61	199.38	201.41	199.73	200.76	198.82	197.65	199.19	199.37	200.36	201.01	202	198.49	200.14	198.18	200.71	203.35	201.72	197.83	202.64	199.51	197.56	199.5	202.43	200.59	199.55	198.55	201.66	198.94
207.68	208.29	207.37	210.01	208.09	210.03	207.7	208.96	208.27	208.83	208.5	207.47	207.26	208.27	209.05	210.26	210.05	210.5	209.05	207.81	208.84	206.97	208.78	209.71	207.55	206.47	207.34	208.42	206.82	207.57	209.32	208.99	207.76	209.6	209.87	207.76	206.35	209.46	209.06	210.08	207.84	207.59	209.07	207	209.76	209.36	207.73	211.37	210.88	205.41
210.93	208.16	207	208.17	208.43	207.58	210.77	205.77	209.76	210.28	207.93	210.19	211.31	207.01	209.32	207.17	210.89	207.63	207.28	209.08	211.69	208.21	208.71	207.23	208.46	209.31	208.4	208.36	206.37	208.55	209.57	205.78	210.42	207.07	209.62	210.41	209.11	208.11	208.59	210.35	207.25	208.64	208.91	211.52	209.56	208.25	210.59	208.78	209.93	209.86
203.46	206.1	203.27	204.58	205.35	203	203.25	206.35	203.56	205.73	202.34	203.51	205.46	205.15	207.16	205.93	203.93	204.85	206.32	204.2	205.23	206.04	206.19	204	203.7	204.08	204.11	205.89	205.3	202.28	205.79	203.74	204.97	204.2	203.44	203.42	204.8	205.45	207.11	202.44	203.18	203.93	205.38	204.38	203.69	207.06	203.44	202.17	203.45	204.04
216	217.09	215.11	217.19	217.36	216.04	217.55	215.95	220.82	218.21	218.28	218.54	217.48	216.77	214.22	216.07	216.98	217.63	216.92	218.86	214.43	217.07	216.43	217.1	214.78	216.09	216.08	215.87	216.26	218.37	214.96	218.19	217.08	218.94	217	216.13	217.77	215.16	217.59	217.12	216.53	217.83	215.65	215.65	216.96	216.17	218.56	216.16	216.54	218.89
206.53	208.65	205.65	206.92	208.16	209.26	207.88	205.53	210.15	208.24	208.26	206.71	208.81	207.18	207.88	206.72	209.01	207.36	208.34	207.98	208.1	210.1	207.3	209.54	207.57	209.27	205.82	205.64	206.89	208.31	206.93	208.87	206.82	208.44	208.46	206.38	208.59	207.29	207.53	208.56	208.06	210.16	207.62	207.89	206.18	207.75	209.09	206.86	206.68	207.54
199.5	200.42	200.32	198.25	199.86	200.49	200.45	198.47	198.77	198.9	200.28	199.9	199.83	200.65	200.4	196.73	197.88	200.54	198.23	199.26	201.3	199.52	197.24	198.39	198.62	198.69	197.68	199.09	200.01	201.62	200.53	198.33	196.35	199.03	199.96	198.94	200.11	199.41	199.26	201.51	202.04	199.17	198.08	198.83	201.22	198	200.55	199.51	200.32	199.25
199.43	197.62	198.24	199.96	199.39	199.19	199.39	197.97	199.3	198.81	198.4	198.02	199.94	197.98	202.06	199.94	199.63	201.63	200.78	198.37	197.02	197.56	201.63	201.75	198.67	200.47	198.46	198.81	200.73	197.84	199.59	201.6	197.88	200.58	199.56	198.13	198.23	200.8	199.9	199.69	197.32	199.56	197.86	197.91	199.35	199.34	199.22	197.85	198.91	199.27
215.42	218.16	216.16	216.33	215.73	216.3	216.87	218.27	220.58	217	215.62	214.42	216.94	219.11	217.57	217.51	217.83	215.56	220.23	215.47	217.87	215.64	214.78	214.3	219.47	218.92	214.92	216.29	217.02	214.48	216.77	213.77	214.09	215.93	216.38	215.97	217.88	217.86	218.94	216.28	215.06	216.23	217.3	217.72	217.24	215.95	218.27	217.31	217.1	215.83
204.64	204.84	204.44	203.57	200.93	204.49	204.84	203.53	203.29	204.79	204.86	202.84	203.75	202.14	201.97	203.94	202.16	202.69	202.9	202.16	202.78	201.85	205.16	204.03	202.3	203.3	203.16	205	205.69	202.01	203.97	201.89	201.58	202.67	202.42	203.27	204.7	202.35	202.15	204.48	203.19	201.87	203.05	202.43	203.75	202.88	202.16	203.55	202.55	204.24
194.6	195.2	194.28	194.09	194.8	195.17	194.74	192.73	193	195.64	193.96	193.58	196.07	193.58	194.82	195.15	193.14	192.17	194.25	194.75	194.78	193.51	193.73	192.5	194.49	195.55	194.73	194.4	195.59	194	193.32	193.66	194.45	193.76	194.15	195.07	193.71	195.65	194.4	196.02	194.89	194.52	193.52	195.75	193.97	194.71	194.07	194.33	195.33	194.45
208.89	208.94	206.66	207.62	209.06	207.93	209.04	208.74	209.04	207.51	210.49	208.72	209.67	206.51	207.36	208.13	209.33	206.07	208.94	210.01	208.07	210.16	208.85	208.45	211.82	206.58	207.9	209.39	209.93	209.61	207.42	208.32	208.58	208.9	208.35	208.27	207.5	207.39	208.17	208.38	208.99	208.21	208.79	209.62	208.07	210.62	208.5	210.23	208.16	209.95
195.39	192.79	195.24	194.07	194.12	197.18	196.79	194.58	195.06	195.93	195.93	194.38	194.8	196.31	194.47	194.99	193.08	195.76	194.61	194.2	196.07	196.09	195.04	198.19	196.46	193.59	196.04	198.94	193.92	193.71	193.54	193.78	196.22	195.41	193.23	193.48	195.78	194.21	194.13	196.67	195.25	195.71	194.32	196.96	194.38	193.38	195.55	194.92	195.04	194.62
199.27	199.83	198.42	202.16	199.87	199.87	198.62	198.92	195.27	198.96	199.38	201.18	199.97	199.22	200.01	198.28	199.41	199.89	199.52	198.17	198.67	199.73	200.31	198.98	201.06	197.76	200.43	198.69	199.09	198.5	200.58	200.26	200.42	201.65	197.72	200.33	201.53	199.04	200.36	200.27	197.17	198.47	199.72	200.34	199.24	199.26	199.7	198.86	199.63	201.35
212.97	211.42	210.31	212.07	211.98	209.3	210.81	211.98	209.87	213.22	211.4	211.61	212.92	212.33	211.95	212.19	212.37	211.66	212.77	209.48	210.22	213.78	210.4	213.48	211.55	213.15	212.91	210.14	210.48	212.5	209.13	211.19	211.24	209.46	212.15	212.59	212.1	212.18	211.31	209.12	210.44	210.49	212.39	211.22	210.48	210.77	212.23	213.78	211.32	209.94
207.66	209.07	207.44	208.22	208.63	207.55	206.24	209.59	207.67	208.68	207.9	210.1	207.94	208.05	209.41	207.14	206.55	210.27	206.95	207.91	210.17	209.14	208.66	207.22	208	210.23	209.84	208.48	207.9	207.38	209.06	207.34	208.87	209.32	211.53	208.58	207.43	207.73	207.99	207.6	209.32	207.99	206.77	207.02	207.36	207.36	207.22	209.77	210.65	209.23
197.21	200.01	196.75	199.6	198.77	198.58	199.5	197.45	198.88	199.93	199.59	200.16	197.02	199.86	200.48	199.28	199.14	199.88	199.47	201.3	201.47	201.99	199.47	199.51	198.24	199.51	200.58	199.45	200.16	200.11	200.77	199.77	200.4	202.51	200.18	202.31	199.57	198.83	198.83	200.84	200.13	199.88	199.51	200.4	201.41	198.82	196.67	197.91	199.52	200.36
208.62	209.05	206.92	210.11	208.13	208.08	207.18	211.4	208.82	209.34	210.26	210.49	208.43	207.31	208.85	208.17	209.59	209.82	207.39	210.63	209.31	209.24	209.02	208.57	210.5	209.1	209.78	209.43	208.19	207.36	208.25	208.27	207.59	209.82	208.99	209.18	209.46	210.41	208.24	206.7	209.58	209.19	207.39	209.53	209.95	209.88	208.16	209.59	206.5	207.88
204.11	207.04	203.58	205.16	205.04	205.55	203.19	204.72	205.07	206.4	203.56	204.63	202.11	204.2	204.39	206.12	202.85	204.46	205.45	205.87	206.53	202.82	204.79	206.46	204.89	204.78	205.01	205.4	205	206.08	203.87	205.27	205.47	202.66	202.55	202.59	205.16	204.3	204.92	202.87	204.37	204.18	202.2	203.99	205.03	206.26	205.89	204.37	203.66	203.9
204.53	204.16	202.84	203.73	204.72	202.4	204.02	204.01	204.51	203.46	202.07	203.47	205.36	203.52	203.89	205.15	203.43	202.83	203.32	205.3	204.74	201.83	204.5	201.41	203.92	201.4	200.88	202.85	203.8	204.41	202.59	202.31	204.77	204.79	204.36	201.24	202.88	205.46	202.65	204.68	205.05	202.44	206.65	203.76	204.13	201.52	204.1	203.81	205.04	203.41
196.14	195.88	194.13	193.38	192.46	196.83	193.33	194	196.29	194.01	195.92	195.58	195.31	194.26	195.61	194.48	196.2	194.67	196.85	194.25	194.54	191.36	192.7	194.04	194.8	196.97	196.71	194.13	192.43	195.86	194.41	196.34	193.6	193.99	198.61	193.27	196.37	196.44	197.55	196.11	194.06	195.03	194.1	195.09	193.05	194.29	194.93	196	195.91	194.46
198.96	201.09	200.22	199.04	201.52	198.07	198.73	197.84	198.52	201.03	201.29	198.34	199.82	201.69	201.52	198.62	200.66	199.03	202.02	199.92	199.71	202.31	198.08	200.73	199.86	200.38	198.39	200.12	198.47	198.99	199.83	198.31	199.71	200.47	198.5	198.04	197.74	200.17	198.95	198.09	200.74	197.77	200.22	198.77	200.08	200.6	200.8	198.34	198.48	198.93
212.43	209.69	209.92	210.8	211.25	212.78	209.85	212.51	210.88	214.27	210.9	210.12	212.19	213.13	212.7	210.69	209.01	210.69	210.99	212.77	211.19	213.57	211.28	212.04	212.26	211.26	211.08	212.34	213.88	210.4	213.63	210.97	210.76	210.9	211.78	210.76	211.29	211.93	208.85	212.46	213.88	213.17	211.22	213.87	211.86	209.32	211.4	213.32	211.19	213.69
214.13	215.24	215.59	213.17	213.33	213.49	213.73	212.81	210.55	216.49	211.81	213.83	213.02	215.51	213.7	215.62	212.44	211.29	215.06	213.86	213.86	214.56	216.24	216.06	213.66	214.36	214.18	214.25	215.29	213.48	216.37	215.23	214.84	214.7	215.56	214.13	213.67	213.21	215.33	212.36	214.57	212.03	213.36	215.26	213.18	214.24	214.06	213.49	212.27	211.23
211.26	211.43	212.47	214.83	211.3	213.35	214.18	209.97	213.36	213.78	213.36	211.73	214.45	212.15	214.43	215.71	211.18	212.12	213.39	212.31	213.93	213.35	213.63	210.72	215.26	211.85	212.46	210.79	213.1	214.91	209.4	212.86	215.01	212.05	211.76	211.12	211.91	214.06	212.96	210.29	211.84	215.53	213.15	213.15	212.39	214.96	213.06	213.61	214.77	212.25
204.83	206.22	205.69	203.78	203.75	204.14	205.23	205.28	207.53	204.15	206.29	205.42	206.59	203.17	205.37	204.5	203.09	204.68	202.88	203.84	205.5	204.8	205.17	206.29	204.25	202.65	203.74	202.04	203.74	204.44	205.74	203.14	202.82	203.69	205.98	205	204.36	205.27	206.06	204.57	206.33	204.97	204.87	204.66	203.9	204.97	204.1	203.53	205.03	204.19
207.88	208.25	209.02	207.47	208.57	210.06	208.52	207.64	207.69	209.63	208.34	209.47	208.89	209.38	209.92	207.38	210.83	207.22	208.6	206.78	209.04	205.93	208.45	207.32	208.16	208.63	209.29	207.43	209.11	206.84	208.73	208.27	209	207.86	207.65	209.45	208.92	207.77	209.53	208.94	209.22	208.4	207.77	210.67	209.95	207.85	209.58	208.02	207.27	208.46
202.88	205.08	204.21	203.83	201.55	203.54	203.61	204.47	201.97	201.8	202.65	201.62	203.64	202.46	202.63	205.56	205.25	203.01	202.23	203.73	201	204.82	203.84	204.75	204.04	202.09	202.36	200.81	203.49	204.03	204.03	202.54	204.54	204.89	202.2	202.2	202.63	204.61	203.16	204.6	204.36	205.9	204.48	200.74	201.08	203.62	201.66	201.68	204.03	202.12
210.63	211.43	212.92	211.52	212.76	209.08	212.17	210.36	210.98	211.13	211.55	213.1	210.23	210.01	211.37	213.44	213.18	214.01	210.75	213.15	212.77	211.43	213.46	211.43	209.97	211.88	211.24	211.34	210.66	212.66	212.04	211.35	210.52	211.48	211.52	210.95	213.35	210.14	211.6	212.54	211.67	211.81	212.04	210.79	213.41	210.67	210.84	210.6	212.76	213.25
207.8	207.38	207.54	210.18	208.78	207.75	209.59	206.59	211.12	209.06	209.41	210	208.58	209.73	209.94	211.93	210.32	208.72	211.13	209.55	207.77	211.48	211.06	209.43	209.92	210.76	209.93	208.36	208.71	209.57	207.73	210.06	208.53	208.91	211.83	208.47	209.24	210.22	209.66	210.19	210.34	209.6	208.83	208.41	207.78	207.57	208.22	209.92	210.59	208.05
205.79	205.25	207.02	209.4	207.97	204.93	207.55	206.07	206.17	207.86	206.16	207.44	206.71	207.51	205.94	204.64	203.36	206.97	207.17	205.22	205.62	206.52	204.79	209.01	207.72	205.84	203.85	204.68	205.81	206.76	208.27	206.5	206.34	206.37	206.13	204.78	205.82	206.12	207.11	206.38	205.07	204.76	205.11	208.57	205.99	206.97	203.77	205.92	206.2	203.5
214.5	212.85	217.36	215.72	211.93	213.75	213.65	213.07	213.68	212.33	212.57	216.01	213.34	215.52	214.52	215.2	214.88	211.97	214.53	213.8	213.05	213.2	211.86	213.93	213.65	213.4	211.83	212.23	214.92	212.44	213.82	214.6	212.31	212.81	213.01	213.82	214.15	214.7	215	215.29	213.98	212.3	213.89	214.14	213.46	215.06	213.6	213.72	214.38	214
199.6	202.18	200.95	200.65	202.32	200.46	200.05	200.55	199.17	201.46	198.51	200.2	199.65	200.87	199.57	200.4	201.57	200.37	202.78	199.79	199.61	200.97	200.15	198.94	200.24	199.12	199.2	199.11	199.18	200.9	199.92	199.77	198.73	201.53	199.51	200.3	199.65	200.38	198.89	198.96	199.07	201.27	200.59	202.93	198.36	199.29	198.81	198.43	200.19	199.75
211.46	212.44	214.08	215.1	213.54	212.11	213.04	214.82	210.3	212.76	213.32	212.6	214.73	211.13	213.83	210.94	213.03	213.74	214.9	213.5	210.93	211.34	214.51	213.2	212.6	211.07	212.79	211.19	212.39	213.37	212.42	211.97	215.27	211.65	212.72	215.48	211.88	213.24	213.92	213.44	211.98	212.97	212.49	212.5	212.02	214.53	213.37	213.76	213.99	213.38
204.21	204.89	202.38	205.92	202.9	203.11	204.28	206.41	205.08	203.09	204.02	203.96	203.65	202.79	203.31	205.3	202.72	202.57	202.56	202.62	203.16	203.04	202.08	204.73	204.71	203.87	205.41	203.35	203.65	203.64	202.68	202.33	203.44	203.18	203.29	205.89	203.68	201.88	205.09	205.53	204.84	202.83	205.14	204.17	205.53	203.14	202.37	205.43	203.43	203.31
208.71	205.22	210.34	208.92	210.48	209.37	209.51	209.11	207.62	209.85	207.7	208.81	207.08	207.08	208.46	209.72	209.2	210.96	207.5	207.67	206.04	209.66	208.02	209.12	208.61	209.07	209.42	209.65	208.24	210.79	207.41	206.35	209.92	209.19	206.8	209.65	207.44	206.08	208.84	209.33	210.8	211.83	207.07	209.29	209.11	208.1	207.88	208.15	208.74	208.18
206.29	205.41	207.27	207.33	208.3	207.29	208.32	206.43	210.29	206.35	208.95	208.1	206.36	208.11	208.78	203.17	206.85	206.52	205.72	207.63	206.66	207.43	207.23	211.18	206.85	207.57	208.31	207.1	207.49	207	208.32	206.66	208.07	209.03	210.26	207.47	207.69	206.25	208.84	204.15	209.65	206.66	209.4	208.58	207.06	206.25	207.74	207.34	205.52	209.27
203.96	202.29	203.66	204.49	203.29	205.42	202.61	201.28	202.07	203.01	203.63	202.14	202.63	203.11	205.3	205.26	204.55	201.68	202.47	202.84	203.22	204.26	202.54	204.02	203.82	200.61	202.62	203.96	201.33	202.02	200.55	204.19	201.82	202.34	203.87	203.23	204.81	204.58	204.39	204.49	202.77	205.99	203.31	204.41	204.07	202.84	200.25	201.52	202.48	200.59
207.22	208.43	208.75	207.66	206.42	207.63	207.79	208.7	208.69	207.76	207.96	208.65	208.25	208.78	206.3	207.02	206.63	207.8	208.67	207.09	206.17	208.06	207.38	206.39	207.81	206.49	207.67	207.96	205.6	205.23	208.15	208.06	207.64	208.06	206.72	208.06	208.58	208.21	208.12	208.13	209.42	207.28	207.94	209.55	208.13	206.66	206.67	205.72	208.28	206.56
200.59	199.75	201.55	200.68	201	198.65	199.36	198.53	199.69	198.64	198.49	201.4	199.44	197.59	199.78	199.8	200.25	198.63	202.1	199.43	199.87	199.78	197.86	200.21	199.1	198.59	199.81	200.09	198.9	198.4	199.13	198.35	199.4	199.18	200.64	199.29	200.73	199.13	200.27	201.43	199.13	198.65	196.28	199.03	198.46	199.08	196.46	198.23	198.15	201.59
204.88	201.73	203.54	203.47	203.37	205.05	205.27	203.02	202.96	204.51	205.13	202.84	206.02	206.49	203.55	202.93	201.73	206.64	203.37	202.96	203.53	204.75	204.73	203.95	204.52	205.54	202.44	204.63	205.53	202.91	203.82	202.92	206.18	203.68	203.73	206.09	205.33	205.14	204.91	205.19	204.27	202.15	206.36	205.28	203.1	204.7	204.95	206.42	201.95	204.93
207.68	210.93	207.16	208.8	206.82	207.57	207.88	209.79	207.76	209.23	209.35	208.61	207.72	209.06	207.6	207.83	208.14	207.78	208.09	206.04	207.27	206.85	205.9	208.24	208.26	206.86	206.55	208.42	208.83	206.88	207.48	209.08	206.56	205.98	206.5	208.92	207.62	207.08	208.09	207.78	210.01	207.2	208.24	209.34	206.66	210.1	209.03	207.85	207.35	208.44
211.32	211.64	210.3	211.66	212.15	211.34	213.25	212.95	212.97	211.58	211.24	211.56	211.02	212.23	211.85	211.75	210.76	212.04	213.05	211.54	212.15	210.63	210.86	211.66	212.88	211.41	210.8	211.42	211.44	211.98	211.17	212.99	209.44	211.25	211.23	209.75	209.96	210.12	213.07	211.91	210.4	211.45	212.69	211	212.8	212.4	211.96	211.59	211.57	212.42
201.17	201.21	201.33	200.43	199.35	198.51	203.5	200.28	199.88	198.9	199.68	200.31	200.62	201.5	201.98	201.03	199.69	198.6	202	196.69	200.47	200.25	200.53	199.78	202.16	199.94	199.34	199.65	200.74	200.84	200.45	199.14	200.62	199.41	200.34	200.47	197.16	201.22	199.9	201.89	200.08	201.38	200.41	200.41	200.39	200.14	199.27	200.31	199.54	198.94
199.11	199.19	201.9	202.11	199.77	199.6	202.9	201.03	201.27	201.04	199.15	203	202.75	200.97	199.13	198.62	202.16	200.43	200.76	201.53	201.73	200.29	199.56	199.37	199.04	199.22	201.47	199.46	200.61	201.26	200.14	200.62	202.44	199.57	200.37	197.65	202.02	202.5	200.07	200.56	198.26	199.29	201.51	199.59	202.23	200.77	199.68	200.87	198.89	202.45
212.55	212.44	212.87	211.99	213.34	214.39	214.93	212.29	212.5	212.55	215.13	213.57	212.32	213.97	213.01	212.92	212.07	214.48	213.92	212.93	214.98	213.83	212.4	212.56	214.06	214.58	212.26	212.25	213.51	213.91	213.91	212.22	211	213.33	212.16	214.68	214.21	213.2	213.36	216.75	213.65	215.14	211.7	213.9	213.66	212.45	213.27	211.16	214.26	210.57
206.89	208.37	207.81	205.65	208.9	207.86	208.94	209.28	208.12	207.63	207.63	209.12	205.22	207.35	207.96	206.81	206.52	205.51	209.43	205.82	206.39	208.86	208.41	207.05	208.78	207.27	207.81	206.52	207.85	207.62	205.99	207.29	207.47	207.62	208.54	207.5	207.45	208.25	206.99	208.03	208.63	206.5	208.2	205.78	207.05	208.72	206.82	207.66	207.09	205.68
207.47	209.34	207.6	209.21	208.01	209.37	209.73	209.89	210.86	208.42	207.33	209.34	210.15	207.84	206.19	209.46	209.53	208.38	207.61	210.61	207.33	207.13	207.87	210.14	207.44	209.85	206.31	208.46	211.23	208.67	208.21	209.56	211.04	209.06	210.75	210.53	208.44	207.81	208	208.95	208.38	210.86	211.27	208.07	208.74	208.72	207.4	210.64	208.28	208.81
209.27	208.5	208.78	208.17	208.35	209.6	210.35	208.42	209.27	210.74	211.3	208.86	207.45	207.8	209.3	210.69	208.64	209.85	208.02	208.79	210.13	207.33	210.44	210.46	210.44	207.67	209.34	209.75	207.03	207.91	209.56	207.3	208.13	207.49	208.6	208.61	209.34	210.44	209.1	210.72	208.66	209.69	207.21	207.15	207.95	207.24	207.08	211.42	208.73	211.99
203.47	202.35	202.27	202.35	202.82	201.75	202.98	203.05	202.17	202.89	202.48	202.09	203.21	202.54	201.68	203.73	202.24	201.56	201.92	203.84	202.72	201.24	203.35	203.03	202.64	201.9	202.82	203.1	202.34	201.54	201.25	204.83	202.62	204.41	200.62	203.49	201.87	204.22	203.29	201.96	204.16	202.82	200.87	202.09	200.77	204.06	202.6	202.29	204.03	202.92
204	202.96	203.81	204.08	202.88	205.95	206.42	206.86	203.1	202.42	203.62	205.15	202.63	202.31	203.62	205.46	204.6	202.42	208.35	203.1	204.28	203.72	204.15	203.77	205.47	203.11	204.53	204.07	201.24	203.42	201.48	205.4	203.46	203.78	202.86	204.95	203.52	203.91	205.27	202.43	205.19	204.29	203.88	203.82	202.38	205.37	205.04	202.5	202.44	203.53
194.58	193.4	195.01	194.07	196.49	195.23	196.97	196.7	196.8	195.79	194.12	195.5	196.15	194.97	195.21	197.1	195.24	196.32	194.9	194.2	193.52	196.04	195.32	197.28	194.75	194.06	195.24	193.84	194.84	193.87	195.18	196.28	195.17	194.44	196.46	194.38	194.61	195.95	193.12	194.39	197.17	196.61	195.08	193.53	192.79	194.6	196.41	195.56	194.07	194.53
212.16	212.37	213.11	213.09	212.42	212.48	213.07	213.54	213.01	215.82	214.45	213	213.23	212.28	214.73	215.24	214.62	214.56	213.97	211.29	211.98	211.37	213.94	212.95	211.55	214.83	213.44	211.42	213.15	211.88	214.05	212.06	212.88	215.05	212.12	214.84	213.47	211.67	210.83	211.32	216.53	215.2	213.1	215.05	212.69	213.28	211.03	212.66	212.06	212.88
206.36	207.11	204.52	206.48	207.19	206.48	206.78	204.67	204.71	205.1	205.8	207.59	205.88	207.2	206.63	206.66	203.96	204.28	206.03	205.81	205.42	206.44	204.47	205.6	208.46	208.52	204.07	206.49	205.36	205.07	207.72	204.75	207.92	204.65	207.83	206.99	206.82	209.07	203.83	206.29	207.16	207.03	205.47	206.7	206.64	206.11	205.94	205.17	205.29	207.34
198.31	201.09	202.02	201.28	200.08	197.96	202.14	199.37	199.48	200.07	200.32	199.31	201.71	199.11	199.91	203.52	201.08	199.88	200.7	200.39	198.85	201.01	199.43	198.84	198.88	200.18	200.17	201.71	201.19	198.95	201.95	201.77	198.29	200.29	199.41	198.73	201.82	200.38	202.21	201.08	200.6	200.64	199.15	201.02	200.95	199.8	200.15	200.16	200.84	200.6
203.02	204.67	204	204.7	200.62	202.86	202.57	204.54	203.61	202.42	202.75	204.35	204.42	201.94	202.31	205.41	202.81	204.29	203.61	204.46	201.65	203.37	201.57	203.9	203.88	202.05	202.46	204.01	203.9	202.82	202.87	204.03	202.03	202.54	204.17	203.11	202	205.38	204.78	203.51	205.58	204.67	203.93	201.68	201.02	208	206.42	202.49	204.85	205.11
199.65	200.57	200.48	199.5	199.18	198.66	200.18	200.33	201.26	200.53	199.02	201.01	197.3	201.92	199.82	199.04	201.08	201.66	200.59	202.91	199.17	198.75	200.42	203.4	199.72	199.95	201.05	199.75	200.42	200.8	202.06	200.25	199.46	200.17	200.26	201.11	199.89	201.09	200.97	199.56	198.81	198.36	200.98	199.3	202.05	200.84	199.61	199.28	201.67	200.08
200.73	197.69	199.69	200.84	202.06	198.68	198.55	200.62	199.88	198.67	200.57	200.63	199.08	201.64	201.31	199.27	201.04	200.15	200.18	200.93	201.67	199.2	200.82	201.07	201.25	202.09	198.52	201.06	199.17	198.68	201.15	200.27	199.92	202	202.34	200.64	201.68	198.85	199.77	200.9	199.45	199.08	199.78	200.31	198.54	201.57	200.5	200.38	199.43	199.35
212.49	210.71	212.57	214.89	212.52	211.79	210.68	212.13	213.76	213.96	213.49	212.75	213.04	210.67	211.52	214.67	213.07	211.98	212.97	210.72	211	211.04	212.98	213.88	213.23	214.52	210.65	214.33	213.37	213.24	213.52	212.45	211.87	211.13	213.27	211.86	212.13	211.02	212.87	211.16	213.83	212.4	210.82	212.05	210.98	214.98	213.3	213.97	211.85	213.43
205.25	204.14	203.21	203.35	202.21	200.55	204.05	204.63	202.94	199.73	202.04	201.32	202.88	201.78	203.31	201.78	202.17	202.31	203.52	203.11	201.67	200.72	205.02	204.07	202.39	202.37	204.45	202.4	203.82	201.24	204.13	202.98	201.74	204.26	201.93	203.08	205.17	203.05	205.41	202.6	202.34	201.98	203.38	203.12	203.87	202.25	202.72	202.43	201.77	204.57
199.95	199.06	200.51	198.6	197.57	199.94	198.95	197.04	201.29	200.88	200.02	201.35	198.28	200.01	200.93	200.43	198.67	198.33	199.54	199.42	200.44	198.34	199.49	199.13	200.97	197.72	200.17	199.57	201.04	198.16	196.6	199.37	199.34	201.12	199.56	200.81	199	197.59	199.82	199.28	198.16	200.56	199.29	201.47	198.53	196.86	198.42	199.04	201.35	201.31
211.42	213.53	212.41	212.26	212.07	213	210.64	211.89	210.72	212.93	212.54	211.1	210.55	210.06	212.38	212.86	212.77	214.17	211.81	210.23	210.86	212.99	211.16	211.33	211.86	210.35	213.35	213.01	211.82	210.17	210.95	210.48	209.75	209.23	210.78	210.62	213.45	213.25	211.58	213.59	212.5	210.46	211.51	211.71	210.84	211.9	210.18	211.44	210.53	211.74
209.69	207.38	207.62	208.64	207.6	209.26	208.46	209.23	208.34	207.54	209.98	208.12	207.68	208.5	208.7	207.53	209.17	206.02	208.74	207.55	207.15	209.08	207.55	207.2	207.56	207.72	207.5	207.31	208.8	207.74	209.47	207.71	208.74	207.5	205.94	207.37	208.98	207.82	206.41	207.74	208.36	210.61	204.76	207.22	206.62	208.44	208.99	206.64	209.64	208.13
212.97	213.01	213.56	213.25	211.76	212.9	212.72	214.63	212.58	212.4	212.61	214.38	213.71	210.88	213.62	213.94	213.32	212.27	213.5	213.37	213.96	214.21	211.58	213.44	212.39	212.93	214.97	212.46	214.75	212.48	214.16	214.04	214.25	211.77	212.25	211.23	212.41	212.44	212.21	213.15	212.96	213.96	212.07	213.32	213.72	212.28	214.19	212.76	214.11	211.6
212	211.19	210.03	212.37	211.29	213.09	210.14	211.65	211.81	212.33	210.94	209.57	213.45	210.74	211.29	211.73	210.87	209.98	212.26	213.19	211.82	208.22	213.77	210.84	213.55	212.36	211.26	211.42	211.44	211.01	209.17	213.15	213.96	212.35	211.24	211.38	209.89	213.72	212.59	211.95	212.21	209.39	209.86	210.28	210.81	213.96	212.12	211.78	209.93	209.54
198.58	199	198.89	201.02	200	199.1	200.23	199.25	199.81	197.35	198.95	198.93	198.97	201.99	199.73	198.55	200.81	200.23	200.09	199.5	198.17	199.84	199.39	199.64	199.67	200.72	199.35	200.3	199.56	201.1	199.28	199.28	203.42	201.06	197.43	199.04	198.58	198.86	198.65	197.42	199.86	199.83	196.93	197.22	201.69	198.73	199.75	197.28	200.55	199.44
201.13	200.99	201.71	201.73	201.34	203.11	201.02	200.61	200.59	199.17	199.83	201.06	200.59	201.89	200.31	200.07	199.04	199.09	200.41	201.64	200.42	200.46	201.74	201.21	199.75	202.11	203.15	199.74	199.84	200.1	202.6	199.79	204.11	199.8	201.43	200.95	199.87	200.65	203.38	202.32	200.13	199.74	202.2	199.36	203.36	200.05	200.23	201.88	201.75	201.71
199.39	198.59	199.73	199.11	200.36	197.56	200.27	201.84	198.68	200.06	200.17	198	198.01	201.69	201	198.89	196.91	198.45	200.38	198.45	200.68	198.1	197.97	199.26	198.33	199.35	200.76	198.96	200.11	200.33	197.76	198.7	199.92	200.69	199.89	201.61	199.05	200.12	201.28	200.64	200.76	199.63	200.14	199.69	200.82	198.41	199.17	198.49	200.12	199.42
207.22	208.01	209.07	209.28	208.6	209.36	209.59	208.31	207.5	207.11	206.77	208.08	209.03	207.88	210.01	208.39	209.8	207	208.03	207.05	207.6	208.8	210.62	207.79	206.74	209.3	208.13	207.03	207.72	207.01	207.33	209.13	208.95	209.11	209.76	206.69	209.73	208.62	209.31	207.49	206.12	209.21	208.42	207.28	205.69	209.2	209.34	209.78	207.96	208.15
218.93	218.61	216.94	216.1	216.79	219.74	218.29	218.66	216.29	217.8	218.89	217.32	218.88	218.28	218.35	216.93	218.57	217.71	218.06	216.58	218.58	216.42	218.31	216.03	218.2	216.05	218.19	214.76	217.86	219.36	218.71	217.18	217.89	218.9	218.21	214.82	217.21	218.91	219.32	216.27	218.28	217.42	218.46	218.39	216.06	218.18	216.58	218.55	218.9	215.69
194.42	194.01	195.36	192.83	192.82	190.89	195.17	193.12	194.16	196.45	195.06	195.76	193.54	195.76	194.81	193.01	193.61	192.84	193.39	195.98	193.51	194.83	190.36	195.77	193.87	192.29	193.83	195.06	194.21	192.52	195.13	194.14	194.11	191.32	194.19	193.41	192.24	193.09	194.47	193.32	193.42	193.21	194.04	193.14	194.72	194.15	194.49	193.62	195.18	191.74
197.75	198.25	200.5	200.94	198.99	200.09	200.65	198.53	200.96	200.78	199.6	200.14	198.65	200.42	197.12	199.41	200.42	199.71	201.83	198.31	198.84	199.71	199.09	199.91	201.8	200.57	200.51	200.7	199.33	202.04	200.97	199.43	200	197.43	199.82	200.43	200.54	200.28	200.48	200.7	200.55	200.73	199.55	200.62	201.68	200.55	203.17	200.59	201.22	200.19
201.95	202.8	202.68	201.59	202.9	201.85	201.86	201.85	203.86	203.58	203.42	200.85	202.64	203.99	203.22	200.95	202.15	200.22	202.19	201.24	201.38	205.09	201.57	201.09	201.64	202.69	200.63	204.31	201.43	202.05	203.38	202.91	202.42	202.94	205.06	202.67	202.34	204.39	202.81	199.85	203.55	201.37	202.15	200.86	202.73	201.76	202.91	201.02	198.93	203.63
215.66	216.13	215.93	212.82	213.2	215.56	215.69	213.86	215.33	213.5	214.44	211.95	213.65	215.02	214.68	213.55	213.9	214.17	216.64	213.51	216.15	213.82	213.63	214.68	214.87	214.12	212.81	214.77	212.35	212.83	211.2	213.65	214.73	213.4	215.18	213.62	215.71	214.12	213.94	213.16	214.47	213.7	216.84	212.52	213.12	214.63	215.52	215	212.37	212.99
205.4	203.51	204.11	203.89	204.76	205.26	204.42	203.95	204.16	205.47	204.4	204.53	205.14	205.02	204.61	205.15	205.52	204.89	203.64	203.91	206.64	204.87	206.03	204.19	201.91	204.66	203.25	204.18	204.25	203.98	203.4	204.16	203.91	204.31	204.38	206.11	204.13	203.56	203.26	206.6	205.3	206.34	202.73	204.07	206.88	205.14	204.45	204.09	204.69	204.08
205.38	202.72	201.65	204.72	204.24	202.57	202.4	205.64	201.85	203.84	202.57	202.83	206.09	204.16	203.32	205.5	203.17	202.81	202.16	202	201.73	203.34	203.78	202.81	204.91	202	204.43	204.41	204.18	203.43	201.38	204.07	202.24	203.66	202.5	203.32	202.64	202.39	202.32	204.28	203.75	199.79	203.02	203.11	202.93	199.88	205.38	202.34	203.5	202.38
206.5	208.03	208.22	209.29	209.55	208.15	208.94	208.2	207.21	208.84	209.67	209.16	208.48	208.06	208.82	208.1	207.44	207.51	206.34	208.28	208.43	208.33	207.77	206.64	207.72	209.69	207.54	207.61	207.98	207.26	207.47	205.85	208.52	209.16	206.71	206.31	207.43	205.76	209.27	206.55	208.31	205.44	205.86	209.54	207.38	209.37	204.96	207.47	207.15	209.01
203.01	203	200.29	203.82	203.09	202.33	204.1	201.37	203.65	201.92	204.01	204.48	203.49	203.27	201.96	203.13	201.35	203.01	202.12	204.13	202.41	201	201.99	201.5	201.81	203.72	203.17	203.73	202.04	201.52	204.63	202.31	200.95	202.5	203.3	202.04	205.08	204.43	202.79	202.05	201.41	201.05	203.24	203.74	201.99	201.26	205.21	202.51	201.65	202.82
208.81	208.54	209.22	207.62	205.96	206.88	207.17	206.24	207.81	205.58	208.51	206.75	206.91	208.5	204.97	211.2	210.17	206.7	206.39	207.73	204.81	207.63	208.46	207.59	209.05	208.87	209.11	209.64	207.36	208.62	206.09	207.33	209.13	207.37	209.91	206.78	209.46	207.67	209.68	205.93	206.48	206.84	207.77	207.63	205.39	206.17	208.1	207.22	206.18	206.24
212.12	212.44	213.77	213.5	212.05	209.92	212.74	211.81	212.85	210.59	212.22	212.35	211.78	213.2	212.02	211.26	212.97	212.74	212.93	212.94	212.56	211.28	212.57	213.29	213.3	212.52	210.96	213.61	211.1	211.81	212.4	211.09	213.36	211.45	214.08	212.03	209.87	211.71	213.66	215.84	213.18	210.37	214.15	213.56	213.38	213.15	212.88	213.7	212.1	212.74
219.53	215.9	218.03	219.15	216.16	214.95	218.59	217.07	215.45	216.21	215.87	217.18	217.62	215.68	216.34	217.14	218.85	217.82	214.59	215.39	218.2	214.21	215.2	216.72	215.92	215.15	214.94	218.89	216.22	217.57	217.88	216.06	218.31	215.53	216.17	219.36	216.18	216.32	217.13	214.99	215.15	219.29	215.89	216.45	216.74	217.23	220.34	216.19	217.34	217.34
199.56	198	198.66	198.7	199.05	199.99	199.31	200.71	198.43	202.29	198.62	199.53	199.62	200.01	198.65	198.59	200.04	201.47	199.44	199.05	199.31	198.8	199.66	198.9	200.28	199.79	198.76	199.74	199.65	199.94	200.14	199.43	198.33	199.77	200.67	198.39	199.79	198.38	199.12	199.48	200.49	198.99	198.92	198.14	198.57	198.21	200.69	200.87	199.97	199.57
203.21	202.49	203.32	202.32	201.67	204.36	204.12	203.49	203.62	205.43	201.53	202.53	203.84	203.04	201.57	202.6	203.42	204.18	206.26	202.52	206.53	204.29	202.57	203.63	202	201.06	202.7	199.95	201.97	202.04	204.17	202.99	205.78	201.28	201.56	201.97	203.56	203.88	204.35	203.22	203.46	203.19	203.87	202.95	204.76	204.51	206.54	204.28	204.13	201.49
217.03	216.83	215.81	218.11	216.41	216.94	218.54	217.29	216.01	219.31	217.78	217.55	219.99	218.98	216.97	216.41	218.13	220.08	217.68	216.97	217.28	220.26	215.88	218.6	218.22	215.66	217.2	218.29	218.97	216.23	218.83	218.19	218.55	217.45	216.98	217.21	217.54	218	217.62	218.16	217.75	214.95	218.93	217.48	218.51	219.07	216.88	219.71	218.54	218.79
211.11	213.22	210.97	211.39	211.88	209.31	211.19	212.06	209.88	212.98	211.64	211.86	209.75	210.4	211.42	212.14	211	213.64	211.13	211.58	211.42	211.01	210.83	209.02	212.56	212.25	211.6	212.49	210.46	212.2	213.77	209.72	213.2	212.48	211.38	212.99	210.67	211.44	213.86	212.63	211.43	212.48	214.54	211.65	214.08	211.93	213.16	212.1	211.44	213.78
199.65	199.59	200.78	201.31	200.75	199.01	199.42	197.97	201.77	199.14	201.39	200.98	202.21	200.57	199.95	199.98	200.96	200.58	201.05	201.89	198.56	199.97	199.54	198.88	201.2	200.62	201.21	200.08	201.11	198.98	202.1	200.96	200.16	199.68	200.88	201.74	201.28	200.84	200.38	197.86	201.13	198.86	201.17	200.9	200.98	200.23	201.14	200.26	201.31	201.28
209.28	208.3	208.07	206.59	207.96	208.35	210.8	210.57	210.75	209.62	209.82	209.12	209.38	209.38	210.8	210.27	208.22	207.15	209.28	207.69	210.12	206.15	207.82	208.32	209.51	208.21	211.04	208.2	208.06	209.83	208.3	210.37	208.57	209.85	207.66	207.11	209.59	208.72	209.46	207.73	206.75	209.26	208.62	208.25	209	206.9	210.27	209.6	207.66	206.09
207.83	207.97	208.55	208.97	207.89	206.66	208.24	209.01	208.48	210.87	207.21	208.68	208.27	207.75	209.59	207.49	209.74	206.93	211.68	207.42	208.54	211.13	209.08	209.37	209.96	206.97	208.72	208.35	208.7	207.95	208.5	207.02	208.21	207.7	205.68	208.46	209.22	209.81	210.22	209.8	209.83	209.7	208.01	208.14	208.41	209.79	210.08	209.89	207.2	207.15
208.33	209.21	209.38	210.35	207	208.03	207.42	209.76	207.47	209.67	210.51	210.88	209.72	210.75	210.4	208.05	207.74	205.97	207.01	208.06	207.31	207.41	208.7	209.07	209.18	209.61	209.06	206.44	208.23	207.13	206.17	209.91	206.68	206.64	207.77	209.54	208.51	208.91	208.64	208	207.24	210.08	205.81	207.25	208.35	207.38	208.8	210.91	207.62	208.54
215.85	218.11	216.86	216.54	216.68	218.3	217.25	216.95	217.1	217.13	215.23	215.51	217.22	214.83	216.11	215.54	217.06	215.42	218.84	215.91	215.77	217.41	216.84	218.09	218.07	216.13	215.35	217.68	216.11	216.88	216.12	217.71	215.63	216.6	217.87	218.09	217.69	216.75	217.96	216.01	215.78	216	216.6	216.19	217	217.68	216.92	218.24	217.24	218.86
208.61	208.21	209	211.06	208.11	210.86	208.47	207.18	209.5	207.92	207.66	207.74	207.91	209.11	207.33	209.82	207.86	207.79	209.37	207.42	209.07	206.93	209.5	207.45	210.5	208.59	207.53	210.78	208.26	209.78	207.49	209.89	207.58	209.05	207.01	206.32	208.56	209.58	210.49	210.1	208.61	209.4	209.79	209.01	209.72	208.31	207.4	208.1	207.88	208.69
217.66	214.53	214.89	216.68	216.02	219.25	216.35	218.77	216.46	217.07	217.23	215.62	220.16	216.42	216.94	218.07	217.57	217.05	213.56	216.49	217	216.74	216.83	217.07	217.15	216.76	218.69	218.18	218.88	217.84	214.49	217.49	216.71	216.31	217.41	217.82	218.37	217.71	216.38	216.65	218.23	214.84	217.74	217.76	218.65	216.77	218.17	217.01	217.6	218.24
207.23	207.83	207.57	208	209.74	209	209.18	209.71	207.63	207.87	208.25	208.43	207.69	210.63	209.22	207.56	206.61	209.09	207.6	207.22	206.4	208.06	207.57	208.52	207.11	208.45	209.87	207.14	208.83	207.49	210.38	207.98	207.19	208.82	207.91	207.41	206.87	209.12	209.23	207.56	209.07	209.23	208.98	207.43	209.91	209.22	208.26	206.68	205.57	207.84
208.77	208.53	206.52	209.45	210.65	207.79	208.4	208.34	209.11	208.39	207.96	207.43	207.89	208.07	208.03	206.52	207.91	209.81	206.59	209.09	207.8	208.45	207.95	206.47	207.74	209.16	208.55	208.13	208.1	207.34	208.29	209.25	208.15	207.32	206.63	207.53	209.14	209.28	208.08	208.57	208	208.73	209.06	208.18	207.57	208.03	206.76	206.35	209.37	207.78
199.23	199.66	197.44	197.61	198.72	197.73	198.81	199.1	199.23	196.27	201.08	197.3	197.45	197.43	198.39	198.47	196.9	198.32	199.56	200.37	200.4	197.17	201.74	198.34	200.79	199.17	197.57	197.6	201.52	198.75	196.22	195.81	198.6	199.79	198.46	197.04	197.32	200.23	200.75	197.09	198.36	199.43	196.64	195.86	196.19	196.35	198.79	198.64	198.9	198.55
218.58	218.41	217.15	216.49	218.06	218.79	218.18	217.42	216.52	215.2	217.93	216.42	217.89	218.3	216.07	218.05	217.17	215.31	216.65	218.99	219.67	217.46	218.95	217.72	216.74	216.63	216.97	217.85	217.51	216.66	220.53	219.06	217.61	218.08	219.35	218.25	216.99	217.44	214.87	216.02	215.52	215.78	217.36	216.99	215.59	217.78	217.14	215.63	216.77	219.33
196.62	197.51	196.89	196.79	200.21	197.2	200.03	198.73	197.81	196.6	199.17	199.38	198.29	195.53	200.98	198.08	197.51	197.35	200.24	200.06	198.73	198.09	199.86	200.18	195.58	197.48	198.57	199.68	200.61	198.86	200.38	198.36	199.98	198.95	199.58	199.08	196.99	199.28	197.78	200.7	196.55	197.21	198.84	199.69	198.71	197.41	198.93	197.79	197.62	198.62
212.68	212.5	215.47	212.11	214.8	212.73	212.81	213.57	213.63	211.49	212.55	212.24	213.89	214	213.93	212.47	212.84	211.52	212.49	212.71	214.35	212.58	212.03	211.76	214.05	212.81	213	213.13	212.81	212.32	213.98	210.53	211.83	212.66	213.52	214.18	214.23	209.34	210.57	216.72	212.91	215.23	212.37	213.77	212.49	212.69	211.31	212.19	215.4	213.71
208.06	209.86	209.17	208.68	207.65	209.47	210.96	209.33	208.89	208.8	206.56	211.25	210.2	210.37	209.88	210.59	210.46	208.36	208.96	209.71	207.18	206.88	208.32	208.41	206.53	209.17	209.31	212.42	208.27	207.94	208.54	209.14	209.55	209.14	210.3	209.18	209.02	208.6	209.5	209.73	207.71	207	208.98	208.54	209.91	208.54	207.11	209.3	209.11	207.28
211.58	211.35	213.18	210.76	210.17	213.07	212.68	211.23	212.74	212.08	211.05	213.5	213.54	210.93	211.54	211.15	212.44	211.81	213.3	212.51	212.79	209.97	212.81	210.75	211.92	214.17	213.8	212.94	213.87	211.61	212.36	211.07	214.14	214.48	210.27	212.37	211.6	213.16	212.24	214.15	211.18	212.25	213.26	212.91	213.09	212.08	211.07	212.1	213.94	211.89
211.87	211.02	210.48	212.8	212.17	212.91	213.44	211.29	211.28	213.52	214.82	212.31	211.11	213.08	209.89	214.24	209.95	210.66	210.96	210.13	211.72	214.97	213.25	210	210.57	212.09	211.97	214.72	212.22	213.35	211.72	213.25	212.01	210.51	213.75	211.73	211.41	211.81	210.4	213.56	209.52	212.76	212.81	212	210.15	211.17	211.97	211.89	211.38	212.33
207.09	208.94	208.39	207.04	209.17	206.04	209.39	208.11	205.57	208.16	206.79	206.26	204.79	205.11	206.86	208.3	206.54	207.6	207.89	207.86	207.76	207.32	207.94	208.33	207.42	207.87	205.31	208.19	207.61	209.96	208.58	208	208.18	208.69	203.39	207.19	207.53	210.59	206.93	208.66	209.76	207.98	207.51	208.62	208.58	206.75	208.67	208.35	209.8	207.1
197.27	198.61	201.63	197.83	197.89	198.47	199	198.84	199.13	199.25	200.17	198.4	201.47	199.05	197.52	201.01	198.69	200.03	197.98	197.86	200.5	198.84	198.66	200.13	200.38	199.49	196.79	199.18	198.51	199.46	199.4	200.06	200.82	198.85	199.99	199.52	199.44	199.97	198.7	198.97	196.77	200.63	200.48	202.23	199.57	199.74	196.84	199.1	198.88	199.94
211.3	209.53	206.95	209.89	208.94	208.66	209.69	206.95	210.77	208.61	207.89	210.53	209.41	210.46	210.18	209.33	207.2	210.32	211.12	208.86	209.18	209.43	208.62	210.5	211.19	209.07	210.91	212.26	208.25	210.3	209.75	208.85	208.79	208.62	209.81	208.72	207.82	210.05	209.8	210.02	207.82	210.43	207.79	207.89	210.23	208.31	209.57	210.11	209.24	210.47
198.87	198.47	198.21	194.43	199.49	197.44	195.67	199.98	197.67	196.53	199.18	195.46	198.4	199.39	199.3	199.62	197.85	199	199.07	199.02	196.95	198.03	198.87	197.07	197.34	200.76	199.7	199.86	198.34	198.82	198.4	199.56	198.39	198.06	198.41	199.26	199.56	199.42	197.46	199.46	198.4	198.52	197.54	197.95	196.83	198.01	201.34	197.96	199.03	197.49
206.12	204.14	203.48	205.28	203.94	204.79	204.47	202.16	205.2	199.85	204.13	201.89	202.54	203.97	203.42	204.98	201.87	204.59	205.04	204.66	203.7	203.99	204.47	204.47	202.95	203.5	203.18	204.36	204.92	202.66	202.73	204.04	204.4	203.8	204.75	207.14	204.62	204.15	202.14	205.56	203.67	205.05	203.86	204.46	203.74	201.24	203.81	203.68	202.39	201.69
208.99	207.48	208.86	209.19	209.75	208.18	208.89	207.09	206.94	207.72	205.69	207.81	206.85	209.02	212.49	209.34	209.69	208.82	210.51	208.58	208.39	208.69	207.06	211.3	207.64	211.24	208.93	210.79	207.88	210.31	208.18	207.35	209.43	208.22	210.93	209.76	207.84	211.34	208.51	207.61	209.33	208.74	208.43	210.26	209.73	208.62	208.91	208.64	209.32	210.06
208.24	207.41	206.87	208.15	206.15	207.03	208.99	206.38	206.36	207.24	207.46	206.95	206.79	208.28	210.31	208.77	207.87	205.86	207.16	209.91	207.82	205.83	208.42	207.23	207.96	208.77	208.13	207.3	205.49	207.17	208.94	206.67	205.5	207.6	208.1	205.95	207.43	209.36	208.89	208.48	207.19	207.07	206.89	206.52	206.57	207.48	208.99	207.67	208.22	207.29
209.47	211.11	210.68	208.07	208.94	208.03	207.88	209.27	207.9	208.2	211.63	209.26	209.71	208.23	209.58	210.15	206.91	209.56	209.89	210.12	208.43	210.22	210.52	209.2	211.14	210.34	210.13	208.69	208.65	206.12	206.58	208.62	205.91	210.35	207.94	209.98	208.44	207.8	210.41	208.42	209.98	208.72	208.29	208.43	208.49	206.72	207.31	210.17	207.86	207.91
209.07	209.6	208.31	208.8	207.29	209.09	207.31	208.44	207.48	208.21	207.32	207.17	210.26	208.6	212.09	207.74	207.22	207.79	207.46	206.86	209.45	207.69	207.56	210.13	208.73	207.98	208.82	208.51	207.61	207.98	207.56	208.5	210.44	208.44	209.94	208.34	207.64	207.91	207.9	206.56	208.81	208.09	209.79	209.58	209.98	208.31	209.82	209.37	207	208.21
208.49	207.06	208.47	207.74	206.45	209.47	207.24	206.97	208.48	208.41	207.84	207.2	209.97	208.28	206.37	208.65	210.29	206.61	205.5	208.69	207.61	208.95	208.64	205.53	210.57	207.02	206.95	207.86	207.74	207.82	206.59	209.13	208.28	207.22	208.47	207.05	209.52	204.54	206.81	209.33	206.7	207.13	207.1	208.08	208.69	207.22	208.96	208.71	206.85	207.27
205.46	205.79	204.68	203.83	204.64	203.2	204.85	204.78	202.39	205.7	204.63	204.56	207.39	206.49	204.71	203.48	204.37	204.86	204.51	207.53	205.3	203.16	203.59	205.07	205.87	204.51	203.48	205.42	205.58	204.58	204.03	204.8	204.92	203.47	204.08	203.67	202.68	202.57	204.33	205.58	204.25	206.75	202.71	204.06	205.66	203.91	204.07	206.34	204.87	205.26
214.53	212.38	214.94	211.33	214.01	211.36	212.81	211.98	212.57	212.67	214.01	213.37	214.14	215.66	213.05	213.71	213.42	215.22	212.45	212.71	213.65	213.71	213.85	211.62	212.82	212.47	213.02	213.04	213.01	214.88	212.88	214.51	215.09	213.34	213.16	213.59	212.83	214.77	212.55	212.55	213.8	213.13	212.83	212.91	211.57	213.53	213.4	210.58	212.88	213.35
198.36	198.14	198.46	201.88	197.89	196.9	201.28	199.86	198.34	198.94	200.3	200.3	198.02	199.6	199.55	200.17	199.99	200.59	199.86	198.78	197.79	199.85	198.03	203.63	200.58	199.72	200.02	199.91	199.04	197.26	199.68	198.42	201.65	199.32	199.95	199.74	199.77	200.6	198.55	201.71	198.09	201.93	199.57	199.66	200.3	200.53	197.8	198.59	200.57	198.03
214.02	213.16	213.11	212.91	214.21	212.34	213.38	212.36	211.93	212.24	214.62	213.65	211.24	211.89	212.19	212.03	213.32	211.62	213.94	212.97	212.83	214.44	211.61	213.22	212.61	210.22	213.45	212.05	215.47	211.25	212.26	213.64	212.08	212.6	212.33	212.22	212.38	210.86	213.43	213.08	213.84	214.26	211.48	212.62	212.35	212.32	211.56	211.94	210.94	212.07
204.89	206.39	206.58	205.84	205.54	204.97	208.1	207.12	205.73	206.44	208.46	205.23	205.67	207.79	206.29	207.18	207.3	205.44	205.56	206.05	205.6	206.14	205.48	204.4	207.02	206.62	206.54	206.45	207.07	207.39	205.74	204.8	206.66	204.85	207.7	205.38	205.95	206.73	207.32	204.68	206.73	206.29	206.37	206.83	205.52	207.32	207.26	207.92	207.02	206.57
197.58	199.19	198.47	200.1	201.7	199.15	199.35	199.66	198.28	197.64	200.59	199.2	200.79	197.11	197.63	199.57	201.28	198.46	198.34	197.88	197.05	197.6	201.01	200.15	198.91	198.1	196.66	199.93	198.84	200.83	200.91	201.21	199.42	199.88	200.34	200.03	200.01	199.53	200.37	200.39	199.69	197.91	199.35	200.33	196.73	200.67	199.5	199.96	197.88	199.15
206.79	205.33	204.91	204.1	206.7	205.16	203.56	204.97	203.49	206.43	206.73	208.08	204	205.76	204.15	206.51	204.72	204.99	203.37	206.3	205.92	205.04	202	203.82	204.9	206.81	204.44	202.63	205.68	203.78	204.16	203.37	202.42	205.86	204.77	204.83	206.36	205.75	205.04	204.58	202.43	204.05	205.52	205.65	205.79	203.7	204.32	205.65	204.7	204.41
208.64	209.14	206.45	207.86	209.47	210.12	208.67	207.94	208.49	207.8	207.11	208.52	209	208.73	210.38	208.59	208.77	208.62	208.8	208.02	210.25	207.93	209.2	211.17	210.27	208.12	208.3	206.91	209.37	206.84	211.97	206.23	208.29	208.79	210.09	210.46	208.8	209.92	209.66	209.84	209.66	208.19	209.66	209.83	208.16	209.8	210.18	208.04	211.1	211.08
199.25	199.37	200.38	200.38	200.44	199.81	199.89	198.43	200.57	197.75	200.99	198.01	200.79	200.92	199.88	198.9	200.41	198.9	200.93	200.2	198.88	202.45	200.52	198.71	198.5	199.32	199.63	199.13	201.51	199.59	200.46	199	198.85	198.54	198.6	199.24	197.64	200.86	198.4	199.45	201.64	201.48	200.77	198.43	196.46	199.55	198.64	201.2	199.54	199.29
194.64	198.74	194.12	194.25	193.87	198.46	194.19	195.79	196.08	194.44	193.83	195.24	197.17	196.68	194.71	196.48	193.6	193.87	195.98	196.3	195.91	196.45	195.36	195.4	196.2	194.33	195.11	195.31	192.96	193.27	195.48	194.15	195.82	194.11	195.34	197.86	196.26	195.05	194.5	195.23	197.34	195.59	195.08	196.65	191.67	196.27	194.2	192.98	196.68	196
204.67	203.88	201.51	204.75	204.05	201.75	202.69	202.69	203.37	202.17	202.39	203.53	204.05	206.53	200.6	203.95	205.04	201.97	202.33	203.64	204.99	201.27	202.57	205.89	203.44	204.36	203.54	201.3	201.68	202.15	202.77	202.06	202.61	203.8	201.92	205.3	201.57	202.15	201.93	203.05	203.5	205.68	201.97	203.39	201.99	204.91	204.54	201.98	203.35	203.56
210.27	205.34	206.06	208.54	209.23	205.73	209.06	208.26	208.53	208.9	205.95	208.64	206.73	207.79	207.85	207.66	206.74	209.77	206.83	208.24	208.28	206.53	209.8	208.6	207.21	205.43	205.48	204.8	208.67	208.09	206.73	207.42	207.43	207.39	208.7	207.88	205.61	207.97	206.74	208.76	206.68	208.86	207.27	208.7	206.65	206.53	207.31	208.3	208.97	207.96
206.68	209.11	208.1	207.14	207.09	206.89	208.41	209	209.06	210.66	210.07	207.8	207.84	207.29	209.73	208.14	210.69	206.11	211.58	208.46	205.73	208.22	208.91	209.92	209.17	210.38	208.25	209.43	209.48	207.54	208.21	209.07	210.19	207.47	209.23	210.88	208.27	207.88	209.12	206.37	206.49	209.88	205.99	207.46	207.49	208.07	209.37	208.95	207.82	210.16
203.65	204.48	204.28	206.37	203.71	204.4	204.93	201.06	204.91	203.72	202.86	203.96	204.25	201.87	204.58	203.42	203.06	202.4	203.15	203.47	203.68	202.24	203.91	203.64	201.25	203.9	202.58	203.63	202.8	202.84	203.21	202.09	203.75	205.58	202.88	204.19	204.09	202.07	201.89	204.97	203.14	204.3	204.87	205.09	203.94	202.21	202	204.42	200.65	206.02
209.35	208.07	209.88	208.84	208.9	208.3	206.71	206.04	207.88	207.04	208.62	210.58	210.46	209.67	207.31	208.29	211.51	209.42	211.48	209.23	208.06	208.64	208.06	210.04	208.38	208.08	208.57	207.18	209.06	210.38	209.33	209.84	209.4	208.61	209.01	208.28	209.75	210.67	209.48	209.16	207.56	207.49	209.59	211.11	210.99	210.51	211.02	208.9	207.82	208.48
217.61	217.76	220.19	217.07	217.82	216.88	216.96	217.11	219.73	218.18	216.57	215.63	218.4	217.9	217.83	217.24	218.54	217.59	218.38	214.86	214.82	219.11	218.34	218.24	217.91	215.09	217.99	218.86	218.43	218.86	215.86	215.88	214.08	217.55	216.88	217.55	216.78	219.7	217.78	217.87	217.43	219.03	217.95	217.69	217.05	217.99	218.18	218.8	218.23	215.76
206.17	206.19	205.87	208.38	208.11	209.32	207.9	208.42	208.32	205.1	207.42	208.24	205.43	211.36	208.37	205.92	206.81	206.21	210.35	204.73	208.23	208.92	208.34	209.09	206.55	207.65	206.35	207.56	208.14	207.69	206.58	207.01	205.42	207.58	206.73	207.05	207.72	209.94	205.94	207.16	206.33	209.52	208.82	207.95	208.34	209.35	207.55	208.94	207.83	207.3
194.61	193.3	196.17	196.8	193.63	195.75	193	197.19	197.29	198.33	193.7	195.51	195.41	196.69	194.16	193.72	194.51	195.06	193.57	194.85	192.07	194.13	195.02	197.3	196.04	196.09	196.21	194.93	196.02	196.41	197.22	194.59	194.21	195.16	194.56	195.98	193.32	193.73	196.98	193.42	196.63	194.28	193.74	193.65	193.55	194.79	195.29	197.09	196.16	193.92
197.11	197.35	197.32	198.58	197.51	197.3	198.06	197.07	198.96	200.14	199.3	197.01	195.67	197.24	199.3	195.98	196.44	197.01	198.2	197.64	197.66	198.61	195.25	198.39	198.22	197.78	198.53	196.47	197.82	198.01	198.78	198.84	196.69	198.21	199.21	198.92	198.64	200.04	197.78	198.33	197.61	195.71	197.28	199.48	197.77	197.01	198.85	199.01	198.61	198.93
203.88	204.37	203.36	204.03	203.85	204.84	203.74	206.57	204.76	204.84	204.09	202.63	204.33	205.08	205.01	203.64	203.55	202.8	204.08	205.2	204.47	204.59	202.64	202.04	204.04	203.08	203.58	204.15	202.8	203.32	203.63	201.69	203.36	204.42	202.97	202.4	202.15	204.21	204.23	203.07	202.31	205.99	201.75	203.82	206.59	205.14	203.78	204.02	206.54	205.8
208.03	209.06	208.76	211.86	207.74	207.91	208.97	208.75	207.14	208.03	208.57	209.07	207.94	208.31	210.6	208.99	208.57	209.82	208.61	210.98	209.54	209.34	209.94	208.76	208.57	209.29	209.66	207.84	209.56	208.82	210.93	211.47	209.28	208.38	209.91	209.26	209.25	210.86	210.18	212.48	206.19	208.71	208.86	208.4	205.65	208.26	205.74	208.63	211.88	206.84
207.82	207.27	208.64	207.91	208.06	208.74	208.54	207.8	208.37	208.79	207.44	208.98	208.43	209.8	209.5	208.67	210.65	208.5	208.32	208.76	209.06	208.92	208.86	209.08	206.87	207.47	208.24	208.1	207.96	210.6	208.54	208.27	209.33	208.13	206.67	206.67	210.03	208.23	208.64	210.2	209.3	209.51	208.98	210.11	208.53	209.73	210.73	208.07	209.77	209.41
212.43	214.91	212.5	213.77	211.43	211.44	210.95	212.47	212.77	212.03	213.12	210.24	212.72	213.58	211.95	213.95	214.31	211.23	212.61	212.25	211.82	211.17	211.2	213.34	209.96	211	213.92	213.08	212.01	214.64	212.75	211.36	212.8	214.16	211.43	213.14	211.64	211.3	212.29	212.74	214.39	212.35	213.25	212.88	212.22	212.83	211.19	212.25	212.81	215.82
200.38	201.02	198.28	199.99	199.45	200.65	199.13	198.92	200.68	198	199.35	201.11	199.36	201.87	202.31	200.22	202.37	199.08	199.44	200.65	197.94	200.54	197.66	200.72	197.69	199.96	200.29	202.47	198.53	199.35	201.2	200.01	200.5	199.37	200.73	200.31	198.45	199.51	200.11	199.37	199.47	198.01	199.61	200.02	200.02	198.46	201.78	198.89	201.05	197.85
202.54	205.53	204.86	205.43	204.96	204.1	204.3	204.83	205.19	203.71	206.14	204.37	204.87	206.03	203.01	207	205.69	203.43	206.81	205.18	205.32	205.02	204.43	206.46	204.94	203.31	205.04	203.31	204.39	204.93	205.41	204.86	204.07	204.32	203.22	205.37	203.16	203.54	203.55	204.46	205.52	202.33	206.22	203.39	203.67	206.47	204.98	205.45	204.71	203.78
210.4	212.59	213.92	210.24	213.03	211.56	212.13	211.81	212.29	212.53	212.81	212.89	211.53	211.51	212.94	212.49	212.1	213.78	213.32	212.8	212.09	213.36	214.66	213.03	214.03	209.74	210.72	212.39	211.05	212.78	213.23	212.57	211.72	212.07	212.67	213.28	212.26	212.13	212.89	211.47	212.43	211.15	214.16	211.58	212.47	213.7	210.77	212.99	213.86	212.24
211.62	210.49	211.4	213.59	213.91	210.68	211.83	212.67	214.11	211.73	213.05	210.83	209.47	215.49	212.82	213.44	210.22	213.29	211	211.15	213.57	213.61	209.02	210.79	212.54	211.01	209.57	212.99	211.77	210.05	212.13	211.01	212.79	212.12	211.94	212.69	210	213.94	211.16	212.19	210	212.63	210.55	210.21	211.95	210.22	210.09	210.24	211.85	213.56
212.86	212.62	211.92	213.04	213.5	215.5	212.24	211.48	210.33	212.54	213.57	210.95	211.37	214.38	215.43	214.53	210.89	212.79	212.79	211.89	210.61	214.36	210.24	216.99	213.75	212.77	213.36	212.92	213.28	212.71	211.96	210.24	214.32	213.1	211.35	213.88	211.93	210.91	212.53	211.89	211.64	214.26	215.13	210.78	210.65	215.1	212.88	211.72	212.29	214.65
206.83	207.17	203.83	204.66	206.01	203.99	204	205.99	201.27	205.28	206.94	203.51	203.13	204.23	203.62	203.22	207.35	203.11	204.42	206.24	206.06	203.49	204.23	204.9	203.84	206.58	205.48	207.15	203.01	205.87	201.75	202.87	204.29	203.13	203.47	204.72	201.06	204.32	204.65	202.49	204.85	203.95	204.69	203.73	205.87	204.08	202.77	203.26	201.63	205.07
203.21	202.89	205.04	203.03	204.15	206.09	204.59	204.12	203.67	203.88	205.7	203.13	203.21	202.38	205.7	203.8	205.09	202.53	203.67	202.48	202.77	201.76	205.59	203.38	203.49	202.07	200.24	204.69	202.9	204.31	203.62	204.12	203.9	202.7	204.87	199.32	202.07	203.51	204.36	202.32	203.72	204.81	202.54	202.18	204.72	205.86	204.22	202.95	203.82	205.62
216.21	218.66	216.39	216.86	213.88	215.84	217.62	214.26	217.15	216.01	216.83	217.15	215.14	217.49	217.68	217.36	217.24	218.02	216.48	216.91	216.28	219.04	218.26	217.7	217.45	218.1	217.82	218.89	217.33	215.1	215.21	216.22	217.84	217.11	216.1	218.11	216.26	217.53	217.43	218.36	217.08	217.84	218.85	219.45	219.58	217.1	217.04	216.16	216.2	215.57
217.5	216.76	216.47	217.78	216.27	214.61	216.27	215.45	216.15	218.99	218.03	215.61	216.07	214.58	217.08	216.56	216.32	216.86	217.52	216.85	217.48	216.71	216.13	217.48	220.11	214.69	216.85	216.97	215.61	214.52	217.96	218.36	216.3	217.67	217.88	214.96	216.36	217.44	217.93	216.71	215.28	217.61	216.84	216.35	218.55	215.87	215.74	218.62	217.12	219.52
200.45	200.73	199.77	200.52	199.64	201.39	198.93	200.56	200.86	200.14	202.3	199.49	200.93	200.75	201.01	199.73	198.99	202.86	201.33	200.35	202.12	202.79	199.64	198.56	202.76	200.78	200.78	199.32	199.42	199.73	201.8	199.71	199.3	201.16	202.29	198.71	202.16	198.47	200.81	196.95	200.08	201.22	201.71	199.97	198.35	201.6	199.48	201.9	200.02	199.84
204.08	203.23	205.34	203.02	202.2	203.8	206.28	203.98	204.76	202.71	204.38	201.91	206.3	203.75	205.39	203.94	203.53	204.12	204.17	202.78	202.96	204.95	201.93	203.33	203.55	205.41	202.97	204.42	204.68	203.44	202.53	205.74	203.66	203.53	203.63	202.28	204.19	202.72	203.26	202.01	204.96	203.86	204.06	204.46	203.78	205.5	203.55	202.64	202.12	202.26
208.17	210.73	208.82	209.94	210.35	208.34	208.69	209.44	208.19	208.3	205.48	208.18	209.25	206.64	207.17	207.03	206.51	208.42	208.88	206.46	208.37	208.99	207.7	211.57	210.77	209.88	210.04	206.5	207.38	209.05	209.23	208.74	208.23	210.45	208.66	209.11	207.51	210.48	210.7	209.65	210.22	209.13	208.83	209.51	209.58	204.24	209.58	206.45	209.15	209.22
208.48	208.59	210.93	208.36	212	209.5	208.95	207.27	209.72	208.15	206.34	208.84	208.36	211.06	209.86	209.11	208.43	208.25	210.37	207.21	208.67	209.7	209.05	208.33	208.69	210.28	207.61	210.57	209.27	207.41	209.93	207.9	207.99	209.17	207.4	209.78	212.42	206.85	210.83	207.55	206.82	210.11	208.18	208.76	211.27	209.23	211.24	209.36	207.65	210
208	207.77	210.98	207.88	206.49	207.39	209.27	208.46	209.27	206.78	209.6	208.03	209.81	208.42	208.18	206.73	205.87	207.2	209.15	208.03	206.94	208.25	207.37	206.5	209.6	205.64	207	207.83	206.72	209.26	207.54	208.85	209.91	208.14	209.8	207.47	206.85	208.68	210.21	207.09	208.14	208.85	209.82	207.09	208.7	206.26	208.61	208.95	207.76	206.85
202.98	202	205.42	203.07	204.99	203.55	206.2	205.4	202.97	201.93	206.58	207.99	205.98	204.88	203.99	204.46	206.26	204.93	204	204.55	206.08	204.93	206.71	204.8	205.93	204.81	205.17	203.2	203.99	205.66	207.49	203.86	205.83	204.44	202.11	204.55	205.94	205.53	206.77	203.42	205.32	205.81	205.08	205.68	204.7	202.86	202.77	205.84	203.79	201
200.01	200.49	201.48	202.68	201.19	199.33	198.89	202.68	201.53	200.25	202.06	199.55	201.96	201.64	200.76	200.79	199.75	201.07	200.76	200	199.45	199.63	198.95	201.12	199.45	200.1	199.16	200.26	201.93	197.39	200.02	201.38	199.83	202.59	198.83	201.68	200.54	199.95	200.12	201.73	197.79	201.83	198.64	199.14	200.98	199.83	198.6	201.26	200.53	199.8
215.74	218.75	217.36	217.36	214.94	216.3	218.09	216.28	218.42	217.9	218.04	216.27	216.55	218.04	218.12	218.43	217.4	216.58	216.49	217.34	216.02	216.25	216.18	215.77	219.08	216.82	217.02	218.56	219.36	215.12	216.41	216.1	220.09	215.1	216.61	216.32	216.41	216.99	215.87	218.4	213.46	216.71	217.03	217.1	217.4	215.5	216.24	216.65	216.86	216.9
208.43	209.66	209.97	205.05	207.38	209.37	205.93	206.07	208.5	206.87	208.82	207.87	207.8	206.65	207.31	205.35	210.29	208.77	208.18	208.27	208.7	208.85	208.86	207.35	208.07	211.26	207.98	207.4	208.32	209.69	208.75	207.9	208.7	205.72	208.74	209.14	206.96	207.65	205.27	208.75	208.63	206.14	208.88	209.21	208.47	206.22	210.33	206.9	205.45	209.24
201.43	204	205.74	207.86	205.87	204.23	205.18	204.31	202.54	203.45	203.95	205.24	205.18	202.61	206.45	204.34	203.57	205.39	205.02	205.87	204.34	206.06	202.73	204.59	205.13	203.42	205.3	206.53	203.83	205.54	205.04	206.51	205.6	205.17	204.26	206.26	206.25	204.17	204.72	205.68	204.73	208.39	205.77	203.98	204.99	203.9	204.72	207.34	204.58	207.68
207.6	208.41	210.52	208.29	208.66	208.71	207.14	208.85	210.19	207.15	207.91	208.41	209.28	206.82	208.41	209.72	205.45	209.57	210.49	212.07	209.13	206.9	211.52	209	205.96	210.24	207.02	208.09	211.24	208.78	207.1	210.05	207.68	209.97	208.18	208.07	208.54	209.45	207.23	209.19	209.86	210.01	208.6	207.77	210.54	209.24	209.12	210.05	207.86	207.4
212.81	213.07	212.44	212.56	212.66	210.72	212.76	213.94	212.44	213.13	211.06	209.75	213.03	211.15	213.38	212.58	212.88	211.51	212.31	211.18	213.32	210.22	210.08	212.4	212.61	211.72	211.47	212.46	210.59	212.62	213.46	213.34	212.04	212.39	210.93	211.82	211.7	212.35	212.85	211.91	211.86	214.71	211.7	213.37	215.14	213.17	210.76	211.39	211.8	211.11
205.31	207.79	209.12	208.4	207.59	208.33	206.15	208.28	205.73	207.81	205.33	207.67	206.34	209.07	206.05	209.15	206.8	208.05	206.71	207.27	208.49	205.66	207.66	207.49	206.97	204.9	208	207.06	208.64	206.21	207.61	207.71	207.09	207.62	207.29	206.87	208.14	207.8	207.33	206.02	206.19	208.12	210.91	206.78	208.19	207.76	208.54	209.09	207.65	206.48
213.24	212.04	210.39	210.77	212.94	210.4	211.31	211.22	211.13	211.99	210.5	210.82	211.52	211.03	213.23	210.43	212.39	212.07	212.18	212.37	210.84	211.31	211.21	213.64	210.64	208.77	211.99	212.4	209.48	212.75	212.3	211.16	211.66	211.21	210.5	211.81	212.12	211.96	213.85	211.71	210.51	210.5	210.18	210.88	214.73	209.89	211.19	211.46	210.46	213.55
204.28	205.76	207.9	205.66	205.76	204.85	206.83	206.57	207.31	206.69	208.07	205.6	206.44	205.96	209.18	207.64	205.86	207.28	206.19	204.48	207.47	206.4	206.62	207.28	205.57	205.85	206.63	205.6	207.79	205.61	205.2	206.49	205.67	205.4	205.75	206.38	206.19	205.34	204.84	206.52	208.26	204.71	205.92	206.03	206.18	205.53	205.65	208.58	205.12	206.29
210.57	211.31	212.51	213.07	213.36	210.45	213.37	212.05	209.59	210.66	214.15	213.9	211.61	210.79	211.91	212.73	211.87	212.52	211.99	212.06	210.89	215.13	211.46	211.08	211.56	212.33	212.79	212.14	212.94	211.18	211.67	211.61	210.15	211.13	212.84	211.25	211.72	212.59	212.32	208.17	210.66	212.03	212.15	212.05	210.03	211.64	212.5	211.82	211.55	208.83
210.63	208.59	210.15	207.23	207.31	209.55	209.97	208.97	210.25	209.48	207.49	208.01	208.12	209.5	210.42	207.5	208.33	209.09	208.4	207.17	208.28	209.56	210	209.17	208.48	208.02	210.53	210.46	207.77	206.65	207.2	207.65	208.99	209.07	207.12	207.11	209.46	210.69	209.18	208.61	207.63	209.81	209.21	208.53	208.57	207.56	209.66	209.33	208.31	209.6
207.82	208	209.65	209.19	209.6	208.52	208.29	207.96	207.56	209.67	208.99	206.16	210.66	211.09	206.1	208.98	209.52	208.99	208.29	210.36	206.32	207.74	207.91	207.74	208.85	208.64	207.23	208.89	208.83	207.05	208.76	211.04	206.98	209.4	207.59	209.49	210.04	207.96	209.2	208.09	206.88	206.98	208.48	208.61	206.54	209.46	208.56	207.23	210.61	208.46
211.04	212.43	212.38	211.9	212.46	214.88	211.93	212.64	215.61	213.56	212.21	213.85	213.48	216.15	211.09	213.96	213.01	213.68	210.34	212.06	210.84	213.51	211.26	210.42	210.63	214.42	210.65	212.11	212.46	213.17	210.83	215.7	212.96	211.71	211.06	213.07	213.06	215.14	211.19	213.02	214.11	212.02	213.69	213.39	215.08	213.17	211.22	212	212.79	213.43
207.45	208.58	205.06	205.41	207.04	204.85	203.63	205.45	206.98	206.34	204.89	207.34	206.35	205.66	206.7	204.17	208.71	206.15	205.82	206.01	206.48	207.97	207.21	207.34	206.4	205.09	206.54	204.67	205.15	206.05	206.76	205.04	207.56	205.06	206.82	206.64	206	206.25	206.55	206.66	203.55	204.95	206.1	207.07	207.67	205.95	207.8	204.68	205.46	205.73
215.58	216.83	217.94	215.79	218.93	217.79	218.13	216.78	215.34	214.9	215.56	217.85	216.43	215.98	217.73	219.25	216.31	216.74	217.55	214.89	214.44	215.3	218.81	215.57	216.73	216.27	214.44	215.86	219.05	216.21	219.93	214.13	219.71	219.9	216.98	218.45	216.21	217.71	217.44	216.6	219.52	218.65	216.91	213.92	216.6	214.48	215.06	219.09	218.13	218.73
217.39	217.23	217.53	217.03	216.9	216.61	218.33	215.85	219.73	218.46	217.2	218.27	218.03	219.46	216.28	217.68	218.35	216.3	217.65	217.06	218.52	217.73	217.91	217.61	218.88	217.39	217.85	218.01	217.65	217.68	217.13	218.28	216.21	216.99	218.42	219.89	217.37	217.24	216.77	217.09	217.73	218.28	217.37	220.07	217.99	219.77	216.14	219.65	217.05	218.27
201.69	203.13	201.43	201.36	199.51	202.05	202.34	201.84	201.58	201.6	201.2	202.34	200.98	200.75	200.25	202.33	200.43	200.95	202.61	203.37	202.63	201.57	199.57	201.37	203.13	201.76	204.46	202.53	200.35	203.2	199.54	201.27	200.22	201.85	200.52	201.05	201.59	201.93	203.01	203.31	203.21	201.85	199.83	202.34	198.91	198.79	201.07	203.18	200.44	201.13
208.4	206.2	209.46	208.04	207.45	208.44	208.32	209.46	207.49	208.11	209	209.29	206.84	209.04	206.06	208.37	209.04	208.37	209.91	208.83	210.17	208.26	208.08	207.25	207.07	209.03	208.76	206.21	208.43	206.61	210.27	208.49	207.26	208.91	206.39	209.38	209.42	207.57	207.23	207.71	206.03	209.56	210.64	208.58	210.86	209.77	210	207.33	208.06	206.92
217.41	215.96	215.9	217.11	216.22	215.88	215.93	217.17	218.8	216.09	217.26	215.81	216.65	216.22	218.35	217.41	217.03	218.32	217.76	217.81	216.02	214.95	216.75	218.5	217.15	215.71	217.74	216.45	215.92	218.59	217.64	217.76	215.43	218.5	215.72	217.93	217.84	215.09	217.39	216.31	218.07	216.64	216.77	218.65	215.1	218.52	215.64	220.25	217.48	216.27
212.08	209.04	212.17	211.49	209.46	210.28	211.36	212.66	210.68	211.47	213.61	210.76	211.73	213.86	212.48	212.87	212.59	212.48	210.72	210.45	211.83	211.51	212.38	211.22	215.32	213.59	213.38	212.8	212.01	211.98	212.91	212.43	209.46	210.25	211.69	212.21	211.56	212.72	214.22	213.99	211.63	210.96	212.46	213.68	210.37	212.79	208.26	210.78	210.72	210.83
203.59	201.83	202.33	201.71	202.65	202.92	201.31	203.25	201.64	203.58	204.56	203.63	202.04	203.67	203.67	202.53	203.65	202.64	202.69	203.19	201.49	203.24	203.43	200.88	202.49	203.39	201.77	203.5	204.08	203.21	203.76	201.49	201.92	202.3	201.9	202.8	202.85	200.74	202.58	202.54	201.7	203.27	203.14	202.72	201.64	203.69	202.81	203.55	201.5	201.98
195.58	195.61	195.47	193.96	194.08	193.69	194.89	194.92	194.31	194.78	192.57	193.97	194.42	193.78	193.31	196.7	197.57	194.87	195.49	192.58	195.49	194.3	194.49	196.49	193.42	193.96	194.85	191.19	195.53	193.09	194.09	193.59	195.41	194.96	193.69	196.21	194.32	192.77	192.26	195.72	192.73	194.26	194.81	195.22	192.41	195.1	194.08	193.33	193.26	195.76
209.61	209.75	210.38	209.09	208.98	210.25	210.28	209.41	209.55	208.9	208.44	207.45	206.92	207.02	209.91	209.67	208.36	208.89	209.15	211.67	212.42	211.54	207.94	212.09	210.25	210.68	208.63	209.41	208.19	211.53	210.32	208.42	209.51	209.48	212.21	209.84	209.73	208.54	209.29	209.95	209.34	209.1	208.58	209.21	211.06	210.37	209.28	208.67	207.96	210.24
195.63	197	194.59	195.04	196.45	195.33	195.27	195.42	193.08	195.69	194.88	196.3	195.73	195.74	195.69	196.25	194.78	194.15	194.81	195.68	192.84	196.49	195.52	194.23	195.39	197.52	195.45	194.45	194.56	195.26	193.98	193.72	196.57	197.91	195.86	195.91	197.52	194.07	194.02	195.82	197.84	195.76	194.24	196.87	195.17	196.46	193.49	193.43	198.13	197.15
212.27	211.66	209.65	209.46	211.93	209.8	211.47	212.71	212.22	209.53	210.61	211.39	213.8	210.85	209.66	211.22	210.84	213.03	212.03	213.06	212.52	212.71	210.38	209.82	211.62	214.14	210.94	213.35	212.04	211.54	212.56	210.54	212.04	213.58	210.29	210.91	211.07	212.49	210.94	213.79	212.78	208.22	209.1	212.3	212.89	210.05	212.74	212.1	211.48	211.2
194.36	192.17	194.8	194.5	194.62	192.17	195.41	194.05	194.68	193.28	193.61	192.9	194.8	195.71	195.06	194.07	193.74	195.14	194.01	194.5	195.63	194.71	195.14	195.66	194.99	195.64	194.08	194.5	195.21	194.71	195.25	194.9	195.08	192.46	194.06	192.84	194.51	194.51	193.17	193.65	195.24	195.57	193.78	197.4	194.13	194.25	194.19	195.23	193.13	194
203.55	203.22	200.91	203.88	201.67	202.65	205.98	202.83	203.86	203.49	201.77	202.58	201.63	201.28	203.68	203.85	203.45	201.49	203.34	203	202.14	204.21	204.25	199.6	201.72	200.7	204.73	203.71	201.4	202.57	201.89	203.88	203.58	203.18	203.44	206.05	201.81	202.49	203.31	201.36	201.47	201.7	205.66	202.55	203.76	200.01	200.72	202.62	200.38	202.73
209.31	206.69	210.74	210.41	208.33	210.19	208.15	209.33	209.86	207.79	208.98	206.79	207.61	208.17	207.5	208.83	208.69	207.93	209.15	208.48	210.6	209.95	209.62	208.46	208.36	208.84	207.49	209.74	208.49	206.11	208.22	208.66	210.25	208.5	209.81	207.09	208.83	207.93	209.43	210.23	207.05	206.98	210.51	209.57	207.16	209.69	207.53	208.83	207.55	208.14
213.17	214.52	213.13	211.11	212.15	211.78	213.92	213.95	215.57	213.69	213.97	214.05	214.08	215.82	212.5	212.96	213.52	212.9	212.12	216.64	214.48	213.26	212.82	215.11	212.17	214.63	212.15	214.37	212.25	211.7	216.14	213.49	216.42	215.47	212.17	214.39	213.04	215.19	212.92	212.24	212.85	213.25	216.31	212.31	212.97	214.52	217.07	213.19	213.09	215.33
209.18	210.97	213.15	213.8	211.6	212.12	212.08	213.43	211.88	210.53	213.08	209.7	213.76	210.33	211.53	210.5	211.81	211.89	212.58	210.07	212.96	211.55	210.9	213.2	212.63	212.26	212.41	212.26	210.38	211.55	212.43	210.46	211.45	209.55	212.51	211.4	210.07	210.32	212.32	213.76	211.99	214.28	211.92	211.38	213.07	211.5	213.45	212.55	211.58	209.5
201.43	198.19	202.69	201.16	199.9	201.19	201.12	199.01	202.44	203.45	201.43	199.7	201.17	200.92	199.82	200.54	199.86	201.4	199.45	201.83	200.92	203.61	201.5	201.17	202.27	199.72	201.38	202.58	199.93	203.46	200.33	200.67	201.73	201.79	202.78	200.17	202.25	202.9	202.99	199.75	199.44	200.18	201.87	202.63	200.86	200.06	201.37	201.04	201.12	200.75
207.42	208.53	208.42	209.28	208.61	211.06	209.73	205.66	208.29	207.89	210.59	209	207.29	210.03	207.93	208.02	208.57	207.41	209.49	209.69	205.22	209.48	207.26	210.3	209	208.46	208.57	209.93	207.48	206.42	209.26	210.43	208.91	209.76	211.97	209.52	207.77	209.25	209.67	207.96	206.42	209.15	207.38	208.67	208.76	208.57	207.72	211.54	209.91	209.31
201.44	201.09	205.25	205.02	202.47	201.13	203.17	203.75	203.43	202.82	201.86	203.3	205.75	204.11	203.02	203.24	205.19	204.17	202.43	200.57	204.45	201.5	203.74	201.2	200.87	202.85	202.57	203.23	205.27	205.3	203.39	202.11	203.04	202.66	203.74	202.91	206.02	202.13	204.6	206.45	203.86	203.22	203.46	203.09	201.31	203.39	203.88	204.42	203.94	206.65
206.83	205.75	205.25	206.26	204.3	204.59	207.34	207.77	205.53	207.7	205.04	206.12	205.39	206.36	204.98	206.11	206.04	206.55	207.2	207.59	208.69	206.04	206.18	207.66	205.96	203.49	205.97	205.37	206.94	206.85	204.59	206.11	206.54	206.73	206.87	206.89	206.93	204.85	207.51	208.28	205.76	206.79	207.57	205.18	207.17	205.99	208.45	206.77	208.23	206.35
211.46	212.93	213.5	211.61	212.54	211.46	212.22	209.93	212.04	213.39	212.71	213.25	214.77	210.35	214.52	212.72	211.18	212.14	212.09	211.97	211.58	214.33	213.16	211.01	215.21	212.03	215.1	214.52	214.75	211.82	210.65	213.97	210.55	212.37	213.59	210.91	211.38	212.97	213.33	212.48	212.76	213.12	211.2	213.11	212.91	211.98	213.4	212.84	210.67	213.27
198.99	200.21	199.26	198.33	198.62	199	199.8	198.77	201.3	199.25	202.14	201.43	199.6	198.37	198.13	198.65	202.73	200.64	199.75	198.21	200.02	200.03	200.8	199.26	198.79	198.1	200.11	197.89	198.58	196.64	199.52	200.68	199.09	197.56	200.61	199.59	197.24	199.13	201.02	198.9	199.63	199.48	199.68	200.46	201.9	199.44	200.85	200.65	199.6	198.98
199.8	200.44	199.11	199.44	199.27	200.78	199.57	200.7	197.9	201.12	198.4	199.3	200.47	201.36	198.99	201.4	198.43	199.06	198.85	198.68	200.52	199.92	200.07	199.99	199.83	199.74	198.95	195.73	197.31	199.63	199.98	198.29	200.23	201.16	200.01	199.09	200.06	199.36	199.82	199.96	198.02	200.23	197.32	200.44	198.54	200.17	201.29	197.19	200.17	198.73
202.27	203.32	202.79	206.92	205.19	203.18	202.68	206.95	203.99	204.28	204.93	202.14	203.94	202.56	205.05	204.72	203.19	201.12	204.17	202.59	204.25	204.03	202.67	203.44	203.04	205.36	202.96	203.3	202.28	203.89	203.37	206.04	207.93	206.66	201.16	203.73	202.59	202	203.25	202.6	202.5	205.63	203.47	202.85	201.37	201.96	205.37	205.42	203.37	203.78
211.53	212.16	213.11	210.5	211.27	212.78	210.82	212.45	211.2	211.98	209.57	211.03	213.08	210.26	210.52	209.96	209.74	212.11	213.32	210.36	212.52	211.83	212.38	212.89	211.67	210.89	211.56	211.31	210.69	211.23	210.86	210.8	210.72	210.99	212.11	210.24	209.96	213.96	213.71	212.41	209.99	211.86	210.44	211.51	212.97	211.01	212.18	211.28	211.78	211.02
210.71	212.21	210.98	212.73	211.25	210.77	211.03	213.88	213.29	212.37	213.32	211.31	211.55	211.77	214.42	214.36	210.69	210.8	212.32	214.03	212.19	211.21	211.2	210.81	209.92	213.28	213.74	212.03	211.8	213.83	212.49	211.25	213	212.2	212.47	213.41	211.2	211.52	214.67	211.04	211.59	211.81	211.04	211.26	212.72	212.12	214.38	213.34	211.19	214.68
210.03	210.66	208.23	210.18	210.82	209.3	209.98	211.84	211.51	212.25	210.61	209.11	210.44	209.27	211.7	209.55	210.55	208.66	209.28	209.6	207.48	209.28	207.71	209.81	210.96	209.2	209.02	209.95	209.08	208.86	210.5	211.04	207.87	211.11	209.6	210.07	209.33	210.01	211.36	207.49	210.26	207.55	208.33	207.49	208.65	210.36	209.88	208.79	209.42	207.85
209.22	207.22	209.11	206.7	206.19	207.8	211.3	206.75	209.15	207.65	206.99	207.57	206.93	207.06	208.24	208.53	208.35	208.23	207.96	208.17	207.28	207.41	207.24	207.33	207.75	208.13	208.3	204.42	206.25	205.6	208.49	208.71	207.75	208.1	207.97	206.26	208.71	207.69	205.96	207.38	208.63	208.27	208.28	209.37	208.86	206.87	207.91	207.05	208.94	208.48
212.9	210.01	211.28	209.99	210.43	211.35	212.92	211.49	211.55	210.09	211.99	210.02	211.38	213.19	210.44	211.62	209.43	213.64	211.37	209.56	211.85	211.69	212.17	213.59	210.43	211.52	213.41	212.17	210.45	210.63	210.05	211.02	210.82	211.07	212.81	214.1	211.07	212.41	211.5	214.17	210.52	211.99	213.41	213.16	211.51	209.96	211.73	212.2	210.43	211.83
218.3	218.39	218.45	217.85	216.57	218.6	215.82	218.41	216.34	218.97	216.13	217.55	216.59	216.69	216.44	216.69	215.99	217.26	218.75	216.72	217.83	216.3	215.04	215.8	215.81	216.54	217.09	217.94	217.43	219.21	216.64	216.7	216.16	217.81	216.75	217.54	218.69	215.37	216.52	214.42	217.12	215.31	219.55	215.7	217.3	217.85	215.62	218.55	217.22	218.86
201.69	200.94	199.89	197.86	200.47	199.58	200.36	197.35	201.73	198.86	201.03	196.76	198.63	198.58	199.7	201.56	199.21	198.57	203.21	199.75	198.77	199.82	197.43	201.15	201.13	199.61	199.49	198.53	201.23	197.09	199.77	197.82	200.92	198.73	200.74	199.67	198.61	201.26	199.98	200.04	200.71	198.14	198.07	199.73	199.85	200.3	201.09	197.51	198.36	197.92
207.32	207.55	206.73	209.3	209.88	207.97	206.77	206.25	206.07	206.39	208.47	209.61	206.17	206.25	207.11	209.79	207.31	209.73	209.18	207.93	207.53	207.31	209.01	207.73	206.13	210.26	207.45	208.48	207.31	208.15	207	209.24	208.24	207.13	206.03	204.77	207.36	206.37	206.72	206.23	206.83	205.98	206.03	206.71	207.97	208.65	207.13	206.75	205.53	208.59
207.54	209.73	207.19	209.09	208	210.13	207.52	206.83	205.81	208.12	205.15	208.12	205.46	207.63	208.9	208.48	206.38	207.66	208.28	208.35	207.86	208.8	206.35	208.37	206.7	206.29	207.58	208.67	207.77	206.4	207.83	207.17	208.96	207.15	208.44	205.08	205.4	206.2	206.72	208.49	209.25	208.78	206.23	208.07	207.71	207.38	209.37	208.08	205.9	207.29
211.49	212.74	210.36	211.73	211.8	210.07	210.77	208.96	213.35	211.27	212.38	210.49	212.17	213.56	211.85	210.97	211.92	210.42	212.99	211.88	211.34	211.8	211.56	211.74	212.4	211.82	214.08	210.98	211.12	210.06	209.9	211.06	210.8	211.3	213.1	211.49	211.41	211.78	211.6	210.98	210.39	210.41	209.86	212.26	214.55	214.08	210.89	212.02	211.98	212.31
210.33	211.05	211.78	212.38	210.66	211.77	210.52	211.16	211.23	210.71	209.67	212.02	212.74	210.21	212.13	210.05	212.2	210.59	209.64	214.05	212.28	212.95	213.61	210.1	210.66	211.09	211.68	213.89	213.21	213.31	207.57	212.33	212.77	213.12	211.3	213.12	211.26	210.94	210.81	212.11	211.51	213.5	209.5	211.67	212.32	211.27	211.13	212.33	212.84	210.94
212.98	211.68	210.05	209.77	211.65	212.71	212.27	211.37	214.87	213.42	210.27	212.22	211.6	211.01	210.47	211.2	211.78	214.35	212.52	211.6	210.25	210.55	212.31	210.64	212	210.58	211.23	208.93	209.57	211.7	211.18	212.64	212.69	212.54	211.95	210.83	211.2	212.26	212.89	210.8	211.67	210.87	212.53	211.97	211.12	211.7	213.27	211.24	210.61	214.95
206.98	205.53	205.52	203.72	205.8	204.79	204.93	205.93	203.17	203.99	203.74	203.84	205.86	205.31	204.05	203.93	206.9	205.79	203.91	206.12	204.34	205.5	203.52	202.8	204.43	204.09	206.11	206.86	202.4	204.03	206.6	204.87	203.74	205.6	204.33	206.36	203.63	205.9	206.1	206.29	205.84	203.19	201.8	205.34	204.93	204.57	202.36	205.51	202.02	206.47
207.65	209.56	207.97	209.29	209.17	208.9	206.57	208.59	207.42	208.62	208.14	205.26	209.11	207.84	206.72	208.33	208.68	206.93	209.23	210.34	208.21	208.6	204.95	206.61	208.61	206.44	206.94	208.48	207.05	205.42	208.21	209.48	207.37	206.77	205.31	209.21	208.13	207.56	210.27	207.42	208.4	206.57	208.52	209.83	206.39	206.41	207.87	207.52	210.63	208.91
208.01	204.89	207.46	209.46	207.52	209.79	207.83	208.14	209.5	208.44	208.47	209.11	209.69	209.27	207.98	208.62	208.03	209.05	207.89	207.01	210.88	210.15	207.26	209.15	206.87	211.05	208.3	209.59	208.88	208.91	208.42	209.63	209.08	207.56	207.99	207.64	208.02	207.47	207.37	209.92	209.02	208.64	206.97	209.75	209.63	207.5	209.87	208.62	209.07	207.86
215.74	212.63	216.64	211.39	212.2	214.43	211.52	211.78	213.77	213.78	215.01	213.75	216.45	213.39	214.7	214.67	214.56	213.96	213.51	213.78	213.32	215.15	214.26	211.9	212.13	214.62	214.89	211.52	213.38	213.15	213.6	214.21	215.35	214.67	214.78	214.59	213.61	215.22	215.83	214.65	212.02	215.35	214.63	211.39	211.89	214.77	212.52	211.13	213.72	214
203.37	200.6	204.99	203.51	203.03	202.45	201.97	202.87	201.51	202.98	203.23	202.04	205.36	200.74	202.83	201.86	202.45	203.8	199.83	203.14	200.82	202.67	202.35	203.18	202.45	198.59	203.23	202.19	202.03	199.58	202.05	199.62	203.83	200.84	202.59	203.38	203	202.26	201	200.69	204.35	201.88	202.87	201.56	202.16	199.53	204.22	201.71	202.52	205.02
198.3	197.76	200.44	198.46	198.08	199.06	197.63	197.99	198.85	197.52	198.79	198.71	197.64	197.29	197.99	198.21	197.56	199.78	199.7	198.25	198.11	197.25	198.7	196.8	197.7	200.61	199.13	198.37	199.84	196.92	197.16	199.48	199.54	198.45	196.57	198.45	198.98	199.82	200.04	198.05	198.76	198.85	199.84	199.49	196.93	199.56	200.53	197.67	200.65	198.39
214.08	217.75	216.81	216.83	216.21	217.56	214.85	217.93	217.82	217.02	217.89	217.59	216.94	217.09	218.19	217.6	216.65	216.62	219.06	215.54	214.99	215.72	216.39	216.79	217.2	217.65	218.08	215.31	217.44	218.76	217.35	216.55	216.7	214.19	217.42	216.24	217.03	217.11	216.91	217.72	217.23	218.24	218.05	218.04	217.9	218.28	218.19	217.32	217.19	216.06
203.38	202.78	202.53	206.26	204.91	204.88	203.49	205.9	204.87	206.3	204.94	204	204.86	205.54	204.64	204.34	203.76	202.73	203.32	205.01	205.27	205.19	206.1	203.66	204.78	205.35	203.67	204.41	202.46	204.35	204.11	206.58	205.75	207.28	205.23	205.52	204.94	202.88	204.78	203.98	206.2	204.59	206.36	201.65	203.18	205.16	205.39	204.92	205.73	206.14
201.14	198.24	200.87	202.73	201.76	200.28	202.62	200.24	198.64	199.13	202.06	203.23	200.04	197.28	203.26	201.33	201.19	199.4	199.02	199.5	197.81	201.17	199.83	199.28	202.31	200.1	198.87	201.74	199.73	199.85	202.63	197.76	200.81	201.85	199.5	201.04	201.36	201.06	199.49	199.63	203.18	201.56	200.49	197.61	200.3	198.99	201.69	202.01	201.14	199.68
211.48	211.26	211.58	210.46	212.3	210.46	212.43	211.79	210.61	211.9	211.94	211.86	211.24	212.73	210.09	210.91	212.38	213.41	210.51	212.8	211.35	211.96	211.54	211.07	211.81	208.71	212.55	211.45	212.52	210.25	212.28	210.06	210.56	211.55	212.12	211.64	209.98	210.52	210.51	212.62	213.61	210.74	213.38	211.91	211.03	212.03	213.98	211.54	214.02	211.38
204.55	202.46	202.82	202.49	201.97	203.6	201.68	202.42	204.33	199.92	204.04	203.91	201.6	205.54	205.89	204.43	201.34	202.79	201.79	203.96	203.93	202.82	204.03	205.2	203.59	204.12	204.36	203.39	202.47	204.66	203.23	203.6	203.2	202.89	204.07	202.48	203.42	203.74	199.76	203.97	205.3	203.58	203.17	204.49	204.42	201.13	203.49	204.64	204.66	203.36
217.28	216.37	218.12	214.3	220.09	216.29	218.29	215.89	216.41	219.02	216.77	216.68	218.42	217.54	215.61	219.31	217.85	219.06	217.07	214.87	216.29	216.36	218.53	216.14	218.14	216.58	217.78	215.69	216.55	218.54	218.54	218.14	215.8	216.5	216.24	216.59	218.5	215.91	216.58	217.35	218.32	215.54	217.39	217.45	217.74	217.2	219.36	217.76	218.12	215.49
206.35	207.18	203.52	206.88	206.51	206.94	205.06	207.07	205.47	207.8	204.61	206.46	208.29	207.61	208.11	207.11	204.29	204.91	203.4	208.24	205.56	204.07	206.65	207.63	207.07	206.81	207.02	206.81	206.76	204.06	206.7	206.1	208.09	205.16	206.78	205.52	204.18	205.89	208.28	208.05	205.25	208.2	204.62	205.82	208.02	207.78	205.79	205.52	206.41	207.41
217.28	216.17	215.9	216.73	217.41	219.94	214.84	218.61	217.57	215.95	217.62	214.81	217.77	218.19	216.39	217.85	217.75	215.94	219.48	218.79	217.47	216.96	213.68	216.1	218.26	218.54	219.53	215.68	217.8	216.75	218.15	219.22	219.03	219.45	216.98	217.13	219.8	217.28	217.96	216.09	219.94	217.09	219.32	219.38	218.37	216.92	218.56	217.91	217.07	217.98
218.35	217.33	217.81	217.92	218.44	219	216.87	215.58	217.81	218.36	217.48	216.92	218.8	217.24	217.6	215.78	218.16	215.41	217.07	215.75	214.79	216.06	218.45	215.35	217.27	216.03	216.74	217.28	213.96	218.36	212.91	217.85	218.04	217.69	219.03	215.38	218.95	217.86	218.1	214.74	216.4	215.38	216.61	217.49	216.03	216.94	216.69	217.03	216.78	217.55
210.36	212.95	210.98	211.88	211.49	211	211.1	211.21	213.08	210.96	213.66	209.79	212.43	208.86	210.7	211.3	210.74	208.99	209.53	209.09	212.08	214.42	211.44	212.91	211.83	211.32	211.62	211.74	211.83	210.37	209.49	212.01	210.82	211.27	212.95	211.98	211.08	211.19	213.02	211.22	210.1	212	212.29	211.28	213.55	212.91	210.69	213.41	209.95	212.31
206.99	206.93	208.91	208.15	206.71	208.16	207.72	207.02	207.99	208.38	207.32	206.63	208.12	208.78	207.55	208.04	208.04	209.41	209.24	207.42	207.13	209.44	209.52	207.3	207.66	209.27	206.51	207.29	208.48	207.8	208.1	206.67	211.5	208.66	208.66	210.32	209.06	206.87	207.05	206.76	209.02	208.26	209.46	206.6	210.12	207.56	207.61	210.63	210.25	207.65
200.08	199.43	199.05	198.55	197.54	199.6	200.44	197.92	197.91	197.17	199.2	199.17	199.2	200.7	200.31	201.35	198.85	202.26	200.31	203.22	199	201.82	201.08	200.34	200.56	200.08	198.76	198.42	200.41	199.06	199.98	199.01	197.84	200.1	200.13	199.45	197.32	197.66	200.34	201.63	198.46	199.6	198.96	198.57	200.97	198.32	200.78	200.15	197.58	197.37
203.71	204.84	201.96	203.61	202.95	202.72	202.17	205.5	204.29	202.55	204.78	205.38	204.74	205.08	204.42	203.83	203.32	201.85	203.92	204.07	204.57	204.39	202.64	200.13	201.82	203.07	203.01	201.59	202.12	201.58	203.01	202.57	203.11	203.66	204.71	202.14	204.18	204.55	202.92	202.92	203.08	202.16	201.69	202.51	203.65	202.26	204.15	203.19	202.65	204.57
201.92	202.8	200.98	201.06	203.18	202.95	200.35	203.01	202.77	203.11	203.18	202.97	202.16	203.02	202.84	204.52	200.3	202.52	201.58	201.33	202.87	203.18	203.15	203.61	205.26	204.93	202.46	205.1	204.01	202.9	202.4	202.63	200.65	204.23	201.73	201.85	203.2	202.45	202.8	203.79	202.89	202.13	203	202.44	204.65	203.35	204.28	205.49	202.76	203.97
200.34	199.81	201.94	202.65	200.37	200.94	200.58	199.16	199.16	202.67	200.02	199.19	200.83	199.6	198.68	199.29	199.06	200.98	202.23	202.42	201.48	200.39	201.07	200.37	199.78	200.86	202.02	201	201.42	197.66	200.86	202.95	200.03	198.1	201.37	201.33	200	200.33	198.64	201.2	199.65	200.95	200.75	200.69	201.23	200.95	199.3	199.54	202.19	200.69
205.37	203.95	205.53	204.75	204.09	206.14	203.85	206.8	202.95	201.92	203.96	202.74	203.13	206.05	204.14	205.58	205.67	204.46	206.45	204.76	205.44	204.6	203.93	204.31	206.41	205.15	205.66	206.94	204.49	202.8	204.52	203.76	203.8	206.4	206.05	206.21	203.83	205.22	204.65	204.52	204.13	202.9	204.53	206	205.77	205.32	203.35	204.17	204.15	204.15
207.55	209.31	208.49	207.7	205.76	206.72	209.11	207.73	207.31	206.4	207.92	207.54	208.97	208.31	206.59	206.07	208.68	207.35	205.28	206	208.7	208.63	209.25	208.78	207.91	208.12	208.03	206.97	208.41	209.25	206.89	207.22	207.49	206.78	205.87	208.21	207.8	207.48	207.55	207.94	209.45	207.71	208.26	208.45	210.3	206.05	207.88	207.03	208.94	207.6
213.37	212.59	211.79	212	212.15	212.18	213.74	211.41	214.24	214.19	215.59	210.81	212.17	214.99	212.88	214.61	213.26	211.93	212.42	214.42	213.87	212.03	213.22	211.84	212.8	213.18	214.77	212.85	213.33	212.95	211.27	213	212.57	213.23	213.45	216.31	214.15	212.4	212.18	214.31	215.07	213.25	212.31	212.95	215.06	212.68	213.27	215.54	212.44	211.89
207.64	209.49	205.47	206.76	207.6	206.46	208.6	208.27	209.67	207.91	207.37	210.48	207.91	206.72	207.5	207.94	206.8	208.06	208.21	207.61	206.92	207.37	207.59	210.47	206.37	206.91	207.1	205.89	210.34	206.72	208.32	209.67	206.67	209.11	208.18	208.34	208.25	209.32	206.91	207.89	208.1	207.37	208.37	206.72	209.18	209.73	208.58	207.69	207.84	207.93
205.84	205.08	203.02	200.59	205.07	202.97	204.4	204.78	202.9	205.81	205.37	201.3	202.87	204.87	204.02	204.86	203.1	202.89	203.79	204.59	202.6	203.78	204.57	203.37	204.48	204.59	204.08	204.49	203.97	203.34	205.67	203.96	203.79	203.14	203.93	202.07	202.22	203.86	202.62	200.37	205.17	202.86	200.85	202.73	201.13	202.96	203.82	204.96	204.11	204.69
213.73	213.19	212.71	210.65	213.48	211.29	212.25	212.51	212.6	213	212.23	213.35	214.21	213.26	214.05	214.73	214.31	212.41	212.39	212.75	214.94	211.29	212.49	212.86	213.37	214.46	213.78	211.75	212.77	212.29	211.76	214.5	212.07	213.04	213.79	212.62	214.16	215.35	215.05	212.3	212.96	212.46	214.23	212.65	211.08	212.22	216.47	212.96	212.87	212.5
193.64	192.4	193.51	192.84	193.79	193.13	192.84	194.11	195.83	194.18	194.28	195.9	195.32	195.76	195.64	194.36	196.19	193.58	193.99	194.31	194.3	193.72	192.91	194.32	193.9	193.41	195.23	195.15	193.23	192.15	193.27	193.65	195.18	194.13	194.75	194.45	194.53	192.86	194.82	196.53	193.34	195.14	192.33	196.04	193.84	194.44	191.86	195.74	193.75	194.54
212.42	214.25	213.52	212.63	211.09	213.76	213.9	212.63	211.08	210.21	210.82	213.67	212.62	212.45	212.32	210.21	213.8	213.55	213.4	210.56	212.6	215.19	209.75	212.95	212.94	210.92	213.38	210.94	213.58	213.72	213.26	212.74	213.12	210.35	211.97	213.62	211.6	213.59	213.13	213.49	212	210.95	213.61	211.25	211.84	214.3	212.13	213.98	212.04	212.15
217.38	217.02	215.18	217.76	217.18	217.81	217.78	218.6	221.08	218.72	219.46	218.18	217.4	219.73	217.11	218.3	216.61	218.17	217.49	218.33	216.89	219.1	218.2	217.33	216.95	218.46	218.74	217.38	219.34	220.5	216.75	219.69	218.13	220.22	218.65	217.88	218.3	215.21	218.66	216.56	217.97	218.11	217.77	216.65	218.81	217.37	219.06	219.74	218.55	217.78
207.83	208.63	208.41	205.2	208.13	204.18	207.24	208.66	207.37	206.1	208.15	205.71	205.18	210.34	206.41	207.5	208.18	206.49	207.19	208.57	208.41	207.57	207.12	208.6	208.65	209.78	208.4	204.64	207.76	208.33	206.53	209.24	208.57	207.43	205.86	207.95	209.98	208.6	205.81	207.71	207.96	209.1	208.9	207.11	208.99	207.46	205.95	206.53	206.57	208.95
210.69	208.91	206.88	207.54	207.99	208.2	208.64	207.04	207.51	208.46	210.1	207.8	207.23	211.7	209.62	208.31	208.37	208.82	208.88	208.61	207.5	210.93	208.69	208.74	210.49	208.8	208.93	210.25	208.2	212.21	207.82	209.93	211.32	210.86	209.29	207.48	207.67	210.31	206.9	208.78	209.49	208.87	209.92	210.62	207.31	210.07	208.5	208.7	206.46	209.73
208.38	205.88	208.91	207.79	209.29	208.88	208.31	207.71	207.12	208.43	207.66	208.92	207.67	208.32	208.81	207.31	207.72	209.27	208.86	208.31	208.01	208.74	209.31	207.16	208.87	210.64	209.05	206.66	208.83	208.92	210.05	207.21	208.46	209.49	209.64	208.2	208.41	207.13	206.02	209.69	207.1	209.05	208.45	208.09	207.11	207.53	209.1	208.16	207.27	208.29
196.24	197.13	198.37	197.75	196.45	198.96	198.15	197.64	196.52	198.94	199.02	200.95	201.13	197.73	195.21	196.58	197.61	199.72	197.08	199.1	197.09	199.33	199.2	195.99	197.44	197.21	197.82	198.25	199.52	198.29	196.59	201.43	199.43	196.57	198.02	199.22	197.33	200.48	197.49	199.07	199.34	199.43	201.76	197.39	197.53	196.77	196.22	196.84	199.59	198.15
212.76	210.2	209.47	210.05	212	213.97	213.17	211.7	208.85	210.9	211.68	209.96	211.99	210.62	208.99	213.24	213.74	213.45	213.8	212.62	212.38	211.7	210.99	212.82	211.3	212.39	211.54	210.43	214.38	211.7	211.93	212.56	209.39	211.32	213.65	211.68	213.44	211.84	213.66	212.25	213.77	212.13	212.56	212.67	212.35	213.04	213.43	212.99	212.16	209.03
208.67	208.22	207.54	208	207.09	209.66	208.76	209.25	212.07	207.58	206.73	210.08	208.52	205.43	208.09	210.41	210.85	208.55	211.03	211.72	208.33	208.9	206.78	209.77	211.49	208.04	206.74	208.46	208.3	207.36	208.73	211.35	209.91	209.32	208.9	210.04	208.35	208.82	207.44	207.04	209.31	208.92	208.14	208.39	209.48	208.46	207.71	208.45	208.19	208.19
205.36	206.8	206.07	204.19	205.54	206.02	207.47	207.35	206.79	206.46	206.33	206.52	206.36	206.32	203.36	205.9	206.16	205.34	205.18	207.48	206.22	206.96	206.05	206.82	205.66	206.04	207.55	205.59	206.54	206.75	206.06	206.93	207	208.24	204.62	204.51	206.73	207.41	206.88	208.74	204.55	205.92	206.51	207.68	205.88	205.14	207.59	206.92	205.49	207.45
207.78	208.65	207.91	211.2	209.36	210.55	211.83	208	207.37	207.49	209.83	207.43	207.18	208.18	208.64	208.84	208.92	208.76	208.07	208.63	208.17	209.05	208.4	208.59	207.63	206.97	210.77	209.28	210.45	207.95	209.02	207.05	209.44	206.63	207.85	205.49	209.74	209.22	206.43	207.5	208.79	208.71	207.74	208.69	209.6	206.62	208.24	208.02	208.53	209.33
207.86	207.29	208.72	206.93	207.53	207.46	206.41	208.43	206.46	207.63	208.46	207.62	206.89	208.05	207.79	206.34	207.92	209.72	209.62	207.92	208.85	207.77	207.4	206.68	206.27	209.65	208.5	209.23	208.95	205.76	209.46	208.77	208.7	207.04	205.9	208.24	210.48	206.95	208.14	206.83	208.21	206.04	206.69	207.33	208.31	208.35	207.3	208.49	209.66	206.08
213.19	211.39	212.33	212.49	212.85	212.91	213.22	212.26	212.98	212.18	210.02	211.78	210.68	212.83	214.05	212.06	213.86	213.79	213.69	211.6	214.89	211.25	214.37	212.73	213.29	214.05	213.55	212.41	212.04	213.74	213.61	212.48	213.97	214.31	214.06	211.3	212.68	213.77	213.85	209.75	210.97	213.86	211.63	212.05	211.95	212.49	211.09	211.36	213.41	212.02
202.58	205.04	206.75	205.68	205.36	205.97	205.65	207	206.02	204.91	204.36	206.45	203.49	205.39	205.89	202.58	204.61	204.43	203.7	203.13	204.36	204.78	204.9	203.62	205.05	205.39	203.81	205.91	204.36	204.33	203.33	204.67	204.91	203.77	204.67	203.78	204.72	204.62	204.69	204.92	203.39	204.01	205.12	204.58	203.25	202.82	204.79	203.81	205.48	204.1
200.13	200.69	201.26	202.71	200.66	201.1	200.35	199.31	200.28	200.22	198.84	198.9	200	200.09	201.23	201.76	201.47	202.11	200.82	199.68	199.55	198.39	199.26	199.29	200.77	199.66	201.39	200.35	200.08	201.19	200.8	202.81	198.3	200.33	197.83	200.04	200.44	198.93	198.64	198.4	200.27	201.23	199.24	201.05	200.79	200.65	198.53	199.81	200.25	198.82
200.29	198.88	200.12	198.71	198.5	198.73	197.34	198.49	200.55	199.07	198.85	198.66	199.31	200.15	197.75	201.27	197.65	197.08	197.89	198.95	198.32	201.12	199.48	198.88	200.37	198.49	198.82	200.84	197.53	198.38	199.41	201.28	200.72	201.16	199.46	197.6	199.19	198.58	202.29	200.79	198.38	199.67	199.17	201.62	197.94	197.66	202.09	197.96	202.61	196.81
218.84	216.85	218.89	218.42	220.27	217.42	216.94	215.28	215.22	217.62	218.11	215.99	216.07	217.25	216.14	217.26	218.75	218.97	217.66	217.52	217.42	217.78	214.98	219.09	217.1	216.44	220.83	217.78	217.93	219.23	219.16	218.38	218.74	218.64	217.38	216.96	216.67	220.57	218.18	216.82	218.3	219.97	219.26	218.41	217.45	216.32	217.71	216.2	216.54	216.55
209.06	209.54	207.32	206.85	208.11	208.32	208.01	206.48	207.84	208.96	210.95	206.41	208.15	210.04	206.29	206.26	211.7	207.68	207.78	209.53	208.5	210.24	209.99	210.33	208.59	210.83	207.26	208.2	209.47	207.5	207.84	207.71	209.28	208.95	207.69	208.67	207.4	208.83	208.01	209.44	208.57	207.7	204.96	208.98	208.54	204.19	206.35	208.63	210.15	205.81
197.32	198.33	195.87	198.99	197.17	200.47	199.18	200.27	196.34	198.27	197.53	197.67	197.39	197.79	197.24	198.74	200.58	197.97	198.37	199.59	198.8	199.03	196.32	199.69	197.43	199.15	198.44	197.78	196.41	197.04	200.13	199.16	199.99	197.99	199.51	199.21	200.1	199.32	199.12	197.28	197.68	201.38	197.83	198.11	199.26	197.4	196.97	198.15	197.83	198.96
213.83	211.39	211.38	212.16	215.75	214.86	213.94	213.41	212.5	212.3	214.46	212.28	213.9	212.55	214.67	212.42	212.81	213.01	213.78	212.03	213.27	213.1	211.53	213.44	212.55	213.12	210.17	213.29	210.81	212.61	213.5	213.32	212.87	212	213.95	210.87	214.54	213.38	215.79	212.73	210.64	211.39	211.27	213.17	212.93	212.44	212.95	215.24	211.97	210.96
210.95	212.7	213.16	209.84	211.31	209.83	213.11	212.05	211.72	211.58	213.21	210.07	211.35	211.34	211.27	212.61	211.09	212.17	209.87	208.77	211.36	210.11	209.57	210.84	210.69	210.42	212.49	210.56	211.39	212.5	211.47	213.89	211.39	212.13	210.77	210.5	210.44	213.26	211.9	213.29	212.33	211.93	212.18	210.97	213.02	211.89	210.13	212.95	212.32	212.59
205.47	202.36	203.14	203.71	202.05	203.3	203.07	204.31	205.76	203.19	202.12	204.62	204.15	201.97	204.9	203.88	204.04	201.79	204.25	204.2	205.94	206.41	202.54	203.37	204.87	203.34	205.03	202.74	202.79	207.87	204.19	203.88	202.65	204.58	204.28	202.92	203.35	205.68	204.03	205.06	203.89	205.12	204.93	204.18	200.42	204.6	206.32	200.87	202.43	204.77
215.69	215.25	216.44	218.01	218.91	216.73	218.24	218.45	219.7	216.01	218.43	217.39	218.08	218.45	217.96	219.57	217.83	219.44	217.51	215.73	218.84	217.22	217.52	217.26	218.98	217.57	218.38	218.29	218.9	217.33	217.17	216.02	216.12	216.65	219.75	216.52	217.54	217.19	216.63	215.95	218.39	219.25	215.24	217.34	219.79	218.02	215.89	220.25	219.33	222.04
210.06	207.31	208.46	211.01	209.05	210.7	209.01	208.04	209.87	207.88	209.33	211.13	207.23	208.14	207.7	208.72	208.64	209.46	208.18	207.72	209.04	208.36	207.62	210.34	210.23	207.93	207.44	209.07	210.2	211.16	207.67	208.83	208.8	209.03	208.02	207.56	210.3	210	209.52	209.36	207.93	210.25	208.46	209.32	207.15	208.76	208.71	207.22	206.39	210.01
216.79	218.93	215.22	215.79	219.52	216.84	217.6	218.24	216.17	218.99	216.85	215.61	219.25	217.53	217.36	217.13	216.68	217.34	217.93	216.87	218.99	217.85	218.76	217.25	216.06	217.05	216.6	218.3	216.34	218.05	217.41	217.88	216.07	216.44	218.89	218.85	217.02	218.25	217.43	216.16	218.45	217.48	216.81	215.69	218.18	216.82	219.15	216.59	218.58	217.65
198.58	200.41	199.78	200.03	198.83	199.46	201.54	201.16	200.1	202.98	200.03	202.29	200.88	200.55	200.45	199.57	198.4	202.05	198.99	199.24	199.16	199.76	200.38	199.99	197.66	199.87	199.29	200.89	201.02	200.62	201.41	200.1	200.63	199.54	201.84	202.53	198.95	200.06	201.88	197.78	201.88	201.29	196.5	200.78	199.61	199.86	200.35	201.35	200.27	200.24
202.82	206.17	203.54	204.44	204.15	203.3	204.4	202.73	204.72	204.54	205	206.17	203.86	205.19	203.38	205.77	206.41	205.51	200.9	202.91	204.28	202.52	204.09	204.54	206.5	203.22	205.71	203.51	206.63	204.12	202.64	205.08	205.73	204.93	204.66	204.82	207.59	204.52	204.91	204.76	202.98	205.67	205.85	205.31	205.63	206.03	204.79	205.36	205.35	201.38
196.19	192.24	192.77	193.75	195.92	193.61	193.14	192.86	194.91	194.53	194.44	193.71	195.37	195.19	194.05	194.68	194.15	194.16	195.19	193.53	194.19	195.49	194.57	195.63	194.78	190.95	193.96	193	194.4	193.64	193.1	197.03	195.46	195.06	193.85	193.56	193.28	194.38	194.1	194.33	194.49	195.02	194.59	193.98	194.18	195.54	192.34	192.68	193.83	193.98
202.61	202.86	204.42	203.52	202.54	200.14	203.4	205.13	203.9	204.87	204.02	204.66	203.44	202.03	201.51	205.66	201.55	202.96	202.61	205.11	203.26	202.96	203.09	201.92	200.96	204.41	203.13	202.62	202.99	199.79	203.05	201.69	201.44	202.3	203.26	203.58	203.6	202.22	202.65	203.26	202.33	201.98	201.83	202.98	201.15	202.37	203.91	204.17	202.36	201.56
211.71	213.96	214.18	215.06	213.57	213.7	212.16	213.85	213.66	215.34	212.88	213.84	212.28	212.05	212.96	212.37	215.01	213.6	212.11	213.82	212.37	213.24	214.79	212.99	213.76	213.62	211.34	214.37	216.43	213.13	214.32	213.29	213.01	213.73	214.28	214.18	214.53	213.41	212.78	214.33	215.43	213.26	214.05	214.55	212.82	212.93	213.42	213.27	215.41	212.98
198.76	196.93	198.15	200.87	198.95	198.15	199.91	198.69	199.87	201.32	197.92	198.28	201.97	200	198.34	197.45	200.72	199.35	199.73	200.47	200.39	200.94	200.67	198.13	199.72	199.4	201.55	199.05	198.81	199.43	200.59	200.18	200.58	198.69	202.43	198.77	199.61	198.93	198.58	200.03	198.6	199.09	199.72	200.55	197.24	200.77	198.66	195.38	199.76	200.22
197.32	199.49	202.45	200.57	199.01	202.01	197.97	200.51	198.27	198.84	198.38	197.93	198.65	197.57	199.39	197.88	200.32	199.58	198.89	200.53	200.26	197.86	200.59	200.19	198.8	199.78	201.59	200.45	199.64	199.16	198.34	201.88	198.55	200.37	201.39	199.16	200.43	199.64	200.23	197.68	198.3	201.31	200.68	197.73	199.42	200.47	198.9	198.5	199.25	200.98
206.19	209.09	210.03	212.79	209.46	210.78	207.1	208.91	208.91	207.69	209.56	209.13	209.24	209.14	209.73	208.53	208.76	209.51	209.86	208.46	207.29	207.62	208.56	208.78	209.61	208.15	207.24	209.77	209.84	208.72	209.45	207.96	206.38	209.87	209.87	209.97	207.83	209.14	206.51	210.9	207.82	208.13	209.88	209.2	209.37	206.86	208.77	209.23	208.31	208.24
201.77	204.74	202.94	204.14	202.53	202.4	202.8	204.98	202.12	203.75	204.23	203.12	202.55	203.1	204.27	204.15	204.22	203.71	203.91	204.5	204.7	205.28	207.39	201.93	203.46	200.63	202.9	204.59	201.03	201.87	203.5	203.09	206.24	203.89	203.16	201.91	203.15	203.52	202.87	202.07	203.43	202.4	203.77	205.63	202.06	202.97	203.24	203.21	202.28	203.4
210.73	213.98	212.21	212.61	211.93	214.87	213.57	211.95	210.75	212.32	211.96	210.49	212.31	212.7	212.26	213.95	213.33	210.34	213.04	212.4	211.57	211.47	213.39	211.01	212.05	212.56	212.22	211.59	212.29	212.82	212.26	212.3	210.59	211.91	209.64	210.7	213.05	211.97	214.41	215.19	211.14	213.37	209.47	214.01	212.72	213.1	212.08	211.53	212.41	212.72
204.73	203.96	204.12	203.74	204.72	204.08	203.59	204.27	202.57	203.24	204.41	205.78	202.43	204.04	204.08	204.91	204.98	201.96	203.59	206.07	205.94	206.82	204.1	203.47	204.66	203.25	203.63	205.52	206.09	204.07	204.76	204.23	203.22	206.32	203.16	203.98	206.05	204.06	203.72	204.96	204.6	204.41	204.05	204.64	206.54	204.35	203.67	205.01	206.91	203.82
217.44	215.35	217.86	215.56	218.8	218.62	217.01	218.71	219.06	216.64	218.41	215.18	217.36	218.45	217.53	218.66	217.5	218.07	215.75	218.36	219.34	218.52	217.71	219.29	218.97	218.22	216.01	216.36	219.1	217.43	217.13	216.77	218.08	218.01	217.68	218.72	218.17	217.48	218.25	219.44	216.97	217.35	216.89	217.9	217.75	216.95	219.46	218.91	216.52	217.51
208.57	208.81	209.03	207.58	210.23	208.78	207.74	207.13	209.64	208.71	208.03	207.88	211.03	208.81	210.99	206.38	206.61	206.26	207.88	209.11	208.64	209.11	209.68	211.46	210.31	208.96	208.13	211.43	207.64	209.68	210.92	208.91	208.33	209.16	210.16	211.53	207.2	209.25	210.05	209.85	207.28	207.77	206.76	208.22	207.57	208.24	206.05	208.99	209.67	208.24
207.4	207.51	207.36	208.97	209.79	207.56	207.25	207.98	208.94	208.34	210.25	210.75	207.62	205.9	207.62	208.7	209.2	208.53	209.67	208.93	209.92	205.35	207.07	208.49	207.64	208.99	206.96	208.56	206.91	207.15	209.17	210.07	211.39	207.29	205.55	208.93	209.39	209.03	207.95	209.02	209.15	207.32	207.35	209.73	209.53	208.95	207.63	207.52	207.53	209.97
208.54	209.73	208.44	207.05	209.12	207.84	207.39	209.89	210.39	209.14	206.65	208.8	207.86	209.22	209.22	207.15	210.35	211.19	209.18	210.27	207.35	207.08	206.85	208.99	208.56	207.22	210.31	209.02	208.85	208.95	209.24	208.37	210.22	208.64	208.07	207.29	210.61	209.07	208.82	209.68	206.46	208.77	211.32	208.6	207.07	208.09	207.08	206.59	208.33	208.62
194.93	194.01	194.24	193.26	195.35	195.27	194.14	192.17	194.28	192.6	193.25	194.46	195.2	194.03	196.45	192.94	194.03	196.7	194.28	193.6	195.96	194.85	194.41	191.6	194.65	194.61	194.99	193.9	194.45	195.36	195.84	193.85	194.04	193.24	193.82	191.64	192.81	195.18	193.07	193.61	193.41	193.89	196.88	193.77	194.5	194.96	194.94	195.53	195.81	194.93
197.72	198.15	197.64	196.49	198.8	199.74	197.88	196.79	197.41	196.27	198.89	196.6	200.8	197.52	197.05	197.04	196.96	197.94	197.58	198.57	198.28	198.28	197.98	199.7	196.92	199.09	199.05	196.51	198.47	199.17	197.64	198.87	198.38	197.8	198.02	196.84	198.26	199.26	197.72	197.66	198.06	198.86	197.73	198.04	199.05	198.18	197.24	196.51	199.48	197.53
211.41	212.19	213.26	208.88	210.31	212.42	210.79	211.82	211.86	212.4	213.91	212.74	210.21	211.08	213.36	212.56	209.95	209.99	212.23	211.86	211.6	212.67	211	211.98	212.27	209.73	210.45	210.39	213.76	212.16	211.91	212.45	208.44	211.36	211.36	212.63	212.06	211.9	211.57	209.59	210.46	213.33	212.48	212.88	211.61	212.89	210.22	211.38	214.03	212.21
206.33	206.34	206.97	204.98	205.49	206.11	206.86	203.71	205.69	206.52	208.22	206.36	208.35	205.08	207.98	206.99	205.77	206.53	206.2	204.56	207.56	206.63	206.86	204.3	205.52	207.83	207.92	205.31	207.57	206.27	208.47	205.77	208.17	204.61	206.11	206.72	209.73	206.02	204.86	204.88	206.3	208.74	205.79	205.41	207.39	206.62	207.65	208.12	205.89	208.62
205.8	207.78	207.08	207.01	207.25	206.13	208.87	208.35	208.39	208.99	207.78	208.55	207.34	208.73	207.89	206.83	207.03	206.74	206.8	205.93	209.86	205.26	206.92	207.95	206.68	208.5	207.59	210.3	210.17	207.76	209.47	207.51	211.03	206.08	206.84	206.88	205.47	205.57	207.83	203.99	209.63	207.39	209.43	208.19	208.89	206.39	207.36	208.75	207.66	208.48
203.8	202.06	200.74	204.19	202.49	203.83	201.55	204.14	201.47	203.84	203.67	202.56	202.92	204.55	202.75	204.29	205.01	202.54	202.71	202.15	204.72	205.76	202.21	203.57	202.07	202	203.67	203.51	204.16	203.65	204.36	204.25	202.31	201.53	202.29	202.88	203.81	202.32	204	203.28	203.08	204.28	204.55	203.22	202.37	204.01	203.97	204.73	204.74	205.9
202.37	202.67	202.05	201.37	203.76	200.16	202.25	202.68	201.93	204.28	201.11	203.35	203.49	202.47	202.31	201.69	202.65	202.23	201.79	201.81	202.93	202.29	202.15	201.92	202.49	202.1	202.78	202.46	201.53	203.77	203.15	201.97	199.73	203.3	200.96	200.58	201.48	200.7	202.92	203.93	201.9	200.96	203.42	202.64	202.16	202.32	204.51	201.55	200.56	202.41
210.07	205.6	207.5	206.37	208.21	207.82	210.02	209.17	208.92	208.65	208.57	209.29	208.3	206.08	209.04	207.96	209.41	208.31	208.39	210.38	208.01	207.69	208.24	209.33	207.64	208.3	208.41	207.86	207.93	209.19	210.23	211.06	207.26	207.55	209.71	208.25	208.71	209.17	208.46	207.94	208.89	206.15	209.65	207.92	208.96	207.03	209.1	206.9	208.99	206.43
212.41	210.53	212.61	211.29	210.92	211.19	211.62	210.53	210.25	210.61	213.38	212.21	211.98	210.89	215.23	210.3	212.33	212.05	211.53	213.57	210.15	211.91	210.65	212.91	209.24	212.83	209.98	211.16	210.55	210.06	211.18	209.95	210.37	209.33	212.31	211.65	211.34	211.38	211.07	210.89	211.24	211.49	212.09	211.93	210.08	212.43	210.29	210.98	210.5	211.59
213.99	212.26	210.45	211.28	210.94	210.66	212.14	213.36	210.42	212.39	213.34	211.98	209.65	210.81	212.33	210.03	212.52	211.78	211.22	210.62	209.99	213.81	211.03	212.39	214.91	211.36	212.34	209.79	212.17	211.96	212.86	209.79	211.15	209.97	212.47	214.33	210.04	209.27	209.94	213.88	212.61	210.7	213.16	211.73	208.53	211.17	212.68	210.83	209.54	213.51
216.54	215.82	214.73	215.73	218.37	217.22	218.09	216.31	218.04	215.33	217.43	216.39	218.78	217.43	217.65	217.5	218.12	215.72	219.68	217.06	217.07	218.1	216.34	217.55	216.1	214.77	216.02	216.83	217.06	218	217.21	216.74	218.29	218.95	218.63	216.73	215.5	215.34	216.37	216.62	214.61	218.04	217.44	218.5	217.52	216.85	215.77	214.53	217.44	217.19
203.34	199.82	200.8	199.96	201.99	201.09	202.08	198.08	200.38	200.82	200.36	199.69	200.97	197.53	201.91	199.6	201.31	201.21	198.87	201.1	199.14	200.47	202.1	202.73	201.72	196.9	202.04	200	201.56	199.95	200.53	197.33	200.03	198.69	202	198.27	201.97	200.59	200.35	200.47	200.54	199.61	201.21	201.97	197.7	199.08	198.21	199.56	197	200.42
209.1	208.71	209.08	207.08	209.1	207.32	209.68	207.23	209.07	208.73	209	207.44	206.31	207.54	208.2	208.8	209.99	210.09	208.38	207.93	210.95	206.45	207.95	210.18	206.82	207.16	208.63	209.39	208.31	207.63	208.23	207.1	208.53	211.53	210.11	209.41	207.75	208.34	206.84	207.59	209.47	207.76	208.18	207.09	206.5	206.88	208.64	206.51	208.18	210.28
207.18	208.35	208.8	208.1	207.35	208.04	207.89	206.41	208.73	210.04	208.66	211.16	208.56	207.94	206.91	208.1	207.83	206.29	207.35	207.96	209.67	208.55	208.95	208.22	206.98	208	207.54	208.39	205.63	207.33	206.66	207.81	209.45	207.87	207.15	207.03	209.6	205.36	208.42	208.34	208.14	205.56	209.62	205.74	208.36	208	208.73	206.47	208.3	210.2
211.82	209.47	211.2	213.13	210.59	212.03	212.13	211.82	213.54	210.45	211.08	213.22	209.3	213.69	210.65	211.65	212.76	213.22	212.48	211.05	211.73	213.23	209.73	211.58	209.9	214.23	210.12	209.4	212.26	211.03	210.41	210.14	210.67	211.18	210.72	210.65	212.4	211.13	209.44	212.34	209.48	210.28	211.55	211.11	211.5	211.58	213.76	212.23	211.7	209.54
211.66	213.61	213.31	212.51	210.33	212.68	211.85	209.31	210.91	210.34	210.55	208.77	210.4	210.2	212.27	210.74	210.08	208.84	211.59	211.97	212.81	212.33	212.87	212.84	212.86	210.55	210.5	211.85	212.77	209.92	212.57	210.62	214.22	211.63	212.97	211.14	211.21	214.33	211.93	211.12	211.25	210.95	212.89	212.33	208.43	212.66	211.4	211.48	208.76	209.27
213.05	211.84	212.78	212.19	211.48	213.18	212.85	211.41	211.91	212.67	213.18	211	212.72	212.63	210.54	214.15	212.68	213.3	211.07	212.2	213.57	212.02	212.52	211.44	214.63	213.58	211.74	213.87	213.15	211.22	214.3	213.4	210.54	213.18	209.96	216.37	211.39	212.19	213.41	212.73	211.88	212.92	213.08	212.67	214.49	211.89	209.87	213.68	211.2	212.72
209.22	210.39	209.82	208.17	207.28	209.93	209.52	212.31	210.49	208.4	208.61	207.36	209.75	209.73	209.85	210.95	210.93	210.73	210.53	210.83	210.6	208.69	209.15	210.41	209.85	209.25	208.14	210.31	208.87	210.64	209.87	210.49	210.02	211.46	206.34	209.91	211.66	209.04	209.44	209.91	208.62	209.86	209.92	209.02	210.69	207.75	210.39	210.93	209.01	212.55
209.45	209.71	207.6	208.34	209.48	207.78	208.47	210.1	208.58	208.39	207.5	207.9	207.87	209.09	207.21	208.66	208.94	209.5	207.53	208.07	209.54	210.84	210.31	207.82	208.14	209.59	210.54	208.54	209.55	208.26	209.78	210.15	208.39	206.43	209.05	208.6	208.57	205.95	210.07	208.41	209.17	210.23	209.02	207.2	208.1	208.64	209.81	209.17	208.84	207.32
207.11	207.47	207.15	208.16	207.02	205.45	207.93	206.3	207.78	204.41	208.18	207.33	207.95	206.61	206.53	207.83	207.7	207.68	206.2	204.97	206.56	209.16	206.36	207.51	207.41	205.04	208.99	205.35	205.35	205.48	206.04	205.18	204.89	207.3	207.41	205.09	207.03	207.25	207.46	206.92	205.98	208.31	205.81	206.99	207.28	204.89	204.55	204.41	206.52	204.81
204.23	205.49	206.12	206.06	204.94	204.76	206.37	204.17	203.27	207.7	204.34	206.39	204.75	206.1	205.31	203.88	203.23	203.45	205	202.42	201.69	204.54	205.44	206.56	204.42	203.54	204.14	204.31	204.41	205.78	205.19	204.53	204.83	204.36	203.12	204.61	204.72	203.75	202.3	201.88	203.76	204.99	206.64	202.51	204.73	206.68	205.35	201.63	206.48	202.79
212.15	212.7	211.92	213.29	213.66	210.25	211.76	210.7	213.79	210.13	211.28	212.44	211.88	211.21	212.03	210.84	209.84	209.69	212.14	210.81	210.22	213	211.05	209.79	211.29	211.2	212.08	211.87	211.95	211.59	211.26	210.55	211.05	212.46	213.21	210.14	210.86	211.48	210.49	209.35	211.14	211.39	214.05	212.82	210.33	210.58	212.24	213.56	212.23	212.71
202.62	204.44	200.99	204.62	203.97	203.18	204.52	205.9	205.45	204.58	204.1	201.4	203.91	204.07	205	202.7	202.65	204.42	202.49	203.54	204.16	205.6	203.97	201.25	203.7	205.18	205.31	204.35	203.06	204.3	205.41	202.98	204.46	203.29	203.3	201.98	203.99	202.86	203.52	203.67	204.76	203.62	202.88	206.04	203.21	204.57	204.37	202.14	204.17	204.93
210.41	212.14	207.35	209.42	212.28	207.52	210.25	208.13	209.14	209.97	208.05	209.22	210.04	211.43	206.05	210.71	210.7	209.46	208.63	208.79	209.54	209.57	209.88	209.33	210.14	209.92	210.79	208.43	208.25	205.65	210.69	210.08	209.69	211.26	211.55	210.77	208.87	209.95	208.98	208.91	210.07	209.26	210.01	213	210.08	210.11	210.83	209.89	210.52	208.72
202.27	199.81	196.78	197.88	199.91	199.15	200.05	199.65	200.74	199.33	200.45	200.98	199.62	198.47	199.49	199.39	200.04	199.14	199.29	199.21	199.19	199.21	198.29	199.4	201.61	201.19	200.48	200.06	199.54	200.34	197.59	199.52	198.94	200.27	198.37	200.03	199.79	201.82	199.94	200.96	198.56	199.99	197.85	198.58	200	196.67	200.72	199.77	199.49	198.42
208.24	209.1	207.07	208.45	205.14	208.3	207.77	208.18	208.13	206.85	208.84	206.66	208.55	205.78	208.45	209.23	206.41	208.73	207.82	209.02	206.59	206.75	206.4	206.46	208.09	209.8	207.49	207.32	207.88	208.82	207.67	209.05	206.41	207.85	208.84	207.86	206.06	205.11	208.43	208.86	209.3	207.79	208.97	209.76	206.88	205.71	208.19	206.85	206.88	206.62
203.69	203.65	203.22	202.83	203.61	202.84	202.45	203.46	203.27	204.34	202.48	204.56	200.37	202.74	203.45	202.81	201.02	203.93	203.32	205.58	202.22	205.52	202.79	202.65	204.68	202.68	204.27	203.52	203.96	203.73	201.81	202.72	204.9	204.35	201.49	203.27	203.9	201.81	202.16	204.2	201.91	202.49	201.6	199.85	200.36	201.64	203.52	202.42	203.38	202.17
208.54	209.39	207.69	210.53	207.72	210.14	209.84	208.15	209.72	209.63	209.92	209.71	208.46	208.06	207.55	206.92	207.64	210.88	208.76	210.13	208.9	207.98	207.74	207.39	207.79	211.88	208.58	206.82	207.37	210.39	209.3	209.72	207.72	208.63	209.28	209.74	208.38	209.92	208.07	205.52	208.8	209.42	209.55	208.2	209.23	208.1	208.28	208.24	208.22	209.08
217.84	220.98	216.49	216.79	218.7	216.53	216.75	216.78	220.03	217.68	219.23	218.66	220.52	217.87	219.34	218.49	216.3	220.31	217.09	217.07	218.38	217.7	218.56	215.24	214.61	217.75	216.24	216.32	219.79	217.75	217.87	218.46	218.86	218.87	219.35	219.12	218.08	218.04	218.95	219.12	216.45	219.19	215.17	218.67	218.18	217.73	216.95	219.58	218.98	216.75
197.2	198.97	197.44	198.04	197.43	197.17	199.35	197.1	196.33	197.08	198.26	200.12	199.12	198.64	196.71	198.44	196.54	199.52	195.96	195.28	199.76	197.78	197.92	199.02	197.61	197.58	198.53	200.06	198.25	199.63	198.54	196.46	196.64	199.07	197.01	197.57	198.36	196.36	197.99	196.46	199.69	197.24	199	197.23	197.48	198.13	200.69	199.64	199.15	198.34
212.37	213.47	212.46	210.49	213.35	212.7	211.19	213.73	211.83	215.57	212.04	213.93	214.39	212.1	212.28	210.12	212.66	213.99	210.27	212.41	212.05	210.29	212.22	214.31	213.38	212.36	210.56	215.36	211.11	212.43	212.66	212.59	211.5	212.71	211.7	211.3	214.66	211.13	211.1	212.92	211.35	212.98	211.69	213.07	213.01	213.6	213.46	213.01	211.39	211.93
212.54	211.11	209.2	210.56	212.53	212.81	212.47	211.87	212.16	211.26	215.03	211.22	211.99	210.84	212.2	212.88	210.14	211.93	210.63	211.36	209.87	210.25	214.03	211.23	211.35	211.81	212.12	211.59	212.51	211.43	211.88	211.31	210.88	213.81	211.63	210.86	211.22	211.45	209.25	210.81	213.23	211.03	210.79	212.66	210.47	208.61	213.74	211.36	211.41	212.92
204.54	204.79	204.33	201.51	203.56	203.76	204.78	203.66	201.55	205.88	203.49	205.38	202.01	204.19	204.03	202.69	205.19	203.25	205.27	203.18	202.05	202.8	204.33	204.59	203.86	204.07	206.12	203.18	203.29	204.62	203.12	203.48	202.61	204.67	203.24	203.48	201.81	202.01	203.81	205.24	203.2	206.17	206.68	200.35	204.27	202.98	201.72	203.42	203.67	200.84
210.87	209.36	209.22	207.9	210.19	208.13	208.61	212.82	208.33	208.19	207.73	209.49	209.61	207.43	210.95	208.64	208.79	209.28	208.86	209.38	209.74	209.83	207.95	209.37	208.45	210.24	207.78	207.94	209	209.05	211.85	208.4	209.07	209.54	209.78	207.5	209.74	212.68	208.86	209.33	209.77	211.16	210.18	208.86	209.4	208.19	211.05	210.61	208.83	210.88
216.69	211.97	212.78	214.14	212.15	212.43	211.25	213.41	213.46	213	213.78	215.14	212.93	214.52	212.47	213.17	214.12	212.6	213.43	211.01	214.28	213.89	212.81	212.82	212.67	211.88	212.43	213.56	212.13	212.69	211.88	212.07	214.62	214.97	212.64	211.91	212.83	211.75	214.33	213.45	212.16	213.78	213.07	216.25	214.77	212.69	211.21	211.24	211.48	214.28
208.76	208.55	207.45	207.33	209.34	208.41	210	207.95	207.51	209.37	209.57	207.77	208.81	207.69	207.37	212.34	209.15	209.37	207.63	209.04	207.94	207.37	208.58	207.66	208	207.78	205.5	209.83	208.13	209.26	207.46	208.45	207.74	207.74	209.38	210.49	208.62	208.62	209.83	206.84	207.27	206.99	211.38	209.34	209.76	208.58	208.06	208.86	207.98	209.37
206.31	208.67	208.34	208.45	207.99	209.05	209.22	204.85	207.31	209.69	209.51	208.99	208.26	209.27	208.76	207.25	210.86	209.4	205.94	208.21	209.32	207.22	207.44	208.09	205.63	207.63	209.9	206.08	207.71	208.11	208.36	208.56	207.47	211.26	207.91	208.4	209.4	208.04	207.96	207.72	206.72	207.71	208.4	208.94	209.95	207.72	209.05	206.75	207.56	209.15
208.83	208.93	209.76	207.66	209.95	207.42	209.37	209.94	207.31	207.96	209.81	207.72	208.86	208.51	204.7	210.97	209.26	208.71	207.42	208.52	207.26	207.81	208.19	208.91	210.19	208.45	207.55	209.85	210.65	209.26	208.05	212.34	209.64	209.27	208.05	210.41	208.39	209.67	208.12	208.46	206.31	207.96	208.48	207.48	209.14	208.55	209.71	208.6	208.73	207.31
207.28	209.81	211.22	210.72	208.13	209.82	210.05	208.94	208.43	210.74	206.24	210.56	209.51	210.84	210.75	210.16	209.48	209.02	210.45	210.06	210.03	210.04	209.94	210.25	206.99	210.19	210.64	210.77	208.39	208.09	210.54	208.86	205.31	209.55	208.6	209.23	210.52	208.93	209.05	208.03	208.18	207.55	208.35	207.68	206.36	210.41	209.83	210.29	208.31	209.58
205.42	202.84	204.99	204.15	205.29	204.53	204.25	203.8	203.81	205.26	203.83	204.08	206.48	205.23	202.77	203.9	203.4	204.05	205.92	203.66	203.24	204.74	205.03	204.6	204.89	205.57	204.44	204.39	205.58	204.64	205.8	203.9	204.31	205.21	205.95	204.26	204.22	206.81	206.13	204.68	205.47	206.39	202.69	205.65	205.07	206.62	203.29	205.63	205.05	205.02
203.59	203.95	202.41	204.92	201.15	201.21	203.85	202.34	201.84	201.46	203.15	205.36	201.78	199.96	204.17	202.56	202.57	201.88	201.83	202.96	202.2	202.15	202.7	202.02	201.84	201.56	201.53	202.35	202.07	200.37	203.32	201.9	203.35	201.39	202.2	201.35	203.14	203.9	202.68	202.56	203.66	203.94	203.43	203.55	203.72	204.23	201.55	200.82	203.31	202.16
215.6	215.29	216.89	217.03	218.53	217.92	217.34	217.9	216	217.18	219.08	219.56	217.78	218.21	218.08	216.14	216.21	215.1	215.95	217.1	216.88	216.82	217.27	219.08	215.25	220.1	217.88	217.35	217.08	218.76	217.45	215.04	216.87	216.37	217.56	217.28	215.74	218.73	218.01	219.16	217.4	218.96	216.57	218.11	214.7	217.51	219.97	217.31	218.57	217.14
211.13	211.67	211.66	211.45	211.23	212.52	212.28	212.31	212.09	212.6	212.03	210.08	212.39	210.77	212.26	211.95	212.87	211.58	208.64	211.12	209.28	212.69	212.97	212.91	211.69	210.79	209.82	212.73	211.63	211.28	211.75	213.04	212.9	210.4	211.32	211.75	209.98	212.29	213.16	211.29	211.59	210.57	212.53	209.76	210.88	214.44	212.28	210.95	212.82	210.39
209.27	208.16	208.71	209.23	207.11	209.69	208.85	208.34	206.33	209.93	208.57	207.67	206.06	207.69	209.95	207.27	209.68	208.04	207.94	208.11	209.41	209.35	206.61	206.72	208.63	207.57	207.59	207.94	208.15	208.84	209.11	208.56	210.65	208.57	209.96	209.82	209.45	210.31	209.13	206.97	209.09	209.52	208.32	207.81	209.65	208.27	207.97	209.96	209.44	209.58
202.31	203.86	203.13	203.57	203.43	201.4	203.8	204.63	201.95	206.55	203.81	202.75	201.91	204.55	203.63	202.66	204.56	203.15	203.18	205.88	203.98	203.91	204.01	204.98	205.37	204.21	203.18	202.87	203.49	204.09	204.83	203.79	205.95	202.43	203.61	203.4	202.9	203.88	203.72	202.07	202.09	202.34	204.77	204.87	203.07	204.78	199.73	204.01	203.98	205.03
213.21	210.71	210.73	213.13	213.02	208.82	212.95	212.01	211.09	211.25	210.71	212.58	212.08	212.16	212.17	211.47	211.08	212.8	210.42	210.71	211.76	209.52	212	212.63	211.38	212.03	212.09	212.47	211.78	213	210.37	213.21	210.14	212.02	209.17	210.47	210.71	211.16	210.84	211.59	210.9	212.22	210.5	211.81	212.78	212.2	210.51	213.88	210.24	211.41
207.29	209.46	207.07	208.01	206.13	209.65	207.4	208.34	210.05	208.91	209.69	207.95	207.69	207.65	206.93	209.52	208.26	207.59	207.88	208.02	208.39	210.33	209.94	210.98	208.16	208.9	208.49	207.28	208.64	209.59	209	207.25	209.66	209.55	207.28	207.46	209.1	207.85	208.04	208.15	209.34	206.44	209.85	208.36	207.81	208.73	206.29	208.13	206.51	209.12
194.12	192.25	196.27	194.3	196.46	195.52	196.26	194.4	194.41	195.3	195.61	195.93	194.45	196.52	195.06	195.26	195.78	196.54	195.1	194.13	195.87	193.86	195.92	195.56	196.83	196.62	194.25	194.48	194.46	195.4	194.04	196.86	193.05	193.93	196.85	193.96	195.53	195	196.2	197.51	194.64	193.6	196.45	195.12	195.18	195.37	193.33	196.52	195.98	192.97
209.77	212.34	209.85	214.09	210.52	212.38	211.27	211.31	213.58	211.1	212.16	211.1	213.23	211.99	210.41	211.29	209.77	211.47	213.37	213.67	211.12	212.25	214.1	212.47	212.22	214.85	212.33	210.68	210.85	211.87	213.48	210.67	211.64	212.24	211.58	210.67	211.88	212.03	211.91	210.55	211.66	210.41	210.72	212.15	210.68	209.83	211.12	209.82	211.45	212.95
203.85	203.91	203.8	202.6	201.9	205.12	204.66	201.61	203.48	201.83	201.83	204.88	203.23	202.97	202.16	202.34	204.72	206.41	202.58	203.52	205.42	204.5	202.97	202.55	204.57	202.32	200.96	206.91	202.05	201.61	203.64	203.44	203.74	203.97	201.39	203.57	204.29	201.36	204.77	202.77	202.46	205.06	201.74	201.3	203.46	202.76	201.78	206.12	204.65	202.04
210.11	211.29	215.2	212.54	210.62	215.07	210.58	213.47	212.84	213.83	211.98	211.49	209.76	213.55	210.55	209.86	213.06	211.14	210.04	211.98	214.28	212	213.57	212.55	212.1	212.09	209.96	211.68	212.72	211.55	212.95	208.99	213.53	212.91	212.26	212.22	211.47	212.7	212.48	211.38	212.02	211.43	210.3	213.43	213.47	210.65	213.23	212.09	212.14	213.55
207.81	209.74	209.44	209.2	208.34	209.13	209.31	209.45	210.15	209.92	207	207.48	206.92	208.28	206.22	209.44	208.87	209.22	209.24	207.36	208.46	209.01	207.12	209.63	209.68	208.58	207.7	205.11	208.47	207.36	206.93	208.25	208.75	209.5	209.33	210.34	209.42	209.37	209.91	207.99	208.42	208.17	209.01	207.31	209.8	209.19	209.12	207.49	206.1	208.72
205.55	207.63	206.44	209.82	208.16	207.87	207.28	210.52	209.12	208.9	206.54	208.12	207.59	207.8	208.81	205.12	210.1	206.9	208.19	208.07	208.75	207.04	208.9	208.28	207.83	208.73	206.11	208.4	205.48	207.5	206.71	207.18	207.03	208.41	206.77	208.15	205.2	210.22	207.33	207.08	207.35	207.41	207.8	209.66	209.61	206.41	208.31	207.66	206.61	206.54
210.85	212.54	211.99	211.85	212.25	212.98	211.67	212.86	212.99	212.91	214.62	212.99	212.19	211.05	211.25	211.09	212.06	212.22	208.97	209.38	213.36	213.31	211.1	212.77	210.79	211.31	212.81	212.17	209.65	212.25	211.84	212.22	213.68	213.14	212.35	211.63	212.03	213.04	213.81	212.42	213.47	211.51	211.09	213.37	211.92	212.98	210.15	211.85	212	212.84
208.01	207.55	210.39	208.71	210.21	209.62	208.25	208.25	210.11	209.54	208.66	210.53	208.38	208.18	208.13	208.72	208.4	206.98	209.52	211.16	206.65	209.11	210.7	208	208.72	209.21	209.77	209.69	208.64	210.41	211.44	208.33	207.04	208.68	207.57	209.18	209.57	208.95	209.38	207.45	209.94	211.62	209.74	208.33	208.08	209.94	209.36	210.05	208	208.63
207.89	209.5	207.66	208.68	208.24	207.82	205.02	209.16	207.78	208.89	206.81	208.85	208.5	207.67	206.83	204.15	208.35	207.56	207.94	208.26	207.48	207.54	205.91	207.66	205.69	206.6	207.78	207.54	207.47	207.74	207.54	207.65	207.56	207.99	207.6	207.46	208.65	207.51	208.13	206.73	206.36	208.98	209.22	206.64	207.75	207.54	206.65	207.29	207.19	210.77
204.93	204.88	204.21	203.63	202.8	204.24	203.68	204.63	206.36	204.17	205.62	203.74	205.43	205.3	204.35	203.93	205.2	202.23	205.16	204.18	203.84	204.3	202.99	204.55	204.19	206.18	201.27	204.5	201.94	203.97	204.95	203.02	201.72	206.54	204.01	204.75	206.01	203.42	205.88	205.79	206.55	203.73	203.16	204.38	204.31	202.52	202.43	206.8	206.08	206.15
209.7	211.03	211.37	211	210.31	212.42	211.46	210.89	211.17	212.78	210.9	210.51	211.37	213.46	211.82	214.12	211.92	213.94	210.24	209.68	212.39	211.4	211.3	211.6	211.3	213.27	213.36	209.6	209.31	213.32	211.67	211.63	211	209.06	213.21	209.92	211.21	212.52	212.2	210	213.84	212.05	212.18	214	211.18	211.2	213.36	211.81	212.17	212.62
216.53	218.46	216.23	217.59	216.53	215.97	217.86	214.98	215.06	215.15	215.75	215.69	217.1	217.37	215.52	220.48	215.99	216.57	218.21	217.29	215.38	217.23	218.09	217.61	215.41	215.89	216.52	215.85	217.16	215.98	214.89	217.39	217.08	215.5	216.41	219.99	217.39	215.5	217.29	215.97	215.9	215.58	215.57	213.8	217.38	215.43	217.54	217.34	218.19	215.16
206.66	208.05	210.04	207.64	208.37	211.7	209.16	209.54	210.34	210.81	205.44	207.99	208.89	208.05	206.48	208.41	207.49	207.83	208.59	207.97	208.24	212.7	205.13	209.28	207.08	206.91	208.26	210.65	208.87	208.3	208.56	208.15	210.42	207.61	208.72	205.52	210.6	205.64	208.91	210.11	205.26	208.38	207.72	204.67	208.2	208.37	208.55	209.77	209.17	208.81
211.65	210.41	212.9	212.41	213.35	210.5	213.31	212.88	212.6	212.09	210.13	211.01	214.35	210.27	213.08	210.89	212.04	211.02	211.87	213.21	213.66	212.14	212.97	211.61	211.57	211.65	212.03	209.88	214.24	212.25	211.26	211.92	211.1	211.71	210.91	210.95	212.58	213.98	211.57	211.11	210.27	212.49	212.84	211.7	210.37	211.35	213.51	214.27	212.48	211.95
213.03	209.74	209.89	212.57	210.33	211.66	213.3	214.22	210.11	215.29	210.98	214.19	213.04	210.78	212.07	210.69	210.25	211.69	212.14	211.29	210.57	209.98	212.9	211.25	211.19	210.22	212.04	211.6	211.6	211.65	213.01	211.32	213.24	212.01	211.57	211.89	211.47	214.61	212.56	211.12	211.1	210.55	212.61	211.75	212.79	213.75	212.07	212.54	211.36	212.57
208.76	211.35	207.46	208.76	209.77	210.01	210.3	209.67	210.05	208.52	210.57	209.33	207.73	210.37	207.88	210.83	209.36	210.81	207.5	207.24	211.07	211.97	208.35	210.94	209.26	207.65	211	210.63	208.6	211.26	208.69	209.27	209.19	209.02	211.77	211.11	208.83	210.94	207.97	209.97	207.26	208.83	208.92	209.31	208.74	210.55	210.17	207.84	210.89	208.6
207.62	208.18	208.82	207.42	208.29	207.37	208.01	208.76	207.14	208.03	207.29	208.6	209.51	209.56	206.74	207.63	208.89	207.73	207.27	208.25	207.14	208.74	207.73	206.98	208.28	206.85	207.88	210.44	208.78	207.92	208.04	209.01	209.88	206.3	206.88	207.41	209.68	206.34	208.96	209.34	209.19	208.38	207.99	206.64	207.65	208.11	208.83	209.33	206.42	207.12
214.39	216.92	216.46	217.51	216.26	219.56	215.41	217.39	215.35	216.96	217.87	217.89	216.02	216.09	217.15	217.84	217.13	218.61	218.68	217.42	216.75	217.6	216.93	218.03	216.29	216.55	216.61	216.63	215.49	216.79	215.12	217.89	218.41	217.72	218.63	216.17	217.45	217.34	217.01	216.1	215.3	217.52	215.02	218.59	217.16	218.31	217.31	217.64	217.95	217.37
200.84	200.63	197.67	201.57	198.46	199.38	198.53	198.95	201.85	199.22	199.62	199.95	199.13	198.35	201.26	200.8	199.33	199.75	200.08	197.73	198.84	199.41	198.39	201.07	198.78	201.74	200.25	200.8	200.48	200.93	199.42	200.97	199.67	199.08	198.53	198.96	199.29	200.5	201.31	200.74	200.61	198.48	197.26	197.42	198.6	200.09	201.39	197.75	199.15	198.14
213.7	214.87	214.17	214.67	216.12	212.44	213.11	214.95	214.92	217.25	213.74	214.39	214.83	213.37	211.13	212.45	212.43	215.19	213.87	214.09	214.78	213.78	214.71	215.16	212.71	215.58	212.42	213.26	213.28	212.42	212.27	213.11	215.45	213.31	212.83	215.86	213.86	214.22	213.6	214.25	213.97	214.22	213.5	214.62	214.97	214.1	214.67	214.19	214.06	215.01
208.06	205.94	206.99	206.64	206.46	209.5	210.63	205.07	205.51	205.35	207.53	205.91	206.49	206.86	207.42	207.44	206.33	205.72	207.64	206.45	205.14	205.37	203.8	205.32	207.54	208.72	207.85	203.42	206.48	206.32	205.07	206.49	206.18	205.79	204.61	204.3	208.89	204.17	206.09	205.49	207.07	204.76	206.14	206.25	208.52	205.22	205.93	208.12	206.26	206.95
200.79	199.14	199.3	198.9	201.04	200.19	200.25	200.59	200.95	197.66	199.42	200.07	200.27	200.58	198.14	198.84	199.83	197.38	200.83	200.35	199.65	200.12	200.07	199.91	198.9	200.89	198.57	197.09	200.56	197.5	199.79	198.43	197.99	199.66	200.93	195.97	201.83	198.68	198.33	197.65	198.89	200.1	197.85	198.72	198.27	200.04	200.31	199.51	199.55	200.14
202.67	201.93	204.21	205.07	201.84	203.91	204.02	204.29	202.51	204.27	203.71	207.7	204.07	203.95	203.47	201.91	204.76	202.32	201.96	203.79	202.85	204.23	204.82	203.41	204.1	203.1	203.97	204.33	203.37	203.11	203.36	200.62	203.23	201.72	201.18	205.48	203.93	202.58	201.37	203.47	201.96	203.35	203.88	204.67	204.87	203.33	206.12	203.79	204.68	204.07
208.59	208.95	206.24	209.26	206.11	208.86	208.5	209.89	209.27	208.4	209.2	209.99	206.9	209.29	207.8	207.55	210.45	207.01	209.63	208.17	209.71	207.84	208.56	208.6	207.87	210.68	207.78	209.09	210.64	206.6	208.61	212.1	212.26	209.56	209.65	211.88	210.85	207.57	209.23	209.48	204.86	210.6	207.1	209.69	207.55	207.61	209.91	208.48	209.59	207.59
204.33	202.93	203.58	203.67	203.12	202.92	202.86	203.1	204.01	201.11	202.82	202.68	205.72	202.94	203.89	204.07	203.47	203.98	204.75	202.84	204.51	203.11	203.28	204.28	203.08	204.36	204.42	202.83	204.49	200.86	203.42	203.06	203.18	203.36	202.03	203.82	200.75	201.18	202.68	204.08	202.3	204.45	205.35	200.94	204.58	203.29	204.01	201.74	202.96	202.4
202.82	204.62	203.56	203.16	205.28	204.17	203.51	203.75	203.88	202.75	202.61	204.39	205.15	203.57	203.17	202.11	205.11	203.49	203.57	204.08	203.61	203.37	202.52	204.5	200.81	203.31	204.79	202.08	202.32	203.08	204.22	202.52	201.86	203.51	202.86	202.26	202.99	204.08	202.48	204.51	203.83	203.89	202.82	204.18	203.52	206.19	202.33	203.51	202.56	202.77
212.26	210.37	212.79	210.64	213.45	212.42	212.51	211.39	210.49	212.39	213.11	212.62	211.8	209.8	210.92	212.17	211.38	209.34	212.37	211.5	208.97	212.43	212.33	211.27	213.31	212.79	209.75	210.11	211.6	211.06	212.73	212.23	213	208.72	213.25	210.74	214.09	213.67	212.47	210.76	210.91	212.04	210.46	212.02	213.88	213.97	211.41	210.87	212.77	213.29
203.05	204.76	202.77	204.89	202.16	204.42	200.48	202.6	203.15	203.19	204.32	205.3	203.61	202.74	204.45	203.98	205.49	203.24	205.59	203.05	204.33	202.99	204.41	202.76	203.66	204.23	205.43	201.11	203.78	205.19	204.78	204.13	204.46	206.18	201.27	204.78	205.28	203.08	204.49	207.06	201.09	203.85	205.25	202.69	202.67	204.02	202.91	204.82	205.09	203.33
205.37	203.62	202.96	204.19	204.76	204.22	203.54	202.05	204.2	204.88	205.92	206.16	202.72	203.99	202.61	203.26	204.5	205.72	205.93	203.76	204.49	205.8	203.31	205.96	204.35	205.15	204.4	203.14	201.83	203.59	204.11	203.48	202.69	205.88	205.77	204.11	204.23	203.57	205.01	202.97	204.1	204.02	203.44	202.88	203.81	204.03	203.44	204.39	203.11	203.28
210.4	208.72	208.53	208.45	208.42	208.96	209.89	210.31	207.32	209.97	210.33	209.62	208.97	210.96	209.53	210.64	208.07	208.05	209.97	210.53	207.78	209.11	209.47	209.16	209.78	209.34	212.13	205.51	210.25	210.09	211.31	207.92	209.32	210.29	208.48	209.28	211.25	209.04	209.96	208.32	208.6	209.21	210.77	210.12	212.09	209.53	210.16	210.27	211.02	208.16
212.62	212.64	213.35	212.57	212.96	211.34	211.21	211.56	212.9	211.07	211.81	212.23	211.8	211.44	212.37	212.78	211.46	212.82	210.46	212.31	210.04	212.06	210.85	211.58	210.4	211.53	212.37	209.59	211.93	211.07	212.5	208.94	210.83	211.36	211.55	209.13	211.86	212.42	214.22	215.21	210.27	214.55	209.9	212.15	211.89	210.74	211.6	212.06	213.63	212.52
218.11	218.11	218.19	215.62	216.09	218.14	218.45	215.61	220.09	218.74	219.11	217.88	216.66	217.13	218.22	216.72	216.84	216.22	216.48	218.26	214.75	218.53	215.7	216.21	218.32	218.92	219.33	218.2	217.06	217.31	214.82	217.49	218.98	217.4	214.91	216.91	217.61	218.4	216.77	218.69	216.84	219.76	215.45	218.29	217.71	215.95	215.2	216.83	216.55	216.05
215.94	218.2	217.23	217.89	217.24	213.58	219.15	216.63	219.41	218.11	218.06	215.03	217.93	218.62	215.14	217.3	217.72	218.24	217.07	218.65	217.07	218.61	218.83	219.79	218	218.63	217.01	218.53	219.18	217.11	218.05	218.93	215.81	218.49	218.88	215.94	215.51	218.47	216.07	215.19	218.02	218.69	219.31	218.55	215.64	216.61	217.64	218.12	218.67	218.73
214.92	219.25	216.6	217.04	217.56	218.3	215.29	214.13	216.15	217.52	217.55	216.49	211.7	218.67	217.89	214.27	218.57	217.75	216.14	218.5	217.01	217.79	216.96	218.56	218.79	217.21	218.06	216.91	216.12	217.09	217.77	216.16	217.41	215.3	215.37	217.06	216.42	216.67	217.74	217.97	216.69	219.39	219.85	216.62	216.3	217.08	218.54	216.49	217.43	217.05
212.77	213.58	214.9	213.98	214.31	215.46	213.47	213.61	215.31	212.56	213.71	215.21	213.64	211.42	212.63	214.11	212.63	211.81	216.65	212.02	213.07	214.2	212.33	211.7	210.63	212.4	212.95	213.56	213.52	212.64	212.7	214.34	213.39	213.96	215.38	213.36	213.85	213.97	212.64	211.88	213.47	214.34	213.25	211.82	212.59	212.06	214.8	213.56	213.49	211.68
207.3	209.32	209.24	209.8	209.17	208.35	207.84	208.82	207.81	207.85	210.49	206.27	209.17	209.09	211.49	207.41	208.23	208.26	208.42	208.59	208.71	210.45	207.83	207.29	208.75	208.87	210.6	208.73	208.17	207.16	208.39	208.38	207.5	210.35	207.43	207.66	210.9	208.43	208.05	208.04	207.7	210.63	210.79	205.54	207.25	210.14	209.68	209.13	208.61	210.96
209.94	206.29	208.44	209.79	207.62	209.94	209.14	207.6	208.44	208.31	208.18	207.8	208.89	209.14	207.93	209.52	208.1	208.53	209.21	208.6	209.53	208.53	207.73	207.32	209.36	206.97	207.79	206.69	207.95	209.27	208.44	206.11	206.41	207.64	207.88	208.8	208.64	209.69	207.51	208.26	207.7	209.33	209.58	209.46	209.33	207.64	207.62	208.89	208.99	210.13
208.92	209.13	207.79	209.46	210.14	208.14	209.22	207.43	209.41	210.65	209.19	206.91	208.86	206.92	209.85	207.83	209.18	207.38	208.92	210.11	208.79	210.47	207.78	208.82	208.78	208.64	209.33	206.72	207.97	211.57	209.93	209.18	205.91	205.4	208.66	208.44	209.14	208.23	208.52	207.65	210.35	210.47	207.63	209.8	206.47	208.07	207.51	211.59	208.41	207.8
209.97	210.64	209.97	211.23	209.06	208.59	209.06	209.23	209.24	208.08	209.84	207.36	210.72	211.6	210.01	208.32	211.3	209.63	209.05	211.67	209.43	208.68	208.13	210.36	209.24	208.31	207.54	209.16	209.54	209.51	210.02	210.05	208.63	210.07	209.59	209.12	208.05	210.56	209.32	207.82	211.81	208.83	209.49	210.49	208.95	207.74	208.84	208	208.25	208.69
213.01	212.39	213.87	210.26	210.08	213.5	212.83	209.49	213.67	212.57	210.08	212.74	210.83	212.2	212.66	210.83	208.91	212.05	211.6	212.51	212.45	211.33	211.62	212.47	212.68	214.7	213.36	209.91	211.49	211.65	211.6	215.33	210.82	210.15	212.03	210.35	209.66	210.4	211.68	211.42	210.14	211.01	210.76	213.34	211.01	213.18	211.75	211.37	212.52	211.23
209.75	206.04	209.87	209.63	208.09	207.92	208.88	207.06	210.63	207.92	206.85	209.11	210.56	209.88	209.93	209.72	208.99	211.49	207.09	206.12	209.36	209.74	206.97	208.82	206.98	208.2	209.87	208.72	209.05	208.28	209.87	209.11	206.43	208.13	207.71	209.65	209.7	209.16	207.85	205.46	207.86	208.8	207.02	208.09	208	210.11	209.05	209.72	209.87	211.61
202.54	202.44	201.91	201.1	204.65	201.13	202.59	202.99	203.26	204.02	203.41	201.25	201.64	202.09	203.03	203.38	202.67	204.13	200.59	202.18	203.07	202.14	202.74	202.7	204.45	201.9	201.14	202.26	200.72	201.52	200.59	200.71	201.86	203.56	203.18	200.1	203.59	202.9	206.54	202.03	202.88	204.72	202.59	201.05	204.19	201.56	202.83	203.37	202.99	203.06
217.4	216.64	216.91	216.86	218.11	217.45	217.07	218.08	216.93	217.34	217.13	217.73	216.41	218.57	216.91	214.57	217.28	217.16	218.55	217.18	215.68	217.39	220.01	215.86	217.99	217.74	217.57	218.01	216.27	219.99	216.79	216.59	215.01	218.1	217.63	217.09	217.07	215.65	216.08	216.95	217.24	218.25	216.56	216.25	218.15	216.38	216.22	216.55	218	217.92
212.11	213.97	208.78	210.91	214.44	211.08	210.99	211.7	212.9	213.47	210.83	212.76	212.79	213.7	211.83	212.67	207.6	212.94	210.79	212.3	211.35	210.37	214.18	213.75	212.53	211.39	212.44	210.36	210.46	209.61	209.61	213.35	211.18	210.78	210.72	212.46	212.33	212.44	211.35	210.92	210.85	210.7	211.83	210.3	208.5	210.64	212.62	210.9	212.77	213.7
211.86	210.45	210.54	209.91	206.81	208.91	209.11	208.75	210.7	209.8	211.32	211.33	210.01	207.61	209.15	209.16	208.38	209.71	210.22	207.05	210.39	207.81	208.96	207.36	211.06	208.19	206.78	210.77	208.63	209.09	208.7	209.45	211.14	209.64	210.36	208.97	206.14	209.93	209.83	210.43	210.98	208.6	208.97	208.67	207.15	210.94	210.32	213.24	212	207.94
213.82	212.08	213.22	215.97	213.4	214.53	213.49	213.53	215.13	213.99	214.43	213.89	212.29	215.19	215.04	213.35	213.13	213.58	214.29	212.72	214.4	211.93	212.82	211.75	212.2	213.93	213.35	217.27	215.46	214.59	213.5	214.11	212.68	213.54	211.62	213.83	214.93	213.7	213.84	213.22	214.34	213.23	214.15	213.23	213.05	212.16	212.2	215.2	216.37	214.2
208.2	209.74	209.59	211.19	210.1	210.7	208.15	208.34	209	211.71	208.04	206.47	208.16	208.54	208.43	204.74	208.22	208.67	208.22	209.23	210.57	208.67	210.08	209.78	209.05	209.62	206.56	208.79	208.99	209.63	207.63	208.43	207.91	210.39	208.31	209.2	210.19	206.34	205.85	207.77	212.36	208.19	210.25	211.14	208.82	208.45	209.45	208.49	210.36	209.16
199.97	198.31	197.73	199.62	198.99	198.42	199.74	200.05	201.93	198.23	198.88	199.33	200.39	199.99	199.57	199.72	200.82	201.74	197.35	201.19	200.45	199.51	201.06	199.89	199.3	199.96	199.69	199.5	201.59	202.27	202.87	200.74	202.61	201.03	197.71	199.54	201.79	199.62	200.5	199.6	199.76	202.36	198.67	200.07	200	199.66	201.21	200.91	199.71	202.21
210.06	208.42	207.91	207.99	207.19	209.14	206.4	207.85	207.65	206.76	207.84	207.39	209.05	209.16	208.43	210.81	209.38	207.5	208.25	208.62	205.64	208.87	205.21	206.25	207.45	209.42	207.74	207.07	207.49	207.67	208.48	207.16	207.7	209.65	208.52	207.27	206.63	206.16	208.42	207.28	207.65	209.78	207.39	205.6	209.21	207.72	207.44	209.97	207.52	209.07
207.22	209.16	208.99	207.81	207.54	208.09	208.51	207.69	208.63	209.13	207.19	208.22	207.82	207.64	208.45	207.54	207.9	205.88	203.85	207.21	207.38	208.19	208.89	206.7	207.24	209.75	208.05	207.1	207.49	208.81	207.27	208.92	208.14	207.9	208.47	207.45	206.13	209.21	206.67	208.55	208.27	208.29	205.66	208.94	209.28	207.57	208.44	207.59	206.18	209.12
210.6	211.95	212.87	213.45	212.02	212.39	211.49	211.54	214.52	210.12	210.98	212.72	211.35	213.18	211.48	211.15	211.08	210.07	214.35	211.46	211.67	211.42	211.98	212.42	209.67	210.03	211.15	212.17	212.15	210.57	212.32	211.33	208.31	212.65	213.54	212.6	211.97	212.41	214.19	212.41	214.39	213.35	210.13	211.99	211.27	213.12	209.52	213.33	213.38	213.6
196.75	198.43	197.13	198.26	198.12	196.66	199.14	197.99	199.43	198.6	196.78	197.79	199.52	197.41	196.43	197.38	197.53	197.45	195.85	199.01	198.89	197.21	199.07	198.87	199.02	198.73	200.75	196.99	198.68	196.32	198.38	199.48	196.36	197.07	196.8	198.07	195.86	198.66	199.26	199.4	196.83	196.9	199.67	196.79	196.78	195.06	198	199.54	199.14	196.62
211.75	211.49	213.62	209.36	210.09	212.27	209.35	213.22	210.92	209.52	210.23	213.37	210.1	213.21	211.18	210.78	212.21	211.09	211.37	212.86	212.24	212.19	211.6	212.98	212.72	211.28	212.45	213.08	210.78	210.94	209.93	211.1	211.96	211.22	208.61	211.04	211.84	209.96	212.71	210.61	213.02	210.5	211	211.88	209.53	212.11	213.4	210.77	209.25	212.9
211.07	214.85	212.71	213.31	211.64	210.35	215.06	211.43	212.84	215.05	211.16	212.95	213.37	212.95	211.99	212.85	213.69	215.29	215.16	213.72	214.74	212.73	213.66	210.78	214.44	213.18	211.95	214.32	211.63	214.6	210.99	213.35	212.04	210.77	212.79	213.44	214.31	211.63	211.9	216.78	211.92	210.94	211.63	211.68	214.58	215.28	213.02	213.6	213	214.14
211.48	207.72	207.09	208.9	209.79	210.23	210.25	209.06	208.74	209.06	208.4	210.22	208.33	212.15	207.59	210.54	209.3	209.83	209.61	206.95	210.3	210.38	209.03	208.98	208.88	213.11	208.19	207.98	210.16	209.23	209.72	210.68	208.47	210.61	209.02	209.71	208.63	210.92	208.61	210.1	208.18	208.53	210.26	210.01	209.37	206.98	212.35	207.86	208.8	210.34
200.82	200.09	199.86	200.22	201.31	198.94	199.73	201.31	200.72	200.1	199.54	201.61	199.76	200.84	199.23	198.34	198.2	201.7	200.49	200.52	200.09	201.07	201.54	198.72	201.43	200.81	201.02	199.93	201.5	200.99	198.27	201.78	199.35	199.28	201.09	200.85	200.26	200.79	198.79	199.9	200.96	201.84	200.44	200.14	198.37	199.12	200.14	201.51	199.51	201.42
209.33	208.75	209.48	209.77	207.29	208.4	207.4	209.98	208.18	209.78	209.09	209.82	207.74	207.4	209.02	210.7	207.27	208.82	207.96	210.15	209.06	208.65	207.32	209.29	207.64	209.01	207.14	205.95	209.92	209.03	206.09	207.93	212.14	210.4	208.64	207.73	209.02	208.91	209.35	207.8	206.67	209.27	208.13	207.2	209.74	207.57	209.4	209.92	208.42	208.97
203.13	204.85	202.83	203.21	201.7	201.84	201.22	202.78	202.91	201.2	203.01	203.5	202.56	204.55	204.09	202.97	204.39	202.93	204.84	204.59	204.98	203.06	207.72	204.9	206.04	203.52	206.43	204.51	203.1	203.48	203.66	204.7	202.01	203.76	202.1	205.26	203	203.63	201.52	202.47	205.8	203.72	204.48	202.7	206.56	203.92	205.34	203.63	203.73	207.28
212.66	210.04	212.07	210.89	210.27	210.49	213.26	211.87	211.34	210.77	215.49	211.71	210.86	213.13	212.49	212.04	211.56	210.16	209.74	211.49	210.87	211.98	212.97	210.43	211.91	212.57	211.13	209.19	210.91	212.05	211.35	210.66	211.52	211.36	213.58	211.73	212.43	211.4	211.04	213.1	211.43	213.15	210.53	212.33	209.4	212.2	212.27	212.12	211.34	211.59
209.56	209.71	208.72	208.49	210.23	207.77	209.68	209.14	208.74	208.35	209.37	208.83	206.41	208.17	209.09	208.99	209.04	209.36	208.14	209.79	208.68	208	207.48	210.89	208.5	207.55	208.61	207.93	205.71	206.75	208.18	209.28	208.69	208.8	209.38	208.23	208.84	209.4	208.45	209.66	209.11	208.31	210.2	211.44	207.32	208.48	208.49	208.31	209.14	208.89
206.39	206.11	205.66	206.58	206.9	208.01	206.99	205.46	207.82	206.6	207.07	206.5	204.04	207.04	206.21	206.62	206.62	207.54	206.46	207.64	205.34	206.78	206.89	206.69	206.98	206.02	208.13	207.59	206.96	206.54	206.81	208.51	207.57	211.05	206.27	207.65	206.14	204.88	205.09	209.42	207.09	203.6	208.42	209.85	203.69	204.75	205.78	204.36	207.03	205.51
211.46	212.7	213.65	212.26	212.45	214.1	210.74	212.02	212.72	211.01	214.37	213.29	213.36	210.36	213.87	211.22	213.62	209.27	213.5	213.46	210.69	212.65	213.14	213.78	213.45	214.6	212.63	213.7	211.8	211.18	212.05	212.89	212.23	214.37	212.12	211.4	213.47	212.61	211.74	214.12	212.77	211.34	213.05	213.38	212.72	212.63	213.18	212.86	211.94	211.35
211.82	214.81	211.52	212.72	213.63	212.44	214.49	213.16	212.54	212.37	214.25	212.76	213.19	213.41	212.55	211.34	214.53	213.91	212.81	214.68	216.57	212.33	213.33	213.81	214.64	211.81	213.14	215.4	213.48	214.85	211.76	212.41	213.03	212.21	213.04	214.51	213.72	212.92	212.09	211.73	213.2	213.24	212.8	214.31	211.14	211.4	214.32	212.55	213.94	213.04
209.96	208.16	208.2	207.27	208.9	208.27	209.28	210.23	208.95	207.49	210.58	209.67	207.03	209.11	206.95	208.81	206.46	206.24	209.03	208.11	209.23	207.8	205.08	208.52	207.21	210.48	209.96	209.62	210.18	208.24	210.08	208.06	209.37	211.44	208.83	207.54	208.36	209.19	208.27	208.53	207.11	207.28	207	208.77	207.43	208.71	208.43	209.19	209.56	209.82
210.76	211.6	210.11	211.82	213.21	214.92	212.05	213.04	213.36	211.12	211.24	212.49	210.72	209.12	211	210.16	212.22	211.4	211.8	214.23	211.52	209.19	213.05	213.65	211.05	212.73	211.79	211.89	211.92	212.04	211.04	212.79	212.34	209.62	214.62	212.93	214.63	213.52	213.89	213.16	210.19	211.66	210.85	213.94	211.42	211.04	212.22	213.39	212.24	211.13
204.24	202.33	202.94	204.6	205.95	203.85	202.07	203.04	202.59	201.47	205.67	204.68	201.37	202.35	204.01	203.33	204.25	203.44	201.16	203.77	204.4	203.25	206.88	204.82	202.62	204.41	204.36	201.88	205.51	207.26	203.82	200.48	203.99	201.94	204.9	202.97	205.43	202.86	203.58	203.36	203.4	205.17	204.39	203.89	204.17	206.16	204.52	205.42	203.54	205.23
209.02	208.91	210.57	206	208.95	210.07	210.26	210.29	210.72	210.55	210.42	209.47	209.7	209.88	210.95	209.33	210.36	209.12	210.85	209.18	210.58	210.55	210.84	209.28	211.22	208.58	209.42	209.6	210.52	207.15	210.38	208.96	209.09	210.21	211.02	209.71	210.75	208.2	210.35	208.98	208.19	210.6	208.3	211.77	212.13	210.49	211.29	211.39	210.07	208.36
214.38	212.02	212.84	212.33	211.85	214.23	214.02	213.6	213.06	212.64	212.12	210.87	213.38	211.47	212.57	211.32	210.81	213.64	214.5	211.9	212.07	212.83	212.96	213.11	213.45	212.74	211.41	214.81	213.95	212.93	213.13	214.56	212.02	212.76	210.64	211.45	212.97	211.51	212.49	213.43	213.36	215.86	213.68	213.22	212.58	211.23	210.19	213.36	211.24	210.37
202.6	205.52	205	203.16	203.65	204.84	204.89	203.38	206.34	204.7	205.55	205.39	202.94	202.61	204.22	205.37	204.81	205.5	203.74	203.37	205.02	204.42	206.76	201.21	206.9	202.14	205.29	204.01	204.32	205	203.36	203.69	203.09	203.53	203.72	205.74	204.35	204.77	203.92	205.56	202.8	205.78	205.4	208	203.82	204.7	207.07	205.16	205.3	203.53
210.64	211.34	212.19	211.95	211.27	210.88	213.8	210.99	210.98	210.69	209.71	214.6	213.23	213.98	212.14	212.98	211.24	210.81	212.52	214.33	212.66	211.89	212.46	212.55	211.16	212.37	212.29	210.33	209.58	212.2	210.53	209.64	210.25	212.18	210.57	212.74	212.37	212.55	214.13	212.74	212.74	211.96	208.41	210.27	212.06	212.35	212.95	211.26	211.36	211.46
211.03	208.44	207.31	207.82	207.83	207.84	209.61	208.4	208.25	208.72	208.27	208.97	209.14	207.03	206.19	209.67	210.51	209.63	208.32	206.76	207.43	210.61	208.92	209.05	210.17	206.54	209.85	207.84	209.83	209.21	206.06	205.72	207.65	208.46	208.9	207.27	207.52	210.78	210.77	207.68	208.25	210.01	208.99	207.12	208.8	206.78	207.17	207.41	211.12	208.68
213.91	211.73	212.42	213.17	212.36	210.27	211.65	211.04	212.91	212.88	213.37	211.58	211.28	211.04	211.96	211.55	212.88	210.42	211.95	210.88	212.71	213.78	212.62	212.21	212.97	212.25	212.94	211.47	212.68	210.49	211.69	211.94	210.52	210.7	210.13	211.59	212.43	215.91	210.93	211.04	212.46	210.89	213.45	211.63	211.3	211.4	209.48	212.54	212.74	211.96
202.46	202.95	203.06	201.71	204.43	202.59	204.25	204.19	201.67	203.26	205.27	205.5	204.39	205.58	203.58	201.92	204.93	206.34	205.14	204.3	203.34	205.24	202.88	202.49	206.19	203.25	203.1	204.35	204.06	203.29	201.85	203.8	205.39	203.95	204.24	204.32	204.66	204.53	204.07	203.08	204.76	203.83	202.12	203.18	204.12	204.74	204.53	201.61	202.74	200.54
212.28	211.25	212.91	209.79	212.78	212.85	211.96	210.16	212.47	211.82	212.19	212.36	210.8	212.33	213.92	211.31	212.58	213.03	213.04	212.05	212.47	212.79	214.42	210.97	214.63	211.29	212.85	211.99	212.4	212.75	212	215.84	212.83	212.09	211.64	211.09	211.53	213.11	210.3	211.1	211.87	211.63	214.78	212.66	212.18	213.68	213.7	210.05	213.74	212.5
208.29	211.85	211.65	209.52	212.31	213.01	211.59	210.38	210.21	212.96	213.05	213.09	209.75	212.18	211.91	210.56	210.97	211.82	211.73	209.54	210.79	210.08	210.29	208.7	212.16	210.9	212.18	211.8	210.48	211.92	211.77	211.81	213.88	211.42	212.18	213.05	211.59	212.09	212.75	210.71	210.98	210.5	214.35	212.32	212.56	212.6	212.91	211.76	213.02	213.72
208.99	210.39	210.82	205.59	207.8	207.06	207.2	209.51	207.81	207.96	209.91	207.79	208.14	206.21	208.09	210.24	207.41	209.41	208.29	208.44	208.01	209.9	206.55	207.36	208.5	208.75	210.64	209.19	210.14	205.03	207.68	207.01	208.71	208.98	210.29	208.75	208.35	208.34	208.54	208.56	209.52	208.39	207.29	208.91	207.83	209.62	208.45	208.48	206.74	208.64
216.54	215.78	215.11	215.84	216.25	218.27	216.75	217.23	218.46	216.85	218.82	216.6	216.97	215.04	216.48	215.46	214.96	217.49	214.12	216.75	216.25	216.23	217.02	218.21	218.05	216.93	216.11	218.43	218.41	217.71	218.18	219.77	216.26	215.76	216.12	215.24	215.36	216.35	216.31	217.84	216.32	216.8	217.71	216.74	217.1	216.12	216.26	217.38	215.92	217.55
202.87	202.44	205.95	200.81	202.4	203.04	202.54	204.65	200.8	202.02	201.76	202.79	202.16	203.06	205.6	201.25	203.72	203.1	202.67	204.53	202.73	204.49	200.65	201.4	202.79	202.02	205.39	204.01	204.31	202.91	202.54	204.99	204.71	203.73	202.3	202.64	204.44	202.39	204.54	205.26	202.92	203.41	203.86	205.07	204.73	204.63	203.87	201.68	202.68	205.05
205.49	205.97	206.95	203.65	205.89	208.54	206.56	207.69	206.46	206.49	206.19	205.63	205.79	204.25	206.95	208.67	207.83	205.11	207.05	204.65	208.82	207.41	207.4	205.13	206.58	203.06	205.4	207.36	206.16	205.12	208.62	207.78	205.66	203.76	206.19	207.71	206.28	205.17	205.76	206.32	207.41	206.05	207.01	207.92	207.61	205.44	204.06	205.92	207.82	206.88
214.44	215.69	212.66	213.89	213.03	213.72	211.06	214.17	215.03	215.04	215.76	213.89	213.38	213.23	213.82	214.31	213.09	212.26	216.13	214.62	214.13	213.38	213.36	215.93	214.81	213.03	214.18	213.73	213.4	213.1	215.21	212.79	214.86	212.82	213.38	214.14	213.66	213.32	210.71	212.81	216.77	212.45	213.16	213.31	212.33	214.39	213.17	210.75	211.97	214.23
216.85	217.53	217.42	216.43	218.99	213.83	217.48	216.79	218.23	216.54	217.48	218.02	217.23	215.22	217.22	215.49	217.5	217.59	218.6	217.57	215.16	216.75	218.78	217.53	215.53	215.41	218.24	218.49	218.06	217.16	217.58	215.66	217.2	218.12	215.6	216.61	216.36	215.97	215.13	218.26	218.18	218.09	216.55	221.32	217.05	217.08	216.31	217.02	217.4	218.02
208.69	207.97	205.42	208.03	207.26	206.75	209.72	209.19	206.86	207.41	206.63	205.27	207.69	205.99	207.06	209.68	204.8	207.28	208.36	207.51	206.71	205.28	207.67	208.08	207.78	207.11	208.29	208.26	207.68	208.57	208.34	208.07	206.97	206.79	208.65	206.94	207.19	210.4	207.21	205.27	206.13	205.51	207.29	207.68	207.2	208.75	207.67	208.58	208.97	206.66
205.66	205.93	204.47	204.98	203.97	206.74	204.87	204.15	204.78	204.97	203.83	205.95	203.76	205.19	203.3	202.14	204.39	203.71	206.04	205.79	205.24	206.83	204.19	205.46	204.34	206.21	206.16	205.14	204.67	204.66	205.91	204.5	204.63	203.76	205.57	203.89	202.56	205.15	203.7	204.39	204.11	205.04	202.56	206.53	205.29	203.48	205.36	205.11	204.25	207.36
206.1	203.63	204.01	201.95	203.82	202.43	203.21	202.27	200.99	200.94	200.07	203.03	204.2	203.25	205.45	203.18	205.1	203.67	201.86	205.15	204.24	203.15	202.32	204.39	203.89	203.49	204.08	202.84	203.72	203.96	202.04	201.2	205.72	201.98	206.81	201.95	204	204.2	204	203.42	205.16	203.97	202.32	202.98	205	202.76	203.4	205.33	201.23	203.21
209.11	210.85	208.86	209.8	207.63	208.41	210.14	209.85	209.27	207.37	207.5	210.22	207.53	210.64	211.09	208.91	208.82	209.34	207.86	208.63	207.97	206.24	210.24	208.85	210.68	210.7	210.84	209.15	208.7	211.35	207.37	208.91	209.23	211.48	210.07	209.65	209.85	208.1	207.24	208.04	208.55	209.13	208.87	209.36	207.59	208.8	206.03	206.22	208.66	208.54
214.3	212.22	214.14	214.96	211.21	214.57	213.81	214.44	214.91	213.27	213.96	214.18	214.64	213.07	212.39	215.5	214.3	214.16	212.16	215.29	214.31	214.19	212.38	215.56	213.01	214.16	213.46	213.94	215.12	212.1	213.69	212.65	214.45	215.35	212.97	212.68	213.73	212.05	213.52	214.89	212.33	216.4	214.22	214.24	214.77	212.59	213.71	212.25	214.89	214.64
212.89	210.6	213	214.74	213.84	212.2	214.23	211.36	212.46	213.37	210.03	214.75	213.68	209.72	213.52	213.79	209.71	210.93	213.94	212.92	214.65	214.19	209.18	212.95	213.94	213.53	213.39	209.01	214.69	211.16	212.13	214.65	212.44	214.07	212.56	214.13	213.33	210.98	213.77	214.76	214.23	209.95	211.92	213.51	212.15	213.87	213.16	214.51	212.41	214.19
209.5	208.63	209.79	211.25	208.57	208.95	208.78	211.35	207.55	211.28	207.45	207.24	208.33	210.49	210.49	208.58	208.73	209.97	206.88	208.99	208.58	210.61	210	209.48	210	210.53	209.23	206.99	209.97	211.25	208.84	211.76	208.33	207.69	210.22	209.32	210.4	208.19	209.97	209.6	209.27	210.75	208.34	210.33	207.79	209.8	208.94	208.14	210.54	207.92
201.83	201.65	203.04	201.34	202.54	202.51	201.73	201.6	201.94	203.33	201.93	203.44	202.07	203.02	202.94	202.56	202.48	203.76	202.78	202.18	204.26	202.83	204.59	201.16	202.23	202.39	200.9	201.91	202.15	203.46	202.89	202	202.92	200.85	203.48	201.81	199.87	202.44	199.99	201.35	204.28	204.22	202.44	202.85	201.43	201.82	201.74	202.7	203.75	204.47
206.37	208.29	206.51	206.66	205.51	207.11	203.64	203.89	204.7	207.88	206.3	206.81	206.35	205.14	205.96	206.33	206.77	208.31	205.93	206.38	207.45	205.71	206.45	209.46	205.62	205.89	206.54	205.13	204.18	205.21	207.13	206.59	205.01	207.06	207.84	206.18	203.49	208.6	206.6	205.19	206.09	205.84	207.53	206.51	206.53	205.17	207.33	206.32	206.39	207.42
213.45	215.31	211.45	211.47	213.36	211.4	214.81	214.81	213.91	214.05	213.84	211.07	213.26	211.12	212.98	213.06	212.46	211.98	210.81	213.7	213.89	212.78	213.15	213.18	212.74	212.6	213.86	213.47	212.36	212.71	211.07	213.36	214.14	211.98	212.8	213.44	212.89	213.69	211.54	211.58	211.4	212.65	209.81	214.38	213.36	211.94	213.39	213.22	210.66	211.53
206.73	205.37	206.92	209.29	206.18	210.61	208.51	207.04	207.85	207.78	207.1	208.45	206.42	210.89	208.37	207.37	206.54	209.97	208.98	209.37	208.07	206.88	205.68	207.92	206.59	205.96	207.6	208.72	208.34	209.98	208.07	206.31	208.56	208.5	208.58	208.17	206.67	204.9	206.5	207.62	209.82	209.16	208.41	205.94	206.42	208.49	208.87	207.34	208.06	207.38
210.83	210.68	213.41	211.42	211.93	214.77	212.26	211.31	211.39	210.72	210.8	213.24	212.26	209.59	211.18	212.26	214	212.54	210.98	212.04	211.06	211.01	210.48	210.22	211.02	209.86	211.3	209.49	212.51	207.92	211.53	213.55	211.77	211.25	213.02	212.6	210.06	210.39	213.1	211.44	211.86	211.87	210.38	211.45	211.85	210.92	211.92	212.43	212.54	212.26
214.44	212.82	212.38	212.94	212.7	212.16	213.92	213.37	213.23	212.07	212.51	212.44	212.24	215.04	211.88	211.64	214.09	211.7	212.79	212.25	214.12	215.23	212.92	214.15	213.73	210.87	213.49	214.66	212.33	215.38	212.35	212.63	212.04	212.22	213.58	211.66	214.63	210.69	210.34	215.83	210.43	213.86	214.56	217.21	213.4	210.1	213.94	212.64	212.37	213.8
205.96	204.47	203.08	203.71	203.78	204.44	201.84	206.36	208.15	204.12	205.14	205.38	204.23	202.22	202.84	204.61	204.42	204.88	203.9	200.62	203.61	205.37	205.05	206.25	202.81	204.98	203.93	204.98	204.11	204.39	205.05	203.09	206.77	206.44	205.49	203.87	206.88	205.93	204.31	203.87	206.46	204.69	206.71	207.16	203.28	208	204.32	206.69	204.9	203.02
211.28	212.31	213.04	209.07	209.25	213.14	210.91	211.33	211.78	212.61	211.1	211.26	212.53	212.49	213.93	212.85	214.22	213.47	210.04	212.65	214.07	209.89	210.53	211.36	212.64	211.21	211.65	211.18	212.31	213.46	212.09	212.05	210.81	212.95	212.03	211.46	213.13	209.8	211.45	212.58	213.59	210.99	212.94	213.29	211.62	208.43	211.66	211.62	212.43	209.93
201.11	199.47	201.05	199.84	200.98	201.35	200.12	200.91	200.2	200.42	200.65	199.94	200.17	201.66	200.02	202.52	200.59	198.63	201.83	200.12	200.41	200.45	199.12	201.35	199.47	199.8	201.95	198.25	199.89	200.49	199.36	198.41	199.58	202.31	199.37	202.46	199.47	199.68	200.15	199.35	200.89	199.2	198.92	199.79	199.98	199.95	199.73	198.21	200.78	201.49
207.54	206.3	206.57	206.92	207.26	208.15	207.66	208.67	209.72	208.12	207.73	204.87	208.59	208.22	207.76	208.39	207.25	206.83	209.16	209.8	207.67	206.78	209.04	206.87	206.72	207.12	206.16	208.6	207.77	208.45	208.92	209.21	205.55	207.72	208.68	208.43	203.94	208.62	206.13	208.39	206.49	209.72	206.9	207.74	204.8	209.76	205.96	207.22	207.47	208.08
205.63	208.22	206.17	204.83	204.52	204.46	207.22	206.28	203.78	206.04	207.87	206.78	206.76	205.37	207.14	203.12	206.54	208.34	206.39	205.88	208.06	206.25	206.66	207.47	207.16	206.59	206.34	207.23	207.5	208.08	207.05	204.66	206.14	206.18	207.79	204.39	207.55	206.9	206.01	204.31	206.71	205.41	205.47	205.46	207.29	203.94	206.56	206.76	207.42	206.85
207.64	207.11	206.94	209.15	206.42	206.54	208.11	209.81	208.56	209.16	207.12	207.35	208.27	209.32	206.3	208.52	209.8	206.8	208.3	208.31	207.22	208.25	207.48	206.48	207.6	207.88	206.76	207.99	208.13	209.94	207.11	207.83	206.91	207.3	207.57	209.71	206.61	208.98	209.41	207.24	208.62	207.64	208.4	205.64	208.76	208.1	207.32	208.84	208.05	207.25
208.82	207.81	208.26	207.98	209.47	211.14	210.52	207.69	210.6	208.43	209.85	209.3	207.84	209.39	210.09	210.19	209.51	209.42	207.92	210.36	209.51	212.24	206.55	210.77	210.74	211.84	210.1	210	209.96	208.09	209.23	210.88	209.7	208.82	210.53	209.87	209.9	209.92	212.31	209.68	210.22	208.32	210.37	210.04	210.47	208.22	209.78	209.17	212.14	208.92
213.35	213.35	213.21	213.55	211.03	210.63	214.7	214.49	212.92	213.57	210.27	210.92	212.41	212.88	214.86	211.42	211.74	209.78	210.88	211.97	211.54	210.56	212.97	212.96	211.55	211.34	212.11	211.1	214.07	211.3	211.98	213.97	212.15	212.82	212.43	212.31	211.62	213.65	213.01	214.44	211.09	211.43	213.8	213.73	213.11	210.34	212.01	210.35	212.04	212.81
203.57	202.29	201.94	204.47	202.36	202.29	203.87	201.44	203.17	203.06	204.45	204.4	201.92	202.29	204.32	203.42	201.31	203.28	204.51	202.87	203.36	203.79	204.12	203.48	203.23	203.24	203.92	203.93	203.1	204.86	203.59	203.91	203.95	204.9	202.51	201.62	202.1	203.35	203.01	201.84	202.83	204.66	203.86	203.68	202.37	202.04	202.8	202.22	204.25	203.87
208.67	210.25	207.79	209.7	208.33	207.29	210.19	205.68	207.22	210.07	204.78	208.47	208.99	208.32	209.52	208.51	208.08	208.7	208.05	210.63	206.63	210.47	209.25	209.19	204.53	209.92	208.47	207.21	206.57	208.7	207.22	210.36	210.09	209.68	207.66	209.35	209.37	205.79	208.81	207.99	209.38	209.09	211.44	209.1	209.77	208.95	208.17	209.94	205.81	208.28
210.36	210.51	210.4	211.35	209.52	207.51	210.63	207.42	209.16	210.83	210.34	208.78	209.01	208.99	208.11	210.2	207.28	208.87	208.88	207.77	210.55	208.76	210.02	209.09	208.89	211.75	209.96	211.58	209.34	208.13	211.28	210.11	211.32	210.93	207.94	207.56	209.68	209.68	208.7	208.59	209.57	211.98	208.3	208.08	210.14	208.83	207.46	210.84	210.86	210.54
208.02	210.03	208.64	208.06	208.32	210.86	208.24	210.54	207.9	209.27	210.05	209.08	208.5	209.61	209.73	209.35	210.53	206.46	209.21	208.76	208.46	207.39	208.82	205.21	207.09	206.91	208.46	209.86	209.84	208.59	208.68	209.36	208.01	205.54	208.18	210.35	208.74	208.7	207.86	209.57	208.79	207.08	208.61	210.32	206.89	208.43	209.2	209.18	208.2	208.48
208.41	205.77	207.09	205.61	208.94	205.55	207.86	206.37	206.22	208.77	208.61	206.6	208.71	209.36	207.61	206.29	207.13	206.63	207.91	207.9	208.57	206.86	207.28	205.1	208.36	207.53	207.44	206.86	210.82	205.11	208.74	208.04	206.08	206.94	205.92	207.87	207.68	206.24	207.94	205.21	206.18	206.23	205.89	209.38	208.14	208.65	207.19	209.69	209.33	208.22
211.61	212.22	212.78	210.52	212.38	210.13	212.55	211.06	212.69	214.27	211.95	211.96	212.87	211.32	211.15	213.49	211.53	210.6	211.97	210.54	210.08	211.98	211.98	211.31	211.66	212.12	209.64	213.87	209.73	214.58	210.99	211.98	212.86	212.26	211.71	212.08	212.62	212.32	213.35	212.98	212.14	209.62	215.7	212.05	212.61	212.76	212.29	210.73	210.91	211.15
206.65	207.54	209.75	207.04	210.14	209.07	207.97	209.22	204.56	208.5	208.67	209.5	206.1	209.69	211.29	206.51	208	209.03	207.71	206.13	207.96	205.85	209.14	209.63	208.97	208.01	206.99	207.91	207.78	210.43	207.86	209.05	208.79	211.61	207.53	209.39	208.65	207.83	206.59	208.21	205.75	208.61	205.97	208.62	207.41	207.42	209.71	206.85	208.95	208.59
199.4	198.59	198.17	199.39	197.12	198.76	199.75	199.35	199.98	199.74	199.86	198.48	200.83	198.58	199.36	197.74	197.43	198.67	197.4	199.44	200.49	198.51	197.9	199.83	198.38	199.72	198.1	199.71	198.34	200.7	197.73	199.73	198.99	197.89	198.9	199.86	197.9	201.99	198	198.15	199.84	199.67	197.71	199.67	201.67	197.6	200.01	201.54	199.81	196.58
210.08	207.29	208.96	208.67	207.49	210.48	206.5	209.23	206.31	209.78	211.35	207.65	207.68	209.13	209.94	209.9	208.69	207.89	210.29	208.86	208.76	208.24	208.65	207.76	207.78	208.42	208.19	207.86	209.7	209.58	212.8	210.45	210.08	209.65	206.35	208.29	209.12	208.69	206.14	210	209.37	210.76	207.42	207.37	208	209.94	205.85	209.74	206.4	208.86
213.29	214.44	213.43	213.94	216.17	212.41	211.32	212.52	214.42	213.68	213.86	210.16	212.31	213.94	212.72	213.05	211.07	214.19	213.03	215.08	211.44	213.48	213.25	209.96	214.11	213.97	213.25	211.81	211.49	213.22	211.08	212.92	213.05	212.58	213.18	213.13	214.39	209.68	212.78	212.71	215.21	212.63	210.49	213.25	213.36	213.77	214.08	212.5	212.85	212.11
207.52	209.63	208.67	208.34	207.67	210.53	208.48	210.52	208.07	210	207.06	211.05	207.58	209.42	208.94	208.96	208.27	208.76	208.66	210.18	207.76	209.94	211.07	206.71	210.36	206.83	208.46	208.16	206.92	209.36	210.41	207.98	208.26	208.81	208.65	209.18	207.78	210.55	206.68	205.64	209.35	210.3	209.14	208.55	208.9	209.26	209.08	209.6	208.14	210.48
212.73	213.5	212.98	210.94	213.89	211.68	212.39	211.98	214.61	213.89	213.82	213.61	214.16	213.26	214.08	213.35	215.24	214.28	212.16	213	212.07	210.46	213.59	211.36	213.86	210.94	214.9	212.96	212.77	208.89	212.69	210.09	214.35	213.95	212.72	213.08	214.63	216.44	214.36	212.96	213.94	212.92	214.94	214.59	213.96	212.25	210.96	213.97	212.21	213.61
203.5	203.76	204.3	203.8	203.37	200.76	205.26	203.55	202.74	203.66	201.28	203.84	203.84	202.86	202.82	205.4	202.76	202.2	204.6	202.84	203.87	206.65	203.29	204.01	201.79	203.03	202.07	201.46	203.07	201.97	202.9	203.93	202.04	202.37	202.53	204.85	204.11	203.1	202.45	201.89	202.29	202.21	204.01	204.26	204.2	205.42	206	203.95	202.09	204.26
202.94	201.61	204.43	204.01	204.55	203.1	204.3	203.91	203.85	202.12	202.86	202.69	204.09	202.57	201.99	200.77	201.58	203.91	205.4	202.69	203.73	202.54	203.61	203.16	203.45	200.56	204.27	202.28	203.3	201.85	203.75	201.92	202.89	203.14	203.94	202.83	202.33	204.35	202.91	202.6	204.58	203.27	202.65	202.16	204.69	202.28	201.56	202.51	203.13	204.45
198.51	197.13	199.22	198.55	197.86	197.96	198.66	200.75	197.72	198.65	198.77	199.8	197.77	202.22	200.44	199.99	197.47	199.94	199.07	197.52	198.74	198.43	198.75	199.81	198.39	200.55	198.31	200.34	198.97	200.98	200.74	199.49	202.52	198.67	200.73	198.62	198.8	200.4	201.76	198.52	199.67	199.67	200.07	197.79	199.42	199.74	201.03	197.33	200.93	199.94
208.39	206.9	208.59	206.74	209.3	208.31	206.56	208.79	206.56	207.07	207.96	207.48	207.54	206.19	207.69	207.18	204.04	208.23	205.86	208.78	207.68	207.63	208.92	206.13	209.39	206.81	204.81	205.72	208.57	207.4	208.07	204.32	209.74	209.87	205.65	208.04	207.98	205.63	205.85	207.48	208.05	208.15	207.94	207.5	206.97	206.7	206.06	206.4	207.36	207.79
202.98	203.22	203.93	203.26	203.9	205.12	206.12	203.33	204.17	203.79	205.41	201.74	201.95	205.77	203.92	202.85	203.53	204.16	205.53	204.28	207.56	203.9	204.43	205.2	203.6	203	203.99	204.83	205.34	204.01	205.04	203.41	204.87	202.47	203.19	204.35	203.58	203.9	203.36	204.15	202.92	203.9	203.62	201.72	202.67	204.39	204.86	201.98	202.41	205.48
210.46	207.65	207.61	209	209.74	209.07	209.02	208.34	208.73	208.36	210.32	209.98	207.94	210.45	207.01	211.5	209.73	207.54	208.44	208.36	210.18	208.76	208.59	208.56	207.23	207.2	210.37	206.29	213.03	208.18	208.08	207.36	207.55	209.09	209.24	208.13	210.48	210.13	206.72	206.24	207.39	209.69	209.03	208.76	209.7	207.72	208.05	209.35	209.22	207.88
214.08	215.79	213.04	213.85	214.4	212.05	214.13	213.94	214.91	212.7	210.4	213.53	210.82	212.54	212.62	213.34	210.66	211.8	211.79	212.65	214.31	214.84	211.18	211.88	211.09	213.05	214.91	212.16	215.56	215.53	212.62	212.55	212.92	210.22	211.71	213	212	212.93	212.44	215.09	211.17	213.65	213.24	212.94	213.06	211.52	214.32	214.56	211.86	213.85
192.65	194.63	197.46	195.89	193.48	193.73	193.37	193.32	194.19	194.75	195.57	191.11	194.11	194.71	195.62	195.35	192.94	193.72	193.18	191.45	194.64	195.84	195.39	192.52	193.85	193.96	194.17	195.64	194.7	193.61	194.02	195.02	196.18	195.27	196.05	192.99	193.62	195.07	194.77	192.23	196.7	195.81	194.57	193.7	195.21	194.39	192	195.56	195.01	192.68
204.55	207.73	205.71	206.65	208.76	206.87	206.04	205.48	206.29	205.04	206.85	208.54	206.81	206.69	205.95	206.14	204.59	206.33	206.5	206.62	207.68	205.75	207.07	207.41	208.29	207.17	205.5	206.61	205.71	207.22	206.24	205.35	205.86	204.36	205.38	207.39	207.72	207.04	206.68	208.64	206.95	209.26	208.25	207.28	207.8	205.73	207.2	209.18	208.6	206.9
203.04	198.18	199.59	200.48	200.26	199.64	197.32	197.43	200.18	199.31	200.94	199.55	199.01	200.27	201.19	199.24	201.28	199.11	197.68	197.46	199.53	203.43	200.17	199.69	201.84	198.64	201.17	200.91	201.12	197.68	197.36	197.81	202.88	200.51	199.27	199.44	199.37	199.54	198.88	199.73	201.44	199.56	198.95	201.03	200.69	201.94	199.85	199.8	198.76	199.78
217.8	219.18	217.27	217.85	217.08	216.93	217.73	218.84	218.69	216.12	219.18	218.09	217.9	217.41	216.38	215.29	217.92	219.47	218.61	217.33	218.79	216.02	214.93	217.44	216.32	216.25	217.42	218.86	218.6	218.62	216.4	219.22	216.56	216.95	217.09	217.25	218.1	218.01	218.54	217.54	218.29	218.38	218.85	219.16	217.43	218.61	219.21	218.12	217.9	215.96
201.71	201.55	203.12	201.65	202.15	202.99	205.26	204.44	201.75	200.54	204.96	202.95	201.35	201.3	201.8	201.27	202.76	201.98	201.85	202.71	203.04	201.76	201.06	202.19	205.68	204.28	203.33	202.48	203.84	204.49	203.56	202.95	201.72	202.44	199.51	204.07	201.86	199.72	203.03	202.62	200.24	200.51	203.2	204.9	203.61	203.74	203.1	200.24	203.44	203.05
204.39	203.93	205.31	201.44	204.3	205.29	205.37	204.74	202.92	205.31	205.5	205.24	205.1	204.42	202.08	204.18	205.61	202.5	203.2	203.72	203.41	204.59	203.49	206.4	205.76	202.55	203.99	204.04	206.6	203.76	205.01	205.57	204.67	205.17	206.29	203.57	205.08	203.76	204.15	204.26	206.38	204.8	204.26	203.23	204.64	204.1	203.48	204.77	203.46	205.19
198.44	197.2	198.82	197.17	198.72	197.32	197.53	198.09	197.63	196.71	197.02	199.22	198.33	199.41	198.42	196.39	199.86	197.96	197.38	199.69	199.67	196.91	198.35	197.76	197.91	197.2	197.27	197.54	197.06	196.82	197.31	199.87	198.64	196.81	197.18	197.65	198.02	199.56	198.37	198.59	196.37	198.71	198.95	197.47	198.33	200.06	198.04	200.37	197.68	198.35
207.33	205.93	203.2	208	204.5	206.02	204.65	205.79	206.77	204.12	201.59	205.18	205.34	204.05	205.51	205.46	205.56	205.31	203.8	204.86	205.39	203.13	203.77	205.35	204.96	203	202.84	204.34	206.07	205.2	204.61	204.9	205.07	204.11	206.27	203.72	205.59	205.46	203.19	206.94	205.26	204.23	204.75	202.61	204.23	206.48	203.79	205.27	206.05	205.24
216.2	218.95	216.51	217.64	218.08	217.76	216.9	219.74	216.9	216.91	216.99	216.88	218.75	220.31	216.89	219.58	216.65	217.69	218.25	217.34	218.06	217.3	216.81	218.54	217.03	217.21	216.56	217.25	218.77	217.92	218.41	215.95	219.35	217.48	217.34	219.37	216.73	214.95	218.59	218.23	217.49	219.04	218.52	218.47	217.01	217.39	217.69	218.36	220.74	217.23
206.47	209.15	207.88	207.14	207.39	207.28	207.98	207.31	207.38	207.65	209.77	208.63	209.71	208.87	209.97	210.32	207.68	209.04	207.97	209.54	207.07	208.31	208.11	209.79	207.57	210.58	210.27	209.78	209.22	207.09	208.96	206.7	209.16	209.16	208.49	208.36	209.89	206.69	207.11	209.65	208.15	211.2	208.67	207.76	208.64	209.82	209.43	207.72	207.98	209.15
215.75	215.44	217.04	217.67	215.07	216.08	217.53	213.89	217.46	216.03	217.7	217.89	218.15	214.96	217.24	215.92	216.78	215.76	218.42	215.97	216.19	215.16	214.84	219.34	217.81	216.31	217.75	217.29	217.44	217.6	215.87	217.57	217.87	216.81	216.23	216.19	218.16	216.92	217.88	218.03	216.13	217.26	218.01	216.06	217.98	216.12	214.97	217.08	215.85	216.18
194.65	194.75	194.67	194.46	194.63	194.52	195.24	195.06	196.09	196.19	195.61	194.89	196.23	193.99	193.82	192.59	194.42	194.92	195.12	197.31	193.77	195.77	194.14	195.83	191.48	195.12	196.23	195.25	197.08	195.28	194.52	196.28	195.46	192.3	194.95	196.02	194.2	198.61	196.3	195.18	195.44	197.21	194.13	194.05	194.51	195.83	192.21	192.67	196.37	196.52
204.65	204.38	202.93	201.94	202.52	204.28	205.52	202.01	200.62	203.94	203.49	201.46	202.8	204.67	205.31	202.52	202.49	203.8	204.41	201.63	204.19	205.58	201.09	204.46	203.49	204.63	203.04	202.97	203.29	205.06	205.48	203.19	205.51	206.41	203.41	202.38	202.62	204.86	203.45	203.24	203.21	203.8	203.42	205.67	202.81	204.69	202.44	199.36	202.52	204.31
209.49	210.25	213.19	211.34	212.42	212.68	211.36	213.24	211.06	213.03	212.13	212.09	211.28	209.89	213.04	212.67	212.92	210.85	213.71	211.13	212.81	210.96	210.35	212.59	212.17	209.84	214.06	209.44	211.46	211.76	211.1	213.18	210.49	210.25	212.37	210.37	212.47	208.47	210.56	212.69	212.08	214.11	212.26	213.78	211.03	210.56	211.37	210.52	212.04	209.18
212.62	211.59	213.36	210.48	211.72	211.79	212.25	209.64	213.16	213.24	215.2	212.78	211.73	211.16	210.14	211.82	213.15	211.91	213.76	212.52	209.37	209.62	212.44	209.54	210.94	211.75	210.55	213.04	209.3	212.91	210.02	213.75	213.24	211.38	210.72	211.44	211.48	212.79	208.85	211.56	212.39	213.06	213.45	210.71	212.15	212.45	211.46	214.23	210.21	212.03
211.4	214.94	216.28	212.62	211.53	210.8	211.13	213.66	212.57	208.93	210.06	212.69	210.11	213.75	211.55	209.5	211.7	211.11	211.86	212.17	212.03	212.79	209.75	212.4	209.09	213.69	210.46	210.9	212.16	212.66	211.15	210.44	211.91	212.72	211.07	212.14	210.54	209.12	209.46	213.32	212.47	212.57	212.21	210.94	210.75	209.38	211.65	210.08	214.13	211.45
204.32	204.72	203.9	205.83	205.4	202.62	204.05	204.67	208.55	207.49	203.78	205.65	205.47	205.37	203.7	205.14	206.42	205.21	202.19	203.43	205.32	203.54	206.5	205.16	203.71	205.29	207.62	205.43	205.43	204.43	206.35	206.41	204.37	207.44	204.89	207.52	207.52	202.88	205.34	204.43	204.13	204.75	202.89	203.52	203.5	203.49	205.28	204.74	204.19	205.39
208.18	205.86	208.03	208.45	207.27	206.35	208.4	208.34	206.44	208.27	211.12	210.23	206.86	208.12	206.19	207.6	208.37	207.39	207.54	212.76	209.87	207.95	207.1	211.39	209.42	207.59	207.37	206.62	210.03	206.76	207.34	206.57	209.1	206.92	207.25	209	207.11	208.8	206.34	206.4	208.2	204.14	208.54	208.16	207.61	209.91	207.42	207.05	207.88	209.93
214.47	216.3	217.42	217.12	216.61	217.63	216.06	218.32	218.62	215.8	219.3	217.59	218.11	216.77	216.31	216.55	218.39	218.05	214.96	216.42	216.45	215.44	216.08	217.72	216.69	216.18	217.14	218.92	218.31	216.97	218.12	215.8	217.99	217.84	215.35	216.39	215.81	216.62	215.5	217.3	216.78	216.22	217.94	218.46	217.1	219	214.38	216.82	217.92	216.24
205.83	203.42	203.28	205.4	206.43	205.66	204.01	203.36	205.31	207.16	204.68	205.24	205.88	209.26	207.3	205.99	201.95	203.47	203.94	204.21	205.86	202.27	204.11	205.47	203.58	204.38	204.46	205.61	207.48	205.08	206.03	207.53	202.3	202.65	204.92	206.91	206.54	204.51	205.17	204.42	205.56	203.75	204.37	206.22	204.96	205.11	204.58	204.06	205.29	203.36
216.76	217.17	216.57	217.41	217.51	217.84	219.09	216.18	214.51	219.59	215.76	217.19	215.82	215.92	216.76	218.96	217.67	218.64	218.64	217.99	217.09	217.41	217.26	217.63	216.87	218.3	217.09	217.17	217.29	218.14	215.69	215.28	218.97	218.12	216.75	217.1	215.73	216.66	218.78	217.76	214.85	217.06	214.63	218.44	214.58	217.46	216.12	217.1	217.64	215.65
206.6	208.01	208.02	202.9	206.35	206.33	206.22	206.75	207.09	205.86	206.9	207.14	203.92	204.87	207.35	208.53	207.8	207.25	206.78	206.63	205.46	206.91	204.88	205.48	207.74	204.81	205.75	205.05	205.55	206.11	206.1	206.86	208.01	205.59	206.97	205.25	205.55	204.46	203.96	207.96	207.78	207.18	206.24	208.1	204.54	205.12	204.94	204.67	206.39	206.26
200.33	200.88	201.42	202.69	202.82	201.27	201.02	202.43	202.64	204.97	204.46	202.4	203.45	203.65	202.05	201.04	201.64	202.66	201.63	202.09	204.37	203.22	203.88	200.79	204.27	202.54	202.54	203.2	201.51	205.44	202.57	201.41	201.7	200.61	201.94	203.85	203.29	202.97	203.19	199.93	202.9	203.61	202.64	202.57	204.56	201.64	203.45	204.69	203.61	202.92
209.45	207.14	209.29	208.45	209.75	211.4	209.7	207.6	209.5	208.9	208.88	209.32	206.57	209.13	208.43	208.03	208.04	209.79	209.56	210.22	205.41	209.9	208.1	208.24	210.26	208.97	206.89	210.24	210.58	208.01	209.54	208.43	206.87	208.96	209.31	207.53	210.56	208.58	207.6	211.24	206.97	206.33	209.15	210.15	208.34	208.87	208.75	206.72	207.21	206.26
201.43	205.56	201.88	201.05	203.28	202.83	204.42	201.38	201.35	203.03	201.62	203.82	200.66	205.07	204.28	205.12	203.12	203.8	199.88	202.94	202.51	204.03	203.09	203.08	203.12	202.05	202.43	202.19	203.83	200.8	200.78	204.77	203.66	203.74	202.29	203.25	202.05	203.92	202.63	201.64	202.72	203.28	203.38	202.73	202.66	202.22	203.93	202.75	204.06	202.26
208.84	207.38	209.54	206.61	206.29	208.21	207.41	207.74	209.28	208.51	205.66	208.39	206.8	208.26	208.64	209.32	208.08	207.84	207.02	209.05	209.11	206.73	207.41	205.47	206.59	207.31	209.85	207.66	206.63	209.14	209.55	208.36	207.84	209.24	207.04	206.86	209.08	208.44	206.01	208.1	206.91	205.73	205.8	210.11	206.8	205.75	205.83	209.7	206.66	207.85
202.29	201.87	203.05	205.22	202.9	200.95	200.31	204.72	201.69	202.31	201.92	202.51	203.66	203.17	204.81	202.3	204.03	203.82	203.27	204.77	203.57	202.35	203.48	203.19	201.69	203.82	204.04	202.3	200.88	203.07	203.71	206.73	202.56	202.4	204.17	202.59	202.48	206.16	203.29	203.27	203.67	201.1	205.23	201.61	204.82	202.16	206.93	203.51	206.12	203.14
197.79	198.73	200.66	200.74	198.88	198.7	197.49	200.29	201.18	197.47	199.23	200.41	199.53	199.93	198.8	201.91	198.07	200.96	199.74	200.56	199.11	199.51	196.58	197.88	199.93	199.5	200.92	200.04	201.65	197.51	198.19	198.13	199.53	198.42	200.8	198.3	199.86	200.75	197.65	201.75	201.39	198.91	200.05	196.68	200.16	199.25	202.04	198.64	201.95	198.87
209.78	207.34	209.26	207.25	209.47	208.47	210.22	207.53	207.38	207.38	206.42	209.88	210.36	208.74	207.26	205.91	208.71	209.25	206.85	207.88	207.91	207.09	205.68	209.58	208.24	209.98	209.41	209.97	207.05	206.57	207.48	208.92	207.21	207.35	206.48	206.78	209.53	209.57	205.77	208.8	205.38	206.7	209	208.75	207.56	209.65	207.95	206.88	206.45	208.93
199.31	200.41	200.9	199.64	199.43	199.38	200.34	200.2	201.68	199.25	201.06	198.54	199.2	200.17	199.4	198.99	199.99	199.12	199	198.34	200.28	198.44	197.63	199.65	199.29	199.14	198.84	199.3	196.67	199.8	197.85	198.95	198.04	198.39	200.13	198.49	199.4	199.8	200.99	199.78	199.3	197.3	196.79	200.44	197.8	199.17	196.91	198.7	198.47	200.19
208.42	208.82	208.4	209.01	207.57	208.58	206.13	207.49	210.11	209.83	206.53	207.66	208.65	207.21	210.77	207.51	207.21	207.51	209.49	206.37	208.61	209.61	208.62	208.33	207.01	208.11	209.19	209.11	208.01	208.42	208.07	208.44	208.11	207.77	208.74	207.06	208	209.03	208.97	207.88	207.15	211.28	209.88	210.46	209.68	208.63	209.08	208.32	210.37	208.78
205.74	206.08	207.49	208.58	207.39	209.13	207.26	208.35	208.76	207.79	208.31	208.7	207.48	208.8	207.08	207.43	207.63	208.37	208.68	207.5	208.77	208.09	207.42	205.06	208.92	210.66	206.73	206.86	207.28	208.08	207.5	207.48	206.53	208.73	207.96	209.36	206.97	207.21	207.74	209.27	207.14	206.15	207.55	206	206.42	207.01	207.42	207.42	205.27	208.31
202.99	204.5	204.66	203.68	203.68	200.19	201.77	201.05	202.56	205.11	201.78	205.58	202.88	202.84	204.84	203.58	203.69	205.72	203.05	203.34	203.64	204.62	201.94	205.12	202.6	203.95	203.85	202.73	206.02	202.88	202.89	203.92	202.84	203.17	203.89	200.96	202.75	203.56	203.11	201.89	202.04	200.88	202.94	202.73	202.32	204.7	201.53	203.48	203.36	202.2
209.26	209.42	209.63	210	208.31	211.48	209.85	209.9	207.62	208.53	209.29	208.4	209.51	207.06	208.66	206.97	208.41	208.5	208.21	209.26	209.75	209.76	208.99	206.83	208.58	207.95	209.82	211.62	209.08	206.98	207.13	209.11	207.09	209.07	208.85	208.12	209.26	207.49	206.07	208.26	207.6	207.79	208.98	207.97	208.78	210.33	210.01	207.49	206.93	208.94
202.27	203.46	203.52	205.03	204.01	201.65	203.42	202.44	202.13	204.12	203.02	203.02	202.76	201.91	203.39	202.78	203.82	201.8	203.63	203.68	200.39	202.85	199.44	202.71	201.37	203.27	205.26	203.3	201.09	201.41	201.27	203.12	201.69	201.69	201.37	202.22	201.7	202.27	201.71	202.62	203.27	202.18	203.08	202.39	201.56	202.23	202.33	203.35	203.57	200.89
199.44	198.75	198.56	201.78	201	200.43	201.62	199.01	201.62	200.41	202.97	200.23	200.39	200.29	201.24	202.53	201.57	201.17	199.23	200.33	199.28	199.47	200.46	201.1	200.11	197.91	199.59	198.9	198.93	200.82	201.15	199.04	199.66	200.75	200.04	201.62	198.07	200.35	201.38	199.37	197.75	200.24	198.99	199.04	200.52	199.03	201.17	197.55	201.4	200.36
208.75	206.28	209.6	207.7	207.05	209.98	210.52	207.85	206.94	204.4	205.76	208.09	209.03	209.19	207.81	207.01	207.13	208.28	207.41	203.52	207.81	207.24	208.87	206.65	208.71	207.63	210.22	209.8	207.86	208.44	209.3	207.03	207.56	207.54	207.1	209.46	208.17	205.33	208.96	208.58	207.24	205.86	205.7	207.27	206.32	206.95	207.11	209.54	209.03	208.62
207.8	206.47	205.36	207.21	208.95	206.2	208.29	205.16	206.9	206.24	209	208.57	208.57	207.83	207.91	207.94	206.88	209.76	209.11	206.38	207.52	206.62	207.89	206.84	207.31	207.42	209.03	206.88	206.11	206.26	206.31	207.38	207.24	206.01	207.64	206.32	207.13	207.86	207.3	209.6	207.25	207.4	208.18	207.21	209.14	205.59	207.47	209.18	206.67	209.58
208.35	209.66	209.94	205.55	207.37	205.71	209.29	208.72	208.59	207.96	210.5	208.53	208.26	209.38	208.91	207.73	208.29	208.63	206.43	208.44	207.94	207.45	208.99	209.46	207.25	208.1	209.17	210.28	207.66	208.13	210.79	209.5	206.68	209.6	207.1	206.31	207.77	207.99	206.88	208	206.6	209.3	208.83	207.27	211.02	208.33	209.96	207.79	207.58	207.57
213.4	212.45	211.4	214.69	214.22	213.39	212.65	210.42	211.72	213.91	211.43	211.5	212.76	210.8	215.8	213.75	214.85	214.21	211.67	211.59	212.36	211.61	213.71	211.06	211.55	211.65	211.31	210.42	212.47	210.85	215.38	211.72	213.23	210.25	214.32	211.04	213.97	211.37	210.45	214.37	212.11	211.09	209.07	213.26	212.36	211.94	214.69	211.86	209.97	212.32
197.48	201.22	200.06	200.44	200.92	198.21	199.35	199.44	201.02	201.76	200.87	199.93	199.3	199.13	202.85	198.7	199.79	200.63	199.16	201.5	199.86	199.67	201.09	199.64	201.41	198.34	200.41	199.49	198.68	199.18	200.9	199.83	199.52	199.01	200.13	201.84	200.89	200.34	199.94	199.35	198.68	200.55	200.02	199.49	201.47	200.73	200.71	201.42	198.3	199.94
203.66	201.54	202.72	204.52	201.87	203.62	202.63	201.32	202.11	204.69	205.36	202.03	203.46	203.02	202.72	203.44	203.12	204.33	200.46	202.95	203.6	202.36	204.42	202.74	203.91	203.12	203.63	204.17	203.68	202.65	203.97	202.14	202.8	207.29	202.53	202.88	202.61	201.24	202.03	201.46	207.07	202.94	204.23	204.24	200.6	204.39	203.19	203.74	204.77	202.25
197.32	197.25	200.64	199.97	199.94	200.75	200.43	201.13	201.7	198.62	201.55	198.84	199.81	197.22	198.72	199.2	200.86	196.25	199.37	198.54	198.83	200.96	199.66	198.61	200.15	200.25	197.02	200.28	197.76	199.78	198.19	199.38	199.18	198.49	197.1	201.28	199.82	201.86	199.5	200.8	199.99	200.25	198.57	199.44	197.54	197.32	199.68	199.08	201.45	201.83
213.49	211.6	211.57	212.02	211.06	212.76	212.24	212.43	212.71	210.91	210.51	211.84	212.11	213.07	212.55	215.76	213.15	212.31	213.3	212.66	213.18	213.18	211.67	213.82	210.42	209.93	212.06	212.12	212.95	215.01	210.78	211.31	213.27	210.96	211.66	215.03	214.59	214.44	214.12	214.31	211.35	212.66	212.26	211.33	211.31	211.44	215.42	213.05	213.24	211.16
203.72	203.73	204.67	203.82	204.13	203.68	204.22	204.81	204.33	204.28	203.61	203.21	203.95	204.03	203.7	202.5	205.98	205.39	204.74	202.85	205.28	204.53	205.4	202.53	203.24	202.27	204.48	203.12	202.06	205.45	203.01	206.76	204.66	204.88	203.6	203.73	204.55	203.19	204.52	202.89	206.73	203.9	201.96	202.11	204.72	202.03	204.83	202.88	203.22	206.48
203.91	201.11	203.67	204.87	204.41	205.47	205.53	203.15	203.39	206.78	204.07	203.54	204.62	205.14	203.12	205.11	204.1	203.11	206.36	203.9	203.04	202.89	204.88	204.32	204.32	204.98	202.25	206.09	203.52	202.31	203.85	203.2	204.63	203.2	203.16	204.57	203.24	204.52	203.89	204.06	205.08	207.05	203.29	204.79	203.83	203.94	203.38	203.64	206.37	204.97
208.49	206.1	207.02	207.53	205.9	205.17	206.97	207.92	206.24	206.5	208.25	205.28	204.42	206.96	208.51	208.36	209.18	206.96	208.59	206.04	206.65	205.04	207.16	207.37	208.47	207.09	207.96	206.87	205.89	208.3	207.12	205.31	204.68	207.85	204.99	209.05	206.18	205.62	207.76	205.44	208.86	206.54	206.45	205.42	204.16	204.72	207.14	208.41	207.82	206.41
200.73	200.38	197.75	200.1	197.79	197.56	199.21	198.36	199.53	199.74	201.3	198.85	198.58	200.36	198.17	200.54	200.82	199.3	200.02	199.2	200.19	198.41	200.36	199.8	199.42	200.38	200.68	201.59	197.8	198.52	200.06	199.7	198.5	197.92	199.61	200.08	199.95	200.21	200.53	199.96	199.75	198.31	200.85	198.16	199.5	201.48	201.75	199.73	201.01	196.9
204.56	203.91	205.61	203.51	203.79	202.64	205.16	204.49	202.99	202.35	203.49	204.64	203.43	203.03	202.73	202.76	204.6	204.98	204.41	205.57	204.52	202.57	203.34	202.58	204.35	204.48	202.69	203.36	204.72	201.91	203.08	206.05	202.48	202.8	205.42	204.59	204.26	203.17	204.58	202.62	202.55	204.61	202.23	203.44	202.57	203.74	205.12	203.58	203.85	202.37
195.97	193.63	195.36	194.94	194.64	196.02	193.48	195.4	195.56	194.04	193.85	194.41	196.52	195.03	194.22	192.09	195.79	194.81	195.87	194.58	195.75	194.26	196.72	195.55	195.45	194.01	194.35	195.51	196	193.5	192.04	196.42	196.19	196.69	196.77	196.22	195.27	196.05	198.48	196.27	197.43	193.9	192.33	194.86	193.78	198.81	193.75	196.52	195.16	195.89
218.53	217.04	215.51	218.92	216.57	217.6	216.21	217.28	216.67	216.8	216.8	216.56	215	215.27	215.92	219.26	216.65	216.94	216.89	215.51	217.48	214.49	215.89	217.81	214.41	217.96	216.67	218.56	213.28	217.52	216.34	215.99	218.71	217.24	216.42	216.48	216.36	217.96	214.83	216.68	217.59	217.57	215.08	217.02	215.82	217.19	217.18	215.09	218.89	215.05
204.1	205.86	204.03	203.15	206.22	204.11	207.17	202.87	202.66	205.56	204.31	204.91	203.49	204.66	206.28	204.28	207.75	206.24	206.62	202.47	205.26	204.43	206.11	204.03	203.26	204.87	202.78	204.75	206.92	204.96	205	204.16	205.28	205.25	204.08	207.56	205.3	205.17	207.36	204.13	203.36	204.25	203.56	203.69	203.75	205.81	204.33	204.08	204.29	205.85
212.26	212.48	211.63	211.54	213.07	212.3	210.72	213.41	212.65	213.35	214.28	212.87	213.14	214.01	214.41	213.14	212.96	213.59	211.52	214.67	211.09	212.55	210.8	214.48	214.36	213.61	213.12	212.25	212.06	211.18	213.53	213.4	213.01	213.84	214.93	209.71	212.78	214.49	213.69	211.25	212.09	213.25	211.68	213.61	214.4	212.67	213.25	213.16	213.28	214.67
215.48	215.72	214.61	216.94	218.77	217.27	217.22	217.17	215.69	216.14	218.55	218.99	217.58	217.16	219.38	217.33	216.46	217.67	217.46	216.77	217.27	218.97	218.79	216.35	217.07	217.7	215.91	217.41	219.54	217.42	215.93	215.79	216.55	218.28	216.76	217.41	216.8	217.17	217.32	216.94	218.61	216	217.35	215.87	216.51	216.13	217.68	216.74	217.98	217.51
208.7	208.65	209.12	208.71	210.39	211.08	210.8	209.98	209.77	210.59	209.24	209.07	208.31	209.21	208.89	209.1	208.83	209.2	208.95	209.1	209.74	208.98	210.17	209.43	209.25	210.36	210.64	210.2	209.28	211.3	208.84	209.03	212	209.17	210.28	210	211.06	208.07	210.24	210.16	208.06	209.83	210.59	209.2	210.77	207.91	208.65	212.22	211	207.92
208.7	207.97	208.51	208.52	208.77	212.46	209.02	208	209.69	206.63	209.16	208.88	208.92	210.04	210.42	210.19	209.02	208.89	209.79	208.86	208.95	208.87	208.91	209.38	209.39	208.99	207.07	210.55	206.87	208.98	209.43	208.06	211.04	208.48	206.47	208.68	209.13	207.77	209.05	210.05	206.83	209	209.44	210.02	206.65	209.07	209.01	206.48	207.15	206.86
201.73	202.49	203.87	203.9	200.95	202.72	201.43	206.1	199.91	201.95	202.26	201.66	203.5	201.84	201.94	203.16	205.05	203.63	199.82	203.69	201.58	200.07	204.06	201.96	205.65	204.18	201.84	203.1	203.64	201.82	202.37	203.06	203.04	200.7	201.66	203.51	203.79	200.78	200.8	202.35	200.25	202.8	204.05	203.55	202.71	203.68	204.42	201.46	200.92	202.43
213.21	212.17	212.26	211.84	211.44	214.1	212.21	213.12	212.56	213.38	214.28	211.99	213.87	213.12	213.2	211.55	211.78	214.56	212.5	213.07	212.07	211.2	213.1	212.77	212.2	209.55	213.03	212.59	213.92	214.38	213.03	212.58	213.43	214.5	213.43	211.08	213.06	211.43	212.63	213.87	212.22	211.98	215.24	212.55	213.77	211.16	212.45	215.09	213.95	211.98
202.87	201.78	202.89	201.68	201.52	202.84	203.58	201.06	203.35	202.66	202.52	203.2	204.94	203.29	202.37	203.12	201.48	202.36	204.4	201.37	200.22	202.39	201.75	201.58	202.73	203.13	202.21	202.79	204.18	202.42	201.07	201.76	203.52	201.52	203.18	201.48	201.46	202.45	202.29	203.79	200.39	200.62	203.99	203.52	201.53	203.45	202.55	203.87	200.22	204.08
214.64	213.16	213.14	213.35	215.58	214.09	214.55	214.34	213.13	214.71	214.21	212.45	211.71	211.35	213	212.66	214.51	213.35	213.68	214.28	215.56	213.55	212.88	214.62	211.67	213.8	214.04	211.64	212.45	214.29	215.13	214.28	214.47	211.53	212.96	212.28	215.34	215.35	214.72	213.33	213.93	214.56	212.49	213.13	213.27	214.93	215.1	212.36	215.26	215.52
212.96	214.23	214	212.27	212.68	213.31	213.5	214.16	212.4	212.44	213.91	212.9	211.71	212.01	213.69	213.8	212.8	213.35	213.67	212.16	213.48	213.67	214.04	212.54	212.56	212.2	212.14	213.27	211.07	214.63	211.31	212.45	213.77	213.3	214.3	210.96	212.32	214.43	213.62	212.31	211.96	213.71	212.25	211.93	213.77	214.51	213.21	211.22	212.08	213.47
197.08	196.71	196.82	198.23	198.1	198.12	200.91	198.71	198.32	198.09	200.59	197.69	197.56	199.62	196.04	199	198.72	196.33	197.61	201.01	198.09	198.47	198.65	198.21	197.72	199.71	197.83	196.8	197.61	197	196.05	196.39	196.74	198.74	199.02	196.19	197.71	195.73	200.42	195.76	198.32	196.25	197.8	199.74	196.24	197.94	198.64	197.36	198.48	199.08
210.49	209.73	211.65	211.38	209.7	211.62	212.57	212.59	212.48	210.83	212.79	210.64	211.74	211.47	211.63	211.02	214.52	211.46	212.44	213.76	211.62	210.87	212.9	212.54	212.67	213.19	210.62	212.2	211.23	211.41	212.67	211.01	212.1	212.32	211.29	210.79	209.19	212.36	211.8	211.1	210.46	210.52	212.5	211.68	211.65	210.25	212.32	212.04	209.73	210.44
202.95	205.16	203.96	206.08	204.43	205.98	204.79	207.78	204.37	205.04	205.75	205.91	206.05	207.21	203.14	204.07	203.86	204.83	202.28	203.5	204.49	204.82	205.24	202.02	204.88	204.7	203.95	205.12	202.34	202.76	205.61	205.79	206.06	204.7	204.65	205.31	206.13	204.24	202.05	203.07	204.72	205.62	202.85	205.93	206.29	205.05	204.04	204.39	204.41	205.98
208.51	209.61	207.74	208.21	209.88	208.25	210.9	208.46	209.65	208.62	209.07	210.14	207.72	210.69	208.88	207.52	207.86	209.71	209.48	209.5	209.93	209.92	207.73	207.82	209.96	207.96	209.52	208.7	210.33	209.71	209.14	206.56	207.79	209.49	208.83	209.63	209.02	209.11	210.1	208.99	209.15	208.69	209.84	209.69	208.04	208.61	207.22	211.71	209.16	210.32
209.92	210.12	207.42	207.8	206.41	210.24	210.65	208.58	209.38	207.38	210.12	207.71	209.42	209.17	209.56	210.04	209.42	209.98	207.17	207.6	207.98	210.15	208.98	208.61	208.87	206.92	207.32	208.51	207.72	208.99	209.18	207.24	210.55	210.44	207.01	207.67	209.04	210.02	209.82	208.43	209.73	208.73	209.95	207.93	208.04	208.13	209.11	208.61	206.64	208.49
210.62	209.54	209.63	209.96	209.12	208.93	207.72	209.15	210.91	209.14	208.42	211.1	207.53	208.25	207.98	208.97	209.03	210.45	207.99	209.38	209.11	208.61	208.03	210.55	207.74	209.06	205.72	208.19	208.42	208.61	209.22	210.46	209.49	209.65	206.38	209.19	210.3	211.77	205.38	209.16	207.7	209.16	210.78	209.55	209.66	208.93	207.69	208.53	207.91	208.53
211.48	211.46	210.64	212.23	213.21	213.89	211.41	212.19	213.27	212.51	209.87	212.43	213.48	211.92	210.91	209.21	211.94	215.62	210.4	209.84	213.21	211.39	211.23	211.96	212.42	211.33	210.84	214.65	211.55	210.76	211.82	210.27	209.26	211.83	211.95	211.79	212.55	212.2	210.34	210.83	210.52	208.34	213.69	212.28	210.77	208.85	210.85	210.84	213.7	212.45
212.81	212.59	211.42	212.94	209.69	211.03	212.71	211.05	210.06	211.81	212.97	210.1	211.57	212.16	211.06	212.73	211.45	211.6	211.05	209.86	210.77	210.4	211.27	212.32	211.36	210.75	210.81	212.1	209.83	211.8	211.2	210.62	211.69	211.17	209.69	211.13	211.21	210.08	214.45	209.99	212.75	212.12	210.15	212.25	212.76	211.47	210.25	210.27	211.82	211.74
198.8	200.33	197.55	199.77	198.12	198.48	196.7	199.17	199.37	199.24	200.62	198.22	198.41	196.9	196.68	198.45	196.82	196.61	198.38	199.04	200.08	199.91	197.46	198.94	197.17	198.63	197.43	195.86	198.77	199.54	198.08	196.31	197.41	201.29	197.57	195.66	198.94	198.69	198.15	197.45	197.24	198.16	199.81	198.85	197.06	199.65	197.46	201.18	199.8	197.71
212.08	208.75	206.23	208.41	208.73	207.7	209.53	210.2	209.7	210.01	207.15	207.25	209.39	208.81	210.7	208.17	204.16	210.16	207.49	207.05	206.44	207.5	206.13	208.73	208.61	210.64	209.17	208.96	206.43	209.64	208.63	209.41	209.24	207.14	210.82	208.12	210.4	209.07	209.08	209.51	207.46	208.92	209.55	209.57	208.13	208.28	207.58	208.81	209.74	210.12
205.18	206.26	207.08	210.37	208.73	207.29	207.59	207.23	208.27	208.28	208.56	205.96	207.95	210.21	208.39	207.39	207.91	207.84	209.14	207.71	206.24	209.42	208.14	208.88	207.42	206.68	210.68	209.18	206.12	205.44	207.59	207	208.88	208.82	207.78	207.05	208.39	210	208.48	208.3	208.38	207.19	208.24	207.3	207.28	206.28	206.4	207.19	208.33	210.32
205.8	206.51	204.07	204.37	206.12	206.39	206.53	206.98	205.99	206.62	205.45	206.87	204.5	206.19	206.76	205.64	205.92	205.51	204.74	206.29	206.55	205.8	204.65	205.09	205.02	204.44	205.55	208	205.21	207.75	205.76	205.5	206.33	205.16	204.52	206.68	204.81	206.79	204.26	207.52	207.69	206.17	205.33	204.31	204.87	208.2	206.68	206.61	204.92	206.71
197.19	197.82	200.19	201.25	199.1	196.6	199.27	198.36	196.44	196.79	199.1	195.48	198.22	198.54	199.34	199.38	198.16	200.13	197.19	199.83	199.15	197.23	198.87	196.98	197.29	198.5	198.61	196.86	198.8	198.87	201.29	197.52	199.42	196.7	198.73	202.85	198.53	199.5	198.4	199.75	198.9	196.55	200.34	198.86	199.41	199.81	196.43	200.21	195.9	199.76
205.61	203.7	208.1	208.04	206.53	208.35	208.43	206.73	204.42	205.51	205.91	207.66	206.25	206.72	206.71	203.68	206.18	206.4	207.98	205.43	205.34	206.13	207.77	206.05	207.56	208.23	208.34	205.63	206.59	204.72	208.19	206.7	207.36	209.46	206.66	206.47	208.37	208.52	207.51	207.5	206.79	205.19	206.76	207.76	205.08	206.41	207.54	206.81	206.55	203.74
200.3	201.37	201.32	201.89	200.68	202.2	201.78	202.59	200.78	200.71	198.2	201.72	199.03	201.1	200.51	200.13	205.18	203.16	199.17	200.33	202.17	199.49	201.43	202.31	201.21	201.43	200.1	201.53	203.02	199.62	201.44	199.02	202.33	203.19	198.93	200.94	199.65	202.32	198.99	200.39	198.75	201.65	201.03	201.8	202.48	200.02	201.16	201.97	199.47	201.72
213.24	213.8	211.26	211.8	211.01	212.99	211.77	213.44	211.57	212.15	211.77	211.55	212.73	210.88	210.27	211.91	209.8	212.24	211.78	212.87	208.59	210.77	211.47	209.67	211.52	210.69	211.19	210	211.37	210.65	209.78	210.14	212.71	210.6	211.95	213.47	212.86	211.54	211.8	211.7	212.36	212.76	214.33	213.11	210.49	210.47	209.77	210.8	211.71	213.78
201.63	204.81	203.1	206.74	206.1	205.27	205.61	205.96	203.9	205.83	207.44	205.83	203.89	205.52	208.07	205.7	206.69	204.8	203.47	206.85	204.23	205.08	207.51	205.11	205.81	202.61	206.36	207.01	205.24	206.45	205.83	204.58	205.58	204.32	204.41	205.08	205.14	207.33	205.76	207.14	204.59	204.51	205.73	208.1	205.72	204.87	207.51	205.12	204.78	204.5
208.07	207.46	206.43	204.92	207.68	206.94	207.01	210.56	208.73	205.63	206.96	207.48	208.63	208.32	206.65	205.48	207.47	209.53	207.91	205.24	205.1	207.88	210.77	207.12	205.48	205.74	207.97	207.81	208.54	207.17	209.67	209.16	207.7	208.37	208.98	209.17	206.69	208.08	207.18	207.39	211.03	207.78	208.29	210.89	207.19	208.75	207.78	208.24	207.23	208.63
203.36	203.25	204.11	202.76	203.36	203.32	203.55	203.84	202.72	203.1	203.52	204.26	203.78	203.71	201.56	202.62	203.27	204.27	204.54	204.01	203.33	201.87	203.37	202.83	202.15	205.67	202.85	200.94	201.29	202.13	203.96	202.56	202.73	202.83	202.23	204.1	203.43	201.39	203.66	203.04	204.53	205.08	203.18	201.45	202.41	201.77	202.84	204.34	203.79	204.52
213.79	213.93	214.72	211.81	215.58	215.56	212.14	213.66	213.4	213.72	214.67	211.82	214.24	212.06	212.39	213.77	211.18	211.79	213.38	212.35	212.56	212.7	213.26	214.25	213.82	215.3	213.35	215.92	210.57	211.07	213.68	212.67	212.63	213.06	212.19	214.36	213.9	210.79	211.33	212.23	214.54	213.88	214.45	213.46	215.31	213.25	210.15	212.99	212.86	212.28
206.4	205.8	206.75	207.76	204.84	207.16	208.49	205.13	207.67	206.73	208.53	204.52	206.04	208.65	205.57	207.62	207.41	208.35	207.59	206.77	204.94	207.53	205.16	205.64	210.27	207.21	203.83	207.91	204.73	206.27	207.27	206.55	206.47	209.3	206.44	207.52	206.58	206.84	205.62	205.59	207.29	206.83	205.91	208.87	206.38	206.25	206.53	207.05	205.76	205.97
203.19	204.66	204.67	204.54	204.63	202.45	204.48	202.1	201.81	204.6	203.94	204	204.38	202.9	203.24	203.3	206.13	203.37	202.86	203.66	203.74	205.17	202.41	204.92	203.01	204.44	204.1	205.35	202.3	205.66	203.95	204.19	201.14	203.36	205.04	203.02	203.91	203.23	204.23	206.09	200.28	202.96	202.77	202.35	203.84	203.2	203.53	203.53	203.46	203.2
199.86	198.62	197.73	201.44	199.68	198.17	200.48	200.03	200.89	200.07	198.04	201.32	199.74	196.47	199.99	199.93	199.36	200.82	198.53	197.81	201.68	200.17	197.53	199.56	200	199.7	199.42	203.16	200.09	200.07	198.75	198.5	199.01	201.18	200.53	199.36	201.33	198.7	199.39	198.86	197.73	198.69	199.29	199.26	198.46	199.44	199.66	199.41	199.91	198.36
208.28	207.33	209.02	211.76	208.05	208.12	208.06	210.29	211.76	210.32	207.11	208.75	211.98	210.51	209.24	208.92	212.91	209.1	207.58	208.85	210.12	209.91	209.27	211.8	207.02	210.45	210.81	210.85	209.49	209.06	208.13	212.47	208.47	210.36	209.61	209.97	211.34	210.02	212.16	209.74	209.38	213.22	208.31	207.46	210.24	209.01	210.15	209.11	209.13	212.13
207.31	209	209.37	210.56	207.25	209	207.25	209.21	210.04	207.6	208.67	210.77	211.8	206.76	210.51	210.48	205.55	209.45	210.7	208.88	208.13	209.17	207.03	206.92	210.78	210	208.21	207.21	207.69	208.28	211.4	209.52	208.46	209.8	209.35	209.4	207.87	207.71	209.31	209.1	206.89	209.14	210.74	207.67	208.11	208.91	209.69	210.51	209.77	208.23
207.7	210.15	207.13	206.5	207.72	210.24	208.89	207.54	209.34	209.71	206.05	209.05	207.22	207.19	209.13	208.39	207.69	209.32	210.86	208.73	206.65	205.58	208.39	208.63	207.1	209.64	206.26	208.54	207.3	207.97	207.03	210.16	205.98	208.16	207.28	207.47	208.77	207.59	208.89	207.95	209.95	208.86	207.96	207.61	207.92	206.68	209.59	209.57	206.87	207.26
206.85	205.71	207.22	207.53	208.71	206.79	206.48	204.78	205.94	207.76	207.22	207.71	206.88	207.23	205.27	209.1	207.37	206.93	206.68	209.61	208.16	207.08	206.04	208.21	207.92	207.75	207.9	205.74	206.67	208.12	207.17	206.33	205.26	207.28	206.13	206.11	205.98	206.43	208.03	207.35	206.9	205.84	208.92	205.23	207.85	209.76	208.91	210.24	207.97	207.18
209.26	208.21	210.92	207.18	210.24	209.25	209.86	211.5	209.89	207.99	210.22	208.37	210	209.65	208.64	207.71	209.28	209.55	210.96	208.82	211.65	208.41	210.65	209.32	205.85	210.3	208.54	211.08	211.08	207.98	210.89	209.27	210.56	209.25	210.38	208.29	210.74	207.59	211.16	210.14	210.46	210.37	209.5	210.25	208.63	210.56	209.09	207.35	209.14	209.05
218.11	217.69	219.03	216.98	214.89	218.53	215.51	218.28	217.2	216.81	218.65	215.63	216.99	218.78	217.14	218.1	220.37	217.54	216.64	217.94	216.59	217.42	217.24	216.74	217.63	215.5	218.51	215.9	216.65	214.93	214.17	217.27	216.14	216.68	215.96	217.66	216.07	217.42	215.94	217.7	215.39	218.71	218.02	218.33	217.65	216.26	217.98	217.66	217.05	218.53
199.25	197.62	199.06	199.27	200.68	197.13	199.02	195.83	198.03	200.02	199.86	198.23	198.03	197.36	197.92	197.46	198.14	197.26	196.87	197.21	198.33	198.45	199.96	198.34	196.46	198.24	200.89	197.11	197.81	198.55	201.81	197.12	197.53	197.92	199.35	198.98	195.41	198.37	199.82	198.28	198.05	199.9	198.3	199.19	196.87	199.02	197.65	197.48	198.25	201.01
204.61	203.43	199.99	200.62	201.43	204.02	204.99	203.46	200.9	200.93	204.75	203.24	202.56	201.76	203.46	202.54	201.86	205.04	203.63	202.03	203.51	202.85	203.9	200.5	201.1	201.04	203.72	205.42	202.8	200.31	204.01	204.81	203.11	203.3	201.41	205.91	204.14	203.45	203.49	204.13	202.17	201.29	203.58	202.72	204.05	203.31	203.15	204.29	202.52	204.15
217.21	217.41	215.9	220.04	215.02	216.08	216.92	219.61	217.44	216.54	216.81	217.47	218.59	215.63	217.65	217.48	217.39	219.04	217.31	217.96	216.53	218.93	216.29	216.09	216.87	218.75	214.55	213.29	215.7	217.55	218.74	219.42	216.58	215.73	215.24	215.84	215.73	217.48	216.27	217.7	216.28	217.41	216.06	219.23	217.78	216.95	218.99	216.36	218.44	217.11
207.01	205.18	205.21	203.22	204.58	202.41	205.67	205.26	205.02	204.93	205.03	203.07	203.6	204.64	206.16	206.04	204.1	205.28	202.82	204.42	203.24	204.98	203.42	205.63	204.98	206.17	203.49	204.84	206.46	206.8	206.19	204.42	205.33	203.17	206.34	203.28	205.67	205.49	205.42	205.47	203.9	205.53	205.61	205.19	205.2	204.39	205.3	205.68	204.04	205.88
215.61	215.32	216.83	217.74	216.97	217.43	218.5	217.19	215.21	216.06	217.2	218.17	215.24	215.65	216.69	216.93	217.56	217.19	217.77	218.14	216.47	217.58	216.23	218.53	216.61	213.95	216.09	217.7	216.2	217.39	216.04	216.76	216.69	217.87	216.19	214.19	216.27	220.3	217.36	218.88	214.8	217.17	216.85	217.91	215.56	217.84	218.14	216.67	214.77	218.63
216.91	217.69	217.95	217.07	215.24	216.14	218.46	214.98	215.73	215.6	217.12	217.83	215.22	217.9	212.42	216.96	218.64	217.79	217.17	215.39	216.5	215.66	218.14	214.61	216.08	216.07	217.61	215.83	218.25	216.71	218.42	217.12	218	213.14	218.33	218.41	218.38	219.45	214.36	217.12	217.1	216.31	215.14	216.35	216.57	218.29	215.34	217.42	217.65	217.96
[truncated: 150 more columns]
