# Supplementary material for: Genetic dissection of main and epistatic effects of QTL based on augmented triple test cross design
Source: PLoS One. 2017 Dec 14;12(12):e0189054. doi: 10.1371/journal.pone.0189054 (PMC5730204; doi:10.1371/journal.pone.0189054)
Supplement: S6 Supporting Information — (ZIP) [file pone.0189054.s006.zip › z1_550_0.5_5.csv]

208.44	208.59	210.53	205.59	206.93	209.15	209.93	206.09	206.66	207.79	208.25	209.73	208.86	212.23	209.27	208.34	207.97	210.07	207.79	210.72	208.4	206.02	210.71	208.4	206.56	206.55	207.59	207.8	205.76	213.14	208.43	207.71	206.8	208.34	208.86	207.19	208.89	207.32	208.78	208.24	211.03	209.23	205.67	208.5	206.7	209.56	208.88	210.99	209.37	206.23
215.49	218.42	216.97	220.72	214.75	217.23	217.04	217.32	216.77	219.97	215.66	221.36	219.49	213.52	219.27	217.6	218.22	216.64	216.7	220.56	218.82	221.55	218.1	218.64	220.68	219.76	219.58	215.42	218.53	218.85	220.77	218.13	215.46	218.68	217.06	216.76	220.85	215.95	219.26	217.19	215.64	219.34	218.13	217.4	218.58	217.55	217.02	218.53	216.08	219.89
218.86	215.77	219.16	217.44	214.5	219.41	216.06	219.07	219.23	218.23	215.69	218.01	219.57	214.71	214.78	220.12	216.37	217.27	214.37	215.83	218.88	216.29	214.07	215.65	218.71	217.85	219.16	216.16	218.01	217.13	218.33	219.03	217.35	218.48	215.38	219.05	219.36	218.99	216.34	215.14	218.54	217.41	217.64	216.04	217.36	219.35	217.75	215.8	219.32	215.21
214.87	214.73	214.99	216.44	216.8	219.49	211.38	213.73	216.22	215.79	215.12	216.93	214.06	216.39	216.81	218.28	216.81	214.93	215.94	217.7	216.66	216.2	217.47	218.35	217.45	217.85	214.93	217.03	215.68	215.76	218.62	219.21	212.96	218.43	216.48	217.8	215.76	218.32	216.15	217.72	216.55	215.07	216.69	217.72	216.52	217.32	214.6	218.04	217.51	216.71
210.88	209.14	208.77	209.72	208.08	205.01	207.4	208.45	208.16	209.64	207.18	206.67	205.03	209.39	206.48	205.5	208.83	210.12	205.44	206.35	207.49	211.16	204.31	206.66	206.95	212.24	207.84	205.85	203.78	206.22	208.4	208.75	211.72	207.18	208.98	208.1	205.91	211.16	209.55	204.97	207.33	205.94	206.22	208.27	207.58	208.14	208.97	209.73	209.85	208.31
219.45	214.57	216.98	218.02	215.61	218.24	217.38	216.35	217.51	220.37	217.3	215.69	218.19	218.22	219.47	219.16	219.95	217.38	215.68	215.89	218.85	217.83	214.1	219.22	219.42	219.42	216.5	217.07	221.43	218.63	216.34	217.97	217.61	220.81	215.67	216.18	216.61	218.48	215.16	217.89	218.76	218.21	223.54	216.49	216.03	218.84	217.41	219.28	217.75	217.85
203.68	204.73	203.25	201.61	203.38	201.21	203.35	202.64	201.93	204	202.93	202.38	204.98	203.17	201.58	204.85	202.79	200.61	201.18	200.42	206.95	202.3	202.98	202.25	202.9	202.75	199.86	203.2	201.27	202.21	205.07	201.31	203.27	198.22	204.09	202.56	203.81	201.11	205.09	200.46	207.42	203.21	202.9	202.21	203.64	200.7	196.42	203.01	204.12	200.8
209.92	206.94	204.32	209.99	210.58	209.01	209.95	208.2	209.19	208.5	208.44	210.39	208.25	207.65	212.21	208.16	205.84	210.51	209.09	207.68	208.23	210.89	211.08	209.7	210.92	207.35	207.71	207.97	210.25	207.56	206.68	206.91	210.83	210.89	210.1	210.07	207.3	207.4	208.11	209.97	206.11	207.15	209.56	210.61	209.78	208.71	210.62	207.5	209.08	212.57
212.03	211.89	211.08	213.44	209.5	215.93	211.72	212.18	211.22	213.08	212.19	212.65	210.05	209.91	211.36	213.36	216.11	209.91	213.08	208.05	212.57	210.66	211.47	211.66	210.54	211.68	213.78	211.7	209.85	211.24	212.66	211.85	212.86	210.59	208.29	213.31	210.09	211.14	211.01	207.98	211.63	212.05	214.78	213.03	210.79	209.25	208.15	215.21	212.89	214.89
203.88	207.11	208.53	206.7	205.49	209.6	207.14	207.15	208.53	208.15	208.44	209.48	208.49	206.89	207.36	209.47	208.76	208.11	210.65	206.79	210.25	207.07	206.81	208.72	212.48	208.29	205.25	209.56	203.12	206.83	207.77	205.07	212.79	206.82	204.77	208.12	207.38	208.03	206.12	207.75	209.59	206.21	208.65	206.16	208.35	207.87	206.49	206.79	209.31	206.79
209.21	209.06	206.53	211.67	208.96	212.88	210.18	209.88	206.76	209.66	207.43	207.47	207.7	211.84	207.71	208.37	208.6	208.12	207.08	204.84	207.35	206.71	210.2	209.21	211.73	209.28	208.98	207.49	207.67	209.58	208.52	210.64	208.33	209.55	209.75	205.59	207.71	212.33	209.37	208.47	210.33	207.46	207.95	205.72	211.16	207.9	209.11	208.29	209.68	207.36
213.65	212.98	208.75	210.52	210.62	214.54	212.19	209.28	213.31	210.35	212.66	213.63	214.14	210.26	210.02	213.06	208.53	213.41	211.61	210.9	212.34	214.53	210.01	211.41	214.03	210.97	212.48	209.14	210.44	211.11	210.64	213.1	209.8	208.88	208.18	214.38	215.35	212.86	215.45	208.76	213.48	209.19	208.18	208.28	209.41	213.63	214.5	212.69	209.77	212.65
209.13	212.45	209.48	213.79	213.68	210.76	209.75	209.18	212.76	212.57	210.53	213.66	214.23	210.95	212.87	212.32	212.4	212.48	210.34	213.64	211.1	211.1	210.22	212.16	213.47	212.09	212.72	214.44	214.2	210.74	209.5	211.81	212.72	212.66	209.38	209.21	208.09	212.12	208.19	210.1	213.48	212.73	211.64	210.74	213.17	210.25	211.42	207.79	212.5	211.13
207.04	207.31	206.95	204.19	205.97	205.43	206.24	201.25	204.32	204.14	205.09	204.05	203.77	203.63	204.21	205.68	205.17	206.33	206.33	207.81	208.81	205.88	203.45	206.52	203.09	205.24	208.65	204.36	207.76	203.11	206.53	204.12	205.42	205.91	203.76	206.59	207.19	202.27	206.96	205.45	205.71	207.89	205.88	206.14	205.51	206.08	203.93	204.19	207.47	205.57
206.49	208.68	209.11	206.51	209.91	209	206.57	206.89	209.89	208.53	208.61	208.06	209.45	206.43	210.12	205.97	209.92	211.08	208.2	206.94	207.72	211.06	207.24	209.32	208.49	213.03	207.54	209.15	209.09	208.6	208.5	204.97	208.11	207.62	207.39	204.61	209.19	209.5	209.24	209.25	210.31	207.6	209.98	205.92	208.63	207.65	207.94	206.18	210.54	209.32
205.24	205.99	203.26	205.6	205.31	203.93	201.42	206.75	203.53	205.3	204.78	201.25	205.41	201.08	204.54	204.78	204.04	203.35	206.33	202.27	203.98	206.9	206.47	208.2	204.77	204.55	203.43	208.16	202.16	205.43	204.51	203.74	206.5	206.48	203.83	205.22	206.38	204.89	202.51	204.74	203.39	205.23	206.49	204.2	207.96	204.64	204.52	206.72	203.36	203.7
201.05	203.91	201.65	204.75	203.19	200.89	202.01	205.5	202.7	203.52	201.93	199.05	202.42	203.29	202.31	201.25	201.65	203.72	204.51	203.29	202.25	203.23	204.51	203.82	201.06	200.14	201.97	203.03	202.98	204.5	201.93	203.02	199.89	201.44	202.67	202.31	203.14	203.56	202.84	197.92	202.23	202.44	201.53	203.1	204.31	200.05	204.77	201.39	200.04	203.72
202.71	204.14	206.41	204.17	202.5	204.58	205.36	205.43	204.02	204.85	206.99	207.31	206.63	203.03	207.19	202.73	203.26	203.95	206.12	206.89	205.01	204.76	201.84	207.05	208.24	205.15	207.33	209.57	205.46	203.59	204.94	204.52	202.07	206.3	205.48	206.05	204.53	205.17	205.8	201.9	207.63	204.29	203.97	204.33	204.65	210.91	207.38	207.34	204.9	204.78
202.31	199.7	198.52	200.9	200.16	201.52	200.27	200.16	200.45	198.81	201.91	198.75	196.16	201.22	198.92	202.57	199.39	197.45	196.93	202.75	196.96	200.08	200.59	202.05	200.54	196.64	199.81	202.06	199.52	202.07	199.31	200.84	199.93	201.51	202.32	200.3	202.86	201.95	199.63	198.24	200.92	201.1	200.48	198.72	201.1	197.49	200.59	201.27	202.3	199.17
207.45	209.43	204.79	206.59	205.74	203.55	206.5	207.4	206.72	203.68	208.84	209.51	207.44	204.11	205.49	205.98	205.64	202.24	202.95	205.08	208.31	204.08	204.02	206.36	206.59	206.44	204.62	206.7	208.31	204.01	206.4	208.06	206.47	206.99	208.74	206.39	206.51	202.52	203.47	205.42	209.33	207.93	208.4	208.57	205.93	204.88	206.8	206.91	204.51	207.75
218.08	217.98	218.19	218.06	217.59	218.36	216.17	215.23	216.05	221.52	217.72	214.51	217.84	217.96	215.67	216.5	214.53	217.99	215.54	217.88	214.3	213.8	218.24	217.12	218.81	216.57	216.55	215.79	214.9	217.67	216.17	217.32	215.94	216.96	214.76	219.05	214.65	220.51	216.2	219.36	218.07	217.78	216.03	218.12	214.08	214.35	214.82	219.23	216.21	218.88
201.25	201.07	201.66	200.47	199.53	201.4	198.99	200.49	201.14	204.05	203.75	202.66	199.31	198.61	199.59	199.37	205.42	204.52	201.21	200.36	201.72	198.99	200.83	202.27	199.17	203.16	198.66	200.43	199.61	197.57	198.32	199.69	201.05	203.21	202.13	202.57	202.18	202.72	202.49	201.25	200.1	202.27	201.07	200.78	204.15	201.27	202.72	200.34	201.79	200.91
205.61	208.31	210.2	207	209.04	208.56	205.62	207.14	209.86	207.25	210.75	210.85	211.39	208.78	209.42	207.48	208.35	208.07	211.32	210.35	210.77	210.05	206.21	209.32	209.93	208.88	205.26	208.18	206.45	211.22	210.84	207.5	204.89	206.98	207.23	209.48	209.27	205.87	208.42	207.96	209.65	210.08	211.95	207.68	210.92	209.83	208.81	209.41	209.11	210.07
207.53	206.08	204.81	207.05	205.46	204.57	206.44	205.84	205.99	205.58	210.2	206.99	207.23	209.52	208.22	208.79	205.09	207.43	209.9	207.34	206.33	206.22	209.05	207.84	207.53	206.72	209.75	206.68	209.39	203.96	208.82	206.64	208.46	208.29	208.05	207.56	205.99	207.88	207.37	207.69	204.34	206.7	206.81	204.07	207.3	208.35	208.88	207.54	209.68	212.04
205.04	201.09	201.4	202.97	206.43	203.7	198.81	202.11	201.99	203.83	206.71	203.41	204.62	201.45	204.52	205.54	204.33	207.23	200.58	201.81	202.23	203.42	200.52	202.43	202.89	202.28	201.12	201.31	200.75	202.3	200.76	203.45	201.01	202.39	204.93	204.13	207.04	203.12	201.99	204.12	203.66	204.34	206.38	200.82	200.08	202.32	202.8	202.92	202.9	201.79
196.52	198.5	198.87	197.1	198.62	200.84	197.63	198.5	197.9	196.14	200.76	200.78	198.17	198.15	197.36	199.79	198.86	197.27	200.65	199.75	199.24	194.97	197.33	200.09	196.42	194.66	196.98	197.7	199.9	197.86	200.11	199.96	197.26	200.53	197.39	196.29	196.5	195.99	198.97	200.44	199.25	197.84	197.76	197.24	199	198.37	198.22	196.88	200.72	195.77
217.1	218.56	215.89	215.99	217.68	216.38	215.91	218.01	218.6	216.01	216.56	219.7	217.16	214.99	216.65	218.81	215.85	215.85	217.2	217.86	215.48	219.61	218.77	220.25	218.18	216.17	213.25	213.67	216.3	219.24	215.57	219.72	219.84	217.85	214.29	215.13	216.29	217.86	219.31	217.75	217.14	217.6	217.34	214.89	213.76	215.91	217.45	213.5	216.61	218.11
217.6	217.08	217.16	215.67	218.5	218.33	218.38	215.94	217.12	215.37	218.63	220.23	217.74	219.19	217.92	220.08	215.58	218.61	217.54	218.65	216.85	218.56	214.94	218.99	220.29	218.41	217.28	220.77	215.77	219.05	220.05	215.84	217.75	216.44	219.55	219.2	218.22	218.16	215.26	217.93	217.99	221.29	218.94	214.28	219.8	216.29	216.8	217.73	219.45	218.41
207.59	206.04	205.97	210.08	208.8	205.3	210.38	209.38	206.99	205.57	210.3	210.85	209.54	203.8	211.95	206.08	210.24	208.25	206.89	207.69	207.25	208.58	206.83	211.67	205.87	206.51	206.73	208.07	206.52	207.79	206.82	207.23	204.94	210.38	204.65	209.35	204.78	207.23	208.6	208.68	205.74	207.38	205.72	207.62	207.72	207.91	212.94	205.97	208.12	210.21
211.51	210.99	212.53	213.6	211.34	210.91	211.73	211.91	210.47	209.56	212.28	212.92	213.77	211.99	213.27	214.97	213.39	213.55	212.26	211.71	212.06	211.36	210.34	212.56	212.58	214.37	213.97	210.05	212.64	213.68	208.9	211.03	214.85	209.8	210.56	213.41	212.55	212.17	212.35	212.44	212.44	213.41	211	212.73	212.21	212.75	209.83	211.97	212.4	211.14
216.45	215.93	212.39	215.54	212.48	215.36	216.54	209.05	212.73	215.85	212.89	212.6	214.15	214.83	213.84	212.69	213.44	212.52	213.86	214.31	212.99	211.97	213.67	212.78	215.54	218.07	216.41	215.08	211.97	212.8	215.49	213.81	212.87	215.56	214.25	214.75	216.84	211.77	215.55	213.97	213.87	215.11	214.43	216.21	217.92	214.87	213.72	215.17	212.14	213.1
211.39	215.44	215.17	211.58	211.08	214.5	212.72	212.21	210.62	211.75	215.82	213.21	215.83	212.29	215.34	212.27	210.2	212.72	211.75	213.86	213.48	212.37	210.84	212.05	210.46	214.12	214.4	211.88	213.62	211.65	207.33	212.61	211.45	212.02	212.52	216.14	209.62	210.96	213.1	215.74	214.63	211.28	212.1	210.15	210.21	211.52	211.87	212.33	212.61	211.64
207.52	208.19	206.3	207.79	207.24	207.32	208.66	208.96	207.79	208.72	206.24	206.52	209.11	206.41	208.36	209.01	208.26	210.25	209.97	210.5	210.71	209.73	208.72	207.75	206.49	213.17	211.09	210.19	213.7	208.04	206.01	209.01	209.81	209.5	208.22	210.79	208.4	210.28	207.6	206.65	211.58	209.95	211.6	210.07	210.38	207.64	208.28	205.49	204.41	206.58
196.82	199.55	200.24	201.45	199.33	199.7	199.27	199.18	197.96	199.29	199.04	202.83	196.9	194.64	195.08	198.42	199.06	200.12	194.92	200.08	198.95	200.2	199.53	199.29	200.09	201.33	201.23	199.51	202.9	201.12	198.81	199.14	197.7	198.46	201.18	201.03	199.54	200.38	198.17	199.72	200.01	198.58	199.42	199.99	198.42	199.38	198.31	199.57	198.49	198.89
196.93	201.19	201.56	198.05	202.49	202.52	201.52	199.03	201.02	203.08	199	198.02	197.07	202.15	202.55	202.84	201.22	202.27	198.76	201.53	202.74	200.74	199.89	201.87	198.52	201.33	200.18	203.82	200.88	201.89	201.7	202.53	201.84	202.37	200.51	199.78	200.54	202.27	201.43	199.75	201.39	198.63	202.71	198.86	201.58	203.49	201.01	202.26	198.8	198.28
214.87	216.56	212.51	221.66	220.61	218.36	217.79	215.71	217.96	215.03	216.29	214.96	218.99	218.29	220.79	217.48	216.5	216.72	213.21	216.77	216.81	215.35	219.86	219.36	217.35	220.29	215.17	213.12	216.39	219.47	214.86	217.58	219.94	217.79	218.41	220.35	218.2	218.1	215.51	218.93	216.68	214.57	215.01	216.01	211.87	220.07	219.41	215.4	216.55	218.68
202.01	201.98	203.26	205.09	204.18	204.91	203.78	203.35	206.74	204.23	203.02	202.5	202.09	202.23	203.35	203.04	202.94	202.48	204.39	203.17	203.55	204.17	204.84	201.36	202.63	203.68	202.31	205.99	203.22	204.13	204.87	204.98	202.92	202.69	203.5	203.11	204.48	202.58	202.13	206.41	204.02	202.59	205.71	199.57	201.47	204.1	206.79	202.69	201.49	203.48
207.13	212.13	209.29	205.09	206.95	207.88	206.63	207.09	208.7	208.08	205.37	208.37	205.1	208.03	206.6	206.92	207.53	208.69	204.99	205.79	206.5	210.37	203.97	209.2	205.43	209.7	208.81	206.12	205.82	209.23	206.05	209.39	208.89	209.26	208.24	209.83	205.66	211.75	208.37	205.85	207.54	207.44	209.4	205.52	204.29	209.78	209.71	208.85	205.38	207.13
204.67	203.91	201.99	202.13	202.02	202.81	203.03	205.24	203.14	200.98	200.65	207.72	207.51	203.27	203.47	200.18	202.27	205.53	202.92	201.42	202.93	203.76	203.42	201.31	203.78	203.42	202.64	201.28	202.71	205.95	202.13	202.79	204.79	201.92	203.33	204.71	201.77	204.31	202.37	202.11	202.61	200.98	200.52	205.46	199.68	205.65	200.25	201.39	204.86	203.69
210.01	211.47	212.27	211.86	212.58	212.28	211.5	212.06	213.53	214.5	214.75	213.42	212.03	210.7	212.81	210.92	214.19	211.39	209.26	214.03	212.02	210.81	212.32	208.94	212.91	211.62	213.63	214.46	214.19	210.7	214.88	213.48	214.91	214.22	215.45	212.14	212.65	214.59	213.74	211.24	211.38	210.03	208.9	213.87	212.3	212.49	213.64	213.49	213.36	212.95
215.62	221.25	218.09	217.03	215.95	214.69	217.26	217.39	219.44	221.65	217.37	216.68	214.99	219.24	218.53	218.51	218.18	220.91	216.27	217.48	214.86	216.34	216.44	217.22	218.65	212.62	216.44	217.47	218.58	217.22	216.76	218.04	215.23	214.35	215.31	217.82	219.5	216.74	218.19	216.68	217.32	215.99	214.76	216.8	215.33	217.37	216.79	217.13	214.93	218.38
210.64	211.96	211.27	213.77	212	211.78	210.78	210.55	211.23	210.77	211.21	210.77	213.56	207.92	213.55	214.37	212.5	213.22	210.53	211.59	215.15	212.91	210.79	212.07	208.64	213.29	209.03	212.57	209.58	212	213.13	210.08	213.54	214.59	211.95	210.88	209.36	213.47	212.85	211.16	212.95	209.65	213.18	211.77	209.78	213.35	213.03	210.61	210.33	213.92
202.97	205.49	201.01	203.42	202.07	202	204.59	204.41	201.11	203.31	204.82	204.26	200.65	203.06	202.8	202.22	201.31	204.09	202.62	201.5	203.14	204.95	201.33	203.69	206.38	205.37	206.64	202.8	202.47	201.95	204.09	204.01	201.33	203.41	204.1	202.64	199.94	199.64	201.96	198.81	202.62	202.32	201.89	202.67	204.58	205.26	202.49	203.54	204.29	206.16
199.84	200.9	202.12	196.44	200.59	200.1	199.96	198.86	201.08	200.16	200.19	199.63	196.71	199.22	198.98	199.95	198.11	200.93	200.49	200.28	200.9	199.44	199.57	198.32	199.86	200.79	199.07	196.42	200.16	201.38	201.38	197.31	197.53	198.45	199.1	199.31	197.76	200.65	201.58	200.14	202.07	201.41	200.09	196.71	198.76	199.2	200.63	202.21	198.08	202.4
200.91	200.67	198.02	201.43	201.23	200.62	198.87	199.76	200.68	200.37	201.97	202.31	198.66	197.13	199.77	196.6	200.93	195.94	198.41	202.66	200.38	198.91	197.44	198.31	200.62	200.4	200.22	200.57	199.29	202.98	201.05	200.38	199.68	199.06	202.54	200.11	197.46	199.29	199.63	203.26	199.71	200.73	199.54	199.55	199.68	202.48	200.62	202.03	201.1	201.32
210.53	208.97	207.31	208.61	208.53	211.04	211.04	209.68	206.16	209.75	206.67	209.51	208.74	208.84	210.24	210.94	207.56	208.76	210.66	206.74	210.09	208.66	210.03	210.91	208.6	207.15	207.27	212.35	207.6	206.73	206.06	207.99	208.32	208.21	208.73	213.21	211.91	212.01	209.31	209.91	206.6	207.9	210.41	207.04	209.27	207.09	207.67	207.47	210.62	208.9
214.42	214.87	214.51	213.13	213.57	213.67	211.67	211.05	211.09	213.81	212.62	210.31	208.96	213.17	211.65	212.71	214.12	209.99	211.05	213.55	213.09	213.87	213.54	210.43	216.12	213.77	214.69	211.43	213.04	209.63	213.96	216.45	210.61	215.72	214.17	214.09	214.04	212.07	213.07	212.78	212.5	212.12	213.21	213.6	214.69	212.57	211.76	211.27	212.7	211.78
206.19	207.72	205.82	203.66	208.32	203.24	203.7	207.25	207.55	203.81	202.73	202.64	207.4	205.94	205.46	204.69	207.46	203.4	203.24	204.72	204.93	207.02	206.09	204.33	203.03	208.32	206.47	203.7	204.18	204.71	205.14	205.29	202.84	205.12	208.17	206.7	207.01	205.44	206.62	206.88	206.12	205.89	206.5	205.59	203.82	204.76	208.29	206.67	207.88	208.22
207.57	206.18	204.7	207.2	208.64	206.78	207.28	204.39	208.12	206.92	208.5	206.17	207.13	207.46	205.83	209.59	207.73	209.46	208.9	208.43	207.81	208	206.38	210.96	208.61	212.37	210.27	207.82	208.12	207.07	208.81	208.09	208.54	209.33	206.23	211.06	208.4	209.04	211.01	206	207.26	208.69	209.46	206.76	207.06	211.28	209.75	208.62	204.87	206.84
207.88	211.08	209.59	208.93	208.04	208	207.37	206.86	207.73	207.56	207.96	208.78	205.81	208	209.46	208.65	209.28	209.73	207.9	207.58	209.24	206.93	206.29	209.02	209.67	208.91	204.75	207.24	207.88	207	211.07	206.64	203.84	207.94	209.87	208.84	206	206.11	207.36	207.91	205.99	203.18	210.52	208.46	205.77	211.26	206.5	209.22	207.65	207.01
204.55	203.02	203.13	204.03	201.72	202.41	205.02	204.99	204.85	203.83	203.8	202.96	204.49	201.3	205.46	203.68	200.56	205.24	206.29	206.98	203.54	204.36	206.7	202.69	204.54	202.44	205.78	204.18	204.18	205.41	203.53	202.58	203.98	203.81	202.04	203.92	202.32	202.32	203.12	202.89	201.57	207.13	202.02	203.84	204.67	200.58	203.86	203.85	204.96	204.27
199.47	199.56	200.88	200.79	200.87	200.8	197.71	205.8	202.1	202.26	197.76	202.42	198.39	199.11	200.05	200.57	201.47	201.71	198.28	202.99	201.59	199.27	199	200.74	199.74	200.77	203.99	199.35	202.54	200.44	200.02	197.32	199.67	196.97	198.15	202.44	200.6	200.61	201.38	197.97	199.8	199.7	203.44	197.93	199.6	203.25	201.04	200.36	198.16	203.83
208.1	207.72	210.32	208.3	208.71	209.94	205.58	209.6	207.84	207.07	207.07	209.74	211.2	207.71	206.32	208.55	208.9	207.13	208.86	209.38	209.85	206.33	208.78	209.85	208.37	206.47	209.57	208.58	208.57	210.28	209.09	208.57	209.92	210.22	208.84	208.1	211.22	208.5	208.13	208.95	208.4	208.84	206.42	209.04	205.91	210.82	211.52	209.32	210.06	210.41
203.6	202.68	206.11	204.07	202.16	204.63	206.33	205.52	204.04	202.15	204.45	204.19	204.45	203.09	204.78	204.41	203.44	203.23	202.07	201.95	202.85	201.58	201.46	206.18	206.69	204.96	205.19	200.59	204.17	201.02	204.92	202.14	202.79	205.28	202.24	204.33	203.69	204.56	204.26	203.66	204.26	201.59	205.62	205.84	203.93	203.55	200.8	204.57	203.61	204.19
202.36	201.85	200.03	199.19	201.4	202.92	201.25	204.47	200.23	205.1	200.57	202.44	203.69	202.5	202.38	202.82	203.32	204.6	200.87	203.63	203.72	203.8	205.07	201.38	201.54	201.3	204.11	202.88	201.7	203.72	204.17	203.93	204.19	202.78	203.37	205.14	200.43	202.4	202.81	202.71	202.56	208.17	202.09	204.86	199.96	202.79	202.6	200.2	203.83	203.25
208.66	211	210.59	207.63	206.9	208.15	206.02	208.53	206.86	208.89	208.32	212.8	207.55	207.02	209.56	206.69	209.63	207.77	206.57	211.38	210.38	208.58	206.95	207.76	206.36	208.64	209.8	209.03	208.77	207.24	207.63	208.47	212.05	211.71	208.87	207.56	205.39	209.86	209.16	209.94	206.71	206.78	209.92	206.96	210.65	205.52	207.59	206.38	204.95	209.03
207.48	211.36	206.81	207.86	204.69	206.53	203.77	205.79	209.63	205.84	205.22	209.64	209.24	209.09	206.68	208.79	207.7	206.61	205.21	208.07	206.58	208.11	206.38	203.83	205.88	209.8	210.21	206.33	207.76	208.28	208.34	208.87	210.29	206.38	207.25	208.07	205.55	206.82	206.63	206.97	211.84	205.95	208.73	205.63	208.07	209.25	206.9	204.74	208.19	204.96
205.04	207.26	207.83	209.31	208.13	207.24	208.5	206.8	205.33	208.14	207.53	203.73	207.05	206.62	207.2	207.58	209.37	204.51	208.18	205.86	211.14	209.06	204.41	206.39	209.26	206.19	206.31	206.64	207.14	206.93	208.61	211.14	209.65	208.88	205.7	206.86	209.01	207.67	210.13	211.2	206.89	208.71	206.38	205.61	209.27	205.22	206.26	209.19	205.49	208.36
204.74	202.75	204.18	201.7	204.58	206.01	202.71	205.56	203.54	203.79	203.49	203.69	204.46	202.4	207.03	202.64	206.88	204.96	205.98	204.05	204.86	203.96	202.35	204.64	202.82	203.56	203.12	201.94	202.5	204.39	201.11	201.7	201.26	202.66	206.34	204.49	202	202.19	204.69	207.03	203.56	203.53	203.11	202.38	204.15	204.26	204.29	201.81	201.88	204.58
209.41	209.79	209.27	207.81	208.81	209.62	209.74	210.15	209.59	208.84	213.75	209.04	210.12	209.09	210.1	206.12	206.04	210.46	206.31	209.93	207.53	209.2	207.87	210.21	205.06	208.46	208.84	211.31	211.43	211.33	209.62	209.56	209.06	210.24	208.11	209.54	211.78	208.71	211.18	208.28	209.87	209.04	207.06	204.76	211.27	209.32	207.85	209.09	209.65	211.32
201.65	202.2	200.71	202.13	203.7	203.4	208.13	205.27	203.49	202.39	202.66	201.63	203.28	200.56	204.07	205.18	201.97	203.94	201.75	200.46	199.26	202.73	202.77	204.14	207.05	204.27	201.16	203.25	201.77	200.66	202.95	202.33	204.31	204.35	204.68	204.32	203.88	200.46	203.62	202.78	202.81	202.07	202.35	202.68	204.69	203.44	201.61	199.92	201.21	202.62
199.9	198.48	200.52	199.32	197.09	199.98	198.89	200.34	201.3	202.27	200.57	201.92	200.87	197.54	200.36	196.84	199.34	198.69	201.31	202.05	201.23	197.06	203.8	201.3	198.57	203.35	201.09	201.62	198.22	199.53	199.29	201.36	201.56	200.5	198.51	201.71	201.49	199.07	201.27	198.28	201.49	197.89	199.32	200.21	202.13	196.93	198.89	200.57	200.36	202.11
205.4	209.85	208.15	208.46	208.09	209.32	206.22	210.39	209.73	206.78	207.6	207.53	211.92	209.3	211.84	205.48	208.9	207.86	212.71	204.31	208.32	209.82	209.38	206.75	207.33	208.69	204.66	207.82	209.44	209.02	207.04	209.32	206.42	207.6	211.3	210.41	208.46	207.64	206.18	207.62	208.43	210.03	207.21	207.84	207.84	208.91	206.95	206.18	206.26	207.95
202.87	205.08	201.61	204.94	204.18	203.81	206.13	203.11	206.36	205.15	202.67	203.04	203.15	202.83	204.04	203.14	204.5	203.51	201.35	202.17	202.59	203.96	202.88	203.1	202.89	203.16	204.06	205.25	201.01	202.23	203.38	204.58	203.87	206.01	204.56	200.58	201.54	202.66	206.66	203.68	199.91	200.95	200.99	203.32	202.54	206.31	204.14	203.08	202.7	201.62
201.67	202.29	203.77	205.09	204.02	202.44	206.56	207.03	203.1	203.34	204.21	202.87	204.74	204.15	203.46	203.68	205.29	204.62	206.14	205.95	201	202.98	202.6	204.37	203.19	200.37	204.12	205.32	205.89	204.03	204.91	201.87	203.39	204.47	203.06	206.38	205.71	202.46	202.73	205.4	205.53	205.23	208.36	208.39	200.8	203.42	204.24	202.13	206.17	205.03
206.56	207.88	209.05	209.78	207.47	208.67	208.68	205.1	205.69	209.43	208.12	207.48	207.21	208.73	207.35	208.68	208.61	206.48	207.49	206.53	207.28	206.85	209.22	207.8	206.11	206.12	208.08	207.07	206.66	206.8	204.63	210.74	206.94	209.31	209.51	207.95	211.83	209.8	207.58	209.72	206.04	205.19	208.72	206.64	210.63	211.52	208.63	204.23	206.69	208.2
210.35	207.13	207.88	207.34	206.95	206.2	207.93	208.02	206.75	208.42	211.76	206.63	205.19	207.91	207.92	204.22	210.17	206.06	202.7	206.51	206.52	208.21	205.84	203.92	209.26	210	205.76	209.05	209.7	207.21	207.95	206.76	206.48	209.22	207.61	205.39	208.98	210.23	206.02	206.1	208.26	207.04	210.14	207.99	206.89	205.22	205.84	202.89	206.04	211.39
205.83	205.56	206.96	204.68	204.96	208.17	204.34	209.25	207.76	206.69	205.59	205.73	202.53	203.72	206.78	203.29	205.59	206.93	206.92	206.02	204.11	208.26	201.67	205.75	205.44	206.31	205.09	204.59	207.01	206.51	207.25	207.03	206.57	205.44	209.31	209.63	208.01	206.36	207.51	205.91	203.92	206.4	206.55	207.59	200.31	207.17	206.61	204.43	208.05	206.13
200.49	198.65	200.54	199.23	197.65	199.94	197.89	199.18	200.2	200.51	200.29	198.46	199.37	198.99	201.88	200.31	200.06	197.66	198.42	199.53	200.16	199.38	199.38	196.73	203.39	201.14	201.75	201.09	197.63	198.11	199.03	198.79	201.82	198.9	200.68	200.05	198.41	201.55	198.41	201.93	195.83	200.51	198.49	201.63	198.88	202.76	198.67	199.51	197.93	199.71
211.59	210.7	211.91	211.66	211.49	210.31	211.23	212.85	208.43	213.5	210.83	216.46	211.2	211.77	212.33	212.53	213.83	211.01	210.38	211.5	212.33	214.4	209.41	214.29	212.3	211.79	213.09	209.67	208.65	211.45	212.76	211.95	210.09	207.73	211.85	212.81	211.64	211.02	211.29	210.66	216.38	210.73	211.79	216.86	210.03	209.82	212.49	210.78	213.61	210.06
203.81	207.03	203	203.49	205.59	204	203.72	202.89	205.51	204.27	202.55	203.12	201.87	208.22	206.98	204	206.84	205.54	204.62	204.99	203.3	202.17	203.77	203.26	203.1	204.53	204.55	205.81	203.62	203.08	204.62	205.63	205.25	203.66	203.99	204.37	202.57	204.52	205	205.45	205.92	205.45	204.64	204.35	202.9	204.35	205.89	201.28	204.74	205.84
214.08	216.12	219.11	217.09	217.35	217.31	214.99	218.45	215.64	216.7	214.17	217.38	217.6	217.43	218.17	218.46	219.04	220.04	219.65	215.78	217.83	215.69	216.73	219.68	218.11	214.41	216.23	219.18	214.37	219.35	217.65	215.5	218.64	217.34	217.65	216.18	217.66	219.85	214.44	213.63	217.08	216.69	220.21	215.07	216.53	217.33	215.52	215.96	219.18	220.07
214.34	216.37	217.44	215.1	217.57	215.89	217.66	216.79	218.42	211.86	214.41	214.69	216.83	215.81	215.67	216.48	217.07	217.74	217.91	213.61	215.68	217.46	219.75	216.15	217.32	218.3	217.2	215	217.29	215.65	218.18	215.84	218.14	214.67	216.11	218.03	212.71	218.18	218.22	217.12	217.3	218.92	214.26	216.19	218.09	216.27	214.98	217.96	216.62	216.91
200.19	198.52	197.71	199.51	201.15	197.32	198.66	199.52	197.76	200.95	200.82	198.24	199.76	197.88	197.69	198.92	201.66	200.15	196.72	201.04	199.27	200.07	201.85	199.51	199.78	199.1	199.34	198.91	200.95	197.6	201.11	200.24	198.91	197.62	200.7	200.07	199.01	198.64	198.1	200.64	198.99	202.03	201.49	200.34	200.7	201.85	197.32	200.74	197.87	199.7
205.73	204.95	204.18	207.74	203.35	204.27	204.51	204.38	202.93	205.14	204.4	202.2	204.5	205.06	204.34	203.46	205.29	208.55	202.49	207.61	204.18	205.05	204.57	203.62	204.56	203.72	206.19	206.22	203.94	207.23	203.26	207.26	204.61	202.99	203.83	204.15	205.28	203.25	204.76	202.94	203.2	204.02	204.22	206.26	208.14	205.08	203.49	202.54	204.91	206.99
208.86	211.38	209.46	208.96	207.22	210.28	207.06	209.38	213.09	210.54	208.34	207.1	211.87	209.9	207.01	207.07	206.82	210.02	212.74	213.11	210.54	208.97	208.95	210.62	209.98	209.81	209.28	208.51	211.79	207.35	212.62	209.53	207.76	211.8	212.12	209.71	209.97	210.12	213.8	208.77	208.2	210.01	209.3	209.2	209.18	212.11	210.62	209.72	208.58	207.99
203.78	205.04	205.03	205.66	206.37	203.32	203.67	204.76	205.44	204.42	205.29	204.93	208.74	205.78	206.1	203.73	204.4	204.2	204.48	204.54	205.59	205.26	203.65	203.92	199.4	202.24	203.56	207.86	206.42	206.88	202.79	204.52	204.18	205.46	202.19	207.32	201.54	202.82	206.37	205.31	205.3	206	205.08	206.58	203.79	203.67	202.48	203.61	206.25	201.57
193.49	195.9	195.33	194.02	193.9	194.6	195.57	197.39	194.1	195.15	195.24	193.39	197.03	194.75	191.8	193.62	195.08	193.53	191.63	197.13	193.35	195.72	190.28	196.39	193.62	194.2	194.6	192.91	191.29	195.81	193.92	191.33	193.17	194.45	194.28	193.17	199.49	197.95	196.21	197.74	191.52	194.82	196.17	193.93	194.45	195.88	194.53	192.68	192.45	191.26
211.05	209.65	208.55	209.95	211.36	210.2	213.93	214.77	210.78	210.35	211.88	210.44	211.59	209.88	207.82	212.32	212.14	209.51	213.21	210.64	210.42	208.23	212.39	212.89	212.41	212.75	211.11	210.72	211.93	208.63	209.05	213.6	211.64	214.93	210.51	213.33	213.34	210.68	210.77	214.48	213.31	213.92	213.45	211.62	209.98	211.07	211.5	210.45	210.48	214.95
205.49	205.2	205.31	203.69	204.33	202.54	205.12	203.32	202.19	204.52	204.92	202.98	204.6	201.15	202.26	206.03	205.74	203.94	203.14	203.7	203.42	202.34	201.27	205.01	203.61	203.39	202.41	202.75	205.37	203.91	201.62	202.83	204.42	202.3	205.24	206.84	205.45	201.47	204.08	203.86	200.57	206.63	204.57	202.63	204.58	202.59	206.24	204.37	201.45	202.29
208.49	207.72	209.21	208.54	207.94	209.83	209.11	204.82	210.3	210.17	206.8	209.38	207.81	207.74	207.45	206.56	207.34	207.06	208.36	204.21	204.64	207.76	207.72	208.11	206.6	205.83	206.01	207.97	206.9	208.89	208.17	209.84	209.94	206.48	208.66	205.31	207.33	206.01	207.96	210.11	206.97	205.36	207.28	210.18	206.96	205.87	212.67	209.88	212.01	209.6
208.84	209.59	209.29	209.44	210.35	208.99	204.6	207.22	206.12	210.58	208.17	209.04	211.94	207.89	207.83	206.94	208.59	206.22	209.69	209.9	207.51	210.61	210.3	207.66	208.41	209.62	205.83	207.59	204.51	204.31	203.19	205.9	208.94	207.07	203.31	207.84	208.57	207.61	207.99	206.71	206.05	206.85	205.16	208.85	207.31	208.12	211.53	208	207.93	207.05
203.08	204.7	202.98	203.89	206.43	205.04	202.21	203.83	204.17	201.77	205.07	202	201.66	202.88	203.73	201.82	202.08	203.03	205.31	204.53	202.05	203.07	205.79	202.98	203.7	203.84	208.3	202.64	201.8	206.25	206.35	203.07	206.03	201.47	205.01	202.88	206.17	203.74	203.26	204.79	203.89	205.74	206.34	200.96	200.67	202.93	204.76	200.52	201.67	204.4
210.13	212.24	206.47	205.94	206.28	205.93	207.4	208.34	206.78	207.95	206.79	208.73	212.74	207.9	205.81	208.25	208.59	206.99	206.31	205.72	208.99	203.94	209.87	206.55	206.78	208.26	207.72	205.43	205.54	207.53	208.19	208.56	206.31	209.32	210.25	206.9	205.75	206.8	207.99	208.36	207.41	208.87	208.16	206.9	206.04	207.1	206.6	204.07	208.58	205.62
213.2	211.06	212.67	212.37	212.33	209.94	213.63	211.56	214.86	211.15	212.63	214.78	212.23	213.21	210.5	211.51	210.51	210.47	210.98	211.16	212.81	213.46	211.84	212.49	213.18	212.84	211.22	213.33	211.99	208.66	214.02	209.97	210.72	212.31	211.34	215.42	214.57	211.75	210.21	210.48	212.39	212.89	213.13	211.04	212.1	211.82	213.35	212.55	210.94	209.74
209.07	210.87	211.14	207.42	209.47	210.81	208.45	209.08	207.6	207.14	209.85	210.46	209.29	209.13	207.48	208.04	210.68	207.79	208.6	211.09	210.66	208.49	208.97	211.55	207.14	208.44	207.98	208.55	208.26	210.99	208.84	207.84	209.21	212.3	208.95	207.3	207.02	209.65	210.07	206.3	207.87	209.14	207.15	208.21	211.04	207.59	208.98	206.36	207.45	203.78
211.7	213.66	214.81	213.75	215.52	215.68	210.59	219.63	214.93	214.8	213.44	211.83	216.06	213.37	216.48	212.15	216.04	210.21	215.32	212.17	212.32	211.85	216.87	213.34	215.77	213.5	215.32	213.27	214.05	211.39	213.54	212.99	215.29	215.43	211.99	215.16	214.53	211.09	214.01	214.85	211.25	213.65	212.7	212.37	209.78	215	214.03	212.13	212.9	212.48
212.86	212.97	212.88	214.03	210.74	212.51	213.5	212.54	215.96	211.67	213.93	214.12	215.13	208.54	215.22	211.81	213.8	213.01	214.31	212.66	212.71	215.27	213.91	211.85	211.31	207.81	212.55	211.39	211.82	215.84	213.62	211.78	208.43	212.95	212.36	212.82	214.01	211.92	212.71	209.88	214.7	211.21	212.89	213.74	213.47	213.53	208.81	212.31	212.81	211.73
208	209.44	207.71	207.51	210.6	207.24	203.43	209.25	208.42	207.65	201.85	209.19	204.77	205.01	207.85	208.26	206.04	206.43	207.48	209.7	205.43	208.09	207.03	209.37	208.73	207.59	209.84	207.72	209.54	204.92	206.42	209.35	205.56	207.46	210.24	210.66	204.48	205.77	209.68	202.87	206.56	207.77	209.68	208	206.47	207.06	209.42	206.92	208.21	210.57
210.55	211.94	208.6	213.34	211.41	213.11	211.41	212.24	208.92	213.84	210.92	211.6	211.37	212.21	212.13	211.03	211.5	212.59	213.03	208.84	212.14	208.68	209.73	211.11	212.49	209.83	207.59	213.98	214.24	208.81	207.67	212.18	209.72	211.5	210.95	211.95	211	213.19	210.53	210.47	210.89	209.09	211.8	211.74	210.16	211.28	215.65	214.85	214.57	215.98
209.19	210.69	212.55	211.78	206.5	208.52	209.34	209.65	208.03	206.08	207.27	209.3	212.38	209.05	211.37	208.62	206.6	210.09	208.82	205.12	208.27	207.17	206.6	207.72	209.46	204.38	206.29	209.03	204.94	206.84	207.27	206.78	209.62	207.42	206.91	207.08	212.37	206.46	207.35	208.88	206.4	204.71	209.37	206.67	208.57	207.16	208.95	206.61	205.06	208.44
209.08	214	210.31	209.09	214.85	209.54	210.71	210.66	211.43	209.14	211.41	211.48	211.69	213.61	213.54	211.09	209.18	212.3	208.48	213.4	212.77	210.84	216.86	210.43	210.08	208.61	211.49	212.84	213.69	212.07	211.55	211.68	213.64	210.81	213.67	211.21	213.51	212	213.54	213.86	211.43	209.04	209	211.79	211.62	215.67	210.89	213.55	212.84	209.54
211.31	211.13	208.35	206.85	208.39	210.53	209.06	210.13	211.64	207.9	210.19	211.47	209.43	209.3	207.51	212.55	208.88	209.34	207.67	209.56	209.18	211.34	209.37	208.64	210.42	209.15	208.08	212.41	208.92	209.32	206.16	207.46	207.63	209.58	209.58	209.84	210.77	209.44	213.4	209.88	212.8	205.42	208.97	211.2	210.78	206.02	208.21	211.16	210.12	210.37
211.35	209.89	208.53	212.18	209.13	208.8	211.25	212.02	210.14	210.47	213.26	211.61	214.24	209.06	212.94	211.41	209.04	210.65	213.83	210.15	214.7	209.16	214.26	212.06	208.47	214.06	211.39	215.17	209.89	209.14	206.49	213.01	216.47	211.77	214.01	208.91	211.9	213.63	211.89	212.4	210.41	212.63	215.26	210.4	210.92	211.68	211.91	209.81	211.18	211.66
199.89	198.02	196.09	201.12	203.87	201.86	203.12	198.99	200.18	199.42	199.51	201.01	201.13	201.44	197.67	201.26	203.95	202.11	200.7	204.39	200.79	199.31	200.57	200.15	202.78	202.98	199.27	198.05	199.44	196.32	199.58	199.91	202.38	198.16	198.92	200.14	200.13	201.95	200.61	199.85	198.88	202.23	200.96	200.16	200.73	199.24	198.82	195.92	197.79	201.38
208.49	208.58	209.62	208.93	207.73	205.88	208.88	209.55	208.75	211.96	206.21	207.68	203.26	206.45	207.57	208.48	205.46	209.31	208.79	209.05	209.45	205.87	205.76	207.07	210.01	208.44	205.32	208.12	208.17	206.71	209.62	206.83	207.01	205.45	207.56	209.45	205.81	209.21	208.17	205.43	208.69	207.79	207.66	208.21	208.38	207.52	209.95	207.67	206.46	206.35
208.66	208.55	210.76	210.54	209.29	213	209.37	210.61	210.52	207.78	210.35	213.75	212.11	210.51	210	210.82	208.5	211.74	213.69	208.67	214.45	209.84	208.81	214.84	211.08	213.91	210.74	213.81	207.62	209.37	209.8	212.04	211.29	210.24	211.96	213.56	214.17	208.67	211.59	211.05	211.91	212.02	213.21	212.68	209.81	214.43	207.36	214.35	211.3	212.65
201.56	202.99	205.42	203.5	203.71	202.38	203.32	200.63	202.25	201.88	205.11	203.77	201.43	204.87	204.25	201.32	202.97	204.6	201.14	203.57	201.59	204.11	205.32	200.57	205.42	204.15	202.94	204.01	199.37	201.31	199.64	206.1	201.86	205.12	203.05	201.93	202.11	203.72	200.83	201.94	204.7	204.98	201.71	200.95	204.42	202.15	200.51	202.97	205.4	203.12
207.61	207.95	206.71	205.98	203.17	206.39	206.38	205.18	207.21	206.09	206.69	206.01	206.36	207.15	208.26	205.84	204.86	206.82	208.11	208.73	206.08	201.66	207.95	203.4	208.49	206.31	204.48	204.53	204.03	204.35	209.74	206.49	205.85	203.33	203.78	207.69	204.17	208.35	208.92	208.15	208.11	206.45	203.99	206.97	208.66	206.28	206.35	205.66	205.59	204.94
202.61	200.52	209.2	202.1	199.28	200.89	200.86	202.84	203.97	202.87	200.59	200.5	202.88	203.98	202.39	200.59	200.26	201.75	204.48	202.02	204.99	203.84	204.4	204.45	200.91	202.46	203.32	202.57	202.74	201.62	200.9	201.05	200.77	202.91	203.68	204.62	201.8	203.19	203.27	202.65	201.66	203.16	202.43	200.6	206.22	203.25	202.71	203.45	202.76	200.66
203.73	200.19	201.6	204.21	202.7	202.88	207.6	199.84	202.45	197.7	202.8	204.32	203.45	203.83	200.79	203.55	203.21	202.41	205.01	206.61	203.77	200.51	204.9	198.15	203.69	201.11	203.35	201.79	204.11	203.14	203.78	203.83	200.65	203.47	204.04	204.27	204.32	202.45	204.98	204.95	206.2	203.53	204.07	203.38	205.07	205.04	201.09	203.78	205.54	203.64
205.13	204.24	204	207.7	206.66	202.24	208.29	207.19	205.33	205.46	205.27	206.13	206.48	204.26	205.28	205.25	207.52	204.95	204.79	205.27	205.96	205.14	202.64	207.05	207.07	207.11	205.04	206.94	205.48	205.17	205.41	206.72	205.63	206.79	206.05	208.12	205.57	202.83	207.26	203.5	207.02	207.7	205.47	201.81	203.83	204.49	207.52	206.08	205.3	207.87
216.16	215.72	218.05	215.35	217.83	215.04	221.98	216.64	218.09	220.42	214.72	214.28	218.16	214.81	217.97	217.14	214.2	217.19	217.01	216.1	215.48	218.17	218.3	217.74	217.28	218.76	215.49	216.95	214.09	219.48	218.4	215.54	219.24	216.36	217.18	216.55	216.94	215.7	215.49	219.33	219.71	219.75	218.59	218.98	217.45	217.07	218.02	216.91	216.46	217.01
210.19	212.58	213.51	212.61	208.57	210.37	210.68	210.1	209.94	211.33	211.17	212.18	211.4	209.84	212.12	210.64	208.08	212.76	211.33	211.05	210.13	210.78	216.25	213.2	209.37	212.82	212.79	210.31	211.14	212.08	207.9	212.25	215.49	210.59	210.22	215.02	209.32	212.73	215.11	214.25	212.66	210.07	210.31	212.42	212.78	212.59	214.31	209.24	214.46	213.51
211.83	210.92	211.66	212.7	213.74	213.35	212.89	213.44	211.11	212.68	215.56	209.91	214.37	211.51	215.04	212.97	213.32	215.25	215.09	212.62	212.26	213.49	211.98	214.06	215.01	212.8	215.01	213.56	213.21	212.01	212.29	214.55	214.25	212.65	213.45	211.99	213.72	214.32	214.1	210.36	214.78	213.65	210.95	215.14	212.68	210.88	213.16	211.36	211.17	211.6
204.64	202.94	201.09	201.97	202.27	200.23	203.53	200.06	201.32	197.92	199.67	204.33	200.2	199.71	201.59	202.68	201.85	204.66	202.32	204.83	202.79	202.35	203.53	202.3	201.65	204.72	202.16	203.85	202.15	203.83	202.94	200.25	203.05	203.03	203.23	200.8	203.54	201.96	202.14	203.6	201.95	205.65	202.89	200.01	200.92	204.59	202.77	202.69	203.65	201.39
199.32	203.07	199.69	198.08	204.48	201.44	202.54	200.71	200.73	198.9	201.32	197.35	197.14	198	200.31	200.25	201.62	198.61	203.71	202.87	200.53	199.78	200.98	202.07	198.76	199.34	200.41	194.35	202.27	202.07	200.18	203.42	200.94	200.13	196.25	199.93	200.87	199.05	202.03	199.82	197.7	201.51	200.45	199.5	196.97	198.52	200.3	202.41	201.9	196.92
215.61	221.6	216.98	218.41	216.97	218.46	218.16	217.17	218.76	216.01	217.51	217.2	216.31	215.83	215.21	217.32	217.91	215.29	214.85	218.6	216.89	216.17	216.15	219.84	218.69	220.34	217.5	216.09	218.91	218.77	219.06	216.96	219.02	218.38	215.95	216.79	216.85	217.35	218.01	216	214.59	214.86	219.33	216.61	215.51	218.45	220.75	218.14	218.81	218.58
206.33	201.11	204.73	201.66	204.95	201.03	200.1	205.23	203.73	202.54	200.77	201.27	202.52	201.51	203.66	199.81	202.13	202.11	205.41	205.76	203.95	203.88	202.97	201.2	202.76	199.63	202.82	203.71	203.66	205.32	203.98	201.17	203.61	203.68	202.5	202.56	206.46	201.63	204.91	202.04	205.18	207.46	202.18	204.63	204.57	204.01	202.03	202.58	204.82	205.08
207.56	209.52	206.31	206.33	207.62	205.49	206.06	210.15	204.35	206.29	206.64	205.8	206.32	207.33	209.48	207.44	204.83	208.29	207.86	206.28	206.48	211.06	207.43	207.23	206.6	207.62	206.51	207.95	206.87	207.52	206.37	208.92	211.13	206.33	207.49	206.82	208.41	206.2	205.81	206.69	207.22	207.32	205.58	205.66	209.54	207.23	207.41	204.69	210.2	207.68
208.34	210.42	207.35	208.58	207.1	207.33	209.8	208.08	209.82	208.2	207.35	207.43	215.26	208.42	207.26	209.24	208.58	210.02	210.7	210.16	208.08	207.31	209.72	207.89	209.17	209.09	208.24	206.69	207.87	207.62	206.98	210.08	208.16	210.12	207.1	208.6	206.84	208.9	206.21	206.47	209.11	206.21	208.16	210.24	208.57	208.22	209.52	209.52	210.21	208.8
213.36	215.47	213.74	214.63	212.29	212.61	214.6	216.68	213.58	211.76	214.09	213.61	215.26	213.69	215.95	214.03	216.2	214.5	214.26	213.34	212.15	212.62	215.69	214.38	213.54	212	213.25	210.11	213.38	212.84	215.01	212.46	214.52	216.14	210.76	216.74	212.68	214.67	211.33	213.28	215.59	215.18	214.75	211.98	213.63	213.15	213.84	214.51	214.82	210.73
208.36	208.15	210.51	211.53	209.47	208.1	208.5	205.57	211.59	207.59	211.82	209.91	206.89	209.49	208.4	208.54	208.17	208.04	206.9	209.32	213.13	207.07	208.69	210.01	208.52	207.37	209.79	209.81	209.33	207.85	209.26	210.39	207.74	207.94	206.71	209.39	211.81	210.69	208.75	208.62	209.3	211.44	213.12	211.64	209.9	207.74	211.19	208.48	207.67	210.79
207.55	208.49	211.4	208.7	207.77	206.24	212.61	208.42	208.83	208.23	209.38	210.64	209.96	210.55	207.28	211.29	207.56	210.29	209.43	207.35	208.81	209.64	209.26	207.19	207.74	209	209.35	208.01	210.6	207.07	207.71	210.07	207	208.32	209.4	206.74	208.66	208.67	206.13	210.56	208.39	208.95	207.07	210.35	209.7	207.33	207.43	205.54	209.69	209.38
202.38	202.94	205.07	203.25	202.57	202.7	199.14	205.46	203.33	204.08	205.89	203.18	202.3	203.57	204.66	202.68	200.93	206.96	204.94	204.95	200.79	204.01	205.83	204.91	203.17	201.65	201.87	204.44	203.66	201.3	205.16	201.61	203.97	205.69	205.17	200.76	201.54	204.41	203.47	204.55	206.76	204.78	205.62	204.51	204.53	203.94	201.85	205.26	202.67	203.85
203.2	200.98	203.73	205.1	205.01	203.5	203.14	201.74	199.48	201.4	202.92	201.44	204.7	203.58	199.25	207.26	199.27	201.16	203.11	202.83	201.48	200.69	202.46	201.68	199.43	202.52	201.98	203.03	198.07	202.03	202.92	199.85	203.19	203.6	202.68	202.84	200.55	198.43	203.09	200.9	202.66	202.89	202.26	203.94	200.9	205.91	203.45	201.36	202.74	206
207.15	206.31	204.91	206.71	206.94	207.66	205.85	207.64	205.17	204.88	205.87	208.54	208.34	205.41	206.58	205.81	204.55	208.91	203.76	206.29	203.52	205.58	208.06	206.74	205.67	206.53	205.26	203.03	206.53	207.71	203.99	205.92	207.6	204.98	209.11	205.32	205.62	210.02	206.51	205.86	206.78	206.03	203.87	206.05	206.43	206.58	207.45	206.01	206.92	206.39
206.43	208.3	208.11	209.38	209.4	207.24	206.56	203.56	210.75	206.16	209.01	209.03	206.16	207.46	206.47	210.48	207.9	207.34	208.64	208	207.19	208.26	205.12	210	207.56	207.27	207.5	211	207.9	208.67	207.11	208.12	208.13	209.36	206.39	207.49	205.67	206.4	208.72	204.65	208.05	207.49	207.17	208.18	206.43	208.06	208.61	210.96	207.96	209.58
204.55	204.33	203.63	202.4	205.53	205.5	205.13	202.46	203.26	203.82	204.55	204.52	203.99	201.14	200.27	204.9	204.85	204.61	201.31	199.74	203.7	201.47	203.1	206.34	204.15	202.52	203.6	205.47	203.17	199.92	204.33	201.6	204.41	204.67	206.82	202.34	204.28	207.18	204.31	200.93	204.85	203.97	204.27	201.85	205.41	207.46	199.47	205.32	204.26	206.96
208.82	208.28	205.86	208.37	209.38	210.9	207.13	209.03	209.12	206.89	213.04	206.7	210.43	209.67	208.23	207.21	209.98	208	209.56	210.7	209.49	208.62	207.34	210.87	208.86	208.21	210.96	209.19	210.7	208.78	209.57	207.03	209.19	208.47	209.94	208.73	207.17	209.21	205.72	206.33	209.87	209.76	206.92	207.22	207.07	207.02	207.65	207.33	208.16	209.21
214.64	212.16	214.08	215.38	212.94	212.15	208.23	213.84	212.27	211.12	210.62	213.69	215.35	213.49	215.57	212.24	212.56	212.61	215.85	211.08	212.39	213.84	215.26	213.35	213.64	213.61	214	213.59	212.39	213.13	214.18	216.54	214.86	213.82	212.91	213.46	211.92	211.65	212.53	213.73	214.42	217.79	212.47	211.19	210.46	209.59	214.3	213.66	214.03	212.66
200.46	204.5	201.49	205.29	203.68	199.15	205.58	202.82	204.19	202.43	202.51	200.84	201.18	203.99	206.12	201.99	206.78	201.86	203.65	201.5	201	202.4	205.84	203.59	205.08	201.27	203.95	202.82	205.32	201.32	199.51	204.16	205.47	200.55	205.11	202.23	205.32	202.59	202.08	202.81	204.39	201.57	203.89	207.25	205.38	201.87	202.38	202.9	202.81	204.61
215.1	211.39	212.53	213.06	213.34	215.61	212.98	210.04	211.84	216.13	212.81	218.14	215.1	215.51	212.61	211.52	213.17	214.44	214.76	214.44	214.4	214.46	216.24	212.63	214.1	214.33	212.36	213.54	215.78	215.55	214.48	215.1	215.81	213.09	212.48	212.74	213.07	212.33	212.35	213.44	215.34	210.64	215	211.09	213.7	215.98	213.33	212.9	213.31	212.13
204.93	203.04	203.05	203.16	204.42	201.62	202.86	202.22	198.12	204.21	203.04	204.47	204.22	203.78	203.39	204.9	202.48	200.41	203.5	201.75	204.3	206.33	203.83	204.7	202.18	206.12	206.82	206.44	202.87	203.89	204.71	202.79	204.83	202.47	204.3	204.04	204.35	202.82	203.68	207.19	199.36	202.72	206.49	204.01	204.38	201.38	203.13	204.19	198.54	202.33
217.43	216.57	217.34	218.54	214.53	216.65	217.57	219.31	217.16	218.95	215.9	215.91	216.87	216.65	218.84	218.09	218.05	217.81	215.09	215.09	217.39	216.96	216.64	218.11	220.19	218.23	217.43	219.81	216.21	215.34	216.18	219.07	215.47	216.93	216.48	217.66	218.48	218.04	215.5	217.69	216.36	215.14	213.76	218.02	217.68	216.48	218.75	216.96	216.81	214.14
215.08	215.95	216.77	218.65	219.29	217.82	219.95	218.12	219.28	219.81	219.99	219.4	219.44	216.64	219.87	218.77	218.8	217.65	217.54	219.9	216.63	217.68	215.97	219.07	220.6	216.1	216.36	218.97	217.95	220.72	218.52	216.94	215.76	217.6	217.21	217.89	217.81	216.92	219.45	215.84	218.88	215.45	218.51	221.57	217.61	216.37	219.31	219.93	218.24	219.08
203.96	204.04	204.4	199.16	202.59	204.13	200.17	203.51	203.55	203.19	201.06	204.07	203.73	205.41	202.54	203.51	202.53	204.04	203.33	201.37	203.01	199.81	201.16	204.95	202.14	202.22	205.85	199.17	203.46	202.95	201.93	200.94	203.84	202.25	205.71	202.66	203.96	201.02	203.89	205.44	204.44	199.93	205.99	203.55	201.82	203.56	201.13	203.75	201.98	207.41
210.48	210.29	209.47	205.31	207.34	203.22	209.18	205.65	209.06	205.87	207.24	205.86	209.25	209.01	207.33	207.66	205.74	206.87	206.27	207.51	209.83	207.89	205.47	213.59	206.98	208.9	207.52	208.88	206.59	207.77	209.31	209.44	207.25	208.15	210.28	207.53	208.24	208.89	207.51	209.5	208.09	205.97	206.83	205.47	205.47	208.87	209.14	207.92	208.94	207.43
207.28	207.4	204.75	205.74	208.29	206.29	206.13	206.33	207.55	207.47	205.9	208.1	204.57	202.45	208.21	202.95	207.73	205.92	204.51	206.66	206.77	207.65	205.45	205.33	206.54	206.43	207.47	203.88	206.14	206.39	206.71	205.42	203.98	203.6	203.79	205.67	206.85	208.41	207.29	205.77	205.05	203	206.91	205.04	207.59	206.72	203.64	204.46	204.71	203.23
209.69	207.29	210.07	210.36	208.26	211.4	207.76	210.72	208.42	212.83	210.22	207.27	207	207.23	210.35	207.49	209.5	209.6	209.4	209.32	204.97	209.59	206.76	206.67	209.84	208.94	209.19	206.61	211.12	209.39	208.65	206.39	208.71	208.85	209.77	207.94	208.41	208.72	207.71	208.48	209.15	209.67	210.75	208.28	206.88	211.84	208.08	205.29	207.61	211.42
195.55	198.87	193.94	195.14	193.69	191.37	194.6	192.89	194.6	194.42	197.25	197.3	194.46	195.35	194.17	195.91	191.71	196.04	193.07	191.04	194.32	196.61	193.07	192.06	192.12	193.75	196.92	192.4	195	196.38	191.64	192.73	195.75	191.86	193.92	190.41	197.58	190.61	193.61	195.27	193.91	192.07	193.59	194.07	194.29	194.88	192.38	191.98	193.52	194.28
210.06	211.67	209.52	207.6	208.55	208.71	206.03	206.92	206.3	208.89	208.64	210.31	208.99	207.66	206.84	209.12	207.15	207.38	210.41	209.74	211.61	209.35	208.74	208.77	209.35	213.01	207.94	210.49	210.69	209.28	206.86	209.27	207.84	213.56	210.06	210.48	209.19	208.51	209.24	208.88	210.75	211.43	206.72	209.41	209.16	208.52	208.8	210.18	209.18	207.15
207.43	207.21	206.84	205.83	207.23	210.03	210.04	206.13	210.3	204.59	207.32	207.37	207.69	205.9	205.02	206.94	208.95	209.01	208.8	209.19	208.62	209.4	208.36	205.45	206.62	210.41	206.99	210.26	208.44	208.13	209.84	207.04	208.17	206.01	206.99	209.02	208.42	205.84	205.12	208.64	209.12	206.63	205.66	209.1	206.31	209.91	211.37	206.36	208.26	209.56
210.38	211.1	209.6	209.37	208.93	210.61	211.49	213.22	208.97	211.4	209.21	216.22	212.77	211.08	208.41	211.96	209.94	212.25	213.34	211.11	214.52	205.26	209.48	210.41	211.82	209.18	209.25	212.56	212.79	210.41	210.24	209.22	208.49	211.17	211.07	214.18	214.38	209.84	210.41	212.37	213.37	210.92	211.25	211.73	209.84	213.42	212.75	209.46	209.66	210.3
205.91	208.55	211.22	208.4	209.16	210.21	209.12	207.01	205.74	210.05	207.88	208.73	209.49	211.56	208.5	209.24	207.45	209.08	203.55	208.65	209.91	212.22	209.49	208.57	206.37	206.73	208.86	206.94	213.03	212.14	207.73	207.46	208.55	209.5	207.49	207.5	207.85	205.33	210.21	210.06	205.64	209.64	211.77	207.24	210.19	209.59	207.79	207.9	207.45	206.83
205.59	206.8	208.29	206.25	207.05	206.14	203.08	206.39	208.86	209.79	209.12	209.31	205.87	208.21	210.26	208.98	205.19	207.75	206.38	203.64	204	209.57	208.04	209.86	208.92	207.86	205.59	205.86	206.42	207.02	210.86	210	209	209.16	205.27	206.82	205.3	207.39	205.39	208.28	208.73	206.82	207.27	208.13	205.58	209.28	209.2	207.97	205.86	207.16
208.53	209.13	209.56	213.93	210.96	210.02	205.46	207.99	210.29	207.54	209.85	210.23	208	208.42	211.07	208.63	204.87	209.33	204.61	209.45	209.96	207.83	209.99	207.73	208.83	210.17	205.87	209.99	209.57	206.47	207.88	209.89	207.29	209.25	207.64	205.21	210.79	209.51	208.75	207.21	212.32	208.23	207.65	211.54	206.74	207.71	208.01	209.37	206.37	212.66
201.86	199.5	201.36	201.6	198.47	200.94	198.88	197.48	200.77	203.5	204.12	199.4	199.6	200.23	197.96	200.61	198.99	197.74	198.02	199.56	200.79	199.63	199.49	202.26	197.85	199.64	200.27	201.69	198.68	197.36	203.98	198.04	200.95	200.05	199.95	203.41	198.8	200.31	201.86	198.06	201.28	199.62	197.61	200.76	202.47	202.85	200.97	201.68	199.94	197.19
215.77	215.87	212.79	215.97	213.4	216.95	215.1	212.95	213.67	214.94	213.87	212.79	214.17	215.66	213.1	214.18	213.2	212.26	209.98	213.45	213.87	211.9	214.29	212.71	212.45	214.03	216.9	214.31	209.62	214.08	212.26	212.31	210.05	214.33	213.47	214.3	214.54	213.38	214.69	212.81	213.6	213.57	215.35	217.37	210.65	215.86	212.73	215.19	211.24	211.44
201.27	203.35	202.85	200.34	201.42	202.75	200.83	204.27	204.94	201.73	203.49	203.7	203.03	201.78	201.69	200.23	206.41	200.14	199.44	203.45	202.02	204.59	200.45	203.59	201.22	199.67	203.89	200.49	203.23	202.01	201.44	203.39	202.08	203.22	200.38	200.38	202.78	201.72	200.55	202.76	201.19	202.22	202.01	204.4	201.15	201.09	199.34	203.11	199.42	203.05
201.85	202.36	200.89	205.31	203.77	201.46	204.91	201.75	203.07	202.33	201.42	200.27	202.82	202.27	197.94	197.96	203.71	205.17	200.64	201.5	201.6	204.41	203.78	204.05	203.73	203.65	200.87	201.71	204.43	205.72	200.52	203.46	203.21	202.97	202.58	202.48	207.42	202.66	203.97	201.4	200.17	201.47	204.43	205.65	202.86	202.73	203.67	201.83	202.38	201.62
202.86	205.89	204.14	204.59	205.93	207.01	206.2	205.59	203.05	204.74	204.52	207.34	204.62	203.42	203.57	204.2	205.97	207.74	206.83	204.59	201.79	205.51	202.75	206.26	206.07	206.52	205.01	205.63	202.15	207.11	205.66	207.42	205.75	203.22	205.15	206.69	207.1	204.62	205.01	208.33	206.45	204.37	204.73	201.72	207.32	204.82	200.92	204.67	205.41	206.82
209.42	206.38	208.02	209.89	208.87	209.66	210.39	208.58	206.49	212.5	207.39	211	208.98	209.1	209.13	211.59	211.22	207.79	206.07	207.89	209.83	210	205.6	208.74	207	210.9	210.3	209.92	209.56	209.84	207.65	209.26	211.59	203.92	209.95	209.49	207.98	209.94	209.27	210.75	210.17	207.4	208.93	208.6	209.57	211.19	209.05	214.39	210.41	208.78
204.56	206.53	202.1	204.38	204.24	204.47	208.65	207.51	203.82	206.15	206.35	206.84	203.94	203.06	203.99	205.44	205.52	201.93	203.6	200.32	204.2	204.47	208.36	203.23	204.35	205.21	202.83	203.44	204	204.22	200.58	203.57	202.7	203.27	203.19	201.25	204.75	205.96	205.62	202.79	204.57	203.94	203.43	203.59	204.97	203.25	205.63	205.47	202.58	203.16
203.01	204.18	204.94	202.61	204.02	203.34	202.78	203.12	204.66	202.34	202.29	206.93	201.5	203.99	204.35	202.89	203.84	202.17	201.04	203.52	203.3	204.46	203.78	204.66	203.76	203.29	201.44	202.04	200.75	203	206.39	201.85	205.45	202.49	203.58	203	202.78	202.55	202.99	204.17	203.53	202.41	204.17	202.12	204.21	202.94	200.4	201.16	202.73	203.58
200.52	195.98	204.49	202.92	199.68	197	202.65	201.05	202.09	203.71	201.25	202.59	201.49	200.22	200.53	201.13	199.25	198.6	202.92	199.17	199.13	204.04	201.98	201.4	198.7	203.33	199.47	200.64	202.52	202.24	200.71	197.91	199.69	201.58	202.79	202.73	200.4	201.84	200.18	204.81	200.64	201.86	202.34	199.97	201.4	203.05	201.25	203.41	202.46	200.93
216.06	219.29	218.57	220.52	216.56	216.67	221.23	217.64	217.24	217.82	218.09	219.55	218.54	219.97	216.5	217.92	219.7	217.87	216.09	216.88	218.35	218.03	219.45	221.31	218.35	220.37	218.31	215.67	215.27	217.84	217.86	218.27	216.59	214.96	216.8	218.38	214.53	214.47	218.29	219.71	215.05	217.86	217.13	218.4	217.92	216.3	219.51	219.14	217.89	218.81
206.05	203.97	204.63	206.47	202.52	203.08	202.17	203.14	203.4	203.49	204.73	202.91	204.61	205.89	205.59	199.67	205	203.85	205.45	204.31	202.91	201.36	204.98	203.62	203.33	203.44	203.7	204.57	204.46	203.43	202.16	203.22	204.27	205.71	203.51	203.29	201.95	201.19	205.47	203.79	205.6	204.47	201.61	200.31	202.64	203.74	205.14	203.41	201.36	199.92
208.26	210.66	207.77	209.18	207.16	211.21	210.52	209.06	209.5	208.93	205.8	208.24	208.7	209.36	209.84	205.85	209.48	211.03	208.39	210.7	211.06	206.27	208.87	207.93	210.77	210.71	207.88	207.87	210.32	204.06	208.2	206.26	208.8	208.35	207.25	208.39	208.88	206.6	212.35	207.04	208.82	206.06	209.89	208.98	205.58	206.02	209.12	210.83	210.19	209.63
200.01	201.49	201.56	201.04	198.97	199.88	201.28	198.63	199.53	201.04	202.56	197.58	199.87	199.94	197.8	200.42	201.26	200.49	200.38	197.84	197.04	196.99	200.46	200.73	198.21	202.29	199.49	200.82	199.24	200.84	198.76	201.16	199.87	198.87	197.6	199.2	202.95	200.81	200.74	194.39	198.38	197.8	198.68	199.58	198.3	201.36	198.66	202.61	198.08	198.49
214.97	215.39	218.27	218.95	218.6	217.38	215.47	216.88	218.35	214.58	218.84	217.7	216.69	219.8	216.78	215.58	214.28	217.78	215.46	218.04	216.62	216.01	216.41	214.63	216.21	216.88	218.12	215.06	216.57	217.7	213.24	216.19	216.48	217.09	216.65	216.94	216.8	213.75	218.48	216.54	216.68	214.96	216.22	214.41	217.55	220.91	216.35	220.22	220.55	213.89
212.9	212.45	209.81	213.33	212.26	209.68	212.22	211.6	211.28	211.02	213.39	212.37	210.08	211.27	212.95	210.99	214.91	208.5	212.42	211.2	209.27	212.76	213.57	210.58	210.74	211.65	212.73	211.95	213.12	212.84	211.53	211.12	213.91	208.03	209.74	213.09	213.04	215.95	209.81	212.22	208.07	211.34	210.45	213.87	211.79	211.57	212.7	212.52	209.94	208.85
218.74	214.35	216.44	216.84	214.97	214.76	213.93	219.22	216.44	218.83	215.56	214.71	216.29	217.42	215.52	219.4	219.29	216.83	215.23	218.92	215.85	217.18	218.44	218.77	219.94	214.14	219.42	216.47	213.62	217.53	216.89	217.61	218.96	216.05	217.66	217.29	214	217.68	219.07	218.56	217.79	213.8	218.92	215.94	215.59	215.02	219.4	216.66	214.41	218.69
211.82	209.81	211.23	211.34	210.9	211.16	212.89	211.02	212.69	211.27	212.52	210.34	210.45	210.99	211.64	213.41	212.04	211.27	214.21	212.24	209.99	211.14	215.13	213.21	213.3	210.68	211.81	210.26	210.5	212.14	205.81	211.42	212.64	212.84	210.59	213.47	214.45	209.81	212.09	206.75	211.15	214.12	212.48	212.12	209.7	212.82	212.13	212.79	212.37	209.16
211.58	209.56	212.8	209.65	209.94	209.22	210.98	208.97	207.66	208.99	210.79	206.35	210.1	211.59	209.1	206.02	208.38	209.3	207.24	209.34	209.99	210.7	211.05	206.64	206.67	205.94	210.02	210.73	207.02	210.63	213.22	210.52	208.81	210	210.2	210.42	205.77	209.88	209.04	208.16	209.26	208.61	210.44	208.88	211.07	211.96	209.55	210.7	205.14	210.5
211.18	216.39	214.22	214.43	209.69	212.34	214.65	215.68	213.11	212.35	212.25	213.22	213.86	208.96	217.3	214.61	213.45	211.55	213.08	211.91	214.54	213.69	214.6	216.03	214.55	211.6	213.43	208.06	216.47	211.88	214.15	215.15	211.81	213.69	211.64	212.98	210.46	214.94	216.49	216.54	210.49	212.41	215.43	210.36	213.72	210.73	213.14	213.81	214.23	213.59
200.8	200.29	200.27	201.02	200.91	201.67	198.75	201.8	201.39	199.79	201.93	199.07	200.81	200.24	198.76	203.56	197.46	199.25	201.78	201.07	199.38	198.61	199.41	198.84	198.98	197.89	204.63	203.21	199.54	197.98	197.92	203.55	201.1	197.73	200.41	200.41	198.7	202.07	203.38	197.66	200.22	198.02	199.08	199.41	203.89	197.91	196.79	200.65	199.28	202.69
211.12	212.58	212.15	210.87	214.29	214.98	209.73	209.86	210.19	211.77	213.74	210.49	210.68	209.55	211.81	214.97	215.09	211.92	214.79	211.67	214.81	215.42	211.96	212.86	214.79	213.66	213.5	212.76	212.13	210.54	210.49	210.57	213.16	212.61	215.6	211.81	212.54	217.89	213.1	211.65	211.81	211.43	211.17	210.64	215.07	214.13	212.99	214.24	210.13	213.31
194.64	194.63	192.69	193.3	194.91	190.75	192.97	194.68	194.07	194.42	193.98	196.64	196.09	193.92	197.9	194.76	194.58	192.41	192.98	193.43	193.88	195.32	193.91	192.76	194.59	192.74	192.06	196.24	196.72	192.88	196.31	194.25	195.37	194.1	195.37	196.76	193.27	195.71	195.19	193.97	193.88	196.44	195.64	189.75	193.92	195.24	196.74	195.31	190.98	193.49
203.12	196.03	198.55	198.9	195.71	198.76	196.8	199	199.73	199.77	198.35	198.06	197.86	197.19	198.8	197.8	200.22	200.56	198.09	197.35	203.03	199.19	198.7	198.29	199.29	200.24	195.84	199.97	198.15	198.59	198.67	198.78	201.96	198.93	199.05	199.17	198.21	200.74	194.84	197.2	198.73	196.45	199.39	196.34	198.34	201.72	199.59	198.67	199.57	199.23
210.36	210.57	208.77	212.19	212.64	213.06	210.9	212.01	211.58	211.7	210.62	212.54	210.14	209.91	211.83	210.93	211.57	212.1	210.48	210.96	211.32	209.22	211.79	212.02	212.49	210.84	211.72	210.76	209.37	214.1	217.11	213.83	213.63	210.48	212.29	209.63	210.82	209.91	211.38	213.43	212.42	211.25	212.39	212.36	210.05	212.69	213.97	216.79	211.07	210.35
213.61	209.65	212.61	213.49	212.74	211.1	213.37	211.25	211.45	212.32	212.25	213.08	209.92	209.08	213.28	210.96	210.61	211.96	214.94	211.68	212.56	213.31	212.64	210.71	209.2	212.84	216.44	212.07	209.95	210.05	213.99	213.61	210.59	212.64	215.2	209.24	211.11	212.61	212.36	212.58	209.99	211.37	209.59	212.21	213.36	211.27	211.66	213.24	210.56	208.08
208.14	206.39	208.18	209.09	210.15	205.14	210.13	209.85	208.78	204.64	207.98	207.56	210.6	203.67	210.75	207.72	210.09	207.6	210.39	207.93	210.22	210.95	208.25	212.07	208.51	205.52	210.16	208.53	209.21	206.51	210.04	209.6	210.23	208.59	209.58	211.21	210.43	210.48	209.82	208.7	207.08	208.42	210.9	208.68	204.27	210.67	207.97	204.87	209.39	208.46
197.87	197.33	196.85	198.95	197.03	199.21	199.24	198.27	199.36	199.16	197.6	201.06	198.19	200.08	197.09	197.74	196.58	200.13	197.44	197.16	194.96	197.8	201.02	200.81	199.2	199.88	200.32	197.85	196.62	195.4	197.18	198.33	200.53	198.43	196.41	200.12	197.43	201.74	198.86	199.58	199.64	199.21	198.29	198.37	197.9	199.69	198.22	199.82	198.48	201.08
217.03	215.83	218.3	214.12	218.07	214.02	216.04	219.13	216.4	218.04	214.34	217.73	215.99	216.49	217.81	216.39	216.08	217.95	217.46	218.29	217.27	219.13	215.1	215.26	215.28	217.29	213.14	213.73	217.79	215.41	221.1	216.56	215.26	218.22	218.2	220.04	212.1	216.93	219.51	216.74	216.71	217.12	219.65	218.03	216.2	219.52	215.61	217.7	214.9	218.51
208.43	214.9	214.94	211.91	212.5	213.71	210.95	211.37	212.71	210.78	213.19	213.53	212.67	212.34	210.89	215.66	215.39	212.75	211.66	214.72	216.51	209.59	212.48	212.71	211.45	207.9	212.56	212.76	209.46	212.82	212.99	214.64	214.93	211.83	214.7	212.03	212.72	212.37	214.27	216.08	212.59	209.62	215.07	213.19	211.85	212.26	211.87	211.65	210.86	211.89
211.01	211.9	212.08	215.07	210.42	213.82	211.01	211.9	211.56	212.6	212.55	212.81	213.34	216.4	213.42	213.74	211.01	211.54	208.79	212.76	211.58	210.71	211.56	212.99	211.54	208.81	212.81	211.83	213.4	214.42	211.05	210.5	210.6	212.59	212.95	214.28	215.82	211.34	211.71	215.45	210.4	212.97	214.85	212.35	212.46	211.3	210.44	211.33	211.83	212.8
210.82	211.91	212.46	209.66	211.44	212.29	211.71	211.22	213.27	211.37	207.79	212.12	212.07	210.5	209.41	208.75	209.1	213.46	211.9	210.72	213.03	209.48	208.14	214.04	211.98	212.73	211.7	209.81	215.13	209.83	212.19	212.19	210.69	213.75	211.03	211.22	213.19	211.12	214.08	212.23	214.78	213.08	211.62	209.85	211.94	211.7	212.31	212.26	210.3	207.79
207.2	209.02	204.45	206.31	205.87	208.05	205.78	207.91	204.76	206.84	204.87	208.12	205.9	207.93	206.07	206.27	206.11	208.36	205.45	205.71	207.37	204.52	205.34	207.38	207.32	208.04	205.55	208.36	205.7	208.83	204.17	205.81	208.27	206.08	207	204.32	208.92	206.24	206.05	209.2	205.95	205.55	205.22	204.75	207.51	208.38	206.17	207.27	205.01	204.83
208.34	203.74	209.84	205.64	208.29	205.83	209.16	204.58	208.99	207.32	206.56	206.2	208.27	208.2	208.83	209.33	206.04	207.58	207.11	207.37	208.33	208.39	204.83	207.11	208.82	206.34	207.89	207.62	206.56	206.75	210.54	208.83	206.25	207.55	206.8	206.35	207.88	207.75	207.9	208.18	210.38	208.86	209.44	204.62	207.69	207.59	209.38	210.03	206.58	206.28
211	212.02	208.3	207.03	211.17	209.91	211.55	206.38	207.66	212.01	210.08	212.6	208.55	208.44	208.26	210.19	207.95	206.72	208.98	209.57	207.36	212.64	212.05	208.81	211.46	207.99	206.52	209.12	209.25	210.2	208.51	208.15	211.5	209.58	209.67	212.18	207.1	207.98	210.77	208.37	209.31	209.02	206.77	209.58	213.09	210.05	209.06	207.64	208.05	210.89
203.51	206.3	202.14	208.14	204.63	204.69	204.14	205.35	204.96	207.36	205.76	206.22	205.68	209.35	209.18	206.62	205.06	206.37	203.7	202.49	205.65	207.98	204.24	207.53	204.86	207.54	205.44	204.78	203.63	206.21	206.26	207.07	205.56	210.39	208.06	206.2	204.61	203.29	200.98	204.51	205.51	205.2	206.17	205.15	204.37	203.47	204.78	204.29	206.56	204.03
206.53	205.6	207.72	208.66	207.87	210.33	205.45	206.14	207.83	206.86	207.27	204.08	206.44	209.03	207.69	206.48	206.98	208.05	210.33	208.19	206.25	209	207.92	209.33	206.57	208.38	210.53	209.95	210.14	212.17	206.11	206.3	206.34	207.13	209.75	208.77	205.94	204.12	206.62	206.34	208.84	208.72	206.99	206.15	206.67	205.48	209.19	205.87	209.41	206.64
208.13	209.15	208.66	207.16	210.25	207.01	207.37	206.86	207.14	208.66	208.97	204.63	207.36	209.49	206.55	203.61	208.34	207.82	209.21	208.83	208.15	208.31	207.89	208.98	208.87	206.86	206.32	209.42	204.47	205	209.34	208.62	207.57	207.01	208.04	205.89	206.27	207.17	209.7	208.72	206.26	207.1	205.2	206.8	212.48	204.36	206.7	207.12	208.1	207.22
200.15	199.84	203.25	201.16	201.76	203.54	204.83	203.31	198.33	199.91	201.5	200.9	201.24	198.21	199.84	203.33	199.62	202.42	201.08	198.91	201.69	200.78	201.76	199.45	198.78	202.73	200.27	199.22	200.86	198.57	200.15	202.49	202.03	203.48	202.15	200.57	203.74	200.48	203.75	203.29	203.45	201.09	199.81	200.62	200.64	199.9	204.78	203.45	202.69	198.19
199.72	200.49	200.81	202.25	205.24	199.51	199.22	204.47	198.05	201.52	199.58	202.61	199.23	200.81	197.38	198.8	201.9	198.15	200.84	200.58	201.1	199.84	200.4	199.02	203.14	201.57	200.7	201.59	202.55	198.12	199.28	200.72	200.43	198.32	201.68	200.62	199.45	199.12	201.6	200.28	199.46	202.79	200.68	198.71	201.13	199.45	201.78	200.53	205.85	199.26
200.76	204.12	203.02	200.95	202.69	205.2	203.23	202.3	205.02	204.69	204.47	203.15	205.11	202.86	204.87	202.97	202.52	204.77	201.81	201.44	200.33	206.7	205.74	203	202.84	203.64	203.31	199.89	205.13	204.63	203.81	203.69	203.71	203.1	203.53	201.38	203.3	203.55	205.05	202.46	203.06	201.34	202.93	204.26	198.7	204.13	201.67	200.75	202.86	201.34
208.26	211.43	206.28	212.78	207.56	211.14	212.39	211.81	211.01	210.3	209.99	210.33	208.89	208.88	209.83	210.83	211.98	211.02	210.46	212.23	208.25	207.89	211.55	209.13	208.84	208.64	210.43	213.5	207.62	209.58	209.25	207.69	209.43	206.61	210.53	208.56	210.39	207.09	212.06	207.37	211.19	212.62	210.73	209.35	211.57	209.58	209.3	209.77	210.95	206.65
200.07	202.93	200.41	201.75	199.79	200.97	201.8	200.33	201.2	201.05	198.61	203.18	198.85	200.95	199.88	203.07	199.22	200.79	200.6	201.34	200.84	203.02	200.25	201.83	198.77	202.66	200.25	199.86	200.31	199.49	202.1	199.9	200.19	198.98	199.96	200.11	197.84	200.59	201.37	199.04	200.45	198.04	198.94	202.07	199.53	200.9	201.2	201.18	199.75	197.91
200.19	205.14	204.75	205.07	200.85	203.88	203.22	205.68	203.38	205.65	205.58	205.36	204.75	202.53	205.01	202.46	204.58	200.91	202.51	206.06	202.68	203.96	203.13	203.54	204.88	205.03	203.23	201.84	202.3	201.62	203.67	203.76	201.92	202.95	203.78	204.28	204.79	204.07	201.66	202.93	202.62	204.88	204.61	207.24	204.8	202.02	206.41	203.98	204.9	207.51
206.57	206.23	210.51	208.59	209.5	206.08	211.15	210.57	208.44	208.3	207.57	207.09	207.36	205.94	209.37	207.11	206.29	206.39	206.53	206.87	207.29	208.14	209	208.73	206.39	210.17	206.16	207.19	206.77	208.83	205.84	210.89	208.02	207.01	207.55	206.87	209.27	209.79	207.93	209.31	210.22	207.3	206.81	209.14	208.31	207.91	209.17	209.58	208.34	210.71
208.52	210.15	210.56	210.14	209.72	211.7	209.11	212.76	208.5	209.29	209.89	213.06	209.33	207.4	206.78	209.34	210.87	210.28	209.99	207.03	209.17	210.11	209.29	207.46	207.83	210	210.81	211.42	208.98	209.74	211.98	207.74	212.12	208.55	209.75	208.37	208.78	210.53	211.37	208.56	209.48	207.14	210.3	212.72	209.61	209.76	212.46	210.74	210.28	211.12
199.11	199.36	201.65	200.48	199.4	200.6	201.82	204.37	197.65	197.06	200.39	199.45	201.97	201.2	203.3	201.56	198.41	201.83	200.82	203.42	198.42	199.39	198.33	202.1	203.61	200.91	200.67	200.64	200.51	201.87	199.41	199.4	200.33	199.59	203.04	199.74	202.59	203.04	202.3	200.6	199.64	201.72	202.41	200.89	200.46	200.68	199.11	201.79	199.94	196.97
208.49	207.55	207.33	208.32	207.55	208.49	206.73	207.84	210.85	209.79	209.93	209.27	203.94	206.73	208.1	209.05	208.6	207.08	204.6	208.36	211.65	210.67	206.51	205.64	210.74	210.43	210.51	210.06	211.03	209.28	207.39	209.42	207.87	206.19	210.83	212.34	209.26	208.07	206.27	208.03	209.57	208.4	210.33	210.42	204.78	208.19	209.02	212.13	207.25	208.67
205.74	204.04	202.53	207.13	201.61	204.93	208.3	206.73	203.29	203.52	205.25	200.52	202.94	203.14	204.43	207.94	210.17	204.06	205.92	205.55	203.53	208.41	205.69	203.46	206.9	204.5	205.58	202.5	206.38	203.89	204.16	202.95	203.18	203.77	204.96	203.66	205.37	208.66	206.42	207.14	205.71	206.38	202.86	204.75	202.97	205.34	206.87	206.29	203.15	202.52
209.66	206.57	206.63	209.81	206.51	205.5	205.36	206.81	210.08	207.91	208.13	208.4	206.05	209.08	209.65	203.4	205.3	206.04	205.55	206.95	208.19	206.2	205.16	204.34	206.56	207.67	204.23	207.61	204.44	204.05	206.91	203.56	207.02	207.31	205.81	206.16	205	206.76	206.93	203.2	205.34	205.71	205.89	207.84	207.9	206.75	208.68	210.36	206.28	207.22
206.21	207.82	209.85	209.02	207.38	211.23	205.61	205.05	209.17	206.3	210.44	207.81	204.37	208.54	207.23	202.71	207.76	207.96	208.61	209.25	204.09	210.52	206.65	209.53	210.38	208.59	206.43	207.88	209.74	207.91	205.89	211.55	209.07	208.24	208.45	205.15	207.7	209.37	208.69	211.06	207.15	209.79	205.91	206.73	206.97	207.95	208.09	208.23	206.7	208.6
208.55	211.78	212.05	209.65	212.24	211.67	214.41	212.06	209.81	211.95	210.91	210.32	213.39	217.5	213.49	212.71	213.98	215.15	209.84	212.69	212.16	213.06	210.45	208.42	211.83	210.31	212.1	211.87	210.66	209.84	211.83	210.23	211.9	211.1	211.93	209.01	212.35	208.87	212.17	214.52	211.55	211.67	210.9	214.97	210.33	212.99	209.61	213	211.41	214.79
205.54	205.68	200.71	203.39	202.16	204.15	206.9	205.54	200.78	204.26	204.58	201.52	201.55	204.72	203.98	203.52	202.17	204.42	202.85	202.4	204.32	204.94	202.05	203.23	203.25	206.26	202.75	204.99	203.67	204.13	202.52	205.12	202.58	202.97	201.7	202.15	201.9	201.68	206.23	200.13	203.9	204.28	205.13	202.7	200.63	203.66	204.18	205.09	203.95	202.42
207.2	206.17	209.31	206	209.6	208.61	211.12	209.79	207.92	207.61	206.23	208.71	210.8	210.62	208.2	210.56	209.32	209.25	212.25	208.84	205.71	211.99	208.95	208.92	208.33	208.66	206.54	208.35	210.46	207.32	209.31	207.97	210.87	210.32	206.8	209.76	212.39	205.44	210.71	208.77	210.46	207.98	207.49	205.49	206.6	205.67	210.37	205.11	209.04	208.18
204.1	203.36	203.1	203.05	201.97	200.97	204.09	205.68	202.66	199.91	203.14	202.61	202.31	201.09	201.62	202.97	202.21	202	203.25	203.67	203.38	199.95	203.32	203.83	200.07	200.42	204.39	204.12	200.76	202.08	203.08	203.54	206.32	206.3	203.47	202.45	202.78	201.92	204.08	202.03	202.78	201.51	203.02	202.17	200.73	203.24	202.24	203.85	203.79	204.23
198.7	196.07	200.63	199.83	198.78	199.54	198.53	199.17	199.87	201.25	199.02	196.98	196.5	200.05	200.27	197.45	197.63	198.81	198.74	198.25	198.23	197.45	197.66	200.56	199.88	196.36	197.97	197.71	198.23	198.95	197.87	201.27	196.9	197.62	200.92	198.65	197.28	201.39	197.4	196.33	198.15	197.02	195.67	198.44	199.37	197.68	197.68	196.68	198.77	199.68
201.4	202.23	201.6	200.64	200.09	201.99	200.78	199.79	200.32	198.24	197.35	197.84	200.15	199.08	201.71	198.1	201.36	199.02	201.72	199.09	198.37	197.66	199.29	198.8	200.3	202.95	200.85	201.59	202.24	196.85	199.13	197.82	201.59	203.93	199.01	202.06	200.05	199.08	201.41	196.63	199.62	199.22	199.3	201.14	200.05	196.6	201.35	201.81	199.16	199.09
203.57	203.33	202.98	203.46	203.53	204.14	204.35	205.68	207.02	205.45	201.46	204.51	202.84	201.24	204.01	203.52	203.05	202.34	202.09	202.92	203.11	204.44	202.46	203.64	207.41	207.78	203.82	205.04	202.8	207.74	206.57	203.68	204.74	206.45	203.1	206.29	206.58	204.38	208.49	205.26	205.86	203.77	204.32	203.54	204.03	206.98	205.08	201.88	205.8	205.09
204.5	205.56	205.79	203.71	202.39	207.31	206.92	207.38	204.66	203.61	207.09	205.5	205.18	206.43	207.85	205.27	205.61	203.85	203.29	206.61	204	205.93	205.22	206.99	204.25	206.56	204.53	203.02	205.1	208.21	206.36	206.77	202.52	206.54	202.75	204.12	203.63	205.72	203.6	206.42	206.08	206.92	208.89	206.22	204.8	207.47	202.68	211.33	204.68	206.67
206.73	207.87	208.94	208.88	207.03	206.52	207.11	205.71	208.5	207.61	210.6	207.85	205.96	209.15	207.93	207.87	208.46	207.19	206.58	206.68	207.89	208.26	204.98	208.76	206.88	209.48	209.07	209.03	210.46	210.28	206.76	204.87	206.55	205.74	207.31	206.6	206.73	209.27	207	207.94	209.19	208.73	208.88	207.37	207.36	209.25	205.34	208.6	209.11	206.99
211.63	209.41	205.31	208.93	207.28	207.46	206.24	209.41	208.12	210.78	204.52	205.66	211.84	206.73	207.92	207.93	207.05	210.17	207.33	206.6	209.94	206.9	206.59	208.51	210.44	208.93	207.11	208.93	208.2	208.19	209.22	204.11	206.13	204.83	208.64	207.03	210.81	210.09	207.46	210.11	207.13	203.62	209.69	210.67	208.61	208.59	207.25	206.73	207.06	208.77
217.74	217.14	216.73	214.11	218.17	217.55	216.74	216.32	216.48	218.2	221.14	216.48	216.92	215.86	218.41	214.74	217.31	218.51	218.01	219.45	217.79	218.2	218.97	218.12	221.68	217.09	217.03	219	217.5	217.77	218.26	219.63	218.73	219.42	218.68	219.14	216.42	219.76	215.18	216.52	216.41	217.39	217.43	218.31	217.48	219.02	216.46	218.32	220.09	218.38
202.37	196.85	197.99	200.46	198.92	197.66	200.15	200.04	199.63	199.07	199.58	195.19	196.52	200.21	192.7	199.02	198.19	199.55	195.59	197.98	198.42	199.33	198.31	197.88	200.33	198.75	197.84	197.1	199.39	196.43	195	199.37	198.59	198.79	197.57	199.84	196.38	196.91	200.24	198.73	197.36	200.29	199.14	200.91	202.38	197.08	198.36	199.96	197.78	195.05
212.12	212.48	209.69	212.95	211.26	210.89	215.69	214.38	211.57	211.87	211.84	211.56	211.53	211.78	212.61	211.84	216.06	210.14	209	212.21	213.02	212.54	214.94	210.29	213	213.41	211.71	213.7	208.02	213.05	212.09	213.73	213.52	209.89	214.09	214.33	211.6	213.82	213.15	211.69	212.24	209.81	213.54	210.49	211.05	211.98	212.63	211.51	211.84	210.28
200.37	200.34	203.83	202.81	203.55	200.69	200.84	201.79	202.94	201.38	202.3	204.06	202.62	199.9	202.37	203.27	203.18	203.02	204.09	204.13	202.15	207.35	204.27	200.96	202.53	201.18	201.56	203.96	203	202.1	200.12	202.57	203.17	201.4	201.87	203.99	202.07	202.49	202.73	202.18	204.68	199.86	204.92	202.83	202.28	203.09	205.33	199.73	201.4	202.7
211.02	213.79	210.78	215.41	212.16	213.54	216.16	213.25	215.2	212.95	213.19	212.32	215.28	211.76	214.4	214.44	210.89	213.57	214.2	214.27	214.33	214.81	213.81	210.74	212.7	213.63	210.61	211.22	214.18	213.77	213.12	214.29	213.16	211.24	216.05	214.4	216.09	207.99	211.34	212.03	214.41	214.96	212.85	211.86	211.69	213.3	215.11	210.69	213.06	210.23
204.89	204.66	202.81	207.42	206.39	205.57	201.17	202.87	207.01	205.06	205.55	202.05	207.88	205.58	201.77	208.84	203.32	203.22	199.23	204.26	203.87	203.66	204.75	205.1	202.15	202.6	202.77	204.05	204.2	204.72	205.97	205.97	202.4	201.91	207.24	203.25	204.2	205.65	206.4	204.25	201.36	204.73	205.11	204.79	204.74	204.77	202.98	203.06	206.92	202.18
200.86	199.53	199.47	197.54	197.51	197.24	197.02	197.47	201.53	198.66	199.75	201.49	198.34	195.08	199.96	201.93	200.91	196.38	197.65	199.46	199.66	201.79	199.16	201.96	199.87	199.2	197.85	198.61	201.94	201.23	202.45	198.38	200.73	198.12	200.32	200.2	203.47	202.6	197.84	198.16	198.76	198.81	198.18	199.57	199.55	197.08	199.98	198.17	199.74	200.32
217.04	217.78	218.26	214.22	218.09	214.79	217.22	218.92	216.11	216.93	218.09	214.61	220.15	218.72	216.48	215.23	213.85	218.98	215.67	215.55	218.31	216.35	217.07	216.28	216.95	219.24	220.42	214.56	214.75	216.26	214.56	218.38	214.66	218.04	217.5	217.07	218.11	217.23	213.28	215.64	219.96	217.45	214.42	217.2	217.81	219.69	214.04	220.15	216.08	217.74
207.76	208.82	206.54	209.67	209.27	209.45	207.9	211.62	210.15	207.61	209.36	211.14	207.1	207.15	206.43	212.05	208.05	208.67	206.55	207.11	207.61	207.08	208.95	205.53	208.93	208.58	206.47	207.4	209.46	209.14	206.87	206.17	208.18	210.98	207.42	205.75	207.13	206.65	209.93	208.74	209.17	209.79	208.36	207.96	205.62	210.56	210.28	208.61	206.75	205.23
203.22	200.09	202.52	202.66	200.77	204.11	207.24	199.6	205.68	202.31	202.83	203.35	203.02	201.98	205.22	203.07	202.05	203.17	202.86	205.17	203.91	202.1	202.27	203.23	201.4	201.1	204.94	203.46	202.27	201.62	201.34	198.76	201.52	201.68	204.43	199.33	203.24	200.78	201.79	201.51	199.41	200.53	203.59	199.64	202.84	204.06	202.01	203.75	201.79	201.42
209.02	211.04	208.94	209.17	207.73	208.82	210.68	205.92	209.74	208.03	210.97	206.87	207.14	209.1	207.17	210.27	210.4	207.93	211.76	208.3	205.81	209.31	207.76	207.63	209.04	207.69	207.39	212.07	208.69	209.16	208.49	207.84	207.47	210.46	206.33	206.21	210.42	210.3	208.53	205.7	210.53	205.07	207.26	210.26	206.27	210.6	206.57	212.12	208.07	208.28
208.16	206.76	205.4	209.43	209.68	210.67	206.95	210.59	210.11	209.11	209.83	206.85	205.81	209.91	210.04	209.47	207.61	208.87	207.25	209.9	208.33	209.26	209.12	209.18	210.24	209.89	208.91	207.85	211.13	209.38	207.23	206.94	208.24	210.02	209.7	210.85	209.03	212.28	207.87	208.93	209.61	209.62	211.01	207.3	206.29	209.93	208.71	209.77	207.63	209.65
204.88	201.49	203.66	204.6	202.31	202.89	203.39	204.58	201.9	202.15	202.31	202.67	204.41	202.19	203.82	201.62	201.44	205	205.23	203.08	202.87	201.96	204.57	202.19	203.28	205.07	206.99	203.12	200.72	206.15	202.8	204.67	205.88	202.19	203.45	202.36	202.86	199.29	202.06	204.13	204.32	203.5	200.31	201.95	202.58	206.22	204.41	200.63	204.13	200.16
204.04	204.65	204.75	203.46	202.26	207.52	205.4	204.44	203.44	204.73	202.64	204.48	201.69	202.34	206.92	210.64	205.48	208.18	205.74	201.46	206.14	204.13	202.73	204.08	202.97	202.38	205.49	206.08	202.91	207.9	207.11	204.96	205.59	206.19	208.43	206.44	206.09	203.14	204.06	206.42	203.68	203.2	202.67	203.32	205.24	204.42	205.52	206.75	205.08	204.08
208.22	206.51	204.71	204.35	207.17	206.82	206.74	207.29	203.57	206.44	207.33	204.08	208.18	205.44	205.69	205.93	206.01	205.28	206.58	204.51	205.09	207.29	206.28	205.74	210.01	206.77	204.64	209.9	205.41	206.25	205.6	206.35	205	209.33	204.22	202.38	201.24	203.15	206.82	206.46	206.08	204.37	205.36	207.5	201.92	203.91	205.27	205.36	205.87	205.04
205.13	199.99	203.07	205.34	206.49	203.51	204.06	204.78	204.7	206.26	204.52	205.25	204.86	201.36	204.33	204.35	204.19	205.39	200.49	206.88	205.05	208.27	204.46	203.24	202.34	206.9	202.8	204.46	205.2	202.57	204.79	204.23	204.58	201.71	205.54	205.43	203.26	204.69	204.53	204.94	201.68	205.14	205.66	204.65	201.15	206.6	206.45	204.21	203.1	207.38
210.58	208.52	208.51	208.89	207.28	208.15	208.72	210.79	212.13	210.43	206.12	206.69	210.61	208.97	207.72	210.18	205.28	212.2	205.77	210.69	207.98	206.99	210.35	211.19	210.33	211.55	210.91	208.55	208.92	208.6	211.4	210.16	208.5	210.94	208.48	209.81	208.61	209.86	207.91	210.52	210.38	210.35	208.41	209.93	211.81	211.01	205.84	209.08	208.85	210.19
210.53	210.14	207.62	209.84	209.09	209.96	210.74	208.66	205.8	209.39	207.64	211.92	206.05	207.11	206.76	206.47	208.31	208.85	210.21	209.83	208	209.7	209.24	211.1	206.24	207.24	208.77	209.75	212.1	206.5	210.3	207.9	209.02	212.04	206.55	210.81	205.7	210.7	205.84	209.55	211.2	210.08	204.14	208.47	209.66	211.58	211.58	208.39	209.6	211.99
197	197.95	201.56	199.24	199.81	197.12	197.73	202.42	198.61	202.37	198.3	199.63	195.08	197.51	200.94	198.33	196.55	198.96	200.63	201.16	200.17	198.4	202.3	203.41	201.38	195.2	199.88	202.25	198.93	200.96	198.92	198.58	201.49	198.39	203.1	198.42	199.72	197.23	201.61	199.66	198.63	203.35	200.46	197.4	200.68	198.82	200.85	200.29	199.93	200.32
206.04	207.55	208.78	206.39	207.04	209.08	208.2	211.39	210.79	211.2	206.15	209.21	206.74	205.08	206.75	207.55	207.01	209.92	207.72	209.62	211.3	205.47	208.24	206.5	206.34	210.94	208.53	210.06	208.15	207.46	209.2	209.24	207.3	207.18	207.44	207.31	207.15	205.91	210.39	208.34	208.46	209.59	208.8	206.26	208.81	209.23	206.79	207.2	209.36	210.53
210.09	210.84	209.14	210.73	210.29	207.17	209.14	208.78	207.67	207.84	208.11	210.02	208.73	207.71	209.2	205.97	207.18	208.33	209.37	208.54	208.34	207.95	208.46	210.59	211.52	210.69	207.81	207.85	210.8	208.17	211.27	212.19	210.1	213.99	208.86	206.76	207.13	207.76	207.18	208.84	208.08	207.29	211.07	207.91	210.64	208.69	207.84	207.45	208.36	209.2
205.31	206.58	205.41	205.72	206.75	208.11	204	206.18	207.77	204.78	208.35	207.53	208.57	206.39	205.39	208.79	208.31	204.43	206.68	204.45	204.32	209.74	211.23	205.22	209.12	204.53	205.19	205.77	206.13	204.55	205.31	206.79	207.19	207.1	204.21	209.51	207.21	206.21	207.28	206.16	209.41	209.01	202.35	203.46	209.71	204.56	206.97	205.18	205.28	204.48
213.33	215.22	211.74	211.02	213.97	213.83	213.56	210.74	216.16	214.6	212.36	213.46	212.74	211.83	207.73	210.43	215.81	212.53	214.97	210.31	210.48	215.25	212.74	214.77	216.15	212.17	209.31	211.66	213.94	213.67	212.93	214.4	211.59	217.26	215.2	215.18	211.61	211.49	213.05	212.32	213.68	214.62	209.64	212.38	212.57	212.49	212.94	214.37	211.5	209.67
195.58	199.1	196.35	196.96	199.76	195.45	197.7	195.95	196.74	195.2	199.78	195.06	198.36	198.22	198.53	196.54	197.19	198.7	196.67	196.49	195.83	200.15	198.96	197.46	196.91	200.03	197.44	198.93	199.19	199.45	198.62	198.57	198.31	197.04	198.42	198.29	197.08	200.03	198.83	197.9	198.22	197.66	199.57	197.25	196.2	197.73	199.34	196.35	198.48	195.73
208.77	207.23	204.35	210.44	208.31	208.69	208.27	212.14	205.94	207.95	209.12	207.71	208.79	207.8	211.47	209.9	208.69	209.42	211.1	208.27	207.87	210.67	206.06	210.64	209.53	207.65	211.1	205.75	208.53	211.04	205.61	210.59	205.53	208.78	211.25	208.88	208.51	207.53	209.46	207.55	211.56	209.85	207.41	208.29	206.92	211.19	213.6	206.94	208.16	207.26
214.93	216.24	218.89	217.33	216.08	220.01	216.61	216.64	214.5	220.13	214.89	214.53	213.99	217.45	218.44	217.65	214.94	213.5	218.12	216.36	218.4	216.8	215.33	217.91	220	219.52	216.16	218.98	219.02	218.81	216.58	216.76	217	219.4	215.26	211.7	218.12	217.98	217.71	216.09	217.15	214.6	216.92	215.74	216.46	219.63	218.82	215.39	215.94	219.12
205.04	205.27	205.77	207.3	206.23	210.58	201.83	207.1	205.83	204.27	206.66	205.24	207.59	205.57	203.2	207.54	208.6	205.54	206.6	205.02	204.73	205.13	204.92	206.1	206.53	203.97	206.86	206.67	207.19	205.6	204.11	207.44	206	207.78	206.47	204.85	205.15	205.96	208.51	208.14	205.64	204.32	207.26	205.19	206.71	207.24	205.36	205.71	205.34	207.63
215.44	212.41	212.06	214.24	213.65	212.52	212.8	213.43	214.24	214.42	215.13	210.82	211.8	210.47	214.19	214.09	212.81	214.67	213.42	213.34	215.41	211.81	213	215.77	211.75	214.05	214.51	212.48	209.9	212.68	214.8	211.64	213.09	211.27	213.45	213.02	214.19	212.86	212.81	213.8	210.36	211.38	212.27	214.25	210.7	212.77	214.13	212.94	214.18	213.12
212.34	209.23	210.91	209.79	212.63	211.56	212.52	210.31	209.93	212.59	211.34	209.91	210.29	211.36	211.81	210.74	212.83	212.07	212.05	211.29	209.77	209.99	211.59	210.56	209.92	212.44	213.1	209.48	212.84	209.13	211.16	212.02	208.8	210.5	213.9	210	208.99	211	212.24	210.71	209.38	212.01	209.14	207.31	215.07	208.84	211.14	212.67	212.13	212.92
213.08	212.9	210.45	209.72	211.34	211.83	213.38	212.55	210.01	209.62	213.55	211.19	212.23	210.58	212.48	211.04	212.41	212.44	209.77	214.42	211.82	210.53	214.43	211.41	213.59	209.54	211	210.53	210.03	211.66	214.35	210.87	211.27	209.68	214.69	211.27	213.76	210.82	215.55	210.11	214.53	216.24	212.65	212.32	211.83	217.23	212.55	211.91	209.27	211
204	203.86	201.17	205.69	199.09	201.43	204.06	201.8	203.6	206.37	205.98	204.51	204.36	202.3	204.42	202.16	202.32	206.04	206.47	203.42	203.3	201.17	202.21	204.48	203.19	202.81	203.61	204.6	202.22	203.17	203.76	202.41	203.97	203.23	203.24	202.64	201.53	203.28	206.3	201.52	203.53	200	204.39	203.98	202.26	203.86	201.52	207.48	202.79	206.75
210.26	211.16	210.84	209.96	212.76	212.07	212.93	209.96	213.82	210.04	211.92	210.93	209.59	214.82	210.43	210.1	210.82	210.47	211.5	209.9	214.59	207.49	209.9	210.72	210.28	211.3	210.27	212.43	211.36	210.46	209.4	212.63	210.02	213.91	212.69	211.16	207.17	211.62	213.26	212.95	213.58	214.09	210.72	212.15	209.53	213.46	208.67	211.96	209.18	211.22
201.5	199.59	201.33	200.46	201.44	198.71	200.97	197.55	200.02	196.39	201.3	201.69	198.72	198.54	196.43	201.58	201.93	200.65	198.35	199.04	201.17	199.1	198.55	198.17	199.45	198.66	200.77	200.77	199.36	199.32	201.06	200.97	202.98	202.21	201.83	200.85	197.9	198.51	197.23	200.38	201.25	197.55	200.3	199.4	199.61	199.74	201.36	198.42	200.28	197.56
207.93	209.34	205.68	208.28	201.77	206.43	205.51	205.99	206.21	206.46	206.97	205.88	207.01	208.3	203.85	206.15	207.52	203.78	205.9	205.04	204.26	205.92	206.16	206.06	208.28	208.21	208.99	208.2	207.17	206.91	208.64	206.27	205.64	203.67	204.36	207.35	203.67	203.88	203.55	205.87	207.02	204.02	202.14	205.17	206.5	207.52	207.78	204.24	204.7	202.52
209.41	208.64	208.29	207.69	207	209.85	209.28	207.14	207.11	211.32	207.93	208.72	210.38	206.59	206	207.07	206.68	208.56	206.65	204.48	203.94	209.97	208.06	207.11	206.95	208.68	208.85	209.19	206.55	211.45	208.18	208.63	208.56	205.61	207.54	206.19	206.91	208.11	210.04	205.89	208.23	208.6	207.64	205.1	206.5	205.88	207.8	205.53	208.15	207.74
217.73	216.47	217.16	216.9	217.91	220.18	215.85	219.37	216.03	215.24	216.74	219.92	216.21	215.29	219.13	215.74	214.29	216.59	217.36	217.05	217.11	217.08	217.25	218.22	214.09	215.38	218.48	215.3	215.77	217.2	218.34	216.49	218.38	216.88	216.9	219.92	215.85	214.72	219.31	217.61	217.95	217.87	217.86	213.29	220.73	215.96	216.69	217.48	215.43	211.95
215.53	210.9	211.61	210.7	214.91	213.65	212.25	212.79	213.79	212.64	213.47	214.14	210.11	210.61	213.6	212.84	212.59	213.55	212.5	213.1	212.04	212.37	215.13	211.73	213.19	210.92	209.38	212.33	213.86	209.76	211.17	213.3	213.46	209.06	209.4	210.64	214.55	208.1	214.01	213.42	209.87	214.34	211.36	211.15	213.34	212.18	212.08	213.25	211.4	212.89
214.48	215.17	214.46	209.28	213.24	211.84	213.49	212.63	213.03	212.53	211.47	215.36	213.57	209.06	214	212.92	212.02	214.73	214.73	215.86	212.64	214.28	213.38	214.05	211.66	214.02	211.84	210.42	211.06	212.46	213.41	213.37	213.46	211.83	214.03	211.36	212.82	213.71	212.59	211.08	210.7	214.17	214.1	213.85	216.19	214.29	211.89	213.86	212.48	210.49
206.84	211.49	209.24	208.67	207.71	206.35	209.3	208.44	213.64	210.54	210.24	210.23	207.73	211.76	208.02	209.88	208.56	207.11	208.68	210.93	209.91	208.6	209.76	209	211.49	210.48	209.65	210.79	208.44	209.84	210.62	209.71	212.5	210.14	210.73	210.99	211.82	205.62	210.64	208.27	208.17	208.04	210.78	209.7	209.36	207.82	206.95	209.76	206.58	209.62
201.14	199.27	197.73	197.37	197.62	200.41	199.51	199.66	197.66	198.71	198.59	197.42	197.81	199.89	196.43	199.23	199.78	198.12	198.38	201.3	196.89	197.55	200.93	195.21	198.11	196.89	200.7	198.19	196.71	198.11	197.81	198.77	194.68	198.4	198.4	198.41	199.12	196.46	197.89	199.46	200.26	198.08	199.13	200.37	198.4	195.18	198.31	198.19	199.95	197.84
205.33	209.97	209.64	208.63	209.44	204.95	206.53	205.78	205.6	211.21	209.29	207.86	209.18	208.64	206.28	206.68	209.83	208.79	206.94	210.05	207.61	206.41	210.73	207.46	207.68	208.68	204.63	206.85	208.22	213.32	208.46	207.83	209.05	206.87	208.74	206.19	207.55	206.43	208.13	205.38	205.7	206.17	207.72	208.8	209.75	207.81	207.37	209.82	207.37	210.12
211.55	207.38	209.46	210.72	208.3	210.3	208.41	206.74	210.79	209.21	211.41	210.78	209.55	210.38	210.18	211.29	208.02	209.11	208.59	210.13	208.3	208.18	210.48	210.6	211.28	206.67	207.29	208.75	212.02	209.81	209.89	209.83	209.88	208.99	211.54	207.72	208.23	208.59	208.58	210.94	208.18	211.62	206.87	206.64	211.04	214.2	211.65	208.79	209.51	208.46
201.07	198.97	200.69	197	198.94	194.96	200.01	200.15	195.78	198.64	202.03	197.35	199.75	195.14	198.73	197.53	196.76	201.06	198.32	195.25	197.18	198.55	198	197.41	201.55	197.54	198.91	197.97	197.93	195.19	197.04	200.03	201.46	195.53	198.04	199.94	199.09	201.02	199.23	199.97	200.24	200.53	197.35	199.58	197.48	195.65	195.94	197.05	201.14	200.55
209.23	207.66	206.8	206.37	210.84	208.22	209.4	207.05	210.54	207.37	209.25	209.99	207.18	209.92	204.89	207.25	212.15	207.7	211.74	211.29	206.19	206.3	207.45	208.81	209.64	209.73	207.91	208.13	207.93	206.3	210.4	208.86	209.26	210.42	207.59	208.33	209.43	207.48	204.96	209.23	210.21	204.96	212.31	207.47	209.38	208.08	209.89	209.54	207.99	206.83
208.82	206.51	207.34	208.59	206.57	206.52	205.37	207.7	208.32	207.83	206.39	203.92	213.35	204.87	205.11	207.34	209.11	206.49	205.49	205.53	209.67	209.4	206.36	206.6	211.93	205.24	209.95	206.94	208.1	206.78	205.55	208.08	206.25	205.4	208.38	208.26	209.77	211.48	206.15	210.85	206.99	206.1	205.78	207.04	207.72	207.09	208.16	207.81	206.71	207.28
212.4	208.24	209.05	210.63	210.21	211.41	211.42	212.28	215.91	207.58	213.3	207.92	214.77	211.43	212.42	210.76	212.59	211.06	211.39	213.27	211.77	213.53	212.03	211.79	213.99	212.07	209.86	210.33	212.4	211.34	213.04	212.14	212.85	210.24	213.67	212.23	211.93	212.7	215.48	213.04	211.82	212.8	211.4	213.55	212.07	209.59	212.66	213.06	210.49	211.31
210.87	213.24	209.69	212.01	212.53	210.27	210.54	212.24	213.59	209.61	210.33	212.53	211.26	214.16	211.15	214.04	208.85	212.22	211.52	213.15	210.89	212.32	209.32	209.87	214.52	210.17	209.8	213.52	215.02	213.53	212.7	214.2	211.39	210.11	213.87	212.52	212.45	211.6	213.06	211.9	212.09	213.92	213.86	210.69	212.63	207.77	209.18	212.41	213.31	210.5
210.16	205.34	208.65	213.26	208.37	205.67	209.02	209.72	210.43	207.45	204.5	206.9	206.7	209.2	209.05	206.81	208.07	209.89	209.16	208.01	209.59	208.1	208.46	209.45	208.24	209.35	209.68	207.8	209.14	206.1	206.3	209.09	209.46	205.93	207.09	209.17	206.17	211.66	210.26	209.53	209.88	210.1	209.45	207.02	209.36	207.48	207.96	208.11	208.96	210.28
218.62	215.84	219.3	219.11	214.65	216.94	215.24	217.14	217.53	215.58	215.74	215.02	215.89	218.73	215.22	216.03	218.26	221.37	217.15	218.45	219.05	221.22	216.95	216.92	217	219.49	214.5	216.31	217.76	215.77	215.6	216.53	215.4	213.22	215.85	218.26	217.7	215.9	219.11	214.71	218.21	221.06	215.17	216.94	216.72	216.72	216.08	214.13	214.85	217.47
211.23	212.27	210.58	208.33	211.05	213.32	213.15	213.6	210.88	211.15	208.5	210.96	206.32	212.46	212.28	211.01	214.33	212.21	210.99	212.14	210.28	211.78	210.7	211.6	211.87	212.29	211.34	216.22	213.58	215.11	210.71	210.93	211.5	212	210.8	211.89	214.29	215.41	213.86	213.53	211.06	210.92	209.94	211.05	209.83	212.03	215.12	213.47	211.57	214.68
201.74	201.49	198.63	201.9	198.51	202.03	202.08	198.19	200.18	198.26	197.03	198.96	198.54	200.64	198.49	199.26	201.95	197.17	203.19	200.59	200.03	199.35	203.49	199.92	204.68	200.87	197.04	202.73	198.55	202.05	200.91	198.98	200.36	202.34	202.16	199.36	203.5	198.28	201.53	200.99	202.64	200.34	199.03	198.31	199.16	200.66	199.95	200.31	200.09	200.24
209.78	208.19	208.09	210.11	206.68	209.86	208.8	209.56	206.77	209.37	209.69	208.93	209.08	206.45	207.77	208.02	210.45	209.51	208.53	207.92	206.86	206.82	209.37	208.77	206.3	208.44	208.4	208.89	205.9	208.3	207.9	211.79	211.01	207.4	207.3	210.2	210.73	206.35	209.04	209.82	209.98	214.21	208.35	209.92	210.37	208.83	207.78	208.79	210.08	209.14
204.65	205.27	205.28	204.93	202	202.26	203.29	203.63	204.81	203.59	204.78	201.49	206.41	203.3	204.63	205.59	204.79	203.13	203.51	203.1	200.24	205.42	205.44	202.06	202.29	202.13	202.72	203.28	201.98	202.92	204.46	199.94	203.33	202.26	201.97	202.46	204.2	202.53	204.27	203.14	206.53	205.16	202.16	203.6	202.15	205.39	202.25	204.46	206.08	204.05
207.42	211.65	212.9	208.67	211.87	212.76	211.01	212.05	212.61	213.36	210.72	211.89	212.98	212.09	212.87	214.45	213.49	213.36	210.64	211.67	210.49	212.28	210.75	213.46	209.91	211.32	212.18	213.06	211.64	215.51	211.96	213.01	209.94	212.29	210.84	210.7	209.7	211.58	211.94	211.96	210.3	211.86	213.26	206.66	211.39	213.51	212.52	211.46	210.12	212.73
207.24	204.61	203.16	204.63	206.37	206.04	205.14	206.77	204.85	205.07	205.01	203.23	203.86	202.16	202.39	204.01	204.29	206.37	205.51	205.09	206.06	204.64	206.87	208.43	202.04	200.14	201.97	203.45	204.44	204.25	206.23	200.83	204.6	202.97	201.08	202.76	206.52	201.26	205.98	205.47	203.66	204.39	207.29	204.91	201.25	204.5	204.64	203.37	205.28	206.32
204.52	203.36	204.61	205.68	203.04	201.73	204.54	207.8	204.24	205.37	205.73	206.79	207.32	202.72	204.59	200.18	206.83	205.52	203.48	202.33	203.5	202.11	205.08	203.93	205.47	205.33	206.26	203.48	205.27	203.43	203.87	200.43	206.04	207.07	204.51	204.98	203.18	205.03	207.12	205.76	203.97	203.96	207.21	205.98	205.61	202.02	206.29	205.13	203.7	205.57
200.97	203.09	205.37	201.97	203.39	201.04	205.64	203.9	204.86	201.91	204.57	201.26	203.4	202.3	202.83	203.29	205.3	201.57	204.24	202.86	202.63	201.04	203.38	203.27	205.78	207.96	204.42	203.8	202.22	202.41	206.57	204.58	203.34	200.58	204.39	201.23	202.22	204.12	201.44	202.8	202.6	203.27	203.94	202	204.11	203.77	202.85	204.15	203.6	203.26
201.56	199.42	202.82	199.42	198.41	199.98	199.86	200.68	199.41	199.12	199.25	199.34	199.76	197.88	197.51	201.16	200.8	201.11	198.73	199.72	200.86	204.44	198.13	202.19	200.42	200.07	198.39	200.94	200.1	196.97	198.78	200.5	198.85	200.78	198.74	200.91	199.85	199.28	201.69	199.78	198.13	197.21	200.63	200.09	199.71	200.35	201.94	200.54	196.22	200.13
211.53	208.31	210.27	212.58	212.48	209.2	209.51	211.7	209.92	209.53	216.48	212.65	211.62	210.29	212.21	212.48	212.47	211.54	210.77	210.78	209.35	208.14	211.24	211.4	215.73	210.53	210.7	210.78	211.01	212.19	210.49	210.12	210.68	214.38	213.44	213.16	212.95	210.89	212.56	211.5	211.45	210.07	210.09	213.92	212.24	212.51	210.32	212.43	212.7	211.01
201.62	204.35	203.03	202.38	201.12	201.78	205.02	202.39	202.72	204.17	203.8	203.28	200.33	206.49	202.7	203.33	201.33	206.7	203.35	203.45	205.34	201.61	203.03	202.25	203.65	205.47	201.01	203.05	203.66	201.43	201.34	200.97	205.89	202.83	206.26	203.08	202.87	202.59	199.85	202.02	205.74	200.7	202.37	203.16	204.97	201.99	202.63	205.85	205.7	203.63
213.25	210.6	212.08	212.44	213.57	213.18	211.8	210.94	210.22	212.05	209.94	211.75	212.41	210.34	208.94	212.55	210.23	211.5	211.08	213.75	212.7	210.52	212.62	213.06	211.63	212.68	211.47	208.97	210.31	213.63	211.83	210.72	212.75	213.44	210.31	211.41	216.21	213.43	211.49	211.2	210.94	208.71	211.18	214.65	208.22	213.1	213.31	214.57	211.64	213.99
210.96	212.68	212.89	210.56	212.79	214.56	213.39	210.01	212.99	211.54	215.27	212.96	216.92	214.26	212.15	215.56	213.04	211.16	213.6	212.45	212.6	210.22	215.53	213.41	212.19	212.78	213.53	211	213.46	214.13	212.47	213.13	211.53	214.6	211.62	211.94	213.01	213.11	214.36	214.49	211.92	213.82	215.56	212.82	214.15	212.33	212.4	211.94	215.11	213.02
210.45	208.44	210.54	208.14	209.77	212.06	208	208.39	209.12	206.11	211.14	208.33	211.2	210.87	209.53	208.03	208.32	209.65	205.88	213.26	207.16	207.56	208.14	207.53	210.09	207.84	207.98	210.56	208.02	207.72	209.19	206.18	208.74	207.72	210.78	210.79	210.78	208.22	211.84	209.96	209.46	210.87	208.64	210.39	207.65	206.22	210.53	209.68	208.71	208.55
211.3	210.01	210.9	212.79	210.58	211.41	212.89	213.32	211.1	211.15	212.69	211.4	208.96	210.35	208.42	212.5	211.64	209.85	210.72	212.88	210.02	208.5	215.66	211.96	212.11	214.23	212.47	210.22	215.66	214.58	211.68	208.99	209.07	208.69	216.27	213.73	211.74	211.79	213.22	211.26	212.31	211.17	211.15	209.16	208.11	209.41	206.68	212.36	210.12	211.71
195.77	201.82	195.71	200.26	198.39	201.86	197.26	201.99	201.4	200.17	197.68	198.89	198.47	204.9	200.95	198.61	199.14	199.44	201.05	199.26	200.52	201.37	202.58	199.76	200.87	199.49	200.6	202.07	199.18	197	198.34	198.76	201.35	198.65	202.25	198.15	199.16	199.29	199.16	196.13	200.05	197.83	200.86	200.74	200.13	198.55	199.69	199.67	200.18	201.46
207.01	205.66	210.13	205.92	207.19	206.51	205.07	209.5	209.03	206.69	209.39	209.16	208.17	209.84	206.93	208.43	207.31	209.55	208.4	208.89	207.43	208.23	206.07	208.39	210.12	206.05	210.09	207.71	207.91	206.09	208.35	209.14	207.77	208.64	208.57	209.3	207.59	208.37	209.76	210.02	206.05	206.19	206.53	205.9	206.1	208.62	207.38	208.81	208.08	209.2
208.08	210.82	210.56	206.32	210.45	205.98	209.38	207.42	208.91	209.84	208.66	211.06	208.75	209.04	206.3	207.38	209.05	205.64	208.25	205.07	204.05	207.63	206.15	206.82	208.86	207.84	205.42	207.57	208.2	210.22	208.15	208.57	208.78	208.44	207.36	207.26	206.61	206.67	210.16	209.62	208.37	205.49	208.19	207.98	212.1	209.83	209.17	207.79	208.64	206.36
203.25	207.32	209.85	203.52	202.98	201.98	206.06	204.15	207.04	206.71	204.01	206.75	203.38	203.06	206.59	206.05	204.92	204.5	204.9	203.68	202.8	207.59	202.52	207.4	206.67	204.21	203.67	201.96	205.66	207.48	203.75	202.57	204.02	206.04	207.15	208.67	206	204.04	205.43	204.01	203.44	208.36	205.93	207.84	205.77	205.33	206.67	205.83	206.94	204.04
203.73	204.57	203.14	202.82	203.95	204.95	201.61	205.74	200.34	202.99	201.48	200.6	204.46	202.52	203.89	203.91	203.65	207.28	202.37	200.75	200.58	202.84	201.11	203.44	205.19	202.53	202.91	200.97	202.1	205.06	201.82	203.01	203.84	202.56	203.54	203.5	203.07	198.9	202.25	205.46	203.44	202.27	205.31	201.91	201.86	204.43	203.91	201.62	204.12	201.16
204.13	202.09	203.41	201.38	203.22	203.52	203.04	199.64	204.05	201.92	202.28	203.2	200.18	203.41	201.92	202.66	202.57	205.19	203.53	206.67	202.89	203.84	203.11	206.01	202.62	203.27	202.7	201.53	203.31	202.95	203.76	203.96	202.44	203.53	200.75	201.35	201.95	203.88	202.59	200.17	201.78	205.22	200.23	204.22	201.19	200.9	202.8	204.89	199.18	203.63
218.96	217.87	215.72	215.52	217.5	219.32	217.1	218.51	215.24	217.94	217.76	218.43	219.82	217.04	217.66	214.26	217.88	217.22	217.48	218.26	212.76	217.71	214.25	218.76	217.42	218.06	216.99	215.99	216.18	218.34	219.43	221.72	218.73	216.41	218.41	216.33	219.55	218.84	214.59	219.69	215.46	218.17	218.9	218.3	215.87	221.58	216	216.85	215.03	214.54
207.38	207.96	206.8	206.3	209.37	208.23	208.22	206.55	209.33	208.24	207.91	211.03	207.44	209.96	209.38	206.91	206.15	207.55	204.3	209.49	207.74	206.32	209.33	207.93	207.74	209.95	208.48	205.82	207.2	206.28	208.51	209.96	207.34	208	206.04	208.69	206.38	206.29	204.63	203.93	207.61	211.22	207.72	206.33	207.17	209.66	208	207.34	210.09	209.23
209.05	209.01	205.65	205.86	209.19	211.43	208.36	208.3	211.1	207.15	206.61	209.8	207.4	206.62	209.19	207.93	208.45	210.77	209.83	207.56	207.03	210.85	213.37	210.05	208.81	210.2	208.81	208.44	209.96	205.59	207.05	206.77	209.87	203.22	206.54	208.67	208.71	208.79	208.99	205.77	212.27	208.13	210.73	211.14	209.34	206.51	203.61	207.41	207.81	208.85
202.03	203.96	203.29	194.31	200.41	198.58	200.37	197.18	199.97	200.11	198	199.21	200.25	200.69	201.75	200.9	198.37	204.73	200.36	202.41	200.79	202.2	203.62	201.98	206.24	203.49	198.68	203.52	203.25	200.46	203.65	199.75	202.72	199.96	199.33	201.04	199.54	202.55	200.17	200.78	198.39	200.56	202.1	198.46	197.71	202.76	202.44	200.81	203.93	198.42
205.54	200.68	204.05	205	206.1	204.11	201.6	204.52	202.78	202.4	202.43	204.1	201.56	202.38	204.89	205.03	200.21	201.49	205.31	201.76	203.09	202.93	206.18	203.54	201.59	205.54	203.85	205.21	205.08	203.92	202.66	203.24	203.94	201.89	200.93	200.5	203.98	202.34	200.78	204.56	204.14	205.43	201.86	203.97	201.76	205.81	203.58	202.82	200.28	203.59
203.43	202.79	203.52	200.67	203.75	202.61	201.5	203.81	206.59	202.66	200.25	204.18	200.55	203.11	201.9	204.74	200.71	204.75	206.41	202.73	201.64	203.57	203.52	204.37	203.12	200.59	204.89	201.16	204.32	204.14	203.45	201.12	200.86	201.16	202.59	202.56	201.88	205.48	203.02	202.64	202.57	202.61	203.35	205.38	202.33	201.78	203.04	202.26	203.26	205.21
212.03	210.32	206.97	208.35	209.64	208.9	213.54	210.96	212.72	206.64	206.22	210.54	207.24	210.73	212.91	209.12	207.38	211.99	208.68	208.75	209.17	206.81	210.38	210.09	208.6	208.77	208.78	211.4	212.06	211.79	210.11	210.47	212.04	209.63	205.91	209.53	209.67	209.59	205.79	211.16	206.55	210.92	208.52	211.21	210.99	210.32	211.79	210.44	210.73	208.92
194.61	192.99	194.86	195.77	196.78	191.93	196.53	196.63	195.08	195.59	197.76	191.66	195.87	196.41	197.62	197.63	193.94	194.78	195.5	195.59	193.37	196.6	196.57	195.65	194.14	195.82	194.19	193.1	193.34	195.95	194.28	192.45	197.34	194.13	194.02	193.75	195.82	194.71	196.16	192.63	197.85	198.67	195.11	193.31	194.52	192.51	196.75	194.09	194.55	199.97
210.5	210.74	204.12	207.46	205.33	206.75	209.46	205.99	205.92	208.05	206.37	204.3	208.24	206.02	206.56	207.12	208.22	210.17	210.01	211.33	209.33	207.08	205.94	209.34	208	209.83	207.55	210.55	208.26	209.82	205.47	210.17	207.15	209.49	207.97	207.8	207.01	207.44	208.69	207.96	205.83	208.67	207.19	208.17	206.03	212.21	209.7	210.02	207.21	208.94
211.42	211.66	213.16	211.32	210.93	209.55	210.19	211.85	212.6	211.12	208.78	211.32	210.38	213.12	212.46	213.37	211.93	212.37	211.15	210.26	209.35	211.59	212.53	208.71	211.8	212.99	210.9	212.85	211.7	212.39	211.6	212.33	214.07	212.48	212.16	213.02	209.04	213.02	209.77	211.1	209.81	213.18	211.92	211.03	212.12	211.23	210.2	213.24	212.08	214.23
204.78	205.99	206.65	209.74	206.44	209.54	208.39	206.74	205.52	207.97	207.19	209.95	206.3	206.84	207.28	207.55	208.73	207.76	207.15	207.9	208.58	211.22	207.3	205.37	204.04	209	208.62	209.63	205.94	205.18	203.25	208.57	206.42	208.11	208.52	209.61	208.07	208.93	206.13	207.68	206.9	207.38	208.44	209.58	207.15	205.23	208.74	207.37	208.03	211.08
215.14	220.55	218.47	216.72	218.03	220.09	217.78	217.14	219.5	220.25	218.15	220.25	215.59	219.53	216.11	218.26	216.82	217.05	219.37	215.18	216.31	218.97	219.88	217.75	220.91	216.27	217.17	218.42	219.39	219.29	217.91	215.81	216.62	219.08	216.15	216.24	220.49	217.88	215.79	216.79	217.37	216.46	213.49	217.78	214.88	217.78	217.01	215.98	217.5	219.1
206.58	205.9	210.15	210.87	206.77	209.9	206.19	209	208.25	203.66	207.67	209.75	208.82	209.49	208.27	209.81	209.86	209.6	209.21	208.66	209.02	208.87	209.86	207.09	208.73	207.17	206.19	207.6	209.03	209.4	206.66	204.88	209.23	207.52	207.66	206.8	206.38	208.92	207.79	208.83	209.19	210.41	208.15	209.82	208.58	212.08	206.17	207.47	208.75	209.26
197.06	199.57	200.51	198.18	197.48	199.99	200.03	198.72	196.52	200.9	202.36	200.82	202.87	199.58	201.28	200.85	199.09	199.9	199.7	198.44	200.89	201.01	200.42	202.21	199.17	200.53	199.32	200.67	200.9	199.68	199.85	200.58	200.53	199.38	199.91	201.72	198.71	202.28	199.73	197.34	200.51	201.48	200.44	199.6	202.28	199.83	203.49	200.53	202.09	198.06
196.13	194.93	194.4	194.79	191.69	195.39	193.89	193.55	195.37	192.67	193.8	193.02	192.42	193.27	195.46	195.64	194.65	196.28	193.02	191.41	195.06	197.35	195.2	196.32	193.97	193.52	193.05	192.67	192.71	197.82	193.68	194.55	194.66	196.24	193.85	192.02	196.55	197.16	195.46	194.8	194.94	192.74	191.58	195.93	196.12	193.61	194.24	195.1	194.63	196.05
198.38	203.57	202.49	199.96	201.42	197.79	200.19	205	199.56	197.52	202.64	201.75	203.88	199.3	198.68	200.99	204.41	198.59	201.65	201.61	199.63	201.66	202.49	200.27	198.97	200.71	198.33	198.21	201.28	200.08	199.05	200.88	203.24	202.71	198.66	197.49	197.78	201.39	197.2	199.51	200.97	199.86	201.65	203.76	196.48	200.29	198.96	199.82	198.91	200.93
216.75	215.23	218.14	218.04	213.06	215.62	216.26	218.78	217.91	214.07	217.93	215.09	218.71	216.7	216.11	216.96	220.38	217.19	215.47	216.54	217.53	215.31	219.94	215.77	217.44	217.46	223.46	220.03	218.52	215.55	217.99	220.13	219.08	217.58	219.29	218.31	218.21	216.06	215.78	216.81	218.96	216.56	215.39	217.09	216.9	215.93	218.74	217.27	217.84	213.61
207.86	206.92	205.31	211.53	206.22	205.68	210.17	207.89	207.36	207.43	206.29	210.13	208.32	209.93	207.98	207.42	207.92	207.96	209.89	207.54	209.01	205.43	207.76	208.29	207.64	210.65	207.99	209.94	208.09	207.08	205.64	209.14	211.64	206.53	209.51	207.09	207.96	207.27	207	206.88	208.87	208.64	207.38	208.71	206.8	208.77	207.42	209.83	206.01	209.07
208.32	207.36	211.39	209.13	209.09	210.27	208.07	210.51	209.45	209.6	210.81	209.43	207.76	204.37	208.04	210.71	208.55	205.97	209.17	208.26	204.83	207.01	206.49	207.3	209.97	204.86	207.63	208.93	209.66	206.01	207.91	205.14	204.63	207.43	211.53	208.28	205.83	206.63	208.34	206.9	204.87	205.32	206.63	206.67	205.01	205.72	205.61	208.09	207.54	207.62
199.12	202.42	198.27	201.28	202.05	197.99	202.6	196.85	201.57	199.26	199.89	199.22	200.1	197.37	200.11	198.8	200.04	198.11	203.3	198.24	196.78	200.82	199.75	203.43	199.93	199.81	196.57	198.9	202.19	199.85	199.37	201.32	199.55	201.08	202.48	199.31	201.01	197.99	200.65	202.56	202.75	198.53	202.13	199.44	199.95	201.34	199.01	200.63	200.4	199.59
211.45	212.74	211.23	211.47	210.99	210.11	214.81	212.56	211.48	208.57	211.72	215.21	213.28	212.62	210.35	207.47	210.53	208.8	212.39	213.01	211.48	209.15	211.79	212.8	209.21	210.21	211.91	213.15	213.7	214.71	216.05	208.79	210.08	212.01	210.13	209.91	209.68	211.31	209.87	212.72	213.77	214.07	214.41	212.01	212	209.73	212.62	212.3	211.81	211.93
204.88	208.2	209.44	209.08	212.34	210.46	210.22	211.24	209.6	209.58	210.03	209.85	207.83	208.88	210.35	206.45	211.91	208.62	205.57	207.45	208.95	209.32	209.93	211.5	208.3	207.98	208.63	210.18	207.09	207.36	208.98	208.09	209.55	207.93	210.73	207.24	208.69	209.79	209.02	207.51	209.98	208.43	207.32	208.67	209.67	207.75	207.57	206.91	209.15	207.16
201.71	204.22	201.13	202.41	201	202.25	204.47	203.77	205.14	202.6	203.29	206.2	204.48	202.98	205.03	203.35	203.69	207.15	204.19	204.63	201.91	205.03	203.25	205.39	205.32	204.35	206	203.34	204.96	208.55	199.89	203.57	205.67	204.68	202.58	203.02	205.61	203.53	201.33	203.88	202.94	202.15	200.65	206.45	203.25	198.94	202.4	203.25	205.44	204.93
198.21	199.38	200.37	200.78	197.64	197.04	199.1	198.75	197.15	200.84	200.6	196.49	196.77	200.08	200.77	198.87	197.24	198.8	197.74	199.77	200.04	200.47	198.25	199.15	200.82	198.55	196.28	199.83	200.61	195.77	199.08	200.09	199.37	203.16	198.28	201.25	198.55	200.78	195.72	199.16	198.59	199.55	197.48	198.81	199.93	200.78	199.67	199.44	198.85	196.79
211.17	209.29	209.37	211.91	207.88	208.45	206.39	208.53	210.46	205.68	207.77	208.7	208.26	206.06	207.25	208.92	205.8	206.98	210.17	209.8	208.96	207.73	208.4	208.61	209.46	208.28	209.37	206.05	206.4	205.24	210.5	207.91	207.82	207.94	204.91	209.37	211.9	208.41	208.93	209.84	207.09	207.74	209.16	207.39	207.72	208.86	207.91	206.11	208.32	208.54
212.51	214.73	210.83	213.77	209.78	212	213.17	215.41	215.84	214.17	213.9	217.9	212.63	213.87	217	212.37	215.11	217.48	214.25	212.65	213.7	212.04	214.5	212.15	214.68	212.69	212.26	211.34	213.95	213.59	213.82	214.3	215.21	212.76	215.06	210.61	213.33	212.69	214.47	212.1	213.2	214.49	212.34	215.2	214.37	214.91	215.48	213.22	213.33	211.35
209	209.06	212.32	209.15	210.16	212.38	211.98	214.49	209.84	210.88	212.56	209.15	211.61	212.05	212.13	207.42	210.81	209.96	212.43	209.45	212.92	209.63	209.58	211.88	212.37	211.97	214.85	214.59	208.07	214.84	210.76	210.49	213.33	208.84	208.43	209.65	211.9	209.96	212.92	212.6	212.05	213.04	212.79	213	210.38	212.05	211.01	212.1	210.94	210.29
212.01	213.86	211.17	212.74	212.99	211.91	211.38	214.92	210.6	212.08	211.3	213.07	210.84	214.02	210.51	211.06	210.82	212.71	215.73	209.88	213.01	212.5	209.51	210.81	213.64	212.51	211.88	212.59	210.9	212.81	210.02	213.28	207.38	212.36	209.59	213.57	210.35	210.8	214.34	215.1	212.58	213.14	211.86	214.04	208.86	214.56	213.03	210.88	211.75	210.42
195.4	197.81	198.83	199.04	197.25	196.95	198.07	197.85	200.12	197.6	198.69	198.57	199.88	197.8	197.66	200.39	197.79	198.01	196.64	199.77	197.61	199.3	198.56	199.98	198.91	197.93	199.28	197.91	198.28	198.35	196.96	199.5	196.76	198	199.73	199.17	197.29	198.03	198.8	199.44	196.9	199.89	194.83	200.55	199.05	197.52	199.2	196.02	198.62	196.15
209.27	210.48	216.07	212.71	213.13	214.15	212.57	213.33	209.68	212.17	211.37	213.83	210.44	212.6	213.22	212.04	213.5	215.51	211.23	215.21	210.39	211.86	213.82	213.89	210.88	212.6	214	208.74	215.21	212.29	211.08	216.22	210.67	213.47	212.62	212.19	214.18	213.36	211.98	211.74	213.49	213.48	212.82	213.79	214.84	209.73	211.34	211.84	213.57	211.99
207.33	208.28	209.45	208.21	206.43	206.55	211.04	207.5	208.13	210.49	207.91	210.14	208.37	207.76	206.29	212.77	207.49	208.2	210.26	207.31	208.64	210.2	207.77	207.69	209.56	207.96	208.7	208.5	209.17	210.59	208.85	209.82	207.01	211.95	206.52	207.83	208.02	209.19	208.35	209.87	205.92	209.36	207.75	209.2	208.48	209.97	209.16	207.01	207.68	207.69
211.14	211.06	212.19	210.53	209.34	209.19	211.06	211.96	208.18	209.57	208.24	212.15	207.69	210.59	207.51	206.74	209.97	209.18	209.42	212.55	210.01	207.58	208.62	208.2	207.68	209.32	211.94	209.48	209.03	209.79	210.87	210.37	212.68	208.02	212.21	208.98	211.29	209.85	210.46	209.83	211.35	210.42	210.35	209.55	208.67	210.42	210.66	206.59	211.42	211.47
208.15	209.89	207.24	205.09	210.65	209.16	207.8	208.3	210.94	207.92	210.1	209.53	207.79	209.6	211.01	207.22	210.66	209.4	207.32	206.22	206.92	209.86	209.19	208.6	208.98	207.38	211.17	206.28	212.95	208.2	207.71	212.4	209.74	209.21	209.87	207.9	208.07	209.42	206.85	209.31	210.52	209.22	206.73	210.15	207.81	209.01	210.93	207.42	209.67	207.75
197.86	200.97	199.79	195.54	197.12	202.96	200.6	200.02	202.32	199.09	199.49	202.2	198.98	199.88	197.53	200.63	197.79	201.21	201.22	200.87	200.83	197.96	196.5	198.28	200	199.29	200.19	198.66	202.44	203.08	199	201.22	202.97	202.15	199.13	200.07	199.09	201.64	199.02	201.81	199.62	199.62	198.62	200.64	198.47	197.85	201.22	199.94	200.7	202.04
204.37	207.16	203.99	205.78	206.75	203.03	204.64	203.76	206.34	205.15	202.45	208.59	206.22	206.05	206.46	205.92	205.22	205.41	205.61	207.94	205.08	206.34	207.79	207.31	207.85	205.34	205.97	207.87	208.31	209.67	206.31	204.98	208.35	206.22	207.26	208.28	207.49	205.18	206.68	206.5	204.35	205.32	207.44	206.65	206.47	207.37	206.48	206.87	211.06	205.89
210.66	210.92	210.33	212.58	209.11	211.75	213.08	210.73	214.16	212.71	213.79	214.15	213.63	211.36	212.91	210.62	210.13	209.56	210.88	211.1	212.55	210.85	210.46	212.51	212.58	214.27	212.2	212.28	212.73	209.09	209.4	210.64	213.91	210.88	212.81	209.22	209.41	211.36	213	212.43	214.23	211.57	210.11	214.15	213.68	212.06	211.22	209.72	211.03	213.75
206.86	205.35	206.78	199.99	202.29	204.49	202.75	205.56	205.22	206.7	201.48	204.87	205.9	207.31	204.76	202.05	203.44	205.39	200.46	204.77	202.84	203.03	205.24	203.48	204.23	203	206.51	202.8	203.22	202.43	204.15	203.26	204.01	199	203.8	203.56	206.34	203.12	203.56	204.26	202.4	202.47	202.74	202.37	200.65	201.87	204.09	205.49	201.21	203.9
203.93	208.53	206.79	206.61	209.69	207.64	204.22	205.78	207.45	204.92	206.31	206.21	210.16	205.98	207.43	207.86	206.57	206.25	206.09	205.57	205.69	207.84	204.38	206.16	208.32	206.09	206.29	208.19	204.29	206.57	207.39	207.3	205.55	207.15	205.17	207.52	209.68	205.84	208.93	210.55	205.12	207.88	205.78	210.86	203.5	205.89	205.72	207.74	206.6	203.91
210.7	212.26	210.85	212.22	211.17	213.57	209.66	211.71	212.93	211.44	208.93	212.39	210.53	214.54	209.65	211.88	209.92	211.81	209.53	209.61	209.6	214.09	208.05	212.85	212.69	212.53	211.61	211.07	209.43	213.88	211.49	211.15	211.94	209.84	210.77	210.53	212.71	212.29	211.06	211.4	209.7	212.54	208.68	214.94	212.65	211.54	212.94	211.6	211.28	210.84
206.03	208.63	209.11	206.93	208.58	205.3	207.45	203.2	210.02	209.37	209.74	207.84	206.61	205.62	209.63	208.01	208.6	209.26	206.14	209.17	208.04	208.85	205.62	205.83	207.46	209.34	206.88	205.01	208.09	210.74	207.49	209.6	207.63	209.73	205.63	208.4	208.05	210.11	210.44	206.06	208.66	207.92	205.82	208.82	206.58	212.55	209.95	209.42	208.02	206.15
205.43	210.53	209.04	209.8	208.6	209.83	206.59	207.1	204.39	210.4	209.39	209.63	209.47	208.5	208.97	206.96	208.23	208.27	209.22	208.12	203.66	208.22	210.67	206.47	209.79	206.87	208.36	208.42	207.77	207.9	207.87	205.61	207.88	208.89	206.81	207.83	207.14	212.5	209.03	204.59	208.16	207.42	205.77	208.3	208.91	209.66	205.12	207.79	211.2	208.69
204.3	207.82	205.47	203.66	209.26	204.37	205.56	204.91	204.9	207.59	207.44	200.27	203.42	204.51	203.48	203.21	204.81	207.79	204.7	205.31	204.72	204.94	206.04	206.16	205.61	204.96	206.64	203.07	204.29	205.58	206.36	205.9	203.21	205.09	204.53	207.18	206.07	206.55	205.22	205.06	207.48	206.46	203.18	207.06	205.87	205.84	205.36	205.06	204.07	205.47
200.44	203.41	201.44	203.77	199.66	202.05	201.86	202.55	202.42	202.26	200.75	202.9	204.97	203.05	202.67	201.53	202.31	201.63	203.87	202.03	199.69	198.43	200.53	205.65	204.49	207.36	200.32	201.99	201.83	206.78	200.19	203.95	200.64	202.44	203.47	203.31	204.38	201.66	198.69	202.63	201.95	202.31	203.78	202.85	201.77	201.2	202.92	202.1	200.23	202.16
210.41	213.11	211.45	213.5	211.6	212.87	209.87	209.97	211.51	213.51	211.36	210.4	210.2	211.68	210.69	208.58	209.09	210.96	211.91	211	211.85	211.86	216.45	210.36	211.31	213.13	210.61	212.68	210.68	213.66	209.23	209.26	213.04	210.03	212.14	213.41	212.59	214.25	213.32	212.74	213.16	212.95	213.94	209.94	210.72	212.56	214.12	210.23	213.14	209.15
220.33	217.13	218.07	216.64	217.88	217.2	217.24	219.49	215.93	215.62	216.2	214.85	214.67	214.66	217.46	215.71	214.12	216.38	217.15	214.95	216.95	217.76	216.8	215.99	216.85	217.23	218.35	218.55	214.51	217.03	217.93	213.66	216.48	216	216.34	219.76	216.13	216.51	214.04	217.98	213.6	214.71	220.94	216.34	216.14	220.78	216.04	216.92	216.13	217.38
204.63	203.76	202.82	206.6	201.09	205.13	202.12	204.83	208.42	206.57	202.53	203.87	203.58	204.1	205.56	207.16	203.49	203.72	205.12	205.72	205.54	207.17	203.45	204.71	204.75	204.68	202.76	206.12	208.75	203.57	203.04	205.37	207.46	206.41	206.95	202.38	207.27	205.11	202.94	204.64	203.93	204.47	207.65	206.02	205.62	207.3	201.82	206.42	204.53	203.72
211.36	211.82	212.24	212.07	208.78	210.21	211.59	208.55	208.55	207.84	209.98	209.42	209.89	211.73	210.14	207.39	209.53	209.21	209.07	209.52	209.71	209.2	210.72	211.6	212.12	211.5	208.69	209.72	209.8	208.56	209.96	208.51	209.28	209.81	207.77	209.61	210.52	211.29	212.76	206.03	210.58	210.41	206.52	211.83	208.7	213.01	209.64	208.97	209	209.8
211.52	208.45	210.53	209.77	213.02	207.46	209.24	210.95	214.29	208.27	211.61	213.01	211.36	213.1	210.33	209.42	210.2	214.87	213.49	210.73	209.96	210.62	210.34	212.32	212.18	211.83	211.54	212.15	211.71	212.86	212.51	210.22	210.02	212.29	213.52	211.67	210.99	210.99	213.69	213.94	210.38	209.22	209.36	208.52	209.31	209.54	213.18	211.57	209.77	214.04
196.19	197.25	198.04	196.5	201.49	202.4	199.52	201.53	203.53	197.5	198.59	203.86	194.14	199.36	198.95	202.46	200.73	199.01	198.82	198.57	195.88	200.69	197.32	200.68	200.26	197.27	199.05	197.19	198.94	198.54	202.48	198.82	198.15	201.63	200.44	197.04	199.57	200.12	199.28	197.24	200.76	202.28	198.58	199.99	199.04	198.64	201.74	198.06	202.31	201.88
201.68	199.02	198.09	198.69	202.02	200.31	204.31	200.21	199.76	201.23	200.81	203.55	203.79	201.78	200.67	202.12	200.1	203.99	203.26	202.3	202.12	202.54	201.25	199.73	201.49	199.88	198.38	203.04	203.11	202.66	199.01	196.54	205.12	201.42	199.71	199.75	205	202.46	199.71	198.55	197.21	201.73	201.6	204.36	201.44	198.27	197.61	202.6	197.88	201.96
202.35	204.08	203.9	203.11	203.35	204.12	204.31	206.6	203.86	206.94	201.38	205.1	204.03	204.45	205.53	205.8	201.8	206.77	206.41	202.14	201.48	205.67	205.28	204.09	206.31	204.93	203.99	206.83	204.01	204.76	205.42	202.73	208.12	205.77	204.78	206.64	208.22	205.25	206.12	204.83	205.7	203.98	199.86	206.8	202.25	207.01	203.42	200.51	206.25	205.12
206.09	209.86	204.88	207.21	207.82	208.82	207.91	207.85	207.41	206.24	206.36	206.85	208.04	205.9	206.84	207.16	210.21	203.68	208.12	209.86	205.04	205.91	206.09	206.02	207.69	208.77	209.7	206.72	206.79	208.53	210.12	206.95	207.76	210.15	210.04	204.52	205.92	206.43	208.26	207.58	208.68	206.89	207.6	205.48	206.44	208.87	207.91	209.9	210.38	205.16
209.48	214.11	209.58	212.5	213.42	209.09	210.44	211.2	213.52	210.33	210.39	208.84	214.1	211.1	211.64	211.16	214.86	211.5	211.38	209.62	212.89	212.22	212.27	212.85	210.08	215.49	209.14	212.37	211.63	212.03	210.41	210.49	213.28	209.62	210.62	209.09	212.19	210.79	211.59	209.71	209.27	210.17	213.4	212.46	211.8	213.46	208.68	210.64	211.13	212.96
208.17	209.29	212.27	207.82	210.89	206.78	207.02	207.3	207.1	210.5	209.29	203.8	207.44	208.51	210	208.68	206.22	209.93	209.74	209.47	211.07	208.15	209.21	209.54	207.09	207.37	207.99	208.01	208.83	207.59	209.55	208.52	210.74	207.5	205.11	209.19	205.84	209.25	205.97	209.38	206.4	208.24	207.26	207.82	211.38	209.47	207.34	205.99	205.5	210.71
209.33	208.35	208.42	208.6	208.23	204.92	207.36	210.47	207.72	207.22	209.39	207.15	207.04	209.12	207.7	207.56	204.89	209.59	207.16	208.12	208.51	206.7	205.28	206.61	208.25	207.05	209	204.78	208.9	208.56	204.88	208.03	206.9	210.15	208.14	206.74	208.15	205.29	204.47	208.12	210.13	207.83	210.48	209.7	210.95	207.44	208.77	207.44	208.3	210.3
205.85	207.81	210.38	211.48	209.32	206.56	206.82	204.74	209.23	208.6	205.17	204.81	209.19	206.6	214.27	205.65	208.84	210.22	204.22	205.37	208.88	205.97	209.32	206.48	207.58	209.22	210.61	208.87	209.8	208.99	208.2	209.75	207.95	206.1	206.81	208.89	209.34	205.9	204.77	205.72	206.9	210.14	207.69	207.1	211.46	207.74	210.54	207.88	208.93	205.85
200.74	203.74	199.02	199.77	198.91	200.29	199.24	198.18	201.11	195.16	199.01	199.31	198.76	200.33	200.83	201.01	201.64	197.6	196.4	199.21	196.66	196.24	199.37	197.17	200.25	198.5	198.39	200.7	198.8	200.47	198.17	199.04	198.26	197.97	202.3	200.32	200.86	200.22	196.12	201.26	199.33	197.11	198.95	198.58	200.42	201.69	200.31	200.24	201.57	198.33
209.38	210.73	207.35	209.22	206.5	208.65	208.7	206.99	211.53	210.68	207.48	207	210.02	210.03	207.17	208.9	206.87	205.36	206.48	209.82	207.5	205.9	208.27	207.02	209.37	208.72	208.84	207.84	207.97	209.63	207.64	208.18	209.29	208.91	205.76	209.8	209.27	205.8	207.7	208.01	206.46	208.74	209.75	209.09	207.71	206.18	209.46	208.03	207.44	208.61
206.95	205.8	206.78	208.06	205.49	207.07	205.8	211.32	207.51	211.42	204.87	208.88	207.78	207.24	204.31	208.16	208.4	208.78	208.7	209.39	210.86	208.4	209.11	210.54	208.55	206.56	205.14	205.71	209.22	205.22	207.64	210.06	209.68	209.61	209.27	209.53	210.12	207.2	209.2	207.7	210.3	206.51	204.84	210.04	206.81	210.09	204.49	208.61	210.24	208.82
206.35	206.51	205.25	204.77	206.77	202.71	207.71	206.28	209.07	204.96	205.85	204.59	205.01	200.47	205.68	204.22	207.89	204.33	206.9	204.48	207.68	205.69	204.7	208.94	204.66	206.84	205.27	202.69	204.45	206.23	206.27	204.51	205.48	203.38	205.97	205.61	203.38	204.51	202.95	202.97	207.52	203.6	206.42	208.45	206.4	209.54	205.5	205.79	207.08	205.1
211.34	209.51	214.08	207.86	210.42	207.6	211.42	210.59	205.55	211.1	207.72	207.45	209.85	208.39	208.31	209.94	207.85	207.4	210.05	210.73	211.58	209.84	209.77	206.6	207.91	209.39	207.29	208.76	211.55	209.85	206.34	208.02	211.96	208.99	213.08	210.45	210.57	209.93	213.34	208.69	210.46	207	209.51	210.49	209.5	208.38	210.07	211.43	211.68	208.28
211.05	212.37	212.93	214.24	210.63	211.92	212.69	213.7	210.36	212.34	210.9	211.23	211.84	210.54	212.37	210	211.21	210.64	212.91	212.19	213.71	212	212.36	213.57	210.31	209.28	211.29	208.62	212.82	212.61	209.96	211.41	210.18	211.63	209.81	211.27	212.81	209.76	215.85	211.23	210.85	208	210.4	213.99	212.85	209.3	214.4	212.85	211.17	211.6
209.83	211.63	210.8	210.65	213.1	212.16	213.81	212.85	209.94	213.51	209.19	210.62	210.87	211.23	211.42	213.65	212.79	210.52	212.17	210.38	212.44	210.07	211.66	209.86	210.63	209.8	212.21	212.21	214.88	210.87	210.68	213.06	212.41	209.91	211.62	212.55	210.73	214.29	212.61	212.73	213.84	212.35	213.9	208.95	210.02	210.6	211.83	208.81	209.7	211.96
211.02	212.93	211.95	209.47	209.66	211.87	214.36	210.9	212.57	211.69	214.32	210.95	211.17	212.97	214.67	214.1	210.75	211.11	214.47	209.88	213.57	212.26	211.77	213.52	210.67	211.61	212.44	209.88	211.59	212.08	209.09	212.13	213.63	213.91	211.66	209.14	209.5	214.68	211.73	209.58	211.32	210.94	213.44	212.03	216.97	212.1	207.38	210.83	209.01	210.54
199.93	202.41	203.42	207.77	204.52	201.86	205.82	203.92	204.93	202.91	204.3	204.12	202.82	204.97	201.67	201.11	203.72	203.8	202.78	203.06	205.61	201.61	201.23	204.36	205.78	200.58	201.73	204.34	202.86	204.5	202.12	203.29	199.67	205.93	204.56	200.49	204.82	201.41	203.9	199.63	203.88	199.81	204.06	205.29	200.87	203.94	203.85	201.97	202.47	205.72
215.95	216.64	215.5	220.69	219.42	218.16	216.08	216.04	218.21	219.17	216.45	218.04	213.55	217.33	216.3	215.32	216.05	216.03	216.27	214.13	216.19	218.32	211.73	218.68	218.42	216.33	217.28	218.79	217.54	213.51	215.16	218.82	218.03	217.15	219	215.19	219.29	215.67	218.44	217.59	216.37	215.89	216.8	216.49	214.61	217.63	217.99	216.09	215.07	218.28
209.15	208.58	209.09	207.44	213.03	209.71	210.24	206.84	207.11	208.08	208.31	207.97	206.91	207.88	211.13	208.9	210.26	209.73	211.39	209.52	210.58	208.68	211.47	210.29	210.96	211.08	207.18	210.65	209.7	208.47	211.5	210.63	208.11	210.77	211.52	210.08	210.99	211.57	206.81	210.99	208.85	211.62	209.98	211.03	210.86	206.45	211.76	205.91	211.24	213.32
212.31	210.51	212.5	210.24	210.45	213.71	209.55	210.98	214.16	213.4	212.51	210.93	212.34	212.96	211.35	211.34	209.43	211.19	214.88	213.31	209.38	209.48	211.33	210.38	213.08	213.7	214.34	210.21	208.25	211.6	211.09	214.13	211.89	212.74	211.4	211.18	210.69	209.4	209.68	211.7	211.13	211.08	209.25	210.41	213.52	212.29	210.61	211.05	209.23	213.17
214.96	216.89	220.7	216.37	214.92	220.01	218.4	219.94	216.78	218.74	218.44	216.52	217.13	215.47	219.87	215.63	217.91	214.86	217.97	218.64	220.01	219.24	219.7	217.2	216.86	216.61	220.87	218.92	216.72	218.77	219.09	215.82	218.06	218.43	216.19	220.7	220.93	218.7	218.83	217.55	219.31	218.66	217.9	218.14	220.1	217.06	217.93	219.99	219.74	216.81
206.35	207.43	202.97	204.99	203.61	203.61	205.33	205.35	204.55	205.48	203.7	205.2	205.24	205.78	204.34	207.67	202.97	207.6	202.76	207.91	203.96	205.36	207.46	208.06	205.79	205.43	197.92	205.03	206.48	202.69	204.39	209.29	206.99	205.41	204.97	205.3	202.28	205.59	205.32	204.8	204.55	205.32	205.08	207.1	207.18	207.83	206.03	204.24	203.63	205.89
213.28	208.57	214.06	210.25	212.94	211.58	210.85	211.07	210.97	211.35	213.68	211.84	207.36	211.17	212.97	213.61	211.61	215.68	212.78	212.65	212.39	215.8	214.34	214.38	212.79	214.54	212.57	212.24	212.63	212.03	212.01	211.68	210.48	208.89	212.06	214.78	213.32	211.9	212.79	211.09	211.77	212.23	211.97	211.83	210.97	211.96	210.72	212.25	213.12	211.85
207.59	210.69	206.83	209.13	208.45	208.23	206.97	205.04	207.33	205.04	207.86	208.11	207.41	206.49	210.96	207.25	205.33	206.27	207.22	208.68	210.2	205.14	207.26	207.47	211.29	206.1	211.46	207.91	206.87	208.67	210.75	206.8	206.89	206.78	205.78	209.69	211.3	208.74	209.11	209.45	207.4	209.81	206.66	207.78	210.8	206.31	206.57	205.78	207.76	209.03
200.3	196.31	199.27	200.28	200.88	199.25	197.23	198.53	201.25	195.9	201.24	197.59	202.18	200.9	194.2	198.43	196.84	201.32	197.6	198.83	202.05	197.36	199.76	197.6	202.91	199.55	195.44	196.78	199.39	201.58	201.93	199.39	196.02	199.01	196.63	200.56	197.77	197.67	198.57	199.21	200.13	200.32	199.39	198.51	198.79	198.42	198.37	199.76	197.7	203.05
202.39	203.76	199.71	203.26	203.83	205.07	205.43	204.1	200.67	199.87	203.06	207.27	202.61	202.38	203.09	204.11	201.72	201.44	202.56	204.27	202.8	198.77	202.74	204.44	205.05	203.88	205.13	203.71	200.47	203.39	204.6	205.74	203.57	205.67	202.81	203.44	201.18	203.98	205.05	202.54	201.06	201.29	202.62	205.15	205.07	203.09	201.56	202.6	203.25	202.15
201.62	205.45	203.98	203.41	206.12	206.47	205.06	202.38	203.51	202.39	205.92	203.86	202.93	203.13	203.37	204.3	203.95	204	202.87	202.01	203.16	205.27	205.7	203.7	201.82	203.56	202.64	203.14	207.11	204.75	201.95	204.03	203.04	204.31	202.65	203.05	205.73	201.5	204.36	202.97	203.16	206.53	206.26	206.16	203.89	200.66	202.56	205.11	201.64	203.99
205.46	204.19	203.69	200.95	202.14	202.35	201.09	200.82	205.29	201.54	205.37	204.32	203.74	200.04	203.26	199.75	202.48	202.55	205.69	200.75	204.43	202.03	204.55	200.99	201.01	202.98	202.9	203.17	203.26	199.25	201.97	203.05	203.78	204.65	203.92	203.08	204.53	204.23	207.69	202.4	198.77	201.43	202.12	200.78	201.69	202.01	203.01	201.38	203.47	202.09
207.86	210.05	208.73	210.59	208.5	210.21	210.74	210.29	208.19	207.9	206.45	206.11	209.42	209.02	206.92	206.49	207.15	209.25	205.89	208.8	208.39	207.22	206.84	210.92	208.09	209.35	209.54	210.37	208.88	205.43	209.73	210.08	212.08	209.75	209.3	208.2	211	208.48	211.6	208.58	209.47	208.43	208.51	205.96	208.52	209.06	207.73	213.24	209.76	208.12
212.89	214.78	207	211.3	212.82	211.06	212.24	210.33	211.49	211.79	207.41	211.76	211.76	212.11	211.45	210.57	208.4	212.69	209.94	208.57	208.54	212.26	211.5	213.88	213.35	213.37	212.84	212.35	211.86	213.47	209.88	211.73	211.99	210.02	213.73	211.6	212.91	208.14	214.33	210.52	210.31	212.05	211.22	213.71	209.12	209.68	215.93	217.22	210.44	209.75
203.03	204.85	202.53	202.94	204.94	202.29	203.63	204.58	202.83	204.91	201.8	203.87	206.37	202.13	204.62	201.09	204.43	203.81	204.25	201.09	203.11	204.16	205.62	206.77	203.02	203.8	203.34	201.79	205.02	204.27	204.38	206.09	205.61	203.3	200.43	199.81	203.07	201.75	203.6	203.4	203.53	203.49	201.14	204.52	202.55	202.68	203.15	204.97	204.23	204.48
204.9	202.89	200	205.94	203.79	207.02	202.33	204.19	203.98	201.95	201.32	204.31	205.09	204.23	202.97	202.62	205	205.64	201.32	204.04	201.54	199.8	202.01	204.43	204.56	202.92	203.82	204.96	203.4	203.38	204.38	203.36	202.07	203.86	203.84	203.19	204.77	203.92	204.61	204.72	203.49	204.23	203.61	203.1	203.52	203.85	202.1	206.53	205.66	202.92
206.51	203.56	204.76	205.72	207.02	201.88	202.3	205.2	201.88	204.19	203.69	200.23	203.31	202.23	201.65	203.9	202.8	202.02	204.56	201.48	205.09	203.67	205.94	201.61	204.32	205.53	205.64	204.53	200.94	205.1	204.2	203.61	205.44	205.84	202.6	204.04	204.52	199.97	204.86	202.3	205.79	204.42	200.76	204.64	200.78	204.23	202.95	202.44	205.19	204.68
205.99	209.95	205.69	208.67	208.33	210.01	208.8	208.21	205.39	209.88	210.77	207.19	208.27	206.77	208.75	207.85	208.22	209	206.8	208.89	208.87	209.88	207.47	210.68	206.75	208.58	208.21	206.8	209.3	211.45	208.09	208.93	206.85	208.2	211.47	207.02	210.8	209.67	206.77	208.72	207.72	208.54	207.69	204.99	208.04	209.68	210.2	210.49	209.06	211.7
200.25	200.01	196.38	198.43	199.53	199.48	195.12	199.05	199.45	202.71	200.35	199.99	196.08	199.85	198.87	200.57	198.45	197.87	199.19	203.1	201.91	198.78	196.36	201.04	198.2	197.64	196.99	194.65	202.4	199.1	198.45	197.83	196.99	196.6	200.04	198.13	198.7	199.29	198.86	198.15	199.83	194.67	197.78	199.54	199.51	198.87	198.32	198.86	196.89	197.41
201.78	201.67	204.62	203.83	202.34	203.77	200.73	202.87	202.62	200.67	202.52	199.89	205.38	203.2	205.2	199.73	201.82	200.77	202.65	200.68	202.77	205.74	205.94	202.04	203.01	202.79	202.07	204.3	201.66	201.59	200.72	203.46	205.15	202.44	198.8	202.7	204.2	201.1	203.37	199.76	203.46	200.34	201.23	203.63	200.58	201.42	203.38	201.57	205.82	202.73
206.31	205.18	209.16	206.83	209.11	207.72	208.35	210.33	208.5	204.33	208.52	209.66	206.27	210.58	204.32	210.64	209.93	209.01	208.38	207.74	209.87	209.55	206.4	205.46	209.78	206.92	208.32	211.69	212.03	208.85	211	210.01	210.26	208.23	210.2	208.9	206.9	208.29	209.21	208.36	207.73	209.82	208.71	207.55	206.74	208.19	206.44	206.96	206.74	211.94
218.19	215.49	214.25	215.92	216.18	217.22	219.14	215.23	214.8	217.58	215.24	218.9	214.93	219.88	217.26	215.93	216.46	213.73	219.18	221.02	217.84	216.4	214.61	218.48	217.34	217.7	218.74	216.07	219.19	216.69	217.68	218.41	219.88	218.21	216.57	216.89	214	217.04	218.22	217.11	214.29	215.37	219.24	217.21	218.1	218.84	217.77	215.84	218.11	214.32
201.92	196.9	199.36	201.45	200.39	203	198.64	202.02	198.67	200.15	198.73	200.41	197.66	200.37	198.22	202.07	203.96	205.68	197.17	202.3	200.35	199.18	197.99	199.97	197.88	200.83	198.07	198.75	199.33	199.13	200.55	198.33	199.64	199.19	200.44	198.46	199.81	202.73	200.31	199.29	200.27	199.85	198.97	201.77	199.1	198.25	198.83	197.91	200.98	199.06
213.04	208.91	211.93	209.44	208.24	206.86	209.68	211.96	209.55	207.1	209.11	209.87	208.49	208.32	209.87	206.56	209.85	208.85	211.01	205.35	209.63	208.29	207.6	205.3	210.19	208.28	207.54	212.31	209.62	206.31	207.61	209.58	210.63	209.6	208.77	207.27	208.68	205.03	209.72	208.15	209.53	211.23	207.32	208.33	207.19	209.37	209.65	208.8	210.38	212.29
211.98	211.02	211.92	212.34	211.74	211.99	213.65	210.11	210.61	211.59	213.91	212.48	212.06	210.99	212.31	213.48	214.21	214.42	213.39	210.25	211.48	212.1	211.92	213.18	210.98	214.03	215.83	211.76	212.34	214.06	214.53	213.78	211.51	215.09	211.74	215.51	216.16	211.9	210.93	213.41	212.52	213.65	214.35	213.26	212.05	212.23	210.97	211.14	211.42	213
203.91	205.96	202.83	202.41	204.17	203.47	204.61	204.62	202.63	203.48	199.13	203.41	204.39	205.37	203.58	203.86	204.18	203.99	199.31	201.97	205.65	204.49	204.74	204.16	204.22	204.19	202.85	204.46	204.85	205.1	206	203.81	204.53	203.07	201.06	200.32	204.59	205.33	205.37	205.62	204.71	203.14	202.77	203.51	202.31	203.81	202.24	204.25	204.76	202.45
199.97	199.19	199.41	199.8	199.89	200.31	201.41	199.76	199.73	202.59	198.26	201.52	202.43	200.74	201.35	202.77	202.89	201.62	202.99	201.35	199.75	202.32	198.58	200.09	199.2	198.43	199.44	202.37	202.3	200.05	202.96	201.35	200.27	200.8	200.69	201.32	200.66	202.44	198.57	202.11	197.73	202.97	200.45	201.09	201.18	200.53	200.21	201.12	199.67	202.5
204.8	203.15	208.32	203.87	206.08	207.04	205.15	203.92	207.62	205.24	206.52	205.78	204.56	207.46	204.5	206.24	205.01	206.65	205.27	206.32	201.32	206.3	208.23	208.11	206.38	207.4	208.64	207.73	205.44	207.92	205.29	205.67	206.03	204.29	206.98	208.82	206.11	208.31	203.76	207.96	206.55	208.09	206.86	204.39	205.82	204.11	208.34	203.84	209.19	205.44
210.33	207.89	206.77	207.6	210.55	209.76	206.96	208.65	207	207.93	208.78	208.73	205.41	210.53	207.13	204.94	205.53	208.1	208.45	209.61	206.95	205.32	207.33	208.29	206.84	207.83	207.19	208.12	207.9	206.43	205.81	207.33	210	208.79	208.53	206.91	207.89	205.84	212.43	206.91	205.5	208.11	206.95	208.79	206.85	208.54	207.2	209.77	206.3	207.41
205.26	203.23	207.41	207.04	207.84	204.73	208.34	208.31	206.4	206.89	204.56	205.74	205.62	205.83	207.99	207.83	201.9	207.67	203.93	205.13	208.27	206.99	205.03	208.28	205.56	206.02	207.43	201.66	207.01	202.85	205.74	208.94	207.41	204.69	205.11	207.29	205.23	205.52	207.91	205.87	207.56	204.74	207.82	206.48	206.48	201.51	204.03	204.75	208.11	207.24
206.47	206.95	210.57	210.02	206.2	207.91	204.86	204.8	210.28	208.54	209.28	208.46	205.52	207.97	209.65	206.58	210.67	206.39	206.35	208.11	209.54	210.9	208.03	210	207.76	210.57	206.3	211.93	208.32	208.37	209.16	210.38	210.87	212.08	210.01	207.64	206.42	206.47	209.87	209.42	210.33	207.95	207.83	210.15	209.45	209.34	206.75	208.28	205.53	207.93
200.93	202.65	203.42	203.1	201.07	202.25	204.33	201.78	203.22	203.48	205.55	204.45	204.24	204.81	204.86	202.25	201.74	203.63	205.51	204.67	203.79	203.92	203.93	205.12	202.02	199.73	204.33	208.93	203.02	201.7	205.23	203.71	201.66	200.83	205.71	205.65	201.75	203.57	203.71	203.69	206.22	202.96	205.41	205.63	203.34	202.13	204.4	202.48	206.25	203.51
206.97	210.61	209.62	210.87	206.29	208.98	207.06	207.32	208.15	207.5	208.88	206.14	211.33	207.42	207.21	208.96	206.78	207.15	211.32	205.31	205.24	206.08	206.65	208.55	208.73	208.2	206.84	205.18	205.71	208.35	210.07	209.56	209.14	206.53	207.35	207.05	208.49	207.66	207.19	211.52	208.42	208.68	205.16	208.61	210.16	206.48	207.73	209.5	209.89	206.83
211.08	210.03	213.41	211.4	212.83	211.17	212.48	210.61	214.72	212.24	215.71	216.91	212.7	217.18	213.71	213.52	212.44	212.08	215.21	214.18	212.17	213.07	214.91	212.59	211.97	215.8	215.63	213.31	214.09	212.07	215.44	213.1	214.94	215.85	213.79	214.99	208.62	213.68	215.02	216.56	214.94	218.14	213.41	214.2	214.89	211.83	215.01	211.48	210.94	213.73
217.17	214.06	214.4	215.42	219.17	217.48	217.38	216.58	219.06	217.44	219.2	216.11	215.84	217.94	218.63	217.33	216.35	218.8	216.73	218.2	220.19	215.59	217.27	217.74	216.63	216.31	220.17	219.55	214.98	217.21	217.79	220.82	217.45	217.59	220.4	216.52	216.47	216.05	214.13	216.94	216.05	218.04	216.15	219.47	218.28	218.31	215.08	217.45	216.22	219.52
211.01	209.13	207.76	211.33	211.7	210.31	210.48	209.8	208.62	209.11	211.89	208.82	209.45	208.03	208.55	208.24	210.17	207.37	206.3	207.93	212.4	210.15	211.92	209.09	210.16	208.88	211.01	209.51	207.15	209.08	209.7	210.05	211.05	210.03	207.33	209.73	211.52	209.38	210.28	213.56	209.45	209.64	213.11	209.27	210.41	209.41	209.34	209.57	209.6	213.96
214.88	211.23	211.86	209.05	213.89	211.96	210.82	213.01	210.94	210.71	210	212.65	212.22	212.17	211.21	210.73	215.54	211.23	209.16	209.11	210.6	212.14	210.02	211.19	209.7	212.59	213.94	212.67	208.87	212.52	213.04	210.22	211.64	211.08	211.57	210.35	209.25	208.54	210.81	209.16	210.52	215.07	212.06	213.79	213.83	211.2	212.44	211.65	212.47	213.07
213.3	212.38	209.18	212.62	212.2	210.61	211.06	211.91	211.59	211.14	213.73	215.06	210.74	211.38	210.95	212.92	212.1	212.29	211.63	211.36	214.41	214.84	213.38	212.97	213.15	213.23	211.18	214.85	210.68	211.71	212.76	210.7	210.68	210.6	212.05	215.27	212.72	211.06	210.52	207.32	215.29	208.13	213.41	211.47	209.86	212	211.05	209.53	214.12	211.82
208.09	210.31	209.93	208.91	208.55	210.03	209.31	207.42	209.64	208.37	211.75	209.36	209.29	208.27	207.05	210.94	206.83	209.21	207.31	209.67	210.31	204.67	210.16	208.21	207.6	208.1	208.38	208.02	205.68	208.84	210.67	205.84	208.2	212.8	210.06	208.63	207.22	208.66	206.75	209.19	207	203.13	210.38	209.29	207.22	211.47	209.24	208.26	208.39	206
212.59	206.16	213.62	207.96	208.73	207.22	208.37	208.28	206.72	210.06	210.22	214.81	207.01	209.38	207.69	205.71	208.36	208.43	206.71	205.8	209.05	207.21	207.93	207.22	208.98	208.48	205.42	209.27	207.24	208.47	206.8	209.37	209.16	210.6	210.23	211.07	209.93	210.59	209.87	206.18	207.71	208.94	207.58	210.23	208.18	211.62	210.51	208.12	210.28	207.55
203.78	202.73	202.31	206.64	203.94	204.61	204.86	205.05	203.62	202.26	203.41	203.86	205.67	203.15	204.94	203.48	206.64	203.28	205.5	205	203.83	204	204.26	203.58	204.07	206.12	205.33	205.28	206.6	207.07	205.55	203.94	204.81	204.12	205.8	204.33	206.3	204.81	205.89	207.59	204.84	201.83	201.96	205.69	206.67	207.15	202.97	203.94	203.59	203.85
208.64	208.5	209.96	209.71	211	207.84	205.88	206.75	210.83	207.31	205.03	206.82	206.38	208.84	211.04	210.84	211	209.24	207.2	205.37	207.28	210.38	207.15	208.84	208.08	209.89	208.61	209.22	209.72	210.42	210.67	206.89	209.71	207.22	211.32	209.93	208.58	209.52	208.26	209.32	208.07	209.77	205.32	210.96	207.47	208.36	209.25	206.23	209.63	211.13
206.55	208.68	208.84	208.5	212.55	207.72	210.1	210.35	211.52	207.97	210.14	205.62	210.64	209.75	205.82	208.12	209.23	206.68	208.07	211.3	208.35	207.71	208.86	212.07	209.5	203.65	207.84	209.09	208.63	213.54	209.32	207.95	208.16	208.56	208.33	210.29	208.68	208.19	212.12	208.92	209.73	210.84	210.21	209.73	205.83	210.56	208.95	209.82	206.22	209.73
209.39	211.39	205.17	209.31	208.95	207.53	205.58	211.69	209	207.48	210.09	208.07	210.61	210.46	208.92	206.72	209.81	210.01	210.14	211.07	206.73	210.45	207.7	209.99	208.68	210.27	206.23	211.46	207.83	211.54	207.81	211.19	210.32	210.16	206.71	210.6	209.46	209.96	211.42	208.35	205.31	210.75	208.39	205.34	210.64	209.72	209.92	205.34	209.37	211.87
210.14	207.22	211.18	211.3	211.31	210.2	213.53	210.22	208.55	211.31	212.21	212.46	215.23	210.09	213.03	211.54	212.77	211.53	212.12	208.96	208.04	212.13	212.21	209	210.11	211.61	211.01	213.68	212.32	213.18	213.2	211.22	210.31	210.47	213.11	209.35	211.54	210.67	213.16	209.02	214	209.87	212.9	214.05	209.36	211.28	211.2	211.42	209.9	211.55
206.13	206.11	210.26	208.02	210.17	210.89	206.79	206.29	209.81	208.27	208.89	210.15	209.31	211.34	209.38	209.07	206.79	205.57	205.76	206.25	208.06	209.1	208.43	208.15	207.59	205.09	211.17	209.1	207.98	206.1	205.46	204.85	211.07	208.84	209.54	210.27	204.94	206.11	209.41	206.89	207.6	210.65	210.8	206.23	204.89	204.67	207.14	206.78	211.44	207.4
211.8	217.06	213.06	215.88	210.57	209.49	209.16	213.09	212.67	210.13	212.66	214.37	212.7	212.24	211.51	210.75	213.59	213.36	214.46	212.96	211.71	211.71	210.94	216.42	212.53	214.56	211.17	210.74	211.2	211.71	212.18	213.2	210.16	212.6	208.99	210.34	208.91	209.12	214.89	212.23	212.55	215.64	213.59	215.01	214.18	213.02	212.76	211.51	212.41	213.3
206.57	203.5	207.83	207.41	206.02	207	204.17	204.94	206.29	208.16	207.8	204.82	206.26	206.46	207.53	209.65	207.58	205.04	204.57	209.66	206.23	206.99	206.17	208.38	203.48	205.3	207.2	206.79	204.53	205.98	206.64	205.14	207.9	205.56	204.55	207.01	208.17	207.3	205.06	207.85	206.63	206.3	204.07	209.02	209.72	207.36	205.52	207.13	206.01	208.66
206.67	205.17	205.97	205.68	205.08	202.64	202	206.31	204.77	205.68	202.28	206.48	206.41	204.69	205.78	203.79	205.62	202.31	203.4	205.75	203.49	203.14	208.05	203.47	206.59	202.21	204.54	203.94	203.48	201.78	204.02	204.3	202.48	204.73	207.05	202.37	207.41	204	204.54	205.71	204.2	204.18	204.34	204.62	205.02	203.84	208.56	203.25	207.48	204.15
209.02	207.29	208.18	205.88	206.4	210.33	208.04	206.37	205.72	209.63	209.43	209.04	208.96	209.14	210.17	210.58	208.72	206.85	208.38	205.81	208.09	211.69	207.63	206.89	211.32	208.36	208.57	207.22	203.96	211.49	205.74	207.43	206.07	207.37	208.04	208.84	209.2	208.51	208.48	207.19	209.19	209.32	209.08	208.02	206.06	210.92	207.78	206.45	208.23	210.54
207.13	209.37	207.65	208.24	208.1	208.1	207	206.68	211.93	207.23	208.44	206.31	205.45	207.96	205.42	207.69	209.65	207.3	205.76	207.14	206.53	207.19	206.7	210.45	207.95	208.25	206.3	207.18	207.72	207.9	206.86	207.36	207.6	206.28	206.83	211.47	205.96	209.91	208.94	206.06	209.38	207.19	206.07	208.76	209.16	207.14	205.19	210.47	205.25	207.95
195.86	194.41	197.07	195.51	191.76	196.9	195.86	195.22	193.08	197.13	193.5	194.17	194.85	193.81	195.82	195.85	194.83	194.99	195.98	194.75	196.61	194.22	197.75	194.19	196.51	194.88	194.02	195.73	197.35	194.39	195.89	195.7	195.21	194.41	195.97	196.26	196.63	192.93	195.33	194.75	192.46	194.17	196.5	192.44	195.35	196.28	198.5	196.1	195.13	193.94
206.39	205.57	204.58	205.04	206.54	204.79	203.81	206.2	206.33	205.12	203.61	207.26	207.26	206.01	204.02	204.56	204.71	207.24	207.67	202.82	204.61	202.92	206.74	208.59	206.18	207.75	203.77	204.79	207.78	203.14	206.01	204.86	203.34	204.82	204.4	207.43	204.76	205.05	204.43	206.54	204.28	203.61	205.8	205.43	207.8	207.44	209.43	202.68	206.09	203.08
219.76	221.77	220.64	218.75	216.02	216.52	217.09	219.19	219.28	216.21	221.88	215.55	216.51	219.18	219.14	217.47	218.02	217.89	217.13	219.51	219.91	219.18	217.57	218.51	215.27	216.27	219.91	218.94	218.61	217.25	216.13	219.68	216.12	215.12	217.64	217.66	217.75	219.22	217.01	220.92	217.87	218.69	216.19	218.83	215.14	215.38	217.19	218.91	216.65	216.15
193.08	197.55	198.15	197.42	195.65	199.25	196.95	200.71	196.66	197.11	196.96	197.19	194.46	196.34	197.78	199.52	197	196.51	199.32	199.12	198.58	197.48	200.71	199.25	197.23	198.59	197.95	199.21	199.51	198.35	197.84	199.7	199.62	199.27	198.6	200.4	195.97	196.81	196.83	196.36	196.35	195.68	197.48	197.91	198.09	196.72	198.81	198.07	198.25	198.43
191.32	192.47	195.5	193.22	195.72	196.5	193.38	196.7	193.84	193.95	194.53	196.92	192.11	197.81	195.65	196.69	194.68	194.7	195.84	193.14	199.02	191.68	194.53	192.14	195.97	197.07	192.71	195.04	191.99	192.85	194.39	194.49	193.36	193.72	193.93	194.28	194.31	193.62	194.37	193.74	194.65	194.54	195.01	195.79	195.72	193.75	193.69	194.82	196.74	195.95
211.73	209.91	208.04	212.95	210.08	213.76	213.28	212.64	213.34	209.3	213.45	211.85	211.23	213.21	212.58	211.42	208.42	212.35	211.64	212.23	211.44	210.89	211.5	215.16	210	213.75	213.42	213.93	212.07	211.7	213.11	210.88	211.37	213.29	213.68	209.67	211.17	212.08	214.61	212.82	209.2	212.42	210.04	207.89	209.09	212.92	208.98	212.6	214.31	213.07
204.66	205.14	204.04	204.1	204.12	204.13	205.12	205.44	204.41	206.15	200.73	202.06	202.44	201.15	203.95	203.08	206.53	207.61	200.79	203.43	205.92	202.9	202.62	200.52	204.97	199.51	199.19	204.63	203.34	203.41	200.51	203.82	200.98	204.43	202.73	200.88	203.7	204.12	208.72	204.24	204.06	203.97	206.93	206.22	206.08	200.32	204.37	203.1	204.92	203.57
195.31	195.15	193.5	195.21	193.77	197.06	196.35	198.5	194.3	196.1	195.87	195.59	196.02	194.77	199.01	192.22	192.57	192.87	197.36	194.74	192.28	193.6	195.39	193.16	195.89	193.99	197.56	194.72	196.13	194.95	193.25	195.24	193.38	193.87	195.41	194.66	193.98	196.33	198.58	195.06	194.6	194.57	197.39	198.51	194.67	194.02	196	196.95	195.21	194.24
202.97	206.61	207.46	202.42	201.44	207.1	204.31	202.52	207.1	205.77	204.92	204.38	202.56	203.88	204.25	205.68	202.39	205.61	204.71	204.28	204.91	201.01	206.64	202.55	205.15	201.35	204.57	201.51	202.22	203.25	204.51	203.09	202.09	203.71	203.38	201.62	206.98	204	205.82	206.28	204.8	202.43	205.58	202.19	203.67	204.12	201.99	205.64	202.45	203.83
207.26	211.48	211.76	213.62	209.81	213.81	212.82	210.16	208.41	210.97	215.62	208.61	210.99	214.47	209.27	212.44	211.34	210.19	215.15	212.18	209.9	213.34	211.66	211.17	210	211.82	212.16	209.81	213.35	213.56	211.95	209.51	210.58	213.98	214.11	213.03	210.44	210.15	210.43	214.58	209.51	210.53	210.22	211.34	209.88	209.37	214.77	210.94	212.95	211.57
201.3	204.28	203.81	208.56	205.62	200.45	206.89	204.47	202.21	206.24	205.62	204.3	203.06	202.77	206.47	204.43	204.12	205.55	206.96	204.14	205.62	202.9	207.05	206.3	204.05	204.15	205.98	206.56	204.74	204.68	202.88	202.81	204.85	203.67	201.03	202.34	206.4	203.65	205.12	205.38	204.13	204.59	204.37	205.91	209.27	205.65	202.15	206.8	205.9	205.23
218.83	222.03	218.05	218.83	216.21	219.57	219.58	217.17	218.81	219.9	216.08	218.71	221.18	216.76	215.57	219	220.72	217.83	216.21	218.73	217.5	217.29	215.66	215.53	215.19	215.96	219.59	216.15	218.02	217.63	217.41	215.33	217.14	218.79	214.71	218.13	216.93	217.72	216.26	218.84	214.78	218.68	219.07	216.67	217.64	217.85	218.63	218.84	214.46	217.21
207.52	210.58	208.34	211.16	206.81	208.43	207.16	207.75	205.26	207.42	207.04	206.75	209.05	208.45	205.65	205	205.08	205.19	210.69	210.04	206.46	210.61	206.88	206.49	205.87	208.8	208.82	207.12	211.02	208.49	207.68	208.09	208.29	205.61	208.82	209.7	208.99	206.39	208.77	207.24	208.93	208.27	203.6	208.59	206.26	211.05	212.17	209.88	205.18	210.53
208.56	207.65	207.22	207.26	207.71	208	210.63	209.26	207.69	205.82	207.45	209.2	208.31	209.34	209.3	206.61	206.9	210.37	209.4	210.83	206.71	207.33	209.87	206.67	205.25	206.74	211.32	208.61	208.53	207.83	206.19	209.24	206.65	206.31	206.86	210.65	206.64	207.33	207.87	207.72	208.43	205.73	207.19	205.65	208.41	208.22	208.12	207.81	210.83	211.12
204.18	203.17	201.95	202.56	200.5	207.93	202.03	203.94	204.06	203.91	200.54	202.45	202.78	201.46	198.81	203.04	204.94	200.73	199.49	202.55	203.25	200.8	203.25	203.49	201.11	199.4	202.66	202.5	200.67	203.84	203.32	203.96	201.44	202.41	201.04	200.83	204.09	199.25	205.21	203.92	202.24	201.54	204.34	203.39	201.53	200.97	200.45	201.28	201.79	200.15
210.45	214.71	210.31	210.77	211.97	211.16	211.95	211.41	211.35	212	209.23	208.05	212.63	210.99	210.17	209.87	211.64	213.06	208.27	215.92	212.83	211.86	211.35	206.91	210.19	209.72	212.88	210.51	213.6	211.03	211.17	214.85	213.17	212.94	209.3	211.68	210.43	213.22	212.32	211.89	210.85	212.03	213.57	213.32	211.92	210.27	209.17	210.6	209.13	209.33
208.2	206.45	208.2	205.63	210.59	206.73	209.24	208.6	210.46	208.9	207.57	205.66	207.49	208.06	207.42	210.78	209.81	210.38	209.72	208.37	206.73	206.87	209.47	209.73	209.8	208.21	210.15	208.14	209.46	209.22	208.08	209.79	207.71	207.87	208.23	208.28	208.38	207.9	207.44	205.55	208.81	207.87	206.97	206.73	208.3	212.14	211	206.32	207.09	207.98
209.31	211.32	212.69	208.96	209.03	209.38	207.22	208.75	209.42	208.17	207.7	208.44	211.55	208.45	207.91	209.46	213.6	208.17	211.22	210	207.9	213.46	210.69	209.45	210.89	205.87	208.2	210.21	209.13	208.48	210.65	213.73	211.7	209.59	209.58	211.05	208.12	209.1	208.39	209.51	207.86	211.11	208.67	209.04	208.74	207.24	211.13	206.88	208.73	209.92
214.89	217.87	219.29	217.12	217.82	213.17	218.79	219.25	217.13	216.59	216.17	216.52	216.05	219.87	216.57	217.24	219.49	217.31	215.58	219.65	217.68	216.13	215.03	217.48	219.7	218.8	216.06	217.13	216.38	218.02	219.39	217.96	215.87	214.31	219.86	215.14	216.84	216.28	216.28	219.1	215.3	216.53	217.43	217.67	218.4	218.52	214.99	219.14	217.54	214.99
209.89	205.48	208.76	207.19	209.07	206.09	208.31	207.45	207.34	206.77	207.21	210.81	208.11	206.05	210.97	206.77	204.15	208.01	207.65	207.96	207.76	208.01	209.29	210.53	208.75	206.28	205.3	207.44	206.23	206.6	204.82	208.78	210.74	208.54	206.14	204.73	209.43	207.11	208.47	204.57	209.83	209.16	205.41	207.22	209.91	208.09	207.23	207.42	202.6	208.71
203.64	205.8	202.26	202.03	199.59	203.87	202.46	204.56	203.74	203.35	202.97	205.31	204.27	201.57	200	203.08	202.85	201.53	203	203.98	203.42	204.67	203.83	203.75	204.38	204.04	202.32	202.4	203.53	202.3	204.4	203.46	203.81	201.27	203.44	200.91	202.7	202.11	200.79	206	203.77	204.26	202.46	199.93	203.25	200.62	201.85	201.17	202.26	206.17
210.43	215.46	211.31	214.37	213.48	213.78	211.68	214.99	211.58	212.41	210.3	213.57	214.8	212.03	210.46	214.29	211.91	211.92	213.09	211.66	210.37	210.22	214.22	213.9	212.94	209.58	213.24	208.93	209.74	212.04	212.94	210.93	212.36	209.86	210.02	209.87	211.82	214.07	211.21	212.21	211.26	216.42	210.93	210.08	211.64	212.06	211.42	211.88	215.67	212.43
201.21	199.38	200.77	204.45	204.06	201.38	202.68	205.62	201.27	203.37	202.6	202.15	201.45	204.12	201.99	205.45	199.35	203.55	202.76	203.84	202.42	203.17	202.77	202.91	202.16	203.38	201.93	206.62	205.05	205.03	201.6	204.42	204.17	204.28	203.88	202.84	206.36	201.11	202.4	204.93	203.05	204.61	203.11	205.92	203.91	203.76	204.84	200.43	203.72	205.92
212.23	210.25	212.18	214.87	211.62	214.82	214.99	209.77	209.71	209.71	214.65	211.68	210.44	214.63	215.16	212.92	215.86	213.92	213.03	211.89	212.14	211.19	212.78	214.41	209.28	211.12	209.77	212.71	213.38	213.01	215.76	212.87	214.63	211.83	213.65	215.9	212.75	215.08	210.8	211.24	214.27	210.31	208.91	210.89	214.73	209.75	215.26	214.58	211.01	212.16
212.05	207.37	210.18	208.87	208.81	210.56	210.6	209.34	208.53	209.95	210.82	208.71	210.72	208.78	205.61	213.55	209.92	211.82	209.5	208.93	211.67	208.01	209.64	208.49	212.29	205.9	211.8	208.92	207.12	208.36	208.23	208.68	209.86	207.84	209.25	211.29	210.14	207.93	211.04	209.18	210.29	210.38	209.46	208.84	208.91	213.05	209	209.43	210.73	205.74
199.06	198.35	200.08	200.57	198.81	198.52	201.22	201.8	198.91	196.86	197.3	199.04	197.78	200.78	198.74	200.09	198.94	200.61	198.11	196.99	201.74	199.1	201.65	199.11	195.33	199.73	198.54	201.4	196.25	198.52	198.79	199.1	198.02	200.08	200.11	198.18	197.5	197.6	199.65	197.92	198.49	197.29	201.96	199.86	200.29	196.94	200.52	195.42	199.16	198.4
207.67	205.38	206.7	204.95	207.32	205.24	209.65	207.12	201.29	205.72	206.76	208.88	206.62	209.81	207.44	210.45	205.13	206.12	204.49	207.48	208.17	204.89	205.84	208.14	207.58	209.21	206.17	206.53	205.98	207.41	206.08	206.27	204.3	205.77	203.63	208.73	206.09	205.06	203.66	206.4	205.07	205.06	208.42	206.92	205.89	207.03	207.72	204.99	205.27	206.51
201.48	202.57	201.57	204.97	206.86	202.74	200.08	204.03	202.34	202.58	205.35	202.58	199.29	200.9	203.95	200.89	201.99	202.62	206.18	203.64	202.45	204.27	204.38	201.22	202.19	203.97	204.72	204.8	200.15	202.18	203.93	199.66	202.53	201.27	200.38	204.71	201.81	201.85	199.51	203.13	205.62	201.58	203.21	202.01	200.18	202.53	200.09	203.88	203.46	200.8
204.76	207.11	207.93	210.6	210.16	210.24	206.4	210.57	210.53	207.72	206.92	210.43	210.98	209.05	212.79	210.98	207.71	211.62	210.01	206.08	208.03	211.3	208.13	210.39	210.09	210.45	209.66	211.74	209.2	209.9	210.42	208.21	208.71	207.57	210.81	211.81	211.7	210.79	210.49	210.17	207.12	209.79	209.81	208.72	208.85	208.25	205.95	211.11	208.51	209.17
215.38	212.69	211.86	211.44	211.42	213.53	214.4	214.08	214.69	216.55	211.24	213.78	211.93	211.51	213.19	213.71	215.8	210.88	215.48	211.58	210.78	215.15	209.93	212.36	211.83	213.56	213.02	212.47	212.72	211.61	209.45	212.86	214.57	213.51	211.13	213.4	210.62	211.98	212.81	215.2	212.17	210.51	210.37	213.56	212.26	212.5	212.05	212.16	215.87	210.97
210.55	209.38	203.58	209.11	209.2	207.43	205.05	212	208.39	208.02	209.14	209.24	207.18	209.24	204.8	209.25	207.36	208.9	207.54	207.76	209.68	209.92	209.62	207.38	208.19	209.64	206.57	209.03	204.88	206.04	209.24	207.26	209.08	208.23	207.64	206.3	209.51	209.59	207.96	210.74	207.71	207.67	210.46	205.37	208.21	204.57	208.56	207.2	206.23	207.14
204.54	203.23	204.84	203.26	205.14	202.92	201.24	204.57	204.16	205.06	203.88	202.31	203.99	202.92	203.01	202.48	204.89	201.53	204.62	204.35	204.11	202.73	203.29	201.31	202.93	203.96	203.14	203.54	205.55	206.22	203.61	202.45	204.58	203.37	201.75	201.18	205.04	202.91	204.11	203.13	204.22	203.69	205.56	204.69	204.69	202.85	204.19	202.9	204.19	204.61
214.15	215.33	215.66	212.57	211.74	214.77	210.11	215.61	211.75	211.47	211.22	211.75	212.13	213.02	210.33	211.16	213.63	213.06	211.77	212.01	214.31	212.69	211.25	213.6	213.28	215.29	213.73	212.52	214.62	210.92	215.08	214.09	215.57	209.35	210.16	212.96	215.21	206.74	209.77	211.72	212.26	213.44	212.34	213.8	212.26	212.4	213.94	215.64	213.22	210.67
209.85	212.14	214.08	212.34	213.99	213.08	212.93	213.66	213.73	213.43	214.51	211.47	211.78	211.92	210.48	212.58	214.84	216.57	208.38	212.54	216.3	213.32	213.55	214.39	214.89	214.28	208.55	212.55	213.35	213.56	213.03	214.01	212.75	213.4	213.25	210.63	214.51	213.91	211.77	210.32	212.85	212.93	213.16	214.86	211.63	213.32	212.95	208.89	210.15	212.59
208.22	208.07	208.39	206.26	209.6	206.18	209.24	207.56	206.15	208.47	203.68	208.15	207.64	205.66	209.64	206.72	209.09	209.06	209.02	209.92	207.24	208.53	207.01	208.97	208.61	204.9	207.02	205.75	206.15	205.9	205.78	208.78	209.86	206.51	207.15	209.35	207.76	207.2	208.02	205.78	210.57	208.17	209.81	210.84	208.21	208.82	209.08	207.49	206.82	207.65
204.49	202.31	202.61	200.47	203.54	201.47	204.59	203.91	201.97	203.32	204.1	201.32	201.31	202.61	202.91	205.51	202.84	198.84	202.01	202.36	203.02	200.37	200.79	203.88	200.78	203.22	202.43	204.39	200.5	201.5	206.53	204.37	203.29	201.81	204.51	209.88	202.98	203.65	202.22	198.22	201.83	205.08	207.36	202.57	203.8	202.36	200.01	199.4	201.92	201.59
211.82	211.6	211.17	212.43	211.64	212.35	213.58	213.7	212.02	211.84	213.6	214.15	211.54	215.72	213.2	211.73	212.81	212.72	214.08	213.11	210.36	212.28	217.12	212.55	213.17	214.67	214.38	213.32	211.29	212.37	213.49	214.68	212.43	215.01	211.07	212.66	213.33	210.29	212.67	211.52	212.63	213.91	212.14	215.33	210.37	215.6	208.84	211.47	211.7	211.29
197.28	200.49	196.67	201.36	198.86	199.03	196.91	197.29	196.01	204.21	197.88	202.01	196.45	199.36	199.2	199.76	198.22	199.94	198.82	200.02	198.02	198.15	198.7	199.27	198.74	197.95	197.49	199.41	201.68	201.69	197.61	199.36	200.7	198.55	200.93	198.39	201.56	200.39	203.64	196.33	202.42	200.13	200.29	198.85	200.4	201.31	199.17	201.98	200.79	198.15
204.09	205.69	205.62	201.59	204.51	203.19	203.87	201.02	203.63	201.51	199.39	203.24	204.87	204.18	202.94	203.7	203.44	205.1	202.47	203.64	199.88	202.6	202.76	202.28	202.35	202.5	203.53	203.64	202.49	202.15	201.68	202.71	205.74	204.68	199.88	203.27	203.52	203.17	203.83	203.8	201.06	205.53	206.08	198.94	203.75	204.28	204.68	201.95	201.66	198.28
196.95	202.75	197.56	198.34	199.07	199.77	197.89	196.55	199.87	198.82	199.36	199.28	200.95	201.42	200.25	203.28	200.49	199.69	205.17	193.52	199.14	202.65	198.24	198.67	200.37	202.39	198.55	196.02	200.75	201.04	203.14	202.27	199.53	201.62	198.55	198.62	197.14	197.21	201.03	200.32	201.93	195.11	196.16	200.05	198.77	201.47	201.81	201.62	196.08	198.05
212.36	209.21	207.89	207.13	205.01	210.55	209.46	207.35	208.58	206.67	209.14	207.51	207.84	208.92	212.45	208.58	210.58	210.63	208.77	207.43	206.07	209.9	209.11	210.18	210.78	211.92	205.58	208.1	208.88	208.39	207.74	208.68	208.57	209.82	204.97	206.6	208.03	208.53	208.05	206.68	208.59	209.9	209.6	206.8	209.57	206.86	208.53	208.73	212.62	205.91
201.36	202.93	203.07	204.54	202.89	202.93	205	201.74	202.76	205.36	199.27	202.72	204.1	204.9	202.23	200.95	202.85	203.69	201.81	203.21	203.28	205.55	201.82	204.56	202.48	202.52	206.54	201.33	202.34	201	202.52	204.23	202.39	203.39	207.02	203.59	203.56	205.18	202.1	198.86	202.94	202.04	200.49	205.45	202.65	200.7	203.17	204.34	204.04	203.2
201.39	203.28	203.42	201.31	207.09	200.86	202.89	201.98	202.36	201.84	205.18	200.59	200.94	202.71	201	201.29	203.54	201.18	201.98	202.8	203.52	203.72	201.89	204.91	203.11	203.11	206.63	204.41	200.89	203.38	201.84	200.73	204.15	202.81	203.89	202.72	205.74	204.56	199.62	203.07	202.29	200.63	201.44	201.25	199.47	203.52	201.12	205.6	202.79	201.85
203.11	202.59	205.76	203.79	204.21	206.75	205.85	205.04	204.85	203.78	204.26	205.13	205.19	206.55	203.64	203.58	206.33	207.63	205.41	205.79	206.44	206.32	201.9	205.64	205.16	204.62	205.56	201.82	204.14	201.55	204.94	207.29	204.36	202.54	203.04	202.28	204.04	203.51	204.32	206.53	201.31	205.77	204.25	206.8	203.76	207.28	202.38	207.03	203.31	207.39
217.84	221.26	218.95	214.62	215.66	216.11	215.32	218.36	215.23	218.46	217.07	220.24	215.29	217.8	217.27	215.27	218.91	219.88	217.8	216.11	215.62	217.93	214.22	219.39	218.97	217.35	213.26	216.06	214.53	214.19	215.98	216.06	216.3	215.58	215.4	217.35	217.24	217.97	220.03	217.44	216.8	217.08	218.12	216.58	217.93	216.01	216.95	214.86	215.76	218.46
211.82	211.29	211.53	213.52	213.91	212.3	214.23	209.91	214.74	211.68	212.28	210.36	212.39	209.52	210.14	209.65	211.15	213.78	209.66	213.72	210.5	211.91	210.09	210.02	213.64	212.81	210.9	212.16	213.01	213.35	215.17	214.41	214.46	214.7	212.29	211.79	213.09	212.43	211.24	211.77	207.35	213.94	213.41	214.18	213.28	213.24	213.04	212.39	212.54	212.77
207.14	203.62	204.1	206.92	206.59	204.93	207.61	207.35	205.02	205.6	205.77	211.7	206.15	208.32	205.77	206.46	208.65	207.62	206.29	206.32	205.23	209.42	208.54	206.45	206.44	205.5	202.92	208.81	205.49	207.13	208.1	206.84	205.79	205.13	207.03	206.64	205.34	207.26	207.1	207.17	204.52	204.83	205.57	206.68	209.19	206.7	205.99	210.22	208.69	203.51
214.15	215.73	215.54	214.46	215.3	216.48	216.29	220.77	218.5	219.9	220.38	216.38	218.42	216.07	216.25	217.87	217.94	216.53	219.77	217	216.39	217.06	216.35	216.64	218.49	216.25	217.04	215.42	214.56	215.27	216.23	216.63	219.3	216.15	216.02	213.32	215.74	217.58	216.99	216.52	215.95	214.98	218.05	218.25	217.87	217.77	214.35	217.06	216.23	213.92
210.32	210.88	208.51	211.72	210.58	214.39	212.5	211.61	215.08	209.92	209.73	211.75	212.5	210.91	213.85	214.21	211.8	210.64	211.45	211.12	212.67	214.54	207.71	213.83	213.63	213.38	211.5	210.61	211.4	211.39	207.76	211.47	212.67	211.6	214.78	208.03	212.28	211.17	212.92	210.29	210.19	210.57	211.27	211.87	210.52	215.18	213.99	211.14	209.25	211.25
209.2	211.96	206.84	209.09	208.18	207.41	207.95	212.11	206.08	209.44	207.78	210.24	209.18	205.01	210.14	206.88	202.13	210.24	212.01	206.83	206.77	204.93	206.79	208.46	209.4	207.18	209.58	206.55	206.56	207.83	208.81	210.63	209	210.93	209.56	208.96	210.1	211.8	207.05	209.9	206.41	208.28	212.59	209.45	210.43	207.64	208.65	205.49	208.34	209.68
198.67	196.2	201.56	200.81	201.42	199.29	201.52	202.09	201.3	200.98	197.21	199.18	199.95	201.15	198.54	198.8	203.15	199.12	200.25	200.65	199.92	199.34	201.33	200.66	198.97	200	199.36	202.85	200.03	202.32	201.94	201	204.2	200.67	198.57	198.9	201.17	201.84	200.13	201.53	198.18	199.24	199.96	198.85	202.29	203	198.83	200.26	200.39	199.91
208.81	212.56	208.05	210.82	207.34	207.23	213.2	208.41	209.12	207.5	209.15	206.83	209.69	210.07	208.22	206.9	207.89	208.82	208.4	207.95	207.17	212.19	207.08	207.55	209.74	204.16	208.57	211.46	208.1	207.39	209.17	206.76	209.94	206.46	209.09	208.37	210.74	207.02	209.64	210.96	207.54	209.8	209.08	210.08	210.54	210.8	207.16	210.81	211.2	209.41
206.77	204.86	206.98	210.17	207.01	208.96	207.43	208.4	208.66	209.3	203.82	206.92	208.07	207.46	205.42	206.02	207.61	208.47	204.17	204.49	205.6	205.31	207.99	207.31	207.16	207.75	209.81	207.74	207.59	207.96	209.95	205.72	208.61	205.49	206.24	207.05	204.38	206.14	208.95	205.23	208.39	207.39	205.75	208.54	209.5	207.57	208.42	207.71	204.65	207.41
204.83	203.89	203.73	204.41	204.58	205.94	202.36	203.62	203.11	203.99	204.96	203.71	203.74	200.23	203.4	202.16	203.5	207.03	203.97	204.39	204.46	204.29	202.53	204.57	202.26	203.31	204.16	203.42	204.94	206.22	202.5	203.54	205.44	206.71	201.38	203.91	206.68	204.43	206.21	202.94	200.37	203.12	207.52	205.68	201.69	200.59	203.95	202.7	201.49	202.59
211.02	212.37	213.4	212.82	217.01	213.49	209.97	212.17	216.81	213.2	216.38	211.81	213.81	211.76	212.55	213.39	214.42	211.28	212.89	212.31	209.99	213.28	211.24	213.03	210.37	210.24	212.23	214.06	215.14	210.07	213.46	212.14	215.85	212.92	214.39	212.58	209.39	214.77	212.73	214.04	213.24	211.99	213.19	214.25	211.27	213.14	209.59	211.66	210.64	211.67
192.69	196.53	195.62	194.96	193.94	195.03	193.48	194.65	194.88	195.17	195.11	195.32	193.01	192.37	194.02	191.62	196.56	194.79	192.01	192.55	193.84	195.18	193.65	195.79	196.92	192.34	193.63	195.64	194.25	193.64	194.76	192.93	197.55	193.86	193.72	191.71	196.73	194.67	193.22	197.45	193.26	193.91	193.82	193.34	194.13	192.96	190.46	194.31	193.46	193.9
203.85	203.22	204.54	204.73	207.3	206.23	203.58	206	205.32	204.68	206.36	206.95	206.16	203.37	204.79	202.21	201.56	204.71	205.43	203.79	204.13	202.96	201.74	206.81	207.41	202.7	204.05	203.12	202.2	202.78	203.34	204.8	202.63	203.31	204.92	204.63	204.3	204.01	205.21	206.13	205.42	201.37	204.14	201.34	204.04	205.11	203.63	204.3	201.92	207.71
208.32	204.68	205.46	208.34	205.71	206.97	206.22	205.93	205.52	203.4	206.91	204.52	208.31	205.87	206.01	205.94	206.1	204.57	206.29	208.97	205.28	207.82	206.54	207.29	205.5	207.37	207.55	207.41	208.65	207.9	207.31	209.61	206.53	204.12	202.68	206.36	204.46	204.03	207.09	208.35	207.16	206.65	207.76	205.73	205.2	206.38	204.76	204.48	206.47	206.81
203.72	201.85	202.54	200.62	201.45	202.24	202.12	198.85	201.82	202.38	201.68	201.6	202.86	202.53	204.87	202.37	202.78	200.94	201.91	205.83	201.4	202.79	204.55	202.93	201.47	201.24	205.66	205.61	203.04	204.57	201.57	203.56	201.76	200.81	198.83	204.01	203.76	202.47	200.39	204.25	203.7	203.53	203.06	200.62	204.09	201.69	201.31	201.58	200.28	196.12
214.19	212.97	209.38	213.02	212.01	211.63	212.94	213.96	209.92	211.58	213.69	213.31	212.78	212.88	212.5	213.83	211.87	213.83	211.1	212.48	212.24	210.21	209.71	207.75	213.03	213.42	212.94	213.68	212.99	209.7	212.68	207.83	212.33	214.97	215.27	209.5	213.7	212.56	212.69	209.14	212.15	212.05	211.97	213.68	208.96	210.51	209.14	210.57	210.76	212.41
199.53	197.03	199.08	202.33	200.05	200.91	197.79	202.54	200.53	202.98	197.34	200.15	202.66	202.12	196.26	199.72	203.49	199.53	200.75	200.84	202.2	201.49	198.06	199.65	197.15	199.46	201.31	200.48	198.3	198.79	202.05	201.78	202.89	198.63	202.87	198.77	200.93	199.02	199.62	199.08	198.51	199.58	201.97	198.6	199.2	198.53	199.27	202.55	198.46	201.99
203.77	200.67	201.76	203.3	197.96	202.43	199.9	200.47	201.47	198.77	201.16	203.68	199.91	198.93	202.16	200.68	199.6	200.25	200.84	203.3	199.02	199.33	202.14	203.26	197.41	198.74	199.18	199.17	201.56	200.57	200.74	201.23	202.43	203.83	200.35	203.97	200.63	200.25	202	203.05	202.23	200.45	201.62	202.35	200.65	200.71	201.38	201.83	202.51	201.41
206.2	206.51	206.08	203.06	206.63	204.26	204.49	205.17	206.97	203.68	206.77	207.46	206.66	202.43	205.85	203.72	207.66	205.85	205.51	205.73	206.62	202.78	205.18	204.39	203.84	204.46	206.83	209.96	205.37	205.86	204.99	206.26	207	206.99	205.75	203.76	208.96	205.4	206.27	205	204.94	202.09	205.93	208.79	205.05	207.16	205.84	205.41	208.46	204.05
204.19	201.47	202.47	200.51	203.09	202.57	199.84	200.58	203.98	204.09	202.22	200.37	202.39	204.42	202.25	203.19	202.49	201.8	205.19	201.1	204.31	205.14	203.56	202.79	204.47	205.52	200.93	201.37	201.6	202.42	201.84	200.98	200.63	204.28	202.72	203.2	200.54	202.68	205.38	200.82	205.59	203.29	206.16	207.19	203.53	200.16	204.81	206.25	204.91	202.73
205.24	201.86	203.06	200.66	202.47	202.1	199.37	200.36	204.98	200.66	203.7	202.04	198.82	203.9	201.12	201.23	202.9	203.44	201.52	203.52	202.35	204.13	204.27	202.14	201.64	203.46	203.02	200.95	200.81	201.39	202.96	200.6	204.33	203.57	200.8	202.31	205.29	200.4	199.74	201.32	202.35	202.83	201.81	201.49	202.42	205.06	202.33	201.85	203.52	203.07
209.61	207.61	207.74	206.78	206.86	211.26	207.68	209.4	207.02	208.13	207.19	208.65	206.75	205.13	209.26	209.18	207.92	207.08	206.46	207.9	208.69	206.63	208.01	207.58	204.36	206.07	208.46	208.87	209.56	207.81	208.3	206.72	208.83	208.7	206.84	204.53	204.57	206.56	208.26	209.82	207.08	208.33	208.6	208.63	207.06	205.83	206.39	207	204.7	209.47
209.64	210.07	209.13	208.03	209.81	207.04	211.07	208.18	207.97	207.41	206.4	212.66	207.09	207.89	207.96	207.74	209.02	209.7	208.87	210.82	208.49	210.23	207.22	209.77	208.94	209.26	207.07	207.62	206.09	209.88	205.95	210.01	210.96	208.59	209.51	212.88	203.53	211.9	206.31	209.95	208.47	209.03	206.54	206.64	207.57	206.67	207.75	212.2	209.41	210.26
217.21	215.63	218.8	216.63	218.01	219.68	215.06	216.5	214.75	216.83	212.81	216.16	217.3	216.24	217.13	217.24	220.64	214.93	212.44	217.13	215.57	215.61	214.12	218.41	216.93	220.46	219.88	215.97	218.21	219.55	217.66	218.2	215.75	216.24	217	214.63	216.72	217.41	217.65	215.97	216.57	217.09	215.52	213.34	213.95	215.85	214.78	218.46	219.49	216.74
206.63	209.39	208.79	205.65	211.81	208.1	208.57	207.5	210.67	206.03	208.24	207.91	210.05	209.61	209.89	207.64	207.51	209.98	208.61	211.8	210.62	209.21	209.49	208.88	211.07	209.42	210.76	210.31	206.84	208.96	208.13	210.16	205.63	211.5	207.37	210.48	209.81	208.52	209.02	208.8	208.56	210.14	208.01	210.09	209.43	209.32	205.65	208.52	207.56	209.71
199.88	204.65	203.21	199.24	202.8	204.54	202.1	202.99	203.44	203.98	204.37	203.26	201.59	203.84	204.01	206.49	203.81	204.14	204.99	205.16	202.41	201.6	202.33	203.72	206.12	203.56	206.11	202.74	204.48	203.69	207.38	202.15	207.29	205.51	202.5	203.22	207.1	203.45	205.77	201.31	199.91	206.31	202.43	203.96	203.15	205.83	205.56	204.72	200.83	201.14
202.99	200.56	201.2	203.36	202.48	205.88	203.66	203.81	205.19	202.91	200.36	205.71	204.87	205.47	203.8	205.47	200.02	204.43	204.23	203	204.68	205.23	199.22	201.93	200.81	203.91	204.39	203.13	203.04	203.97	205.41	205.75	205.15	203.19	202.84	204.16	200.58	205.55	204.22	203.4	205.49	204.19	207.51	203.88	200.46	206.05	206.06	205.18	201.46	204.34
208.02	207.7	203.44	207.75	204.78	204.54	207.51	208.29	205.18	206.65	211.65	208.79	203.32	205.41	209.05	208.23	210.06	205.32	209.45	206.28	206	204.4	207.34	204.62	206.72	208.16	204.42	210.37	207.65	208.91	207.1	206.88	207.67	207.03	206.38	208.43	209.03	210.99	209.12	205.79	209.52	206.84	207.05	208.47	207.97	206.8	205.78	208.53	209.53	207.11
216.37	218.15	219.33	218.67	220.55	219.59	214.93	219.61	215.31	216.85	216.87	219.75	217.24	217.25	220.31	218.91	217.37	216.6	215.93	215.82	216.97	220.64	215.52	214.11	219.9	215.87	217	219.58	216.99	217.92	217.66	218.55	215.4	217.97	217.04	216.63	215.9	220.64	217.12	214.45	215.49	217.81	217.4	217.57	214.51	219.65	214.6	217.54	215.56	216.97
212.19	213.11	210.53	213.62	209.17	216.27	213.16	209.87	210.98	211.89	212.84	213.66	211.43	211.08	210.44	209.31	213.05	213.17	210.65	211.5	213.2	212.28	211.05	211.03	209.43	215.95	211.16	212.63	209.76	212.11	209.9	212.6	210.72	211.08	211.27	211.82	213.36	214.05	209.71	210.82	210.44	211.95	211.69	214.91	213.31	212.76	210.68	211.9	210	209.58
205.83	203.37	202.47	203.68	204.86	204.15	201.54	205.28	203.04	201.56	199.97	206.73	202.46	203.61	203.07	202.07	200.83	202.53	206.07	205.56	208.1	201.64	204.02	202.43	203.55	201.77	203.13	203.84	201.43	203.31	204.11	204.87	202.04	204.59	202.49	204.97	204.32	203.82	203.09	202.35	204.67	203.75	203.58	200.85	206.16	202.85	201.27	203.55	204.81	205.46
200.62	204.19	203.05	202.49	204.8	203.3	203.43	200.95	205.19	206.27	206.05	203.49	204.34	204.45	203.98	203.51	206.71	204.93	203.56	205.43	204.36	202.3	202.89	204.08	202.03	203	200.56	205.29	206.59	203.31	206.98	201.12	200.34	204.68	202.76	204	202.65	204.39	202.95	204.36	202.14	204.57	202.56	205.14	203.12	202.45	205.6	202.4	201.73	203.86
209.61	206.71	207.47	211.24	203.82	208.87	208.72	209.29	210.72	210.38	206.98	210.03	206.74	205.41	207.28	208.05	209.33	207.32	210.82	205.06	209.64	207.57	208.39	206.21	205.69	208.18	209.8	209.55	209.55	207.64	207.86	207.06	207.27	209.4	209.24	207.74	204.5	204.23	209.32	208.61	208.91	208.45	205.3	206	209.25	207.93	205.43	206.76	206.09	207.61
211.81	212.84	210.2	213.13	209.14	212.85	210.9	213	212.5	209.57	210.6	213.23	208.4	213.49	209.05	210.99	210.24	212.94	211.31	216.36	212.74	214.28	213.02	214.21	213.61	211.98	214.14	212.01	214.44	213.17	214.88	210.23	209.44	212.08	212.76	212.85	213.66	209.54	210.69	213.65	211.03	211.38	211.56	212.57	211.04	213.87	210.19	214.21	214.7	213.87
208.89	207.67	205	205.54	209.94	207.3	209.95	210.46	208.01	205.95	208.67	208.12	210.06	205.64	203.33	210.25	207.09	206.66	203.75	206.94	205.09	207.14	207.03	209.02	207.25	209.37	209.21	207.63	206.95	207.68	207.67	211.68	203.89	207.12	212.71	207.77	208.4	206	207.75	210.17	207.99	210.17	209.33	207.21	205.02	210.39	210.27	202.81	209.99	206.05
212.35	215.06	213.5	215.32	212.66	212.34	210.97	211.46	212.24	211.96	209.75	210.32	215.37	213.14	215.98	212.97	210.92	211.25	213.71	213.49	213.66	211.75	212.73	214.01	212.21	215.36	212.46	210.66	209.79	211.18	211.52	212.2	212.17	212.83	211.98	209.9	214.99	211.6	210.7	214.83	215.1	214.2	212.84	218.55	212.58	211.62	208.7	212.74	210.23	210.65
192.2	192.87	194.77	192.28	195.8	197.14	195.77	191.77	193.59	194.9	193.45	193.5	196.31	193.24	195.49	197.42	192.43	194.07	194.72	192.68	193.03	192.34	193.81	192.86	195.52	195.1	190.92	196.36	193.77	195.37	193.53	195.71	194.41	192.8	197.18	192.77	194.39	195.71	196.11	195.69	196.24	195.27	192.58	192.35	193.36	191.55	195.79	195.46	194.02	194.83
207.3	207.99	210.69	207.86	206.34	206.42	205.99	204.03	205.93	209.1	206.94	210.25	207.03	206.41	210.85	210.61	209.23	209.96	206.94	204.78	209.36	208.95	211.29	210.43	206.13	205.49	207.02	208.95	205.38	206.88	206.96	207.86	208.73	209.21	207.35	208.31	208.81	208.42	208.15	208.73	207.9	206.68	209.99	206.53	206.83	208.7	209.77	208.52	207.13	206.96
207.43	204.36	204.08	206.14	202.79	204.4	203.11	205.23	203.09	203.71	206.2	206.12	203.14	203.39	203.97	202.83	205.81	203.23	204.58	203.3	202.32	204.63	201.62	205	203.56	205.65	205.65	203.31	200.97	206.46	203.73	204.02	205.5	206.28	203.48	202.7	200.94	204.55	202.03	204.19	204.04	208.12	204.8	202.16	202.76	206.1	203.85	202.58	202.98	202.89
195.91	199.01	199.39	199.4	198.47	200.82	197.38	197.53	199.51	197.86	200.13	197.34	199.9	199.25	201.75	200.24	198.14	201.7	197.27	198.59	201.5	198.42	199.7	200.93	195.86	200.29	199.17	200.68	196.29	199.13	202.42	199.47	197.19	195.86	196.94	196.28	198.57	198.83	197.41	197.57	199.25	202.15	199.2	202.74	199.72	200.2	198.37	197.77	198.14	200.95
209.08	204.5	208.23	209.85	208.14	207.88	206.34	208.53	205.42	205.94	209.61	206.62	205.55	210.29	209.26	208.45	205.86	207.82	206.86	207.13	207.64	205.59	208.59	208.66	209.91	205.57	208.52	207.9	206.84	209.36	208	207.31	208.32	208.5	207.25	211.41	204.37	211.76	207.47	208.29	207.69	209.48	206.73	209.22	206.35	206.5	210.72	208.22	211.16	205.19
201.02	199.56	199.13	205.97	202.85	206.51	202.3	202.59	203.86	202.29	205.1	201.19	204.15	200.23	202.31	201.42	203.2	204.16	200.8	202.29	203.24	202.88	203.23	205.59	204.01	201.45	204.06	201.19	204.86	200.9	204.73	202.32	201.32	204.17	205.15	205.53	202.38	202.27	204.97	204.18	203.09	204.04	201.01	200.84	196.78	199.46	202.81	202.62	201.83	201.17
207.9	203.66	207.16	206.38	203.52	206.17	205.95	205.69	206.67	204.97	204.93	205.32	204.92	207.67	205.66	203.76	204.04	201.54	203.59	204.44	205.7	205.61	203.75	203.72	204.56	202.77	205.2	200.44	205.67	207.24	203.74	207.6	204.83	203.06	205.57	206.54	207.37	206.33	205.49	202.9	209.58	206.08	203.47	206.46	206.19	205.1	200.72	207.04	206.4	206.47
200.55	199.75	201.98	197.59	197.56	197.79	199.48	202.24	198.34	202.09	199.96	202.27	195.12	198.27	200.77	201.68	197.81	197.9	196.87	197.07	201.46	199.03	199.91	197.4	198.44	197.65	197.67	200.11	198	201.24	198.45	199.28	199.67	196.97	198.96	201.86	196.6	195.97	198.43	201.16	198.11	196.28	199.28	199.48	196.6	198.69	197.06	199.3	198.45	199.32
212.84	209.94	213.31	213.13	214.46	215.18	215.18	212.17	215.32	215.28	213.94	217.02	215.05	209.6	215.47	212.3	215.56	212.49	213.09	210.83	218.04	211.35	213.54	213.41	213.51	210.66	213.97	211.81	211.98	216.79	212.74	214.14	214.64	213.09	212.99	212	214.45	213.81	213.5	216.36	210.14	213.72	214.03	213.91	214.5	213.12	211.6	209.26	215.4	213.46
201.96	201.5	203.48	204.63	200.48	199.96	199.69	204.53	206.45	204.26	206.7	202.33	204.76	202.02	202.59	199.92	202.24	200.1	203.16	200.66	203.96	201.99	205.64	204.37	206.99	205.48	203.66	203.83	202.71	201.99	201.08	202.32	198.6	203.88	201.99	203.04	202.66	205.66	200.26	203.81	202.75	201.79	203.39	201.87	199.95	200.84	202.96	199.36	202.62	202.65
206.32	211.22	209.38	206.41	205.42	211.05	211.25	208.23	210.4	206.91	206.31	210.96	207.05	206	208.44	207.18	210.65	207.19	207.31	207.21	208.03	205.17	206.87	206.55	206.62	208.18	207.98	209.06	209.5	204.36	205.47	206.31	205.33	209.46	203.79	209.8	208.83	207.14	207.64	206.8	206.73	208.02	209.42	205.67	207.63	207.04	202.5	208.63	207.55	210.26
209.54	209.16	210.16	208.98	207.93	208.42	208.29	207.67	209.21	205.03	206.11	207.69	210.74	212.43	208.75	208.93	206.98	209.92	210.85	209.95	205.9	209.08	209.01	209.87	207.37	206.51	207.51	208.38	209.18	209.98	207.89	206.19	212.68	208.73	209.49	207.76	207.31	207.5	211.78	210.23	210.46	207.65	207.05	207.99	208.82	208.22	206.91	209.4	206.59	209.16
197.3	197.99	198.33	197.76	198	199.87	195.62	199.12	197.74	198.38	195.53	199.97	196.64	199.75	195.87	199.38	196.92	201.14	197.22	196.65	198.05	198.09	196.61	197.05	196.99	198.05	199.21	198.83	198.12	196.81	197.3	197.19	198.44	192.71	197.05	200.12	202.24	196.64	196.44	200.57	197.32	200.46	197.47	198.15	197.34	200.99	198.67	198.03	201.02	199.61
210.64	208.72	211.09	208.87	209.62	206.92	209.06	206.93	207.79	206.92	209.11	208.94	211.46	207	210.46	207.59	212.19	213.66	206.85	207.59	211.21	206.6	209.16	207.97	208.54	209.42	204.98	208.16	208.39	208.62	210.39	208.79	207.59	211.22	207.73	209.51	208.11	205.36	209.48	209.52	212.68	208.51	206.28	208.35	209.87	206.03	210.85	209.98	211.46	210.19
209.6	212.71	209.93	210.79	210.73	211.2	207.95	209.87	206.86	207.48	207.73	207.25	207.78	211.55	210.68	210.99	208.5	211.01	209.16	209.1	210.31	210.04	209.34	210.11	210.39	211.99	209.75	210.09	210.4	211.93	210.62	208.86	212.46	212.94	212.96	212.44	208.64	211.73	207.78	208.91	208.77	210.43	206.43	210.89	209.5	211.61	209.23	205.8	209.16	211.37
208.27	208.49	207.45	207.35	205.81	207.06	205.07	207.86	206.04	206.11	207.97	207.04	208.21	211.14	208.38	209.1	203.13	208.81	208.54	208.52	207.46	211.38	209.87	208.81	206.48	206.98	206.77	205.48	209.24	207.93	209.25	204.26	205.77	206.49	205.57	206.61	209.13	208.53	210.32	207.02	208.98	206.5	211.43	206.81	208.09	207.87	207.15	207.73	211.98	206.96
204.46	208.4	206.45	208.08	205.38	208.45	209.51	203.99	209.58	204.01	206.12	208.92	210.02	208.17	208.6	209.68	208.06	206.88	206.73	208.67	205.48	205.39	206.32	205.63	209.37	206.68	207.61	209.4	207.71	204.74	207.01	207.81	208.58	204.99	206.2	206.66	208.46	207.94	208.81	209.28	206.11	210.54	208.6	203.15	206.94	207.31	206.78	209.36	208.21	209.22
193.69	195.24	195.55	196.83	191.65	193.55	196.87	193.25	195.28	195.37	196.37	193.83	195.1	194.66	194.54	193.53	194.6	195.11	194.09	197.06	194.78	196.38	193.15	192.41	194.09	193.06	194.63	191.31	195.09	194.48	196.85	194.99	196.27	193.4	196.72	196.75	196.36	195.32	195.76	196.44	197.77	194.54	193.98	194.47	196.69	198.17	195.93	193.44	195.27	193.99
206.61	210.25	206.29	207.93	211.39	211.04	209.6	206.56	207.98	208.48	209.25	207.61	208.47	207.13	205.53	210.78	207.64	207.5	208.77	206.24	208.46	210.35	206.27	210.61	206.36	205.42	208.21	210	205.94	209.24	208.15	205.15	210.28	204.74	205.58	207.78	208.65	208.71	208.71	207.32	208.84	209.37	206.47	207.44	207.03	210.28	209.61	207.53	207.62	209.67
199.57	200.15	201.42	201.19	198.68	198.08	197.23	201.02	199.42	198.77	201.65	198.26	199.66	201.39	203.78	201.23	202.25	201.31	201	199.74	201.59	199.72	199.73	201.22	200.15	202.29	198.51	196.89	202.53	198.89	202.18	201.9	203.13	199.86	198.95	198.99	201.91	200.37	202.07	197.27	200.74	202.06	200.49	201.46	200.56	200.9	202.67	202.76	202.39	201.85
202.94	203.55	203.24	202.56	205.05	203.49	205.49	203.37	203.18	206.48	204.43	204.93	204.27	203.16	202.42	205.61	204.53	203.53	206.71	205.71	204.26	204.79	201.73	200.9	204.08	204.11	204.02	204.96	200.26	203.52	202.58	203.02	205.69	205.07	202.94	203.51	200.9	205.23	202.7	200.88	203.71	203.88	205.68	204.06	203.25	205.31	204.83	201.14	202.02	203.65
206.59	202.9	202.08	200.94	205.58	204.87	201.77	205.49	205.08	206.15	201.89	204.59	203.04	202.01	203.83	200.96	205.27	204.24	208.1	206.58	203.34	203.39	206.26	204.53	204.1	201.54	206.49	202.11	205.31	205.21	202.91	203.42	205.84	202.66	205.8	205.21	204.83	202.27	206.74	205.02	205.59	206.36	205.42	204.89	204.56	204.73	206.57	208.93	206.71	203.11
212.82	210.39	212.14	210.88	210.96	211.5	212.59	213.06	212.09	212.38	212.47	211.84	213.85	213.55	211.22	210.77	209.55	211.09	211.08	211.95	209.47	215.63	209.6	210.95	212.76	213.01	212.19	212.8	211.58	211.34	208.42	213.69	213.37	214.82	212.23	212.85	210.04	215.06	210.32	215.34	210.52	213.75	211.13	211.65	213.56	212.58	211.13	212.07	212.85	212.82
200.63	198.8	200.11	198.69	201.44	201.18	202.18	198.71	197.83	200.38	200.89	201.11	201.94	199.83	204.32	202	199.16	199.69	199.06	200.35	199.98	200.92	201.2	200.73	198.63	197.71	200.41	200.42	200.22	200.4	200.23	199.29	199.07	203.26	202.34	201.48	199.23	200.98	200.69	200.07	199.08	199.89	202.69	199.61	200.39	200.52	199.83	199.49	199.92	200.29
209.04	211.76	210.19	214.29	210.91	211.33	209.44	211.99	209.07	211.9	210.82	213.72	210.78	212.46	211.38	209.17	209.99	214.41	210.79	214.31	210.68	209.61	213.61	211.4	210.35	211.47	210.19	210.41	213.2	211.9	207.49	209.23	209.25	208.36	211.79	211.46	210.33	214.19	211.11	210.63	209.64	211.87	212.18	210.64	211.97	210.63	210.77	212.72	210.78	212.53
200.64	200.92	202.42	201.81	200.55	201.14	202.04	201.19	198.33	201.58	197	198.85	199.78	199.99	201.66	203.05	198.8	197.18	201.29	199.39	201.38	196.83	202.7	201.74	200.86	203.39	197.63	199	201.56	200.18	200.39	200.59	199.34	198.14	202.95	201.71	199.48	201.39	200.01	203.53	201.25	203.43	198.19	200.2	201.4	199.12	201.13	199.06	195.87	197.49
203.11	201.56	204.41	206.08	203.68	202.93	202	205.7	202.53	204.63	200.75	204.91	203.64	203.15	203.51	200.68	202.2	203.84	203.03	203.29	202.92	204.69	200.33	202.21	202.59	202.35	203.26	203.32	203.55	205.95	202.05	200.81	201.94	202.35	205.14	205	204.1	203.72	203.8	203.47	203.28	202.59	200.22	204.13	204.18	203.26	202.01	199.92	203.11	203.88
218.66	213.45	218.22	221.07	219.22	219.04	218.54	217.18	217.64	219.69	219.62	217.93	218.12	218.42	216.66	218.82	220.73	220.09	215.7	217.47	217.28	219.95	218.6	217.47	219.32	218.28	217.89	216.56	218.92	220.31	217.23	216.67	213.61	222.44	216.79	220.66	217.02	217.64	217.15	216.67	218.32	220.48	215.95	217.69	215.66	217.25	216.89	217.72	216.71	218.54
217.33	217.79	215.83	217.94	217.02	215.95	216.12	215.76	220.87	218.13	215.6	219.02	217.82	217.61	219.05	217.73	218.84	217.17	217.64	214.45	216.59	217.94	216.44	219.08	216.04	216.94	218.1	214.09	217.93	218.08	217.35	218.52	215.2	213.56	217.12	216.76	214.03	219.29	216.99	217.04	216.18	215.98	218.05	218.14	217.7	216.43	217.55	217.15	215.79	218.89
204.16	197.92	200.78	202.26	202.05	199.92	199.03	202.22	199.91	201.42	198.94	204.25	199.78	201.31	202.76	197.28	197.15	202.34	200.63	196.99	197.59	199.21	204.18	199.16	201.18	201.11	199.64	197.93	202.3	200.1	200.92	201.49	198.61	198.67	198.61	200.04	200.05	199.91	199.84	199.85	200.1	203.54	201.82	202.94	197.79	201.68	199.97	201.07	201.52	199.88
209.05	206.64	209.4	208.96	209.91	209.38	207.77	205.99	208.57	210.04	211.69	206.3	205.99	212.73	208.49	206.78	205.57	206.44	209.99	209.72	206.32	210.21	207.33	210.36	208.67	209.58	210.16	207.48	207.58	205.53	209.87	207.85	205.82	209.19	212.61	209.59	211.43	207.42	209.57	212.22	209.74	210.3	209.44	207.92	207.65	206.92	209.61	211.88	209.12	211.25
198.68	194.96	194.54	198.85	197.72	202.61	197.78	199.92	198.37	197.08	197.47	197.79	197.38	198.01	200.03	196.95	197.62	197.72	200.12	196.86	198.98	197.35	198.98	196.62	196.37	197.7	196.68	195.21	199.9	198.36	198.77	197.18	201.05	201.1	196.33	198.61	198.05	198.28	199.35	197.96	198.28	194.76	198.32	199.84	199.03	198.24	196.33	198.8	197.28	196.89
209.05	202.81	205.7	203.55	203.86	203.61	204.67	203.11	206.17	205.3	208.37	203.4	202.93	204.97	203.26	205.58	203.53	204.68	205.34	201.38	205.17	206.34	204.63	204.57	199.44	208.34	204.15	204.86	204.41	204.49	203.77	206.63	206.98	202.47	205.53	204.85	201.69	204.38	202.33	205.28	205.19	203.6	202.78	204.1	202.58	203.29	207.31	203.97	204.37	206.02
214.22	213.57	213.15	211.41	211.89	213.41	216.01	215.15	210.66	212.46	212.79	212.3	212.59	214.5	215.18	213.93	216.03	212.45	212.59	210.64	212.84	211.31	213.91	213.13	211.11	214.01	216.31	210.54	212.56	214.26	212.16	211.42	214.15	213.21	215.49	210.21	213.81	212.43	214.3	216.2	212.76	210.35	212.27	212.39	211.25	210.37	214.15	212.64	214.3	214.3
209.51	209.53	208.31	206.68	210.6	208.61	205.1	208.05	208.76	208.55	204.7	207.16	211.85	210.32	206.8	207.73	206.32	209.99	212.05	206.75	210.12	213.46	207.26	208.38	209.8	208.16	208.57	211.59	203.64	207.92	210.71	210.07	207.46	207.56	212.27	208.04	210.79	209.79	208.51	205.09	209.39	210.26	207.47	207.65	205.81	206.29	208.46	211.09	208.46	208.42
211.88	211.34	211.08	211.88	213.3	215.27	212.6	214.26	208.43	213.9	213.07	214.85	210.46	212.95	212.21	210.95	212.53	210.69	211.72	214.05	214.16	211.01	212.56	214	212.87	213.96	211.18	207.78	212.05	210.02	209.56	213.33	212.8	212.67	211.17	212.86	212.01	213.29	215.27	213.31	210.02	213.51	212.6	213.01	210.49	213.52	208.74	212.34	213.74	211.73
207.32	208.56	208.52	205.9	209.05	207.54	208.49	205.85	207.81	209.39	210.03	207.54	208.02	207.8	210.58	208.45	208.33	210.47	205.73	210.43	205.8	208.38	210.62	209.52	207.2	208.45	208.38	211.85	211.58	209.15	206.59	210.71	210.52	208.55	210.9	208.99	207.79	209.97	208.41	210.17	209.44	209.32	209.66	211.04	210.2	210.28	208.46	212.38	208.97	210.08
210.78	210.89	211.63	212.13	212.01	213.97	210.37	210.12	212.57	211.81	209.93	210.41	209.98	209.41	211.28	213.41	213.14	211.63	211.26	209.28	210.94	211.32	209.59	211.8	211.89	211.78	210.95	212.15	209.62	209.57	210.74	213.83	211.78	212.09	214.5	211.01	213.14	212.47	211.02	211.78	209.5	212.43	214.29	215.1	208.68	208.66	209.89	210.36	216.99	207.84
203.38	205.3	199.94	198.99	202.01	199.37	200.93	202.38	202.52	201.1	203.67	203.62	204.27	201.15	202.5	201.3	201.23	203.91	205.02	202.28	201.95	204.79	200.59	208.18	203.61	205.83	203.56	203.5	203.78	205.2	205.36	199.65	203.72	202.25	200.63	200.72	203.87	201.68	201.1	203.61	200.95	203.16	202.67	202.34	202.62	198.21	201.77	199.91	200.74	203.07
202.46	203.64	200	204.8	202.26	202.73	208.24	205.73	202.37	204.97	201.62	204.8	203.94	204.61	200.63	203.91	204.47	203.06	205.31	203.09	204.6	204.43	205.42	202.94	207.63	203.62	206.91	206.07	206.71	205.64	203.33	208.68	203.02	204.31	203.07	207.51	206.6	204.12	201.8	202.25	206.41	203.52	203.77	206.72	206.16	204.73	202.33	204.91	204.36	205.9
209.34	207.72	209.06	209.12	208.07	208.38	209.99	205.03	210.15	206.28	210.05	211.98	206.16	208.28	208.42	207.36	205.4	208.93	205.73	207.75	207.75	209.5	208.06	206.66	208.15	210.11	208.69	208.77	206.49	207.19	208.66	208.86	206.72	211.08	210.62	211.83	209.79	208.51	206.57	208.47	206.56	211.24	208.76	211.03	209.4	211.81	208.63	206.74	204.56	208.15
201.33	200.5	199.16	201.17	198.05	198.27	200.06	199.17	198.6	199.33	200.19	198.12	201.32	199.99	199.91	199.71	199.72	201.27	199.89	198.79	200.26	199.7	201.2	200	199.13	200.38	199.25	197.72	199.23	200.42	199.92	199.44	196.14	195.31	199.84	199.21	199.09	201.3	201.92	200.84	201.11	200.75	196.83	200.23	197.84	202.05	199.79	198.57	198.74	200.26
201.62	205.09	209.15	201.48	201.39	204.9	204.56	203.18	201.09	204.55	202.01	202.53	203.83	208.32	201.16	200.84	205.67	204.82	202.77	201.98	203.61	201.89	203.51	204.82	203.7	202.07	202.45	203.73	201.34	204.04	202.7	201.15	202.67	201.98	204.51	202.39	202.15	202.65	206.69	203.55	200.22	201.79	203.32	203.26	205.97	201.8	202.33	199.36	206.28	203.5
208.85	203.2	206.57	206.27	204.28	207.85	207.51	205.84	204.77	205.46	204.7	207.68	207.52	205.69	208.04	204.41	202.77	202.81	207.39	204.77	203.34	207.72	208.58	203.11	206.07	206.95	205.97	204.94	205.97	204.45	204.25	204.42	206.54	206.98	206.91	205.22	202.79	206.31	206.84	204.49	203.99	204.73	205.51	205.64	202.06	203.37	208.84	207.26	205.49	206.48
209.5	207.14	211.69	208.35	208.99	207.38	209.38	207.09	211.96	210.57	207.53	211.56	206.46	209.53	206.34	208.08	207.19	209.68	210.29	209.63	208.46	209.39	208.51	212.83	208.1	210.69	210.49	208.7	211.13	208.31	210.44	208.6	207.04	210.33	208.11	210.98	208.92	210.8	210.29	211.36	208.78	209.42	209.3	208.37	209.32	208.98	206.83	207.33	209.51	207.05
198.83	193.59	197.58	200.05	197.83	199.71	197.27	198.16	198.88	198.36	197.58	197	202.64	200	199	198.59	197.82	198.21	199.19	198.4	194.8	201.44	197.13	196.89	198.63	195.64	199.82	195.87	196.7	199.87	198.66	200.48	199.67	199.34	199.61	201.35	194.15	195.41	198.83	200.68	199.13	199.59	197.1	198.26	199.7	200.09	198.85	198.03	196.34	199.14
202.39	204.53	204.65	200.86	202.07	200.47	203.28	202.83	201.54	201.52	197.9	202.6	206.23	200.86	203	202.85	199.22	201.07	205.42	201.22	201.18	200.63	203.87	202.55	202.29	204.24	203.88	201.1	201.05	201.67	204.24	204.71	201.92	199.62	201.11	201.62	201.06	204.33	204.11	203.28	203.48	201.15	204.65	201.53	203.56	202.57	206.8	203.56	203.09	202.81
204.13	204.59	202.53	206.43	206.94	206.97	208.27	204.84	205.14	203.85	205.64	206.1	204.33	203.34	203.42	203.32	202.23	203.47	202.41	202.83	200.6	206.98	201.17	204.87	208.59	202.69	207.28	203.98	204.88	206.91	207.21	200.23	203.33	206.49	203.49	207.57	204.46	207.6	205.97	202.58	206.66	202.06	206.3	203.17	207.17	203.2	202.66	203.94	204.82	201.98
207.31	203.46	205.47	203.57	206.8	204.39	204.52	205.28	207.12	204.66	205.42	208.36	203.62	207.38	206.28	205.83	204.79	204.35	206.05	206.94	206.45	205.66	205.14	207.33	207	209.25	204.79	204.35	205.66	204.3	204.58	208.77	206.62	204.15	207.44	206.31	205.4	204.58	206.79	202.71	205.9	204.95	206.48	208.13	208.25	206.87	207.42	205.13	207.57	209.55
208.07	209.27	207.3	207.38	210.68	210.26	207.34	208.23	208.26	209.4	207.49	210.91	208.43	208.71	206.1	209.74	209.8	208.42	207.8	209.65	208.07	212.34	210.93	209.96	209.19	208.75	206.9	210.33	206.56	207.46	207.61	211.54	209.51	207.12	206.48	210.33	206.63	210.59	207.9	208.38	208.13	209.03	210.89	207.58	209.78	208.4	207.58	211.94	208.86	211.07
201.85	203.21	200.9	203.83	205.26	202.08	204.42	206.33	205.52	202.42	202.33	200.02	200.17	207.08	203.81	204.38	203.78	203.34	205.77	202.88	200.72	202.64	203.14	204.22	202.7	202.63	199.24	204.36	202.01	202.57	204.18	202.21	202.16	201.66	202.76	201.57	201.8	201.29	205.26	200.74	202.57	206.39	203.67	201.55	202.5	201.5	204.61	200.36	201.85	202.96
208.78	210.05	209.37	205.91	209.84	209.37	206.16	210.78	208.79	207.16	210.14	209.88	211.22	206.56	211.35	210.96	208.36	207.24	207.87	207.23	208.49	206.87	207.74	209.47	207.71	207.66	208.68	207.1	207.24	209.27	208.92	209.02	208.2	209.24	208.58	208.29	209.81	207.06	207.94	207.72	205.61	207.29	208.16	208.96	209.08	208.82	206.78	209.06	210.85	209.75
196.38	193.61	197.96	195.03	193.58	195.97	192.94	194.21	193.75	198.37	196.17	192.94	192.58	196.99	195.04	196.45	197.81	195.77	197.21	194.04	194.82	198.13	198.67	193.71	193.85	193.58	195.8	194.35	192.67	194.82	193.73	193.46	197.63	195.68	193.28	194.88	195.88	194.82	193.93	193.69	193.61	195.06	193.03	197.58	196.22	196.99	191.61	188.91	192.47	193.81
204.31	203.8	205.13	206.65	203.2	201.99	206.33	203.84	205.17	203.27	204.5	204.1	205.2	206.96	202.76	203.24	205.52	206.62	204.34	206.19	207.5	202.8	202.86	205.29	202.41	207.59	204.8	201.96	202.07	205.08	206.51	199.32	203.22	205.76	204.14	202.95	204.92	206.11	201.9	203.47	202.41	205.51	201.82	203.94	206.18	203.73	204.94	204.99	204.7	204.19
207.15	206.83	205.2	207.7	211.02	209.08	208.55	207.62	204.32	207.65	205.54	210.92	209.72	206.17	208.59	206.42	208.75	208.37	207.87	209.73	213.36	206.6	205.45	208.73	207.45	203.8	206.37	208.36	208	208.97	211.46	208.53	207.57	208.86	209.97	208.42	204.71	206.13	205.14	208.74	208.65	207.38	210.26	206.55	208.55	208.17	207.03	210.23	208.41	206.62
216.86	213.48	218.51	217.09	216.56	215.35	214.62	221.26	214.88	218.04	215.75	216.67	215.45	215.74	214.44	218.13	214.5	217.16	214.93	219.81	216.68	217.64	218.41	213.76	220.13	217.4	215.8	219.03	217.49	215.24	215.93	215.98	216.65	214.64	213.76	215.19	214.85	219.56	216.49	215.77	216.3	219.21	216.41	218.09	215.3	219.01	220.09	214.07	217.69	220.76
202.52	200.49	206.5	202.87	203.41	203.73	203.66	204.18	204.65	203.77	207.69	203.95	202.89	203.94	204.66	204.36	201.41	201.48	205.8	204.91	206.36	203.31	206.21	206.09	203.41	204.94	204.2	204.12	204.34	205.85	203.42	204.47	203.03	201.79	205.04	204.47	202.91	204.25	204.13	202.22	200.65	202.63	202.15	202.92	201.95	204.09	204.97	202.3	205.86	205.28
200.8	204	201.86	202.24	202.04	201.72	202.39	205.24	206.59	202.24	208.3	202.87	201.72	200.39	201.84	204.86	206.01	204.44	200.47	203.13	206.84	201.68	203.4	200.08	205.02	206.82	205.52	202.01	202.84	200.53	204.74	203.62	203.41	201.86	202.48	204.81	205.55	200.88	202.07	204.48	204.26	202.77	204.43	202.64	202.49	201.49	204.28	205.59	206.4	201.05
208.48	208.27	205.83	205.73	207.48	207.98	208.81	207.99	210.3	206.72	206.71	210.85	208.82	207.36	209.61	209.71	206.51	209.76	209.35	206.09	208.6	211.72	208.6	207.09	210.1	209.28	209.46	207.02	207.04	209.87	209.79	208.63	209.68	211.3	210.52	210.02	209.33	207.43	205.97	209.75	208.19	207.79	208.16	209.4	209.8	212.86	208.82	206.65	207.42	206.98
206.08	207.82	209.33	209.31	205.42	209.97	208.18	204.81	207.6	207.19	208.81	207.03	208.11	206.75	205.89	205.09	206.77	208.22	210.9	207.16	206.31	209.14	207.76	210.77	208.13	206.54	208.99	209	209.75	208.82	205.82	209.26	212.55	209.7	207.49	205.48	210.09	208.7	203.78	201.18	207.92	205.89	207.02	209.64	208.53	207.05	207.83	210.3	207.5	203.92
207.92	208.61	208.11	210.7	210.23	207.37	209.23	210.2	210.43	210.15	209.46	210.43	208.09	208.63	208.51	209.07	206.46	209	210.33	208.66	207.49	211.47	208.79	204.87	210.27	208.6	206.9	208.66	206.31	209.33	208.17	207.2	208.84	207.32	210.32	209.95	208.99	207.33	213.48	206.7	210.28	207.54	208.8	208.42	208.04	209.95	209.45	209.34	207.33	207.85
200.36	202.97	203.33	202.99	202.8	201.25	197.14	201.56	200.6	197.21	200.85	198.22	202.97	196.36	200.63	198.33	197.41	203.84	200.31	201.37	199.77	202.07	200.1	199.52	202.21	200.04	198.78	200.63	202.37	201.84	201.58	201.63	200.08	201.46	199.29	199.17	198.4	198.13	199.53	203.14	201.31	201.59	199.99	203.96	200.89	201.93	202.27	199.27	200.94	200.97
195.05	193.96	191.79	195.97	191.94	190.8	192.97	194.92	197.08	197.08	191.58	196.68	193.68	195.89	195.87	194.7	193.24	192.39	195.21	194.99	195.89	193.61	196.29	193.8	193.63	194.25	197.34	194.3	192.69	197.34	191.91	192.26	192.06	195.06	193.17	197.87	192.9	192.96	195.34	191.25	195.58	195.07	194.5	191.97	192.63	195.2	194.57	195.39	190.37	191.31
203.19	201.33	200.01	201.96	204.36	198.99	207.21	202.65	203	202.54	203.84	201.67	204.97	203.14	202.25	201.22	203.11	200.58	203.18	202.87	203.68	202.86	201.86	206.46	202.89	202.27	202.98	199.55	199.32	199.78	203.08	198.62	203.08	201.32	200.49	200.61	200.88	202.18	201.56	202	203.38	201.01	201.99	201.61	203.28	202.01	199.82	202.1	206.99	202.25
210.62	213.68	210.79	212.52	209.21	212.01	211.86	209.08	208.33	212	210.09	212.31	211.64	212.48	211.22	212.64	209	212.07	212.06	213.35	209.36	213.78	211.52	210.28	213.48	211.05	209.65	214.06	209.71	214.06	213.65	208.7	209.66	212.98	212.59	210.83	210.57	213.6	212.76	211.48	209.64	207.47	214	212.71	211.28	212.04	211.58	213.74	211.18	211.84
214.94	217.67	217.06	221.43	217.25	216.5	215.58	219.25	217.97	215.7	217.39	213.94	216.29	218.52	218.42	219.29	216.33	215.16	220.41	219.32	219.76	216.88	219.82	214.05	217.71	217.3	218.07	220.31	216.1	218.05	216.29	217.08	216.61	215.07	217.09	218.48	219.25	219.26	213.86	216.28	217.66	214.74	218.34	216.42	218.19	216.21	218.44	218.73	215.02	216.99
214.66	215.6	211.93	211.81	214.9	212.37	212.35	211.48	212.99	215.07	212.77	213.48	213.98	213.2	212.09	212.32	214.02	210.75	212.2	211.47	213.47	213.32	212.73	213.04	212.07	212.07	214.08	211.22	212.93	210.92	209.93	211.47	213.24	212.4	211.85	209.31	212.37	213.33	209.51	215.56	214.79	212	212.44	214.43	211.49	211	212.29	213.79	212.99	212.44
204.95	202.08	202.45	203.93	202.69	204.34	200.29	201.63	199.89	203.14	201.53	205.63	202.34	202.4	200.84	203.75	200.62	205.48	203.38	200.11	203.27	199.16	201.57	202.09	204.98	202.76	204.68	202.46	202.49	202.34	203.85	203.64	201.54	197.41	200.41	203.72	200.81	201.44	202.84	204.31	203.51	198.72	203.76	203.51	203.1	202.33	201.52	202.56	202.57	200.72
202.61	202.37	206.03	203.77	203.65	206.25	206.41	203.61	203.34	206.8	204.42	205.2	202.78	202.97	203.14	204.05	202.4	203.46	202.81	201.06	206.22	200.66	204.95	205.96	204.73	201.04	203.67	204.94	203.82	200.34	202.78	204.52	202.02	204.55	202.67	206.2	203.02	200.83	202.95	203.65	200.18	204.32	202.79	204.51	203.38	202.91	204.82	202.32	201.91	201.76
216.03	218.9	217.03	217.66	216.38	214.22	215.06	220.53	214.21	219.78	219.49	221.83	218.65	213.42	216.49	215.98	216.64	216.24	215.78	215.78	215.33	216.58	216.3	216.23	220.23	215.71	221.02	216.09	218.53	218.31	216.58	217.02	218.13	217.32	217.61	218.67	217.29	216.29	218.49	216.01	216.74	217.79	213.46	216.49	216.8	218.07	214.14	215.68	221.22	215.33
208.64	208.58	209.31	209.96	211.94	209.48	211.48	209.54	209.22	211.58	208.32	208.36	209.72	210.52	209.45	209.94	207.42	206.93	211.67	208.32	213.19	207.37	209.99	210.14	206.04	211.4	207.7	211.55	208.75	211.37	210.08	208.55	210.33	211.02	211.43	206.28	211.94	207.75	207.92	208.96	210.5	208.05	208.62	209.51	209.52	210.71	210.97	209.93	210.08	208.26
207.75	205.8	205.65	204.76	205.33	207.96	206.18	209.59	207.62	203.15	204.64	205.86	208.08	206.05	203.8	202.85	205.92	206.32	209.07	207.54	208.4	205.6	205.78	204.6	209.22	210.37	202.34	204.11	202.66	206.32	204.97	204.97	205.49	206.34	206.45	206.7	204.4	204.21	206.59	206.07	205.71	204.39	206.1	204.15	203.18	206.23	202.08	203.87	206.02	204.34
196.19	192.24	194.19	194.93	195.13	195.13	193.49	193.51	193.12	194.96	190.87	194.77	193.02	194.99	197.11	195.52	193.24	194.12	195.57	194.09	192.88	196.26	193.55	196.04	194.66	194.93	192.5	194.51	195.5	194.26	195.23	191.5	195.12	197.45	196.23	192.03	193.44	193.28	191.92	193.88	192.03	191.84	192.48	194.12	193.82	193.06	193.46	195.58	191.1	193.59
210.61	210.62	204.8	206.15	207.11	207.46	209.23	208.97	208.77	209.73	211.28	210.18	208.15	207.4	208.85	211.57	210.8	209.2	207.63	208.78	208.87	207.48	206.62	209.19	208.6	210.22	208.1	211.4	210.32	207.63	209.18	209.9	209.1	209.5	210.44	207.54	206.23	205.33	210.82	209.78	210.76	206.22	207.64	208.18	209.74	205.36	209.13	206.37	207.57	209.21
199.08	200.85	201.47	197.89	197.15	198.37	197.52	199.73	200.82	203.31	201.84	196.71	201.02	200.29	200.11	198.75	196.89	201.18	198.61	201.92	199.46	199.44	199.29	198.68	198.88	197.92	197.81	196.68	199.23	201.99	200.4	197.55	198.47	199.48	198.72	197.43	199.4	199.97	201.95	198.44	198.43	204.12	204	197.46	200.63	198.16	199.77	199.43	201.82	198.64
206.34	208.69	205.09	202.86	203.97	202.54	203.85	202.86	203.3	207.66	204.88	202.03	204.33	204.27	206.12	204.41	202.48	205.89	205.68	205.62	204.43	201.63	202.84	202.72	202.98	203.89	205.41	206.17	204.55	205.34	205.88	204.53	207.61	203.3	208.5	203.81	203.75	204.37	206.97	206.18	206.18	203.93	204.17	206.26	205.35	203.16	206.63	203.99	204.89	205.6
208.29	211.9	213.38	210.93	211.9	212.31	209.58	212.33	209.95	209.27	211.2	209.72	211.7	211.06	211.44	211.56	211.49	211.89	213.33	212.45	211.59	208.2	212.44	210.59	213.93	214.87	211.84	213.43	211.11	211.49	209.19	208.41	210.52	206.96	216.75	214.73	210.15	210.54	212.51	208.95	209.04	210.69	211.88	211.79	211.18	207.57	211.45	210.53	213.65	211.9
204.14	202.15	197.75	202.76	201.75	201.43	202.91	202.26	199.94	202.8	199.58	202.93	203.46	200.89	204.76	202.02	201.28	202.21	204.36	202.3	199.98	202.76	203.03	204.8	201.4	201.49	203.01	204.09	206.83	203.24	204.37	204	201.98	201.15	203.55	202.85	204.64	203.19	204.9	203.68	202.64	204.66	202.32	202.21	204.86	202.54	203.63	201.59	202.51	205.41
211.21	212.65	211.74	210.08	214.07	213.33	212.38	212.34	211.2	212.62	213.18	214.19	212.81	212.81	214.62	209.63	212.29	214.25	213.59	209.7	210.91	214.95	216.34	212.7	213.12	212.68	213.84	211.88	212.43	209.22	214.23	213.01	212.47	209.94	212.59	212.06	213.87	212.87	210.83	209.8	211.41	213.6	210.71	211.76	209.78	211.07	210.89	213.96	211.91	213.06
209.26	209.39	211.23	211.61	210.27	208.62	206.66	211.4	210.23	211.69	209.76	208.73	208.89	210.33	211.33	208.99	210.63	209.21	210.57	210.81	208.98	210.35	212.07	212.22	211.01	211.57	205.83	210.29	211.75	208.3	209.34	208.32	208.98	209.83	208.64	208.09	210.14	209.98	207.64	210.21	209.01	209.96	210.5	210.27	211.41	208.07	210.94	208.08	209.45	206.63
215.77	214.97	214.39	214.61	216.54	214.17	217.38	216.98	215.3	217.46	217.08	220.01	216.46	222.09	215.49	216.79	219.61	217.31	214.97	217	216.42	218.62	216.04	215.9	218.25	218.19	217.55	221.47	217.51	217.38	215.52	215.86	217.63	216.43	219.73	216.25	219.48	219.57	216.83	222.07	216.75	217.4	218	216.12	218.1	215	216.61	217.13	219.5	217.12
202.92	203.09	205.77	205.03	203.18	201.19	203.02	200.3	202.56	202.11	202.81	201.4	202.28	201.48	203.37	201.19	199.41	205.64	204.05	201.58	200.72	203.67	202.11	200.6	202.34	200.56	200.69	202.38	204.32	201.67	201.5	203.36	202.52	204.32	200.97	203.15	202.76	199.91	202.63	198	205.25	202.28	200.51	203	203.22	202.49	202.24	201.8	201.67	198.89
218.96	217.76	220.79	215.33	216.36	218.58	218.79	214.65	217.24	214.72	219.41	218.03	217.24	214.91	216.44	216.29	218.13	218.57	216.23	216.93	216.17	216.79	218.09	213.41	218.68	217.17	219.69	217.51	219.05	213.35	218.03	218.42	215.51	217.32	215.94	219.15	217.03	220.56	217.27	217.66	215.35	217.6	218.4	217.05	219.32	214.15	217.95	215.92	215.91	216.58
208.95	206.02	202.4	203.37	207.21	204.75	201.36	201.1	207.39	204.72	202.27	202.93	204.38	203.94	205.48	199.73	203.25	203.08	202.68	205.89	202.9	203.64	204.32	201.74	202.16	205.16	203.81	202.06	203.27	202.51	204.52	203.83	203.01	203.56	206.37	208.69	202.26	205.26	202.87	206.34	202.5	206.66	203.43	203.9	205.69	201.52	203.36	205.62	205.3	207.42
206.89	205.9	206.53	205.06	208.8	205.9	204.12	208.52	205.02	205.22	208.4	208.76	209.18	205.51	207.24	205.83	207.09	205.34	205.6	204.07	205.49	207.71	207.83	203.8	206.51	205.98	207.96	204.19	205.83	205.19	206.99	205.43	205.52	205.72	206.08	209.97	205.92	206.1	208.5	206.67	205.9	204.51	205.76	207.17	207.93	205.25	209.48	203.88	206.97	204.79
198.84	202.46	198.42	204.28	204.38	200.49	199.03	201.03	196.79	198.34	198.24	204.22	201.2	198.99	202.58	202.05	200.55	200.71	203.11	200.75	202.77	199.86	201.21	202.99	201.43	204.29	202.56	201	201.5	200.94	199.59	199.34	202.7	199.54	200.22	201.33	199.72	200.01	203.05	201.37	199.51	203.9	198.35	202.92	200.92	202.93	198.59	203.63	200.92	203.84
201.3	202.8	203.32	201.61	203.38	201.51	204.51	204.3	200.82	202.16	204.99	202.43	206.92	206.37	201.98	202.72	202.43	202.15	201.02	201.16	202.59	202.95	204.48	203.04	204.19	204.4	202.87	201.35	202.69	205.06	207.87	202.27	201.83	204.81	204.49	199.55	203.22	204.53	202.71	202.19	201.5	200.25	205.42	202.33	201.75	201.16	204.42	203.39	203.68	205.54
210.63	214.3	212.51	212.08	211.62	213.75	209.14	211.75	213.5	209.27	211.63	213.63	210.37	212.35	214.2	214.72	213.06	210.31	211.52	208.68	211.95	214.65	211.25	216.47	209.65	211.4	213.57	211.36	211.18	213.21	213.35	211.77	213.6	209.36	215.12	214.51	210.69	209.09	210.86	213.14	211.89	210.46	209.96	212.37	212.63	214.89	214.7	210.17	209.1	212.8
[truncated: 150 more columns]
