# Supplementary material for: Genetic dissection of main and epistatic effects of QTL based on augmented triple test cross design
Source: PLoS One. 2017 Dec 14;12(12):e0189054. doi: 10.1371/journal.pone.0189054 (PMC5730204; doi:10.1371/journal.pone.0189054)
Supplement: S6 Supporting Information — (ZIP) [file pone.0189054.s006.zip › z1_550_0.8_10.csv]

216.89	217.85	217.35	217.54	216.15	216.94	215.93	216.42	216.55	217.5	215.43	217.02	216.14	215.92	215.95	217.7	217.26	216.76	218.22	217.14	217.37	216.9	217.39	217.24	217.23	217.19	216.72	217.71	216.94	216.83	216.76	217.49	216.61	217.12	216.78	216.62	217.52	216.36	216.98	217.18	216.31	216.66	217.32	216.56	217.89	217.24	217.81	218.76	217.15	216.38
208.58	208.77	209.63	209.61	210.29	209.84	209.17	209.7	209.57	210.24	210.32	209.29	209.7	210.24	210.02	209.4	210.69	210.07	209.2	209.86	209.26	208.7	209.37	209.2	209.79	210.22	209.89	209.84	209.12	209.61	210.53	208.62	210.07	208.88	209.8	209.23	209.76	210.73	210.27	209.57	210.88	208.61	208.88	208.95	209.07	209.27	210.27	209.78	209.65	209.51
212.73	214.22	211.7	212.43	212.79	211.16	214.33	212.66	212.05	213.13	213.38	211.77	213.13	212.6	212.73	215.24	213.03	213.82	212.71	214.06	213.23	212.4	213.07	212.89	213.38	213.36	213.5	213.05	213.05	213.14	211.92	212.59	212.33	212.22	212.27	212.47	211.87	212.54	213.43	212.55	213.83	213.2	212.73	213.61	213.35	214.03	213.98	213.38	213.59	213.5
205.87	204.33	206.07	205	206.72	205.75	205.18	205.18	206.27	207.08	205.4	206.21	206.39	206.4	205.93	204.74	205.99	204.91	205.54	206.89	206.15	205.67	205.9	205.05	206.57	204.36	206	204.89	205.03	205.6	207.09	205.56	204.44	204.08	205.51	205.98	205.63	206.45	205.72	206.36	206.92	204.54	205.84	205.98	206.63	205.81	206.35	206.45	205.95	205.71
204.34	204.27	204.4	204.73	204.45	204	204.81	204.15	204.66	204.84	204.7	204.12	205.25	203.99	203.9	205.01	203.94	204.87	204.42	204.37	203.89	204.99	204.53	204.66	204.24	203.73	203.86	204.64	204.05	205.38	205.47	204.39	204.57	203.71	204.22	204.46	202.85	205.44	204.81	204.76	203.57	204.67	205.57	204.16	206.27	204.66	204.91	204.5	204.65	205.41
218.16	216.64	216.94	217.03	216.15	216.78	216.71	217.04	216.63	216.22	216.89	217.39	216.87	217.56	216.78	215.66	217.89	216.42	216.84	217.16	215.99	216.82	216.17	216.93	216.12	217.85	216.42	216.73	216.16	217.59	216.95	217.09	216.76	218.2	216.87	216.49	217.1	216.26	216.3	217.12	217.41	217.91	215.96	217.58	216.14	216.54	217.46	216.8	216.39	217.14
211.18	212.3	211.62	210.77	211.26	212.56	210.74	213	211.69	212.51	210.8	211.6	211.17	212.16	210.79	210.91	212.02	211.71	212.81	211.43	210.98	212.37	211.9	211.28	212.69	211.32	210.69	212.77	212.43	212.51	212.63	210.55	212.56	212.05	211.38	211.67	211.47	211.27	212.35	210.68	212.68	212.69	212.68	212.69	211.35	212.24	210.09	210.71	210.47	211.39
197.06	198.08	198.52	198.08	196.89	197.28	198.31	199.31	197.59	197.93	197.52	198.15	198.92	197.71	197.59	197.78	198.63	197.97	197.6	198.18	198.75	198.05	197.82	197.92	198.27	197.52	197.41	197.4	197.46	198.23	197.86	197.92	197.48	197.97	199.63	198.27	197.08	198.32	198.96	198.05	197.76	198.81	197.73	197.35	199.16	198.34	198.07	197.33	197.6	198.16
211.03	211.64	211.14	210.96	212.23	213.28	212	212.1	212.79	210.45	211.69	211.72	211.55	211.5	212.98	212.47	211.76	211.03	211.35	213.45	211.36	212.62	213.57	211.93	212.6	212.56	212.01	211.85	213.14	212.23	213.03	212.23	212.58	212.5	212.15	212.47	212.91	212.9	211.28	212.32	211.73	213.82	212.36	211.15	212.67	211.71	212.16	211.91	212.48	211.09
208	207.38	206.82	207.22	208.18	207	207.26	207.95	206.89	208.51	206.99	208.53	207.06	207.2	207.96	206.91	207.6	207.91	207.84	207.03	207.43	208.28	208.12	206.69	208.46	208.61	207.99	206.24	208.37	206.6	208.03	207.83	207.94	207.02	207.25	207.03	206.62	207.87	207.86	207.07	208.03	207.37	207.74	207.86	207.48	207.87	207.5	206.92	207.82	208.08
207.26	207.56	207.63	207.87	208.51	209.07	207.68	206.74	207.9	207.42	207.67	208.76	206.99	208.99	207.98	207.58	208.26	208.12	209.89	207.07	207.92	207.42	207.34	207.71	207.76	207.34	208.76	206.98	207.6	207.73	206.89	208.36	207	208.26	207.99	207.48	206.98	208.43	208.41	207.92	207.62	208.22	207.42	208.28	208.09	209.59	207.14	207.87	209.3	208.07
203.38	204.02	203.76	204.22	203.28	203.72	204.43	204.73	203.81	202.75	204.32	203.79	204.42	203.47	202.87	203.88	204.52	204.25	203.37	204.31	204.81	202.53	203.34	203.46	203.59	204.83	203.81	203.7	203.81	203	204.15	204.75	203.37	203.27	203.42	203.85	203.44	203.96	203.73	203.71	204.19	203.28	202.86	203.89	204	203.61	204.12	203.29	203.96	204.37
204.71	203.13	205.28	205.64	203.71	204.72	204.42	204.11	204.7	205.8	205.53	204.85	205.08	205.29	205.3	203.96	203.86	204.75	204	203.58	204.13	203.79	204.65	203.77	203.92	206.34	204.09	203.96	204.61	204.88	205.47	204.15	205.27	205.85	204.97	203.42	204.83	204.54	205.2	204.42	204.12	204.97	204.96	203.03	205.19	203.74	205.43	204.68	204.13	205.01
205.96	202.76	204.76	204.23	204.29	204.76	205.53	205.11	204.23	204.55	204.74	204.98	204.98	205.6	205.01	204.72	205.31	205.85	205.3	205.28	205.64	204.35	205.15	205.26	205.48	204.58	204.45	204.72	204.54	204.48	205.13	205.02	205	205.22	204.15	204.67	204.48	203.41	205.01	205.81	204.66	204.04	204.19	205.6	205.94	204.72	204.89	204	204.24	204.7
204.06	203.92	203.71	205.95	204.34	204.84	203.92	204.78	204.23	204.3	205.38	205.33	205.67	205.23	204.63	203.61	204.24	205.52	205.78	204.06	204.4	204.56	204.91	204.37	204.37	204.82	204.78	204.53	204.97	205.33	204.38	204.73	203.96	204.2	205.27	204.76	204.85	204.85	205.39	204.3	205.15	205.1	206.28	204.3	204.59	204.68	204.67	204.97	203.29	204.61
205.77	205.05	204.98	204.56	205.39	205.07	205.37	205.67	204.47	205.06	205.47	205.79	205.75	205.58	205.58	205.1	206.61	205.87	205.75	204.15	206	204.6	205.47	203.44	205.79	205.61	205.63	206.07	204.26	206.57	205.82	204.54	204.36	205.72	206.22	205.16	205.77	206.05	205.36	206.71	206.32	205.96	205.22	205.56	206.38	205.71	204.68	205.51	205.89	205.09
203.42	203.07	202.74	203.11	204.39	202.67	205.4	202.52	203.25	203.12	202.85	202.99	203.58	204.28	204.75	202.89	204.32	204.23	204.13	203.98	203.11	202.87	203.73	203.73	203.31	203.26	204.57	203.52	204.16	204.45	203.53	203.9	202.89	204.02	202.45	203.31	203.67	203.56	203.84	204.63	203.56	204.13	204.7	203.59	203.93	204.64	203.72	203.78	203.3	203.33
216.33	217.15	216.52	216.55	216.08	218.03	217.2	216.43	217.55	216.53	216.81	217.02	218.09	217.26	217.8	217.83	216.55	218.08	216.32	217.42	216.29	216.75	216.27	216.46	217.43	217.29	216.66	216.59	217.59	217.65	216.17	218.05	216.52	217.88	217.16	217.08	217.18	216.2	217.17	217.09	216.82	218.45	216.82	217.25	216.47	217.17	217.28	216.8	217.23	216.04
216.9	217.4	215.98	216.59	217.11	216.62	216.62	216.99	217.91	216.38	215.95	217.02	216.74	217.48	217.26	216.72	217.07	217.2	217.26	217.01	215.79	216.08	216.5	216.89	216.41	217.74	216.76	217.14	216.27	216.73	216.45	216.4	217.15	215.49	217.29	218.04	216.14	217.17	217.5	216.55	217.3	217.45	217.86	216.3	217.32	217.02	217.85	216.26	217.31	216.25
206.12	206.33	205.12	204.28	206.68	204.86	206.28	205.5	205.27	204.97	205.7	206.14	205.58	205.45	205.18	204.77	206.28	206.92	205.76	205.83	206	205.05	205.31	205.76	205.52	205.09	206.23	205.71	205.14	204.9	206.14	205.67	205.64	205.54	205.86	205.51	205.23	205.23	205.81	205.37	204.95	205.61	204.9	205.44	205.07	206.73	206.82	205.76	206.59	206.09
216.16	218.14	218.39	215.97	216.92	217.1	217.33	216.97	216.91	216.79	217.27	216.72	217.31	217.92	217.1	217.62	216.87	215.54	216.88	217.17	217.83	217.34	216.02	216.74	217.41	216.93	217.35	216.56	217.29	216.19	217.36	216.9	216.64	216.94	216.63	217.02	216.57	217.62	217.51	217.28	216.88	216.3	217.18	217.43	216.49	216.58	216.86	216.96	216.14	216.78
211.38	212.38	211.07	211.59	212.33	212.26	211.77	211.33	211.26	210.5	211.3	211.26	212.35	211.49	210.61	210.16	212.32	212.29	212.18	211.56	211.18	212.64	211.22	211.8	212.27	211.67	212.5	211.29	212.03	211.31	211.62	210.81	212.49	211.45	212.36	212.56	211.34	212.59	211.1	211.92	211.7	212.69	212.19	211.84	211.78	212.02	210.83	211.25	212.53	210.78
207.62	208.09	208.18	209.22	208.76	209.03	209.87	207.43	208.71	209.82	208.58	210.95	208.47	208.71	207.76	208.25	208.82	208.12	209.05	209.47	210.25	207.93	208.17	208.33	208.11	207.8	209.29	208.85	208.03	208.21	208.62	208.33	207.8	208.81	208.4	208.56	209	207.9	208.11	208.2	208	209.45	208.95	209.1	209.21	208.64	207.74	208.23	208.53	208.97
209.73	208.93	209.5	210.12	208.58	208.43	208.99	208.45	207.28	208.63	208.29	209.71	208.28	209.26	209.06	209.95	208.68	209.62	208.48	208.31	208.24	208.71	208.97	209.26	208.98	208.05	209	207.98	208.33	209.05	209.14	208.26	209.15	208.64	210.4	208.72	207.45	208.34	209.05	208.31	208.48	208.04	208.31	209.76	208.45	208.58	208.01	208.95	207.09	208.85
207.42	207.81	207.61	207.61	207.47	207.07	207.91	207.26	207.26	207.03	207.04	208.09	207.45	208.95	209.12	207.41	207.8	208.08	207.29	207.5	208.19	207.22	207.67	207.34	207.02	208.12	207.26	208.45	207.21	207.78	207.89	207.35	207.26	207.95	207.19	207.21	207.73	208.42	206.59	207.2	206.53	207.11	208.54	207.67	207.32	208.24	207.31	207.81	207.96	208.22
208.09	207.43	208.66	207.95	207.55	207.61	207.5	208.38	207.99	208.92	207.9	207.81	208.49	207.88	206.9	207.51	206.79	206.85	209.17	206.33	207.89	207.73	208.9	209.02	207.94	207.83	208.45	208.29	208.93	207.45	207.74	207.53	208.61	207.28	207.93	208.81	207.36	207.03	207.82	208.83	208.54	208.18	206.92	207.94	209.32	209.14	207.42	209.18	207.62	208.88
193.56	194.83	194.31	194.33	193.76	194.14	194.17	193.67	194.18	194.04	192.95	193.75	194.18	194.74	194.07	194.58	195.15	195.01	193.27	195.14	194.29	195.4	194.44	193.25	193.86	193.46	194.1	194.71	193.95	194.32	194.43	193.82	193.31	195.38	192.97	194.3	193.52	194	193.93	193.89	193.68	194.84	195.71	194.36	194.59	194.59	194.33	193.59	193.51	195.18
208.08	208.6	209.29	208.76	209.39	209.04	208.38	209.01	207.78	209.37	207.83	209.12	208.63	208.31	208.4	207.3	208.05	208.36	209.72	209.73	208.24	207.95	208.9	208.9	208.47	209.23	208.72	208.64	208.07	207.59	207.74	208.77	208.09	208.2	208.54	208.1	208.8	208.59	209.05	208.59	208.6	208.54	208.88	208.91	208.36	209.92	208.58	209.34	208.28	209.45
208.07	208.77	207.25	207.81	208.16	208.02	208.19	208.91	208.61	209.02	207.2	207.75	207.26	207.94	207.35	208.26	208.52	207.86	207.7	207.54	207.81	208.39	207.55	207.01	208.31	207.56	208	206.95	208.96	208.48	209.1	208.26	206.57	208.21	207.11	207.9	207.94	207.84	208.26	206.89	207.32	208.27	208.03	207.3	207.65	208.48	206.54	207.15	207.71	207.75
200.8	200.46	200.09	201.11	200.65	199.38	200.03	198.9	199.84	200.04	200.52	199.55	201.16	200.59	199.44	200.58	200.91	200.45	201.05	199.79	200.5	200.29	199.73	200.58	200.59	200.03	199.79	198.97	200.56	200.69	199.72	199.92	200.25	201.13	200.08	200.35	199.7	200.35	200.66	200.88	200.24	198.96	200.15	199.81	200.94	200.09	200.21	200.3	199.53	200.74
201.01	199.35	199.91	200.42	200.27	198.92	199.2	199.4	198.47	200.12	199.56	199.91	198.17	199.42	199.13	200.29	199.32	199.37	199.73	200.25	200.94	199.73	199.52	199.88	197.91	199.59	199.16	199.73	200.85	199.44	198.63	199.11	199.84	199.19	199.8	200.21	199.18	200.17	200.62	198.55	199.59	200.59	199.57	198.99	200.36	199.82	198.73	200.08	199.39	200.45
210.48	212.28	211.48	211.43	211.73	212.32	211.86	210.86	211.27	211.34	211.68	210.99	211.64	211.63	211.4	212.45	211.71	211.42	209.77	211.27	212.1	211.56	211.67	211.48	211.61	211.77	211.49	211.53	211.74	211.45	212.32	212.98	211.61	211.65	212.13	212.95	211.36	211.71	209.96	210.75	210.83	211.37	211.16	212.25	211.82	211.17	211.78	210.75	211.72	211.8
207.5	207.21	207.68	207.67	207.7	207.97	207.46	207.29	206.78	207.51	207.42	208.9	207.34	206.91	208.38	207.5	208.49	207.88	207.47	208.45	208.09	208.33	207.99	207.52	208.29	208.33	207.89	207.57	207.67	207.73	208.13	208.2	207.43	208.05	206.92	207.68	207.33	208.6	207.7	206.23	208.14	207.13	207.47	207.45	208.15	207.31	208.75	207.25	207.53	207.9
211.65	211.55	212.1	211.6	210.88	212.44	211.86	212.01	211.25	212.09	210.6	211.46	211.4	212.22	211.55	210.69	211.93	210.65	212.67	211.7	211.36	210.89	211.16	211.12	209.93	211.3	211.82	212.14	212.12	211.13	213.29	212.37	210.25	212.08	211.58	210.66	212.65	212.26	212.42	210.73	210.94	211.87	211.16	211.09	212.15	210.74	210.88	211.22	210.86	211.11
203.35	204.34	204.63	204.25	201.59	203.64	203.5	203.61	204.82	203.11	203.03	204.67	202.86	203.39	203.54	202.61	202.44	203.11	204.3	203.1	203.79	203.63	203.81	202.94	203.3	202.96	205.02	204.42	203.23	202.89	203.33	203.88	203.89	203.78	204.4	202.86	203.47	203.68	203.39	203.04	202.75	204.15	203.97	203.71	202.95	204.11	203.91	202.52	203.49	202.73
203.26	201.61	202.14	202.05	202.81	202.74	203.02	202.09	203.02	202.64	203.25	203.03	201.63	201.87	203.12	201.68	203.44	202.28	203.28	202.88	201.4	203.44	202.57	201.56	203.31	201.85	202.18	202.47	203.07	202.93	201.41	203.05	203.62	203.2	201.31	203.33	202.93	204.68	203.24	202.71	200.72	202.57	203.5	202.12	202.6	203.41	203.25	201.8	202.09	202.91
202.59	202.73	203.04	202.13	203.28	202.17	203.36	202.11	201.94	202.72	202.18	201.77	202.53	203.13	201.07	202.24	203.16	202.64	202.76	201.97	202.47	202.42	202.25	202.23	202.49	202.35	202.54	201.74	202.21	202.91	202.75	200.97	203	202.4	202.8	202.66	203.44	202.29	202.08	200.6	202.57	201.8	202.5	203.27	202.63	202.1	202.51	201.92	202.73	202.4
209	209.29	209.53	208.93	209.01	209.3	208.78	208.46	208.58	208.74	208.8	208.36	209.62	208.63	209.92	208.4	209.46	207.89	208.75	209.31	207.96	210.22	209.03	209.73	209.09	208.88	210.02	208.52	209.95	209.49	208.37	209.3	209.18	208.33	208.3	208.82	208.86	208.82	208.69	207.53	208.88	208.83	209.49	208.02	208.64	208.94	207.67	208.49	209.15	208.3
209.74	209.81	210.31	210.29	210.67	210.19	208.41	210.46	209.24	209.02	209.58	209.56	210.11	210.69	209.83	209.3	208.71	209.1	210.36	209.13	209.58	208.27	210.45	208.8	210.28	210.23	209.42	208.99	208.47	209.47	209.76	208.77	210.18	208.86	208.96	209.33	209.85	208.75	208.93	209.49	209.24	209.93	210.23	209.01	208.97	208.52	209.81	210.65	210.63	209.66
202.8	204.18	202.41	203.02	203.7	203.38	203.4	202.44	201.75	203.41	202.99	203.18	203.07	203.07	203.05	203.41	203.27	203.44	203.93	203.09	204.15	201.93	202.77	203.43	203.39	202.22	203.41	203.46	202.56	203.61	202.72	203.36	204.78	203.75	202.79	202.23	201.66	202.93	203.36	202.86	202.61	204.72	203.01	202.92	202.99	202.37	202.85	203.59	203.44	203.35
202.3	201.76	202.52	202.51	202.26	202.03	203.67	202.91	202.67	202.6	202.99	201.82	202.62	203.69	202.15	201.84	201.97	201.68	201.96	202.88	201.89	202.31	203.17	202.44	202.77	202.46	202	201.52	202.38	202.52	201.6	201.89	200.9	203.73	202.67	203.18	203.22	202.15	203.22	202.59	202.54	202.23	203.57	202.7	200.8	202.57	201.86	203.11	203.21	201.6
206.89	207.54	208.09	207.36	209.32	206.52	207.16	207.46	208.27	207.97	207.63	207.58	206.69	207.2	206.55	206.39	208.58	207.18	207.51	206.55	207.46	206.88	207.76	208.52	207.16	208.32	207.64	207.78	208.04	205.6	207.27	208.25	207.51	207.1	208.52	207.52	207.47	207.08	208.83	207.54	209.1	208.06	207.05	206.94	208.13	207.9	207.18	207.65	208.05	208.07
205.65	206.42	207.36	206.15	207	206.82	205.64	206.99	206.26	206.4	206.58	206.57	207.24	206.65	206.02	206.44	205.15	206.87	206.64	206.69	207.13	207.95	207.11	205.73	205.37	206.05	205.69	205.69	207.3	207.47	205.76	206.38	205.9	205.86	207.24	206.7	207.03	206.98	205.07	206.32	206.01	206.39	206.72	206.62	207.08	206.78	207.28	206.15	206.13	206.81
203.45	204.04	201.73	202.9	202.1	203.26	203.42	202.52	203.29	202.74	202.82	201.92	202.64	201.52	202.05	202.52	202.39	203.24	202.59	202.86	203.04	202.67	202.65	202.13	202.42	202.84	202.55	201.9	203.14	200.76	203.09	201.53	202.21	203.26	202.35	202.86	203.1	201.82	202.17	203.26	203.29	202.86	203.93	203.81	201.54	203.3	203.04	202.97	201.48	202.73
213.5	213.62	214.77	214.06	214.23	212.86	213.13	215.22	214.21	213.63	213.07	213.99	214.8	213.32	213.59	213.7	213.46	213.26	214.27	213.91	214.65	213.69	213.98	213.62	213.99	213.59	213.5	214.47	213.09	214.43	213.12	215.19	212.79	214.37	212.94	212.88	213.62	215.76	214.66	213.65	213.92	214.9	213.63	213.14	212.77	213.29	213.63	213.33	213.21	213.32
206.37	205.42	206.3	207.06	205.25	207.04	205.77	204.79	205.52	205.59	205.44	204.77	206.06	205.39	205.88	204.6	205.87	206.3	205.6	205.21	205.3	205.15	205.89	205.41	205.41	206.06	205.24	205.03	205.08	204.75	204.91	206.52	205.72	205.09	204.58	206.53	205.43	205.01	206.33	205.82	204.96	206.2	205.89	204.99	206.73	206.51	205.71	204.91	206.34	206.93
211.99	211.53	211.8	211.92	210.94	211.22	211.57	212.33	211.13	212.65	212.4	211.9	211.66	211.06	210.43	211.54	210.84	212	211.66	212.08	212.02	212.43	211.42	211.8	211.27	212.24	211.27	210.64	211.43	212.59	211.41	210.67	211.75	210.66	212.08	211.32	210.4	210.95	212.52	211.98	211.87	211.11	210.92	211.29	211.46	212.38	211.38	211.6	211.93	212.3
203.79	203.4	204.45	204.02	202.68	203.65	204.29	202.93	203.72	204.6	204.1	202.56	203.57	204.57	203.72	203.82	203.3	202	204.23	203.9	203.39	203.46	203.38	202.19	203.92	203.37	203.57	203.96	202.84	203.59	203.34	203.59	203.02	203.97	203.17	204.22	203.54	203.6	203.74	203.31	202.37	204.15	204.06	204.09	203.8	203.01	203.13	203.1	203.76	203.55
203.89	202.3	202.26	203.04	203.49	203.92	203.59	203.59	204.81	203.69	203.53	203.64	203.25	202.68	204.06	203.77	202.6	203.83	203.59	203.26	202.9	203.75	202.87	203.01	202.01	202.87	203.96	202.85	203.8	203.5	203.9	204.17	203.61	203.59	204.93	203.89	203.87	203.53	203.36	203.71	204.4	202.95	204.35	203.31	204.22	203.97	204.11	203.53	203.4	202.99
208.67	208.71	209.83	209.62	210.18	209.38	209.37	209.92	210.95	209.95	210.14	210.17	209.78	208.45	209.82	210.02	210.31	208.53	210.45	210.08	209.87	209.56	209.57	209.06	210.52	208.81	209.88	209.02	209.84	211.02	209.37	209.31	208.31	209.42	209.83	209.23	210.9	209.31	209.08	209.54	210.65	209.05	208.9	209.39	210.03	210.21	209.81	210.18	209.61	208.72
213.85	214.24	213.94	213.52	213.9	213.43	213.47	213.41	213.98	213.99	214.71	213.24	213.92	214.9	213.63	213.49	213.47	213.31	214.32	214.3	213.27	213.03	214.21	214.15	213.71	213.92	214.23	213.52	214.39	213.95	214.04	213.71	212	212.68	213.25	213.35	213.87	212.41	213.97	214.38	214.09	213.85	215	214.25	215.03	213.9	214.23	212.95	215.25	213.45
202.8	205.08	204.52	203.74	203.64	203.38	203.56	204.18	203.8	203.79	204.25	203.16	203.53	203.61	203.89	204.57	204.62	203.9	204.86	203.44	203.96	203.81	203.99	205.04	203.66	204.18	204.88	203.5	204.47	202.7	204.72	203.66	203.21	204.21	203.7	203.97	202.85	203.2	204.06	203.75	203.45	203.64	203.48	204.71	203.56	203.2	204.29	203.11	203.83	203.81
203.23	204.29	203.35	202.97	204.2	204.75	203.52	204.33	201.82	202.86	203.75	202.33	203.75	203.76	202.56	203.32	203.01	202.79	203.74	203.28	204.02	203.79	203.51	203.14	203.81	203.04	203.46	203.36	202.55	204.4	203	204.14	203.59	203.5	202.83	203.07	203.62	204.46	202.95	204.01	204.33	204.84	204.78	202.49	203.14	203.22	204.05	203.64	203.83	202.6
204.82	203.17	204	203.27	203.77	202.95	202.81	203.29	203.32	203.66	203.18	202.99	204.71	204.42	202.5	205.13	203.53	203.08	203.19	204.46	205	203.8	203.68	203.56	202.9	203.05	204.46	203.56	202.32	205.84	204.05	203.54	203.3	203.82	203.64	203.06	203.51	203.75	204.34	204.08	203.87	203.4	202.59	202.8	203.61	203.73	203.49	203.6	204.51	204.44
218.01	217.05	216.93	216.4	217.27	217.38	217.88	216.01	216.13	217.64	216.13	216.66	216.88	217.38	218	216.67	218.13	218.33	218.13	216.81	216.85	218.08	216.69	216.58	217.13	217.9	217.65	216.26	216.64	218.51	215.76	218.07	216.18	216.71	217.17	217.77	216.34	217.77	216.25	216.45	216.85	216.92	216.77	217.55	218.53	216.94	216.24	217.06	217.49	218.15
212.03	212.54	213.32	212.47	212.56	210.59	212.79	213.15	211.27	212.86	212.58	212.52	212.44	212.76	212.16	212.57	213.56	212.67	211.73	211.71	212.73	212.71	213.73	212.45	212.7	213.14	211.75	211.85	212.26	211.69	212.95	211.74	214.25	212.58	211.85	211.61	211.27	211.27	211.92	212.92	211.78	211.97	211.8	212.97	211.43	212.19	212.23	211.9	212.99	211.5
216.76	217.32	216.14	216.48	216.46	217.94	216.22	217.75	217.92	217.29	216.72	216.26	217.34	217.36	217.51	217.03	216.52	217.24	216.05	216.43	218.02	216.34	217.29	216.15	216.47	217.38	216.83	217.14	217.6	217.75	216.92	216.83	217.83	217.45	215.57	216.83	217.31	217	217.17	216.49	216.72	217.37	217.63	218.27	216.46	217.43	215.75	216.92	217.09	216.13
194.12	193.77	194.63	194.78	195.13	194.3	194.98	194.31	194.26	194.44	194.21	193.77	194.37	194.52	194.25	195.11	192.89	193.64	193.63	193.65	193.56	193.24	194.07	193.42	193.82	192.27	194.65	195.9	193.5	194.48	194.02	193.74	194.17	193.63	193.49	193.33	193.2	194.4	194.42	194.17	193.28	194.68	194.78	193.28	194.93	194.29	194.41	195.05	194.61	193.76
208.64	207.49	206.95	207.79	208	206.6	207.64	207.93	208.25	207.18	209.07	207.73	206.96	207.74	207.92	207.03	208.15	205.95	208.59	208.15	208.69	207.45	207.38	207.95	206.83	208.26	206.55	207.33	208.54	208.48	207.81	208.77	207.72	206.67	208.28	208.24	208.17	207.76	207.78	207.92	208.39	207.68	207.73	208.54	207.6	206.88	207.39	207.18	208.59	208.36
211.5	212.19	212.52	212.98	212.24	212.68	212.11	212.18	212.77	212.31	212.41	212.91	211.21	211.78	213.11	212.47	212.62	212.85	211.24	212.76	212.15	212.58	213.57	211.42	211.78	212.35	212.35	213.53	213.16	212.46	212.41	212.54	211.27	213.64	212.66	212.58	212.96	212.59	212.35	213.18	212.12	211.92	212.01	213.39	212.77	211.32	212.09	213.42	212.07	212.8
202.69	203.42	203.42	203.86	202.93	204.46	202.93	202.7	202.67	202.8	203.52	202.26	202.77	203.87	202.56	202.28	203.18	202.84	202.94	202.23	204.04	203.52	203.73	205.27	202.08	204.1	203.62	203.24	202.9	203.93	204.03	202.93	203.05	203.36	203.6	203.83	203.89	204.19	204.12	204.27	202.88	203.69	204.08	203.35	203.24	203.07	203.09	201.98	203.22	204.65
217.26	216.52	217.46	216.86	217.35	217.55	216.64	216.57	217.16	216.08	217.3	217.54	216.38	218.41	216.15	217.5	217.16	216.71	217.98	217.44	217.29	217.73	216.57	216.56	217.12	216.55	216.86	217.9	216.38	217.29	217.37	216.42	216.83	217.41	217.89	218.08	215.84	217.62	217.08	216.57	217.83	216.97	216.97	217.24	217.3	216.39	217.44	217.37	217.93	216.58
216.68	217.55	216.02	217.02	216.54	217.58	216.67	218.32	217.41	217.47	216.94	216.59	216.52	216.78	217.28	217.71	216.47	215.77	217.49	217.16	216.94	216.6	216.61	216.8	216.52	216.71	216.79	216.24	217.5	216.75	216.59	216.69	217.13	216.98	217.27	216.53	217.48	218.54	215.95	216.23	217.03	216.1	216.62	217.29	216.63	217.29	216.98	217.76	216.51	216.73
194.51	194.04	194.12	193.86	194.24	194.4	194.48	194.73	194.24	193.94	193.26	194.34	195.03	194.56	195.26	194.69	193.61	193.87	193.75	193.63	194.27	194.9	195.13	193.24	194.46	194.48	194.46	194.24	195.61	193.64	194.54	195.21	195.13	193.33	194.38	193.86	194.35	193.32	194.22	194.13	193.59	194.05	194.52	193.39	194.01	193.61	194.88	195.23	194.15	194.62
208.89	209.02	208.79	208.75	209.67	209.05	209.51	208.42	209.25	209.69	208.21	207.5	208.78	209.2	207.82	208.27	208.47	208.71	208.55	208.76	207.34	208.59	209	208.93	208.26	208.97	208.5	208.94	209.29	208.51	209.63	208.46	207.62	208.39	208.13	207.18	208.27	209.5	209.3	208.54	208.24	209.51	209.58	207.69	208.47	208.45	209.11	209.34	209.88	208.75
203.66	203.21	202.93	203.75	204.27	203.13	203.58	202.22	202.94	203.64	203.63	203.29	202.77	202.69	202.42	202.75	202	202.74	203.59	203.5	203.25	203.33	204.37	203.45	202.67	202.47	203.48	202.88	203.87	201.97	202.96	203.66	203.54	204.18	204	203.94	203.64	202.01	204.35	202.76	203.72	202.95	203.07	204.52	202.57	203.24	203.22	203.08	202.78	202.18
207.92	207.91	207.43	207.42	207.66	208.11	206.97	207.84	208.54	208.46	206.89	207.63	207.41	207.53	208.85	208.83	207.13	207.29	207.39	207.11	207.41	207.98	208.49	207.86	208.31	207.29	207.64	208	207.96	207.29	207.41	208.72	207.59	208.25	206.49	207.52	207.05	208.27	208.11	207.92	207.76	207.84	207.67	207.62	208.58	207.33	208.93	208.1	208.22	207.75
202.9	202.43	202.75	204.34	203.77	203.8	203.13	202.54	203.31	203.69	202.81	203.17	202.3	203.8	202.84	203.32	204.12	202.9	203.59	202.97	203.33	204.02	202.89	202.49	203.23	203.24	202.85	202.68	203.99	204.12	204.61	202.54	203.43	203.68	202.91	203.24	203.18	204.64	203.41	203.68	204.47	202.43	203.61	203.22	203.9	204.35	202.54	203.33	204.11	202.97
205.1	203.76	203.31	205.17	204.22	204.5	204.2	203.88	203.68	202.51	203.2	204.08	203.79	204.64	203.97	203.79	204.65	203.82	204.38	204.24	204.13	204.43	205.14	203.74	204.6	203.68	204.03	203.24	203.98	203.7	205.34	204.04	203.64	205.56	203.19	203.7	204.41	203.66	203.62	202.49	203.95	203.81	204.18	202.83	203.91	203.79	203.68	204.72	203.74	204.11
194.16	193.92	194.64	193.97	193.51	194.05	194.79	193.33	194.1	194.18	194.24	194.07	194.86	195	194.6	194.41	193.56	194.39	194.52	194.7	194.14	193.95	194.8	195.1	194.87	194.7	193.9	194.44	193.7	194.01	195.21	193.43	194.09	193.85	195.32	193.23	194.32	194.7	194.41	193.01	194.1	194.88	193.37	195.44	194.42	194.57	193.6	193.99	195.46	193.57
204.26	205.57	205.61	205.67	205.25	205.09	204.92	205	204.49	205.36	205.01	204.23	205.23	205.12	204.96	204.84	205.2	204.88	205.1	206.16	204.84	203.93	206.05	205.26	204.07	205.11	204.94	205.68	205.14	205.22	205.05	203.92	205.16	205.26	204.77	205.18	205.18	204.15	204.93	204.75	205.76	205.81	205.28	204.95	205.28	204.97	205.27	204.7	204.24	205.18
212.92	213.81	212.46	213.81	212.67	213.12	213.62	213.14	212.86	212.44	213.19	212.06	212.75	212.28	213.13	212.26	213.38	212.6	213.92	213.8	213.4	212.8	212.1	212.12	212.31	213.63	212.95	212.73	213.47	211.42	212.53	211.75	212.57	212.24	212.43	213.26	212.05	213.75	213.25	213.09	213.12	214.3	213.12	213.1	212.54	212.9	213.21	212.85	213.76	213.15
204.38	202.07	203.73	203.89	204.09	202.41	204.04	203.58	204.53	202.69	202.99	204.78	204.18	203.74	203.26	203.07	202.22	203.3	203.87	203.63	204.15	203.09	204.48	203.53	203.2	203.93	202.97	203.72	203.52	203.33	204.05	203.82	204.48	203.92	203.38	203.75	203.14	204.56	204.35	203.98	203.36	203.94	202.03	203.75	203.19	203.86	202.56	203.7	205.42	204.19
211.47	210.85	211.02	211.96	211.28	212.48	210.68	212.31	210.98	211.26	210.78	212.28	210.99	211.11	212.27	211.42	211.49	210.91	210.81	211.64	211.83	212.2	211.85	211.93	211.41	211.6	213.05	211.55	211.73	212.58	211.22	212.27	211.88	211.66	211.07	211.32	212.02	210.8	211.42	212.1	211.28	211.29	211.78	209.78	211.29	211.87	212.59	211.52	211.87	211.3
201.53	201.11	201.79	201.1	202.01	202.4	201.26	202.14	200.09	201.53	201.5	200.78	202	201.41	200.59	201.8	201.1	201.69	200.8	201.17	199.94	200.75	201.75	201.17	202.23	201.36	201.69	200.5	199.99	200.59	201.44	200.47	200.77	201.75	200.33	202.25	201.39	201.1	201.16	202.69	201.45	200.44	202.01	201.22	200.83	201.04	201.33	200.5	201.38	201.54
217.77	218.37	217.2	217.37	218.58	219.18	218.18	217.77	218.52	218.4	218.41	218.07	218.9	217.78	217.11	217.6	217.73	217.49	217.26	216.99	217.59	217.79	218.16	217.82	218.05	217.61	216.81	217.48	217.21	216.43	217.35	216.16	218.39	217.35	217.05	218.09	218.01	218.25	217.38	218.77	217.05	218.4	218.52	217.15	218.33	216.63	217.9	217.01	216.78	218.56
208.56	208.49	209.28	208.04	209.07	208.35	208.83	209.44	208.74	208.48	208.59	209.35	207.18	209.07	208.11	209.78	209.77	208.6	208.18	208.49	209.37	209.16	207.65	208.27	207.89	208.08	208.72	209.17	208.63	208.32	208.65	210.35	209.57	207.86	208.87	208.16	209.11	207.86	207.58	208.56	207.7	208.5	208.41	208.42	208.5	209.34	208.57	207.74	207.94	208.89
208.49	207.24	207.33	207.24	206.87	208.41	207.66	207	207.68	208.58	208.41	207.71	208.17	208.36	207.75	208.42	207.93	206.23	207.59	208.87	206.76	206.91	208.49	206.9	207.98	208.6	207.67	208.89	208.53	208.89	206.4	209.08	206.46	206.91	208.57	208.63	207.05	207.91	207.92	207.95	208.72	207.81	207.36	208.34	207.71	207.97	206.84	208.1	207.76	207.67
211.84	212.03	211.72	212.03	212.08	211.5	211.53	212.13	211.18	211.23	211.3	211.94	211.91	211.5	210.59	211.93	211.98	211.15	212.41	212.43	210.75	212.36	211.53	211.67	210.45	211.9	212.58	212.07	211.45	210.07	211.61	210.57	211.71	209.99	212.55	211.74	212.36	210.76	212.22	211.97	213.22	211.82	211.3	211.28	211.63	210.95	211.46	211.89	211.03	211.94
199.41	199.37	199.37	200.72	199.6	199.81	199.18	199.5	199.49	200.13	199.07	199.94	197.62	199.61	198.76	200.2	198.36	200.9	198.14	199.23	200.1	199.54	198.48	198.6	199.97	200.54	199.68	199.99	200.06	200.33	200.26	199.61	198.42	199.69	198.71	200.92	200.22	199.3	199.25	198.67	199.93	199.12	200	198.52	199.58	199.46	198.99	199.12	200.01	199.13
206.35	207.59	205.45	205.85	206.61	206.47	205.28	206.12	206.91	206.52	206.9	206.17	206.82	205.25	205.86	205.66	206.91	206.86	205.21	206.85	206.66	206.85	205.1	205.81	206.77	206.84	205.78	206.02	206.48	205.49	206.92	205.8	206.82	206.5	206.79	206.78	205.98	206.86	206.03	207.81	205.68	206.59	205.69	207.62	207.24	207.11	206.08	206.26	206.05	206.14
205.7	206.19	206.31	207.3	206.17	206.34	206.28	206.17	206.84	206.8	206.93	206.14	206.12	206.8	205.41	207.02	206.08	206.27	206.62	205.84	205.63	206.05	206.19	205.87	206.01	206.28	206.61	207.57	206.33	206.28	205.97	205.4	206.48	205.95	206.42	207.38	205.24	207.47	206.21	206.94	205.98	206.5	205.33	206.54	206.5	206.14	206.98	205.32	206.07	206.18
208.46	209.58	209.61	209.29	208.32	208.43	208.35	209.26	208.87	208.75	209.01	209.46	208.26	208.46	208.89	208.15	209.25	208.38	207.93	209.48	208.66	208.2	208.88	208.7	208.77	208.5	209.34	210.34	209.5	208.71	209.83	208.95	209.14	208.28	208	207.97	209.11	208.87	208.44	208.64	208.47	208.74	207.93	208.28	210	207.92	209.12	208.61	208.98	209.51
199.74	198.55	199.86	199.58	199.4	199.37	200.04	200.53	198.49	198.95	198.76	198.01	199.8	199.42	199.15	199.3	199.08	199.58	197.94	198.47	199.39	200.38	200.14	199	199.08	199.7	198.69	199.73	198.52	199.12	199.16	199.58	200.57	198.26	200.22	198.88	199.41	198.48	199.94	199.64	199.44	198.99	200.76	200.42	199.47	199.44	199.54	199.28	200.51	199.6
218.04	217.31	217.95	217.81	218.68	218.33	217.07	217.2	217.9	217.28	218.01	216.72	216.87	217.72	217.55	217.55	217.7	217.7	217.5	217.97	217.34	217.55	217.98	218.37	218.07	218.84	217.4	217.97	217.52	217.43	217.88	218.36	217.44	218.14	218.31	217.28	217.3	217.6	217.91	217.5	218.52	218.38	216.79	219.29	219.08	218.61	218.1	217.31	218.36	216.37
208.07	208.75	207.61	207.84	207.2	207.98	207.1	208.89	206.73	208.4	207.59	207.46	206.97	207.62	207.85	207.86	207.95	208.58	207.18	207.76	207.54	207.52	207.34	207.69	207.38	208.36	206.89	207.57	206.78	207.5	208.65	206.86	207.75	208.47	206.95	208.75	207.43	207.58	208.01	207.03	207.33	208.85	206.61	207.93	207.94	207.27	207.38	206.52	207.55	207.93
210.57	208.37	210.6	209.42	210.3	207.85	208.13	209.36	208.32	209.88	208.94	209.59	207.98	209.12	208.95	209.52	210.75	208.55	208.56	209.94	209.9	209	209.32	208.82	209.2	209.08	209.7	209.38	210.27	209.96	209.23	209.06	208.47	210.28	208.39	210.71	208.17	209.04	209.64	209.67	209.36	208.9	210.34	208.67	209.12	210.56	208.87	209.51	208.29	210.48
200.05	199.79	200.71	199.85	200.57	199.97	200.39	200.23	200.39	201.02	199.52	200.4	199.93	200.53	200.15	200.82	200.56	201.76	200.49	200.5	200.65	200.33	200.61	199.46	201.26	201.68	199.87	199.49	200.04	200.88	200.27	200.5	200.62	200.04	200.61	199.86	201.39	199.98	199.34	199.33	200.02	200.02	200.77	199.78	201.53	199.53	200.73	199.12	200.03	199.89
203.14	203	203.51	202.92	203.24	202.98	203.69	203.26	202.31	204.45	203.33	203.7	203.58	202.91	202.67	202.71	202.28	203.84	203.33	202.36	203.92	203.05	203.55	203.81	202.79	204.05	203.02	203.81	203.11	203.49	203.9	202.76	203.49	203.68	203.22	202.87	202.62	203.36	204.17	203.51	203.43	202.17	202.81	203.75	203.44	204.47	203.21	203.43	203.35	203.2
203.31	202.32	202.72	203.83	203.5	203.99	202.32	203.6	203.73	203.74	203.43	203.74	203.89	202.81	203.77	203.13	204.45	204.22	203.56	203.08	203.66	203.67	204.17	204.58	203.74	203.57	203.47	202.82	203.31	204.08	203.93	203.47	203.35	202.45	203.18	203.87	203.87	202.43	203.5	204.25	204.18	204.25	204.9	204.63	204.47	203.28	204.03	203.99	204.71	203.49
211.88	211.84	212.58	213.11	212.07	211.02	212.72	213.36	212.73	212.35	212.35	213.2	211.8	212.12	210.74	212.53	211.49	212.58	211.76	212.33	212.26	213.13	212.53	212.51	212.62	212.41	212.91	211.78	212.52	211.25	213.61	211.37	212.83	212.61	213.89	212.66	212.35	212.54	212.19	213.11	211.45	212.14	212.19	211.79	212.78	212.73	212.19	212.11	212.36	212.81
208.38	208.04	208.48	207.82	207.59	208.18	207.76	208.11	208.9	208.64	206.87	207.28	208.24	207.07	208.91	208.28	207.6	208.28	208.89	207.01	207.83	208.43	208.64	208.28	207.72	208.73	207.15	207.49	206.7	208.19	206.8	207.51	208.19	207.82	209.09	207.28	206.9	207.49	208.73	207.72	207.19	207.71	207.71	207.73	208.5	208.04	207.78	207.4	207.88	206.85
212.46	211.86	213.09	211.3	211.63	212.18	212.75	212.44	212.93	212.49	211.95	212.85	211.1	211.34	212.82	212.93	211.77	211.54	212.29	213	213.73	212.41	212.63	212.17	212.13	213.62	212.59	212.47	211.38	212.61	212.58	213.56	213.42	213.02	212.78	213.97	212.92	212.68	214.13	212.31	213.7	212.27	211.86	213.63	213.26	211.22	211.02	211.85	213.33	212.25
205.16	205.77	205.07	205.61	205.11	205.84	204.74	204.08	204.76	205.36	204.91	205.81	206.53	206.11	206.12	205.55	205.8	206.99	205.44	204.95	205.64	204.65	206.17	205.22	204.93	206.23	205.89	205.36	206.37	204.48	205.7	204.87	205.12	205.58	206.05	204.64	206.07	204.53	205.23	206.19	205.79	205.5	205.4	204.77	205.35	205.88	205.34	205.72	204.97	205.75
216.48	217.31	216.54	217.67	216.17	216.75	217	216.48	217.3	218.49	216.39	217.59	216.62	218.21	217.83	217.71	216.65	216.59	216.88	216.68	217.69	217.6	217.48	216.53	217.65	217.25	217.57	217.86	216.09	216.08	215.98	217.31	216.18	216.78	216.5	216.55	216.78	218.14	217.94	216.58	217.75	216.89	217.26	218.34	217.16	216.45	216.88	217.09	217.49	216.65
212.22	211.8	212.16	212.13	211.59	211.33	211.82	212.04	211.93	211.33	211.8	212.15	210.85	210.93	212.14	212.75	213.1	211.44	211.84	210.73	211.83	212.36	211.84	211.54	212.17	210.75	211.79	211.2	211.84	211.73	212.08	211.89	212.04	211.5	212.13	211.48	212.6	212.46	212.21	212.01	211.93	212.02	210.71	212.87	212.44	211.47	211.71	212.37	211.19	212.19
199.43	198.89	198.97	199.59	199.92	198.62	200.3	199.34	199.58	199.75	199.05	199.12	198.94	198.46	199.33	200.07	199.82	200.84	199.1	198.19	199.38	199.46	199.48	199.56	199.09	200.43	199.35	199.32	199.16	200.15	198.2	199.31	199.08	199.78	199.5	200.39	200.06	200.82	199.8	199.24	198.66	198.49	199.71	199.21	200.4	199.06	199.73	199.28	199.18	199.28
217.02	218.3	216.6	217.58	216.9	217.78	218.1	217.98	217.28	217.96	218.37	217.62	218.74	218.43	217.33	217.6	217.74	217.7	217.84	218.1	216.62	218.75	217.51	216.78	217.34	217.81	218.29	218.01	218.39	217.01	217.8	218.3	216.39	217.89	217.11	218.45	217.03	218.1	217.6	217.22	218.1	217.82	218.11	218.4	217.67	218.46	218.08	216.88	217.97	217.96
211.11	210.71	212.22	211.92	212.59	211.43	211.29	211.56	211.86	211.18	211.26	210.94	211.45	211.65	211.31	210.65	212.16	212.14	211.12	211.79	212.57	211.36	212.26	211.18	211.45	211.3	211.62	210.75	211.42	211.7	212.12	210.76	211.51	212.32	211.28	210.51	211.64	211.56	210.96	211.61	212.03	212.38	211.2	210.87	211.53	211.17	212.03	211.77	211.43	211.55
203.53	203.68	204.29	204.58	203.33	203.01	202.47	203.98	203.66	204.11	203.53	203.85	203.44	203.42	204.36	202.87	203.86	202.78	204.63	203.51	203.16	203.34	204.11	203.8	203.57	204.41	203.31	202.33	203.98	203.7	203.69	202.87	203.4	203.27	203.1	204.29	204.41	202.98	203.86	203.55	203.57	204.51	203.82	203.97	203.16	203.48	204.48	203.74	204.47	204.53
207.53	206.95	208.03	206.67	207.67	207.93	207.45	207.81	207.48	208.17	206.9	206.95	207.36	207.15	206.43	207	207.53	208.57	207.82	207.6	207.84	207.42	206.75	207.64	206.58	207.53	207.45	207.65	208.12	207.68	207.44	208.52	208.23	208.23	207.8	207.83	207.37	207.47	207.32	208.49	208.17	208.11	208.03	206.45	208.64	207.85	206.73	208.26	208.21	206.66
209.36	209.98	209.26	209.48	210.63	208.93	209.64	209.17	209.15	210.39	210.15	210.18	208.85	209.01	210.03	210.23	209.49	209.51	209.84	209.62	209.36	209.35	210.18	210.27	208.88	210.02	208.88	209.91	209.32	209.77	209.1	210.07	209.26	209.82	209.34	209.14	209.24	209.55	209.28	209.19	208.43	209.4	210.05	210.27	209.93	210.43	208.77	209.71	209.87	209.1
208.77	208.33	208.5	208.61	207.87	208.7	208.85	208.19	208.28	208.77	209.24	209.27	209.45	208.81	208.84	209.2	208.24	209.32	209.62	209.17	208.25	207.89	208.39	209.5	207.83	208.35	209.67	208.14	208.57	208.73	208.52	208.3	208.45	209.03	208.62	209.09	209.38	209.92	209.16	208.23	208.34	207.2	208.75	208.1	207.76	209.6	207.29	208.53	207.21	210.41
204.33	204.74	205.37	204.54	203.53	205.64	204.55	204.71	204.27	204.51	204.25	204.68	204.8	204.55	204.5	204.58	204.53	204.67	204.93	204.59	203.39	204.14	204.51	204.58	205.18	204.85	205.18	205.13	204.88	204.99	204.95	203.67	204.58	204.72	204.96	204.62	205.25	204.99	205.04	204.75	204.62	203.42	203.78	205.26	204.99	204.14	204.54	205.01	205.13	205.7
208.25	208.93	209.42	208.7	209.28	207.98	208.22	207.67	207.56	208.01	208.2	208.87	208.69	208.17	207.23	208.26	210.15	208.6	208.83	209.32	208.13	208.87	208.24	208.65	207.99	208.97	209.14	207.83	208.66	208.48	207.53	209.36	208.56	208.99	208.81	208.35	208.09	208.01	208.7	208.43	207.87	208.51	208.4	207.66	209.24	208.23	208.54	208.2	208.52	208.42
203.33	202.77	201.59	203.57	203.85	203.15	203.47	201.72	204.5	203.75	202.77	203.9	202.52	203.5	203.87	203.02	204.43	203.48	202.97	203.53	203.56	203.53	204.54	203.65	204.01	203.7	203.48	204.15	203.68	203.03	203.19	203.31	203.02	205.18	203.04	202.44	203.87	203.89	202.78	203.03	203.44	204.07	203.7	203.17	203.61	203.01	203.37	203.32	204.78	203.81
208.52	208.87	209.03	209.12	208.66	208.22	208.51	208.38	208.61	209.66	208.78	209.09	210.07	208.59	210.48	208.01	209.22	209.45	207.88	208.67	208.94	209.55	208.02	209.44	208.46	209.11	208.45	207.11	209.04	208.59	209.8	207.74	209.09	208.46	208.9	210.35	208.07	209.45	209.68	208.02	209.28	208.71	208.33	208.81	207.15	209.44	208.95	209.41	209.98	210.26
211.49	211.79	211.23	212.39	210.97	211.83	211.75	211.88	212.11	211.06	213.01	212.94	211.49	212.67	211.47	211.46	211.57	212.46	210.97	211.09	211.46	211.24	211.37	210.83	212.76	211.95	212.17	211.48	211.39	212.57	212.1	212.64	211.02	211.06	211.18	211.5	211.37	212.1	211.63	211.43	211.42	210.74	211.77	211.96	211.33	211.31	211.66	211.03	211.4	212.97
211.6	211.53	210.92	213.02	210.92	211.83	211.66	211.78	211.1	211.47	211.4	211.83	211.27	211.75	211.25	211.72	212.76	212.68	212.11	210.51	211.54	212.68	211.27	210.42	211.42	211.67	212.29	211.37	212.04	212.12	211.04	212.33	212.7	212.77	212.53	213.11	211.76	211.87	211.41	212.45	211.71	211	211.77	211.5	210.9	211.4	211.11	211.03	211.1	211.72
200.33	201.39	200.09	201.77	199.33	200.68	199.25	200.68	199.78	201.15	200.26	200.6	200.27	200.7	198.74	198.81	200.27	200.1	199.33	200.06	200.24	200.85	199.91	200.37	200.29	200.59	201.23	200.48	200.54	200.63	200.68	199.97	200.97	199.62	201.62	199.92	200.82	201.03	201.21	199.45	200.61	200.94	200.1	200.71	199.96	201.15	199.86	199.84	200.26	201.47
197.57	197.2	198.84	197.68	197.98	198.9	198.73	199.5	197.7	198.51	197.34	199.07	198.68	196.26	198.28	198.03	197.9	198.3	198.52	197.83	198.2	198.17	198.68	199.4	197.62	197.83	197.75	198.75	198.28	198.14	198.29	198.06	197.72	199.58	198.2	198.03	198.82	197.35	197.91	197.85	198.08	198.16	198.56	197.74	197.9	198.11	197.31	196.91	197.65	196.63
210.99	212.61	212.32	212.17	211.72	212.12	212.37	212.09	212.56	213.05	212.9	212.31	211.91	212	212.19	212.54	212.72	211.58	213.27	212.84	211.94	212.24	212.34	212.44	212.37	211.91	212.05	213.19	212.68	211.75	212.87	212.04	212.25	212.08	212.86	212.84	212.07	211.75	212.14	211.26	212.63	212.49	213.07	212.53	212.22	212.89	211.47	211.21	213.67	212.86
200.65	200.02	199.45	200.25	199.77	199.93	200.18	200.93	200.24	200.24	201.11	199.63	200.41	199.46	199.48	200.34	200.24	199.9	200.86	200.27	200.41	200.4	200.59	200.13	199.49	199.29	200.15	199.48	200.73	200.43	200.89	200.13	199.4	200.78	199.37	199.93	200.19	201.18	200.48	200.16	200.3	200.81	200.18	200.54	200.17	201.1	201.59	199.96	200.54	199.21
207.43	208.9	208.36	208.16	209	209.02	208.32	209.25	209.02	207.92	209.14	208.49	209.25	209.37	208.08	208.66	208.97	208.29	208.48	207.82	208.05	208.11	207.58	208.88	209.21	207.37	209.14	208.75	208.68	208.66	208.57	208.27	208.61	209.27	208.75	208.45	208.63	209.08	208.19	207.78	208.93	208.86	208.51	207.34	209.04	208.84	208.34	208.07	207.9	208.04
208.48	208.43	209	207.67	208.71	209.1	208.46	208.63	208.48	208.56	207.16	207.99	208.68	209.85	209.47	208.79	208.31	208.89	208.84	208.88	208.53	207.75	208.98	208.39	207.08	208.43	208.75	208.82	207.71	207.54	209.07	209.34	207.96	207.69	209.28	209.33	208.04	208.74	209.3	208.05	208.28	208.74	208.4	208.09	207.87	208.28	209.54	209.28	209.9	208.71
213.78	213.68	213.51	212.31	213.85	212.09	212.27	212.43	213.26	213.67	212.41	212.89	213.14	213.72	213.83	214.08	213.59	212.87	213.42	213.65	214.3	212.81	212.4	213.16	213.21	211.64	213.67	212.8	212.8	213.2	212.83	213.24	213.26	212.19	212.71	213.06	213.9	213.35	214.1	211.75	212.75	213.62	212.81	212.85	213.29	213.63	213.27	211.96	213.42	212.25
207.03	208.29	208.91	207.44	208.64	207.9	207.08	207.72	207.19	207.18	208.47	206.63	206.86	206.94	208.41	208.42	207.09	208.4	207.55	207.85	208.46	208.08	207.77	208.51	206.52	207.75	207.58	208.42	208.3	206.98	207.23	207.58	207.92	208.31	207.67	207.44	208.27	207.1	207.72	207.87	207.44	208.39	207.62	207.39	207.74	207.34	207.08	208.82	207.37	208.39
211.59	212.14	211.2	213.75	212.16	211.24	212.37	213.23	211.07	212.89	211.65	211.88	211.87	211.29	212.14	212.35	212.1	212.1	213.7	211.27	211.87	212.96	212.11	211.48	212.68	211.97	211.25	210.06	210.71	211.33	211.54	211.59	210.97	211.58	212.24	210.84	211.78	211.05	210.75	212.6	212.31	211.75	211.36	211.79	211.87	211.8	211.64	211.31	212.26	211.77
204.61	206.45	205.56	205.6	206.15	204.94	206.24	205.54	206.01	205.07	207.31	205.25	206.38	205.7	204.74	205.58	206.09	205.37	205.68	204.86	206.41	205.97	205.74	204.32	206.1	205.01	204.99	206.23	204.9	205	205.41	205.87	205.41	205.2	205.94	205.28	204.78	206.22	205.45	206.47	206.17	204.27	206.21	206.14	205.33	205.08	205.24	204.9	206.06	206.2
207.31	207.81	207.38	206.49	208.06	207.52	207.03	207.72	207.58	207.69	206.39	207.14	207.13	206.95	207.4	207.45	207.9	208.25	206.98	208.77	208.96	208.69	208.62	206.82	207.78	207.29	206.99	206.73	208.3	207.07	207.69	207.48	207.27	207.29	207.24	206.62	207.76	207.35	207.18	207.13	207.22	207.46	207.02	206.35	207.26	206.07	208.26	206.73	207.32	208.8
208.16	206.7	206.39	207.2	206.4	207.69	206.67	208.23	206.92	206.62	207.69	209.01	208.18	207.93	206.42	207.01	207.99	208.18	207.97	208.04	207.36	207.94	207.47	207.02	208.13	207.81	207.64	207.84	208.03	207.4	207.17	207.15	208.52	206.62	207.35	208.34	207.18	208.58	207.75	208.58	208.42	207.95	208.18	207.23	209.69	207.89	207.56	208.28	208.07	208.8
207.16	207.87	207.14	207.49	208.9	207.38	208.32	207.01	208.25	207.61	207.61	206.85	207.99	207.59	208.61	207.34	206.99	209.31	207.27	207.66	208.43	207.38	207.74	208.27	208.62	208.14	207.36	208.28	207.83	207.93	207.59	207.29	208.01	207.45	208.17	207.55	208.05	206.65	208.35	207.42	209.05	208.12	206.85	208.3	207.96	208.23	207.89	208.19	208.12	207.31
198.44	198.29	198.62	197.6	197.83	197.29	196.75	198.29	198.71	198.33	197.75	197.69	196.8	198.07	198.55	197.96	197.19	198.15	197.22	199.12	197.41	198.07	197.42	198.43	198.91	197.8	198.51	197.81	197.87	197.32	197.66	197.07	197.71	198.8	197.55	198.64	198.12	199.1	198.71	198.99	198.37	199.25	198.96	197.52	197.95	197.18	198.43	198.31	199.36	197.85
200.92	200.31	199.76	200.01	200.38	199.87	201.5	200.62	201.04	201.68	201.3	199.94	201.55	198.81	199.53	200.2	201.11	200.83	199.21	200.4	199.96	199.88	200.29	199.38	200.1	199.85	199.84	199.44	201.37	200.21	201.31	200.43	201.23	199.3	200.96	199.98	200.57	200.89	201.38	200.59	198.59	200.92	201.3	200.37	198.45	201.03	200.81	200.54	200.41	200.38
198.93	199.44	198.76	197.93	199.8	199.7	198.38	200.21	198.06	199.16	199.51	200.64	199.16	199.23	198.78	200.07	199.92	200.49	200.27	198.73	199.89	199	200.02	200	199.22	200.81	199.89	199.16	200.83	200.32	197.38	199.31	199.18	199.02	198.78	199.36	198.33	199.62	199.3	199.68	198.56	198.96	199.44	199.21	199.18	199.32	199.7	199.51	199.88	199.02
209.63	209.54	209.88	209.48	209.35	208.75	209.13	208.42	210.65	210.38	210.33	209.19	209.09	209.13	208.91	210.71	209.92	209.76	209.61	209.84	209.54	209.86	209.01	208.76	210.04	210.06	208.06	208.47	209.31	209.58	210.34	209.8	209.08	209.87	209.83	210.28	207.86	210.56	209.46	209.07	209.46	209.55	209.62	208.74	209.47	210.51	209.01	210.01	210.27	209.33
208.62	209.26	207.32	208.67	208.44	208.38	208.42	208.81	208.53	208.48	208.44	208.74	208.82	207.9	209.11	208.78	208.84	208.48	207.24	208.32	208.78	207.29	209.38	208.87	208.55	208.41	208.5	208.41	207.38	208.58	208.88	209.18	208.38	209.46	207.63	208.99	207.81	207.19	207.91	207.94	208.08	207.4	208.92	208.65	209.01	208.36	208.85	208.62	209	208.15
212.47	211.74	211.45	210.88	212.25	211.96	211.49	210.91	211.76	212.18	212.16	211.79	211.32	211.01	212.53	211.47	211.72	211.47	211.43	211.86	212.53	211.97	211.52	211.63	211.63	210.73	211.51	210.79	212.15	211.77	212.33	212.73	211.12	211.49	210.61	211.06	211.64	210.36	211.14	212.32	211.86	211.58	211.93	211.65	211.19	211.42	212.15	210.99	210.57	212.22
211.37	212.75	211.86	210.86	213.34	212.13	210.95	211.07	212.34	212.01	212.17	211.46	212.75	210.71	212.34	210.86	210.77	211.88	211.41	211.47	211.72	211.8	211.57	212.25	211.66	212.62	211.72	212.78	211.32	211.41	211.67	212.41	211.97	211.12	211.62	210.51	211.67	212.65	213.2	211.11	211.32	212.38	211.67	211.83	212.3	212.92	211.79	211.61	211.36	211.57
199.86	201.05	199.09	201.36	200.67	200.35	200.74	201.47	200.04	200.67	200.02	200.35	199.41	200.47	200.32	200.78	200.12	201.6	201.25	199.58	200.51	200.44	199.71	200.55	199.75	198.92	200.45	199.84	201.85	200.94	201.42	199.3	201.15	200.19	200.11	200.81	200.59	201.53	201.01	200.68	198.97	200.32	199.83	200.93	200.27	200.73	199.05	200.61	200.85	199.18
210.25	209.19	209.85	210.33	210.65	209.03	210.78	209.83	209.37	208.6	209.24	209.68	209.48	209.47	208.54	210.38	209.3	209.11	208.6	209.4	208.21	209.77	210.08	209.72	209.59	208.88	208.88	208.74	209.72	209.38	209.75	210.4	211.12	209.24	209.63	210.93	209.45	209.61	209.85	208.67	209.56	209.99	208.77	209.86	210.38	208.33	210.4	210.31	210.42	210.32
211.81	210.71	211.82	211.37	211.63	211.56	211.69	212.21	212.06	211.71	212.22	212.26	211.9	211.73	210.45	212.97	211.27	210.96	211.49	211.76	212.3	211.86	211.66	212.13	211.73	211.9	212.15	211.79	211.02	212.33	212.1	212.16	210.51	211.65	212.24	211.13	211.33	212.21	210.51	211.65	211.67	212.25	212.47	211.91	212.67	211.7	211.16	211.95	212.52	210.94
208.23	207.31	208.17	208.4	208.4	207.85	207.76	208.13	209.11	210.2	208.48	209.61	208.72	208.61	208.36	207.72	208.58	208.5	208.91	209.08	208.97	209.4	207.76	209.1	208.37	208.66	208.92	208.81	209.57	209.04	207.84	207.47	209.37	208.59	207.77	208.27	208.26	208.53	208.46	207.82	208.47	208.73	208.31	209.1	209.56	209.3	208.27	209.78	207.97	208.79
207.71	208.41	207.81	208.7	207.9	207.56	208.22	209.1	207.67	207.38	207.43	207.34	209.2	208.2	209.45	208.5	208.6	209	208.57	208.73	207.44	208.1	208.18	207.7	208.71	209.32	207.97	206.83	207.74	207.8	208.2	209.09	208.44	209.08	208.63	209.22	207.84	207.74	208.59	207.98	208.7	208.18	209.14	207.57	207.94	208.58	209.09	208.47	209.05	208.11
207.08	207.57	207.34	207.91	207.6	207.86	208.12	206.69	208.47	206.74	207.54	207.17	207.79	208.13	208.4	207.89	207.42	208.08	208.18	208.77	207.46	207.4	207.43	207.91	208.79	209.06	207.6	206.86	207.87	207.88	208.89	207.4	207.13	208.02	207.74	208.03	207.75	206.69	208.75	207.58	207.62	208.08	207.42	207.78	206.97	208.81	207.33	207.26	208.25	207.35
208.36	208.47	209.24	209.57	209.6	210.08	209.76	209.01	209.38	209.49	209.78	210.35	210.08	208.79	210.31	209.76	208.77	210.16	209.81	210.47	209.9	209.7	208.15	209.48	208.76	210.33	210.38	210.01	209.1	208.84	209.31	209.55	209.25	209.59	209.76	207.79	209.87	208.71	209.73	209.94	209.59	208.24	209.1	209.41	209	209.82	209.62	208.65	210.4	208.92
214.77	214.53	212.84	214.1	214.15	213.28	215.05	212.99	214.38	213.13	214.45	213.06	213.51	213.54	212.88	214.32	214.12	214.18	212.63	213.35	213.55	214.87	214.01	213.01	212.75	212.98	214.33	214.13	213.35	212.64	214.06	213.3	214.01	214.73	212.8	213.89	213.98	213.08	213.66	214.8	213.87	213.69	212.91	214.01	213.75	213.14	213.46	214.19	213.36	213.61
203.75	202.13	203.18	202.83	202.66	204.28	204.02	204.49	204.25	203.03	203.84	202.91	203.68	203.89	202.17	203.34	203.77	202.6	203.49	203.52	203.48	203.09	203.35	202.06	202.76	204.49	203.68	203.43	203.6	203.28	203.38	203.12	202.48	203.33	202.64	203.86	203.48	202.86	204.34	202.95	203.21	203.86	202.63	203.23	202.64	203.12	203.28	203.41	204.3	202.61
212.19	213.79	213.18	212.21	212.1	211.46	212.59	213	212.78	212.64	212.47	211.19	212.7	212.21	212.12	212.85	212.47	212.74	211.86	213.27	212.56	213.18	212.15	212.99	212.04	213.01	211.48	212.55	212.46	210.86	212.11	213.05	212.7	212.79	211.8	212.79	211.42	213.17	212.02	211.78	212.76	212.35	211.85	211.43	212.95	212.72	212.6	211.75	212.5	212.11
202.81	204.41	202.13	202.53	201.42	202.19	202.26	202.74	202.65	202.41	202.27	202.95	203.21	203.19	203.1	203.83	202.49	202.97	203.73	203.53	201.96	202.56	202.64	202.47	202.73	202.87	203.09	202.93	202.39	203.19	201.59	202.56	203.2	203.09	201.95	203.72	202.61	202.41	203.36	202.31	202.98	202.99	202.57	202.54	203.55	201.38	202.15	202.84	203.43	203.17
208.39	207.15	207.66	206.81	207.94	208.4	208.11	208.43	208.23	209.22	208.84	206.86	209.29	207.71	208.82	208.45	208	206.89	208.33	206.72	207.9	207.22	205.9	208.4	208.5	207.34	208.05	207.41	207.22	208.1	207.45	207.91	208.55	207.33	208.75	208.48	207.38	207.52	208.05	207.82	207.88	208.8	208.35	207.99	208.67	208.25	207.95	207.97	207.78	207.14
203.65	202.89	203.33	202.81	203.7	202.61	204.17	203	203.76	202.52	202.46	203.55	203.78	203.69	202.68	202.88	203.92	203.36	203.34	204.05	203.17	203.92	202.64	203.96	204.31	204.36	203.01	203.47	203.88	203.5	204.06	204.79	204.35	203.18	203.4	203.46	203.45	202.56	203.58	203.93	204.28	203.59	203	203	203.11	203.44	202.54	204.07	202.57	204.12
198.89	199.95	200.52	198.87	198.84	199.69	199.84	198.84	199.15	199.46	199.91	199.96	199.81	199.69	199	199.99	199.65	198.93	199.61	198.89	199.7	199.84	199.95	199.26	198.84	199.62	201.02	200.03	199.53	200.15	198.99	200.62	199.16	199.82	199.78	199.61	199.42	199.96	198.87	200.61	200.84	200.32	199.35	198.65	198.48	198.99	200.16	200.86	199.1	199.65
213.8	213.97	213.01	212.43	213.61	213.49	212.54	212.16	213.84	212.71	211.57	212.79	213.14	213.12	213.16	213.16	211.97	213.22	213.95	213.53	212.92	213.21	213.63	213.69	212.16	213.21	212.47	212.88	213.66	212.92	212.43	213.13	212.43	212.82	212.31	213.22	213.3	214.43	211.88	211.6	212.37	212.6	213.21	213.06	213.66	213.54	213.15	212.83	212.7	213.4
211.85	211.52	211.83	211.11	211.6	212.02	211.77	210.92	211.07	210.96	211.64	211.13	212.67	211.41	212.08	211.69	211.15	210.84	210.91	212.3	211.49	212.29	211.65	210.92	211.45	212.97	210.73	211.15	211.43	211.08	211.53	211.58	212.79	212.08	210.91	211.53	210.5	211.18	211.2	212.29	210.94	209.95	212	212.49	210.17	213.43	210.96	211.34	211.8	212.32
208.99	209.46	209.55	208.77	208.64	209.51	206.91	208.11	208.22	208.41	207.95	208.17	209.09	207.77	207.15	208.6	208.84	207.84	208.58	208.33	207.18	209.06	208.29	207.22	208.8	208.37	207.38	208.69	208.58	209.05	208.68	208.11	208.38	208.66	208.55	207.9	209.71	209.5	208.33	209.27	208.81	209.1	208.41	208.55	208.08	208.21	207.53	208.24	209.75	208
207.44	207.61	208.4	207.78	208.97	208.1	207.33	207.8	207.99	208.63	206.16	208.63	207.48	207.9	206.55	207.41	208.24	207.74	207.5	207.16	207.58	207.22	207.81	207.37	207.63	208.57	208.36	207.45	207.91	207.39	207.88	207.96	207.91	208.84	207.81	207.81	207.67	208.65	209.64	207.01	209.16	207.91	206.16	206.67	206.23	208.02	207.07	207.99	207.44	206.21
209.36	208.97	209.37	208.55	208.02	208.98	207.77	208.7	207.2	208.27	209.65	208.89	208.83	209.07	208.66	209.89	208.8	210.07	208.08	208.81	208.86	208.91	209.45	207.82	208.05	207.9	208.44	207.85	209.73	208.44	210.22	208.53	209.17	209.33	207.98	208.52	208.84	208.36	207.9	208.5	209.14	208.58	208.39	207.93	209.27	209.11	208.31	208.61	209.25	208.08
206.97	207.49	208.12	207.69	207.17	206.54	207.7	207.74	206.89	207.97	208.72	208.63	207.34	208.23	207.34	208.04	207.26	207.68	207.75	206.29	208.52	207.45	206.62	207.36	208.48	206.77	208.47	209.05	206.64	207.67	207.42	207.27	206.72	206.77	206.78	208.35	206.38	207.69	206.32	206.55	207.57	205.52	207.17	207.99	206.75	206.82	207.7	208.43	208.53	207.44
203.56	204.47	202.56	203.61	202.48	203.2	203.07	203.96	203.52	203.59	204.17	203.01	203.28	202.44	203.94	202.95	202.83	203.2	202.98	203.93	203.83	203.46	202.87	203.07	202.63	202.68	202	202.76	203.49	202.55	204.05	202.89	203.47	202.83	204.41	204.2	202.14	202.78	203.8	203.35	203.27	204.03	203.55	202.55	201.74	203.05	203.92	203.08	203.16	203.35
216.7	216.63	215.98	217.45	217.84	216.18	215.72	217.79	216.54	216.69	217.04	216.51	216.88	216.22	217.41	217.1	216.71	216.73	216.49	217.58	217.25	216.19	217.28	218.65	217.55	216.59	216.1	217.81	216.75	216.32	217.42	216.62	218.04	216.1	217.73	217.16	217.03	217.34	216.61	218.11	216.06	216.86	218.23	217.44	216.87	217.27	215.99	216.31	216.59	216.85
209.03	208.69	207.63	210.19	208.36	209.33	208.77	209.21	208.86	207.77	207.7	208.22	208.87	208.31	208.29	208.23	209.88	208.9	209.01	208.66	208.12	209.14	207.45	208.76	208.65	209.66	208.16	209.08	209.45	208.47	208.9	208.64	207.69	208.97	209.44	209.29	208.22	209.57	209.05	208.75	207.81	208.4	208.55	209.18	208.93	208.23	208.11	208.75	208.76	207.78
213.46	212.01	213.07	211.38	212.65	211.56	213.44	213.33	212.01	212.01	212.68	212.84	211.28	211.95	211.3	212.71	211.88	211.91	213.4	211.85	211.5	211.53	211.99	212.29	212.18	211.99	213.62	211.66	210.89	211.81	211.63	212.18	211.31	213.03	211.75	212.39	212.85	211.96	212.26	212.46	213.46	213.44	212.56	212.61	211.66	211.99	213.83	212.84	211.84	213.62
202.45	201.18	201.64	201.3	201.32	200.07	201.89	199.79	201.58	202.1	200.95	201.35	201.75	201.73	200.99	200.06	202.3	200.99	201.55	202.32	200.33	201.74	200.65	202.09	201.03	200.55	201.35	201.38	201.99	201.68	201.11	201.14	200.95	200.48	201.05	201.5	200.72	201.2	199.85	201.87	201.4	201.55	201.3	201.36	200.85	199.91	200.86	200.48	200.8	202.98
207.46	208.54	209.51	208.35	208.29	208	207.69	209.14	207.85	208.41	209.12	208.82	209.48	209.16	207.58	208.73	208.52	209.66	209.02	208.71	208.83	209.4	207.94	208.82	209.24	209.13	208.7	209.55	209.11	208.58	208.9	207.65	207.61	207.3	209.92	208.73	207.52	210.42	209.97	209.11	208.59	209.46	209.61	208.07	209.42	208.61	208.77	210.05	207.99	208.92
202.67	202.48	203.15	202.57	202.9	201.96	202.45	202.24	202.85	201.75	202.43	203.06	203.69	202.56	203.82	202.56	203.4	203.08	201.95	201.84	203	201.93	203.97	201.92	203.02	202.4	203.19	203.72	202.37	202.92	202.86	202.48	202.32	203.68	203.22	202.65	203.65	202.1	202.6	200.89	203.51	202.52	202.55	202.81	202.58	203.04	203.02	202.87	202.07	201.18
203.82	204.21	204.69	204.48	203.15	204.91	204.46	202.95	204.57	204.54	203.24	204.6	204.94	204.39	205.22	204.21	203.61	203.12	204.23	204.52	203.95	203.65	203.37	204.82	203.63	203.18	203.23	203	205.03	204.02	204.47	204	203.45	204.39	205.18	203.73	203.64	203.47	203.99	203.97	202.62	205.38	203.01	203.79	204.15	205.05	204.63	203.93	204.44	203.31
208.71	209.13	208.99	208.06	208.25	208.17	209.06	208.4	208.24	208.19	208.34	208.32	209.48	208.61	207.68	207.8	207.61	208.25	208.59	208.69	208.78	208.52	209.46	208.63	210.35	208.88	208.23	207.53	208.68	208.82	208.72	209.12	209.68	208.78	207.61	207.82	209.45	208.22	208.48	208.06	208.36	209.09	209.25	208.88	207.94	208.52	208.24	208.84	208.84	207.3
208.39	207.59	208.64	207.79	208.16	209.63	207.55	208.95	208.35	207.99	208.77	208.54	208.87	208.84	208.63	208.88	208.29	209.05	208.43	208.66	209.2	208.97	209.35	208.16	208.66	209.05	208.64	210.6	208.06	209.26	209.43	209.03	209.03	209.04	208.8	209.2	208.59	207.19	209.04	208.66	208.23	209.28	208.9	208.65	207.87	208.59	208.07	208.49	208.32	208.95
212.49	212.18	213.08	211.07	210.97	212.08	211.56	211.82	212.49	210.93	212.93	211.98	211.22	212.39	211.51	211.73	211.89	210.55	210.76	210.69	211.38	212.04	211.6	211.86	212.27	212.62	213.13	213.33	212.1	211.91	212.22	212.5	211.1	212.02	212.22	212.03	211.14	210.9	211.73	211.3	211.41	212.02	211.31	211.07	212.4	211.5	212.09	211.17	211.25	212.57
203.33	204.75	204.09	204.1	204.88	203.18	203.51	203.27	204.23	203.16	203.1	204.32	204.5	204.9	204.06	204.11	203.21	204.09	203.45	202.87	203.49	203.26	203.28	203.11	203.94	204.45	203.44	202.57	203.53	203.79	204.25	204.73	204.24	203.37	203.92	203.83	203.7	204.35	203.99	203.58	203.86	203.6	204.15	203.59	203	202.78	204.79	203.08	203.54	203.54
212.52	212.25	213.47	213.13	212.77	212.91	212.89	211.25	212.39	212.68	212.99	213.89	211.61	212.09	212.38	212.96	212.5	212.44	213.05	212.64	213.25	212.78	211.2	212.63	211.91	212.87	212.4	212.3	211.72	213.47	211.26	212.09	211.85	214.23	212.53	211.59	212.33	211.48	212.1	212.18	212.77	212.52	212.28	211.49	212.74	213.65	212.3	212.78	212.07	213.71
206.53	206.46	206.12	207.6	207.07	206.01	205.3	206.77	205.78	205.26	205.82	205.91	205.81	206.28	205.76	206.3	206.39	206.21	206.91	207.51	207.08	207.58	206.9	207.07	206.46	206.26	205.48	207.2	206.24	206.14	206	207.09	206.31	206.06	207.35	205.83	205.17	206.77	206.53	207.14	206.04	206.1	206.42	207.19	205.8	207.53	205.99	207.02	205.9	206.22
203.75	203.36	203.37	203.51	203.03	204.04	202.52	203.47	202.87	203.52	203.55	203.38	203.67	204.36	203.59	205.03	203.93	204.52	204.34	204.35	203.94	204.23	203.88	202.8	203.44	202.52	203.7	204.15	203.96	203.87	203.95	203.49	203.45	203.24	203.42	203.96	203.74	204.17	204.5	205.53	204.46	203.48	204.02	203.45	204.44	203.17	202.88	203.37	203.42	204.35
200.59	201.06	199.94	200.9	200.62	200.74	200.3	199.91	200.81	200.22	198.85	199.83	200.35	199.22	200.87	200.44	199.27	201.09	200.6	200.59	200	199.52	200.9	200.92	200.91	201.14	199.22	199.72	200.7	199.22	201.24	200.94	201.46	199.8	200.61	201.18	200.73	200.05	200.75	201.31	200.93	201.59	200.15	200.91	200.47	200.81	199.83	200.82	200.25	200.58
208.18	207.49	206.81	207.44	207.48	208.47	207.24	208.32	208.47	207.96	207.06	207.94	209.11	206.95	208.5	207.43	207.44	208.27	208.27	207.95	206.75	207.99	206.34	207.99	207.55	208.11	207.63	207.62	207.12	208.38	207.92	208.32	207.39	206.39	207.69	208.43	207.25	207.97	207.92	207.07	206.91	207.47	207.73	208.01	207.97	208.89	207.96	207.26	207.82	207.74
207.4	208.32	207.86	208.61	208.12	207.94	209.4	207.96	208.49	207.09	207.65	207.57	208.17	208	208.64	208.54	208.46	207.59	206.96	207.35	208.69	207.76	207.93	208.32	208.4	208.58	207.17	207.8	208.09	207.56	208.3	207.77	209.55	207.03	207.97	208.04	207.43	208.18	207.51	206.76	206.86	206.65	207.03	206.72	207.71	208.06	208.17	207.82	208.22	207.24
206.63	205.35	205.01	206.29	205.61	206.46	204.64	206	205.49	204.07	204.88	204.99	206.36	204.66	204.96	204.12	205.64	205.12	206.22	205.94	205.25	204.83	206.28	206.04	205.74	206.47	205.37	206.01	205.79	205.04	205.68	205.9	204.36	206.27	205.52	205.18	205.8	205.55	205.46	205.94	206.2	203.56	205.24	206.36	205.88	205.06	205.53	204.82	204.77	204.82
209.08	208.51	208.92	208.12	208.52	208.31	209.2	209.25	208.69	208.62	208	208.96	209.19	209.25	208.12	208.83	208.28	208.08	208.92	208.46	208.31	207.45	209.65	208.69	208.87	208.28	208.88	208.41	208.72	208.47	208.59	209.46	209.16	209.84	209.05	208.14	208.1	207.76	208.31	209.03	209.5	207.86	208.3	209.17	208.78	208.69	208.42	209.95	209.35	209.1
211.6	212.25	211.66	211.38	210.81	212.08	210.43	211.94	211.25	212	211.92	211.34	212.06	211.18	211.72	211.72	211.02	211.75	212	211.26	211.72	210.88	211.46	210.08	211.68	212	211.06	210.83	211.17	212.49	212.41	211.63	212.88	211.51	211.13	210.66	211.54	210.77	211.82	211.89	211.32	211.82	212.62	210.87	211.49	212.19	211.29	211.18	211.5	211.39
203.62	203.18	202.17	204.28	203.86	204.19	204.05	203.45	202.63	203.96	204.67	202.87	204.68	203.96	203.8	204.61	205.3	202.83	204.22	204.44	203.24	203.42	203.65	203.28	203.81	203.97	203.22	203.98	203.69	203.14	203.96	202.85	203.72	202.79	203.96	202.75	204.01	202.68	203.33	204.01	203.05	204.21	202.96	204.88	202.41	202.95	204.1	204.1	203.35	204.55
208.92	210.19	208.95	207.28	208.98	207.49	208.22	208.73	207.69	209.29	206.47	207.45	206.69	209.6	208.28	209.42	208.6	209	208.23	209.11	208.91	208.94	208.74	208.05	208.13	208.54	208.59	208.49	208.98	209.04	208.29	209.56	208.05	208.87	207.42	208.48	208.94	209.01	207.99	209.11	209.46	208.61	207.61	208.39	208.17	209.45	209.13	209.55	208.23	208.57
208.36	208.97	208.11	208.83	209.38	209.09	207.92	208.56	207.95	209.51	207.95	208.48	208.58	209.13	208.75	209.29	208.94	210.39	208.16	208.38	207.96	208.85	209.53	208.52	208.15	208.23	209.29	208.58	208.19	208.73	208.04	208.45	207.63	207.68	209.45	209.95	208.61	209.5	207.82	207.95	209.07	208.68	209.1	208.23	208.59	209.43	209.15	208.87	207.02	208.97
201.57	201.51	200.74	201.62	200.54	201.15	201.05	201.72	202.32	200.57	200.32	201	201.48	200.63	202.01	201.07	200.77	200.45	200.83	201.56	201.63	202.57	201.39	202.04	200.92	200.69	201.66	201.49	201.06	200.3	202.37	201.42	202.23	200.79	202.22	200.91	200.85	200.49	201.51	200.92	201.75	200.67	201.12	200.74	200.16	200.97	199.96	200.74	201.13	200.58
211.64	211.16	211.4	212.4	213.63	212.05	211.6	210.98	212.9	212.54	212.31	211.69	210.93	210.96	210.81	211.58	211.97	211.57	212.05	209.85	211.73	210.71	211.57	212.54	211.11	212.15	211.79	211.21	210.87	211.04	211.6	212.25	211.42	210.97	211.34	211.59	211.87	211.41	211.58	211.29	212.33	212.43	212.56	211.88	211.86	211.7	211.31	211.26	211.26	211.51
207.61	207.9	207.94	207.88	207.56	208.67	207.5	207.09	207.34	207.89	208.12	207.53	208.52	207.49	207.78	206.37	208.1	208.49	207.68	208.47	207.86	207.01	207.79	208.23	207.98	207.68	208.54	208.45	207.8	208.2	208.24	207.64	207.16	208.46	207.29	207.97	208.19	206.34	207.89	208.23	208.52	207.91	206.98	207.14	207.37	207.63	208.57	208.04	207.8	208.25
203.09	201.62	202.85	203	202.53	201.77	202.58	201.62	203.17	202.54	201.3	202.62	202.6	202.71	202.09	202.43	202.57	202.33	201.94	202.52	202.5	202.9	202.3	202.77	202.66	202.22	202.47	201.93	202.03	202.17	202.13	202.07	201.67	202.12	202.83	202.63	201.74	202.2	202.67	202.51	202.07	202.49	201.99	202.31	202.82	202.88	203	203.19	201.93	203.24
209.39	209.57	208.83	208.69	209.66	210.3	209.05	209.29	210.1	208.84	209.43	208.4	209.52	209.77	210.33	209.91	208.82	209.3	209.14	210.27	208.99	208.28	209.25	209.51	208.3	209.37	208.86	208.36	208.9	209.09	209.5	208.16	208.8	210.6	209.65	208.67	208.51	208.46	209.54	210.69	209.97	209.22	208.61	209.86	209.87	209.89	210.26	210.33	208.59	209.41
210.03	209.16	208.52	209.65	208.51	209.58	209.94	209.79	209.78	208.66	208.54	209.17	209.46	209.09	209.48	209.5	210.27	209.76	210.03	209.06	208.41	209.57	208.89	208.52	208.42	210.48	209.14	209.21	210.05	210.26	210.16	209.59	208.93	210.02	209.36	209.17	208.89	210.3	210.37	209.54	209.17	208	209.43	208.76	208.61	209.73	210.1	209.06	209.05	209.12
201.13	202.23	200.28	200.85	201.17	201.37	201.59	201.61	200.87	200.4	201.21	202.62	200.97	201.75	202.27	201.44	200.9	201.32	201.51	201.56	200.8	201.27	202.01	200.49	201.12	201.73	200.08	202	200.76	201.35	201.62	201.04	201.17	201.3	201.84	201.41	200.85	201.41	201.69	202.43	201.23	200.66	202.08	200.16	200.53	201.03	201.99	201.15	200.16	201.55
217.82	217.03	217.65	218.43	219.25	218.69	217.62	217.8	217.81	217.94	218.63	218.1	217.51	218.36	217.68	218.76	218.16	217.73	217.98	217.99	217.95	218.37	218.77	217.5	218.21	218.03	217.53	217.23	217.83	217.92	216.65	217.71	217.75	218.03	218.87	218.48	218.26	219.08	217.5	218.57	217.89	218.56	218.4	216.75	218.77	217.74	217.59	216.93	218.92	218.57
200.7	202.92	203.38	202.2	202.92	202.87	202.39	201.92	203.48	202.94	201.77	203.39	201.62	203.02	201.81	201.07	203.06	202.7	202.56	202.78	202.54	203.43	202.98	201.85	201.71	201.92	204.11	202.9	203.78	203.12	202.39	203.52	203.63	202.34	203.19	202.61	202.73	203.33	203.1	202.77	202.1	202	202.62	203.35	202.6	202.63	203.25	202.42	201.74	201.59
211.45	210.99	212.42	212.15	211.07	212.14	210.85	211.23	210.24	210.17	212.05	210.85	212.18	212.23	211.84	211.58	212.3	212.83	213.34	211.73	210.31	211.69	211.75	210.89	211.43	211.56	211.15	213.26	211.58	212.08	210.88	211.07	211.01	212.29	211.8	211.73	210.57	210.59	210.72	211.34	211.84	210.88	212.17	211.74	212.24	211.47	211.03	210.95	211.09	212.18
208.47	208.94	209.01	206.04	208.57	208.01	207.39	209.02	209.01	208.72	208.05	209.33	209.26	209.63	209.37	209.35	209.2	208.16	208.16	208.84	208.52	207.84	209.43	208.81	208.3	207.63	209.07	209.45	208.66	208.28	208.71	207.25	208.77	207.11	208.4	208.66	209.69	207.72	208.49	208.42	208.22	208.87	208.57	208.71	209.08	207.96	208.43	208.42	208.02	208.62
203.42	203.72	203.05	203.46	203.14	203.96	203.35	203.39	202.99	204.17	203.56	202.73	202.17	204.94	203.93	203.52	204.63	203.01	203.6	204.04	203.99	204.13	202.79	202.89	203.94	203.79	203.19	202.82	204.14	204.33	202.97	204.22	203.07	202.98	204.4	203.65	204.12	203.16	204.65	203.12	203.89	203.34	203.37	202.8	204.05	203.09	203.59	202.86	204.52	202.88
217.44	217.33	216.39	217.29	217.92	217.87	218.22	217.55	218.54	217.72	218.14	216.99	217.87	218.56	218.96	216.17	217.83	217.61	217.35	217.28	219.28	216.66	217.5	217.59	217.87	217.44	216.95	217.35	217.6	218.7	217.53	218.32	219.02	217.1	217.79	218.15	217.33	217.13	217.16	218.07	218.32	217.15	217.7	216.89	218.51	218.86	218.23	219.32	218.59	218.25
213.75	211.96	214.13	211.74	213.68	212.65	213.79	213.17	212.16	213.04	212.5	211.99	213.07	212.46	213.71	213.33	213	213.56	213.18	213	212.95	212.91	212.22	212.78	212.47	213.45	213.41	212.54	212.75	213.88	213.29	212.77	213.72	213.58	212.03	213.44	211.99	212.63	213.41	213.31	212.81	211.98	213.01	212.11	213.61	213.36	213.14	212.92	213.22	214.27
199.2	198.81	198.71	199.69	199.39	200.28	199.26	199.79	199.87	198.39	198.42	199.84	199.45	200.23	199.5	200.04	199.14	199.94	199.53	200.35	198.6	199.89	199.47	199.38	200.1	198.8	198.46	199.73	199.72	200.02	199.19	198.83	198.7	198.93	199.82	199.13	200.54	199.76	198.59	199.48	198.75	199.78	199.5	199.82	199.61	199.27	199.79	198.56	200.12	198.74
213.43	212.74	213.83	212.51	211.85	212.68	213.41	213.19	212.22	212.32	213.17	212.94	212.95	213.89	213.23	213.83	213.29	213.81	213.42	213.48	212.74	212.89	212.88	212.13	212.05	212.89	213.54	213.5	213.79	213.18	212.63	212.16	212.99	212.63	213.79	212.19	213.37	212.62	212.51	212.88	212.34	212.2	212.55	213.11	213.55	212.73	211.95	212.31	211.68	212.79
211.16	211.9	211.5	210.75	211.73	211.8	211.38	211.48	212.47	211.57	211.66	211.41	210.95	213	211.76	211.8	211.73	211.12	211.35	211.26	210.69	212.96	211.46	212.02	211.51	212.59	212.25	211.34	211.29	213.86	211.19	211.31	211.65	210.67	210.95	211	211.82	211.72	211.15	212.67	212.66	213.09	211.17	210.88	211.62	211.99	212.32	210.68	211.4	211.03
199.56	199.58	199.54	198.96	198.32	199	199.07	198.62	199.56	198.51	198.6	199.39	199.31	199.48	199.25	199.99	199.59	199.38	199.73	199.77	199.32	199.25	198.4	199.82	201.33	199.49	198.73	199.86	198.56	198.92	199.23	198.77	198.66	199.36	198.13	199.45	199.64	197.99	199.54	200.3	200.84	199.45	199.45	198.86	200.01	199.39	199.49	199.59	197.8	200.44
209.17	207.31	209.21	208.01	208.43	210.16	208.65	209.11	209.29	208.77	207.62	208.2	208.46	207.61	207.68	208.03	207.94	208.73	207.88	208.12	209.81	209.14	207.81	209	208.35	208.45	209.58	209.58	209.73	209.21	207.99	209.05	208.61	208.16	207.14	207.85	208.78	208.7	208.4	208.63	207.49	208.7	209.51	208.36	208.05	208.09	208.71	208.52	208.09	207.27
216.25	217.07	216.04	216.72	216.25	216.79	217.49	217.46	217.21	217.15	215.88	216.71	217.07	216.72	216.39	215.33	217.54	216.46	217.23	216.74	217.1	217.74	216.19	216.65	217.63	217.18	217.96	216.94	216.67	216.61	216.65	216.53	216.95	215.07	217.44	216.53	217.22	217.02	217.33	216.35	216.82	216.52	215.52	217.08	216.77	217.37	217.5	216.81	217.4	217.79
198.54	198.59	198.06	197.89	199.11	198.87	198.11	198.13	198.32	199.04	198.7	199.14	199.22	199.25	199.04	198.17	199.3	197.31	198.91	198.8	198.37	198.26	198.84	198.75	198.51	197.93	198.95	197.89	197.64	199.19	198.47	197.94	198.8	198.79	198.13	198.33	198.76	198.58	198.41	198.4	198.43	198.66	197.43	199.93	197.53	198.4	198.88	198.52	198.11	197.97
204.71	206.02	205.13	204.88	205.6	204.55	204.74	205.21	204.54	204.57	205.15	205.13	204.97	204.46	205.12	204.95	203.86	205.12	204.89	204.7	204.63	205.41	205.02	205.21	205.43	204.03	204.29	205.13	204.87	205.64	204.72	204.73	204.36	204.18	205.64	204.93	205.05	205.46	205.41	204.8	205.35	205.41	205.81	205.05	204.34	204.59	205.39	204.31	203.9	205.45
202.06	202.86	203.12	203.63	203.06	202.73	203.29	202.52	202.68	202.08	202.77	201.79	202.84	203.38	201.44	202.62	201.37	202.57	202.27	202.23	202.99	202.34	203.24	202.7	202.6	202.72	202.79	202.8	202.96	202.66	202.17	202.81	202.16	203.07	202.59	202.26	202.39	201.12	201.92	202.44	202.89	203.28	202.14	202.61	202.76	202.82	202.32	202.96	201.58	203.09
210.44	211.13	210.78	211.86	211.8	210.7	211.42	212.87	211.56	212.45	211.09	211.07	211.19	210.95	210.9	211.86	210.75	212.16	211.43	211.83	212.64	211.88	211.87	211.75	210.92	212.03	211.82	211.31	212.63	212.64	211.05	211.33	211.17	212.39	211.62	211.87	211.12	211.42	211.48	212.7	211.17	211.63	211.48	212.18	211.97	210.68	211.61	212.05	211.12	211.32
210.1	210.32	210.5	209.24	210.28	209.67	209.22	209.72	208.52	209.2	209.9	208.39	210.44	210.19	209.55	209.32	210.17	209.78	210.07	209.21	210.17	209.23	209.64	210.04	209	208.74	209.58	209.57	209.03	209.1	209.47	209.05	209.65	209.57	208.81	209.28	210.2	209.36	209.86	209.57	209.28	208.81	208.97	208.94	209.56	209.08	208.6	209.85	207.98	209.33
198.19	198.79	197.56	199.4	198.37	198.18	199.18	198.72	198.99	197.72	198.44	197.96	197.72	197.6	198.78	198.21	199.03	198.54	197.59	198.55	197.62	198.48	198.56	199.91	198.61	198.29	198.81	198.15	197.75	198.76	199.52	198.98	198.61	198.72	198.84	198.36	197.57	198.44	198.28	199.17	198.61	197.87	198.71	198.79	198.65	199.3	198.95	198.84	197.63	198.97
210.34	208.65	209.2	210.01	210.22	209.87	209.68	209.7	209.46	209.21	209.09	209.55	208.74	209.52	210.21	211.56	210.43	209.95	209.74	209.65	210.06	210.02	209.79	209.66	208.65	209.94	210.59	209.92	208.84	209.64	209.43	209.49	210.13	210.58	209.72	209.15	209.96	209.07	209.94	209.41	209.58	209.02	209.01	209.59	209.83	209.61	209.21	209.12	208.99	210.19
207.53	207.93	208.65	208.3	208.4	208.56	209.25	209.19	208.69	208.88	207.49	209.11	208.74	208.19	208.22	209.54	208.83	208.15	207.59	209.33	209.12	208.15	209.11	208.44	208.09	208.1	209.03	208.1	208.58	209.13	207.79	209.13	208.62	208.63	208.22	208.46	209.1	208.07	209.39	208.44	209.26	208.38	209.14	208.49	207.32	209.41	208.81	208.25	208.93	208.75
206.88	206.64	207.87	208.02	207.94	207.09	208.04	208.22	207.25	207.66	209.42	207.57	207.53	208.94	206.68	208.12	208.4	206.8	207.8	206.84	208.58	207.73	207.78	207.82	208.29	207.6	207.07	207.22	206.88	207.6	207.91	208.26	206.73	209.46	208.37	208.22	207.55	207.38	208	207.06	208.75	207.46	207.51	207.52	208.14	207.38	207.57	208.18	207.76	206.78
209.84	209.16	209.65	208.87	209.56	209.42	208.44	209	208.37	209.58	207.79	207.12	208.71	209.23	209.04	208.58	207.93	208.31	208.15	208.59	207.99	209.28	208.28	208.63	208.1	209.49	209.75	209	208.33	209.14	208.35	208.96	208.34	207.49	209.04	208.92	208.44	208.31	208.83	207.92	208.55	209.18	208.06	207.44	208.57	208.85	208.23	208.44	208.31	207.54
201.72	203.59	202.3	202.81	202.37	202.04	200.93	203.55	203.46	202.97	202.79	202.64	203.09	202.47	202.46	203.02	201.99	203.27	202.84	202.1	202.1	202.6	201.9	202.01	202.39	202.66	202.17	203.51	202.64	202.82	202.55	203.68	202.3	202.99	201.52	202.6	203.52	201.55	202.11	202.71	202.42	202.64	202.45	202.94	202.92	202.52	202.19	203.14	203.35	202.1
217.81	217.73	217.65	217.12	217.69	217.77	217.05	218.35	217.91	217.6	216.65	218.28	218.31	217.85	217.95	219.37	216.41	218.76	217.65	217.79	217.88	217.25	217.1	218.05	217.78	217.77	217.18	218.74	218.26	217.29	217.44	218.95	217.89	216.93	218.6	218.11	217.34	217.15	217.6	217.8	217.5	217.82	218.51	217.78	217.39	217.1	218.24	217.27	216.97	218.13
203.11	202.95	203.42	202.07	202.66	203.2	202.9	202.76	202.05	202.98	202.77	202.57	202.91	203.64	203.11	202.74	202.28	203.55	202.27	204	201.07	203	202.66	203.87	202.46	202.92	202.27	201.99	203.07	201.98	202.11	201.73	201.66	202.75	201.91	201.98	202.93	202.98	203.08	203.31	201.01	201.66	202.93	202.09	203.39	201.15	202.65	201.41	203.14	203.11
210.83	211.16	210.58	210.92	212.3	211.82	212.2	211.26	212.37	212.08	211.16	212.03	211.69	210.74	212.01	212.4	212.45	213.38	211.7	210.72	211.52	211.62	211.29	212.32	212.13	211.06	211.37	212.09	211.22	211.98	212.3	210.81	211.69	212.12	210.92	212.14	212.05	211.99	212.31	212.68	210.99	212.07	212.04	211.76	211.77	211.71	213.11	210.95	213.12	211.17
211.61	211.44	212.98	212.48	211.69	211.89	212.55	211.44	211.01	211.82	211.99	212.3	212.14	211.89	211.99	211.88	210.93	212.16	211.55	211.59	211.72	211.11	211.78	212.78	211.68	212.29	211.86	211.29	211.05	211.89	211.3	210.97	211.95	211.52	211.06	212.21	210.56	211.55	210.84	211.44	212.5	210.94	211.81	210.89	211.43	212.47	212.34	211.88	211.22	211.17
208.91	208.36	208.51	207.66	207.23	207.39	206.55	208.81	207.81	208.01	207.05	207.43	207.78	207.35	208.18	207.88	207.62	207.79	206.75	206.71	208.42	207.82	208.15	207.47	207.49	208.39	207.86	206.63	208.38	208.25	207.66	207.63	207.32	207.38	207.72	206.22	208.26	207.2	207.5	207.36	208.32	208.01	207.82	208.3	207.64	208.25	206.96	208.57	208.28	208.2
216.96	215.52	216.32	216.24	217.76	217.98	216.64	217.38	216.53	217.08	218.44	216.65	215.94	215.69	217.52	217.45	216.51	217.69	216.87	218	216.81	217.24	216.54	217.66	217.77	217.72	217.68	216.22	215.61	216.98	216.37	218.06	216.54	216.63	216.87	217.9	217.14	216.16	217.37	215.67	217.21	217.32	217.06	216.09	217.09	216.65	215.39	217.84	217.29	217.38
217.42	216.39	217.12	216.54	216.79	216.46	217.66	216.06	216.81	217.22	216.47	216.53	216.61	216.11	217.87	217.95	216.33	215.37	217.41	216.73	216.3	217.22	216.62	217.23	216.8	216.14	218.04	217.19	217.61	217.03	216.44	217.51	215.38	216.64	216.64	217.82	217.32	217.24	217.06	216.96	217.04	217.12	216.76	217.75	217.25	217.61	216.6	217.17	216.93	216.7
198.47	198.93	200.16	199.03	199.16	199.77	199.67	198.43	199.19	200.01	198.53	199.35	198.75	199.54	200.44	198.99	199.62	199.38	200.86	199.07	197.91	198.17	198.54	198.68	198.9	198.31	199.5	198.42	199.48	199.94	199.09	199.3	199.35	200.23	197.41	199.1	198.18	199.97	198.81	199.7	199.68	198.44	199.88	199.29	199.89	199.44	199.33	200.26	198.97	199.42
200.02	198.59	200.29	199.41	198.81	199.91	199.17	198.21	200.12	200.02	198.94	199.51	199.56	200.17	199.48	199.24	198.27	199.72	199.55	199.81	199.27	200.57	199.56	199.27	200.29	198.92	200.07	199.87	197.99	200.2	199.18	199.55	199.38	200.43	198.48	200.35	200.02	199.14	199.5	199.79	199.65	199.93	199.55	200.35	198.46	199.61	199.32	199.77	199.38	199.66
211.24	212.14	212.64	211.54	211.95	211.5	211.41	211.57	211.83	212.07	212.19	211.42	210.82	211.33	212.3	211.8	211.64	211.96	212.54	211.75	212.99	213.09	212.44	212.04	211.78	212.26	212.42	211.6	211.48	212.42	211.89	212.73	211.69	212.49	212.13	212.49	211.72	211.1	212.06	211.9	210.78	211.59	211.67	212.24	210.8	211.95	212.84	211.25	211.69	210.08
214.17	214	213.91	212.44	214.22	214.46	214.27	213.92	214.11	214.03	215.09	214.28	214.26	212.84	213.93	213.63	214.22	214.08	213.71	212.32	213.44	214.5	213.35	214.29	213.75	213.59	214.42	213.73	213.18	213.81	214.72	213.57	214.35	213.21	213.68	213.19	212.94	213.88	212.57	213.15	213.45	213.45	213.35	213.13	213.46	214.58	212.84	214.86	214.82	213.48
201.7	203.49	201.6	202.54	201.8	201.43	201.33	201.91	201.87	203.16	203.49	201.42	201.1	204.28	201.83	202.2	202.82	202.25	202.61	201.8	201.94	201.87	202.69	203.23	202.37	202.51	201.88	203.82	202.62	202.67	202.36	202.33	202.29	201.79	201.73	202.32	203.01	202.22	202.19	201.89	201.49	202.79	202.28	201.47	202.64	202.75	201.84	203.66	201.69	202.96
208.9	209.78	209.41	208.81	210.8	208.3	211.32	209.64	209.89	209.4	209.08	208.68	209.86	210.03	209.69	210.58	208.99	209.59	209.97	209.24	210.01	209.28	209.89	209.19	208.92	209.54	209.8	209.16	209.04	209.54	210.53	209.68	211.48	209.77	209.67	209.26	209.31	210.32	210.67	209.45	208.17	209.78	209	210.21	209.26	209.08	209.42	209.22	209.73	210.24
208.12	206.68	207.26	207.46	206.89	206.6	208.29	208.42	207.64	206.82	208.15	208.84	206.88	206.74	207.84	207.06	207.42	206.83	207.62	207.6	207.61	206.71	208.66	207.38	207.27	207.64	207.85	208.85	207.34	207.47	207.26	208	208.25	208.14	207.84	208.27	208.31	208.33	207.52	207.13	206.35	206.56	208.17	207.8	207.52	207.47	208.79	207.33	208.64	206.43
213.94	212.25	212.78	213.41	211.79	212.29	212.18	211.65	212	212.78	212.06	212.26	212.45	211.98	212.79	212.49	213.49	211.84	211.9	212.71	212.16	212.02	211.79	212.52	212.62	212.51	212.14	211.74	212.75	212.24	212.35	213.33	212.89	212.77	212.42	212.66	212.68	211.78	211.38	212.48	211.15	211.51	211.94	211.32	213.33	212.18	212.05	212.4	213.55	213.62
203.7	202.19	204.2	204.34	203.72	203.71	203.62	203.99	203.63	204.13	203.64	203.94	204.61	204.15	202.7	204.63	203.85	203.87	203.43	204.56	203.73	203.03	203.78	203.61	204.7	203.77	202.63	203.99	204.28	204.34	203.24	203.89	203.37	202.61	204.42	203.39	204.36	203.63	202.53	203.53	203.57	203.52	204.51	204.58	204.35	204.37	203.01	203.76	203.63	204.14
212.68	214.24	212.4	212.75	213.5	214.08	213.96	213.4	212.97	213.74	213.76	213.43	213.33	214.27	213.5	214.03	213.42	214.2	214.4	213.95	213.68	213.63	213.94	213.39	213.59	213.51	213.32	213.84	213.72	213.05	214.28	215.38	214.42	212.88	214.36	214.74	213.71	213.62	214.34	213.44	213.85	214.12	213.96	215	213.53	214.29	214.76	214.04	214.04	213.44
195.12	195.59	195.05	194.35	196.01	195.71	195.16	195.43	195.69	194.86	195.26	196.2	195.49	194.71	195.94	195.73	194.2	195.67	194.96	195.58	195.17	194.42	195.73	194.55	195.88	194.5	194.79	194.77	195.75	195.25	195.36	194.55	195.3	195.29	194.65	195.69	194.71	194.75	194.95	195.38	195.07	195.23	195.2	195.06	194.61	195.31	195.54	194.95	194.79	194.11
202.83	202.03	203.08	202.55	202.24	202.54	201.57	203.25	203.97	203.22	202.97	202.31	202.73	201.13	204.21	201.94	201.73	201.78	203.09	202.8	202.69	201.9	202.89	203.7	202.93	201.3	202.29	202.13	202.38	202.05	203.28	202.06	203.31	202.63	201.62	201.57	203.46	201.82	202.68	202.84	204.1	202.41	202.96	202.38	203.73	204.16	202.7	202.59	202.18	202.02
205.05	206.74	206.46	206.33	207.74	204.93	206.34	205.17	206.49	206.09	206.06	206.87	206.56	205.48	205.91	206.75	206.75	207.25	206.15	205.81	205.33	206.76	207.61	206.71	206.18	207.52	206.32	206.88	205.83	207.17	207.9	206.75	206.17	206.32	206.48	206.36	205.3	206.87	206.49	205.87	206.16	206.06	206.12	207.87	206.07	205.94	205.89	206.53	206.56	206.34
195.96	195.54	194.45	194.13	195.17	195.29	194.41	194.81	194.96	194.62	194.37	195.17	194.22	194.51	194.53	195.95	195.35	196.53	194.61	195.72	196.24	195.31	195.53	194.52	195.87	193.98	195.13	194.94	194.54	195.24	194.82	194.8	195.09	194.55	196.1	195.37	194.5	194.89	195.71	194.77	194.69	195.64	194.88	194.85	195.05	194.67	196.23	195.6	195.44	194.51
216.29	216.13	217.22	216.75	216.11	218.41	217.18	216.57	217.03	217.54	216.47	216.85	216.87	217.32	217.27	217.89	216.98	218.11	215.78	218.11	217.72	217.83	216.89	215.97	217.23	216.58	218.02	216.1	216.32	216.81	218.99	217.69	217.63	217.22	217.45	216.4	217.65	217.39	216.79	216.38	217.16	217.03	216.95	216.81	216.96	216.61	217.48	217.83	216.52	216.5
203.27	203.56	204.96	203.39	202.99	202.87	202.82	204.32	203.81	202.8	203.04	202.35	203.38	203.04	203.28	201.99	202.21	201.88	204.1	203.61	202.03	202.51	203.36	202.78	203.65	204.2	203.91	203.22	203.18	203.11	202.84	202.53	202.54	204.08	203.13	202.54	202.45	203.87	204.1	202.51	203.05	203.08	202.92	203.29	202.78	202.7	203.03	204.62	204.51	203.58
207.45	208.2	208.84	209.42	207.73	208.76	208.09	207.58	208.24	208.5	208.34	208.36	207.75	208.03	209.22	209.11	208.64	207.6	208.27	209.14	208.53	209.08	208.41	209.35	207.9	208.88	207.88	209.09	209.03	210.04	208.26	209.16	209.38	209.6	207.44	208.34	208.38	208.71	208.87	209.12	208.65	208.64	209.83	208.97	207.9	207.94	207.16	208.44	208.33	209.35
210.7	211.92	210.77	212.66	211.42	211.65	211.62	212.4	211.91	211.51	210.86	211.89	211.71	211.94	211.88	211.31	211.52	211.48	211.88	211.8	212.37	212.91	211.62	212.03	211.37	211.25	210.58	211.86	211.73	211.41	212.71	211.85	211.71	211.93	210.76	211.33	212.09	212.55	210.55	212.33	211.6	211.79	211.37	211.27	211.76	211.93	211.67	211.03	211.58	211.71
206.15	206.42	205.4	204.18	205.02	205.38	205.04	205.72	206.1	206.65	205.38	205.34	205.74	206.01	206.4	205.63	205.04	205.79	205.87	205.65	205.63	205.22	204.97	206.51	205.34	205.55	205.9	205.38	205.06	204.58	205.08	205.87	204.63	205.75	205.31	204.94	205.39	205.71	205.91	205.09	206.08	205.35	204.77	204.38	206.54	204.12	205.94	204.66	205.03	204.9
202.36	201.43	202.31	201.91	202.53	203.03	201.96	202.97	202.77	202.77	202.46	203.42	202.71	201.99	201.74	202.24	201.59	202.8	202.61	202.38	202.55	201.77	201.84	203.58	203.36	202.49	203.46	202.27	202	202.41	202.68	202.36	201.98	202.58	203.39	203.08	202.82	202.97	201.87	202.85	202.85	203.01	202.09	202.86	201.78	202.56	202.14	202.88	202.56	202.99
197.52	197.77	198.87	197.41	198.01	198.3	198.63	198.74	196.9	197.97	199.45	198.07	197.3	198.09	198.71	198.06	198.84	199.08	197.63	198.09	198.04	197.29	199.29	198.3	197.29	198.24	198.6	198.25	197.01	196.97	196.46	198.06	196.98	198.19	198.34	196.86	197.18	198.92	196.76	198.3	198.37	197.02	198.69	197.59	199.09	197.83	197.64	197	198.71	198.74
202.82	202.62	201.22	202.48	203.58	202.68	202	201.39	202.6	203.83	202.34	201.29	202.65	202.11	202.97	202.31	202.22	202.65	202.42	202.95	202.47	201.96	202.83	201.48	202.01	201.98	201.94	201.18	202.85	202.51	201.95	202.64	202.43	201.66	203.1	202.92	201.75	203.25	201.96	201.52	202.08	201.85	202.4	203.59	201.71	202.88	201.31	202.46	201.55	202.73
217.97	217	218.31	217.23	218.05	218.4	217.37	217.96	217.43	217.49	218.12	218.77	219.11	218.92	217.21	216.99	218.68	217.56	217.89	218.02	217.41	217.99	218.11	217.85	218.32	218.49	216.72	217.22	216.57	217.17	218.41	218.34	218.21	218.05	218.92	218.3	216.85	216.55	216.54	218.29	217.85	217.25	217.7	217.89	217.2	217.14	217.99	219.05	217.9	217.62
203.49	203.17	202.9	203.21	203.92	203.85	203.52	203.38	202.91	204.44	201.84	203.15	203.38	203.59	203.34	203.26	202.65	204.62	204.04	203.99	202.41	202.68	201.94	203.76	202.84	203.79	203.18	202.7	202.73	203.55	203.41	202.09	203.25	203.8	203.51	202.93	203.44	203.08	204.06	202.43	204.27	203.28	203.82	202.06	202.75	202.94	203.03	204.15	204.84	203.07
203.98	203.03	202.99	202.95	203.93	203.29	201.9	204.34	202.55	203.8	203.26	203.73	201.79	203.4	203.36	203.63	201.47	203.28	203.14	202.71	201.64	203.69	201.85	204.59	203.38	203.15	202.45	203.92	202.73	203.83	202.45	202.97	202.92	202.88	203.72	203.71	203.58	203.84	202.08	203.61	203.07	203.16	203.52	202.79	203.07	203.22	203.44	203.51	203.73	202.49
207.35	209.61	207.74	208.66	208.67	208.97	207.68	208.5	208.05	208.32	207.36	208.49	207.76	208.85	207.45	209.3	208.37	209.18	207.89	208.06	209.06	207.84	208.91	208.51	209.21	208.63	209.18	208.92	209.4	208.61	209.32	208.11	209.31	208.11	208.82	209	207.95	208.54	208.99	208.75	208.55	208.4	207.17	209.05	209	208.24	206.98	208.95	208.22	207.82
202.14	202.75	204.14	203.92	202.71	203.33	203.29	203.88	204.03	203.47	203.74	203.01	203.45	203.63	203.84	204.02	202.68	203.73	202.77	203.6	203.74	202.89	203.35	202.58	203.4	203.11	203.46	202.97	203.45	204.31	203.56	203.1	203.11	203.16	203.51	203.31	204.18	202.83	204.05	203.04	202.79	204.01	203.73	203.15	204.37	203.21	205.27	203.68	203.75	202.44
198.39	198.02	197.62	197.95	198.1	197.15	198.26	198.01	197.51	197.34	198.76	198.87	198.32	198.53	196.8	199.29	197.95	197.57	196.58	197.33	197.42	198.37	198.32	197.13	197.81	197.84	198.71	198.79	198.36	198.22	198.86	197.71	197.84	197.26	197.93	198.44	198.86	198.17	199.64	198.1	197.36	198.39	198.72	198.86	197.26	197.69	197.7	197.4	197.36	197.65
216.98	216.91	217.42	216.94	218.66	217.28	217.42	216.65	218.1	217.38	216.83	216.46	217.8	216.84	217.67	217.94	216.04	216.31	216.51	216.37	218.5	216.73	217.33	217.29	217.8	218.15	217.33	217.84	217.25	216.46	216.39	216.41	216.91	217.06	216.77	216.47	216.92	217.67	217.52	218.27	217.52	217.37	216.29	218.28	215.91	217.84	216.91	217.19	216.81	217.72
199.03	199.24	198.88	198.45	198.16	197.92	198.7	199.2	198.4	198.21	199.33	198.87	197.89	199.04	199.26	198.41	198.51	198.31	198.61	198.68	199.18	198.93	198.71	199.49	198.76	199.25	199.12	198.13	198.67	198.02	198.43	198.44	199.35	199.66	197.96	198.13	198.32	199.77	197.48	198.31	197.82	198.31	198.82	199.09	199.78	198.94	197.91	197.96	198.73	197.44
204.35	204.41	204.93	205.31	203.8	204.5	204.4	205.75	205.82	204.47	205.17	204.38	204.89	205.05	204.8	204.47	204.68	205.3	205.05	205.51	205.66	204.37	204.93	205.61	205.67	205.07	204.98	205.77	204.72	205.57	205.19	204.28	205.17	205.41	205.46	204.78	204.82	204.73	205.37	203.8	205.47	203.8	203.27	203.91	205.43	204.29	204.65	204.47	203.74	205.17
203.8	203.97	204.3	203.68	203.86	204.62	204.47	203.33	203.71	204.17	203.11	204.06	203.02	203.88	203.16	205.04	205.21	203.75	204.48	203.54	203.55	203.84	204.72	203.97	203.53	203.61	203.84	203.26	203.64	203.64	203.79	204.48	203.61	204.98	203	202.48	203.93	202.66	203.06	203.47	204.76	203.34	203.9	204.29	204.61	203.96	203.49	203.65	203.55	203.36
198.75	198.58	198.96	197.43	197.79	197.55	198.05	197.19	198.44	198.21	198.67	198.65	198.61	197.98	198.59	199.57	197.7	198.55	197.72	197.85	198.89	198.06	197.42	198.28	198.55	196.88	198.43	197.96	198.28	197.8	198.3	198.32	198.14	197.13	198.81	198.62	196.96	197.43	198.14	197.56	197.79	198.18	198.28	197.8	198.1	198.75	197.58	196.59	198.35	197.19
208.19	208.45	207.85	207.72	208.67	208.48	209.33	209.63	207.93	208.57	208.88	208.18	209.44	208.74	208.88	208.45	208.3	208.47	209.3	209.1	208.33	208.3	208.67	207.37	207.99	208.26	208.68	208.71	208.02	208.56	209.21	208.36	209.21	208.68	207.89	207.78	208.91	207.21	207	209	208.24	208.55	207.86	208.39	208.8	209	208.83	208.5	208.71	208.22
212.11	212.03	212.41	212.23	212.9	211.79	213.24	212.02	212.98	212.69	211.76	212.44	214.2	211.91	212.12	212.35	212.67	212.54	211.56	212.75	212.96	213.89	212.14	212.68	212.43	213.33	212.12	212.16	212.32	212.16	212.18	213.87	212.28	214.09	212.03	212.59	212.81	212	212.15	212.16	212.99	213.02	213.63	212.74	212.42	212.77	212.19	212.72	211.68	212.8
211.81	211.45	210.35	210.92	212.82	210.72	211.15	211.69	212.1	213.06	210.59	211.33	211.99	212.61	212.61	212.49	211.32	211.85	211.7	211.45	211.07	212.27	212.18	212.01	211.83	212.5	211.74	210.59	212.02	211.91	212.15	211.57	211.96	210.57	211.18	211.3	211.36	210.43	212.74	210.7	212.63	210.92	211.51	211.07	211.58	211.13	211.82	211.63	211.74	212.35
211.2	211.01	212.17	211.78	211.31	212.06	211.05	212.31	213.49	211.17	212.53	211.35	211.93	211.84	212.15	211.74	212.31	211.02	212.15	212.38	211.5	212.75	210.96	211.64	212.23	212.78	211.42	210.85	211.63	211.19	211.19	210.37	211.04	211.8	211.77	211.1	211.72	211.17	210.85	211.11	211.97	210.5	211.62	211.96	210.98	210.98	212.28	211.68	211.46	210.91
200.24	201.09	201.15	200.92	200.1	200.55	199.58	202.22	199.8	200.4	200.24	200	201.16	201.02	199.66	199.5	200.15	199.88	199.28	201.14	199.88	201.19	200.09	199.75	200.63	200.11	200.99	201.15	200.17	200.6	198.67	201.05	200.68	200.78	200.51	199.2	199.97	201	200.78	201.07	199.74	199.83	202	200.61	199.46	200.24	199.99	199.57	199.72	198.61
210.1	209.18	208.99	208.91	209.81	209.6	209.34	209.31	210.27	209.3	211.03	207.93	209.83	209.7	209.35	209.3	209.08	208.29	208.56	209.02	208.26	209.67	209.89	208.97	209.27	209.7	209.59	208.96	208.65	209.35	209.91	210	209.25	209.3	210.16	209.42	210.51	209.17	210.22	209.57	208.66	209.62	208.61	209.4	208.91	208.79	209.82	208.66	209.64	210.12
199.53	199.29	199.24	200.06	199.27	199.84	198.89	199.27	199.97	199.11	199.85	198.13	200.4	199.11	198.5	199.13	199.05	200.18	200.53	198.93	199.67	199.12	198.95	200.03	200.35	198.98	199.74	200.07	198.91	200.19	200.33	198.77	198.78	199.08	199.63	199.78	198.95	200.07	198.39	199.18	199.74	199.52	199.64	198.85	198.96	199.69	199.14	199.3	199.91	199.4
212.33	211.71	212.51	212.27	211.43	211	212	211.38	210.75	211.23	211.83	212.58	211.08	211.5	211.71	210.69	211.45	212.19	210.64	211.74	211.82	212.34	211.73	210.92	211.05	212.24	211.37	211.99	210.33	211.37	211.04	210.87	211.51	211.67	210.46	212.12	210.84	212.75	212.02	210.56	212.89	211.33	212.62	211.81	211.64	210.99	210.93	212.24	212.13	211.77
209.13	209.05	209.4	208.28	209.04	208.59	208.44	209.11	208.81	208.79	208.53	209.07	208.09	209.05	209.95	209.11	209.66	208.59	208.43	208.61	208.84	208.94	207.83	209.09	209.01	208.49	209.41	209.01	208.77	209.43	209.18	207.77	208.63	208.65	209	208.96	208.42	208.67	208.04	208.03	208.57	208.86	208.45	208.33	209.94	207.65	208.55	209.28	209.92	208.32
204.05	203.07	203.85	203.01	203.82	202.92	203.58	204.11	203.93	203.23	204.23	204.52	203.53	203.85	204.61	203.56	203.27	203.15	202.81	204.29	204.3	203.54	203.96	204.65	203.07	204.29	204.82	202.71	204.91	204.04	204.08	203.01	203.55	203.01	203.6	203.53	203.21	202.73	203.54	203.8	203.51	203.96	204.32	202.23	202.98	202.95	203.48	203.22	204.07	205.15
200	200.64	200.47	199.15	200.69	200.79	201.27	200.67	200	201.18	199.33	200.88	200.5	200.26	201.58	200.91	200.52	200.51	200.44	200.79	199.29	200.58	201.79	200.96	200.73	201.21	200.43	199.58	200.74	200.96	199.81	200.81	200.89	199.67	201.08	201.59	199.37	200.89	200.25	200.72	200.97	201.01	199.8	198.86	199.35	201.47	199.79	201.55	199.71	201.41
208.73	208.18	209.16	208	208.44	209.9	208.32	209.62	208.51	209.26	208.41	208.44	208.49	209.12	209.31	209.01	207.75	207.59	208.44	209.85	208.66	209.22	208.84	209.4	209.79	207.98	209.46	207.72	208.22	208.79	208.65	208.71	209.88	207.8	209	207.51	208.47	208.36	208.4	208.77	208.53	209.49	208.5	208.89	209.08	208.95	209.33	207.84	207.93	208.18
194.95	195.04	195.6	194.61	195.7	194.16	197	196.27	194.66	195.4	194.95	194.77	195.19	195.75	195.59	194.66	195.1	196.36	195.33	195.74	194.86	194.98	195.62	196.67	196.23	194.62	196.58	194.92	194.96	194.74	195.36	194.15	194.93	195.07	195.19	195.48	194.59	194.94	196.03	195.39	194.65	195.09	195.04	195.58	195.88	195.08	195.88	194.88	194.26	195
216.84	216.07	216.96	217.38	217.03	216.73	216.96	217.17	216.57	217.24	217.66	216.86	216.87	216.17	216.48	217.11	218.19	217.27	216.57	216.93	218.08	217.61	216.35	217.41	217.44	216.91	217.16	216.7	216.3	217.71	217.05	216.76	216.38	217.81	216.83	216.33	217.04	216.8	215.31	216.2	216.67	216.66	216.6	217.23	217.14	216.16	217.32	216.95	217.96	217.92
211.51	212.41	212.62	212.72	211.92	211.78	213.44	212.89	211.05	211.58	210.69	212.13	212.15	212	212.9	213.35	213.6	212.22	211.59	212.67	212	212.52	212.84	212.21	212.51	213.54	212.31	212.67	212.42	212.28	212.4	212.51	212.1	212.41	211.96	211.89	211.91	213.2	212.42	211.94	212.87	213.56	212.78	212.07	211.09	213.36	212.51	212.26	212.86	212.91
200.45	200.74	200.18	199.52	200.79	200.79	200.14	200.48	201.07	200.69	199.99	200.19	200.44	200.96	200.72	201.18	200.67	200.68	200.45	199.75	200.72	199.02	199.74	200.54	200.83	200.88	200.25	200.12	200.13	199.36	199.8	201.38	199.61	200.32	200.86	201.06	199.01	199.52	201.03	200.18	200.54	200.58	201.38	200.97	199.63	199.93	199.43	200.48	200.25	200.8
208.58	207.83	207.55	207.85	209.38	207.46	206.9	208.01	207	207.51	206.96	208.35	207.13	207.11	208.13	207.38	207.85	207.64	206.85	207.23	207.1	207.38	207.31	207.44	207.1	207.46	206.71	207.27	209.05	206.82	206.32	207.79	208.04	207.9	209.35	207.03	208.61	207.63	207.89	206.88	207.7	207.75	207.02	206.06	208.6	207.34	207.81	208.5	206.71	206.72
208.59	207.41	207.81	208.53	209.33	209.74	207.96	209.74	209.09	209.22	208.64	208.29	209.59	208.99	208.13	209.29	208.13	209.56	209.41	208.71	208.56	208.22	209.55	209.32	208.05	210.12	207.8	208.42	207.92	208.94	209.15	207.82	209.32	207.97	208.75	209.26	208.55	208.76	210.21	208.23	209.01	209.79	208.76	207.57	207.31	208.82	209.12	209.04	208.32	209.05
209.13	208.89	208.67	208.65	208.43	209.55	208.78	208.02	208.75	208.73	207.11	208.55	209.22	207.95	208.63	208.27	210.77	208.83	208.12	209.28	209.22	208.38	208.83	208.2	208.24	208.28	207.68	208.18	208.25	208.67	208.42	208.18	208.26	208.24	209.38	208.68	208.27	208.07	209.19	209.51	208.79	208.45	208.81	209.41	208.25	209.13	209.13	209.51	209.92	208.97
218.25	215.95	217.04	216.21	216.66	218.6	217.66	216.75	217.25	217.28	216.74	216.52	217.8	216.48	217.2	216.94	216.47	216.4	216.65	217.59	216.78	216.5	215.32	217.61	216.56	217.23	217.18	216.64	217.01	217.23	217.89	217.64	216.18	216.72	217.29	216.87	216.53	216.85	216.97	218.15	217.51	217.4	218.48	217.68	217.56	217.18	217.76	215.43	216.21	217.49
204.28	204.68	204.14	204.24	203.83	204.65	205.06	204.27	203.94	204.7	206.47	204.77	204.83	204.13	203.31	203.84	203.72	204.58	206.21	203.94	205.08	204.41	203.82	203.23	204.11	204.46	203.63	205.18	204.92	204.81	204.86	203.12	204.63	205.31	204.44	204.08	205.35	203.7	204.35	204.82	204.13	204.43	205.4	204.12	205.69	205.23	204.47	204.66	203.79	204.24
212.7	211.93	212.52	212.48	211.77	211.4	211.96	211.47	212.1	212.6	212.6	211.35	212.29	212.21	212.93	211.88	213	211.07	211.75	211.82	211.79	211.82	212.26	214.32	211.9	211.56	212.31	212.27	211.19	212.28	212.43	213.24	211.51	213.68	212.33	211.28	211.9	212.18	212.89	211.9	211.17	213.36	212.78	213.07	211.45	212.62	211.37	213.07	212.2	212.31
203.63	203.81	202.97	203.9	202.98	203.86	203.85	203.77	203.08	203.48	203.8	203.5	204.33	204.76	203.46	204.12	203.94	203.17	203.79	203.86	203.95	203.42	203.6	204.24	203.4	204.1	203.66	203.06	203.56	203.97	203.52	203.21	204.31	203.16	204.03	204.35	203.88	204.91	203.4	203.7	203.22	204.49	203.57	203.42	202.99	204.12	203.57	203.95	203.68	205.26
197.5	197.8	198.96	198.72	198.92	197.22	198.28	199.01	198.63	198.08	198.96	198.3	197.87	199.31	198.85	198.46	198.54	197.63	197.4	199.12	199.36	198.09	198.04	197.76	198.06	197.57	197.99	196.9	198.81	198.93	198.79	197.04	198.13	198.5	197.96	198.71	197.93	198.32	198.57	198.24	198.02	196.94	198.82	197.53	197.58	199.16	198.16	198.12	197.16	198.24
204.44	203.21	203.73	203.69	204.19	204.59	203.87	204.46	203.46	204.4	202.83	204.46	204.24	203.42	203.59	203.1	203.43	203.94	204.1	203.53	202.8	203.06	204.82	202.81	203.59	204.5	203.49	204.87	203.57	204.18	204.33	204.16	203.2	205.59	203.84	203.68	204.18	203.84	203.39	204	203.85	204.89	203.82	204.1	203.35	202.92	203.07	203.32	204	204.21
198.84	198.52	197.86	198.87	197.69	197.04	198.22	197.75	197.83	198.64	198.84	197.03	197.9	197.62	198.67	198.02	197.93	199.23	197.8	198.89	199.03	197.97	198.42	198.41	197.17	198.34	198.19	197.48	197.6	197.81	197.43	197.77	196.55	198.26	197.44	197.48	198.79	198.03	197.51	198.31	196.64	197.5	197.81	197.77	198.51	196.72	197.26	198.34	197.24	198.01
210.51	211.76	211.3	211.56	211.32	210.68	211.75	212.15	211.21	211.42	211.11	211.71	211.78	211.82	212.09	211.93	211.42	210.85	212.26	211.82	210.32	212.29	210.88	212.29	211.22	211.54	211.44	212.43	211.4	211.25	210.28	211.88	211.43	213.96	212.45	212.25	212.28	211.57	211.69	212.33	211.33	211.24	212.34	212.35	211.81	211.37	211.6	211.76	211.39	210.69
208.77	207.54	207.69	207.54	206.38	208.66	207.88	207.48	207.77	208.47	207.61	208.23	206.65	208.63	207.33	207.48	207.32	206.25	208.1	206.51	207.89	208.1	207.54	207.43	207.62	207.54	207.37	207.52	206.93	207.72	207.08	207.88	208.05	206.34	207.35	207.11	207.89	207.35	207.02	207.53	207.71	207.44	208.25	207.25	208.01	207.83	206.73	206.51	207.58	207.09
213.31	212.72	213.21	213.99	213.18	212.9	213.62	213.09	212.84	212.5	212.39	213.22	212.15	213.29	213.14	213.62	212.5	213.52	213.97	212.74	213.75	212.31	212.55	212.46	212.42	212.92	213.38	212.67	213.03	211.38	214.49	212.91	213.36	213.61	213.39	212.68	213.71	212.24	213.22	212.34	212.1	213.7	213.24	212.86	213.24	213.32	213.22	212.56	213.61	212.77
207.83	207.28	207.27	207.04	208.43	207.99	208.16	206.62	207.69	208.08	208.34	207.9	208.67	206.96	206.95	208.5	206.65	207.8	208.1	207.24	206.62	207.45	207.7	208.19	207.99	207.59	208.98	207.97	208.48	208.12	206.82	207.03	209.44	208.3	207.41	207.29	207.9	207.97	207.53	208.02	207.07	206.87	207.53	206.92	208.3	207.95	208.67	206.8	207.1	205.81
199.99	198.51	198.67	199.94	199.27	200.06	199.13	199.54	199.87	200.24	199.35	199.26	198.86	199.39	199.47	199.48	198.83	198.9	199.45	199.94	200.17	200.19	199.84	198.82	198.54	199.86	199.35	199.73	199.7	199.02	199.28	199.78	198.83	198.95	199.64	200.08	200.2	199.47	200.11	199.22	199	199.72	199.74	199.49	198.67	199.37	199.54	200.16	199.8	199.59
205.12	204.84	205.86	204.1	204.34	206.23	203.95	204.44	205.19	204.11	203.67	203.48	204.5	205.08	205.17	205.46	205.17	204.88	205.4	205.26	204.21	204.3	205.29	205.06	204.51	204.72	204.97	206.38	204.39	205.1	205.18	204.64	205.83	205.47	206.21	203.99	204.82	204.79	205.32	205.2	204.44	203.91	204.68	204.51	204.99	204.5	205.3	205.45	204.65	205.03
204.72	204.73	203.25	204.46	204.27	204.07	203.28	202.76	203.15	203.17	205.22	204.14	203.47	203.27	202.65	201.81	204.13	203.9	203.79	203.53	203.98	204.01	204.72	203.42	203.87	203.81	204.17	203.35	204.47	202.87	203.82	203.91	204.49	204.58	203.4	204.39	202.89	203.39	203.75	204.03	203.48	203.21	203.74	204.63	204	203.72	204.31	203.5	203.56	203.65
208.85	208.73	208.04	208.97	208.47	207.84	208.21	209.17	208.54	208.2	209.13	208.84	207.97	209.26	209.41	209.46	209.06	207.84	209.29	209.16	209.95	208.4	210.04	209.35	209.26	208.38	207.96	208.92	209.85	209.11	208.59	209.33	207.97	209.4	209	207.81	207.62	209.03	208.34	209.4	208.55	209.3	208.32	209.07	208.04	208.49	208.18	208.86	209.13	208.77
216.36	218.06	217.23	216.7	216.46	218.62	216.61	217.5	217.38	217.18	216.69	217.98	216.09	217.13	217.5	217.79	216.27	215.78	217.22	217.26	217.1	217.64	216.51	217.21	216.03	215.98	216.17	216.78	216.06	216.37	217.45	216.72	216.29	217.51	216.78	217.22	216.18	216.98	216.74	216.57	217.71	216.88	216.38	217.36	215.91	217.83	216.81	216.76	216.39	216.8
207.17	207.18	207.52	208.26	208	208.31	207.4	205.95	207.36	208.33	207.44	207.48	207.5	207.92	207.77	207.26	208.23	207.21	207.54	208.38	207.9	207.47	208.26	207.52	206.89	207.17	208.59	207.97	208.15	208.73	207.75	207.89	208.36	207.67	207.62	208.27	208.48	208.44	208.07	208.23	207.39	207.13	207.85	207.59	207.56	205.45	207.89	208.03	208.05	206.75
212.61	212.33	212.54	211.66	211.48	211.59	212.18	212.44	212.9	212.38	212.12	211.26	211.6	210.36	212.31	212.54	212.68	212.66	212.56	211.73	212.54	212.55	212.79	212.47	211.64	211.79	211.96	212.04	211.97	212.63	211.7	212.16	211.18	212.48	212.71	212.38	213.13	211.87	211.23	213.25	211.89	211.07	212.61	212.93	211.45	211.99	212.04	212.11	212.69	212.56
199.66	201.15	201.17	198.72	199.9	200.71	200.61	199.38	200.62	200.31	200.12	200.24	198.99	200.67	199.31	200.83	200.29	201.68	200.29	200.5	199.73	199.92	199.17	199.44	201.04	200.07	199.86	200.54	200.17	201.53	199.81	199.6	200.03	201.51	200.95	201	200.37	200.58	200.38	200.53	199.22	200.42	200.01	201.74	200.65	200.92	200.83	200.37	200	200.85
212.32	211.88	213.13	211.89	212.47	213.08	211.82	212.04	213.01	212.55	212.57	212.05	211.1	211.99	212.45	212.23	212.62	212.65	212.13	212.25	211.1	212.35	211.44	212.35	211.1	211.64	212.6	211.7	212.7	212.69	212.43	211.57	213.98	212.57	212.78	212.02	212.71	211.84	211.86	213.3	212.32	212.08	211.76	213.14	211.58	212.64	212	212.63	211.63	212.58
217.83	217.74	217.07	217.69	216.11	216.55	217.42	218.04	216.95	217.24	217.08	216.57	216.66	216.87	217.12	217	216.5	216.14	217.28	217.88	217.66	216.58	215.91	217.35	217.6	217.3	217.39	217.56	217	217.69	217.63	216.63	216.91	216.39	216.35	217.32	217	216.87	217.83	215.84	217.22	216.59	216.19	216.46	218.03	217.64	218.29	216.85	216.58	216.65
200.22	200.45	199.34	200.81	199.74	199.81	200.32	199.85	201.04	199.55	200.3	199.5	200.71	200.63	199.12	200.6	200.59	200.32	200.8	199.52	200.28	200.7	200.81	200.02	199	199.39	200.02	199.79	201.04	200.67	200.71	201.11	200.35	201.43	200.92	199.51	199.94	199.94	200.8	199.79	201.43	198.75	200.2	199.72	199.28	200.85	198.91	200.65	201.04	199.86
198.97	199.95	199.56	199.99	200.3	200.23	199.81	199.33	199.21	199.08	199.41	200.29	199.63	198.87	199.68	199.14	199.83	200.07	200.27	199.71	198.89	198.75	199.24	200.48	200.77	200.14	200.31	199.73	198.73	201.18	199.87	199.32	199.06	200.51	199.3	199.12	199.58	199.19	200.97	199.97	198.69	200.58	199.67	198.76	199.57	198.94	198.87	199.04	199.18	199.5
213.6	212.84	212.91	213.51	212.68	212.51	214.33	213.36	211.87	211.92	212.71	212.6	213.48	212.75	212.88	213.98	212.64	212.18	212.85	212.88	213.11	212.48	213.26	213.09	213.11	213.44	213.14	212.85	213.03	213.09	212.43	212.72	213.02	213.5	212.83	212.46	213.27	213.07	212.99	213.66	212.52	212.87	211.85	213.08	212.92	213.74	212.94	213.89	213.56	212.55
200.67	200.06	200.23	200.13	200.16	200.44	199.46	199.49	200.92	200.35	200.51	200.79	199.62	200.54	200.81	200.31	200.35	200.43	200.99	200.88	200.64	200.56	200.17	201.17	199.95	199.38	200.21	200.44	200	199.12	200.59	198.97	200.64	199.88	200.2	200.53	200.45	199.72	199.75	200.47	199.5	200.3	200.02	199.2	199.88	200.49	200.48	200.56	199.79	200.23
207.81	207.27	208.01	206.91	207.52	209.31	208.14	208.17	207.26	207.53	206.81	207.34	207.78	206.94	205.89	206.85	207.53	207.82	207.38	208.84	207.57	207.33	208.67	207.18	208.23	207.97	208.49	206.8	208.08	207.34	208.17	207.89	207.84	207.75	207.17	207.13	207.11	206.75	208.21	207.83	208.28	208.16	207	207.11	208.07	208.72	208.16	207.49	206.95	207.96
208.69	208.85	209.09	209.32	208.37	207.85	208.38	209.62	208.09	208.68	208.38	209.14	209.12	209.09	210.21	209.14	208.12	208.98	208.65	208.51	208.99	209.58	208.82	208.58	208.53	209.06	208.35	207.94	208.77	209.34	209.28	209.47	208.25	208.97	208.76	209.25	208.82	208.02	210.3	209.43	207.75	207.79	209.14	208.67	208.72	208.78	209.54	209.27	209.61	208.34
207.55	206.63	207.92	208.56	208.1	207.57	207.79	208.42	208.18	207.58	207.73	207.66	207.02	206.76	208.37	207.89	208.08	207.38	208.54	208.85	208.28	207.75	208.89	207.61	207.93	207.6	207.73	208.25	208.19	207.57	207.98	207.16	207.26	208.73	208.34	208.3	207.36	209.59	206.33	208.43	206.73	209.12	207.93	208.09	207.59	207.48	207.44	208.1	207.66	208.8
213.61	212.62	212.65	213.12	211.69	212.08	213.48	214.27	212.81	212.54	212.32	212.01	212.19	213.12	211.72	213.87	213.48	213.71	212.69	213.05	213.55	212.16	213.37	212.9	212.07	212.86	213.49	212.94	213.05	212.56	212.66	211.83	212.38	212.5	213.89	212.96	213.81	213.14	212.37	213.57	213.81	212.1	213.97	213.75	212.59	213.86	213.19	212.98	212.88	211.66
200.21	200.21	200.45	200.39	200.59	199.95	200.34	200.97	200.05	200.02	200.33	199.77	200.37	199.7	200.46	200.37	199.76	201.66	200.85	200.33	200.62	200.29	199.41	199.71	201.28	200.24	199.75	200.66	200.42	199.84	200.47	200.73	200.82	199.23	200.23	200.89	199.23	198.92	200.69	199.87	199.39	200.66	199.75	201	200.46	200.63	199.72	200.32	199.92	200.75
208.88	206.7	207.48	207.68	207.64	208.33	209.29	207.27	207.3	208.12	208.02	207.12	207.51	207.68	206.63	207.68	206.78	207.21	207.35	207.65	207.86	207.89	207.84	207.53	206.53	207.83	206.71	206.62	206.59	207.28	207.2	208.5	208.03	207.6	207.89	208.18	208.62	207.23	208.75	207.85	208.11	207.2	207.91	207.08	206.44	208.53	208.03	208.07	206.62	207.91
198.18	198.96	197.64	197.88	200.04	198.23	197.74	198.08	198.83	198.18	198.61	198.54	197.58	197.35	198.33	198.75	198.07	197.83	198.11	198.33	197.41	196.96	197.72	197.66	198.14	197.54	198.38	197.04	199.18	198.31	198.31	198.42	197.92	198.69	197.19	197.92	197.62	198.35	198.87	195.92	197.78	197.19	197.69	197.8	198.01	198.65	196.98	197.18	197.83	197.3
208.6	207.64	208.3	208.51	208.51	208.71	208.69	208.1	208.86	208.41	209.1	209.13	207.09	208.96	208.88	209.09	208.59	208.11	207.44	208.98	209.28	208.56	209.29	210.02	208.01	209.09	208.95	208.91	209.4	208.84	208.96	207.86	208.26	208.27	208.05	208.78	208.16	208.72	208.47	208.65	210.08	208.25	207.98	208.79	209.67	209.62	208.97	208.14	209.14	208.76
200.42	200.06	199.35	198.55	199.57	199	199.57	200.06	200.41	199.28	199.47	198.5	199.18	199.64	200.79	199.78	198.78	199.17	199.81	199.7	200.14	199.3	199.76	198.25	200.77	199.11	199.92	200.66	199.84	199.25	200.17	199.11	199.1	199.88	200.61	199.86	200.67	200.2	199.23	200.55	200.49	198.66	200.31	200.52	200.22	199.7	199.72	200.98	199.58	199.82
205.75	203.81	204.69	203.83	205.96	204.13	204.72	204.91	204.45	205.39	205.26	203.98	203.83	205.54	204.84	204.74	205.06	204.48	205.04	204.01	204.53	205.36	205.38	204.65	205.03	205.08	204.35	203.97	205.46	205.03	204.44	204.99	204.82	204.93	205.51	204.25	204.69	204.39	205.02	205.7	204.76	204.02	204.59	204.84	205.52	205.23	204.96	205.36	205.66	204.46
211.74	211.25	211.08	210.23	211.28	210.89	209.93	211.1	211.62	210.55	211.51	211.7	213.05	210.82	211.4	211.27	212.38	211.37	210.99	211.07	212.06	211.01	212.04	212.17	211.9	211.37	210.95	211	210.99	211.65	211.82	211.04	211.78	210.96	211.54	210.68	211.09	211.4	212.08	211.93	211.6	211.84	210.36	210.87	212.06	211.04	212.76	212.14	211.02	211.62
207	207.74	207.41	207.29	207.53	208.4	206.83	208.7	207.87	208.27	206.45	207.17	208.16	206.85	207.32	207.79	206.8	208.29	207.98	207.63	207.78	208.41	207.46	207.69	206.81	207.73	208.25	208.32	207.22	207.28	207.07	207.32	207.1	208.02	208	207.86	208.9	207.85	206.95	206.73	206.7	207.7	207.5	207.76	207.87	207.69	207.9	208.64	207.01	208.05
206.3	206.46	206.6	206.31	207.11	205.48	205.95	206.68	206.98	206.38	206.89	207.29	206	205.19	205.04	207.46	205.91	206.86	206.22	205.89	205.51	207.39	206.45	206.67	205.95	205.75	205.76	206.46	207.69	205.43	207.23	204.49	205.17	207.01	206.38	205.99	206.21	207.01	206.19	205.87	206.62	206.2	205.5	206.51	205.45	206.46	206.43	207.41	206.88	206.55
202.73	203.26	203.11	203.68	202.11	204.47	203.45	202.73	203.9	203.12	203.35	202.38	202.88	203.09	203.62	202.91	202.37	203.19	203.68	203.98	202.46	203.1	203.67	203.08	202.72	202.37	202.61	202.23	202.9	203.41	202.62	202.96	203.03	203.85	201.65	202.08	203.14	202.85	203.4	203.54	204.3	204.65	202.46	202.69	203.03	202.95	204.03	202.66	202.33	204.17
212	212.15	210.98	211.9	211.84	211.82	212.18	212.31	211.77	211.91	211.26	212.39	211.61	211.6	212.89	209.88	212.43	211.57	212.01	211.85	211.11	211.13	211.79	211.88	210.51	211.74	211.31	212.37	211.91	212.81	212.4	211.37	212.14	211.15	211.85	210.68	211.35	211.21	211.29	211.03	212.29	212.64	210.49	211.79	212.64	211.1	212.45	211.49	210.63	212.11
211.94	210.98	210.49	210.27	210.64	211.84	211.73	211.36	211.34	211.51	211.19	211.09	211.46	211.17	212.24	211.83	210.94	211.65	212.24	212.17	211.92	210.98	211.13	211.08	211.56	211.94	211.9	211.76	210.44	210.8	211.89	211.81	211.9	211.39	211.59	211.63	212.19	212.15	211.99	212.99	211.75	211.47	211.46	211.17	211.56	211.33	211.31	212.47	211.97	211.71
208.05	207.1	207.52	208.46	207.27	207.45	207.84	208.16	208.65	208.63	207.68	207.76	207.44	208	208.62	207.44	207.28	207.24	208	207.91	207.63	207.5	208.35	207.69	207.59	208.53	208.33	206.36	207.53	207.13	208.04	206.97	207.09	207.69	207.46	206.8	208.36	208.51	207.95	207.84	208.53	206.89	207.58	208.4	208.7	206.77	207.22	207.77	207.35	207.4
200.86	200.85	200.59	200.66	200.9	200.46	200.72	200.53	199.61	200.04	202.97	200.92	200.57	201.17	200.09	201.14	200.81	200.1	200.26	201.01	200.13	199.58	200.38	200.37	200.5	200.03	199.44	199.97	199.24	200.98	200.56	199.76	200.5	199.94	199.91	200.27	201.14	201.13	200.39	200.91	199.88	200.35	200.89	199.94	200.39	199.31	199.69	199.79	200.63	200.75
208.67	209.22	208.16	208.08	207.83	208.49	208.55	207.99	208.78	208.6	209.11	208.98	209.14	209.09	208.28	208.87	207.64	207.81	207.77	207.79	209.33	208.67	208.41	208.71	208.54	207.95	208.2	209.53	210.7	208.11	209.2	208.51	207.64	208.93	207.79	207.07	208.65	209.28	207.93	207.72	208.72	207.66	208.02	208.98	208.6	208.82	209.12	207.9	207.88	209.23
217.49	217.24	216.25	216.81	217.05	218.41	216.43	217.47	217.22	217.1	216.02	217.05	216.3	216.17	217.3	217.33	217.3	217.61	217.29	217.38	216.27	215.96	215.73	217.16	217.2	216.5	216.24	217.26	216.71	216.94	217.79	217.19	217.33	217.11	216.5	216.25	216.12	218.02	217.76	216.33	217.25	217.69	218.32	216.87	215.87	217.12	216.75	217.48	216.48	217.12
194.02	195.19	193.07	193.41	194.61	194.25	193.39	193.65	194.38	194.16	193.4	194.02	194.78	194.48	194.11	194.46	194.4	194.33	194.35	194.61	194.12	194.3	193.76	194.77	194.93	194.05	194.21	195.43	193.82	194.05	194.77	195.52	193.64	194.32	195.61	194.52	193.82	194.55	194.96	193.35	193.88	194.25	194.56	194.49	192.73	195.4	192.89	193.48	193.84	193.91
209.83	208.53	208.33	208.01	208.76	209.33	208.57	207.95	208.38	208.39	208.55	208.67	209.07	208.84	209	208.22	208.51	208.42	208.56	209.8	208.31	209.25	208.96	208.51	209.81	209.03	208.09	209.52	208.95	209.45	207.92	207.72	208.05	208.56	208.45	208.67	209.92	207.85	208.66	208.46	209	208.28	208.48	207.87	208.16	208.27	208.23	208.57	208.86	208.14
203.65	203.13	204.06	204.76	203.95	203.56	203.11	203.25	204.46	204.45	204.3	204.54	203.8	203.93	203.4	203.14	203.44	204.55	203.16	202.73	203.25	203.83	204.22	203.56	204.21	203.4	204.27	203.92	203.21	203.16	204.79	203.55	204.1	203.08	203.16	204.21	203.43	203.78	204.03	204.22	204.24	203.59	203.61	203.84	203.84	204.12	204.22	203.69	204.27	203.4
208.05	208.5	208.71	209.54	208.59	208.16	209.44	208.32	208.82	208.6	209.47	209.49	208.44	208.04	208.24	209.03	209.19	208.62	210.09	209.89	208.19	208.58	209.61	209.05	209.24	208.19	209.44	208.8	208.68	208.43	209.74	208.34	208.6	208.41	208.6	209.07	209.69	207.25	209.27	208.66	209.33	208.46	209.24	208.37	208.1	208.96	208.16	208.28	208.01	207.28
213.93	212.36	211.92	212.28	212.36	212.95	213.93	210.31	210.85	211.32	212.5	210.86	212.32	211.67	212.66	212.11	212.77	211.39	212.95	211.32	211.87	211.41	212.45	213.08	213.23	212.83	211.07	213.32	212.25	211.82	211.96	213.52	213.51	211.7	211.81	210.95	211.54	212.5	212.35	213.01	212.48	212.11	212.45	212.54	212.19	212.43	212.15	212.04	210.71	211.69
207.79	209.56	209.09	208.87	208.19	208.27	208.2	208.85	208.74	208.04	208.17	208.4	207.07	208.62	208.53	208.39	207.4	208.59	207.74	208.98	208.69	208.36	208.21	208.15	208.41	208.7	208.15	207.63	208.12	207.55	208.45	208.14	208.79	209.55	208.62	208.46	208.93	208.13	208.89	207.19	208.65	207.9	209.64	208.12	208.43	208.64	208.35	208.43	209.05	208.59
203.1	201.35	203.58	202.62	202.41	201.91	202.9	203.36	203.25	202.74	202.02	202.16	202.86	201.81	202.93	200.72	202.35	201.56	202.58	204.18	202.42	202.32	201.68	202.34	202.29	202.85	202.63	202.45	202.92	202.71	202.5	202.3	203.26	203.25	202.86	202.14	203.58	202.56	204.1	201.58	203.03	201.07	202.47	203.63	202.85	202.93	202.52	203.1	202.89	202.52
209.35	209.46	210.31	208.54	210.59	209.68	209.52	209.84	209.55	209.88	208.92	209.32	208.86	209.46	208.21	209.48	210.45	210.12	208.96	209.04	209.13	209.17	208.91	209.86	209.03	208.84	209.64	209.38	209.21	209.12	209.52	209.86	208.85	209.58	208.72	210.23	209.11	208.73	208.42	209.55	208.51	208.25	210.07	210.2	210.86	207.97	209.74	209.08	209.84	209.49
203.62	203.39	203.82	203.29	203.54	203.61	203.33	203.23	202.86	202.87	203.76	204.39	203.99	204.42	203.17	203.4	202.91	203.88	204.5	203.16	202.59	203.01	203.43	202.51	202.94	203.07	202.67	203.35	202.8	202.81	202.75	204.79	202.79	203.78	203.75	203.5	203.39	202.41	202.99	203.3	203.46	204.3	203.32	203.29	203.28	203.3	203.51	203.71	202.84	202.93
205.25	205.31	206.31	204.95	205.02	205.14	206.3	205.19	205.55	205.45	205.63	205.78	205.91	206.09	206.95	205.6	205.99	205.22	205.48	204.97	204.98	206.35	206.31	204.88	205.91	204.81	206.58	204.87	204.44	206.17	205.33	204.89	205.6	205.85	205.67	205.85	204.97	205.85	206.14	205.35	205.91	205.97	205.94	204.97	205.25	206.31	206.52	206.38	206.48	206.17
208.36	208.5	210.16	208	208.24	208.22	207.6	207.39	207.43	208.94	208.02	208.18	207.92	208.05	208.42	207.83	207.76	209.75	208.73	209.59	208.36	208.06	207.98	208.5	207.52	208.06	208.84	207.78	208.27	209.6	208.35	208.04	209.21	208.86	208.38	208.95	209.53	208.49	207.95	208.39	208.02	207.68	208.74	209.05	208.12	209.45	209.25	208.19	209.67	207.42
211.75	211.49	209.9	211.99	211.38	212.26	211.3	211.44	211.44	210.92	211.72	211.18	211.21	212.34	211.65	211.26	211.93	212.53	211.41	211.36	210.81	213.16	211.56	211.42	211.59	211.59	211.34	212.07	211.61	211.6	211.62	211.8	211.39	210.94	212.58	210.37	210.32	211.83	211.3	211.7	211.22	211.03	211.86	211.85	211.91	211.06	211.16	211.91	212.04	212.16
202.75	202.51	203.67	204.11	204.58	203.09	203.63	204.32	203.27	203.37	202.58	203.12	203.31	203.67	203.54	202.96	203.05	202.48	203.29	203.8	203.23	202.97	203.67	204.99	204.04	202.99	203.76	203.37	203.36	202.14	202.8	203.25	204.49	203.7	204.22	203.39	203.34	203.09	205.38	202.52	203.07	202.43	203.16	202.49	203.52	203.55	203.51	203.44	204.41	204.54
217.22	217.05	217.47	216.39	217.79	217	217.43	217.52	216.97	217.14	216.06	216.75	216.23	216.11	216.16	217.93	217.94	216.91	217.51	216.26	216.34	216.29	217.56	217.05	217.85	216.99	216.71	217.28	217.86	216.87	216.71	217.02	217.46	216.88	216.63	216.96	217.12	217.35	215.91	216.35	217.45	217.4	217.78	217.51	217.65	217.81	217.24	216.37	216.8	216.91
201.03	201.92	199.99	200.49	200.92	201.06	200.36	201.04	200.96	201.01	201.29	201.43	200.78	202.01	202.04	201.23	202.32	200.03	201.11	201.34	201.02	201.87	201.1	201.87	200.06	200.54	201.45	202.16	201.42	201.04	200.51	202.41	200.61	200.95	201.96	202	200.91	201.46	200.93	200.89	202.53	201.82	200.23	201.95	201.59	200.94	202.08	200.34	201.21	201.04
208.12	207.88	208.07	208.3	208.2	207.13	208.16	206.98	207.96	208.68	207.06	207.89	207.85	208.61	208.43	208.37	207.81	207.81	208.13	206.74	207.9	208.08	207.95	207.82	207.73	206.91	206.71	206.67	208.53	208.39	207.21	206.9	207.83	208.1	207.92	207.46	208.73	206.86	207.32	207.49	208.25	206.76	208.33	208.1	207.94	208.37	207.24	206.15	208.59	209.35
212.41	212.47	210.37	212.97	211.11	211.85	211.64	211.77	210.62	212.01	211.85	213.23	211.5	211.3	210.75	211.55	211.67	210.79	210.71	211.83	211.3	211.77	210.71	211.64	211.61	211.71	211.68	211.31	211.99	212.33	210.59	210.95	212.32	212.04	211.94	211.95	211.3	211.73	211.09	210.83	211.12	212.16	211.64	211.76	210.58	211.34	212.18	211.56	210.88	212.47
204.99	204.91	204.44	204.9	205.83	204.05	204.57	205.09	204.7	204.52	203.93	204.67	204	204.3	203.63	204.49	205.18	205.24	204.83	205.32	205.33	204.73	204.52	204.65	204.67	204.63	204.06	205.18	203.92	204.15	203.72	205.24	205.65	205.55	203.69	204.69	205.5	204.3	204.33	204.99	204.76	204.77	205.41	204.36	205.45	204.63	205.15	204.33	205.03	203.6
208.13	207.63	207.72	207.85	207.65	207.63	207.38	207.86	208.36	207.44	208.79	206.79	206.18	209.36	207.62	209.04	207.34	207.69	207.63	207.48	207.75	207.23	207.25	209.18	208.43	207.28	208.16	209.14	206.71	207.84	207.28	208.21	207.82	208.9	206.98	208.86	208.24	206.69	208.06	207.87	208.1	208.3	208.44	208.73	207.06	208.96	207.47	206.84	207.67	208.29
205.22	206.41	205.49	205.32	205.27	206.92	205.76	206.26	204.87	205.46	206.42	205.18	205.27	205.88	206.22	204.28	205.33	205.87	204.24	205.43	205.63	204.85	205.68	205.15	204.47	205.98	206.47	206.48	205.97	204.68	204.25	205.45	205.56	205.37	205.09	206.23	205.17	205.26	204.55	205.17	204.51	206.26	205.91	205.53	205.45	205.43	206.08	205.36	206.11	205.93
209.36	209.32	208.06	210.03	209.29	208.49	209.84	208.93	209.01	209.76	209.41	208.05	208.7	208.33	208.4	208.69	210.12	209.59	209.08	208.81	209.11	208.85	208.92	208.23	208.33	208.76	208.64	208.49	208.88	208.84	208.59	208.38	207.9	208.54	208.64	208.38	209.32	208.36	209.5	208.9	209.96	207.92	209.53	208.71	209.92	208.24	208.52	209.03	209.21	207.62
202.9	205.17	204.06	203.88	204.06	203.7	204.51	204.64	204.64	203.09	203.18	204.38	205.25	203.29	204.29	204.16	203.68	203.28	203.86	203.75	204.37	204.65	204.78	203.65	202.62	204.11	204.16	204.12	202.98	204.62	204.23	202.81	203.67	203.74	204.75	203.24	204.28	202.76	204.47	203.75	203.07	204.58	202.65	203.51	203.17	202.5	203.53	203.86	204.07	203.28
208.59	208.13	208.24	207.5	208.4	209.1	208.42	208.05	208.66	207.75	207.76	209.53	209.43	208.64	209.86	209.37	209.04	208.36	208.83	208.57	209.29	208.21	209.45	207.82	208.26	209.26	208.08	207.26	209.02	209.63	208.57	209.64	208.79	208.58	209.59	208.73	208.15	209.3	208.7	209.19	209.9	209.51	208.54	208.73	209.45	206.77	208.7	208.52	207.95	209.66
211.78	213.38	213.81	213.48	211.28	213.49	212.11	213.97	213.33	213.82	213.28	213.39	212.94	211.61	213.72	213.32	213.6	212.99	212.85	213.03	213.92	212.72	213.11	212.99	213.17	213.52	212.77	213.03	213.29	213.94	212.68	211.92	213.42	212.03	213.26	213.69	213.55	213.81	211.14	214.11	213.05	213.24	213.17	213.47	213.25	213.6	213.02	212.74	213.28	212.66
209.2	209.14	209.73	209.58	209.42	209.18	211.08	209.38	210	209	210.43	209.04	208.61	210.32	209.95	208.92	209.32	209.65	209.11	210.17	209.93	209.97	209.46	209.46	209.3	210.69	209.28	210.95	208.93	208.57	209.79	210.09	209.54	209.9	210.48	209.03	210.06	210.93	209.35	209.08	209.83	209.72	208.64	210.09	209.28	210.05	210.38	209.64	209.32	209.49
207.69	210.45	210.53	208.97	210	208.95	209.48	209.29	208.23	210.07	210.39	210.28	209.38	209.76	209.37	209.43	209.48	209.88	209.8	208.81	210.07	209.56	209.56	209.84	211.11	208.7	208.43	209.09	209.3	209.86	209	209.76	208.76	209.44	209.35	208.21	209.3	208.85	209.93	210.02	209.66	210.42	209.49	209.71	210.45	209.46	210.11	208.72	209.48	208.22
198.83	199.65	200.05	199.49	199.58	198.51	200.2	199.33	199.11	198.33	199.31	199.68	198.93	199.63	199.99	198.33	199.03	200.06	198.62	197.78	199.19	199.76	198.98	200.24	199.18	199	199.39	198.52	199.45	199.45	199.16	200.05	199.08	198.87	198.22	198.94	199.09	199.11	200.37	199.23	198	198.96	198.94	199.52	199.57	200.32	199.55	199.96	198.75	198.36
218.38	216.92	217.23	217.56	217.77	217.48	217.86	218.64	218.85	217.51	217.46	218.03	218.76	217.52	218.2	217.22	218.09	217.9	217.42	218.1	217.78	216.88	217.47	218.03	218.86	217.26	217.21	217.74	218.2	219.21	218.3	217.68	218.6	217.17	216.75	218.73	217.53	217.32	216.51	218.83	218.53	217.74	219.09	217.33	218.64	217.94	218.83	218.03	216.96	219
212.49	212.42	212.84	212.45	212.48	213.75	212.91	212.13	212.26	213.49	212.73	213.65	211.95	213.75	211.83	212.95	212.64	212.31	213.66	212.61	212.73	213.42	212.75	213.48	213.86	214.06	213.8	212.89	213.31	212.77	212.34	212.84	212.42	213.94	212.72	213.73	212.1	212.87	213.39	214.16	213.44	213.63	213.49	212.78	212.19	212.7	213.87	213.65	212.75	212.47
206.98	207.81	209	208.33	207.13	208.2	206.83	207.96	208.64	206.83	207.02	207.74	207.52	207.34	205.83	206.08	207.33	208.09	206.98	207.19	208.13	207.31	207.06	206.45	208.01	207.84	207.76	207.54	207.64	208.55	208.37	206.86	207.56	206.44	208.63	207.76	207.38	207.58	207.59	208.9	208.19	207.78	208.08	207.27	207.11	206.71	208.77	207.81	206.71	207.61
216.8	217.68	215.99	217.36	217.43	217.46	217.44	217.76	216.63	216.12	217.7	218.31	217.96	216.48	216.93	216.46	217.62	217.26	217.37	217.52	216.93	217.22	218.33	216.37	215.84	216.94	216.88	215.76	216.98	217.12	218.27	215.71	216.68	217.64	216.99	216.47	216.55	216.31	217.91	216.93	216.59	217.77	218.56	217.05	216.81	215.98	216.84	216.68	217.16	217.57
210.73	212.05	211.2	211.43	210.98	211.79	210.49	210.56	210.65	211.58	210.94	212.32	211.63	211.03	212.33	212.42	211.37	211.17	210.78	211.48	211.55	211.43	211.97	211.44	211.9	210.94	211.93	212.23	211.42	211.42	211.56	210.84	212.02	211.38	210.95	212.59	211.67	212.6	212.13	212.24	212.49	210.46	211.88	210.61	212.2	212.04	212.09	212.33	211.41	211.2
212.13	211.35	212.61	212.76	211.58	211.58	211.2	211.47	212.95	213	210.18	212.11	212.3	211.37	212.93	212.8	211.41	211.37	210.84	212.1	211.87	211.77	211.05	210.86	210.59	211.02	211.44	211.55	211	212.79	213.06	211.94	211.26	211.4	211.05	211.41	212.19	212.93	212.1	211.8	211.39	210.97	211.31	211.85	211.97	212.58	211.07	212.11	211.45	211.31
193.68	194.65	193.9	194.64	193.3	194.12	194.1	193.56	195.24	194.3	194.29	195.02	194.11	193.28	194.21	194.29	193.31	194.12	193.69	194.14	194.32	194.59	194.84	194.01	194.66	194.13	193.66	193.46	194.02	193.22	193.87	194.34	193.33	195.04	193.91	194.7	194.57	194.49	194.19	193.89	193.55	194.32	195.05	193.4	193	194.34	194.17	195.22	194.13	195.17
212.15	211.71	212.55	211.64	212.73	211.73	211.23	212.78	212.69	211.17	212.02	211.44	210.8	211.14	211.78	211.47	210.68	211.85	211.45	212.61	211.47	211.79	211.31	212.55	211.78	211.56	211.99	212.58	212.74	211.73	211.62	211.25	212.03	211.46	211.49	212.15	211.08	212.23	211.79	211.35	212.7	211.12	211.95	212.57	211.28	211.88	211.25	211.66	211.27	211.68
207.85	210.7	208.88	209.56	209.93	207.8	209.71	207.78	209.94	209.27	208.82	209.13	208.38	209.54	209.13	210.41	209.82	210.18	209.69	209.78	209.68	209.54	209.69	210.77	208.32	209.84	210.37	209.93	209.32	210.12	209.35	208.95	210.25	209.77	210.61	210.14	209.53	210.28	210.27	209.85	209.78	209.05	208.74	210.22	208.42	210.11	209.88	209.37	208.98	209.51
199.62	199.51	199.72	198.99	199.89	199.44	198.57	199.46	199.88	199.35	199.33	200.44	200.04	199.32	200.11	200.18	199.8	199.86	199.13	199.66	199.44	198.85	199.78	200.18	198.93	198.74	199.58	198.99	198.41	199.99	199.37	198.84	199.6	201.59	200.42	199.7	200.19	199.18	198.84	200.25	199.83	199.9	200.64	200.35	198.69	200.03	200.04	200.29	199.7	199.31
204.6	203.47	203.65	203.68	203.53	203.15	204.62	204	203.92	203.43	203.99	202.78	202.82	204.54	203.8	203.32	203.87	203.17	203.8	204.11	203.05	204.41	202.6	203.97	204.78	203.18	203.38	203.76	202.95	204.44	204.1	203.71	204.81	203.97	202.61	204.27	204.18	203.48	203.3	204.22	203.83	205.24	203.81	202.57	203.31	203.99	203.94	203.8	203.69	202.96
206.42	206.97	204.3	206.48	206.45	206.75	205.68	206.12	206.51	206.26	206.02	207.09	206.12	206.58	206.09	205.91	206.67	206.49	205.87	207.57	206.26	206.16	205.84	207.88	206.17	207.09	206.29	207.63	206.45	206.2	205.9	206.58	206.57	206.31	206.64	205.14	206.49	206.63	206.64	207.57	205.75	205.5	205.9	206.15	206.73	206.74	208.08	206.7	207.76	205.1
199.31	199.26	200.55	200.77	200.5	199.66	200.65	200.3	200.18	200.13	199.76	201.2	199.94	200.16	200.75	200.08	200.3	200.82	199.32	198.73	201.84	200.13	199.61	199.98	200.66	201.56	200.51	201.16	200.39	200.42	200.47	200.44	201.54	200.38	201.18	201.02	199.32	199.16	200.3	199.89	198.93	198.67	200.05	200.7	198.98	200.09	199.98	199.95	200.4	201.33
212.69	212.21	212.82	211.44	212.66	211.82	213	212.9	212.31	212.12	210.88	212.42	211.4	212.39	212.95	211.82	211.66	212.44	212.77	211.69	212	211.94	211.79	213	212.83	213.15	212.94	212.82	212.48	211.43	212.4	212.5	212.21	213.07	212.05	211.97	212.46	212.35	212.92	213.5	212.33	211.98	212.57	212.49	212.03	213.34	212.5	212.88	212.72	212.6
200.39	201.39	201.02	199.75	200.93	200.15	199.26	200.4	200.27	201.54	199.47	200.01	201.02	200.29	201.27	200.29	200.66	201.01	200.41	199.53	200.03	200.22	201.34	200.05	199.3	200.02	200.53	200.34	199.77	199.7	199.79	199.75	201.32	200.47	200.23	200.93	201.11	198.88	200.27	199.83	199.95	200.54	200.33	200.34	199.5	200.53	200.61	200.07	199.9	199.44
214.05	212.95	213.23	211.72	212.84	212.02	212.02	213.28	212.33	212.67	212.61	212.73	212.46	212.75	213.71	211.8	211.79	212.74	213.02	212.63	212.88	212.3	211.08	211.39	211.82	212.74	214.51	211.78	211.8	212.81	212.06	211.58	212.79	212.33	212.71	212.31	212.2	213.88	212.24	211.63	213.18	211.78	212.86	212.77	213.14	212.16	212.68	210.94	212.22	212.06
212.02	212.78	212.64	211.96	213.09	212.09	213.69	212.17	212.95	212.26	212.66	212.55	211.74	212.92	212.23	213.45	211.79	213.04	212.64	211.53	212.28	212.42	213.77	211.37	211.36	213.66	212.24	212.38	212.94	212.24	212.63	212.17	213.07	213.07	212.52	212.67	212.61	212.25	212.67	212.76	211.61	212.46	211.73	211.36	211.86	211.89	212.43	213.45	210.71	212.11
206.52	207.78	208.2	206.5	206.05	208.45	207.08	207.73	207.76	207.8	206.99	206.55	207.93	207.44	207.47	207.19	208.12	207.38	207.75	208.45	206.96	207.12	206.49	206.18	208.07	206.87	208.56	207.86	208.53	207.87	206.59	208.55	208.21	207.67	207.97	205.59	206.98	207.04	208.51	207.12	207.54	207.6	207.07	208.07	207.47	207.48	208.7	208.77	207.48	208.38
207.7	207.54	208.32	207.19	207.07	208.18	208.97	207.59	208.06	208.82	207.73	208.55	208.5	207.7	207.91	208.02	208.51	208.83	207.67	207.85	208.03	207.53	208.04	208.24	207.63	208.08	207.87	207.08	206.81	206.46	207.59	209.31	206.98	208.45	207.43	209.02	207.96	208.62	207.35	208.56	208	208.81	207.45	207.19	208.36	208.28	207.58	207.63	206.73	207.98
212	211.79	211.7	211.62	212.22	211.82	212.03	211.46	212.35	211.67	211.84	211.76	210.81	212.25	212.46	211.31	212.75	211.66	212.13	211.54	210.89	211.61	211.88	211.79	212.25	211.77	211.26	212.96	212.62	211.43	211.95	212.04	212.57	212.33	211.6	212.23	211.36	210.97	210.99	211.8	212.8	211.6	211.11	212.07	210.88	212.16	211.72	212.78	211.69	212.02
207.61	208.27	208.31	207.22	208.93	208.88	207.62	208.67	206.67	207.85	207.86	208.17	207.43	207.8	207	208.61	207.12	207.98	207.75	208.07	207.49	208.24	207.4	208.44	207.93	208.05	207.45	207.44	208.64	208.57	207.57	207.96	207.48	208.12	207.83	207.56	207.62	207.94	206.49	208.22	207.12	207.52	208.45	208.21	208.01	208.95	207.58	207.49	208.03	208.49
210.9	212.13	211.2	210.91	211.12	211.37	211.84	211.42	211.85	210.14	211.4	211.69	211.13	211.2	211.97	210.89	211.55	211.75	210.78	212.68	212.19	210.64	211.86	212.61	210.92	212.09	212.32	211.81	211.82	211.78	211.19	211.13	210.41	212.79	211.23	211.06	211.19	211.97	210.36	211.8	212.26	211.73	210.53	212.56	210.95	211.52	212.4	211.75	210.72	212.15
209.05	209.92	209.86	210.2	210.73	209.47	209.66	209.82	209.09	210.56	209.36	208.34	210.23	210.15	209.31	210.57	207.5	208.4	208.98	209.86	209.72	210.12	208.83	209.54	208.81	211.06	209.33	209.22	209.83	209.82	209.6	209.12	209.37	208.41	209.78	209.52	208.27	209.7	210.21	209.19	209.53	210.12	210.16	210.36	209.47	209.35	208.94	209.8	209.75	210.18
200.06	199.55	199.51	198.48	199.83	199.85	200.84	199.81	201.46	200.37	198.97	199.98	199.46	200.01	200.84	199.02	199.07	199.83	199.24	200.39	199.41	200.19	200.38	199.49	200.08	200.85	199.15	199.64	200.15	199.73	199.16	199.03	200.38	200.13	199.82	198.3	198.5	199.81	199.83	199.5	199.48	198.8	198.88	199.67	198.11	199.94	198.76	200.16	201.09	199.25
216.19	217.46	216.1	216.24	217.09	216.81	216.2	217.72	217.2	216.69	216.75	216.4	216.39	217.01	217.17	217.2	217.31	217.58	216.47	216.95	216.9	218.72	216.74	216.72	216.83	216.88	216.95	215.88	216.4	217.08	217.03	217.56	216.5	217.51	217.92	217.08	216.54	216.96	217	217.19	216.34	216.58	217.02	217.69	216.83	216.71	216.78	217.19	214.91	216.75
207.13	207.49	208.27	206.82	207.37	207.66	208.03	207.51	208.25	206.98	208.31	207.46	207.86	207.82	207.96	207.63	207.71	208.4	207.87	208.02	206.68	207.12	207.41	207.84	208.04	208.62	208.09	206.82	206.63	207.71	207.53	206.3	207.64	209.3	208.1	207.63	207.37	207.68	207.71	207.19	208.49	207.71	207.35	208.7	207.85	207.69	207.07	208.19	207.37	207.75
199.38	199.27	199.35	199.72	199.17	199.84	199.07	198.26	200.13	199.8	200.2	200.22	199.53	199.79	199.74	200.01	200.61	199.08	199.93	199.09	199.03	199.12	199.27	199.59	199.25	197.89	198.62	199.13	199.79	199.63	199.32	198.67	199.73	199.17	200.02	199.21	198.39	200.57	199.47	198.78	199.27	199.87	199.54	200.63	198.95	199.8	199.5	199.45	198.28	198.3
200.19	199.78	200.55	199.83	200.87	201.06	199.72	199.1	200.88	199.96	201.37	200.85	199.98	200.51	199.71	199.96	200.51	201.13	200.72	200.43	201.25	199.28	201.09	198.92	198.94	200.36	200.33	200.4	200.31	199.34	200.31	199.54	199.97	201.3	199.55	199.98	199.83	199.98	198.85	200.38	199.63	200.02	201.28	200.16	198.43	199.79	199.67	199.4	199.74	200.04
209.56	208.04	207.53	208.59	210.4	208.63	208.88	208.9	208.49	208.43	208.66	208.83	209.27	208.31	209.14	208.68	208.84	206.85	208.73	208.71	208.16	207.53	207.82	208.58	208.19	208.05	208.63	208.22	208.73	208.39	208.53	208.51	208.88	208.28	209.69	209.17	208.54	209	208.32	209.17	209.86	209.05	207.83	208.66	208.74	208.56	207.85	210.15	208.87	208.7
209.08	209.4	207.87	209.14	209.99	209.98	209.33	209.03	210.14	209.89	209.49	209.68	209.72	210.03	209.66	208.68	209.37	209.58	209.77	210.63	210.25	208.61	210.22	209.79	208.67	209.42	209.41	209.78	209.87	209.93	210.22	209.47	209.47	209.93	208.61	208.28	208.58	209.31	209.47	209.36	208.82	208.8	209.91	209.54	209.73	208.54	210.9	209.21	208.75	210.78
203.03	202.63	202.7	202.82	202.75	202.04	202.79	202.2	203.31	203.66	203.16	202.85	202.82	201.41	203.13	202.65	202.57	202.85	202.99	203.11	203	201.91	201.74	202.76	202.25	202.83	201.11	201.86	202.64	202.51	202.49	203.2	202.21	202.21	201.87	202.4	203.72	201.8	201.59	201.63	202.17	202.97	202.57	202.17	202.07	202.3	202.95	203.46	203.25	202.66
203.32	203.98	203.08	204.16	204.08	204.94	203.83	203.73	204.4	203.83	203.76	203.4	204.59	204.31	203.87	203.09	204.26	203.99	204.33	204.31	205.14	204.77	203.58	203.64	203.94	203.25	205.17	204.43	204.16	203.22	203.53	202.65	201.91	204.01	203.14	203.81	203.76	203.73	203.51	203.87	203.51	204.31	203.47	202.9	204.38	203.62	203.64	203.84	203.83	204.54
217.61	218.13	218.2	218.45	216.55	217.57	216.7	217.86	217.84	216.62	217.39	216.1	218.06	218.36	218.28	217.12	218.06	218.14	217.84	217.48	217.94	217.4	217.85	216.36	217.13	217.44	217.44	217.69	217.93	217.47	217.8	217.48	218.42	218.53	217.4	217.22	217.39	217.09	218.85	218.01	218.04	217.2	218.31	218.02	217.62	216.64	217.57	217.65	218.54	217.67
207.43	208.48	210.29	208.23	207.42	209.41	208.94	207.83	209.41	208.38	206.5	208.53	209.25	209.03	208.29	208.71	210.5	208.74	208.15	208.84	207.98	207.99	208.87	208.82	208.93	208.99	209.14	208.61	208.62	208.39	209.46	210.09	209.77	207.78	207.76	209.12	208.92	209.08	208.23	209.13	209.82	209.19	207.75	208.62	208.16	207.85	208.16	208.35	209.98	208.13
218.39	218.37	217.95	216.81	217.69	218.01	217.45	218.12	217.63	217.2	218.12	218.54	216.51	217.32	216.87	217.62	217.63	218.37	217.97	218.25	218.56	217.83	217.53	217.38	218.22	218.2	218.7	217.4	217.53	217.2	217.93	217.9	217.66	218.25	218.35	218.39	216.74	218.07	217.98	217.48	218.76	218.31	217	217.85	217.51	218.09	217.42	218.3	217.27	217.89
202.38	199.42	201.41	201.14	199.82	200.78	201.59	201.36	200.99	201.06	200.58	201.57	201.86	199.74	201.45	201.01	200.18	201.83	202.66	199.82	200.63	201.46	200.8	201.28	200.6	201.7	201.06	200.1	201.35	201.85	201.53	201.41	199.85	200.55	200.62	200.59	199.91	201.56	200.73	201.18	201.98	200.72	201.45	200.96	201.3	201.21	200.96	201.53	200.81	202.05
207.89	206.82	206.71	208.2	207.92	207.5	208.04	208.37	208.91	208.35	208.07	207.89	207.82	207.69	208.26	207.03	207.95	208.37	207.75	207.93	208	206.82	208.3	207.41	208.14	206.49	207.89	207.47	207.37	207.51	208.98	208.64	207.72	206.46	208.33	207.81	207.24	207.83	207.7	207.99	208.12	208.3	207.7	207.24	208.49	207.45	207.4	207.75	207.44	207.52
217.27	216.5	215.95	217.35	217.06	216.79	217.94	217.48	218.11	217.43	216.16	217.74	217.23	217.13	216.76	217.7	217.33	218.14	217.19	217.82	216.36	216.61	216.71	216.85	216.88	217.24	216.97	217.99	215.9	217.27	217.01	216.92	216.72	217.09	216.3	216.52	215.75	216.52	217.38	217.09	217.83	217.21	216.85	217.19	216.99	217.06	216.26	216.58	216.78	217.32
213.13	212.73	212.55	214.22	213.08	212.57	214.22	213.19	212.65	212.34	213	212.84	213.28	213.08	212.77	213.31	212.85	213.54	212.88	214.73	212.97	212.84	213.44	213.27	213.55	213.29	213.61	213.25	211.87	212.66	213.12	212.8	213.65	212.72	212.46	212.89	213.85	212.86	212.25	212.45	212.4	213.35	213.42	212.75	213.16	212.94	212.34	213.45	213.48	213.43
199.18	197.99	199.57	198.11	199.17	197.9	198.5	198.92	198.47	198.84	198.09	197.58	198.75	197.56	199.99	199	199.44	199.08	198.15	199.34	198.93	198.79	198.91	198.09	199.79	198.22	198.9	198.98	197.35	199.1	197.93	198.24	200.56	199.15	198.96	198.79	199.41	198.61	199.46	198.94	197.8	198.94	198.91	198.95	198.36	199.01	198.26	199.53	199.49	198.2
199.65	199.19	199.1	198.99	198.59	199.27	199.79	199.65	200.18	199.13	200.1	198.94	199.46	200.04	199.7	199.57	200.48	198.25	199.42	199.13	199.5	200.64	199.66	199.53	199.46	199.4	199.66	199.82	199.7	199.53	199.38	199.42	198.78	198.61	199.33	200.04	200.51	200.04	199.74	199.17	198.98	200.3	199.45	200.59	199.44	198.74	198.87	200.12	199.39	200.27
207.75	209.26	209.32	208.68	209.19	208.13	207.91	208.38	208.32	208.28	209.32	208.67	208.14	208.72	208.76	209.59	207.88	208.7	209.6	208.7	209.48	209.81	209.09	208.82	208.98	209.54	209.77	208.12	209.35	208.51	208.56	209.42	208.84	209.29	207.89	208.15	209.33	208.13	209.01	208.57	208.7	210.23	209.23	207.94	209.48	208.49	208.66	207.82	209.38	208.53
216.46	217.61	216.75	216.26	215.76	217.84	217.14	217.94	216.87	216.35	216.63	216.91	217.47	216.57	217.72	217.06	216.44	217.25	217.15	217.05	217.2	216.57	217.2	216.05	216.76	217.27	216.97	216.57	215.97	216.93	215.87	217.12	217.67	216.68	216.77	216.81	217.34	216.61	216.28	216.43	217.54	217.54	216.64	217.1	217.95	216.1	217.34	217.04	217.21	217.57
207.62	207.14	208.75	208.57	208.13	207.78	209.28	209.66	207.95	207.45	207.27	208.15	208.25	208.45	208.67	208.93	208.6	208.05	209.55	209.02	208.62	208.31	208.97	207.52	208.9	209.73	208.85	207.97	208.83	209.61	208.46	208.59	208.35	208.28	208.7	209.21	208.31	208.54	208.46	208.03	208.81	208.85	209.1	208.3	209.82	209.19	209.33	209	209.35	208.77
207.54	206.55	206.78	207.66	206.88	207.53	207.46	206.7	207.16	208.18	207.15	207.12	207.64	206.07	207.8	208.01	208.46	207.16	207.73	206.72	208.44	207.81	208.01	206.63	207.46	208.13	207.44	208.8	208.2	207.48	207.55	208.76	207.74	207.69	207.99	206.55	208.12	207.47	207.74	208.02	208.17	207.88	207.33	206.98	206.25	207.36	208.14	207.69	207.34	207.48
201.45	201.92	200.84	201.74	199.81	201.03	200.75	201.66	202.09	201.94	201.31	201.18	201.6	200.99	200.96	200.21	200.55	201.97	201.79	200.95	202.88	200.15	200.74	201.88	201.48	201.21	200.61	201.4	201.4	201.99	200.67	201.32	200.91	201.27	200.97	200.38	200.42	201.8	201.41	201.67	200.92	200.42	201.4	201.45	201.13	201.39	201.9	201.54	201.36	200.58
203.48	203.42	203.48	202.96	203.99	203.34	202.34	203.44	202.25	203.48	203.01	203.98	202.72	202.66	202.69	204.44	203.74	203.02	202.9	203.19	203.45	203.07	202.5	203.6	204.04	202.33	202.72	204.09	203.06	203.06	203.28	202.33	202.46	202.72	204.38	203.81	203.37	203.88	203.34	202.93	202.8	202.78	203.5	203.77	204.29	203.65	205.42	203.9	203.78	204.76
202.65	202.16	203.3	201.97	202.89	204.18	203.66	202.8	203.12	203.79	203.07	202.88	203.8	203.88	202.18	204.18	203	203.32	202.72	202.82	203.54	203.03	203.11	203.52	204.05	203.64	203.8	204.19	202.64	203.45	203.19	203.44	202.67	203.39	203.83	203.98	203.01	203.43	203.51	203.59	202.91	202.59	202.62	202.66	203.24	203.44	204.42	202.92	203.63	201.89
203.91	203.49	203.72	205.12	203.53	204.18	203.84	203.76	204.66	203.98	203.71	202.84	204.78	204.05	204.79	204.27	203.4	203.52	203.43	203.33	204.02	203.97	203.62	203.97	202.87	202.55	203.02	204.38	204.1	204.38	202.72	204.39	203.13	203.98	203.67	204.2	203.48	203.29	202.47	205.44	204.56	204.29	203.37	203.56	202.58	203.02	203.9	202.42	203.86	202.48
216.59	217.23	217.5	216.9	217.47	216.98	216.55	217.69	218.08	217.3	216.24	217.27	218.04	217.19	216.58	217.25	217.56	217.43	216.39	216.18	216.86	217.29	216.3	216.32	218.11	217.01	217.78	216.66	216.87	217.11	218.03	216.38	217.96	217.33	216.01	216.41	215.99	217.84	217.27	216.57	217.03	218.12	217.65	217.05	216.18	217.44	217.11	217.42	216.55	216.31
216.15	216.75	216.88	217.18	216.64	217.36	216.76	216.53	216.91	216.65	216.38	217.02	217.45	217.07	217.95	217.13	218.11	217.31	218.5	217.57	216.7	217.28	216.45	216.18	216.71	217.89	216.51	216.18	216.81	216.59	216.03	217.05	217.05	217.39	216.69	216.92	218.06	217.81	216.81	216.99	216.64	216.85	217.32	217.32	217.47	217.17	216.38	216.5	216.23	217.05
206.97	207.36	205.58	205.67	205.72	206.92	206.45	207.39	205.41	205.79	206.94	207.37	207.64	206.85	206.38	206.19	205.58	206.45	206.96	205.33	206.62	206.85	207.69	206.97	207.2	206.39	206.31	207.18	206.04	205.92	206.56	205.22	206.79	206.91	206.53	207.1	207.19	206.86	207	205.9	207.41	205.81	206.53	206.86	206.05	207.58	205.74	206.15	206.57	206.07
203.04	203.8	202.28	203.91	202.8	204.15	203.77	202.78	203.38	203.76	202.49	203.73	203.24	202.42	204.39	203.24	202.09	203.46	203.62	202.96	202.72	201.83	202.66	203.76	202.7	201.94	203.74	204.09	203.28	203.88	204.1	203.35	204.24	203.49	202.72	204.25	203.36	203.75	202.96	201.67	203.54	202.71	204.34	202.53	204.1	203.19	203.89	203.5	203.02	203.87
208.11	208.98	208.77	208.63	208.23	209.67	209.24	209.54	209.45	209.54	209.03	208.46	208.61	209.03	208.38	208.46	207.42	209.59	209.16	208.5	208.22	209.55	208.46	208.28	207.99	209.16	209.03	209.35	208.6	208.28	208.63	207.62	208.89	208.11	208.95	208.63	208.72	208.9	208.03	207.6	208.32	208.97	209.33	208.16	209.41	209.6	209.39	209.69	207.55	209.61
209.68	209.4	208.93	208.5	209.51	209.2	209.24	208.25	209.72	208.6	208.48	208.58	209.16	209.52	208.25	207.97	208.88	208.03	208.51	209.19	208.85	209.93	207.58	207.85	209.26	208.53	209.06	208.68	208.35	207.98	208.93	208.9	208.98	208.5	209.09	208.8	208.83	208.2	209.34	209.66	208.36	209.18	208.27	208.99	208.25	207.93	208.53	208.78	207.94	209.18
205.97	206.47	206.62	206.51	207.13	206.03	206.63	206.13	205.67	207.41	206.53	206.27	206.35	207.14	206.99	207.23	205.88	207.03	206.33	207.34	207.28	205.49	206.7	205.72	206.09	205.96	207.36	207.07	207.29	206.03	205.89	207.24	205.64	206.46	207.98	206.5	205.68	204.99	207.35	206.53	206.37	206.17	207.09	206.57	205.81	205.52	206.21	205.49	206.32	206.76
207.37	206.72	207.9	207.58	208	207.12	208.26	207.89	207.02	208.25	207.17	208.05	207.67	207.04	207.99	207.29	206.4	207.23	208.46	207.07	206.57	207.55	207.36	207.28	206.68	207.24	206.67	208.53	207.42	207.47	208.25	207.69	208.8	208.05	207.36	206.77	206.52	207.7	209.29	206.28	206.98	208.29	207.52	208.7	207.84	207.3	208.16	207.74	208.25	207.51
206.13	206.94	206.9	207.02	206.31	205.88	206.38	206.02	205.84	205.57	205.72	207.39	205.31	206.76	207.01	206.43	206.97	206.59	206.03	206.85	207.42	205.7	206.07	206.68	206.22	207.01	205.61	206.07	207.03	205.19	206.84	205.88	206.24	206.61	205.88	205.68	205.74	206.29	206.56	206.67	205.75	206.87	208.01	207.4	205.56	206.95	206.16	206.58	205.99	205.43
213.47	214.05	213.97	213.07	212.51	214.13	213.8	213.36	213.55	213.45	214.17	213.17	212.51	213.15	213.67	213.71	214.35	214.44	214.12	214.09	211.97	213.92	214.15	213.49	214.49	213.68	213.44	214.1	213.12	213.18	212.29	214.58	214.29	214.25	214.3	214.5	213.47	215.04	214.54	212.62	213.84	213.9	212.86	213.6	213.96	214.47	213.22	213.64	214.85	212.22
215.65	216.54	217.54	216.75	216.72	217.61	216.75	218.53	216.75	217.05	216.17	217.26	216.95	217.04	216.33	215.6	216.99	217.69	216	217.04	217.79	216.31	217.53	216.47	217.06	218.94	217.35	216.36	217.59	217.16	216.82	217.14	217.36	216.85	216.54	217.37	216.6	216.23	216	217.95	217.36	216.67	216.33	216.98	216.36	217.3	217.09	217.55	216.28	217.63
213.41	213.18	211.87	212.43	212.32	212.38	211.56	211.87	212.55	211.91	211.77	213.14	212.3	212.29	211.82	212.87	213.05	213.15	212.55	213.52	212.98	212.3	212.29	212.83	212.22	212.49	213.17	213.3	211.37	212.72	211.79	212.64	213.11	212.55	213.63	212.01	211.7	212.67	213.75	212.19	213.31	212.76	212.8	212.38	212.69	212.18	212.65	213.18	211.8	212.74
208.04	208.24	208.35	208.95	207.89	208.45	208.15	208.97	209.78	208.49	208.8	208.61	208.39	208.07	208.52	208.33	207.93	207.56	209.18	208.79	208.78	209.15	208.71	208.37	210.13	208.87	209.11	208.05	208.98	208.67	209.15	208.25	209.15	209.53	208.69	208.15	208.48	209.46	210.89	208.88	208.74	209.52	208.33	206.59	208.96	208.58	208.79	208.02	209.1	208.15
208.1	207.69	208.6	207.99	207.6	207.8	209.22	206.44	209.16	208.73	208.03	208.9	208.48	207.96	208.33	208.39	208.53	210.13	207.93	209.06	208.17	209.45	208.65	208.49	209.38	208.37	209.84	207.59	208.06	209.02	208.4	208.61	208.3	208.36	208.29	208.7	208.83	210.38	208.54	208.71	208.18	208.69	209.37	208.84	208.69	207.46	208.21	208.23	208.39	208.64
218.31	216.95	217.42	217.58	217	216.92	216.88	217.57	216.61	217.67	218.07	216.94	216.8	217.99	216.36	217.21	216.33	216.99	217.68	216.72	217.11	216.46	217.52	217.41	216.64	216.78	217.72	216.96	216.81	217.02	217.37	217.8	217.95	217.38	216.77	216.46	216.23	216.45	216.96	217.87	216.01	216.68	217.69	217.74	217.63	216.08	217.74	217.4	216.69	217.73
206.65	207.07	207.07	208.18	206.42	206.24	206.11	206.22	206.58	206.53	206	204.72	206.1	206.45	205.95	206.86	205.83	206.41	206.48	206.78	206.28	206.21	206.29	205.99	206.92	206.91	206.62	205.53	205.18	206.91	206.26	206.85	206.44	207.01	206.6	206.47	205.64	206.18	207.06	206.75	206.15	207.51	206.33	206.72	207.2	205.99	205.9	206.5	206.41	206.71
210.77	211.48	210.39	211.1	212.6	211.35	211.26	211.39	211.52	212.01	212.06	212.86	210.63	211.24	212.45	212.18	212.28	211.29	210.57	212.04	211.56	211.89	211.84	211.47	211.6	211.8	211.04	210.6	211.38	211.1	210.97	211.58	212.09	212.31	212.71	210.68	212.14	212.28	211.89	212.08	211.36	211.97	212.95	212.65	211.45	211.49	211.64	210.63	211.71	212.6
209.87	209.58	209.52	209.81	209.63	209.55	209.4	209.64	208.89	210.31	209.52	208.65	209.05	210.91	209.78	209.85	208.54	209.75	209.54	209.45	208.9	209.2	209.19	210.21	208.69	210.03	209.33	210.78	209.12	209.02	209.96	209.23	210.3	210.57	210.08	209.66	210.36	210.83	209.87	209.53	209.26	209.33	210.02	210.37	209.57	210.07	210.51	209.36	209.48	210.44
211.61	210.21	211.5	211.88	211.68	212.34	210.15	212.38	212.5	211.43	211.73	212.28	212	211.5	212.49	212.3	211.19	212.03	211.24	210.85	212.3	210.45	211.43	211.69	211.14	211.34	212.07	211.21	211.88	210.5	211.14	212.06	211.85	212.45	211.81	212.3	212.17	212.29	210.99	212.1	211.83	211.23	211.26	211.85	211.3	212.45	210.72	211.59	212.31	211.77
218.75	217.29	218.29	217.72	217.82	219.02	217.52	217.69	217.42	217.95	218.42	217.68	218.09	217.55	217.89	217.83	217.07	217.87	217.21	217.78	217.12	218.4	217.56	217.87	217.12	218.47	217.95	217	217.95	218.55	217.02	217.3	218.52	217.5	216.31	217.94	217.29	218.99	218.42	217.54	217.77	218	217.93	218.21	217.6	218.57	218.77	218.19	218.09	218.51
208.59	208.88	208.51	207.53	209.05	207.49	209.02	208.8	208.91	207.14	208.18	207.94	207.25	208.31	207.57	207.95	208.46	207.36	208.83	208.2	207.89	208.08	208.2	208.13	208.78	208.83	208.45	208.09	207.79	208.96	207.82	208.5	208.15	208.56	208.32	209.51	209.09	208.15	208.21	207.86	208.01	208.28	208.94	208.49	208.32	208.06	208.46	208.34	206.95	208.84
212.49	212.73	211.5	211.83	212.44	212.29	212	211.75	211.89	212.14	212.51	212.74	212.64	210.99	212.62	212.67	212.29	212.5	211.94	211.37	212.02	211.7	212.53	211.9	211.47	212.28	211.22	212.25	211.77	212.68	212.13	212.54	212.52	212.27	211.81	212.9	211.45	212.9	211	213.11	213.05	212.21	212.9	211.85	212.66	211.7	213.3	212.59	213.22	212.15
211.11	212.36	212.64	212.09	212.61	211.49	211.66	213.21	213.98	211.74	212.13	212.67	212.39	212.21	212.85	211.63	211.96	211.98	212.45	212.86	211.86	212.69	211.79	212.25	212.5	212.12	212.5	212.09	212.32	210.87	211.7	213.26	212.86	212.9	212.7	212.46	212.33	213.47	212.55	212.58	212.3	212.06	212.28	213.77	212.22	213.36	211.5	212.71	212.6	211.71
203.16	204.93	204.19	204.37	203.35	203.97	203.49	203.44	204.96	203.02	202.75	203.52	202.91	204.58	203.64	203.65	203.07	202.96	204.08	202.16	202.95	203.08	203.53	203.2	203.29	204.22	203.86	203.43	203.71	204.32	202.56	203.91	203.85	203.87	202.01	203.35	203.45	204.05	203.24	203.55	203.49	203.39	204.39	202.79	202.59	202.52	204.24	203.96	204.29	203.91
201.23	202	202.06	201.51	202.15	202.13	204.21	201.9	202.12	202.75	202.64	202.73	202.95	201.77	203.35	202.72	202.19	201.84	202.66	202.6	202.2	202.06	202.23	202.16	202.86	202.18	202.06	203.28	202.25	202	203.36	202.03	202.69	202.5	202.32	201.96	202.73	201.84	202.88	201.25	201.32	202.16	202.21	202.85	201.74	202.92	201.24	202.28	202.37	202.74
205.02	204.72	205.84	204.1	204.22	205.64	204.48	204.23	204.26	205.81	203.93	204.61	204.58	204.62	203.87	203.49	205.22	203.8	204.76	203.9	204.9	204.19	204.15	204.83	204.74	204.98	204.7	205.67	204.76	205.65	204.63	204.59	204.15	205.15	204.06	203.63	202.99	204.86	205.99	204.33	204.73	205.17	204.26	204.61	205.28	205	205.06	205.15	204.79	205.98
207.53	207.74	207.62	208.27	206.5	207.51	207.16	207.35	207.91	208.07	207.52	207.43	207.2	206.96	207.09	208.2	207.88	206.63	207.06	208.94	207.87	209.03	206.81	206.99	207.66	207.76	208.53	205.8	209.26	207.64	207.96	206.75	206.61	207.33	207.15	207.77	206.41	207.33	208.98	208.14	206.92	207.42	208.73	207.37	207.52	208.49	208.38	207.3	208.17	207.88
201.9	203.35	203.94	202.68	202.84	202.62	203.28	203.38	202.94	204.32	203.26	203.4	203.17	204.19	203.51	204.17	203.98	202.54	202.89	203.94	203.46	202.01	203.03	203.19	203.86	203.49	202.36	204.65	202.98	201.63	203.65	204.46	204.45	202.63	202.77	203.84	203.61	203.2	203.6	204.35	202.85	201.85	201.71	202.64	203.13	202.55	203.29	205.56	202.49	201.8
208.34	207.9	207.36	207.65	207.04	207.16	208.85	207.78	208.52	207.52	207	207.99	207.73	207.58	209.3	207.53	208.34	207.78	207.28	207.75	207.94	207.99	207.35	209.19	208.29	207.6	205.64	207.58	208.23	206.33	207.51	207.44	207.81	208.04	207.83	208.82	207.67	206.8	206.93	209.13	207.74	207.94	209.13	207.92	207.21	206.86	208.47	206.27	208.8	208.65
204.38	203.66	203.72	204.19	202.94	203.74	203.39	203.86	203.43	203.98	203.14	205.05	203.76	204.01	204.88	203.13	204.33	204.34	202.99	203.64	203.52	204.21	204.36	204.6	204	203.75	202.85	204.22	205.12	205.72	203.54	204.75	204.53	203.56	203.17	203.71	203.62	204.17	204.03	204.48	203.56	204.54	203.48	204.35	203.65	203.64	202.85	203.79	203	204.49
203.42	205.06	205.18	203.73	204.23	205.51	204.39	204.83	205.35	205.25	203.71	204.13	204.17	204.92	205.16	204.23	204.89	204.73	205.86	204.9	204.79	205.22	204.4	204.57	204.15	204.7	204.52	204.86	204.45	204.14	205.25	205.02	204.15	206.08	202.61	205.11	204.45	204.14	204.87	204.9	204.89	203.79	204.07	203.92	205.41	204.07	205.1	204.42	204.82	205.12
208.31	209.01	208.7	208.28	207.66	207.47	207.21	207.43	207.16	207.82	208.17	206.35	208.06	207.19	207.29	207.7	207.27	207.13	207.95	208.64	207.83	206.9	206.67	208.26	208.23	207.83	207.87	206.87	208.56	207.36	207.51	206.02	207.72	207.27	208.24	207.4	205.93	207.79	207.19	208.19	208.33	208.32	207.84	207.47	208.73	207.84	207.94	208.28	207.94	207.96
199.99	198.75	200.53	199.76	198.43	198.79	199.71	199.68	199.35	198.68	199.45	200.27	199.12	200.46	200.44	200.55	199.28	198.66	200.07	198.94	199.56	200.02	199.71	199.91	199.45	198.36	199.05	198.85	200.28	200.41	200.02	199.76	198.81	199.89	199.21	199.57	199.44	199.85	199.97	199.18	199.24	198.51	200.14	199.7	199.64	199.31	200.84	200.32	198.55	199.94
207.36	207.8	208.89	208.14	207.5	208.1	207.03	206.85	207.56	208.29	208.08	207.37	207.73	207.87	207.57	207.66	207.38	207.27	208.07	207.94	207.92	207.74	207.9	206.9	208.12	208	207.55	208.22	208.08	206.72	207.74	208.09	208.07	206.69	207.55	207.14	206.94	207.63	208	205.73	207.58	207.94	207.94	206.87	206.85	207.61	208.17	207.69	207.01	207.8
201.6	201.85	203.4	202.95	201.53	202.29	202.74	203.28	202.51	202.46	203.13	202.86	203.36	202.66	201.55	202.77	201.83	203.44	202.93	203.91	202.39	202.7	201.98	202.45	202.63	202.32	202.5	203.53	202.93	202.62	201.51	202.49	202.1	202.28	201.74	202.55	202.32	202.06	203.31	202.17	201.16	202.85	202.32	201.41	201.88	202.69	203.48	203.58	201.64	203.12
204.39	203.63	203.72	205.26	202.76	204.4	202.55	203.98	202.96	204.81	203.27	204.34	204.35	202.68	203.35	203.21	204.21	204.28	203.9	204.42	203.92	204.49	203.76	202.86	203	204.17	203.27	203.72	204.38	204.25	203.74	203.23	203.61	203.16	203.17	203.81	204.43	203.34	202.73	204.9	203.23	203.91	202.99	204.81	204.79	204.34	203.55	203.52	204.82	203.66
211.44	213.02	212.03	211.93	213.22	211.73	213.04	213.39	212.65	212.72	212	213.36	212.33	211.59	211.98	211.32	213.23	211.91	213.21	211.47	212.17	212.33	212.14	212.06	211.34	212.52	212.68	212.28	210.81	212.14	212.9	212.68	211.5	212.54	211.11	212.74	212.26	211.97	212.59	212.52	213.49	213.13	213.36	212.59	213.36	213.7	212.76	210.91	212.47	212.6
204.96	205.58	205.58	206.03	206.51	205.9	206.88	205.44	205.75	206.04	204.79	205.45	205.61	205.17	205.56	204.7	205.52	205.95	206.58	205.58	204.71	206.59	206.12	205.38	206.16	203.78	205.75	204.83	205.35	205.46	205.99	206.14	205.35	206.13	205.63	205.76	205.32	205.66	206.98	206	205.6	204.75	205.55	206.34	205.83	205.61	205.27	204.73	207.3	206.25
204.18	203.82	202.27	203.2	203.17	203.61	203.6	202.64	203.04	203.47	204.37	203.58	203.89	203.33	203.8	204	203.29	203.2	203.69	203.08	203.28	202.94	202.93	202.81	203.78	204.39	203.74	202.99	203.11	203.35	202.95	203.56	203.3	204.22	204.16	203.12	203.2	204.07	203.38	204.22	203.12	203.5	203.37	203.68	203.26	203.95	203.58	203.66	203.52	203.94
213.84	213.2	212.79	212.63	212.51	213.75	213.45	212.95	212.81	212.38	212.5	212.68	213	212.84	213.58	212.15	212.8	214.14	212.64	213.45	212.82	212.95	213	213.92	213.39	214.36	213.16	213.31	213.24	213.38	212.3	212.68	213.67	212.65	213.01	213.06	212.99	212.27	213.69	212.37	211.76	212.39	212.86	213.18	212.81	212.83	212.72	212.82	212.61	214.32
218.15	217	216.89	216.4	217.42	217.56	216.71	216.4	217.16	216.49	217.24	217.19	216.72	215.82	216.42	217.42	216.9	216.44	217.36	217.42	217.63	216.13	216.88	216.56	217.44	216.4	217.65	216.93	216.75	216.75	217.93	217.12	218.23	216.78	216.42	215.65	216.77	216.73	217.28	216.21	216.12	216.73	215.97	218.21	218.16	218.34	216.7	216.83	217.24	216.52
207.76	206.32	207.07	207.8	208.17	207.75	208.04	208.39	207.8	206.34	208.2	208.78	207.15	207.79	207.52	207.22	206.98	208.16	207.71	208.1	207.86	207.29	208.32	208.24	207.18	208.02	207.05	206.91	207.74	207.38	208.62	208.05	207.34	208.02	207.32	207.43	207.64	208.08	207.53	208.39	207.73	207.23	206.79	207.89	207.27	206.91	207.4	207.49	206.96	206.88
207.58	208.06	208.53	207.81	206.66	207.34	207.06	206.84	208.9	208.81	207.87	207.77	207.71	208.76	207.26	207.04	208.26	208.51	207.91	207.35	208.23	208.34	208.48	208.81	208.72	207.72	207.55	208.56	207.05	207.63	208.31	207.98	208.33	207.77	207.81	207.95	207.63	207.63	207.09	207.85	206.99	208.49	207.04	207.72	207.42	206.87	207.2	207.61	207.93	207.84
203.47	203.65	203.46	203.82	204.27	204.1	203.39	203.5	204.31	203.76	203.15	202.01	203.59	203.69	202.35	203.17	204	202.97	203.95	204.65	203.93	204.32	204.61	203.49	204.83	203.18	203.44	203.47	204.31	203.32	204.81	205.17	205.01	203.99	202.68	203.46	203.25	202.99	203.72	203.13	204.31	203.12	202.06	204.66	203.96	203.77	203.78	203.84	203.58	203.35
194.7	194.29	193.45	194.54	193.66	193.55	193.53	193.36	193.47	194.34	194.13	194.56	193.76	194.34	194.61	194.44	193.63	194.43	195.39	194.85	193.68	194.57	193.56	193.44	194.14	193.58	193.36	193.82	194.88	195.35	194.62	193.82	194	193.38	194.83	194.18	193.57	194.46	195.54	193.52	193.24	195.47	193.33	193.45	194.58	193.59	194.36	193.95	193.92	193.27
200	199.47	199.44	198.93	198.74	198.56	200.01	198.07	198.86	200.12	199.12	199.61	199.27	199.67	198.42	200.27	199.26	198.67	200.33	199.78	199.36	199.75	199.95	199.52	199.37	199.15	199.81	200.96	200.1	199.28	200.4	198.48	199.12	199.89	199.37	199.08	199.61	199.29	198.94	199.68	198.44	199.81	199.89	200.51	199.72	199.2	198.89	198.9	198.71	198.77
209.09	208.44	208.3	208.27	209.03	209.31	208.4	208.34	209.54	208.55	207.95	207.97	207.86	208.09	208.69	210.01	208.54	208.9	209.48	208.26	208.62	208.77	208.67	208.64	208.7	208.72	207.72	209.24	208.79	208.85	208.45	208.45	207.41	208.61	208.7	209.2	208.63	208.91	209.24	208.69	209.16	207.89	207.8	208.41	208.48	209.11	209.42	208.31	208.6	208.19
207.28	207.45	207.67	208.65	208.24	207.57	207.73	208.02	208.16	208.4	207.94	207.76	209.22	208.42	208.58	207.88	208	206.83	208.11	208.16	206.6	207.04	208.02	207.03	208.65	207.14	207.53	208.39	208.11	208.79	207.31	208.26	208.19	208.73	207.57	207.99	207.27	207.2	207.47	208.58	207.18	208.33	208.63	207.52	208.56	208.26	208.54	208.15	207.8	209.24
212.44	213.98	212.82	211.86	211.81	212.18	212.9	212.14	211.85	213.26	213.05	212.23	213.08	212.85	212.96	213.02	212.56	213.05	212.51	212.99	212.14	212.72	211.93	212.08	211.79	213.73	212.86	212.36	212.6	211.56	211.38	212.7	213.64	212	213.83	212.88	212.84	212.55	213.05	211.18	212.45	212.6	212.72	211.84	212.61	212.35	213.07	211.7	212.81	212.56
212.79	212.2	212	213.47	212.57	212.75	211.55	213.74	213.31	214.08	212.9	212.33	212.5	212.54	212.64	213.88	212.57	213.12	213.69	212.86	213.55	213.73	212.44	212.24	213.54	213.15	212.4	213.06	212.89	213.14	213.59	212.89	213.33	214.62	213.39	212.69	212.65	212.57	212.39	212.19	213.91	213.15	213.28	212.73	213.38	214.09	213.46	212.94	212.8	213.92
208.02	208.48	208.91	208.97	208.85	209.11	208.51	208.95	208.85	208.74	208.79	209.53	209.22	208.88	208.2	208.6	208.51	209.36	209.07	209.61	208.21	209.52	208.68	208.64	208.38	208.33	209.03	208.78	208.93	208.5	208.97	209.29	208.4	208.63	208.82	208.46	208.03	209.37	209.03	209.61	208.25	207.56	209.1	208.26	208.1	209.32	208.71	209.72	208.14	207.58
211.33	211.43	211.84	212.15	212	211.08	211.58	210.54	212.69	211.2	211.83	212.03	211.46	211.23	211.79	211.61	211.78	211.31	212.56	211.63	212.23	210.95	211.62	211.48	211.7	211.2	210.48	211.29	211.87	211.81	211.35	212.89	211.44	212.13	211.7	211.79	211.09	210.96	210.7	211.6	211.3	211.96	212.01	211.76	211.54	212.34	211.46	212.41	210.81	212.26
204.91	205.81	205.24	204.73	204.78	204.82	204.18	204.59	205.22	204.13	204	204.92	204.84	203.91	204.83	204.07	205.03	204.77	206.2	204.8	204.76	202.95	205.45	205.04	205.68	205.19	205.69	203.99	205.65	204.36	205.12	204.93	205.43	205.66	205.24	204.24	204.51	204.87	204.19	204.72	204.87	205.88	205.1	205.24	204.97	205.33	204.88	204.31	204.7	204.8
211.97	210.57	211.27	211.29	210.64	212.12	211.49	211.34	212.58	210.9	211.37	211.7	211.45	212.38	212.37	211.29	212.3	209.54	211.41	211.55	211.54	210.99	211.3	211.25	211.75	211.96	212.32	211.66	211.15	212.07	212.11	210.81	210.75	211.12	211.62	210.99	211.42	212.42	211.27	212.13	211.34	212.28	211.21	211.45	211.91	210.85	211.87	211.86	212.23	212.16
205.74	207.11	206.34	206.69	207.61	205.72	206.03	206.96	205.12	206.23	206.36	205.81	207.58	207.11	205.9	206.44	206.39	206.28	205.2	205.52	207.41	207.21	205.55	206.8	206.42	206.38	206.04	206.18	206.74	206.38	207.27	205.92	206.67	205.46	206.27	206.92	206.11	205.99	206.17	205.49	206.16	205.55	206.73	206.58	207.29	205.58	206.16	206.47	206.67	205.86
211.97	211.06	211.18	213.12	211.79	212.95	211.7	212.44	211.5	211.17	212	211.31	212.68	211.84	212.02	212.18	211.17	212.19	211.06	212.29	211.71	211.59	212.32	211.52	211.98	211.01	211	210.89	210.17	211.39	211.66	211	211.85	212.12	212.25	211.48	211.89	211.37	212.18	211.86	211.87	212.1	212.7	210.29	211.93	210.88	211.83	211.29	212.04	211.2
198.53	198.46	198.5	198.37	198.11	200.05	197.29	198.4	198.58	198.1	198.23	198.99	198.77	197.42	198.99	197.99	199.32	199.39	198.43	198.82	198.74	198.53	198.22	198.58	198.93	198.24	199.89	198.59	197.77	198.91	198.26	198.52	198.7	199.03	197.77	198.92	198.29	198.43	198.59	198.94	199.3	198.12	198.1	197.47	198.02	198.79	199.05	198.46	198.11	198.49
207.56	208.26	207.81	207.69	208.63	206.39	207.64	208.51	207.61	206.67	208.05	207.39	207.83	208.05	207.91	206.98	207.23	207.27	207.28	207.92	207.39	208.15	206.84	207.61	207.82	208.02	207.49	207.06	207.18	207.74	208.25	206.74	205.99	207.56	208.26	208.85	208.53	208.31	206.77	207.75	208.76	208.74	207.27	209.31	208.28	209.23	207.57	206.56	207.79	208.09
200.04	199.72	199.67	199.11	199.86	200.06	199.32	200.46	201.19	200.27	200.94	201.11	201.77	200	201.71	200.89	200.27	199.5	200.95	200.16	199.17	199.53	200.24	200.05	201.23	198.94	200.21	199.81	200.68	200.82	200.92	201.41	201.81	201.06	200.62	200.88	200.63	200.9	199.5	199.1	200.41	200.88	200.03	200.58	199.38	201.27	200.45	199.91	200.64	200.25
199.91	199.21	200.07	199.6	200.48	200.21	199.16	199.7	199.61	199.32	199.27	199.25	200.56	199.37	198.81	199.78	198.94	198.16	198.98	199.52	199.09	199.04	198.2	199.36	199.23	198.64	201.12	199.44	199.56	199.18	198.97	198.64	199.04	199.62	198.69	198.66	199.92	198.66	199.59	200.09	199.55	199.87	199.39	199.79	198.93	199.86	199.6	200.34	199.38	199.39
207.71	206.51	207.62	208.16	207.51	208.79	207.94	206.49	206.88	208.51	208.09	208.13	208.5	207.97	208.21	207.75	207.38	206.56	208.46	207.54	208.39	207.12	207.67	208.64	207.41	208.07	207.9	208.48	207.86	208.13	208.89	208.37	208.31	208.05	208.53	208.25	206.1	208.2	206.91	207.08	208.03	207.98	208.33	207.84	208.09	207.42	208.61	209.19	207.87	207.51
208.61	208.36	208.57	208.95	207.78	207.65	207.73	208.64	207.58	207.41	207.48	208.24	207.9	207.66	207.54	208.72	207.3	207.76	207.53	208.15	208.41	207.1	208.58	208.74	207.63	208.69	207.84	207.7	208.32	208.05	208.15	208.5	207.22	208.87	208.78	208.14	208.66	208.5	207.95	208.36	206.92	207.78	207.01	208.91	208.32	209.08	207.52	207.6	207.53	207.07
208.4	209.81	208.83	209.09	209.18	209.59	208.69	207.34	209.03	208.23	208.99	208.56	209.5	207.55	208.83	208.23	208.66	208.09	209.72	209.35	209.11	209.56	207.9	207.8	208.9	209.31	207.65	208.78	207.92	207.98	207.99	209.02	207.84	208.83	208.15	208.47	208.24	207.53	208.27	208.42	208.38	207.71	208.26	208.13	208.97	208.26	207.68	207.98	207.65	207.87
199.4	199.93	199.57	199.17	199.12	198.76	198.28	198.78	200.03	200.22	200	199.16	199.89	199.88	198.26	199.96	200.17	199.28	199.54	198.61	199.11	198.61	199.76	199.85	200.74	200.95	198.46	199.67	200	198.68	199.79	201.11	199.74	199.31	199.61	199.54	199.55	199.65	199.49	198.29	199.25	199.28	199.88	199.93	199.06	199.15	198.71	199.05	200.3	198.85
208.43	209.54	208.65	207.78	208.23	208.61	208.62	208.42	208.81	209.5	209.39	208.32	208.17	208.49	208.73	208.98	208.27	208.96	209.15	208.82	209.09	209.93	210.29	209.14	208.03	206.79	209.24	208.69	208.38	209.11	207.1	208.58	208.65	209.49	208.35	208.21	208.85	209.17	208.21	209.95	209.31	208.62	208.26	209.01	208.86	209.75	207.61	208.42	208.34	208.3
208.82	208.76	207.91	208.51	208.2	208.87	208.26	208.39	207.55	207.86	208.75	208.61	208.34	208.16	208.82	206.73	207.75	209.29	208.33	207.2	208.8	208.86	209.32	207.35	207.95	208.76	209.53	208.21	210.16	207.73	208.71	207.58	209	207.54	209.05	207.68	208.6	209.34	208.45	208.65	207.62	208.38	207.31	207.99	208.84	208.47	208.78	207.03	207.96	209.58
208.79	209	208.04	208.07	208.52	208.08	208.84	208.53	209	208.98	209.26	208.85	209.56	208.97	209.39	209.87	208.56	207.79	207.99	207.66	208.46	209.04	208.43	209.06	209.01	208.85	208.2	209.63	208.1	208.47	208.85	209.04	209.48	209.06	209.14	208.42	209.12	208.39	209.91	208.76	208.84	208.49	208.39	208.2	207.45	208.65	207.94	208.24	209.68	209.15
207.99	207.8	207.72	208.03	208.75	208.43	207.28	207.74	206.82	207.07	208.44	207.77	207.43	208.76	208.64	208.52	207.28	207.02	208.09	207.37	208.21	208.3	207.53	207.35	208.39	207.85	206.97	207.85	208.35	207.15	207.93	207.82	207.86	208.12	207.29	207.36	207.23	208.79	208.26	208.23	207.21	206.63	207.69	207.78	207.83	208.26	207.46	208.12	208.07	207.99
203.71	202.9	202.95	204.99	203.5	203.5	204.17	203.54	203.08	202.92	203.86	203.17	203.39	204.31	203.49	204.01	202.88	203.76	203.02	203.5	203.54	203.02	202.8	203.59	203.32	204.14	204.91	203.46	202.63	203.34	203.74	202.24	203.59	203.32	205.47	204.44	203.02	202.65	202.77	203.03	202.56	203.8	203.14	203.41	203.1	203.91	204.1	203.28	204.88	202.37
218.76	218.24	219.17	218.3	218.47	218.56	218.36	217.22	217.08	218.92	218.34	217.4	216.9	217.12	218.01	217.75	217.6	217.85	217.35	217.35	217.84	218.72	217.83	218.62	217.34	217.1	216.8	216.89	217.46	218.76	217.14	218.15	217.84	216.69	217.81	216.44	217.86	217.1	218.65	217.89	217.87	217.12	217.75	217.29	217.61	218.25	218.12	218.11	217.59	217.67
213.67	213.85	213.96	213.22	213.9	213.39	213.88	213.64	214.16	214.01	213.2	213.62	214.08	213.04	214.99	213.56	213.8	213.84	213.53	213.49	213.91	213.3	213.75	214.37	212.63	213.87	213.87	213.54	214.2	214.13	213.91	213.16	214.33	214.04	214.03	214.03	213.92	212.81	214.15	213.61	213.3	213.39	214.58	213.2	213.59	213.23	212.76	212.21	213.21	213.6
212.71	212.26	213.29	211.54	212.31	212.71	211.47	212.36	212.33	212.36	212.36	212.55	212.9	213.04	212.85	212.98	212.64	211.81	211.81	211.92	212.03	212.83	213.27	212.9	213.78	212.24	212.24	213.47	211.1	211.85	212.28	212.53	212.1	211.98	211.65	213.92	213.2	212.14	212.13	212.91	212.03	212.97	212.41	212.12	213.04	211.72	213.06	212.41	212.18	211.08
209.22	209.06	209.3	209.58	209.37	209.78	207.9	209.49	210.35	209.03	209.73	210.19	208.95	210.75	209.88	210.47	210.61	209.09	209.15	209.96	209.17	210.32	208.91	209.79	209.17	208.89	209.83	208.88	209.91	208.26	209.65	208.85	210.45	208.78	209.28	209.73	209.49	210.25	208.1	208.46	209.99	210.62	208.94	209.16	209.89	210.04	210.24	209.08	209.88	208.81
208.93	208.51	208.65	208.6	209.77	207.84	208.85	208.04	208.19	209.18	207.95	209.06	208.45	209.01	208.95	209.58	209.18	208.42	208.4	208.78	209.27	208.04	207.76	208.64	208.29	209.34	208.41	209.78	209.44	208.04	210.16	210.07	209.4	208.5	208.03	208.67	209.41	208.6	208.4	208.57	208.04	209.78	208.91	209.26	208.35	208.21	209.57	208.91	208.19	210.23
202.42	204.04	203.04	203.06	203.61	202.82	202.14	203.38	202.71	203.51	202.32	203.78	202.49	202.81	203.49	203.95	203.21	204.06	202.63	203.34	202.91	203.24	203.84	202.87	203.82	204.14	203.26	202.98	203.49	203.95	202.9	203.16	202.82	202.03	202.38	204.07	202.4	203.47	203.57	204.59	202.71	203.29	203.16	202.68	202.79	203.36	203.36	203.2	202.9	201.92
203.82	203.65	203.49	202.95	204.82	203.7	204.46	203.42	204.12	203.94	203.14	203.51	203.1	203.78	204.68	202.89	203.04	203.89	203.43	203.51	203.13	203.35	204.03	203.97	203.44	203.36	202.76	204.8	203.43	203.22	204.15	203.85	203.74	204.69	202.73	203.97	204.56	204.51	202.86	203.46	203.4	203.79	202.39	203.09	203.33	203.51	204.22	203.72	203.78	203.62
214.44	214.21	213.96	213.73	214.57	215	213.07	214.04	213.87	213.72	213.5	213.81	212.62	214.19	213.18	214.72	214.22	213.84	213.87	214.28	213.69	212.53	214.12	213.58	212.93	214.43	213.46	214.03	214.22	215.11	213.98	213.93	213.6	213.25	213.5	212.72	213.92	213.49	213.06	214.05	214.43	213.36	214.73	213.7	213.91	213.26	213.19	214.69	213.4	213.74
200.7	201.08	199.76	199.9	200.08	199.77	199.35	200.35	200.71	200.18	200.55	201.22	201.09	201.32	200.26	199.68	200.56	199.57	199.79	200.35	199.44	200.47	199.73	199.62	200.86	200.73	199.98	200.33	200.13	200.21	200.64	199.88	199.65	201.31	199.5	201.28	200.91	201.4	200.86	199.9	201.78	199.8	200.26	200.25	200.9	199.82	200.57	200.48	199.95	200.75
199.16	200.23	199.7	197.96	199.65	198.78	199.13	198.75	198.56	199.04	199.15	198.87	198.18	198.21	198.3	198.17	197.47	198.99	198.18	197.71	197.71	197.65	197.96	199.19	199.48	199.26	198.03	199.2	198.55	199.45	198.53	198.66	196.99	199.21	199.12	198.51	198.93	198.35	199.49	198.67	197.99	198.6	197.9	199.72	199.7	199.15	198.26	198.96	198.79	198.55
212.56	212.14	211.91	211.37	211.69	211.63	212.05	212.45	211.08	212.74	211.33	210.92	211.5	212.27	211.61	211.45	211.91	211.95	211.45	211.6	211.49	211.15	210.68	212.18	211.1	211.69	211.36	211.22	211.49	212.04	210.82	211.52	210.96	211.37	211.97	211.53	212.43	211.9	212.01	211.66	211.92	211.82	211.57	212.22	213.17	210.99	211.09	211.38	210.52	212.49
203.84	203.01	203.88	203.71	202.37	203.54	203.19	204.48	204.06	203.44	202.89	203.26	203.34	204.06	202.99	203.99	203.6	204.71	204.6	204.08	203.64	203.2	203.57	203.03	203.48	203.41	204.81	203.82	203.44	204.07	203.88	204.46	204.43	203.94	202.87	204.37	202.92	203.19	203.98	203.33	203.64	204	204.08	202.65	203.56	203.5	202.26	203.81	204.03	203.01
207.62	207.61	207.5	207.93	208.74	208.08	207.16	207.08	207.17	208.21	207.19	208.51	207.89	209.93	208.56	208.35	207.19	207.67	206.71	207.39	208.05	208.12	207.84	207.39	207.16	208.18	208.03	207.18	208.68	207.91	206.88	208.99	207.37	206.73	208.1	208.19	207.59	207.43	206.79	208.58	208.81	208.04	208.36	206.78	208.29	207.71	208.59	206.68	206.96	207.82
203.53	203.65	202.42	202.97	203.26	203.16	203.7	204	203.56	202.42	203.74	203.81	203.57	203.26	203.75	203.57	204.2	204.11	204.15	203.96	203.75	203.91	203.64	203.2	203.05	202.61	204.46	204.44	204.66	203.56	203.07	203.47	203.59	203.61	203.53	203.91	204.91	204.06	203.96	202.25	204.11	203.15	203.08	202.73	204.27	203.17	204.36	203.18	202.89	202.78
207.1	206.22	206.77	207.37	205.83	206.56	207.53	205.69	205.99	206.41	206.91	205.73	207.14	205.33	206.9	206.6	205.53	205.53	205.97	205.91	206.57	205.9	205.48	206.37	206.7	207.9	205.71	205.42	206.26	207.56	206.07	205.71	205.44	206.14	207.08	204.94	206.83	206.58	207.74	206.36	205.68	205.78	206.6	205.55	206.76	204.33	206.13	206.28	205.74	206.22
208.83	209.69	208.65	210.27	210.64	209.57	209.45	210.01	210.2	210.28	208.42	209.74	209.22	209.61	210.33	208.48	210.03	211.03	207.72	209.98	208.94	208.33	209.38	208.89	209.93	210.76	209.28	209.83	210	208.66	209.34	209.3	211.02	209.34	209.62	208.05	209.94	210.71	209.77	208.89	210.06	208.46	210.02	209.71	209.33	208.66	209.1	209.21	209.56	209.31
198.13	197.63	198	198.72	198.36	198.64	198.67	198.36	197.7	197.96	197.27	198.15	197.77	198.13	197.15	197.62	197.68	197.97	197.76	197.66	197.96	198.5	198.48	197.89	197.98	197.65	198.4	198.88	197.66	198.97	198	199.23	197.52	198.25	197.56	199.06	198.45	198.44	198.97	196.75	197.57	197.52	199.04	196.86	197.14	198.71	197.06	198.23	198.73	198.38
212.76	212.45	212.01	211.08	212.4	211.91	213.35	211.78	211.81	212.5	212.39	212.93	212.8	213.35	214.03	213.03	212.24	212.1	213.09	212.51	212.82	211.91	213.92	212.5	213.11	212.64	212.61	211.82	211.5	212.04	212.35	212.55	212.53	212.55	211.82	213.44	211.66	212.98	213.05	212.86	212.76	211.81	211.51	211.66	212.76	212.87	212.37	212.12	211.47	212.6
202.51	203.69	203.69	203.12	204.84	205.19	203.15	203.75	203.96	204.04	204	203.63	203.2	202.83	202.83	204.1	202.57	203.25	202.86	204.79	203.97	203.34	203.68	201.64	204.07	203.54	203.57	203.05	203.6	203.63	202.93	204.13	203.18	202.53	202.01	203.78	204.23	202.99	204.62	203.59	203.35	202.86	203.49	203.39	203.37	204.26	204.16	203.45	203.48	203.71
213.87	212.59	213.06	211.23	213.92	211.95	213.09	213.01	213.12	212.61	213.09	212.52	213.37	212.51	212.31	214.52	211.96	212.24	213.44	213.96	212.7	211.53	213.06	212.62	213.02	212.94	213.99	213.11	212.54	213.31	212.38	212.58	212.96	212.68	213.27	213	213.19	212.58	213.04	213.2	212.48	212.15	212.93	211.97	212.91	212.94	212.48	212.3	213.13	212.51
205.14	203.74	205.06	205.79	205.54	205.16	203.75	205.11	203.69	205.2	205.29	204.98	205.07	204.27	204.12	204.66	204.73	205.16	205.12	204.6	205.56	204.97	204.88	204.3	205.18	206.5	204.65	204.93	204.64	205.68	205.17	205.87	204.11	204.34	204.19	204.91	205.52	205.54	203.52	204.93	204.15	204.87	205.15	204.77	205.6	204.15	205.24	204.22	204.4	204.17
205.12	204.79	205.33	205.44	204.94	205	204.29	204.49	205.21	204.77	204.77	204.87	204.85	204.88	205.13	205.61	204.5	205.09	205.22	205.72	205.53	204.99	203.62	204.25	204.67	205.51	204.98	205.13	205.03	204.14	204.92	205.24	204.35	205.66	205.33	204.62	204.96	205.39	204.42	204.74	204.32	205.08	204.81	204.88	204.6	205.15	204.8	205.58	204.97	204.75
203.54	203.21	204.05	204.39	204.34	203.47	204.78	203.59	204.23	203.4	203.74	202.75	204.27	203.55	202.33	203.81	204.4	203.91	203.32	203.12	204.57	203.55	202.99	203.31	203.46	203.4	204.02	203.26	204.47	203.48	203.56	204.67	203.33	203.27	203.86	202.62	204.14	204.17	205.19	203.18	204.29	203.37	204.52	204.62	205	203.57	203.43	203.08	203.82	205.29
210.12	209.64	209.07	209.78	209.69	209.45	210.07	209.13	209.34	210.38	210.93	208.21	208.71	210.21	209.37	209.97	210.64	209.86	210.46	209.8	210.25	209.38	208.77	211.14	207.77	209.47	209.32	210.1	210.02	210.43	209.67	208.76	209.67	209.72	210.01	209.59	209.69	209.17	208.66	209.4	210.25	211.21	208.09	210.51	208.77	209	209.3	210.17	210.22	209.38
216.9	216.44	216.53	216.58	217.28	216.27	216.53	217.68	216.72	217.64	217.25	218.06	217.61	216.65	217.69	216.33	216.97	216.75	216.19	216.7	217.36	216.71	216.85	216.55	217.52	216.87	216.21	217.03	217.14	216.45	216.8	216.62	216.6	216.6	217.44	216.37	216.86	216.38	217.1	217.14	216.51	217.41	216.68	216.56	216.77	217.14	217.94	217.3	217.47	217.59
200.14	200.72	199.97	200.01	201.02	199.68	200.73	200.1	200.09	199.75	200.95	200.41	199.29	201.49	201.23	199.44	201.19	200.64	200.43	199.57	200.13	201.15	201.67	200.88	200.12	199.83	199.43	200.66	200.22	200.01	200.76	200.44	200.95	199.83	200.49	200.38	200.71	200.29	201.09	201.01	200.16	201	200.47	200.05	199.52	200.9	200.16	200.78	200.12	201.17
203.17	202.74	203.56	203.38	202.63	202.98	202.72	204.77	203.84	203.4	203.16	203.57	203.73	203.41	204.24	203.56	203.2	203.27	203.8	202.78	203.8	203.6	202.48	203.74	204.02	203.43	204.33	202.16	203.87	204.28	203.39	204.6	203.89	202.58	203.85	202.6	204.07	202.88	203.41	203.6	204	203.94	203.08	204.88	202.99	202.9	203.29	203.56	203.76	202.04
202.21	203.08	202.77	202.43	203.16	201.9	202.62	202.49	202.09	201.87	202.37	203.24	202.06	202.82	202.81	201.96	202.65	203.27	202.23	202.05	202.26	203.24	202.26	202.86	202.39	202.76	201.96	202.36	203.85	202.95	201.92	201.68	202.57	201.98	203.12	201.38	202.78	202.44	202.67	203.08	202.22	202.15	203.37	200.77	201.62	202.62	203.9	203.37	203.23	202.84
203.83	201.95	203.26	202.96	203.32	202.1	203.69	202.18	202.13	202.72	202.15	202.36	202.45	202.52	202.43	202.17	202.51	202.68	202.23	202.14	202.68	202.45	201.43	202.42	201.54	203.3	201.76	202.53	202.21	202.51	201.63	201.68	202.22	201.81	203.04	201.58	203.05	202.55	201.98	201.52	202.39	202.65	202.36	202.8	200.79	203.38	202.57	202.61	202.97	202.57
209.13	210.2	209.87	208.42	209.3	209.58	210.82	209.79	209.12	209.32	209.62	208.8	210.93	209.45	209.04	209.23	209.33	210.32	208.32	209.4	210.37	208.72	208.91	210.07	210.44	209.06	210.43	209.39	210.04	209.84	209.59	210.9	209.78	209.12	210.23	209.4	210.68	209.02	210.42	208.69	210.39	209.3	209.65	209.18	209.52	209.77	209.47	209.08	209.48	209.7
211.73	212.1	211.6	210.94	210.87	210.77	211.46	210.65	211.76	210.77	211.5	212.37	210.36	210.58	211.11	210.73	211.8	210.5	211.2	212.02	211.3	212.2	211.15	212.49	212.75	211.62	210.51	211.99	211.6	211.44	211.3	210.96	211.8	211.44	211.3	210.76	212.77	211.69	211.18	212.48	211.22	212.13	211.49	211.61	211.32	211.61	211.84	211.55	210.59	211.49
199.97	200.04	200.54	200.9	200.06	200.35	200.38	200.7	199.91	201.45	201.05	201.37	200.2	200.82	199.91	200.89	199.86	200.91	200.31	199.84	199.95	200.03	200.71	200.43	200.19	201.41	200.58	200.15	200.17	199.51	199.59	201.24	200.45	200.79	200.6	200.6	199.77	200.53	198.95	199.57	201.1	201.98	200.65	200.81	199.12	199.76	199.68	200.63	199.43	199.42
209.34	209.3	208.97	208.91	209.49	209.89	209.2	210.24	209.57	209.43	209.62	210.08	208.65	209.81	210.45	209.53	210.6	209.16	209.26	210.73	209.19	209.99	209.74	209.24	209.3	208.59	208.67	210.78	209.87	209.46	210.16	210.07	209.8	209.51	210.43	208.72	209.53	209.8	211.01	208.92	209.89	209.62	209.01	209.14	209.21	209.4	208.47	210.89	209.72	209.24
203.86	204.61	203.94	204.82	204.03	204.15	203.4	204.59	204.64	203.17	204.6	204.04	203.64	203.36	204.4	203.24	202.94	204.63	203.57	203.25	203.3	203.36	203.21	203.56	204.6	203.88	202.98	203.32	203.24	204.3	202.84	203.31	203.72	203.62	203.09	204.39	203.86	203.86	203.95	205.12	203.12	203.62	204.5	203.5	203.44	203.66	204.4	204.67	205.02	204.07
201.27	202.22	202.17	203.03	201.7	202.85	202.87	201.54	202.43	202.45	201.78	203.08	201.89	202.15	202.62	202.42	202.45	202.49	202.34	201.45	202.41	202.04	202.27	202.66	202.36	202.57	202.49	203.23	203.27	203	203.24	202.66	202.29	202.72	203.04	202.22	202.76	202.62	201.74	203.42	203.06	202.37	201.36	202.82	201.24	202.68	201.29	202.39	203.54	202.43
205.26	204.58	204.3	204.93	205.06	203.54	205.73	204.22	204.82	204.59	204.52	205.29	204.19	204.7	204.53	205.64	204.65	204.56	204.52	203.68	205.05	205.36	204.81	204.46	205.52	204.55	204.81	203.3	205.07	204.65	204.74	206.46	205.4	204.8	204.42	204.8	204.72	205.07	204.52	204.71	204.4	204.73	204.43	205.45	204.85	205.39	204.56	203.84	204.81	204.56
197.91	198.12	198.79	197.97	197.3	198.63	198.05	198.41	198.23	197.66	197	197.62	198.5	198.31	197.85	198.23	196.73	198.24	198.07	199.17	197.74	197.85	197.82	197.92	198.62	198.18	198.59	197.6	198.08	197.36	197.48	198.27	198.28	197.12	198.19	199.13	198.5	196.7	198	197.84	198.86	198.23	198.05	198.85	197.52	198.59	197.6	198.26	198.23	198.68
217.45	218.05	218.85	217.96	217.82	218.84	218.28	217.68	218.45	217.47	216.16	217.46	216.62	217.4	217.07	218.41	217.5	217.33	217.84	218.05	218.05	216.93	216.24	217.52	217.1	218.73	217.14	218.29	217.96	218.61	216.39	217.82	216.56	218.75	217.69	218.04	216.51	217.66	218.39	218.06	217.68	217.22	219.13	218.36	218.04	218.11	216.81	217.44	217.76	218.46
207.45	208.04	207.14	208.7	207.26	207.7	206.96	208.23	207.43	207.43	208.48	207.57	208.62	208.36	206.82	207.73	207.56	207.37	207.83	207.92	206.8	208.14	206.03	208.74	207.31	208.73	207	209.88	208.21	207.34	207.67	207.02	208.28	206.61	207.99	207.12	208.86	207.86	208.26	208.02	207.97	207.85	206.21	209.02	207.79	207.76	206.97	208.66	207.57	207.57
216.62	216.6	217.4	216.26	215.73	216.63	217.51	217.21	216.96	216.25	216.78	217.46	217.23	216.27	216.67	216.46	217.3	217.04	216.87	216.22	217.6	216.11	216.72	217.22	216.98	216.93	217.53	216.93	217.61	216.38	217	217.08	216.58	217.67	215.87	217.28	217.4	215.94	216.52	216.4	216.88	218.05	216.92	216.86	217.89	217.23	217.97	217.48	216.42	217.3
207.84	209.21	208.72	209.34	207.79	207.98	207.91	208.36	208.6	209.46	208.93	208.59	208.15	207.93	209.05	208.36	208.47	209.14	208.59	208.93	207.46	207.59	208.44	208.99	208.47	208.52	208.42	207.47	209.25	208.26	207.83	208.56	207.67	208.48	208.68	208.66	209.24	208.23	208.77	208.83	209.03	209.54	208.45	208.82	208.89	208.47	209.45	208.85	207.76	208.65
205.65	205.25	205.02	205.4	205.33	204.71	205.09	204.03	204.57	204.65	204.31	204.56	204.87	204.2	204.01	204.44	204.54	205.05	205.44	206.55	204.29	204.66	204.84	205.28	204.56	203.85	204.81	203.76	205	204.1	205.01	205.28	205.25	205.05	204.49	205.05	204.74	204.85	204.3	204.62	205.47	205.34	205.04	204.4	205.62	205.27	205.37	204.98	203.78	204.85
218.16	218.12	219.14	217.9	217.82	217.17	217.55	217.52	217.73	218.09	217.07	217.88	217.92	217.24	218.75	218.12	217.3	217.84	216.77	217.13	218.13	218.2	217.22	216.95	218.02	218.03	217.3	217.34	218.41	217.77	217.33	218.05	217.02	218.15	217.6	217.81	217.61	217.83	218.9	218.1	218.01	218.63	217.99	217.17	216.6	217.03	217.7	218.35	218.39	218.25
206.49	208.25	206.58	207.22	207.2	208.76	207.6	207.47	207.27	208.08	208.66	208.1	207.17	206.77	207.68	207.86	208.07	206.85	207.03	207.32	208.79	207.81	206.7	207.87	207.98	208.23	208.26	207.34	208.5	207.57	208.29	207.06	207.17	207.86	207.74	207.53	207.86	207.73	208.56	207.76	207.12	207.53	208.61	207.79	208.32	207.88	207.86	207.01	207.09	207.08
216.82	217.16	217.7	217.42	216.87	217.48	217.57	217.4	216.77	217.29	216.01	217.49	216.12	215.85	215.69	216.78	215.79	217.34	216.73	216.07	217.53	217.37	217.25	217.13	216.47	216.82	215.85	216.85	216.52	217.88	216.98	216.81	217.15	217	216.28	216.98	217.95	218.17	217.16	217.63	217.37	216.73	216.26	217.51	216.1	218.15	217.24	216.59	217.54	217.95
208.24	208.33	208.33	208.61	209.32	208.35	208.65	207.97	209.21	210.6	208.64	208.71	209.17	209.21	208.51	208.18	208.93	209.87	208.51	208.61	209.35	208.84	209.05	208.92	208.57	208.32	208.3	209.31	208.42	209.31	208.89	209.62	207.97	210.51	209.18	208.78	209.64	209.31	208.91	209.47	208.55	208.87	208.31	209.24	209.21	209.73	208.56	208.16	208.5	208.72
210.3	207.85	209.36	209.74	209.73	209.92	210	208.72	209.35	209.84	209.52	209.72	209.15	209.65	209.89	210.49	209.6	208.69	210.4	209.07	210.19	209.8	210.76	208.78	209.3	209.89	210.68	210.15	209.49	209.93	209.36	210.17	209.91	209.39	208.59	208.28	209.04	209.68	209.33	209.07	209.43	209.85	209.94	209.69	210.05	208.83	210.54	208.71	209.79	208.67
211.56	213.33	213.23	211.97	211.9	211.77	212.36	211.44	211.8	212.75	214.01	212.01	212.03	211.86	212.99	212.86	212.94	211.87	212.07	211.31	212.7	211.85	211.84	212.43	212.95	212.02	213.06	212.52	212.51	211.28	212.5	212.04	212.25	212.66	212.43	211.66	212.76	212.59	212.95	213.11	214.03	213.07	212.29	212.26	212.26	212.57	212.53	213.01	212.83	214.11
205.88	203.62	204.36	205.85	204.2	205.08	205.22	204.26	205.23	204.21	204.64	206.18	204.88	205.57	204.7	204.25	204.85	205	203.39	204.75	204.08	205.87	205.56	204.62	204.3	203.51	205.46	204.31	205.26	204.55	205.37	205.66	204.17	204.97	204.78	204.8	205.58	205.36	204.45	204.6	204.09	204.95	204.84	204.44	205.11	205.53	203.46	203.86	204.15	204.95
212.66	211.45	213.7	212.61	212.6	212.66	212.32	211.99	210.98	211.14	211.34	212.79	210.86	212.09	211.57	211.14	211.33	212.14	212.57	211.79	211.62	211.91	213.32	212.24	212.06	212.24	211.66	212.71	213.93	211.6	212.26	211.33	211.63	211.31	212.5	211.26	211.58	212.22	211.75	212.2	211.39	211.71	211.15	211.45	211.37	212.23	210.19	211.4	212.66	210.5
195.27	194.8	194.62	194.93	194.9	195.37	196.03	195.29	194.52	195.88	195.24	194.68	195.11	193.74	195.2	194.41	196.04	195.36	196.04	195.98	195.03	194.93	195.36	194.24	194.76	194.98	195.03	195.73	194.99	194.26	195.62	195.5	194.33	195.9	196.09	195.71	194.84	195.65	194.99	196	194.78	196.18	194.95	194.16	195.01	195.98	195.19	193.92	195.73	195.75
205.9	205.52	205.94	204.1	204.64	205.17	204.65	203.27	204.18	204.63	205.57	204.8	204.48	204.08	206.03	204.02	204.24	204.21	203.78	205.43	205.42	205.16	204.98	206.08	205.85	205.33	203.7	204.73	203.98	205.12	204.97	205.56	203.66	205.21	203.76	205.41	204.06	204.34	204.12	204.07	204.89	205.16	204.52	205.34	204.57	203.94	204.94	205.11	204.07	204.66
209.82	210.28	209.5	209.14	209.46	208.48	209.07	209.46	210.04	210.1	209.53	210.57	210.43	210.05	209.66	208.89	210.66	209.13	210.64	209.97	209.31	208.83	209.11	209.11	210.05	209.35	209.41	209.27	209.57	209.12	209.67	210.41	209.06	209.54	208.99	209.49	209.65	210.28	208.89	209.99	209.16	210.22	209.31	209.39	210.82	210.36	209.62	210.46	209.97	211.38
214.05	214.43	213.77	213.65	212.88	214.02	212.94	212.83	212.79	214.66	215.06	213.38	214.13	212.88	214.04	213.28	213	213.16	214.72	213.3	212.81	212.86	213.22	213.74	214.28	213.34	213.14	213.76	213.6	213.28	213.52	213.07	212.91	213.56	214.74	214.05	213.52	213.82	214.34	214.52	213.65	213.78	213	212.64	213.57	213.83	213.97	213.31	213.01	213.34
218.04	218.58	217.57	217.41	218.28	217.55	217.81	217.57	217.61	217.29	217.19	217.32	216.9	218.25	217.96	217.41	218.97	218.01	217.54	218.36	217.69	218.49	218.44	218.06	218.17	218.78	218.21	217.58	217.89	217.49	218.77	217.73	217.9	217.5	218.08	218.04	217.86	216.39	218.6	217.02	218.22	218.15	216.42	218.49	217.51	217.53	217.95	217.51	218.15	219.1
212.66	212.64	213.43	211.81	212.2	212.5	211.91	212.86	213.39	212.11	212.6	212.21	211.82	212.21	211.99	211.78	212.44	212.77	212.91	212.46	213.21	213.43	213.2	212.39	212.8	212.45	212.62	212.02	212.61	212.73	211.59	212.33	212.37	212.29	212.61	212.25	211.78	212.05	211.61	212.39	211.92	212.04	212.93	212.56	211.01	212.15	213.22	212.51	211.46	211.25
203.44	204.01	203.89	203.17	203.73	203.34	202.74	202.58	203.07	203.59	202.58	204.13	203.1	203.49	202.98	204.32	203.78	203.37	204.26	202.83	202.97	202.56	203.29	205.11	202.68	204.3	202.34	202.98	202.88	202.14	204.22	203.68	203.31	203.42	203.97	203.32	204.15	203.98	203.06	202.82	202.74	204.18	203.22	202.94	202.98	202.84	202.82	204.11	203.17	203.01
203.64	203.82	204.39	204.34	204.25	203.95	204.58	203.68	203.47	204.04	204.31	203.39	203.29	204.21	204.01	204.51	203.93	203.11	204.16	202.62	203.68	203.45	203.99	202.21	203.24	203.78	203.15	204.21	203.86	202.83	202.84	202.92	203.29	202.59	203.69	203.99	204.02	203.66	203.63	203.31	203.15	204.03	203.21	203.39	203.27	204.74	204.53	204.06	204.6	203.64
209.93	210.34	209.85	209.81	209.66	208.94	209.3	208.96	209.41	209.29	208.92	210.14	208.99	209.71	208.61	210.41	210.37	210.08	209.68	210.3	210	209.05	208.67	209.67	210.5	208.81	209.26	209.48	209.85	209.11	209.51	209.28	209.2	209.2	209.36	210.11	209.79	209.08	209.02	209.24	208.95	208.81	210.46	210.32	209	210	210.5	208.91	209.4	208.83
212.58	212.28	211.84	212.16	212.57	213.21	213.16	213.12	212.39	212.66	211.71	212.31	211.79	211.89	212.28	212.37	211.75	212.7	211.83	211.8	212.83	212.19	211.78	212.07	212.69	213.01	211.98	212.71	212.97	212.57	212.67	212.28	212.99	212.82	211.47	212.33	212.55	212.21	212.27	212.73	212.46	211.91	212.43	212.33	213.11	213.17	212.89	212.77	212.83	212.74
209.07	207.61	208.62	208.4	209.04	208.66	209.38	209	208.05	208.09	208.43	207.84	208.36	207.57	208.7	209.32	208.57	209.17	208.35	207.6	208.17	208.28	208.65	208.48	208.92	208.78	208.25	207.76	208.87	207.81	209.05	208.24	209.36	208.6	208.69	207.58	208.47	209.64	210.09	207.93	208.92	209.03	208.06	208.45	207.86	209.13	209.47	209.16	208.03	207.79
208.18	208.32	208.81	207.8	208.23	208.35	207.88	208.81	207.55	209.91	207.77	208.62	207.73	208.21	208.07	209.19	208.24	208.58	209.87	208.89	208.86	208.5	208.62	208.47	209.07	208.25	208.56	208	208.72	208.44	208.6	207.73	208.46	208.44	208.53	209.59	208.44	207.95	209.81	209.06	208.73	207.23	208.94	208.34	209.03	208.27	208.79	208.84	208.38	208.08
207.93	206.3	207.66	207.44	207.05	207.72	208.3	208.19	208.13	207.74	207.75	208.73	208.34	207.66	206.84	208.08	207.48	207.13	207.52	207.99	208.53	208.87	206.94	208.63	209.26	206.34	207.55	207.61	207.86	207.69	207.73	208.14	208.21	207.09	207.83	206.85	208.31	207.26	208.23	207.53	207.72	208.15	208.44	207.33	208.03	208.08	208.06	207.1	207.68	207.51
206.35	208.08	206.94	208.01	207.87	208.15	207.23	209.35	206.42	208.59	207.04	207.37	207.21	208.34	207.1	208.65	207.21	207.54	206.92	207.17	208.41	208.41	207.8	208.12	207.66	207.79	207.24	208.22	207.72	207.97	207.53	207.56	209	208.01	208.12	208.02	208.3	207.49	207.29	206.41	208.09	208.09	207.54	207.87	207.47	208.69	207.32	207.89	208.66	208.65
206.17	206.95	206.19	206.53	205.28	207.27	207.15	206.47	205.8	206.89	206.12	207.05	206.08	206.35	205.43	206.37	206.04	205.93	205.44	206.18	206.74	206.75	207.89	205.92	207.66	207.24	206.61	205.6	206.73	205.34	206.53	206.2	206.59	206.04	206.47	206.31	207.97	206.51	206.4	206.76	205.72	206.83	206.32	206.61	206.69	206.29	206.7	206.22	205.52	206.15
208.98	208.15	208.04	206.97	206.81	207.4	207.28	207.06	207.87	206.78	207.6	207.7	207.59	207.7	208.5	207.99	207.55	206.77	207.57	207.2	207.8	206.69	207.28	207.99	208.33	207.73	207.97	208.53	208.17	208.03	206.31	207.7	208.18	208.11	208.11	208.07	207.78	206.25	208.71	206.63	208.26	208.67	206.49	207.15	208.2	208.65	207.2	208.78	207.02	207.69
205	206.15	206.03	206.44	205.88	204.77	205.25	205.95	205.7	206.76	205.96	205.5	205.41	206.02	205.32	205.28	205.2	206.26	206.27	204.38	205.04	205.68	206.18	204.53	204.96	205.87	205.72	206.08	205.61	205.26	205.95	205.44	205.86	206.75	204.8	206.08	205.08	204.76	206.32	204.59	203.96	205.6	204.22	205.75	204.81	206.23	204.83	205.77	205	204.92
208.53	208.53	209.08	207.43	207.8	209.22	209.46	209.54	208.22	209.24	208.94	209.01	208.58	208.22	208.47	208.92	208.35	208.29	207.45	209.31	207.38	208.32	209.54	209.55	209.28	208.52	208.26	208.08	209.54	208.98	210.09	208.78	208.42	208.15	207.51	206.69	209.36	208.84	208.1	207.28	208.72	207.36	209.5	207.98	209.42	208.12	209.4	208.84	208.79	209.1
203.74	203.03	203.5	204.31	203.5	202.87	202.96	203.92	203.44	203.72	203.72	204.54	205.05	204.21	203.53	203.23	203.4	203.71	202.92	203.58	203	204.75	203.35	203.33	203.64	203.04	203.51	203.41	203.67	204.45	203.96	204.08	203.21	203.65	203.78	204.03	203.63	204.46	203.55	203.4	203.67	203.63	203.37	203.29	203.54	202.94	203.38	203.37	203.72	203.65
216.06	216.81	216.63	216.86	217.11	216.16	216.21	215.62	216.61	216.22	217.65	216.46	216.5	216.87	216.9	217.33	216.95	217.02	216.82	216.59	217.8	216.99	216.83	216.73	217.57	216.51	217.07	216.61	216.21	216.65	217.01	217.55	216.34	215.88	217.64	216.08	217.28	216.79	216.7	216.28	216.42	217.06	216.39	217.87	217.1	217.54	216.67	214.75	217.99	215.84
197.6	199.5	197.67	198.67	198.27	198.84	197.82	199.2	197.8	198.68	198.31	199.16	198.29	200.95	197.89	198.79	199.26	199.46	199.07	198.56	199.56	197.84	197.84	198.34	198.32	197.85	198.34	198.94	197.68	196.98	198.9	198.86	197.83	198.49	199.33	198.54	199.86	198.43	198.83	198.88	199.23	198.27	198.87	198.47	197.81	199.58	198.72	198.34	198.64	198.95
210.63	211.09	211.55	212.19	212.12	211.75	212.24	212.28	212.1	212.75	210.91	212.17	211.15	210.98	210.85	211.94	211.93	211.79	211.76	211.75	210.87	211.88	211.32	211.07	211.33	212.02	211.97	211.61	212.99	211.49	211.59	212.2	211.33	211.62	211.87	211.85	210.79	211.7	211.31	210.73	211.57	212.05	211.25	211.33	210.62	213.08	212.41	211.46	212.13	212.39
198.04	199.23	198.22	198.01	197.94	198.21	198.19	199.17	199.24	198.66	199.2	198.81	199.82	198.74	198.35	198.85	198.69	199.26	198.48	197.76	198.35	199.02	198.81	198.78	197.84	198.1	199.06	198.96	199.08	199.04	197.9	197.89	198.66	198.56	197.69	198.84	197.55	199.28	197.43	197.34	199.46	199.03	199.09	198.49	198.72	198.32	198.91	198.8	198.07	199.29
199.71	199.17	198.67	199.54	199.88	199.26	198.9	199.39	198.63	198.52	198.64	199.87	199.48	199.72	199.26	198.63	199.79	200.44	199.41	200.85	199.45	199.66	198.11	200.25	198	200.03	198.55	199.46	199.17	199.05	199.89	199.37	199.85	199.63	199.03	199.23	199.42	199.42	198.8	199.22	200.08	199.73	199.9	199.6	198.32	198.24	199.03	200.95	199.84	199.48
211.51	212.23	210.9	210.98	210.82	210.92	212.18	211.9	210.63	211.55	211.66	211.54	212.89	210.94	212.03	210.9	211.48	211.43	211.09	210.47	211.02	211.86	212.05	212.46	211.81	211.71	210.29	211.74	210.47	211.69	211.1	212.3	211.88	210.56	211.77	211.96	212.12	210.93	211.35	211.02	212.6	210.21	210.98	211.82	210.84	212.41	212.27	211.78	209.12	212.19
209.22	207.9	207.76	208.36	207.57	207.82	207.3	208.57	208.05	208.17	208.46	208.94	208.06	209.52	208.62	209.86	209.76	208.76	208.81	208.16	208.49	207.8	208.45	208.26	207.96	209.26	207.84	208.42	207.69	208.66	209.03	208.21	207.41	207.71	209.03	208.1	207.96	208.29	209.78	208.18	210.29	209.15	208	209.52	208.68	209.45	208.9	207.96	207.78	207.94
215.53	216.97	216.07	216.73	216.57	215.92	216.87	216.95	217.54	216.18	216.62	217.98	216.37	217.06	216.73	217.02	217.38	216.16	217.56	217.97	216.73	215.93	217.31	216.95	216.34	216.19	217.07	217.93	217.16	217.09	216.17	216.81	216.94	216.5	218.15	217.58	216.93	218.96	217.11	217.4	216.73	216.72	216.66	216.89	216.83	215.95	217.27	216.37	217.4	216.52
197.53	197.89	198.39	197.41	197.94	198.32	197.82	197.25	198.65	198.58	197.86	198.1	197.44	197.15	198.17	198	199.42	198.27	196.28	198.02	199.63	199.09	197.31	198.56	198.27	198.14	198.46	198.05	196.98	197.68	199.52	198.16	197.99	197.96	197.53	197.96	198.36	196.81	198.11	196.89	197.86	197.19	197.84	197.85	198.96	198.76	196.94	197.87	198.02	198.25
199.5	201.33	201.03	201.22	199.68	200.61	199.25	199.48	200.7	199.72	201.26	201.76	200.53	200.14	199.6	201.22	201.44	200.04	200.08	199.71	201.23	200.36	200.24	201.12	200.55	199.82	200.66	200.82	199.28	200.2	201.18	200.8	200.25	199.57	201.05	200.02	199.95	201.23	200.27	200.42	200.27	201.44	199.94	200.49	200.37	200.67	199.86	199.7	200.38	199.76
208.72	208.78	208.51	208.23	208.39	208.82	209.08	207.93	209.3	208.43	208.7	208.7	208.22	208.51	209.28	208.69	209.56	208.89	207.54	208.32	208.09	208.46	208.73	208.04	208.38	208.19	209.68	207.55	208.88	208.67	208.12	208.66	208.38	208.22	207.62	208.83	208.93	208.77	208.76	208.45	209.02	208.91	208.6	208.42	209.16	209.19	208.58	208.26	206.06	208.5
199.71	199.6	199.09	199.61	200.4	198.89	199.94	200.39	199.71	199.66	199.95	199.18	198.96	198.05	199.77	199.17	199.73	198.82	201.02	199.84	199.23	200.29	199.59	199.02	199.95	199.39	199.25	198.92	200.01	199.21	199.64	199.99	200.01	198.36	200.86	200	201.13	198.93	199.51	199.86	200.51	200.07	198.66	199.54	199.33	199.02	199.61	199.25	199.89	199.88
208.4	208.84	209.66	208.16	207.79	207.71	209.02	207.87	209.1	207.88	208.63	207.66	208.58	206.75	208.42	209.25	208.23	208.68	208.88	209.44	207.65	209.32	207.95	208.15	207.91	208.44	209.15	207.41	208.08	208.32	208.38	207.92	208.19	207.8	207.45	207.76	208.8	208.92	208.58	208.27	208.25	208.09	208.89	208.74	207.82	208.12	209	208.45	208.74	208.34
208.45	209.05	209.76	209.66	209.38	208.53	210.22	209.29	209.78	208.35	208.05	209.9	208	209.33	208.59	209.39	208.75	209.19	207.2	209.43	209.01	209.34	208.04	209.23	209.32	208.6	208.32	209.82	208.05	208.55	208.67	209.11	209.04	208.62	209.67	208.15	209.29	208.5	208.91	208.8	209.1	208.75	209.66	209.29	206.68	208.25	208.71	207.74	208.28	209.31
199.33	197.8	197.8	198.91	199.23	199.45	198.94	198.86	199.32	198.43	198.1	197.99	199.77	198.4	199.27	197.71	199.31	199.35	198.22	199.15	198.06	199.32	199.34	199.55	198.98	199.04	199.12	198.57	198.84	200.12	197.74	198.66	197.61	198.12	199.38	198.28	198.92	198.5	198.96	198.55	198.07	197.29	199.02	198.72	198.53	198.54	198.7	199.33	198.66	198.72
201.36	202.55	203.87	204.15	201.53	202.3	202.82	203.7	202.76	202.11	202.44	201.81	202.18	202.08	203.22	201.6	201.82	201.64	202.25	202.08	201.67	202.23	203.17	201.79	202.46	202.24	202.75	202.42	202.29	202.04	204.26	203.19	202.46	202.63	202.39	201.81	202.54	201.93	202.14	202.06	202.62	203.57	202.36	201.52	203.53	202.18	203.84	203.5	202.7	202.29
207.89	210.11	208.47	208.46	207.19	208.18	208.47	208.65	209.11	208.7	208.72	209.28	209.04	208.98	208.55	208.2	208.3	209.09	208.69	208.55	208.47	209.39	208.39	208.28	208.88	208.25	208.46	209.13	208.82	207.87	208.81	209.19	208.11	209.22	208.8	209.16	209.29	208.45	209.5	208.12	208.49	209.28	208.98	209.77	208.16	208.84	208.66	208.17	208.41	208.64
208.4	207.33	207.98	206.47	208.44	208.02	208.65	206.95	206.92	207.17	206.93	206.52	208.45	207.82	208.04	207.5	207.8	207.56	206.75	207.78	207.32	208.12	208.43	208.84	208.61	208.02	206.83	207.4	208.2	208.13	207.44	207.56	207.91	207.82	206.52	207.69	208.04	207.25	206.85	207.25	208.18	208.15	208.54	208.45	207.09	207.11	208.09	208.64	207.73	208.33
208.74	208.22	208.36	208.79	208.5	209.52	209.31	208.64	207.04	208.86	208.35	208.43	208.77	208.29	207.86	209.13	209.7	207.56	208.88	208.55	209.24	209.74	207.99	208.63	208.25	208.78	209.21	208.69	209.16	208.9	208.05	209.39	208.22	208.86	208.82	208.98	209.28	209.29	208.75	207.1	208.95	208.95	208.88	208.57	208.86	208.05	209.37	208.67	208.34	207.73
208.27	206.95	207.19	208.09	207.31	207.06	206.97	207.97	208.43	208.01	207.79	208.08	207.27	208.44	208.71	207.97	207.51	208.39	208.02	208.34	206.91	208.22	207.32	207.44	209.49	207.27	208.16	207.46	208.57	206.64	208.34	207.83	207.99	208.99	207.25	208.16	206.6	207.51	207.55	207.37	207.16	208.71	208.29	208.46	207.58	207.08	207.14	207.94	209.08	208.44
206.66	206.62	206.39	206.64	206.3	206.47	207.32	205.77	206.02	206.5	205.52	206.11	205.95	205.86	205.82	206.39	205.05	206.46	206.06	204.75	205.63	205.68	207.84	206.23	206.1	206.61	206.56	206.31	205.61	206.51	206.13	206.5	206.14	206.48	206.92	205.9	207.03	206.06	206.2	206.89	206.65	204.56	205.96	206.52	206.76	204.67	206.41	205.52	205.77	206.33
210.73	211.01	212.59	210.59	211.31	210.28	211.2	211.3	212.01	210.68	210.88	211.82	210.51	212.24	213.18	211.76	212.05	210.99	211.76	212.12	211.81	211.92	211.86	211.23	211.36	211.86	211.45	211.74	211.26	211.72	211.01	211.48	210.78	212.04	211.59	211.83	211.58	211.58	211.43	211.47	211.99	212.93	211.55	210.71	212.06	212.13	210.91	212.23	211.49	212.43
194.25	194.11	193.93	193.97	194	194.12	193.55	194.53	195.02	194.05	193.86	194.74	194.39	194.62	194.44	195.12	194.1	194.31	193.48	194.61	194.25	194.25	193.99	194.57	193.85	193.11	194.06	194.66	193.27	195.16	193.82	194.14	194.04	193.97	194.96	194.1	194.55	195.19	193.73	194.45	194.63	194.25	193.85	193.64	193.25	194.02	194.96	195.3	194.26	193.79
202.51	202.91	203.27	203.2	203.41	202.14	204.36	203.59	204.18	202.91	202.51	203.07	202.26	203.36	204.55	203.33	203.11	202.64	203.5	201.86	203.86	203.74	203.38	204.01	203.23	203.62	202.32	204.44	203.36	204.11	203.91	203.57	202.7	203.23	204.67	203.48	202.64	202.54	203.03	202.63	202.92	202.86	203.1	202.89	202.88	203.2	203.05	203.74	202.51	204.16
213.09	212.09	210.88	212.11	212.64	212.47	213.69	213.1	211.49	213.12	212.45	212.07	213.09	212.87	212.73	212.01	213.09	211.4	212.46	213.49	212.29	212.73	212.08	212.44	213.36	211.86	212.23	212.07	211.54	211.77	212	211.96	213.57	213.26	211.91	212.95	211.41	212.86	212.12	212.41	211.54	212.07	212.67	212.12	212.29	211.6	211.44	213.23	211.83	213.17
209.27	208.97	209.99	211	208.93	209.6	209.63	209.21	209.4	209.89	210.16	209.81	209.36	209.47	209.63	209.79	209.01	209.6	210.72	209.49	210.54	209.53	209.91	210.61	210.26	209.86	209.07	209.44	209.71	208.4	209.37	210.12	208.88	210.29	207.96	210.01	209.54	209.47	209.09	209.67	210.09	210.41	209.68	209.14	209.8	209.21	208.71	209.08	208.72	209.03
206.89	207.78	207.94	206.88	206.75	206.79	206.66	207.31	207.69	207.6	206.97	208.41	206.56	207.78	207.8	206.92	206.96	207.56	206.37	207.93	207.37	207.85	207.18	208.32	205.59	208.22	207.54	207.74	207.51	207.48	207.26	208.6	208.69	206.84	208.59	208.25	207.63	209.15	207.08	208.18	207.64	208.1	208.51	207.29	207.42	206.71	206.88	208.58	207.9	207.5
199.65	200.69	201.6	199.59	201.08	201.01	202.19	200.37	201.04	200.83	201.15	200.9	199.91	199.56	200.7	200.29	199.56	200.86	199.18	200.9	201.25	199.46	200.82	200.05	201.26	199.61	200.48	201.77	200.12	201.04	200.74	200.08	200.29	201.07	201.16	200.06	199.81	199.22	200.68	200.9	200.09	201.18	199.75	200.68	200.22	200.15	200.86	201.28	199.28	200.47
[truncated: 150 more columns]
