# Supplementary material for: Genetic dissection of main and epistatic effects of QTL based on augmented triple test cross design
Source: PLoS One. 2017 Dec 14;12(12):e0189054. doi: 10.1371/journal.pone.0189054 (PMC5730204; doi:10.1371/journal.pone.0189054)
Supplement: S6 Supporting Information — (ZIP) [file pone.0189054.s006.zip › z1_550_0.8_5.csv]

209.08	207.05	209.3	208.89	207.93	208.09	209	209.13	208.19	208.25	208.63	208.94	209.29	208.36	209.12	209.28	208.28	209.81	209.59	208.37	208.93	210.12	207.9	208.51	209.35	208.59	207.51	208.79	209.82	208.23	209.41	208.3	208.68	211.15	209.4	208.06	207.93	209.66	208.72	208.46	209.15	207.94	208.94	208.91	208.4	208.94	208.22	210.08	207.59	207.99
200.54	198.96	196.94	196.43	199.29	198.85	196.58	198.5	200.18	199.48	198.15	196.95	199.11	197.41	200.18	197.76	197.3	198.47	197.98	199.48	197.6	198.71	197.83	197.61	196.9	199.49	198.79	199.03	197.62	197.28	198.29	196.78	196.67	198.51	197.59	198.4	199.09	199.53	200.52	198.88	199.1	199.85	198.39	200.54	199.29	198.58	199.4	198.36	199.67	200.05
210.8	209.82	209.18	209.36	209.97	208.93	209.86	209.54	210.14	209.9	210.36	209.83	208.74	209.22	208.34	209.67	209.93	210.33	210.33	210.72	210.5	211.89	211.42	209.85	209.67	209.38	212.35	208.26	208.22	209.92	209.02	210.02	209.6	209.91	209.1	210.39	209.6	209.81	209.5	211.05	209.59	209.1	209.8	210.18	207.82	209.8	210.66	208.41	210.09	210.41
211.78	211.25	211.25	210.45	209.82	212.83	211.44	212.95	210.4	212.97	212.46	212.43	212.32	212.53	212.31	210.96	211.47	210.57	210.28	212.14	212.27	212.32	212.57	210.58	212.66	210.81	211.49	212.24	212.33	211.01	210.79	210.71	211.28	212.83	210.98	211.07	212.91	212.94	210.86	211.39	213.23	211.46	212.13	212.73	212.95	211.97	209.91	209.88	213.41	210.46
198.72	199.48	198.95	200.09	197.63	201.76	199.44	197.14	199.65	199.6	200.39	199.85	200.28	200.46	199.5	199.96	198.8	198.51	199.68	197.84	198.89	200.37	197.98	199.88	197.78	199.93	199.63	199.42	199.53	197.74	199.73	197.35	199.92	199.2	199.64	199.6	199.76	199.54	198.71	199.47	199.15	199.92	200.44	199.59	199.58	199.82	198.53	196.81	198.96	200.09
211.48	207.67	209.33	209.11	209.85	209.15	207.25	209.52	210.15	206.97	208.36	208.53	208.48	208.51	209.45	208.87	210.41	209.86	205.19	208.4	209.73	208.63	209.64	209.56	208.91	207.62	208.99	209.71	208.45	210.69	209.21	207.97	208.71	209.59	209.66	207.36	208.34	207.34	208.82	210.45	208.04	207.92	208.84	208.27	209.91	208.61	208.99	207.81	210.15	211.87
207.81	209.82	207.92	209.19	208.19	207.53	208.71	208.72	209.41	209.19	207.3	209.35	206.84	208.28	208.62	208.6	210.73	208.93	208.49	208.96	207.69	209.62	209.92	208.3	208.75	209.17	208.98	209.87	208.59	208.99	207.11	208.24	209.1	209.68	210.38	209.24	208.6	208.77	208.57	208.28	210.67	208.65	209.66	207.99	207.27	208.72	208.72	209.25	209.55	207.08
204.73	202.98	203.86	204.35	203.72	204.97	204.45	204.45	204.1	203.95	204.34	203.56	203.26	203.7	203.01	201.59	202.49	203.33	205.47	203.66	203.87	204.04	202.95	201.26	202.74	205.64	203.33	203.36	204.19	204.65	203.63	205.63	204.34	202.79	203.11	204.58	203.45	204.45	204.12	204.76	202.8	204.52	203.25	204.35	202.1	203.7	203.79	203.82	203.43	203.48
212.86	212.85	213.24	212.97	212.55	212.74	212.1	211.9	212.39	213.7	212.26	214.13	211.92	212.54	213.44	212.54	213.35	212.87	211.81	211.44	211.09	213.81	213.47	211.84	213.09	213.05	214	213.65	214.26	211.31	213.18	212.16	212.23	211.52	213.35	212.61	213.21	211.55	212.95	213.26	210.71	211.13	212.75	212.88	212.9	212.95	211.95	212.59	212.4	215.37
209.21	209.58	210.02	210.41	208.71	209.59	209.73	211.1	209.21	208.51	210.4	209.11	209.04	209.82	208.45	211.36	209.05	209.52	207.67	208.77	209.08	209.57	209.57	209.42	209.51	208.56	211.9	208.88	210.33	207.38	209.95	208.72	208.58	209.85	209.53	208.55	209.36	208.45	209.53	209.22	209.08	207.92	208.63	208.3	209.92	209.03	209.71	210.48	209.81	210.48
207.56	207.53	207.9	208.56	207.43	206.81	207.87	209.46	208.61	207.69	207.95	207.91	208.23	208.14	209.39	208.74	208.83	206.78	207.82	207.14	208.56	207.58	207.92	207.39	208.2	206.92	210.53	206.74	209.17	207.74	207.94	207.24	207.38	206.41	208.89	206.31	208.11	210.02	208.63	206.71	209.06	207.31	206.53	207.13	208.64	209.19	207.63	208.23	208.29	208.02
208.32	209.03	208.03	208.01	207.42	207.94	207.73	209.69	206.49	209.31	207.95	207.36	208.85	207.48	208.29	208.63	208.1	206.52	207.48	207.04	208.74	208.78	207.71	207.02	208.55	208.16	207.22	205.81	207.04	207.66	207.57	208.27	209.1	207.08	206.34	207.05	208.26	208.4	206.85	207.36	206.55	209.68	207.89	206.4	206.87	208.24	207.62	208.34	208.63	206.19
207.18	208.67	206.7	206.63	208.38	207.52	207.72	206.73	208.22	207.36	208.09	206.83	205.85	205.85	206.62	207.03	210.03	207.92	206.85	206.89	208.31	208.96	206.69	206.99	206.71	207.47	206.32	208.69	207.57	207.53	206.94	207.98	207.55	208.15	206.67	206.49	208.7	206.9	207.82	206.44	209	208.02	208.37	207.13	207.05	208.62	206.15	207.34	206.83	207.75
206.21	207.94	204.82	204.64	205.88	205.69	205.02	204.15	203.37	204.49	206.09	206.11	205.17	206.52	206.92	205.35	206.47	206.03	206.43	206.48	204.62	206.23	206.95	206.64	205.69	207.54	206.97	206.25	205.89	205.88	205.27	205.86	204.6	205.88	204.82	205.32	205.99	205.21	207.1	205.58	205.34	204.74	206.78	204.65	205.85	204.7	204.55	206.11	206.13	206.39
212.04	212.06	212.75	212.16	211.72	213.19	214.44	211.24	213.49	212.46	212.98	213.18	212.76	212.32	212.97	211.38	211.93	213.08	212.85	213.5	211.81	212.71	212.92	210.99	213.05	211.95	214.36	212.69	213.03	214.53	211.89	213.3	211.93	213.82	212.7	212.79	211.82	211.01	212.54	212.16	211.83	211.65	211.49	211.65	212.05	213.31	212.13	212.47	213.07	211.67
200.66	200.75	199.73	201.79	201.55	201.53	200.9	200.56	200.15	202.02	201.94	202.68	200.92	201.61	201.63	200.2	201.46	201.15	200.02	200.14	202.15	200.43	201.25	201.68	202.18	202.81	203.01	199.31	202.36	200.42	202.24	202.85	201.22	201.77	201.61	200.19	201.97	200.65	199.62	202.74	200.76	200.34	200.21	200.93	201.89	202.6	199.74	203.09	201.86	201.05
193.95	193.86	194.71	193.59	194.4	193.16	194.4	193.93	194.58	193.73	195.59	193.35	193.52	193.81	194.82	193.27	194.27	194.87	194.18	194.07	194.06	194.13	193.72	194.5	192.94	193.89	194.21	193.56	194.98	195.84	193.99	193.87	195.22	193.66	194.87	194.52	193.81	194.66	193.09	193.57	193.56	193.83	195.84	193.08	195.72	192.95	194.71	194.12	194.87	193.68
211.39	211.97	212.7	211.23	211.37	213.01	210.99	210.73	211.94	211.96	210.9	211.38	211.4	211.75	212.22	212.13	211.05	212.2	210.45	210.67	212	211.52	209.93	212.34	212.87	210.09	211.81	210.07	213.13	210.8	210.71	212.33	211.66	212.05	212.55	210.84	212.95	211.46	212.21	210.94	212.41	211.74	212.57	209.6	211.21	210.5	209.79	211.9	211.21	211.82
209.02	210.95	209.75	208.36	207.83	207.45	209.3	208.63	209.94	208.24	209	209.11	208.79	210.55	209.86	207.34	209.37	207.3	208.95	208.46	209.42	208.24	208.21	208.05	208.77	207.33	208.54	209.32	209.31	210.04	209.05	208.95	208.09	209.32	208.92	209.12	207.31	208.46	208.48	208.95	209.63	210	209.45	209.17	207.71	209.94	209.03	207.81	209.57	210
212.12	213.67	213.36	212.03	212.07	213.35	213.36	212.8	214.93	211.27	212.82	212.56	213.48	213.54	212.74	212.53	212.43	211.87	213.23	212.85	212.56	211.94	213.39	212.15	213.52	212.56	213.27	212.32	212.84	212.71	212.75	213.52	210.98	213.04	213.92	212.14	213.31	212.55	214.03	213.18	212.28	212.71	213.78	212.96	215.19	213.52	213.21	211.89	213.31	213.73
208.47	208.75	209.19	209.07	207.69	208.4	208.77	209.2	208.45	210.72	210.14	208.3	208.03	209.72	209.67	207.72	209.82	207.61	208.19	209.03	207.74	207.97	209.17	209.15	208.19	208.14	207.47	209.66	210.85	208.91	208.77	209.07	208.78	209.73	208.28	208.62	207.3	207.28	208.7	208.05	210.11	208.5	208.46	209.32	210.26	206.07	209.49	209.47	209.78	208.31
203.23	203.08	202.57	204.33	202.51	203.92	203.54	201.25	203	203.31	203.25	204.38	202.84	203.22	204.23	204.51	202.54	202.52	203.2	202.92	202.11	203.98	205.01	203.44	203.92	203.11	204.23	202.63	202.65	203.09	203.91	204.26	203.25	204	202.78	202.88	204.98	203.65	204.86	202.93	204.89	202.39	204.5	202.84	203.21	204.16	202.69	203.74	202.69	205.71
217.2	216.08	217.39	216.8	216.55	218.18	215.45	218.44	217.6	217.67	215.82	216.78	217.82	218.3	216.87	217.01	217.99	216.31	216.27	217.35	216.76	218.34	216.68	217.26	216.85	216.48	216.28	219.5	217.24	216.23	218.22	215.84	216.3	216.26	216.02	215.37	215.84	215.84	216.55	216.81	216.32	216.52	217.27	215.98	218.75	217.56	216.02	218.07	216.28	218.85
204.41	204.82	204.53	205.71	205.53	203.32	206.34	205.53	204.55	204.03	204.28	205.23	205.99	204.18	205.32	203.41	205.27	205.08	204.65	202.8	206	203.92	204.59	203.78	204.87	204.89	205.29	205.13	205.53	205.05	204.88	204.37	204.24	204.69	204.87	205.24	204.09	206.62	205.86	204.11	205.04	205.83	206.01	204.61	204.74	204.4	204.25	203.49	205.79	205.12
214.83	213.47	212.01	213.13	214.44	213.1	212.97	211.21	213.94	213.75	210.77	212.85	211.61	212.2	214.44	213.35	212.14	212.86	213.74	214.13	212.48	212.58	212.99	210.95	212.64	213.77	213.77	213.85	212.72	214.26	211.57	213.08	213.51	213.01	212.87	212.65	212.97	212.73	212.66	213.13	212.25	212.63	213.37	212.03	212.21	212.43	213.36	213.95	212.64	212.62
217.21	217.79	218.23	218.17	218.29	217.92	218.32	217.38	218.79	218.27	218.26	217.96	217.91	218.03	216.05	218.49	218.82	217.28	218.51	218.91	217.89	218.6	218.9	218.33	218.89	218.77	217.56	218.96	217.9	219.13	217.93	217.2	216.43	216.29	218.02	218.61	217.03	218.11	217.55	218.4	217.61	217.23	219.01	217.44	219.5	217.58	218.29	219.2	217.15	217.81
217.06	216.11	217.65	216.75	217.37	218.77	214.56	216.8	215.28	217.11	216.54	216.4	215.18	216.66	216.3	216.38	216.74	217.55	217.21	216.7	216.11	215.9	216.29	216.85	215.7	216.56	216.61	214.98	217.52	216.21	217.84	216.91	217.2	215.78	218.84	216.59	218.42	216.49	215.7	216.39	217.56	216.26	216.39	217.59	216.16	216.48	217.69	215.18	216.54	215.16
202.97	202.64	202.85	202.12	202.39	204.5	202.57	202.22	204.25	202.77	203.2	202.84	202.87	201.27	204	203.18	202.8	203.43	202.38	203.51	204.83	204.68	202.4	202.45	202.74	205.18	203.87	205.41	201.64	204.28	202.26	204.08	203.23	203.92	204.16	203.85	202.65	204.45	203.15	203.37	202.94	203	204.47	202.04	202.81	201.99	202.13	202.61	202.99	202.43
204.05	203.79	204.01	202.68	203.84	202.17	202.4	203.61	204.55	203.93	203	203.46	203.69	203.74	203.15	205.5	204.19	203.88	204.21	204.65	203.2	203.25	203.44	205.15	202.64	205.76	203.83	203.13	203.51	204.16	202.21	203.71	205.02	203.35	203.98	203.46	204.71	203.13	202.67	203.17	203.54	202.13	204.53	203.24	206.37	202.08	204.22	203.88	202.18	202.57
213.57	212.81	211.74	213.93	212.78	213	212.43	212.38	212.8	212.3	212.64	211.13	211.62	212	212.33	212.24	212.13	211.74	211.52	213.15	211.84	213.39	212.42	213.14	212.24	212.82	212.68	212.69	213.82	211.32	212.09	210.76	212.5	212.36	211.01	212.05	212.3	212.86	211.52	212.02	213.65	212.1	211.26	214.13	212.37	210.39	212.2	212.55	213.24	213.31
205.22	207.56	204.71	204.47	206.76	205.59	206.13	204.05	206.14	206.29	205.72	205.26	205.34	206.98	205.89	206.62	206.35	206.65	205.71	205.27	205.9	204.62	204.8	204.99	203.09	205.75	204.48	207.55	205.39	206.63	205.58	205.69	205.52	206.37	207.31	205.82	205.08	207.69	207.69	205.94	206.67	207.24	204	205.9	204.51	206.13	205.53	206.01	205.25	205.71
212.81	211.58	211.58	211.5	212.54	211.91	211.9	212.54	212.36	210.96	210.66	212.17	213.26	212.15	212.56	213.13	211.35	212.19	212.63	210.65	212.71	212.11	212.22	211.39	213.01	211.8	211.94	213.25	211.48	211.69	210.03	210.77	211.71	210.65	212.54	211.71	213.62	211.21	211.29	212.4	213.45	212.87	209.86	211.81	211.37	213.08	210.55	210.73	211.62	211.46
194.68	194.92	193.37	195.12	194.05	192.85	195.12	193.8	193.38	194.5	192.61	194.71	193.63	192.66	194.86	193.83	192.93	193.59	195.43	193.25	194	192.43	192.77	194.21	195.77	193.15	193.03	194.33	194.06	194.24	192.53	195.01	193.69	193.54	195.03	194.59	194.72	193.41	194.88	194.92	193.7	194.14	194.05	195.26	194.87	193.98	193.69	193.56	192.77	194.02
210.91	213.7	213.85	213.32	212.41	212.27	211.92	212.37	212.76	213.73	213.25	211.29	212.42	211.86	213.98	212.62	214.52	211.15	213.36	213.7	214.03	213.18	212.73	213.82	211.95	213.89	212.48	213.97	212.18	213.08	213.86	213.34	213.42	212.61	211.53	211.69	213.09	214.37	212.94	213.36	212.34	212.5	212.28	213.56	213.02	212.27	212.56	212.52	213.6	214.62
207.11	206.88	207.35	207.65	207.59	207.19	208.39	209.53	206.35	208.86	207.63	208.16	208.23	207.38	209.36	209.03	208.16	207.95	207.74	208.37	208.49	207.93	207.39	206.68	207.74	207.75	207.57	205.72	208.03	206.86	208.87	206.37	205.75	206.95	207.28	207.51	208.33	207.44	207.97	207.05	206.7	209.25	205.73	206.92	208.05	208.89	208.43	206.65	206.49	207.31
196.64	197.94	198.38	197.89	199.26	197.39	198.34	198.43	198.45	198.84	197.21	198.05	198.93	198.01	198.94	197.87	199.58	197.82	196.45	197.84	199.62	197.99	197.04	197.12	200.1	196.6	199.29	197.88	198.75	198.37	197.3	198.64	198.73	197.45	199.12	196.6	196.86	196.38	197.22	197.81	197.93	196.11	196.26	197.71	196.96	198.05	199.49	197.04	198.09	196.9
201.89	202.25	202.98	200.27	203.19	202.68	202.95	204.32	201.27	203.1	203.7	201.17	203.76	203.97	202.77	202.23	202.3	203.01	202.26	203.54	202.17	201.84	202.5	202.03	203.94	202.86	202.67	202.06	202.41	203.84	202.27	204.32	203.23	203.29	202.27	202.3	201.68	202.95	203.45	201.91	202.75	201.88	202.79	203.9	202.14	201.18	202.07	202.64	201.47	201.7
206.87	203.39	203.67	204.84	204.72	205.69	207.3	206.64	205.24	206.11	205.33	203.9	206.12	207.53	204.22	204.81	206.66	205.97	206.38	205.94	206.34	205.11	206.3	204.98	205.13	207.51	205.28	205.16	207.44	205.37	204.93	204.24	204.94	203.53	206.17	205.78	204.96	205.19	206.23	204.87	203.74	206.05	204.64	205.07	205.26	205.92	205.17	204.39	206.53	204.85
212.78	212.37	214.26	211.24	211.33	211.63	211.75	210.34	212.87	211.31	210.67	211.87	212.14	211.87	210.2	211.83	214.02	211.42	212.51	212.95	211.46	213.38	213.03	209.65	210.79	211.09	209.56	213.37	211.59	210.42	210.85	211.36	209.98	211.9	213.28	212.18	209.89	210.07	211.31	212.14	211.71	212.11	211.63	213.2	213.37	211.91	211.35	212.3	212.23	210.78
205.56	207.13	205.05	204.96	204.96	206.43	205.53	204.64	205.91	204.23	204.46	206.32	204.65	206.3	202.95	204.66	205.3	203.71	204.68	206.25	203.82	204.99	206.01	203.48	204.91	204.38	204.89	205.13	203.24	205.88	205.23	205.76	204.84	204.57	205	204.46	203.64	204.6	204.56	205.68	204.44	204.73	204.3	205.45	204.1	204.37	202.95	205.76	204.23	204.56
218.04	218.64	217.43	216.98	219.11	217.8	216.78	216.93	219.08	217.47	218.79	216.89	217.06	217.98	218.02	217.86	216.96	217.37	218.55	216.64	217.56	216.73	218.41	218.08	218.51	217.58	217.72	216.95	218.99	218.24	217.87	218.57	217.57	216.98	216.34	217.84	218.66	218.52	218.76	218.29	219.22	219.61	218.05	217.15	219.6	218.47	218.09	219.61	218.55	217.94
215.71	216.06	217.75	217.7	216.65	217.98	217.22	216.35	218.57	216.9	217.21	217.23	217.35	216.86	216.25	216.02	216.21	215.77	217.12	216.62	214.72	216.86	217.37	216.29	217.35	217.12	217.57	216.31	216.12	216.96	217.55	214.94	216.68	216.82	216.76	214.82	216.85	216.49	216.18	218.08	214.72	216.2	215.08	217.68	216.3	216.7	217.6	217.01	217.68	218.37
212.95	211.49	210.33	212.04	212.66	212.81	211.83	211.11	213.43	211.96	211.46	213.08	212.55	210.6	211.05	212.34	210.09	209.98	210.76	212.65	211.1	212.51	211.1	211.66	212.29	213.27	211.9	211.31	211.65	213.06	212.07	213.04	211.24	211.4	210.17	210.79	211.21	212	211.2	211.01	211.14	212.21	211.67	210.24	210.8	211.51	210.42	211.06	210.58	211.04
215.31	215.92	216.81	216.29	217.2	217.46	216.45	217.74	216.92	216.67	217.9	219.25	216.85	217.5	216.21	216.77	218.02	217.17	215.7	217.22	216.06	218.03	218.14	216.45	216.19	217.24	217.07	215.16	216.58	217.88	217.18	216.13	217.31	217.72	215.44	216.92	216.14	217.38	216.84	216.76	215.62	217.29	217.97	218.84	215.7	217.68	217.21	216.24	216.18	216.74
209.5	208.63	208.65	208.4	208.7	207.74	207.88	207.59	208.19	208.3	208.25	208.67	207.52	207.55	209.2	209.87	207.2	209.38	207.05	206.9	208.26	208.84	209.16	208.59	208.49	209.12	208.2	209.23	208.28	208.3	209.95	207.03	206.93	209.66	208.3	208.61	208.34	209.1	208.71	207.97	210.23	209.74	208.43	208.31	207.83	207.78	207.2	209.31	207.2	208.84
205	204.62	203.9	202.9	204.85	203.9	204.95	204.11	203.76	203.91	204.47	205.16	203.8	203.5	205.22	205.44	205.4	204.53	204.36	204.07	204.56	204.11	205.56	205.26	205.58	205.39	204.76	203.28	203.93	203.68	201.5	204.79	205.4	203.69	205.37	206.54	205.91	205.2	205.04	205.79	203.36	205.49	204.83	204.14	202.7	204.36	205.53	203.93	205.12	204.53
212.81	212.26	211.72	212.23	211.14	212.03	210.27	211.34	211.76	212.73	210.79	211.13	213.6	212.26	212.73	212.76	211.57	211.39	210.38	212.95	210.08	211.73	211.48	212.53	211.39	210.93	213.85	211.7	212.71	211.27	212.79	214.16	213.95	211.1	211.94	210.73	211.84	212.19	212.58	210.46	210.43	210.64	212.88	209.65	211.12	211.12	209.55	210.57	211.79	212.41
204.26	203.76	203.83	204.17	203.69	203.58	203.65	204.63	204.21	206.05	205.21	202.41	203.53	202.88	205.04	203.88	202.4	203.72	203.91	205.29	204.05	205.07	204.69	202.09	205.14	202.03	203.63	201.82	204.74	203.64	204.5	205.41	203.82	202.63	204.22	202.98	203.42	202.8	202.49	204.91	204.03	204.7	203.86	204.14	205.38	203.36	204.3	202.54	204.42	203.94
203.71	201.63	203.2	202.92	201.7	202.51	202.3	204.41	203.45	202.47	203.12	202.63	203.67	203.92	202.91	201.91	201.54	203.65	203.1	204.33	203.27	202.46	201.66	204	203.57	202.52	202.81	203.46	202.74	203.28	204.2	202.65	203.73	201.99	203.92	203.56	203.38	201.93	203.09	203.54	203.59	200.88	203.51	203.57	203.13	201.65	201.91	204.86	201.49	204.33
208.73	207.24	208.51	210.48	208.48	208.26	208.46	210.31	208.38	209.57	208.05	209.29	209.15	210.99	210.03	209.25	208.73	208.7	207.79	208.76	208.15	209.16	208.32	208.31	209.21	208.63	208.51	208.47	208.61	208.92	209.07	209.06	210.31	209.97	209.2	208.33	207.92	208.39	208.05	208.56	209.71	207.71	208.15	209.98	207.32	209.91	209.07	208.03	207.04	209.1
198.1	197.83	199.68	198.54	199.39	198.87	197.82	199.67	199.1	199.32	198.79	198.41	198.05	198.13	197.54	198.99	199.21	197.83	198.81	198.37	197.7	198.37	199.16	197.35	198.37	198.58	199.32	197.52	195.85	199.09	198.18	198.86	199.72	198.59	199.17	199.65	197.09	198.83	198.33	198.34	198.4	199.13	197.27	197.35	199.41	199.19	197.31	198.26	198.66	198.59
213.58	211.56	212.7	214.79	214.13	211.91	212.38	213.01	213.77	213.56	212.22	212.54	212.72	212.35	210.24	211.32	213.53	213.25	213.5	212.23	213.78	211.84	212.27	213.97	212.1	214.53	212.91	212.51	211.19	213	213.57	211.43	212.78	211.14	212.68	213.07	212.45	212.85	212.17	211.57	213.84	212.62	212.8	212.65	213.44	213.58	213.64	213.03	212.31	212.02
210.73	211.37	210.57	212.18	212.14	210.78	212.69	212.28	210.64	210.85	211.49	211.32	210.88	211.11	212.94	213.21	211.29	212.82	211.9	212.6	210.84	211.64	209.98	212.64	211.76	210.44	211.07	209.93	211.14	210.1	210.16	211.58	211.42	210.88	211.42	211.06	210.79	212.77	211.65	213.13	209.71	210.69	212.62	211.63	211.78	211.43	211.03	213.58	213.31	210.57
216.83	216.82	216.21	215.93	217.17	216.86	215.38	217.93	218.61	218.26	216.82	216.86	217.1	216.21	215.42	218.25	217.56	218.47	216.63	217.55	218.27	219.08	216.47	215.52	216.52	217.72	216.55	216.18	217.42	216.65	216.85	214.9	217.15	218.12	217.74	217.66	216.89	217.65	217.61	216.56	217.41	216.86	218.41	216.97	217.1	215.87	218.89	216.9	216.27	214.76
209.05	210.06	210.96	211.23	209.27	210.48	209.24	211.46	210.37	209.93	210.55	209.71	208.94	211.28	209.49	209.68	206.97	208.91	209.11	209.2	207.9	208.55	208	207.68	210.98	210.04	209.9	209.62	209.36	210.57	209.78	210.39	209.77	209.2	209.42	210.1	209.36	210.43	209.87	210.75	208.31	209.52	210.94	208.74	210.35	210.96	209.13	210.78	208.92	209.1
201.11	199.42	199.56	201.25	197.54	198.78	201.06	198.76	198.21	199.63	199.89	198.71	197.15	200.15	200.13	199.47	199.15	200.23	199.54	200	201.78	199.87	199.62	199.08	199.75	200.06	197.83	199.16	200.02	199.12	199.29	200.83	200.35	199.04	201	199.83	200.44	200.45	197.84	199.37	198.52	198.98	199.25	198.76	197.44	198.24	199.1	201.85	200.81	199.42
207.72	209.48	209.1	208.37	208.74	209.16	211.45	209.61	210.01	208.91	208.59	209.85	208.61	208.94	210.58	210.88	208.01	209.9	209.94	209.55	208.29	210.01	210.74	208.65	208.86	210.08	209.27	210.25	208.29	211.12	209.12	209.66	208.36	210.59	209.47	209.47	208.31	210.35	208.71	210.32	209.67	208.76	208.81	210.27	209.45	211.63	210.14	209.44	210.06	208.46
205.38	204.46	206.63	203.99	205.58	203.73	206.9	204.92	203.04	205.55	204.9	205.42	205.25	205.31	204.86	203.75	203.82	205.25	205.06	204.94	205.08	203.6	204.62	203.85	204.97	205.39	203.58	205.25	204.78	204.14	205.17	204.72	204.68	204.98	203.89	204.77	204.03	204.76	204.74	205	205.63	204.77	204.88	203.93	205.01	204.56	204.88	203.1	205.22	202.67
208.71	209.47	208.46	210.21	208.99	210.25	209.76	207.08	209.67	209.6	208.8	208.17	209.93	208.54	207.94	208.7	209.22	209.11	209.12	208.71	208.51	209.33	209.37	209.3	207.8	209.73	208.39	207.57	208.22	209.14	208.2	208.42	207.78	208.81	209.34	209.58	208.59	208.99	209.57	208.72	209.04	208.62	210.56	207.75	207.88	207.96	210.5	208.2	209.83	209.46
212.36	214.09	213.08	212.12	212.04	212.45	212.8	212.45	211.56	213.76	211.83	212.43	211.41	211.88	213.09	212.83	211.71	212.55	211.24	213.64	212.32	213.25	212.53	213.64	212.97	212.67	212.64	211.94	213.51	214.58	212.65	212.78	212.13	212.71	212.84	212.94	213.22	212.33	212.27	212.15	211.72	211.92	210.68	211.68	213.15	212.25	212.38	212.75	213.08	211.87
207.96	207.98	208.31	209.22	210.6	207.61	207.2	207.77	209.14	209.41	207.91	207.65	210.25	208.33	208.38	208.54	209.17	209.1	208.7	208.29	209.76	207.88	208.78	208.56	208.89	209.07	208.42	209.51	208.83	208.02	208.8	209.38	209.69	207.39	209.14	207.8	209.91	209.96	206.93	208.89	207.98	211.26	207.85	210.16	207.76	208.15	209.08	207.37	209.37	207.24
212.04	211.95	211.43	210.48	209.87	211.3	212	211.49	211.21	212.79	212.38	211.2	211.36	211.07	212.01	211.24	210.4	210.05	212.79	210.35	212.03	212.27	211.03	210.78	210.47	211.36	211.39	212.14	210.3	212.62	213.39	211.03	212.05	209.56	211.07	211.92	209.67	209.67	210.55	211.41	212.3	211.21	211.12	211.24	212.43	211.87	210.71	210.25	211.3	212.76
203.55	203.42	204	204.62	203.53	203.92	204.16	203.48	204.26	201.62	203.5	203.84	203.3	203.55	204.74	204.29	201.99	203.67	203.4	204.91	203.61	204.53	204.35	203.94	204.41	202.99	204.35	203.6	204.35	203.2	203.04	202.4	202.11	203.36	203.67	204.05	203.48	204.01	203.68	203.84	204.55	203.35	202.54	203.8	204.52	202.08	205	204.58	202.28	204.5
202.68	202.63	203.17	202.76	202.4	202.13	204.45	202.85	202.42	203.02	202.49	201.58	203.24	203.58	203.34	203.41	202.62	202.67	204.45	205.16	204.11	203.5	203.98	204.61	203.69	201.66	204.09	202.45	203.25	204.13	201.99	204.69	204.38	202.44	201.31	202.38	204.13	204.02	201.71	201.81	204.86	204.32	203.66	203.01	203.63	202.82	203.3	203.26	204	203.43
211.06	209.03	210.29	209.98	209.77	209.44	208.52	210.79	209.56	209.79	211.12	209.55	208.36	209.91	210.59	209.23	209.18	208.36	210.03	211.08	208.65	208.73	210.18	209.73	208.13	209.84	208.12	210.29	209.66	210.37	209.3	208.75	211.5	209.18	207.51	207.85	208.88	209.21	208.9	211.6	209.46	209.42	209.63	209.86	209.26	209.07	208.94	208.86	208.41	210.17
202.1	203	201.66	200.77	202.08	203.28	202.91	203.18	202.09	201.92	201.97	201.68	201.46	202.77	204.17	201.79	202.24	201.58	201.86	201.87	204.9	202.76	201.89	201.32	201.27	201.71	202.72	202.24	203.03	201.88	201.9	201.73	203.3	201.55	203.09	202.53	202.49	204.05	202.17	202.99	203.11	201.74	200.45	203.44	201.05	201.88	202.81	201.8	202.91	203.08
208.02	209.07	209.1	208.19	208.38	207.87	207.22	208.68	207.08	209.58	209.45	208.18	210.15	207.6	208.65	207.83	207.36	209.83	207.51	207.92	208.28	209.61	207.26	208.74	208.64	207.49	210.32	209.17	209.87	207.88	209.94	208.43	207.97	208.97	207.96	207.9	209.21	208.14	210.02	209.01	209.07	209.23	209.93	208.84	208.68	210.27	210.57	208.41	208.94	210.19
209.53	207.58	207.75	207.63	207.26	208.17	207.15	206.86	207.12	205.7	208.25	207.83	207.97	208.12	206.12	206.83	208	208.37	206.59	207.23	206.43	207.33	207.37	208.23	208.04	207.06	209.32	208.27	208.66	207.97	207.61	207.72	208.42	208.88	207.28	210.42	206.91	208.27	207.66	208.47	209	207.86	208.63	206.27	208.11	208.29	208.45	207.9	209.24	208.54
208.5	208	208.1	209.21	209.13	209.4	207.91	209.08	208.24	209.34	208.82	208.11	208.53	208.85	209.46	207.86	209.8	208.26	208.04	209.67	207.66	208.25	211.11	211.01	209.93	208.64	207.06	207.24	208.77	208.84	208.29	210.14	211.27	209.22	207.83	209.11	209.68	207.33	209.5	208.04	207.5	208.55	209.37	209.61	208.2	210.1	208.83	208.85	208.63	208.75
205.83	203.52	203.05	203.18	204.94	203.12	204.66	204.94	205.43	204.41	203.65	204.35	206.09	205.23	205.55	205.28	204.56	205.25	203.26	205.27	203.67	203.38	204.27	206.23	204.76	207.05	206.27	204.15	205.79	205.28	202.67	205.47	204.09	205.37	205.35	204.62	204.67	204.51	205.16	205.05	205.48	203.75	204.82	204.88	202.15	203.94	205.28	205.21	203.67	204.87
215.92	218.21	217.42	215.22	216.39	218.21	216.38	216.14	215.4	220.15	217.04	217.06	217.17	216.65	215.77	219.2	217.68	218.14	216	216.64	216.9	215.33	217.3	216.63	216.44	217.01	217.32	218.57	216.87	217.45	217.11	217.47	218.34	217.63	217.73	215.54	218.66	217.1	217.79	216.93	216.59	216.57	217.47	216.57	216.95	218.39	216.53	217.25	216.29	216.88
213.12	213.78	213.32	211.28	212.38	211.25	212.5	213.66	213.7	214.46	213.69	213.78	214.11	211.5	213.79	214.12	213.87	214.72	212.24	214.67	212.91	212.1	213.36	212.87	213.06	212.79	213.9	212.43	213.89	214.67	213.77	213.92	213.51	213.07	212.97	213	214.67	212.1	212.75	211.79	212.97	214.42	214.17	212.29	212.05	212.57	212.7	213.47	212.69	214.16
213.86	211.5	212.31	212.75	212.4	211.66	213.24	212.29	210.33	212.55	213.41	212.91	211.38	213.09	211.64	212.78	212.18	213.11	211.12	210.47	212.17	212.85	211.99	211.83	213.44	213.74	214.24	213.63	213.11	212.83	212.9	213.01	212.44	212.35	213.31	211.65	211.27	212.28	212.32	211.19	211.25	212.57	212.47	214.57	210.67	214.36	212.81	212.33	212.27	211.78
196.69	195.7	197.67	197.43	199.03	197.26	197.69	198.28	199.44	198.88	198.42	198.42	196.76	197.44	197.32	197.18	198.49	198.86	199.47	197.87	197.32	195.48	197.98	197.4	197.95	197.42	198.89	196.9	197.8	197.15	199.26	198.16	196.96	198.28	199.54	197.52	198.41	199.39	196.17	197.54	198.29	198.54	197.8	196.9	197.36	198.25	197.83	198.39	197.21	199.44
194.92	192.55	193.77	194.24	194.59	192.71	195.19	193.35	194.03	194.21	193.35	194.75	194.1	192.35	194.77	193.57	192.87	193.66	194.18	194.32	193.8	193.33	193.18	193.53	195.17	195.08	193.81	195.79	194.41	194.28	195.57	193.85	196.07	195.05	193.37	194.84	191.82	194.27	194.63	194.37	192.19	194.19	193.04	193.09	195.48	194.07	193.41	194.99	194.03	193.68
204.87	205.41	204.79	204.53	203.63	205.52	204.06	203.85	204.96	203.57	205.07	203.21	205.26	203.15	204.09	204.85	204.69	206.17	204.31	204.97	204.11	205.62	204.47	204.87	205	205.89	203.37	204.58	204.76	205.73	203.42	205.43	203.57	206.92	204.68	204	202.68	204.91	204.88	204.92	205.51	205.14	205.99	204.58	203.83	204.68	204.31	204.39	205.47	204.29
205.15	203.86	202.49	204.26	202.52	203.47	201.96	202.46	204.48	203.93	203.67	204.32	203.72	204.84	204.23	205.59	202.69	202.95	203.01	204.63	205.03	204.38	203.2	203.93	202.71	204.22	202.67	203.38	202.03	203.18	203.26	201.32	203.83	203.38	205.26	203.83	203.76	204.5	202.6	203.91	203.62	202.32	203.65	202.45	202.3	203.48	203.32	203.5	205.3	203.89
207.67	206.91	208.63	209.1	208.44	208.1	207.66	206.8	208.64	208.11	209.24	209.69	208.78	208.21	207.03	207.54	208.81	209.15	207.49	208.55	208.52	206.69	208.13	207.84	207.92	208.25	207.91	208.9	208.38	207.98	207.96	207.97	206.75	207.79	208.68	207.96	205.72	209.46	207.53	207.17	209.11	207.19	206.87	208.39	207.58	207.18	208.11	207.15	208.16	208.5
208.89	209.38	208.41	209.78	208.62	208.69	208.95	208.57	208.96	207.81	209.56	209.19	209.49	208.35	209.08	207.18	209.04	209.58	209.5	207.67	208.48	207.37	208.52	208.71	208.5	207.94	209.06	209.89	207.52	211.51	208.28	208.3	208.14	207.56	207.75	209.87	208.23	208.55	210.33	208.58	210.17	208.94	208.74	209.6	210.46	209.33	208.38	209.95	207.24	209.03
204.19	203.87	204.02	205.61	203.34	204.71	205	204.61	203.49	203.55	204.09	204.52	204.69	204.2	201.44	205.11	203.68	204.03	204.6	202.78	204.72	202.78	204.15	204.48	203.92	204.1	202.7	202	204.06	203.13	203.53	201.84	203.39	205.14	203.11	205.52	205.57	203.85	203	203.96	204.88	204.14	205.4	203.6	204.21	204.76	204.1	202.87	204.18	204.16
204.88	204.72	204.11	203.71	204.71	204.61	204.79	203.38	204.91	205.02	205.69	205.2	204.8	206.18	205.3	205.26	205.06	203.28	205.16	204.69	205.47	205.27	205.87	204.35	203.86	204.6	203.95	205.43	203.67	204.17	204.58	204.41	204.98	203.73	202.99	204.37	205.84	206.6	206.25	204.4	205.45	206.07	204.56	204.35	205.21	206.14	205.88	204.19	204.5	205.64
216.15	218.14	217.57	216.72	217.75	216.28	216.37	215.33	217.07	216.97	217.55	215.44	217.8	218.66	216.27	218.2	216.52	215.47	216.68	216.82	217.48	218.44	217.47	217.35	217.77	215.16	217.55	218.27	216.41	216.19	218.21	219.27	216.24	218.36	218.41	216.45	217.21	216.14	215.55	217.09	218.05	215.68	218.09	215.76	216.54	216.98	216.84	217.39	217.92	218.24
213.04	211.72	212.75	212.41	212.29	211.75	212.06	212.08	211.6	211.31	211.27	210.62	214.21	210.97	210.88	211.22	212.04	212.4	213.93	212.43	211.24	211.94	212.7	212.48	211.44	211.68	213.07	210.27	211.25	211.69	213.51	213.46	211.19	211.55	211.14	212.58	213.23	212.55	213.13	212.56	211.32	210.67	211.81	213.04	211.98	211.57	211.62	212.35	211.42	211.69
215.41	216.57	217.5	215.75	216.86	217.49	217.44	213.76	217.91	217.19	216.83	216.61	216.84	216.04	218.22	217	218.17	216.54	218.28	216.36	217.68	217.75	216.7	216.46	216.68	218.38	217.82	217.38	216.4	218.9	216.82	216.95	216.8	217.01	216.75	217.22	216.32	217.76	216.73	217.49	217.85	218.14	217.21	218.82	216.19	217.02	218.33	217.79	217.8	215.79
207.99	208.33	209.23	207.34	210.37	209.07	209.13	209.37	208.01	208.61	208.45	209.22	207.66	208.1	210.3	210	209.52	208.43	209.44	210.04	209.73	208.76	208.98	208	207.96	208.18	209.47	208.71	209.15	209.06	207.08	208.36	209.47	210.04	209.51	207.91	208.14	209.22	209.3	207.52	210.57	208.82	208.79	207.7	207.37	208.58	210.81	208.8	207.22	208.78
202.48	203.5	204.24	205.5	202.55	203.16	204.09	203.27	203.74	203.3	202.99	203.52	203.54	202.78	202.75	203.78	201.92	202.17	202.08	203.71	202.09	201.87	203.51	204.23	203.65	204.05	203.96	203.73	202.95	202.2	204.34	202.9	204.29	201.89	201.26	202.14	202.87	203.44	202.6	203.64	203.33	203.45	205.03	203.73	203.19	202.22	202.68	203.69	204.79	204.03
207.59	207.83	205.52	207.02	207.18	206.49	205.39	205.22	206.12	207.33	205.69	207.88	206.54	206.25	204.75	206.51	207.08	206.91	208.55	207.23	205.94	206.04	205.38	206.36	208.76	205.52	206.44	207.54	205.85	206.27	205.88	208.28	205.5	207.9	204.81	206.56	207.75	206.75	206.61	206.51	206.1	206.64	206.08	205.14	205.02	206.39	206.22	209.27	207	208.14
200.09	201.07	201.84	201.92	200.96	199.39	200.15	200.5	200.53	198.29	200.1	201.25	200.57	200.74	201.23	197.95	200.26	200.46	200.8	199.03	199.99	198.66	198.8	199.17	200.75	200.43	199.33	200.95	199.54	201.03	200.68	200.89	200.17	201.26	199.67	199.67	200.11	200.72	200.43	200.22	200.82	199.25	199.08	200.49	200.45	199.04	198.47	200.61	200.85	200.73
205.15	202.6	201.96	202.8	201.74	200.15	202.36	201.9	202.19	201.29	201.27	201.99	201.64	202.66	202.07	204.56	202.19	201.62	203.72	202.34	201.34	202.48	203.5	202.73	203.98	203.58	201.78	201.94	202.11	201.65	202.43	202.95	201.77	202.02	203.77	201.6	202.54	202.73	202.88	203.41	203.54	201.18	202.03	203.18	203.07	202.05	203.03	201.6	202.81	201.11
208.4	209.04	207.49	209.32	209.05	208.87	207.29	210.79	209.3	207.83	209.45	207.24	208.52	209.28	209.65	209.2	208.24	209.4	209.25	208.25	208.56	209.76	210.21	207.93	209.08	209.28	208.17	209.54	209.47	210.26	207.8	208.01	208.44	208.66	209.29	209.95	207.55	209.62	210.13	209.15	208.55	208.37	208.01	208.51	209.31	208.32	210.06	209.89	208.93	207.74
217.83	216.06	216.4	216.52	216.88	218.2	216.05	217.92	217.61	216.93	218.06	217.06	215.54	215.88	216.35	215.86	217.2	217.73	215.49	217.39	216.92	217.25	215.8	215.8	217.42	216.05	216.65	217.72	217.07	216.81	218.45	217.39	218.16	217.59	218.53	217.47	215.97	216.31	217.43	216.73	215.9	218.32	215.58	217.69	218.02	217.01	218.02	216.64	217.63	215.4
198.84	197.95	199.06	200.23	199.33	198.07	198.03	198.93	199.9	197.62	201.67	198.86	201.3	198.32	199.82	199.94	199.57	200.14	198.95	199.44	200.09	199.05	199.41	199.25	200.04	199.91	200.98	199.82	197.62	200.27	198.94	199.74	198.63	198.81	198.92	199.8	199.31	199.97	199.49	200.53	200.25	198.25	199.65	199.04	199.01	200.73	198.87	199.11	200.12	199.68
207.06	210.02	207.25	208.87	207.97	210.13	208.94	209.52	207.83	207.35	209.97	208.31	209.6	208.36	207.65	207.85	207.84	208.54	207.79	207.74	207.17	206.69	209.32	210.23	207.56	208.7	208.75	207.25	209.27	209.83	208.59	210.1	207.46	208.96	208.92	210.37	207.98	211.48	209.83	210.55	209.15	208.39	208.2	208.19	208.05	207.88	209.21	209.53	210.5	208.01
207.51	206.67	206.8	206.81	207.72	207.24	207.76	207.7	205.27	206.95	205.63	206.79	207.8	207.28	206.8	206.7	207.75	208.26	206.34	208.14	208.23	205.47	206.31	207.18	208.86	209.29	206.31	206.61	207.37	207.09	208.35	206.52	208.31	207.66	207.23	206.77	207.16	206.34	208.18	207.13	208.35	207.62	207.96	206.49	208.15	208.06	207.57	207.61	207.67	207.18
207.27	205.04	206.13	204.65	205.39	206.61	206.15	207.2	207.25	206.62	205.05	205.23	206.39	206.38	206.77	205.96	207.42	206.71	206.46	206.86	205.89	208.12	205.78	205.39	207.51	206.49	206.59	206.05	206.31	206.91	206.27	206.66	207.31	206.46	207.41	206.28	205.11	204.43	205.88	206.59	206.82	205.51	205.92	207.9	207.35	205.15	207.58	209.34	205.7	207.12
217.69	216.94	219.1	217.56	219.4	217.54	218.78	216.95	217.81	216.71	217.95	217.35	217.74	218.44	219.05	217.75	215.62	218	217.52	217.79	218.13	217.75	217.06	217.17	218.56	218.15	218.88	218.13	217.79	217.73	217.44	218.29	219.34	217.13	215.93	217.52	216.96	218.29	217.49	218.73	219.76	218.32	215.64	217.87	216.53	217.34	217.8	216.66	216.63	218.99
204.79	206.47	206.99	204.28	205.61	204.13	204.85	203.18	204.75	205.89	206.45	204.87	206.02	205.03	205.82	204.87	204.08	204.92	205.5	205.46	206.21	206.12	205.65	205.76	204.76	203.76	204.95	207.09	205.93	207.04	205.97	204.34	205.79	206.73	205.99	207.44	206.42	205.49	204.72	205.12	205.29	206.65	204.15	206.31	206.22	206.35	205.62	204.39	205.99	204.12
204.78	204.31	204.26	204.85	202.88	203.49	203.47	204.39	204.82	202.98	203.01	202.62	205.01	203.56	203.79	201.78	204.36	202.88	205.9	203.31	203.01	204.52	202.48	203.86	204.33	205.27	203.47	204.76	203.37	202.69	204.12	202.88	202.69	202.75	204.37	203.71	203.53	203.59	202.37	203.74	204.36	202.91	202.61	205.22	203.76	204.65	205.15	203.31	203.15	203.45
211.06	208.22	208.82	209.67	209.2	208.52	210.4	208.29	209.37	210.44	209.64	209.94	210.11	210	209.53	209.33	209.24	208.96	209.12	209.11	208.59	208.85	211.13	209.13	207.65	211.25	209.91	209.75	208.55	207.49	211.94	208.99	207.56	209.26	209.58	209.83	210.21	208.8	209.03	210.45	209.4	210.26	208.54	210.26	209.41	210.26	209.19	209.13	209.12	210.06
203.05	204.8	204.65	204.93	204.67	204.73	204.07	204.4	202.81	203.84	203.75	206.4	204.18	203.61	205.04	203.89	204.07	205.37	204.42	205.2	204.87	203.38	205.24	204.9	205.18	204.06	203.56	202.84	204.44	205.32	203.43	203.54	204.73	203.1	203.32	204.76	204.99	206.24	203.87	202.98	205.26	205.73	203.72	205.09	205.39	204.33	206.21	204.21	204.11	205.1
210.19	208.3	208.67	208.58	208.32	206.9	208.8	207.68	208.81	209.13	208.74	209.26	209.12	207.85	207.79	209.35	208.45	209.8	207.44	208.44	207.89	209.56	210.08	207.84	208.09	208.69	208.26	208.34	208.92	209.19	209.22	208.43	208.86	209.05	208.18	208.86	208.78	207.9	209.21	207.99	209.33	209.79	208.57	207.73	209.95	208.48	209.23	208.59	209.37	209.47
208.8	210.52	208.39	207.93	209.25	209.86	210.6	208.29	208.33	209.34	207.93	208.9	208.56	208.58	208.89	210.33	210.35	209.83	208.93	208.79	208.59	206.19	209.71	208.45	207.79	210.18	207.74	206.79	209.7	209.48	209.1	207.9	208.22	209.28	211.98	209.36	207.81	208.4	210.77	209.54	208.79	209.75	207.62	208.62	208.88	208.19	208.18	209.65	208.5	207.88
207.61	209.45	208.59	209.58	207.38	210.44	209.72	208.87	208.68	208.68	209.2	208.47	209.52	209.4	209.41	208.39	208.33	208.95	209.97	210.27	207.83	208.55	210.56	210.44	208.47	208.8	206.92	210.06	207.8	209.6	209.02	209.44	208.82	207.98	208.71	207.57	209.95	207.81	209.77	209.81	209.47	208.47	208.97	209.2	209.98	209.89	207.86	207.71	209.23	209.4
217.45	216.64	219.46	219.42	217.69	218.07	216.33	217.08	217.22	217.26	218.97	216.76	217.79	216.83	219.05	218.55	217.37	218.39	217.29	218.14	218.41	217.69	218.33	218.62	217.93	218.01	217.72	219.13	217.54	218.65	216.4	219.15	217.42	216.78	217.86	218.43	218.94	216.07	217.77	218.4	216.99	218.08	218.02	219.27	216.99	217.98	217.26	216.33	217.88	216.36
201.29	198.98	200.31	200.17	199.7	200.18	201.21	202.3	198.29	200.49	199.16	199.3	200.49	200.17	199.99	199.75	200	201.52	199.21	198.61	198.92	200.52	200.91	199.19	200.65	200.64	199.89	199.04	199.89	200.55	197.56	200.4	201.08	202.84	201.45	201.6	200.32	198.36	199.8	199.49	199.63	201.12	202.22	198.87	200.54	201.07	201.49	201.67	200.46	200.08
193.33	193.35	193.71	195.18	193.63	194.08	194.52	193.53	193.71	193.75	193.82	194.1	194.64	195.12	194.28	193.58	193.3	194.36	194.75	192.95	194.58	193.61	195.01	195.02	193.68	194.02	194.58	194.99	194.08	195.8	194.04	193.6	193.87	193.96	193.35	195.25	194.44	192.26	193.73	194.1	193.32	194.18	194.29	193.53	193.86	196.2	195.87	195.45	193.49	193.71
211.64	213.29	210.14	210.54	210.03	212.88	211.03	213.04	211.98	211.78	210.37	211.94	211.9	211.62	211.78	210.41	210.62	212.02	212.56	211.84	212.87	210.97	210.35	211.85	211.19	210.83	213.31	211.71	213.02	210.98	210.71	210.94	212.82	211.91	211.2	210.67	211.75	212.86	213.08	211.54	210.83	211.63	212.75	213.27	211.31	210.79	212.8	211.97	212.11	212.36
207.04	208.19	206.96	209.7	208.57	208.07	208.13	207.47	206.19	205.75	207.04	207.1	208.05	206.45	207.36	207.19	206.82	206.39	208.2	206.08	206.61	206.79	208.09	208.09	206.2	206.89	208.32	206.02	208.22	206.39	208.83	207.75	207.19	208.66	207.42	206.58	207.89	208.53	208.87	207.21	207.76	206.35	208.08	207.4	207.13	207.29	207.73	207.59	207.55	206.88
211.23	212.29	211.7	211.85	212.21	210.83	211.35	212.17	212.02	212.13	210.79	212.12	209.88	212.17	210.96	210.43	212.83	212.37	211.13	210.69	211.01	211.26	210.5	212.49	212.68	210.13	211.82	212.26	212.56	211.35	210.63	209.91	213.52	210.78	210.6	212.51	211.61	211.45	210.59	212.27	210.66	211.04	211.6	211.7	210.47	211.49	211.19	210.91	210.89	211.22
212.66	213.08	211.46	213.21	210.75	212.09	213.04	211.23	212.82	214	211.1	213.09	212.53	208.61	211.43	212.91	211.89	213.59	212.59	211.84	211.79	212.16	211.85	213.27	212.26	212	211.44	212.19	210.61	211.86	213.2	210.67	212.57	212.47	211.78	211.18	209.35	212.38	211.76	212.55	213.16	211.39	214.42	211.75	211.41	211.45	212.77	212.21	210.94	211.13
201.29	201.79	202.46	201.66	200.7	200.64	200.34	201.26	202.02	201.84	201.14	200.81	200.27	200.01	200.91	201.06	200.62	201.53	200.86	200.89	199.27	200.78	202.22	201.84	200.64	201.24	203.02	202.47	200.78	199.63	201.55	201.03	202.31	200.79	201.91	199.57	200.35	201.29	203.48	200.17	201.78	201.72	202.32	201.3	200.28	199.89	200.16	200.27	202.51	201.3
200.88	199.12	200.14	199.69	199.59	198.23	200.49	201.34	200.12	199.78	201.02	201.08	200.92	201.19	200.67	202.65	200.3	200.16	199.37	200.36	200.24	198.35	199.5	199.42	201.07	202.3	201.68	199.81	200.04	200.49	200.37	200.04	202.25	200.82	201.46	200.76	201.17	199.87	200.2	201.31	199.54	201.59	199.61	200.19	201.04	201.91	200.01	200.25	201.21	199.59
204.36	204.09	202.82	203.21	202.62	202.63	202.34	204	203.33	203.18	202.52	203.91	202.88	201.11	203.55	202.72	203.61	203.54	203.58	203.17	202.7	203.43	204.01	203.92	203.03	203.42	203.47	203.91	201.07	204.88	202.17	204.62	203.41	201.83	203.87	202.8	203.24	204.06	202.56	204.21	202.88	203.53	202.77	203.3	203.76	203.23	203.86	203.21	204.24	203.4
201.49	203.29	201.2	202.68	202.99	201.98	201.76	201.65	201.4	201.87	201.18	202.07	202.44	201.98	203.29	202.97	201.49	204.23	202.12	203.89	202.55	201.94	203.34	201.43	202.52	202.13	203.05	202.94	203.88	202.66	203.31	202.72	203.13	202.04	202.34	201.01	202.69	203.43	201.53	201.31	202.31	201.83	202.3	203.29	201.91	202.89	202.36	202.97	202.81	203.93
217.13	217.02	217.6	216.26	216.71	218.86	216.44	217.64	215.05	217.21	217.56	217.65	217.09	216.74	214.84	217.98	216.09	216.94	218.67	216.56	216.53	216.48	217.8	217.56	215.43	218.07	216.27	215.84	216.88	217.04	217.21	216.98	214.88	218.83	215.76	218.01	216.35	216.89	216.45	217.16	216.65	215.85	215.55	218.39	216.94	216.41	217	216.89	215.67	215.76
204.92	204.69	206.09	205.99	206.06	206.05	205.15	206.21	204.05	204.29	205.91	206.05	205.65	204.15	206.13	205.07	204.91	204.77	206.98	206.84	205.88	204.2	207.11	205.05	206.08	205.41	205.14	205.6	204.8	205.37	206.04	204.91	206.13	204.18	205.5	204.93	206.09	205.17	204.71	207.1	205.74	206.53	205.73	206.24	204.49	204.93	206.52	206.48	207.69	205.17
213.49	211.98	214.13	214.43	213.86	214.74	214.17	211.63	213.17	212.75	213.71	214.73	211.74	213.6	213.26	213.11	212.8	214.45	211.98	213.29	214.46	214.74	212.37	213.13	214.86	213.55	214.38	212.35	213.04	215.17	214.99	214.18	214.42	214.4	213.59	212.74	211.86	214.9	214.96	212.73	213.84	213.75	215.07	214.38	213.11	212.96	213.68	214.64	213.8	213.52
203.18	204.58	202.45	201.99	204.68	203.08	201.95	203.15	202.25	202.71	203.41	202.35	201.9	202.17	202.32	204.29	202.08	203.54	203.31	202.69	202.52	201.72	202.81	202.01	202.66	203.06	201.96	203.33	203.45	202.37	203.19	203.99	200.52	202.84	201.76	202.46	201.5	202.04	202.19	202.67	202.51	201.74	203.47	202.15	202.15	201.75	203.16	203	201.68	202.46
208.61	207.57	208.39	207.1	209.56	208.33	209.27	208.58	206.95	207.3	208.57	207.24	208.58	207.21	207.7	208.49	207.75	207.73	208.81	208.69	208.07	208.37	208.24	206.85	207.98	206.43	208.74	209.24	208.77	208.04	209.04	208.85	207.36	206.99	208.15	208.33	206.4	206.12	209	208.16	208.78	209.2	208.54	208.99	206.94	207.19	207.29	208.6	208.95	207.86
208.84	207.65	209.02	207.41	210.26	209.78	208.08	208.44	209.04	208.61	208.11	210.03	207.63	207.42	207.88	207.58	208.72	207.62	209.67	211.91	208.95	207.71	209.62	210.32	207.28	208.2	209.09	210.13	209.49	208.76	207.88	210.17	209.48	209.85	209.18	208.35	209.47	209.24	208.14	207.89	208.76	209.38	208.79	209.84	209.12	207.48	209.74	208.34	208.08	206.98
216.87	215.2	216.71	215.79	215.54	217.6	218.12	217.07	216.12	215.89	217.01	217.75	216.53	217.06	217	218.6	215.37	216.81	217.7	216.9	218	216.97	216.58	217.41	216.89	217.39	216.84	217.15	216.17	217.58	216.62	216.61	217.45	217.13	218.85	216.79	216.12	217.81	215.97	217.89	214.83	217.2	215.48	217.47	216.37	216.76	216.26	218.14	218.8	215.76
209.05	207.94	209.76	208.39	207.97	206.51	209.31	209.18	206.79	210.73	209.39	209.37	208.22	208.55	209.06	209	206.76	208.06	207.17	208.89	209.56	207.88	208.19	208.76	208.64	208.62	208.24	207.96	208.65	207.39	209.68	209.26	208.83	208.85	207.71	210.06	208.04	208.75	210.79	209.4	207.59	210.11	207.74	210.2	209.36	207.77	210.46	209.11	207.93	208.06
216.9	216.03	217.84	216.69	217.97	217.85	218.38	216.49	216.57	216.89	218.12	216.69	216.33	216.69	217.26	217.17	215.75	215.71	218.43	217.05	215.29	215.98	214.95	216.14	217.6	214.29	217.6	216.89	217.77	216.65	216.36	216	216.98	217.43	216.55	216.65	217.5	216.23	217.66	218.38	216.05	217.69	216.72	217.14	217.61	215.97	216.06	216.35	217.92	218
209.41	210.06	208.38	209.27	208.58	210.68	211.49	209.09	209.73	209.03	211.15	209.15	208.87	209.44	209.69	209.33	208.93	209.81	209.41	209.66	207.93	211.06	209.32	210.76	208.15	208.69	209.87	208.73	209.24	209.83	208.67	208.59	209.14	207.98	208.82	210.27	207.62	209.44	211.53	208.5	209.63	209.02	209.12	208	208.5	207.49	207.62	208.07	209.46	208.56
203.73	206.67	205.77	204.78	206.06	205.44	205.69	206	204.19	205.82	205.29	206.17	206.64	206.08	206.73	205.26	206.31	203.59	204.48	204.57	205.55	204.96	206.65	206.67	206.06	205.88	204.74	204.91	205.9	205.76	206.57	207.71	204.55	205.07	206.84	206.84	204.14	204.66	205.7	206.03	203.92	204.92	204.57	206.33	205.65	206.27	204.13	206.23	204.11	204.92
209.69	208.77	210.47	209.05	209.93	209.59	208.65	209.28	210.69	208.66	210.74	210.3	209.77	210.73	208.08	209.56	209.59	208.8	210.56	210.62	209.95	210.1	208.75	210.06	211.59	211.02	210.3	209.97	209.41	209.05	209.62	209.28	208.53	208.72	207.81	208.79	209.45	208.09	208.54	209.68	208.69	211.4	209.12	210.1	208.41	209.84	208.93	210.94	209.55	210.03
212.84	212.88	211.87	212.97	211.15	213.3	211.78	211.89	214.82	212.98	213.41	212.03	213.24	213.51	215.05	213.9	214.02	213.4	212.86	213	212.69	214.13	213.46	214.32	212.61	212.84	212.61	211.47	213.09	211.8	212.02	213.2	213.24	213.44	211.86	212.93	212.46	212.3	214.5	213.63	211.98	212.53	212.14	212.2	211.91	212.34	211.97	213.09	213.32	213.42
217.69	219.19	218.36	219.03	217.51	217.75	217.84	217.82	218.08	219.39	218.96	217.13	217.77	216.93	216.55	217.62	217.63	218.71	219.44	217.97	218.33	217.92	217.43	218.85	218.05	217.21	218.69	218.51	217.68	216.64	218.43	216.44	217.3	219.16	219.59	216.24	218.55	219.14	217.73	218.32	217.45	216.59	218.04	217.01	217.34	217.94	217.56	218.1	218.12	217.97
194.67	194.21	194.29	195.44	193.21	195.57	194.07	193.78	193.93	194.14	194.32	194.36	194.38	193.74	194.79	190.93	194.58	193.44	193	195.84	193.56	193.46	195.46	194.15	194.49	196.76	193.53	194.55	193.61	194.2	194.06	194.19	193.66	194.17	194.7	192.96	194.66	193.75	193.91	195.43	194.55	194.48	194.93	194.39	194.55	194.58	193.27	195.29	193.86	193.98
194.45	195.22	194.91	194.79	195.7	196.43	195.02	195.43	195.57	196.07	195.2	196.12	194.93	196.8	196.48	194.23	196.74	195.89	195.73	193.99	195.73	194	196.55	194.74	194.99	195	195.33	194.41	195.46	195.47	195.34	196.76	195.28	194.42	194.67	196.49	194.57	195.35	194.26	195.96	194.11	194.8	194.75	194.7	192.8	195.06	195.34	194.98	195.51	197.03
204.42	204.18	202.69	204.26	201.91	203.5	203.81	203.23	205.2	204	204.53	204.49	204.19	205.6	204.26	204.56	204.83	205.59	203.51	204.52	204.86	201.86	203.6	203.15	202.43	205.4	205.72	204.59	203.81	203.55	204.31	204.2	203.34	202.67	205.47	203.97	203.09	204.25	203.47	203.44	202.7	203.52	204.67	203.62	203.42	205.67	204.48	202.55	204.44	203.43
199.52	199.86	197.77	198.15	200.14	200.43	200.21	200.1	199.56	200.44	201.35	199.92	199.36	200.41	198.86	199.65	197.67	199.56	198.37	199.4	198.82	200.21	199.56	198.59	200.37	198.8	199.92	199.1	198.05	199.3	199.81	199.84	198.95	199.5	198.92	200.06	199.13	198.85	199.15	201.12	197.42	201.12	199.32	198.18	201	200.08	198.72	198.29	200.24	199.89
204.85	205.69	206.24	207.36	206.1	205.12	205.36	204.02	205.1	206.13	204.72	204.45	205.58	206.25	205.32	207.46	205.8	204.88	205.91	205.64	205.29	205.57	206.96	206.87	204.19	206.36	204.71	206.43	204.82	205.32	205.61	205.09	206.33	207.18	205.91	204.95	205.23	206.24	206.27	205.33	205.93	207.15	205.49	203.85	206.53	205.42	205.12	204.38	206.02	206.79
208.71	208.87	209.91	210.33	208.12	208.54	208.02	208.84	208.58	210.57	208.24	209.35	208.16	208.24	208.7	209.55	207.74	208.6	207.3	208.29	209.73	209.31	208.95	208.83	208.24	208.8	209.7	207.1	207.55	207.86	207.76	210.42	208.56	210.08	207.74	208.82	209.14	209.61	210.56	208.53	210.12	208.5	206.72	208.92	208.36	208.3	209.66	209.55	208.71	207.63
203.99	203.28	203.83	203.59	203.48	201.61	204.22	203.87	203.82	204.93	202.56	205.49	203.89	203.12	202.56	202.44	203.22	203.65	203.45	202.77	203.19	203.53	204.51	202.99	203.7	203.49	203.47	203.19	203.58	203.53	203.21	204.53	204.01	203.59	204.44	205.24	202.61	202.75	203.84	203.67	205.52	203.4	203.73	202.87	204.37	205.99	205.1	202.86	204.09	205.05
212.16	211.45	210.73	211.09	211.17	212.6	210.91	211.65	210.44	212.56	211.32	212.06	213.54	212.23	212.41	211.68	211.57	212.11	212.94	210.83	212.29	212.9	210.8	212.6	211.72	212.66	212.07	212.84	212.28	212.48	212.17	211.21	212.8	212.13	211.63	212.39	213.79	211.47	210.36	211.75	212.07	212.7	210.81	212.38	212.7	214.12	211.37	209.97	212.94	211.52
204.83	205.24	204.78	205.89	205.17	205.74	205.29	204.28	204.54	206.55	205.84	205.48	206.68	204.3	205.41	205.34	206.04	206.31	205.62	206.3	205.65	206.81	206.7	204.3	204.84	205.34	206.19	207.14	204.59	206.09	206.12	204.55	204.81	204.93	204.76	204.87	205.9	204.63	205.9	205.45	205.17	205.93	205.01	205.74	205.97	205.36	206.16	204.46	204.74	205.53
203.33	203.66	204.25	204.04	203.47	203.65	203.35	202.77	205.36	204.5	202.6	201.65	203.68	204.28	205.66	204.59	203.26	204.68	200.94	202.4	202.14	203.57	203.29	203.9	202.57	204.71	205.31	202.46	203.34	204.07	203.58	203.63	204.06	204.51	203.67	203.33	204.88	204.71	203.16	204.91	206.56	203.4	204.71	204.35	204.42	204.9	203.74	204.62	204.77	204.03
193.84	196.01	194.7	194.98	195.78	194.97	195.69	196.48	195.46	194.1	195.79	195.51	195.18	194.55	197.48	195.37	195.07	194.73	194.71	194.77	194.9	196.88	195.63	194.66	196.34	194.2	195.4	193.52	195.07	194.48	195.71	193.95	196.24	196.29	196.8	195.4	195.52	195.34	195.64	195	195.82	196.77	195.9	195.02	194.83	195.01	195.3	196.15	194.64	195.8
204.12	203.74	203.67	204.5	204.64	203.67	203.58	206.65	204.05	203.17	203.72	204.08	205.1	204.16	204.56	203.59	204.33	204.03	202.95	204.42	203.9	202.64	204.36	205.51	202.74	204.76	203.23	202.48	205.51	206	203.63	202.95	204.36	203.16	204.68	203.17	204.6	203.15	204.95	202.84	204.75	204.11	204.96	203.48	204.45	203.38	202.86	204.29	205.34	203.01
208.49	208.27	207.62	208.99	207.1	208.91	208.28	208.98	208.33	208.14	208.78	210.22	208.22	209.45	210.23	208.81	208	211.32	209.07	209	208.04	209.03	209.36	209.06	207.35	211.13	208.23	210.63	208.55	209.38	209.85	209.23	207.74	210.42	209.99	210.64	208.03	207.35	209.37	208.35	208.71	207.94	209.44	207.14	209.58	207.94	207.85	208.91	207.78	207.69
202.89	201.37	202.94	204.39	204.73	202.51	203.61	202.92	205.05	203.58	202.43	202.21	203.73	202.76	203.13	203.6	203.53	202.51	204.04	204.13	203	203.24	203.75	204.54	202.34	203.21	202.43	202.88	202.94	204.35	202.63	204.69	202.89	202.33	203.98	201.46	204.13	202.52	203.88	202.23	201.92	202.11	204.6	204.24	204.23	203.65	204.28	202.41	201.74	203.61
208.94	208.45	208.41	207.36	206.65	207.22	208.45	209.34	208.48	206.86	208.8	208.77	207.84	209.74	208.59	208.45	208.38	208.35	207.15	207.6	209.53	209.63	208.45	208.78	208.55	207.49	208.39	209.57	210.27	208.39	208.52	208.49	209.69	206.71	208.66	209.49	208.09	208.09	208.73	208.68	208.32	209.68	207.23	208.74	208.53	208.87	209.1	208.17	209.22	209.73
210.55	211.77	210.08	210.37	212.68	211.85	210.78	212.36	211.71	212.68	212.48	213.49	212.92	211.41	211.11	211.4	211.56	211.46	212.24	211.51	210.13	211.71	211.9	212.36	210.41	212.01	209.48	212.87	211.64	210.88	210.44	212.53	213	211.79	211.46	210.54	211.52	211.23	211.56	212.91	212.51	213.05	213.04	211.66	212.15	211.94	212.18	210.99	210.17	212.38
210.24	209.48	208.73	207.35	206.71	209.23	208.31	210.63	210.59	209.59	210.02	209.65	207.99	207.93	209.69	208.08	208.06	209.46	209.34	209.13	208.75	208.48	208.09	209.09	207.63	208.22	209.81	210.17	210.3	209.32	210.28	209.68	209.65	208.56	210.67	209.35	210.06	208	208.53	209.91	209.45	209.19	207.95	208.91	207.14	207.97	208.63	209.05	208.18	208.38
205.8	208.34	206.84	209	208.45	207.41	206.53	209.1	207.25	207.31	208.47	206.75	208.66	207.88	207.26	208.36	207.54	206.92	208.33	208.95	205.61	206.55	206.23	209.58	208.79	207.68	208.15	207.33	207.81	208.65	209.08	206.35	208.75	209.16	207.75	204.99	207.05	207.77	206.87	207.01	208.64	208.07	207.52	208.98	206.93	206.93	209.55	208.94	206.18	207
216.28	216.89	217.39	217.61	217.66	217.56	216.76	216.06	215.41	216.56	216.52	216.79	218.13	215.76	216.52	215.88	217.54	215.6	217.72	216.48	217.68	215.72	218.06	217.97	215.62	217.6	217.02	216.95	216.05	216.66	219.35	215.79	218.66	216.72	217.61	215.69	217.11	217.44	217.45	216.58	217.05	216.37	215.8	216.94	217.14	216.68	216.17	217.83	215.94	216.93
211.31	211.06	213.04	213.1	212.43	213.6	210.34	210.9	210.81	213.05	212.21	212.39	210.38	211.67	210.67	213.12	211.97	210.15	210.45	210.39	211.04	213.13	211.35	211.45	209.79	211.02	211.43	212.47	212.56	212.76	211.91	211.71	212.73	211.81	212.93	212.43	211.28	212.98	211.63	211.8	212.41	210.88	211.23	210.89	211.32	209.4	209.66	211.94	212.56	211.57
208.41	209.56	209.82	208.83	207.69	207.43	207.61	208.29	209.31	207.47	209.06	208.22	208.11	209.07	208.72	209.36	208.51	209.14	209.35	208.97	209.2	208.77	208.33	209.54	208.46	209.24	207.6	207.21	210.6	208.79	208.92	209.66	206.78	208.69	210.06	207.87	209.91	208.25	208.45	208.69	209.68	209.67	209.22	208.49	209.09	210.23	208.33	208.25	208.35	209.68
213.97	213.41	212.74	214.04	212.95	214.22	213.47	214.04	212.19	215.12	213.67	213.7	215.3	215.06	213.38	214.52	213.27	213.53	214.57	212.51	212.78	214.19	212.64	214.14	214.59	214.69	215.72	212.73	213	212.87	214.66	214.19	214.66	213.32	215.42	214.86	214.54	213.43	213.82	215.33	213.32	213.26	214.19	213.09	212.84	213.8	213.15	213.24	213.79	213.74
206.62	207.19	207.1	207.98	208.05	206.8	208.85	207.3	207.61	207.33	208.67	207.26	209.17	208.44	207.43	209.11	208.22	208.96	208.91	206.98	208.52	210.08	209.39	207.8	209.34	207.49	208.22	207.26	207.86	206.68	206.7	207.96	207.03	210.12	208.41	207.8	205.2	206.05	208.52	208.81	208.76	209.01	206.84	207.28	208.08	206.71	206.78	208.02	207.59	207.44
206.02	205.53	207.11	206.8	205.4	204.13	207.91	206.29	207.03	206.74	207.29	207.25	206.84	206.14	207.52	206.35	204.48	206.59	206.65	206.3	205.47	206.84	206.23	206.44	206.06	207.19	207.85	205.94	206.79	204.39	206.19	206.42	205.75	206.42	206.54	205.62	207.7	206.6	205.9	206.71	206.44	205.47	206.7	207.79	205.43	206.22	204.78	207.1	207.34	207.86
211.64	212.31	212.21	211.31	212.58	210.26	210.66	211.26	209.97	212.67	211.23	211.64	211.44	211.27	213.29	211.44	211.87	211.32	212.11	213.02	210.8	211.19	211.78	211.05	210.86	212.14	210.85	212.71	211.33	212.47	212.73	210.92	213.22	211.73	211.77	212.5	210.98	211.13	211.94	210.68	211.94	210.75	212.48	212.04	210.2	210.96	211.2	210.49	210.75	211.3
212.18	211.24	211.69	211.26	213.5	211.23	211.08	211.04	211.8	210.39	211.19	211.97	212.73	212.41	212.44	212.01	211.52	210.85	211.37	213.39	212.02	211.46	211.43	212.35	212.02	211.3	211.77	211.29	212.33	211.16	212.73	211.09	212.48	212.6	211.45	210.68	211.51	211.44	213.64	210.65	212.26	211.32	211.43	211.14	212.05	211.5	210.15	212.33	210.83	211.39
199.71	198.49	199.65	200.21	197.8	199.29	198.07	199.18	199.73	198.79	199.7	198.95	198.01	199.67	201.84	199.59	199.37	199.12	197.72	198.77	199.19	200.11	198.6	199.28	198.83	200.24	199.63	200.95	200.08	200.56	199.76	199.07	198.9	198.64	197.49	200.44	199.58	198.48	201.01	199.52	199.17	199.91	198.12	199.77	199.25	199.73	199.67	201.01	198.33	199.56
208.64	209.46	207.17	207.78	206.32	206.88	207.31	209.07	208.49	206.09	208	209.24	206.93	208.19	206.58	207.16	208.58	207.56	207.49	207.87	205.62	209.35	208.47	208.29	208.01	208.94	207.57	207.93	208.2	207.74	207.68	207.95	207.36	206.69	206.76	207.27	206.58	208.22	207.76	206.16	206.75	207.53	208.1	206.8	205.54	206.21	206.88	207.25	208.61	208.04
203.57	204.32	204.45	204.68	203.7	203.28	203.73	203.34	203.23	204.63	204.4	204.41	203.75	203.74	205.04	203.57	203.74	203.76	203.65	203.08	204.26	203.66	203.06	201.5	204.81	204.57	203.11	203.08	203.73	202.89	203.92	203.19	204.65	203.76	204.36	202.17	203.42	204.65	204.16	204.12	202.83	203.93	202.98	203.25	203.26	203.2	206.56	203.2	204.26	202.94
207.32	208.65	207.54	208.46	209.17	209.32	209.7	208.6	210.29	208.28	208.17	209.09	207.88	208.97	208.31	208.64	209.26	207.74	209.09	209.08	209.52	208.47	210.12	207.54	208.23	208.23	208.67	210.13	208.45	210.22	207.01	209.55	208.75	209.76	210.02	207.74	208.34	208.25	208.93	209.34	209.17	208.21	208.34	207.95	208.52	208.05	210.06	208.82	208.72	208.56
209.7	209.53	208.52	206.89	207.56	207.82	207.74	208.97	208.84	208	207.41	209.56	208.54	207.79	208.61	207.61	207.84	208.23	207.12	206.9	209.7	206.04	208.13	207.42	208.26	209.24	209.25	208.73	208.35	207.32	208.71	209.07	210.53	207.35	209.1	208.6	210	209.92	209.21	207.99	207.73	209.31	209.09	208.12	207.56	208.92	206.93	207.9	209.54	207.74
197.04	198.1	198.73	198	197.85	197.98	199.43	198.19	198.29	199.36	197.84	196.78	197.01	197.9	197.11	198.38	198.92	196.63	198.92	196.96	197.51	197.72	199.55	198.38	197	197.34	197.15	199.74	198.92	199.28	198.05	197.96	197.46	197.78	197.76	198.35	197.21	198.43	200.02	198.29	196.59	197.94	198.34	198.7	198.48	197.52	198.38	198.09	197.89	200.46
208.39	208.3	209.7	208.07	208.3	207.83	207.4	208.3	209.49	207.91	208.12	210.59	207.65	207.77	206.73	208.94	208.81	206.77	208	209.33	208.54	209.21	208.68	208.66	210.12	208.87	207.11	209.41	208.61	209.42	210.5	209.96	208.89	207.65	209.53	208.91	210.45	207.87	207.63	208.61	208.85	208.3	208.53	209.25	208.91	207.94	210.62	208.86	208.41	209.94
207.71	209.1	209.72	208.04	208.19	208.47	208.66	209.51	209.24	207.98	208.43	209.63	209.41	208.05	208.58	208.21	209.24	209.84	208.61	207.9	208.5	210.01	208.07	211.26	208.27	207.73	207.85	210.79	207.16	206.18	208.22	205.88	209.58	207.4	210.19	208.74	208.27	207.99	207.36	209.21	208.6	208.59	208.8	209.05	209.79	207.22	207.18	207.6	208.9	208.96
200.1	199.8	201	199.27	198.57	201.47	200.18	198.88	199.08	198.77	200.53	200.16	199.51	198.66	198.54	198.15	200.71	200.99	201.02	200.13	199.34	199.37	199.57	199.53	198.46	199.07	197.82	198.93	199.91	199.66	199.17	198.85	197.66	199.29	200.5	198.13	199.43	199.47	198.99	199.68	199.62	199.13	199.55	199.43	198.3	200.49	199	196.91	199.04	201.1
209.74	209.39	210.62	211.1	210.16	208.69	209.22	209.1	209.8	210.54	209.07	210.76	209.72	209.25	209.72	209.27	210.14	209.63	210.14	208.63	209.44	209.67	210.42	208.69	210	208	208.14	210.49	208.83	209.19	207.74	209.29	208.95	209.29	210.67	208.57	210	208.93	208.8	210.91	210.24	208.36	210.38	209.67	209.47	209.67	208.94	209.83	211.19	209.63
209.23	206.48	208.06	208.74	207.38	209.94	209.75	207.54	207.25	208.74	207.88	207.25	206.69	208.58	207.18	207.78	205.86	207.56	207.56	208.38	207.94	206.82	207.38	208.58	209.48	208.53	208.1	208.6	207.38	207.19	207.53	208.18	206.82	206.77	208.18	206.6	208.02	207.38	207.68	207.94	208.23	208.12	206.57	208.37	207.87	208.06	207.29	207.86	208.02	207.21
207.25	208.48	207.6	208.23	207.14	206.98	208.9	209.21	208.87	209.36	208.58	208.72	208.17	207.55	208.07	206.9	207.08	208.36	208.98	208.87	208.04	209.92	206.61	207.33	208.86	206.59	208.62	206.42	207.68	207.09	208.75	208.3	206.83	208.98	207.49	210.34	209.46	209.11	208.9	208.7	209.61	206.74	208.18	208.01	207.74	209	208.75	207.45	208.84	206.71
199.03	200.65	199	198.8	200.65	199.78	199.17	199.2	199.94	200.98	200.28	199.73	198.56	199.52	199.32	200.35	200.46	200.02	199.95	200.69	198.78	200.53	199.23	199.55	199.6	199.61	199.25	200.03	200.19	199.54	199.1	199.15	199.18	199.06	198.46	198.26	201.45	199.68	198.79	199.38	200.26	200.32	198.58	200.18	199.81	199.96	198.37	197.91	198.42	199.27
204.17	205.21	205.91	204.63	205.32	206.74	204.59	204.23	203.82	206.22	204.81	204.38	203.45	205.6	204.93	204.18	204.17	205.17	204.96	204.72	203.49	204.92	206.79	205.11	204.77	204.17	204.46	205.06	205.34	204.34	205.15	203.54	204.53	205.43	202.71	203.73	204.93	205.37	205.35	204.68	205.92	204.74	203.19	205.56	206.14	204.12	205.61	205.26	203.18	205.7
210.86	209.88	209.44	208.19	208.76	208.74	210.18	209.82	208.97	210	208.97	209.68	210.33	208.93	209.27	208.58	209.16	209.7	209.47	209.07	210.81	211.39	208.79	209.18	209.04	210.11	208.77	207.53	209.18	211.28	208.95	207.37	211.3	208.59	207.48	209.66	208.31	209.47	209.47	208.81	210.17	208.86	209.57	211.28	209.44	209.54	209.92	209.99	209.52	208.41
199.3	199.23	199.52	197.58	199.32	200.64	199.72	200.46	198.26	198.84	200.14	197.69	198.57	198.01	199.95	199.95	199.39	198.64	198.72	198.95	198.69	198.73	199.54	197.84	199.18	197.95	198.7	198.66	198.3	199.7	199.45	197.97	198.93	199.4	198.19	201.15	198.98	199.24	199.69	199.97	198.86	197.62	197.78	199.15	198.46	200.6	199.7	198.28	198.45	198.77
204.78	202.29	203.54	202.72	206	203.83	204.43	203.43	202.01	203.69	203.21	203.63	203.85	203.23	201.97	203.44	202.5	203.5	203.4	202.16	202.25	205.15	203.05	202.88	201.87	202.86	204.61	205.42	203.12	202.12	201.97	204.1	202.4	204.14	201.83	202.68	203.36	204.67	203.81	204.04	202.6	203.23	202.26	204.18	202.77	204.76	202.88	203.27	202.42	201.89
208.64	209.54	207.98	208.56	208.45	208.69	208.67	209.02	206.61	207.96	207.41	207.86	207.25	208.54	208.87	207.56	207.65	209.04	209.63	206.74	208.89	209.05	210.26	208.61	208.68	207.75	206.56	208.75	207.96	208.53	207.92	206.89	208.71	209.11	207.45	207.61	207.83	209.86	208.66	208.46	205.86	210.5	208.34	206.12	208.11	206.67	206.73	207.04	207.17	209.11
213.17	213.37	213.05	214.46	212.71	212.35	211.04	212.31	212.96	213.11	214.14	212.83	214.48	213.98	214.28	211.47	211.59	213.02	213.21	214.13	212.48	212.17	213.08	213.03	213.83	211.87	213.86	214.52	214.25	213.16	212.57	210.67	213.95	213.16	213.55	212.54	213.67	212.01	213.66	213.45	213.34	213.11	213.15	214.15	212.54	212.22	211.71	211.86	212.85	212.42
207.88	207.16	207.01	208.59	208.84	208.47	207.58	207.85	207.51	209.1	205.7	208.46	207.61	207.34	208.67	208.42	208.57	207.48	207.1	207.44	207.1	206.68	207.41	205.09	207.43	207.55	208.6	207.56	208.75	208.13	207.24	206.5	207.66	207.18	207.67	209.04	205.96	206.15	209.11	207.93	209.24	209.03	208.1	207.99	208.26	207.04	207.16	207.42	207.27	207.2
204.93	203.6	203.49	204.25	204.02	204.23	204.63	202.64	203.74	203.84	205.21	201.04	203.13	203.2	204.47	206	204.79	205.94	204.83	203.35	204.08	205.27	204.38	204.21	203.06	202.08	204.84	203.91	205.04	202.97	203.25	203.45	204.65	203.17	203.17	203.58	204.15	204.48	202.95	203.52	202.14	204.84	202.76	202.69	204.21	204.19	205.62	205.65	203.06	203.42
214.15	210.66	212.41	211.3	211.47	214.65	212.16	212.09	211.93	211.21	210.64	213.07	212.15	210.83	209.97	211.71	211.57	213	211.55	210.43	211.58	212.43	211.41	211.32	210.75	211.22	211.85	210.81	212.56	211.91	212.23	211.07	211.24	210.76	212.34	210.98	211.77	211.48	210.49	212.14	209.48	211.86	211.8	210.72	211.88	210.37	212.01	210.6	211.89	212.91
214.79	212.79	213.36	214.4	212.73	212.51	212.5	212.61	211.53	212.34	213.6	213.28	213.45	214.18	211.81	212.48	213.28	212.89	213.6	212.81	214.02	212.27	212.35	213.32	211.86	212.89	213.84	213.14	213.55	212.38	212.65	213.47	213.04	214.18	212.22	212.2	212.98	214.9	212.34	212.53	212.68	211.84	214.66	213.31	213.53	213.14	212.71	213.29	212.82	211.11
194.84	195.07	194.51	194.48	196.2	192.54	194.49	194.32	196.1	195.33	194.67	192.42	192.53	194.11	195.7	194.26	194.94	194.4	194.65	193.88	193.97	194.72	195.07	193.38	192.59	194.39	192.89	194.48	195.24	193.84	194.45	194.81	195.67	195.15	194.2	195.28	193.89	193.58	194.45	194.63	194.2	192.58	193.72	194.69	196.11	194.62	194.18	193.23	194.1	196
209.72	211.68	212.55	211.91	210.2	212.23	210.73	212.21	210.79	211.55	212.22	212.85	211.12	212.2	210.9	213.59	211.27	210.69	212.75	211.29	211.99	210.49	210.97	212.81	210.24	211.5	212.68	213.26	211.6	211.62	211.4	212.75	210.25	211.59	211.14	212.77	211.21	212.65	211.39	213.02	212.7	214.13	211.08	212.99	209.68	212.89	211.94	212.2	211.8	212.11
215.81	216.01	215.97	216.5	215.79	218.15	216.51	216.63	218.06	216.76	215.73	216.94	216.27	215.79	214.44	217.03	216.67	217.74	218.19	217.39	218.37	218.65	216.53	216.31	216.56	217.26	216.91	216.94	217.18	217.42	218.77	216.97	215.67	215.77	215.9	216.8	216.19	217.64	215.43	218.76	217.18	217.02	216.45	216.72	217.12	218.65	216.26	215.97	218.02	216.02
211.82	211.64	211.44	211.62	210.25	212.23	212.95	210.42	211.29	211.46	211.3	210.83	211.22	212.74	213.21	210.48	211.18	210.99	211.77	212.57	212.6	211.35	211.05	213.01	211.58	212.94	213.05	213.79	210.91	211.99	212.83	212.35	210.78	211.65	212.32	211.26	212.94	211.37	211.5	211.25	213.46	211.37	213.25	213.1	211.81	211.43	211.58	212.53	211	213.58
201.65	200.66	200.34	201.71	199.26	200.5	201.63	199.95	201.29	199.79	201.61	201.45	200.09	200.47	201.1	200.38	200.1	200.8	201	200.61	201.39	201.41	200.87	201.4	200.11	202.84	201.59	202.65	201.76	200.13	201.35	200.05	200.08	201.57	203.1	201.22	200.8	202.42	199.33	202.66	200.96	201.79	201.05	201.77	199.39	200.62	200.58	200.95	201.58	199.97
204.04	204.29	203.98	203.55	203.07	203.76	203.83	204.13	202.65	204.22	205.14	205.03	204.52	203.35	202.73	203.21	203.56	203.59	204.07	204.12	203.97	202.12	203.51	203.99	202.27	202.11	203.98	203.57	203.87	203.3	203.39	203.29	202.34	203.91	202.16	202.41	204.36	203.16	204.6	204.68	203.23	203.84	203.45	202.57	203.67	202.97	203.32	205.1	203.53	202.69
218.43	217.23	217.64	219.39	215.99	217.93	217.89	218.45	217.5	218.95	218.57	217.35	217.27	217.72	217.62	218.79	216.05	217.42	218.54	217.06	217.85	215.98	217.48	216.83	218.09	218.69	217.5	217.77	216.67	216.48	219.88	217.51	217.32	218.58	218.36	217.9	217.36	217.72	218.36	218.77	217.56	217.17	217.6	217.3	216.85	218.42	217.21	219.51	219.63	217.33
208.51	209.33	208.57	206.7	208.81	207.38	206.74	207.43	207.94	208.85	208.13	208.3	206.92	208.71	207.04	207.57	205.88	206.07	208.21	208.11	208.24	207.61	209.27	205.74	207.04	207.18	206.24	207.49	206.74	209.29	205.93	207.22	207.38	208.53	207.76	208.23	207.41	208.38	208.47	207.6	207.06	207.56	205.57	208.38	206.54	206.97	207.12	207.62	208.37	206.39
203.93	204.83	202.65	205.48	204.79	203.19	204.37	204.77	204.81	203.73	201.72	205.51	202.86	204.53	204.28	202.56	204.07	202.19	204.75	203.62	203.82	204.59	203.25	201.4	202.15	203.44	204.22	204.21	204.86	204.48	203.74	204.09	202.64	203.46	202.72	203.73	204.03	205.3	202.84	203.71	203.86	204.63	203.45	203.79	203.21	203.06	205	204.95	204.43	203.3
218.84	216.44	217.01	217.03	215.08	216.32	216.96	216.98	217.02	216.74	216.62	216.16	216.42	217.14	217.31	215.75	217.72	217.34	216.65	217.39	215.67	218.07	216.16	215.89	216.9	217.55	219.38	217.16	218.27	216.58	218.08	217.37	217.64	216.1	216.75	218.09	217.07	218.27	217.58	216.55	218.36	215.93	218.24	216.37	218.77	215.82	216.8	216.35	218.06	216.25
200.55	199.88	200.48	200.98	200.29	199.66	201.03	200.94	199.12	200.18	201.18	200.79	198.56	200.79	200.64	200.18	199.92	200.26	201.18	201.41	200.21	200.27	200.24	199.35	199.91	201.22	199.98	201.92	200.15	198.72	201.13	200.56	199.6	200.68	201.67	199.98	201.7	200.4	201.84	201.9	201.22	200.13	201.29	199.76	199.84	200.27	201.06	201.59	201.07	199.97
209.21	207.69	207.23	209.5	208.77	209.76	208.45	208.25	210.54	208.74	208.82	207.25	209.3	208.75	209.36	211.41	208.69	209.35	208.42	210.27	207.04	209.5	209.36	208.8	208.58	206.32	209.65	208.27	209.02	207.54	206.84	209.52	207.98	209.61	211.51	207.47	207.99	208.38	210.3	209.4	207.43	207.99	207.19	208.14	210.08	210.06	207.59	209.25	208.55	209.79
209.89	210.9	211.51	212.73	210.99	211.77	211.68	213.35	213.07	212.02	213	212.15	212.45	210.57	213.43	212.11	209.8	212.9	209.78	211.95	213.52	210.97	212.39	211.75	211.42	210.71	211.45	211	209.77	211.6	211.67	212.3	211.06	210.85	213.54	211.29	211.91	212.23	212.51	211	211.76	210.39	211.98	211.58	210.14	212.69	212.63	211.3	211.97	210.31
203.89	203.46	202.49	202.44	204.85	204.07	203.62	204.69	203.17	202.01	203.79	204.1	203.28	203.92	204.88	203.58	205.51	203.58	202.42	202.65	206.53	202.72	202.67	205.16	205.21	202.58	202.86	203.17	202.64	205	204.97	203.64	205.89	203.74	203.13	205.96	201.85	203.29	204.6	203.2	203.76	205.37	205.11	203.04	203.74	203.75	203.24	203.98	204.85	204.66
198.03	198.41	198.21	199	198.63	198.65	198	199.45	197.8	200.3	197.57	197.94	198.72	199.18	198.33	198.73	200.35	199.5	198.45	199	197.97	198.3	197.58	197.28	198.78	198.92	200.6	199.26	198.81	198.2	198.39	199.55	198.58	197.71	197.87	197.87	198.76	199.18	200.29	198.95	199.73	198.31	197.23	199.66	198.42	196.57	198.8	197.79	198.08	200.46
212.04	211.49	211.59	212.07	212.49	211.91	212.51	212.36	211.13	211.07	210.64	211.31	212.14	211.2	212.16	212.96	213.8	211.06	212.67	210.88	213.16	209.67	211.3	211.65	211.34	210.69	211.87	212.03	213.1	211.36	211.55	211.22	211.84	211.2	211.48	211.2	213.2	212.6	212.12	212.91	210.53	211.4	211.62	211.87	213.22	211	212.13	211.39	212.48	211.63
214.32	213.42	212.48	212.37	213.54	214.98	213.24	214.54	212.89	213.5	213.69	214.44	213.1	213.64	213	211.96	212.48	213.47	213.08	213.88	212.61	211.87	213.65	215.24	212.51	212.31	212.68	215.1	213.61	214.77	212.42	211.54	213	213.81	213.24	213.52	212.52	211.95	215.2	211.6	211.51	212.74	211.94	211.71	214.71	212.08	212.52	212.36	213.18	211.44
207.86	207.54	209.5	209.35	208.74	209.13	209.25	208.8	208.16	207.93	207.46	208.68	208.75	209.33	208.13	208.58	207.94	208.68	209.54	208.12	210.28	207.93	209.29	208.08	210.02	208.43	208.4	207.31	207.44	207.21	208.15	209.5	206.6	208.8	210.82	208.33	207.79	208.57	208.81	209.47	208.31	207.25	209.51	207.69	208.41	207.07	210.77	208.36	208.89	206.82
208.65	208.94	210.51	207.58	207.77	208.15	208.16	209.03	208.43	209.52	207.48	208.28	208.27	209.02	209.05	206.58	208.77	208.91	209.49	208.95	209.21	208.48	208.37	207.92	207.97	210.38	207.78	208.71	206.85	208.49	209.35	208.78	209.53	208.1	208.36	208.38	208.74	209.34	209.61	208.56	208.65	208.65	207.6	207.43	209.29	207.8	208.64	208.91	209.13	208.94
199.66	197.56	201.14	199.91	200.94	200.11	199.72	198.77	197.95	198.85	201.35	199.46	198.79	198.92	199.31	199.68	199.12	199.47	200.16	199.05	199.18	198.54	198.61	199.93	198.58	198.68	199.06	199.95	199.4	196.62	198.55	200.11	199.72	198.88	199.97	201.31	198.47	198.35	199.81	199.29	200.18	199.75	199.34	199.83	200.69	200.1	199.92	201.65	199.46	199.6
207.09	208.5	207.24	208.77	207.83	207.49	207.3	209.18	208.25	208.43	207.87	207.55	208.46	208.88	206.56	206.88	207.54	208.81	207.22	207.71	206.08	209.1	207.67	207.45	207.46	207.61	209.03	208.97	209.39	209.22	208.2	207.73	207.93	207.65	208.13	206.51	206.76	207.9	207.59	206.62	208.7	208.06	206.71	207.93	206.15	207.75	207.02	209.31	206.46	206.8
218.22	216.83	219.66	216.55	219.38	218.06	217.95	218.45	217.67	217.09	217.48	218.02	217.86	219.06	217.61	216.9	216.71	219.05	218.5	218.33	217.3	215.99	218.44	217.33	218.84	217.92	217.81	217.47	217.4	218.81	216.33	219.13	218.15	216.92	218.92	217.16	216.59	217.25	217.64	216.5	218.58	218.81	216.42	218.3	218	217.67	216.99	217.55	217.87	216.47
217.99	217.43	217.25	217.22	215.45	218.21	218.37	218.3	215.29	216.23	216.72	217.37	215.36	216.87	217.23	216.94	217.3	216.33	217.96	216.25	217.67	217.43	217.13	218.43	216.75	216.97	216.8	216.16	216.73	216.2	217.25	216.96	214.47	218.12	219.64	215.8	215.41	218.27	216.37	217.9	217.17	217.78	215.46	216.95	217.44	218.09	217.09	217.2	216.37	217.35
210.8	212.74	212.36	211.4	211.04	209.84	210.64	211.38	211.79	212.68	211.82	210.73	211.55	212.21	210.31	210.59	211.42	212.59	209.54	212.33	211.5	212.47	211.77	213.51	211.6	210.44	211.86	210.85	209.53	211.38	210.38	212.03	212.72	211.45	209.8	213.17	211.94	212.5	210.77	211.97	211.73	211.86	211.71	210.86	213.68	211.87	211.43	211.78	210.93	211.89
198.64	199.36	200.77	198.42	197.78	199.3	199.28	199.84	198.79	199.57	199.63	199.69	199.04	198.97	198.75	198.59	198.22	197.75	200.22	198.91	200.08	198.78	199.93	200.21	200.58	198.79	199.92	197.83	200.04	200.04	198.4	198.68	199.3	200.14	199.63	200.62	201.11	199.43	199.34	200.92	198.23	199.19	199.08	200.36	198.94	200.86	200.95	200.03	198.5	200.28
205.06	203.54	203.03	204.59	203.94	204.77	203.69	201.8	202.78	203.86	204.72	203.79	203.27	203.61	203.74	204.3	203.3	204.01	204.28	205.2	204.24	203.38	203.34	203.1	204.19	204.25	202.6	203.89	203.42	203.86	204.27	203.49	205.62	204.53	203.9	202.3	202.96	204.63	203.37	205.08	203.43	204.27	204.21	203.45	203.57	202.86	202.79	201.26	204.23	203.59
201.82	204.04	201.41	202.98	202.13	201.45	202.99	201.62	202.35	202.34	202.01	202.4	204.26	202.22	203.89	201.59	202.54	201.68	202.47	202.79	202.25	202.69	202.35	202.12	202.86	203.31	204.09	201.43	202.4	203.18	202.4	204.39	203.23	203.5	202.45	201.76	202.23	201.24	203.08	203.34	200.32	203.32	201.64	202.62	203.49	203.05	202.33	202.29	202.51	202.74
212.61	211.82	213.75	212.26	213.47	214.17	211.78	213.96	212.6	212.37	214.77	213.86	213.1	211.89	213.56	213.74	212.96	212.9	213.43	213.4	214.54	213.08	213.25	212.88	212.37	213.62	212.78	212.43	212.78	213.25	213.01	213.61	213.02	212.84	211.63	212.74	212.71	213.35	212.99	211.8	213.2	213.14	211.93	213.95	214.64	213.47	212.15	212.97	212.21	212.39
208.49	209.1	208.23	211.06	209.08	207.72	208.38	210.07	209.75	209.36	208.44	209.52	209.43	206.96	208.62	208.84	209.3	208.16	208.42	210.49	209.12	208.98	208.91	208.73	208.21	209.44	210.54	208.5	208.54	210.26	208.56	209.08	207.49	208.17	207.79	210.11	207.64	207.62	209.45	210.12	208.56	207.92	206.91	209.72	208.2	206.68	209.29	206.75	207.98	208.81
213.77	211.58	213.06	213.58	213.58	213.02	212.95	213.35	213.43	211.85	212.75	212.56	212.16	213.09	213.38	212.8	211.37	213.68	213.29	212.65	212.71	212.6	211.92	213.14	214.83	213.42	212.92	213.18	214.45	211.86	213.54	214.69	211.49	213.99	211.93	214.38	213.05	213.92	212.57	212.88	213.65	213.81	213.28	213.65	213.63	213.25	211.93	213.37	211.47	211.8
205.74	201.69	203.62	203.51	205.32	204.49	203.24	203.97	202.5	204.43	205.58	204.12	204.18	204.46	204.25	205.54	204.28	204.02	203.47	203.6	203.07	204.15	205.01	204.85	202.25	204.95	205.02	203.12	204.11	203.31	203.86	206.14	203.29	203.58	203.87	204.95	204.09	204.09	203.41	203.78	203.26	204.23	204.56	203.17	204.45	203.18	206.42	204.47	203.86	204.51
204.42	205.25	202.11	204.73	202.91	202.87	204.2	203.75	203.64	202.99	203.73	204.41	202.61	204.96	203	203.82	203.72	201.84	203.69	203.29	202.81	204.14	203.81	204.16	202.12	203.53	204.21	204.27	202.08	204.64	203.37	203.83	203.66	202.9	204.64	203.72	203.36	205.36	203.96	203.25	205.27	204.52	203.49	205.43	202.89	204.07	203.02	204.06	204.13	204.94
216.55	217.87	216.93	216.37	216.87	216.05	217.23	217.04	217.21	217.49	215.96	217.21	217.55	216.15	218.5	215.87	216.85	216.52	216.78	216.79	218.31	215.77	216.2	216.38	214.69	216.63	215.84	216.3	218.2	216.64	216.33	217	216.66	218.76	218.09	215.65	218.7	216.09	215.89	217.19	217.8	217.81	218.22	216.3	216.57	218.06	218	216.59	217.53	215.91
204.59	204.67	202.89	206.34	203.79	204.88	205.2	205.02	203.44	203.88	206.13	203.76	204.74	204.37	205.15	203.87	205.45	205.24	204.37	202.77	203.29	205.38	206.24	204.26	202.58	205.16	205.26	203.61	205.78	206.06	203.82	205.54	204.25	205.63	204.04	206.32	204.7	205.69	206.02	204.28	205.88	203.58	204.86	204.63	205.03	204.58	204.71	205.07	205.09	205.04
213.18	211.22	211.18	210.8	212.49	212.02	213.25	213.1	211.81	212.97	210.08	213.96	213.1	212.51	212.39	211.65	213.07	211.26	213.44	213.29	211.6	213.64	213.26	213.05	212.31	213.48	212.23	211.95	213.11	213.11	212.86	210.97	213.08	212.19	212.95	211.79	212.61	212.51	213.22	212.6	213.24	212.26	213.09	212.89	211.38	211.43	213.38	212.27	213.11	213.84
207.72	208.96	209.2	208.01	208.31	207.79	208.45	209.34	209.54	208.08	207.11	208.84	206.99	209.35	207.73	209.4	209.11	207.24	207.16	208.35	208.62	208.69	208.72	209.96	207.28	209.24	208.79	209.38	208.23	209.76	207.15	208.66	209.69	208.8	208.16	207.77	206.91	209.64	209.44	207.99	208.12	208.93	207.77	209.05	207.72	207.27	208.94	207.64	208.09	206.94
207.49	207.69	206.57	205.7	207.75	207.6	209.11	207.34	207.71	209	205.95	206.39	209.75	208.15	206.39	209.61	208.9	207.39	207.01	206.96	207.58	207.43	207.08	207.2	207.27	208.51	207.39	207.3	206.92	208.28	209.08	208.67	208.67	209.03	207.4	206.87	208.64	208.38	209.82	207.24	207.17	208.19	206.28	208.07	208.64	209.13	207.48	206.52	206.54	206.83
206.9	209.05	208.9	208.15	209.51	208.5	209.46	209.4	209.48	207.07	210.29	207	208.87	208.93	208.02	208.65	208.54	208.74	209.74	209.6	207.86	206.68	209.75	208.66	207.07	207.9	208.1	208.24	208.48	207.5	207.46	210.37	208.58	207.64	208.37	208.84	208.76	206.81	207.38	209.24	207.7	209.86	209.33	208.71	209.12	207.54	208.91	208.56	208.86	207.36
202.42	203.27	203.12	202.32	204.04	202.41	201.6	203.46	203.57	203.14	203.27	202.28	203.09	203.03	204.1	202.91	202.67	204.09	204.92	205.27	202.89	203.27	201.69	203.01	203.36	204.99	203.5	204.01	203.21	203.67	202.81	203.71	203	203.21	203.76	204.56	204.25	205.12	203.76	203.12	201.76	203.4	204.09	204.24	201.68	203.15	202.61	203.19	202.85	203.73
207.98	210.2	209.63	208.89	209.33	209.64	208.14	207.4	208.43	208.29	208.5	208.07	209.21	207.72	209.03	209.23	209.21	208.59	209.37	208.06	208.26	207.07	207.69	207.77	206.59	208.28	208.87	209.35	207.98	207.23	208.1	209.82	208.19	210.34	210.02	206.95	209.16	208.42	209.39	208	207.66	207.95	210.57	208.95	209.16	209.61	208.81	208.72	208.52	209.29
198.22	198.62	199.96	198.96	198.72	198.87	200.84	201.02	201.17	201.98	200.6	198.7	198.27	199.86	200.09	197.47	198.24	200.29	200.22	200.62	200.44	200.06	198.08	199.64	199.27	199.99	196.58	198.92	198.43	200.65	198.94	198.14	200.01	198.33	198.83	200.38	200.17	200.87	198.75	200.29	199.32	199.28	198.01	199.37	199.36	199.62	198.42	199.51	200.7	198.41
206.56	207.12	206.38	206.54	206.76	206.93	206.85	207.38	206.82	205.57	206.06	205.78	204.93	205.83	206.34	206.59	205.97	205.35	205.92	205.78	206.42	206.29	205.67	207.06	204.64	205.1	207.83	206.39	204.24	207.37	207.47	205.26	206.93	206.81	208.19	204.84	206.61	206.07	207.34	205.75	207.22	207.37	205.22	206	206.21	205.19	206.98	206.71	206.26	204.44
212.23	211.34	210.26	211.82	209.92	211.94	211.55	212.02	211.6	209.89	210.4	211.81	211.28	210.71	212.34	211.78	212.71	211.55	211.39	210.84	211.05	209.85	209.64	212.73	210.19	211.27	211.82	213.19	210.7	210.62	212.11	212.42	212.24	210.44	209.26	210.94	210.88	210.65	211.95	212.69	210.93	211.56	210.14	210.58	212.66	211.3	210.46	211.51	211.13	214.39
196.08	195.25	195.84	195.48	196.23	195.32	195.31	193.57	193.6	193.98	194.89	194.45	194.7	193.95	195.58	194.44	194.01	195.59	196.26	195.65	195.52	195.95	195.88	194.3	194.13	196.08	195.5	195.87	194.94	195.09	194.04	195.67	193.57	194.36	195.17	195	195.53	195.29	193.81	195.71	194.48	196.51	195.1	194.54	195.74	195.78	193.17	194.77	197.14	195.29
203.76	206.57	206.73	205.9	203.38	206.09	203.99	206.11	206.57	205.03	203.41	205.9	203.82	205.84	204.45	202.82	203.83	202.78	205.88	205.54	204	204.25	203.86	203.74	203.43	205.76	203.67	204.92	204.75	203.61	204.22	203.88	204.2	205.03	204.9	203.4	203.8	204.3	205.31	203.04	205.25	205.52	205.21	203.81	204.19	204.77	204.06	203.24	202.49	204.43
204.72	203.71	203.73	204.39	204.63	203.91	202.76	203.84	204.96	203.22	205.68	204.42	204.18	201.69	201.61	204.01	204.92	204.71	203.67	205.26	204.54	202.57	205.4	203.88	202.93	204.22	203.6	205.3	203.12	204.05	203.76	203.76	203.73	203.12	203.57	204.53	203.49	203.57	203.75	202.49	203.79	204.19	204.73	204.24	204.26	204.16	203.5	203.37	203.5	203.77
213.01	213.3	215.45	214.62	213.53	214.58	214.49	214.55	214.91	213.75	212.75	215.09	213.36	214.19	214.12	214.6	215.33	213.61	214.37	214.39	214.01	212.94	215.5	215.01	213.42	214.08	213.6	212.56	214.53	213.35	213.2	213.77	214.76	213.23	214.51	213.89	212.62	214.54	214.08	212.85	211.5	215.65	214.9	215.08	213.82	213.71	213.07	214.5	213.69	213.5
207.92	209.33	210.41	210.96	209.5	208.14	207.33	207.54	209.4	207.92	209.41	208.27	208.01	208.5	208.65	209.94	210.29	209.24	209.93	206.93	209.9	208.94	208.93	209.24	208.7	209.44	208.25	209.38	209.64	209.08	208.11	206.77	209.89	208.51	208.34	209.95	208.07	208.88	209.23	207.81	208.38	206.97	208.17	208.84	209.25	208.8	209.51	208.46	210.01	207.4
203.19	202.31	201.98	202.28	203.53	203.6	203.22	204.78	205.1	204.14	202.22	203.22	203.3	202.06	203.37	203.36	203.24	203.07	201.78	202.32	203.19	201.19	202.41	203.22	204.39	201.27	202.79	201.63	203.48	203.43	204.59	202.77	203.79	204.13	202.05	201.52	203.77	203.55	202.68	204.71	203.68	202.78	203.08	202.71	202.9	202.88	202.98	203.41	204.18	202.3
217.99	217.15	218.68	217.59	217.5	217.71	217.3	215.8	216.84	218.45	217.4	218.37	216.75	217.65	216.52	217.16	217.88	217.22	216.87	216.51	217.14	216.39	218.52	218.8	218.07	217.64	216.83	218	219.09	216.65	215.81	219.25	216.37	218.03	217.31	217.67	217.69	217.03	216.54	218.23	217.46	218.39	216.79	216.24	218.55	217.04	217.25	216.79	217.15	218.4
216.01	218.33	215.63	217.03	217.16	216.2	217.05	218.52	215.76	218.56	216.12	217.2	217.24	217.89	217.49	217.02	217.65	218.19	218.14	216.71	216.99	216.65	217.2	216.15	217.5	216.75	218.62	216.62	216.81	216	216	216.72	217.27	217.1	217.93	217.39	217.82	217.42	217.74	216.77	217.81	219.23	217.84	217.02	218.1	216.63	216.05	217.47	218.07	217.19
214.63	213.65	214.19	213.55	213.18	215.58	214.07	214.07	212.85	214.49	212.84	213.18	214.05	213.5	213.06	213.65	213.67	214.42	213.5	215.55	214.1	213.62	212.35	213.81	213.35	215.95	213.27	214.47	214.85	213	214.3	213.92	213.58	213.32	214.52	214.19	214.23	214.69	213.14	214.23	212.22	214.31	214.38	214.17	213.91	213.74	212.35	213.56	214.67	212.84
211.44	212.28	213.54	212.83	211.34	213.9	212.58	213.08	211.41	213.73	211.75	213	211.49	214.94	210.7	214.27	213.11	212.8	211.5	213.53	212.23	210.97	211.99	212.28	212.67	214.2	211.51	211.79	211.54	213.3	212.23	212.38	213.95	211.8	212.63	211.95	211.09	213.32	210.79	213.29	213.03	213.03	211.87	212.9	212.98	212.82	211.62	212.12	214.04	212.24
207.38	205.48	207.06	208.18	206.95	209.09	206.86	207.11	208.65	208.16	209.09	206.78	208.4	207.85	207.35	207.55	208.26	208.37	209.59	207.91	208.31	208.37	207.36	208.32	208.09	206.72	207.39	208.16	207.03	207.2	209	206.52	209.21	208.35	207.38	208.16	207.58	208.07	207.36	208.48	207.34	207.15	206.84	207.98	207.1	207.09	208.35	210.41	208.27	207.37
201.7	200.65	201.72	201.62	201.19	200.28	200.5	202.47	203.68	201.34	202.19	201.88	202.4	200.91	200.46	201.74	200.54	201.99	202.19	201.2	201.37	201.96	201.95	199.58	200.97	202.26	200.1	200.55	202.83	199.66	200.98	201.99	201.11	199.51	201.51	202	202.59	201.89	204.03	201.16	202.73	201.35	201.59	201.54	201.23	202.14	201.1	200.41	200.64	199.43
218.35	216.58	217.79	216.76	217.69	217.57	215.76	219.6	217.92	217.6	217.41	216.32	216.32	218.24	216.64	216.27	217.51	216.45	218.07	218.84	215.44	217.95	217.26	215.99	216.27	217.53	218.88	216.25	217.1	216.48	214.39	217.31	217.7	217.43	217.86	218.68	216.23	215.73	216.1	217.09	217.78	216.79	217.82	215.98	216.2	217.99	216.68	217.59	215.76	216.47
203.36	202.46	203.41	203.8	204.76	205	204.28	202.38	202.59	203.87	203.49	203.37	201.43	203.89	204.03	202.68	202.56	205.53	203.43	205.56	203.22	203.79	203.13	204.57	203.06	204.32	203.9	203.68	202.69	204.67	200.18	202.34	203.65	203.49	202.27	203.83	204.46	203.12	203.47	202.38	202.17	203.39	203.01	202.83	203.4	201.88	203.88	201.15	204.75	202.95
210.57	209.25	210.19	208.71	209.61	210.62	209.76	209.44	210.82	210.34	209.01	210.53	211.24	209.18	211.42	210.33	209.97	208.76	209.09	210.89	210.24	207.66	210	208.64	209.66	211.47	210.22	210.88	208.51	209.5	209.31	210.03	208.15	209.33	209.55	210.03	211.14	210.39	209.92	208.58	209.47	211.39	208.74	210.27	209.14	209.65	209.58	209.15	209.84	208.79
197.1	196.82	197.96	199.82	199.05	197.21	198.08	199.33	196.94	198.32	198.94	198.31	198.21	197.91	197.84	197.4	198.34	198.03	198.54	197.98	197.3	197.27	199.19	198.35	198.51	197.23	197.34	196.9	197.64	197.98	197.33	198.19	196.77	198.53	196.86	197.48	196.91	196.59	196.89	196.18	198.13	199.33	199.28	198.61	198.77	196.9	197.8	198.02	197.35	198.19
208.81	210.54	209.89	211.16	211.21	209.58	208.64	210.11	207.65	210.46	209.12	207.79	210.31	209.58	209.86	210.28	210.9	208.9	209.45	210.49	209.66	208.81	208.26	209.74	209.61	209.1	210.46	209.48	209.03	208.68	207.79	209.01	209.94	209.08	208.87	209.55	209.32	208.3	210.25	207.19	211.02	211.15	209.43	210.12	209.78	209.47	209.76	208.91	207.95	210.05
208.4	209.51	209.93	209.33	207.28	210.28	209.91	208.89	208.46	208.64	209.71	208.5	207.56	208.45	207.97	208.28	207.22	208.85	209.41	210.06	209.57	208.96	207.89	209.15	208.58	207.99	208.55	209.8	208.41	208.39	207.44	208.17	209.27	208.37	208.01	207.42	207.61	209.49	208.54	208.97	206.4	210.82	208.2	207.95	208.53	209.43	210.22	209.14	206.17	209.17
202.08	200.96	202.99	203.06	203.61	202.32	202.28	202.46	203.26	202.76	202.42	203.29	203.41	202.21	202.36	203.91	201.24	202.8	203.58	203.34	203.41	202.84	202.57	202.94	201.41	200.51	203.75	200.97	203.03	203.86	203.72	200.74	202.41	202.28	202.23	201.57	201.36	202.67	203.24	204.13	201	202.12	204.26	203.89	203.27	202.87	202.62	204.52	201.59	201.39
217.37	218.47	217.54	217.07	217.59	216.53	218.25	216.8	215.76	217.82	218.59	216.86	216.54	217.89	217.29	219.25	218.1	218.92	217.24	217.71	219.01	217.99	217.9	220.88	218.1	218.39	217.44	217.71	218.69	217.14	217.82	218.15	216.42	216.74	216.98	218.99	218.12	217.97	217.07	218.45	218.32	215.36	219.79	217.16	217.31	218.77	218.75	216.89	217.09	217.61
202.78	203.43	204.56	203.21	202.91	203.03	204.1	202.31	201.81	203.25	202.42	204.44	203.28	203.6	203.53	202.25	202.34	204.03	204.13	204.56	203.12	203.36	202.97	203.48	201.3	203.32	204.05	204.08	204.48	204	203.1	204.15	203.58	203.46	202.04	202.83	202.38	204.64	202.36	203.24	205.45	203.43	202.49	202.85	203.41	203.04	203.11	203.51	201.63	204.02
213.47	213.82	214.01	211.59	212.45	212.32	213.27	212.66	213.72	211.9	213.05	214.91	212.89	213.02	212.37	211.65	213.26	212.72	212.27	212.5	213.84	213.72	212.72	211.64	213.07	212.57	212.63	212.34	213.26	214	214.21	213.5	212.16	212.05	213.46	212.94	213.25	214.55	212.57	213.44	211.85	213.93	213.74	213.74	213.94	213.81	213.53	213.04	212.16	212.52
210.65	212.8	211.36	210.53	211.07	212.67	212.45	211.48	210.16	212.87	210.92	209.94	212.09	211.21	212.83	212.97	212.36	210.68	211.97	209.97	212.47	210.85	209.31	210.89	210.83	209.93	211.77	211.78	210.83	211.73	212.8	209.11	210.98	211.58	212.25	211.91	211.52	212.07	211.73	211.21	212.79	210.81	209.61	211.24	211.5	213.43	210.7	211.07	211.38	211.43
209.45	209.28	208.48	208.89	209.18	211.23	211.48	210.16	211.69	208.62	210.11	210.3	208.61	208.66	211.43	208.32	208.96	209.02	210.12	210.73	209.32	207.74	210.5	209.96	208.69	209.25	210.08	210.24	209.59	210.73	208.54	209.66	208.27	207.62	211.1	208.85	210.05	210.41	209.48	209.97	210.23	210.94	208.7	209.86	209.74	208.45	209.87	208.61	208.5	209.96
201.91	202.8	204.61	202.88	206.15	204.94	203.94	204.22	204.75	204.25	203.76	203.63	203.9	203.94	202.22	203.74	203.88	203.54	203.73	204.42	203.77	204.74	203.44	202.61	204.64	202.21	203.74	204.53	203.59	203.99	204.22	204.78	204.91	202.88	204.63	204.7	203.29	203.99	203.1	203.99	203.47	204.21	203.99	204.28	202.71	203.87	204.04	204.61	204.08	205.95
205.55	202.82	202.76	204.96	204.16	204.12	202.76	203.54	204.66	202.72	203.67	204.27	203.77	205.17	203.28	202.7	202.59	203.23	204.7	205.97	204.62	202.19	202.46	203.37	202.5	204.21	204.33	202.61	204.65	205.66	203.07	203.91	203.57	203.7	206.69	203.87	203.8	203	203.9	203.74	203.93	204.38	203.51	204.69	203.79	202.92	202.97	203.64	202.25	203.21
204.18	203.3	202.59	202.33	202.94	203.03	203.02	201.42	203.15	202.58	203.74	203.5	201.25	202.03	202.91	203.03	203.96	204.7	202.93	203.46	202.41	202.32	201.83	202.61	203.96	200.63	203.2	202.77	204.1	202.52	202.94	200.26	202.83	202.98	202.1	203.82	204.12	202.36	202.74	204.12	201.7	201.62	201.41	201.58	201.86	203	201.45	201.93	200.97	203.03
207.7	209.9	208.87	208.51	209.33	209.71	208.66	210.35	208.5	208.1	208.51	207.19	208.22	210.03	209.02	209.88	209.81	207.68	209.94	209.09	209.57	209.42	207.29	209.73	209.22	209.74	209.53	208.44	209.75	209.92	209.41	209.88	208.81	208.16	208.82	209.48	210.11	208.48	207.73	210.18	210	208.07	207.96	206.74	208.68	208.63	208.08	208.83	208.14	208.69
203.25	204.94	204.26	202.98	201.17	204.13	203.7	201.93	201.77	202.62	204.37	202.7	202.73	203.55	205.23	202.62	204.3	201.91	204.19	200.47	203.43	203.02	202.16	203.68	206.19	205	204.65	204.13	201.7	204.55	203.66	201.01	203.43	203.59	204.37	203.19	203.36	201.44	201.62	202.76	204.34	202.29	201.41	204.03	203.05	204	204.2	202.76	205.51	204.79
200.94	201.02	202.63	200.15	200.66	198.95	200.6	201.61	200.36	201.18	200.07	202.53	201.67	201.51	201.27	201.1	201.17	202.72	201.54	200.5	199.54	201.05	201.36	203.04	201.09	201.01	200.88	202.66	201	201.33	200.9	200.31	202.39	200.87	199.95	199.56	199.83	200.44	199.95	201.38	201.54	201.53	202.33	201.34	200.84	200.63	202.05	200.49	201.92	200.47
207.71	207.75	207.03	208.56	207.49	208.07	207.7	207.98	209.62	208.12	209.45	207.17	209.15	208.8	207.89	207.61	207.67	207.58	207.71	209.17	208.92	208.47	207.83	208.94	207.63	208.7	209.38	208.4	207.46	209.18	208.04	208.21	208.04	208.21	207.63	208.39	208.65	208.5	207.54	207.7	209.02	208.73	208.48	209.23	209.95	207.68	207.76	208.73	209.58	208.78
207.63	207.24	204.24	203.61	204.68	206.36	204.05	205.92	206.45	207.17	206.01	204.84	206.7	205.41	205.05	205.55	205.65	206.48	206.27	207.02	205.81	204.55	204.6	204.9	205.19	205.67	205.17	205.68	207.38	205.61	206.73	203.82	205.8	206.39	204.57	206.21	205.07	206.83	207.06	205.43	206.53	206.24	205.66	205.21	205.56	207.16	206.09	206.36	205.33	204.42
215.79	218.64	218.3	218.4	217.66	217.03	217.15	219.16	219.4	217.7	215.95	217.61	217.58	216.96	216.05	216.92	218.93	217.17	217.1	217.11	218.33	216.76	217.41	218.01	218.03	218.61	218.42	219.48	217	218.07	218.45	218.05	217.24	218.88	217.69	217.22	219.04	218.51	217.51	217.91	217.62	218.39	219.32	217.77	218.51	218.77	217.35	217.45	218.1	217.6
212.63	212.84	213.27	213.3	212.72	212.29	213.44	212.06	212.74	211.85	211.59	211.98	211.3	211.68	211.42	211.52	212.05	212.67	211.02	213.36	211.57	213	213.12	211.8	213.09	210.35	213.54	213.32	211.78	212.98	213.23	211.9	212.86	211.23	212.19	213.48	212.67	211.81	212.07	212.03	211.21	211.63	212.06	213.43	212.6	212.68	212.56	213.13	211.94	212.58
203.15	202.78	203.51	203.59	202.85	203.76	202.81	202.54	202.31	203.67	202.34	204.23	202.68	202.3	203.76	202.79	202.78	203.78	204.11	201.91	201.83	205.86	204.09	201.62	205.47	203.73	204.15	202.7	204.1	204.13	203.4	203.1	203.93	203.19	205.25	202.59	204.06	204	205.81	201.78	202.92	203.34	204.1	202.65	203.06	203.7	203.13	202.89	202.88	204.61
213.11	214.08	212.42	213.81	213.42	212.4	214.41	215.9	211.98	212.79	212.37	212.57	213.92	213.72	212.68	212.63	212.94	214.1	211.8	214.49	212.69	213.54	213.79	212.56	211.85	213.12	213.49	210.88	211.49	213.44	212.9	213.6	213.55	213.13	214.83	212.49	213.07	212.54	214.02	211.25	213.73	214.46	213.13	212.85	212.88	212.84	212.7	212.62	210.55	212.31
217.76	218.07	218.13	218.98	217.31	218.89	217.99	217.3	218.05	216.68	217.99	218.6	216.52	217.91	217.18	218.2	218.45	218.33	218.6	217.1	219.32	218.39	218.05	218.95	217.24	217.24	218.01	219.13	217.87	219.88	217.83	217.24	218.42	217.36	217.03	219.54	216.94	217.68	217.32	217.26	216.94	218.63	217.75	218.71	217.64	218.24	217.98	217.88	217.8	218.38
212.04	211.35	210.79	213.43	212.3	210.48	210.18	212.84	212.96	211.06	213.85	210.7	211.02	211.57	211.34	211.76	211.49	209.77	211.46	212.51	212.72	212.46	213.34	211.16	213.17	212.36	212.41	210.87	212.3	213.24	210.91	211.89	212.3	210.54	211.07	213.08	212.13	212.65	212.03	211.93	212.1	211.1	210.54	210.45	212.24	211.49	211.01	211.31	212.47	212.19
208.99	208.68	207.54	208.14	209.65	207.38	207.63	208.71	210.26	209.9	209.25	209.74	208.09	208.36	207.94	208.54	208	209.36	208.57	207.26	207.65	208.35	208.89	209.26	208.59	208.87	207	209.15	208.73	209.15	209.35	209.55	208.75	209.22	209.91	208.65	208.82	209.98	210.31	209.3	210.2	209.38	208.68	208.39	208.19	206.93	208.46	208.8	210.16	208.35
210.19	211.64	212.23	211.2	211.39	212.35	211.48	212.58	213.86	211.25	211.69	211.99	212.47	210.93	211.11	212.01	212.04	214.06	211.87	212.26	212.93	211.34	210.8	211.18	211.42	210.91	212.71	210.96	210.66	211.26	210.14	213.7	212.12	210.95	211.53	212.14	213.77	211.8	211.18	210.29	213.11	211.96	210.37	213.11	210.64	211.74	211.57	211.82	212.01	211.2
211.02	212.28	213.1	213.21	212.3	215.17	213.95	213.99	211.53	212.72	213.19	212.73	213.15	213.28	212.16	211.23	212.56	213.76	212.52	210.37	211.02	212.43	211.96	212.8	213.05	212.27	213.64	211.9	213.39	211.63	211.28	212.17	213.18	210.75	212.93	212.58	213.77	213.79	211.66	212.02	210.39	213.18	212.36	213.74	213.07	211.61	212.99	211.56	211.78	213.54
199.1	199.81	200.14	197.85	197.51	200.05	200	200.77	198.58	200.17	200.31	199.33	200.22	199.33	199.06	197.67	200.1	198.45	199.76	198.75	200.13	198.77	199.22	199.22	200.52	197.83	199.39	196.75	200.38	200.24	199.75	201.13	199.21	202.23	198.69	200.12	198.72	199.96	199.91	200.49	199.26	200.38	200.87	199.71	201.06	199.74	200.48	199.65	201.46	199.76
193.23	193.84	195.17	194.62	194.31	194.44	193.53	192.82	194.94	194.28	193.93	193.09	194.1	193.8	194.99	193.05	193.16	192.8	194.17	194.2	193.71	196.22	195.38	194.82	194.94	192.94	193.7	194.17	195.25	192.52	193.24	193.58	195.41	193.82	194.59	194.68	194.36	194.28	193.63	194.18	194.11	194.33	193.74	193.91	193.86	193.92	194.53	194.98	195.66	194.16
212.11	211.38	211.34	210.63	210.78	212.59	211.64	210.66	211.74	213.03	211.05	211.84	212.15	212.78	212.52	210.93	210.61	211.11	211.54	212.47	211.6	212.8	211.37	213.32	211.64	212.18	210.72	213.36	213.22	212.03	212.02	212.2	212.17	211.93	212.3	211.11	211.39	213.17	212.68	211.38	211.49	211.8	210.99	213.17	211.67	211.49	211.86	210.78	212.34	211.59
202.64	203.1	203.32	202.56	202.95	204.2	203.87	204	204.77	203.21	204.21	202.35	204.55	203.42	203.83	203.79	203.61	202.2	203.68	203.52	203.2	204.35	202.56	204.12	204.61	204.5	201.65	203.39	204.8	204.41	204.03	204.52	203.62	204.85	204.65	205.97	204.13	203.44	203.08	201.6	205.58	202.09	204.71	204.73	203.72	201.74	203.52	205.12	203.84	204.71
208.71	206.05	208.12	206.95	207.2	208.05	207.49	209.39	208.09	208.89	208.76	208.83	206.48	205.87	206.56	206.15	206.75	206.47	207.63	205.98	207.83	207.14	207.25	206.67	208.18	205.71	207.01	207.64	207.66	207.27	205.24	207.7	207.16	206.21	207.14	209.49	207.93	209.15	209.34	207.22	207.68	208.44	207.42	207.81	208.28	206.6	207.99	206.07	206.95	207.66
209.22	210	210.47	208.26	210.4	206.72	208.5	208.36	208.45	206.38	208.03	208.79	209.82	207.65	208.68	209.53	208.36	209.46	208.38	209.31	207.94	209.35	208.44	208.68	208.83	210.13	209.37	208.55	209.46	210.05	208.79	208.57	209.46	209.67	207.79	207.51	209.01	209.02	208.06	209.1	208.01	209.91	210.71	207.76	209.33	208.56	207.73	209.8	208.78	207.93
206.79	207.99	208.01	208.6	207.94	208.75	207.41	208.52	208.46	207.96	208.02	207.39	208.61	208.44	207.41	207.93	207.49	208.23	207.75	208.44	207.96	208.14	208.72	208.6	206	208.39	206.57	208.9	206.99	207.63	207.08	207.05	207.67	207.32	208.48	207.24	207.46	207.4	207.8	208.47	209.42	207.34	207	207.15	205.62	207.41	208.73	206.63	207.37	206.54
218.96	217.42	216.57	215.98	216.57	217.88	217.35	216.5	216.35	217.38	217.71	217.48	217.67	217.65	214.57	216.67	218.05	217.66	216.58	215.76	216.82	215.52	217.7	216.77	217.14	216.72	215.04	216.83	216.85	217.2	217.91	216.74	217.23	217.9	216.53	218.66	216.48	217.09	216.59	215.58	216.16	217.04	216.54	217.72	218.06	215.94	218.27	216.87	217.35	217.17
203.14	202.54	203.15	202.16	203.3	201.51	202.47	203.14	203.9	202.96	200.63	202.83	200.53	201.45	203.24	204.16	203.71	200.66	203.07	201.9	203.97	201.66	201.97	203.35	203.18	202.06	203.53	201.53	201.25	201.98	201.97	201.97	203.36	202.65	202.72	202.44	201.41	200.04	202.47	202.24	202.16	202.26	202.27	203.87	203.05	201.52	202.04	202.39	202.28	201.84
204.63	204.43	203.77	203.27	204.46	202.67	203.64	203.12	205.03	206.25	204.9	202.65	201.83	202.92	204.2	201.61	203.38	203.79	204.86	202.72	201.57	203.81	203.54	204.78	204.1	203.63	204.24	203.57	204.57	203.83	205.01	203.39	203.08	203.32	203.38	201.71	203.82	205.21	203.35	203.17	205.17	204.63	203.32	204.71	203.52	204.99	203.83	204.45	202.87	204.02
205.48	204.2	203.23	203.06	204.19	205.45	201.54	204.3	204.27	204.18	204.42	202.96	204.58	203.58	204.43	203.7	205.55	205.13	203.67	204.55	202.45	203.83	204.55	201.91	203.02	205.11	204.29	205.49	203.43	204.59	203.68	204.97	204.5	204.52	204.93	203.18	203.9	203.97	203.24	203.2	203.01	204.47	204.09	203.71	204.34	203.71	205.42	203.03	205.25	203.69
216.15	218.81	217.75	217.13	214.65	216.66	215.25	216.12	216.21	217.18	215.46	216.78	217.67	219.58	217.29	218.32	216.55	216.75	216.94	217.46	216.46	217.62	216.68	217.19	217.79	216.6	216.04	218.69	218.37	216.71	217.56	217.77	217.44	217.97	219.81	217.42	217	217.43	216.44	216.95	216.22	216.67	215.52	215.99	217.46	217.99	216.82	217.51	217.68	217.01
213.81	212.85	212.22	212.97	213.22	211.69	212.99	212.38	215.02	212.18	213.77	212.47	213.74	212.3	213.29	215.2	213.01	212.56	212.84	212.5	214.08	213.37	213.85	212.14	213.03	213.66	211.73	213.23	212.74	214.14	214.52	211.73	212.9	213.3	211.74	212.46	213.78	213.11	211.62	212.7	214.31	211.98	213.15	212.72	211.56	212.48	214.61	213.45	213.21	211.75
216.38	216.43	217.61	218.36	219.41	216.27	218.35	216.46	217.62	217.28	218.72	217.99	218.52	215.7	218.39	217.83	218.57	217.94	217.69	219.37	219.15	218.79	217.94	217.38	220.01	217.11	216.85	216.73	217.95	216.4	216.33	216.4	218.96	219.04	216.73	218.06	217.49	218.21	218.27	218.51	219.1	218	217.18	219.36	217.6	217.29	218.85	217.7	218.28	217.83
200.14	199.55	200.37	199.57	199.86	201.38	199.8	199.49	201.02	199.88	199.61	200.49	202.23	200.4	199.89	198.83	200.58	200.02	199.45	200.37	200.1	201.46	200.23	200.41	200.97	200.05	200.43	199.63	201.16	200.55	199.85	200.61	198.78	198.98	199.44	201.52	200.44	199.5	199.54	200.06	200.21	201.95	201.03	199.73	200.38	200.38	202.08	200.61	200.16	199.05
199.37	199.22	199.54	199.47	199.03	199.96	198.93	199.49	199.87	197.57	197.98	199.85	198.04	199.6	198.94	199.98	198.56	200.15	199.1	200	199.6	201.26	199.32	199.52	197.45	197.78	199.4	199.1	201.09	199.59	199.02	200.37	198.82	199.28	199.63	198.71	198.26	198.49	200.34	198.9	200.14	200.99	198.83	200.39	198.15	199.93	198.78	198.24	198.88	200.11
198.65	197.19	197.31	200.43	197.49	198.15	198.27	197.27	198.39	199.59	198.05	197.53	198.18	197.32	198.67	197.83	198.66	196.88	198.37	197.42	198.15	198.69	198.95	198.67	198.14	198.54	197.8	198.28	196.27	197.47	197.11	197.63	197.39	197.35	196.69	197.92	198.51	197.27	198.02	198.24	198.94	199.21	198.03	198.38	199.25	197.96	197.24	197.36	198.35	199.15
202.69	204.2	202.68	205.04	203.41	203.46	202.44	203.83	202.93	203.33	203.54	204.32	202.42	204.12	201.92	201.63	204.04	202.58	203.74	205.51	203.91	203.38	201.4	202.81	204.17	203.78	202.7	204.02	203.37	203.73	202.96	202.84	202.31	203.07	203.6	203.18	202.66	202.35	204.15	203.57	205.08	202.49	202.84	202.9	204.09	204.22	203.4	203.42	203.47	203.55
215.33	217.25	216.17	217.28	217.04	215.89	216.98	217.36	216.75	218.14	216.58	217.48	216.97	216.9	216.21	216.52	217.03	219.27	217.04	216.69	217.77	216.91	216.56	215.65	216.73	217.59	218.76	216.78	218.38	216.24	216.83	216.29	214.35	216.24	215.59	216.63	216.7	216.75	217.06	216.18	217.18	216.95	216.05	215.97	219.24	217.42	217.88	217.69	216.21	215.62
201.4	202.96	203.05	202.24	202.95	201.62	200.97	202.79	203.24	203.36	203.32	201.99	202.53	201.82	202.05	201.67	203.21	202.94	202.22	200.64	201.4	202.85	202.12	202.67	202.04	202.06	201.63	201.03	202.63	202.75	201.31	201.1	202.46	202.68	202.17	203.12	202.87	203.54	202.81	202.19	203.55	202.78	203.07	202.78	201.89	204.72	202.08	201.65	203.3	202.72
208.12	209.23	208.52	208.76	207.87	207.88	208.03	210.27	208.93	208.99	210.16	207.45	207.45	208.67	207.81	209.86	207.18	208.99	208.89	209.72	208.46	209.02	208.03	207.33	208.46	209	208.57	209.58	208.73	206.75	207.28	209.24	207.19	208.47	207.7	209.85	206.97	208.53	207.47	209.21	208.77	208.69	208.1	208.34	209.72	209.66	209.54	208.94	208.22	208.72
212.94	210.84	212.57	214.17	212.51	212.51	211.33	211.96	210.32	211.03	211.68	210.75	211.73	212.02	211.31	211.83	209.51	211.27	212.69	212.42	212.01	212.06	211.97	212.34	210.98	213.4	211.59	211.49	211.48	211.75	210.38	211.25	210.44	211.04	211.62	211.41	212.36	211.26	211.53	213.26	213.54	211.53	213.2	212.29	213.67	211.47	210.53	209.67	210.73	211.55
208.29	208.93	209.13	207.59	208.8	206.59	207.25	208.92	208.42	205.75	207.26	208	207.84	206.49	207.57	208.13	206.07	207.37	207.92	206.68	207.85	207.93	207.27	207.51	208.64	208.09	208.23	208.15	209.79	205.95	208.27	205.78	206.72	205.78	207.91	208.05	208.27	208.08	209.38	207.56	209.14	206.46	206.5	207.3	207.08	208.21	206.83	208.85	207.48	208.51
207.56	206.82	207.3	209.08	207.42	207.86	209.05	207.43	207.05	206.67	205.86	208.11	206.54	205.91	206.62	206.67	208.02	205.91	207.52	206.41	208.43	207.39	206.78	208.11	207.23	206.08	208.18	207.79	207.34	208.5	207.72	206.3	206.64	206.71	207.91	207.13	207.03	207.86	207.64	207.17	208.54	207.25	206.99	208.73	205.93	207.65	206.68	206.86	205.6	207.66
206.09	209.86	206.66	206.89	207.64	205.88	207.77	207.12	206.32	207.86	209.64	207.68	206.94	207.36	207.5	210.66	208.46	209.32	208.2	207.59	206.14	206.39	207.26	206.6	210.23	206.59	208.47	208.64	206.98	207.24	208.61	206.81	206.81	208.9	207.18	208.79	206.77	207.63	207.91	206.74	208.25	206.78	208.36	210.21	207.11	207.42	207.7	207.64	210.42	206.57
199.34	197.9	198.96	196.96	199.08	197.28	197.98	197.77	198.27	197.55	197.17	198.98	198.99	197.66	197.94	199.41	196.98	197.63	197.47	198.45	197.89	197.71	199.09	198.67	197.16	196.56	196.19	196.3	197.3	199.47	197.56	197.93	198.06	198.02	198.4	198.15	197.84	197.26	198.02	197.2	198.81	197.59	197.05	198.35	198.1	197.83	199.63	197.56	197.85	198.75
207.33	207.16	207.47	205.86	207.61	208.6	209.67	208.35	208.47	206.82	208.5	208.68	208.6	208.87	208.38	208.45	209.32	207.16	207.25	208.08	207.57	207.19	205.06	208.36	206.73	208.37	207.86	206.88	207.42	208.83	208.23	208.44	207.96	207.98	207.02	208.53	207.47	208.45	207.86	205.8	209.94	207.69	208.13	206.87	207.79	207.46	208.87	206.38	207.6	208.83
216.79	215.36	215.24	216.68	217.77	216.4	216.64	216.58	217.59	216.85	218.48	217.32	215.75	215.89	218.38	216.62	217.89	216.74	215.73	215.52	215.92	215.62	217.84	216.52	217.04	216.19	215.72	217.04	217.12	216.1	216	216.91	216.21	216.65	217.27	218.7	216.23	216.92	217.4	215.4	216.01	216.04	217.07	215.46	217.08	216.93	217.62	216.42	216.43	218.97
209.77	209.49	208.78	209.94	207.9	209.14	207.33	208.63	209.23	208.87	207.62	208.88	208.34	209.28	209.04	209.1	210.33	208.39	208.75	208.86	211.03	209.88	208.47	208.9	208.34	208.16	211.18	208.81	209.61	209.41	208.7	208.58	209.21	209.85	209.26	209.71	209.28	209.11	208.5	209.75	209.28	210.42	208.16	208.88	208.82	208.93	209.07	209.8	208.2	209.04
207.73	207.58	207.06	207.05	207.38	207.64	206.28	207.49	208.62	207.84	208.11	207.99	207.42	206.93	208.1	208.69	207.43	209.23	207.56	206.88	208.29	208.54	208.8	209.08	207.41	206.48	207.26	206.68	208.44	208.68	208.71	207.53	209.79	209.03	207.64	209.32	206.88	205.93	208.12	206.33	208.22	208.91	209.58	206.26	208.47	208.44	207.98	207.87	208.58	208.24
203.77	205.21	202.62	201.58	203.35	202.14	203.51	202.24	202.94	203.25	203.17	203.55	204.41	203.04	203.96	203.02	202.22	204.69	203.19	202.51	202.53	203.56	201.44	204.94	203.22	203.58	203.46	203.62	203.09	202.43	203.47	204.84	201.25	202.51	204.46	204.19	202.38	204.32	201.58	203.44	203.57	203.16	203.71	203.24	202.29	203.78	203.67	201.94	203.38	203.97
204.18	204.24	204.42	204.59	203.61	202.4	204.88	202.91	204.62	203.56	204.21	204.44	203.93	205.23	202.41	203.35	204.04	202.84	203.38	203.89	203.46	205.43	203.56	204.31	203.09	203.33	204.87	203.54	205.62	204.54	203.6	204.1	202.48	202.49	204.53	204.23	204.14	203.19	203.51	203.79	202	202.94	203.04	205.14	204.72	203.39	204.12	203.74	203.78	203.09
207.65	207.58	206.42	207.5	208.33	208.9	206.32	207.72	205.76	208.11	208.32	205.67	206.09	206.97	208.75	209.57	207.25	207.33	207.33	206.95	207.27	205.24	208.52	207.65	207.15	207.78	206.87	206.95	210.27	209.06	207.91	207.38	209.15	209.88	207.46	206.8	209.41	206.47	207.65	206.25	207.45	207.83	209.32	208.54	210.34	209.11	208.97	206.95	207.89	206.95
209.16	210.22	210.08	208.48	209.71	210.03	208.61	209.57	209.5	209.02	209.23	209.43	209.77	210.93	208.27	208.84	208.88	208.29	207.26	209.06	209.86	209.21	209.02	211.44	210.16	208.41	209.52	210.88	210.38	209.54	209.42	209.4	209.32	209.91	208.51	208.38	208	210.77	208.66	208.76	210.19	211.03	209.76	211.09	209.24	209.87	209.14	209.92	210.25	210.78
206.66	207.12	207.52	208.66	209.03	207.2	207.29	207.41	207.89	208.61	206.85	207.4	207.41	207.67	206.13	206.87	207.21	207.98	207.22	207.28	207.74	208.13	208.12	207.62	208.52	208.24	207.48	207.6	208.53	208.09	207.54	207.61	207.97	206.93	208.88	206.05	207.63	207.7	207.03	208.68	206.62	207.03	207.19	208.58	207.3	205.9	207.3	207.95	207.3	207.75
208.99	209.37	209.07	208.55	207.24	208.14	208.96	208.21	207.57	209.66	210.29	208.55	209.52	208.66	208.91	209.53	207.48	209.44	207.94	208.63	209.23	208.5	207.89	208.52	207.89	208.78	209.76	208.5	207.54	207.87	208.07	211	208.51	208.29	209.73	207.71	209.54	209.53	207.98	208.97	206.98	209.64	207.59	209.21	209.83	208	208	207.59	208.77	210.84
193.14	196.2	196.51	196.43	195.54	193.73	195.92	195.84	194.33	195.07	196.36	195.14	194.74	194.52	193.73	197.42	193.84	195.49	196.93	194.61	194.11	196.91	194.98	195.05	195.47	194.1	193.92	194.25	196.16	195.27	194.29	194.56	194.73	194.79	196.39	195.16	196.84	195.67	195.67	196.29	195.37	195.67	194.23	193.85	195.6	195.59	194.58	195.75	195.15	193.94
211.67	212.16	212.3	210.49	213.17	211.07	209.61	210.12	211.07	212.07	212.65	211.73	210.58	212.1	211.57	213.8	211.42	212.94	212.01	211.34	213.6	211.26	210.35	211.19	212.87	211.15	212.13	211.25	211.5	213.18	210.09	210.33	211.41	213.23	210.44	211.2	210.72	211.22	209.87	213.17	212.77	211.86	210.8	211.27	210.94	210.79	212.78	211.64	210.17	209.16
197.75	198.57	198.51	198.32	198.74	197.57	197.92	197.39	198.42	199.02	197.12	199.5	199.02	198.75	200.01	197.8	198.29	198.88	199.7	198.83	197.43	198.46	198.25	198.32	199.09	197.79	197.62	197.99	198.29	198.32	198.13	199.71	198.67	199.15	199.22	198.29	199.15	198.61	199.69	198.69	198.08	197.94	199.35	196.33	196.99	200.14	196.68	198.93	199.89	198.81
208.51	208.17	209.92	209.16	208.68	210.53	209.76	208.07	209.94	211.08	209.09	210.38	210.59	208.96	209.31	208.86	209.18	210.02	210.54	211.84	210.01	209.95	208.87	210.7	210.46	209.79	208.81	211.44	210.62	210.12	209.27	209.45	209.64	208.47	209.19	208.82	209.84	211.49	210.06	209.46	210.3	208.74	209.4	210.15	208.47	208.94	210.62	209.17	210.29	210.31
206.88	208.09	206.91	207.41	205.42	207.84	207.69	207.55	209.4	210.59	207.93	208.18	208.29	207.04	205.97	207.65	207.85	207.87	206.86	207.5	207.58	209.4	208.54	207.66	208.35	208.55	208.08	209.86	207.47	207.87	209.24	208.9	207.54	207.67	207.59	207.4	207.77	205.6	207.35	207.69	207.9	206.77	206.71	208.42	208.13	209.28	208.37	206.45	209.13	208.2
206.22	204.83	205	204.69	204.25	203.03	204.81	202.52	205.41	204.29	204.57	202.88	204.5	205.03	203.95	203.32	204.01	205.68	207.16	203.66	204.03	204.27	206.33	204.51	205.02	204.35	205.11	202.5	203.82	203.64	205.92	203.8	204.97	205.09	204.2	205.51	203.78	204.57	203.26	206.63	204.79	204.13	205.71	204.13	203.66	205.5	206.77	204.76	205.73	203.62
201.89	201.4	201.42	202.28	202.92	201.94	202.34	202.51	202.36	200.62	202.22	202.22	203.53	202.57	202.63	203.77	203.32	203.65	202.25	203.32	203.48	203.94	203.51	202.47	201.27	202.84	203.28	203.14	202.47	202.92	201.61	202.14	202.75	202.93	202.62	202.92	203.56	202.04	202.25	202.3	202.59	201.32	203.14	200.92	201.38	203.4	200.91	202.51	202.15	201.25
208.42	209.01	207.91	209.63	210.03	208.62	209.76	208.17	208.2	208.96	208.36	209.68	208.84	207.72	207.69	210.18	208.17	208.41	208.27	209.16	209.62	207.28	208.61	209.52	207.35	209.58	207.05	209.39	209.37	210.28	209.26	206.44	207.1	208.7	208.28	208.01	209.93	208.2	208.18	209.2	209.17	208.33	210.06	207.75	208.27	208	209.41	209.44	209.41	209.23
209.4	209.2	208.52	209.62	210.59	209.81	209.1	209.79	206.84	207.93	209.21	209.74	209.39	209.46	208.57	208.4	209.97	207.86	209.68	209.47	207.45	208.19	209.75	208.14	210.18	208.37	208.74	209.55	208.75	209.43	209.64	210.22	208.49	208.8	208.15	209.85	207.41	209.47	207.51	207.55	206.67	209.6	209.69	208.05	206.81	208.89	206.97	207.39	209.59	208.9
197.63	197.64	196.26	198.26	197.56	197.17	198.59	197.31	198.64	198.68	197.1	196.87	199.97	196.85	198.34	198.57	197.69	196.65	198.35	197.89	198.48	197.47	195.99	196.9	196.76	197.31	198	198.06	198.93	196.73	197.18	198.73	197.4	198.14	198.86	198.26	197.7	198.02	198.77	198.27	197.43	196.83	199.6	197.8	197.02	197.22	198.44	198.23	196.63	196.79
207.49	208.98	205.65	207.07	207.32	206.13	204.91	206.67	206.72	207.24	206.26	206.41	206.27	207.5	207.05	206.46	205.43	206.26	206.88	205.9	207.41	205.96	205.85	205	207.36	208.13	207.66	205.53	206.87	206.26	207.14	205.78	204.15	206.28	207.24	206.34	206.47	205.42	206.27	206.33	207.23	208.02	207.44	205.19	206.8	206.13	206.13	206	206.8	205.6
216.47	218.58	218.2	216.4	218.46	217.58	217.62	214.85	217.32	217.94	216.99	217.04	217.39	217.41	217.39	216.66	216.82	215.85	218.34	217.08	215.98	217.14	219.06	215.06	216.23	216.99	217.68	217.52	217.01	218.88	216.49	217.02	215.6	215.98	217.95	218.43	217.88	217.69	216.49	217.41	217.21	216.09	217.45	217.1	215.95	215.26	217.2	217.64	217.13	217.17
202.52	203.03	204.36	204.4	204.27	203.14	204.23	203.63	203.44	202.18	201.84	203.35	204.46	203.63	205.47	204.38	202.79	202.7	203.39	202.53	203.45	203.41	204.89	202.8	203.96	203.37	203.73	203.77	203.35	203.14	203.94	201.54	203.63	203.89	204.59	203.28	205.1	203.75	203.46	204.3	204.33	205.72	203.27	204.01	203.08	202.71	203.49	203.1	204.64	203.5
205.85	208.05	206.85	207.33	206.54	207.7	208.75	206.95	207.64	207.4	209	206.79	208.74	206.65	208.93	209.11	206.4	207.35	206.95	209.15	207.61	205.27	207.79	208.36	207.53	207.85	207.01	207.95	207.69	208.13	208.76	207.16	206.75	206.49	208.55	206.18	209.25	207.05	206.83	207.27	207.84	207.7	206.54	205.33	206.59	206.95	206.85	207.3	207.67	209.2
208.19	207.29	210.62	208.73	208	207.3	208.09	207.93	207.55	206.76	207.89	207.43	207.41	207.29	206.67	208.09	207.97	208.56	207.62	208.07	208.44	207.18	208.38	206.68	207.73	208.71	207	207.23	208.45	208.07	209.21	208.49	208.13	208.04	206.7	207.34	208.2	207.31	207.98	206.81	208.66	207.08	208.38	208.57	206.6	208.36	208.28	205.91	207.92	208.7
203.49	204.06	205.15	204.61	202.69	204.39	203.85	204.73	203.73	205.34	205.04	202.89	204.9	202.84	204.6	204.14	203.29	204.24	204.43	203.83	204.2	204	202.49	203.19	203.71	204.6	204.47	202.79	204.46	203.48	205.28	203.57	202.57	205.1	204.6	203.1	204.53	204.1	206.23	203.93	204.35	202.89	205.02	204.65	205.12	205.12	204.01	203.81	203.29	203.12
212.22	211.85	212.32	211.17	210.65	212.02	211.21	212.78	211.65	210.82	213.29	211.89	212.12	212.26	212.67	212.18	211.66	212.8	212.03	213.58	213.37	213.66	211.96	212.59	213.9	213.12	212.31	213.49	212.46	212.3	212.56	210.24	211.14	212.16	210.88	213.1	211.54	211.13	213.93	212.92	213.04	211.82	212.23	211.94	214.78	211.87	214	212.72	212.99	212.41
207.91	207.37	207.42	208.81	209.22	205.83	208.2	210.62	208.45	207.43	207.08	206.38	209.75	207.21	207.85	207	207.06	207.17	209.07	208.39	205.63	207.67	209.33	207.82	208.74	207.29	206.76	207.29	208.59	207.67	208.12	207.69	207.9	207.55	208.36	208.53	207.98	206.96	208.44	209.21	207.64	208.7	206.59	206.61	207.6	207.11	207.06	208.24	208.17	207.02
210.67	206.42	209.31	209.06	208.78	206.62	208.34	208.57	207.94	209.69	207.14	208.13	207.7	207.11	206.13	206.89	210.6	206.81	206.96	208.26	208.61	208.3	208.38	206.93	206.85	208.08	206.26	208.78	209.15	207.78	209.04	208.52	208.94	206.49	207.5	207.21	207.59	207.01	207.79	208.18	207.09	208.56	207.37	206.67	208.83	209.43	207.66	206.25	208.11	207.89
203.28	202.69	203.24	203.08	203.29	202.51	203.64	204.12	204.73	203.39	203.65	204.14	203.9	203.82	202.86	204.23	202.48	204.53	204.58	203.91	201.93	205.12	204.11	203.23	203.39	204.58	203.57	203.93	205.47	203.59	204.77	203.72	203.38	203.84	204.19	203.09	204.01	203.76	205.22	203.64	204.76	203.33	204.49	204.78	203.3	205.99	203.72	201.6	204.37	203.95
203.66	203.11	205.41	203.8	204.26	203.15	203.93	203.93	203.53	202.56	204.93	202.97	204.18	203.66	204.3	205.04	202.47	202.85	205.25	202.62	203.14	203.71	204.12	203.92	203.06	203.56	204.38	205.62	203.13	203.81	204.71	204	203.77	204.49	204.75	202.59	205.01	202.89	204.1	203.74	203.69	204.87	203.82	204.7	204.37	203.86	201.81	203.41	204.61	202.63
200.07	199.59	200.47	200.83	199.84	198.83	198.74	200.24	198.97	200	196.33	199.98	200.26	198.99	199.29	199.08	198.21	198.4	200.84	200.54	198.6	199.33	199.58	199.5	200.23	199.68	199.24	199.75	199.62	198.85	197.52	200.82	198.79	198.87	199.54	199.22	199.66	197.68	201.43	200.29	198.72	198.47	199.63	199.69	200.92	200.6	199.54	197.54	199.93	199.78
212.27	213.17	211.52	211.51	212.83	209.63	210.9	211.92	213.34	212	211.61	211.72	210.74	212.4	212.14	211.07	211.86	212.21	212.02	210.45	211.92	210.3	212.49	211.75	212.07	212.01	211.99	211.69	211.99	212.31	210.64	212.17	211.48	212.32	209.93	212.04	211.01	211.58	210	212.11	211.59	211.43	214.2	212.97	211.22	212.44	212	211.1	211.74	211.81
212.56	212.86	212.8	211.55	212.77	212.66	212.76	214.28	212.08	212.96	211.05	210.71	211.79	212.39	211.43	211.18	211.17	213.56	211.9	213.93	212.27	212.57	213.97	213.56	212.92	212.81	211.99	212.5	213.56	212.76	212.63	212.2	212.21	213.86	212.88	212.05	213.12	213.02	212.88	210.28	212.31	211.83	213.6	210.43	212.71	212.64	212.05	212.04	211.96	210.98
201.11	200.48	201.6	201.2	202.18	202.57	200.41	200.34	200.52	200.72	201.64	201.66	200.54	201.55	201.39	200.51	200.48	200.85	201.67	201.39	200.75	202.83	201.53	200.15	201.02	202.27	200.68	200.86	200.55	201.34	201.94	201.59	201.99	200.23	200.51	201.35	203.16	200.98	201.52	202.39	200.65	200.1	202.43	199.96	201.5	200.59	201.99	201.93	201.09	200.5
208	210.13	209.59	208.74	208.53	209.95	207.94	209.5	209.25	208.13	208.03	210.52	208.85	209.04	209.84	208.07	207.57	208.03	207.69	209.42	208.39	209.37	207.03	207.44	208.51	207.63	209.38	209.87	208.12	208.33	209.05	210.8	208.8	210.04	209.34	209.16	207.59	208.25	209.11	208.53	208.18	207.86	208.29	208.81	206.87	206.97	207.65	208.1	206.48	209.61
212.68	212.57	214.34	214.35	214.25	212.93	215.1	213.45	212.97	214.84	214.67	215.32	213.38	213.47	212.97	214.88	214.49	213.68	214.35	213.24	214.3	214.11	213.16	214.5	213.19	213.91	214.63	214.46	213.46	212.94	213.85	214.44	214.43	213.28	213.53	213.67	214.25	213.61	212.82	213.35	213.67	213.84	214.74	215.09	214.37	212.93	213.13	212.88	213.16	214.42
208.74	209.85	209.06	208.38	207.63	209.77	207.4	209.56	208.94	209.96	208.6	209.08	208.58	209.12	209.21	207.43	209.81	207.46	209.86	208.73	209.07	208.55	206.85	208.48	209.36	208.27	208.98	207.26	209.1	209.43	207.37	208	209.06	208.25	210.21	208.04	209.72	209.62	208.67	209.32	209.48	209.85	209.5	209.54	208.74	208.69	208.19	210.65	207.85	209.55
207.2	208.79	208.92	208.78	206.43	209.28	206.92	206.67	209.37	208.03	207	206.48	205.79	208.2	206.68	207.32	208.24	207.28	207.13	209.7	207.88	207.18	207.65	207.51	208.09	208.6	209.46	207.91	207.52	209.09	207.9	207.09	208.69	208.28	207.98	207.96	207.96	206.9	209.01	207.58	207.97	208.62	207.97	207.82	206.72	206.01	208.16	207.86	208.14	208.07
216.93	215.45	216.7	217.1	216.34	217.62	216.59	218.39	216.27	218	216.68	217.73	217.38	217.01	216.44	216.16	216.85	216.08	216.37	216.93	215.49	216.93	216.03	215.47	217.47	216.99	218.29	216.37	216.45	217.15	217.76	217.25	216.78	217.27	217.51	217.63	216.47	216.98	216.51	216.94	215.79	217.46	217.1	217.81	218.04	218.05	218.7	217.3	215.75	217.1
201.2	198.26	199.71	200	198.61	200.19	199.3	199.3	200.49	198.8	198.54	200.28	200.24	198.39	198.5	199.6	199.68	199.36	199.22	199.51	198.92	198.1	200.71	198.58	198.86	198.41	199.25	198.54	199.19	199.65	199.38	200.25	199.4	200.85	199.89	200.73	199.87	200.09	200.47	199.51	198.82	198.77	199.63	200.95	200.14	198.67	199.26	198.85	200.1	200.05
203.41	203.72	203.08	203	201.98	201.6	202.64	203.57	204.38	201.8	201.92	202.45	201.28	203.33	203.12	202.13	201.71	204.04	202.96	202.7	202.41	203.3	202.73	202.35	204.14	202.51	203.07	204.16	202.45	203.06	202.95	202.09	202.01	202.33	202.66	202.62	203.68	202.53	204.28	202.19	200.43	202.46	201.42	202.61	204.03	204.66	201.77	203.33	202.81	203.79
217.45	217.13	216.19	216.56	217.15	218.28	215.96	219.12	217.86	217	217.68	216.86	218.44	217.65	214.83	217.62	216.55	217.2	219.63	217.19	216.9	217.85	217.6	216.23	216.62	215.71	216.21	217.67	215.76	215.55	217.28	218.31	218.04	215.46	215.16	218.54	217.59	215.94	217.16	217.63	215.63	218.7	216.81	217.75	217.57	218.44	216.78	217.64	217.47	216.97
206.42	206.87	206.96	207.84	205.52	207.13	206.05	205.73	206.08	206.93	206.34	204.91	207.13	205.91	206.86	205.69	206.92	205.61	206.97	207.57	207.77	205.78	208.05	206.94	206.59	205.39	205.07	206.58	207.25	204.9	206.98	206.51	204.95	207.67	205.58	205.85	206.38	206.63	205.5	206.7	205.44	205.98	205.88	206.31	206.99	206.28	206.46	206.23	207.72	206.24
202.19	200.94	200.69	201.82	201.24	202.78	201.69	201.7	203.7	201.25	201.39	201.44	201.64	202.68	200.14	200.38	200.54	201.76	200.41	198.76	200.76	200.13	203.1	203.33	201.61	203.06	203.36	202.62	201.43	201.36	202.69	201.44	202.21	201.3	201.6	200.91	201.12	200.49	202.53	200.31	201.22	199.06	202.14	201.64	199.01	203.31	200.74	200.26	198.92	201.56
195.86	193.77	196.17	195.15	195.84	195.62	195.13	196.63	194.72	194.92	194.08	195.71	194.15	196.11	194.35	193.66	194.07	195.38	195.86	194.05	194.9	195.18	194.9	194.82	194.41	194.55	196.64	194.78	193.81	196.79	193.78	193.35	194.85	195.99	194.37	193.34	196.29	195.49	194.47	197.03	194.28	194.04	195.72	194.52	195.64	195.87	194.14	196.28	195.43	195.38
208.84	208.42	207.65	207.57	208.14	209.36	208.61	208.25	205.43	208.75	206.09	206.46	207.91	207.15	207.19	209.3	206.71	206.92	207.68	205.85	208.13	207.43	207.89	207.96	209.36	207.26	208.81	206.82	207.26	207.14	208.19	209.13	207.6	207.59	206.26	207.1	208.03	206.74	207.67	209.57	208.45	206.8	207.92	208.63	206.26	207.81	206.61	209.29	208.01	207.63
211.32	213.28	213.03	211.71	213.35	211.48	212.7	212.39	212.39	212.84	212.81	213.02	212.29	211.3	212.96	212.87	213.52	211.9	212.75	213.17	213.2	212.89	214.38	213.14	212.54	211.79	213.82	215.32	213.89	213.22	214.39	212.85	213.35	210.14	214.68	212.37	212.42	212.9	213.31	212.56	214.12	213.28	213.67	213.32	211.6	213.78	213.56	212.08	212.53	212.52
211.26	211.39	210.67	210.6	210.9	211.31	212.25	211.87	211.2	211.88	212.21	212.18	210.76	209.68	211.78	211.97	212.14	212.04	211.87	210.57	211.21	211.79	211.84	210.34	212.06	211.39	211.57	211.17	211.91	211.86	213.13	211.72	211.58	211.73	210.65	211.17	212.4	211.12	211.22	211.34	212.43	211.19	210.95	211.98	212.7	212.82	209.85	210.14	211.4	211.24
198.42	196.38	199.48	199	199	199.11	198.42	199.08	198.78	200.86	198.8	200.92	200.96	199.55	199.55	199.54	200.18	198.66	200.36	199.33	197.15	200.17	199.96	200.42	199.64	198.15	198.64	198.93	200.79	199.4	198.41	198.67	199.21	199.18	199.03	198.59	199.53	197.43	199.68	198.41	199.18	200.08	200.87	200.82	200.08	202.3	198.52	198.67	198.38	198.84
209.39	207.79	207.35	207.89	207.53	208.34	208.52	207.85	207.77	209.09	207.69	207.53	209.25	207.38	206.79	207.91	207.8	208.02	208.34	207.81	208.45	207.34	207.28	207.95	207.68	207.1	207.27	208.63	209.12	209.67	209.46	205.17	209.24	205.99	207.33	207.3	208.2	206.7	208.41	207.56	207.34	208.9	207.34	207.55	208.44	206.57	208.33	206.63	208.38	207.29
193.21	196.34	195.95	194.44	194.07	195.76	195.9	196.06	194.47	197.14	195.44	196.75	196.21	195.82	196.24	194.86	195.36	194.88	193.04	196.16	195.45	194.21	194.4	195.53	195.42	192.54	195.47	195.72	195.5	195.39	193.64	195.72	194.13	194.95	195.07	195.29	194.81	196.52	196.31	195.2	194.26	195.41	194.79	194.15	193.82	194.89	195.45	193.97	194.96	195.99
211.97	213.42	212.78	213.44	213	212.66	211.66	212.97	210.85	211.46	213.22	212.91	213.81	213.41	212.62	211.58	213.18	211.66	212.63	212.25	213.72	213.61	212.5	212.69	212.29	212.95	213.54	213.04	213.04	212.98	211.76	213.43	212.42	211.78	212.27	211.82	213.18	211.83	212.98	212.19	214.34	212.49	212.65	212.13	212.35	212.2	211.76	210.73	212.27	212.13
201.83	202.54	203.41	202.6	202.62	202.43	202.28	201.83	203.5	202.77	202.67	203.87	203.63	201.44	200.93	203.45	203.54	202.33	203.05	202.75	201.19	202.93	201.34	201.87	203.68	202.13	201.07	202.67	204.05	203	202.93	203.9	200.85	201.59	202.82	202.59	202.14	201.62	203.93	204.3	204.45	203.64	201.24	200.39	201.91	203.01	202.36	201.03	201.4	202.42
214.82	213.99	213.13	215.97	213.72	214.38	214.95	212.94	213.51	215.28	215.95	215.51	214.77	213.89	212.46	214.2	213.53	213.09	213.88	214.07	212.99	215.07	213.49	213.71	214.56	212.8	215.32	215.02	212.88	213.5	213.5	214.17	214.14	212.61	213.21	215.31	214.28	215.82	213.78	214.23	213.65	212.61	212.62	213.4	214.82	213.94	214.59	213.78	214.12	212.95
195.17	193.55	192.57	196.3	194.03	194.05	195.87	194.16	192.65	194.14	193.74	192.56	194.29	193.43	192.85	193.76	191.92	194.14	192.91	193.97	193.35	193.26	195.09	194.25	194.08	195.97	193.3	194.5	195.27	193.64	195.75	193.15	193.88	193.36	194.73	194.36	193.53	192.92	193.2	195.74	195.41	193.08	194	192.87	194.47	194.62	193.96	194.65	193.15	193.88
204.81	204.89	204.19	204.03	205.54	205.25	203.47	204.58	205.46	203.44	204.39	202.48	203.94	202.7	205.52	204.21	204.26	204.22	205.88	204.27	204.29	203.94	203.7	206.87	204.89	203.81	205.32	204.48	206.39	204.49	204.86	204.86	204.56	204.04	204.9	206.29	205.49	204.93	202.95	204.87	204.25	205.76	204.8	203.28	205.94	204.33	204.83	205.17	206.94	204.57
207.03	207.84	207.63	205.95	207.91	207.5	207.82	208.64	209.05	206.5	208.71	208.82	207.98	207.18	208.86	208.66	207.1	207.35	208.71	208.43	207.39	208.33	208.6	210.24	207.59	205.96	206.33	207.18	205.98	208.62	207.37	208.92	205.69	206.56	207.8	205.77	208.79	210.17	205.92	208.59	207.24	207.17	206.73	207.8	206.73	207.11	209.49	209.42	207.89	210.04
206.83	207.94	206.67	207.15	207.61	207.38	206.21	208.4	208.71	208.09	207.01	208.53	205.33	206.19	206.59	207.95	208.04	208.91	207.41	208.85	207.47	209.26	206.82	208.46	206.93	207.01	205.62	206.65	207.55	208.32	208.36	208.3	208.96	206.52	207.07	208.35	207.42	207.88	208.57	208.83	207.56	207.87	207.9	207.89	206.28	207.52	209.18	207.26	206.62	207.03
211.55	211.98	210.68	212.28	211	211.91	211.3	211.41	210.2	211.56	211.54	210.8	210.91	211.16	210.43	211.17	210.24	211.95	212.5	209.73	210.82	211.37	212.25	212.39	212.93	212.64	210.46	211.19	211.98	208.89	211.42	212	210.97	211.24	212.12	210.55	210.67	211.42	211.94	211.66	212.63	210.42	211.09	212.97	210.34	211.45	211.31	211.84	211.24	213.22
198.61	199.52	199.49	200.01	199.38	199.04	200.36	200.42	199.44	198.64	199.89	199.6	199.51	199.97	199.74	199.06	200.1	199.46	200.05	200.89	198.1	199.74	198.17	198.36	198.7	198.42	199.69	199.62	199.36	200.62	199.63	198.73	200.79	199.25	199.14	198.87	200.21	199.55	199.29	199.02	198.97	200.6	201.04	199.11	198.84	199.03	198.44	200	198.28	199.57
216.97	217.79	217.31	217.69	217.71	216.49	219.07	217.3	217.21	216.84	217.14	217.12	216.21	218.82	216.64	217.41	215.65	216.07	218.27	215.63	217.79	216.97	218.34	218.42	217.48	217.2	217.53	217.08	216.36	217.58	216.02	217.54	217.53	215.67	216.6	217.19	216.06	216.6	216.23	217.76	216.73	216.83	217.52	218.58	217.13	216.57	218.58	216.29	216.88	216.38
208.78	209.15	209.26	208.93	208.09	210.44	210.61	209.09	208.41	209.74	208.97	210.75	207.97	210.16	208.93	209.64	209.61	211.84	210.35	210.33	208.96	209.59	209.5	209.28	208.77	208.79	210.76	210.48	208.51	210	210.07	209.17	207.91	211.26	209.37	208.49	208.92	208	210.28	207.92	209.82	209.88	209.76	210.39	209.06	209.82	209.66	210.67	210.09	207.67
216.41	215.2	216.54	216.73	217.79	217.14	218.22	217.27	216.49	216.34	216.59	217.48	216.31	218.02	218.64	216.74	217.05	216.48	217.17	216.41	216.46	217.69	216.85	218.21	216.28	217.04	217.3	217.61	214.11	216.46	216.95	217.49	217.91	216.76	217.25	216.67	216.91	217.02	216.44	217.94	217.56	218.38	216.29	216.94	217.61	217.8	216.78	217.34	215.82	216.78
211.86	212.18	211.05	211.48	211.85	212.01	212.8	211.02	209.91	212.88	211.37	211.28	212.45	211.25	211.1	211.9	213.37	210.21	210.5	211.28	211.11	211.24	212.05	211.3	211.52	210.62	210.26	211.52	210.79	210.33	211.29	212.33	212.07	209.79	211.21	210.51	212.34	211.79	210.84	211.59	211.66	210.84	210.24	211.43	209.74	211.75	211.08	213.11	210.67	211.98
208.81	210.72	207.73	207.14	208.28	209.6	207.87	207.7	208.93	211.26	208.95	209.44	207.5	208.27	209.57	209.21	209.64	207.98	208.25	208.93	208.76	208.79	208.38	209.31	208.44	208.28	208.24	208.54	206.28	209.03	208.72	208.88	206.92	209.43	209.38	206.6	209.24	208.12	209.02	210.28	208.31	206.95	209.77	207.9	209.5	208.05	210.04	209.58	209.14	209.42
206.48	204.36	205.66	204.76	204.31	204.23	205.51	203.82	204.79	205.11	203.86	205.26	206.19	205.17	203.7	204.17	204.53	204.57	203.56	204.8	205	202.97	205.47	204.67	203.74	204.37	205.22	202.69	205.82	203.73	204.44	204.57	204.83	206.75	203.88	204.1	205.85	202.73	204.16	203.47	204.51	204.7	204.48	205.01	205.75	203.43	205.89	204.69	203.56	204.69
208.39	208.13	207.28	207.92	208.36	207.3	208.66	206.58	207.05	207.08	209.02	208.66	208.88	208.76	208.44	207.64	206.03	205.89	209.09	207.26	209.26	207.3	206.85	208.69	207.56	208.44	207.35	208.18	208.42	208.42	206.37	207.96	208.23	207.67	209.46	209.75	208.57	207.94	206.73	208.74	205.86	208.5	208.05	208.14	207.6	208.8	207.03	206.87	206.83	207.62
218.23	216.55	218.56	217.78	218.21	216.93	218.92	217.06	219.87	217.77	216.88	218.59	218.23	217.89	218.99	217.95	217.13	216.89	217.86	218.4	217.05	218.4	219.63	216.24	218.99	216.61	217.3	218.27	218.94	218.78	218.72	219.11	218.28	217.43	218.24	218.13	219.02	217.41	216.94	218.11	217.02	217.99	218.91	218.77	217.03	218.67	218	218.79	218.18	218.91
203.82	203.41	204.11	202.27	203.67	203.1	204.56	202.26	205.66	203.98	204.09	204.86	203.12	205.85	204.59	202.51	204.53	203.72	203.32	203.98	203.58	204.93	201.73	203.53	202.26	203.61	203.78	202.21	202.45	203.21	203.66	202.5	203.84	203.37	204.55	203.08	204.26	202.95	202.86	204.33	204.96	203.39	202.4	202.7	205.19	203.87	204.52	202.99	203.42	202.53
207.3	204.71	204.06	205.77	206.95	206.83	204.21	206.16	207.2	206.86	205.2	205.99	206.06	207.38	206.4	208.49	206.98	205.1	205.38	205.58	206.35	206.66	207.55	206.62	207.18	206.14	206.31	206.62	206.54	205.02	208.26	207.79	205.74	206.64	205.38	206.95	207.23	205.62	206.49	205.1	204.22	206.56	206.25	208.34	208.47	204.47	208.64	206.57	206.7	206.44
203.5	202.32	203.62	203.4	204.69	203.94	203.02	203.43	202.47	203.77	202.39	202.72	203.27	205.15	204.24	203.91	203.41	205.25	204.45	204.34	204.84	204.13	203.23	203.37	204.02	203.2	203.9	204.94	203.45	203.92	203.6	203.75	203.2	203.27	203.95	202.07	204.17	203.2	202.31	204.19	204.46	203.72	203.81	204.69	203.3	204.48	202.46	202.43	203.57	203.11
212.86	213.81	211.18	210.9	212.62	212.01	212.3	210.22	210.85	210.52	211.72	211.5	210.56	209.75	210.69	211.76	210.83	212.78	212.62	213.68	211.78	210.81	212.12	212.12	212.29	211.85	211.03	211.56	210.47	210.77	212.22	211.35	210.62	211.81	210.71	212.91	210.74	210.51	210.87	211.19	209.61	212.8	211.9	211.82	210.42	212	213.49	210.63	213.16	212.6
200.87	199.68	201.66	202.03	199.97	200.2	200.47	200.26	200.74	200.16	201.19	199.79	200.23	201.35	200.61	200.06	200.67	199.43	199.46	199.82	199.75	199.96	200.27	199.86	198.45	201.11	201.77	200.7	199.4	201.42	200.57	201.33	199.42	201.45	202.45	199.31	199.64	200.85	200.83	198.83	200.66	200.47	199.81	198.74	199.47	200.55	201	199.36	199.6	199.06
199.44	201.68	200.37	200.8	199.19	200.04	201.81	199.74	200.29	199	198.37	199.54	200.54	200.45	200.51	199.77	200.49	200.42	202.76	199.17	200.25	201.11	200.89	199.83	199.78	200.5	200.13	199.06	197.99	200.47	198.58	201.14	199.45	200.64	198.75	199.69	200.43	199.51	199.51	199.64	202.54	199.5	201.28	200.26	199.43	200.12	200.45	200.3	202.34	199.17
213.32	213.03	212.69	212.69	212.02	211.14	212.06	210.95	213.66	213.41	211.64	212.16	212.16	212.98	211.45	212.75	211.71	211.57	212.45	211.9	211.7	213.39	213.17	212.82	214.52	211.8	212.26	213.05	211.51	214.11	211.94	211.59	212.26	213.36	213.11	213.22	213.7	212.53	212.49	211.14	211.22	212.14	213.23	211.3	211.56	213.34	213.02	213.93	213.61	211.38
192.15	194.03	194.01	193.13	194.29	193.15	195.45	193.84	194.15	195.08	194.1	193.64	192.87	194.63	194.93	194.63	193.57	195.34	193.77	192.8	193.93	195.57	194.17	194.92	193.59	193.46	192.37	194.33	196.16	194.61	194.97	193.34	193.22	194.2	194.49	196.56	195.82	194.06	194.24	195	194.92	193.92	194.61	193.74	194.93	194.49	193.87	192.98	194.18	193.48
202.97	203.9	203.48	202.67	202.75	204.06	202.88	201.97	202.72	204.99	203.11	202.32	203.33	203.86	203.29	203.07	201.88	203.28	203.45	204.81	201.95	202	201.71	202.78	203.14	204.98	203.04	203.48	203.65	202.48	203.48	204.7	204.09	204.04	204.37	203.51	202.47	204.17	204.94	201.88	204	203.7	203.22	203.48	202.92	203.31	204.33	202.98	203.95	206.46
217.36	217.01	218.42	219.22	219.37	218.36	217.52	215.99	216.49	218.02	216.74	217.36	216.84	216.22	216.64	218.4	218.32	218.34	216.75	217.7	218.32	217.68	218.81	219.07	218.29	215.63	219.96	217.86	217.26	218.48	218.05	218.42	217.13	218.61	215.99	217.78	216.9	218.61	215.4	217.89	216.99	216.01	216.88	218.21	217.78	215.54	216.79	217.82	218.93	217.38
211.44	210.6	212.56	212.36	212.25	209.95	210.56	210.39	211.6	212.79	211.2	211.45	211.27	212.22	212.47	211.3	212.51	209.13	211.67	211.38	210.53	211.68	210.97	211.45	211.06	211.15	212.4	210.34	211.32	211.26	210	211.21	211.42	212.08	211.72	211.15	211.36	211.25	211.77	211.13	211.28	212.07	211.57	211.84	210.94	211.52	212.09	210.79	212.2	210.58
203.48	205.35	203.11	204	204.24	204.08	202.61	203.82	204.17	205.91	204.57	204.3	204.88	205.91	204.43	204.75	203.22	202.3	204.82	203.42	203.42	203.59	204.74	205.27	204.58	203.71	205.18	204.06	205.21	201.97	204.13	204.51	202.76	204.26	204.02	204.04	203.8	203.97	203.6	205.6	205.75	203.03	205.54	204.35	203.87	202.4	204.92	204.34	204.06	205.15
211.32	212.99	212.14	211.67	211.5	212.12	212.16	211.56	212.37	212.01	212.57	211.08	211.1	212.51	210.42	211.55	212.25	210.12	211.85	211.51	211.7	210.86	212.68	212.5	210.77	210.91	210.74	211.1	213.58	211.57	211.78	211.19	211.97	214.21	211.71	211.4	211.67	211.06	210.46	211.39	211.13	211.39	213.86	211.9	212.11	211.48	214.07	211.1	214.24	210.91
205.61	203.47	204.13	205.97	206.02	204.32	205.53	205.87	204.01	205.6	205.51	204.45	205.28	204.37	205.06	206.06	206.21	203.5	204.93	204.73	205.39	203.72	203.39	203.9	202.66	205.79	204.52	203.46	202.71	204.88	207.23	203.83	205.02	204.44	204.23	204.65	205.22	203.54	204.71	203.85	204.78	203.39	204.58	204.42	203.87	204.93	203.48	204.59	205.16	206.32
206.86	208.85	207.49	210.64	209.44	209.65	210.12	208.26	208.58	209.32	208.15	209.76	207.98	209.4	209.81	207.94	209.83	209.47	208.33	207.62	208.93	209.76	208.08	207.28	209.65	208.21	207.52	208.96	207.15	210.15	207.77	208.22	210.04	208.29	209.46	208.3	208.52	207.37	210.01	208.76	207.93	209.85	207.49	210.32	207.76	208.73	208.06	208.45	209.96	209.05
210.36	208.75	207.79	208.76	208.59	210.46	209.14	210.22	210.33	209.7	208.87	209.65	210.47	210.06	210.23	210.08	209.47	210.08	210.11	208.89	208.77	209.66	210.46	208.72	210.33	208.96	209.28	207.68	210.54	209.59	210.11	209.27	210.69	209.65	210.22	209.14	208.92	208.82	208.79	208.16	209.11	208.72	209.48	209.21	209.73	210.1	209.46	209.66	211.24	209.24
201.99	202.57	204.35	201.57	201.62	202.23	201.93	204.05	202.69	203.42	201.11	202.79	202.97	202.87	202.13	203.8	201.42	202.07	201.57	202.46	202.85	201.94	203.48	202.59	202.54	202.27	202.85	202.4	203.55	202.74	202.87	203.24	205.71	203.48	203.01	203.82	203.66	202.68	200.97	202.93	203	203.37	202.8	202.46	203.76	202.72	202.45	203.08	201.37	202.99
204.05	203.38	203.64	204.5	205.4	203.22	205.86	203.83	203.96	205.54	205.05	207.05	203.57	203.05	203.22	203.9	202.23	205.38	205.43	205.44	203.66	203.56	205.61	206.41	205.56	205.22	204.18	202.85	203.62	206.56	204.73	204.29	204.79	205.59	206.25	203.23	205.77	205.62	203.79	204.08	204.85	204.77	205.91	205.28	204.81	203.02	205.13	205.67	205.81	203.96
205	205.97	205.58	205.15	204.51	203.77	204.11	202.78	205.04	204.41	204.42	205.55	203.35	203.95	204.51	202.9	204.62	204.14	205.77	206.72	204.86	204.4	205.2	205.54	204.55	204.94	206.72	204.96	205.88	205.24	204.92	203.89	204.78	205.18	205.94	204.58	204.62	205.65	203.82	205.75	203.47	204.19	204.74	204.71	204.27	205.92	206.71	204.23	204.78	205.31
203.86	201.72	203.84	202.22	204.7	202.54	204.51	202.5	203.72	203.3	204.53	202.92	203.08	205.31	202.69	203.54	203.63	200.41	203.15	200.97	204.05	201.35	201.57	200.69	202.49	203.32	203.25	202.95	201.51	203.67	203.51	202.92	201.97	203.44	203.43	203.3	202.4	200.99	202.4	203.34	202.42	203.45	204.77	201.96	201.8	202.07	201.94	202.87	201.34	201.55
208.04	209.98	209.08	209.48	210.89	208.86	208.16	210.91	209.79	208.58	209.31	208.63	209.93	210.19	209.6	210.08	209.63	209.97	209.89	209.83	209.29	209.24	210.31	210.57	209.31	209.13	208.94	207.84	209.85	209.91	208.39	208.2	211.63	208.75	209.13	210.24	210.78	211.48	209.97	209.42	210.19	212.03	209.96	209.99	210.12	209.89	210.5	210.12	210.76	209.32
211.79	211.42	212.53	212.89	212.56	210.25	212.07	212.79	211.77	213.07	212.39	213.12	211.4	212.42	212.04	211.21	213.75	211.79	211.72	210.32	211.25	213.15	213.06	212.53	210.62	211.05	211.42	212.25	212.45	212.61	211.6	212.07	210.87	212.13	209.43	212.23	210.63	210.97	212.67	211.33	211.53	212.72	211.85	212.16	213.41	211.8	211.92	213.38	210.5	212.08
203.36	204.55	202.55	203.35	202.3	204.69	203.49	201.88	203.79	202.64	203.05	203.67	203.19	204.34	203.01	203.72	202.61	203.47	202.76	203.66	204.25	201.99	202.35	202.86	201.83	203.07	204.63	203.08	203.86	204.3	201.98	201.79	201.71	203.82	202.23	202.7	201.43	204.06	203.44	202.96	203.26	202.17	202.36	204.31	202.93	202.07	202.38	202.7	204.32	203.1
203.45	201.62	203.62	203.33	204.82	203.12	206.32	203.56	203.63	203.82	202.96	202.87	203.68	203.43	204.99	203.62	203.04	202.34	202.22	204.55	202.59	202.61	204.18	204.13	202.97	203.66	202.47	203.22	201.29	203.21	200.89	202.7	201.95	202.65	203.95	202.87	202.13	203.53	204.15	203.29	203.35	203.44	202.78	203.78	202.16	203.42	204.01	203.54	202.43	202.73
199.71	199.46	200.71	200.86	200.65	200.01	201.45	199.93	199.85	200.01	200.71	199.91	200.98	200.6	201.24	200.51	199.8	199.9	199.97	200.25	200.82	199.23	198.82	199.85	200.68	199.24	201.21	200.86	200.55	201.13	199.69	200.13	199.9	201.57	200.43	200.23	200.11	201.38	201.71	200.54	200.42	200.71	200.24	199.47	199.43	200.57	199.27	200.13	200.49	200.81
210.52	211.38	211.87	211.72	213.75	213.42	212.64	212.45	213.01	213.43	213.36	212.34	212.51	212.51	212.69	213.74	213.76	212.01	213.25	214.03	212.79	212.98	213.41	213.23	212.44	211.75	213.34	212.73	211.89	211.73	212.15	212.14	212.48	212.46	213.33	212.34	212.77	211.63	212.66	212.3	211.99	212.16	211.29	211.63	211.52	211.27	212.06	212.15	212.4	211.57
206.53	209.12	207.38	207.84	208.33	209.08	207.65	208.93	208.87	208.5	209.4	209.45	208.78	208.49	208.78	210.71	207.63	208.92	208.91	207.87	208.28	208.52	207.97	209.7	209.17	209.15	208.25	207.61	209.92	209.08	209.8	208.33	208.58	209.17	208.77	208.9	208.93	209.33	208.9	207.6	207.69	209.36	209.07	208.7	207.41	208.75	209.25	207.8	208.09	207.86
201.4	199.15	198.8	200.75	200.39	197.64	199.34	200.04	200.34	199.92	200.31	199.21	199.28	199.7	198.1	200.7	200.34	201.13	201.04	201.07	199.88	199.79	198.85	201.32	201.08	200.51	200.76	199.64	200.33	201.83	197.48	200.22	198.95	200.52	199.42	200.71	199.3	201.14	199.58	201.56	201.38	199.8	201.4	199.34	199.53	199.26	199.91	200.86	199.8	200.67
202.02	199.13	198.63	199.3	199.44	200.33	198.94	198.49	199.25	199.41	200.21	198.62	199.74	198.79	198.85	200.32	199.95	198.22	200.14	198.54	198.63	199.1	198.98	198.86	198.32	200.97	199.67	198.75	199.9	197.4	197.71	199.37	199.67	199.72	198.86	199.43	200.17	199.24	199.89	198.29	199.74	200.56	200.58	199.96	198.25	198.88	199.65	199.46	198.91	199.25
202.5	204.55	202.94	201.9	202.79	201.29	202.22	203.87	202.54	202.3	203	201.85	203.28	204.05	203.66	203.03	202.79	202.6	202.68	201.27	202.71	203.6	203.12	202.9	202.61	203.67	203.15	201.19	201.92	203.43	201.54	201.42	202.92	202.3	201.95	202.73	203.13	202.56	202.81	202.52	201.68	203.37	201.71	202.79	201.97	202.87	201.39	202.83	203.4	204.53
213.97	214.87	211.44	213.26	215.56	212.64	212.37	213.94	214.57	214.47	212.83	213.09	212.65	212.68	212.87	212.05	215.21	213.82	212.93	214.16	214.16	214.19	212.77	214.68	213.43	214.73	213.62	213.5	213.38	213.45	214.48	213.03	215.75	215.84	213.54	213.23	215.23	213.89	212.16	215.01	214.61	212.69	213.8	214.2	212.98	213.54	212.78	214.46	215.32	213.42
203.85	203.97	202.29	203.03	204.5	202.8	204.28	203.7	205.1	203.39	205.45	203.54	204.51	203.56	202.2	203.8	203.28	202.99	203.32	204.19	204.29	203.26	204.22	203.96	203.72	203.21	203.92	204.51	204.99	202.95	203.26	203.31	203.34	203.51	204.96	202.97	201.71	201.83	203.21	203.25	204.21	204.99	204.48	204.29	204.76	202.64	202.64	203.25	202.98	203.88
216.59	216.24	217.37	218.34	217.83	215.75	219.23	217.67	217.93	217.47	217.02	217.04	217.24	217.01	217.98	217.96	218.05	218.12	217.35	216.99	217.98	218.36	217.7	217.64	219.47	217.18	216.73	217.78	218.39	216.83	215.92	217.43	217.07	215.66	216.02	217.34	216.63	216.52	216.05	216.93	216.57	216.5	219.15	217.22	215.48	217.1	216.93	216.18	216.5	214.03
198.63	201.39	198.56	200.36	200.68	199.63	199.05	198.8	198.76	199.01	199.83	198.85	199.97	198.76	199.43	198.43	198.73	200.31	199.21	200.43	198.26	198.26	199.96	197.92	200.5	199.57	198.85	200.66	199.2	199.33	199.19	199.1	199.73	198.29	199.98	202.19	200.45	196.73	200.33	198.28	198.94	199.2	197.72	199.02	200.66	198.85	201.67	198.59	199.45	198.81
197.48	197.92	199.67	200.35	200.43	199.26	198	198.29	200.32	200.22	198.43	199.52	199.53	199.2	199.2	200.47	200.5	199.78	199.58	199.95	199.54	196.28	199.11	198.27	199.58	199.19	198.45	200.06	198.14	199.35	197.8	198.96	199.59	199	198.64	199.56	198.77	199.83	199.18	198.43	198.98	200.76	200.13	200.11	198.43	199.56	198.83	201.4	200.17	199.46
207.51	208.25	207	208.06	208.69	210.04	208.23	207.76	210.4	209.59	208.04	208.73	208.14	208.1	206.2	208.85	208.15	207.58	207.77	209.13	207.15	208.34	208.49	207.29	208.39	209.06	208.66	207.67	207.66	208.94	208.26	208.08	207.65	209.08	208.42	207.56	209.24	208.93	208.94	208.35	208.36	207.05	208.18	209.22	207.82	207.72	208.23	208.98	209.31	207.52
202.02	204.86	203.23	202.94	204.03	203.64	204.56	203.85	203.77	203.01	202.17	202.7	202.52	203.01	204.89	203.57	203.47	203.46	203.5	204.98	204.5	203.18	202.37	202.74	203.81	204.75	204.23	203.77	203.87	203.83	203.83	204.35	203.69	203.03	203.52	204.36	202.77	207.32	202.9	202.77	202.62	203.08	203.84	203	204.5	205.77	202.07	204.5	202.08	203.05
217.96	217.69	216.94	216.65	215.53	218.57	215.88	216.78	216.78	216.89	217.27	216.52	216.98	219.01	218.2	216.13	217.72	217.48	216.09	216.85	218.58	215.85	216.26	218.06	215.32	218.27	218.13	216.5	217.14	215.87	217.45	216.56	217.09	216.05	216.24	215.95	218.11	215.88	216.28	217.05	216.46	215.72	215.85	216.59	215.6	217.11	217.22	218.11	217.28	216.81
217.2	219.21	217.41	218.55	217.59	218.87	215.55	215.46	217.96	219.15	218.91	216.61	216.28	217.87	218.34	218.54	216.54	217.13	217.76	217.93	216.32	216.6	216.94	217.36	220.26	217.58	217.27	216.75	217.83	216.73	217.82	217.67	218.22	218.06	218.67	217.46	217.81	217.56	216.51	218.17	217.2	216.82	217.49	218.35	218.25	218.72	218.45	217.78	217.9	218.45
217.53	216.81	218.19	216.18	216.97	216.77	216.98	218.03	217.45	216.77	219.65	216.97	217.68	216.68	217.71	216.9	217.84	216.52	218.13	215.52	216.36	215.93	216.36	215.93	215.9	217.76	218.88	216.38	216.3	217.9	218.66	215.3	216.49	217.88	216.07	217.34	217.25	216.07	217.25	217.79	216.27	217.62	217.76	218.01	217.04	217.27	217.38	217.92	218.09	216.99
199.54	198.77	200.14	202.91	200.43	199.36	200.22	198.18	199.98	200.11	199.99	200.05	199.86	201.21	199.59	200.93	201.23	199.25	201.42	200.87	200.55	201.02	199.95	201.06	200.04	198.24	201.14	202.72	199.32	200.49	201.31	200.38	199.25	199.81	199.14	200.73	200.99	199.63	199.46	200.13	200.39	200.58	200.54	200.76	197.71	200.07	198.17	199.49	200.48	201.36
200.44	198.38	199.4	200.02	200.36	199.26	199.34	199.83	200.78	200.06	198.35	199.87	200.02	198.02	199.07	200.32	200.3	198.43	201.41	199.97	199.08	200.5	198.33	199.1	200.14	198.76	200.28	197	200.39	197.39	198.72	199.66	199.36	199.92	199.64	200.49	200.38	198.39	199.16	199.31	200.26	198.99	198.74	200.51	197.57	198.91	199.52	199.92	199.82	199.01
203.21	201.45	202.36	203.62	203.5	201.52	202.03	204.04	203.09	203.28	203.76	204.07	202.42	204.09	201.92	204.21	204.1	204.14	201.86	202.64	203.77	201.92	202.76	202.85	202.39	203.12	202.46	204.03	203.26	203.72	203.8	203.83	204.36	203.44	204	205.45	203.16	203.55	202.63	202.92	203.14	201.84	204.68	202.01	202.41	203.21	203.16	202.66	201.79	202.94
211.67	212.95	211.31	212.49	211.84	210.73	212.78	210.73	211.79	211.67	212.85	211.83	210.02	212.39	211.46	209.86	212.26	211.58	213.52	210.55	211.53	211.02	213.87	212.77	210.74	212.03	212.29	211.89	212.04	212.88	212.81	213.12	211.52	211.94	212.32	213.14	212.82	211.23	210.23	212.52	212.3	212.28	210.95	212.02	213.75	211	213.14	212	212.06	210.61
207.99	208.38	208.37	207.82	207.97	207.65	209.02	207.37	207.75	207.81	208.01	208.4	207.36	208.02	208.85	209.84	208.1	207.48	206.99	209.23	207.98	207.66	209.19	209.09	208.82	208.95	208.65	208.98	208	208.24	209.38	207.93	209.1	209.59	207.33	210.83	208.42	207.06	208.21	209.72	207.56	207.35	208.42	208.38	206.73	208.89	209.71	208.6	208.6	207.9
208.49	206.72	208.33	208.28	208.5	208.21	208.6	208.26	208.54	207.69	208.42	208.36	206.81	205.37	207.77	207.68	207.88	206.74	208.52	208.38	207.61	206.95	207.27	206.64	207.87	208.46	207.9	207.21	208.29	208.68	206.66	208.53	207.86	208.15	206.79	208.47	208.01	208.32	206.42	208.03	208.58	208.54	207.73	208.37	207.96	208.98	206.89	207.79	207.01	207.52
193.82	193.49	196.19	195.43	194.96	195.24	197	196.3	195.53	195.87	194.45	195.72	195.58	196.75	196.03	195.95	194.75	196.82	195.89	195.52	196.75	195	196.01	194.09	195.21	194.2	194.97	194.56	193.84	194.81	195.8	194.25	195.98	195.81	195.78	198.07	194.07	194.47	194.85	195.24	194.61	195.04	195.17	194.15	195.25	192.36	194.93	196.6	195.34	196.57
217.56	216.37	217.92	215.99	215.97	217.23	217.19	216.82	219.49	218.18	217.94	216.7	216.35	218.24	217.44	217.52	217.28	215.72	217.48	217.54	217.12	218.42	216.25	218.72	217.6	217.09	216.18	217.17	217.07	217.32	216.9	216.24	216.55	217.26	217.36	216.73	217.65	217.05	216.7	216.28	216.98	218.64	216.16	218.14	217.35	216.73	216.89	216.81	217.99	216.52
208.08	207.11	208.38	207.84	207.79	209	209.5	208.38	208.38	208.52	210.36	208.19	208.57	207.6	208.7	209.26	209.69	209.47	208.63	207.88	208.38	208.06	208.42	209.28	208.93	211.6	208.41	208.85	207.89	208	210.53	210.46	207.8	208.18	208.48	207.72	208.33	207.04	208	209.39	209.43	209.35	209.72	208.57	208.88	208.51	208.84	208.78	208.58	208.62
201.24	202.64	202.05	201.52	202.28	201.47	204.65	203.25	201.72	203.32	201.78	204.06	204.64	203.69	203.47	201.97	203.46	202.3	202.37	202.32	204.4	201.13	203.64	202.73	202.31	203.48	200.97	203.93	201.8	202.85	201.97	203.53	202.93	203.01	202.37	203.24	201.29	201.04	201.76	204.85	202.85	202.33	203.02	201.98	203.87	202.81	204.09	202.1	204.14	202.67
210.2	208.54	210.54	209.23	209.87	210.2	211.7	207.74	209.76	210.6	208.32	210.38	209.57	209.64	209.04	209.21	210.26	210.08	210.9	207.36	208.65	209.26	211.08	209.43	208.16	209.49	210.72	208.31	210.57	210.92	208.79	208.77	209.72	209.22	209.18	209.5	209.4	209.49	209.51	210.76	209.06	209.66	208.59	210.51	209.27	210.04	208.97	211.32	209.54	210.1
200.87	200.13	200.53	200.46	199.95	199.3	198.95	199.61	201.03	200.61	199.08	198.6	200.19	201.38	201.96	200.11	199.84	200.27	201.03	199.29	199.98	198.45	201.38	198.2	200.51	201.1	199.54	199.9	200.31	200.64	199.96	201.17	200.5	200.48	200.47	200.23	200.06	199.57	201.75	201.61	199.8	201.07	199.57	199.04	198.8	199.42	200.14	200.77	200.84	200.46
217.02	217.24	218.65	218.47	218.53	218.31	219.38	217.87	218.61	218.19	217.43	216.89	217.84	217.71	218.82	216.49	217.51	218.47	218.55	217.36	216.72	218.24	216.73	217.05	218.51	216.99	217.06	219.34	215.71	217.69	217.44	217.19	217.65	217.85	217.38	218.36	218.52	218.74	218.64	217.76	219.27	219.34	217.4	217.99	218.72	217.86	220.02	219.48	218.11	218.08
204.23	204.15	204.55	202.21	203.53	204.45	202.68	203.34	203.5	205.49	203.65	204.04	202.18	204.62	207.38	203.16	204.22	203.88	206.02	203.81	204.02	203.21	205.03	203.47	203.49	203.93	203.65	203.37	204.68	203.89	205.58	204.32	202.41	204.86	204.29	204.21	204.8	204.06	203.68	201.52	203.12	203.76	203.3	203.54	204.19	202.6	204.93	207.58	204.09	204.84
207.88	206.88	208.14	207.7	206	207.39	207.65	207.24	206.79	207.04	208.12	205.68	208.31	208.15	207.16	209.18	207.02	208.53	207.65	207.47	209.39	208.47	209.12	208.53	207.92	209.4	207.66	207.69	207.64	206.4	207.12	208.93	208.91	205.81	206.08	208.4	206.53	205.71	208.69	207.97	207.38	207.94	208.17	206.56	206.53	207.76	207.54	207.89	208.38	206.96
207.13	208.21	208.23	209.08	208.84	207.11	208.61	209.58	208.63	209.83	208.02	210.37	208.54	209.18	207.71	209.13	208.66	208.79	208.96	209.81	207.9	207.65	208.46	209.42	209.45	210.24	207.86	208.33	207.61	208.46	208.9	208.46	209.71	207.17	209.72	208.79	208.28	209.11	208.75	208.04	207.91	208.92	209.29	208.84	208.39	209.69	208.86	208.19	209.05	208.56
205.89	206	206.66	207.08	205.42	207.28	207.42	205.83	206.32	206.75	206.68	207.76	206.37	206.05	207.89	204.98	206.14	205.65	206.64	204.92	206.9	206.04	206.77	205.53	205.71	207.64	207.76	204.8	204.98	205.11	207.58	207	206.06	207.6	207.11	207.41	206.62	207.82	206.29	205.85	206.54	205.41	204.67	204.06	207.44	207.86	206.89	206.83	206.87	206.95
209.71	209.61	211.11	208.75	209.14	208.87	207.7	209.31	209.27	209.15	208.56	208.12	207.97	209.31	210.19	209.67	208.27	207.53	207.87	209.28	207.65	208.63	206.83	208.58	206.52	207.87	206.75	207.76	209.57	209.13	208.69	210.02	209.65	209.84	208.93	209.6	209.07	209.3	208.59	209.21	207.89	209.07	207.85	208.56	207.45	207.54	209.41	207.49	207.61	207.22
207.15	208.66	208.51	208.23	208.98	208.3	209.01	209.85	209.59	208.29	209.12	208.16	208.43	208.62	209.05	209.24	209.14	208.9	208.84	209.05	207.27	209.27	208.82	209.38	207.98	208.88	207.55	208.25	209.52	210	209.82	207.27	209.73	208.83	207.86	209.37	206.85	209.01	210.05	208.41	208.71	208.89	208.04	210.23	208.37	209.14	207.11	208.07	208.47	207.59
209.28	207.7	206.84	209.92	207.36	209.78	208.83	209.61	209.2	207.48	208.11	211.68	209.33	209.64	207.74	209.33	208.26	209.14	208.58	207.36	206.34	207.36	208.64	208.84	209.32	207.44	208.96	208.96	209.17	209.06	207.75	207.12	208.03	207.24	209.13	206.78	208.43	209.91	209.39	207.56	207.7	208.88	209.79	206.98	208.22	209.12	207.93	210.89	210.04	208.05
200.01	199.73	200.34	201.62	198.94	199.38	199.84	201.05	199.54	200.8	200.18	199.96	200.89	200.32	200.79	199.82	200.33	199.33	199.65	199.38	201.05	200.18	200.5	200.51	199.27	199.56	200.26	201.69	200.52	199.57	201.37	201.07	201.53	200.75	201.08	199.59	200.1	199.58	199.62	201.76	201.5	202.6	201.06	201.19	199.45	201.26	199.77	199.82	202.35	202.93
204.48	205.65	203.15	204.3	203.48	203.81	204.41	204.28	205.35	203.64	205.1	205.13	202.9	203.34	205.6	203.45	204.32	203.81	203.68	204.91	204.21	201.67	204.63	205.34	204.7	205.16	205.72	204.15	204.39	203.96	203.77	204.2	204.34	203.28	203.2	203.9	204	205.57	205.6	202.87	204.27	205.07	205.12	204.48	205.23	203.45	204.06	203.77	204.56	204.22
202.34	202.1	199.7	201.11	202.05	200.03	201.12	202.16	203.74	200.02	201.86	203.1	203.08	200.06	200.17	202.24	201.95	201.37	201.96	202.07	202.33	200.16	202.04	201.88	202.47	199.65	202.51	202.48	201.78	200.12	202.18	199.62	202.11	201.44	201.45	201.15	201.56	201.85	201.62	201.11	201.47	201.56	202.61	200.46	201.91	201.14	201.55	200.99	202.26	201.91
199.19	199.04	199.05	199.09	199.5	199.27	200.22	201.24	200.02	199.66	198.79	199.24	199.08	197.98	199.62	199.59	198.66	199.81	199.21	200.34	199.73	200.68	198.61	198.57	199.06	200.22	200.03	198.84	201.4	200.16	199.77	200.02	199.52	200.7	200.39	200.27	198.93	199.14	198.86	199.82	200.45	200.45	200.42	198.04	199.14	198.78	198.44	198.9	200.48	199.68
212.01	211.99	212.58	211.04	212.45	212.01	210.93	211.41	212.11	212.45	212.39	210.2	211.39	211.37	209.11	213.97	213.66	212.02	212.11	209.61	211.91	211.01	211.41	212.24	210.13	211.44	211.35	210.96	211.65	212.5	210.96	210.37	212	211.93	211.57	211.28	211.59	210.31	211.19	212.11	212.42	210.93	213.46	210.59	212.92	211.94	211.46	212.2	212.4	212
201.98	201.84	202.14	202.52	202.76	203.04	202.74	201.28	203.21	201.84	203.78	202.23	201.7	203.89	202.5	202.41	201.31	201.98	202.57	202.46	200.9	202.01	203.29	201.91	201.02	201.55	203.05	201.19	203.93	203.44	201.08	201.68	202.18	202.85	201.43	202.53	201.59	202.68	202.21	201.34	201.95	201.42	205.01	203.6	201.73	201.2	201.6	202.46	203.38	203.34
207.42	207.28	206.91	209.95	207.24	207.93	209.11	208.95	207.17	207.72	206.46	206.33	207.14	207.89	205.78	207.31	207.17	207.78	207.9	207.46	207.97	209.06	206.31	209.73	208.71	206.79	208.49	208.13	207.79	207.73	208.88	208.22	207.46	208.28	208.42	207.93	207.24	206.05	208.08	208.05	207.38	208.32	208.01	209.63	206.88	207.78	208.01	206.66	207.59	207.58
199.86	201.28	201.2	200.71	199.46	199.34	199.34	201.21	199.99	201.04	198.1	198.19	198.53	200.1	199.68	200.75	200.86	200.19	200.4	200.26	201.37	200.51	200.48	200.2	197.82	198.23	201.45	201.18	201.18	201.55	200.44	202.66	201.15	199.59	200.33	201.35	199.91	197.83	200.18	201.76	201.15	200.19	199.86	199.55	200.65	201.54	200.98	198.34	201.67	200.36
200.89	199.05	199.82	199.74	199.85	200.84	201.86	200.99	201.63	200.66	201.37	201.72	200.77	201.32	198.37	199.3	200.24	201	200.28	199.58	201.11	200.36	199.38	200.97	200.38	200.9	198.7	200.97	201.18	199.63	201.06	199.84	198.35	199.64	200.65	200.48	198.22	200.28	200.02	199.49	199.74	199.18	200.51	200.69	201.39	201.26	199.65	200.79	199.61	201.56
209.6	207.3	208.42	207.92	208.27	206.9	209.2	208.69	209.56	208.54	208.26	206.39	207.35	208.43	208.45	208.2	206.6	208.32	207.04	208.62	209.31	206.89	208.8	207.56	208.63	208.92	207.92	207.14	207.31	208.7	208.6	207.11	206.72	207.88	207.1	206.79	207.48	207.62	207.61	207.94	208.61	207.73	208.12	208.05	207.88	207.4	208.2	208.2	207.21	206.83
198.6	197.9	199.28	198.09	199.05	198.79	199.25	199.99	198.35	199.29	198.89	199.5	199.44	198.17	199.13	198.62	197.58	198.44	202.3	199.02	200.39	197.52	199.32	200.7	200	198.6	199.32	199.65	200.2	199.96	199.2	199.47	198.79	199.12	200.62	199.19	199.37	200.19	200.28	200.49	199.55	199.34	200.42	199.49	199.14	199.41	198.98	197.93	200.23	197.61
201.88	202.27	201.17	203.52	203.49	200.11	201.58	201.16	204.66	203.64	201.48	203.53	203.4	202.52	202.71	202.63	203.94	202.95	201.88	202.89	202.28	202.38	202.07	203	202.55	202.83	202.36	202.12	202.26	204.02	202.73	201.85	203.25	202.98	203.58	202.15	203.11	201.89	201.88	203.18	201.65	203.61	202.32	201.89	203.04	203.33	201.58	204.21	201.86	204.23
204.33	204.67	204.18	204.47	202.52	203.78	204.37	205.6	202.35	203.89	204.47	202.94	203.55	203.62	203.2	205.21	203.76	204.12	205.16	204.24	205.61	205.48	204.6	203.66	203.88	202.69	204.82	203.6	204.53	203.13	205.37	204.67	203.71	202.59	203.39	204.46	204.84	203.37	204.17	203.63	203.27	204.36	203.55	203.51	202.78	202.87	203.95	203.42	203.16	204.04
218.37	215.93	217.2	214.82	216.72	215.69	215.65	217.78	215.06	217.05	217.43	216.6	216.32	217.44	216.69	217.57	216.73	216.27	216.75	216.52	217.51	216.73	218.66	218.39	217.35	217.02	215.79	217.11	217.13	218.47	216.19	218.1	218.12	216.44	218.36	217.4	217.32	216.41	216.7	217.39	219.04	217.71	216.27	215.52	217.04	218.16	217.4	216.87	217.89	217.06
208.34	209.97	208.49	208.14	210.76	208.4	207.03	208.49	208	208.64	209.13	209.54	209.67	209.58	208.05	209.92	208.22	209.15	208.55	210.79	209.96	209.87	208.7	209	207.95	208.75	208.51	209.27	208.6	208.27	210.08	208.64	209.19	207.56	208.85	208.96	207.85	209.83	210.7	208.3	206.56	209.46	207.63	208.5	208.86	208.59	207.76	208.79	208.38	207.49
209.49	209.68	209.44	210.44	208.48	207.97	209.25	209.86	211.97	209.99	209.66	210.12	209.03	208.22	208.29	209.86	209.6	210.14	210.36	210.68	208.04	209.44	209.15	209.28	209.94	211.01	210.11	208.51	210.53	208.06	210.77	208.63	210.21	210.29	210.03	209.63	208.83	210.47	211.4	209.61	209.83	209.95	210.45	211.03	209.18	210.45	209.81	210.35	208.66	209.85
208.51	207.72	208.93	207.59	208.27	210.49	209.64	209.37	209.16	208.97	208.05	208.73	208.58	208.35	208.75	208.82	208.25	210.83	210.08	209.45	206.66	209.36	208.34	208.04	209.1	208.87	208.84	208.5	209.14	209.07	208.84	208.16	207.85	208.65	209.61	209.42	209.89	208.34	207.08	207.15	209.32	209.66	208.98	207.45	210	209.9	209.09	210.09	208.75	207.73
211.84	211.94	212.06	212.18	212.23	214.24	212.29	210.72	212.13	210.73	213.1	212.7	212.13	211.76	213.18	213.7	210.18	211.75	213.75	211.83	211.44	213.6	213.67	211.4	210.04	211.78	212.16	212.22	212.01	211.58	212.36	213.38	212.77	212.26	212.74	211.48	212.48	213.36	211.13	214.11	212.31	212.69	212.95	211.95	212.08	210.99	211.29	211.48	211.72	211.68
206.88	205.38	209.01	207.95	207.24	207.12	208.05	208.13	207.67	207.32	209	207.68	207.84	207.55	207.42	206.62	207.43	207.69	207.18	207.03	206.63	207.77	206.64	210.01	207.63	207.46	208.62	207.79	207.13	207.27	208.87	207.15	207.57	206.93	207.97	205.54	207.31	208.12	206.67	207	207.36	207.85	206.83	206.81	206.4	206.8	206.27	206.95	208.28	208.1
216.85	218.18	217.15	217.19	215.85	215.37	216.87	217.71	218.12	217.62	218.19	218.2	215.08	215.99	216.48	216.91	217.74	216.35	217.13	218.34	217.34	217.74	216.94	215.94	217.22	215.31	218.18	217.96	216.59	217.57	217.87	218.46	217.25	215.79	217.44	216.96	217.5	218.19	216.03	217.94	217.68	215.81	217.72	217.35	216.22	217.65	216.13	217.92	216.56	215.66
204.78	204.33	204.68	204.9	203.05	202.69	203.54	204.1	203.14	203.28	202.02	204.62	203.5	203.84	204.47	201.87	204.27	203.97	204.14	204.16	203.77	203.19	203.17	204.73	203.93	202.8	202.26	203.27	205.35	202.59	203.48	202.01	203.96	202.96	203.92	203.15	202.52	204.01	204.38	204.18	203.57	204.59	204.22	204.19	203.15	204.63	204.28	203.51	204.06	203.72
202.78	202.7	201.46	202.13	203.49	201.64	201.79	200.82	203.45	201.73	202.25	203.6	203.34	203.11	202.65	204.6	201.33	203.01	203.92	202.17	201.32	204.4	201.36	202.25	202.88	201.98	201.95	203.89	203.42	202.04	201.51	201.51	202.66	204.13	201.99	201.23	201.96	202.06	202.77	203.77	201.79	201.22	202.98	202.18	202.39	202.8	203.54	201.31	203.78	201.38
217.43	217.25	216.39	216.48	217.38	215.64	217.36	215.87	215.07	218.75	216.18	216.32	216.66	215.13	217.22	217.38	216.56	217.58	216.86	217.79	215.99	215.47	216.4	216.11	215.79	217	217.83	216.61	215.73	216.11	217.06	216.85	217.35	216.96	217.53	216.18	217.94	217.52	216.25	217.21	218.58	217.95	217.73	216.93	216.3	217.75	215.95	216.99	216.25	217.24
214.25	213.74	211.54	213.35	213.41	213.76	212.94	212.13	215.87	213.9	213.6	214.3	214.34	213.45	214.29	212.12	213.26	214.12	215.34	212.11	213.42	213.8	214.56	213.34	212.68	214.36	213.85	214.46	212.9	213.93	214.82	212.27	214.17	213.54	213.83	212.69	216.78	212.84	212.34	212.73	212.27	213.87	212.78	214.87	212.99	214.98	212.48	213.66	212.71	213
202.13	202.94	204.11	203.92	204.23	202.83	204.53	203.67	202.72	204.77	203.86	203.11	203.89	202.83	204.45	203.23	203.18	203.47	203.79	203.59	204.4	204.25	203.95	203.08	203.18	203.88	202.98	204.76	204.9	203.56	203.71	204.94	204.44	205.03	203.84	203.6	203.65	203.12	203.72	204.55	204.85	204.38	204.59	203.04	204.68	202.21	203.58	202.48	206.14	202.53
216.69	216.79	217.49	217.3	216.76	214.57	217.69	216.45	217.38	217.6	217.92	216.71	216.58	216.99	218.25	216.11	218.01	216.98	217.72	217.63	218.26	216.6	216.69	216.39	218.1	217.92	218	217.16	217.33	216.54	216.47	217.59	216.98	217.02	216.61	217.65	217.43	216.54	215.64	217.53	216.91	218.3	216.93	217.13	216.74	216.91	217.73	218.44	216.7	216.85
209.63	209.53	209.86	207.83	208.29	209.22	210.55	209.87	209.6	209.12	209.12	207.49	209.79	209.3	209.41	209.42	208.99	210.16	209.68	210.59	209.84	207.92	208.93	209.08	208.51	210.09	210.26	209.04	210.47	208.35	209.39	207.75	209.34	208.57	210.31	210.39	209.98	208.38	209.14	209.02	211.08	209.83	210.19	209.68	211.33	209.61	209.39	209.95	211.11	209.86
203.89	205.02	203.4	204.82	203.34	203.68	202.85	203.07	203.28	203.77	204.18	202.21	204.84	203.79	203.71	202.84	204.1	202.41	205.1	203.16	203.93	202.32	204.22	203.73	204.34	204.57	203.97	203.83	204.14	203.91	205.31	205.82	202.83	202	203.38	205.22	202.85	203.02	204.59	203.53	205.59	205.04	205.64	204.84	202.81	204.83	204.12	204.85	205.69	206
214.47	212.5	212.94	214.11	211.68	213.84	214.31	212.78	213.05	212.52	213.15	213.79	213	213.13	213.75	214.65	211.89	212.6	212.87	212.69	213.05	212.2	213.08	214.41	213.32	211.72	213.78	213.85	210.79	212.8	213.95	212.37	213.84	213.46	213.7	212.6	212.47	212.62	213.29	213.44	213.83	213.5	213.75	214.11	212.04	212.73	212.83	214.18	212.89	213.56
217.2	218.64	216.91	215.82	218.61	216.16	216.02	217.17	216.2	216.64	217.45	215.49	218.59	216.44	216.81	216.59	218.28	216.88	217.98	216.37	216.11	217	216.86	217.44	217.32	216.44	216.7	215.81	215.98	216.97	218.28	218.55	217.31	217.42	217.05	218.47	217.01	216.31	217.07	217.59	216.66	217.64	215.47	215.97	215.61	217.21	216.79	216.64	217.6	216.91
208.09	208.02	206.97	209.07	209.02	206.59	209	207.96	206.54	207.7	209.65	207.73	207.8	208.51	207.52	207.47	207.24	208.32	208.35	209.22	207.03	209.05	209.67	208.83	208.38	208.9	209.41	206.87	208.24	209.33	207.33	206.82	209.56	208.09	207.21	206.56	208.21	207.26	209.69	208.47	207.51	207.51	208.56	206.58	208.58	207.48	208.3	208.66	206.47	208.23
210.28	209.83	209.58	208.52	209.37	209.12	208.26	206.26	210.03	208.75	208.72	208.14	207.95	206.97	209.13	206.48	207.8	210.19	208.98	209.22	207.52	208.08	208.78	208.14	209.65	208.93	208.71	208.82	207.8	208.55	208.71	209.41	209.05	208.44	209.41	208.76	208.05	209.09	207.97	208.26	209.17	208.96	208.95	208.2	209.46	210.12	209.51	207.44	207.13	208.29
200.33	199.18	200.41	200.33	199.89	199.28	199.15	200.59	198.94	198.43	201.58	200.77	198.92	199.46	198.94	201.39	200.33	198.64	201.87	199.71	200.2	198.39	201.48	200.35	201.32	199.9	198.88	200.44	201.41	201.49	202	201.32	199.94	201.96	200.75	201.81	199.19	200.99	202.48	199.76	199.6	200.75	200.04	197.87	200.45	200.29	199.35	198.68	199.68	199.98
200.82	202.2	203.22	202.02	201.88	201.9	201.87	202.91	202.52	203.65	203.72	201.51	202.63	202.25	200.87	202.44	202.03	200.91	200.28	203.53	200.22	200.65	202.03	201.15	200.29	202.86	203.39	202.97	201.61	205.45	202.19	202.09	201.01	202.35	202.01	201.36	201.29	202.92	203.18	203.28	202.8	203.18	201.17	201.72	202.23	203.63	204.67	203.49	203.86	202.56
208.53	208.37	211.25	211.02	209.25	209.45	206.79	209.04	209.17	208.32	207.87	210.45	209.01	209.64	208.41	208.84	209.83	209.26	208.96	209.54	208.82	208.01	210.68	209.34	209.14	209.36	210.13	210.38	211.03	208.5	210.46	210.24	209.87	210.55	210.29	208.86	207.92	210.87	209.26	210.21	210.32	209.39	209.13	211.2	208.46	210.45	208.88	209.89	213.71	209.44
211.39	212.35	212.28	211.56	212.37	211.43	213	212.49	211.05	210.53	210.86	210.05	211.21	211.39	211.65	211.89	212.07	211.61	211.39	211.87	210.83	212.81	212.86	210.61	212.62	211.56	210.7	211.61	211.06	212.14	209.47	211.36	211.18	211.69	211.45	211.15	212.06	213.29	213.75	211.6	211.1	210.03	213.64	210.37	211.56	211.42	212.78	212.3	212.12	213.2
202.64	204.57	204.63	204.03	204.3	202.87	203.8	203.49	203.9	203.91	204.42	204.37	205.21	204.3	206.76	204.51	202.44	203.24	203.29	203.17	203.78	204.13	203.12	202.74	202.63	202.94	202.49	204.88	203.3	205.39	203.68	204.33	204.84	202.87	205.46	204.39	203.49	201.98	203.35	204.08	201.82	203.57	203.84	203.54	202.86	203.85	202.77	203.42	203.24	203.71
203.05	202.84	201.61	203.18	202.03	203.39	202.86	201.61	204.29	203.88	203.34	202.58	203.92	201.67	203.62	202.81	201.86	204.51	203.57	202.12	201.8	202.88	202.2	205.15	202.69	201.3	203.63	205.06	204.48	201.93	202.26	203.35	202.91	203.25	205.28	203.16	202.67	202.01	203.34	202.95	203.71	204.02	201.79	203.44	202.32	202.55	203.68	203.94	202.7	202.71
202.36	202	201.42	203.32	202.42	203.79	202.45	201.26	201.32	202.36	203.33	201.73	203.21	201.93	204.17	201.91	203.3	201.77	202.26	202.52	203.34	201.54	201.82	202.7	202.94	202.95	203.23	201.92	202.75	201.98	201.05	201.26	203.83	202.45	202.54	203.61	203.12	201.28	201.56	201.09	202	202.5	204.03	200.91	202.12	202.82	200.47	203.59	202.69	202.33
204.73	206.75	208.08	204.86	206.13	207.72	205.67	205.74	204.43	206.78	208.01	207.88	206.56	206.5	206.2	205.79	205.39	206.23	207.84	207.76	208.33	207.08	206.39	206.39	207.96	207.32	207.26	206.55	205.61	206.82	207.29	206.82	206.23	205.63	205.98	206.47	207.29	206.31	206.43	207.07	205.03	206.92	205.79	206.73	206.62	207.51	206.64	205.72	206.03	205.64
206.96	207.55	209.96	208.88	207.67	209.32	208.56	208.42	208.73	208.12	209.29	210.03	206.61	208.59	207.05	207.33	207.53	209.6	206.78	208.21	210.12	209.75	207.54	208.05	209.29	208.72	207.36	208.02	208.66	209.59	208.79	208.82	207.69	208.96	208.24	209.38	209.39	206.14	208.29	209.52	207.27	208.75	210.81	208.48	209.45	208.54	207.95	207.53	207.49	208.09
206.42	205.47	206.27	206.91	207.02	205.34	205.45	206.11	208.04	205.37	206.61	206.88	206.6	206.91	206.17	205.88	206.65	205.72	206.6	206.03	206.8	206.74	206.79	204.4	206.36	206.87	207.41	207.36	206.21	206.92	206.11	205.82	207.08	206.91	207.27	205.92	207.54	205.58	206.93	205.39	207.51	206.34	207.35	205.77	207.14	208.67	206.73	204.98	206.79	204.96
197.9	197.58	197.67	198.64	199.69	199.2	197.45	199.04	197.09	196.17	197	199.2	198.08	198.29	198.82	199.18	199.46	197.8	198.84	198.58	198.89	198.34	197.68	199.14	197.63	199.73	196.13	197.25	197.79	197.85	197.72	198.29	199.07	199.02	200.09	196.37	197.53	197.83	198.98	198.63	199.71	197.96	196.96	198.7	197.72	198.53	199.02	198.74	199.49	199.01
205.46	203.97	204.52	206.01	204.82	206.07	205.03	206.3	205.02	205.24	207.92	205.41	205.69	203.79	205.34	205.96	207.28	205.09	205.22	207.23	205.1	204.34	204.54	206.2	207.44	205.6	204.56	205.78	206.06	205.47	205.49	203.57	206.3	205.47	204.94	205.27	205.89	205.68	205.89	204.3	204.68	206.43	205.36	205.08	207.52	205.27	204.68	205.38	205.14	205.68
212.7	213.59	214.53	214.18	213.39	214.55	214.48	213.05	213.5	213.72	212.96	212.83	214.31	213.58	212.6	214.99	214.87	213.25	214.33	214.08	212.27	214.89	212.13	213.23	212.49	214.14	213.95	214.33	213.03	213.47	212.35	214.11	211.79	214.64	213.57	214.77	214.87	213.32	212.23	214.08	214.33	213.56	212.46	213.51	212.51	213.56	215.16	212.9	212.16	213.54
210.51	210.82	213.59	211.65	210.05	211.59	211.42	212.76	213.71	210.65	213.42	211.81	211.14	212.84	209.83	211.54	212.59	211.08	211.63	210.17	210.83	210.98	212.58	213.78	210.45	211.91	213.21	209.63	210.29	211.33	212.15	212.35	212.89	211.57	211.35	211.46	211.88	210.6	211.44	210.39	211.11	211.56	211.55	211.63	211.82	212.24	210.66	212	211.96	211.48
206.47	207.27	205.97	206.48	206.87	207.04	207.08	206.92	206.52	205.41	205.78	207.12	205.19	205.78	205.68	205.86	207.53	206.01	207.62	206.92	206.85	205.73	206.86	205.54	207.21	205.42	205.67	206.79	206.78	205.74	208.23	205.9	205.87	207.32	205.4	208.09	205.46	206.91	207.14	206.05	206.19	206.68	206.39	206.56	206.83	206.66	206.46	206.44	206.2	206.34
200.87	202.35	200.85	201.23	199.24	201.7	198.96	199.78	201	201.51	197.77	199.13	199.8	199.33	201.35	201.2	200.45	201.04	200.97	200.42	200.48	199.76	199.76	200.07	199.52	199.88	200.61	200.3	200.79	200.31	199.76	201.61	202.64	201.6	200.72	200.7	199.94	200.16	200.21	199.36	200.94	200.14	201.25	201.28	200.86	199.13	198.22	200.77	200.27	200.98
205.98	203.83	205.8	205.04	203.26	204.62	207	205.77	205.73	203.98	204.71	205.01	204.74	206.13	203.25	203.35	204.09	204.46	203.42	203.84	205.19	203.99	204.97	205.06	205.22	205.07	205.6	204.54	206.18	204.36	203.98	203.2	205.77	204.86	204.13	204.74	205.79	203.81	206.12	204.04	205	204.48	203.85	204.89	204.17	206.17	206.93	204.26	203.82	205.01
204.77	205.97	208.15	206.16	207.07	204.67	205.35	205.95	206.55	204.58	205.22	206.07	205.81	206.48	205.22	204.95	206.5	205.88	206.13	205.58	204.95	205.31	205.38	205.26	204.52	205.09	204.57	207.97	204.31	205.73	206.74	205.29	206.37	205.92	205.82	206.03	203.78	205.27	205.43	205.81	204.47	205.91	203.28	205.3	205.74	206.12	206.19	205.54	206.73	204.81
200.45	198.58	198.05	198.5	199.8	199.99	201.17	198.45	199.45	199.64	197.88	196.97	200.7	199.29	199	199.39	199.23	199.77	200.11	199.77	200.41	200.35	198.37	199.14	199.95	198.79	200.26	199.63	200.4	200.11	199.92	198.68	200.14	199.79	199	200.84	200.01	198.9	200.4	199.25	199.12	200.46	198.54	199.66	199.94	200.62	198.6	198.32	200.03	200.51
192.13	192.41	194.83	195.12	194.9	195.04	194.13	193.32	195.15	195.66	195	192.66	195.09	195.16	194.27	195.52	193.75	194.18	193.35	194.57	194.33	194.92	193.95	194.09	193.5	194.13	196.07	193.72	195.32	194.25	193.6	193.81	194.42	192.97	193.33	194.21	194.11	193.66	193.5	193.93	194.63	194.19	194.59	194.5	196.07	193.02	194.22	194.73	194.56	195.21
197.73	200.3	199.84	199.58	201.48	200.26	199.58	199.98	201.83	200.72	202.15	200.2	199.86	198.26	198.93	200.4	200.87	198.75	200.56	200.13	199.18	199.62	199.58	200.2	200.33	198.26	200.13	200.5	200.37	200.49	198.87	200.14	198.74	200.11	200.36	198.22	199.29	201.37	200.65	200.26	200.24	200	199.43	201.3	199.45	199.56	200.97	200.35	199.74	201.57
205.38	204.21	206.27	203.81	204.78	204.54	205.53	206.04	205.02	203.56	204.1	205.15	204.51	204.6	203.41	204.46	204.8	203.87	203.52	204.33	203.85	203.4	205.05	206.38	205.07	204.73	202.81	206.47	203.84	203.49	206.46	204.29	206.64	205.65	206.28	204.42	205.6	204	204.55	205.88	205.93	204.2	205.78	206.24	206.84	204.95	204.48	204.1	205.21	203.67
213.3	211.78	212.12	210.95	212.06	211.25	212.27	212.46	212.85	213.36	212.17	211.85	211.79	211.54	212.36	212.02	211.2	212.47	212.45	211.07	212.2	211.49	213.14	212.76	210.46	211.07	213.16	212.98	212.1	214.34	212.71	212.65	211.99	211.33	212.55	212.04	211.22	213.36	213.75	211.62	213.48	210.71	212.24	210.52	211.41	213.51	213.57	213.1	213.47	210.83
201.29	202.51	202.15	203.46	202.02	202.59	200.88	203.05	201.53	202.04	202.14	204.24	201.77	202.56	203.38	201.29	202.52	202.78	203.74	203.57	202.04	202.93	201.4	202.83	201.54	202.8	201.46	201.45	203.4	202.15	202.4	202.09	201.24	203.23	204.15	202.28	202.65	202.89	203.06	204.68	202.08	202.04	203.04	200.91	201.54	201.45	202.96	203.94	204.18	204.4
202.48	202.54	204.03	202.98	202.5	204	202.75	202.37	202.41	202.35	201.49	202.56	203.65	203.23	201.79	202.76	202.63	203.02	201.28	201.19	201.85	202.18	203.76	202.79	202.95	200.97	202.05	201.72	202.08	201.48	202.41	202.65	204.79	200.92	203.16	202.43	203.89	203.08	201.3	203.01	203.41	203.05	201.22	200.3	201.07	200.7	202.29	201.63	202.23	202.75
212.2	213.47	211.38	212.68	212.67	213.62	212.68	212.94	213.08	212.27	213.6	213.27	211.19	210.9	212.37	211.66	212.32	213.2	212.09	213.27	212.46	212	213.35	211.27	212.41	213.65	213.93	212.92	213.26	214.47	210.43	212.73	210.06	212.4	213.06	212.09	211.56	212.43	214.1	212.12	211.62	212.5	212.15	211.48	211.18	212.68	211.96	214.62	210.79	212.2
217.02	216.29	216.62	215.05	218.22	217.66	218.66	217.77	217.13	215.58	216.36	216.5	217.32	215.74	217.59	218.76	217.25	216.25	217.5	216.67	216.81	218.51	216.4	216.27	215.87	217.32	217.04	216.54	217.39	217.12	217.35	216.3	215.88	218.1	217.06	217.71	216.93	217.21	216.86	216.03	217.91	216.18	218.26	216.44	217.36	218.73	218.24	216.38	218.37	216.82
213.53	213.58	212.74	213.07	213.86	212.93	211.8	213.52	214.01	213.81	214.69	212.53	213.39	213.13	213.15	213.11	212.89	213.98	211.26	213.68	213.66	213.24	211.1	213.66	213.24	213.64	213.24	212.92	212.77	213.63	212.92	214.71	212.13	212.81	212.75	213.87	212.42	211.3	211.73	212.91	214.34	212.08	212.5	213.75	212.08	212.81	212.38	214.3	213.19	211.01
204.56	204.15	204.22	203.21	204.77	205.39	201.75	203.58	203.33	202.83	203.04	203.4	203.53	203.84	203.34	202	203.3	202.62	203.33	201.84	202.45	203.66	205.05	203.54	202.06	204.49	202.97	203.79	203.52	202.91	204.18	204.53	203.4	202.89	202.78	205.2	204.38	204.46	204.23	202.3	204.11	203.57	204.35	205.55	204.5	202.91	201.39	202.35	201.61	201.46
211.55	209.42	210.63	212.81	212.7	211.69	211.52	212.81	211.28	210.84	211.95	211.49	212.43	212.95	210.73	211.59	212.2	210.55	212.62	211.88	212.45	212.68	211.1	212.14	210.94	210.6	211.53	211.98	213.04	213.9	213.83	212.64	211.76	212.29	211.36	211.79	211.04	211.79	209.74	210.81	212.45	211.62	210.55	210.7	210.96	212.18	212.53	211.13	211	211.5
207.93	208.97	208.97	209.37	207.78	210.23	207.9	207.99	208.61	208.56	208.87	209.42	209.57	209.29	208.72	208.8	208.55	209.12	209.02	209.2	207.02	207.34	208.76	207.51	208.5	208.06	209.89	209.21	209.31	207.07	208.97	206.78	208.48	208.34	207.85	209.27	208.07	208.42	209.65	208.54	209.97	208.45	207.71	207.26	209.06	210.35	208.28	209.47	208.27	209.51
211.76	211.81	211.17	211.89	212.01	213.26	211.94	212.18	211.48	212.53	211.73	211.03	212.79	211.54	212.19	210.88	210.99	211.61	212.33	211.77	211.44	210.81	212.01	213.68	212.69	210.89	211.62	211.8	212.14	212.99	211.68	212.09	212.3	212.14	211.57	211.22	211.5	212.7	212.63	209.82	211	213.04	212.34	211.25	210.78	210.71	211.27	211.84	212.23	211.11
211.44	211.47	211.25	211.08	211.98	211.6	210.93	212.85	211.73	211.88	212.2	211.26	211.35	211.09	209.79	211.69	211.71	212.11	211.93	212.33	213.3	211.41	210.76	211.32	211.07	212.69	211.64	213.03	211.26	212.31	210.51	211.62	211.98	211.45	210.29	210.38	210.87	212.56	211.49	210.71	212.65	211.09	209.73	213.83	210.4	211.44	211.73	211.08	212.59	211.25
201.33	202.47	202.82	202.24	202.08	201.17	199.2	202.07	200.77	200.19	201.04	202.25	202.45	200.88	200.6	200.88	201.54	200.28	198.97	201.97	201.43	200.94	200.49	202.81	201.66	200.31	200.22	202.35	200.5	202.38	200.32	201.48	200.32	201.12	201.34	200.68	200.69	201.72	202.37	201.89	202.34	202.02	200.34	201.37	202.78	201.44	200.15	202.3	202.02	201.01
199.36	200.38	201.15	200.28	199.55	200.01	197.95	198.84	199.56	200.5	200.31	198.96	199.48	199.22	199.29	200.03	199.45	200.69	199.22	200.67	201.51	199.38	199.52	199.87	200.86	200.43	198.96	199.57	200.02	199.3	201.45	198.05	198.55	200.31	200.52	199.93	199.77	199.49	200.06	198.92	200.66	200.28	198.76	200.16	198.54	199.09	200	200.42	199.21	198.81
207.16	206.63	206.12	205.67	206.66	206.64	206.55	207.44	207.2	206.05	206.85	206.93	206.2	206.04	208.44	206.24	206.52	205.38	206.41	205.73	206.75	206.79	206.87	205.8	207.31	203.86	205.76	205.19	208.02	205.62	207.02	207.44	206.11	207.04	206.03	205.84	205.2	206.65	206.69	205.09	205.9	205.33	206.83	206.51	207.96	204.4	205.64	205.95	206.04	206.86
208.65	207.64	208.94	207.65	209.29	208.04	208.35	208.28	209.43	207.9	208.18	207.61	209.07	208.67	208.7	208.01	206.93	207.47	206.53	208.19	210.64	208.92	209.55	208.9	209.52	209.11	208.69	209.14	208.9	206.98	209.18	209.59	207.13	208.84	208.03	208	208.51	207.88	208.03	207.22	209.3	208.41	208.37	207.27	207.99	207.62	208.74	209.91	208.44	207.95
207.89	209.39	209.94	208.51	208.92	209.39	208.37	209.81	207.62	209.05	209.52	210.54	208.77	208.53	209.52	208.86	210.46	209.39	208.38	208.25	209.39	208.74	208.97	208.49	210.76	209.22	209.34	209.03	208.63	208.89	208.18	207.6	208.18	210.14	209.54	208.29	207.55	209.59	210.49	211.52	207.54	208.37	207.53	207.58	208.83	208.4	207	210.39	207.64	208.6
208.16	207.17	209.06	208.41	209.07	207.89	208.38	209.54	207.26	208.21	207.84	209.26	208.43	208.96	209.3	208.76	207.71	208.87	209.23	210.53	209.05	208.08	208.95	209.41	207.16	209.2	209.62	208.56	207.5	209.21	209.03	208.32	207.07	208.73	207.91	208.1	208.49	207.82	208.84	209.11	207.5	209.81	208.62	207.35	207.46	207	207.11	207.24	207.92	208.36
203.28	206.2	204.84	206.94	206.31	206.75	205.17	206.39	205	207.72	204.09	205.88	207.79	206.74	205.54	205.51	205.75	205.52	204.64	206.23	204.72	206.69	206.89	206.29	204.17	204.79	206.95	206.51	205.7	206.12	205.63	204.81	205.46	204.73	205.2	205.43	206.52	205.69	206.57	205.08	204.63	204.89	204.93	207.11	204.8	205.14	206.22	206.41	205.94	205.51
212.26	213.1	212.24	212.54	212.38	211.07	212.42	211.48	211.43	213.18	212.18	211.7	211.5	213.94	212.54	211.11	211.74	212.95	212.46	210.05	212.1	213.22	212.83	210.38	212.78	212.27	210.83	212.54	211.6	213.07	213.22	211.43	211.35	214.13	212.16	211.41	211.44	213.07	212.8	212.61	212.88	214.39	212.61	212.6	211.84	212.43	211.3	213.26	211.27	212.14
207.57	207.99	208.46	207.6	210.81	208.99	209.81	207.96	208.15	208.36	207.25	207.02	208.75	205.35	208.84	205.34	208.23	206.92	207.52	207.97	208.66	208.6	206.86	207.82	207.26	208.22	208.49	208.05	208.58	206.14	208.72	207.63	209.01	208.25	207.28	205.94	205.99	209.21	208.24	206.66	208.66	207.74	206.85	208.71	205.04	206.66	207	207.6	208.52	206.82
213.79	214.41	214.08	211.9	213.48	212.94	212.6	214.48	213.97	214.48	214.1	212.84	213.87	213.8	214.41	214.63	214.84	213.74	213.9	214.05	214.85	214.37	213.37	214.64	215.49	212.78	213.01	213.69	212.98	214.38	214.76	214.95	211.79	213.61	213.31	214.16	214.87	212.25	213.79	213.59	212.33	214.73	213.88	214.85	213.3	213.83	213.82	213.18	214.9	212.08
202.98	204.04	204.18	203.46	202.51	202.58	200.41	202.91	201.65	203.02	203.6	204.22	201.11	203.19	204.41	202.07	204.01	203.26	203.06	201.52	205.08	202.75	202.54	201.76	202.51	201.25	202.98	202.13	202.22	203.03	202.48	202.61	203.49	203.97	203.09	202.62	203.42	204.06	205.19	205.01	203.93	203.5	202.6	204.3	202.8	204.48	203.99	204.14	203.15	203.71
210.71	206.94	208.85	207.83	208.06	207.87	209.68	208.86	209.48	209.13	208.47	209.48	208.6	207.59	208.48	208.7	209.28	208.47	208.88	208.91	209.34	207.97	208.51	209.69	210.41	209.36	208.2	208.06	210.57	208.07	209.62	208.23	208.42	210.28	207.97	208.79	209.1	207.95	209.85	207.62	209.07	209.46	208.25	209.1	208.61	210.05	209.1	209.94	209.75	208.27
215.79	217.48	217.63	215.96	217.72	215.78	217.17	215.89	216.48	217.35	218.75	218.09	217.55	217.18	216.32	218.33	216.74	215.4	218.33	216.4	216.63	217.3	217.01	215.68	216.72	215.96	217.08	216.42	215.83	216.48	215.83	217.71	216.25	218.48	217.2	217.08	217.59	217.78	217.79	217.64	217.45	215.47	214.94	216.88	215.59	216.65	215.36	217.35	215.46	217.94
201.41	200.9	201.27	199.98	200.4	202.95	202.17	201.01	202.27	201.8	202.31	201.78	201.53	203.07	200.96	200.61	202.02	201.05	200.34	201.14	201.89	202.14	201.73	200.1	199.9	200.12	202.89	200.71	201.32	201.05	200.95	201.61	201.01	201.06	201.17	200.14	201.04	201.69	202.59	202.71	202.39	201.16	202.88	199.9	201.47	201.3	200.94	202.04	201.32	201.06
200.75	200.59	200.63	200.76	199.55	198.28	199.36	198.06	199	198.7	198.96	199.31	200.25	200.87	200.47	199.58	199.81	198.6	199.14	199	200.69	200.5	200.45	199.69	199.57	200.54	199.8	200.18	197.61	199.51	198.87	199.37	199.65	198.35	199.67	199.88	199.52	199.06	199.75	198.76	199.64	199.91	199.2	198.24	199.12	199.41	199.08	200.19	199.22	201.18
214.34	213.41	213.84	212.98	213.2	212.26	214.26	214.73	212.44	214.7	212.11	214.23	215.89	212.98	212.03	215.64	214.61	214.36	214.8	212.62	213.43	214.1	214.29	212.96	213.95	214.51	214.85	212.68	214	215.65	214.16	214.98	211.81	213.22	215.87	213.97	213.26	214.81	214.85	213.72	213.67	211.74	214.83	213.52	212.7	213.85	214.63	214.37	213.95	213.25
196.5	198.32	199.31	198.24	196.96	199.4	198.79	199.05	198.41	199.02	198.64	197.33	198.18	197.85	197.78	199.48	197.67	197.56	198.03	196.69	198.84	197.89	198.39	198.58	199.16	197.46	198.95	197.49	196.56	199.13	199.22	198.18	197.72	198.61	199.86	198.54	196.78	197.88	198.14	199.83	197.52	198.1	199.13	199.54	199.12	197.21	197.71	197.82	197.81	198.39
201.82	201.71	201.49	203.82	202.71	202.21	205.5	201.91	202.12	203.07	202.27	202.96	200.73	202.05	202.81	202.72	202.03	203.41	202.76	202.23	203.02	202.5	202.01	202.38	202.81	202.59	201.63	203.54	203.06	203.24	202.75	201.96	203.06	201.72	203.52	202.08	201.78	203.33	203.88	201.74	201.92	202.88	202.46	203.42	202.34	202.86	202.78	203.25	202.29	203.18
212.69	212.96	213.27	214.44	214.08	212.08	212.83	214.28	213.62	214.67	213.29	213.2	213.38	212.56	210.88	213.26	212.11	214.03	213.72	213.88	212.86	212.51	212.42	210.59	214.19	213.55	211.86	214.25	213.47	213.02	212.58	214.11	212.08	213.91	213.77	213.64	213.6	213.18	214.49	212.65	212.52	213.72	213.42	213.27	214.49	212.51	212.23	214.23	212.5	213.81
216.83	218.04	218.18	218.34	218.55	217.79	218.05	217.34	218.13	218.72	218.39	218.74	217.53	218.44	218.19	216.13	217.51	216.51	216.69	220.03	218.05	216.15	218.2	219.03	217.58	217.17	216.43	218.41	218.56	218.57	215.36	217.69	217.92	217.3	217.04	218.55	217.89	218.35	216.04	217.38	217.22	218.52	220.05	217.22	218.32	218.7	219.09	217.28	218.45	216.6
218.16	217.4	217.55	217.1	217.92	218.84	216.35	218.99	218.55	215.43	217.16	217.84	217.74	218.97	218.79	216.82	219.49	217.46	216.43	218.8	218.77	217.93	218.1	217.83	218.49	216.35	216.93	218.61	216.51	217.72	217.42	217.64	218.39	217.73	217.66	218.02	217.78	219.14	216.28	219.31	218.67	217.75	216.95	218	217.25	216.81	217.31	217.31	215.73	217.5
208.66	209	208	208.55	208.85	209.7	208.52	208.46	209.07	209.7	209.89	209.36	209.57	210.26	208.15	210.49	207.66	209.63	210.47	209.27	209.34	208.79	209.88	209.23	209.65	209.16	209.02	210.32	210.63	209.51	207.54	210.26	209.47	210.3	208.91	210.51	209.85	209.63	207.84	210.05	209.1	210.4	209.71	209.97	209.18	209.44	209.02	208.98	211.1	208.66
213.28	215.32	214.33	212.87	214.57	214.48	213.44	213.28	212.2	213.39	212.28	214.58	215.44	212.91	213.46	214.02	213.24	214.3	213.53	213.73	213.82	214.38	215.36	213.06	213.99	213.96	212.43	213.04	213.58	215.16	213.43	214.51	214.21	212.89	215.05	214.51	214.14	213.25	214.28	215.78	214	213.57	212.44	213.33	213.44	213.31	213.82	213.43	213.87	215.33
203.02	203.5	202.75	202.8	203.68	202.72	205.37	203.76	204.18	202.26	203.75	203.36	203	203.43	203.56	203.51	202.82	205.51	203.16	202.52	202.37	204.59	205.2	203.4	204.66	203.6	203.12	203.2	204.15	203.47	203.22	203.73	202.41	202.04	204.32	204.61	202.2	203.38	203.83	202.71	202.07	202.31	202.84	203.74	204.24	203.25	203.97	203.24	203.95	203.06
211.36	212.76	211.15	210.78	212.04	211.62	211.82	210.43	211.3	211.81	210.97	210.86	210.79	211.82	210.27	211.77	211.66	210.09	211.08	211.26	211.99	213.43	211.87	211.81	212.26	213.68	213.25	211.39	212.69	211.29	211.08	211.59	212.62	212.7	211.12	212.37	209.9	210.79	212.01	212.2	209.95	212.1	212.23	211.36	212.57	210.76	211.43	211.79	212.24	214.01
208.59	208.33	207.55	206.57	208.39	208.43	208.31	207.97	208.3	206.97	206.77	206.35	207.77	209.76	207.72	209.52	207.13	207.61	207.52	207.68	206.05	208.43	206.44	206.95	207.78	207.53	207.35	208.08	208.12	208.11	207.52	207.75	206.52	207.79	207.55	206.9	206.36	207.43	208.01	207.67	207.77	208.39	207.77	206.97	207.79	209.84	206.81	208.71	208.56	208.15
205.84	205.25	205.45	203.67	206.35	205.47	205.97	205.32	206.16	203.46	206.03	205.9	205.58	203.71	204.76	205.75	207.07	206.86	206.81	205.35	204.34	205.5	206.15	205.25	206.07	206.18	206.72	206.29	205.85	204.88	204.78	205.87	205.68	206.76	206.51	205.63	205.72	205.7	207.28	205.13	204.51	204.75	205.51	205.23	205.67	204.82	205.86	204.39	206.1	205.71
202.6	203.78	204.36	203.15	203.32	203.71	205.03	203.96	202.61	203.56	204.69	202.32	203.34	202.54	205.55	203.64	203.35	205.02	203.45	204.18	204.24	206.34	202.54	204.38	202.62	204.34	204.03	203.21	203.33	204.78	202.52	203.73	203.07	205.22	203.72	203.64	202.42	202.06	203.27	203.64	204.65	204.27	204.44	203.5	203.19	202.63	204.61	203.52	203.5	202.14
199.71	197.73	200.8	199	200.2	199.16	199.68	199.48	198.79	199.1	199.47	199.87	197.79	200.17	198	200.03	199.1	198.32	199.76	200.21	199.69	197.57	200.04	198.31	199.6	198.94	199.81	199.24	199.05	199.2	199.71	199.17	198.88	200	199.03	198.38	197.87	197.91	200.13	199.15	197.69	200.85	199.89	199.76	198.53	199.34	198.41	198.95	199.72	199.73
203.38	205.12	204.56	202.82	204.58	203.25	204.64	206.7	205.25	203.04	205.72	204.88	204.33	203.71	202.82	203.4	206.57	203.71	204.38	203.35	203.54	204.56	204.57	205.58	205.2	205.35	205.73	205.63	204.46	205.47	204.91	203.34	203.68	205.34	204.39	205.91	204.56	205.64	203.92	204.9	203.8	204.4	205.57	206.3	204.53	205.87	203.9	204.6	204.71	204.5
212.01	212.46	211.53	211.31	212.24	211.58	212.32	211.98	210.86	212.19	209.54	212.5	213.58	211.91	211.96	212.04	212.29	210.31	208.74	211.37	211.21	210.81	210.98	213.02	211.76	211.9	211.31	210.96	213.01	210.83	211.24	211.79	211.74	210.25	212.08	212.21	211.09	210.65	211.88	211.72	210.82	212.34	211.61	210.89	211.43	209.33	211.48	212.05	212.73	213.45
198.08	197.42	198.95	197.85	197.59	197.71	198.69	199.9	197.92	198.93	199.31	198.61	198.13	197.37	199.62	198.64	196.42	197.5	199.18	198.24	197.57	197.4	197.53	199.73	198.7	198.3	199.76	197.81	199.5	199.19	199.32	200.4	199.77	197.9	197.91	199.25	197.86	196.84	199.43	199.27	199.21	197.95	198.61	197.66	198.15	199.2	198.63	199.58	199.53	199.18
216.01	217.74	216.95	217.29	216.34	218.33	215.97	215.99	218.22	218.59	216.31	216.97	217.35	218.61	214.97	215.9	218.97	215.83	216.98	217.28	216.01	218.32	218.9	217.84	216.4	215.47	217.27	216.35	215.42	216.11	218.4	217.75	216.4	216.65	217.67	215.97	217.66	218.46	217.21	216.96	217.17	216.32	217.02	215.15	215.95	216.99	216.35	216.28	215.94	216.93
216.66	217.34	216.65	217.37	216.85	216.08	217.15	216.43	217.34	218.93	216.53	215.9	216.64	216.89	216.12	215.29	217.62	217.13	216	216.95	219.3	218.2	216.79	215.94	216.99	216.85	216.28	217.59	218.14	217.68	216.87	217.4	215.25	215.99	217.02	217.44	216.37	216.81	218.07	218.04	216.85	215.83	216.98	216.71	217.5	217.25	216.25	217.22	215.34	215.44
203.86	205.27	203.52	202.37	203.24	203.1	202.52	202.31	202.99	204.71	203.55	202.63	204.56	203.15	205.44	203.29	205.25	203.48	204.43	202.4	203.9	202.44	204.58	201.75	204.26	202.94	203.42	203.57	203.12	202.17	204.03	203.48	205.09	204.49	201.94	204.48	204.54	203.43	202.98	204.13	202.83	204.38	204.42	204.08	203.38	201.63	203.2	203.82	203.64	202.52
216.9	217.46	217.87	216.76	216.18	216.44	215.88	217.47	218.71	217.35	215.05	217.08	215.31	217.76	216.84	218.42	217.11	217.26	217.76	217.69	216.21	216	217.45	218.13	217.43	216.73	218.59	214.62	218.12	216.83	217.59	216.55	216.41	215.46	216.28	216.66	218.25	215.97	216.11	217.96	217.01	216.57	217.26	217.6	215.87	218.98	216.95	217.91	216.91	216.39
209.62	208.89	210.03	209.5	209.53	210.65	207.49	209.97	209.5	209.45	209.4	209.19	210.49	209.9	211.4	207.5	210.78	210.77	210.27	209.27	209.27	207.33	209.81	208.43	209.01	209.05	211.06	209.86	208.93	208.62	210.06	208.72	209.27	211.63	209.35	211.3	208.83	210.61	208.99	209.21	210.8	210.16	208.36	211.69	208.47	210.17	208.83	210.47	208.66	209.75
200.88	199.59	199.67	200.87	199.17	198.91	199.71	199.76	199.66	199.74	200.01	199.74	200.32	199.34	201.05	199.94	200.4	199.01	199.43	198.99	200.19	198.16	199.67	200.01	199.6	200.04	200.73	201.15	200.21	198.11	198.68	199.98	198.67	201.54	199.28	198.35	197.87	198.85	199.92	201.85	201.26	199.94	199.47	199.77	198.97	200.96	199.02	197.5	199.45	199.91
217.21	216.73	216.66	215.25	217.1	215.46	217.65	216.53	217.02	218.62	216.1	217.86	216.38	215.5	216.4	215.72	216.89	216.93	216.21	217.93	218.28	215.69	216.23	217.29	218.03	217.95	217.69	214.16	216.95	217.23	215.49	216.16	217.44	215.99	217.68	216.79	218.97	216.48	218.06	217.41	217.46	217.98	217.17	217.69	217.34	216.54	217.83	215.78	216.91	215.59
207.42	208.29	207.89	207.02	206.75	208.9	207.49	208.11	207.1	208.37	207.15	206.3	207.68	208.57	206.59	207.39	207.58	208.9	208.06	207.35	206.36	207.54	206.38	206.8	208.91	207.8	208.65	208.09	206.69	207.84	207.82	207.93	207.41	207.66	207.37	207.58	206.82	208.37	207.13	208.64	206.94	207.28	206.78	206.54	207.09	209.14	208.17	207.07	207.72	208.86
210.06	212.53	212.3	213.52	210.7	213.59	211.77	211.83	210.28	212.66	210.99	211.84	212.29	213.8	210.58	210.67	211.92	210.89	210.84	209.7	210.59	211.4	211.53	212.52	212.07	211.77	211.51	209.37	210.06	211.74	211.54	211.89	211.69	210.61	212.29	210.75	212.18	211.54	213.26	211.65	210.99	210.51	211.25	211.77	212.52	212.54	212.69	211.04	211.73	210.63
212.75	213.59	212.97	211.55	211.36	211.54	214.38	212.73	213.32	211.3	212.31	212.89	212.03	211.18	211.27	210.96	211.71	212.99	212.16	211.07	210.62	210.54	212.23	211.23	212.36	211.43	211.22	209.98	212.33	209.93	211.33	211.66	212.85	212.72	211.6	211.9	211.54	212.74	213.02	211.26	211.98	211.2	211.73	212.19	212.06	213.13	212.17	212.09	211.92	213.07
204.75	203.53	202.84	204.62	203.11	204.35	204.32	203.34	203.36	202.24	202.89	202.7	203.29	203.51	203.84	203.92	203.02	202.77	204.23	202.31	204.28	202.33	203.65	202.74	201.54	203.04	201.77	203.97	203.2	204.64	203.66	202.95	202.12	202.35	202.89	203.85	203.92	202.33	203.64	202.72	202.91	203.16	202.68	204.06	202.65	203.08	203.37	205.3	203.89	202.04
205.34	204.48	205.32	205.72	204.99	204.4	205.41	204.27	203.4	204.49	203.79	205.04	204.1	207.14	206.51	204.76	204.19	204.57	203.98	204.95	204.41	203.16	206.13	203.86	203.81	204.26	205.95	205.28	205.03	203.73	204.55	205.85	205.39	206.21	204.64	205.27	204.29	204.36	204.22	204.18	204.41	206.5	206.98	202.52	205.13	203.39	205.66	205.51	205.51	206.34
208	207.89	209.5	208.42	209.13	209.49	209.41	209.86	210.27	208.92	208.89	211.28	209.38	210.13	210.6	208.43	208.28	209.27	209.62	211.2	209.28	208.48	209.91	210.28	209.07	210.13	209.42	209.1	209.21	210.69	209.71	209.2	208.24	209.94	210.1	209.31	211.5	211.05	208.52	209.21	207.92	209.97	209.68	210.17	210.73	209.63	208.99	209.28	209.68	208.97
211.88	210.81	211.67	210.19	212.43	211.25	211.23	210.54	212.5	213.56	212.28	211.7	211.8	213.29	212.55	211.92	213.16	212.01	212.47	210.22	213.06	213.28	211.81	212.53	211.54	211.8	212.86	211.16	212.29	211.6	210.77	211.55	210.87	211.15	212.52	212.13	210.78	210.82	211.52	212.31	213.78	212.4	210.5	213.24	211.95	211.49	211.68	211.81	212.39	211.88
199.43	198.9	199.08	199.35	200.51	198.96	200.44	198.39	198.31	197.87	199.55	198.16	199.52	199.17	198.76	200.34	199.15	200.58	197.82	200.3	199.52	199.57	198.24	199.92	199.89	200.34	198.89	200.13	197.34	200.12	199.87	198.62	198.46	199.89	198.96	199.32	199.62	199.5	200.03	197.97	200.82	198.67	200.01	198.75	199.01	198.68	200.73	200.06	198.47	199.67
194.54	194.74	194.73	192.79	192.69	195.59	194.38	193.28	193.24	194.07	192.78	192.65	194.19	195.43	193.4	194.29	194.5	195.07	194.8	194.26	194.31	195.42	194.01	194.76	197.56	194.2	193.47	194.61	193.22	195.87	192.08	192.69	194.08	194.81	195.33	194	194.75	194	193.92	192.46	194.2	192.1	192.65	193.09	194.61	195.04	194.87	194.14	194.34	192.7
216.63	217.38	216.06	218.25	215.47	216.83	216.02	218.28	218.13	216.63	217.81	217.64	216.6	217.15	216.46	215.68	216.33	216.95	218.59	217.33	216.15	217.36	217.31	216.69	217.52	218.25	216.55	217.11	217	218.32	216.8	217.38	217.86	217.5	217.54	216.92	218.44	216.58	216.43	217.43	217.01	216.21	217.17	216.56	217.21	218.37	216.72	217.1	216.39	218.27
207.88	209.13	208.75	208.89	209.14	208.13	209.51	207.54	208.64	208.28	207.96	207.47	207.79	208.62	210.22	210.62	208.76	210.23	209.02	208.54	208.87	209.53	207.95	208.82	208.4	208.94	210.08	207.58	208.93	208.64	208.14	210.5	208.7	206.39	208.96	208.61	208.89	209.69	207.87	208.87	208.86	209.51	207.15	207.6	208.16	209.07	208.38	208.55	207.16	207.96
192.8	193	193.62	194.82	194.93	196.49	194.12	194.56	193.62	193.68	193.95	194.72	193.54	193.64	193.07	194.89	193.9	194.72	194.14	192.49	194.7	195.71	193.75	194.19	193.72	194.8	194.95	193.42	194.93	194.72	194.23	194.37	193.78	194.83	195.37	192.87	194.96	195.43	195.56	193.92	194.43	193.23	194.4	194.02	195.75	193.56	193.18	193.83	194.05	193.98
201.96	203.65	204.32	204.43	203.69	204.12	202.81	205.99	204.5	202.87	204.09	204.07	203.74	203.22	204.02	204.91	204.52	203.8	203.22	202.6	202.11	203.02	203.33	203.16	203.86	204.49	203.99	203.01	204.64	204.08	205.01	204.57	203.36	203.68	203.75	203.67	203.19	203.19	204.13	202.93	202.58	204.43	203.3	202.38	202.73	201.89	203.63	204.89	205.14	204.24
207.32	208.01	208.53	206.41	208.74	207.98	208.56	205.45	208.13	209.21	207.36	207.91	206.19	207.9	206.88	208.29	206.87	208.67	208.52	208.72	207.36	207.61	206.8	206.77	208.84	207.72	208.34	207.88	204.47	206.78	206.29	207.27	207.2	206.75	206.68	208.64	207.44	208.48	208.61	207.39	208.58	208.04	207.83	206.43	208.4	208.71	207.77	207.72	207.29	208.39
212.62	213.53	211.32	213.06	212.74	213.11	213.97	214.31	213.83	212.76	214.43	212.85	212.87	213.11	213.27	213.7	212.92	214.41	212.82	212.9	213.14	213.01	213.71	212.96	211.69	211.47	212.97	212.21	214.05	211.32	210.96	212.97	213.28	213.1	213.48	213.17	213.35	213.83	213.83	212.91	213.52	212.47	212.34	212.39	213.55	213.32	211.26	212.65	213.63	214.11
202.6	202.13	201.94	202.12	202.58	201.81	202.5	201.64	201.55	203.67	201.3	202.92	202.24	202.53	202.35	202.3	201.14	201.05	204.37	202.81	204.35	202.69	201.83	201.19	201.84	203.15	202.3	201.49	200.97	202.59	202.15	200.8	202.23	202.12	201.68	203.12	201.41	201.27	202.8	201.7	203.28	203.08	202.6	201.79	203.87	202.29	202.37	204.46	202.64	201.07
207.14	210.28	207.88	209.43	209.76	210.02	211.03	209.13	210	207.97	209.23	211.64	209.89	208.75	210.72	209.03	208.25	209.02	211.1	207.21	208.54	208.97	210.1	209.74	210.02	208.78	209.52	210.87	209.43	209.67	209.18	208.84	209.42	209.94	207.36	209.83	209.22	209.31	208.54	210.8	209.44	210.9	210.48	208.92	209.88	208.96	209.14	208.32	208.56	209.71
209.99	212.34	211.6	210.35	210.92	212.46	213.03	212.21	211.61	212.58	210.15	211.85	210.91	209.43	211.49	210.1	212.04	211.99	209.81	212.94	212.3	211.57	211	212.29	210.12	211.13	209.89	212.49	211.08	212.74	210.55	213.09	211.42	212.19	211.14	211.9	212.53	212.86	210.91	211.08	211.84	212.11	210.98	212.27	211.44	211.25	210.73	212.66	213.18	211.03
203.78	201.91	202.43	203.79	200.88	203.17	203.06	202.53	202.01	202.44	200.54	203.43	202.93	202.72	201.27	203.43	202.16	200.89	202.3	201.91	202.37	203.73	200.52	203.12	204.18	202.21	202.38	204.39	201.44	203.09	201.96	203.52	201.75	201.78	203.33	201.31	202.84	200.94	201.49	202.17	202.7	202.43	201.52	202.37	200.94	202.11	201.78	202.67	202.83	201.3
207.32	206.85	207.42	207.63	208.36	206.61	207.03	208.58	207.33	207.53	209.17	207.72	209.1	207.28	205.42	207.87	207.9	207.18	206.77	206.26	208.72	206.59	209	207.86	208.51	206.66	207.59	209.25	208.9	207.27	207.14	209.23	208.63	209.51	209.09	206	207.34	207.38	207.5	209.94	208.31	206.04	208.17	207.21	207.54	208.02	207.08	207.59	205.95	206.48
203.36	204.17	202.56	203.87	202.28	203.73	202.66	204.25	203.14	203.49	203.56	203.59	203.59	203.23	203.2	202.26	203.06	202.04	202.79	203.56	202.55	204.12	202.78	203.68	203.44	202.05	204.06	203.43	202.62	202.52	203.22	205.52	204.26	202.87	203.32	203.66	202.88	201.9	203.24	202.32	203.48	202.5	202.47	204.22	203.95	202.78	203.83	202.88	204.08	202.11
204.22	204.77	205.04	206.45	204.9	204	206.01	205.69	202.92	203.9	203.43	203.32	205.78	203.55	205.09	205.65	205.7	207.04	204.4	205.26	203.95	204.28	205.01	207.25	204.1	203.98	206.45	204.05	204.34	205.98	204.13	203.61	205.28	205.45	205.07	205.24	204.33	206.02	204.42	205.13	204.84	205	203.48	205.67	206.24	205.01	203.46	205.37	205.25	203.45
201.46	200.32	200.61	200.54	201.43	198.96	201.83	201.1	199.33	201.02	201.11	202.12	203.06	200.49	201.56	201.62	202.01	202.32	201	201.94	200.22	201.56	199.87	201.57	202	202.71	198.32	200.06	202.32	202.48	200.96	200.61	202.51	201.12	200.29	201.09	201.87	200.12	200.65	201.92	202.05	201.77	199.2	202.45	202.92	201.1	201.31	202.2	202.6	201.6
211.05	211.94	211.88	212.89	213.88	212.43	211.4	212.93	211.86	208.95	212.08	211.75	212.34	210.41	212.42	211.55	210.74	211.41	211.51	212.85	211.67	212.49	212.58	212.2	211.07	210.55	212.54	212.66	212.55	210.96	212.81	211.34	210.77	212.51	212.08	212.01	209.24	213.13	212.82	212.23	210.77	211.24	211.13	211.53	213.04	211.49	212.27	211.79	211.27	211.49
208.37	207.57	207.53	209.06	208.98	207.92	208.2	209.36	207.01	209.47	208.02	208.06	208.05	209.18	208.84	207.9	208.72	208.82	209.8	208.47	208.71	207.51	209.18	208.72	209.21	206.66	208.33	208.12	207.93	208.36	208.36	208.58	208.63	209.2	207.96	209.6	208.53	207.99	209.2	208.79	209.16	206.62	207.64	209.68	207.81	209.55	209.54	209.47	208.93	207.64
213.64	212.7	212.53	213.26	214.05	212.73	211.44	212.48	212.65	213.85	212.04	211.02	214.2	213.31	212.57	212.13	212.34	213.44	213.2	213.31	214.05	212.41	212.08	211.63	212.71	213.83	213.2	213.69	212.7	212.73	212.09	213.67	210.44	213.88	213.34	213.53	213.2	213.09	210.93	212.98	213.97	213.95	212.77	214.59	213.52	213.45	213.87	213.73	214.02	214.37
216.49	216.38	218.17	217.01	217.49	216.27	216.39	216.65	217.28	217.54	215.59	216.98	215.87	217.69	216.77	216.32	218.08	217.83	218.94	216.55	216.17	217.02	215.47	217.32	218.22	217.11	215.16	216.63	217.65	217.56	217.94	216.65	217.59	215.95	216.89	215.41	216.59	219.6	217.6	216.74	216.91	217.81	219.15	217.34	216.06	217.35	217.24	217	216.93	216.36
210.75	211.97	210.37	211.4	211.95	211.65	212	211.09	211.89	211.27	212.42	210.51	212.01	210.11	213.44	213.16	212.25	211.42	213.21	211.13	211.21	211.53	211.06	210.85	211.87	210.72	211.11	212.22	210.15	212.22	210.44	210.94	211.88	211.39	212.46	212.22	212.53	211.99	211.34	210.79	210.47	211.29	211.64	211.44	213	213.43	213.25	212.5	212.96	211.63
204.13	204.73	205.25	203.23	204.24	203.05	203.4	204.23	202.3	203.58	202.89	204.58	202.42	204.53	201.74	201.36	204.7	203.96	204.08	202.49	203.8	205.3	204.21	202.99	205.03	202.63	204.32	204.34	201.95	203.61	203.2	202.05	203.73	203.79	203.53	204.09	203.38	203.15	202.45	203.6	202.65	202.49	204.52	203.37	200.58	203.73	204.23	203.82	204.01	202.17
216.17	215.26	216.25	217.83	216.76	217.19	217.59	217.65	217.24	218.14	216.51	215.99	216.06	218.71	216.9	218.08	216.57	217.76	217.49	216.68	217.97	216.23	218.47	217.49	218.22	217.95	217.36	217.34	218.52	215.55	217.57	218.29	217.8	219.41	216.81	216.57	217.07	215.33	217.09	216.61	217.21	216.62	217.37	218.74	215.77	215.94	215.35	217.42	218.01	216.17
[truncated: 150 more columns]
