# Supplementary material for: Genetic dissection of main and epistatic effects of QTL based on augmented triple test cross design
Source: PLoS One. 2017 Dec 14;12(12):e0189054. doi: 10.1371/journal.pone.0189054 (PMC5730204; doi:10.1371/journal.pone.0189054)
Supplement: S6 Supporting Information — (ZIP) [file pone.0189054.s006.zip › z1_600_0.2_10.csv]

214.51	213.72	214.33	207.61	207.41	213.3	215	209.37	207.93	212.72	209.55	211.09	209.04	212.42	209.75	210.35	211.18	207.92	212.23	210.05	213.57	213.11	210.33	212.56	210.67	212.45	205.78	212.15	209.32	207.41	213.94	211.32	211.06	210.61	213.2	213.86	216.48	210.5	211.86	208.96	207.91	210.62	213.51	212.3	211.68	211.55	209.85	213.72	208.87	215.27
206.31	209.88	210	210.49	206.84	203.69	210.16	211.58	211.77	212.66	208.89	208.16	210.25	209.99	207.57	212.84	212.57	208.78	211.08	207.38	211.53	214.13	209.9	215.31	208.96	208.48	207.64	215.61	203.93	207.42	207.47	210.02	209.73	207.53	211.01	211.5	214.06	210.65	207.1	209.55	211.59	210.67	206.89	215.25	207.96	210.43	205.87	209.6	208.25	207.53
209.57	208.88	209.76	212.47	201.29	208.59	210.68	208.93	209.93	207.61	209.19	210.72	207.16	210.29	210.49	210.12	203.81	205.44	212.1	212.32	210.91	213.94	205.22	206.95	208.16	210.87	210.02	209.25	206.12	205.68	207.97	208.68	210.75	206.32	210.06	205.13	212.91	213.76	212.6	210.31	208.38	211.36	209.51	213.97	208.58	209.82	208.15	212.21	206.35	210.01
210.34	210.58	211.19	210.87	213.98	211.03	214.28	210.34	213.5	211.11	212.84	204.23	214.7	208.6	215.25	211.53	214.71	211.63	209.75	209.81	213.52	214.54	209.08	208.24	214.81	210.19	209.74	212.06	210.95	212.92	210.76	208.21	213.95	213.8	215.32	207.88	205.39	213.85	211.81	216.82	215.01	212.18	213.48	217.97	214.21	206.29	212.35	210.15	208.38	210.31
203.26	201.24	199.87	204	204.24	196.88	201.97	205.91	200.62	200.22	204.36	201.82	206.83	197.68	203.42	201.29	197.57	205.38	200.03	198.12	199.82	203.47	201	201.77	201.83	197.07	202.56	198.14	200.6	200.22	199.58	200.52	198.95	203.29	201.72	201.98	199.55	202.33	204.27	201.85	197.96	201.79	198.58	202.55	201.67	200.54	202.15	204.44	202.34	203.08
218.73	212.38	219.58	214.22	222.1	214.97	216.55	218.85	215.43	217.75	219.76	213.47	215.98	218.73	219.11	216.87	219.26	213.79	214.77	216.18	219.49	215.78	210.5	218.42	220.13	215.92	220.69	216.27	218.46	217.59	216.3	220.91	217.85	214.85	213.71	215.34	212.06	216.15	215.86	216.9	213.77	217.62	217.73	215.22	219.8	216.21	218.63	219.45	214.35	218.09
208.7	213.81	211.01	206.77	206.33	205.04	208.46	210.29	212.01	209.75	206.54	206.9	205.14	205.91	205.09	208.55	204.15	205.89	214.66	206.99	206.83	211.04	207.21	209.1	204.96	209.09	213.49	205.84	208.95	202.74	208.25	207.2	208.34	208.08	207.74	207.43	206.69	209.24	206.62	206.62	208.81	213.69	207.87	207.83	207.81	210.36	208.56	208.36	206.81	205.62
204.69	199.99	206.11	205.35	201.18	204.26	206.84	201.77	203.92	204.02	208.99	204.61	201.28	202.48	206.83	203.7	207.03	200.83	204.71	204.75	203.35	204.24	203.08	204.1	207.19	205.4	204.59	204.99	205.77	203.53	206.57	208.84	202.02	201.06	203.34	205.18	203.46	209.38	204.14	205.73	204.39	201.36	204.97	205.51	207.76	204.94	204.23	206.34	202.53	204.38
216.32	217.89	220.82	217.23	216.53	214.33	217.59	214.86	217.94	218.52	220.86	217.7	215.89	217.03	220.82	213.86	219.91	215.38	221.48	216.28	216.74	219.35	220.16	213.52	219.79	216.28	216.37	215.11	211.58	218.9	218.38	217.14	215.27	216.47	220.22	214.61	214.04	220.14	217.46	218.07	215.61	219.61	218.99	215.69	218.59	213.56	218.5	220.51	216.88	215.07
209.61	207.64	208.7	207.74	212.14	205.91	209.24	209.46	208.56	208.65	213.48	211.5	212.26	206.3	210.1	209.73	208.19	210.41	207.52	213.14	206.97	210.6	210.42	207.03	210.09	212.34	212.22	203.71	211.94	205.67	206.87	206.45	213.1	207.16	208.54	207.86	203.4	210.87	210.62	202.56	210.87	209.27	204.63	207.66	207.46	202.69	208.23	204.74	211.09	210.93
210.15	209.64	209.15	213.01	212.97	209.72	210.65	211.06	212.13	210.78	206.84	207.21	209.43	209.83	206.8	205.29	212.64	207.09	206.25	210.07	210.4	212.82	212.26	212.56	205.99	203.44	205.6	204.8	212.42	203.04	206.45	212.13	209.89	207.38	211.22	208.21	206.89	210.26	211.65	208.89	207.84	203.89	207.12	206.48	208.22	210.33	212.47	210.87	205.39	209.36
206.47	210.45	208.15	203.96	207.36	209.98	204.78	205.73	206.44	205.44	213.74	209.05	206.66	207.14	207.42	205.57	209.12	207.97	210.53	204.3	212.83	207.45	207.7	208.89	203.32	208.54	207.75	210.63	207.13	208.78	210.59	201.26	208.53	209.07	207.13	207.56	209.5	206.56	211.87	208.3	213.68	204.89	205.51	205.76	204.11	209.55	210.9	206.55	208.18	206.7
198.89	197.72	197.62	197.64	192.58	199.08	196.46	203.95	198.7	193.81	200.07	198.5	194.78	195.11	197.94	195.8	198.85	198.02	203.84	202.57	192.42	197.87	195.54	197.61	206.19	200.8	200.74	197.34	196.92	199.86	200.57	200	198.8	193.23	198.02	200.19	199.95	197.32	197.78	200.83	201.13	198.14	198.61	193.55	193.07	196.63	196.22	200.54	189.89	198.64
202.12	202.24	204.93	206.35	203.63	199.72	207.13	205.04	201.27	204.7	205.37	203.39	206.54	205.51	203.19	209.2	207.81	206.22	201.99	204.58	205.75	201.48	206.37	206.36	201.97	200.78	203.79	201.06	202.02	202.38	201.8	203.14	203.77	200.27	204.04	202.08	206.09	203.38	203.99	199.61	202.76	198.97	206.09	205.38	202.81	203.69	199.19	200.67	198.93	207.51
207.9	201.79	208.9	201.88	204.23	204.43	206.53	203.05	204.78	205.12	207.09	209.36	201.97	204.64	207.59	208.91	206.47	204.53	206.97	207.95	206.28	209.48	206.31	203.05	205.05	207.96	206.24	209.94	204.48	209.58	207.64	211.22	205.96	209.71	202.54	205.38	205.93	202.82	206.13	207.62	202.02	207.11	201.46	207.74	211.36	204.23	205.69	210.24	207.08	203.9
214.69	215.08	216.53	214.83	212.21	213.52	214.9	208.51	211.95	217.25	213.54	214.65	212.09	218.01	215.54	213.29	214.56	212.49	212.53	213.85	213.56	212.86	216.55	212.64	215.54	212.15	211.38	212.76	214.18	216.19	213.9	209.65	211.34	213.07	215.62	210.87	211.35	210.9	213.46	215.91	213.04	212.26	216.15	211.9	211.95	210.97	211.28	214.15	216.67	216.09
214.81	208.75	213.83	214.33	205.12	211.06	212.05	218.43	211.73	213.05	211.9	212.58	207.23	211.56	214.64	212.18	213.52	216.99	208.94	212.61	216.08	209.84	210.95	208.02	212.43	210.64	214.77	209.61	213.05	214.79	208.96	217.93	210.98	209.46	209.17	209.33	212.41	210.27	213.55	208.96	212.6	212.42	210.19	209.59	215.33	211.83	210.44	215.37	215.48	212.09
197.87	201.26	197.54	195.83	197.8	197.56	200.46	201.1	196.6	196.95	197.82	194.04	200.75	198.87	198.81	195.57	193.69	199.14	196.17	197.52	198.39	201.02	202.14	197.99	195.2	198.49	198.28	200.03	196.42	195.59	195.15	199.47	196.74	199.29	201.14	200.51	196.65	202.22	199.46	193.07	200.59	196.57	197.41	195.69	196.84	194.85	200.38	197.01	198.79	197.98
217.39	221.06	220.47	218.24	219.64	210.48	216.36	219.69	212.87	217.29	216.37	212.64	215.93	216.96	219.22	219.99	217.21	217.15	212.87	217.41	214.73	218.18	217.82	215.31	217.14	220.45	220.65	220.36	215.98	220.17	219.13	216.23	222.44	216.8	218.29	218.07	217.29	219.31	218.13	215.71	216.36	215.18	216.92	213.41	218.48	217.92	217.95	219.14	219.84	212.97
217.48	215.66	217.42	215.64	216.22	212.44	215.5	213.66	213.8	212.68	213.33	212.79	209.87	214.05	214.89	214.48	213.13	213.37	213.98	211.71	209.5	214.37	214.45	212.45	213.81	210.55	216.64	213.06	215.61	214.76	213.25	211.2	208.94	214.3	215.1	213.92	215.89	217.17	214.62	211.07	214.76	213.79	212.73	212.42	218.39	214.77	210.27	218.08	214	214.06
210.5	212.34	209.6	212.54	209.94	208.73	209.69	211.24	210.15	207.72	206.12	210.18	211.76	208.53	210.14	207.46	209.17	210.77	209.32	207.91	207.41	205.35	208.38	211.27	210.5	212.91	205.83	213.89	206.31	215.29	205.24	210.59	210.1	213.97	212.99	209.2	209.72	207.97	209.01	207.15	209.73	206.26	213.11	210.76	213.46	211.64	213.16	214.06	209.99	207.68
206.14	202.22	204.75	205.2	199.2	194.95	203.51	202.8	201.65	205.34	201.38	206.09	201.68	205.89	205.81	199.4	205.17	202.88	199.41	199.52	208.15	201.21	204.35	200.52	200.99	200.78	204.1	204.75	203.69	203.71	200.72	207.48	199.11	197.8	201.64	201.19	201.41	203.91	201.03	206.23	203.53	203.72	202.33	202.79	200.3	198.23	201.62	205.5	206.36	199.32
201.11	200.57	200.34	197.51	196.37	196.01	197.57	201.03	200.75	196.95	196.51	204.37	199.15	200.16	201.18	198.65	199.03	196.23	199.54	199.09	200.83	202.13	201.36	196.51	199.8	207.25	196.09	199.5	201.88	198.86	201.93	202.79	197.33	201.21	197.59	196.39	199.12	200.38	198.19	198.21	199.85	201.34	197.69	201.95	198.88	201.21	197.84	199.13	197.12	197.88
209.38	207.94	212.29	210.22	205.72	208.17	206.35	209.97	209.81	208.47	209.98	207.14	209.06	210.55	210.51	211.56	210.66	211.22	204.37	213.03	208.76	210.26	206.02	206.64	210.7	209.24	207.36	212.33	206.78	205.24	213.17	208.94	206.84	208.62	214.01	206.47	208.89	208.18	206.01	209	207.84	208.53	210.93	208.74	211.02	207.16	209.6	208.89	210.28	205.04
202.54	207.42	208.48	206.14	207.13	208.24	208.28	200.78	203.35	207.17	205.83	204.68	210.04	207.46	204.06	204.05	207.13	209.87	204.56	206.38	208.23	206.47	208.18	207.63	208.93	207.92	201.42	206.4	202.98	206.55	205.69	209.49	210.29	204.97	206.42	207.29	204	210.31	205.68	205.68	211.22	206.95	205.65	205.44	208.82	206.48	207.26	209.57	209.63	209.26
200.54	199.21	199.15	199.5	197	198.61	199.03	202.25	202.61	202.92	202.83	198.22	201.08	205.66	201	198.01	202.55	198.47	198.77	199.23	198.37	200.58	196.75	201.19	202.5	203.18	201.2	204.28	202.95	201.45	202.7	202.29	199.54	202.43	200.76	203.35	203.87	198.16	200.5	199.86	203.3	200.22	204.48	198.3	197.42	199.73	197.8	199.84	202.74	201.9
213.79	211.64	212.79	215.26	209.87	209.61	216.62	212.2	216.67	210.46	216.46	217.16	209.95	210.5	216.65	214.03	212.45	210.8	210.35	212.03	215.89	216.86	215.88	214.3	212.99	217.09	210.7	215.77	215.5	213.37	214.05	216.34	210.39	213.84	210.98	217.45	217.99	214.6	214.14	212.15	212.62	211.81	216.58	216.83	213	212.48	214.77	214.87	211.54	214.44
213.66	206.62	212.28	209.51	209.72	210.65	208.41	213.12	214.42	209.93	211.97	214.76	212.59	213.9	212.79	209.42	214.75	209.31	209.37	209.69	214.21	208.2	218.37	208.7	207.73	214.08	215.71	211.88	214.27	211.44	212.18	216.53	208.91	213.28	212.08	213.24	213.39	211.95	216.7	210.33	216.56	212.6	213.26	208.67	214.29	215.19	204.6	212.03	209.25	213.08
213.98	208.64	210.26	211.23	207.48	206.78	210.96	207.58	206.18	205.34	206.25	209.31	205.87	210.02	208.14	209.99	210	208.88	211.62	210.49	209.55	205.88	210.79	212.6	211.84	211.23	211.6	206.95	207.77	210.89	214.15	210.3	210.29	210.3	207.54	211.31	210.01	203.2	210.03	208.11	208.05	210.81	206.53	207.4	209.24	209.42	210.12	206.01	210.54	206.12
205.25	209.38	208	208.01	204.89	206.7	204.37	206.46	207.23	202.65	207.64	198.85	205.76	204.82	206.44	204.7	207.36	208.22	201.75	206.64	208.3	210.71	204.15	211.11	207.68	204.31	202.86	200.05	205.59	204.07	206.9	210.62	204.68	209.87	209.32	208.05	201.62	205.01	208.02	203.33	205.86	209.2	207.33	204.85	205.38	207.06	203.43	202.39	202.89	202.97
205.25	205.75	204.55	209.9	205.64	211.23	210.04	207.08	203.88	210.17	206.59	208.52	206.36	205.52	203.19	205.34	205.58	206.31	208.3	204.8	203.47	204.28	203.28	207.76	206.43	204.85	208.08	198.72	207.6	204.28	203.13	202.17	208.2	205.68	209.4	207	200.82	204.35	202.42	202.29	202.38	204.77	209.93	201.92	203.71	202.86	207.18	210.23	203.16	208.15
208.24	203.62	202.82	199.04	203.16	203.26	208.95	205.32	203.67	209.35	204.19	203.12	206.5	204.26	204.01	205.17	202.79	204.42	205.12	200.23	200.44	198.22	202.82	203.57	201.3	204.46	201.9	208.05	204.39	204.78	202.96	205.83	203.15	199.05	203.43	200.99	202.49	203.53	202.71	201.88	202.97	209.02	206.02	200.05	205.53	200.91	205.52	202.86	206.31	202.78
215.34	218.56	220.52	216.85	217.45	216.06	216.86	216.32	217.38	215.8	219.2	217.83	217.95	218.42	214.47	216.03	216.99	217.82	216.42	213.98	217.14	215.54	215.48	213.13	214.15	214.19	215.43	214.52	221.05	221.46	216.54	221.13	220.66	220.09	218.31	220.57	221	218.47	217.02	215.41	220.51	218.61	218.88	216.51	218.02	218.8	214.38	219.3	218.78	218.54
204.82	206.77	202.71	200.12	200.94	198.55	199.11	198.88	198.82	206.51	200.74	200.21	198.92	201.46	203.65	201.18	208.4	197.48	198.73	201.58	204.45	204.74	197.29	200.87	199.76	204.41	197.62	202.36	199.45	201.26	199.8	203.96	198.72	202.73	197.93	201.09	206.73	204.22	202.87	203.2	203.38	203.81	200.06	200.82	195.85	199.66	199.92	201.79	204.23	197.24
216.76	219.01	218.39	213.46	215.69	214.24	222.57	221.26	218.1	217.4	217.26	214.93	217.19	213.87	216.46	213.79	216.02	219.09	217.38	215.78	211.51	217.97	213.26	217.59	214.12	213.46	212.41	213.54	215.78	217.57	217.93	215.79	216.44	217.92	216.13	216.53	216.46	222.32	217.13	220.41	219.2	214.11	211.77	216.2	217.89	217.2	218.2	216.52	219.79	214.77
218.37	216.75	216.87	217.83	218.7	214.71	217.29	219.12	215.94	215.44	215.49	221.72	221.89	215.69	217.59	220.92	218.61	217.05	218.8	221.03	219.05	216.09	216.61	214.05	216.21	219.72	218.26	220.73	217.83	219.05	217.75	214.48	218.24	217.97	214.6	215.14	219.1	220.2	218.45	219.33	217.4	212.31	215.39	217.53	220.01	220.7	216.89	213.89	217.74	216.8
213.81	207.71	209.84	213.2	209.75	210.15	213.52	206.64	207.14	212.54	212.08	211.34	215.96	211.62	212.67	212.03	208.28	210.13	208.75	208.23	211.67	207.32	211.62	209.44	214.85	207.75	213.69	212.65	212.5	207.14	212.3	210.94	211.06	211.42	213.17	208.69	208.3	213.4	207.57	213.14	212.49	208.76	212.54	216.55	211.83	207.31	215.08	212.88	217.61	211.02
211.71	212.55	210.96	210.4	209.93	211.58	212.94	214.33	211.26	214.67	209.92	214.64	211.96	211.97	214.84	211.39	212.84	213.85	211.7	214.17	209.9	213.25	215.86	210.36	212.41	214.8	213.94	211.45	212.91	212.26	212.13	215.01	213.12	214.54	212.48	208.05	207.53	210.18	206.5	214.86	211.77	209.09	213.16	209.16	214.54	212.2	216.46	212.33	215.85	210.29
201.68	204.32	200.69	200.74	201.72	200.82	200.4	197.89	202.06	204.3	204.29	202.31	207.64	203.85	202.57	203.13	200.85	206.52	204.68	202.84	205.99	202.77	202.88	203.29	200.89	204.29	202.05	203.77	203.31	203.1	197.71	201.03	206.37	204.35	198.01	201.97	199.95	198.9	201.92	202.04	203.39	199.47	198.65	199.95	202.89	201.97	201.01	205.2	201.1	203.7
203.65	199.48	203.71	199.24	201.77	205.8	204.36	206	201.9	197.99	201.1	200.35	195.69	199.97	197.2	198.51	197.4	199.37	200.2	199.74	205.14	205.79	202.72	197.35	196.77	198.5	205.24	202.12	200.56	203.64	206.3	202.4	206.42	202.37	199.01	199.82	202.4	199.88	197.8	205.84	203.69	202.16	199.21	199.67	204.01	201.18	200.29	202.35	200.17	200.36
205.45	203.7	202.6	202.3	203.59	203.89	205.77	203.31	205.57	205.14	205.15	207.26	205.62	202.8	204.85	199.64	201.99	203.88	204.95	205.11	206.64	206.34	202.41	202.69	204.16	205.32	199.66	206.41	201.49	200.69	207.18	202.86	203.83	201.06	203.02	204.67	203.93	205.54	203.22	205	208.88	198.56	202.53	203.81	201.91	205.24	203.98	197.91	200.2	207.65
206.65	206.69	205.1	209.27	202.82	201.31	207.37	204.62	207.9	208.86	209.53	205.8	205.19	208.35	208.58	203.94	211.08	210.74	210.52	205.21	210.28	210.96	207.3	207.94	203.63	206.86	211.89	205.66	205.67	207.18	203.31	205.33	209.95	208.76	210.53	212.88	209.44	205.03	208.68	208.81	205.51	206.23	208.59	207.47	208.78	207.41	208.58	206.8	209.28	206.38
208.3	210.61	210.12	206.82	210.09	208.67	206.14	210.01	208.03	210.96	208.93	207.9	208.63	211.56	211.13	214.24	210.24	205.53	207.88	207.88	205.77	209.59	207.65	209.61	206.52	207.8	205.12	212.15	206.55	206.36	209.84	214.99	208.95	209.34	203.87	213.5	210.86	210.29	210.54	210.38	205.82	206.4	208	205.05	209.9	208.76	208.18	207.66	205.32	210.39
214.17	211.75	210.95	210.66	206.61	207.85	207.72	212.02	215.28	206.76	208.15	215.24	208.46	211.62	215.31	213.2	212.56	212.19	210.15	211.41	208.16	213.43	210.41	212.76	214.25	220.15	210.96	212.49	206.87	208.59	211.19	209.48	212.7	217.7	208.28	208.27	213.94	211.73	209.62	212.56	208.99	216.19	209.94	217.4	213.65	209.98	212	213.71	212.15	207.83
207.91	208.21	208.43	208.46	205.66	208.66	214.19	209.34	206.59	211.52	209.69	207.23	213.02	209.46	205.62	209.48	207.53	202.02	211.49	210.12	208.85	207.67	211.95	205.72	207.77	207.69	206.88	204.15	205.99	207.46	204.98	210.86	202.51	211.37	209.05	209.36	209.91	211.78	204.41	204.17	203.88	206.39	206.48	208.48	206.61	201.38	210.02	207.84	207.8	207.75
218	213.1	215.22	215.51	218.01	215.99	214.47	216.01	216.22	218.28	217.61	218.98	217.38	212.88	219.72	213.6	216	214.73	216.75	217.89	217.42	215.52	216.1	218.73	214	212.31	215.06	219.94	215.13	212.97	219.68	215.24	219.08	211.52	212.8	217.11	214.35	217.66	217.45	222.63	218.28	216.67	219.85	218.55	218.09	215.27	214.51	214.55	216.61	220.97
204.85	205	207.35	198.25	201.54	208.71	196.55	200.9	206.93	202.22	202.81	203.9	199.54	203.12	199.96	200.19	202.64	204.2	199.47	202.24	206.72	205.34	203.28	206	212.4	198.93	207.63	200.65	205.57	197.73	204.13	197.63	201.74	204.7	202.84	204.28	202.95	201.17	203.9	203.86	201.45	205.43	200.02	204.77	206.8	201.2	196.85	200.51	201.84	206.9
218.33	216.7	216.4	217.55	214.27	216.78	216.26	219.51	218.31	216.35	211.85	217.8	213.31	219.17	219.01	220.73	217.98	220.12	218.09	216.79	211.52	213.72	222.01	215.68	216.92	211.99	211.93	217.56	216.99	216.28	218.09	219.42	218.17	215.65	218.96	218.24	217.74	217.21	215.73	212.46	220.82	214.17	218.76	216.36	216.98	217.63	218.98	216.7	224.89	219.36
208.18	209.23	207.39	206	205.33	208.66	209.44	206.73	206.69	208.94	208.13	203.65	202.41	207.92	205.96	206.89	206.12	206.54	207.36	206.26	202.79	203.04	204.86	201.19	211.06	209.84	205.59	204.39	203.44	207.92	203.74	207.76	203.96	208.52	203.55	203.22	202.74	212.4	207.4	207.14	206.23	206.21	207.54	205.04	204.14	208.85	207.73	203.54	205.29	206.38
207.52	202.12	207.73	205.23	200.57	199.58	199.95	201.91	206.17	200.96	205.55	201.02	203.52	202.14	202.3	203.32	202.69	203.04	201.36	204.4	206.43	208.59	206.91	204.96	204.52	199.93	210.65	205.71	206.78	206.13	203.59	206.2	206.02	207.04	205.63	202.65	203.49	198.15	203	199.59	199.43	202.09	206.4	199.4	207.83	206.9	198.85	203.12	206.83	199.67
206.81	209.87	212.76	204.52	204.7	206.45	208.35	208.48	202.36	206.4	207.04	211.6	207.33	208.67	207.46	209.5	204.09	201.91	208.38	206.75	211.09	205.33	209.32	207.92	209.02	208.16	206.31	208.77	210.53	211.14	207.45	208.88	205.03	213.19	205.36	208.38	210.28	210.92	208.72	212.77	209.03	205.97	206.1	206.76	209.46	207.31	204.97	208.05	207.05	201.61
205.77	205.34	208.01	207.99	200.45	199.33	200.18	210.61	200.58	198.16	207.75	207.42	203.64	202.88	205.1	206.09	203.75	203.06	204.55	198.09	202.26	200.51	201.95	203.01	203.49	201.78	206.45	202.42	203.35	205.93	203.45	203.18	205.04	202.7	203.09	200.47	203.89	201.61	200.88	203.48	201.33	200.99	204.85	205.02	202.34	207.94	204.78	200.56	205.56	204.77
207.15	205.14	208.56	210.96	206.86	204.67	208.51	208.9	210.2	205.53	206.75	204.46	209.36	208.38	209.28	207.19	210.03	213.07	205.67	211.85	209.18	206.58	206.48	208.37	210.38	205.53	207.54	206.09	206.46	205.21	208.4	206.22	207.22	212.45	209.23	207.9	206.32	210.27	206.37	210.56	209.62	203.25	205.3	204.23	209.73	207.45	207.16	205.2	205.65	211.91
193.8	196.78	192.42	194.72	196.84	195.32	202.45	199.24	197.33	196.5	199.06	197.79	195.78	198.25	198.47	198.79	201.67	197.03	196.84	196.6	199.22	196.4	201.45	197.68	197.62	196.28	194.23	200.12	196.77	201.28	204.63	199.06	199.47	202.08	196.84	198.27	199.91	196.47	198.69	200.27	196.6	194.46	194.07	198.25	197.48	196.39	199.42	199.81	198.82	198.72
199.06	204.96	203.47	203.16	204.56	202.76	204.8	200.58	201.41	204.38	203.71	205.46	206.32	206.82	202.08	205.22	206.08	202.02	205.72	199.83	202.05	208.54	206.86	202.22	200.68	203.81	206.59	201.99	204.3	200.43	205.92	210.45	207.38	205.72	203.5	206.23	207.08	202.29	205.27	199.52	203.31	205.55	199.84	202.1	201.14	200.26	203.64	211.32	207.86	202.61
203.49	204.67	202.21	203.03	203.22	201.44	200.52	205.51	201.77	200.76	200.96	205.75	201.21	207.97	206.79	202.02	205.76	203.68	203.36	202.22	202.26	203.68	201.23	201.09	209.68	202.96	205.04	205.91	203.75	205.75	198.3	202.67	204.11	204.43	202.91	200.26	206.52	203.07	205.44	203.77	201.46	202.01	203.62	200.34	199.32	203.85	203.24	202.8	207.71	209.48
203.25	201.6	203.6	203.62	204.69	201.91	201.76	207.07	198.39	209.2	203.81	201.77	203.04	201.69	203.03	206.34	206.07	199.95	199.44	205.11	198.92	200.52	199.78	202.15	201.45	200.42	202.98	204.6	198.89	203.74	200.51	203.24	200.14	204.68	198.55	203.47	201.29	204.09	201.25	200.97	203.35	202.06	199.02	202.15	198.97	202.54	202.06	202.04	197.34	205.17
201.34	203.39	204.43	200.92	203.04	204.83	203.72	200.56	201.57	199.09	203.3	202.67	202.35	202.15	200.21	197.6	204.19	199.08	203.96	204.89	202.58	205.63	200.46	206.18	207.13	203.85	203.59	208.51	202.26	200.88	208.98	200.88	196.99	200.2	203.73	201.32	205.27	203.15	203.91	204.91	208.77	204.21	202.63	204.41	200.51	200.29	203.98	202.96	200.85	200.65
215.5	215.14	212.58	213.62	211.45	209.46	210.69	213.66	210.35	213.29	210.12	213.76	215.16	209.58	212.35	212.76	214.1	213.44	213.34	217.52	214.64	212.43	214.75	210.72	209.26	212.82	212.34	216.37	213.65	211.88	217.31	211.67	211.49	212.33	211.53	210.26	210.06	213.9	214.78	212.61	211.19	204	209.24	208.33	209.45	211.9	215.89	218.72	209.66	210.74
209.3	207.69	206.61	204.7	211.88	212.94	208.59	213.78	204.76	208.22	212.53	208.73	204.69	213.72	212.63	207.45	204.54	207.73	207.77	207.82	208.59	210.63	206.24	205.92	208.12	206.84	210.58	208.81	209.77	207.55	208.22	204.31	207.79	211.7	206	209.38	205.91	209.61	203.88	205.11	209.74	215.55	208.76	212.79	208.78	204.55	209.9	211.7	209.1	209.93
212.25	214.79	215.84	207.28	210.95	214.57	215.51	212.76	210.68	212.23	211.35	214.55	210.73	208.56	210.51	211.47	210.96	212.35	212.4	214.56	213.38	216.38	216.33	217.62	210.79	212.16	215.68	212.9	213.4	215.36	213.09	215.46	211.46	214.56	212.44	211.77	208.95	208.83	212.35	212.89	213.57	212.55	213.32	210.15	212.91	218.13	213.43	216.12	212.17	211.52
201.3	203.45	200.26	204.35	199.72	204.49	201.5	202.86	200.24	206.47	199.16	196.76	199.43	202.2	200.98	202.92	204.01	205.04	197.19	196.68	202.43	205	203.31	204.64	204.54	202.83	197.56	204.41	200.7	202.6	204.65	203.76	199.12	203.98	198.34	201.32	200.13	200.82	206.27	200.17	202.82	203.2	200.48	203.3	201.69	199.86	199.32	201.5	203.63	203.24
208.07	206.13	203.56	206.94	210.13	201.53	200.61	204.86	205.39	196.02	200.8	205.85	204.77	203.95	203.04	201.74	207.57	198.53	202.42	204.86	200.94	206.93	202.57	204.58	202.07	205.17	206.02	207.81	198.29	204.7	203.69	194.83	203.25	203.19	205.48	198.07	203.64	206.05	205.51	201.34	209.1	199.09	201.81	203.78	202.79	204.31	201.68	200.66	204.94	202.72
209.26	207.92	212.21	210.89	209.97	212.96	215.33	210.55	211.73	212.82	213.88	212.07	210.48	210.37	212.95	214.46	214.42	208.46	211.04	212.17	208.03	213.51	208.1	211.35	210.76	208.19	214.84	208.17	206.61	209.29	211.99	210.56	208.9	210.02	211.27	210.63	209.48	210.35	207.72	210.74	210.71	213.08	215.64	208.44	212.52	206.94	208.99	214.11	213.55	209.08
202.84	210.79	202.37	205.08	206.12	202.71	208.32	200.89	202.9	205.13	204.95	206.9	212.49	203.32	202.05	214.19	205.55	209.44	207.52	208.4	207.64	200.87	205.49	206.92	206.73	205.04	205.46	201.5	210.47	210.83	203.29	205.64	207.86	206.77	211.18	201.71	202.36	205.55	205.33	203.47	204.9	206.7	209.86	201.61	206.62	204.04	207.84	202.89	204.7	206.56
209.72	210.38	209.8	207.22	208.62	205.81	207.34	213.23	206.51	207.87	205.64	203.23	203.32	212.07	208.25	210.22	205	205.6	210	206.8	208.61	206.59	206.48	205.5	213.17	205.74	209.01	209.96	205.29	206.89	206.83	206.95	205.51	213.81	206.34	203.76	208.32	202.37	207.8	211.53	208.9	203.3	212.62	210.33	211.92	207.39	210.05	206.02	211.02	208.59
211.4	214.19	215.13	212.3	209.46	214.17	216.54	211.77	207.33	212.88	214.77	211.84	212.87	211.29	210.51	207.57	211.8	214.47	209.89	212.71	206.32	214.18	216.75	210.05	212.65	211.37	213.04	212.63	209.26	214.56	212.24	212.97	209.62	210.59	211.02	208.65	213.12	211.26	213.99	211.18	209.9	209.97	210.75	211.16	209.51	211.88	209.08	211.76	208.61	212.82
218.12	218.32	217.84	214.65	218.4	214.03	218.07	215.55	216.73	214.68	215.2	217.37	219.58	215.15	216.78	211.74	219.66	215.82	215.98	214.47	217.08	221.29	214.57	214.49	219.03	217.48	217.36	216.84	215.28	218.63	215.53	213.55	217.65	217.32	220.25	216.41	213.36	218.01	221.27	215.91	220.28	217.57	215.48	220.57	218.47	217.45	220.35	216.47	219.35	216.95
217.16	219.21	217.07	217.17	214.77	215.36	216.39	208.4	216.58	212.24	215.07	218.43	217.69	219.17	218.03	217.16	216.36	222.49	217.42	216.18	215.06	214.51	224.13	215.07	216.08	217.25	217.41	221.78	216.7	216.8	220.04	220.01	214.96	217.98	217.45	217.74	221.77	214.47	216.79	217.56	216.24	216.12	215.51	216.41	221.17	219.13	219.54	218.52	211.99	215.43
211.38	210.64	210.84	212.01	210.19	204.12	212.07	203.56	205.78	208.71	210.18	210.15	209.67	209.73	207.94	210.79	206.52	207.18	211.35	206.92	211.13	205.06	203.9	209.56	211.85	208.88	210.78	212.01	208.67	203.1	209.13	210.59	213.32	205.37	208.19	205.44	210.45	212.28	213.06	204.05	209	212.22	207.13	205.59	209.89	206.73	204.65	206.15	208.8	214.79
201.04	200.49	200.2	205.25	199.13	196.77	204.05	199.83	202.24	202.23	202.77	201.86	199.66	201.92	200.07	204.45	203.04	203.54	199.72	201.63	205.75	200.29	199.94	199.64	202.11	204.57	202.37	198.8	199.06	204.78	201.08	203.75	199.35	204.44	198.19	193.77	200.1	200.64	200.46	196.28	200.13	202.63	198.66	203.72	197.06	202.33	197.88	204.32	197.12	201.09
203.6	205.75	203.35	205.63	204.65	203.74	203.12	209.23	207.38	205.74	205.63	203.54	205.94	209.79	206.74	206.18	203.23	207.77	206.23	198.22	205.23	205.25	201.86	208.18	200.87	204.69	204.04	199.96	199.61	208.48	204.6	204.7	204.56	207.21	203.35	203.52	204.07	207.96	201.43	207.33	206.06	206.4	205.98	201.43	202.34	210.55	205.87	207.31	205.52	206.16
199.03	204.42	204.72	197.65	199.4	197.04	204.95	203.27	196.23	198.18	197.48	196.68	200.84	195.04	199.91	201.35	201.19	201.42	201.74	196.7	205.12	203.11	198.04	202.08	198.64	199.82	200.95	198.03	200.29	195.49	201.28	203.52	196.15	198.66	206.17	197.14	197.5	204.61	195.64	199.42	199.03	204.48	203.17	196.81	201.27	201.04	202.84	202.15	201.73	199.1
203.1	203.8	203.48	203.62	207.98	201.42	207.23	205.69	204.54	202.61	206.28	207.63	206.88	205.92	200.7	207.15	207.04	205.78	206.72	205.48	203.06	205.47	206.63	203.8	205.59	202.79	204.32	208.59	203.5	200.79	205.73	202.47	205.23	202.84	199.78	203.86	204.41	207.27	205.07	205.55	205.79	201.34	203.89	203.26	198.23	205.64	202.17	198.05	204.74	208.47
210.21	207.47	207.3	210.29	211.17	208.99	206.85	209.01	206.18	211.23	210.49	210.37	206.58	206.17	209.94	212.41	203.55	208.21	206.5	209.44	207.37	208.34	210.42	209.79	209.6	211.65	212.36	210.23	210.58	207.44	211.02	209.23	212.01	206.7	206.18	204.23	209.51	205.81	212.18	211.03	209.54	208.4	210.51	212.15	208.83	207.02	205.63	205.79	210.98	211.2
202.43	202.18	205.5	202.75	203.83	203.34	206.95	204.34	200	201.22	198.94	199.5	202.13	202.02	204.86	201.06	202.51	205.09	204.39	203.47	200.63	204.78	203.72	202.15	204.53	202.42	202.23	203.86	199.99	202.26	203.58	205.36	207.69	207.05	207.58	201.18	202.98	202.8	202.61	205.06	205.72	203.34	203.67	203.85	204.26	203.9	201.18	209.62	204.97	206.56
206.91	209.8	207.6	211.11	211.69	206.57	205.85	209.52	206.09	211.44	205.78	208.76	205.52	208.79	208.82	206.1	207.53	208.5	204.88	207.85	207.88	205.08	205.81	205.97	207.73	205.06	210.18	206.1	212.47	210.18	207.85	212.5	214.72	209.27	210.91	203.43	209.06	211.74	211.6	207.78	211.19	208.04	205.35	207.36	213.13	207.71	206.19	210.54	204.74	205.85
205.31	205.89	204.33	208.45	206.06	205.29	207.74	202.09	203.74	203.54	206.53	202.02	209.83	200.96	208.46	203.2	203.92	205.73	205.2	204.2	202.51	205.5	200.85	203.17	201.39	204.8	205.05	210.62	206.65	201.28	208.53	201.99	206.06	197.3	207.01	202.97	200.4	207.04	198.53	205.15	206.55	204.55	205.46	208.84	201.55	199.63	204.6	205.47	208.48	205.57
211.47	208.56	207.69	209.78	207.5	206.54	204.03	207.71	211.16	209.59	204	210.04	209.38	208.64	212.58	206.86	208.96	207.87	207.07	212.98	210.05	207.5	206.16	207.72	206.92	206.88	206.96	210.52	212.99	209.16	211.16	203.54	209.82	214.89	211.88	208.6	208.52	206.39	207.05	208.25	211.39	210.27	207.26	209.94	204.56	211.25	208.4	213.12	210.82	212.07
204.37	211.13	201.69	207.25	204.36	206.24	207.33	206.3	210.1	202.79	206.04	204.21	208.11	205.72	207.21	206.98	206.43	205.67	207.52	206.38	203.22	202.8	208.12	211.29	211.25	206.22	205.38	206.85	206.64	204.44	207.31	205.31	206.93	209.54	207.75	202.23	207.77	204.85	206.05	203.89	208.89	205.67	199.43	203.57	207.38	207.56	204.27	207.33	205.92	208.27
220.95	215.71	218.32	215.73	212.52	212.31	218.8	217.3	219	217.31	215.89	219.67	219.95	214.76	213.54	219.02	217.09	222.62	218.68	218.48	221.27	219.25	213.28	219.96	215.48	215.03	214.6	215.25	220.04	216.29	214.42	216.32	217.61	219.74	218.18	215.72	217.51	215.64	218.46	214.89	218.8	213.01	221.81	219.04	216.31	216.38	215.95	218.17	215.12	218.12
201.49	199.29	197.1	202.11	198.63	202.38	201.9	199.28	200.4	202.23	201.08	199.83	201.2	201.58	203.63	200.65	200	201.82	203.88	202.43	202.6	198.03	201.87	198.88	204.12	202.85	204.1	203.63	202.43	201.58	203.44	201.77	198.75	203.22	203.94	202.86	204.81	203.9	204.6	202.44	199.48	202.9	206.43	202.07	207.47	199.77	200.62	203.57	206.17	204.18
199.4	198.47	197.11	198.6	201.87	199.93	200.88	200.46	197.73	196.09	201.26	203.93	203.39	196.38	199.42	203.14	202.52	202.17	203.01	199.81	203.73	199.2	201.63	198.52	203.66	198.24	200.37	206.84	201.77	202.7	197.39	202.26	200.65	203.06	201.7	200.93	201.05	201	202.32	200.87	200.69	199.88	197.88	200.51	201.61	197.93	201.93	203.21	206.16	199.42
209.14	208.33	206.99	207.92	206.74	206.54	209.21	209.38	212.86	206.51	211.43	203.12	209.13	206.68	207.73	205.96	207.41	206.25	207.96	204.77	204.33	210.73	211.04	208.19	206.12	205.6	209.64	207.32	205.4	205.51	211.05	205.2	209.8	211.26	206.35	205.61	207.68	211.98	205.82	209.17	206.35	206.42	205.74	210.65	210.04	211.85	205.84	206.14	209.3	206.03
215.2	217.02	216.79	218.17	222.47	220.54	219.61	217.14	216.05	219.56	220.25	217.93	215.8	217.65	213.05	215.57	217.07	217.66	214.36	214.73	218.78	220.07	219.53	217.72	216.17	216.55	217.88	214.99	219.11	213.16	216.26	216.05	216.93	220.01	217.58	217.34	215.14	223.07	217.34	221.3	216.65	219.46	214.36	213.64	219.63	215.35	216.45	215.94	214.94	218.67
210.73	210.03	205.99	203.92	207.42	205.81	206.83	208.84	204.1	207.84	209.83	209.09	209.16	205.81	210.42	204.85	210.32	204.04	211.89	208.48	211.87	210.3	205.22	207.81	209.63	203.56	209.81	209.49	208.05	208.85	208.63	210.42	208.16	207.82	205.09	202.09	206.24	207.03	208.58	205.63	204.3	211.59	208.86	210.34	208.15	210.76	207.26	209.62	208.31	204.56
202.78	203.79	196.16	202.43	196.86	202.13	198.74	201.28	202.73	198.67	197.18	198.91	202.25	201.67	197.49	194.44	201.35	198.3	199.73	199.56	197.72	196.21	196.04	199.15	201.63	203.62	200.98	199.54	201.52	200.68	196.52	200.31	201.83	196.77	200.39	199.67	200.88	195.91	200.13	198.23	206.12	197.67	201.57	200.47	199.63	203.32	201.42	199.87	200.59	202.4
202.82	204.03	206.36	203.85	202.28	206.64	200.85	203.35	202.98	199.21	205.57	206.88	203.38	204.56	203.62	205.77	202.36	199.79	207.51	205.52	202.48	203.68	202.13	205.38	202.18	205.08	204.22	205.09	203.89	202.7	206.86	207	205.35	202.33	204.32	204.2	206.21	206.23	203.85	206.15	205.15	204.2	203.77	205.08	202.13	202.23	202.53	202.66	201.72	202.22
204.09	204.37	201.74	201.6	210.74	203.77	205.52	208.8	202.7	205.09	196.83	203.4	205.2	202.27	206.47	207.07	205.57	202.84	202.58	204.35	201.26	205.83	203.16	200.86	208.56	202.76	198.55	203.74	202.84	205.9	203.56	204.62	204.69	201.86	207.57	204.81	204.07	204.79	207.65	200.49	205.59	201.8	201.51	206.09	203.48	202.52	206.7	202.3	203.1	205.9
216.73	218.9	217.01	215.13	216.17	218.84	218.73	215.46	212.87	216.22	213.46	220.38	215.7	215.47	216.4	216.79	212.17	214.93	216.02	217.7	217.44	215.57	218.77	221.69	217.09	219.34	209.63	213.76	213.46	215.79	216.38	218.01	215.71	214.11	218.31	216.2	221.97	220.44	214.38	219.13	218.4	221.18	213.14	220.33	215.56	216.19	212.99	218.32	224.38	217.12
201.79	209.99	207.95	198.37	203.2	202.44	205.87	202.95	204.43	200.85	203.99	205.82	204.88	203.5	200.76	204.45	207.72	204.09	202.41	203.64	202.1	204.27	202.82	203.79	204.1	198.52	200.43	206.75	203.58	201.53	199.2	199.34	205.03	203.37	202.85	201.74	206.22	205.61	202.72	203.89	197.7	200.18	202.94	204.42	200.35	202.32	205.24	203.2	204.33	203.02
208.93	211.39	209.02	209	211.43	208.7	208.67	208.72	210.93	207.75	212.67	210.45	208.82	208.42	209.84	204.34	208.64	207.11	212.51	206.79	212.16	207.19	208.79	209.91	205.63	210.63	212.39	206.13	212.23	208.58	210.67	207.82	207.98	212.68	210.63	205	215.34	207.92	202.77	207.82	206.54	210.36	210.53	207.14	205.85	208.94	206.14	207.85	207.35	208.74
210.62	213.29	212.04	211.03	216.9	210.75	210.12	216.48	210.38	214.11	212.79	211.39	212.84	209.87	208.09	207.52	214.63	214.38	208.91	213.35	210.69	210.18	208.75	210.06	208.96	211.96	209.39	213.68	217.98	209.59	209.77	209.4	210.97	217.5	216.02	210.93	208.58	211.55	211.97	212.41	208.29	211.72	210.03	211.05	208.98	212.93	216.41	209.09	209.99	208.96
206.93	207.42	202.95	205.93	206.58	206.47	204.17	205.76	210.97	205.58	208.73	207.74	205.64	200.73	203.56	205.86	204.13	208.68	209.72	208.41	208.78	208.57	210.16	205.46	206.13	205.17	210.18	211.7	208.94	208.95	206.89	209.85	207.77	205.68	207.38	206.12	209.83	210.97	207.5	206.87	207.74	206.52	208.99	203.4	207.74	204.59	208.1	208.84	205.83	209.59
200.9	195.93	199.9	199.39	199.69	196.49	196.41	191.86	200.02	195.27	194.49	196.83	195.6	198.47	195.65	196.42	202.59	200.81	197.55	194.81	198.35	194.98	199.84	200.05	198.51	199.67	198.47	195.92	197.73	190.92	199.62	198.09	197.18	202.27	199.59	195.05	194.87	193.15	194.28	199.32	197.1	196.51	198	195.32	196.39	198.78	199.65	195.12	202.5	196.73
211.46	212.14	209.54	211.68	206.93	210.69	209.69	207.91	207.94	207.14	207.53	210.46	206.61	208.62	207.32	203.47	207.21	207.63	210.98	209.82	215.27	208.14	209.71	203.89	209.85	204.09	214.32	208.72	211.67	206.39	208.59	209.66	214.95	207.91	210.56	212.21	209.15	208.24	211.46	204.8	207.49	211.46	209.9	211.99	205.52	207.59	209.89	209.8	210.42	205.3
219.71	213.17	219.28	218.36	215.61	218.63	216.14	218.36	220.14	214.32	213.96	218.36	215.92	218.85	214.19	213.54	219.99	215.45	214.98	216.02	217.36	215.5	217.81	219.03	215.33	214.11	216.3	210.26	215.71	216.98	215.12	217.58	219.44	215.63	216.05	214.82	216.57	218.92	218.94	214.79	222.84	215.81	220.26	215.42	219.44	218.31	211.92	217.85	215.25	217.13
196.47	200.07	204.27	199.61	200.73	200.05	204.82	200.95	202.17	206.77	203.11	202.04	199.51	199.86	205.09	204.6	203.06	206.24	201.57	202.48	206.25	209.12	206.19	200.79	202.09	202.91	205.27	196.82	202.45	204.21	201.8	207.85	205.82	200.46	203.79	202.7	203.12	202.24	204.8	204.65	200.35	201.15	202.79	201.22	201.33	201.79	204.19	205.24	203.16	202.83
208.09	206.69	206.11	205.74	200.92	202.89	203.36	208.63	206.4	209.76	201.66	203.77	203.16	207.04	204.43	202.89	205.67	205.65	210.3	203.88	207.31	202.2	201.95	204.94	204.24	206.73	202.29	206.68	206.86	207.21	205.62	208.97	204.42	204.14	202.18	206.61	201.01	205.99	203.62	209.68	207.05	203.4	205.06	209.12	205.1	207.46	203.86	203.49	205	205.65
201.11	200.31	206.08	200.87	202.36	203.22	203.19	200.35	205.54	201.63	200.09	203.79	202.87	204.56	200.07	196.97	204.4	200.11	198.35	204.42	202	200.27	198.15	203.72	208.34	203.37	199.68	203.46	204.63	198.79	205.88	198.2	199.67	201.08	200.69	198.77	202.32	197.38	203.86	201.34	204.54	200.34	198.91	202.42	203.34	198.45	205.33	205.81	207.03	199.07
219.64	214.9	217	216.56	217.01	213.04	218.59	217.36	217.08	218.51	216.57	213.88	217.94	218.3	215.75	217.55	212.74	216.74	216.73	219.81	218.41	215.73	221.22	215.04	214.29	214.68	213.88	216.36	217.08	217.9	217.86	217.24	217.8	214.99	218.25	216.45	218.69	212.38	217.18	218.5	213.28	217.91	215.16	215.67	223.61	220.85	215.31	214.71	213.51	217.9
207.11	202.51	202.55	203.46	204.4	207.49	206.12	207.03	203.38	206.9	203.16	200.34	207.53	201.73	203.81	199.73	206.44	204.66	207.23	206.14	205.26	203.59	207.38	203.17	201.86	205.99	205.7	203.39	207.27	206.86	201.26	202.7	202.57	202.85	201.86	204.23	203.69	206.38	205.93	204.73	203.77	206.81	205.93	205.95	203.1	204.61	204.51	204.82	201.11	206.88
208.84	211.47	208.04	207.75	206.18	208.29	208.3	208.95	205.03	207.39	210.91	207.43	208.08	211.86	209.03	202.38	210.27	209.51	207.33	205.47	209.12	206.43	206.86	206.2	205.84	206.17	211.5	202.76	214.68	205.96	204.59	203.92	212.93	210.2	204.2	207.98	204.76	208.54	207.4	206.69	205.51	206.88	206.56	206.28	208.9	205.83	206.61	208.39	207.43	206.35
207.18	206.07	206.58	207.57	209.88	208.97	208.97	208.69	205.97	208.93	204	204.7	210.12	210.48	208.92	209.49	207.18	205.89	205.96	210.71	207.84	207.61	204.37	206.32	204.62	210.03	205.83	206.65	205.15	204.38	204.9	210.4	211.85	208.04	207.33	209.29	206.03	205.71	209.67	208.12	210.63	207.01	207.02	204.02	206.14	209.78	208.87	208.25	206.72	205.39
210.61	204.92	204.82	205.48	205.72	208.97	212.25	203.93	210.7	206.97	208.84	211.11	208.7	206.14	212.44	209.85	207.05	210.52	210.37	206.3	208.94	210.44	210.11	206.18	209.11	207.24	208.65	210.38	210.14	211.07	206.57	210.5	208.27	208.55	204.81	208.8	205.45	213.46	208.4	208.78	210.32	210.49	202.04	210.41	209	210.12	210.07	207.18	210.08	208.94
201.78	202.38	199.16	195.48	199.29	199	199.13	198.6	195.22	198.99	196.93	202.07	198.61	199.98	201.09	201.05	199.14	202.96	197.51	201.95	199.3	203.15	199.15	199.86	199.97	200.03	196.29	199.26	200.84	193.17	200.01	198.1	200.25	203.75	197.18	201.58	201.7	201.12	198.43	200.38	204.87	201.18	200.97	201.85	197.45	192.88	198.56	194.24	196.19	197.58
206.92	205.56	213.39	209.41	209.58	208.75	207.52	208.74	206.14	210.28	205.33	211.8	207.96	209.88	209.26	207.62	205.32	208.28	208.36	210.24	206.09	206.6	212.86	209.79	210.54	209.31	210.39	213.89	210.06	216.11	209.07	205.63	210.01	203.52	211.93	210.34	205.49	206.24	204.26	213.47	205.05	205.06	212.48	210.17	206.09	210.12	212.87	206.88	208.52	210.15
203.39	208.8	204.79	204.28	203.04	208.11	204.89	200.83	204.93	203.94	203.74	202.97	205.76	202.71	198.02	206.69	208.85	204.14	202.31	207.44	201.65	205.79	204.78	203.28	206.14	206.27	205.78	203.25	206.07	203.38	206.53	207.93	206.67	200.63	202.13	201.88	204.21	202.12	208.6	204.31	205.12	206.5	203.89	203.11	207.34	202.31	208.22	207.14	206.56	203.31
219.73	214.81	221.57	218.78	214.38	215.83	209.9	216.35	222.11	213.1	217.24	217.13	214.95	216.44	216.01	214.07	218.52	217.49	217.54	215.55	216.23	217.69	214.87	220.4	216.83	223.96	220.23	221.57	217.67	219.44	216.32	213.98	215.27	218.79	217.72	219.5	217.86	216.53	212.68	215.99	215.38	218.77	213.51	215.78	222.02	211.5	211.33	216.32	219.97	210.35
214.68	210.85	210	210.27	212.21	209.91	202.78	207.03	214.6	209.67	208.78	211.06	213.46	216.21	211.75	205	206.67	208.47	207.57	209.43	210.35	208.24	210.68	210.32	208.77	209.41	210.92	209.17	207.63	206.08	207.06	210.89	210.97	210.3	205.32	211.07	209.92	208.36	211.1	211.18	209.97	206.98	205.74	207.53	208.12	206.09	207.09	209.41	206.02	213.91
211.69	213.01	216.58	209.71	208	212.37	207.83	211.16	213.39	211.8	213.94	209.22	216.81	204.92	210.51	213.63	208.18	210.22	206.72	209.36	208.6	206.53	215.87	211.36	212.5	211.17	212.88	209.85	208.78	210.5	214.34	211.98	214	210.08	207.8	213.84	210.98	213.58	211.03	212.27	213.69	209.35	207.67	215.48	210.79	216.37	216.69	207.93	214.25	214.48
203.38	205.8	209.23	202.47	207.33	204.55	202.01	208.35	203.93	203.88	207.54	205.94	207.86	204.38	203.32	203.35	199.9	204.83	201.65	200.85	204.06	205.54	205.95	199.62	206.93	200.78	202.32	204.66	207.73	204.3	206.92	205.04	206.54	206.41	206.81	204.28	202.91	205.64	206.9	206.51	212.43	202.64	204.65	208.72	203.12	203.93	202.53	204.2	204.86	202.47
203.96	205.59	210.77	208.48	208.78	210.75	202.58	206.81	203.17	207.28	211.14	207.84	211.15	207.55	203.9	205.85	209.55	211.71	208.46	208.34	205.13	206.93	201.88	202.52	209.6	206.59	211.22	210.63	207.97	204.45	211.16	208.72	210.74	206.78	206.47	208.54	205.51	207.73	204.42	206.57	210.43	211.82	202.44	209.77	208.72	212.38	205.28	207.68	209.76	205.71
208.1	206.28	206.95	210.8	211.33	210.55	210.68	209.62	208.99	207.45	212.33	207.5	210.54	207.42	211.12	210.71	205.6	209.14	210.65	204.43	206.76	210.4	204.68	210.63	210.08	211.36	208.89	209.58	210.02	207.12	208.62	208.83	206.03	208.93	209.31	212.1	205.53	208.37	207.48	203.98	205.66	212.57	208.75	207.39	210.45	209.55	209.25	208.25	206.46	202.68
207.07	209.82	207.43	210.28	206.39	207.9	210.79	207.53	207.03	208.24	205.11	201	207.39	206.1	205.67	208.6	211.14	209.09	208.92	205.85	204.51	211.52	207.28	205.94	206.27	207.99	209.71	205.79	211.77	203.81	209.4	207.13	206.37	208.98	208.09	205.84	210.28	206.87	204.83	213.8	208.05	206.65	211.81	207.82	208.4	208.13	206.08	209.47	209.24	204.14
213.67	214.79	212.16	213.93	212.63	212.85	212.35	211	212.59	211.01	214.55	213.99	215.33	214.32	214.51	211.32	209.56	211.93	215.35	212.02	212	213.12	211.97	217.37	214.29	213.43	211.39	214.69	216.82	211.19	208.98	216.27	216.32	212.03	213.02	210.4	219.53	215.74	217.32	214.19	209.97	211.77	215.49	212.43	212.38	209.28	209.51	214.91	210.85	211.71
201.1	202.36	202.71	204.17	201.76	207.29	201.68	206.03	204.97	206.18	203.03	204.19	199.74	204.56	204.43	204.36	201.78	201.87	201.26	207.97	201.17	201.95	198.14	200.17	203.35	203.08	200.66	203.48	203.74	199.04	204.29	206.65	199.62	201.4	206.53	205.39	204.37	202.56	206.12	204.17	204.76	202.02	201.93	204.88	207.64	205.13	203.46	204.03	205.03	203.74
209.61	211.64	203.83	205.95	208.44	206.67	204.76	208.04	209.99	208.71	203.74	208.12	206.43	203.2	209.65	203.37	211.38	206.17	209.04	206.62	206.68	208.2	210.48	206.22	207.57	201.55	208.35	208.92	204.1	204.79	208.95	207.63	205.24	205.13	209.71	203.02	213.63	208.11	214.54	204.11	207.91	210.5	207.53	202.93	206.23	206.82	208.69	204.93	208.13	209.36
215.76	218.23	216.52	218.14	219.04	215.23	217.24	211.72	214.54	221.69	217.76	222.39	217.1	217.69	214.55	217.55	215.91	219.02	217.93	216.1	219.41	219.75	218.14	212.84	221.44	212.65	217.23	213.18	212.6	216.03	218.67	216.1	218.56	215.95	217.81	214.67	215.04	217.17	216.48	216.1	216.02	218.11	213.47	216.82	219.97	215.73	218.34	214.79	215.17	218.51
206.8	207.76	206.29	209.38	210.53	211.11	212.57	206.4	208.97	208.39	212.34	208.89	210.93	208.05	210.39	209.43	206.09	207.76	210.19	209.2	206.82	212.63	211.72	213.05	210.54	209.1	207.07	211.07	210.87	208.06	212.06	209.36	204.26	208.05	206.75	208.53	207.78	206.05	209.34	209.22	209.46	207.46	209.25	211.6	211.44	208	204.92	206.56	210.21	216.42
195.64	198.31	200.85	197.37	203.61	201.73	197.21	202.79	198.71	198.73	200.73	202.36	198.92	195.39	199.82	202.26	201.73	200.73	197.37	201.77	203.02	195.36	201.07	201.03	201.3	202.25	203.83	203.93	200.61	196.82	199.95	203.06	201.22	203.16	199.97	200.32	199.82	199.44	198.01	203.38	197.23	201.89	202.82	205.87	200.7	202.68	197.57	198.96	199.59	202.25
200.23	197.52	200.39	201.86	199.67	201.36	202.55	200.96	197.34	197.87	201.47	202.29	201.62	195.4	202.76	193.43	203.38	198.22	198.31	195.83	202.96	199.08	196.88	197.85	201.51	201.11	197.76	201.95	198.01	196.31	202.25	198.26	196.36	200.8	201.23	201.98	201.59	202.52	203.72	198.31	204.64	198.93	198.28	200.02	195.75	202.76	202.93	197.87	195.86	200.74
202.32	201.51	203.71	210.17	202.55	209.08	202.37	202.64	206.57	208.63	196.64	206.09	203.16	210.07	204.53	204.64	203.07	199.47	203.65	209.25	203.67	203.98	205.36	204.36	205.75	207.39	204.22	201.36	206.51	203.46	208.6	210.85	201.73	205.95	207.25	202.86	204.85	205.67	206.26	200.36	204.27	204.89	210.93	206.43	203.79	201.73	205.28	205.98	203.65	202.9
217.44	217.79	213.07	221.37	221.29	216.72	214.18	219.82	215.18	219.54	216.05	213.56	215.13	221.85	219.94	217.31	213.27	217.3	213.41	214.7	216.29	216.86	215.59	219.56	217.83	212.25	214.1	216.95	216.16	218.38	217.13	213.5	217.85	214.91	213.46	215.22	216.98	213.26	213.74	211.92	215.14	214.37	220.54	217.01	216.61	221.69	214.39	213.87	214.57	213.01
204.83	206.57	202.74	207.19	205.33	206.87	205.85	200.97	205.34	204.14	199.69	205.71	207.16	203.96	206.03	201.96	210.98	204.25	205.87	209.83	205.92	203.7	202.09	201.73	207.9	202.55	204.18	206.17	206.51	202.58	206.81	203.06	204.88	205.82	202.3	201.47	203.77	208.97	201.67	207.74	204.59	202.92	204.33	201.67	201.9	202.49	203.17	205.63	205.06	201.51
208.43	205.44	211.27	208.77	206.88	207.21	209.49	207.04	205.93	205.02	204.21	207.47	211.01	205.63	207.88	206.98	213.24	208.17	211.74	206.48	204.48	205.18	204.61	207.64	206.14	204.97	210.53	207.31	206.66	205.06	205.09	206.52	206.24	201.34	204.6	212.38	209.48	207.01	208.35	210.53	207.01	206.59	210.34	211.08	201.36	210.58	204.94	208.59	205.89	203.48
208.1	209.52	210.12	208.42	201.9	210.53	208.28	209.04	209.02	208.77	214.29	206.31	207.33	208.1	211.68	213.57	211.32	206.42	206.37	211.05	212.12	212.69	209.4	207.58	212.34	211.02	208.79	212.17	208.14	207.73	209.01	213.62	210.63	210.7	208.01	211.96	207.64	209.64	207.09	209.05	207.48	210.29	207.12	208.4	209.72	209.69	208.07	206.3	207.18	210.47
210.16	207.04	213.55	203.25	205.99	205.43	209.37	210.95	212.01	209.16	210.05	204.2	209.02	205.33	210.08	209.39	209.32	206.6	205.55	208.25	210.34	208.25	208.5	209.07	208.14	205.41	209.76	211.05	205.94	207.24	210.49	209.34	207.51	207.03	207.71	212.02	208.7	204.41	209.13	207.69	207.7	205.81	205.2	202.45	205.17	207.09	206.83	206.08	209.72	208.83
208.99	205.58	206.92	208.44	204.57	208.76	209.02	210.4	209.76	208.21	210.21	207.29	205.8	208.65	205.19	207.67	207.43	205.21	206.71	205.93	207.33	211.48	209.33	205.65	207.18	209.16	205.06	205.44	207.47	208.42	208.02	206.91	211.65	207.44	207.84	211.18	205.45	209.7	207.23	201.84	212.28	204.69	202.96	206.65	207.67	207.01	213.21	208.98	205.86	209.93
198.07	199.78	195.89	199.02	195.55	199.45	199.28	198.21	197.93	196.8	198.7	205.3	200.08	197.44	200.54	196.67	202.33	200.17	203.53	201.33	206.29	197.3	200.56	199.14	198.97	202.09	199.07	197.5	193.55	198.02	197.29	203.91	198.62	198.27	196.62	198.93	200.83	202.38	197.64	199.1	199.9	198.87	198.65	202.56	197.47	196.71	197.53	199.77	197.94	198.74
211.91	211.89	214.87	219.96	214.96	208.55	214.12	214.53	211.66	216.64	212.08	208.53	215.52	214.98	209.44	213.81	214.28	208.48	214.31	209.45	218.73	209.26	211.47	211.76	215.89	216.09	211.68	211.65	216.63	215.67	209.95	209.28	209.15	218.17	215.56	216.77	215.56	217.17	211.06	210.94	216.23	212.04	212.58	210.4	213.39	211.07	211.17	213.23	216.15	216.02
211.99	206.6	208.07	207.25	205.29	202.65	206.64	207.82	203.7	207.57	203.17	205.05	209.86	208.36	207.81	208.86	204.61	206.02	209.3	209.74	205.99	207.04	208.87	209.5	207.03	207.58	204.4	206.09	213.73	207.01	208.13	210.2	206.39	205.89	208.02	209.3	207.92	209.89	209.76	207.26	211.96	204.75	207.85	210.75	206.4	208.45	207.52	207.91	212.08	207.78
217.86	217.57	218.4	216.24	218.12	215.96	217.74	220.69	218.88	216.26	213.24	212.97	217.59	214.45	214.78	216.41	216.74	212.19	215.65	215.2	217.55	211.39	218.41	219.62	219.44	217.52	217.31	220.62	218.89	215.65	217.54	210.99	219.92	221.92	216.52	218.35	218.17	218.12	217.57	217.11	214.86	216.34	215.88	213.12	217.87	213.87	214.17	217.11	216.98	213.68
208.65	206.12	199.08	211.93	209.3	204.24	202.42	208.84	205.28	208.22	205.61	211.12	207.75	209.46	212.81	209.77	207.41	206.68	205.4	212.08	209.64	207.11	211.08	206.33	209.7	209.86	207.59	204.47	205.58	211.01	208.69	211.23	207.35	206.14	211.07	209.18	204.2	207.06	203.52	203.32	208.37	208.59	206.15	207.66	208.67	206.03	207.21	208.92	205.54	207.98
204.58	201.05	199.68	202.61	202.16	205.06	203.21	203.2	204.14	209.12	201.55	206.37	200.28	200.86	207.09	203.15	204.2	203.31	205.68	202.76	203	200.84	203.91	204.32	198.92	205.28	202.61	206.72	207.19	208.56	203.53	204.99	197.37	201.28	209	202.51	209.34	201.3	202.08	201.32	202.85	206.74	205.51	202	209.1	199.08	206.68	197.52	205.79	203.53
211.39	209.94	211.72	214.42	216.01	209.71	210.65	209.96	214.74	213.79	212.53	209.39	206.22	210.35	211.33	213.88	212.73	209.11	209.91	211.94	210.54	210.78	210.11	213.79	209.6	214.24	213.67	209.28	211.5	211.77	210.34	215.21	212.23	210.38	206.9	208.66	208.77	210.81	216.6	207.27	213.13	209.79	209.72	212.59	209.57	205.88	213.63	214.72	212.35	211.17
209.86	210.17	201.81	207.17	208.08	205.44	203.59	205.23	211.1	208.56	206.57	207.25	207.74	206.92	205.85	208.15	210.72	208.98	208.74	206.05	208.31	211.01	212.37	207.61	209.28	209.05	208.3	208	206.36	211.8	210.75	206.89	206.75	208.63	206.92	204.64	204.25	211.89	212.49	209.86	209.77	207.52	207.46	209.28	210.18	209.02	210.51	210.86	206.35	210.85
215.18	215.12	209.44	212.2	211.52	213.22	215.88	216.72	209.54	208.98	208.71	214.96	213.97	211.26	213.77	215.93	209.77	210.13	211.97	215.98	210.23	207.98	212.58	209.92	212.69	212.08	214.99	215.8	208.81	212.2	213.2	216.63	214.72	213.21	210.3	212.76	213.74	210.93	210.68	211.62	211.51	213.63	214.54	215.53	211.96	210.79	210.47	213.31	213.39	213.36
208.8	205.39	207.77	210.45	209.22	208.21	208.98	210.41	208.26	212.31	208.63	211.82	207.77	214.48	208.44	209.25	210.04	207.52	209.8	212.64	208.53	211.63	210.17	209.28	207.27	207.72	212.52	205.11	205.07	212.64	208.25	207.11	209.59	206.35	206.49	205.92	210.25	214.72	209.73	208.68	208.03	209.57	209.07	209.38	206.34	209.81	212.09	211.4	205.69	205.21
212.15	212.25	210.38	217.66	210.4	216.91	210	212.42	212	214.56	211.72	215.66	215.3	213.06	214.64	209.63	210.15	210	214.59	211.12	211.6	213.51	215.07	213.5	212.96	213.03	212.93	207.27	212.17	213.41	215.82	212.24	211	213.93	212.95	213.3	217.33	209.26	212.34	212.88	212.17	217.64	213.6	210.28	211.17	209.85	210.51	212.28	211.22	209.94
208.04	207.44	209.45	212.16	209.53	205.23	203.76	209.81	210.83	208.22	208.88	204.02	210.43	209.73	206.22	207.23	208.8	206.09	206.89	210.59	206.37	208.02	205.16	207.19	206.26	210.58	207.82	206.13	206.45	205.92	202.38	211.71	215.42	207.32	204.93	205.3	209.6	210.91	208.57	207.74	207.94	205.24	212.03	207.77	206.43	212.03	209.69	209.33	206.74	207.28
208.69	212.67	211.76	213.46	215.06	214.98	215.11	214.45	210.63	215.35	213.07	212.12	214.34	209.53	208.45	211.08	212.57	212.57	208.81	211.61	212.93	216.17	209.53	216.96	212.25	217.74	214.1	213.1	217.29	216.69	215.61	212.17	217.18	215	209.92	212.11	216.67	210.59	211.89	211.82	215.02	212.41	212.5	211.66	212.53	218.49	212.38	210.53	209.8	216.89
207.41	206.36	208.05	207.1	203.57	202.7	206.33	207.2	209.76	204.99	206.77	207.07	207.2	205.29	206.97	205.74	209.13	207.26	208.14	204.2	208.19	206.37	211.4	206.32	204.58	207.12	208.48	207.59	209.69	208.48	203.92	207.2	212.15	208.31	205.59	205.19	208.74	207.81	207.86	208.18	207.83	208.11	208.84	208.96	209.1	206.09	206.92	206.92	208.39	209.21
206.13	202.94	205.04	205.6	202.33	206.33	202.6	205.47	200.99	203.12	202.86	205.55	203.04	207.35	204.47	206.74	202.75	202.97	202.88	204.15	206.85	209.98	201.66	206.19	201.94	203.63	203.85	202.44	206.27	206.19	205.4	201.03	204.36	203.09	209.43	210.85	207.77	204.56	207.61	207.41	206.3	203.19	204.44	208.9	205.39	202.58	205.01	201.26	203.98	203.18
206.26	196.78	203.62	203.97	202.39	201.98	203.13	202.11	204.27	202.68	202.18	206.79	204.53	204.36	205.3	201.26	203.44	207.02	205.12	205.67	208.33	204.24	202.63	203.72	202.6	207.44	204.79	206.53	202.79	199.07	206.42	203.11	200.47	206.19	203.36	200.89	203.23	203.92	204.04	201.5	203.33	205.96	208.47	205.28	203.9	204.02	202.85	206.82	199.55	205.96
208.72	204.43	211.22	207.64	205.24	208.4	206.39	206.94	208.49	208.07	211.34	206.12	207.31	207.05	206.67	209.24	208.19	210.09	204.93	207.69	207.12	210.02	209.44	206.32	210.36	209.32	205.83	210.48	205.4	208.12	206.52	205.75	207.12	203.73	208.21	203.85	204.24	205.49	208.94	208.39	213.89	208.98	206.1	206.3	211.64	208.8	210	204.76	208.79	207.01
208.59	209.34	210.44	210.7	207.44	207.14	203.6	212.23	208.99	211.03	208.37	210.28	209.44	210.55	209.23	212.82	206.17	206.58	211.89	209.5	204.13	208.55	207.89	209.71	206.96	207.81	209.62	210.69	206.08	212.63	212	209.25	209.72	213.14	209.14	209.72	212.56	207.26	210.19	207.06	207.74	208.34	210.25	211.41	207.26	209.48	210.7	207.22	208.83	211.18
198.18	201.99	202.66	203.41	199.97	199.48	197.78	199.87	200.41	201	201.51	202.29	197.59	200.2	199.3	203.4	201.2	203.19	202.08	205.72	201.29	203.07	201.99	200.39	196.63	198.1	199.2	203.77	200.02	204.11	198.82	200.78	201.23	200.24	204.53	199.99	202.13	199.64	201.37	204.01	206.06	202.97	201.04	202.03	199.04	202.66	206.22	200.75	205.7	205.28
208.53	212.65	204.45	211.31	211.83	208.58	207.81	208.09	207.68	212.03	206.54	209.25	208.64	205.91	212.14	205.81	208.82	211.85	211.68	208.79	209.07	210.64	203.91	208.31	202.61	206.72	209.92	208.99	208.99	209.18	211.43	206.18	208	209.82	213.51	206.28	205.71	205.23	211.57	208.23	205.65	208.85	206.72	205.26	209.76	210.44	210.54	207.82	206.51	209.63
215.8	212.37	211.63	217.21	208.09	212.65	210.97	209.5	213.3	211.84	213.24	216.13	213.4	214.72	212.02	209.3	211.7	209.53	211.82	210.85	215.55	209.89	213.28	211.28	211.19	211.61	208.21	213.4	210.1	213.58	212.38	214.09	211.01	210.7	218.18	207.3	212.7	207.66	216.09	212.01	217.36	214.26	211.38	211.77	208	216.4	211.97	211.97	215.13	217.82
200.84	196.25	203.29	200.36	203.23	201.26	195.58	200.42	199.04	198.6	197.21	202.03	202.31	197.48	202.86	202.09	194.98	200.69	201.64	197.27	198.85	205.37	202.49	202.25	198.07	199.63	202.47	202.56	197.27	204.36	198.81	198	201.99	199.52	201.11	206.42	197.65	203.75	206.04	198.17	203	202.91	199.88	201.83	199.73	201.98	200.78	203.06	201.52	202.07
207.06	208.58	209.02	207.09	211.97	209.41	205.2	203.78	210.78	209.04	203.06	209.01	211.17	209.44	210.86	207.3	206.38	206.45	208.39	206.08	208.33	211.35	205.62	208.59	207.42	211.95	206.21	210.76	211.69	200.79	210.47	209.34	210.35	209.57	208.06	210.61	203.55	202.85	206.4	206.94	208.1	206.26	207.3	207.42	203.61	209.78	210.09	205.18	208.91	206.5
208.98	205.22	206.41	207.11	206.31	212.31	208.7	209.57	209.95	213.51	208.81	207.17	208.69	209.26	210.17	208.24	206.95	206.77	209.22	204.79	210.72	205.59	211.57	209.62	212.74	207.92	206.69	209.05	207.24	210.97	209.06	208.28	209.32	209.59	209.91	209.94	203.2	207.82	208.76	209.26	206.72	206.01	205.32	206.12	211.23	212.09	205.14	208.25	207.79	207.21
200.29	200.53	199.24	198.37	200.02	201.51	197.83	198.99	200.38	195.76	202.81	203.79	202.41	203.9	200.46	196.26	194.84	199.53	198.08	199.41	198.82	196.79	198.06	200.32	198.53	199.4	203.08	197.52	195.2	193.9	201.53	198.46	206.53	197.71	197.75	203.03	205.08	198.6	198.32	200.98	201.8	196.27	196.81	200.15	200.48	195.98	202.1	196.6	201.36	197.89
203.31	205.18	204.51	206.89	202.7	202.09	201.51	206.06	202.65	203.04	201.1	201.69	200.17	201.23	204.85	201.2	200.88	204.3	203.11	199.47	202.46	203.54	201.12	203.17	208.1	199.85	199.41	205.83	200.34	198.3	199.39	200.25	204.78	200.83	201.78	199.3	203.77	206.04	202.79	198.16	205.37	201.9	202.87	201.57	198.14	197.46	202.82	200.5	204.16	203.26
206.73	206.98	210.51	211.85	212.64	204.42	209.56	208.97	211.85	205.55	206.07	208.14	209.82	207.37	207.42	209.66	210.86	212.35	206.33	207.05	214.04	208.02	207.77	211.53	209.68	211.6	208.94	213.85	214.53	208.31	205.5	206.85	203.69	207.36	208.84	211.19	211.38	208.01	207.81	210.12	211.84	209.17	207.28	209.1	208.21	207.38	208.02	209.84	208.94	208.66
206.6	203.26	207.99	208.32	205.76	206.96	209.54	202.74	208.21	208.53	208.1	209.71	208.91	207.17	207.18	207.57	202.4	207.91	205.7	208.31	206.19	205.79	213.57	209.18	208.22	210.01	208.73	202.11	207.3	207.32	201.61	210.79	205.74	204.76	209.61	208.26	212.19	211.03	203.67	201.3	208.44	209.98	205.14	212	214.78	211.09	208.24	210.58	207.65	205.2
208.31	209.05	201.6	207.89	206.75	212.31	212.07	206.65	209.5	214.87	215.52	212.98	209.46	210.97	208.51	208.1	208.19	207.13	209.28	207.28	207.03	208.01	206.04	211.42	208.75	207.8	210.22	210.38	209.12	210.41	205.21	210.2	208.42	212.73	209.16	209.12	205.62	206.58	210.51	208	210.59	205.85	212.82	213.35	209.36	205.69	205.54	210.72	211.98	207.72
209.1	207.56	210.71	210.21	206.54	212.15	212.43	211.47	203.27	213.63	207.61	209.89	207.75	205.68	208.48	208.25	211.3	210.5	210.71	206.74	210.35	205.26	205.25	208.69	205.47	209.15	208.2	209.19	213.07	204.33	207.57	210.59	209.97	208	210.3	210	211.08	205.95	209.4	207.97	210.25	211.63	205.09	206.46	210.12	206.95	206.94	203.26	209.66	209.98
206.65	196.8	202.05	204.3	204.6	196.49	202.86	197.84	203	200.63	199.94	198.52	200.1	198.12	198.81	201.88	199.97	204.51	199.09	200.82	200.31	202.36	197.11	201.15	205.69	195.52	198.05	201.32	201.98	202.11	200.75	200.68	199.01	202.44	197.26	201.13	203.46	198.33	198.01	200.9	196.22	199.57	197.8	196.34	200.31	197.2	201.93	200.76	202.51	206.58
213.48	215.92	219.74	220.6	213.52	214.15	217.25	212.01	219.68	219.79	215.66	219	216.87	212.32	215.86	217.3	213.45	213.32	219.81	215.55	222.17	216.61	219.32	219.39	216.17	213.32	220.08	217.52	219.28	218.06	218.15	215.86	217.72	215.03	219.19	214.78	218.79	215.15	216.79	218.14	213.39	216.16	212.25	216.29	215.78	212.12	218.22	217.53	218.31	210.36
191.87	192.3	193	195.08	198.16	193.35	192.24	195.07	197.6	194.12	194.86	199.76	193.14	201.21	195.51	190.77	193.86	192.51	194.11	190.99	198.92	194.42	196.47	191.69	194.9	193.37	189.51	196.37	193.5	191.43	198.56	197.31	193.04	192.54	189.4	196.82	193.84	194.73	200.52	194.8	196.55	194.74	195.93	192.4	197.66	195.7	194.69	193.11	194.31	194.75
214.58	212.1	211.23	210.07	209.68	217.73	206.44	215.68	210.78	209.22	212.03	205.56	209.7	209.04	209.78	210.22	213.25	209.13	211.71	214.48	208.91	210.12	208.5	205.15	213.31	209.35	211.62	212.8	213.04	214.83	210.11	211.84	209.3	211.85	211.64	210.47	214.5	209.52	214.72	209.01	209.42	207.61	208.78	209.71	211.47	208.52	207.95	212.83	210.35	211.24
200.02	197.82	200.22	200.44	200.59	198.27	204.74	200.34	200.44	200.6	204.45	201.96	202.5	201.45	203.79	200.13	201.64	202.1	196.51	198.72	203.22	199.39	201.08	200.8	202.67	200.55	199.26	199.57	202.46	200.07	197.54	203.23	198.22	200.44	204.59	198.43	196.6	197.87	197.28	203.11	201.49	201.99	194.54	203.83	194.21	203.31	201.55	203.53	201.54	199.23
205.38	196.72	198.75	202.6	199.65	200.03	200.91	205.44	202.83	203.73	206.43	201.67	204.01	204.18	201.14	204.23	198.69	199.98	200.05	203.48	208.99	200.06	200.67	209.01	198.12	202.89	199.29	203.36	203.72	207.68	202.09	206.14	203.09	204.33	205.56	199.55	203.64	201.37	204.23	199.04	204.37	206.61	205.31	203.93	202.62	199.74	199.59	199.73	202.48	200.45
197.68	200.14	197.38	196.62	199.77	203.69	201.46	200.55	201.11	204.48	198.37	195.54	195.78	203.53	199.55	197.76	200.68	201.73	199.8	196.84	199.67	199.65	199	199.47	197.98	197.4	200.22	200.33	196.31	199.69	198.58	198.06	204.44	200.56	200.48	200.71	202.58	200.31	198.02	200.11	197.05	201.49	197.63	200.71	198.4	198.05	202.35	199.01	199.56	203.25
203.67	210.55	211.82	207.88	207.62	208.93	208.99	209.69	206.95	210.99	210.28	206.91	208.96	208.66	207.1	210.97	212.02	207.12	211.23	208.31	209.56	209.31	207.89	208.16	202.23	212.63	208.77	211.91	207.2	205.8	206.51	206.17	208.52	212.53	211.57	208.69	203.77	206.34	213.52	214.09	208.68	207.62	205.61	209.02	206.67	207.14	210.16	211.42	207.48	207.7
219.41	214.84	219.46	222.54	217.49	218.81	217.49	218.39	220.51	222.14	223.5	216.65	214.25	217.91	216.24	214.42	218.78	220.33	218.3	216.4	217.5	221.23	217.4	216.87	215.27	219.57	223.07	217.94	214.84	209.94	215.31	223.18	216.45	219.79	215.59	221.94	216.3	215.05	218.99	219.98	216.73	217.72	217.31	221.28	216.39	214.27	216.25	217.28	216.28	215.6
201.31	204.37	206.24	203.14	199.43	205.21	201.77	204.56	205.26	203.96	206.73	204.9	207.84	206.77	200.29	201.94	202.54	205.5	201.6	209.89	205.72	201.79	203.92	204.58	203.65	206.69	207.29	203.76	200.54	203.11	207.85	204.77	203.87	202.34	200.27	207.2	203.92	203.53	200.29	201.3	205.59	204.87	203.59	203.5	204.98	203.02	207.27	208.66	204.34	202.02
209.76	213.91	211.52	209.19	207.69	211.03	207.25	212.96	211.65	214.67	211.75	211.72	211.45	212.15	208.68	211.31	213.03	217.46	208.48	209.45	208.65	207.51	210.36	206.96	209.23	212.62	211.72	209.73	216.34	215.22	213.63	211.41	208.85	208.64	214.36	207.24	212.35	213.74	208.66	211.44	212.06	211.72	213.83	211.1	210.71	214.25	213.74	209.8	215.06	216.05
213	214.91	210.06	212.96	213.65	212.39	209.25	214.45	213.51	210.2	210.44	207.6	213.19	207.29	209.76	213.04	208.7	211.17	210.9	216.02	208.98	213.52	210.6	212.39	210.48	211.94	209.67	210.1	209.52	211.79	213.63	211.76	209.93	214.91	211.71	208.55	210.67	213.84	210.05	214.17	208.08	210.07	206.35	210.94	209.21	211.24	215.28	209.52	208.54	215.56
212.14	211.22	214.54	214.21	218.5	213.51	212.18	216.49	214.8	210.94	216.25	213.14	213.87	213.6	213.93	213.16	214.65	209.11	210.93	208.8	212.16	212.86	214.05	217.75	213.45	217.7	214.73	214.04	214.79	213.69	211.24	208.56	217.44	216.65	212.21	213.12	218.16	208.38	213.86	214.56	214.84	209.86	214.07	214.47	213.6	215.44	213.26	215.69	214.96	216.03
213.72	207.2	217.81	210.41	208.49	211.37	208.17	210.84	210.15	211.96	208.79	215.13	210.76	211.34	210.42	213.64	211.62	210.69	210.63	211.88	210.64	213.34	211.94	209.13	211.9	212.81	208.93	213.9	212.9	209.73	211.92	208.6	211.78	209.39	211.97	214.2	212.73	213.29	211.46	213.05	211.34	216.26	214.28	215.24	211.21	213.92	210.6	206.48	214.1	212.09
206.3	208.87	203.68	204.61	207.12	208.69	209.16	205.06	202.52	208.76	207.57	205.4	204.56	207.36	207.24	208.48	208.56	209.64	205.65	210.35	208.63	211	207.48	211.3	209.5	206.59	207.39	207.49	210.88	207.17	210.3	212.58	206.71	211.66	210.23	208.37	210.27	211.19	208.82	210.56	209.93	208.16	211.58	211.87	208.22	209.51	207.39	208.99	212.58	210.7
211.68	210.16	208.67	206.46	206.6	210.83	209.2	206.53	207.28	206.4	207.89	207.16	207.75	214.21	207.1	208.59	207.38	206.52	204.92	209.87	206.79	208.35	207.61	205.74	204.12	206.6	206.6	207.54	206.24	206.06	205.74	207.48	207.72	210.19	208.49	206.85	206.18	207.86	204.63	202.75	205.82	207.93	205.66	206.88	209.34	204.04	205.19	209.28	208.41	201.8
198.97	197.75	204.19	201.7	201.76	200.03	196.22	196.51	200.33	197.63	197.05	193.54	200.87	201.12	193.01	200.83	201.22	196.72	196.36	199.1	198.38	201.02	199.17	198.15	198.43	196.37	201.68	199.54	197.83	198.44	201.06	200.89	195.92	197.36	199.04	202.83	199.95	196.64	200.85	200.58	197.97	199.33	198.77	198.05	196.86	203.22	204.74	199.8	197.36	201.68
196.18	199.61	197	199.07	197.15	198.4	200.33	198.35	199.09	199.32	196.14	199.7	200.12	195.8	201.98	199.28	193.98	198.72	196.98	195.61	201.82	197.01	200.84	200.59	196.5	199.55	196.38	199.97	198.45	194.6	196.04	199.66	197.78	195.63	194.9	200.89	198.56	196.73	195.76	197.72	197.77	200.73	202.68	199.06	197.78	198.59	199.58	195.06	196.52	194.64
196.86	199.88	199.85	201.24	202.14	201.7	197.29	199.05	197.54	197.5	196.65	195.7	198.62	197.77	198.28	205.32	198.66	200.05	197.83	198.61	199.82	199.16	197.58	198.78	197.04	197.56	201.97	200.71	196.04	201.85	198.12	199.6	197.04	201.21	197.13	202.15	195.46	200.7	198.97	201.92	197.12	198.92	204.36	204.01	198.96	202.27	202.83	201.6	200.95	199.29
200.73	201.68	208.28	203.65	208.52	203.7	205.42	203.04	205.56	202.53	202.41	207.44	208.48	204.11	203.11	207.22	208.01	202.78	206.56	206.36	204.98	201.42	204.27	207.39	207.7	206.92	201.84	200.14	199.24	200.9	203.15	205.25	204.96	200.31	203.72	210.51	203.88	206.25	205.77	202.31	201.7	209.34	200.82	206.72	201.34	203.31	199.22	199.99	202.86	207.55
214.91	217.81	213.76	211.14	217.08	213.05	208.87	214.94	211.53	208.15	219.28	215.85	210.73	215.19	219.41	214.19	211.51	214.37	213.94	214.41	211.19	214.02	215.41	213.41	210.9	213.48	211.98	213.93	211.66	210.94	213.36	212.5	215.73	210.85	215.01	211.37	215.97	217.66	215.06	210.96	213.23	211.78	214.47	216.54	213.51	216.6	213.54	208.29	213.32	212.42
212.85	210.37	212.56	212.11	207.14	210.26	213.92	211.09	212.1	210.2	208.29	210.52	210.73	210.94	211.03	209.99	213.17	212.37	214.15	212.53	210.73	212.1	211.65	215.56	210.48	208.45	212.64	211.79	213.37	212.18	211.36	214.36	212.73	213.32	210	211.81	210.51	211.19	210.93	208.92	211.93	212.97	215.25	208.3	214.58	209	209.95	211.41	217.45	211.88
213.88	219.48	213.19	216.47	217.05	213.01	216.59	218.41	214.84	215.59	217.26	217.99	219.19	216.33	219.8	219.27	214.78	217.66	213.43	212.85	215.64	214.3	219.24	217.49	219.16	218.28	218.28	217.92	215.61	219.57	219.47	212.22	218.21	217.86	214.89	219.09	222.13	217.13	219.29	214.03	219.01	219.4	218.39	215.35	215.41	219.51	211.72	216.18	217.94	213.05
202.12	203.78	199.4	202.48	199.79	195.18	202.5	201.63	200.31	199.28	204.25	199.79	202.42	199.08	200.74	198.07	203.44	199.72	201.92	199.58	198.31	203.82	200.01	200.62	198.23	200.54	205.42	200.27	200.29	200.59	201.59	205	200.63	202.19	198.18	201.27	199.32	200.24	201.93	197.27	200.27	203.33	202.42	203.31	202.45	197.23	205.61	200.8	200.41	205.09
201.59	205.84	207.41	207.89	205.95	205.62	204.15	204.28	206.09	201.91	204.96	205.62	195.5	203.96	200.24	201.54	201.09	207.41	202.61	204.72	205.64	207.45	204.32	205.15	206.03	207.5	206.7	203.49	200.78	204.44	206.44	203.78	203.74	203.96	205.99	204.5	204.73	208.02	209.4	201	204.99	204.42	204.83	202.94	202.96	207.79	203.41	205.62	203.11	205.08
191.71	193.06	194.7	196.43	193.3	193.84	191.57	197.07	197.68	193.24	194.95	191.03	194.39	189.42	189.17	194.46	189.56	195.9	193.51	195.7	198.5	195.79	190.31	197.37	197.46	195.19	192.86	194.28	196.36	192.73	196.36	193.99	193.62	191.16	194.1	194.2	193.79	194.36	194.19	195.14	194.97	194.92	199.03	191.62	196.07	195.5	194.84	193.68	195.36	192.36
209.42	207.98	207.53	211.8	207.6	205.78	211.45	211.11	206.95	208.89	207.89	207.77	208.74	212.08	207.49	209.02	214.72	209.59	206.33	209.31	208.81	210.77	204.61	206.92	206.62	208.26	206.07	209.28	210.58	208.99	209.84	208.46	210.35	211.86	205.78	214.16	209.77	206.84	208.65	210.01	209.58	206.9	209.61	206.45	209.56	212.97	207.92	211.2	211.14	208.83
212.29	209.36	212.19	212.35	212.08	208.46	214.39	210.64	214.22	213.25	210.72	212.05	208.97	208.85	213.27	210.87	210.74	206.37	210.27	211.95	212.05	212.03	212	213.04	209.8	210.57	211.21	209.93	209.96	211.67	209.77	212.74	214.91	213.43	209.79	213.64	214.08	211.85	211.74	210.19	209.11	210.63	212.71	217.29	207.37	217.45	214.04	214.28	211.66	209.48
207.83	209.95	206.74	217.18	206.5	205.28	212.68	212.69	213.18	209.06	213.4	213.95	211.09	211.81	212.56	209.51	212.19	211.68	213.06	211.63	215.48	214.42	210.71	210.32	212.64	209.68	210.69	208.33	207.87	216.41	212.41	210.95	213.82	210.41	210.51	212.12	212.01	211.96	211.02	209.64	210.68	211.24	215.58	208	208.34	206.9	212.32	209.69	210.87	211.32
204.49	206.85	203.63	202.35	201.79	204.65	208.22	208.15	199.84	204.66	204.85	202.51	203.18	204.61	202.21	204.36	203.13	202.06	208.89	197.54	200.69	203.17	205.64	206.97	207.06	202.57	202.99	205.26	204.81	202.35	201.8	204.15	200.3	203.81	201.53	198.83	202.03	204.48	203.97	199.77	200.04	201.07	203.87	200.84	202.74	203.19	203.74	207.5	206.3	200.83
207.42	206.49	208.59	206.89	207.1	207.23	208.25	206.5	209.71	206.5	208.06	210.1	209.4	205.21	203.78	214.7	205.38	208.65	203.07	207.18	212.69	204.37	210.86	203.78	208.56	208.46	208.1	212.83	209.75	207.83	209.43	205.26	205.05	211.39	211.99	205.84	207.28	210.68	208.11	206.96	205.04	204.46	204.07	212.16	205.36	210.96	211.64	208.14	205.74	210.27
212.01	209.89	212.47	214.18	214.76	213.52	214.75	215.41	211.5	212.55	212.81	212.27	218.88	213.35	209.9	214.29	210.11	214.2	208.8	210.32	212.93	209.2	211.91	213.26	216.43	212.34	214.36	211.69	214.15	209.65	210.21	212.68	214.44	213.12	214.19	210.68	211.25	209.63	211.99	211.86	210.72	210.53	213.91	211.22	211.66	208.24	213.33	208.89	211.73	215
207.73	208.89	210.18	213.96	208.74	212.89	212.17	213.58	212.02	206.92	210.56	207.08	214.6	209.56	209.71	213.02	210.42	209.03	216.14	209.26	209.44	209.28	212.5	208.62	214.73	209.92	215.47	208.12	211.95	213.6	213.45	215.1	214.03	212.73	210.36	209.23	210.66	209.15	214.49	212.6	216.56	213.55	213.91	214.48	210.8	210.74	213.24	208.38	211.6	216.23
209.89	205.4	206.61	210.33	207.11	204.78	213.01	209.12	206.78	208.65	211.91	207.55	210.4	212.45	210.34	206	212.34	210.15	209.28	208.5	209.17	212.66	201.7	206.29	207.06	210.75	206.35	204.06	206.6	207.37	207.07	204.2	207.63	210.64	210.1	206.97	207.64	207.83	207.83	210.59	210.41	206.06	209.69	207.03	210.52	206.45	208.87	204.34	206.62	207.92
198.49	202.98	204.46	199.1	201.65	198.45	197.84	201.15	202.01	204.46	200.26	201.66	202.51	203.42	203.78	200.47	197.25	197.13	199.3	202.83	205.22	200.29	203.66	205.33	205.84	196.57	199.25	200.27	208.55	197.86	201.36	198.59	202.3	201.7	198.25	201.39	200.79	203.46	202.82	198.84	204.53	201.3	202.22	199.91	201.8	195.04	199.08	203.31	200.81	201.86
202.36	204.6	204.56	203.13	203.56	205.63	204.23	207.15	205.07	204.61	207.4	205.81	205.03	206.38	207.5	204.37	207.16	208.23	208.09	212.17	207.32	202.81	206.5	206.79	206.63	205.97	207.71	209.19	205.72	205.37	204.88	203.01	205.52	204.28	209.13	205.74	203.02	209.97	205.55	206.66	207.71	206.2	210.33	204.49	207	211.63	203.38	201.8	207.95	205.29
206.7	206.94	198.05	204.26	198.85	204.66	197.58	205.82	201.51	201.38	199.43	206.36	204.89	198.93	205.57	201.96	204.27	205.23	201.24	199.83	206.84	202.51	202.84	201.65	202.08	204.37	205.29	200.73	203.73	202.26	201.15	205.57	201.99	202.45	200.38	203.13	206.15	205.64	202.26	202.17	201.2	201.12	205.17	207.49	203.62	202.76	200.91	201.09	203.96	202.28
205.26	199.49	201.62	201.63	202.91	201.82	201.07	203.27	197.14	202.89	201.96	204.71	201.82	198.49	200.11	201.42	205.59	201.05	201.1	201.64	205.94	198.13	200.7	204.73	202.67	205.74	203.14	200.49	205.74	204.8	199.35	204.18	203.19	201.67	202.76	202.39	201.39	205.06	204	205.53	207.42	200.45	202.34	200.63	203.77	201.75	203.74	199.04	205.72	205.68
209.24	208.36	203.93	201.62	206.49	207.14	209.51	207.36	204.28	203.93	202.66	204.89	203	204.72	199.77	204.9	209.24	203.78	203.86	204.33	206.79	205.39	203.29	208.02	198.93	204.24	207.26	207.07	204.92	202.63	205.31	206.85	204.34	208.75	204.34	201.14	206.16	202.24	203.21	207.38	205.72	205.13	205.63	203.96	204.04	206.93	201.73	207.14	202.8	208.31
193.54	200.08	199.45	197.9	199.2	201.65	195.25	198.03	201.44	196.94	193.18	196.32	199.54	198.29	199.97	196.12	193.37	200.22	199.1	195.78	193.88	200.75	197.16	198.31	195.94	199.77	197.61	199.39	199.34	200.6	195.58	197.65	198.04	202.5	197.96	197.55	195.31	199.93	196.21	192.02	196.4	199.82	199.6	197.89	196.96	198.79	197.69	192.75	194.29	198.84
211.76	212.79	217.69	212.33	208.55	208.21	215.29	209.84	208.15	209.64	205.79	206.73	211.44	214.29	210.62	212.35	214.37	210.37	213.61	205.85	209.52	212.4	211.44	211.3	211.38	207.39	215.95	211.02	212.98	214.73	211.54	208.67	210.19	212.65	213.42	213.83	212.58	214.35	210.13	209.17	208.72	208.9	213.47	208.37	208.94	215.62	207.72	211.26	212.15	214.57
205.79	207.89	207.69	207.94	212.07	210.4	208.46	210.93	207.65	208.77	209.28	209.43	210.48	208.87	203.38	208.56	211.97	208.98	205.83	210.88	206.8	206.99	212.94	204.73	212.79	208.08	204.56	206.34	207.97	204.99	207.31	210.65	205	206.83	207.9	207.02	212.84	207.25	208.2	207.5	207.58	208.99	211.51	206.61	208.52	205.77	210.28	211.26	205.04	202.58
207.78	209.28	209.71	205.38	209.11	212.88	207.42	205.49	210.59	205.23	213.77	211.25	210.8	206.3	207.21	206.27	208.95	211.34	212.02	206.31	208.05	211.3	206.46	210.26	209.83	207.36	208.78	208.57	213.55	209.8	205.02	205.44	210.87	214.5	211.23	209.55	209.71	207.97	205.38	208.82	207.81	209.79	206.35	208.84	210.99	207.79	208.18	210	208.95	214.15
204.7	203.27	209.58	204.46	208	206.25	202.55	202.16	209.93	204.4	206.65	204.07	207.03	203.28	207.54	207.87	205.06	204.11	205.79	205.16	205.53	202.36	205.5	202.13	210.09	202.72	202.74	207.93	206.29	205.41	206.58	207.53	204	202.63	205.54	206.42	208.29	202.85	206.28	207.33	208.03	206.04	208.02	209.4	205.14	209.29	205.01	204.9	203.98	207.63
200.72	203.37	203.17	200.55	203.76	201.67	206.09	205.9	202.91	207.05	200.8	201.03	204.15	199.59	200.8	202.42	200.76	201.28	203.68	205.49	198.39	202.64	201.39	205.88	201.47	201.32	200.04	199.88	200.55	199.41	201.8	204.21	202.62	201.53	200.54	203.92	208.08	197.26	201.07	198.62	202.94	202.34	204.22	202.15	200.46	199.95	203.97	200.16	203.71	204.29
202.38	194.32	205.03	199.82	203.78	200.01	199.86	204.46	196.18	197.85	198.71	201.79	200.12	199.37	201.93	201.23	198.27	202.77	201.25	198.86	202.71	205	202.07	199.28	199.6	200.95	199.31	202.98	201.21	204.63	201.77	202.54	199.91	195.73	199.86	200.32	200.28	200.93	203.94	203.27	203.27	200.14	199.04	201.86	201.05	200.04	199.21	202.11	195.78	198
202.53	201.96	205.41	204.67	201.34	205.24	205.91	205.27	205.67	199.71	200.83	207.07	202.73	208.53	201.29	199.59	207.16	209.14	202.68	203.87	200.81	199.46	199.27	206.11	203.48	202.35	204.47	208.14	208	202.51	203.4	205.42	205.62	203.8	204.27	204.11	205.48	205.3	207.26	199.6	203.79	203.17	201.99	202.2	209.2	206.16	204.7	205.89	199.89	205.01
193.2	193.37	196.98	195.88	194.71	198.97	193.63	191.32	193.19	191.12	198.64	192.7	192.57	195.62	194.09	197.01	196.41	192.2	197.48	195.19	189.94	190.74	194.22	190.91	192.64	192.43	196.28	194.56	190.51	194.51	195.79	195.39	195.53	199.02	195.6	193.52	193.72	192.56	193.41	194.03	196.69	193.3	191.99	193.08	192.6	197.77	193.71	196.12	189.63	194
207.63	209.93	202.83	209.4	203.68	206.64	205.71	204.51	206.98	208.44	209.21	205.93	207.54	206.92	205.54	204.28	205.23	204.07	207.07	207.31	206.72	209.87	206.07	207.11	209.62	204.83	211.24	206.67	208.27	216.1	208.88	208.5	210.45	209.95	207.52	208.11	207.65	210.88	209.75	202.31	206.96	206.92	209.25	207.52	209.89	206.88	209.84	207.01	208.75	206.9
207.45	207.83	212.6	210.79	206.78	208.61	206.97	211.97	206.64	209.97	210.46	208.61	203.57	209.63	209.69	209.44	205.13	208.37	207.09	211.09	204.3	207.54	206.05	212.66	208.43	209.82	208.49	205.4	207.44	213.29	207.51	209.82	207.31	207.81	206.99	205	207.53	212.1	206.74	207.48	206.25	208.28	205.03	202.07	208.34	207.57	209.29	209.08	205.45	210.08
216.79	212.27	213.65	211.77	212.34	214.65	208.26	212.94	216.44	215.85	214.08	215.47	216.55	214.75	209.72	216.45	213.78	213.96	213.96	213.02	210.12	216.47	208.59	212.52	210.22	218.47	206.87	214.7	211.84	213.22	210.42	216.47	212.04	214.92	210.32	211.42	210.38	214.29	210.62	211.94	216.9	216.87	218.55	215.27	213.34	215.34	221.26	217.97	211.78	211.12
208.73	207.51	205.3	205.8	207.58	207.71	209.91	213.94	207.38	206.52	209.06	208.67	210.12	207.49	206.27	203.39	209.82	206.43	207.64	212.9	209.38	205.37	208.78	206.38	208.8	209.33	208.08	209.79	208.07	210.96	210.06	207.1	208.86	209.64	208.7	211.59	205.97	207.56	208.68	206.15	209.76	204.99	210.39	209.75	208.46	204.53	213.28	206.46	205.59	206.65
208.48	211.89	204.76	207.62	206.52	208.86	206.91	209.57	209.71	205.31	213.55	202.88	209.2	210	205.1	210.49	210.75	210.16	204.15	207.13	209.73	210.5	208.99	205.54	210.84	207.44	211.85	210.01	208.9	209.75	209.04	209.69	207.24	209.46	207.33	209.7	208.4	209.27	208.33	205.5	206.48	213.33	204.55	205.93	212.98	215.76	209.48	208.82	212.88	204.33
198.83	202.89	200.39	202.09	206.72	197.56	202.29	202.14	206.75	196.55	204.84	201.52	203.4	202.46	203.04	203.86	200.82	203.23	202.36	198.61	203.01	203.71	207.13	203.79	206.24	199.81	202.22	203.97	202.48	201.02	205.5	197.08	205.19	201.64	205.11	203.94	201.5	202.05	200.8	200.76	204.34	202.54	201.59	200.51	200.86	201.66	205.55	205	200.09	204.92
197.35	195.94	200.82	203.33	198.1	193.64	201.17	198.1	191.1	196.11	194.66	198.27	193.82	202.71	193.63	201.47	197.21	199.87	199.67	199.13	197.43	198.48	197.04	199.54	201.65	199.86	200.23	200.64	198.94	198.3	200.15	199.13	203.62	199.11	197.07	197.47	201.83	199.65	200.46	193.67	198.05	193.17	199.55	200.27	198.39	201.48	196.95	196.67	202.94	194.72
198.02	210.27	202.64	198.74	202.84	202.48	200.99	206.93	202.54	199.42	206.02	202.75	204.1	204.93	203.65	196.49	199.33	204.31	202.59	200.26	204.19	204.52	203.13	200.93	200.11	205.67	200.34	204.8	199.74	201.54	206.24	200.54	203.78	204.49	201.43	200.22	202.91	202.31	201.2	203.89	197.75	202.18	204.28	201.1	201.33	207.21	202.87	204.07	202.59	206.7
206.31	211.8	207.55	209.84	208.09	211.33	208.46	206.26	214.68	205.29	208.33	205.49	210.69	205.63	205.07	208.18	209.33	210.45	208.24	206.38	204.45	211.36	207.12	209.71	208.62	208.79	208.72	208.66	204.18	205.34	208.17	210.24	210.37	210.71	207.95	212.28	210.59	214.98	209.59	209.62	205.28	208.35	207.28	205.54	209.74	209.62	204.46	208.06	209.35	207.12
202.65	209.93	204.09	200.25	203.61	200.1	201.81	202.26	200.14	204.17	202.72	201.99	205.9	202.02	204.23	196	202.97	208.15	202.17	204.35	205.84	201.64	202.29	205.94	206.19	203.45	203.28	203.28	211.71	203.31	201.02	202.78	201.53	202.14	199.64	204.86	202.75	199.49	199.11	204.27	203.54	204.8	207.03	200.76	205.8	204.65	200.62	202.7	200.86	197.16
213.16	205.79	206.85	207.42	207.27	207.4	209.25	211.69	210.29	209.12	208.15	205.88	208.64	209.53	211.87	202.15	211.89	210.94	211.56	209.89	207.7	207.26	207.23	205.69	209.29	210.36	201.23	210.69	208.6	204.91	206.97	209.02	205.64	210.46	204.91	210.9	207.99	209.74	205.31	209.65	207.3	207.16	206.64	209.64	212.13	206.43	211.6	208.26	205.16	206.06
205.3	204.07	203.47	206.47	203.97	206.31	200.91	200.45	203.1	206.3	201.67	200.36	206.28	201.73	204.47	204.25	206.44	202.45	202.76	204.48	201.35	205.62	202.26	203.66	207.59	202.96	207.63	201.25	207.81	206.05	203.65	197.18	202.81	208.6	203.22	203.68	200.2	207.19	202.24	205.7	202.82	202.5	204.17	205.95	205.46	206.71	206.96	206.9	205.99	204.09
207.19	210.35	209.54	211.74	209.83	207.45	210.71	211.17	209.42	210.67	210.38	211.7	207.91	212.54	208.08	211.54	213.4	205.34	213.16	207.36	211.49	209.52	208.79	209.32	207.01	212.01	207.35	213.64	209.53	208.15	206.32	209.15	206.82	212.38	210.08	214.19	207.24	208.35	207.19	207.39	211.14	208.49	211.44	206.15	212.52	209.36	208.7	204.24	209.77	208.1
210.29	212.15	209.03	211.11	208.18	210.4	211.42	207.13	212.15	205.28	208.2	211.56	208.69	205.79	204.17	207.84	208.12	207.13	211.79	208.39	211.16	208.34	207.83	208.14	207.36	208.02	208.22	208.7	210.1	209.84	211.05	212.18	206.95	203.58	208.89	210.69	209.63	212.44	203.27	209.2	207.34	206.32	209.55	211.12	207.38	207.59	207.17	206.99	207.47	213.15
211.91	211.62	209.42	207.07	207.85	214.14	208.18	213.7	209.39	211.48	207.23	206.2	210.39	213.6	208.1	208.17	209.36	212.54	210.79	211.12	212.2	212.91	218.39	208.33	207.47	212.61	208.36	208.46	210.64	208.93	210.97	205.45	203.4	206.45	210.93	212.03	211.63	211.5	212.63	206.44	210.51	208.28	209.94	207.96	209.29	206.39	209	209	216.22	208.35
214.58	215.59	213.84	210.49	214.24	213.82	211.51	213.22	211.28	216.25	213.86	211.11	209.7	213.52	210.71	212.93	211.14	214.31	214.5	213.74	214.08	212.6	212.35	216.32	219.48	213.02	210.63	209.78	209.32	213.58	211.43	211.54	210.9	213.32	212.38	214.78	214.5	215.05	218.88	216.39	215.5	211.45	212.02	209.63	212.46	209.62	210.98	214.28	210.37	216.06
210.77	211.06	212.45	211.69	214.85	212.92	213.52	212.56	211.65	212.08	209.78	212.47	208.32	211.53	206.03	209.85	209.67	209.61	209.29	213.18	211.5	210.88	214.6	213.96	212.95	209.55	209.89	210.6	211.1	213.77	211.23	207.85	214.81	207.71	206.94	211.65	214.52	214.88	205.22	211.4	210.96	206.51	213.09	214.12	210.95	211.17	211.59	206.83	215.3	210.68
200.72	196.95	203.51	202.45	198.79	206.45	206.28	200.21	203.76	201.41	204.31	201.8	202.71	205.56	199.66	197.1	204.55	205.54	197.84	202.24	201.27	202.05	207.99	202.41	205.26	201.58	202.08	198.94	202.65	199.32	199.99	206.43	201.88	203.34	202.46	200.83	201.43	202.15	200.57	204.75	202.52	200.46	206.08	202.49	203.16	203.1	206.56	203.05	205.62	202.07
207.47	211.05	211.09	213.63	208.48	206.48	202.1	206.59	209.91	206.69	209.51	204.47	206.13	204.94	207.42	208.97	207.92	208.74	209.84	209.92	214.92	208.79	207.11	211.66	206.22	211.47	205.88	208.06	208.31	209.71	207.63	209.93	209.5	205.6	204.43	208.87	212.07	207.81	205.01	210.9	208.12	206.15	210.74	210.72	208.66	209.87	209.04	211.11	211.78	209.52
207.38	202.64	200.49	201.79	204.66	202.78	200.91	203.77	201.92	202.38	201.98	202.12	201.45	200.5	204.75	208.65	201.75	199.79	202.97	203.26	204.22	202.22	202	200.61	202.5	201.73	199.8	205.4	203.74	199.41	198.11	201.93	202.33	202.72	204.79	201.71	203.42	202.97	201.68	202.62	205.52	204.8	201.62	201.98	204.89	202.1	202.24	205.17	204.39	203.58
203.4	201.77	206.8	206.65	202.61	202.69	209.42	207	202.92	208.67	201.38	203.77	210.7	206.59	203.59	202.11	206.71	204.98	207.26	204.56	204.13	205.68	207.16	207.56	205.35	204.64	206.08	202.67	200.49	205.7	204.95	204.22	204.85	201.06	207.83	203.44	206.21	202.08	205.33	203.54	206.39	204.05	202.4	208.81	199.69	208.04	205.56	205.49	201.14	201.56
202.19	204.42	203.89	202.46	199.84	201.83	206.1	199.96	204.57	204.14	204.16	202.94	206.05	203	208.71	201.9	204.66	203.21	201.83	209.22	202.02	209.42	204.54	203.52	204.56	201.33	206.65	207.39	201.5	200.8	206.68	207.37	205.73	209.17	204.76	204.3	199.3	204.15	205.19	203.87	205.89	206.45	205.47	200.58	198.19	205.75	205.91	205.26	203.19	204.19
206.55	213.87	203.99	210.86	206.4	204.6	209.61	208.22	210.23	208.76	212.04	205.29	210.13	209.2	204.68	211.31	209.35	210.32	210.69	207.43	205.13	206.85	207.01	212.22	206.91	208.59	205.09	205.69	208.09	206.82	204.22	206.01	209.01	213.75	210.74	208.09	204.51	203.57	207.53	208.52	209.67	205.84	205.04	207.4	208.67	202.2	210.95	206.4	210.04	207.75
202.97	210.42	207.95	210.84	208.05	207.93	205.72	204.65	209.2	205.93	208.03	208.78	209.34	208.6	209.3	210.65	207.76	207.87	207.89	205.9	211.62	207.29	207.95	208.52	207.16	205.79	209.55	209.41	209.74	207.33	207.65	212.93	207.83	206.36	209.61	201.92	210.23	210.42	203.63	209.9	216.28	208.35	208.79	205.66	209.74	204.24	202.99	210.7	202.68	206.13
211.22	201.92	212.42	211.4	212.4	205.56	209.21	210.48	208.94	213.48	213.83	208.05	207.93	213.36	210.09	210.16	210.48	205.34	208.16	203.29	207.21	213.45	209.62	208.93	209.06	208.74	212.18	209.29	208.52	210.26	208.17	212.65	210.95	212.05	209.22	206.06	211.19	207.83	208.82	209.5	208.87	208.15	210.39	208.84	209.31	208.86	207.03	206.09	209.63	207.82
210.1	209.54	217.12	209.4	216.16	213.85	216.2	211.77	211.09	217.76	211.4	212.12	212.68	215.27	213.37	212.71	215.93	209.78	215.28	212.17	210.64	214.49	215.77	214.29	211.76	219.08	213.19	209.25	212.94	213.42	214.24	213.71	214.02	209.97	215.88	217.23	213.05	215.96	213.13	209.91	218.7	216.22	213.36	211.27	212.01	213.51	209.93	215.5	217.96	210.25
214.5	212.61	212	218.57	215.01	213.46	214.38	211.71	213.86	214.94	213.96	213.35	207.04	209.69	214	206.79	211.84	212.01	214.39	211.25	208.23	210.45	211.42	210.2	213.27	210.31	209.35	214.1	215.71	214.84	212.42	216.01	212.49	211.68	208.08	206.96	212.85	211.62	212.72	213.41	212.35	208.52	207.58	210.46	209.74	213.65	214.06	209.21	210.33	211.26
209.38	210.76	207.84	208.46	215.87	214.23	210.87	206.63	211.29	208.44	212.79	211.04	214.27	211.74	214.61	211.03	212.04	214.3	212.32	212.5	212.62	209.6	211.66	213.8	207.27	211.63	212.87	211.23	210.05	208.54	209.43	210.78	213.52	209.05	214.77	209.89	209.27	214.92	210.65	211.42	213.44	214.11	215.72	212.73	212.22	210.82	210.71	210.48	213.16	210.23
212.83	213.27	211.22	209.08	212.72	213.13	211.81	213.22	215.38	215.35	212.51	211.1	213.62	213.35	214.92	212.43	212.86	216.82	209.85	210.95	216.29	206.96	212.75	220.28	214.98	213.88	210.77	211.64	215.1	208.78	209.69	210.81	213.13	212.97	217.89	216.24	214.3	213.74	211.1	213.26	209.65	211.38	214.72	209.62	216.91	214.1	210.38	211.44	214.2	213.22
204.25	205.98	210.47	210.33	207	209.93	204.17	206.71	213.11	210.76	205.35	210.29	205.73	205.89	205.66	209.97	207.84	207.11	207.59	206.9	208.65	207.59	211.35	208.08	206.52	212.95	208.3	209.39	209.59	209.39	206.65	206.34	206.83	210.65	208.3	206.37	204.54	206.78	206.83	208.12	213.89	207.74	206.73	210.01	207.28	207.4	211.97	208.32	207.01	210.87
202.72	199.82	206.36	205.27	201.46	206.23	202.41	206.39	203.17	201.5	202.44	207.76	204.73	199.85	199.97	205.99	209.79	203.92	203.05	204.37	201.11	201.67	200.94	207.91	200.34	203.41	197.82	202.18	202.86	202.71	197.31	203.91	201.22	200.13	206.67	204.03	203.97	203.71	198.1	203.9	204.05	205.2	202.37	204.64	199.3	198.39	203.52	203.49	199.64	201.65
200.93	201.8	203.07	204.76	197.67	203.55	206.53	205.91	204.12	201.08	195.39	203.97	201.3	204.25	200.6	204.64	204.38	207.1	204.25	203.84	199.35	201.03	201.48	205.01	200.05	206.67	205.98	203.97	203.92	206.7	197.68	200.51	207.94	201.47	196.47	200.77	199.01	205.06	204.63	205.04	203.29	200.88	203.46	207.12	201.35	204.59	203.4	200.89	199.54	201.53
217.79	217.52	213.92	219	216.3	214.42	217.11	215.08	220.08	217.56	215.3	218.76	216.12	215.32	216.36	217.52	218.65	213.27	216.18	221.41	216.21	217.37	219.51	213.72	213.27	218.96	215.82	217.27	219.49	220.85	214.68	222.59	222.74	215.1	208.62	216.18	216.03	219.98	220.58	218.97	219.41	217.52	213.06	216.69	212.87	218.45	219.33	211.7	221.79	216.77
206.85	209.33	207.39	205.89	205.28	210.09	206.27	210.31	205.3	209.49	204.4	208.02	208.17	208.83	203.65	205.62	208.61	210.91	204.56	210.62	206.78	209.43	208.15	203	210.79	207.98	210.04	210.48	207.65	205.99	206.14	207.53	208.97	213.69	209.81	207.48	207.54	206.14	212.12	205.61	208.12	209.3	204.61	207.08	204.47	207.33	208.12	205.36	208.36	205.37
209.4	210.05	214.58	216.75	207.81	214.42	209.46	214.09	213.65	212.97	214.21	212.7	213.18	217.73	209.77	212.46	211.65	214.15	209.3	211.98	209.48	209.78	210.58	213.53	207.78	210.97	210.47	213.27	211.09	214.36	206.34	212.95	208.97	212.82	209.22	210.57	213.86	212.41	212.75	212.75	209.96	212.76	209.2	207.51	210.5	213.83	207.09	214.41	210.93	209.4
202.13	206.14	202.62	203.43	202.31	205.21	206.46	200.46	205.97	209.84	201.28	203.01	202.12	203.66	203.74	207.63	202.64	200.53	201.76	204.85	203	205.26	200.5	204.09	208.93	207.12	201.18	202.6	205.03	205.21	202.67	206.16	206.27	204.11	207.48	201.79	203.44	203.32	202.63	202.73	200.28	205.87	204.2	202.96	201.64	197.55	204.77	206.31	208.93	200.54
208.6	211.5	206.82	208.8	211.39	210.57	212.61	206.47	210	207.74	207.68	209.24	210.48	210.38	211.79	210.75	207.29	209.1	207	208.71	206.78	210.28	208.36	208.6	210.47	204.23	210.46	209.47	208.23	207.19	209.22	209.4	205.36	206.96	209.38	208.41	210.61	204.87	207.87	210.58	207.73	206.59	208.51	204.27	206.57	207.35	207.53	206.91	208.47	205.85
195.13	195.59	199.21	195.68	199.88	198.26	203.51	202.07	205.08	198.17	197.17	205.52	199.88	203.31	200.31	206.1	199.12	201.8	196.84	201.56	200.93	201.65	200.22	198.56	197.73	197.66	201.71	205.39	201.32	196.69	199.01	197.85	198.95	201.38	197.01	197.3	199.39	195.83	195.96	205.32	198.04	201.47	202.37	197.06	197.26	201.95	202.69	197.56	202.04	201.36
208.91	213.04	215.35	216.42	208.21	212.43	209	212.53	206.74	214.89	210.26	213.85	210.53	213.12	215.92	215.4	213.89	208.9	211.94	208.55	209.98	209.69	214.64	208.95	213.39	212.68	212.28	211.8	212.92	213.5	211.08	210.76	211.13	209.51	211.86	212.83	212.58	214.47	205.15	212.43	212.6	212.87	218.43	213.4	212.93	215.06	215.33	213.9	212.33	210.63
204.08	201.83	201.86	202.39	203.34	202.38	204.08	200.81	204.4	196.79	202.6	205.5	203.38	199.45	207.67	199.15	200.9	199.1	201.92	202.91	202.4	200.61	206.49	203.1	206.62	205.98	200.88	199.85	202.61	206.09	205.27	202.6	206.25	205.9	204.3	203.62	202.16	203.98	199	203.11	203.88	198.26	202.39	204.23	198.48	199.7	201.48	199.26	203.55	205.71
199.48	203.08	200.43	201.85	202.9	202.22	198.37	198.68	202.64	200.59	204.37	201.03	200.7	204.61	203.45	200.3	203.06	199.04	200.17	204.16	200	199.45	196.5	195.25	206.27	202.3	197.53	202.06	199.97	201.91	201.97	195.59	203.3	199.57	200.67	203.67	200.71	201.24	197.4	204.2	201.87	200	197.57	202.77	201.14	198.6	199.82	200.51	200.07	198.2
208.18	207.77	208.83	208.63	204.64	210.82	207.36	208.77	208.91	206.77	211.12	209.26	215.77	206.2	212.7	208.33	210.78	208	210.48	207.21	203.9	207.9	209.6	209.57	215.09	205.63	212.22	208.35	207.1	208.34	209.23	208.76	208.85	208.6	213.39	208.51	210.15	208.8	206.79	206.75	206.91	210.8	207.03	208.47	211.48	208	205.68	209.3	210.21	207.01
205.97	212.88	207.88	205.49	205.05	212.56	206.26	208.54	208.47	210.55	213.3	211.35	215.75	209.65	209.87	205.21	209.47	205.42	206.71	210.38	209.58	205.13	204.36	206.3	212.31	211.17	212.76	210.32	212.81	208.94	211.5	208.35	215.15	207.23	210.5	210.48	209.23	214.9	214.86	206.74	210.35	209.07	211.67	212.13	206.85	208.67	210.18	206.89	210.63	208.15
198.76	199.7	199.65	197.86	198.25	198.57	192.19	199.57	200.64	195.91	198.33	201.5	194.82	195.5	198.83	203.84	200.63	198.77	199.4	196.92	195.6	198.69	197.91	196.81	200.13	202.22	197.57	198.78	198.21	197.14	199.24	202.09	196.4	199.72	196.56	201.07	207.72	197.36	195.37	198.63	196.43	195.3	198.76	201.11	199.47	194.58	203.55	200.57	200.4	201.31
215.56	214.12	214.12	214.24	212.96	206.26	209.66	215.56	209.63	208.33	211.39	212.49	205.67	209.17	214.25	215.8	209.2	210.55	208.56	210.57	210.64	214.72	211.75	212.85	210.55	212.43	212.13	209.02	213.32	213.26	211.36	214.52	208.8	210.81	216.76	211.34	212.41	209.4	208.99	217.07	211.6	216.35	216.09	205.76	213.7	210.39	215.16	217.47	213.78	210.41
204.54	207.49	210.06	211.44	207.34	205.13	206.76	209.89	208.55	205.56	209.51	209.5	207.04	213.39	205.44	214.5	211.25	212.63	207.96	208.03	205.7	208.13	209.48	206.67	210.29	210.56	214.31	207.82	208.38	204.32	213.38	210.7	209.41	208.97	206.13	208.73	207.64	209.45	207.74	208.49	208.63	203.81	205.69	209.61	207.57	209.92	208.87	211.83	206.97	209.11
205.44	213.49	206.01	207.57	208.46	207.77	206.91	203.71	207.96	207.89	208.15	208.99	209.56	208.29	206.78	201.34	210.07	206.45	208.2	209.07	203.28	208.82	207.9	211.36	207.84	206.48	208.3	201.05	209.14	207.37	207.36	207.79	209.98	206.39	204.33	209.84	210.03	207.5	207.62	207.9	204.54	207.96	204.79	208.64	210.09	210.15	208.85	210.56	208.41	202.67
202.81	205.38	208.05	205.19	203.4	203.05	204.44	205.34	209.5	201.87	206.35	203.42	202.02	201.5	204.64	203.74	201.88	203.02	209.04	205.42	204.21	204.01	203.3	207.02	203.23	202.27	202.14	204.64	205.65	209.21	204.06	206.87	203.79	202.58	207.73	206.76	209.37	204.39	205.47	201.62	213.61	204.64	208.97	205.19	202.64	207.86	202.43	204.67	204.41	205.01
194.62	193.27	190.46	192.18	194.89	193.53	195.47	193.92	197.1	193.71	198.01	192.75	198.44	194.03	194.45	196.78	192.33	199.02	194.11	196.73	194.37	198.65	194.7	194.34	191.54	194.01	190.56	195.05	188.74	192.65	191.07	190.09	198.71	195.42	196.02	193.1	191.58	191.66	190.99	194.28	194.68	193.94	194.06	192.4	195.95	186.66	195.58	191.71	189.26	188.93
201.25	197.54	201.05	198.91	198.82	199.39	198.61	197.95	198.79	201.25	205.45	200.98	197.69	201.8	205.78	202	200.56	198.27	201.54	203.89	203.79	193.48	197.29	201.58	198.44	203.22	199.58	203.92	198.52	200.36	199.12	199.74	195.06	200.31	205.31	196.48	198.81	198.6	200.93	202.28	200.76	199.8	199.51	201.12	198.03	200.85	194.72	197.97	204.28	199.1
210.6	208.42	208.9	207.38	204.53	203.48	207.18	208.35	208.59	212.4	200.65	210.39	204.39	201.51	205.82	203.96	207.63	207.05	208.09	204.21	209.91	206.7	202.16	205.61	212.23	209.7	203.44	210.61	204.94	207.52	206.51	207.95	210.4	205.77	208.08	208.69	207.1	210.1	207.2	207.51	209.36	208.63	209.66	203.07	206.39	209.46	207.95	207.46	208.36	212.71
191.86	193.99	197.53	196.07	195.21	194.73	194.7	198.43	193.78	196.7	194.08	193.71	196.18	197.97	190	191.92	194.13	191.7	199.88	196.36	195.51	196.89	196.59	192.82	195.72	191.48	200.24	197.18	193.95	200.62	195.63	194.48	198.14	197.5	194.2	193.65	191.21	196.79	198.55	195.13	196.29	190.7	194.69	193.47	193.56	198.67	200.76	194.06	195.27	197.33
209.62	205.27	204.52	203.98	209.03	203.09	201.65	204.5	208.91	206.23	205	205.23	203.75	204.32	204.32	203.52	203.9	207.9	206.12	205.15	209.87	200.86	203.88	205.15	206.37	202.46	206.07	203.35	204.19	203.85	202.43	202.11	204.51	203.05	205.84	206.6	208.9	208.26	203.44	208.83	206.15	209.01	196.22	199.94	204.19	205.03	202.39	201.44	207.18	206.49
208.37	216.96	215.33	221.55	219.77	218.77	222.28	217.01	220.32	214.39	219.72	215.57	221.3	213.27	214.88	213.51	216.21	216.33	219.29	219.62	219.42	219.62	216.74	216.25	215.97	209.29	219.35	211.73	217.95	212.4	216.86	218.48	219.63	216.35	218.09	216.88	220.08	217.32	217.3	218.72	213.6	215.28	218.38	220.28	217.13	216.25	215.9	215.24	217.29	214.68
210.98	212.32	212.22	208.55	210.81	214.38	211.13	215.53	211.94	216.78	209.22	214.65	212.73	212.59	212.27	210.86	213.71	212.95	211.16	209.03	213.54	215.43	211.49	213.63	211.1	208.53	216.2	210.98	212.22	213.9	210.83	213.42	214.81	215.09	213.55	211.51	214.86	213.06	213.48	209.89	208.17	211.3	213.84	209.58	216.61	215.5	215.19	210.84	212.72	209.44
204.4	201.45	209.22	200.66	202.44	210.14	206.18	202.45	202.89	205.89	203.51	201.54	203.28	201.92	201.23	202.58	205.06	202.49	204.55	203.39	205.63	200.93	203.46	200.97	202.12	198.33	201.45	204.92	202.36	207.32	208.33	205.77	201.07	204.73	199.35	204.05	202.68	201.03	202.88	206.13	201.75	203.19	204.14	205.4	202.02	202.52	201.17	205.62	199.91	204.89
208.13	210.92	207.79	210.25	202.62	213.6	203.1	207.66	208.86	203.16	212.64	203.5	206.56	210.31	205.73	207.88	204.51	204.09	208.42	205.04	203.89	209.17	206.02	205.19	203.04	209.12	211.93	209.95	207.3	206.6	205.69	205.42	206.61	209.15	206.79	212.04	204.67	205.08	208.48	206.58	203.31	206.6	206.31	208.03	206.49	205.89	209.08	207.79	211.54	205.31
209	212.85	211.41	210.07	210.94	211.28	209.96	210.19	214.38	211.32	210.43	213.39	209.4	207.3	211.96	214.36	216.47	208.7	213.46	212.25	211.45	216.23	213.1	212.44	210.57	211.64	211.91	211.81	209.13	210.97	212.47	212.1	212.99	212.32	212.55	209.67	206.35	215.58	213.12	214.49	209.27	213.39	212.39	210.99	212.49	210.77	215.6	213.81	209.61	210.84
196.14	197	200.41	196.48	190.46	192.18	191.7	195.17	193.34	189.16	199	196.83	192.87	196.3	196.95	193.16	193.82	196.65	193.03	196.97	194.86	196.93	193.45	196.18	197.96	197.7	192.76	189.79	194.41	195.79	194.5	189.96	192.21	193.84	195.75	193.03	194.06	196.25	194.71	191.49	195.25	194.57	195.7	200.05	196.82	189.43	195.74	195.2	192.54	196.09
204.83	208.05	206.8	212.72	208.18	205.84	209.7	209.63	205.74	204.25	211.67	212.03	210	213.49	203.93	207.71	203.64	207.77	209.51	211.35	208.9	207.03	209.91	205.47	206.83	208.6	210.96	208.54	211.83	210.67	212.8	207.6	203.72	212.7	205.3	207	207.37	207.15	208.13	205.73	208.6	208.9	205.36	208.17	206.23	206.7	211.47	207.47	207.94	208.2
215.18	212.56	211.59	215.19	211.64	211.34	213.26	215.4	207.91	213.99	212.01	213.34	214.78	211.26	216.51	213.44	213.23	215.43	209.08	210.48	211.36	215.89	213.5	212.7	214.56	212.64	214.77	212.18	212.2	219.1	216.01	212.5	211.01	213.37	209.92	220.92	217.29	212.04	212.25	213.08	214.42	218.07	215.85	214.85	211.46	214.51	212.51	215.9	212.24	213.63
205.13	199.15	203.19	197.8	199.57	204.51	205.91	201.52	206.64	205.23	203.19	205.1	202.03	204.56	206.9	204.03	208.04	206.51	199.51	201.74	201.64	202.43	207.29	204.53	205.21	207.11	200.26	201.58	208.09	209.05	204.16	204.22	200.03	203.93	208.55	202.68	208.52	204.17	201.44	205.97	204.49	200.71	203.5	205.57	203.34	208.52	204.73	203.91	206.76	205.9
208.46	207.42	206	206.53	207.82	208.57	207.99	211.41	206.37	209.32	210.88	207.2	206.07	210.6	206.24	206.42	204.08	209.6	206.17	209.04	207.79	208.47	213.11	207.49	207.29	206.73	209.08	209.32	208.19	209.54	206.88	206.21	206.52	207.57	211.23	207.09	209.73	210.89	205.97	209.73	202.74	205.31	209.52	212.35	207.56	210.54	207.43	206.94	207.13	210.25
208.21	209.23	201.23	207.27	210.99	206.6	209	209.32	214.14	205.81	208.59	210.73	210.16	213.89	207.19	206.19	211.24	208.16	206.38	206.56	206.03	209.52	210.96	208.97	210.15	206.59	209.1	212.81	210.07	210.43	212.72	205.32	212.32	212.63	205.8	207.09	205.85	205.9	207.56	208.94	210.51	210.87	207.14	211.68	210.58	214.76	205.74	208.29	207.29	211.77
209.74	200.75	200.77	206.37	200.77	199.75	207.23	205.15	200.9	205.85	206.68	205.79	204.57	208.31	208.61	199.02	206.18	202.22	206.9	206.02	202.5	203.52	209.1	204.68	204.48	207.9	205.37	201.57	203.2	201.32	201.13	202.94	205.58	205.38	202.37	205.07	202.03	204.71	207.62	204.92	204.62	203.83	203.57	202.16	202.8	200.59	204.93	202.64	200.93	200.76
206.89	207.33	201.93	206.11	203.58	204.15	204.11	204.47	205.18	207.57	207.47	206.03	208.84	211.62	205.4	203.69	207.24	207.43	210.28	196.08	205.42	207.16	207.42	204.63	205.67	205.68	201.2	208.57	206	206.05	206.61	208.61	211.87	205.74	206.3	204.91	208.4	206.23	205.14	202.55	206.05	208.11	205.04	205.18	207.98	209.87	209.31	208.35	206.34	204.91
203.02	202.11	196.99	201.14	201.17	200.34	204.9	202.69	207.15	204.65	196.37	204.93	200.18	198.67	200.25	203.51	202.89	201.41	203.55	199.69	198.95	199.8	202.36	202.82	206.91	206.32	205.14	204.26	205.51	206.06	203.56	201.48	210.09	203.54	201.92	199.95	202.16	201.34	201.83	204.62	204.42	201.78	206.67	203.68	205.24	202.36	196.56	202.2	204.83	200.93
202.01	201.47	199.72	206.52	200.48	204.56	203.92	203.41	204.26	202.44	205.03	203.65	201.58	202.5	203.6	204.75	210.15	203.59	203.94	204.48	200.32	206.04	204.43	202.64	204.56	206.76	198.63	203.7	199.74	201.49	203.27	203.06	202.8	203.78	203.87	206.56	204.26	206.12	199.52	202.62	205.82	206.5	199.78	207.31	202.25	208.82	207.28	208.35	202.2	207.66
204.71	203.83	201.61	201.55	204.41	205.74	201.03	201.26	208.92	202.2	199.49	204.41	203.21	200.01	203.14	205.75	204.86	201.98	203.92	202.1	200.27	204.68	202.67	201.93	201.93	202	201.61	198.08	202.19	204.48	202.14	201.04	199.92	203.15	202.59	201.92	202.91	201.58	201.82	204.43	207.79	198.75	206.68	203.02	196.67	202.84	203.95	203.84	199.13	199.66
203.89	205.7	202.71	197.5	204.45	204.14	205.32	204.58	200.34	200.18	200.91	205.48	204.55	204.95	206.88	200.1	202.21	204.93	205.03	199.42	199.67	204.05	200.94	205.6	203.4	204.5	206.17	200.39	205.08	204.76	203.12	199.42	207.38	204.87	202.9	202.75	205.77	206.52	203.75	208.74	203.32	199.9	207.5	204.05	205.75	201.26	199.43	202.2	203.99	199.68
208.08	210.24	210.51	205.52	207.84	207.74	202.56	209.03	208.23	208.24	210.11	207.01	204.39	207.58	209.22	209.62	210.15	207.68	202.9	207.66	211.57	205.98	207.04	206.56	204.32	205.83	207.75	208.89	214.54	209.09	210.22	211.52	208.49	205.92	208.85	214.09	209.95	209.28	210.77	207.9	207.42	215.27	206.17	206.81	204.92	205.31	212.82	209.03	205.28	204.44
220.72	219.18	215.17	209.86	217.61	217.76	217	218.56	211.73	214.98	216.25	218.11	218.58	217.14	213.59	215.88	216.57	211.12	211.75	209.62	217.71	216.39	210.39	221.47	219.24	211.73	216.28	215.85	214.98	216.16	220.15	217.57	212.92	219.52	220.18	217.81	218.17	217.26	216.08	218.58	215.8	218.56	216.32	219.89	222.02	217.52	217.9	221.25	215.16	221.56
197.16	200.7	198.7	201.42	200.94	199.6	197.58	199.39	192.71	198.76	200.13	200.02	199.49	199.12	199.88	198.32	203.99	194.24	201.41	199.4	195.39	202.89	198.4	199.4	198.74	198.96	200.74	200.33	195.76	200.37	202.58	194.02	199.51	197.98	200.35	195.11	196.93	196.52	199.79	200.49	197.56	200.85	198.1	202.83	199.28	197.42	199.7	199.8	202.64	201.01
201.48	204.12	199.33	203.8	202.44	200.47	196.97	201.63	200.42	200.2	197.36	202.72	200.41	203.02	199.73	201.49	201.49	199.04	206.68	200.78	201.27	194.17	198.94	205.02	196.91	205.11	202.37	199.66	202.84	198.73	203.11	201.12	205.25	199.57	204.9	200.67	205.37	200.16	202.64	204.62	198.46	201.22	199.2	203.53	203.88	201.34	202.48	202	202.62	198.39
201.91	201.51	196.45	197.84	198.1	198.69	201.48	197.88	195.06	200.78	194.91	194.64	194.35	200.25	192.94	197.96	198.01	195.67	198.16	201.07	196.95	201.19	199.74	199.13	200.45	197.1	199.37	194.71	200.32	200.98	198.36	195.81	198.94	198.26	198.08	202.02	197.48	201.56	197.23	198.48	203.85	197.49	198.68	194.44	199.46	197.52	205.59	195.16	198.32	193.91
214.19	213.05	214.4	212.95	215.22	211.42	213.73	210.32	210.16	211.69	214.09	210.48	209.91	215.06	216.73	214.89	215.17	215.58	214.82	212.94	212.88	212.16	209.87	213.51	212.98	210.14	208.23	213.02	212.3	214.24	208.65	213.37	212.55	212.41	211.63	210.74	210.81	208.19	214.24	216	215.72	213.36	210.14	211.41	214.44	214.78	218.29	214.24	216.33	211.49
213.69	212.13	215.64	216.39	213.42	215.33	211.5	212.99	215.38	213.84	213.08	212.84	214.72	218.07	216.2	216.87	213.02	214.83	215.85	217.37	218.55	215.58	210.74	215	215.49	215.25	212.84	214.32	214.4	212.18	213.26	212.88	212.79	213.98	213.56	210.85	217.02	213.85	215.69	213.05	213.86	212.12	217.13	212.76	211.39	216.27	212.28	211.58	215.97	213.16
207.35	206.74	208.37	208.24	206.01	205.01	207.15	208.13	205.86	209.52	202.99	204.26	205.03	210.05	212.56	207.68	212.88	202.74	213.47	207.3	207.32	212.4	207.14	209.23	205.3	205.88	209.55	206.51	204.92	204.99	210.09	203.17	207.01	206.4	206.57	203.77	206.55	204.4	210.86	208.02	200.53	207.8	211.87	209.7	208.41	214.02	205.65	209.05	206.47	206.16
215.07	219.46	220.7	223	220.11	218.13	218.32	218.34	218.74	219.09	217.97	215.25	219.66	217.58	216.02	219.45	214.44	214.71	216.12	224.22	216.69	215.23	221.83	215.26	216.93	216.62	214.21	217.36	214.14	217.83	219.43	217.39	216.76	218.06	212.58	217.28	217.7	216.44	216.39	219.62	220.07	218.31	216.5	214.24	216.36	221.78	217.51	215.87	216.59	217.55
215.11	207.55	218.83	212.7	215.74	216.24	212.98	215.97	214.88	208.41	215.55	216.62	214.07	214.83	215.81	214.14	215.73	213.11	210.61	214.52	208.82	215.12	212.33	211.9	211.6	214.21	216.05	211.59	214.92	211.2	209.84	218.13	212.4	213.53	213.61	212.32	211.94	216.22	212.65	219.04	215	217.66	214.83	218.76	213.33	218.62	216.19	212.66	216.23	213.37
206.01	208.79	202.99	207	204.31	207.9	216.06	209.23	204.67	207.86	207.09	207.5	209.85	204.7	207.8	206.43	208.26	204.36	208.68	211.65	212.1	208.76	209.38	208.6	211.14	209.46	207.68	207.09	206.34	209.11	211.45	207.79	207.13	209.64	202.5	205.18	204.93	207.72	213.58	205.69	210.47	202.73	209.33	212.27	206.92	207.36	208.62	204.91	207.76	201
210.15	215.91	203.92	208.49	210	215.75	212.95	210.15	209.16	209.38	215.2	214.94	209.71	212.27	209.23	209.24	213.06	208.54	210.88	211.36	210.62	208.57	207.79	210.26	211.95	213.78	213.07	212.71	210.26	214.58	213.91	207.11	209.56	210.86	210.15	207.39	208.51	208.22	212.25	212.97	210.26	210.17	211.7	211.63	211.95	210.57	215.85	211.38	213.07	213.72
207.03	211.23	209.19	209.28	211.96	206.37	210.33	208.89	212.6	210.7	210.34	207.33	211.3	208.83	209.83	208.78	204.64	209.99	212.76	211.5	209.18	207.91	209.39	210.71	200.81	208.67	208.53	209.37	209.37	211.83	212.22	209.64	207.88	212.17	208.75	215.33	209.69	209.89	207.39	212.31	207.47	211.81	210.41	210.72	203.01	207.56	212.09	210.61	209.07	205.78
192.53	195.11	192.57	190.11	194.37	197.19	194.64	190.9	193.56	194.19	193.82	190.16	194.31	196.29	194.56	194.02	196.61	193.95	193.98	191.95	189.89	198.62	188.28	193.28	194.99	193.69	196.21	193.44	197.62	194.6	194.45	194.6	194.7	192.39	195.98	190.83	193.39	195.15	195.92	193.86	196.75	193.62	194.63	196.91	196.77	194.15	194.96	191.78	194.88	191.5
197.9	198.61	197.3	196.92	201.55	198.02	199.02	197.91	197.14	200.23	197.81	197.97	194.81	201.61	198.08	200.07	194.83	201.73	196.45	197.62	199.12	191.34	197.71	199.07	199.76	201.72	197.63	192.61	200.14	196.43	200.5	196	200.65	201.5	196.62	198.19	194.09	197.98	200.28	197.37	198.4	193.3	200.56	197.66	200.15	201.21	197.12	196.99	200.75	202.23
203.21	206.16	199.92	204.41	200.92	202.87	200.08	206.83	203.9	204.69	200.17	199.8	201.68	206.94	201.7	205.51	204.7	201.69	204.89	204.84	205.96	201.34	204.77	204.06	202.94	205.87	206.09	199.55	204.05	206.39	201.3	205	202.02	205.58	201.68	202.65	207.27	203.53	204.47	201.19	205.55	199.93	204.77	204.35	204.1	203.02	202.68	204.5	202.4	203.81
203.09	205.78	208.47	204.82	201.18	204.96	203.15	201.64	207.91	203.58	206.52	206.37	204.93	202.14	205.21	202.69	207.32	205.41	207.33	202.94	203.96	201.01	204.31	202.26	203.98	206.97	205.11	205.13	208.79	207.69	204.77	201.72	206.32	209.11	199.15	202.85	204.1	207.48	202.6	212.13	201.37	205.4	207.8	203.51	202.73	203.35	203.36	205.39	201.98	204.93
209.27	209.23	206.5	209.07	208.9	205.94	208.51	216.67	210.64	210.88	209.52	208.28	208.53	203.82	210.2	210.13	203.86	209.58	209.09	209.4	207.64	205.14	211.17	210.94	211.73	207.99	207.55	210.55	201.86	212.95	208	204	206.78	208.75	211	209.02	204.73	206.31	208.38	214.88	206.62	209.35	206.85	207.4	206.54	208.29	207.68	204.5	210.55	205.49
211.45	208.96	210.9	212.82	205.7	209.1	213.89	209.77	211.03	211.16	207.37	206.59	207.97	210.46	210.19	205.08	212.03	213.65	207.98	208.91	211.95	210.19	206.35	205.12	209.46	204.34	210.6	207.04	209.38	208.49	210.65	211.23	207.83	208.75	205.87	208.84	210.21	209.55	206.12	208.78	211.35	215.88	209.34	209.88	208.57	206.1	206.24	210.87	206.71	208.15
206.76	212.09	212	206.45	210.4	208.82	211.22	212.56	211.83	207.59	207.82	208.65	204.32	210.27	206.81	204.85	208.15	205.21	208.27	205.55	205.11	210.63	209.07	209.88	211.68	213.05	207.92	206.54	208.22	207.03	206.58	205.18	211.21	211.92	208.97	205.04	208.01	212.59	207.57	207.7	207.39	213.87	208.6	209.26	201.16	205.73	203.74	208.24	211.04	209.28
205.64	203.7	203.9	205.76	205.66	204.63	201.96	206.27	203.08	202.01	201.02	203.51	199.65	206.58	204.22	208.09	203.42	207.38	202.02	208.04	202.88	207.13	207.18	198.27	202.7	209.1	200.87	196.46	203.09	204.23	209.31	204.6	203.03	203.29	204.12	207.87	204.67	202.3	209.31	200.82	203.35	208.08	200.47	202.04	199.24	208.41	204.25	203.78	205.8	203.57
200.57	203.23	205.99	201.15	200.52	201.96	204.86	201.43	200.06	206.85	199.07	206.62	201.74	204.56	204.25	200.03	201.2	201.37	202.97	205.35	204.89	202.73	204.35	205.41	202.41	204.16	202.68	204.17	208.58	206.69	207.67	203.77	203.83	208.48	205.13	204.51	201.37	204.18	204.02	203.46	205.51	203.89	207.33	204.34	203.1	201.83	201.11	199.24	205.64	202.97
205.18	205.17	207.76	206.25	205.7	209.12	205.67	200.33	205.46	205.32	205.35	206.22	203.9	203.97	205.43	206.14	204.19	201.68	205.09	204.83	202.13	204.38	210.46	207.82	207.66	203.88	203.73	203.64	203.91	204.58	205.26	206.12	204.56	206.27	202.13	206.05	207.6	205.96	207.26	204.79	205.79	202.27	208.45	209.87	208.43	209.84	206.37	200.98	203.51	202.54
206.13	210.03	214.66	204.63	211.91	207.86	210.29	207.31	205.3	209.54	207.03	208.46	209.82	211.19	209.87	210.39	208.97	209.13	205.6	210.1	212.12	210.75	206.23	209.91	211.38	205.15	205.37	211.41	204.45	206.03	208.62	210.67	211.93	209.42	207.21	205.91	212.2	209.86	213.96	207.31	210.94	205.72	205.5	214.68	207.03	207.69	209.81	207.45	211.92	211.78
201.27	205.37	200.69	198.04	205.19	201.06	199.34	197.11	197.7	202.16	196.33	198.66	197.27	200	198.27	203.51	202.77	199.68	200.47	205.28	195.11	201.61	198.28	199.73	200.13	200.53	201.6	199.57	199.43	201.95	200.88	202.19	200.25	197.59	198.74	201.04	201.1	200.49	202.2	200.62	201.28	198.68	201.53	202.2	198.01	198.05	197.96	201.98	202.17	199.09
198.43	196.9	195.28	199.27	199.46	195.58	200.94	201.82	197.57	199.02	200.22	201.23	202.08	199.21	204.81	198.55	198.87	200.9	196.34	200.25	202.19	203.84	201.16	203.15	201.97	202.57	199.47	205.51	200.15	199.71	202.5	197.04	200.54	201.71	199.3	199.99	203.08	199.55	201.61	197.49	201.2	199.44	201.61	201.6	201.04	202.19	200.78	202.05	200.17	201.64
200.45	206.68	202.64	202.06	205.19	203.4	206.24	202.72	203.56	205.67	209	207.41	209.15	203.11	207.25	211.29	203.11	205.98	202.7	205.16	202.13	205.14	204.36	203.61	199.9	203.35	205.75	201.38	209.97	207.26	202.75	201.49	201.73	204.18	201.47	203.55	201.01	205.13	207.66	208.47	200.67	203.22	205.63	208.66	208.44	203.36	204.71	207.05	202.44	203.36
202.5	205.96	204.21	205.94	199.96	202.58	203.5	205.97	203.41	201.46	203.37	203.03	203.21	203.9	204.78	206.21	198.76	204.38	205.58	206.1	206.04	203.39	203.64	204.6	200.5	200.71	203.52	206.34	202.39	204.07	201.92	201.46	203.55	202.58	198.85	207.13	206.94	205.47	197.41	201.85	207.72	204.81	207.24	201.82	201.48	203.03	201.66	209.1	206.35	205.83
203.08	202.58	205	205.51	203.97	208.34	203.05	205.44	200.39	201.64	207	198.13	204.2	206.12	205.66	205.44	204.7	211.53	202.49	209.32	204.21	203.23	210.21	204.47	205.79	205.23	202.85	201.47	207.74	206.85	206.28	204.91	206.26	202.9	201.53	208.91	208.02	204.56	203.83	210.93	208.2	205.39	205.91	205.68	204.92	209.27	205.25	205.49	205.86	203.66
214.94	210.63	210.5	212.26	211.04	208.33	217.28	207.31	211.07	214.86	211.5	209.08	211.51	210.38	212.53	213.25	215.34	213.82	215.14	217.84	211.33	209.14	209.59	209.74	210.14	207.89	213.37	211.37	217.25	213.4	209.83	210.56	212.47	211.94	209.16	208.88	213.6	211.96	209.04	212.98	212.45	208.41	214.12	207.89	212.17	215.2	211.92	213.26	214.16	210.2
208.65	209.23	209.26	211.32	208.11	209.58	211.09	208.9	214.19	210.75	215.32	208.88	216.26	210.44	211.28	214.18	213.86	216.7	212.21	209.97	212.34	211.13	211.31	207.07	209.97	213.22	210.4	211.9	210.03	216.34	213.9	214.25	213.35	214.27	211.04	209.12	213.33	211.49	213.08	207.7	212.62	212.4	215.76	209.92	207.72	213.72	212.64	210.95	214.2	209.84
206.25	205.78	208.2	205.3	213.64	206.71	209.72	213.21	208.76	207.55	212.67	208.95	211.73	208.55	210.56	212.57	209.52	203.95	209	211.29	208.61	207.86	211.78	206.29	208.6	211.66	210.02	206.64	212.14	208.89	207.43	208.97	205.59	209.62	211.77	211.23	208.86	209.78	215.29	211.71	210.76	209.77	211.39	207.12	211.31	213.08	209.89	206.34	210.21	207.23
217.37	217.03	218.48	216.9	220.83	222.05	214.15	220.34	216.52	215.29	216.26	217.4	217	219.04	213.65	216.03	219.11	218.38	222.77	218.08	218.09	212.63	214.28	214.86	216.57	218.26	219.14	220.05	217.69	216.63	216.41	211.85	219.75	212.24	216.37	220.48	218.54	218.89	217.41	215.34	219.46	216.68	213.9	217.25	220.23	214.91	221.09	213.54	213.37	220.36
209.43	212.2	209.9	213.08	215.21	214.52	210.58	215.48	212.02	214.16	210.83	211.62	207.94	212.81	213.86	205.92	207.96	213.31	210.78	212.88	212.29	212	210.01	211.59	210.75	208.97	211.87	211.79	208.54	217.07	213.51	213.23	209.24	209.32	211.81	211.79	207.84	215.49	207.98	214.7	210.97	214.67	213.9	210.89	216.85	214.02	216.42	212.04	207.99	214.19
208.85	210.01	213.06	212.82	210.58	211.76	211.23	207.01	208.54	208.99	208.09	209.88	210.88	210.71	210.23	214.67	213.86	209.02	206.57	205.32	211.81	210.85	206.52	210.24	206.19	212.5	210.86	207.6	206.78	207.05	211.28	209.54	209.35	210.55	208.98	205.94	208.11	206.84	207.52	208.33	211.81	212.71	208.94	207.24	209.8	206.58	211.39	207.83	209.11	208.1
205.4	206.12	204.77	203.25	210.94	212.03	209.4	204.14	206.67	210.27	211.81	206.82	207.7	214.33	204.35	205.17	210.08	206.71	207.92	209.88	208.99	208.59	209.08	208.41	209.33	212.31	212.17	207.8	213.27	207.71	206.38	205.24	205.18	209.01	208.78	207.81	206.63	210.53	206.87	211.16	206.06	209.8	208.16	202.03	211.89	209.6	210.37	208.7	209.79	207.68
218.7	220.48	217.63	216.97	216.48	216.03	217.11	215.21	218.36	217.38	212.57	224.8	219.15	213.65	218.05	214.19	221.29	220.51	215.21	217.55	216.51	216.93	217.9	218.67	220.44	217.61	215.77	218.76	217.82	219.57	222.93	217.54	216.27	219.11	216.54	218.45	221.46	220.79	217.05	221.15	217.52	219.95	216.39	219.34	220.5	217.35	222.61	216.53	213.15	216.93
205.13	206.89	198.98	202.48	199.64	205.05	204.15	202.85	199.97	203.32	206.52	202.74	204.3	203.5	200.81	202.03	200.42	203.96	200.15	205.58	206.26	202.01	201.91	201.86	200.86	202.89	204.1	202.51	205.54	199.98	203.8	202.78	207.74	201.55	203.28	206.66	198.76	202.89	197.65	205.51	200.66	202.18	202.61	201.85	198.76	203.79	205.89	198.22	202.38	208.3
207.64	205.23	204.05	209.61	199.22	205.68	202.82	206.14	204.02	205.03	202.9	206.09	205.09	200.29	204.44	201.42	205.21	202.68	201.85	203.74	203.28	208.53	197.35	207.25	205.19	201.47	201.18	204.76	207.95	203.66	209.31	205.61	202.81	201.9	203.75	202.98	205.52	202.35	200.43	202	204.47	201.42	208.06	200.35	202.06	200.09	210.47	202.49	199.04	206.6
218.1	217.74	219.31	218.04	215.82	216.24	217.72	215.54	213.12	221.71	217.57	217.19	215.13	217.96	219.12	218.59	220.64	218.91	220.44	213.45	216.61	217.29	217.17	218.02	216.33	219.92	214.38	217.24	214.01	216.32	218.52	218.28	219.51	219.27	211.73	217.66	222.14	215.61	218.86	214.65	211.36	219.84	216.9	214.95	217.4	211.74	213.1	215.92	216.29	216.62
205.14	203.97	205.58	210.06	206.18	203.33	207.22	205.41	207.87	203.9	200.26	206.93	202.27	204.34	203.05	200.77	202.79	205.11	203.51	204.31	201.26	204.91	203.46	202.01	204.5	203.65	201.59	206.81	204.17	206.78	204.62	206.86	201.96	203.16	205.38	202.73	207.31	208.47	208.3	207.8	205.47	206.88	204.58	205.35	204.33	205.08	204.41	206.24	202.03	203.24
212.22	211.58	214.47	213.94	213.43	207.84	209.21	216.36	213.09	214.05	211.51	217.58	210.05	210.99	215.22	212.33	213.66	209.07	213.58	213.6	217.21	211.06	215.66	212.38	213.76	214.33	212.47	211.92	214.17	211.66	211.51	209.66	212.12	210.78	214.32	205.99	208.91	212.96	215.1	215.5	216.53	213.26	213.1	212.86	207.92	217.7	209.36	213.87	214.88	213.48
211.99	208.99	212.63	208.3	205.72	207.5	215.44	209.67	212.5	207.71	211.01	212.98	213.8	212.95	212.62	212.27	212.96	210.34	211.24	215.7	211.87	213.03	211.63	210.46	212.36	214.73	209.96	210.05	212.18	213.24	207.3	211	209.98	213.84	216.01	210.53	211.49	209.6	211.64	207.85	213.22	209.78	214.05	212.29	207.52	211.7	217.54	214.45	216.52	214.66
219.27	219.38	214.97	222.69	212.1	215.17	215.9	218.18	215.36	221.49	218.94	219.56	217.05	218.61	218.52	219.88	215.37	214.93	217.1	214.87	219.19	218.03	214.46	218.21	221.29	216.27	223.55	212.4	214.82	216.74	216.03	219.15	220.74	214.38	216.97	216.12	219.61	215.33	215.8	213.59	219.66	221.13	213.66	214.87	222.33	215.83	217.81	217.74	213.84	222.05
208	211.06	209.41	209.44	203.9	210.43	205.53	209.46	207.97	205.64	209.65	210.33	203.36	207.87	210.68	206.19	207.95	212.12	206.48	210.97	207.35	209.26	207.95	212.27	210.95	207.19	209.87	207.38	204.2	208.77	208.05	208.38	207.81	206.47	209.51	212.31	205.83	209.73	206.21	210.51	209.75	207.79	206.78	210.23	212.65	209.91	212.72	207.06	205.85	209.94
207.15	210.71	206.86	207.99	206.75	206.88	206.38	210.42	208.68	204.62	210.54	205.92	211.11	206.75	207.56	211.15	211.63	209.7	208.7	208.34	214.17	205	214.53	208.72	212.74	207.99	210.04	207.47	206.82	208.94	207.78	205.04	211.73	212.98	213.59	210.77	208.87	213.46	210.15	208.18	206.37	212.56	211.55	212.5	209.55	203.27	209.16	212.84	208.29	210.54
218.49	216.94	211.53	212.92	210.69	208.28	214.19	213.67	212.24	210.18	212.26	216.96	210.01	216.35	214.96	210.65	215	212.49	211.44	214.1	210.2	211.96	211.96	210.04	209.34	208.77	212.61	211.27	209.7	209.96	215.25	215.32	211.78	215.87	214.54	211.39	209.93	215.75	213.56	212.99	212.93	212.5	211.16	211.83	212.23	211.68	211.42	210.55	209.05	213.45
208.98	206.28	210.97	207.85	204.94	204.53	209.11	205.92	207.7	207.09	204.98	208.26	207.62	204.98	207.38	209.77	207.21	209.3	207.5	211.54	207.42	205.54	211.73	208.87	209.52	209.26	210.5	212.41	204.05	208.5	207.51	210.33	211.32	206.62	206.04	204.42	211.9	205.81	208.05	204.19	206.96	204.07	207.64	214.21	205.63	210.73	207.94	206.94	205.99	208.57
208.71	206.81	206.02	209.15	208.76	209.4	206.42	207.48	209.4	207.92	205.79	208.78	204	207.44	208.69	210.51	211.02	205.64	210.26	209.43	209.5	209.94	204.04	212.32	207.07	206.37	207	208.82	204.73	205.46	209.08	205.59	208.18	207.7	207.46	206.09	208.54	206.59	211.03	209.62	211.14	208.27	208.48	210.64	208.77	211.93	205.64	211.54	204.73	207.81
215.52	213.04	210.82	215.51	208.75	211.08	211.66	213.69	210.6	216.18	212.1	211.78	212.98	209.84	209.34	217.52	208.81	214.26	209.53	214.71	211.02	208.08	210.18	209.33	213.93	210.28	204.83	213.72	211.83	213.68	211.39	206.23	213.05	215.97	213.96	213.94	209.9	215.75	210.18	212.17	213.1	216.87	213.3	209.01	213.73	210.29	208.16	210.93	210.37	213.14
212.37	207.99	207.47	210.86	209.04	212.51	208.96	211.89	210.85	210.6	209.5	209.28	214.16	209.44	220.41	210.38	210.07	213.77	212.24	211.74	207.07	211.86	212.5	213.75	211.17	207.88	212.52	215.21	211.99	208.82	210	207.41	207.47	209.58	213.78	214.96	215.38	211.35	214.33	213.73	211.65	214.19	210.85	211.62	212.65	211.65	205.9	213.22	210.16	210.26
203.72	209.6	211.81	205.22	209.12	207.53	208.74	214.16	208.49	206.31	206.42	209.32	206.36	213.38	208.07	209.01	205.83	207.08	204.28	206.59	208.86	209.92	212.41	209.27	208.89	212.98	211.19	208.66	211.05	212.26	211.63	210.42	208.44	206.95	207.32	208.89	206.92	211.54	208.43	205.28	208.43	211.27	208.48	209.33	211.78	210.25	207.59	211.22	210.84	209.92
201.51	197.88	197.53	197.1	198.56	195.09	201.73	201.03	199.22	194.82	200.49	199.99	199.49	197.1	200.9	197.32	200.23	191.95	198.81	196.77	198.03	200.54	197.14	199.33	199.11	199.57	198.59	200.93	201.03	197.24	198.35	198.83	195.81	199.26	200.24	198.62	202.35	197.69	196.93	196.59	196.85	203.17	197.16	198.16	200.13	197.7	199.92	201.66	194.28	203.14
208.26	208.78	210.47	210.97	212.5	207.44	209.63	209.44	207.88	208.4	208.13	210.49	210.57	213.3	202.27	209.46	210.1	204.89	209.19	208.9	208.94	206.18	211.07	210.42	207.1	208.88	210.56	210.18	209.14	207.62	209.88	208.66	209.02	206.6	207.79	210.6	207.08	208.12	209.14	211.11	204.06	209.72	206.63	207.09	211.25	209.64	209.86	211.99	206.85	208.53
206.27	206.67	206.41	203.38	209.85	207.39	209.25	207.8	210.5	211.61	208.04	206.92	203.93	209.87	207.57	208.26	209.55	204.18	207.28	206.75	207.36	207.27	204.52	202.59	210.25	205.4	207.99	209.77	213.16	206.75	205.16	207.51	210.85	205.53	210.61	207.74	204.99	209.45	204	209.44	204.43	207.04	208.53	211.59	202.9	210.4	209.67	207.6	208.82	208.87
211.02	211.16	209	206.28	213.22	211.22	213.33	211.7	211.43	214.5	211.98	214.05	211.11	210.2	210.25	209.66	208.66	212.74	210.64	211.75	213.35	209.52	209.63	216.07	212.95	214	210.81	211.32	210.74	209.67	211.86	206.24	210.56	216.83	211.7	212.38	210.54	214.17	209.36	211.12	219.34	213.23	216.64	214.22	211.42	213.75	209.39	213.7	210.36	210.52
197.68	200.83	198.35	195.69	200.84	200.27	199.18	202.92	199.79	198.96	200.47	197.22	197.74	202.98	203.34	205.61	199.81	199.02	199.29	200.4	201.3	203.85	201.39	200.98	203.15	195.56	203.12	202	201.19	202.12	204.91	202.47	201.68	199.29	196.04	202.34	202	200.13	198.61	200.69	198.43	199.04	198.89	201.04	197.75	198.7	200.45	201.32	199.2	201.65
207.39	207.23	207.99	207.86	207.65	211.62	208.45	207.68	207.38	204.96	212.35	207.89	210.55	207.39	205.01	211.38	213.87	210.24	209.54	211.5	212.55	207.95	210.2	208.44	212.31	202.32	203.75	214.08	206.74	212.51	209.26	211.07	211.17	211.21	208.49	210.78	209.08	208.18	211.58	204.89	208.43	205.12	210.47	208.89	212.16	204.05	207.28	209.9	203.1	208.14
200.75	203.39	202.64	202.05	201.28	200.74	205.34	205.51	201.74	195.1	202.36	200.95	199.51	201.35	201.1	200.15	203.79	200.55	198.16	201.35	202.42	200.02	196.48	200.44	202.39	198.9	198.18	197.8	202.56	198.28	197.43	202.86	202.18	203.34	202.45	197.33	201.61	197.78	199.05	198.03	199.71	197.83	203	203.57	201.06	195.88	209.5	201.51	199.28	203.32
210.28	209.4	214.02	210.11	211.45	209.44	213.22	215.55	210.64	210.25	208.46	213.12	213.1	214.85	213.14	211.84	213.83	211.28	209.02	208.84	208.79	211.32	211.5	211.33	211.76	216.7	209.67	207.7	211.09	209.84	207.36	211.9	210.76	215.32	208.68	212.09	212.04	213.98	211.24	207.61	213.07	218.08	215.02	213.12	211.56	218.21	211.94	215.1	213.37	207.45
210.06	205.45	206.98	207.07	204.78	204.46	212.33	211.29	208.16	205.94	211.51	208.88	210.95	205.99	209.85	207.95	209	209.19	208.72	209.65	204.83	203.8	205.51	207.21	208.77	208.64	209.2	210.69	208.83	210.79	209.7	204.18	208.38	212.01	205.79	207.57	211.93	207.65	210.22	209.65	211.26	210.06	211.03	203.04	206.69	209.89	208.52	205.22	205.21	209.94
204.1	198.38	202.46	202.01	199.44	200.24	203.35	196.46	199.16	200.04	204.07	198.21	196.14	197.39	204.07	204.5	202.98	202.39	205.19	197.15	202.59	201.51	199.95	198.47	200.28	197.87	198.91	200.5	198.81	204.01	201.51	196.56	198.19	195.46	199.35	202.13	196.37	199.55	197.29	199.86	203.65	199.41	201.47	202.05	203.27	193.28	196.1	198.26	201.26	196.88
201.03	202.45	197.16	201.55	201.72	204.96	203.37	205.38	202.57	198.11	202.45	202.33	202.01	205.41	205.76	201.17	202.24	205.42	202.11	203.57	202.06	204.02	200.07	200.86	199.78	203.63	202.18	203.29	200.18	197.4	204.72	202.77	194.65	203.38	199.1	203.73	199.38	207.76	204.55	200.12	203.61	204.61	202.93	199.17	204.45	202.62	202.74	202.59	199	200.8
205.36	208.25	207.28	205.32	202.42	207.97	203.94	207.65	208.47	206.06	204.62	211.02	206.45	204.6	208.55	206.51	209.6	208.48	209.08	209.84	206.75	208.62	210.07	208.77	205.51	203.21	206.93	210.01	210.72	208.61	206.53	209.95	205.96	210.09	206.2	207.66	208.83	210.93	211.04	207.56	206.24	204.27	209.09	206.39	207.37	207.63	210	208.32	208.26	210.52
210.48	214.52	213.22	208.84	214.21	208.53	217.02	210.39	212.26	210.47	216.89	214.67	206.78	214.62	215.32	215.65	211.51	212.84	217.2	216.73	212.88	208.95	210.43	212.86	211.52	213.18	216.33	214.11	209.59	214.43	213.55	211.84	212.66	209.15	214.86	210.54	214.06	212.26	209.03	208.95	212.79	210.95	213	210.4	213.47	209.71	210.55	214.5	210.51	213.43
211.62	210.94	214.42	212.21	214.33	212.4	212.96	210.35	215.49	214.4	208.53	212.75	214.7	209.74	211.38	211.3	210.58	209.94	211.53	212.72	208.52	215.48	209.85	209.96	209.11	214.74	211	207.57	213.05	213.82	209.91	212.78	211.85	212.15	212.34	211.93	212.44	208.61	212.01	208.29	213.14	207.99	213.19	212.19	208.74	209.46	214.38	215.15	210.37	210.73
197.27	202.56	201.57	197.49	192.23	200.65	197	198.64	198.89	200.8	197.42	196.04	195.47	196.24	198.69	197.56	203.58	199.63	194.24	197.04	198.57	195.33	197.93	195.04	200.73	199.91	196.86	195.02	200.53	201.89	195.97	193.2	196.64	200.4	199.74	192.98	197.2	193.59	198.11	198.45	196.65	201.9	198.05	200.63	200.06	197.68	195.38	198.05	196.81	197.75
212.37	211.55	211.23	211.06	209.98	215.29	211.36	212.33	211.57	215.18	213.81	220.23	217.69	211.47	213.23	214.19	211.73	209.81	212.18	211.98	213.41	214.71	211.14	215.01	211.7	210.57	218.67	207.37	213.18	217.91	210.65	213.39	211.34	216.96	210.68	212.11	212.52	213.39	216.42	208.74	213.71	214.4	211.68	211.24	212.39	214.76	214.74	214.25	210.95	209.29
204.62	201.24	202.84	201.57	203.34	200.59	206.16	204.18	199.91	200.48	203.53	204.65	202.59	203.37	198.5	205.72	205.38	202.81	205.22	205.28	198.57	202.66	202.8	206.54	200.98	202.33	206.33	206.13	205.62	201.2	201.36	200.97	207.8	200.75	206.33	200.89	205.08	204.64	200.32	204.74	204.1	202.68	202.37	206.68	203.62	204.31	199.1	205.1	204.71	207.29
196.8	197.45	202.85	196.54	199.23	199.08	195.73	194.88	196.85	200.72	201.13	204.39	196.65	199.51	200.28	199.83	198.9	200.3	200.69	206.24	202.16	199.7	199.24	201.36	196.66	197.21	196.04	200.91	201.9	200.27	200.3	197.36	201.04	195.08	202.44	196.97	203.58	197.58	196.99	201.85	194.76	197.81	195.07	201.12	191.25	200.72	198.7	197.22	198.77	199.15
211.64	208.39	202.69	205.71	205.06	210.86	211.49	206.38	210.28	207.56	207.8	209.31	208.83	213.28	208.98	209.13	206.94	208.37	207.72	208.69	209.53	206.9	208.3	206.73	203.98	205.23	212.66	207.6	204.66	208.3	213.03	208.36	214.62	210.14	207.3	205.32	206.17	205.75	208.45	205.99	206.92	210.96	206.74	206.46	212.68	212.93	205.07	205.67	207.64	207.86
203.62	195.84	202.83	194.44	193.82	198.25	197.91	197.11	200.88	197.34	200.72	202.09	195.62	194.95	199.36	201.65	196.75	196.71	200.68	202.32	199.48	198.72	202.19	196.65	196.32	203.51	204.06	198.12	199.94	199.92	199.82	200.97	198.13	199.07	201.15	200.67	203.78	201.17	198.75	200.35	200.53	199.24	201.37	198	203.22	199.13	199.28	200.24	198.83	202.12
202.88	200.86	204.25	201.75	203.16	203.9	198.16	203.27	204.11	207.76	202.44	204.56	199.7	204.52	207.64	203.08	203.44	198.73	206.23	203.7	203.96	205.35	207.21	204.61	203.28	205.14	201.44	204.24	202.97	200.1	205.78	206.1	206.58	199.26	202.05	203.45	205.5	203.34	201.93	204.31	205.81	200.56	205.61	200.72	201.9	206.3	206.6	205.12	209.29	200.02
208.57	213.79	210.07	207.4	204.84	209.36	212.84	209.93	207.49	209.11	202.86	206.36	209.71	209.91	207.76	209.52	207.21	207.95	206.99	208.28	212.78	210.42	210.21	206.96	204.87	206.42	212.03	204.76	207.68	209	207.53	207.16	211.82	211.8	204.87	209.45	207.53	212.02	209.11	206.3	209.08	209.69	211.9	203.73	211.49	211.93	206.48	211.56	211.93	211.08
207.08	211.65	207.78	210.56	209.29	210.48	204.8	206.97	210.59	206.36	205.37	209.74	211.74	208.51	204.54	202.83	205.77	204.6	211.51	211.4	211.29	209.09	207.94	210.3	206.36	213.11	208.11	211.35	208.04	211.33	209.9	207.07	209.55	202.01	210	211.79	207.05	209.39	209.56	205.53	210.43	210.65	206.15	210.53	209.57	211.21	210.06	207.26	209.09	211.48
212.14	209.47	212.08	215.25	212.11	215.22	214.37	212.95	218.78	214.15	214.1	208.74	214.51	211.58	211.18	207.28	213.55	212.51	214.51	212.82	216.28	213.82	211.69	212.58	215.01	211.52	219.07	215.74	209.61	216.39	212.87	216.89	208.82	210.49	210.82	213.16	217.71	211.74	214.08	215.29	217.57	211.08	213.79	209.57	211.82	212.37	214.92	211.78	209.69	211.52
198.33	204.4	205	203.13	199.06	197.02	203.04	202.4	199.39	201.52	196.95	200.66	198.66	201.35	198.68	200.27	201.65	197.32	198.31	200.04	201.43	198.09	199.09	197.13	201.42	203.07	193.87	200.94	199.9	199.22	198.45	197.15	193.76	197.49	199.53	197.62	195.81	197.83	196.01	198.08	197	198.88	196.63	203.43	202.96	201.19	197.89	199.06	198.75	197.95
214	212.62	209.59	210.99	211.4	208.34	214.73	212.16	212.85	212.08	213.46	213.17	214.8	214.64	216.01	216.11	218.07	212.97	208.1	212.44	215.21	212.07	210.65	204.91	209.44	207	213.03	210.54	214.08	209.51	210.06	211.88	213.7	211.59	207.62	212.02	209.19	215.89	208.01	208.44	212.02	212.42	212.63	209.32	212.38	208.52	211.48	211.8	210.61	212.25
198.2	198.03	197.54	199.51	200.73	198.05	198.4	203.02	203.67	202.77	201.27	195.68	201.96	198.84	198.74	198.93	194.17	194.71	199.01	199.55	198.82	199.19	199.81	202.04	195.89	201.13	203.01	203.81	197.84	201.5	201.4	199	198.15	196.84	197.6	199.32	200.13	200.81	198.05	199.45	197.73	199.89	201.93	199.99	195.87	202.34	200.43	199.87	200.29	198.68
208.64	209.42	212.64	209.7	208.64	207.4	207.68	206.44	213.47	208.22	213.43	207.19	210.01	214.09	204.45	211.26	210.45	212.69	206.5	207.35	209.89	207.91	208.24	211.87	204.85	210.26	216.4	205.82	211.69	208.65	206.93	208.2	211.89	206.81	204.07	210.21	205.32	204.14	207.41	210.97	205.82	211.01	209.63	211.57	211.72	211.52	212.07	208.48	209.75	206.15
218.79	214.37	219.96	219.8	221.58	214.54	211.57	219.3	214	216.77	219.83	220.05	220.06	220.58	219.59	217.54	218.65	217.24	214.66	217.92	221.44	217.78	216.16	218.07	218.14	218.91	219.29	214.75	218.54	217.46	222.8	218.05	217.43	210.68	215.42	216.62	216.28	220.96	217.09	224.47	220.07	219.77	217.85	216.46	217.62	214.59	216.29	213.66	214.75	219.2
202.63	205.26	204.04	197.45	200.39	203.96	202.89	202.22	203.73	198.9	204.53	203.52	203.43	203.02	201.7	201.72	201.21	204.69	202.93	196	204.17	199.45	202.96	206.18	201.39	204.02	201.27	204.09	203.79	204.09	201.36	203.03	202.34	200.74	203.9	204.72	202.43	205.22	206.39	203.78	204.45	201.31	198.41	205.91	201.28	203.79	202.56	202.82	205.59	200.81
209.02	204.87	210.6	204.5	205.28	214.46	200.66	205.92	206.97	209.68	205.92	205.84	206.47	209.79	209.69	204.68	204.36	207.82	208.53	206.63	210.94	202.75	208.66	211.73	206.54	208.5	207.22	207.58	203.91	205.01	205.1	202.83	207.81	205.09	203.28	207.87	202.96	201.3	205.39	208.41	204.72	203.12	206.3	208.95	213.91	209.55	214.11	204.35	207.12	203.73
202.21	204.17	199.87	202.1	207.63	207.56	199.5	210.21	202.67	203.85	204.81	205.24	204.87	204.28	205.96	205.45	200.52	204.46	197.94	204.77	201.81	205.35	200.54	199.94	204.26	205.03	202.54	205.5	203.48	205.82	205.47	199.85	203.03	200.92	209.69	203.45	202.17	205.8	204.02	201.33	206.71	204.42	202.7	202.04	202.1	203.42	206.44	201.87	201.1	199.61
195.43	197.94	193.64	197.45	197.27	191.19	186.87	192.67	195.08	190.93	196.83	195.23	200.66	195.8	196.08	200.52	199.52	189.97	193.35	196.4	195.01	196.42	199.49	192.58	195.95	193.92	192.83	195.6	196.31	195.78	194.69	198.2	198.22	197.84	197.1	193.02	195.65	197.32	195.09	193.99	198.26	193.02	194.99	197.2	190.7	194.94	194.4	195.7	194.16	195.99
212.2	215.05	214.95	215.31	212.49	215.02	217.16	213.24	213.32	213.86	215.48	216.22	208.95	217.59	213.03	213.38	212.21	216.76	209.23	213.27	213.4	212.77	208.47	213.29	217.1	218.52	215.78	209.68	211.89	208.37	214.94	211.71	217.02	216.23	209.4	215.18	218.64	212.51	213.29	214.21	209.78	210.01	209.48	213.63	211.04	209.59	214.84	216.81	206.95	212.61
203.54	207.13	203.46	203.43	207.12	203.44	205.32	201.93	199.93	201.61	205.13	205.88	203.78	204.24	204.15	200.21	203.66	209.1	206.03	206.64	204.05	202	204.23	207.24	202.29	202.11	204.47	203.94	205.4	198.59	200.91	204.57	205.22	202.96	204.69	203.81	204.82	200.14	204	205.28	209.5	196.66	208.46	207.46	204.39	203.78	205.7	201.16	205.99	206.85
201.6	206.24	200.96	205.36	202.46	199.48	203.1	204.92	206.35	204.26	203.97	203.6	207.6	204.29	201.19	200.38	207.01	202.04	203.32	200.19	204.54	201.54	205.9	205.78	198.97	201.71	206	202.81	200.09	203.99	199.48	203.18	205.61	201.92	200.92	202.45	205.79	201.22	205.41	202.44	206.91	207.19	200.66	202.43	204.21	207.26	203.83	203.01	202.52	203.57
211.15	204.74	212.11	207.24	207.35	209.39	208.64	208.87	208.7	211.21	211.69	209.86	211.63	209.12	208.2	211.57	211.21	206.48	202.57	210.85	204.88	205.9	211	209.72	208.99	209.73	208.58	206.99	210.73	211.07	208.18	210.3	210.76	204.81	207.89	210.87	209.81	207.73	207.51	208.2	203.25	210.77	204.1	203.78	212.83	211.74	208.96	207.77	207.96	209.76
218.86	222.62	217.32	220.5	217.7	215.69	216.78	214.64	218.07	218.27	218.89	221.99	215.82	217.8	215.96	214.17	219.66	217.21	219.59	213.81	221.74	214.87	215.5	216.45	219.3	218.21	213.09	216.11	221.57	217.4	215.17	215.41	217.11	214.06	222.4	218.88	217.45	221.02	221.99	219.55	218.58	217.24	216.68	214.63	214.72	218.24	218.14	214	217.67	218.65
215.18	215.85	212.87	213.41	211.45	211.42	217.7	211.99	212.72	212.59	214.74	214.9	214.96	214.5	215.49	212.33	217.43	211.03	208.34	216.04	210.89	211.24	213.01	209	211.31	211.84	205.24	211.1	215.92	214.75	216.52	208.62	213.1	211.94	212.58	214.31	215.66	216.22	211.33	215.76	214.24	211.94	218.09	214.01	209.91	208.71	214.12	217.15	215.88	216.17
204.62	203.54	205.44	206.61	205.48	205.99	208.43	203.57	201.88	203.72	204.14	200.64	202.49	203.56	205.86	207.44	201.86	204.75	202.72	205.59	203.51	206.49	205.89	205.42	204.57	206.4	202.19	206.26	202.01	206.95	204.62	206.93	206.42	199.86	200.05	206.01	211.46	203.81	204.59	206.57	205.32	207.88	201.54	203.96	205.39	204.11	207.51	204.49	201.46	203.91
199.55	200.61	203.47	197.85	196.86	199.03	205.79	201.94	201.45	197.81	198.19	201.43	196.49	192.57	200.8	201.7	197.01	196.85	197.6	193.68	194.17	205.21	199.33	195.81	202.39	200.75	201.3	199.69	194.19	196.34	198.22	195.97	205.85	202.78	198.49	193.33	199.25	199.19	198.34	194.63	191.66	196.98	196.28	199.05	199.63	198.21	200.22	198.12	196.28	194.81
217.39	220.01	219.28	219.71	217.92	217.64	214.92	215.14	217.89	220.25	215.95	218.44	219.5	214.69	216.68	220.81	218.49	211.96	221.16	213.17	215.66	219.23	218.53	219.13	218.27	221.06	217.48	218.8	217.18	222.29	215.35	217.13	212.58	218.8	214.75	215.94	219.34	218.74	214.97	217.13	219.87	218.98	215.01	219.85	220.1	221.36	216.87	219.19	216.26	214.88
217.63	214.98	215.85	218.23	217.51	217.08	221.24	216.23	218.47	215.47	219.6	215.92	216	217.04	224.42	218.51	218.64	214.14	216.94	217.68	214.33	213.67	220.36	217.26	221.19	217.09	214.48	214.54	215.23	215.24	222.26	215.9	219.77	216.14	220.49	216.85	217.01	214.05	213.38	214.13	217.32	213.14	218.33	219.83	216.62	218.68	217.01	217.64	218.19	218.91
215.89	215.49	219.56	217.25	219.03	217.4	219.59	219.84	220.18	217.41	218.47	218.04	220.37	215.12	220.18	216.31	217.83	211.4	219.16	223.12	216.59	217.64	219.27	216.29	214.17	217.67	219.05	217.37	216.29	216.19	219.22	221.52	220.54	215.88	217.28	211.21	217.84	215.42	215.06	216.45	216.14	221.97	214.01	217.44	218.02	215.21	219.01	220.53	219.47	219.14
205.27	201.98	197.35	202.94	200.7	198.89	201.91	199.57	198.46	195.78	201.31	201.5	201.56	200.29	195.9	202.34	204.89	195.42	199.19	201.22	199.05	204.39	198.76	204.97	198.65	199.92	200.13	192.82	202.57	201.92	198.97	201.23	197.27	201.52	198.91	201.69	201.34	199.75	202.12	201.82	205.66	202.9	198.71	201.8	198.59	199	204.07	201.32	196.67	200.69
205.95	203.02	200.62	205.38	205.37	200.87	203.31	203.98	202.96	199.37	203.8	205.02	198.58	200.57	203.22	203.39	202.83	207.26	210.25	202.81	204.97	205.69	207.99	199.64	204.1	208.16	202.13	203.14	207	203.1	206.19	206.88	200.02	204.75	200.7	202.93	203.51	202.01	208.28	203.38	198.22	200.51	202.96	203.73	203.48	201.71	203.58	206.45	206.16	207.46
201.43	198.75	201.84	204.46	197.57	200.23	199.03	199.62	201.21	198.3	199.99	201.24	196.88	196.33	199.15	200.66	198.45	202.62	195.85	200.79	201.34	200.99	198.47	202.09	203.18	197.32	199.49	201.28	201.59	201	198.88	196.54	199.4	194.89	198.92	198.99	199.64	202.67	200.39	202.53	197.14	196.66	198.75	200.34	192.87	200.49	194.33	196.53	195.51	199.58
192.21	191.9	194.45	195.54	194.66	196.27	192.65	193.36	194.03	194.1	194.02	194.3	197.12	199.92	195.69	193.45	195.18	195.35	194.37	198.17	195.12	195.63	195.89	196.99	195.05	196.3	193.75	195.04	192.21	191.21	189.25	191.39	193.99	192.7	193.81	192.54	191.33	192.27	193.32	191	196.43	198.79	194.32	198.04	196.13	193.83	192.4	198.88	192.44	194.04
211.57	207.46	213.17	210.43	215.04	209.46	208.74	210.11	215.32	209.41	209.17	216.42	213.24	212.74	211.82	211.88	212.27	213.81	211.66	208.49	211.11	208.98	210.06	208.4	209.93	214.55	212.88	210.65	213.22	212.93	211.23	211.01	208.45	210	211.88	210.74	213.63	212.72	210.7	213.13	213.88	211.37	211.95	209.93	208.77	213.02	217.45	211.58	211.3	210.31
204.55	210.98	202.01	205.46	204.44	204.92	208.71	206.78	206.15	206.73	207.16	204.54	207.24	206.27	208.12	212.1	208.89	205.12	206.66	207.54	199.15	203.17	205	207.45	208.51	207.17	204.33	209.21	205.09	205.74	202.91	205.32	205.57	208.1	210.53	205.81	205.19	203.32	204.13	203.72	205.2	207.01	205.91	209.69	205.5	210.05	206.75	203.83	208.84	208.28
206.15	203.66	205.11	206.54	207.87	208.02	207.07	206.45	208.82	211.27	210.18	205.7	204.12	210.16	207.34	214.51	207.47	209.11	214.26	206.16	209.65	206.92	207.61	204.24	209.29	207.08	204.97	209.23	205.99	204.21	208.21	210.17	208.39	209.82	209.13	205.73	209.56	212.64	210.46	207.18	208.69	206.03	212.27	210	206.6	209.53	208.45	206.15	207.45	206.08
216.7	215.66	214.1	209.07	212.19	213.83	216.89	215.14	212.77	210.34	215	213.2	214.11	207.41	210.74	213.39	211.4	211.2	215.91	212.64	214.97	213.4	212.47	210.43	215.44	209.85	205.17	212.02	214.32	218.01	213.61	212.6	208.9	211.91	215.03	211.46	215.45	214.23	216.07	212.11	213.64	213.67	215.01	217.66	213.94	212.32	210.74	214.95	211.79	217.48
202.2	203.77	205.54	206.37	204.75	204.82	205.4	200.82	203.74	207.28	201.11	202.79	198.51	203.06	204.38	201.87	202.69	200.1	204.63	200.14	208.5	205.12	198.9	201.78	206.01	203.34	200.73	204.43	206.38	200.16	206.93	206.32	206.66	204.14	206.5	202.25	203.88	199.7	202.81	199.9	200.88	200.33	206.43	207.29	196.06	203.46	201.57	198.29	204.64	206.89
210.23	216.88	211.46	214.62	212.48	210.33	208.51	211.78	215.2	210.43	211.81	212.86	214.99	210.13	212.43	216.36	215.22	211.05	214.02	216.38	217.4	213.75	210.75	215.38	215.18	211.62	218.18	212.37	215.29	215.85	213.11	213.34	213.64	214.83	214.57	207.35	212.99	210.74	212.23	214.36	214.93	207.89	214.13	212.03	216.64	213.02	214.31	213.56	217.89	215.05
206.34	210.07	211.14	210.38	209	210.03	210.1	211.54	205.17	209.02	209.57	206.88	208.6	211.15	208.23	211.31	210.5	211.44	210.82	207.26	212.25	210.57	206.55	204.77	208.19	204.75	212.91	207.45	212.42	209.37	208.22	206.47	209.25	204.29	206.93	206.26	209.68	210.14	205.81	208.91	212.86	204.93	214.67	206.45	211.17	205	212.05	210.88	211.22	210.29
214.73	217.17	208.98	215.14	211.81	213.68	213.67	214.48	211.79	214.42	214.05	210.91	214.86	218.45	212.48	209.13	212.51	214.81	214.54	210.8	209.7	212.54	207.99	208.54	213.93	210.52	213.08	214.48	214.25	218.9	216.44	216.6	211.97	211.13	211.49	210.81	213.11	212.81	209.98	213.58	216.45	217.18	215.03	212.77	212.29	218.4	216.06	213.39	212.31	211.46
194.69	197.83	194.93	195.03	200.27	196.67	192.86	190.75	198.1	198.26	196.71	197.05	197.82	198.02	202.69	197.43	197.51	200	198.39	193.03	195.12	198.84	197.21	197.82	201.38	196.28	198.47	197.62	199.79	197.14	200.84	199.23	198.76	196.73	196.19	198.76	199.21	195.55	199.42	198.09	202.61	196.33	198.37	198.69	199.81	202.96	198.87	196.65	200.22	196.67
202.22	202.96	202.69	200.85	199.67	200.68	201.4	201.92	200.53	200.63	203.82	202.98	201.45	201.79	199.66	202.07	199.92	200.4	197.58	198.93	202.62	205.82	201.82	194.63	198.22	201.25	200.81	200.01	201.64	198.89	206.57	199.27	200.19	203.15	200.47	202.01	200.26	196.15	198.85	198.9	197.66	203.92	200.34	194.16	200.24	199.98	202.99	201.2	200.7	201.58
202.3	202.29	206.31	202.71	201.34	203.55	202.42	203.53	201.8	203.68	204.48	205.09	199.82	202.1	207.26	204.86	206.37	203.77	201.12	208.18	203.14	203.4	203.8	203.54	202.77	203.02	205.68	206.83	198.69	204.4	206.09	200.89	204.38	200.23	201.98	203.02	204.32	203.7	202.42	204.22	199.92	204.1	198.93	203.09	203.61	205.05	199.85	206.33	205.65	203.02
208.27	211.65	201.24	209.03	214.37	205.74	212.7	209.4	213.14	205.79	212.11	207.92	210.7	208.96	213.56	209.46	206.39	212.51	207.36	206.79	208.53	210.87	207.34	210.5	207.8	206.34	212.39	205.88	207.49	203.72	207.34	210.43	208.05	202.17	208.66	211.24	208.41	203.98	209.17	212.36	208.4	209.67	208.99	207.94	209.05	208.38	208.56	209.31	213.14	212.76
215.2	214.31	215.98	211.03	208.97	212.11	212.06	214.33	212.18	212.77	213.53	217.7	214.29	216.65	216.43	208.97	216.13	212.55	213.71	215.53	213.83	213.86	211.34	214.64	212.1	213.49	214.1	213.71	211.21	215.7	212.76	215.99	215.05	209.53	213.66	213.41	214.31	214.2	213.86	208.53	213.5	209.59	211.38	213.47	212.46	214.45	209.01	214.29	209.66	213.92
208.12	210.16	208.85	208.73	208.46	208.2	207.37	208.8	205.47	209.17	206.41	208.97	209.35	208.5	215.16	209.01	206.82	206.95	206.76	206.49	206.77	205.97	209.82	201.42	208.09	205.17	206.55	209.87	206.88	208.58	208.79	212.03	203.99	206.22	207.36	209.19	212.41	206.88	209.8	204.71	205.36	207.39	206.4	208.33	206.41	206.45	204.16	205.59	210.28	208.06
204.37	202.04	208.39	200.36	196.92	203.33	205.8	199.32	202.77	203.29	204.36	202.06	202.86	206.1	202.54	202.2	199.96	208.18	202.29	200.86	200.11	200.97	203.46	201.99	200.56	203.94	202.64	204.83	199.19	204.05	201.65	202.8	200.33	203.37	203.68	204.21	201.06	200.12	201.78	209.53	204.48	203.19	200.22	199.61	198.08	206.6	207.58	201.87	206.52	201.12
199.83	202.28	199.84	198.62	196.75	205.57	200.09	197.53	200.12	201.63	198.99	197.72	199.42	201.41	197.69	199.67	198.86	203.54	202.55	204.32	199.74	197.73	199.18	201.75	199.82	205.21	201.24	202.63	200.5	200.99	200.12	198.49	204.63	199.94	201.33	203.9	199.34	200.57	200.27	199.06	196.9	199.48	200.16	206.57	201.13	199.82	203.74	199.48	193.44	203.47
203.68	207.59	202.59	203.65	203.95	203.48	201.86	200.74	204.44	204.52	199.91	203.43	206.19	206.31	206.54	205.03	205.38	205.36	207.28	200.66	204.53	203.51	207.97	202.27	199.97	199.97	202.36	209.01	202.91	204.23	205.23	204.17	200.82	205.73	200.92	203.4	202.54	199.88	203.8	201.85	198.78	205.94	199.12	204.27	205.46	201.36	207.75	205.12	201.04	205.46
204.4	206.68	204.37	208.49	203.47	205.11	207.94	202.18	205.09	208.15	207.04	203.84	208.55	207	207.32	207.61	210.02	204.45	205.97	208.97	208.38	202.6	204.31	208.16	210.48	207.8	203.09	206.84	205.23	208.41	207.83	209.13	206.23	204.93	203.19	204.87	205.76	206.57	207.26	206.76	204.16	206.3	206.69	201.5	208.75	210.78	203.1	201.26	207.34	202.78
203.01	204.91	205.15	205.31	208.35	203.6	202.9	209.76	203.61	204.21	199.56	197.72	208.32	207.08	205.62	202.58	203.56	199.38	206.21	208	203.64	205.86	201.78	201.33	202.61	205.44	197.86	203.31	204.95	201.04	207.34	207.42	200.84	200.11	205.83	205.86	208.58	202.35	202.58	203.12	210.06	203.43	201.8	206.17	206.57	201.59	203.12	202.96	201.97	203.14
209.6	207.32	207.18	205.04	204.72	210.3	208.31	210.38	208.49	207.54	214.48	207.53	206.6	209.45	211.64	208.85	205.55	209.39	212.59	212.46	205.4	208.01	212.88	208.96	208.42	208.85	210.27	207.17	209.61	209.5	209.69	209.98	204.74	206.83	206.1	209.88	206.33	209.6	209.95	209.69	204.44	208.33	210.4	208.28	204.78	206.5	205.69	205.01	210.24	208.18
211.72	210.15	207.77	211.73	212.11	213.76	208.2	207.91	209.65	206.44	206.81	206.16	211.54	210.53	213.12	205.22	206.31	206.99	210.72	206.96	208.31	208.99	208.83	208.12	208.99	216.3	206.93	213.3	212.75	204.57	209.28	208.31	210.37	207.47	207.53	211.15	211.53	203.26	207.6	211.92	211.71	209.64	206.73	212.27	211.01	206.2	209.4	207	210.58	209.02
210.25	211.97	209.13	213.49	211.68	207.7	214.92	212.31	213.03	210.76	213.64	206.26	214.05	211.31	209.34	212.39	211.45	211.16	210.08	212.94	211.01	213.92	211.51	213.31	209.94	213.09	212.22	205.55	205.94	209.26	215.95	211.57	208.37	213.54	213.45	210.25	214.46	213.11	216.12	216.53	207.42	211.53	213.52	210.63	218.8	208.64	208.31	211.9	205.97	211.75
208.5	209.66	208.81	206.96	206.46	208.34	209.82	204.47	209.77	205.76	206.53	207.55	206.56	208.08	204.94	206.77	208.2	208.94	209.18	206.08	210.4	207.96	210.84	212.21	206.53	207.18	209.53	208.01	206.77	207.55	212.04	207.49	209.89	207.88	212.81	207.88	207.19	209.27	207.29	208.15	206.86	204.92	204.79	208.57	208.53	208.93	212.6	205.46	205.39	213.51
201.58	203.15	201.69	205.77	202.79	200.86	204.47	203.58	199.98	204.97	202.62	201.41	204.46	202.2	200.78	200.79	204.16	203.09	206.65	205.69	204.02	205.54	202.07	201.28	206.89	205.58	204.63	202.2	204.58	204.83	204.11	203.25	202.45	206.38	205.98	197.49	205.64	203.28	202.54	206.24	200.95	208.48	206.27	206.06	206.4	207.6	205.78	207.25	203.86	202.76
202.88	200.77	203.41	201.49	205.82	203.19	204.24	203.96	205.81	205.55	203.59	202.93	204.39	200.51	204.13	203.67	202.11	202.11	199.82	204.83	200.82	202.23	202.94	203.46	205.51	203.64	205.81	202.53	206.12	204.24	202.34	202.6	207.42	204.51	206.04	204.37	207.73	201.36	203.46	201.86	207.03	204.99	205.01	204.12	203.69	201.2	203.22	207.69	199.49	201.82
218.05	210.56	211.41	210.59	210.95	214.06	213.62	208.83	210.38	210.41	207.07	215.42	214.63	214.59	215.4	207.34	212.65	212.22	214.82	212.31	213.55	212.32	211.21	214.07	214.9	215.5	206.5	211.83	211.07	210.94	214.13	208.42	206.91	211.97	212.12	213.19	212.49	215.7	211.03	208.01	213.13	209.12	210.9	207.86	211.87	215.97	208.94	213.3	209.6	208.76
209.24	212.52	209.55	212.8	211.98	210.16	213.17	215.49	211.96	211.34	209.24	205.52	211.21	216.18	214.94	212.93	211.3	211.56	213.94	214.58	206.59	211.86	213.46	211.31	207.86	210.88	213.46	204.52	209.93	215.1	212.28	210.49	207.98	209.12	216.01	209.43	212.37	212.84	209.88	211.73	214.64	210.32	216.87	214.04	213.97	215.48	210.7	209.85	210.28	212.21
208.7	210.64	206.73	210.01	205.41	207.5	201.03	207.74	208.61	202.8	203.47	207.38	209.13	203.78	206.9	205.24	204.01	213.71	205.6	206.24	204.57	205.16	205.55	207.07	208.45	203.98	205.14	213.28	203.12	210.05	209.97	208.26	206.96	205.6	207.6	206.44	204.68	208.04	204.65	209.73	209.78	207.18	208.58	211.28	211.65	208.25	203.5	209.64	204.76	207.84
216.82	219.77	215.25	216.78	220.09	214.78	216	217.95	218.8	217.77	216.29	211.76	216.3	222.07	220.59	216.46	214.59	214.43	222.05	216.73	219.15	218.94	217.25	217.33	217.16	218.17	215.34	218.03	213.81	217.73	218.38	216.84	215.9	211.98	217.94	219.59	215.53	220.63	215.53	217.04	218.93	218.95	218.04	214.45	215.39	214.82	219.3	214.19	218.97	214.56
203.51	199.59	204.14	203.51	205.49	201.69	200.3	205.3	202.53	204.84	199.57	203.48	201.28	207.48	202.72	203.6	203.95	209.42	204.73	204.42	202.32	208.74	204.8	202.59	201.28	207.11	199.91	212.11	205.61	201.51	204.95	208.17	203.8	200.99	200.33	204.5	198.4	201.55	201.69	201.62	209.37	206.74	201.35	201.22	201.25	205.69	206.54	206.02	202.27	201.52
213.22	214.28	211.35	211.54	206.17	206.68	205.41	207.13	207.73	208.66	205.6	205.08	206.93	208.22	211.87	208.7	203.77	207.66	204.11	209.91	209.28	206.06	207.74	206.29	205.13	208.01	208.96	204.55	205.6	206.86	207.73	206.84	212.97	209.89	207.17	210.21	208.05	208.6	210.63	208.29	208.34	208.6	203.13	211.08	209.63	206.05	207.63	212.64	204.73	207.83
207.26	213.21	209.11	208.76	207.09	205.58	215.05	208.38	207.6	209.85	212.56	206.57	216.55	210.89	211.05	205.96	207.68	203.58	207.97	207.15	216.47	205.81	206.89	212.33	213.56	211.79	210.37	209.74	207.51	209.92	207.89	204.37	206.97	210.71	207.98	210.79	206.53	214.92	209.54	207.06	211.01	208.33	209.73	209.31	213.08	210.17	210.25	209.33	211.35	211.58
209.91	216.7	211.33	215.82	210.9	218.06	215.32	214.59	213.72	210.49	214.68	212.27	207.84	214.2	215.93	213.42	207.59	220	214.9	209.16	210.3	208.67	212.43	208.42	211.08	220.12	209.68	211.86	209.97	213.77	211.5	208.18	215.49	216.85	213.5	212.54	211.88	216.38	210.46	212.61	212.08	212.8	211.36	212.58	210.69	213.74	211.2	215.65	211.25	209.61
194.38	192.3	195.6	197.7	192.81	192.38	195.71	193.66	190.84	194.45	195.57	194.76	192.82	189.1	195.07	196.1	192.99	195.77	192.69	190.37	199.7	194.58	197.32	193.94	195.01	195.59	195.31	193.78	194.91	199.38	195.29	193.3	193.13	196.13	192.65	195.87	190.47	195.29	197.33	192.34	194.71	192.03	194.19	192.8	196.15	189.52	197.32	192.86	192.18	196.11
209.01	204.77	204.06	206.15	203.36	204.51	203.26	208.04	203.54	206.07	209.57	205.47	206.01	205.66	207.21	202.06	208.7	211.29	205.79	209.93	206.95	205.5	209.61	204.54	209.06	202.88	207.68	206.17	205.22	205.9	202.54	205.58	205.48	210	205.87	205.31	208.98	201.87	207.16	207.04	205.77	206.64	211.22	206.86	205.88	208.78	202.23	205.77	205.36	204.13
211.4	207.57	210.01	207.76	211.45	209.14	209.41	211.8	213.93	210.89	214.58	213.49	214.6	213.59	209.88	210.25	216.48	212.36	214.46	215.95	210.77	217.4	210.83	211.53	213.34	211.96	211.67	217.41	211.1	210.48	208.89	213.42	208.75	212.53	215.61	207.9	208.97	211.03	214.92	210.77	209.86	213.35	211.3	211.97	210.19	206.95	212.7	213.75	210.73	212.71
197.22	203.17	201.31	201.33	202.66	196.67	200.43	201.19	201.06	196.67	203.47	200.3	202.53	199.43	198.58	200.34	202.38	200.04	202.89	201.11	198.63	201.81	200.25	199.85	201.77	199.79	200.08	203.32	196.61	194.53	204.94	199.9	197	199.22	195.7	198.16	202.25	199.86	204.92	196.77	204.06	208.04	198.43	200.22	194.82	203.66	202.27	200.52	200.31	202.38
211.77	210.96	211.21	204.94	207.39	207.52	205.61	211.93	211.25	213.41	205.53	208.94	208.66	208.3	210.57	211.35	206.47	206.02	211.67	207.79	208.91	204.09	210.97	209.75	208.09	210.11	208.18	207.78	211.26	211.93	211.57	211.74	206.05	210.98	205.86	207.75	207.42	206.55	207.45	208.48	206.68	205.99	209.46	207.48	210.1	207.61	204.88	207	210	209.23
212.21	214.73	210.4	213.04	209.98	216.36	213.51	213.66	211.17	215.5	210.94	211.8	211.86	211.29	210.9	213.3	209.78	210.37	213.13	214.65	211.56	215.52	215.51	214.59	210.1	214.55	212.62	213.01	214.45	210.59	211.6	214.22	211.24	212.12	215.72	213.28	215.89	211.54	211.46	214.99	216.91	212.41	216.39	207.63	208.86	213.15	210.88	215.13	214.13	219.11
208.14	211.77	208.75	206.45	208.19	208.61	208.1	209.88	208.36	206.16	212.29	207.78	207.4	212.04	208.2	210.69	206.5	212.92	210	209.5	207.02	207.84	211.92	207.46	207.14	204.92	212.87	211.93	206.22	208.86	208.1	208.31	205.64	212.1	208.73	210.1	207.41	205.86	205.59	211.43	207.28	211.28	203.08	206.23	210.7	211.83	209.09	212.14	209.63	205.5
207.08	213.1	214.98	213.07	214.3	214.45	214.13	212.84	211.12	214.76	214.05	212.64	218.71	215	211.81	207.25	216.69	208.38	210.97	210	209.76	213.24	213.25	216.43	211.03	213.22	215.91	207.3	210.76	211.59	211.29	210.15	209.15	213.52	206.38	215.52	211.32	209.85	210.66	211.24	213.13	212.74	212.28	211.19	211.99	209.02	214.21	214.65	209.58	209.23
218.4	218.24	219.12	218.6	219.91	217.41	215.51	218.55	218.54	215.7	218.13	217.91	213.79	214.91	217.26	219.15	220.81	210.73	216.5	219.15	215.13	220.54	213.98	221.24	215.38	218.69	216.89	219.58	219.48	214.69	217.15	222.17	216.52	218.74	214.72	213.87	222.6	217.57	218.98	214.43	216.32	218.04	214.43	219.88	218.6	216.33	214.66	216.11	219.22	218.75
207.77	207.91	212.02	206.32	211.03	208.83	207.78	206.94	208.19	207.56	207.75	205.66	207.69	202.87	206.17	205.92	205.76	207.17	209.83	207.62	207.18	210.97	208.19	207.88	205.19	206.37	202.92	205.54	206.04	205.7	209.32	209.24	202.41	206.18	208.08	205.05	200.8	204.94	205.99	202.95	210.88	209.7	214.12	208.06	206.48	210.84	209.09	206.07	207.01	208.78
200.95	207.98	205.98	207.79	204.47	208.11	205.5	205.06	205.17	203.57	207.52	203.38	206.3	206.86	208	205.44	203.78	208.97	206.92	204.07	203.02	207.69	208.46	211.18	204.54	207.08	204.76	209.4	208.45	208.52	208.08	206.47	206.96	201.15	204.77	208.59	203.77	205.09	211.8	207.23	206.54	208.02	206.91	207.88	201.67	207.22	205.73	208.69	208.28	210.15
210.74	210.93	209.48	211.81	208.29	214.04	208.84	213.05	213.55	213.26	207.35	208.77	212.63	205.64	214.13	213.43	212.86	218.82	206.75	210.01	212.93	210.03	208.11	213.43	212.99	213.57	211.48	211.4	208.03	213.54	210.2	210.65	209.15	212.23	212.57	213.31	209.02	212.28	213.49	211.5	213.32	211.44	212.26	211.22	209.45	216.03	214.54	209.36	212.29	208.08
198.68	196.32	203.03	200.18	202.31	202.15	200.54	199.55	203.33	199.93	200.13	203.59	204.7	205.38	200.08	202.58	199.43	201.84	201.56	199.07	202.51	199.9	200.92	200.87	199.22	203.42	199.14	198.69	202.96	202.74	200.05	201.98	204.35	205.16	202	202.72	197.91	199.09	200.45	199.9	198.34	197.77	205.34	197.18	200.53	197.08	201.57	204.37	199.02	203.42
206.03	208.38	207.81	208.09	202.06	207.24	203.42	207.08	205.13	206.72	209.28	204.58	201.46	204.19	203.67	204.86	210.57	206.34	208.41	208.52	207.84	205.81	205.11	207.39	203.68	201.06	207.9	207.07	202.85	210.67	204.18	202.2	202.06	205.26	203.52	201.24	205.93	208.47	204.08	208	206.41	202.91	206.66	210.99	205.06	208.49	207.6	207.43	206.44	208.35
208.08	207.76	206.73	206.98	208.07	212.23	211.33	211.41	207	207.33	209.67	206.71	209.01	209.81	209.88	209.27	209.98	208.53	208.8	210	208.97	217.63	210.61	210.39	208.73	201.53	204.68	207.04	208.95	207.64	208.03	209.22	208.58	207.64	213.04	211.34	206.53	208.77	214.75	212.47	210.79	210.04	207.82	207.63	210.04	208.77	207.51	203.11	210.42	208.75
217.47	215.01	218.16	219.33	213.8	217.73	219.51	218.73	220.4	213.39	216.36	219.33	219.66	215.66	217.52	215.78	223.36	216.03	218.26	217.15	216.45	218.74	218.97	219.77	218.22	216.28	219.92	221.77	214.12	213.02	215.79	215.1	221.1	212.14	217.12	215.56	220.88	221.53	222.39	220.85	217.79	217.64	220.55	217.67	219.98	221.43	218.28	223.66	221.02	216.97
212.9	215.28	212.77	220.06	219.39	221.94	217.79	218.52	216.44	218.1	220.1	217.13	219.34	221.75	217.6	217.93	217.35	222.54	216.27	214.4	219.26	221.71	217.44	216.49	218.22	218.64	219.11	218.64	218.61	217.55	215.74	214.81	220.98	219.04	217.16	215.96	214.14	220.5	217.58	218.29	212.29	216.57	215.2	218.79	218.24	215.32	214.32	218.89	218.59	217.4
203.15	204.85	199.96	203.5	203.93	203.21	198.92	203.03	205.96	202.66	203.76	203.01	204.38	203.14	208.14	201.93	206.82	205.16	207.32	204.49	200.23	199.64	202.88	203.35	199.21	203.91	205.9	206.75	204.06	202.82	202.76	204.67	206.22	201.87	202.13	203.51	202.64	206.41	205.81	206.41	208.77	205.39	202.76	201.64	209.33	204.64	201.89	201	204.82	204.79
203.16	205.57	206.99	205.02	201.41	203.32	202.36	202.32	203.66	203.01	204.5	203.42	203.52	203.14	210.01	207.47	205.36	204.13	197.46	203.91	204.26	209.85	198.99	200.64	203.13	206.42	206.45	204.37	202.7	205.86	203.96	203.36	204.63	202.76	202.08	205.35	203.67	207.76	203.02	207.76	204.44	208.55	209.2	207.73	201.78	203.9	207.05	204.24	205.68	206.25
207.05	211.65	207.75	211.02	209.57	210.02	209.99	206.72	210.22	211.75	205.77	209.61	206.39	210.99	213.04	205.32	206.13	209.85	208.97	210.03	211.06	212.37	211.57	209.49	206.78	212.53	209.61	210.06	207.71	213.26	208.34	210.38	205.74	206.51	209.77	208.19	206.98	213	212.3	210.68	211.06	207.69	205.95	210.51	207.94	206.52	212.95	208.73	212.63	208.56
216.42	211.6	212.75	211.89	209.89	209.53	216.41	213.96	207.62	212.21	209.51	210.94	212.47	209.65	208.76	210.59	215.31	209.44	215.34	210.45	212.28	208.94	209.35	210.63	207.31	209.24	212.14	210.73	211.62	213.61	212.67	214.37	206.68	209.69	211.89	208.89	213.57	214.85	211.18	213.99	212.92	215.85	213.85	208.35	208.91	210.96	211.03	214.34	213.8	213.44
207.7	213.65	215.4	213.58	212.51	211.29	211.89	214.86	214.47	215.64	208.91	213.52	213.8	206.51	210.36	204.83	211.6	210.78	213.33	212.96	212.26	215.88	204.54	209.51	211.13	214.24	211.1	212.54	211.51	207.67	211.14	210.47	212.09	213.06	207.16	206.61	212.9	208.27	209.01	210.46	211.47	212.65	215.76	211.54	209.28	210.49	211.33	207.63	216.91	212.51
203.8	208.65	209.3	214.66	204.93	206.98	207.09	210.16	205.6	208.74	208.13	208.1	207.19	209.09	208.3	211.41	206.14	209.14	207.62	208.36	206.37	211.07	208.49	211.09	209.6	207.63	206.62	209.74	204.77	208.13	210.53	204.52	207.22	208.44	210.13	206.63	207.21	207.53	209.93	209.93	207.6	208.28	210.33	206.39	208.7	205.35	201.55	211.71	203.81	211.97
204.7	202.98	200.17	201.04	205.14	207.12	200.88	204.3	206.02	203.12	209.29	202.92	205.18	202.81	206.06	205.51	208.07	203.94	203.03	203.98	207.29	203.64	203.08	203	199.31	203.44	207.43	207.88	206.54	207.72	206.3	205.46	202.58	205.16	203.61	206.49	208.43	206.5	203.24	204.05	207.41	206.27	204.97	204.01	204.03	201.9	203.08	205.16	206.31	207.77
204.53	200.38	204.34	203.09	207.19	205.93	209.02	206.18	202.37	206.78	203.92	201.04	205.58	204.18	204	205.3	203.04	206.69	204.31	202.75	198.77	204.14	205.02	202.28	205.76	202.14	204.18	202.13	204.78	204.91	208.66	204.7	204.31	203.09	204.67	206.82	201.41	198.15	207.63	206.87	204.29	203.42	202.04	202.05	205.38	203.87	202.95	203.27	202.34	207.29
217.22	214.5	220.83	217.41	213.32	217.05	220.5	216.59	218.93	218.07	215.37	215.78	217.24	220.21	215.59	214.07	217.95	213.61	215.43	218.59	217.58	221.52	215.56	218.85	220.13	219.78	218.16	220.59	214.37	215.51	217.14	213.8	215.18	217.58	215.92	217.3	223.08	215.73	217.81	215.14	216.99	213.15	214.19	219.17	216.25	220.33	216.61	217.46	216.19	216.16
196.81	196.7	201.66	201.59	195.47	200.74	201.4	196.48	200.31	197.83	201.12	197.44	201.64	199	200.63	200.26	195.39	196.11	196.91	197.41	196.44	203.04	202.03	201.18	199.93	198.85	199.82	197.89	194.73	196.34	199.46	198.05	195.61	203.34	198.32	200.09	201.14	198.59	200.77	195.1	198.73	197.39	200.27	203.03	200.61	199.11	197.67	200.94	200.6	202.87
213.24	210	214.29	212.01	211.71	211.36	209.98	211.35	210.74	214.66	212.92	208.1	211.37	208.99	209.39	213.89	214.44	208.4	214.9	214.57	216.57	210.73	214.74	214.75	207.63	211.57	212.04	209.28	212.92	210	209.22	218.17	211.27	213.99	208.48	208.64	213.54	212.54	212.72	210.91	210.86	213.71	213.42	213.37	209.22	209.52	216.9	209.05	212.26	212.87
212.02	213.09	209.7	213.67	215.91	212.46	209.49	213.9	210.33	209.59	212.31	212.56	209.97	209.52	215.29	217.52	212.27	213.38	208.01	211.07	208	214.28	210.88	210.6	210.56	209.31	211.58	211.73	209.17	210.06	207.68	210.66	211.6	211.57	211.81	210.84	210.83	209.35	210.1	215.31	208.5	210.12	210.62	209.32	210.64	208.86	216.64	210.57	209.43	214.52
205.57	209.38	209.37	209.57	212.24	208.77	205.51	205.4	210.71	206.39	209.15	211.04	207.98	206.17	208.57	205.82	209.28	204.11	205.36	213.88	206.82	208.39	212.28	208.57	207.58	204.19	206.47	210.71	204.85	212.99	206.44	205.81	205.04	209.51	205.53	209.68	208.65	209.27	206.2	212.08	205.81	208.51	212.05	209.53	207.09	209.34	203.35	209.82	206.88	203.61
207.83	210.41	213.81	213.38	213.47	207.51	216.7	212.76	216.79	211.4	209.02	216.2	212.49	212.08	210.14	216.73	212.92	212.51	215.32	216.31	210.7	211.96	211.36	209.98	211.33	214.96	211.26	214.87	216.13	212.18	209.05	212.8	210.56	213.38	206.73	212.54	212.62	208.67	205.78	215.3	210.29	210.27	212.02	209.73	211.65	214.29	206.1	216.73	218.03	209.79
211.27	211.37	209.88	208.1	207.72	211.33	205.85	214.33	210.84	213.21	210.36	213.71	212.6	217.59	211.68	208.39	212.62	212.95	209.36	212.84	213.58	210.24	208.56	211.45	210.55	212.14	213.42	217.22	209.83	208.39	214.03	210.51	213.74	213.74	210.28	209.98	208.17	215.02	214.92	212.99	214.08	211.49	211.4	209.37	213.49	209.56	209.49	209.94	208.89	212.52
201.58	196.89	203.26	198.14	200.93	200.8	199.58	204.17	192.27	198.62	199.59	200.62	202.07	199.72	200.32	197.81	198.49	194	201.94	200.62	196.47	193.59	198.13	200.27	204.41	198.19	201.46	200.94	199.76	198.92	197.44	198.04	202.21	198.65	197.28	200.73	194.82	198.2	197.07	197.78	199.44	204.6	198.46	198.32	190.63	200.84	199.73	202.33	196.57	198.53
207.12	202.48	203.51	202.73	201.81	205.47	204.15	205.56	205.84	204.65	206.2	201.79	199.91	206.28	200.78	205.96	203.94	202.82	200.9	204.59	200.03	202.18	200.56	199.93	199.81	203.68	204.11	205.18	207.73	201.87	206.84	202.4	203.93	199.43	202.07	204.65	198.7	202.4	204.09	205.11	202.07	207.34	203.55	205.57	203.41	207.44	201.31	203.67	210.63	206.11
212.63	208.48	210.81	209.79	212.15	208.61	210.49	211.17	209.83	212.18	213.26	207.15	210.2	206.2	210.47	211.71	207.67	213.13	208.78	207.47	210.41	212.25	212.19	210.52	213.13	210.54	206.02	214.3	209.16	207.14	210.57	209.4	209.46	209.86	207.15	212.68	210.58	204.79	206.39	208.25	209.81	209.29	210.14	209.81	206.51	206.23	207.86	212.6	210.18	209.35
204.2	202.43	199.52	205.14	202.63	199.3	199.81	201.62	200.38	203.46	201.54	196.53	201.33	194.42	200	198.37	197.04	200.47	196.3	203.19	198.5	201.31	198.94	199.58	198.48	197.02	200.61	197.2	199.23	199.88	201.29	202.95	198.51	197.06	200.12	203.21	202.51	201.95	198.6	196.87	199.59	203.67	197.04	202.46	196.89	201.16	200.47	205.89	206.26	204.92
204.15	199.23	201.89	201.25	201.68	204.69	203.31	204.87	205.01	199.21	204.32	202.35	202.99	203.71	210.9	200.64	201.29	201.43	198.48	203.69	203.02	203.84	202.04	202.67	204.29	203.53	201.8	195.75	198.84	200.51	200.88	200.81	198.69	204.19	208	207.29	198.38	199.95	205.81	205.49	202.69	202.91	201.3	203.81	204.99	204.69	204.67	204.08	204.73	200.8
215.49	215.11	215.35	214.4	212.23	215.13	215.56	212.07	215.64	209.74	212.56	213.45	211.85	217.59	212.73	219.47	217.95	212.09	217.29	211.46	216.94	215.85	214.29	215.21	211.07	215.26	211.28	220.48	214.9	216.17	218.61	215.08	219.93	215.51	211.14	211.95	211.8	213.95	211.1	214.41	215.63	214.23	213.9	216.07	216.53	213.12	215.37	215.34	215.62	211.67
210.25	211.28	213.48	213.12	210.06	212.98	214.81	211.77	211.54	212.67	212.22	212.71	211.9	216.06	208.49	209.07	209.23	211.89	207.85	212.43	207.26	212.69	211.34	211.53	209.71	216.43	211.72	212.83	210.01	215.85	216.39	213.2	212.43	213.54	212.23	210.28	217.01	212.43	211.45	212.17	216.44	214.72	211.31	212.91	209.86	212.37	210.49	214.86	212.26	210.97
202.73	200.7	200.3	197.06	204.53	197.35	201.57	197.63	203.94	196.71	199.29	200.59	195.24	201.6	199.25	197.62	200.06	195.67	199.67	201.58	200.6	203.66	197.68	197.18	200.38	197.54	198.46	198.81	204.08	198.37	197.65	201.85	200.43	201.65	201.46	200.22	199.51	204.73	201.92	200.86	201.5	196.94	202.45	195.46	201.1	198.39	195.59	198	200.06	200.8
205.48	210.22	207.53	206.35	210.56	208.56	207.01	208.35	210.41	206.58	204.36	207.96	209.87	207.09	205.37	212.71	204.24	206.31	208.97	206.95	208.09	207.93	207.83	206.82	205.61	207.75	209.35	210.92	207.27	208.53	206.14	211.75	214.66	206.53	209.65	209.81	207.5	207.21	206.62	208.64	205.86	209.98	206.49	205.31	211.58	209.56	209.75	206.54	207.54	209.79
213.65	214.44	212.95	214.03	211.74	209.48	212.76	207.64	213.46	211.59	215.42	211.63	213.03	213.01	215.8	214.6	212.78	210.9	214.49	212.4	217.42	208.87	212.46	216.49	211.9	212.55	211.79	209.89	211.4	213.4	216.34	213.11	211.07	208.98	212.37	214.61	213.79	206.72	212.38	211.26	215.69	211.91	217.36	216.12	210.58	214.22	212.25	213.74	213.02	212.09
208.4	213.34	210.59	211.63	212.85	211.14	206.68	207.97	210.68	211.42	210.15	212.64	210.63	211.6	212.88	210.93	214.41	209.37	213.05	211.69	205.44	207.58	217.9	213.55	214.67	210.96	210.69	211.69	215.07	212.66	212.15	213.01	214.52	218.01	215.26	217.68	211.72	214.29	209.99	210.8	210.12	211.87	209.51	212.35	205.91	213.53	212.21	207.28	213.67	210.71
213.34	214.37	208.44	208.17	211.93	208.61	214.29	212.14	208.04	211.48	206.53	210.82	210.38	215.53	209.13	208.92	210.81	210.47	214.79	214.28	211.72	215.45	213.62	210.95	208.95	213.7	205.5	214.75	212.06	212.43	205.57	210.45	211.37	211.5	210.22	209.25	209.78	210.25	214.82	213.6	214.64	207.97	215.31	210.76	209.19	213.06	210.67	209.88	208.54	211.09
201.62	206.08	202.36	200.32	205.06	202.13	205.31	204.93	206.9	202.4	202.63	207.58	206.18	203.74	205.12	206.18	204.04	204.19	202.63	206.59	200.94	201.49	200.54	203.59	204.97	202.91	207.64	211.14	207.51	202.87	201.72	206.06	206.83	209.84	201.27	202.41	201.47	205.27	206.42	200.44	208.87	204.61	208.7	201.61	205.27	204.28	205.33	208.13	205.41	199.89
204.46	202.26	204.2	201.51	199.76	201.81	200.16	204.52	202.07	203.27	202.74	202.28	210.24	207.77	201.34	206.94	204.4	204.49	206.13	207.22	203.08	203.99	206.1	202.75	205.93	199.13	206.24	211.63	200.62	201.72	207.09	199.51	203.08	202.17	206.35	203.51	201.89	199.17	204.87	207.91	205.04	205.59	205.6	205.48	201.11	203.85	207.98	200.39	203.45	204.95
197.38	204.09	196.15	196.16	200.62	199.81	196.37	201.8	202.25	201.25	193.48	198.81	199.61	201.37	194.7	200.44	199.11	200.28	203.13	198.66	196.56	199.04	202.28	198.01	199.09	200.2	200.97	200.45	199.97	195.69	199.66	198.36	198.97	199.9	194.85	203.5	197.07	199.04	200.18	199.43	198.14	199.16	202.57	198.53	200.61	200.77	205.38	200.95	197.95	196.83
202.62	202.13	201.02	200.15	204.09	204.52	204.13	200.6	203.92	202.22	197.6	206.31	206.8	200.61	202.68	202.81	201.33	201.55	204.97	204.11	200.39	201.96	202.16	198.78	201.22	198.62	206.02	200.17	205.6	203.52	201.52	201.42	201.62	207.51	203.29	201.21	202.79	200.2	202.73	202.58	198.45	201.07	204.28	202.84	204.43	199.21	201.93	199.54	203.59	208.57
211.41	211.95	213.71	211.15	211.14	207.61	211.44	210.52	203.96	210.83	212.52	208.95	211.41	206.82	210.69	207.9	206.71	208.41	212.64	209.26	207.03	212.32	205.59	211.71	212.39	211.48	213.18	214.3	209.33	206.56	216.81	206.89	211.27	210.28	211.17	209.07	211.81	209.52	204.11	211.33	217.21	214.25	214.3	215.03	213.61	210.73	213.07	211.85	208.61	210.93
212.45	208.07	213.09	211.19	208.89	208.25	207.21	208.71	207.93	210.39	209.39	210.67	214.35	212.63	213.37	211.43	211.81	209.78	211.02	213.44	213.2	209.3	214.93	213.01	207.22	211.57	213.91	212.43	213.95	209.98	212.19	212.53	207.93	209.27	210.38	209.69	211.75	211.39	215.19	209.42	212.23	211.76	213.44	213.66	211.12	209.35	209.34	210.36	210.38	208.4
211.96	209.29	209.77	202.39	206.03	206.96	211.89	204.58	205.77	209.45	209.96	209.67	208.82	207.93	208.17	212.76	209.91	205.76	208.59	208.73	210.02	204.79	205.21	210.64	210.03	204.41	206.16	208.92	213.23	205.68	208.64	210.56	208.32	208.37	205.18	209.83	208.98	209.21	208.54	205.25	206.1	211.49	207.67	205.16	204.63	203.76	209.04	202.82	208.32	209.87
200.81	203.84	203.47	200.06	203.74	199.25	204.73	201.93	202.54	202.52	196.43	205.28	205.56	198.73	197.95	202.5	205.52	207.14	200.62	203.57	199.64	202.73	202.23	203.62	204.76	204.08	202.6	202.05	203.75	201.97	200.71	200.06	202.13	200.41	203.07	196.14	203.01	206.06	205.89	203.26	203.99	204.07	200.28	200.65	202.32	198.78	198.06	205.09	206.75	204.07
195.37	194.96	193.26	192.48	189.28	188.64	195.12	199.13	192.41	199.47	192.52	193.2	192.41	196.69	193.78	189.54	193.55	198.78	192.96	191.77	193.8	194.75	194.74	195.84	190.88	194.19	194.04	192.55	190.39	195.55	196.43	193.38	191.14	196.21	193.06	191.72	193.2	191.45	194.89	194.12	199.53	195.74	194.32	195.42	192.85	195.37	195.17	191.96	189.87	197.43
218.62	211.16	207.5	207.8	213.95	212.64	211.76	209.85	214.22	211.36	219.27	212.03	209.62	210.07	214.58	209.34	211.03	209.17	211.25	210.07	210.14	211.02	213.62	214.51	214.13	211.22	211.87	216.02	209.48	207.29	208.52	210.07	210.73	219.55	213.63	212.81	215.51	210.54	215.42	210.67	211.38	211.2	210.07	212.49	209.73	212.48	214.41	214.64	209.35	216.33
215.69	217.57	222.24	213.67	216.29	217.45	214.65	221.39	216.52	217.82	217.53	217.46	214.35	217.08	220.8	218.94	217.12	219.86	219.25	217.7	219.72	216.57	215.85	214.35	214.18	217.8	214.13	213.49	215.93	217.52	219.27	219.69	222.32	216.25	215.67	216.89	213.25	218.5	215.2	217	215	218.7	218.92	217.41	219.48	220.35	212.25	217.51	215.98	216.97
199.96	205.91	206.49	203.76	205.48	206.94	202.58	205.52	206.02	208.98	201.58	204.28	203.53	203.79	204.04	201.13	202.2	205.99	201.89	205.94	201.78	205.49	202.93	209.44	205.06	206.56	201.32	202.14	204.58	208.36	206.11	202.38	206.27	208.63	203.07	209.81	204.19	205.86	205.29	206.26	202.45	205.76	206.11	208.19	204.7	204.88	205.63	209.92	202.21	201.91
208.85	207.55	202.41	208.02	204.07	205.02	204.7	207.83	206.63	211.11	209.43	207	205.37	206.46	204.38	205.38	207.55	207.49	208.85	208.15	207.47	205.52	203.82	206.57	205.25	210.4	209.25	207.85	212.61	211.1	203.77	208.28	205.56	207.85	204.41	204.26	211.18	209.51	204.4	208.18	214.71	209.03	208.04	209.06	209.01	201.75	208.72	206.64	206.03	208.21
215.27	217.1	220.87	219.24	221.04	216.91	216.11	219.45	214.94	216.85	218.02	216.38	218.03	217.78	212.38	215.68	217.32	211.63	219.13	211.22	216.87	215.81	217.32	214.67	216.52	218	215.25	215.92	221.15	213.62	211.51	216.93	214.96	215.3	215.59	217.31	218.91	219.25	223.19	214.27	214.59	212.94	215.17	212.21	213.97	213.75	216.15	219.89	218.11	219.38
202.48	204.78	202.09	203.45	203.39	202.3	200.67	202.89	201.38	202.95	205.38	201.96	204.04	202.12	201.41	204.2	202.74	206.25	203.25	200.86	200.98	199.86	205.82	202.76	203.98	203.62	205.12	205.72	199.59	202.1	205.88	202.74	204.81	207.12	204.52	208.59	200.43	203.72	203.81	205.05	208.04	202.16	207.62	203.88	200.64	203.24	203.17	204.92	198.8	210.04
208.22	208.11	209.57	214.35	210.88	212.22	210.02	209.17	208.5	210.28	208.97	207.62	208.84	207.59	209.62	209.75	206.82	208.96	209.31	211.15	206.92	208.82	209.23	205.51	208.26	207.61	209.9	208.5	209.04	206.45	212.68	209.14	210.55	207.86	207.23	204.45	211.12	208.47	214.24	205.07	211.01	207.63	209.33	207.37	212.15	208.29	206	210.74	210.26	206.35
209.91	209.21	213.83	213.16	210.92	212.65	213.38	209.21	220.75	210.31	212.29	206.84	209.16	211.38	212.85	214.26	211.26	208.39	210.98	211.73	212.76	217.6	212.31	209.17	206.09	207.66	212.08	211.85	210.36	210.54	209.6	207.69	213.68	212.68	211.81	212.09	211.19	211.08	216.9	213.92	208.29	211.91	213.05	210.96	213.66	212.13	209.35	210.92	210.38	210.56
209.39	205.58	209.78	209.66	208.13	204.39	208.88	206.52	207.09	208.47	206.59	201.26	208.76	204.32	204.75	206.1	204.29	206.19	200.46	203.59	206.41	206.72	210.07	206.02	204.62	205.3	200.94	202.41	209.85	205.98	206.39	203.61	204.34	205.33	203	203.78	205.87	206.12	207.45	206.16	204.73	208.77	201.85	203.44	206.68	200.84	208.66	202.58	210.92	204.12
201.62	197.1	203.04	206.2	199.09	202.01	201.1	199.79	203.38	204.47	206.09	207.08	201.76	202.63	202.48	199.46	207.17	204.45	203.59	204.99	201.83	204.28	204.1	201.26	203.6	199.8	202.27	202.2	206.96	201.31	201.98	204.19	205.43	203.99	202.36	205.84	204.71	201.7	201.9	206.19	206.24	202.02	197.93	204.36	198.61	199.42	204.52	203.26	203.51	202.3
209.6	208.25	205.39	208.51	210.11	210.39	209.62	212.42	211.71	205.91	208.29	211.6	210.75	210.22	212.6	213.69	208.8	208.89	209.77	207.43	209.05	208.13	206.77	212.77	207.14	208.64	209.65	206.73	209.55	203.66	208.46	209.94	210.5	206.22	209.98	212.92	209.74	214.52	207.01	210.27	207.8	208.74	208.8	210.97	206.17	212.12	215.73	212.55	208.47	205.37
194.98	198.73	195.91	201.02	198.67	194.6	205.4	197.23	202.04	200.12	199.58	199.38	199.02	197.72	193.77	198.64	197.22	199.49	199.58	196.85	201.25	200.83	196.21	195.79	200.59	196.62	202.28	199.54	201.33	198.91	198.7	196.94	196.73	200.74	199.45	199.28	198.56	199.49	201.43	199.83	200.49	199.5	198.88	202.2	199.49	204.11	198.19	198.19	197.44	196.93
211.02	211.38	212.64	209.77	212.93	208.86	213.32	210.31	213.54	214.47	210.27	213.13	211.17	206.98	215.8	212.38	217.63	212.9	214.69	211.85	215.48	211.02	207.55	215.53	213.02	210.89	209.34	213	213.12	212.47	209.09	212.84	211.2	212.17	208.69	205.03	211.78	212.19	211.55	212.96	211.37	211.45	209.9	214.53	213.43	213.12	206.83	214.52	212.72	212.91
215.74	213.75	213.91	210.5	207.51	210.86	213.46	215.57	210.51	213.3	213.04	209.15	212.58	214.58	211.91	211.81	212.25	214.16	215.52	212.92	207.5	209.16	210.79	210.35	211.35	213.76	216.26	212.87	212.47	213.73	210.8	215.03	211.58	212.9	212.64	211.78	212.59	211.35	210.37	215.31	209.15	210.62	209.08	209.11	213.4	212.27	213.42	210.58	210.65	208.98
201.87	202.14	201.16	201.22	200.27	198.35	199.24	202.92	197.15	198.96	204.23	201.38	194.36	199.52	201.2	196.8	202.02	200.04	199.29	197.25	197.76	199.5	202.77	199.84	201.49	205.74	201.71	203.15	197.99	200.67	203.2	197.18	199.26	197.85	202.57	201.12	200.14	203.52	202.38	199.7	197.48	198.84	204.21	200.11	202.04	197.82	196.2	202.67	201.11	201.74
211.33	209.47	211.32	205.38	206.62	206.46	206.44	211.08	210.78	208.98	210.73	205.3	205.86	210.34	209.3	207.51	209.84	204.32	206.89	203.64	209.91	210.51	203.83	207.35	209.23	209.14	208.48	206.56	206.22	211.57	210.52	208.57	207.75	209.15	205.14	207.11	213.4	208.16	206.99	208.19	203.97	211.61	210.01	207.96	209	206.76	207.24	211.44	208.12	210.26
205.29	200.93	199.5	201.46	201.68	207.61	199.62	202.17	200.22	200.7	203.31	205.64	205.33	206.91	200.67	204.89	202.6	200.51	203.38	204.27	206.64	200.62	200.38	203.26	201.27	202.96	204.59	202.66	202.8	200.58	204.77	204.17	205.46	203.33	205.71	203.5	203.62	206.59	204.26	206.11	201.78	206.95	204.88	205.36	205.36	202.47	196.62	204.92	203.5	204.71
208.18	208.04	213.68	210.09	207.68	206.33	210.46	210.66	207.18	211.24	204.92	210.4	206.81	209.78	209.13	208.94	209.18	207.32	205.15	209.25	209.55	208.46	207.78	209.46	213.26	209.65	205.54	210.41	211.93	206.08	208.98	212.43	205.29	205.36	210.13	209.55	204.13	208.35	209.71	209.11	206.18	208.94	206.22	206.31	206.43	211.01	206.39	206.5	203.69	208.67
204.59	204.86	199.96	205.99	205.26	199.36	201.69	206.83	199	200.96	205.73	202.58	201.93	198.68	199.86	207.24	206.61	204.54	198.46	201.56	203.22	199.75	203.63	204.69	199.07	200.33	204.13	206.14	205.93	204.29	203.26	198.33	201.87	201.39	202.87	205.82	202.23	204.51	203.45	199.59	204.03	204.98	199.61	197.44	202.97	200.82	201.61	203.62	200.94	201.96
220.88	217.59	219.23	216.64	217.97	222.64	212.85	221.19	214.11	212.27	215.13	216.4	217.65	217.86	218.57	214.54	217.56	218.97	217.02	218.71	215.74	217.2	213.98	215.66	211.07	215.18	214.75	216.97	213.9	214.4	218.03	217.09	218.4	215.13	218.01	218.03	218.48	218.29	218.35	213.43	219.15	215.86	212.63	212.25	220.8	216.5	218.72	220.56	215.24	217.1
208.97	207.36	210.28	209.83	209.7	212.94	207.44	206.75	210.09	211.25	209.05	212.89	210.9	209.61	208.41	213.23	203.76	209.14	204.32	205.71	210.54	212.56	209.11	208.16	205.72	210.66	209.61	209.7	210.96	209.08	210.24	209.27	207.59	210.02	206.67	210.1	207.45	209.39	210.51	209.06	208.7	203.8	213.34	208.75	210.89	209.48	208.27	213.86	209.06	206.68
198.78	201.39	205.6	204.35	199.98	210.01	202.47	204.39	208.94	205.81	203.94	202.95	208.27	206.21	207.73	202.98	204.61	207.9	201.54	208.35	203.14	201.96	201	204.43	205.37	207.09	206.12	204.72	205.43	205.76	205.47	203.91	204.58	207.92	202.37	203.05	201	208.38	206.13	206.91	203.33	204.46	209.77	205.23	204.39	204.96	199.03	201.61	203.73	208.22
208.01	209.08	208.5	206.18	208.27	207.32	206.84	206.82	211.53	205.98	207.25	208.57	204.52	210.21	208.95	210.18	206.01	209.33	213.11	204.32	204.71	211.99	209.07	207.29	209.94	207.14	209.73	205.66	208.61	211.98	209.9	209.22	206.32	207.75	210.18	211.25	208.25	208.92	204.18	207.5	205.55	210.3	208.9	207.2	208.8	205.44	207.22	205.06	208.52	208.68
205.55	205.04	209.75	210.32	209.48	206.48	211.53	211.41	209.58	210.67	204.55	206.66	206.79	206.49	207.21	209.36	208.09	207.85	208.27	206.45	208.58	208.94	212.59	206.42	207.52	206.98	205.66	208.56	209.01	211.76	208.34	207.06	209.63	214.01	210.7	207.22	211.62	210.57	210.15	206.2	206.2	209.03	210.19	206.1	207.06	209.84	212.46	207.49	207.33	207.67
211.11	212.94	217.48	214.33	210.66	213.52	213.57	215.83	211.6	215.58	213.55	215.71	214.34	208.99	215.54	211.11	212.67	216.24	209.52	215.28	207.46	215.22	213.78	212.5	211.35	212.56	214.32	211.05	209.51	215.09	208.58	214.16	210.06	214.71	214.44	211	216.12	215.48	210.95	212.19	210.94	212.51	216.73	213.21	210.69	212.44	211.72	209.71	213.6	209.83
196.27	195.08	195.68	197.64	197.86	199.21	196.19	192.83	195.2	192.19	197.3	190.25	199.52	195.49	197.12	197.18	196.69	188.96	194.6	192.57	193.72	195.61	195.86	193.52	198.03	192.42	198.89	194.25	191.72	195.03	194.25	190.37	192.58	193.38	191.99	194.45	197.47	193.83	196.17	198.36	194.59	195.41	193.86	195.26	190.04	197.57	193.14	199.92	193.51	194.83
205.99	204.75	203.24	203.86	199.97	204.55	204.06	207.02	200.45	200.34	202.15	204.04	207.88	208.03	202.71	207.36	210.05	207.41	207.87	205.88	204.04	199.77	209.88	206.77	203.8	207.12	206.37	204.49	201.78	198.22	202.8	210.76	205.55	206.66	200.93	204.95	203.28	207.75	206.21	204.66	200.84	204.35	202.7	205.17	206.53	209.92	206.75	198.72	204.86	201.18
209.11	209.43	210.45	211.25	210.64	207.23	203.45	208.83	214.2	209.71	205.05	208.87	210.68	208.87	212.64	208.99	208.62	208.31	204.26	210.12	207.65	212.06	206.46	208.85	204.38	208.73	208.93	213.72	209.5	210.54	210.43	209.98	208.41	218.49	209.9	212.47	206.79	208.33	206.81	211.59	213.68	210.2	206.6	209.7	210.87	210.88	213.39	206.9	210.3	213.84
196.47	202.98	198.62	200.57	202.17	198.36	197.56	198.57	198.44	199.57	193.65	200.22	202.37	201.33	199.2	200.47	199.9	199.1	201.49	199.37	201.32	203.25	199.92	200.29	203.89	197.42	198.48	196.25	203.99	205.89	199.95	202.65	203.42	200.22	200	199.19	203.78	196.24	198.48	200.55	207.25	197.92	199.81	200.52	199.77	202.66	201.46	203.8	200.84	202.04
212.76	205.57	211.51	208.01	203.95	209.96	209.6	210.32	208.72	207.43	205.39	207.92	210.13	208.32	210.82	208.93	204.95	207.49	206.89	207.45	210.59	207.35	207.42	205.01	207.46	208.2	210.13	208.3	202.69	207.8	207.54	207.1	211.73	211.04	209	207.69	206.88	205.7	207.14	204.46	207.79	206.56	203.77	210.98	209.14	206.37	212.4	206.8	209.87	205.86
204.86	202.4	204.65	204.3	202.91	203.11	199.48	203.57	200.68	196.55	201.59	197.95	201.1	199.21	203.42	205.43	201	202.01	201.53	196.72	199.59	202.98	202.49	205.17	199.92	202.51	200.77	199.78	199.87	200.38	200.41	198.5	199.03	197.67	204.11	204.03	200.57	197.17	199.48	204.88	199.45	203.79	200.56	203.46	201.97	198.57	200.34	199.43	196.84	196.27
206.98	204.48	204.4	211.2	213.82	212.2	206.83	208.5	207.6	212.34	208.09	210.62	210.02	206.51	208.7	204.27	206.49	208.41	208.91	210.16	205.54	210.63	209.4	212.98	215.79	210.46	211.69	208.52	210.7	213.74	208.89	209.96	213.36	210.55	208.75	207.97	200.51	207.55	209.2	210.2	210.25	208.75	205.29	210.03	208.24	212.16	207.28	210.98	215.99	210.73
210.68	211.89	207.41	212.19	211.68	216.21	212.76	214.21	215.42	213.03	211.17	211.08	213.36	210.59	211.1	209.72	216.2	207.67	212.94	210.24	208.12	213.7	206.66	208.21	212.32	212	213.34	210.94	207.43	213.97	214.87	216.2	210.66	213.95	214.34	209.78	212.49	210.18	210	211.94	208.33	209.89	213.05	214.5	210.4	213.25	211.83	210.42	213.31	207.44
209.61	206.37	209.15	208.24	204.76	209.05	205.28	204.66	205.11	210.2	208.41	205.7	204.74	203.2	203.09	206.75	213.45	211.63	211.81	206.78	212.94	205.61	204.71	206.64	208.16	202.92	206.48	206.11	207.25	207.87	205.93	201.26	208.86	206.18	204.08	208.43	211.14	210.7	210.48	209.94	207.89	210.85	204.2	208.49	204.37	210.37	209.47	201.9	208.16	204.09
203.71	207.25	202.27	204.78	203.01	206.93	204.05	205.46	203.84	202.45	207.53	203.25	200.78	202.86	207.09	207.05	204.46	202.31	206.31	200.95	207.89	204.18	204.15	203.37	209.2	206.71	206.78	202.41	206.87	209.85	205.12	207.84	203.99	201.23	200.1	201.95	212.88	204.37	206.71	206.81	208.24	206.39	207.99	202.27	202.49	205.38	204.37	203.5	210.08	201.99
207.27	208.06	207.41	208.51	211.66	207.26	206.95	203.53	205.88	210.05	207.58	211.15	203.39	207.11	209.3	207.93	213.18	206.48	210.15	207.23	212.97	207.17	209.5	208.92	209.05	208.08	204.59	210.86	211.67	201.97	206.41	208.01	209.41	207.74	203.07	207.5	208.24	206.89	210.25	212.47	207.95	205.27	205.05	207.08	206.31	205.36	206.05	205.53	209.13	209.34
204.98	205.99	207.46	208.84	209.16	204.9	202.53	206.35	210.01	207.63	206.14	207.02	204.4	204.34	206.86	207.18	200.51	203.18	203.53	207.68	208.22	207.97	205.12	206.49	207.77	201.92	210.22	205.86	204.36	208.22	207.73	206.64	204.16	203.67	208.39	205.58	202.57	204.63	205.06	207.5	208.9	209.36	204.74	209.75	208.83	205.63	210.7	208.01	205.51	202.61
206.05	203.9	206.06	206.74	202	207.52	204.17	201.61	205.8	205.87	206.63	202.86	201.57	202.17	197.51	205.17	204.68	204.42	202.38	204.8	200.28	205.68	203.36	199.89	204.51	203.01	202.4	201.32	207.78	205.17	206.47	201.11	203.76	206.12	203.41	200.19	199.18	206.08	206.93	205.76	201.76	204.68	201.41	200.99	206.05	200.7	204.79	200.29	205.49	205.11
217.75	216.1	219.39	215.47	219.37	215.1	220.24	216.57	213.87	220.48	217.1	213.09	217.22	219.11	219.71	219.09	220.39	216.64	212.1	215.75	219.28	215.72	211.95	219.33	215.58	217.85	219.37	217.06	216.95	216.69	225.24	216.24	216.52	214.19	216.74	219.04	222.88	216.66	213.18	214.92	220.07	214.63	215.6	216.5	213.22	217.64	213.75	216.82	216.78	217.49
205.78	210.5	210.13	210.23	209.51	209.44	207.97	202.34	208.31	212.34	202.96	208.35	206.18	205.04	210.2	209.18	205.54	205.89	205.19	205.25	208.16	206.16	206.92	210.53	206.26	210.11	210.83	207.3	208.88	210.28	207.25	207.01	208.67	211.32	206.36	209.14	201.78	205.37	207.94	208.88	211.88	206.7	206.23	208.95	207.64	208.46	210.92	207.35	204.55	209.06
212.4	216.94	211.69	209.65	214.35	211.21	212.49	217.61	213.24	217.3	217.42	212.87	209.46	214.82	215.52	213.56	215.93	215.18	214.56	212.92	213.65	212.27	216.58	215.9	212.91	213.74	213.27	215.9	217.6	213.94	215.3	214.18	216.04	212.78	209.19	216.77	217.73	213.3	213.14	213.95	217.18	211.85	214.66	210.83	215.38	215.91	214.29	210.57	214.66	215.32
217.63	220.08	216.83	222.18	213.45	214.31	220.59	218.24	219.37	218.14	225.15	213.85	217.71	214.89	218.04	218.82	216.82	217.69	217.47	220.86	214.58	216.86	223.74	217.24	221.6	214.38	218.34	221.33	219.03	223.02	223.72	216.83	220.88	222.35	214.97	215.52	219.23	223.42	223.95	219.16	215.71	219.28	218.53	220.77	217.44	219.72	223.84	219.79	218.27	214.64
210.21	210.15	208.29	205.55	206.68	205.05	207.63	205.15	214.05	208.93	205.42	211.37	209.65	205.37	204.33	209.16	202.95	206.88	205.9	212.4	214.11	204.39	206.18	205.26	209.04	209.45	208.48	207.85	212.83	211.44	206.71	206.8	206.92	208.79	205.85	208.66	203.74	207.23	209.12	210.11	202.81	210.37	213.95	207.37	208.01	208.07	205.97	209.6	209.32	210.05
200.37	205.16	202.32	200.74	197.7	200.77	209.9	203.68	205.74	202.26	198.94	203.86	204.91	204.29	204.06	203.38	202.19	207.96	199.53	201.54	203.88	206.82	201.63	203.68	203.06	203.35	204.08	206.5	203.21	201.35	201.56	202.16	206.1	201.21	202.65	202.35	202.26	203.46	203.31	202.57	205.73	199.99	205.3	204.12	202.21	204.98	201.94	206.16	204.73	204.4
208.9	202.88	206.57	201.97	206.72	204.93	209.03	203.33	206.93	206.78	200.34	207.74	206.7	202.63	203.37	207.84	202.19	205.18	206.81	202.81	200.03	205.86	202.78	211.71	206.69	206.2	204.72	206.65	202.84	207.73	208.64	206.99	206.48	208.41	202.84	202.4	207.15	207.52	204.5	198.59	206.14	207.71	205.61	203.38	206.24	207.46	205.3	207.02	202.14	205.79
202.65	203.37	203.07	202.89	200.78	201.42	199.43	200.67	204.03	204.53	201.36	206.45	198.6	202.31	199.49	200.09	195.68	204.78	204.09	201.73	205.21	199.51	203.38	202.67	207.04	205.29	201.94	206.28	203.22	200.02	201.11	201.8	202.2	199.7	205.46	202.85	206.79	202.6	205.23	204.1	203.45	201.51	205.08	202.69	205.14	202.07	205.24	202	205.9	206.33
207.14	208.17	208.56	208.07	210.62	205.22	211.06	206.34	205.83	206.95	207.73	205.83	209.5	207.76	207.76	209.52	205.27	210.45	204.31	205.16	209.08	210.58	206.81	210.5	212.15	210.45	208.71	213.99	201.59	208.54	206.6	206.82	208.61	208.35	206.31	205.64	208.41	209.39	207.05	206.82	206.92	209.37	210.79	209.65	208.58	206.1	206.85	208.2	208.35	202.82
199.64	196.88	197.49	196.22	205.45	204.2	202.6	199.6	199.79	202.08	197.99	198.96	201.14	201.14	203.76	204.29	200.85	198.08	197.85	197.35	202.52	201.11	202.3	201.58	200.59	203.47	206.74	197.71	195.66	201.63	200.61	199.98	201.25	202.56	203.23	203.65	200.77	197.39	199.22	202.58	203.92	198.73	202.63	197.66	200.94	199.3	204.14	200.62	196.54	204
201.68	196.94	203.55	199.08	199.53	200.93	198.92	199.87	200.02	198.05	199.39	198.29	199.86	194.67	201.13	199.18	197.22	200.17	195.85	201.92	200.18	199.06	202.69	195.15	197.32	201.28	198.88	203.54	199.73	203.23	194.55	196.44	199.91	201.55	198.48	201.6	198.3	198.79	199.82	198.04	202.89	197.13	204.26	193.32	202.26	203.87	198.63	199.89	200.44	199.19
212.02	211.78	208.57	212	209.71	209.98	210.06	204.56	212.95	209.26	210.74	202.86	212.41	210.56	204.25	208.98	205.31	208.44	207.04	209.16	206.3	212.13	208.91	207.32	206.74	209.41	210.86	208.95	205.98	211.15	208.91	205.43	207.65	209.93	213.29	209.79	206.33	205.35	208.04	208.21	208.18	209.72	211.17	209.02	207.93	210.9	206.76	216.61	212.46	206.54
197.05	196.41	205.32	197.43	201.4	200.56	204.65	201.25	199.19	202.32	203.21	201.15	202.05	200.76	202.61	198.88	199.75	204.46	200.72	200.98	203.63	202.58	202.06	200.82	202.39	195.26	201.12	198.45	199.14	195.75	202.87	201.91	202.17	194.34	200.13	197.5	195.25	197.17	201.75	197.29	201.66	200.17	200.28	201.55	203.52	202.43	195.56	200.39	199.55	202.7
197.96	201.79	202.41	203.79	202.44	201.09	203.48	201.11	200.8	199.4	200.45	198.5	200.22	202.54	197.79	202.65	201.6	198.33	198.38	202.53	198.2	201.15	200.78	201.43	200.66	194.66	202.75	204.35	201.78	200.76	200.24	200.29	205.75	197.22	197.5	202.67	200.5	199.63	200.85	200.05	199.3	199.02	205.21	203.06	199.18	204.96	200.1	200.9	200.89	204.92
213.96	217.18	221.41	215.18	218.63	219.76	216.73	214.61	214.23	215.09	217.28	217.12	216.07	219.66	213.97	218.16	217.4	219.91	220.39	214.42	217.66	219.43	218.21	219.74	220.03	216.8	213.12	218.9	217.97	216.1	219.27	219.38	214.19	222.84	216.26	219.51	215.55	218.39	218.84	218.62	218.27	220.34	222.34	219.24	213.59	219.91	215.81	218.35	217.19	215.78
213.59	209.71	212.66	208.78	209.8	213.42	212.28	207.64	214.87	210.12	207.63	212.06	210.87	208.8	210.91	214.66	214.56	215.04	213.88	211.32	213.66	214.15	208.55	212.69	208.6	211.66	212.38	213.78	212.38	213.36	213.73	212.71	211.32	215.5	211.64	214.11	209.6	217.29	212.2	211.38	212.46	210.68	211.66	208.46	213.08	204.7	210.68	211.99	211.77	209.05
215.22	218.55	219.68	221.12	220.56	217.09	215.04	217.16	216.93	217.23	215.75	220.96	219.28	218.39	221.93	213.65	215.39	216.54	218.79	220.69	221.76	219.01	211.63	218.49	219.82	219.15	216.31	216.02	219.64	219.24	212.86	216.82	217.44	221.25	212.87	216.85	212.55	213.44	214.87	220.2	213.66	215.82	221.61	213.75	214.49	220.98	223.02	215.65	217.61	218.88
209.02	209.76	213.81	204.03	214.44	208.06	207.36	206.72	211.29	210.55	206.46	211.16	210.86	209.76	206.03	207.29	211.6	204.01	206.19	204.3	203.69	206.79	203.57	208	208.11	207.59	211.4	209.17	209.28	209.05	206.74	210.22	210.04	207.37	207.52	209.68	206.41	201.76	207.08	204.29	207.09	205.55	203.83	210.31	206.85	205.92	205.22	210.66	210.01	207.84
203.73	199.9	203.03	197.58	199.07	198.29	198.68	199.94	199.55	203.18	201.03	200.67	200.16	203.36	194.8	203.17	197.16	205.18	203.12	197.77	198.14	202.63	200.39	200.59	204	198.17	197.98	198.74	202.56	196.79	201.34	197.53	200.82	205.06	199.72	202.16	202.85	203.42	202.52	201.54	197.48	199.68	199.09	195.3	200	202.63	200.63	205.47	204.11	198.92
217.36	217.73	209.63	207.83	215.5	212.65	213.16	210.88	215.76	217.38	213.96	216.2	214.46	212.65	214.23	214.62	214.81	212.35	216.1	216.25	218.12	213.93	216.78	210.28	211.51	215.39	213.33	217.22	220.55	215.17	212.37	216.96	219.66	210.46	214.08	210.23	212.93	214.74	212.06	209.1	208.53	215.22	217.11	209	212.88	215.35	213.57	213.69	214.82	211.2
210.92	204.94	208.85	206.1	204.99	208.71	206.03	205.89	208.33	209.71	210	206.56	207.71	207.76	207.11	207.14	208.47	206.6	207.23	208.87	207.62	205.36	208.92	212.81	205.65	207.02	208.66	208.61	205.7	206.17	209.58	209.02	207.05	210.54	208.71	206.85	209.28	205.19	212.03	212.75	212.76	205.42	204.37	208.38	210.77	203.71	202.4	208.4	212.62	200.11
202.82	201.08	200.89	202.18	204.36	200.98	207.17	202.65	200.55	199.99	201.1	204.89	204.61	203.06	203.9	204.19	206.85	202.4	202.02	204.37	203.46	202.91	204.21	208.77	205.89	202.88	202.23	200.36	205.02	201.94	205.73	204.15	211.32	202.93	205.38	207.61	203.69	202.24	203.59	205.96	202.52	196.59	203.89	201.95	202.12	203.53	208.02	202.72	199.18	201.44
206.97	206.84	205.96	210.4	203.75	204.16	206.59	208.53	204.22	208.18	207.53	206.89	206.28	202.19	209.41	209.12	211.26	203.66	210.35	209.87	208.93	211.84	208.02	209.19	207.79	209.81	209.02	206.69	207.13	204.97	205.53	205.97	208	208.62	201.87	207.39	206.81	209.23	207.21	203.43	211.57	206.68	207.11	204.42	207.01	207.31	207.18	208.89	207.37	209.82
211.14	214.94	216.25	214.3	212.38	208.83	211.55	211.39	211.45	211.34	215.61	208.62	210.8	210.61	211.03	215.1	213.91	214.25	214.64	214.42	209.69	212.17	213.11	210.89	209.54	212.81	215.35	212.05	209	209.16	216.35	208.24	207	212.72	214.96	214.78	213.82	216.66	212.42	211.36	211.68	213.9	216.06	212.67	208.99	209.04	210.7	212.5	208.47	215.54
211.73	213.65	213.6	209.06	209.15	212.56	209.13	205.67	211.77	209.9	215.1	212.26	211.88	212.26	213.93	212.28	211.28	209.69	212.4	210.7	211.85	210	209.95	215.89	215.87	213.55	212.3	213.35	209.77	210.15	209.26	214.69	210.69	214.73	213.14	214.41	212.13	212.58	216.26	213.02	216.95	213.79	216.75	213.72	213.35	214.35	212.87	214.62	211.91	211.44
202.62	208.02	204.64	204.06	205.2	204.92	204.57	206	205.1	206.33	202.93	199.99	202.53	204.5	204.14	206.35	203.14	203.07	211.72	205.49	202.73	206.58	199.52	203.69	203.01	205.14	201.13	206.23	200.42	204.58	206.35	207.17	203.6	203.93	205.74	202.14	204.38	205.93	204.35	203.24	208.32	204.86	204.54	202.51	204.05	204.42	205.77	206.56	204.15	205.69
207.17	209.43	209.5	208.62	206.64	210.24	209.17	205.63	205.26	210.9	208.03	208.86	211.34	206.57	207.81	210.77	207.26	208.96	205.66	210.62	206.88	204.77	209.13	205.68	210.24	209.41	208.57	206.29	209.47	210.83	205.42	205.05	206.5	205.32	203.56	212.81	207.54	208.42	206.27	211.27	208.33	207.74	204.53	207.83	208.61	209.71	209.72	210.9	203.38	206.57
206.43	210.38	209.09	210	210.27	204.17	208.78	207.16	207.42	204.33	209.52	209.21	209.47	207.06	210.16	207.07	205.7	207.59	208.49	206.32	206.42	208.89	208.43	209.63	207.86	209.53	204.21	208.28	207.04	206.64	211.86	211.43	208.39	205.8	208.09	208.53	212.17	208.3	210.03	205.72	205.28	208.3	208.72	206.01	208.44	211.94	211.28	208.07	208.83	214.78
193.65	191.78	196.37	195.73	196.09	193.26	194	194.14	195.03	196.38	194.31	197.16	190.98	195.83	196.01	200.31	190.77	197.83	197.57	198.6	191.58	196.45	196.92	196.12	194.57	194.23	197.44	193.95	194.26	197.21	192.96	195.14	196.11	195.61	196.26	197.88	194.09	190.01	194.81	189.9	194.84	202.26	195.29	197.01	193.38	190.58	193.86	195.52	196.38	198.67
208.95	207.62	205.4	210.37	203.21	207.17	210.32	206.65	205.93	205.5	210.06	209.43	205.82	206.45	210.54	208.67	209.71	207.99	206.46	209.93	207.21	207.21	216.11	203.31	212.25	205.86	208.85	210.1	204.11	206.97	205.33	209.67	205.89	206.86	209.8	209.32	209.85	210.96	210.56	205.69	208.64	208.93	208.99	208.28	207.14	208.3	209.37	207.17	205.47	210.44
208.49	203.88	210.03	212.21	202.98	205.89	206.34	210.09	203.61	205.21	203.43	204.69	207.53	204.7	207.14	203.74	205.61	207.51	208.33	206.03	207.58	206.31	206.09	205.76	207.65	207.19	205.43	202.55	204.75	202.87	209.35	208.32	201.37	205.12	211.46	207.52	205.99	204.05	208.48	205.59	208.32	207.45	207.84	203.25	203.29	207.4	204.56	203.94	206.81	207.44
206.09	202.38	205.71	205.3	203.33	207.37	201.79	200.42	202.07	201.37	205.54	205.15	204.33	201.13	206.93	201.44	200.59	201.2	202.8	202.6	207.94	199.18	201.49	208.22	200.88	203.22	198.79	208.11	202.99	204.17	205.06	207.57	201.78	204.72	200.06	200.47	205.92	205.74	203.44	200.86	205.28	206.01	200.29	204.12	200.72	201.02	203.44	197.71	207.82	201.39
210.56	209.63	206.15	207.28	205.63	206.42	210.71	210.09	208.22	209.12	206.5	211.08	209.85	207.5	208.99	206.48	208.67	209.78	215.52	207.75	208.3	209.3	206.55	208.67	207.08	208.15	211.17	205.54	206.33	206.24	211.22	206.76	201.23	206.58	210.4	207.7	207.52	204.93	211.17	206.04	205.06	200.13	208.86	209.2	205.8	206.78	204.44	207.91	211.82	209.53
205.13	209.48	209.68	208.79	205.36	208.18	210.9	207.54	208.75	202.66	212.52	208.84	209.77	209.4	208.51	210.24	206.42	207.73	207.34	207.95	213.02	206.83	211.22	212.02	206.49	207.63	210.25	207.79	205.78	210.82	207.49	207.27	206.13	208.01	209.72	205.4	211.66	211.98	210.55	205.82	209.65	207.55	208.11	201.95	207.98	207.85	204.31	209.69	212.65	206.71
208.66	205.9	208.83	207.9	206.68	207.69	209.7	208.59	207.76	208.99	205.4	203.51	214.6	206.55	204.46	211.35	210.12	206.41	208.09	214.01	208.14	208.03	205.26	207.15	205.49	211.73	210.59	204.59	204.45	210.9	205.5	204.03	202.22	207.21	205.55	212.11	212.54	200.15	206.8	215.18	209.54	205.91	202.52	209.59	209.88	202.55	210.77	212.39	207	207.46
210.64	211.44	210.07	207.93	207.2	205.62	210.14	209.31	210.37	207.45	206.88	209.5	205.16	210.41	212.11	206.27	211.08	209.8	205.65	206.06	210.51	211.02	208.66	209.67	211.17	208.54	210.33	206.36	206.32	208.76	213.17	209.72	209.7	207.2	217.17	207.85	210.76	210.67	209.34	211.22	207.56	210.94	209.78	204.84	211.64	212.28	210.69	204.81	211.43	209.94
216.67	216.73	216.19	219.25	218.3	217.15	216.37	213.03	216.97	219.28	221.59	217.4	218.8	217.04	214.96	223.91	223.26	214.56	215.66	217.95	219.01	216.31	215.56	219.46	215.29	216.94	217.21	223.72	222.16	220.77	215.8	216.57	217.09	217.01	217.37	218.01	218.43	217.21	217.34	218.06	217.57	224.66	219.55	215.8	218.55	216.74	213.45	220.25	220.47	220.23
215.06	216.74	215.45	214.35	216.41	211.29	215.04	211.91	216.03	208.49	213.41	208.75	217.68	213.53	213.75	216.88	207.86	210.91	214.8	213.19	210.93	207.38	215.66	212.24	213.6	220.04	214.28	215.74	212.49	215.88	211.58	217.53	213.72	213.2	213.8	209.99	213.41	218.67	221.32	214.92	211.46	212.19	215.43	214.08	215.85	212.01	213.54	216.66	215.53	214.86
209.01	209.54	205.24	210.91	207.76	211.99	208.87	211.83	207.32	208.53	212.54	209.37	213.67	209.21	212.03	209.14	209.14	203.98	208.34	208.14	205.55	204.15	208.18	207.58	209.33	206.92	211.18	211.15	210.9	206.32	204.34	206.59	205.67	209.62	207.49	215.1	211.13	207.61	213.9	210.76	211.04	206.9	206.79	207.81	207.11	207.24	212.19	210.42	206.23	207.69
200.62	201.93	202.05	203.11	204.85	201.16	203.12	201.52	208.12	207.71	199.34	203.35	205.16	198.91	204.73	204.94	207.04	203.93	205.88	204.26	200.64	196.9	202.18	200.62	202.46	202.97	201.67	199.68	202.76	204.58	205.58	204.75	203.51	202.82	203.53	200.25	201.85	207.71	202.28	204.87	205.62	205.29	206.74	200.38	202.93	206.05	202.02	207.2	206.34	201.35
210.21	206.76	206.83	208.23	208.26	209.95	211.78	211.01	212.08	211.85	206.1	205.61	209.01	208.48	204.66	209.95	211.88	210.44	209.78	206.65	205.87	208.87	211.08	209.59	213.03	212.24	207.52	206.42	209.43	209.18	211.59	208.22	206.32	208.72	207.48	205.55	208.94	212.6	210.13	206.46	210.69	212.16	206.99	206.08	209.23	210.09	204.18	210.73	207.65	210.74
208.74	203.15	200.01	204.72	205.16	205.12	202.17	205.08	207.31	204.2	210.22	201.85	202.8	201.55	202.78	206.72	199.88	201.64	204.21	199.31	205.54	204.52	208.21	203.43	202.17	205.59	203.94	203.55	207.81	202.48	203.07	207.45	198.27	200.84	201.64	204.01	203.51	204.43	201.5	205.25	202.69	204.62	208.77	201.46	200.71	200.87	201.73	201.85	203.15	205.49
202.67	211.8	210.33	210.53	208.21	207.01	210.47	210.7	202.5	209.34	208.46	210.4	204.22	211.15	206.79	209.76	210.51	205.67	208.04	205.76	207.1	210.98	206.32	204.71	205.84	209.63	207.05	205.71	210.36	208.83	210.64	201.33	208.39	206.77	211.52	209.52	206.7	209.08	209.16	204.91	211.26	208.5	205.22	206.24	205.98	207.46	209.97	207.15	208.08	209.1
197.96	202.87	204.82	197.54	200.65	198.66	201.57	205.31	201.66	195.19	202.55	200.67	197.16	207.38	201.31	201.56	200.58	204.27	202.13	204.57	201.41	198.19	199.81	195.85	200.97	200.16	196.38	203.49	200.51	198.54	200.58	202.82	198.57	201.14	198.58	203.3	197.71	201.1	206.79	200.75	201.7	200.53	198.34	199.3	201.58	199.6	199.2	203.26	199.27	199.44
205.95	210.2	203.74	209.94	204.03	201.14	207.59	203.71	207.39	205.74	205.85	202.91	202.89	203.4	207.16	205.16	205.21	202.29	204.34	206.55	203.65	204.31	202.02	205.06	204.22	206.89	207.61	206.99	198.66	199.67	206.96	205.39	202.14	207.92	203.23	212.28	207.48	206.02	205.26	204.52	202.4	205.8	206.9	205.92	207.5	200.02	204.77	200.39	204.72	202.94
213.21	215.66	210.15	212.78	213.11	213.91	214.93	213.8	212.55	215.55	213.08	214.79	216.47	215.02	217.49	211.89	214.16	214.18	212.52	214.25	217.78	208.3	215.08	212.65	209.16	214.18	217.48	218.32	212.51	213.87	209.42	212.09	210.5	219.09	215.88	210.35	217.43	212.5	212.09	216.86	218.4	213.12	221.38	213.9	207.76	212.23	211.32	214.97	220.3	210.8
208.7	211.19	205.9	209.84	205.92	205.87	207.77	207.84	207.62	209.81	211.28	212.43	215.26	209.88	205.43	206.04	208.74	208.75	211.92	207.16	210.23	212.49	214.44	206.72	208.32	204.78	206.58	207.31	211.87	205.97	204.89	212.82	212.13	209.39	208.73	207.52	209.82	209.01	205.83	209.39	208.91	210.91	208.9	208.38	212.93	209.84	209.16	203.11	203.39	211.42
203.51	203.23	205.33	201.56	202.79	199.87	201.21	202.45	207.23	205.55	207.44	205.87	205.45	205.21	204.16	202.98	203.77	203.89	205.67	204.26	203.63	202.45	204.52	207.37	201.29	199.73	202.66	200.65	205.07	202.27	201.31	203.75	201.2	203.02	208.51	205.08	208.06	198.61	200.16	204.97	201.07	199.59	205.86	204.72	202.18	201.76	200.43	204.91	201.58	204.43
205.98	206.77	204.15	204.67	206.71	201.59	204.27	202.57	206.94	205.46	201.34	203.82	208.62	206.04	207.12	211.16	204.96	201.52	205.14	202.58	206.78	204	198.81	203.98	201.82	204.47	209.9	208.74	203.19	201.9	205.46	205.86	202.64	204.5	203.16	200.17	207.28	204.86	202.39	203.64	201.05	207.42	204.92	203.29	202.08	204.31	203.6	209.29	203.72	207.57
212.95	215.6	210.61	213.06	208.48	218.71	211.38	205.89	215.01	210.03	210.87	211.07	210.63	212.37	210.11	214.02	215.88	214.12	205.23	210.41	209.19	212.46	211.29	217.81	213.02	208.58	209.15	213.08	208.82	213.81	214.46	210.27	213.39	211.29	212.96	211.35	208.96	210.22	207.86	210.91	213.86	208	211.02	211.95	213.2	207.48	212.96	210.36	216.7	213.75
195.49	200.02	198.4	197.72	201.99	199.79	194.24	200.66	204.52	197.42	205.82	199.94	200.55	200.92	203.95	201.12	199.72	196.37	198.55	200.45	198.54	196.55	197.14	196.58	200.49	203.1	203.11	198.04	199.68	197.07	202.82	201.16	203.32	199.75	201.82	200.73	197.51	199.28	198.5	196.45	198.54	200.83	194.88	199.45	199.04	197.82	199.6	198.61	194.47	200.39
203.34	207.01	206.64	205.93	205.33	203.05	203.62	203.08	206.22	202.89	206	202.42	204.29	204.5	202.04	205.98	204.57	205.12	204.91	202.26	205.97	201.08	202.15	201.82	206.18	204.42	202.36	199.41	207.44	210.79	208.86	205.79	207.15	207.21	206.23	208.21	206.4	207.25	202.9	203.11	203.95	200.14	206.04	206.28	206.69	202.26	203.28	204.04	202.71	207.05
198.45	201.69	196.79	202.01	201.58	198.06	202.07	198.17	203.7	198.99	198.22	198.94	199.42	202.07	199.97	197.27	195.88	197.51	200.73	202.33	198.3	200.94	203.59	197.73	199.7	198.15	204.75	199.53	199.35	199.25	194.98	195.36	199.63	201.72	198.79	200.7	199.1	199.33	199.56	198.11	195.83	199.76	202.9	197.45	199.13	199.49	200.13	197.62	198.82	197.07
207.1	206.72	205.03	208.09	209.11	208.6	205.32	206.43	206.05	205.73	205.39	201.75	204.48	207.68	205.93	206.38	207.84	202.56	202.22	207.89	211.7	203.87	210	206.19	208.11	206.79	206.66	205.6	207.11	203.64	206.44	204.55	203.67	204.71	205.21	207.34	207.8	204.93	202.79	205.36	207.85	207.88	207.21	206.08	209.46	207	205.61	206.2	203.14	206.35
214.74	212.9	208.1	209.42	210.75	217.43	214.58	213.34	218.51	213.75	215.52	214.72	209.75	212.05	211.43	212.36	212.81	212.24	212.88	211.14	211.07	213.82	208.57	212.65	207.09	211.29	209.06	212.92	210.77	214.32	214.48	208.24	217.4	212.87	215.74	217.41	211.57	213.67	212.21	209.53	212.92	214	214.18	210.57	211.53	209.52	210.57	214.66	210.94	213.97
215.42	212.28	208.99	210.47	209.64	210.48	210.14	208.53	210.97	213.11	212.36	210.47	215.73	212.8	212.13	213.11	214.66	214.11	210.63	211.99	211.83	209.12	214.84	215.93	214.42	214	211.19	210.38	209.97	214.58	206.2	209.76	210.39	215.4	210.74	210.82	207.25	207.61	212.78	208.39	212.01	210.43	208.75	214.45	216.95	214.39	209.76	214.5	213.14	213.4
195.22	201.97	202.89	201.73	201.48	201.61	197.28	199.15	200.04	201.02	200.59	194.18	203.72	197.71	202.05	200.92	199.5	199.72	198.47	202.29	199.27	201.17	198.52	191.37	197.05	197.93	200.28	201.63	203.62	196.4	197.88	197.34	198.72	204.09	197.64	200.76	199.84	198.47	197.94	201.34	197.94	200.02	202.76	200.65	201.18	197.55	197.53	202.63	199.94	199.92
197.8	197.23	201.81	202.74	200.11	200.01	205.48	199.4	201.51	200.05	199.78	200.27	200.57	198.45	203.36	198.34	198.95	198.43	196.25	200.38	205.57	203.49	203.07	198.61	203.11	198.73	200.84	198.17	201.91	207.76	198.06	199.91	201.81	197.31	200.81	201.43	200.16	198.9	198.31	198.17	202.65	200.09	199.98	202.22	204.98	206.89	200.01	196.24	200.55	201.33
211.17	210.19	211.45	213.74	210.41	213.87	212.2	213.85	210.17	212.43	210.71	211.4	210.71	213.52	216.95	207.76	212.69	214.29	211.5	214.37	216.53	212.99	208.92	209.73	212.6	208.89	211	215.82	214.33	212.06	209.5	214.11	215.29	212.74	212.15	215.52	215.04	212.47	212.81	211.02	212.05	214.94	212.92	212.59	210.63	213.93	210.83	212.21	212.52	216.94
219.23	218.18	215.53	215.78	218.39	214.64	213.3	217.07	215.56	215.03	217.4	218.55	213.91	217.12	215.91	223.37	219.96	218.01	215.84	213.28	214.63	216.26	213.98	219.32	219.49	216.61	217.88	218.63	217.88	223.07	214.01	223.01	219.09	221.53	218.02	212.16	217.77	218.6	213.52	215.56	218.36	215.01	213.7	217.52	214.81	216.77	216.55	211.06	218.15	213.9
211	199.91	209.8	210.48	207.32	212.36	206.68	207.77	209.29	213.3	212.01	207.03	207.97	207.78	206.18	211.43	209.15	210.25	206.99	204.72	205.51	202.33	208.56	208.34	208.06	210.21	208.43	209.42	208.63	211.96	206.7	208.07	205.59	205.17	208.21	209.44	207.06	213.54	209.66	208.53	210.26	203.73	212.12	209.06	208.81	205.8	212.69	206.68	205.01	206.94
212.19	214.13	212.96	214.36	213.83	207.51	212.28	210.97	211.15	217.22	209.68	211.24	214.21	211.94	210.73	217.5	219.84	213.6	211.47	213.43	208.87	214.64	212.71	212.75	210.94	209.82	208.64	212.22	212.21	211.23	210.22	214.35	212.87	212.85	212.4	209.77	212.88	212.02	213.86	210.11	211.21	214.8	212.29	212.53	212.33	212.87	208.8	212.72	212.53	207.4
202.4	197.71	198.25	195.02	197.72	202.34	202.78	202.48	195.62	202.32	201.72	200.73	198.73	198.05	199.73	195.32	199.86	202.1	195.65	198.82	200.07	198.23	203.3	203.28	194.95	199.47	201.4	202.15	202.26	200.55	199.97	201.07	198.3	202.24	199.04	203.63	201.28	204.59	204.19	199.43	200.9	199.74	201.91	198.87	202.28	201.24	202.17	200.51	201.92	197.83
218.02	214.16	223.52	214.86	219.8	219.34	218.95	218.9	215.09	219.59	216.21	218.38	219.73	218.27	214.11	216.38	213.37	216.84	217.95	215.2	219.71	219.74	215.31	218.24	223.24	216.83	220.69	219.04	215.1	212.32	219.74	214.99	216.04	218.39	217.09	215.22	217.97	214.96	214.74	219.38	217.48	214.15	215.65	219.31	213.66	219	215.26	217.09	216.2	219.39
210.26	213.41	212.75	210.47	214.75	212.41	209.34	215.36	213.35	214.42	214.01	217.74	213.34	218.11	215.05	212.21	216.76	216.21	216.46	215.06	216.08	212.39	216.36	212.7	214.76	213.4	212.56	216.79	211.07	213.01	211.12	211.83	212.42	213.64	213.54	209.82	212.53	215.09	213.52	213.21	213.85	216.92	214.75	213.7	214.84	205.67	216.94	212.9	214.11	217.1
194.36	197.21	188.54	198.1	196.95	199.6	196.62	193.66	189.68	196.54	196.72	190.67	191.77	197.04	198.64	190.42	200.52	189.65	195.94	196.35	194.76	195.03	195.06	191.25	195.27	193.33	193.46	192.59	196.04	198.83	192.33	192.54	191.9	197.22	196.6	190.52	191.21	191.12	198.1	194.44	190.79	193.45	190.67	195.38	192.72	198.66	191.96	192.98	190.98	191.81
209.34	209.61	207.75	209.03	205.58	210.76	211.86	211.46	208.27	208.14	208.21	207.97	208.22	208.42	208.19	209.53	213.09	210.48	208.99	206.51	207.24	211.33	209.2	208.78	207.42	211.64	209.71	202.14	208.36	204.47	211.33	208.85	206.12	205.75	206.54	210.56	209.78	209.74	208.85	210.91	212.03	206.62	210.32	206.49	207.21	210.06	211.58	206.07	205.76	206.24
209.73	212.52	219.38	208.45	208.34	207.71	209.25	211.43	210.98	212.65	211.14	211.81	210.46	212.46	206.52	211	211.59	214.21	215.98	212.75	213.49	208.56	212.82	209.83	211.98	211.43	210.21	211.24	209.62	215.53	214.96	215.04	210.76	212.11	211.26	212.22	210.76	205.64	215.46	214.86	211.37	206.38	211.38	209.47	207.57	212.27	213.86	217.31	206.54	210.9
210.31	210.28	209.76	209.27	209.59	208.58	206.6	208.83	203.48	208.59	209.78	204.82	206.95	211.87	204.14	210.46	209.21	211.26	208.14	211.65	205.64	206.68	211.68	209.38	207.85	208.38	209.37	204.56	207.83	210.54	209.33	206.32	209.46	209.47	207.45	211.24	210.29	203.46	209.36	209.16	208.06	208.21	207.75	205.7	210.12	208.02	212.76	212.55	206.95	210.02
206	209.99	209.31	206.56	206.47	204.68	205.39	211.78	205.18	206.73	205.48	206.71	210.19	207.44	206.08	202.1	205.3	203.29	211.15	207.23	204.84	209.82	208.29	207.71	207.41	207.88	205.45	212.72	209.75	210.11	205.53	209.71	207.79	207.89	208.04	206.17	210.57	208.53	206.89	207.96	208.8	202.82	210.96	203.78	207.57	211.08	210.25	208.17	201.34	205.04
206.42	206.48	203.19	208.01	203.8	204.28	205.34	202.31	211.04	199.61	201.38	204.86	203.3	207.33	207.13	204.97	203.94	203.51	203.04	204.05	207.01	208.12	205.1	204.41	207.22	205.42	206.2	200.76	207.36	209.8	204.16	205.1	204.86	202.07	203.35	206.98	202.72	203.33	201.74	198.89	207.12	204.51	201.21	208.43	205.66	204.36	208.01	200.99	203.68	202.97
211.03	207.17	205.61	206.7	203.32	210.33	208.78	213.99	206.02	209.93	210.39	210.1	207.62	207.66	209.51	203.26	206.81	209.13	209.26	206.75	209.85	209.25	213.28	212.61	208.44	207.84	210.71	207.18	206.67	215.77	205.25	205.44	207.83	205.69	208.07	209.47	207.35	208.7	208.15	207.53	213.33	208.17	207.31	212.95	207.97	210.55	206.06	207.59	205.91	207.34
208.37	212.05	208.1	207.34	209.76	205.93	207.04	205.72	206.54	210.78	209.08	209.22	210.65	206.04	207.21	207.05	209.39	203.86	206.48	208.99	203.66	209.32	210.15	203.98	205	205.23	213.52	208.51	209.57	203.67	209.55	200.09	214.08	208.99	206.1	209.52	200.5	209.49	204.79	205.76	205.18	203.18	206.56	208.29	209.9	208.77	207.56	207.93	206.68	206.52
192.97	193.49	195.5	192.85	193.15	192.75	195.44	193.5	188.71	195.5	195.18	192.53	195.9	195.94	196.39	194.07	189.48	194.06	188.99	193.46	197.88	195.21	191.14	196.01	191.75	194.19	192.28	197.51	191.68	198.28	195.25	195.72	195.97	194.16	195.75	194.72	194.57	189.37	190.55	197.01	196.82	193.81	194.33	196.47	191.33	193.11	192.24	190.96	193.61	194.84
201.22	199.19	200.23	198.68	193.23	198.63	190.3	195.17	192.96	192.89	196.22	196.29	196.44	200.1	199.52	196.26	193.21	197.95	199.12	197.05	195.75	197.65	199.05	200.58	199.33	194.04	198.48	196.72	195.06	195.5	202.13	195.92	197.6	196.71	200.53	197.26	199.4	197.96	201.54	193.34	197.27	199.19	196.23	203.15	199.02	198.68	202.49	197.5	202.15	199.6
210.42	209.43	210.54	213.59	207.07	207.97	208.25	211.2	207.9	210.23	209.91	206.37	210.14	209.18	208.63	208.67	210.91	208.08	215.17	210.68	212.06	210.78	208.77	208.52	213.24	211.5	210.89	203.99	208.79	207.8	213.23	209.18	211.35	208.52	207.81	208.74	212.94	209.48	206.64	213.65	213.21	206.86	215.6	210.81	208.96	209.82	210.24	207.33	211.24	209.21
209.06	208.43	205.53	201.44	205.54	206.73	202.82	209.13	208.26	205.24	209.19	203.44	212.44	210.73	206.48	207.29	207.03	207.35	202.99	201.59	208.35	206.7	209.15	208.08	205.8	202.61	203.37	210.83	208.36	207.61	207.68	209.02	203.58	202.39	202.94	207.03	205.41	207.71	205.43	211.83	205.88	204.04	204.56	203.31	209.61	202.35	204.96	208.03	202.64	203.38
208.85	208.26	209.57	210.77	206.86	209.66	206.49	209.58	205.45	209.55	212.66	209.17	207.9	214.73	204.8	210.9	205.97	211.03	210.88	209.15	211.72	213.29	208.57	210.91	207.5	205.81	214.99	207.62	206.3	207.19	208.78	209.53	211.6	212.15	209.64	211.88	207.98	211.58	207.54	209.78	211.83	210.62	206.99	209.39	207.87	203.76	214.21	209.2	211.47	207.25
213.87	211.8	210.59	207.91	212.49	207.72	213	209.62	209.38	207.73	210.87	207.08	208.73	210.45	210.02	208.99	216.27	211.17	210.93	214.11	212.82	210.27	208.22	213.53	214.88	206.12	210.02	213.7	212.16	213.44	207.63	207.87	210.3	209.76	208.53	210.56	210.24	210.66	213.61	211.25	212.36	208	210.82	208.86	214.11	209.44	208.69	208.63	212.68	211.83
204.64	212.07	206.33	204.07	204.78	209.94	207.22	209.01	211.7	213.43	214.54	207.28	210.12	210.7	210.7	210.92	203.36	208.59	212.74	205.93	206.7	212.46	209.16	207.1	209.77	209.26	210.24	204.77	208.7	206.32	208.35	207.59	211.35	205.61	210.75	208.8	209.08	209.55	208.05	209.15	207.84	205.88	210.56	212.35	211.66	212.1	211.65	207.37	208.75	208.5
211.39	212.74	211.12	215.52	213.86	213.6	211.35	213.79	209.41	213.55	211.48	213.07	214.46	212.05	211.58	208.13	213.96	214.4	212.12	219.41	213.92	218.59	217.91	216.02	215.05	215.3	215.46	217.22	210.05	218.14	217.67	214.99	216.83	215.8	216.62	214.03	209.98	211.89	213.01	214.01	215.21	213.76	213.81	213.75	214.63	212.94	216.05	215.56	212.69	213.61
216.81	218.06	215.95	214.03	214.62	215.63	218.97	219.41	211.85	221.08	218.32	217.06	217.84	216.23	219.24	215.83	220.24	215.76	216.82	216.55	217.53	214.47	219.88	217.05	219.08	216.96	217.08	217.7	216.92	217.83	218.84	218.94	216.32	217.36	217.01	219.34	222.33	220.64	219.94	210.36	216.92	217.42	219.39	221.96	214.54	216.5	218.08	218.53	219.84	219.69
220.47	219.51	218.17	218.98	216.76	218.34	217.42	216.78	216.67	218.76	221.64	217.02	217.24	216.84	222.61	219.05	217.04	219.1	217.31	219.05	212.31	217.98	217.39	218.62	220.73	217.29	216.67	214.57	215.58	217.28	213.82	220.77	213.51	220.26	220.93	222.65	218.53	220.58	216.19	217.11	216.73	214.97	219.75	215.87	221.91	214.97	215.67	213.32	214.85	215.23
196.56	196.97	199.99	197.38	197.72	195.28	191.17	196.09	195.52	201.59	194.16	198.42	196.39	200.03	201.66	195.97	201.12	197.49	195.42	201.7	196.77	197.19	199.91	199.24	196.86	197.9	198.01	195.63	194.2	197.19	199.02	195.24	196.47	199.82	199.63	195.7	195.44	195.04	193.52	196.87	196.74	199.22	196.87	198.87	197.43	195.72	198.59	196.88	202.43	200.17
208.01	210.28	208.71	201.32	204.33	204.84	205.06	211.08	203.8	205.43	208.46	208.45	203.54	203.98	204.67	205.44	205.4	204.35	205.28	203.94	204.95	208.58	209.01	202.87	208.05	205.02	206.36	204.65	209.47	206.3	208.49	204.31	202.27	204.55	206.85	207.37	204.07	207.2	209.04	205.88	207.3	205.38	199.33	202.85	206.93	206.35	207.49	208.87	205.17	205.45
216.42	215.58	218.23	211.24	213.57	218.53	210.87	215.57	218.39	210.45	210.32	213.29	211.84	216.3	211.53	214.05	207.11	213.86	216.03	213.02	214.33	209.49	213.43	214.48	213.2	217.31	214.66	217.1	210.7	216.42	213.98	214.36	210.27	212.8	211.98	216.29	210.15	209.46	213.03	209.83	215.36	215.66	210.27	213.97	212.11	216.15	210.76	211.03	216.31	213.22
203.77	203.77	200.05	204.17	204.47	201.56	205.59	208.57	199.73	202.72	200.2	204.71	200.98	202.23	203.37	207.69	201.52	202.87	205.12	202.63	202.51	200.88	205.52	198.74	207.61	199.92	200.68	203.07	203.33	202.3	203.21	201.22	201.91	205.92	203.8	204.06	204.63	201.67	202.41	205.4	204.64	199.39	204.16	205.88	200.37	198.94	196.98	205.07	204.5	200.14
216.06	210.24	212.47	210.57	212.75	211.29	206.47	208.28	212.42	213.57	213.36	213.7	215.77	209.46	214.1	208.01	209.52	214.43	209.05	216.58	216.74	214.83	214.81	208.66	214.76	213.56	214.74	215.23	208.43	208.98	217.06	211.62	211.89	215.19	215.55	208.73	212.93	212.55	214.53	211.21	214.53	214.13	212.26	207.77	212.38	212.92	210.71	211.21	212.62	207.28
210.04	213.05	211.47	210.72	209.8	212.62	213.83	207.68	211.54	209.71	208.64	213.51	211.8	212.89	212.9	211.37	211.58	212.09	211.7	207.1	209.45	212.43	211.47	213.04	210.6	210.77	212.61	215.02	211.98	215.88	211.94	216.64	210.29	212.2	211.48	210.63	213.24	216.29	212.99	208.34	212.72	210.64	211.11	210.65	213.14	210.83	211.53	214	213.36	214.48
209.07	207.45	209.91	207.19	208.25	214.83	204.82	211.81	213.06	210.33	213.21	210.93	211.22	217.24	213.17	215.15	210.87	207.5	213.94	210.18	209.95	213.83	212.44	214.54	213.05	208.87	208.4	213.59	212.27	211.45	217.17	210.41	214.29	207.36	207.59	207.29	216.93	213.02	210.48	212.36	213.3	212.5	216.89	213.39	213.62	210.95	210.3	211.93	207.09	210.34
206.74	209.85	209.25	211.02	210.17	209.53	207.78	215.89	209.41	206.63	209.98	208.9	210.49	208.17	209.9	206.7	209.03	208.31	209.58	210.22	204.24	208.61	209.83	210.36	209.49	208.35	207.59	209.32	209.88	206.17	207.39	205.4	206.78	207.03	206.22	213.1	207.49	209.35	211.94	205.56	205.28	205.86	208.87	206.22	211.03	211.89	209.95	208.76	206.57	209.98
200.29	207.47	208.09	203.18	204.89	203.41	204.07	205.88	208.05	202.51	204.45	200.2	200.05	200.41	204.85	203.6	205.11	206.18	200.68	206.08	203.47	203.83	198.55	202.97	200.24	205.65	206.28	203.55	204.16	202.85	200.63	203.12	204.5	206.54	203.61	202.46	204.65	200.53	205.34	201.19	204.49	201.05	202.18	205.95	198.46	207.68	203.72	202.83	207.09	206.67
210.66	208.9	209.6	208.77	209.07	211.47	211.44	209.91	205.73	214.29	210.21	207.89	208.58	206.05	203.66	207.16	206.99	212.39	210.7	209.11	208.72	208.07	209.27	208.17	208.9	206.16	211.34	205.22	210.02	207.13	209.02	205.62	207.38	208.81	208.23	211.25	209.88	206.38	206.95	208.52	207.92	208.35	207.33	211.55	211.99	208.98	207.68	212.49	210.41	207.85
208.89	210.43	209.04	203.23	208.58	208.84	206.86	207.87	209.1	203.76	204.29	209	215.59	209.54	207.68	205.78	206.72	206.17	203.24	203.97	208.89	206.61	206	206.53	204.9	205.23	208.83	204.36	205.12	209.38	208.33	206.75	208.04	207.73	208.36	208.7	208.04	207.76	210.13	210.35	209.22	210.17	205.27	204.54	208.2	209.06	207.8	208.4	206.26	205.4
215.64	209.83	214.82	218.89	213.41	213.23	212.42	207.9	214.9	211.12	210.83	218.22	217.17	211.36	213.63	214	211.7	209.59	216.93	211.32	214.32	213.55	210.3	213.88	211.91	209.31	214.79	216.3	213.49	212.29	215.49	212.26	209.65	207.65	208.91	211.05	210.03	214.45	211.92	214.65	215.37	209.81	212.71	210.06	215.06	211.36	208.39	215.41	217.32	212.24
209.01	209.61	209.19	204.44	208.19	208.52	209.48	205.91	214.65	206.19	207.71	209.47	208.26	209.86	207.43	211.59	209.29	210.24	212.01	209.44	213	205.59	210.6	210.62	209.54	206.17	211.68	207.77	209.57	207.37	211.49	204.57	211.78	205.93	209.66	210.42	209.65	213.39	212.28	210.09	207.5	206.75	211.2	209.86	210.67	213.19	211.57	209.64	205.16	207.11
218.32	222.06	212.99	218.3	218.97	220.18	219.34	219.45	217.09	214.76	218.98	217.42	216.44	212.96	218.01	220.75	218.17	217.03	220.54	217.75	216.4	218.03	218.72	218.78	216.11	221.06	216.8	214.56	215.72	217.62	221.05	220	216.27	216.47	222.09	221.23	216.26	214.34	217.86	216.33	220.86	217.47	212.3	217.53	215.01	222.05	213.46	221.26	217.38	220.19
211.92	210.24	205.82	208.48	210.79	204.26	208.45	202.48	209.42	207.48	210.33	207.4	210.34	209.37	208.96	209.74	206.58	205.91	208.72	208.91	204.53	209.43	209.89	209.26	211.65	206.86	200.86	207.01	211.42	207.11	207.94	210.26	211.42	207.4	213.34	206.73	211.54	213.78	208.56	206.37	202.02	208.19	209.38	210.23	208.2	208.01	211.84	204.75	205.39	207.77
206.51	205.21	213.65	204.46	206.13	211.27	205.7	212.44	206.19	206.52	208.95	209.47	206.58	208.94	208.07	206.63	207.58	208.32	203.17	209.09	208.87	209.66	203.22	206.72	207.11	208.36	205.07	209.15	211.58	206.12	211.39	208.35	205.3	208.86	207.17	206.2	211.67	207.4	209.29	206.06	213.63	207.93	206.84	210.67	208.89	204.34	206.17	211.52	208.49	209.99
[truncated: 150 more columns]
