# Supplementary material for: Genetic dissection of main and epistatic effects of QTL based on augmented triple test cross design
Source: PLoS One. 2017 Dec 14;12(12):e0189054. doi: 10.1371/journal.pone.0189054 (PMC5730204; doi:10.1371/journal.pone.0189054)
Supplement: S6 Supporting Information — (ZIP) [file pone.0189054.s006.zip › z1_600_0.2_5.csv]

205.31	200.66	198.4	198.9	199.07	203.04	195.83	200.79	197.78	201.16	199.52	194.41	203	199.49	204.07	197.9	202.2	197.72	205.75	199.63	202.07	195.87	196.27	205.41	197.39	203.14	200.79	206.96	195.57	202.71	197.89	200.54	203.06	199.47	197.23	206.13	201.22	195.22	200.21	207.13	201.08	203.7	199.9	205.66	203.37	198.97	198.6	201.4	199.19	200.9
209	205.71	205.79	204.66	213.04	201.04	204.33	207.83	208.27	205.08	214.22	208.34	205.29	209.64	203.17	203.59	205.2	209.02	207.62	201.52	205.87	205.32	206.15	207.73	209.92	203.31	214.44	204.18	208.27	209.41	210.89	200.1	208.42	208.2	209.61	207.02	201.07	201.84	210.97	206.24	209.78	198.81	208.19	207.25	202.66	204.96	206.42	203.73	207.23	204.44
212.44	212.19	204.17	205.53	203.73	209.12	208.54	208.64	211.24	206.08	207.67	206.75	208.2	210.04	214.85	200.85	211.17	216.57	212.13	207.29	214.21	210.5	213.64	201.88	209.03	211.05	208.56	205.02	210.18	214.92	209.46	213.88	206.85	208.38	210.99	205.76	203.7	211.88	215.01	206.68	206.4	210.13	210.49	209.29	210.8	205.55	208.09	209.26	211.91	206.1
192.16	195.01	199.74	195.12	189.87	196.46	200.52	195.55	194.37	187.9	196.91	195.69	196.49	193.97	195.24	194.48	195	193.06	195.05	186.55	190.39	193.57	193.91	193.58	196.02	189.23	194.24	195.39	190.52	193.87	192.02	185.88	199.2	190.61	194.75	197.13	191.74	191.21	194.02	196.51	192.27	192.62	200.66	188.67	190.88	197.95	202.07	196.95	190.34	192.22
197.32	202.59	205.5	205.25	202.42	204.76	210.93	202.09	198.38	201.47	200.48	206.19	206.11	212.51	200.32	201.45	210	205.99	205.07	199.98	209.08	207.09	205.72	211.63	201.06	206.04	206.01	201.15	208.01	206.69	195.94	201.23	198.71	209.45	203.38	201.89	203.65	204.13	209.46	201.08	209.03	205.61	200.57	202.18	203.84	207.43	203.8	207.08	214.52	206.09
207.69	205.61	205.47	202.47	202.95	202.6	205.88	204.6	205.24	198.91	196.42	209.08	204.57	204.62	199.02	212.2	207.49	207.63	207.09	205.86	212.63	201.46	208.03	200.52	203.49	206.17	199.37	207.8	205.52	202.9	211.77	206.54	203.88	200.12	204.49	205.13	210.95	207.74	202.32	205.62	204.41	203.13	201.83	209.2	203.96	201.87	205.28	200.32	206.03	202.82
197.59	201.81	194.34	200.9	195.74	197.66	199.6	196.1	199.78	196.54	198.58	198.57	203.4	196.76	200.11	192.24	202.04	199.14	196.2	197.08	199.79	202.64	195.08	196.82	200.55	198.82	201.58	201.41	199.9	200.2	198.2	208.86	196.59	199.9	202.15	202.44	198.39	201.69	195.42	200.3	203.71	199.5	199.48	194.15	192.21	198.67	197.54	196.29	198.69	195.28
209.85	212.53	219.6	216.07	214.5	214.82	225.26	216.65	216.3	215.32	214.81	218.32	221.98	221.85	219.71	214.51	221.36	220.37	219.03	219.99	213.58	218.08	220.66	217.03	211.9	216.57	218.88	217.1	213.9	211.37	215.49	216.67	212.99	217.95	217.87	217.48	218.15	219.65	216.97	216.74	212.95	215.78	220.93	218.48	210.72	214.2	217.82	217.61	213.34	220.83
206.56	205.95	208.75	198.07	209.33	208.7	201.61	205.06	206.61	203.02	206.33	208.63	209.19	204.2	205.12	204.38	201.64	205.83	205.42	204.42	206.46	196.31	210	202.53	209.13	200.2	203.72	197.64	199.31	199.59	205.53	205.87	204.88	204.88	203.94	203.07	199.54	206.46	202.14	202.77	197.8	203.92	205.12	202.4	211.12	204.07	209.89	208.51	201.09	204.04
207.71	203.74	201.23	200.49	206.22	193.02	201.66	202.06	196.69	196.21	202.39	196.7	204.28	205.14	197.82	196.95	196.57	199.43	201.66	201.18	200	203.31	198.84	199.96	198.48	194.43	200.15	199.7	201.97	204.06	198.25	201.62	196.35	203.8	203.55	200.14	199.1	203.05	199.35	197.7	192.53	199.91	201.88	195.73	198.66	203.12	198.57	196.79	200.9	196.34
200.96	197.98	192.54	202.45	201.1	198.2	192.27	201.82	193.61	199.71	197.27	195.67	195.35	197.54	202.16	202.21	199.68	203.05	197.77	204.8	193.02	199.32	196.2	198.49	198.94	201.73	198.78	203.79	201.8	199.47	193.7	203.11	195.29	201.46	200.79	200.48	199.09	199.89	199.4	194.47	197.75	200.22	201.07	199.48	197.95	196.37	198.98	195.29	204.51	197.07
207.53	204.8	201.23	205.56	208.44	209.23	206.62	208.81	201.15	204.59	208.91	206.91	202.76	207.23	206.17	200.46	207.97	204.81	209.56	209.32	206.06	199.99	206.68	208.19	202.13	199.99	209.52	202.28	207.65	202.05	201.14	200.41	201.97	199.68	203.05	203.04	203.76	207.68	200.16	206.28	203.47	206.21	205.27	204.77	204.79	212.98	203.02	203.92	206.36	207.41
200.94	204.15	200	206.96	196.75	196.38	204.66	207.43	204.15	206.64	205.67	198.49	205.08	208.09	202.55	197.93	208.95	209.3	206.5	203.76	202.76	205.26	205.93	201.99	207.47	202.52	201.33	208.3	211.49	213.6	203.67	205.5	199.04	196.79	206.77	206.79	208.52	205.79	198.67	205.21	205.54	201.87	211.63	202.21	204.88	211.11	200.7	207.25	206	200.76
213.14	215	206.53	211.2	216.78	204.99	204.65	206.78	206.86	205.25	207.75	202.75	201.5	211.87	211.83	206.47	212.98	210.86	204.38	211.75	212.51	208.5	206.7	209	209.03	211.65	215.06	210.07	210.16	208.3	211.26	212.36	212.71	209.86	214.59	212.2	205.46	213.02	209.22	208.29	211.41	207.84	220.73	206.32	217.82	210.45	210.39	211.96	205.07	208.8
204.9	204.95	208.38	204.94	208.68	209.5	210.61	209.6	214.89	202.82	209.77	205.39	207.55	206.62	208.1	211.47	206.77	207.16	200.61	208.83	207.92	206.52	208.43	208.28	207.18	210.07	204.52	205.94	205.49	204.67	210.03	211.59	209.83	202.85	209.1	207.62	211.28	200.41	212.59	205.04	215.54	212.4	211.88	202.93	202.97	207.94	205.8	203.2	209.14	211.39
217.45	208.34	211.99	215.95	213.99	211.55	211.12	212.37	209.06	209.76	208.17	213.87	214.6	214.62	215.43	215.36	212.36	212.75	217.48	215.87	211.54	211.21	207.94	212.06	217.61	214.46	208.36	215.47	217.02	210.89	210.85	209.86	213.56	214.01	221.11	215.78	207.45	206.83	210.22	216.8	218.51	210.81	212.45	208.06	213.07	213.87	216.58	209.34	216.24	208.82
215.3	225.95	221.3	219.9	216.19	212.45	216.2	212.32	221.28	217.25	218.82	215.5	216.81	215.69	219.39	213.56	209.5	218.67	214.05	222.33	220.67	211.95	219.02	214.75	223.95	211.76	217.31	215.7	218.47	220.07	218.81	208.99	223.56	213.32	217.16	214.9	216.8	218.2	218.13	222.24	217.54	218.41	219.99	223.93	217.25	216.91	222.85	212.57	214.11	209.94
204.27	205.57	202.04	209.91	207.07	206.32	200.46	209.01	207.44	200.34	199.57	204.1	203.74	206	209.35	204.69	197.58	203.24	202.7	199.03	201.98	206	201.01	201.1	212.45	202.5	205.34	205.67	206.61	205.5	208.57	202.17	209.2	207.63	207.09	202.31	211.19	206.37	208.31	200.04	200.67	206.12	199.37	207.21	202.8	205.76	202.92	213.15	204.44	200.77
215.45	215.23	215.92	216.02	215.79	217.81	220.8	215.42	213.81	216.56	216.25	218.28	216.76	218.97	212.93	220.98	217.58	214.92	216.1	217.93	219.5	217.84	213.01	213.15	214.91	213.31	213.19	214.91	216	221.54	213.14	214.43	218.03	216.71	218.17	216.38	215.36	216.6	217.06	211.01	219.07	217.6	227.26	217.28	218.37	217.47	217.26	224.04	215.48	217.77
220.01	218.36	220.25	217.87	214.91	217.14	218.97	220.21	211.96	214.15	224.23	210.6	215.97	214.33	219.68	218.26	218.24	222.18	217.1	212.19	219.79	217.67	213.62	218.16	215.77	213.07	215.85	214.13	210.92	212.76	212.73	217.65	221.64	217.95	218.89	210.94	220.65	219.45	215.12	214.4	214.55	211.69	218.54	216.33	213.79	219.72	218	214.35	212.62	216.79
211.26	211.41	210.86	207.24	208.29	201.25	210.86	208.1	211.19	200.82	212.61	211.44	212.49	206.44	212.96	215.42	211.81	207.15	213.02	210.5	213.93	208.95	207.69	209.48	208.78	210.62	210.85	214.11	210.39	211.87	218.47	212.07	211.56	210.92	215.75	214.39	216.87	211.74	207.34	207.06	216.44	206.7	212.47	215.37	211.21	211.95	212.3	212.87	215.28	213.57
214.32	218.36	220.68	223.67	219.07	209.9	217.5	219.51	212.73	216.7	217.08	216.1	217.87	215.86	219.31	212.51	216.48	211.24	213.86	216.87	218.55	220.12	215.89	221.13	222.27	220.58	217.39	216.5	213.95	211.8	218.15	216.28	212.49	216.19	220.68	212.96	220.29	222.49	221.95	222.61	213.68	219.62	214.95	213.27	217.6	215.81	219.23	219.38	218.8	222.84
198.23	191.62	192.61	207.01	201.17	191.92	194.16	194.02	197.1	197.38	196.87	191.06	191.47	197.03	192.98	199.42	194.97	197.31	194.19	190.85	191.52	194.5	200.49	194.01	194.57	195.28	202.17	193.06	192.6	193.3	189.29	193.7	194.08	200.93	200.74	197.07	194.81	197.14	200.5	193.71	200.15	198.14	197.67	197.46	195.19	196.69	192.7	193.54	200.88	194.63
188.04	193.78	192.98	195.87	194.26	191.97	199.67	193.91	191.6	196.37	183.17	195.69	198.42	192.88	197.43	188.42	198.74	189.32	192.35	191.84	196.54	189.19	190.66	193.62	191.83	195.74	193.8	191.78	190.15	194.08	197.76	190.47	192.88	193.78	193.22	195.39	192.18	193.43	198.19	190.97	199.74	192.89	195.36	191.26	195.15	196.51	194.55	194.91	194.9	191.68
219.61	217.38	220	210.8	209.9	217.39	219.41	221	219.13	221.19	217.87	210.19	215.8	214.16	219.23	216.46	215.69	210.37	221.81	215.36	221	222.84	214.7	211.39	221.66	214.93	216.81	220.64	219.18	220.67	214.61	220.2	218.48	224.89	218.47	218.9	222.38	221.61	210.81	221.11	215.92	211.65	216.06	211.91	220.8	222.95	214.64	215.58	221.13	217.04
199.88	205.86	200.77	204.47	204.26	198.79	197.85	206.66	200.14	199.63	205.75	206.5	198.42	207.89	207.7	201.44	205.89	201.9	205.81	201.96	203.99	200.4	206.79	208.47	198.89	209.41	204.58	207.06	203.08	208.66	200.66	204	206.89	203.13	199.56	206.78	206.36	204.91	203.61	208.13	203.72	209.32	198.35	205.89	207	207.57	204.21	199.98	209.81	202.83
207.46	207.96	195.53	199.1	205.23	200.2	197.87	201.52	201.29	199.62	202.83	204.88	199.55	209.31	203.17	194.58	201.73	199.2	202.49	201.87	205.57	202.92	204.39	200.8	202.3	196.96	202.89	203.91	213.41	207.46	198.83	203	204.44	201.67	206.28	206.6	215.04	203.4	204.05	206.93	210.47	211.14	196.72	204.7	203.11	206.38	207.06	209.1	207.02	209.57
196.11	204.58	200.87	200.21	196.66	195.37	201.67	204.06	198.63	198.23	199.36	200.1	195.96	205.94	202.6	201.36	206.73	198.09	210.18	195.16	202.59	198.33	198.98	205.65	197.35	202.36	201.16	196.24	196.79	199.69	201.32	202.53	204.49	202.86	201.11	203.66	195.51	203.22	204.68	198.64	200.13	200.26	201.73	209.03	201.64	203.53	200.99	196.78	200.19	196.84
198.75	200.68	209.39	207.19	202.48	207.22	201.22	206.7	205.58	201.71	202.29	207.58	206.65	200.48	203.34	206.32	207	199.56	207.71	203.31	203.57	207.28	208.44	205.03	206.59	202.51	201.78	204.74	202.08	199.57	205.44	201.54	205.7	201.65	202.96	201.12	206.27	197.9	199.98	201.16	197.43	202.9	199.39	201.54	204.87	203.74	204.23	203.97	199.14	204.16
202.58	197.16	192.24	196.21	196.22	205.07	203.62	201.92	199.99	206.54	198.98	200.99	207.12	204.74	199.97	203.16	200.19	203.53	198.48	199.83	203.3	204.61	202.22	193.58	203.38	198.36	199.38	205.61	202.78	199.59	201.99	201.06	194.63	203.77	202.67	199.35	199.75	203.34	198.83	203.3	198.86	203.76	200.87	197.38	199.86	199.79	191.82	200.91	203.82	200.35
208.31	212.74	210.18	213.81	211.65	208.82	209.49	210.78	208.73	217.05	208.97	210.41	211.59	206.56	212.47	204.56	201.31	205.28	211.07	206.23	208.97	212.36	206.5	206.24	207.06	208.92	203.53	208.7	208.18	208.63	202.19	207.31	212.19	210.11	206.98	211.03	204.88	207.45	211.91	208.7	208.71	208.97	204.91	208.24	208.2	207.95	209.65	206.33	207.78	202.45
211.27	217.77	204.49	213.34	200.8	209.58	206.35	205.18	212.73	208.67	208.14	213.53	209.04	203.2	209.85	203.66	213.46	217.99	208.57	205.88	204.96	210.01	215.01	209.78	213.36	212.08	216.45	209.47	212.99	209.91	204.77	203.93	208.48	211.32	206.26	210.34	210.47	209.19	213.11	202.02	201.43	210.5	209.88	216.82	214.84	209.61	206.23	205.28	209.13	214.2
210.59	212.82	211.43	215.83	210.2	217.05	210.64	213.61	214.39	217.03	213.37	215.38	212.16	212.83	211.16	216.05	210.76	217.06	206.56	210.15	212.74	209.33	210.57	216.94	208.24	214.65	211.15	217.79	214.83	215.07	206.32	214.41	214.12	210.97	217.25	214.2	210.91	218.59	219.09	213.55	209.22	210.81	213.71	208.16	214.67	211.13	208.75	215.74	213.78	212.36
206.25	198.5	199.48	203.57	195.06	195.28	201.89	199.32	200.18	198.68	198.48	194.37	196.92	197.45	200.86	195.03	202.82	206.61	199.85	204.44	196.93	196.27	196.81	195.85	202.29	204.66	193.22	193.11	200.47	198.37	192.95	198.18	202.71	197.53	199.01	199.99	196.53	197.39	195.16	187.97	201.13	200.99	200.88	196.86	205.25	195.82	195.9	198.49	194.93	201.07
197.79	193.54	202.27	200.25	203.49	195.38	199.89	198.9	206.1	195.39	201.74	200.69	199.54	200.96	200.06	202.76	199.14	203.33	200.66	203.48	200.19	195.79	203.2	202.74	199.53	200.37	202.94	203.49	194.81	197.3	205.84	203	195.12	195.65	200.48	203.84	202.9	200.53	197.18	199.05	197.09	196.75	202.05	204.48	200.18	199.76	199.5	198.18	204.86	199.94
203.05	197.95	202.58	198.74	196.29	199.02	200.89	190.22	201.18	199.48	197.36	203.42	199.57	199.66	203.19	200.81	199.93	202.13	196.98	193.86	201.9	202.16	196.03	205.81	202.31	197.13	198.02	197.76	196.65	199.5	195.26	201.66	199.53	204.77	203.17	198.37	198.35	200.47	199.35	194.23	198.31	197.75	194.89	203.84	196.17	199.37	200.85	194.63	199.35	204.22
210.05	216.09	211.24	219.36	214.74	213.7	217.17	217.84	212.14	212.84	215.15	211.89	211.96	215.8	212.95	217.04	209.08	209.17	213.41	211.33	209.08	210.44	215.13	217.25	216.08	217.54	214.04	214.81	217.57	212.71	211.34	215.12	212.98	213.91	209.72	211.79	214.44	211.56	211.34	216.31	213.89	215.55	213.63	213.6	210.94	212.64	211.91	207.05	215.59	213.24
224.65	214.77	221.88	218.16	218.92	220.58	216.1	222.33	212.61	217.87	215.72	216.49	210.51	218.24	216.77	218.74	220.53	226.51	217.6	216.48	220.32	215.64	220.34	220.28	208.4	211.03	213.76	211.9	224.09	215.16	223.85	212.43	215.2	215.87	216.62	222.39	213.07	217.83	220.44	221.7	217.77	218.09	219.29	219.03	214.21	217.73	217.33	215.19	216.15	227.04
212.75	206.98	208.08	212.12	209.38	214.39	211.81	218.13	213.05	207.5	212.19	210.5	208.72	217.43	212.96	210.66	207	210.79	214.87	212.2	206.93	214.53	210.85	213.83	210.14	209.62	207.18	217.65	207.87	209.02	215.95	210.64	209.63	214.97	210.28	211.91	214.32	212.55	211.2	212.99	209.24	212.38	212.01	211.2	209.14	214.64	214.46	210	209.24	210.95
201.75	203.84	203.8	211.25	205.2	203.56	202.62	209.08	200.8	202.57	203.9	207.07	207.28	212.14	201.17	199.39	207.63	204.7	207.56	201.96	200.62	197.65	207.2	203.93	196.26	204.39	197.51	199.28	201.18	204.04	199.86	196.83	205.09	204.55	207.58	204.29	202.94	203.84	201.38	207.09	205.03	202.6	198.11	204.08	199.14	203.98	203.57	196.25	204.95	201.53
202.13	206.51	211.03	204.86	202.42	204.85	200.69	198.82	203.67	210.4	204.44	203.24	201.79	204.86	200.27	206.61	203.22	204.54	201.38	203.36	199.75	201.76	207.11	210.99	201.38	210.35	203.16	205.84	202.12	202.75	199.69	208.98	208.93	200.89	201.64	199.93	203.56	207.5	197.07	201.66	203	204.61	201.39	204.61	208.72	199.53	197.02	194.59	209.99	208.07
206.02	205.4	208.81	210.95	210.68	206.4	209.03	203.47	205.4	214.6	210.82	205.18	213.84	208.58	209.37	205.37	203.71	210.96	208.56	209.5	213.28	204.66	204.14	205.42	210.59	208.73	204.61	207.96	206	201.73	208.56	206.85	209.75	206.94	205.18	205.19	206.57	212.85	204.94	200.79	209.16	206.18	205.62	210.62	210.12	208.74	206.96	210.6	201.81	205.14
213.63	203.03	210.83	210.47	203.46	207.75	205.31	200.91	207.95	204.75	207.33	201.18	212.08	212.4	210.84	213.93	209.1	206.65	208.41	211.25	202.89	212.11	207.87	207.92	211.86	201.86	209.34	207.43	213.44	206.21	205.21	206.05	203.09	206.31	209.24	207.56	209.65	203.55	209.42	205.03	211.05	200.42	212.15	208.16	207.01	210.76	217.68	209.25	210.8	206.92
198.42	198.52	197.75	197.27	199.09	200.75	196.37	200.32	194.63	201.82	201.37	202.65	196.17	199.65	194.67	193.16	196.12	203.11	198.83	191.43	200.44	195.61	197.42	199.48	192.88	198.83	198.14	196.67	202.74	199.47	200.69	198.7	198.06	196.91	192.46	202.01	200.11	194.68	198.4	202.09	195.93	201.03	196.09	197.24	198.97	200.82	201.77	195.6	197.7	197.95
209.51	207.99	207.74	206.97	202	205.1	206.45	209.26	210.75	205.33	212.87	211.21	208.09	207.86	200.75	212.66	207.33	203.22	206.9	210.27	207.56	209.63	210.43	208.89	205.09	207.13	210.85	208.09	204.07	212.35	201.54	204.81	211.62	205.29	203.86	207.44	206.08	208.68	215.78	205.96	204.94	205.46	201.12	200.5	210.05	210.2	207.8	206.64	207.69	210.51
204.12	202.39	205.55	202.44	204.58	207.92	208.71	201.81	198.08	209.37	203.36	199.74	209.24	205.7	202.31	201.06	202.4	202.94	199.79	202.88	198.85	204.17	203.49	201.67	207.14	205.46	208.83	202.02	209.61	198.2	205.83	201.51	204.45	206.68	202.16	204.17	204.47	206.57	203.61	203.88	202.3	202.84	199.39	202.58	200.94	202.46	207.89	198.83	207.58	207.88
216.33	201.63	218.14	216.61	208.77	216.95	215.73	211.68	211.46	214.46	213.3	216.47	210.64	222.14	206.13	207.16	211.22	209.19	213.74	212.56	210.85	214.39	214.62	206.17	217.23	214.28	217.45	213.32	212.65	208.84	216.4	208.94	219.49	213.76	204.72	207.03	210.16	204.7	207.59	220.22	208.3	218.3	211.02	214.98	211.47	209.27	208.19	211.38	218.94	214.9
215.83	205.64	204.15	209.65	201.92	208.72	208.58	207.2	205.27	206.52	205.68	211.86	214.84	212.31	209.65	209.05	212.99	202.39	207.53	207.17	204.68	205.44	205.53	208.02	207.55	208.92	207.48	212.93	209.94	211.87	213.25	210.63	209.92	205.44	207.37	209.73	208.33	208.25	213.9	210.4	209.53	208.34	210.67	207.72	209.73	207.72	209.84	205.38	204.7	208.29
200.22	208.64	202.25	201.44	206.23	203.03	208.91	209.91	207.35	201.76	205.93	205.53	208.95	202.9	206.62	210.18	202.63	205.19	207.5	202.06	200.23	203.49	204.78	204.59	209.53	203.45	207.03	201.76	206.76	202.7	209.49	206.12	205.05	202.93	202.59	209.02	206.77	200.76	209.44	202.82	195.92	195.78	207.96	207.54	198.76	202.6	204.83	203.14	204.59	205.67
204.56	210.8	203.28	202.24	205.03	203.49	200.79	210.62	201.81	202.99	202.26	195.55	196.76	207.44	201.18	204.91	202.87	201.44	205.37	202.71	205.57	204.9	201.4	199.34	198.58	201.54	208.6	195	207.18	204.36	196.87	200.33	201.06	202.82	202.97	203.04	202.23	203.91	198.55	200.19	206.71	198.66	200.83	201.76	203.14	199.24	196.31	197.96	204.58	200.82
199.98	196.23	192.9	192.68	198.21	193.19	201.05	196.64	190.97	195.44	193.59	198.5	196.42	195.21	197.53	197.94	188.65	198.65	190.53	195.62	196.99	194.34	195.94	194.08	201.16	194.17	192.58	191.73	191.2	191.85	196.61	196.41	192.17	191.02	199.02	195.98	197.33	192.3	195.56	198.71	199.74	199.03	198.19	202.21	198.02	192.74	191.72	204.44	191.67	204.17
210.69	209.83	207.77	208.95	215.53	212.52	203.68	204.36	202.51	209.76	208.71	208.05	210.54	206.3	206.31	210.92	206.6	206.56	204.47	207.41	213.3	206.76	207.58	207.42	202.06	206.4	216.28	203.46	211.29	207.92	207.64	216.46	202.97	200.53	207.15	217.94	213.78	205.95	211.98	208.85	204.31	213.24	207.26	209.18	205.16	209.57	209.92	209.25	207.22	214.08
209.18	206.23	205.31	207.76	211.76	208.28	210.55	208.39	211.26	207.45	217.66	205.81	203.57	211.57	205.62	209.18	212.6	210.95	214.4	209.09	202.34	209.29	206.6	210.64	205.44	208.95	205.68	204.85	205.66	207.63	206.99	201.76	209.22	213.54	204.52	210.14	209.07	209.36	203.14	207.58	206.09	205.14	210.44	215.62	207.03	205.76	208.36	205.4	210.36	205.01
209.47	215.58	204.78	211.49	216.45	207.18	207.51	211.69	210.3	205.66	205.55	212.08	208.27	208	203.62	208.56	212.18	206.82	204.79	209.55	209.11	207.34	211.48	214.72	209.39	205.89	205.75	211.41	207.32	212.35	211.97	211.55	220.61	206.19	206.33	204.73	212.89	209.32	204.15	208.81	205.53	208.23	216.08	206.44	213.69	212.58	218.51	203.53	210.05	214.3
212.4	218.18	215.02	212.3	220.61	222.67	213.85	213.05	214.85	211.64	213.79	215.05	220.14	215.27	215.42	209.68	209.53	213.94	213.17	216.52	213.57	206.32	216.66	213.04	217.26	218.41	214.76	207.2	213.56	213.13	218.46	214.21	217.53	221.51	217.04	215.84	214.25	213.49	208.03	219.55	216.78	212	215.12	218.2	212.19	214.78	216.43	213.86	215.35	218.41
189.02	191.84	194.8	203.19	200.21	202.62	195.19	195.54	197.06	195.39	191.76	195.95	190.92	199.26	189.85	193.92	194.95	200.15	191.21	195.02	192.26	193.63	193.09	197.56	198.79	185.5	195.55	200.72	200.35	194.96	201.37	197.12	198.77	193.06	199.18	192.71	194.85	193.5	190.04	191.65	193.47	198.91	196.87	195.45	196.98	197.47	197.76	200.59	196.1	198.69
204.58	208.55	206.63	203.91	202.43	207.12	205.25	208.58	209.36	207.73	212.55	207.54	206.79	209.69	202.06	214.46	207.55	204.17	208.6	205.49	209.67	201.95	206.52	206.97	209.26	207.37	215.31	206.4	213.34	203.96	205.61	206.54	212.74	201.11	211.09	206.25	202.39	204.86	211.74	218.05	210.99	206.33	211.47	212.07	208.05	197.65	206.58	201.93	208.59	209.04
208.42	209.48	210.85	209.45	209.99	209.96	217.75	209.92	208.22	209.32	204.4	204.09	207.69	199.55	208.78	204.02	208.36	206.24	213.42	207.21	210.26	209.17	210.5	210.45	209.49	206.24	210.58	213.22	207.2	209.8	207	206.52	211.33	207.76	208.96	207.36	208.54	210.83	207.68	210.49	208.14	210.97	213.53	209.37	206.48	206.79	206.3	204.44	204.79	205.93
213.78	208.81	213.31	211.16	205.41	216.81	206.86	214.71	217.92	215.64	210.33	216.45	209.71	214.02	219.4	216.84	212.69	218.22	209.81	205.32	214.09	209.82	212.63	208.95	216.53	215.11	212.94	209.16	217.94	211.74	213.08	212.38	207.79	211.37	213.83	215.28	210.96	209.91	214.81	209.4	213.67	211.83	209.87	211.51	212.86	217.12	214.76	206.53	216.75	209.31
210.9	202.35	212.19	207.49	211.25	211.19	208.79	212.39	208.88	201.65	206.7	210.75	208.22	209.65	211.52	212.48	210.43	211.3	208.64	201.13	209.18	203.42	212.21	206.07	216.02	208.04	202.33	205.3	203.13	204.06	215.05	206.47	210.81	210	205.44	206.99	201.39	205.14	206.89	204.65	207.27	213.03	214.99	205.23	203.43	210.62	205.45	207.29	216.14	209.27
211.6	211.77	207.26	206.37	214.86	208.78	205.15	207.01	202.75	206.57	212.67	204.42	220.82	218.2	207.32	209.81	204.08	211.59	210.72	212.98	206.58	213.77	212.5	212.78	205.28	215.63	214.95	207.79	212.18	207.7	211.32	215.12	212.09	204.96	204.78	210.51	208.94	209.27	208.76	206.71	211.69	210.04	208.25	206.99	210.92	211.78	207.73	208.58	215.11	212.35
209.56	216.85	210.6	213.06	207.63	214.78	211.1	212.38	216.51	213.27	208.65	205.06	208.63	208.46	208.79	211.91	208.21	213.13	211.18	215.34	208.81	208.16	210.93	215.06	215.82	211.84	216.8	211.07	210.73	215.69	215.77	209.67	205.96	211.76	213.87	213.68	206.13	209.48	212.36	212.63	209.53	210.39	212.53	216.21	219.91	209.53	211.7	207.13	221.64	213.81
213.38	212.72	215.39	212.92	216.02	215.69	215.67	211.84	214.36	211.73	214.29	216.14	211.45	216.77	213.67	216.31	217.74	217.15	213.59	216.8	220.11	220.2	211.25	212.11	214.19	212.79	214.87	208.77	217.85	216.77	219.06	212.27	214.08	212.01	216.84	213.83	214.55	210.77	206.04	206.03	215.14	214.85	209.07	221.35	214.98	212.1	211.5	223.5	214.22	211.45
202.73	195.65	202.22	196.69	196.81	199.09	199.71	203.19	196.49	197.01	198.24	196.95	191.1	200.9	195.07	202.93	197.15	199.26	193.81	201.21	197.42	189.16	197.71	199.75	195.27	198.39	196.44	192.79	198.14	195.74	186.24	200.22	201.42	192.56	201.09	202.92	203.02	192.67	199.39	195.39	198.49	200.29	196.22	194.31	202.79	201.24	198.43	198.46	195.72	196.65
206.57	204.89	207.74	210.31	215.51	202.52	208.5	203	208.39	209.57	203.75	205.22	206.96	202.14	206.75	201.13	208.71	208.11	206.31	204.6	211.01	206.84	213.94	207.19	209.3	209.37	202.37	199.87	204.74	202.78	202.09	201.98	204.21	204.12	209.81	206.58	212.11	207.97	206.86	205.21	206.6	203.5	208.12	203.35	208.54	210.54	205.66	209.35	207.68	206.02
206.57	208.42	206.86	205.69	210.92	218.24	209.85	206.92	212.91	213.28	212.6	209.32	205.62	204.52	212.66	212.66	205.55	204.19	207.41	210.44	205.19	200.24	212.08	208.17	212.32	208.76	207.44	208.18	211.12	208.91	212.36	208.16	206.19	210.31	208.65	213.76	206.27	202.43	212.01	208.69	209.48	205.05	214.09	212.12	204.37	210.25	205.83	203.85	209.86	202.95
207.75	208.47	205.48	217.97	205.01	209.82	207.59	208.79	208.27	206.04	204.8	205.37	212.23	211.58	209.78	209.01	205	202.86	210.75	209.41	209.02	206.65	211.59	208.62	211.36	216.03	210.53	207.82	213.65	208.97	210.87	211.44	208.26	211.98	202.33	199.53	206.91	210.47	215.28	208.02	201.12	209.11	207.11	206.48	202.16	207.77	208.55	212.33	213.97	210.68
206.13	203.46	207.11	197.85	203.76	202.69	205.14	206.94	211.71	201.8	201.13	205.65	210.96	206.7	208.26	203.14	206.62	204.56	199.86	207.64	204.36	199.87	207.18	204.34	208.61	195.53	204.09	199.16	201.79	201.37	207.84	203.78	207.36	198.26	208.91	210.79	202.88	194.98	201.37	203.52	199.06	203.98	205.55	208.66	203.89	205.23	200.69	198.26	208.9	205.87
206.6	209.28	208.72	203.9	207.29	202.68	206.11	213.39	207.35	213.19	207.51	204.8	201.22	205.58	207.73	209.49	205.81	205.23	211.14	211.39	209.62	207.97	207.21	208.92	207.75	211.23	207.2	212.34	204.7	199.29	207.42	204.1	205.34	205.81	205.6	207.34	210.44	209.37	206.51	212.46	204.73	205.95	212.12	208.69	207.61	207.31	204.31	203.77	208.01	204.94
219.47	221.01	209.27	216.04	218.18	220.34	220.23	213.69	225.78	216.49	222.53	213.64	222.03	222.54	215.87	214.88	217.26	216.44	211.05	213.82	226.84	216.63	223.02	220.09	216.64	217.3	211.41	210.93	215.27	218.67	211.79	219.78	218.94	216.97	218.53	213.37	215.11	209.84	216.5	221.9	219.28	220.28	221.63	221.51	212.58	220.09	218.86	214.42	218.79	221.25
211.62	203.61	209.37	207.87	205.22	210.46	213.15	212.28	203.82	206.59	206.92	206.39	208	207.31	203.99	205.19	204.62	204.91	206.87	209.5	210.02	212.52	207.4	214.64	209.29	211.4	209.79	208.38	204.81	214.95	202.72	205.02	210.23	207.1	207.95	206.93	208.68	206.29	205.12	214.59	213.36	204.01	208.23	199.96	210.6	201.88	205.17	213.24	209.14	209.41
210.65	212.35	207.98	215.27	214.23	212.63	213.45	214.18	209.26	211.64	217.72	208.19	209.98	212.29	210.98	215.44	208.22	205.69	215.42	214.15	212.99	210.39	213.01	218.05	213.16	214.03	216.88	210.65	212.12	210.57	210.41	206.63	213.52	213.66	219.17	213.9	209.35	214.42	208.8	210.92	211.18	209.9	213	216.87	216.16	210.44	206.65	205.7	211.35	218.07
206.81	206.8	204.92	209.99	208.5	203.91	209.89	210.12	204.99	204.35	216.06	210.21	211.11	213.31	209.18	207.19	205.84	207.58	210.56	220.97	220.24	204.16	208.78	211	214.12	211.84	209.51	208.99	212.2	208.72	209.2	208.81	207.34	203.78	212.94	203.19	207.38	211.34	207.96	207.96	213.91	209.56	208.73	205.01	205.14	209.88	202.02	210.29	203.31	201.26
219.37	208.41	209.27	215.14	211.68	213.5	211.9	211.1	202.66	211.33	211.81	217.03	215.75	206.85	212.56	211.77	211.4	214.97	215.21	211.67	217.13	209.9	209.55	213.44	213.75	206.47	216.37	219.89	214.15	215.8	208.04	208.89	213.11	219.41	212.29	212.43	206.69	218.63	206.9	211.03	211.91	213.44	214.03	215.83	212.79	211.69	212.27	213.24	216.71	212.6
212.11	207.61	209.72	207.36	207.37	209.66	215.89	207.91	204.29	210.03	201.3	208.71	208.05	204.65	209.52	209.33	207.86	209.99	209.45	206	210.76	203.37	214.69	210.38	212.6	203.31	211.64	209.55	210.52	214.82	205.65	204.18	214.48	210.26	210.64	197.14	205.94	206.91	213.21	207.89	208.32	212.43	207.86	206.05	205.3	214	213.48	209.31	207.89	209.93
213.5	212.9	208.53	210.55	209.2	206.44	210.43	207	206.56	211.78	204.58	207.14	205.35	209.98	206.99	202.65	209.66	216.48	213.83	211.14	210.79	207.41	214.06	204.99	201.92	212.7	208.79	210.34	214.99	208.85	208.97	210.87	210.48	214.02	207.84	217.12	203.79	207.39	212.32	205.24	210.24	206.22	204.05	210.97	209.62	207.21	208.18	205.06	208.04	203.56
206.7	199.48	199.61	199.62	204.6	203.85	199.7	196.12	207.11	198.86	205.35	198.19	200.36	197.9	204.91	201.82	198.3	209.82	205.34	201.12	205.68	197.91	208.02	199.56	201.12	213.65	198.29	207.8	205.09	204.61	198.69	203.89	209.1	207.8	205.74	205.63	200.03	203.13	205.57	200.35	207.17	203.84	199.31	200.6	210.43	211.49	205.47	204.69	203.25	196.73
209.58	208.28	203.58	206.26	207.55	207.61	211.04	209.31	213.86	206.18	211.19	206.37	210.52	206.7	208.41	216.03	209.98	209.31	204.86	211.02	211.36	208.43	209.71	209.32	204.78	203.99	209.84	209.03	212.74	210.6	209.08	205.68	212.99	205.6	214.55	209.05	210.54	203.02	209.59	211.3	207.68	205.49	209.34	205.38	210.79	202.26	203.38	209.45	206.23	203.11
204.21	195.75	211.12	204.16	211.04	198.9	200.12	198.12	198.98	200.82	199.61	198.29	200.21	202.33	204.84	204.14	197.68	194.16	202.4	205.02	203.66	201.76	198.23	200.56	201.78	197.79	194.57	200.38	201.96	203.22	199.88	201.67	206.71	201.49	200.43	201.18	203.78	201.3	201.7	200.73	198.8	199.64	208.02	203.18	200.93	206.99	201.47	205.1	201.05	202.14
207.93	211.99	201.15	211.99	206.48	205.68	210.44	206.98	208.95	204.37	211.42	208.16	210.1	203.09	209.97	201.44	208.41	205.6	209.73	203.75	204.99	208.15	204.73	207.16	204.15	205.68	206.37	208.06	212.16	207.34	212.23	213.42	203.97	208.91	208.68	209.62	208.18	208.83	208.96	201.3	212.92	211.25	209.25	205.3	208.16	207.28	208.64	208.58	204.29	211.61
195.8	194.85	199.4	196.48	195.28	203.45	189.38	195.83	200.52	194.55	198.09	195.43	199.12	202.75	199.9	199.47	199.82	203.27	203.56	195.86	200.73	198.83	200.07	205.02	200.12	197.83	197.98	191.94	194.76	191.64	198.97	197.42	195.27	199.21	194.67	200.21	198.33	199.15	203.13	201.37	200.38	197.02	196.97	197.43	198.51	197.42	195.02	200.62	198.07	201.32
196.28	202.24	205.11	205.25	206.14	207.88	198.42	199.4	198.94	206.57	208.59	200.39	203.65	204.19	196.31	206.91	197.44	202.54	202.46	200.94	203.76	195.41	194.75	202.65	207.43	201.51	201.31	198.58	199.34	204.7	200.27	204.43	204.59	200.51	200.3	208.87	209.07	201.44	203.55	204.09	206.19	200.16	206.72	205.72	204.06	203.08	207.16	203.52	204.69	203.81
213.54	214.67	209.77	212.43	206.71	215.46	208.19	217.99	216.69	209.4	216.11	211.07	208.98	211.17	209.06	214.59	213.62	212.38	215.21	214.33	215.74	207.67	218.25	218.51	212.45	211.43	212.59	212.67	212.99	211.61	209.81	211.38	204.13	217.03	211.48	210.84	210.27	205.38	208.79	217.53	215.63	216.62	214.19	206.87	214.69	214.32	210.68	217.01	215.62	214.46
206.8	207.04	203	209.49	209.88	212.5	209.33	203.96	215.44	208.77	211.39	201.99	212.51	206.28	207.55	208.02	210.89	203.77	213.54	207.86	206.49	214.93	202.38	208.3	206.16	208.96	201.14	205.75	208.15	210.8	201.48	207.07	209.26	210.29	206.73	212.5	199.67	205.72	214.24	207.1	206.62	211.83	206.99	211.31	207.85	211.6	209.52	207.27	215.08	208.54
206.12	202.36	208.52	204.78	202.71	200.26	203.88	196.46	206.95	198.64	202.6	198.4	198.46	201.64	205.78	200.84	197.94	195.37	201.7	200.4	196.86	201.01	202.93	197.15	193.7	197.77	206.9	204.23	198.55	195.6	200.02	204.56	198.93	204.16	196.43	203.05	211.89	196.41	193.1	194.17	202.06	196.63	195.05	198.51	195	201.98	199.02	205.39	200.65	201.47
209.53	212.82	201.61	206.08	206.49	206.2	205.66	211.27	210.64	211.97	208.86	207.43	206.77	202.3	212.59	211.02	200.44	203.16	208.65	212.18	207.14	205.18	207.74	206.25	210.15	207.39	204.73	206.71	207.43	212.63	211.39	210.65	211.41	212.41	212.4	206.2	210.63	206	209.53	207.52	207.44	213.09	205.57	207.82	206.82	205.83	207.4	206.05	211.18	201.26
200.03	205.01	204.1	208.48	198.03	203.43	201.27	200.03	203.41	199.51	207.93	196.03	209.14	205.94	202.83	199.06	208.94	205.9	202.65	206.97	202.11	213.42	207.09	201.11	201.45	206.28	200.56	204.29	204.15	203.44	200.53	208.13	203.92	203.72	200.29	199.91	202.48	203.17	202.69	204.91	203.16	202.28	203.71	206.28	202.66	203.82	206.99	204.17	206.85	205.54
204.23	199.06	201.35	205.71	202.24	204.9	208.91	207.44	203.41	198.15	202.34	200.73	205.41	203.13	206.9	200.35	196.5	198.32	206.84	207.24	205	204.98	203.16	209.98	204.38	207.98	207.42	204.35	202.87	203.69	203.31	205.38	202.5	207.13	205.44	201.6	205.88	202.85	207.64	201.87	204.03	200.65	200.58	206.3	206.98	208.06	209.91	201.08	209.38	207.51
202.36	203.47	207.37	188.6	198.18	198.06	202.49	198.21	197.28	202.64	199.31	207.34	194.09	208.38	199.04	205.29	203.7	208.27	207.22	199.77	209.57	201.4	202.7	206	204.85	205.59	204.95	206.33	202.7	208.86	204.79	207.88	207.69	207.61	211.08	201.26	202.54	197.8	201.2	197.31	204.41	200.65	199.21	197.24	206.18	204.2	204.97	198.74	207.08	203.67
205.72	212.5	211.52	210.06	209.72	204.05	207.27	205.82	213.21	204.35	214.6	208.74	216.1	208.15	213.5	204.98	214.54	207.73	211.09	207.97	212.9	212.14	214.45	210.87	206.64	208.91	209.92	210.01	211.47	214.81	205.52	203.46	213.83	204.38	212.36	211.6	206.19	207.15	205.11	207.3	202.62	206.78	207.64	199.08	205.79	214.24	208.88	214.3	209.36	207.45
216.18	212.03	215.07	213.78	214.56	212.46	210.19	214.46	211.54	218.52	212.56	224.3	214.49	209.07	211.88	211.13	214.51	211.99	214.9	207.67	217.57	212.1	205.94	208.36	208.5	209.14	209.37	212.8	214.47	215.59	213.36	216.76	209.71	209.23	217.83	215.37	215.36	214.86	216.98	208.57	218.35	206.52	211.41	210	209.19	206.51	210.73	206.75	208.49	213.75
204.56	191.95	195.99	195.19	194.01	197.37	199.4	192.59	203.49	197.52	199.25	199.36	194.74	194.76	194.02	204.15	198.68	195.6	192.3	190.97	202.69	195.33	197	196.64	200.96	203.14	199.03	196.85	196.93	198.75	200.02	193.23	199.01	199.38	202.67	200.47	199.33	195.26	197.57	196.51	196.54	205.66	204.27	198.34	196.88	202.62	195.26	198.79	206.05	194.44
208.09	209.66	205.47	208.41	214.88	211.49	206.15	218.42	209.31	208.02	209.99	209.26	210.7	210.2	207.15	204.26	209.84	213.1	210.16	211.63	210.32	211.37	198.68	210.96	208.2	210.77	203.21	205.54	205.52	204.17	202.83	211.59	212.18	208.21	200.21	210.31	215.51	210.14	210.58	209.79	210.15	208.08	201.17	209.85	206.4	208.39	206.45	209.8	215.06	212.1
198.21	200.61	198.19	200.97	199.44	204.14	203.43	198.98	205.55	204.69	200.41	204.97	202.77	198.61	206.11	198.28	205.35	202.7	200.19	197.24	196.65	202.3	199.76	196.37	196.82	204.84	197.57	200.25	196.05	198.6	203.36	200.62	201.78	201.52	203.58	199.57	203.87	197.28	198.15	205.48	202.21	200.01	203.96	198.04	202.8	201.58	198.78	202.38	195.1	200.37
197.58	203.24	203.11	207.82	199.88	197.38	201	198.29	198.27	199.41	201.15	204.08	200.05	200.6	199.96	198.37	200.53	204.08	202.56	197.56	203.47	199.39	197.97	198.67	206.31	199.89	193.94	202.36	204.09	198.97	199.95	197.48	198.16	209.93	201.39	201.85	197.68	203.66	195.02	199.96	196.64	200.68	201.2	205.08	206.5	201.4	192.76	201.42	201.3	202.24
203.2	198.68	197.54	199.39	203.47	201.07	203.61	199.89	197.97	203.34	200.01	203.06	198	198.63	191.09	203.18	209.02	199.69	205.02	207.46	203.49	196.92	204.43	196.2	204.94	199.21	205.27	200.5	196.4	201.87	208.41	199.76	203.36	204.42	201.32	198.37	204.99	203.97	208.77	197.31	210.69	197.41	198.64	202.19	207.38	200.76	203.46	195.11	203.04	200.38
204.11	203.51	202.38	197.34	206.45	198.52	198.41	201.79	205.68	211.25	203.66	200.64	208.13	209.63	199.76	206.98	199.16	200.33	207.07	196.44	207.82	204.51	201.38	204.8	203.72	202.47	205.64	206.07	201.29	205.08	198.46	203.7	196.61	207.4	195.6	205.71	207.17	205.47	203.62	207.36	198.61	203.08	202.41	208.32	206.98	197.67	196.15	205.14	208.15	198.6
205.86	210.69	209.53	211.55	204.94	207.83	210.55	205.21	206.76	221.88	200.24	202.76	211.49	205.99	210.34	207.83	212.85	208.14	205.88	213.16	212.36	211.61	212.97	207.36	207.87	204.13	205.88	207.85	208.52	212.22	203.56	208.17	210.65	211.09	211.32	203.11	211.22	206.34	210.24	206.48	213.19	211.5	210.71	211.56	209.02	207.24	208.58	206.17	212.86	213.98
207.26	196.9	201.96	205.58	201.47	196.08	197.61	196.17	199.97	191.22	198.99	201.79	202.52	203.5	197.5	200.07	199.43	198.26	196.69	198.45	199.57	195.38	196.54	205.53	194.97	198.98	195.39	199.25	199.52	197.53	203.29	198.65	201.27	195.75	194.89	198.22	193.07	203.35	197.57	198.58	203.6	201.85	196.28	197.43	198.11	194.29	204.34	199.1	196.26	198.02
202.84	206.16	196.76	205.87	212.16	206.24	203.67	206.91	200.62	208.19	205.52	209.4	198.65	200.36	202.66	204.72	209.69	202.52	200.58	198.47	206.38	208.46	202.99	205.72	210.07	203.77	203.91	205.15	203.93	205.19	203.86	199.21	202.88	209.19	202.53	206.74	205.53	205.62	205.79	194.82	205.02	196.89	205.99	200.57	207.43	199.31	200.57	205.33	196.04	202.9
217.46	219.47	215.05	217.99	224.72	217.97	216.58	216.89	224.26	217.96	216.76	216.97	218.76	216.74	213.02	215.46	220.56	222.04	215.37	217.72	218.4	215.45	217.54	216.6	219.29	222.6	224.65	211.16	227.72	212.84	215.69	213.63	214.88	212.09	217.02	223.12	219.17	221.97	220.47	215.12	218.48	218.5	215.55	218.97	224.4	216.53	216.51	219.83	222.87	219.57
206.52	205.49	206.12	202.84	203.67	197.9	207.38	207.95	208.65	205.95	202.55	204.45	203.05	200.72	204.79	204.96	208.85	203.07	207.44	198.24	204.31	203.87	209.16	203.94	205.34	200.08	208.59	203.02	206.25	204.44	198.42	199.46	206.96	211.61	211.42	212.46	204.19	195.79	207.95	209.56	209.09	204.15	199.4	203.68	204.28	204.03	209.47	204.64	207.07	202.8
208.77	210.75	207.27	206.26	207.03	207.65	215.24	215.71	208.63	203.71	203.02	209.86	207.56	209.27	213.74	212.72	205.6	211.35	209.38	213.25	211	210.17	217.47	210.19	216.44	208.54	210.94	211.72	207.73	212.82	206.15	197.34	204.87	217.76	212.97	207.26	207.63	210.4	207.65	206.42	209.06	210.36	214.49	208.74	213.83	211.79	212.62	212.23	210.06	208.5
210.33	202.1	210.67	212.04	213.12	212.37	208.28	216.89	207.2	209.05	204.41	211.15	204.86	210.12	207.66	207.81	205.29	210.92	208.28	207.6	206.13	206.25	208.08	208.37	210.9	211.39	215.46	204.59	211.56	209.55	210.5	207.8	206.32	206.28	205.89	206.52	206.38	202.84	209.99	213.89	207.69	210.87	207.72	212.61	208.54	209.54	208.14	211.01	207.65	208.08
204.47	210.13	204.72	207.76	200.4	207.69	207.28	203.68	209.06	209.63	209.8	207.68	205.71	207.45	214.71	207.34	207.73	199.31	210.71	209.79	204.59	207.31	209.17	206.18	205.13	208.97	209.75	213.65	212.16	203.27	208.58	206.96	204.23	209.36	207.23	200.55	213.16	214.79	207.73	210.12	200.76	212.18	203.4	212.75	209.72	199.62	209.75	209.1	209.58	210.98
208.42	198.14	203.1	207.65	200.01	201.24	201.43	198.12	200.78	196.58	205.21	205.08	206.42	207.88	204.87	205.7	203.19	196.81	207.96	203.92	201.09	200.6	203.06	211.64	203.87	207	201.04	203.99	204.09	206.26	201.84	202.84	204.09	203.88	208.13	206.12	202.94	200.16	206.59	201.65	203.6	199.12	207.71	203.81	201.6	202.31	202.32	206.33	203.72	209.82
208.52	204.95	206.11	205.34	192.66	195.96	207.03	209.91	199.85	200.15	206.63	195.72	204.3	201.38	209.31	202.5	200.19	203.4	204.08	205.78	199.72	199.34	208.31	202.21	199.9	203.39	204.36	210.87	200.23	210.67	203.74	202.75	205.99	204.01	202.99	197.39	204	199.66	202.5	203.44	201.72	203.51	208.03	206.81	201.03	206.9	204.15	206.96	197.35	206.73
203	200.72	199.59	202.52	198.58	207.65	197.89	196.6	201.24	200.11	193.03	196.74	202.34	201.03	200.11	199.27	202.95	203.01	197.81	196.03	201.31	205.02	206.78	202.15	194.76	204.65	199.9	204.96	206.67	196.67	197.41	198.81	194.74	201.56	201.21	204.47	197.6	203.92	203.1	196.36	195.97	203.08	197.69	194.43	203.51	203.4	205.21	200.54	197.38	196.59
198.3	203.33	196.34	206.74	199.83	196.39	194.1	200.98	200.93	200.13	203.89	201.77	203.13	199.71	201.86	199.98	204.2	204.05	192.83	202.58	199.27	201.04	197.48	208.29	191.89	199.54	204.45	196.75	196.65	205.29	194.8	201.42	200.44	206.09	206.01	200.93	196.76	203.69	201.68	198.81	197.05	198.38	198.44	197.62	199.97	199.39	192.15	193.77	198.81	198.72
208.51	208.58	214.36	213.59	216.23	212.23	218.95	219.15	218.95	212.9	211.76	212.46	212.16	209.43	217.3	208.24	208.58	210.84	211.63	207.36	213.49	215.93	206.22	209.73	213.11	213.62	211.2	215.66	211.03	211.5	211.98	216.02	212.59	209.96	212.2	209.5	208.05	207.66	213.2	217.47	208.2	213.34	207.71	215.44	213.54	208.1	210.43	212.09	205.98	207.3
206.97	202.15	209.06	206.14	201.68	208.25	205	203.68	201.68	206.82	204.09	202.12	201.95	204.71	202.24	205.87	205.58	207.25	204.41	203.08	202.82	211	205.82	202.45	201.97	206.17	201.97	201.94	203.92	197.66	204.2	208.92	207.71	198.24	198.05	209.09	199.42	202.35	198.12	198.44	201.15	196.49	201.02	206.91	200.72	202.08	203.24	199.16	200.92	205
201.3	204.6	199.69	200.44	196.33	204.71	194.72	200.91	201.84	200.58	201.28	203.06	203.84	204.72	198.21	197.11	200.3	206.73	212.21	201.18	198.72	201.97	196.84	199.58	203.41	195.28	197.6	198.68	199.03	198.51	202.57	198.7	194.55	201.21	199.22	201.46	200.73	200.32	203.82	198.77	204.15	200.84	202.51	200.81	207.28	196.58	200.93	200.55	200.2	201.83
201.16	208.08	199.07	201.21	198.04	199.56	202.91	201.02	202.7	201.61	201.68	204.1	201.79	207.2	199.34	204.23	189.21	200.78	197.99	202.82	203.83	206.67	198.98	198.25	204.04	202.01	201.29	204.99	202.36	205.31	196.09	207.68	201.83	202.97	200.48	205.93	205.89	203.01	203.39	205.65	201.75	202.34	207.67	204.42	201.95	202.85	206.19	204.03	202.58	203.37
202	191.81	194.27	201.15	202.87	193.34	196.46	202.8	199.24	203.75	198.61	195.3	196.1	199.59	201	204	197.71	197.63	192.99	194.04	199.31	202.84	193.39	199.52	201.96	196.94	198.77	201.13	198.3	198.14	200.36	200.08	204.04	197.57	198.93	202.45	195.36	199.4	195.92	199.52	201.19	197.81	201.24	198.38	203.14	198.32	198.02	199.18	194.16	200.18
201.09	203.77	204.87	200.74	191.53	200.71	204.46	199.33	204.54	199.42	201.64	193.77	202.94	201.16	200.15	198.18	195.7	198.53	191.49	201.1	205.48	201.22	198.79	197.48	201.12	201.49	196.58	198.66	201.34	196.85	199.45	189.07	196.53	197.57	194.92	202.43	195.18	192.06	200.97	200.21	197	200.93	199.27	197.95	199.14	196.12	200.27	196.45	204.91	195.5
197.44	205.49	202.95	197.44	197.46	201.17	197.31	196.91	195.69	194.95	204.64	202.48	200.62	196.18	204.72	197.09	196.94	197.57	196.41	197.61	194.98	196.72	202.97	196.45	203.11	199.76	195.14	201.77	204.69	200.17	201.03	196.43	196.87	200.97	199.78	192.74	199.67	199.12	196.56	194.05	200.25	201.56	202.96	200.98	202.64	197.23	201.25	198.02	198.58	203.13
204.67	210.42	203.23	206.7	203.53	212.58	204.23	211.41	206.51	206.65	209.87	218.76	207.32	210.07	215.56	202.56	204.15	209.36	204.02	205.5	203.73	199.2	207.97	204.83	209.78	213.41	206.2	213.13	210.28	209.97	207.67	208.72	211.73	206.53	212.22	199.64	208.89	203.77	206.1	213.54	209.29	206.99	203.56	208.62	206.36	209.01	212.35	211.82	206.9	208.21
200.14	208.37	202.01	203.02	209.35	197.37	209.18	200.66	202.9	201.38	203.22	202.47	207.6	204.26	203.51	211.09	205.41	204.7	207.27	202.81	207.99	209	202.21	201.42	200.91	201.65	206.56	204.69	206.31	205.66	198.28	203.23	206.63	200.76	204.06	210.76	203	200.53	200.27	203.44	205.88	204.82	208.62	207.86	204.8	202.69	202.52	207.32	202.04	211.62
209.11	214.48	212.21	214.71	209.85	204.59	212.51	210.78	214.45	206.86	209.06	208.53	208.25	214.48	210.37	208.33	213.29	212.52	219.17	208.38	215.78	210.27	206.81	216.16	211.54	211.53	213.25	208.19	212.9	207.52	207.11	215.11	207.4	209.85	210.64	219.47	214.09	213.77	207.06	214.18	210.44	211.59	207.36	205.91	211.2	212.16	215.86	212.9	214.8	213.8
203.15	203.53	199.12	201.86	204.92	206.58	203.14	207.91	205.55	200.04	198.98	204.04	200.98	203.06	204.33	207.79	204.27	200.73	199.09	198.62	198.54	207.33	206.77	204.25	200.24	201.26	206.17	202.21	203.87	205.89	207.13	197.77	198.98	203.57	207.6	204.76	198.72	200.69	202.85	200.97	205.51	201.75	205.36	200.72	204.46	217.22	200.28	203.1	200.11	202.18
212.74	210.74	208.65	209.88	211.93	212.01	215.95	210.65	211.44	209.27	207	206.63	204.48	206.03	207.85	210.93	212.74	209.66	210.98	210.97	212.98	214.67	213.85	203.75	213.06	205.64	211.8	199.97	213.93	215.97	206.57	208.11	204.53	213.2	212.81	209.67	208.14	212.4	215.88	213.6	213.74	212.2	214.85	213.99	209.31	206.88	205.78	213.74	208.32	209.21
203.54	206.83	199.76	200.45	202.29	206.26	204.95	207.68	212.91	206.23	209.08	207.07	209.02	205.4	204.66	205.43	206.66	207.24	204.03	198.22	208.22	210.67	208.7	203.68	202.81	200.9	204.69	206.48	203.5	204.19	210.87	203.36	205.18	204.3	207.83	204.45	204.22	205.91	209.13	201.82	204.72	204.75	200.4	206.71	199.02	203.63	204.16	202.27	207.83	212.76
198.24	201.24	197.31	197.12	200.96	202.46	197.29	201.15	203.04	198.17	204.27	196.5	204.78	195.8	198.64	198.88	203.57	192.69	194.27	200.86	204.71	197.78	195.3	207.94	197.89	205.23	201.67	198.32	201.83	189.42	198.48	198.29	198.13	205.38	200.53	199.4	195.41	201.97	203.34	204.32	199.34	203.01	196.91	200.84	195.14	195.77	203.19	198.59	194.86	201.03
205.76	203.17	200.84	199.28	193.82	202.05	201.53	204.6	203.07	200.87	200.2	195.38	201.51	196.86	201.37	204.84	200.62	203.59	206.7	206.32	203.05	203.88	209.38	203.51	203.45	199.4	196.67	206.03	208.68	196.35	202.23	210.3	203.88	203.86	202.29	197.48	209.99	204.35	205.25	204.88	198.1	202.99	202.98	204.33	201.64	200.28	200.68	197.05	201.13	199.64
207.21	202.88	207.39	204.71	208.5	208.15	213.17	205	210.45	206.72	205.84	207.52	210.68	205.71	219.16	210.77	210.85	211.25	207.03	207.46	209.62	208.87	204.7	198.9	207.56	209.38	207.13	212.32	200.58	215.28	207.27	207.73	207.96	215.83	206.93	208.81	213.65	209.63	205.09	207.83	205.86	206.01	213.38	205.6	212	208.01	210.3	211.23	207.31	208.93
210.38	203.71	210.71	207.55	204.9	201.41	210.25	199.65	206.85	206.72	207.77	204.41	207.6	204.52	204.75	209.25	216.86	211.39	205.57	204.92	206.56	208.36	205.17	208.82	205.22	208.67	207.71	209.83	214.19	203.43	205.51	206.91	205.48	211.33	206.75	215.34	207.73	210.91	205.89	208.3	208.02	206.18	209.81	199.62	204.51	209.24	207.36	201.65	207.38	205.17
206.15	210.94	210.11	209.61	210.43	208.94	212.01	209.96	209.98	207.72	203.39	208.68	206.75	208.12	209.18	207.26	205.05	209.23	196.86	205.8	207.78	211.2	211.38	206.14	206.41	209.04	208.33	211.75	203.13	206.44	212.81	205.3	206.34	202.2	215.71	213.24	203.75	206.84	208.8	207.72	206.84	208.56	207.66	207.87	206.94	207.75	208.24	209.32	209.76	210.97
209.81	213.17	208.25	212.18	213.42	211.78	213.34	214.39	200.73	200.7	208.54	205.8	217.08	208.23	216.84	206.17	208.47	210.45	207.21	210.03	216.03	209.34	212.41	218.42	212.61	211.06	219.15	212.77	214.75	211.6	213.13	210.48	216.2	199.8	207.41	220.25	208.49	209.42	212.54	210.62	212.76	209.57	206.56	216.3	217.22	212.41	210.39	212.09	207.85	212.13
205.42	207.6	198.37	207.31	210.29	206.06	207.86	207.16	209.64	208	204.69	207.58	210.16	208.35	209.93	207.89	207.4	206.02	206.66	207.07	202.77	206.87	205.54	208.56	205.74	199.66	209.11	207.81	209.33	200.64	205.93	206.4	203.55	202.86	206.68	207.97	207.04	209.37	206.21	211.05	208.72	207.7	202.32	202.77	205.16	198.51	200.09	210.94	211.38	205.64
202.6	199.36	207.56	211.92	207.28	208.77	211.77	198.62	204.7	206.04	209.18	210.2	205.26	206.31	208.99	204.08	199.65	214.46	204.92	208.67	204.86	203.08	210.03	207.77	210.4	203.28	210.98	201.5	207.98	209.62	205.05	211.35	207.15	209.87	210.14	210.25	211.79	214.79	214.31	204.55	211.67	210.18	205.95	209.05	209.63	206.38	210.69	208.23	207.36	207.14
212.37	213.05	213.87	218.79	212.87	212.47	210.27	211.53	212.05	209.39	213.24	210.27	217.08	211.4	211.24	208.96	210.83	219.04	213.71	210.09	213.42	218.29	209.3	209.21	213.33	214.36	211.81	207.27	217.02	213.86	210.35	212.9	206.88	208.21	208.38	217.37	211.92	205.48	212.41	206.88	214.32	204.62	209.48	214.81	215.49	215.9	209.83	212.16	216.81	212.29
190.81	197.31	191.94	204.13	199.8	192.54	196.16	194.86	197.15	202.28	198.96	195.73	205.13	204.33	194.39	199.39	198.7	193.23	200.63	191.87	202.24	198.25	190.92	202.36	193.06	197.93	196.66	196.52	200.41	197.81	193.94	196.59	190	199.27	198.77	198.17	199.65	200	199.76	198.54	201.03	202.17	191.82	197.17	196.81	201.92	201.21	198.26	200.71	195.68
196.82	195.78	196.95	197.78	197.7	198.44	193.83	194.49	205.36	192.47	197.31	195.54	199.35	200.03	192.89	196.34	194.07	200.28	203.73	194.03	199.16	198.45	194.66	199.78	193.46	197.54	196.92	196.3	194.99	191.53	199.55	192.1	188.95	194.36	195.59	195.02	190.58	199.46	197.29	196.23	194.09	201.6	205.55	194.05	199.38	199.29	189.8	197.25	193.73	200.47
197.45	202.11	202.28	207.39	198.32	199.31	203.41	197.15	194.11	199.2	202.44	202.02	200.13	194.22	196.84	194.08	197.67	200.42	202.83	200.38	198.32	199.96	202.25	197.11	200.03	200.11	195.94	204.22	197.47	197.91	199	198.89	202.9	202.27	196.37	196.15	192.29	197.66	199.79	201.62	205.91	197.23	202.64	203.19	200.7	203.42	190.95	200.55	200.91	196.6
210.61	213.17	205.95	209.31	203.03	210.09	207.84	210.86	210.91	205.04	211.01	207.2	209.19	215.45	209.29	211.81	206.83	212.05	202.93	209.52	205.99	214.25	209.91	209.52	209.61	218.78	208.66	208.88	205.46	215.24	205.86	207.32	209.89	210.43	211.08	215.64	212.56	211.13	208.55	209.73	210.45	211.48	209.81	210.78	205.02	209.76	211.97	213.04	207.05	211.45
221.29	214.98	211.27	214.38	219.49	216.39	204.29	215.42	210.31	211.57	213.84	210.4	214.37	211.14	214.88	214.16	209.37	212.04	209.09	218.99	211.68	205.02	204.72	212.4	210.58	218.21	212.05	212.28	203.84	217.98	208.69	209.25	215.96	213.8	215.24	214	213.51	213.95	206.75	206.38	215.64	214.98	212.13	215.51	216.82	212.38	213.27	207.85	218.55	214.17
207.14	198.48	204.14	206.77	204.19	204.39	203.77	207.66	206.54	209.09	198.56	207.54	209.83	203.92	207.55	206.89	196.85	194.49	205.86	204.04	205.43	207.19	205.86	202.74	202.4	200.84	202.55	199.53	198.96	205.7	201.32	208.35	204.02	200.49	199.47	203.71	204.08	206.68	206.81	205.12	200.67	205.86	201.85	205.31	208.84	206.82	206.38	200.32	206.34	200.13
208.48	213.67	206.77	206.31	206.37	201.44	207.19	206.76	213.97	203.92	216.6	210.55	212.12	208.08	217.6	205.69	211.39	204.56	211.79	197.68	211.07	208.85	207.36	206.57	205.06	208.77	207.17	211.05	207.35	211.46	206.96	214.32	218.31	205.18	202.83	208.69	211.57	211.45	210.66	201.4	206.03	204.31	213.66	205.12	210.76	203.34	209.21	207.01	209.88	211.13
209.21	201.49	206.59	206.64	204.24	209.94	210.32	201.07	212.27	199.89	207.81	207.62	209.25	213.67	200.99	206.34	202.32	203.63	204.74	202.75	209.81	204.37	202.55	211.31	203.24	205.3	206.9	203.5	206.38	204.96	199.69	203.37	203.24	205.52	196.46	204.7	207.06	203.87	208.33	206.66	204.66	203.88	197.01	199.86	206.18	207.77	210.95	206.54	203.17	197.74
211.17	209.24	207.46	203.22	204.99	211.55	211.18	207.61	209.32	210.82	205.91	203.84	201.07	210.87	212.55	209.56	208.54	207.16	208.7	218.38	216.83	211.91	203.83	209.53	214.69	206.22	212.48	212.9	204.59	209.98	212.56	211.34	207.18	204.85	208.95	206.35	215.65	207.3	205.99	209.64	206.55	210.12	212.86	212.18	209.27	211.2	211.29	211.79	210.92	210.28
202.16	200.35	201.67	204.63	209.59	203.05	197.49	205.56	198.88	194.18	199.91	200.3	196.03	201.61	203.49	194.29	201.16	203.5	201.4	198.63	197.56	199.67	196.72	200.51	203.01	205.5	200.21	197.45	205.22	205.53	199.8	201.31	198.19	199.85	202.5	201.81	202.98	197.72	208.37	200.74	197.42	195.32	203.03	200.42	202.18	207.6	196.85	199.94	204.34	198.48
203.35	206.18	205.64	208.65	212.71	214.37	208.74	208.8	206.51	212.8	206.31	210.35	209.14	207.25	207	201.45	211.14	212.4	209.81	214.95	209.26	211.45	211.42	204.84	212.41	212.2	211.68	209.01	206.29	206.38	204.61	202.7	209.09	208.05	211.66	206.85	213.56	201.03	211.25	211.82	207.91	215.48	212.68	207.85	208.94	212.57	202.46	209.39	207.58	207.31
204.19	210.92	208.31	199.99	204.9	211.49	210.58	204.48	203	212.83	214.46	210.31	208.98	202.44	204.16	209.59	202.8	208.6	209.94	212.22	201.46	206.15	207.24	206.37	209.07	204.5	210.63	211.18	208.53	198.56	212.86	212.09	213.74	207.91	204.23	202.49	211.11	205.5	205.89	206.53	210.23	202.72	208.63	204.17	203.01	205.61	209.61	205.95	208.82	211.18
211.1	209.51	206.45	209.6	216.41	210.84	213.7	212.62	208.01	209.36	208.94	214.1	208.2	209.84	210.5	207.95	209.87	208.79	209.54	211.87	206.55	214.44	215.85	211.62	207.45	209.66	205.01	206.08	209.93	213.59	213.07	207.01	207.83	208.29	213.91	216.7	205.1	216.18	212.03	210.66	212.37	211.1	208.46	208.52	212.19	205.25	205.65	205.98	206.92	205.05
208.07	205.75	207.81	204.57	209.47	203.94	208.69	204.3	206.09	205.89	212.27	206.11	211.23	206.73	210.89	208.19	199.88	208.14	206.18	208	216.97	209.09	201.54	207.59	210.38	202.93	210.63	201.63	211.31	207.88	213.06	206.74	210.21	207.42	211.42	214.59	209.1	217.35	203.38	210.79	205.46	202.34	205.24	211.04	213.86	213.44	207.43	212.36	205.3	209.68
213.12	208.12	210.29	209.39	214.65	211.98	211.98	213.33	215.04	206.27	208.46	215.05	221.23	217.19	212.09	214.35	215.31	216.05	217.3	216.31	213.08	215.14	214.55	209.28	207.61	213.04	217.79	224.44	215.27	215	214.87	218.34	215.54	215.42	216.74	209.41	212.09	219.6	211.48	208.25	213.4	215.35	210.96	211.71	211.02	212.64	212.17	216.08	221.1	216.15
212.59	206.98	213.79	213.11	206.87	211.44	212.4	214.89	213.08	206.02	215.28	215.31	215.35	218.35	212.97	213.9	208.68	208.74	212.64	215.26	209.21	207.16	205.58	211.01	214.43	211.91	211.83	210.53	211.78	213.78	217.32	212.38	205.04	206.8	211.59	215.9	212.89	215.9	214.54	209.96	209.51	210.18	207.36	210.5	211.62	207.62	216.88	215.11	211.91	210.19
213.79	209.61	211.76	209.78	204.32	210.27	209.1	211.39	209.56	211.66	207.47	207.33	209.53	206.45	208.31	209.7	209.29	208.72	205.35	205.3	205.85	209.47	210.28	208.64	212.2	205.81	203.77	209.04	202.63	204.47	208.48	200.9	209.85	210.99	208.82	210.53	207.84	210.24	211.48	210.52	215.01	211.16	209.41	204.17	211.9	209.39	204.62	209.21	213.46	212.2
223.22	215.9	219.12	216.99	219.66	217.21	211.07	216.96	217.08	213.77	211.15	220.51	216.37	216.17	218.62	218.3	215.86	214.47	216.18	226.34	216.68	218.52	213.07	211.99	219.14	218.04	217.68	219.12	206.97	209.96	220.75	216.76	217.04	221.61	219.01	222.16	214.54	211.55	219.7	215.84	215.22	211.02	214	222.99	218.16	219.53	223.44	215.55	218.59	218.73
220.27	215.47	207.71	210.54	212.02	212.32	211.02	210.33	210.88	208.39	209.27	212.12	219.99	207.9	210.13	210.57	217.41	209.3	208.58	219.72	204.65	216.21	213.8	209.75	215.08	212.91	213.68	205.2	215.37	208.39	208.56	209.04	215.92	211.96	216.45	219.04	212.95	210.32	213.94	212.84	214.39	213.74	221.49	213.05	209.67	208.76	214.28	205.08	213.06	213.55
214.58	210.65	212.75	211.39	201.58	209.96	207.58	209.62	215.16	210.57	200.86	214.21	208.81	203.93	208.71	208.78	209.14	207.35	211.32	219.53	208.48	213.95	209.77	206.06	210.75	211.45	217.1	208.79	203.15	213.01	213.33	207.01	208.07	206.37	212.98	211.07	212.48	204.17	207.69	201.78	212.43	207.39	209.37	210.84	211.99	206.84	207.37	214.38	215.23	213.78
207.24	205.58	201.85	198.62	201.93	199.11	211.96	200.97	202.36	204.41	206.65	201.43	211.05	197.08	205.57	209.64	210.26	203.32	204.06	206.95	199.01	208.66	205.87	203.35	205.62	201.14	199.02	199.09	200.27	205.6	204.6	199.96	208.09	203.6	204.12	200.41	204.35	198.32	207.33	203.92	201.58	199.54	201.9	203.91	201.29	204.46	204.94	206.23	208.98	199.89
214.59	210.38	207.82	200.21	203.92	210.03	203.19	212.03	214.59	216.28	202.44	207.39	210.41	214.42	210.25	208.47	208.14	212.01	207.16	214.35	214.29	208.93	213.66	205.32	208.16	212.95	214.6	209.68	203.26	213.46	206.99	207.46	212.56	201.84	209.09	207.31	209.89	211.64	200.95	211.72	210.46	204.89	204.76	211.44	212.11	207.11	206.38	207.59	210.71	212.03
206.39	201.44	204.34	208.06	197.47	200.54	204.84	203.81	194.63	204.79	200.95	204.06	198.02	207.19	199.88	205.34	202.52	200.23	210.39	200.83	200.12	208.17	205.85	206.47	203.48	201.46	207.86	201.54	202.92	204.01	200.11	201.66	196.62	200.48	203.25	200.61	201.71	203.26	205.72	205.15	205.86	203.15	198.88	203	200.3	201.57	202.77	202.53	205.75	205.24
204.88	196.82	207.28	205.7	202.62	204.42	200.63	205.72	202.21	205.09	204	202.4	199.75	201.09	202.29	201.2	208.43	206.04	209.29	204.04	206.21	200.63	206.72	209.67	200.97	211.75	204.65	207.01	206.22	200.25	204.53	204.86	201.33	200.09	204.14	206.37	207.13	207.7	202.89	209.74	206.63	203.49	203.49	201.45	204.83	205.52	201.4	205.24	207.99	203.01
210.49	215.12	209.14	207.1	212.76	207.41	211.05	212.52	209.94	206.34	211.23	207.92	208.59	209.83	211.03	205.57	208.18	214.38	203	214.7	215.35	211.71	212.81	211.88	203.92	211.01	205.93	212.41	213.37	206.6	211.57	200.79	210.49	215.92	206.48	209.61	211.35	209.11	205.35	204.86	213.79	209.58	208.14	205.97	204.79	213.43	208.45	210.21	203.22	210.79
210.1	204.1	212.52	212.48	207.8	209.59	210.25	210.22	207.34	208.13	208.75	206.2	207.81	208.12	208.21	207.46	209.34	205.77	204.26	208.53	211.29	214.57	207.62	210.55	212.39	211.17	206.53	205.96	205.1	208	210.37	208.09	210.44	216.76	214.32	209.82	212.52	207.27	208.11	208.67	206.98	208.66	204.12	208.31	208.88	208.66	206.32	210.26	211.71	210.73
201.72	193.22	192.43	199.29	198.84	200.64	200.17	201.98	201.81	203.09	199.12	203.4	203.1	196.53	194.79	204.41	201.81	204.99	203.84	198.55	202.7	199.53	200.95	197.32	195.53	199.18	204.92	205.27	201.29	199.41	204	198.5	203.31	197.47	204.91	194.14	198.53	203.43	202.22	202.01	205.93	201.67	198.72	199.52	193.09	195.03	198.28	197.55	199.29	202.75
218.66	218.73	219.35	221.22	216.28	216.28	218.16	215.17	219.62	221.74	217.25	216.32	211.22	221.67	214.05	213.15	214.88	213.88	212.41	218.89	211.6	213.59	221.33	215.01	214.95	214.13	215.55	216.13	218.78	213.54	207.47	214.11	223.16	218.62	217.94	214.4	217.02	222.78	218	219.91	216.3	220.93	219.74	221.14	221.32	221.66	216.17	219.42	219.61	218.94
210.51	209.52	212.08	213.82	213.02	206	211	207.88	207.77	211.57	208.53	206.97	211.66	211.12	211.13	207.24	206.66	207.55	207.66	209.13	205.71	208.09	207.35	206.6	209.34	205.53	210.88	205.34	206.88	206.34	208.56	214.45	211.74	210.46	208.79	208.01	201.77	212.58	203.86	214.55	208.48	202.49	205.41	207.27	205.07	209.78	208.63	210.8	209.28	207.7
206	212.19	213.15	210.14	210.81	208.32	215.09	204.42	209.8	206.77	202.06	210.26	211.62	211.22	210.07	205.76	208.58	205.6	211.91	215.01	214.33	206.46	208.91	217.49	205.89	205.9	208.78	207.28	217.07	208.37	211.82	214.13	209.77	202.38	206.38	209.86	209.53	206.9	207.51	213.99	203.57	209.17	207.95	206.4	204.8	205.44	206.15	208.29	213.98	209.29
194.75	197.41	194.71	193.02	193.57	196.41	202.31	197.23	198.47	191.06	200.8	189.12	187.42	194.14	200	203.85	197.4	202.02	192.78	193.89	191.71	188.48	199.06	198.45	194.86	195.99	194.31	193.27	194.87	194.33	191.27	194.72	194.91	193.16	192.63	191.68	196.4	196.47	193.56	193.82	194.04	191.81	196.87	199.68	195.17	194.01	201.17	194.83	197.58	193.88
213.55	217.9	216.5	219.98	211.29	214.38	211.04	211.94	212.75	215.46	210.9	215.27	217.79	218.21	215.15	210.91	209.55	209.74	217.93	211.25	216.1	211.97	217.24	209.46	207.68	212.11	217.47	210.14	218.43	218.05	207.64	206.64	215.6	211.98	209.74	213.01	215.63	214.92	212.04	214.34	208.76	214.65	217.21	211.09	216.65	212.88	217.03	213.44	220.66	211.97
196.1	197.6	194.69	197.68	200.52	201.17	191.76	199.68	195.63	199.57	200.13	197.53	199.69	194.03	199.88	197.83	200.54	196.24	191.63	190.49	201.42	202.45	193.91	198.2	196.49	197.55	192.09	195.07	194.85	199.53	199.71	198.91	196.63	201.18	200.26	191.99	196.62	196.86	195.01	195.6	197.08	202.63	196.34	200.27	201.47	202.52	197.62	200.6	200.15	202.61
199.59	202.56	201.03	205.94	206.57	199.3	196.28	193.82	202.68	204.07	201.79	198.19	200.54	200.75	200.79	197.14	198.72	200.13	202.63	202.03	200.01	200.04	200.73	202.13	197.26	198.76	204.67	202.27	206	198.91	202.9	195.45	200.18	201.71	203.99	197.83	201.12	200.89	202.17	201.77	196.73	207.06	199.51	201.31	199.5	203.35	203.5	197.01	201.22	196.32
200.38	201.57	204.12	203.46	199.19	198.8	200.52	203.83	198.36	199.37	200.53	203.5	203.13	201.53	204.38	207.32	196.85	201.7	190.43	197.41	195.6	199.8	203.39	205.1	204.78	201.38	203.93	199.89	203.23	207.15	202.57	203.91	203.52	204.34	204.67	200.61	204.76	197.68	203.16	199.78	202.5	201.49	196.47	196.37	198.49	202.5	202.26	198.98	199.03	204.38
201.43	210.02	204.25	203.16	210.61	203.37	203.96	205.64	204.12	208.1	207.76	209.91	209.03	204.19	207.07	209.32	202.62	206.55	206.53	207.23	211.27	205.31	202.18	205.35	202.65	205.9	207.95	206.58	208.2	197.7	204.23	202.57	204.06	204.9	206.99	201.79	205.22	203.44	203.69	200.42	205.71	211.61	201.33	199.98	202.46	207.8	201.25	201.18	207.35	215.99
203.29	208.51	211.56	203.44	205.73	205.57	208.58	208.8	212.75	212.43	212.52	201.03	205.67	213.54	209.1	203.86	203.94	202.94	211.28	211.06	208.04	207.91	204.77	206.17	207.72	212.74	208.23	209.39	209.12	205.8	208.27	206.93	204.42	208.3	209.75	211.33	209.05	206.76	209.37	202.75	212.6	213.73	210.99	212.28	205.98	214.97	213.71	208.87	207.51	211.39
213.41	202.75	207	210.18	211.08	202.53	210.76	207.81	203.58	206.21	211.25	214.84	206.13	208.22	198.88	207.61	212.08	210.05	205.62	210.88	208.3	211.87	207.53	209.9	204.05	208.39	211.36	208.83	208.86	208.67	204.03	207.1	200.61	200.45	202.72	204.23	204.98	205.17	200.61	203.65	210.68	207.49	216.62	205.43	209.27	212.8	203.04	206.39	201.38	209.97
205.59	206.86	213.7	213.79	209.52	211.65	214.56	207.93	212.69	211.42	218.02	212.17	203.57	215.22	204.66	209.72	210.63	216.7	211.49	210.79	210.77	216.89	209.71	208.19	213.7	211.87	215.52	213.24	209.86	213.42	213.91	211.3	208.02	209.5	213.94	209.77	213.51	216.1	210.72	212.11	206.56	216.99	209.87	214.39	209.83	213.9	204.86	211.88	214.22	208.11
209.3	210.22	210.13	207.9	200.47	201.37	206.77	208.91	200.69	205.16	204.42	201.85	206.26	208.94	208.79	202.61	204.45	207.63	202.09	207.1	202.7	201.54	203.16	208.15	212.02	206.47	206.45	209.01	210.5	208.82	204.31	203.33	199.58	207.23	212.2	210.69	208.71	206.45	206.22	204.67	205.75	208.82	197.26	202.74	204.92	203.04	209.32	203.75	212.13	200.39
207.38	213.59	213	210.32	213.51	213.2	218	213.35	208.95	211.32	216.27	209.14	215.42	215.64	217.01	216.33	205.43	214.38	206.07	212.93	212.56	206.93	212.56	216.42	215.3	213.56	216.01	212.71	205.81	216.35	209.53	209.44	206.39	205.36	210.72	218.34	207.37	211.05	213.19	211.28	213.78	208.67	211.43	214.46	213.41	211.79	208.29	217.22	210.27	209.25
223.39	225.86	216.93	217.2	215.79	211.27	217.59	211.66	211.03	216.87	219.44	219.62	214.67	217.55	213.28	214.77	217.83	219.85	212.96	216.77	215.8	218.12	220.55	217.6	220.14	215.81	219.69	216.88	215.05	221.44	215.8	219.07	220.94	214.4	222.6	218.08	223.96	221	214.83	215.18	215.7	218.7	218.29	217.86	215.94	222.27	218.23	216.91	216.75	220.49
200.02	198.35	203.86	192.07	200.06	199.48	203.98	198.51	201.02	202.95	196.25	203.4	196.95	198.95	202.19	198.65	201.74	197.25	201.06	202.34	198.6	193.47	195.29	197.38	207.4	202.93	197.2	202.48	199.31	195.84	194.58	199.32	192.09	200.67	192	195.44	191.21	200.87	203.53	198.2	202.76	199.93	199.7	196.85	198.93	196.6	199.02	201.81	200.34	201.49
209.7	204.83	212.65	211.88	201.29	206.13	211.03	205.94	209.55	212.56	213.94	205.16	207.4	199.49	201.79	210.08	204.18	203.57	207.84	217.38	205.25	207.43	212.64	205.35	209.62	204.48	214.16	214.91	205.16	205.7	208.52	208.37	197.4	209.31	205.21	200.84	202.63	209.78	203.52	209.55	208.36	200.6	205.11	214.95	212.28	204.82	208.59	200.12	207.97	212.14
205.05	209.87	209.19	210.07	207.1	206.78	208.46	210.43	206.69	207.67	204.9	207.16	205.2	206.07	205.21	208.56	206.22	212.51	203	211.08	206.89	198.58	207.8	207.61	219.57	208.58	215.8	207.47	214.65	207.83	210.8	206.12	208.16	200.41	205.65	215.28	208.78	212.79	208.6	210.82	207.78	207.2	206.69	209.16	207.42	214.31	203.93	209.15	209.33	209.32
199.93	203.7	204.98	204.67	205.86	202.98	202.4	197.29	210.23	199.98	198.52	202.54	200.37	206.37	205.92	194.27	207.58	202.66	202.94	201.59	197.25	208.39	206.92	196.77	199.92	205.78	210.91	204.2	208.6	201.27	204.87	204.2	206.75	205.37	204.15	210.24	198.05	196.32	202.8	199.1	197.57	198.48	196.2	203.24	202.38	204.23	202.17	201.04	206.82	200.92
217.15	218.26	212.93	212.03	214.59	208.37	217.31	215.98	213.59	206.28	208.87	219.57	210.87	217.15	214.17	220.18	218.37	214.21	217.33	216.05	214.16	215.01	211.22	211.62	210.48	208.18	218.24	212.87	213.67	221.66	211.74	216.73	210.45	205.7	216.46	214.95	218.7	208.77	215.89	212.65	212.4	209.46	214.74	212.35	209.79	212.55	213.77	210.35	214.74	216.29
203.56	212.49	207.9	209.23	207.01	203.77	210.42	207.54	207.48	207.52	206.74	202.41	211.73	206.39	207.09	210.17	207.03	205.65	200.19	209.99	208.5	216.62	207.16	210.79	206.63	205.71	210.16	200.96	208.92	203	209.67	210.82	204.68	208.11	213.41	213.15	208.69	209.69	209.75	207.74	204.85	214.72	199.76	215.88	205.47	206.4	209.72	211.15	213.32	205.54
204.94	205.47	206.93	211.85	207.58	209.97	206.21	204.68	207.31	208.43	209.02	200.7	199.23	207.08	205.57	199.62	202.72	201.71	200.56	204.5	202.19	197.23	203.15	207.5	199.36	206.14	202.14	206.69	206.88	209.09	202.13	200.64	207.28	205.96	203.56	209.15	201.97	203.9	199.44	210.52	198.24	199.79	202.76	202.63	197.98	212.67	203.41	204.99	205.12	204.63
209.61	215.57	208	210.47	215.49	214.45	212.6	216.72	216.8	214.92	207.19	213.18	211.53	207.75	215.95	212.03	210.97	211.98	214.03	207.49	207.42	213.06	205.74	211.41	215.15	217.85	209.55	206.82	214.54	208.67	208.98	214.88	211.29	214.9	209.4	214.41	208.94	211.59	211.89	214.07	212.11	210.61	203.52	209.09	210.12	213.48	215.8	213.87	208.94	213.15
207.61	209.6	209.26	204.4	209.16	211.56	215.92	209.07	211.03	213.36	208.56	210.66	205.75	209.09	205.76	213.38	206.31	207.19	206.71	202.75	212.18	211.04	203.71	203.97	202.38	211.73	211.51	214.72	212.92	213.19	202.34	199.85	208.28	202.05	210.32	205.6	206.63	208.07	204.92	208.32	206.03	206.96	209.44	202.5	208.99	209.34	205.54	204.73	209.71	205.83
199.35	195.42	197.43	199.05	198.22	204.29	198.4	202.6	199.84	202.78	194.79	203.16	202.99	197.86	203.89	196.83	194.89	203.86	196.2	201.07	206.43	203.74	193.42	199.6	199.47	200.91	209.22	202.39	200.88	198.85	194.08	196.18	199.16	197.7	198.33	192.57	200.88	201.57	198.5	195.7	201.96	193.65	199.88	202.49	199.5	201.48	198.24	201.88	196.75	192.81
201.93	198.49	202.25	206.79	200.23	205.27	209.69	200.35	204.03	206.13	203.9	202.94	209.21	199.12	198.7	204.12	198.78	200.62	205.69	203.93	206.8	206.38	198.35	200.15	198.16	205.03	201.86	214.88	205.52	202.98	204.45	199.87	202.25	200.51	200.73	206.87	201.36	202.82	198.78	197.56	205.27	202.25	205.91	205.85	199.77	201.28	201.4	207.15	204.31	198.21
209.7	206.46	205.35	213.31	209.24	210.92	216.95	210.72	213.2	206.01	208.6	214.66	208.51	207.42	206.79	211.48	206.74	215.83	209.8	211.91	209.8	207.18	211.05	206.57	206.88	215.01	209.01	213.9	209.13	207.89	205.93	207.63	212.51	206.37	204.85	199.66	204.6	206.93	209.15	210.1	204.41	218.11	211.13	209.93	211.28	206.4	204.07	206.3	206.03	203.1
209.62	206.48	203.75	214.84	205.76	209.3	214.56	209.9	208.26	207.76	206	208.94	211.18	203.65	203.87	204.52	208.4	209.89	210.57	209.15	205.02	209.53	202.2	208.43	210.95	204.51	214.94	210.61	206.11	207.65	213.15	202.04	204.32	211.82	208.21	211.12	208.35	208.87	210.79	207.09	209.17	206.12	206.38	209.65	208.64	209.78	210.36	212.63	205.08	207.72
198.01	198.91	205.6	208.11	201.03	205.19	202.66	200.47	201.82	207.76	204.97	207.33	204.26	202.2	203.23	201.18	203.66	202.68	195.55	206.13	203.21	199.55	204.82	200.71	207.54	206.09	207.6	198.83	203.71	199.44	196.37	203.52	200.14	204.42	201.58	198.28	208.57	206.57	205.17	203.98	198.23	204.62	207.36	204.59	202.25	211.27	206.26	202.02	198.35	201.99
209.44	200.24	204.08	201.99	206.07	205.69	207.49	204.98	203.49	209.26	205.89	200.04	206.49	201.76	209.67	205.21	210.22	204.48	200.7	198.33	201.68	201.9	196.36	204.45	202.53	202.55	200.27	203.07	198.64	202.78	205.41	202.12	198.44	197.01	198.8	203.13	202.05	203.55	202.39	202.63	202.49	206.94	202.94	205.51	204.31	205.04	195.52	202.77	202.12	194.3
200.14	196.38	199.22	200.36	203.6	206.29	201.61	202.59	203.23	199.29	207.16	204.84	201.56	196.75	202.86	209.2	201.89	206.13	203.26	203.45	205.26	206.01	209.84	194.22	204.13	206.91	194.79	201.15	200.62	206.19	207.87	206.53	201.75	202.96	201.62	203.04	205.71	198.57	207.57	208.58	203.37	200.84	205.95	201	207.9	204.56	208.48	203.23	209.37	200.37
204	206.26	205.96	202.27	205.06	198.27	206.93	206.62	202.43	201.17	200.55	201.35	201.4	201.27	206.14	203.28	210.25	198.16	200.74	196.42	200.75	201.31	206.4	201.8	197.97	203.33	210.15	200.99	205.45	206.96	206.29	203.67	204.4	201.55	199.58	202.13	200.73	200.37	201.61	200.42	201.36	202.87	200.31	207.13	199.7	207.03	200.67	206.63	201.17	203.3
207.57	208.52	202.68	206.17	198.69	205.7	203.7	198.07	200.48	208	198.49	205.26	201.29	200	202.91	207.52	207.05	205.45	205.98	197.23	198.45	208.02	199.54	202.23	197.44	205.38	209.88	202.75	196.85	204.25	204.08	199.68	205.8	206.21	204.3	206.4	206.09	207.1	197.94	199.32	201.84	204.08	209.03	204.43	207.46	211.25	204.43	206.04	198.05	197.34
210.96	209.92	211.72	208.92	205.78	206	207.52	202.71	206	209.68	205.38	206.54	207.66	207.67	207.1	213.14	202.49	213.23	209.97	209.82	207.67	214.39	210.06	214.86	209.21	212.26	210.03	210.41	209.38	208.86	210.48	207.96	205.01	202.25	201.5	204.21	208.07	210.31	210.22	212.62	212.3	203.38	209.94	207.83	209.33	209.55	206.19	212.21	206.21	205.88
204.34	204.65	204.33	205.55	202.19	201.43	208.12	206.7	204.68	205.38	207.07	204.18	201.45	207.49	202.67	201.43	201.85	199.05	207.2	203	202.57	200.44	199.52	200.4	205.4	204.35	199.84	210.05	208.4	199.3	206.68	206.38	198.94	208.99	206.17	203.92	206.25	206.75	199.92	202.79	201.03	203.76	203.15	204.79	207.64	201.04	199.73	208.59	207.48	203.68
207.99	209.96	202.94	207.76	206	204.85	208.26	210.15	212.76	201.59	199.87	200.09	204.99	208.11	212.75	211.45	210.94	201.71	210.15	210.16	205.01	207.06	209.54	211.88	215.91	208.34	211.19	207.49	204.86	205.43	213.54	207.54	205.9	205.97	206.08	209.74	205.7	216.69	208.51	205.66	206.24	207.59	204.37	208.02	207.38	202.16	208.13	206.86	207.27	204.69
222.53	214.72	227.71	218.02	225.38	217.1	218.47	216.34	218.13	220.33	221.72	216.15	218.82	214.56	217.32	212.29	217.88	216.35	216.07	218.42	220.34	220.89	218.24	212.58	216.68	215.12	220.75	215.54	213.94	219.9	217.27	215.16	216.8	218.51	218.98	216.17	218.94	219.74	217.52	216.49	214.97	221.5	222.96	216.2	217.27	220.13	217.71	212.73	216.84	225.18
207.4	213.32	208.06	208.59	210.31	205.61	208.4	208.25	213.67	207.86	207.11	205.76	207.09	205.85	210.41	208.91	209.58	204.75	203.07	206.15	207.58	207.55	205.82	211.89	204.18	206.05	211.45	215.02	205.61	207.44	203.56	207.07	206.21	207.82	207.33	211.05	205.48	207.45	211.66	206.07	203.93	206.26	201.35	209.91	209.28	204.65	209.97	203.64	211.8	210.31
209.38	207.41	213.54	208.23	208.61	204.42	212.19	207.91	211.24	207.57	211.14	212.33	204.22	207.03	206.98	206.92	205.59	205.88	209.16	206.37	210.39	206.11	200.49	210.07	213.37	215.6	210.35	210.85	213.52	208.83	208.15	208.36	209.19	206.93	201.97	206.76	207.78	209.04	209.93	211.77	217.82	208.57	209.26	213.34	214.58	212.67	213.68	206.24	209.81	204.12
209.58	207.85	203.8	201.57	211.27	214.81	212.81	207.64	204.78	207.05	213.04	212.33	203.33	213.06	206.24	205.82	216.01	206.15	207.89	201.7	210.7	205.62	200.98	213.34	205.66	204.72	207.56	212.01	212.92	202.25	210	204.43	213.7	206.66	205.45	206.49	206.96	210.16	207.23	206.87	204.97	209.87	209.38	204.07	208.15	208.36	205.49	213.28	210.22	204.42
225.19	215.98	218.9	224.3	220.41	212.99	215.98	214.43	214.36	221.63	221.71	222.91	220.69	221.1	213.23	217.55	220.3	216.28	212.5	220.02	224.91	220.44	223.15	217.82	212.7	218.37	222.22	219.09	215.41	212.31	221.1	219.3	215.3	216.07	221.97	218.32	215.69	219.28	223.11	218.4	213.75	225.51	218.13	222.19	213.27	211.39	210.18	212.14	217.58	215.92
205.66	206.33	214.29	212.79	212.36	213.2	207.66	206.09	213.9	213.49	208.53	205.29	209.34	212.2	209.66	208.52	203.03	204.79	211.94	214.76	204.14	214.54	206.94	212.99	204.48	214.47	214.67	207.75	206.9	205.5	213.51	209.16	210.85	201.86	207.81	205.83	210.06	210.81	210.67	205.19	215.96	209.31	207.23	208.02	210.91	206.28	212.29	210.85	204.7	203.39
213.48	204.54	207.99	210.66	214.65	208.92	212.44	211.58	210.62	209.73	207.48	209.81	205.51	207.28	208.35	205.13	206.35	204.7	206.83	207.4	206.84	207.6	209.44	207	215.03	211.23	205.75	207.41	207.66	208.16	209.28	210.42	212.55	208.88	206.83	208.69	207.83	205.53	212.8	213.14	213.37	212.63	201.37	209.43	211.99	204.59	212.44	208.87	209.26	207.15
207.09	204.03	197.85	200.75	200.99	206.34	206.08	205.17	206.49	202.4	205.26	203.99	200.12	204.51	205	201.91	206.09	208.14	202.48	201.11	207.19	207.66	203.08	204.96	205.01	207.1	206.89	207.83	207.41	203.42	204.23	203.97	208.46	209.97	204.33	207.36	210.39	206.23	201.35	206.67	209.43	209.33	206.8	207.8	207.15	206.21	207.25	204.05	208.63	207.63
207.83	201.22	204.71	201.52	204.49	202.74	199.94	207.71	198.06	200.53	205.3	207.17	203.43	207	199.69	208.16	203.86	204.69	198.69	200.26	205.77	209.31	207.26	200.8	205.03	204.3	206.83	202.85	207.81	209.06	206.76	203.78	206.62	200.06	206.53	200.58	209.02	202.31	205.24	202.93	203.02	203.91	203.23	200.76	204.02	203.94	209.56	202.9	203.22	207.83
208.44	213.33	210.92	210.31	209.68	209.65	210.31	212.09	211.26	210.46	204.87	204.12	209.79	213.44	213.31	208.42	212.25	210.5	210.18	214.69	215.14	206.23	204.98	212.7	210.77	213.94	216.1	207.64	206.85	204.67	209.98	207.59	208.2	205.77	209.19	209.44	210.27	213.15	211.05	209.34	215.34	209.37	211.68	216.29	207.23	214.9	208.21	204.43	210.98	208.18
205.83	207.98	209.14	204.69	200.85	201.57	204.02	206.58	206.27	212.24	209.61	205.92	202.14	207.05	202.84	207.35	204.65	206	205.95	209.91	204.47	200.84	208.56	207.56	204.61	203.76	204.89	202.86	206.64	200.17	204.19	203.07	204.12	208.14	207.9	205.02	200.24	203.29	204.62	202.89	199.76	207.27	204.85	201.71	197.63	205.1	201.8	205.44	205.62	204.96
204.11	200.59	200.65	205.22	203.73	203.25	199.56	200.93	203.73	201.85	203	203.21	208.85	202.44	203.69	197.94	206.51	200.12	208.79	203.05	200.31	205.12	210.33	199.92	201.37	205.97	200.7	202.22	205.03	204.1	199.13	199.56	197.55	204.31	199.9	200.24	202.35	202.52	205.46	202.68	204.91	202.83	206.68	200.07	209.83	203.28	205.7	206.03	204.34	202.2
215.03	209.09	205.07	213.05	207.98	205.83	206.96	212.28	207.87	208.09	210.67	209.17	211.21	209.39	211.99	209	208.98	219.14	210.01	208.15	209.58	208.74	205.73	213.71	213.5	208.23	215.05	209.32	214.03	214.51	210.51	214.38	214.94	210.83	216.37	211.41	217.14	210.06	212.61	213.32	207.33	216.88	207.6	209.69	212.82	220.78	217.48	209.04	216.84	211.52
200.07	201.69	198.67	204.7	199.57	202.1	196.42	197.59	198.92	198.63	206.81	198.21	205.55	193.62	202.66	196.25	201.31	199.8	195.5	203.94	203.03	207.97	200.57	190.49	198.18	198.14	193.76	205.6	205.25	201.06	200.55	194.97	200.34	191.48	197.18	192.66	203.13	199.85	200.91	208.2	198.88	200.79	199.08	200.91	206.64	195.81	195.91	200.56	203.92	199.81
201.91	211.76	200.9	203.91	204	203.28	206.57	203.94	199.94	206.21	202.98	202.97	203.55	203.65	199.4	197.46	200.48	203.71	198.73	202.17	199.32	209.05	202.11	202.6	206.47	200.84	203.78	194.54	198.42	198.23	203.08	207.77	205.05	196.16	197.74	203.43	201.13	205.57	213.43	201	202.59	199.96	198.72	203.57	202.74	206.8	206.55	202.8	201.7	204.61
203	209.28	206.32	206.61	209.5	202.69	203.84	200.77	197.89	204.65	203.62	208.86	194.81	203.88	202.6	203.49	207.29	207.85	200.67	206.65	199.9	206.27	208.11	204.52	202.64	201.17	207.4	207.82	207.11	202.34	204.17	207.54	197.37	201.66	207.62	207.07	200.63	199.3	205.8	207.44	202.42	206.42	206.24	202.3	207.76	206.33	207.14	209.81	198.16	208.97
214.47	210.95	209.97	204.91	208.99	207.4	211.27	209.55	216.52	207.55	207.96	205.67	209.37	204.29	215.33	213.01	207.2	212.21	204.96	208.2	202.76	209.23	203.65	202.68	210.37	210.46	208.34	201.24	210.74	205.45	210.32	213.35	206.53	204.35	213.14	211.42	202.19	208.25	202.25	209.68	209.89	208.38	211.44	204.76	211.09	206.21	204.9	208.87	206.77	211.41
213.4	207.36	211.7	217.5	216.21	213.3	211.42	210.48	215.59	204.34	215.71	217.59	215.72	205.98	212.01	210.21	212.77	214.13	209.5	210.44	213.66	208.1	210.43	211.25	209.65	205.64	212.4	207.02	208.09	210.57	203.4	213.27	212.4	214.74	205	223.02	212.52	209.61	209.96	215.75	207.88	208.52	211.34	217.78	209.2	217.52	212.19	208.12	211.27	210.27
209.84	212.8	207	205.4	204.31	206.81	203.8	210.37	213.87	210.69	201.65	211.19	204.02	204.82	214.83	209.51	209.11	213.57	209	207.42	211.29	213.11	214.6	210.27	210.25	208.13	206.23	205.43	210.89	205.07	207.83	209.54	208.51	201.82	211.26	207.36	200.17	211.04	210.14	210	213.36	211.71	201.88	207.5	200.15	212.79	204.94	206.86	204.95	210.15
202.83	206.5	206.03	205.16	200.03	209.76	206.9	196.95	206.37	203.92	206.07	199.2	202.67	211.15	198.78	191.18	200.54	200.24	200.76	210.62	202.44	205.24	202.73	200.24	205.6	199.54	207.22	203.59	200.71	204.59	202.91	196.55	201.6	206.62	205.42	202.25	209.46	202.04	201.02	200.28	198.93	205.61	205.46	201.31	205.15	205.35	207.38	205.69	199.04	206.43
212.36	211.07	206.76	221.01	214.73	211.24	208.27	213.74	210.9	216.8	204.71	212.6	209.74	215.73	215.39	208.71	208.55	216.39	211	215.36	212.75	214.3	215.32	217.18	216.23	211.31	208.86	208.7	216.37	211.6	211.15	210.47	205.76	217.46	213.86	209.96	213.55	209.37	207.44	212.52	205.5	208.67	209.4	213.41	212.37	211.49	214.26	217.53	207.9	211.4
205.33	212.69	202.82	209.29	204.12	210.14	216.21	203.89	206.85	206.79	203.99	205.82	206.81	207.09	210.02	207.99	200.88	205.79	209.16	204.77	206.71	207.61	202.03	206.52	207.43	209.6	204.22	205.98	204.59	208.33	207.67	211.46	201.56	209.32	206.95	206.2	215.82	205.94	204.17	204.85	205.41	202.53	208.72	207.1	202.74	211.79	201.99	209.58	211.53	205.07
205.06	199.36	199.16	199.44	197.74	209.52	204.65	201.96	203.92	202.15	200.66	208.1	203.21	204.31	200.47	199.99	200.66	204.19	199.91	204.24	201.16	197.14	205.34	206.97	201.88	204.36	200.54	202.56	207.49	208.25	205.21	207.45	199.14	197.55	207.37	200.53	204.29	203.79	201.73	201.41	195.63	201.06	197.42	200.32	201.01	207.94	200.3	198.56	210.98	208.38
212.54	210.53	214.76	213.99	203.95	208.27	211.57	216.78	213.19	210.89	204.56	213.07	210.44	213.17	210.47	216.86	214.64	208.9	210.67	213.9	215.2	214.09	211.73	213.04	214.79	214.13	215.09	210.97	212.98	212.47	213.56	216.43	210.98	214.6	209.2	211.29	215.74	215.49	210.02	212.04	217.7	212.77	212.48	208.23	214.52	217.4	214.86	212.62	210.64	208.82
216.41	206.99	207.48	212.97	203.79	204.79	216.06	210.6	205.12	218.94	210.15	206.14	210.05	212.85	209.39	204.99	218.47	223.24	215.47	214.92	212.13	212.95	217.18	208.67	212.07	211.49	210.18	210.3	211.12	212.21	211.64	214.12	211.38	211.65	206.9	213.84	214.75	214.02	212.38	209.68	217.71	212.91	214.76	210.58	206.87	211.18	210.92	213.7	215.48	211.63
210.39	207.89	207.57	208.54	203.5	204.32	203.32	208.14	211.44	212.43	207.57	212.89	210.35	203.6	205	202.1	207.22	208.64	206.41	211.43	212.55	211.52	206.58	210.37	203.17	207.15	207.17	200.75	209.92	212.7	209.76	203.04	214.22	208.78	212.46	212.1	205.54	210.52	215.58	206.88	210.74	202.95	207.12	207.56	198.88	210.61	206.62	214.39	205.11	215.82
202.99	200.31	198.71	194.69	202.61	199.83	202.78	192.42	195.02	198.36	194.6	203.65	200.97	191.46	205.29	200.36	201.68	200.38	208.03	199.27	197.14	206.73	198.31	200.69	205.74	200.52	199.33	193.76	200.83	204.61	196.05	200.74	192.46	200.92	198.95	203.85	194.98	194.77	198.18	202.47	203.21	203.27	199.9	204.76	195.16	208.38	196.17	202.08	201.55	195.79
217.34	222.46	215.55	216.49	211.09	221.57	218.34	220.53	213.66	225.72	221.7	214.7	217.86	223.59	220.35	217.93	225.76	217.97	219.91	219.46	213.59	212.58	216.53	214.07	215.85	214.33	214.85	214.57	214.85	219.48	214.82	219.48	223.38	214.23	215.68	218.88	212.41	210.49	217.34	208.77	216.04	214.88	218.03	218.69	220.68	218.02	217.23	216.24	215.07	218.75
209.31	206.28	201.81	207.29	213.29	207.74	210.92	207.03	208.42	210.07	209.09	207.95	209.5	206.62	208.22	208.83	212.98	211.85	209.06	211.94	205.67	209.48	207.36	205.63	205.35	211.17	210.62	210.75	205.78	204.15	211.98	211.82	206.77	208.64	204.59	210.14	199.37	204.6	207.35	214.53	205.06	211.59	213.35	211.96	207.13	207.09	211.72	206.89	207.64	200.65
201.96	207.28	205.49	212.32	210.58	208.08	215.24	207.41	212.17	205.31	203.31	205.36	206.46	207.51	209.61	207.29	205.5	211.46	205.33	211.02	216.46	207.28	206.3	208.76	208.71	209.31	210.86	207.88	208.29	207.23	202.03	209.64	211.31	205.52	205.88	201.23	213.73	210.55	208.87	206.63	210.7	205.04	209.15	199.84	199.77	206.94	207.09	209.83	211.93	206.72
215.98	211.79	219.82	216.83	220.02	213.94	217.86	218.99	217.23	213.08	219.66	219.71	219.77	219.83	217.4	215.92	220.35	217.35	220.18	219.09	222.33	220.08	210.47	210.31	217.6	220.18	228.03	215.79	217.38	216.18	224.91	216.89	216.73	218.12	219.43	216.93	217.14	218.71	215.38	223.05	217.41	220.56	217.93	213.35	217.64	224.92	218.43	221.08	216.61	212.77
204.13	194.89	203.64	203.7	206.91	210.34	209.88	198.95	205.98	204.66	205.73	203.01	207	205.4	206.42	206.85	202.84	203.21	199.94	203.04	201.92	204.16	199.5	200.95	199.83	201.45	207.85	209.35	203.8	207.24	206.85	208.46	198.37	199.64	206.45	206.04	202.73	199.54	206.37	203.01	205.05	198.75	202.71	202.6	203.75	205.49	207.02	210.56	201.8	207.42
217.7	217.83	217.03	217.81	214.61	209.92	217.73	216.89	219.54	220.98	217.08	219.7	217.64	215.7	217.88	220.69	214.71	216.92	220.12	215.1	211.63	218.71	216.94	216.37	213.88	224.78	220.03	214.42	221.52	216.2	221.7	216.31	215	216.41	215.1	216.17	216.09	217.39	219.13	216.86	217.19	220.8	221.72	217.81	219.78	220.41	217.19	216.49	217.6	217.51
217.24	216.66	212.14	207.71	216.54	210.07	217.56	218.39	212.62	210.82	213.69	212.24	214.41	213.31	214.15	217.78	211.58	220.06	209.11	212.11	218.66	217.73	216.96	208.29	216.6	213.89	214.25	218.27	208.88	215.79	209.74	212.94	218.83	219.57	217.58	212.67	221.16	213.77	220.41	212.9	215.26	209.92	217.67	208.92	210.36	210.74	209.31	217.45	215.08	216.98
199.1	195.22	202.16	202.37	202.44	196.91	200.12	203.67	197.22	195.78	202.22	194.36	201.88	195.43	202.58	202.74	204.29	200.72	193.86	202.68	198.14	199.17	205.35	194.28	197.76	199.07	203.56	196.58	201.87	200.65	204.36	201.18	208	197.71	204.15	202.51	199.48	200.63	199.42	193.51	197	199.85	204.82	196.64	207.06	205.27	199.07	200.63	195.53	199.41
196.98	197.37	200.59	204.66	200.39	196.9	201.35	195.72	197.46	200.85	192.97	197.18	196.03	195.67	198.81	189.81	193.69	199.22	201	200.69	193.41	197.82	197.05	198.26	199.29	201.58	198.79	200.02	190.57	204.09	197.87	196.31	195.08	193.91	203.57	192.16	201.36	196.07	197.08	196.31	197.87	196.79	202.99	199.09	198.89	197.01	194.13	199.72	198.6	199.87
207.17	213.56	202.9	212.97	199.1	197.23	205.63	200.66	201.68	203.77	197.05	205.89	200.79	193.95	196.4	201.92	200.84	203	197.76	206.23	198.82	204.49	206.11	204.64	199.87	204.24	203.9	207.68	201.5	204.64	205.31	200.1	213.39	206.1	201.45	206.63	201.51	207.43	208.04	203.32	202.95	203.75	196.19	206.29	200.32	199.93	205.53	204.56	201.77	208.99
208.6	205.39	205.83	211.46	207.97	204.85	208.4	201.56	207.27	201.39	205.33	201.08	210.38	207.64	214.81	211.36	203.41	203.07	212.68	205.23	207.59	208.07	207.49	215.7	204.45	208.16	203.21	207.47	207.18	210.26	205.29	206.3	210.09	204.72	211.84	204.45	197.5	201.08	208.81	201.62	204.88	208.39	206.34	210.5	211.42	211.48	206.06	205.09	208.27	208.72
205.98	206.25	208.29	209.55	207.38	211.91	202.9	209.02	204.14	208.48	211.74	205.59	207.23	207.65	203.57	216.23	213.2	204.09	210.26	210.76	209.32	200.96	207.9	207.52	209.22	209.65	203.47	201.01	210.82	207.75	214.49	210.99	217.38	213.98	210.43	210.79	208.85	215.77	206.76	207.29	215.13	211.53	212.99	212.17	203.31	202.68	211.91	203.65	209.48	210.37
207.35	206.37	204.09	205.96	200.67	202.05	210.1	206.11	204.75	206.42	203.19	205.63	205.6	204.89	206.11	200.07	202.56	206.37	205.71	199.38	204.5	200.83	200.99	200.91	208.85	204.59	197.31	206.11	199.84	205.35	198.03	205.56	202.13	208.94	199.16	199.81	197.26	199.37	199.02	201.76	203.16	201.87	200.28	196.38	203.53	206	199.43	204.26	194.63	198.99
207.7	203.14	210.61	217.78	215.71	211.84	213.29	220.2	214.25	215.94	213.22	209.82	214.53	208.28	212.96	216.59	208.3	213.42	210.23	219.13	212.82	218.15	215.24	213.46	202.63	211.74	211.55	208.38	222.23	218.5	216.3	215.43	207.91	204.24	211.24	219.4	208.52	204.82	213.53	211.98	211.53	213.01	210.68	212.43	212.5	212.35	210.41	211.55	210.32	208.72
187.82	195.01	202.57	199.58	197.09	189	198.67	195.18	198.16	194.92	191.32	191.13	192.99	195.47	194.34	197.31	190.17	195.52	198.94	192.22	195.82	196.06	191.35	197.9	194.25	193.18	193.98	190.86	195.34	190.08	193.84	193.27	196.32	198.91	194.13	193.41	196.33	192.93	193.14	195.81	196.76	192.28	194.89	188.47	191.45	192.82	192.88	196.5	191.03	193.1
198.72	195.57	199.29	205.82	199.61	205.87	204.36	199.5	201.19	204.61	200.61	198.69	208.14	196.95	206.95	205.33	204.55	204.44	194.75	200.31	201.05	192.08	208.16	202.34	205.02	203.85	201.11	200.45	200.56	205.81	211.2	198.54	193.61	206.14	200.61	201.78	199.93	201.2	201.37	208.69	201	204.17	204.97	196.65	208.88	197.46	201.14	205.46	199.56	198.46
202.11	202.47	200.06	201.5	199.13	213.52	201.51	199.11	202.55	210.32	198.08	198.41	197.45	199.65	196.55	201.11	200.09	203.94	208.45	208.37	205.22	204.4	211.76	209.01	200.04	202.39	200.37	204.46	205.34	202.29	199.5	209.29	200.35	200.74	210.26	210.21	209.8	196.69	204.29	209.02	203.54	209.21	198.44	205.93	201.63	206.38	199.98	208.29	200.36	205.58
207.73	203.02	205.2	197.96	211.52	197.55	197.77	199.06	199.58	206.68	208.61	208.47	199.84	200.51	200.61	199.39	211.44	199.87	205.19	204.92	204.12	203.18	206.77	205.31	202.56	201.15	211.99	200.82	200.39	204.14	203.78	203.8	209.66	207.79	201.59	205.43	196.65	210.56	200.31	198.87	210.66	198.44	204.3	195.8	202.61	201.86	198.55	196.67	201.59	202.97
210.97	217.19	209.34	213.43	213.15	215.49	211.52	205.5	214.39	210.94	214.92	210.98	213.96	209.66	214.24	215.41	212.71	214.61	208.05	214.48	214.2	216.62	211.57	217.51	213.03	211.3	210.36	214.36	213.4	218.22	213.85	208.46	210.99	217.69	212.36	207.5	210.67	208.08	212.48	214.07	210.09	219.74	210.71	207.15	211.58	212.78	212.46	210.02	213.99	218.2
205.9	202.41	205.7	202.96	206.02	201.6	202	204.76	196.79	205.5	198.59	205.88	202.25	202.14	205.53	202.42	195.16	199.24	202.55	205.54	200.94	203.69	199.38	210.65	204.27	203.2	207.27	206.18	203.76	203.53	205.24	204.12	199.27	205.69	202.03	201.93	199.19	211.33	204.17	197.17	200.42	206.67	200.59	198.11	207.15	205.09	208.29	202.3	200.44	206.19
214.15	211.55	214.84	211.76	210.32	212.5	215.22	212.35	217.89	204.69	213.04	213.49	213.66	216.52	213.29	211.15	216.49	213.54	214.44	215.11	216.55	207.72	219.67	206.13	216.36	219.89	207.73	213.54	214.44	210.09	211.54	213.3	210.97	213.6	214.28	211.21	211.23	211.38	211.89	208.62	209.03	208.77	215.86	210.22	212.41	207.78	214.34	221.48	215.56	214.65
207.63	204.72	207.83	207.01	204	210.38	208.63	209.73	204.71	204.7	206.65	212.09	209.12	209.42	208.17	207.5	207.38	208.92	205.71	204.08	208.52	203.17	209.79	204.33	204.9	203.62	211.44	206.78	205.12	212.25	201.95	201.67	206.72	208	206.29	201.24	208.8	199.25	204	206.12	210.52	211.34	206.32	202.29	206.19	204.82	208.73	209.85	205.67	205.67
201.92	212.56	213.13	213.32	210.34	204.94	201.97	199.6	212.33	200.08	205.77	213.43	207.02	203.92	204.87	209.9	205.02	213.12	208.94	203.57	211.75	202.2	212.73	200.53	201.25	202.64	203.96	209.05	200.36	215.1	203.38	209.18	207.18	206.83	204.94	210.48	212.27	203.32	211.12	204.77	207.34	208.47	201.63	206.48	212.05	204.62	211.43	208.85	208.75	207.12
207.68	211.1	207.85	207.03	204.46	209.18	211.25	211.65	204.31	201.42	205.03	217.76	204.11	209.92	214.02	214.4	201.38	210.31	209.04	205.89	211.24	206.74	209.71	209.57	210.72	211.1	204.18	210	210.75	212.62	212.32	209.97	205.4	209.84	209.15	211.42	207.67	210.25	213.48	211.06	210.31	206.79	210.5	218.34	204.49	207.77	205.94	210.72	206.03	210.07
209.83	215.02	201.74	209.7	203.65	207.29	207.27	207.85	208.63	201.78	202.76	205.69	208.85	206.47	213.34	214.17	209.88	211.13	206.44	212.05	207.8	207.72	205.37	208.45	205.72	213.12	210.56	215.39	213.93	201.28	210.05	210.36	208.21	216.8	203.11	206.51	208.79	215.75	211	208.3	204.91	202.89	213.31	207.38	206.69	201.07	204.64	207.36	208.07	209.49
213.41	206.19	205.93	207.31	206.17	205.31	207.13	205.79	210.04	206.22	206.4	211.67	205.33	204.94	209.4	204.07	212.91	207.91	209.95	209.69	206.57	209.88	203.52	202.8	205.3	207.01	198.47	202.14	208.02	206.15	204.03	203.94	208.97	210.19	206.46	203.15	200.49	206.62	201.45	207.35	203.69	204.17	207.59	206.02	202.27	206.16	205.75	209.93	209.79	206.04
207.56	202.11	203.15	205.17	199.96	204.18	205.67	199.3	209.93	204.77	207.83	200.25	208.16	201.59	207.36	209.79	209.04	208.73	202.06	206.4	208.7	205.84	204.29	205.37	205.2	203.19	199.01	205.1	204.38	202.19	202.52	211.11	206.71	202.16	200.23	200.67	200.19	198.55	201.87	200.21	208.8	199.58	202.94	203.68	199.11	206.3	198.57	209	204.85	205.81
220.24	217.84	212.96	218.6	216.53	217.29	223.25	217.7	219.37	219.57	220.11	222.06	219.76	222.04	220.09	219.98	211.11	215.28	215.23	218.91	217.79	214.02	218.27	216.79	220.6	215.63	214.75	222.6	212.63	218.85	214.71	220.85	214.5	218.12	218.38	221.75	216.81	227.02	217.38	220.76	217.57	219.56	217.43	221.16	218.43	213.65	216.52	215.21	218.05	215.89
210.62	206.55	209.32	212.35	211.71	210.01	211.14	212.12	208.11	209.08	215.5	208.01	207.21	210.42	209.15	205.93	202.63	215.71	208.71	210.32	208.75	210.42	211.16	207.3	210.26	210.22	206.85	216.44	207.22	213.49	214.68	209.47	212.19	211.12	216.9	205.11	209.29	216.27	206.93	208.45	208.98	206.83	211.2	211.44	212.08	209.74	207.25	207.57	209.9	209.58
205.04	211.21	214.37	206.67	207.27	209.91	213.96	212.46	207.5	207.77	207.37	215.07	212.71	209.68	208.11	205.33	214.51	210.26	210.73	206.41	207.65	204.51	209.03	211.84	212.77	211.91	210.34	205.7	206.64	209.53	206.62	210.24	210.09	208.99	206.45	210.99	206.17	210.38	209.88	211.34	211.52	214.85	209.89	207.54	205.57	209.49	208.8	206.51	206.96	214.8
209.38	202.11	208.03	214.33	209.17	208.32	204.78	206.44	207.54	211.61	209.41	213.08	209.58	209.84	199.59	210.78	214.29	213.54	200.65	201.62	205.34	212.8	207.34	208.92	207.71	211.36	210.39	213.17	207.48	210.15	206.67	208.99	203.02	205.6	207.58	210.5	212.82	209.25	213.24	211.75	208.88	205.34	201.95	203.78	209	205.13	205.4	204.98	215.94	209.38
206.37	209.42	214.06	204.13	211.18	211.72	205.17	207.82	210.42	208.07	207.28	207.47	205.99	213.48	206.73	206.04	206.36	207.66	207.93	209.61	202.72	209.66	205.94	207.98	206.83	204.85	209.71	205.48	209.02	206.86	205.88	207.87	209.1	210.89	210.04	210.13	216.77	209.8	209.17	211.8	210.13	205.97	206.44	208.4	209.51	212.18	217.33	207.71	203.08	209.5
213.01	211.61	207.41	206.96	210.16	210.42	206.03	207.07	206.49	208.55	208.07	212.65	207.3	209.64	212.22	210.18	204.79	207.61	201.35	201.94	208.71	212.71	207.25	214.57	209.83	204.75	206.39	208.3	205.33	208.58	208.3	212.67	209.98	207.58	213.19	209.51	206.15	206.35	206.33	204.27	202.31	202.3	210.78	207.13	207.18	206.21	209.79	209.19	206.07	209.57
209.71	207.51	207.61	217.82	210.31	210.19	215.97	217.17	210.74	213.63	212.91	214.97	214.65	216.77	221.45	216.35	204.98	207.19	219.41	212.6	212.72	216.86	206.5	213.06	209.04	213.54	207.8	211.19	216.92	211.43	215.4	208.52	205.59	217.35	216.38	212.89	211.43	209.72	211.37	210.45	204.94	202.72	210.5	216.68	215.43	210.68	212.35	216.93	217.63	209.54
207.38	210.41	214.09	212.31	217	210.88	210.58	209.23	210.26	209.57	210.13	214.23	204.79	205.38	201.98	209.49	204.38	209.67	206.84	211.73	207.47	210.59	207.65	211.11	205.83	201.27	213.79	204.36	208.36	211.47	206.65	207.21	212.94	211.87	208.51	208.07	207.41	204.61	208.3	208.75	206.8	213.43	205.4	211.32	215.93	205.26	206.09	211.98	210.35	207.2
204.05	202.89	206.11	205.65	207.29	198.64	204.1	206.95	204.1	196.91	199.16	202.7	204.42	206.18	200.54	200.82	199.14	209.21	209.96	209.19	201.1	200.17	197.95	200.07	207.59	203.78	203.71	201.24	203.63	206.06	203.46	207.86	205.67	205.16	204.33	201.42	202.66	203.16	200.68	208.21	200.65	202.21	196.06	201.81	209.09	206.18	201.39	207.6	202.61	210.38
208.42	207.04	208.54	212.12	214.74	210.29	212.79	209.85	206.15	212.03	209.27	210.66	208.07	208.05	201.15	212.66	209.27	211.68	212.88	206.52	208.33	210.63	208.73	206.42	208.44	207.06	210.09	206.97	209.41	206.89	206.71	209.62	211.59	204.9	202.22	204.32	209.29	209.54	212.2	211.22	212.07	212.92	216.18	209.46	209.29	209.97	200.18	209.35	209.8	207.03
199.33	201.01	199.62	205.72	201.05	203.81	201	202.7	194.09	206.25	204.07	201.41	203.03	202.29	207.22	201.24	196.9	202.7	206.27	197.63	202.52	194.95	205.98	206.19	208.35	201.33	206.35	206.62	207.36	201.35	201.09	201.24	197.27	205.01	206.38	204.5	207.71	202.58	208.96	205.72	200.5	207.55	202.42	201.82	207.34	207.67	198.43	198.23	200.17	204.4
199.67	202.72	206.75	207.64	201.61	201.89	203.34	200.45	208.7	196.6	209.6	209.38	197.75	214.32	201.08	206.11	197.99	201.37	200.61	203.41	200.89	203.16	200.07	204.41	206.32	196.26	204.91	201.94	203.48	205.46	201.63	210.94	199.43	203.63	206.73	203.88	200.45	207.51	204.74	200.06	205.97	204.69	204.42	200.17	205.05	205.74	198.03	206.96	208.67	196.48
205.07	202.45	197.07	196.62	204.11	200.59	199.47	196.95	198.42	200.56	197.4	196.39	197.44	203.35	201.1	195.59	198.82	197.46	196.31	199.43	202.39	192.6	200.69	201.57	202.37	196.04	203.6	197.4	197.35	202.26	202.71	201.23	195.84	203.43	206.91	197.76	195.31	196.52	194.89	204.09	195.96	193.58	203.3	201.91	197.77	201.49	197.75	203.56	199.03	197.67
212.31	211.51	210.68	214.11	209.21	213.69	206.68	209.26	204.72	210.77	221.7	205.99	215.88	210.97	211.13	212.46	205.99	210.9	213.5	215.36	207.1	212.56	213.29	213.97	214.67	211.93	209.02	204.48	212.17	214.93	211.3	207.54	211.72	206.11	210.71	208.12	216.51	211.77	214.01	211.87	205.61	213.49	207.67	212.68	205.16	214.69	210.4	214.01	218.74	205.74
201.14	200.7	204.44	202.33	209.29	204.06	205.54	207.61	212.22	207.45	196.5	199.17	207.55	203.87	203.35	199.33	206.96	201.14	212.08	205.18	203.73	204.57	208.47	202	198.1	201.07	202.71	206.33	203.73	207.66	208.98	207.91	200.73	199.76	207.41	204.68	210.61	206.09	208.67	204.99	208.97	202.26	201.5	195.44	204.78	201.92	200.27	201.76	211.3	205.44
209.03	195.89	206.04	196.64	199.3	200.73	201.91	205.09	200.01	189.28	194.41	200.35	202.18	200.43	202.27	208.85	200.08	198.19	198.95	196.93	201.75	202.32	200.62	205.12	198.58	197.18	199.94	204.26	201.66	194.81	204.95	201.98	200.92	204.38	208.23	201.5	202.63	197.29	194.31	203.49	199.77	203.67	196.18	201.45	204.9	195.16	200.01	193.42	197.82	197.74
198.45	209.47	208.66	212.82	197.81	210.64	202.62	209.2	207.7	208.31	203.56	208.86	212.27	202.09	205.44	209.12	203.45	207.42	208.96	207.2	202.2	202.11	211.06	206.91	205.58	209.13	205.04	208	206.84	207.92	208.32	212.24	208.81	205.57	204.19	208.72	209.09	211.31	207.93	207.27	207.43	204.45	207.88	208.49	210.97	201.31	207.37	208.51	204.11	209.45
208.54	202.53	212.37	211.28	211.21	206.15	213.88	210.96	210.71	204.54	207.42	206.29	217.44	210.96	214.29	204.93	211.44	211.32	213.5	202.06	212.93	203.83	206.93	204.35	213.67	217.64	210.19	210.43	209	202.85	207.42	216.61	214.44	207.14	210.85	215.75	211.04	204.15	209.34	208.38	205.87	207.52	208.47	204.83	210.68	212.19	215.2	207.61	211.95	210.74
219.05	208.59	213.58	219.85	220.08	218.04	213.81	215.78	222.76	210.86	222.1	218.49	221.39	216.12	218.06	214.88	221.37	220.88	216.85	224.31	214.13	219.95	220.74	211.77	218.6	213.86	220.68	214.4	217.74	219.92	224.14	223.77	221.89	215.2	219.29	214.64	222.2	217.53	221.04	213.86	219.92	217.61	216.89	215.64	209.71	213.54	214.92	211.84	219.27	219.79
208.99	218.32	214.83	211.61	208.15	213.56	212.15	216.7	211.87	218.32	214.41	208.21	213.59	213.28	210.15	211.04	207.25	220.31	209.56	207.05	213.28	210.76	220.3	207.71	213.88	211.95	214.41	207.11	209.39	211.09	214.77	208.96	219.43	204.59	212.3	212.3	212.51	208.92	216.32	213.65	214.64	211.29	218.22	212.85	212.76	218.74	212.39	213.45	212.56	210
211.48	211.46	208.78	207.33	208.31	205.83	211.1	207.24	202.68	212.79	207.02	210.08	205.65	210.85	209.05	209.97	206.69	206.58	207.19	202.63	215.21	206.35	205.51	206.02	211.76	204.71	208.38	210.07	200.62	209.45	206.66	211	210.08	213.87	206.64	208.91	208.37	209.62	205.3	212.36	210.01	206.22	210.74	206.19	213	204.3	204.92	206.83	214.91	208.99
208.39	199.07	205.15	204.39	199.67	201.79	198.45	203.68	201.64	200.74	200.18	202.34	206.11	200.88	202.57	201.73	195.83	204.5	211.73	202.54	203.13	202.2	200.93	199.76	207.81	201.68	201.88	205.77	206.56	206.75	203.34	202.49	206.24	202.04	199.55	206.27	202.49	204.04	202.81	199.89	205.5	203.89	199.41	207.82	201.38	209.43	205.64	202.2	208.59	200.49
200.19	196.92	193.85	200.59	201.71	198.61	203.07	198.67	193.55	200.29	204.44	193.17	209.39	193.51	202.85	203.51	199.84	196.02	194.78	196.71	205.86	193.15	198.07	198.82	200.72	201.1	198.69	195.41	199.58	198.07	196.77	196.38	200.81	196.77	204.22	201.49	199.87	196.55	192.66	196.9	197.77	196.41	196.27	201.92	203.55	202.61	200.73	199.17	200.13	198.41
211.56	212.61	207.88	210.81	206.44	211.58	208.47	208.97	214	207.44	204.77	203.85	209.86	211.25	212.16	207.8	211.63	210.01	217.97	211.34	208.95	210.4	210.9	204.01	206.32	206.48	212.55	208.56	204.74	202.41	219.75	209	208.56	204.76	216.88	211.43	203.27	211.11	209.06	210.59	208.59	210.51	211.26	206.46	209.84	208.36	207.86	208.68	203.88	210.23
213.35	207.49	208.81	210.13	206.28	214.76	207.13	207.41	204.3	206.61	208.59	206.18	208.77	210.13	209.71	212.47	202.57	207.43	203.93	206.21	206.4	208.7	208.26	210.16	209.82	207.2	213.65	204.06	210.96	210.01	208.85	205.13	212.25	209.21	207.37	209.01	211.63	204.07	202.18	203.69	207.13	208.93	211.3	210.88	208.72	208.93	215.18	208.77	208.7	211.27
192.24	195.94	196.96	195.7	194.65	199.75	198.07	196.17	206.35	203.51	199.6	199.23	189.73	201.78	189.79	199	196.26	198	193.61	197.1	201.35	194.46	192.32	201.62	195.86	195.11	195.41	191.15	200.95	202.64	197.49	203.6	192.97	200.11	199.96	197.85	197.23	198.38	203.87	201.5	202.13	202.9	193.28	202.4	194.79	200.23	204.07	197.32	203.56	197.66
208.77	214.37	215.4	208.48	213.72	214.26	208.19	209.63	212.18	210.93	207.22	215.03	218.23	213.27	218.93	206.51	213.87	210.42	214.32	214.01	209.12	208.97	212.47	212.07	217.67	213.95	215.55	207.8	216.6	217.38	217.56	212.87	211.35	212.75	212.62	212.88	217.87	212.74	212.21	217.04	208.79	213.77	215.86	213.14	216.12	211.97	214.14	213.8	212.43	212.17
214.67	210.18	206.99	211.47	211.89	209.42	215.81	208.78	211.12	210.75	215.15	208.18	211.81	206.36	210.24	204.08	211.91	213.83	218.66	212.27	208.91	215.05	213.91	214.47	215.48	206.82	209.93	213.8	209.75	209.04	213.87	206.46	209.75	209.51	206	206.69	213.4	209.48	214.41	207.24	212.31	213.41	208.7	211.61	218.45	210.92	217.76	215.85	212.1	207.28
213.16	201.92	207.25	201.73	199.07	201.87	200.8	205.1	203.24	202.71	204.92	202.99	202.21	202.49	207.31	204.08	204.59	206.36	203.99	198.31	211.76	195.19	204.84	202.66	205.13	202.41	208.43	203.76	206.28	206.31	209.82	200.75	208.08	212.47	208.73	196.84	202.22	202.31	209.45	211.56	203.02	203.83	206.18	203.65	204.67	203.78	209.69	210.56	205.39	201.42
220.52	216.77	215.85	222.22	215.79	220.31	218.42	217.68	215.22	212.3	212.97	215.23	217.43	221.08	212.22	218.16	213.14	223.94	215.93	221.3	216.73	210.83	214	217.22	216.45	213.47	212.88	213.34	212.5	224.56	216.96	213.31	215.65	213.39	214.81	223.27	219.73	215.71	212.59	218.89	219.87	215.24	212.34	214.72	220.76	218.49	223.49	218.32	219.84	221.21
210.32	208.76	204.59	209.04	208.66	207.49	209.88	212.65	210.12	208.72	208.95	211.96	208.25	206.84	216.49	204.73	206.1	210.73	209.57	215.39	211.48	214.48	210.63	208.76	212.36	205.52	208.6	211.38	208.45	212.13	206.24	208.37	204.29	208.66	209.88	209.53	207.82	215.98	208.79	209.36	208.96	213.63	204.98	212.96	207.83	203.34	210.73	206.8	200.37	209.47
218.99	212.11	200.38	212.8	211.02	204.97	211.21	208.41	209.98	207.11	211.4	206.36	210.34	216.29	206.97	211.65	205.29	208.81	206.43	206.2	208.62	204.71	205.87	219.29	205.75	213.67	211.93	211.96	204.58	206.85	210.45	211.48	210.87	211.04	211.79	208.56	203.08	214.35	209.83	217.43	208.47	209.18	211.49	215.86	212.29	204.55	204.44	210.84	209.51	213.37
220.09	215.44	219.58	220.24	220.3	217.73	219.56	221.13	221.33	221.29	218.66	218.59	214.48	223.85	219.58	218.83	221.52	213.29	221.54	218.15	213.96	220.76	215.6	214.98	219.06	219.25	220.7	218.61	212.36	214.62	220.11	218.48	221.03	216.42	215.36	217.32	215.17	219.4	210.97	215.96	222.15	223.29	217.57	217.09	216.26	215.77	212.64	219.16	208.5	216.87
199.28	190.68	189.71	189.81	195.51	196.64	198.14	198.82	197.35	207.06	196.53	191.09	196.21	191.46	195.24	195.91	196.89	195.69	192.12	195.67	196.07	195.37	192.26	191.41	191.5	192.75	194.15	197.59	189.59	195.86	200.3	195.43	199.07	198.99	194.46	189.99	195.31	191.16	196.27	193.42	198.27	189.2	198.35	192.29	192.24	191.21	187.89	198	197.88	196.33
211.2	212.55	209.28	214.85	216.44	212.75	206.82	210.36	205.14	210.29	211.11	209.26	215.81	209.59	208.47	209.12	214.03	217.91	209.32	211.5	212.96	209.54	214.71	210.67	209.99	216.24	213.94	215.92	210.73	213.13	218.27	212.39	210.29	207.86	210.08	207.82	213.53	203.84	212.58	210.89	213.26	215.38	207.76	206.35	205.79	215.89	212.09	214.06	212.23	213.53
202.45	203.02	197.48	199.27	205.66	210.08	207.32	204.79	198.95	200.8	205.86	201.89	210.5	207.12	197.54	205.1	198.24	198.26	203.03	201.89	202.29	203.06	194.91	204.01	202.04	204.82	206.68	208.24	198.72	199.09	205.07	205.64	205.51	207.57	203.47	203.83	201.75	206.64	199.42	204.21	204.95	200.75	209.56	204.22	201.7	194.54	202.88	201.8	206.82	198.35
202.23	210.39	204.44	212.16	200.27	200.26	203.64	200.98	198.78	206.65	207	206.19	200.51	205.1	205.74	201.76	205.11	203.2	205.72	204.32	199.84	203.94	210.42	201.74	200.51	202.55	203.03	207.62	203.61	205.06	209.05	199.05	205.56	198.78	205.45	205.88	202.36	203.18	206.94	204.68	203.97	205.37	202.58	205.72	202.17	198.29	207.13	194.13	200.23	204.23
203.48	214.96	207.39	206.13	207.3	208.79	205.55	207	211.2	209.81	208.4	213.4	208.53	212.28	211.79	209.06	214.92	211.81	213.81	214.12	208.29	216.61	215.17	217.72	217.98	207.74	210.83	213.23	207.16	210.93	213.44	211.9	213.09	206.58	209.62	215.85	215.47	214.68	212.05	210.57	217.61	208.49	211.86	220.83	215.33	211.87	214.98	214.65	216.05	208.92
199.16	204.86	199.67	198.07	199.8	200.36	203.87	193.24	203.81	194.28	205.46	202.15	205.91	199.9	196.75	201.44	203.06	203.08	198.45	198.12	199.71	200.67	199.18	194.6	193.26	199.59	199.06	196.47	195.33	200.35	201.57	205.07	202.81	193.89	197.56	196.72	197.34	198.67	197.55	200.82	195.52	198.75	200.05	200.74	211.01	200.62	196.26	193.79	201.98	195.54
202.39	195.45	202.1	195.97	200.53	196.65	198.19	199.79	204.55	199.27	196.98	193.85	200.43	197.03	198.71	198.37	198.87	197.45	201.86	195.71	202.66	198.76	208.96	198.47	197.8	201.36	198.67	199.62	199.96	200.11	202.82	195.62	198.5	196.45	191.76	199.32	196.01	197.45	201.22	198.91	202.09	203.2	203.2	195.11	197.6	198.69	205.03	198.67	199.93	194.19
203.22	203.21	204.26	211.73	202.28	208.43	201.46	204.32	207.5	205.83	200.43	209.94	201.32	201.23	199.22	199.21	208.64	197.22	205.31	200.24	208.92	205.66	202.96	206.71	204.16	197.05	209.05	201.34	198.18	205.39	207.1	198.53	207.63	203.71	199.06	206.61	209.15	208.98	201.41	204.85	202.55	204	208.76	198.15	200.08	205.17	205.57	203.82	197.84	205.28
204.38	207.63	204.98	204.05	202.48	204.16	208.58	204.92	213.25	202.56	204.44	201.7	202.48	207.55	202.37	206.87	203.59	207.6	207.81	211.03	198.34	200.89	202.69	202.67	203.69	202.59	206.22	205.4	203.69	201.71	202.4	205.68	202.44	203.9	205.24	201.38	204.02	201.77	204.19	208.9	212.07	212.57	211.04	203.96	204.54	200.8	202.52	203.05	203.1	200.54
205.6	208.55	209.8	207.87	207.64	210.55	214.63	204.72	202.84	203.48	214.51	218.14	211.63	208.78	208.5	211.8	213.83	213.86	202.29	214.13	212.6	203.67	207.91	215.97	204.48	205.35	213.37	210.91	212.41	210.61	207.58	204.84	212.3	213.22	209.25	210.68	206.03	212.22	207.17	207.84	208.48	215.2	209.94	209.32	206.95	206.41	209.23	209.58	207.14	209.01
204.35	212.32	210.47	203.78	212.84	209.28	211.25	211.02	214.79	201.61	207.07	204.6	211.96	205.93	208.88	200.65	202.57	210.4	207.1	204.65	206.88	201.39	209.41	207.26	204.09	204.98	211.45	202.86	209.54	204.96	202.26	210	210.59	202.43	203.79	205.37	215.74	209.83	201.92	211.46	214.32	203.95	204.73	208.17	203.14	205.63	207.12	207.22	210.17	200.88
200.08	199.56	199.08	202.76	202.97	201.61	203.55	202.72	207.04	205.26	199.48	207.02	200.62	202.21	204.55	201.17	202.39	199.74	202.2	194.76	198.45	197.84	203.15	200.53	197.61	195.65	199.04	198.83	205.28	206.38	202.09	203.5	203.26	206.7	205.42	202.97	197.08	206.11	205.27	197.8	207.93	204.77	207.58	201.51	204.08	205.88	205.41	200.22	205.56	206.31
215.85	216.67	212.61	201.26	211.79	211.63	208.56	211.67	203.9	209.18	208.64	211.37	205.58	205.96	210.97	210.24	205.83	204.45	208.3	215.5	203.89	213.72	205.15	211.19	206.62	210.11	205.3	209.72	211.27	209.59	209.23	215.11	206.4	209.69	213.1	210.1	204.19	205.54	211.09	206.02	204.7	211.51	212.57	212.3	209.62	207.55	218.37	202.17	208.17	207.65
205.43	199.54	201.21	211.46	197.29	207.68	200.79	209.01	200.39	203.72	203.03	205.14	209.7	202.52	199.65	198.94	199.35	206.61	199.86	203.64	201.34	206.51	201.76	203.41	199.65	201.23	202.54	202.7	199.79	201.75	202.12	201.06	204.55	206.03	204.77	205.56	203.97	205.35	205.43	208.81	206.37	205.85	201.24	208.99	210.94	204.93	208.74	205.51	200.62	201.48
198.24	210.37	203.71	200.38	201.34	206.74	208.26	203.68	206.54	206.35	205.91	196.1	198.71	198.76	203.56	202.97	199.98	207.2	206.18	202.08	200.34	207.24	199.06	203.89	203.17	201.1	209.28	207.01	198.21	203.15	202.88	201.24	209.93	204.07	204.48	200.74	199.52	201.85	203.13	196.57	198.75	196.65	201.06	203.93	200.56	199.09	203.55	206.56	200.38	196.54
204.31	212.17	207.17	211.6	204.27	207.94	209.5	210.34	212.88	210.79	208.42	204.5	206.62	205.4	210.42	207.05	209.76	203.61	210.94	202.48	211.11	205.46	213.35	202.08	205.84	210.77	210.47	203.18	204.82	217.24	211.79	204.97	208.39	212.88	203.84	203.61	207.73	202.95	210.98	203.69	209.23	204.49	212.8	210.17	211.3	203.6	207.03	209.32	209.05	209.62
217.2	210.42	206.25	212.03	212.31	205.85	214.38	210.1	210.59	211.82	213.41	212.64	211.07	212.84	209.7	212.58	212.95	210.24	206.98	216.01	206.9	213.19	211.82	221.15	213.16	211.75	213.2	210.94	213.7	214.63	210.64	207.91	203.35	217.12	217.2	210.12	215.9	209.85	206.81	212.81	212.86	210.37	216.04	214.63	206.45	213.79	207.88	217.9	216.29	210.37
204.37	206.19	209.16	197.93	205.89	207.24	213.27	203.94	205.79	208.13	204.54	204.7	203.13	201.71	207.66	211.13	205.25	203.2	211.45	196.72	203.65	202.67	203.65	203.63	200.53	202.34	206.18	205.89	203.12	206.99	210.6	201.54	207.68	208.44	204.65	207.67	203.14	205.79	202.4	205.95	204.68	204.25	206.23	203.44	206.12	206.54	203.73	202.02	204.8	202.97
204.18	204.16	211.51	211.28	205.01	203.63	206.31	209.53	207.82	210.54	206.6	205.43	205.19	212.09	205.12	206.93	205.63	206.76	206.11	208.26	202.87	218.2	203.9	215.05	207.95	211.26	204.12	207.53	210.84	210.9	203.97	211.4	209.95	207.79	197.48	207.19	214.69	211.23	206.18	205.14	208.99	203.2	207.58	208.14	206.51	207.65	204.35	210.52	206.45	203.84
215.86	221.37	219.6	217.62	215.95	218.76	212.34	215.4	219.83	221.38	219.13	219.71	216.32	215.14	216.16	219.27	220.32	218.07	219.61	219.63	220.26	220.19	213.83	215.8	216.36	218.38	219.61	219.86	217.69	221.02	221.3	217.82	213.59	215.2	219.29	220.27	214.27	221.97	215.69	217.36	222.14	220.87	222.39	224.77	219.13	218.21	223.75	217.59	220.8	221.29
209.03	212	213.92	212.1	213.02	213.37	222.37	212.97	213.08	210.84	212.99	217.71	210.63	217.47	210.27	210.55	211.68	209.07	215.85	216.02	213.88	207.48	209.44	205.93	215.19	212.88	208.1	209.79	213.6	213.64	214.02	211.12	214.46	217.3	210.5	212.55	216.34	208.94	213.13	208.52	215.7	217.33	208.99	215.38	213.69	210.61	208.3	210.32	214.62	216.66
204.77	206.89	199.32	204.06	203.9	200.86	209.01	201.74	201.57	202.05	199.24	203.28	209.51	195.46	197.72	202.42	205.48	196.19	203.98	202.33	202.65	198.79	201.51	204.27	200.82	202.05	195.51	199.02	199.84	195.47	206.96	200.46	206.64	201.83	194.26	203.52	201.95	196.79	200.86	198.91	203.09	205.65	196.97	195.53	202.59	199.59	200.34	201.16	198.68	205.09
201.2	200.64	200.38	199.07	196.9	204.15	197.77	196.01	200.31	201.85	203.57	200.45	201.62	196.73	199.67	199.85	197.65	195.94	199.25	202.2	204.12	193.42	199.86	201.58	200.28	191.96	204.93	200.76	198.49	199.54	205.77	196.1	200.19	202.77	197.78	202.91	193.85	194.27	198.01	202.36	205.04	203	198.59	200.31	202.16	202.02	198.09	201.07	200.41	201.93
212.42	222.63	218.08	222.4	214.43	219.61	224.31	216.88	215.89	216.77	217.42	222.8	217.91	210.25	218.9	210.66	218	220.05	216.48	216.17	217.33	220.06	213.96	225.19	218.88	218.82	225.41	216.24	218.51	212.77	218.38	222.19	219.43	215.89	215.34	213.57	217.32	217.32	216.26	222.36	217.3	217.62	210.41	211.71	217.36	216.77	218.61	216.16	217.99	225.59
211.98	212.59	210.9	209.74	209.92	210.78	212.29	206.55	209.48	210.38	208.84	205.64	215.53	213.57	214.09	204.11	206.78	216.41	208.77	210.31	214.49	209.57	213.56	215.71	216.29	205.9	207.17	208.62	208.17	213.5	212.92	206.78	216.08	207.09	205.28	208.09	209.45	207.3	211.69	214.6	202.59	211.08	213.1	210.6	210.98	211.28	216.29	206.15	207.78	213.56
213.08	210.27	211.51	208.02	205.21	216.36	202.43	212.25	209.26	211.07	205.82	203.3	209.34	206.42	207.18	213.35	210.83	208.77	206.42	209.14	210.43	205	208.37	214.07	210.59	213.8	211.69	210.29	212.08	201.55	207.82	216.29	207.9	208.71	203.64	216.03	210.77	200.95	211.75	208.94	206.82	206.02	209.72	206.16	207.95	211.23	207.23	212.22	203.81	209.72
196.95	203.5	203.24	206.46	206.41	199.73	207.14	206	202.24	201.88	204.28	194.15	203.87	204.14	198.95	200.32	203.94	195.83	207.53	198.69	197.99	206.76	203.42	204.74	203.23	200.63	201.43	201.83	206.2	203.01	200.96	198.95	205.21	206.02	200.74	209.4	201.46	207.88	208.12	205.1	200.46	204.86	204.94	200.77	210.44	204.91	203.58	206.36	205.12	204.25
210.87	211.14	213.65	207.37	208.28	211.24	210.18	205.85	205.32	212.03	203.88	207.12	209.7	206.47	201.98	203.38	209.01	204.49	207.61	210.45	215.17	215.81	204.7	204.18	208.75	208.24	210.43	205.11	209.55	204.03	205.97	210.46	203.72	213.18	208.25	206.49	204.07	208.92	204.44	207.8	207.01	207.65	209.98	210.74	207.64	208.82	204.36	210.62	211.47	208.23
213.96	215.48	214.15	213.77	215.32	215.68	208.52	208.32	216.9	213.87	211.43	210.11	214.38	205.55	211.06	217.08	218.67	212.54	207.73	217.04	216.48	213.35	209.56	214.82	211.17	210.79	211.5	219.02	211.93	210	212.81	213.22	212.21	211.13	212.72	215.16	214.68	210.04	208.97	206.33	209.03	208.55	203.51	212.85	212.85	211.5	214.62	206.71	217.63	211.63
197.99	196.53	199.32	195.9	198.35	198.98	196.57	200.25	196.24	199.9	195.34	200.14	201.76	199.52	197.21	197.63	202.32	197.92	200.96	193.31	198.17	197.71	197.78	191.52	197.8	198.74	197.97	197.06	200.3	198.9	202.6	202.09	197.47	201.92	199.56	197.23	199.6	198.62	204.15	205.17	200.33	198.86	202.41	204.09	198.18	200.28	201.41	203.58	198.05	200.93
203.63	209.89	209.66	209.62	210.69	208.83	207.25	206.36	214.83	208.99	210.54	210.81	205.44	204.71	213.39	209.61	204.23	209.16	202.4	210.73	212.44	211.4	214.17	208.57	209.96	207.58	205.35	209.97	210.21	204.62	205.94	206.74	211.99	209.28	207.18	212.57	209.76	218.94	208.7	202.71	207.86	206.67	202.81	215.4	208.93	211.27	210.51	213.66	211.19	217.25
213.95	223.46	221.21	218.48	220.14	223.74	225.85	220.38	224.65	215.81	218.18	218.14	211.01	219.51	217.27	215.78	216.65	222.78	213.97	221.02	226.55	220.86	216.96	219.21	218.75	219.08	216.27	215.66	216.94	213.69	216.6	217.08	214.14	216.7	220.62	215.95	215.27	216.42	221.73	220.16	220.68	218.75	217	218.48	221.44	224.13	220.17	218.65	218.56	214.49
203.38	199.38	204.26	205.23	208	204.98	200.36	203.99	200.7	208.55	204.74	200.42	201.77	202.82	204.76	200.43	206.55	200.94	200.03	195.33	210.83	198.26	203.79	202.37	203.88	200.21	204.56	201.84	200.51	202.64	206.6	203.67	206.08	207.94	201.76	195.78	198.07	205.75	197.68	209.09	205.16	199.03	206.77	207.34	202.79	203.83	201.03	206.98	197.74	198.67
208.03	212.97	210.04	211.69	208.74	214.92	209.99	217.08	214.87	210.5	203.51	209.78	208.69	216.57	209.44	206.8	206.22	214.26	210.59	213.68	213.92	208.34	211.7	209.63	212.94	213.64	209.97	210.74	208.49	206.78	212.8	210.96	211.22	206.77	207.31	205.04	211.59	213.09	214.9	207.75	211.34	212.19	205.39	210.85	213.1	208.17	206.87	208.66	211.43	218.67
200.4	194.88	201.41	202.83	199.85	205.19	201.82	196.41	201.63	203.91	198.38	196.79	195.32	198.65	198.99	200.89	197.85	200.75	197.85	201.25	202.94	203.88	204	205.77	206.38	201.01	197.47	202.98	201.21	200.39	203.72	198.71	201.62	197.45	197.97	199.88	203.04	200.49	192.35	198.79	203.06	200.6	205.48	205.5	196.93	197.74	199.43	206.33	196.25	198.41
213.98	205.72	205.49	210.55	204.95	213.79	208.71	208.37	205.52	210.8	207.54	217.48	209.51	209.96	207.69	207.87	211.13	215.06	207.51	211.16	207.89	201.67	208.7	207.61	216.55	206.73	208.72	210.54	209.38	203.16	203.17	202.31	203.73	205.35	210.02	212.91	199.51	202.02	203.42	203.23	205.79	213.25	207.93	201.86	207.54	203.66	206.16	206.23	200.73	211.31
200.79	200.5	205.8	204.35	200.77	202.24	206.72	198.11	207.17	205.94	199.3	208.11	202.51	198.95	201.67	203.95	202.22	210.13	205.16	209.1	200.3	198.31	205.2	202.06	192.95	203.22	205.55	198.89	202.33	203.61	201.78	203.7	206.1	203.29	199.26	208.55	196.22	194.84	203.71	203.44	198.33	204.03	205.65	206.72	205.84	198.32	199.82	196.94	204.39	207.63
202.46	198.74	202.69	197.16	205.47	203.06	195.71	197.56	200.51	201.34	197.1	199.04	203.46	199.21	201.97	203.48	201.66	203.43	204.06	197.46	197.03	198.25	200.43	203.83	198.02	203.53	201.39	196.25	204.23	194.74	200.44	201.99	201.54	197.04	202.93	199.29	195.35	199.36	199.49	198.38	198.53	197.62	199.28	196.91	193.9	200.36	200.01	199.96	199.99	203.2
207.43	208.5	210.54	213.05	206.89	205.09	209.01	217	205.92	214.13	205.53	204.99	211.56	206.69	212.53	203.5	210.5	201.48	217.98	210.18	205.02	210.13	205.43	206.63	209.37	206.94	207.35	215.93	210.74	203.45	206.89	213.29	206.77	210.14	206.59	212.44	210.47	210.24	200.13	209.71	211.79	207.57	206.15	205.38	211.96	211.58	214.79	201.06	206.94	203.51
203.9	204.37	203.68	200.76	201.27	200.24	205.31	197.49	197.35	200.55	195.18	195.75	200.21	199.48	201.1	201.13	203.68	209.6	200.89	206.3	202.66	199.84	201.46	204.96	195.37	198.67	204.29	198.38	206.16	204.52	210.92	202.68	204.73	193.39	203.88	198.4	205.87	200.55	206.62	199.09	208.51	201.12	204.14	204.68	202.21	197.66	201.57	203.73	202.82	199.33
212.38	203.96	215.07	206.03	211.07	214.25	210.51	213.16	210.21	206.4	212.29	209.88	213.53	212.32	208.7	212.29	209.77	210.28	214.83	208.48	210.4	209.6	206.34	218.01	211.92	213.72	206.73	215.01	213.99	207.62	213.94	209.38	205.95	207.72	209.77	210.26	208.2	212.33	210.32	211.67	218.04	207.03	215.28	212.04	218.59	213.54	209.88	214.97	209.76	208.66
201.28	203.98	205.81	205.06	207.33	208.04	206.84	203.54	205.69	207.42	202.33	209.46	203.96	207.33	203.85	202.35	201.34	206.31	203.9	206.87	206.08	210.01	199.09	208.02	208.39	199.82	206.29	208.19	205.92	205.55	209.55	203.94	210.38	202.44	204.92	204.91	205.88	208.87	208.56	209.38	209.84	197.83	206.55	205.9	204.57	205.45	202.2	204.94	203.42	206.85
210.86	222.91	215.48	211.66	211.38	210.63	210.3	212.66	219.68	216.83	211.12	211.4	212.11	210.21	215.64	216.48	206.92	215.46	214.88	210.04	211.59	210.23	210.66	211.85	208.2	210.54	211.16	210.08	205.16	213.63	207.42	210.53	214.65	206.95	212.28	211.98	211.69	215.61	211.96	210.4	212.1	216.31	209.75	213.91	219.36	214.89	211.18	215.08	209.16	210.98
201.87	197.92	208.81	202.39	201.65	203.66	209.25	200.7	206.75	203.75	204.81	197.98	196.31	201.54	203.55	204.68	205.1	208.12	202.68	206.66	206.44	199.46	203.96	202.16	199.72	209.49	208.9	202.76	200.47	204.83	202.27	207.62	209.08	198.53	203.39	206.92	200.89	200.55	201.99	204.51	202.98	204.56	196.58	203.39	202.64	202.62	201.05	201.95	203.03	208.97
195.77	197.49	196.3	205.29	201.03	202.19	198.6	199.42	198.67	203.41	200.66	201.33	196.07	202.36	200.62	206.56	200.33	203.05	201.65	201.11	199.86	198.47	197.55	198.8	197.4	199.15	203.55	195.32	197.15	196.15	201.48	201.95	199.26	193.87	198.48	197.33	198.35	202.36	195.75	196.8	200.29	200.84	196.52	202.47	199.72	204.19	199.27	205.96	194.55	201.9
205.16	202.09	196.78	197.89	209.27	205.72	204.25	203.42	200.29	203.99	196.21	200.34	205.21	207.33	203.52	204.74	199.83	203.03	209.98	195.34	207.61	203.44	208.26	203.66	212.03	201.55	200.79	205.16	198.92	202.94	203.23	202.83	204.88	203.14	201.11	205.73	206.65	202.77	202.62	207.13	200.92	208.16	196.6	205.82	214.42	204.58	207.28	213.6	205.6	207.77
217.82	216.64	215.12	215.04	215.69	215.6	213.3	211.42	215.46	218.74	221.78	215.57	218.37	219.63	217.84	209.79	219.1	216.38	209.85	213.26	216.72	217.55	217.83	216.18	220.12	219.25	219.89	217.97	210.97	211.15	213.3	217.99	217.74	216.75	219.68	218.82	214.84	212.46	217.36	218.36	211.71	216.7	211.75	220.59	219.14	216.37	220.52	218.98	217.15	220.02
212.62	206.57	212.71	212.62	213.89	211.68	212.68	212.27	214.47	215.53	209.95	217.26	207.87	199	217.35	210.83	204.38	205.56	214.11	215.33	212.31	211.38	206.97	211.38	206.78	204.63	207.07	206.05	206.91	209.44	212.43	214.03	215.82	208.13	207.52	212.1	208.28	209.9	211.38	212.91	211.5	200.67	205.8	205.67	206.73	211.13	206.64	207.81	213.17	211.79
214.95	220.75	213.92	217.54	216.83	224.29	217.9	222.94	209.37	215.28	210.84	217.12	219.04	217.49	217.69	219.22	213.26	209.37	209.53	216.56	218.54	219.85	224.36	218.14	217.81	213.29	213.76	218.72	217.47	215.32	212.81	217.85	215.79	215.17	220.07	219.14	217.22	212.03	222.92	220.71	225.18	221.35	219.91	217.27	214.2	218.99	224.84	215.63	223.96	219.25
196.45	196.93	195.36	205.47	202.21	195.28	199.24	201.72	198.12	203.94	200.8	202.84	202.39	198.01	204.52	200.87	205.11	203.9	202.05	197.39	205.57	197.36	198.12	202.33	196.02	199.41	195.31	196.18	204.72	203.1	199.33	193.59	199.91	200.67	199.08	198.58	206.33	197.44	198.71	197.89	189.49	200.76	199.71	192.53	200.83	201.75	202.12	205.76	201.4	201.3
214.6	218.57	213.38	215.15	219.3	214.61	219.21	214.25	211.02	211.01	218.6	212.61	215.44	223.84	216.27	212.33	225.58	219.54	212.36	218.58	219.45	220.65	215.75	210.22	215.39	220.76	219.12	215.94	216.19	216.82	215.16	220.19	219.5	213.78	223.56	217.3	220.58	219.44	222.17	216.34	215.94	220.09	220.37	219.5	216.07	212.38	219.89	218.99	220.83	217.76
205.37	203.38	210.68	200.32	215.31	213.58	204.93	208.72	203.62	208.76	207.52	207.35	206.45	207.72	216.32	213.73	207.92	213.36	208.98	206.91	210.41	201.25	211.28	206.37	211.32	201.36	206.8	209.61	210.46	213.89	213.52	205.17	210.94	209.51	206.91	206.39	207.06	203	210.22	207.94	212.51	210.6	209.11	208.61	208.32	208.94	208.8	210.39	211.66	208.99
210.15	208.13	203.66	210.82	201.15	203.03	201.81	203.14	206.17	206.45	204.7	206.7	208.83	204.73	202.57	204.03	203.61	196.16	208	208.29	202.31	206.26	202.91	200.77	202.83	205.41	209.18	205.2	203.99	210.26	200.19	205.97	202.63	208	201.26	210.98	203.54	204.92	200.9	205.63	207.49	204.23	201.81	204.25	199.16	206.06	203.28	201.73	200.34	198.58
211.82	212.18	204.76	208.37	213.18	212.66	218.64	208.47	211.3	204.63	207.3	210.49	210.61	206.53	210.49	213.02	212.85	212.49	213.81	212.83	212.9	214.68	211.72	208.71	207.45	213.42	206.28	216.38	207.72	213.12	215.46	210.47	211.43	215.72	217.49	217.81	214.88	216.92	210.69	217.3	214.92	207.25	209.6	207.25	211.11	211.64	213.39	205.81	207.6	210.59
203.86	203.31	201.51	198.09	200.04	202.79	203.24	203.84	203.66	198.94	208.04	200.45	199.55	211.07	198.41	209.45	202.48	205.2	198	202.55	203.25	201.89	201.38	206.42	206.25	199.65	208.65	202.22	202.93	205.34	205.02	203.87	202.51	203.74	202.12	199.65	196.01	204.54	203.29	202.42	199.28	202.66	200.53	201.89	199.26	203.43	200.8	203.42	205.4	192.3
208.95	210.31	212.25	214.07	209.76	209.53	214.88	213.93	215.26	207.34	206.75	214.77	211.17	208.15	214.4	214.35	214.45	212.11	215.26	211.97	209.38	213.83	212.72	211.13	212.04	212.97	209.48	218.66	207.34	207.85	212.42	211.81	213.25	208.72	210.5	217.5	212.3	216.67	207.77	211.23	211.45	214.42	214.14	212.93	214.62	206.94	213.41	214.27	213.87	213.4
197.17	199.7	202.5	202.52	207.58	197.16	200.12	205.08	209.28	208.9	207.59	199.03	204.36	196.19	197.03	205.45	204	211.32	199.69	203.06	199.38	198.3	203.31	201.56	197.81	208.67	204.43	210.32	199.72	200.13	201.14	200.52	197.37	199.87	203.93	201.53	205.56	198.42	207.3	202.43	199.78	205.01	205.14	199.99	205.82	202.95	199.94	199.55	205.6	205.07
210.88	201.02	206.59	211.98	209.13	201.76	217.68	210.36	214	210.16	207.17	213.11	207.97	210.89	205.22	212.08	212.88	215.02	205.61	211.87	207.46	210.97	208.5	209.99	207.76	207.62	200.03	207.93	211.21	216.4	206.98	209.99	207.11	210.64	212.97	203.94	204.57	211.06	209.62	211.89	207.9	214.1	207.42	205.51	206.33	213.67	205.93	211.28	206.93	215.1
201.07	198.4	204.58	196.88	194.49	204.89	198.09	197.58	201.33	192.81	197.78	201.73	207.15	190.54	197.29	204.33	202.39	194.26	203.92	203.08	196.45	194.29	198.44	200.21	195.83	202.52	205.24	202.02	192.52	197.64	194.66	192.96	196.71	203.17	193.59	208.02	202.77	198.11	201.01	201.98	199.95	200.3	199.67	193.23	200.46	195.77	197.81	198.88	197.39	198.64
211.03	208.87	212.66	210.78	211.22	210.2	202.08	206.89	213.19	216.11	215.33	216.29	213.02	213.03	211.58	210.13	212.63	212.72	214.8	211.5	210.49	210.6	213.51	210.89	212.94	213.64	211.09	218.3	217.84	209.72	212.69	211.27	210.8	214.93	215.6	216.7	219.05	217.2	215.18	217.36	222.32	208.77	215.43	208.8	216.92	216.67	204.63	209.53	211.97	212.57
197.04	202.18	202.8	196.6	204.61	197.05	194.16	200.19	200.05	200.06	193.64	195.04	200.86	197.31	201.45	195.42	192.39	201.75	197.97	197.08	198.45	204.8	202.29	200.16	197.94	202.79	199.43	193.02	199.28	192.15	197.89	198.03	196.92	197.82	203.36	203.36	194.02	197.04	200.46	201.15	201.78	201.77	193.39	198.4	199.57	193.76	193.61	195.24	196.7	206.12
202.61	205.58	197.28	203.6	197.69	202.43	196.95	205.33	205.18	206.03	200.01	201.56	201.26	200.05	205.74	201.51	201.95	202.13	202.52	202.69	201.88	195.51	202.89	203.73	201.98	203.96	197.43	198.12	201.87	205.66	192.92	197.08	200	206.13	206.11	202.66	208.56	203.27	202.18	197.63	203.03	194.84	204.07	197.19	197.58	198.47	202.68	198.61	201.39	204
203.73	203.07	207.18	206.27	200.37	202.77	204.85	199.94	201.17	206.49	203.75	200.4	202.2	203.67	201.09	197.92	203.26	200.44	209.11	206.47	202.82	203.63	201.76	204.15	205.68	202.06	202.27	201.24	206.83	194.55	202.88	201.59	211.23	203.6	200.96	198.85	205.82	205.08	205.8	198.81	203.63	202.36	209.38	201.65	202.11	198.43	203.12	202.19	198.5	197.87
217.22	213.88	219.99	209.92	211.81	208.1	211.28	208.04	205.05	204.63	209.9	213.34	211.26	212.87	217.09	215.52	207.68	210.57	209.91	214.07	212.5	216.27	206.22	218.45	213.77	215.62	214.22	213.33	214.6	215.88	213.66	213.38	210.15	205.49	210.8	212.12	214.68	215.02	209.44	211.59	211.52	209.82	206.9	216.91	218.44	211.07	213.92	217.83	209.77	215.1
193.68	192.93	189.47	199.21	194.92	188.96	198.93	197.29	198.94	197.28	199.54	195.2	193.93	195.07	196.43	193.03	196.01	192.55	202.17	195.02	191.69	193.33	195.44	193.07	192.22	192.45	199.03	194.92	195.37	195.73	192.97	193.38	190.89	193.62	187.23	192.56	194.46	197.38	199.72	197.25	201.63	201.06	195.98	202.48	190.65	192.55	194.63	194.65	194.12	192.94
214.51	207.42	213.65	210.62	212.31	211.94	219.44	212.62	209.84	208.86	211.76	213.36	212.19	212.23	203.34	208.37	211.98	210.79	209.97	211.45	209.87	209.99	210.62	213.05	216.72	206.6	210.56	209.89	215.21	212.31	211.02	208.41	221.12	216.52	207.94	206.12	211.69	213.69	213.11	213.23	217.05	215.89	216.71	211.8	214.76	208.28	205.41	217.13	213.63	206.2
208.65	207.07	206.17	214.38	207.86	211.43	204.73	210.45	209.32	210.64	215.86	209.94	209.42	215.36	213.44	211.12	213.61	206.38	213.08	202.71	211.15	210.12	210.59	203.18	210.5	210.37	203.38	209.85	207.82	210.63	203.89	207.28	213.02	204.26	211.56	208.43	207.58	211	212.06	211.91	209.03	208.3	204.61	214.79	201.6	208.61	209.48	213.5	207.75	209.54
198.25	204.51	197.77	196.72	200.18	202.33	201	194.69	200.21	197.41	204.52	199.52	198.62	198.81	204.58	201.71	196.6	199.78	193.45	201.99	203.46	203.1	201.56	197.92	202.25	202.93	204.4	202.82	198.95	198.69	200.25	202.81	192.71	202.38	199.43	199.45	201.13	199.59	193.55	196.85	204.53	201.17	198.11	200.13	205.93	195.22	203.2	204.29	197	197.25
208.25	210.78	210.2	211.76	211.6	212.86	211.61	216.43	213.49	212.05	216.96	215.12	212.2	217.59	214.89	213.84	214.54	212.24	213.57	214.33	208.92	217.31	212.78	211.2	210.82	206.31	206.34	208.49	209.05	213.09	215.96	217.54	210.54	215.43	215.19	214.44	212.36	215.94	220.55	215.9	213.2	210.7	215.83	206.11	212.32	212.71	209.48	211.34	214.68	209.98
209.27	220.68	211.68	214.94	219.35	219.39	220.26	215.56	219.71	220.62	214.62	220.9	212.94	218.15	219.36	217.52	214.64	214.42	218.6	221	216.11	222.36	220.24	215.45	215.21	213.24	219.22	215.4	215.59	214.95	214.41	216.83	215.03	209.97	213.16	225.44	213.62	216.93	215.98	215.79	205.94	218.62	218.02	220.54	214.5	220.33	218.88	212.59	214.44	213.24
221.77	216.07	219.11	219.84	217.33	221.3	220.72	217.64	218.2	214.03	219.01	214.1	216.1	213.61	217.73	217.7	219.06	217.35	209.81	215.16	210.44	220.65	219.77	221.75	215.66	214.65	220.5	217.82	215.08	215.51	218.47	222.83	215.65	213.88	218.31	220.19	212.82	212.97	221.26	212.67	220.59	212.48	215.08	223.71	216.52	214.82	220.62	221.97	216.76	214.42
206.72	197.81	197.49	201.97	203.04	198.72	202.45	198.13	201.65	196.69	197.95	203.71	197.39	203.91	196.05	203.53	201.16	201.53	201.28	204.18	200.3	205.34	199.06	202	196.38	206.41	196.89	203.36	200.39	201.93	196.55	201.91	197.91	202.94	197.16	198.08	201.75	207.94	198.3	205.97	192.66	198.29	202.01	195.64	194.77	199.97	200.11	198.32	198.99	204.2
221.98	223.74	220.91	218.69	217.81	214.29	220.86	223.26	214.2	218.66	217.33	220.85	220.02	214.22	217.07	209.98	215.01	217.33	212.32	214.69	214.96	221.85	214.45	216.36	217.07	216.59	212.51	214.71	216.81	218.6	217.41	221.57	225.55	211.59	216.8	216.85	214.01	216.81	220.81	211.03	220.73	218.32	218.86	220.94	224.07	217.35	220.14	215.64	221.65	212.86
206.97	209.07	211.52	204.71	204.65	212.22	207.28	216.25	201.81	207.17	210.08	216.27	209.09	207.8	207.22	210.23	209.67	208.95	204.43	208.04	208.23	205.06	208.45	212.4	207.62	206.83	206.1	209.25	211.77	210.74	205.52	207.34	210.2	211.61	206.27	212.25	204.74	214.37	215.82	211.77	213.01	211.96	200.11	203.84	212.46	212.75	211.48	206.47	209.21	206.59
212.95	220.51	219.08	222.26	220.56	215.82	218.77	222.77	216.59	217.43	221.39	220.35	216.59	221.1	215.73	216.51	221.25	215.69	217.51	213.03	217.09	217.21	220.11	211.45	220.85	212.25	214.05	213.68	217.31	214.93	220.62	218.78	209.7	219.43	214.77	209.55	220.37	214.8	213.18	223.04	213.52	222.59	215.32	218.39	214.85	221.15	214.54	220.77	215.34	218.1
203.94	198.59	198.18	205.98	203.79	200.48	204.94	205.63	200.76	199.56	206.59	202.79	197.63	201.02	196.3	199.08	202.03	202.41	201.92	202.99	194.38	199.89	200.46	205.96	199.54	200.33	203.59	200.02	196.64	204.24	198.13	197.93	207.87	197.58	204.22	202.04	198.37	197.26	196.29	198.87	195.61	203.36	203.05	202.46	199.52	200.02	200.54	199.58	201.68	200.75
206.05	201.26	198.67	204.55	211.25	212.51	202.57	203.07	201.11	202.45	203.3	204.63	197.77	205.65	207.06	207.03	198.99	203.03	204.4	208.03	203.64	204.98	203.39	201.95	202.67	204.86	210.07	207.16	210.61	209.94	205.54	209.17	201.4	207.51	205.25	200.28	198.26	207.61	208.17	209.95	200.52	208.33	197.56	202.41	208.35	207.35	204.64	209.66	205	201.94
203.36	209.27	209.88	209.38	208.21	211.34	205.19	207.78	206.49	205.45	202.67	212.64	209.31	211.97	209.91	204.7	208.83	210.56	206.92	201.83	208.92	213.75	207.18	209.54	208.03	203.12	208.09	206.73	205.21	208.99	208.91	208.65	212.48	219.16	214.64	213.62	206.08	210.6	212.7	214.11	212.76	210.75	214.63	204.27	214.18	217.09	209.18	211.31	212.28	211.84
200.33	195.66	201.79	205.55	201.97	202.13	206.25	201.25	200.37	206.38	199.63	201.74	206.46	203.75	204.92	205.7	209.7	209.4	210.14	205.7	206.87	205.93	207.49	201.16	205.63	203.6	205.34	208.52	199.5	203.03	201.91	199.05	200.24	205.95	206.71	206.4	202.55	206.26	207.38	196.26	205.45	201.45	205.78	208.51	200.47	206.47	206.13	204.88	200.39	208.5
201.07	196.9	201.1	198.72	198.87	198.06	207.75	197.95	198.1	200.57	195.8	200.03	206.51	198.59	202.52	198.22	197.96	202.63	202.35	202.06	195.87	201.21	199.82	199.87	203.87	202.37	201.34	196.51	196.33	201.02	204.47	196.14	192.5	205.96	202.52	197.41	197.8	202.11	195.47	202.09	200.18	198.69	197.57	206.56	204.52	203.51	194.49	202.71	204.33	200.14
205.29	204.73	206.32	208.77	213.8	203.57	204.57	215.74	212.16	209.58	212.47	207.91	206.92	208.66	212.8	206.62	206.19	211.4	207.83	208.98	207.03	208.15	205.07	205.58	204.89	208.42	209.24	214.09	210.69	203.32	211.44	215.27	210.71	206.07	210.96	213.33	206.49	208.72	212.4	205.13	208.61	209.84	208.96	204.5	214.34	204.68	206.86	204.21	207.75	209.82
213.84	214.88	212.72	212.35	213.66	208.98	205.35	214.7	214.36	209.9	208.4	215.39	213.59	215.55	217.09	209.64	211.92	210.17	209.29	214.17	209.47	217.13	214.77	209.11	205.38	209.68	211.53	208.72	208.31	213.34	215.13	214.07	208.01	213.14	211.81	208.3	210	211.33	217.94	212.15	215.92	208.87	209.85	216.92	217.84	206.11	212.6	214.88	210.56	214.35
203.34	201.63	202.3	205.7	203.86	199.24	204.47	204.14	206.96	201.62	210.32	202.69	203.74	204.44	200.67	197.56	205.9	205.32	202.63	203.5	200.44	197.88	210.42	204.53	198.74	202.11	198.76	195.9	202.21	198.29	200.81	205.92	202.01	207.64	201.36	202.79	201.06	201.87	200.13	199.95	201.86	205.65	201.81	202.77	203.03	201.21	204.82	202.78	196.62	199.16
194.07	191.56	194.49	196.75	190.38	201.91	194.75	190.8	196.22	197.57	195.91	195.18	193.52	189.87	193.96	196.84	199.32	200.27	193.03	195.32	191.41	193.22	196.25	195.01	197.04	193.22	188.4	199.63	195.1	195.16	193.34	189.57	198.3	197.22	190.36	190.71	188.77	196.23	196.93	192.46	192.77	195.69	196.82	193.28	192.7	202.76	191.14	191.67	194.32	191.04
211.83	216.29	210.8	217.63	216.16	204.93	210.06	213.21	209.33	209.22	211.47	206.59	207.67	217.77	210.02	214.22	218.69	216.9	221.22	212.01	213.05	213.17	213.61	211.81	209.68	206.94	214.39	210.08	212.79	216.86	214.81	209.62	211.04	210.63	215.01	224.46	217.48	202.3	216.02	209.95	214.33	214.54	207.09	212	206.38	215.99	209.96	212.64	214.59	210.91
200.52	198.97	196.86	195.55	204.92	201.4	202.85	204.54	203.01	200.66	192.95	200.65	198.13	201.94	201.28	207.7	206.92	202.3	200.83	199.18	194.04	207.83	204.68	207.3	197.18	199.35	204.78	199.16	203.06	205.57	200.32	201.65	201.18	204.93	204.48	203.7	204.93	199.27	204.47	208.77	203.26	203.8	202.96	201.21	196.64	200.63	206.86	205.56	202.5	204.69
211.33	213.77	211.92	214.43	215.84	205.83	210.48	213.34	212.87	217.22	213.86	214.43	209.42	208.37	216.99	212.14	215.76	215.58	215.66	212.33	207.72	203.97	209.55	207.05	212.06	213.77	214.28	212.61	208.86	211.1	210.62	215.98	214.77	215.34	208.53	210.55	213.68	206.43	208.91	207.55	213.8	215.32	214.32	218.54	211.26	217.8	214.39	207.03	212.37	211.14
209.12	206.17	210.12	209.36	206.28	203.84	207.02	209.73	213.41	211.7	212.88	204.93	204.84	206.9	212.66	210.26	209.53	204.12	209.35	207.24	205.99	201.7	209.12	215.76	213.01	206.82	209.59	203.24	211.1	206.75	202.14	205.03	209.79	208.92	210.45	207.51	209.77	212.95	208.25	206.83	203.58	209.04	210.34	202.8	206.88	210.32	202.38	211.81	211.16	197.77
219.19	215.85	213.71	214.1	221.63	219.18	219.68	216.83	222.9	214.16	213.24	217.28	214.97	222.94	216.42	214.22	213.29	214.56	215.71	215.56	220.08	214.65	212.19	214.03	217.17	220.6	209.64	219.9	212.43	221.29	215.66	212.24	218.15	214.75	219.7	214.58	215.4	219.68	214.17	223.89	224.02	212.96	216.23	212.23	217.27	219.81	221.81	219.63	216.34	214.29
215.8	225.1	218.36	218.5	221.72	216.71	215.76	221.19	221	218.27	216.67	217.84	214.97	217.63	221.59	210.9	218.87	212.34	213.88	229.83	213.37	214.16	217.35	223.83	216.49	218.93	217.92	225.19	217.31	212.97	214.88	221.34	219.74	217.1	218.63	221.7	218.9	210.55	223.56	219.77	218.14	218	211.58	220.74	209.62	213.95	212.43	216.72	213.78	216.46
218.81	215.39	220.58	211.57	214.38	215.64	217.67	220.08	209.63	217.56	218.46	217.33	216.18	215.7	215.83	221.2	214.9	219.69	217.86	213.64	215.86	220.04	213.29	215.06	213.29	219.49	217.56	217.24	213.5	216.02	217.04	218.83	216.96	214.05	217.93	216.65	219.43	215.36	214.35	212.38	219.1	213.68	213.24	219.29	223.99	216.28	215.94	215.21	215.51	220.62
196.83	199.79	203.53	195.36	194.37	201.57	199.14	197.8	194.76	201.13	200.42	203.22	199.1	193.55	208.07	197.84	204.63	198.78	197.38	199.82	196.56	201.27	195.55	197.61	200.18	201.99	198.51	206.51	198.27	196.86	203.12	201.78	194.47	197.98	205.07	196.28	198.52	203.92	197.6	200.34	196.25	200.6	206.18	201.86	202.18	200.79	203.58	199.54	201.87	198.65
217.97	213.76	214.27	217.66	215.96	217.04	215.04	215.65	214.99	214.68	219.43	212.11	219.38	217.44	217.93	220	220.36	214.34	217.01	216.57	219.26	226.29	209.71	213.54	224.08	216.01	216.41	215.97	221.79	215.46	216.97	215.25	216.52	225.7	215.8	217.4	215.65	212.2	213.64	218.98	224.39	215.22	213.97	209.1	213.18	216.49	209.75	217.67	219.29	213.32
204.76	206.47	203.48	199.46	199.55	204.76	195.26	200.45	200.31	207.48	202.08	194.75	194.16	199.2	195.92	190.98	203.11	204.05	193.53	194.43	202.18	202.81	199.11	199.18	202.78	194.85	209.01	199.03	199.1	196.3	196.68	196.76	196.17	193.23	199.25	198.33	198.31	197.04	197.97	200.83	196.57	196.88	191.34	199.35	198.57	195.58	189.69	200.48	199.37	200.38
209.63	205.59	209.82	207.98	209.28	207.23	211.98	209.95	204.17	204.37	207.99	206.54	207.61	204.15	206.6	211.38	208.98	209.67	212.65	210.02	205.64	207.66	207.13	209.58	208	207.63	209.49	205.48	210.52	216.75	203.48	207.12	209.93	212.28	210.19	205.84	206.76	210.05	198.88	209.34	208.15	215.72	210.42	204.26	207.78	203.48	211.29	208.04	208.99	203.81
205.59	208.52	207.11	206.57	209.05	204.85	207.29	216.71	205.05	208.15	208.14	205.86	207.63	211.41	211.43	208.65	210.63	207.09	206.47	205.04	209.61	210.08	207.82	216.1	202.67	216.52	214.7	213.06	206.7	206.01	213.49	212.77	211.07	211.42	213	206.74	209.78	206.4	213.88	210.46	209.47	207.71	210.48	212.42	210.27	206.35	208.43	206.52	204.23	202.13
211.03	204.69	211.51	208.16	206.94	197.37	204.97	206.24	204.66	206.79	201.44	204.6	205.68	201.48	207.22	201.2	206.99	198.39	206.08	205.98	207.49	211.05	207.17	199.06	202.31	202.02	202.83	201.74	203.87	207.62	202.33	204.45	205.22	203.35	202.05	204.43	205.29	206.68	209.8	203.72	205.26	197.84	203.46	208.98	203.73	204.95	204.48	202.04	204.57	202.33
207.19	202.16	203.12	201.4	198.17	200.05	195.16	204.06	206.32	200.28	207.08	204.45	202.36	202.41	207.66	197.62	203.09	200.73	205.45	209	203.69	204.09	195.53	207.83	207.06	201.5	206.83	207.35	205.66	206.84	201.53	202.74	205.45	206.62	201.93	203.6	205.34	204.41	202.29	201.22	205.52	208.47	203.72	207.34	200.72	207.38	208.17	202.98	201.3	207.55
193.2	199.6	200.01	199.06	201.32	195.41	205.42	203.74	206.02	203.51	204.16	199.69	194.12	198.39	207.76	199.49	197.73	200.63	193.54	197.52	203.52	195.19	201.91	201.39	202.06	200.92	200.81	199.17	201.92	205.13	197.91	195.44	197.22	196.65	205.92	189.73	203.92	196.83	203.26	200.78	199.93	198.31	197.54	196.83	204.04	201.64	198.59	201.16	205.87	201.04
202.53	212.24	205.19	213.66	213.93	210.89	208.4	205.06	212.61	207.33	209.94	208.57	217	209.4	214.15	207.9	202.88	206.33	217.49	202.78	214.52	208.98	208.7	209.05	205.84	215.31	211.01	208.69	211.73	212.22	214.62	210.5	213.81	204.41	217.78	212.44	210.8	213.12	205.16	208.5	206.86	205.23	209.72	208.29	212.69	208.56	207.07	217.29	206.52	212.03
216	215.91	222.38	220.49	220.42	214.48	212.82	221.71	223.82	216.61	221.64	220.36	213.3	216.43	215.15	219.81	216.54	221.86	218.3	216.07	218.66	216.3	210.82	214.08	211.36	222.57	211.5	216.94	219.38	218.56	212.89	218.24	216.46	220.91	219.77	212.74	213.6	223.08	216.52	215.29	214.6	214.23	220.17	218.52	220.6	216.16	217.17	209.94	210.82	217.32
202.1	205.58	205.6	207.34	200.16	204.17	206.61	199.08	201.18	202.2	198.27	201.26	203.48	204.25	201.51	202.99	207.95	206.4	206.57	203.31	208.98	201.03	204.02	205.3	204.18	205.67	206	201.14	204.42	198.6	200.87	202.98	200.01	195.79	205.17	203.08	200.37	206.04	199.99	200.41	205.44	197.17	201.89	196.89	203.05	200.99	200.06	196.93	201.93	199.45
195	199.49	195.11	197.28	198.32	187.85	189.62	188.67	192.7	193.72	192.36	196.79	199.99	194.17	196.31	192.43	191.69	195.04	200.86	193.11	193.91	198.2	193.68	196.5	195.01	197.01	196.08	197.38	194.99	192.41	203.21	193.99	197.39	195.58	198.77	190.85	192.74	194.57	192.03	199.58	198.07	192.07	194.55	200.86	198.37	195.28	196.7	201.73	195.88	196.57
197.29	199.17	199.81	200.3	194.94	199.26	201.21	198.58	194.83	199.61	202.62	194.94	198.71	199.24	204.25	195.83	203.02	195.62	198.76	197.57	209.66	198.76	196.85	194.72	196.79	192.92	197.82	200.26	199.49	196.78	195.62	198.36	200.9	203.61	196.14	198.14	195.14	203.33	188.38	205.33	198.74	193.73	201.27	194.96	194.97	192.29	199.36	200.31	197.76	195.29
207.06	204.42	202.85	200.78	199.14	200.6	202.42	200.35	205.54	201.33	203.76	202.1	205.53	203.14	199.39	204.53	204.26	202.41	206.37	203.54	194.99	203.47	200.33	202.72	200.11	202.11	201.26	207.67	205.2	202.54	201.93	201.39	205.61	207.71	202.01	195.33	203.54	209.35	200.68	202.48	198.12	204	208.18	204.22	201.71	203.42	205.81	204.72	204.62	207.17
206.33	205.19	213.31	211.07	201.83	212.85	208	210.25	208.92	209.33	208.67	204.81	211.86	210.36	203.48	208.19	211.28	200.98	209.53	213.4	213.48	202.68	207.19	205.45	213.76	202.46	207.6	204.33	201.19	208.19	207.43	209.85	205.44	206.1	210.44	201.84	212.75	209.1	207.14	202.31	202.93	205.96	213.45	214.08	202.43	214.65	204.23	210.11	209.94	210.91
200.9	190.2	199.56	201.01	193.46	192.06	202.81	202.94	202.87	195.65	205.34	202.75	196.73	195.03	193.31	197.53	200.83	195.15	204.44	199.43	199.13	192.8	197	205.2	195.21	204.2	203.36	204.52	201.82	205.19	202.14	201.07	199.76	199.32	198.51	205.26	197.83	199.58	201.48	197.88	203.52	197.32	199.53	202.41	202.13	198.3	198.87	203.22	201.24	198.42
209.26	212.49	210.33	218.84	209.69	218.88	213	213.66	217.64	217.93	213.7	212.23	214.7	214.34	217.89	214.85	213.07	219.41	216.58	217.25	215.83	214.99	207.93	206.41	212.87	217.41	215.06	212.38	206.48	218.33	223.35	204.01	210.42	216.68	209.24	217.05	212.93	215.43	209.12	216.42	214.05	212.37	212.63	213.18	212.03	221.08	209.02	216.62	218.79	212.28
205.81	204.63	201.56	206.16	201.16	207.62	198.93	201.68	207.15	204.39	204.04	199.82	204.61	200.5	201.7	205.09	199.96	211.04	198.39	205.22	206.29	207.63	200.44	206.29	203.88	209.06	201.93	200.89	203.77	202.74	202.87	199.92	202.63	193.15	206.07	199.27	204.83	204.11	202.59	208.87	206.43	198.9	203.59	204.45	208.01	206.36	209.17	206.01	203.04	209.44
211.05	204.64	199.99	205.63	212.28	210.58	203.27	210.01	209.36	211.27	206.7	205.44	205.45	209.81	204.4	207.84	208.72	203.84	214.62	208.34	213.07	210.3	209.78	205.13	206.82	207.65	204.76	205.52	210.39	215.64	202.04	203.93	203.93	201.33	209.16	206.72	209.73	205.74	213.21	209.58	201.02	213.54	200.73	206.74	206.7	211.27	200.9	208.5	204	215.51
201.95	213.11	207.86	214.52	206.03	208.51	205.28	207.24	210.78	210.92	205.76	204.18	204.64	206.36	211.64	212.86	206.85	207.63	210.39	211.76	205.5	206.05	207.37	206.92	209.05	207.4	209.89	206.66	210.33	207.37	209.18	204.39	203.88	207.22	208.35	209.16	207.31	201.55	211.06	211.02	209.25	211.34	213.14	211.56	203.54	208.92	205.14	203.66	211.97	207.6
206.42	198.28	207.09	208.69	201.63	209.59	210.16	202.49	208.78	204.41	209.23	209.1	207.56	210.85	203.92	209.18	206.77	204.71	201.71	202.46	206.15	207.37	207.77	204.03	208.8	213.61	210.37	204.94	206.82	205.84	214.95	208.47	205.76	204.89	209.09	204.26	203.35	205.54	208.41	209.72	205.3	203.71	201.79	207.13	202.55	208.74	202.68	207.56	208.82	205.01
207.93	204.77	207.75	207.71	213.06	208.33	204.96	199.13	206.57	204.58	203.33	197.91	205.08	207.77	208.03	211.09	209.56	206.64	208.11	206.31	208.99	210.49	207.4	203.85	200.79	197.58	206.11	199.41	203.8	205.09	206.21	205.16	203.36	202.12	204.08	205.23	206.76	206.5	214.58	211.25	204.97	206.38	202.12	207.45	205.59	213.05	206.96	211.24	204.71	200.59
215.63	215.59	208.69	206.51	204.68	205.01	214.45	213.73	210.92	207.81	208.68	204.28	209.02	213.06	209.44	208.76	208.06	215	203.75	211	208.02	207.24	205.9	212.42	208.97	207.5	205.05	205.35	205.92	212.19	208.64	214.53	208.26	208.43	205.53	214.72	212.95	210.9	208.49	206.84	211.81	204.5	200.57	208.26	210.58	209.8	212.86	203.51	202.64	213.16
205.7	208.26	205.97	213.51	207.09	208.35	207.52	208.82	209.07	207.29	207.35	208.01	214.6	209.18	208.77	209	205.74	213.41	211.65	211.5	216.2	212.59	210	211.52	212.79	213.04	209	214.05	210.82	211.94	212.58	210.84	211.35	208.9	211.25	207.07	206.69	208.17	209.73	211.21	210.06	211.47	209.16	209.3	210.08	205.47	214.23	211.32	206.54	208.78
208.75	205.1	210.66	207.02	204.28	205.24	206.35	208.95	213.53	204.53	210.15	210.58	205.62	209.13	206.06	206.91	214.62	207.93	207.06	207.85	208.45	207.67	210.41	203.53	214.71	204.33	208.65	207.32	207.36	201.06	210.75	207.62	207.66	211.93	205.55	220.03	211.99	210.09	207.21	211.65	207.62	206.53	205.45	209.35	207.26	208.75	205.23	208.29	204.12	211.01
207.59	204.19	206.84	202.81	205.44	206.04	202.9	209.23	212.32	206.14	207.48	205.62	206.32	210.46	213.87	210.09	208.71	206.17	208.23	211.23	210.4	203.91	207.07	206.15	205.25	203.9	203.96	206.98	209.28	200.8	210.69	208.23	210.96	206.61	208.14	206.14	205.07	207.45	203.09	207.85	204.89	209.93	209.7	203.56	210.21	209.66	210.95	207.79	208.75	206.94
206.78	201.71	210	211.34	205.92	206.64	203.65	214.17	206.03	208.66	209.92	211.08	202.13	206.34	211.25	213.19	213.6	210.36	199.62	205.93	210.79	207.43	211.61	203.81	204.27	208.29	208.01	208.81	209.62	208.64	210.01	209.69	207.85	206.21	210.5	215.69	205.5	207.6	208.23	210.26	203.64	205.33	203.83	202.86	201.93	205.46	206.17	205.37	204.13	205.74
207.99	214.01	211.53	209.96	208.89	204.38	208.15	209.67	210.6	207.79	205.68	214.85	213.91	209.32	206.89	211.33	205.2	210.33	205.13	211.08	208.87	205.7	205.98	207.19	214.62	212.96	212.22	209.22	212.72	213.9	210.4	210.82	213.71	209.02	204.31	203.82	211.16	205.88	206.95	205.51	207.68	209.4	212.39	201.13	206.17	203.95	207.01	208.52	206.41	207.32
195.75	197.71	202.46	201.78	197.46	199.38	196.84	195.46	208.66	201.66	197.08	198.15	194.41	191.32	203.33	196.48	198.28	193.09	192.18	204.77	202.09	198.14	196.41	201.6	202.7	197.02	200.52	195.53	196.64	198.07	194.36	201.03	198.51	195.04	192.56	193.87	198.81	200.66	197.36	200.41	203	195.61	197.03	202.06	202.58	191.51	197.93	199.63	195.33	196.63
201	197.77	198.37	192.16	200.3	202.15	203.56	206.01	193.27	202.53	205.47	204.53	199.87	192.07	197.01	200.46	203.17	205.34	203.38	199.03	201.65	200.85	200.45	191.58	197.97	201.31	200.81	202.64	203.76	207.67	199.49	201.33	197.55	204.1	200.26	199.72	197.67	200.47	202.41	205.36	203.25	199.97	208.38	201	204.68	202.37	195.72	199.2	200.2	200.6
213.01	203.52	210.3	209.07	205.14	210.22	210.29	209.73	213.45	204.22	210.71	200.18	202.76	206	207.08	212.23	202.49	208.23	209.85	208.77	214.64	203.96	208.35	207.87	209.25	210.02	211.97	205.08	208.93	212.22	214.92	205.44	208.78	205.78	209.94	206.16	203.92	210.35	206.39	206.98	212.23	208.03	210.04	201.49	203.26	206.73	210.38	209.72	205.46	211.61
215.5	210.87	210.05	210.13	210.51	207.74	212.76	212.89	209.22	212.52	217.83	205.63	214.22	211.7	218.2	211.65	212.68	209.54	210.15	209.81	210.69	214.97	211.66	208.75	207.82	210.05	210.36	208.39	220.83	213.1	212.96	212.13	210.33	211.55	210.82	204.41	207.46	211.33	215.32	212.45	212.89	210.85	213.56	207.93	210.48	213.41	215.05	210.37	220.49	211.65
209.43	201.52	204.69	200.92	213.85	207.94	214.25	209.64	208.21	205.73	204.46	213.71	205.3	205.57	208.62	200.72	215.23	203.9	204.89	210.59	208.66	206.97	216.18	210.57	209.39	209.86	212.45	210.62	209.65	204.25	210.59	200.76	209.49	212.82	200.8	212.36	209.43	207.79	207.2	208.48	207.28	206.94	208.37	206.73	206.03	207.17	206.83	207.88	210.68	208.33
206.45	200.34	206.6	207.5	200	206.48	202.13	210.63	193.93	204.88	209.08	200.46	200.52	204.36	209.32	203.16	203.39	199.62	198.88	207.49	208.46	206.88	207.2	199.47	200.15	202.47	203.71	204.26	206.3	202.08	199.85	203.49	213.19	201.86	209.87	202.04	198.2	200.97	206.73	206.27	201.15	203.95	209.28	199.8	201.28	201.56	210.91	204.99	205.22	196.3
216.44	212.78	221.28	215	212.92	217.8	213.66	206.43	214.8	208.81	213.59	211.9	216.65	215.3	211.49	207.64	218.6	214.03	214.23	213.56	212.43	213.5	211.15	211.84	213.28	214.94	209.27	216.75	220.63	212.57	215.83	214.24	211.68	214.58	219.65	213.76	208.76	215.16	205.77	212.85	217.12	211.47	210.19	216.87	209.87	214.61	215.09	217.62	213.11	216.27
206.94	215.39	210.59	212.61	210.84	210.35	221.21	208.02	210.31	213.12	215.94	212.29	215.35	211.61	209.9	209.18	214.22	209.87	211.85	210.94	208.26	217.82	218.52	207.8	207.23	211.95	210.31	208.76	213.24	218.21	208.88	211.49	208.92	212.99	211.16	216.24	211.85	209.48	213.8	210.87	211.97	213.86	206.06	215.38	212.47	215.46	214.54	205.04	215.24	207.39
201.56	204.39	201.24	204.92	198.25	205.68	198.3	203.64	210.13	207.18	203.75	207.34	200.87	201.02	197.38	200.6	197.54	201.06	198.94	205.64	207.12	204.19	198.87	205.05	206.77	197.88	201.09	205.19	199.07	202.2	204.19	198.46	193.85	199.63	202.15	199.73	201.59	202.46	200.36	199.92	204.5	204.98	194.39	201.81	199.51	202.16	201.58	203.37	204.73	198.5
212.09	209.1	207.3	211.42	210.87	211.12	212.4	213.01	203.7	213.89	207.22	208.15	210.57	208.92	208.41	205.22	203.06	208.4	205.98	210.97	205.65	201.43	206.01	217.52	208.82	207.89	202.78	207.09	208.11	207.8	212.5	203.24	214.59	204.65	207.41	205.48	203.08	215.2	207.47	201.03	210.65	210.3	207.99	207.97	206.09	205.97	208.77	207.93	206.68	205.19
200.24	197.44	207.94	202.23	200.61	203.13	202.48	204.8	202.38	204.51	197.92	208.85	208.02	203.88	201.74	204.58	203.58	203.39	204.58	203.11	208.22	205.45	205.53	202.86	207.8	203.84	206.73	207.02	201.59	203.89	208.74	196.63	206.31	202.07	210.01	195.61	203.31	198.7	209.48	197.64	202.67	203.69	206.3	201.84	206.86	205.71	204.59	208.29	204.78	201.21
215.87	211.51	223.42	211.12	215.68	217.13	220.11	215.83	216.6	218.34	213.55	215.81	226.84	223.46	213.62	220.83	220.74	216.85	215.57	218.23	211.04	217.38	213.95	224.43	214.07	217.59	218.55	220.41	218.7	216.75	218.34	223.94	214.94	215.93	218.5	216.86	215.03	214.72	216.74	215.96	215.32	218.23	213.31	215.75	221.13	215.37	216.91	214.23	218.15	217.45
213.89	200.09	213.81	213.2	210.77	206.15	208.85	205.76	202.88	211.22	206.96	204.74	217.23	202.15	203.98	215.29	207.18	210.01	213.19	213.06	208.83	208.53	212.03	206.19	212.15	207.8	206.05	208.63	206.27	209.76	208.62	208.58	204.03	203.63	216.66	210.62	208.14	210.29	211.72	209.57	203.96	205.7	207.56	215.97	206.21	213.18	207.25	208.6	209.01	206.76
209.45	214.77	206.32	207.04	206.71	211.71	211.23	216.05	211.73	211.22	205.37	209.95	211.22	213.38	205.14	205.43	211.14	208.34	207.99	205.04	211.5	209.43	212.93	211.12	202.87	201.14	204.9	210.5	203.93	209.78	209.81	211.83	209.24	206.91	213.65	210.46	211.54	213.62	211.74	209.09	207.28	208.2	203.55	207.29	217.15	207.93	212.16	209.97	211.62	213.74
215.68	207.77	211.43	205.08	201.67	201.05	206.09	211.84	214.08	210.81	206.95	207.05	207.62	213.07	210.76	209.28	217.46	214.65	210.7	211.96	209.2	209.87	211.72	206.12	210.65	209.42	206.84	215.45	213.81	210.01	210.05	213.08	210.34	209.49	206.13	214.88	209.96	208.28	212.39	204.29	200.48	205.68	215.05	211.9	216.59	213.52	209.5	206.06	206.28	208.88
201.66	206.61	204.89	204.55	209.19	210.85	204.85	208.1	207.72	208.86	211.56	213.08	210.32	210.49	207.18	213.95	207.02	214.75	211.01	203.93	205.61	210.15	211.83	208.41	205.18	213.29	209.03	213.77	206.18	210.88	206.18	210.35	206.9	200.73	211.41	209.43	207.96	206.49	206.47	210.93	210.32	207.65	214.98	205.4	207.5	203.48	203.02	209.14	212.11	207.45
219.34	214.05	221.1	214.19	213.45	215.83	214.15	209.19	218.63	215.31	222.12	217.14	222.44	212.39	217.24	223.62	218.72	216.56	216.52	215.17	221.33	214.75	213.52	217.03	212.61	214.09	216.73	215.91	210.03	221.32	211.74	215.93	219.68	220.29	208.7	212.83	215.19	218.22	223.17	213.43	217.3	217.31	217.83	215.21	211.85	219.44	215.13	218.81	217.63	217.58
198.57	203.78	198.84	202.91	200.16	201.79	197.46	200.96	204.82	200.73	190.27	195.38	202.57	197.86	192.6	203	206.22	195.89	202.53	196.98	198.74	196.64	201.91	200.02	198.46	200.53	202.96	205.07	195.81	198.97	202.3	206.95	213.16	200.69	201.97	205.13	201.21	195.91	205.39	204.56	200.52	205.63	199.94	199.42	203.95	195.85	192.66	198.01	206.15	197.94
214.24	215.8	213.76	214.19	210.05	221.64	217.88	212.79	218.18	215.86	207.1	210.55	212.08	216.95	215.17	219.21	216.24	214.27	215.57	216.98	211.38	211.44	214.42	214.16	217.41	205.41	215.41	211.26	216.68	215.57	209.08	214	214.57	210.64	213.98	218.13	215.05	204.47	213.21	212.49	214.73	217.27	207.89	209.65	212.4	216.17	217.9	217.63	212.76	211.07
212.55	204.3	208.77	208.08	205.18	203.47	210.05	210.43	209.36	209.81	207.25	210.58	208.05	208.58	215	209.57	206.77	210.45	209.52	205.63	205.08	208.63	210.04	212.6	206.19	211.7	207.27	202.95	206.75	204.37	205.23	209.19	207.06	207.15	215.46	203.05	207.61	209.42	204.62	199.62	212.96	208.2	207.02	207.4	212.32	206.24	210.44	212.09	206.95	205.13
213.45	218.46	220.71	206.74	219.58	215.51	218.67	217.22	213.02	213.87	217.13	217.51	211.84	218.09	222.66	215.99	218.61	214.16	213.32	220.57	219.28	210.39	220	217.41	215.31	213.93	215.54	217.24	215.95	220.14	211.82	218.32	216.23	216.38	216.63	220.98	212.03	220.37	219.43	214.67	218.02	215.42	215.05	215.63	217.78	224.58	216.29	215.25	222.05	216.19
201.63	202.41	209.79	211.01	207.1	210.2	209.6	205.54	210.42	210.79	209.78	208.73	210.88	210.87	207.18	211.63	208.72	204.81	210.38	213.97	207.33	214.38	202.87	208.39	208.61	206.72	208.5	205.86	207.21	209.52	207.42	212.87	211.75	217.75	204.83	212.13	206.93	201.4	211.71	208.61	208.85	213	208.96	203.41	212.82	209.73	207.49	210.29	212.11	211.26
196.76	205.99	209.1	199.73	199.22	196.6	201.39	200.17	201.26	198.3	198.52	209.44	209.12	199.12	202.49	198.06	200.4	201.91	193.81	206.78	200.91	195.1	200.81	203.65	203.38	199.31	197.52	203.62	202.78	195.92	204	197.84	201.17	195.63	199.96	198.74	203.08	196.26	202.5	191.83	205.17	200.91	202.12	207.67	203.64	193.17	204.37	197.08	201.26	197.83
209.77	207.39	205.69	207.29	202.5	206.63	204.14	209.86	204.48	203.47	200.83	209.18	199.24	203.03	207.23	211.04	209.05	201.87	203.58	212.31	205.65	202.48	204.33	213.46	207.74	205.82	205.02	206.97	203.49	203.67	204.56	206.86	198.2	205.86	207.52	210.35	198.97	207.86	203.12	204.52	210.86	206.17	203.28	207.86	204.06	209.62	210.99	207.9	203.32	207.38
211.54	207.95	207.44	207.68	205.3	205.86	204.58	204.79	202.18	200.3	203.99	207.49	195.13	206.49	202.5	202.98	202.56	212.43	205.78	201.07	204.54	205.52	207.84	208.56	205.69	211.01	202.69	211.4	208.79	202.52	210.86	214.6	206.02	206.71	205.81	204.78	206.07	201.87	203.27	209.78	198.83	209.61	208.42	211.9	207.23	203.5	210.05	203.96	208.25	213.34
208.33	206.39	211.92	204.42	204.96	209.15	207.39	206.13	206.14	202.75	208.47	206.42	206.86	207.84	209.12	210.2	198.78	207.28	206.57	209	207.31	208.35	211.58	210.16	204.76	205.15	207.55	210.76	208.64	207.2	212.1	210.97	206.94	213.42	208.19	197.78	208.47	205.9	214.64	205.09	206.15	205.36	211.43	208.59	207.63	208.55	201.89	206.87	211.02	205.14
196.58	200	205.87	196.74	199.56	194.63	200.1	201.1	205.11	199.15	196.73	202.48	203	198.09	202.06	203.38	205.57	195.98	203.04	190.4	196.78	199.51	199.81	199.44	204.06	198.75	198.55	198.48	197.26	196.32	204.03	196.54	197.78	200.87	196.69	196.37	200.39	194.28	195.74	204.21	196.82	194.05	196.66	203.72	203.44	198.34	198.15	196.01	197.17	196.63
199.48	198.42	200.92	200.59	200.09	198.72	201.63	200.35	203.96	198.95	197.47	205.12	203.86	196	198.71	201.29	200.5	199.32	203.8	196.88	197.31	197.14	200.87	198.36	196	195.92	209.1	200.58	199.85	199.92	194.91	204.29	201.4	198.96	191.68	198.29	202.16	202.12	191.18	198.95	195.52	199.83	198.21	206.91	205.34	207.38	201.7	206.52	195.34	197.2
210.03	206.55	203.09	205.66	205.78	203.86	205.86	204.85	207.91	197.27	202.39	208.96	200.65	205.22	205.88	201.69	201.07	208.89	203.6	209.62	205.1	203.95	206.7	202.12	204.06	205.61	201.99	201.83	202.07	204.96	203.97	206.27	201.35	202.31	199.97	202.2	206.73	204.3	205.21	204.29	204.64	207.46	199.78	205.8	197.78	205.27	201.97	210.01	205.87	202.34
203.18	214.01	209.54	208.84	208.99	206.93	202.68	214.85	211.97	209.94	211.2	206.65	209.72	204.86	206.81	202.4	206.03	211.27	203.56	202.14	206.86	208.31	205.58	204.77	216.12	209.82	211.62	210.09	201.41	209.59	204.71	209.85	212.39	210.61	205.84	207.24	203	203.39	204.09	204.34	214.51	208.14	207.74	209.94	208.07	209.41	207.17	206.65	207.24	208.33
208.85	206.01	208.16	203.37	207.6	205.63	210.35	206.96	211	207.94	203.97	209.58	209.12	202.99	202.18	211.83	210.88	206.38	206.97	210.71	212.69	208.3	209.85	209.18	205.98	206.27	203.43	206.24	205.88	208.32	209.42	202.28	203.15	203.59	200.68	206.58	204.27	202.39	202.11	209.24	205.41	198.66	207.07	208.8	203.46	200.82	207.15	208.61	204.2	203.46
205.41	208.37	212.7	213.37	205.84	207.07	211.93	207.36	213.88	213.35	216.76	212.89	208.62	217.6	211.62	212	209.19	203.91	210.17	207.74	213.42	214.7	205.12	219.97	211.74	207.43	205.56	215.08	212.23	217	214.25	209.4	218.5	205.3	213.79	211.96	207.07	208.19	212.52	209.17	205.17	219.12	213.89	213.73	215.43	211.47	209.87	215.57	209.71	209.71
220.32	213.28	212.2	219.44	213.84	206.49	209.86	214.27	215.84	209.45	212.77	216.71	206.94	209.12	216.37	213.85	212.75	209.12	219.04	211.32	207.76	211	208.27	216.13	212.76	214.33	221.74	210.86	208.93	208.53	216.12	209.87	212.17	212.64	213.39	210.06	212.49	211.36	213.78	211.34	210.9	209.46	209.53	211.3	217.24	212.25	215.16	216.47	211.22	213.43
210.55	205.91	212.28	204.62	203.86	213.38	204.54	213	207.92	206.58	214.14	209.07	212.48	204.06	210.78	208.56	207.5	207.9	209.79	211.52	206.18	207.11	200.88	203.53	208.08	203.88	202.4	206.78	211.81	202.62	205.42	212.38	207.9	215.59	212.47	207.93	208.21	217.58	215.27	208.57	207.78	215.81	202.93	216.08	202.84	210.65	211.78	208.73	204.66	207.47
212.41	215.35	211.72	214.57	214.91	209.58	209.77	212.92	213.12	209.32	212.22	215.68	211.67	214.06	209.4	206.97	213.38	212.14	212.05	217.19	211.21	213.66	209.76	210.57	216.83	214.44	207.56	212.92	208.63	211.07	212.17	210.77	206.22	213.69	211.21	212.59	206.37	207.48	215.92	208.91	216.39	214.9	211.14	215.09	215.48	216.15	214.52	216.47	215.23	209.54
212.45	214.32	211.77	209.22	214.79	215.57	208.27	214.14	211.57	210.76	212.31	205.37	209.1	213.93	212.75	214.84	207.86	213.51	211.5	214.67	209.16	212.03	205.23	211.94	210.5	216.27	207.98	212.22	211.48	208.93	212.91	211.8	209.98	216.62	218.05	216.97	211.52	209.35	212.58	209.41	210.87	216.97	209.39	207.46	208.78	214.52	217.72	207.95	216.47	211.44
201.55	202.56	202.09	206.13	204.87	199.82	203.45	208.67	203.87	201.76	200.47	196.13	203.3	204.74	201.91	199.03	205.1	211	193.21	201.88	200.39	200.15	210.41	205.13	203	203.95	199.37	204.84	204.97	201.75	203.87	201.55	196.72	197.43	203.75	199.33	198.1	202.76	196.77	197.83	205.32	202.67	206.98	194.21	204.18	205.46	200.69	204.92	203.75	195.24
211.84	213.4	216.29	207.05	211.13	208.61	215.73	218.75	211.82	209.3	217.68	222.96	219.53	212.94	215.4	205.65	205.97	212.98	208.73	214.01	212.13	215.34	214.77	215.78	217.02	215.17	211.23	213.99	212.37	213.01	212.5	209.5	212.67	215.88	211.6	206.74	216.46	216.09	214.53	213.16	214.13	213.56	214.3	210.57	214.62	208.32	213.82	216.5	211.29	216.33
217.76	206.47	211.66	211.87	215.19	202.06	212.59	217.47	211.2	211.35	214.6	210.47	210.23	204.78	210.9	219.11	209.26	208.37	214.7	212.86	208.96	208.94	215.23	205.56	212.49	201.76	207.54	207.7	213.79	209.7	209.07	204.65	209.34	212.01	210.48	208.85	207.76	211.63	216.8	209.97	208.68	210	209.24	208.66	211.53	206.72	202.46	209.65	206.59	214.02
210.06	215.11	208.42	212.6	211.34	211.13	210.37	210.05	211.12	214.26	207.41	214.62	209.96	210.68	209.77	210.8	211.9	214.2	213.37	215.35	211.77	214.54	215.58	216.66	210.99	210.02	210.03	212.48	220.21	206.49	211	212.77	215	206.66	211.82	218	213.44	213.14	215.34	211.49	217.02	214.32	212.38	216.05	208.65	208.1	214.55	213.74	213.86	213.36
211.25	207.09	200.51	202.9	200.92	196	199.09	205.93	207.49	203.37	206.22	199.52	203.49	200.06	208.51	210.38	208.76	203.17	211.73	204.48	203.79	207.58	205.72	205.15	203.1	203.23	202.28	207.82	201.16	207.64	204.8	197.62	204.21	208.05	204.04	202.92	210.32	199.99	205.76	205.62	200.35	205.15	199.63	200.27	203.12	209.9	199.23	209.19	203.78	205.25
198.27	206.11	197.44	194.29	201.21	205.18	195.97	196.82	200.23	200.43	204.28	200.76	196.27	200.55	199.86	199.56	200.75	200.17	199.49	199.61	196.2	203.01	200.33	197.16	202.58	200.31	199.95	190.78	195.87	198.03	201.2	196.43	200.92	202.92	205.31	194.65	205.49	199.75	207.57	199.35	198.21	198.95	200.27	203.73	203.67	200.34	197.95	202.68	198.63	200.4
217.27	222.06	214.88	215.11	219.18	225.3	211.94	216.34	211.28	216.11	214.21	212.24	218.58	218.06	218.8	219.17	210.05	209.65	221.25	213.38	211.62	216.03	221.89	223.45	217.28	215.74	212.78	215.45	219.37	222.66	211.48	210.52	214.28	219.88	213.96	220.13	207.78	219.47	219.86	208.87	222.18	212.47	208.17	224.27	207.5	219.15	211.44	216.54	218.52	219.04
204.12	200.47	204.79	208.8	203.85	210.06	205.27	198.04	199.77	200.09	204.09	203.96	198.63	198.67	204.72	202.33	204.11	197.41	201.21	201.87	206.13	202.74	207.13	202.78	197.59	199.23	202.14	205.86	204.18	202.48	203.23	199.86	199.07	200.58	200.29	203.01	208.04	201.2	204.06	201.05	204.91	199.95	206.73	203.33	207.35	200.72	203.78	205.93	201.76	200.43
214.5	210.71	210.64	212.73	212.65	220.88	214.53	207.72	216.69	203	210.55	219.67	209.14	210.76	211.9	214.52	208.61	214.83	220.47	218.73	214.4	214.52	214.47	215.2	212.31	219.32	214.37	217.12	211.37	211.28	211.84	215.58	210.26	218.64	212.64	213.97	210	210.48	205.22	214.87	216.09	210.47	217.05	214.22	215.98	210.11	215.39	211.76	214.93	211.15
200.21	198.82	200.13	211.34	205.54	206.26	207.59	207.78	200.79	207.76	204.15	204.56	201.55	201.1	204.03	208.86	199.94	206.45	200.75	204.02	199.78	202.3	202.65	202.61	204.04	201.55	197.98	196.69	197.39	199.75	196.15	204.26	202.36	203.31	199.4	198.79	201.56	207.69	199.13	199.53	197.52	202.1	206.55	206.84	201.44	200.93	207.19	197.64	204.06	197.07
216.95	216.86	217.17	209.39	217.99	209.3	213.1	217.2	218.24	214.8	223.8	216.95	217.29	214.16	219.76	217.78	217.38	217.14	216.13	221.43	222.37	219.41	219.38	217.41	215.03	212.29	213.94	217.52	218.72	220.16	220.7	213	220.68	216.31	220.7	214.41	220.83	218.28	216.37	213.81	218.06	218.05	219.43	221.07	219.9	220.03	215.67	213.93	211.42	220.28
207.74	202.74	203.12	210.87	208.19	217.07	208.56	209.05	212.68	202.53	211.05	209.69	211.05	203.83	205.58	210.47	209.62	206.48	207.1	207.11	208.47	204.08	204.42	204.96	207.46	207.78	201.68	207.59	212.14	199.55	208.65	201.67	208	207.6	206.96	203.61	205.33	209.04	204.17	208.99	212.54	210.14	208	209.48	208.98	201.69	204.57	206.84	207.59	216.62
198.96	196.83	195.62	200	204.22	196.25	201.69	200.5	197.08	198.87	200.09	201.34	189.14	199.95	197.81	199.13	197.71	200.51	201.94	204.11	195.01	198.37	191.88	203.18	200.62	196.57	199.09	194.7	196.36	199.92	204.84	204.58	201	196.96	193.38	197.14	201.43	194.99	190.3	196.69	194.79	194.8	198.09	196.01	194.45	198.51	201.7	201.67	197.91	195.11
219.97	220.62	220.05	220.05	218.15	219.26	219.64	218.68	214.72	215.05	220.26	218.34	212.02	217.53	216.98	217.74	223.58	221.33	215.91	215.14	217.71	214.37	219.03	213.65	221.92	210.62	214.32	220.63	216.03	215.37	223.82	221.23	215.47	223.72	220.63	221.71	218.58	219.74	217.92	215.65	214.66	217.09	217.73	214.92	215.14	221.2	217.34	221.31	216.2	215.76
216.06	205.8	211.78	205.68	212.26	205.31	212.07	202.83	206.56	205.98	208.67	205.03	211.51	211.27	208.3	212.79	207.44	210.39	208.91	205.36	209.3	209.6	210.86	208.27	206.96	204.72	212.91	210.68	203.78	209.36	206.2	213.98	202.22	209.98	215.96	210.95	213.9	208.03	206.25	209.87	212.25	208.75	209.43	209.18	212.46	209.88	206.64	211.05	207.4	210.34
202.16	208.36	207	210.23	201.31	208.88	209.02	204.72	202.3	202.65	210.85	206.46	195.54	199.83	203.59	203.61	203.92	203.1	203.17	205.17	204.41	206.13	202.77	202.21	202.43	203.86	200.48	204.81	199.4	204.52	198.75	200.99	202.17	197.39	202.42	201	200.25	202.52	199.57	200.43	201.36	201.12	209	200.33	204.8	205.93	197.33	203.59	208.91	204.31
196.08	210.5	205.91	195.72	205.73	199.33	200.3	204.2	203.05	202.22	205.52	202.23	205.12	202.02	205.96	209.37	201.99	205.58	202.99	201.65	208.94	204.31	206.12	210.58	198	204.91	205.67	201.42	198.44	205.81	198.23	206.48	206.93	203.87	210.06	198.91	199.57	204.34	207.57	201.98	200.68	205.85	199.43	198.13	201.59	211.68	203.17	200.02	204.51	203.38
203.25	207.11	208.74	207.91	210.29	215.22	205.69	210.63	208.78	210.31	206.66	214.98	209.17	208.8	209.6	209.64	208.86	213.95	205.28	207.66	216.49	212.1	210.88	215.29	202.42	200.3	212.56	210.96	203.07	206.15	207.91	206.06	214.66	206.38	213.76	199.83	204.55	209.4	208.32	210.52	212.4	206.86	209.31	208.03	210.58	213.05	213.61	209.63	211.54	207.36
204.62	198.82	200.88	202.3	203.95	207.75	202.3	204.53	204.68	201.84	209.59	204.9	204.45	206.1	207.26	203.91	204.66	203.84	208.15	205.23	207.12	206.45	208.22	204.55	209.38	205.04	202.66	200.84	202.16	205.12	209.41	205.18	203.47	203.02	207.18	202.77	208.34	203.02	201.42	200.77	206.5	202.71	207.35	201.75	200.78	201.02	203.78	209.81	206.72	207.45
211.66	203.05	215	201.5	205.82	210.14	209.85	197.61	214.51	208.93	205.55	207.14	209.56	205.14	207.22	209.74	211.38	208.18	213.76	207.2	206.35	215.51	205.07	209.54	209.37	205.75	211.51	207.41	207.72	216.12	208.3	209.77	204.68	205.12	205.19	209.23	204.51	204.03	200.16	215.93	198.06	209.63	207.08	206.92	207.72	203.28	203.25	206.58	209.86	205.25
201.68	202.01	200.01	199.48	204.42	196.8	200.33	198.51	199.24	205.64	201.51	197.5	204.48	200.93	195.3	202.04	197.07	203.54	199.84	203.42	200.95	203.99	197.75	201.56	197.64	201.35	200.13	198.88	202.08	196.52	198.12	206.22	203.6	204.81	190.98	200.96	198.13	203.7	202.16	197.56	203.07	197.5	195.24	196.87	195.91	204.88	196.82	202.74	198.45	199.5
200.53	191.19	199.07	209.78	204.23	198.01	194.4	200.1	196.21	204.29	199.37	200.84	196.34	205.13	196.06	206.57	202.18	200.13	198.61	202.89	200.67	196.65	203.18	190.76	198.33	200.52	207.06	200.47	196.02	202.5	203.26	198.14	197.54	201.11	203.5	205.42	193.24	200.47	199.33	197.24	198.57	197.81	205.81	208.9	205.02	198.71	200.86	200.46	205.03	201.03
214.25	209.18	212.03	211.19	213.87	211.37	209.24	218.57	212.83	209.7	210.2	217.45	209.23	219.24	216.09	214.45	213.85	213.29	211.21	212.57	216.04	219.13	213.19	218.86	212.51	212.22	212.91	214.9	213.41	208.29	218.01	215.49	209.27	217.61	218.47	217.56	215.39	214.94	218.67	217.35	209.44	210.71	215.1	215.55	209.12	216.52	212.06	216.61	213.98	219.35
204.38	198.01	205.02	201.98	203.72	196.93	201.26	202.28	199.41	204.92	203.08	199.48	201.32	197.05	199.33	203.92	200.74	202.07	204.4	200.04	198.81	205.35	201.98	205.27	201.62	198.89	201.27	205.99	203.67	201.89	205	201.13	202.14	203.27	206.18	197.41	206.48	193.66	201.84	200.15	205.06	204.24	211.25	199.23	203.64	206.87	199.13	202.16	201.32	206.25
198.14	211.29	209.43	212.38	209.7	206.82	203.87	214.67	207.31	206.01	214.91	207.8	200.84	208.56	208.84	209.11	205.46	212.27	210.5	204.9	210.2	206.86	203.85	208.45	206.11	203.54	212.55	204.5	208.32	207.37	205.13	211.57	203.7	207.38	206.47	208.42	212.26	212.02	211.48	212.22	212.87	203.72	210.76	210	210.56	208.53	206.8	203.96	205.81	209.43
215.74	212.75	206.96	211.45	203.58	205.31	209.82	205.18	204.43	209.44	212.4	199.04	204.8	206.44	201.89	208.45	206.57	201.28	208.37	213.77	207.14	209.34	210	208.39	210.26	206.95	205.59	210.42	207.85	204.46	201.57	213.17	204.9	211.79	214.7	208.2	205.17	206.59	198.29	206.98	206.19	207.38	201.63	205.15	201.65	214.75	211.31	203	206.41	205.79
207.64	203.77	209.13	206.69	205.23	201.57	200.65	210.68	211.54	202.54	212.94	201.78	198.13	211.24	213.25	204.89	206.1	207.01	205.78	205.21	207.43	206.73	205.05	205.35	211.05	212.35	205.52	205.33	201.42	203.68	211.56	201.15	201.84	208.01	211.01	207.13	204.29	205.34	207.72	203.15	213.77	204.35	203.61	203.67	202.69	207.32	208.17	205.88	209.75	205.72
211.4	212.69	216.23	214.68	212.05	215.45	211.08	213.24	218.66	215.12	209.45	214.11	212.74	214.79	214.61	215.48	209.8	214.41	214.63	212.42	208.5	209.45	210.05	210.1	213.72	209.3	221.94	214.5	215.82	208.3	208.99	210.25	211.96	212.05	213.74	209.73	206.47	211.04	211.87	217.75	218.28	211.12	215.11	214.79	213.03	212.73	214.64	218.6	210.84	217.84
202.29	204.87	203.1	201.52	206.41	201.51	202.31	197.15	207.06	202.83	200.27	207.14	196.55	200.47	202	205.47	199.53	201.14	200.61	196.79	203.94	200.8	200.56	197.65	206.09	194.23	206.07	208.36	206.28	203.43	197.18	203.62	197.12	198.21	200.08	209.61	207.13	202.78	205.43	199.09	194.28	196.17	200.22	203.7	198.05	204.23	201.89	201.78	203.53	197.58
201.04	207.02	204.89	204.85	201.42	205.9	204.94	203.71	201.11	202.55	202.41	205.52	204.48	204.57	202.4	200.05	200.27	200.78	205.48	205.54	201.89	201.26	206.35	200.63	207.45	205.08	197.71	205.53	202.36	203.88	202.19	208.52	209	199.62	204.39	205.75	204.48	202.93	207.9	203.76	205.21	207.91	200.39	200.43	202.16	203.55	201.67	209.98	210.14	198.24
210.39	208.04	213.05	205.91	209.12	204.04	217.31	210.98	203.65	213.26	206.2	206.52	209.29	213.25	204.3	207.2	210.87	204.58	205.25	211.81	212.63	205.86	208.17	213.37	210.12	209.96	202.28	208.79	209.21	198.18	202.55	205.23	203.93	200.69	207.64	210.97	210.34	213.63	206.83	208.94	205.89	206.24	204.62	207.03	211.28	206.57	210.53	208.35	207.91	211.54
205.16	197.02	194.27	195.99	202.37	193.7	192.97	200.27	198.26	200.74	199.62	194.84	199.05	193.11	196.6	200.43	195.97	196.44	194	202.66	203.05	199.06	194.58	194.82	204.75	192.07	201.61	195.36	208.43	196.3	196.91	194.91	198.95	200.47	193.81	195.72	198.47	198.07	205.48	205.49	206.05	198.83	200.87	201.08	193.4	194.48	198.46	202.81	199.71	204.53
206.26	204.58	202.1	210.18	208.25	209.12	202.38	206.78	205.4	205.16	204.74	207.93	203.58	194.6	200.64	203.2	206.59	198.17	208.27	204.51	207.57	205.9	204.86	201.86	205.42	202.63	207.27	204.64	203.49	201.82	207.69	205.31	210.7	203.06	204	205.93	210.73	208.58	204.38	204.49	205.21	203.93	207.15	201.14	205.13	203.33	200.6	200.09	196.97	205.65
195.01	202	198.88	199.1	200.24	201.42	203.31	201.99	198.16	196.11	200.93	202.42	191.75	195.53	197.9	197.36	196.05	199.03	197.43	199.52	198.89	197.5	201.9	199.22	200.16	196.6	201.15	196.52	197.91	194.85	201.07	205.3	198.95	204.34	205.61	205.42	199.36	199.57	198.91	201.42	199.19	200.65	195.66	200.25	196.98	198.74	198.82	200.09	190.14	203.7
200.39	205.28	199.5	205.65	205.49	210.58	206.9	210.54	207.87	210.73	210.87	210.15	211.53	204	208.39	208.25	213.41	206.71	208	205.32	204.4	199.65	201.34	207.18	212.43	206.38	208.49	206.66	207.16	205.16	204.54	205.2	208.18	210.33	204.39	207.86	209.92	211.8	207.78	201.65	207.73	202.23	205.75	204.26	203.92	207.77	206.51	209.47	204.28	203.07
210.9	213.26	214.6	215.19	210.09	211.14	205.51	212.32	217.15	209.5	209.99	225.85	212.92	216.86	212.24	214.07	209.55	211.88	213.24	207.85	207.85	210.79	209.82	208.21	209.28	208.74	219.02	209.35	210.91	210.56	209.71	210.48	212.02	209.13	201.46	213.54	210.94	210.95	207.66	212.57	215.27	214.27	212.42	216.85	211.89	207.7	213.3	214.6	217.88	210.19
202.04	206.83	205.07	207.06	209.46	204.15	201.55	204.37	202.95	201.48	202.36	205.34	210.19	205.42	204.65	211.86	205.8	204.32	206.8	206.21	207.7	199.75	206	212.16	199.85	203.57	200.28	206.19	208.65	202.71	203.87	205.43	204.72	203.61	207.05	202.62	204.93	206.4	204.62	211.01	206.68	208.02	202.73	201	206.96	202.96	200.83	209.31	205.99	211.8
201.29	200.88	200.21	193.08	197.73	196.5	194.7	198.71	201.72	202.14	206.79	204.02	195.92	204.37	197.15	200.14	196.43	196.47	190.33	204.33	199.47	191.51	198.6	196.52	199.89	201.75	198.27	203.94	199.74	198.12	198.93	202.78	196.16	197.17	198.76	203.75	195.14	194.67	203.06	200.59	198.85	196.06	199.15	194.11	198.39	199.84	201.82	201.42	200.29	196.99
198.47	196.04	197.9	194.48	198.41	198.9	198.72	207.69	193.03	194.71	195.94	193.67	194.28	199.9	199.93	198.7	203.11	199.79	188.64	202.35	195.3	203.73	195.63	197.04	194.27	197.59	200.08	195.4	198.27	198.65	189.79	197.5	207.23	193.91	196.51	194.89	199.02	192.68	188.22	200.8	196.07	203.31	196.26	199.73	197.94	197.28	192.47	200.69	196.32	202.44
204.28	210.25	212.92	206.51	209.66	208.26	208.21	217.88	209.38	207.01	207.42	209.96	212.7	201.72	210.63	206.7	204.41	209.2	207.6	202.76	209.51	203.59	208.38	218.55	206.98	202.08	208.47	208	209.19	207.66	209.21	205.04	208.57	209.79	203.81	209.9	206.94	208.35	204.44	205.95	208.93	214.55	206.76	207.51	211.19	215.98	210.92	209.79	204.64	210.89
206.85	201.75	206.28	201.52	203.04	204.44	205.21	208.07	207.18	196.44	203.72	207.71	214.49	204.17	204.6	208.55	210.22	208.44	201.65	202.78	205.79	199.76	205.63	210.21	198.53	204.44	207.82	205.83	204.49	202.36	212.09	201.35	202.9	204.21	201.47	205.28	202.1	202.72	207.34	203.52	199.13	205.54	201.39	207.54	200.33	208.97	207.63	207.8	208.13	205.44
205.09	201.42	204.58	206.01	206.04	207.04	204.09	202.63	205.61	208.13	206	206.09	207.21	202.46	202.73	201.48	204.72	204.49	204.86	208.74	197.19	203.78	205.19	206.9	207.07	199.14	197.48	207.63	207.17	203.71	199.39	201.46	206.7	199	202.01	207.5	196.89	201.32	207.99	208.19	195.59	202.25	208.18	202.71	202.84	198.6	204.72	202.29	206.22	203.02
203.76	207.71	209.47	206.07	207.64	202.65	200.7	202.94	207.2	205.12	203.53	204.05	195.47	200.34	200.15	202.44	207.39	195.36	207.75	204.95	200.11	205.31	200.17	203.35	201.6	205.72	207.35	199.48	204.94	204.59	211.86	199.05	204.94	197.61	208.15	206.99	206.31	202.43	203.15	199.37	205.34	202.88	200.88	202.79	199.79	204.55	198.53	203.27	203.01	211
203.31	211.87	209.2	208.03	210.37	203.19	207.78	208.35	211.68	206.47	206.37	208.8	209	206.35	205.64	206.28	204.06	209.49	207.08	209.73	200.05	211.7	202.8	205.22	204.06	209.56	208.88	200.72	204.7	209.43	210.15	204.66	210.7	208.01	211.54	204.52	207.9	208.28	205.61	208.72	214.9	208.31	203.23	208.94	208.58	205.15	210.22	206.92	208.09	210.48
213.75	207.83	211.19	211.91	210.1	211.86	213.5	214.85	217.12	215.92	209.19	217.43	210.88	212.84	215.78	217.75	206.58	212.01	207.19	209.06	205.23	216.42	212.98	209.88	210.5	209.92	211.49	215.41	207.39	213.35	214.61	206.27	209.46	210.84	211.98	202.84	206.41	209.47	212.42	208.93	212.99	212.61	209.95	207.36	216.2	212.26	209.77	216.51	209.69	208.92
212.56	208.36	204.16	200.7	199.65	202.02	204.13	198.51	202.51	202.89	201.64	208.54	195.85	201.1	201.24	200.01	197.07	201.83	201.91	203.29	207.05	203.37	206.11	204.15	202.66	200.8	206.34	203.87	199.44	202.68	202.78	203.63	201.96	201.39	201.27	205.28	203.56	208.16	205.36	197.77	200.87	197.27	202.93	198.57	203.35	204.64	200.73	204.01	206.21	196.49
215.31	213.15	211.31	213.29	209.18	215.22	212.49	215.98	216.9	214.85	212.11	210.2	209.16	212.76	209.55	208.91	208.86	205.98	217.57	219.12	207.73	217.08	210.13	214.6	205.04	207.78	212.68	212.81	210.73	212.72	213.38	209.5	216.38	212.38	216.63	212.29	214.87	215.46	210.29	207.58	208.34	209.91	214.51	215.42	211.32	204.92	208.52	214.36	213.37	209.91
197.39	211.34	206.47	205.78	203.09	203.37	207.24	204.81	208.62	202.69	205.14	209.64	196.67	199.95	202.51	212.93	204.35	203.45	202.52	204.77	204.7	206	200.12	208.91	197.39	205.32	204.86	207.77	201.93	212.52	197.41	203.64	203.47	200.32	203.26	199.68	205.43	204.94	203.55	203.02	212.78	203.95	204.08	204.19	203.37	199.67	200.83	203.32	207.69	211.52
197.48	198.37	201.98	206.54	206.18	203.6	199.55	205.15	211.05	201.84	208.03	198.56	205.47	201.92	204.56	203.05	201.02	205.82	200.07	201.06	199.69	203.8	204.58	200.59	202.85	201.92	204.77	201.73	202.53	206.23	199.61	203.58	202.96	198.32	207.49	207.57	199.22	203.66	201.38	199.66	199.16	202.9	202.75	201.8	204.73	202.85	195.52	198.93	201.46	204.67
204.23	201.54	192.47	200.78	201.72	204.84	197.99	195.91	196.11	194.82	197.87	196.1	196.77	196.18	200.25	200.8	203.97	207.91	197.21	203.98	201.26	197.13	195.3	197.7	202.07	198.55	196.83	193.78	198.16	205.66	198.09	200.27	191.59	198.24	201.25	199.54	201.23	199.22	207.25	195.36	199.23	201.17	203.69	195	197.57	198.69	195.66	200.74	203.09	202.06
201.49	200.39	204.29	204.4	203.62	197.57	197.89	203.19	206.93	205.27	204.22	204.78	199.23	200.04	210.37	200.42	208.64	205.23	195.96	205.72	203.43	206.91	208.98	207.26	203.42	209.4	204.85	203.34	205.71	204.39	204.35	198.49	205.02	204.98	197.05	203.75	207.65	196.34	204.65	205.16	203.9	205.92	203.56	202.65	206.75	204.12	208.82	204.03	206.69	201.2
208.88	211.15	211.76	208	207.63	213.48	215.17	211.47	215.16	210.26	208.55	219.59	212.23	211.21	208.68	215.82	208.84	208.69	212.7	207.92	221.86	211.64	218.51	215	213.95	211.97	208.68	216.71	211.04	213.27	211.12	214.99	209.63	211.61	214.04	216.91	215.84	216.81	212.38	218.04	212.87	213.94	212.95	210.75	212.01	217.85	216.45	215.53	207.18	215
209.8	207.52	212.29	205.38	206.37	202.11	204.97	205.48	205.28	202.54	207.89	211.15	202.81	204.87	200.54	209.76	205.08	207.49	207.46	196.08	204.59	205.79	206.45	210.42	210.16	211.34	203.66	203.07	200.08	210.58	208.12	200.85	204.65	205.15	206.4	201.29	203.97	210.54	204.31	210.2	209.5	212.79	204.04	199.92	204.69	203.16	205.17	204.52	199.66	200.1
221.76	220.88	220.02	213.15	217.12	210.15	218.44	217.1	216.06	218.45	216.13	212.57	220.75	219.78	215.2	216.13	218.19	210.87	219.07	216.18	215.11	214.19	218.38	216.21	214.73	212.95	218.69	217.61	222.69	217.18	216.03	214.18	216.67	222.46	214.9	217.81	217.24	222.34	213	217.95	207.6	216.97	224.57	216.84	215.29	218.45	220.71	216.35	215.91	216.67
188.37	188.83	200.22	190.9	193.65	197.06	195.01	195.64	191.83	189.05	193.68	198.69	191.78	196.03	193.16	192.91	195.94	187.49	196.6	193.71	195.74	194.13	190.1	191.9	191.81	192.08	191.51	196.26	190.58	193.48	195.39	193.01	196.35	188.78	196.95	190.13	195.86	197.53	191.47	198.84	187.97	199.75	185.63	192.35	190.43	193.99	199.7	198.44	196.7	194.08
223.33	219.71	211.07	212.73	216.68	217.76	216.51	217.94	215.37	214.86	217.58	220.81	214.09	219.43	214.41	217.82	221.52	218.13	213.52	223.28	213.31	213.3	219.15	212.81	212.52	216.93	216.72	212.84	214.03	218.74	219.69	220.26	217.52	212.22	221.38	222.64	213.39	219.19	221.55	216.65	213.75	213.2	219.04	222.99	217.45	213.52	221.91	220.26	210.48	213.47
208.19	207.96	206.98	210.94	214.85	207.01	207.81	212.72	213.22	213.43	211.02	209.67	206.1	213.8	211.26	211.04	214.16	201.05	208.88	208.58	210.75	207.17	205.81	210.17	202.83	205	208.51	209.42	211.39	203.81	212.98	209.97	207.55	205.84	204.1	209.98	210.28	204.24	216.87	203.48	207.97	202.06	210.27	209.25	211.19	207.32	208.05	207.26	203	210.13
214.02	212.61	213.79	206.85	207.86	213.95	213.51	211.82	208.81	216.26	212.21	210.3	211.95	211.29	206.18	211.61	210.07	214.07	216.91	217.47	209.44	209.61	212.16	206.44	209.77	209.9	207.78	212.8	212.49	217.82	214.96	211.05	210.2	213.55	212.5	211.43	215.83	216.37	213.36	204.33	213.55	208.51	210.11	213.83	213.56	207.51	213.24	213.16	212.75	217.25
210.07	212.9	205.42	207.43	215.66	212.87	217.77	213.14	211.04	213.89	210.55	210.47	211.39	207.56	212.72	214.4	212.44	211.9	214.74	214.69	211.86	206.51	211.9	210	211.84	208.93	212.17	212.23	203.13	207.18	209.7	211.74	210.68	210.21	213.78	210.79	209.44	217.66	210.69	214.71	208.71	212.96	216.89	214.99	208.4	214.24	213.03	215.31	213.34	205.43
197.83	207.39	207.52	209.45	200.59	206.92	203.99	202.45	206.21	204.03	206.95	202.35	211.66	208.74	205.99	208.25	205.07	203.63	207.84	209.46	209.5	207.58	208.26	204.34	210.55	202.66	208.02	202.28	205.4	206.33	202.12	211.15	202.46	207.14	207.07	203.37	200.31	202.84	208.22	212.02	209.07	209	208.9	206.68	207.71	209.51	199.88	205.87	201.31	204.36
209.18	207.05	208.96	212.38	210.24	210.96	210.94	204.49	212.9	215.38	213.21	210.05	208.81	210.71	210.25	206.25	212.22	209	210.67	208.21	215.57	212.32	206.27	201.78	204.04	205.52	214.77	206.33	211.91	210.62	206.84	211.55	206.13	207.37	213.41	210.38	208.59	210.55	212.65	204.98	209.65	212.91	213	202.58	215.19	209.68	202.07	208.2	205.64	211.01
200.81	189.98	199.3	197.77	197.8	200.18	200.74	198.68	195.47	199	203.91	209.9	199.39	200.35	196.08	196.74	201.23	196.93	201.49	207.4	196.98	199.89	198.6	194.79	202.72	202.55	200.46	194.63	200.47	199.56	201.07	198.54	199.81	199.62	196.17	195.56	201.49	193.06	201.09	199.29	197.01	198.91	199.56	202.16	206.07	196.94	199.74	205.43	201.91	200.16
208.86	206.82	208.68	199.07	203.43	198.81	204.74	195.39	204.48	214.74	204.72	201.97	202.04	201.58	202.05	208.09	208.54	203.01	214.16	203.78	209.56	194.26	206.78	199.4	200.25	204.19	204.25	206.75	201.93	204.57	202.5	206.04	206.56	205.58	205.1	210.23	205.93	206.2	203.18	204.06	204.58	204.63	205.15	206.89	205.19	208.05	202.27	207.73	207.42	211.01
195.77	200.39	197.3	198.01	200.38	202.42	193.04	197.62	195.45	194.3	188.48	197.22	199.56	194.34	190.8	193.14	196.31	191.84	193.96	190.79	191.21	198.24	191.89	201.62	198.5	195.98	196.05	191.63	194.9	194.58	197.72	191.79	198.45	186.35	192.19	196.79	185.78	199.27	192.64	196.54	195.7	196.34	196.72	196.39	197.79	198.18	193.35	202.62	187.85	191.3
209.05	207.38	205.52	208.42	207.9	211.84	208.18	208.97	208.3	207.45	205.72	203.03	201.04	200.06	208.9	205.8	206.72	205.56	202.82	204.3	209.01	206.62	207.3	206.91	207.01	208.66	209.93	209.51	213.74	208.55	213.27	198.02	209.54	206.79	210.58	202.65	209.35	200.46	206.58	207.82	209.65	204.84	204.46	203.42	204.03	210.27	205.95	211.24	202.95	201.92
211.2	205.38	211.78	212.74	206.14	212.98	210.42	208.22	211	209.12	211.12	204.38	204.01	212.01	206.72	206.79	203.7	213.69	208.86	203.65	202.89	210.72	204.43	202.02	204.64	211.93	203.94	203.31	209.02	208.47	211.15	206.74	212.69	212.73	206.59	212.01	208.56	206.33	205.33	208.09	211.13	206.32	205.27	206.51	210.49	206.94	201.58	212.5	206.63	204.48
209.81	203.46	208.54	206.54	210.98	208.6	220.49	206.74	208.22	206.76	206.47	206.61	201.61	204.4	203.63	201.16	209.86	208.11	210.66	207.69	209.58	212.62	208.55	205.72	210.8	211.87	207.19	208.6	211.89	213.84	209.32	201.16	208.5	211.49	208.05	211.02	209.55	207.77	209.46	207.84	208.7	204.24	208.43	205.57	209.06	211.44	213.36	199.28	213.97	205.93
205.2	204.8	202.37	199.42	201.13	208.84	208.75	202.3	207.02	201.84	199.47	198.79	206.21	202.6	204.54	208.96	205.52	205.11	204.33	199.57	203.43	200.11	197.96	206.8	208.09	207.91	205.63	207.72	200.92	208.64	214.58	202.78	202.97	204.05	204.41	207.07	205.97	209.47	204.83	198	202.11	203.41	207.62	204.77	204.94	199.67	198.79	201.91	214.46	195.82
209.01	202.26	206.16	214.5	206.25	207.64	215.37	205.28	207.17	209.26	206.67	207.38	205.6	210.53	210.72	209.61	205.92	205.41	210.41	204.85	209.55	208.02	211.84	204.13	211.14	206.49	206.87	204.4	217.92	214.55	211.89	199.82	208.19	205.82	208.32	217.38	205.12	210.73	205.86	208.6	203.58	204.76	205.35	210.41	204.61	209.88	212.13	206.93	208.25	206.71
211.34	213.67	211.29	218.09	215.88	205.66	213.17	212.26	208.58	211.22	213.75	212.95	216.66	212.4	214.67	211.01	207.21	203.96	207.15	214.17	220.55	212.57	213.89	209.74	216.75	210.45	209.86	210.97	213.86	214.33	216.54	211.18	214.95	205.49	213.32	207.61	219.31	215.83	214.48	208.5	213.99	214.84	212.85	214.01	216	205.78	211.93	219.97	211.69	207.49
200.94	199.18	201.89	193.74	195.76	194.66	198.45	198.29	203.6	204.88	199.69	197.41	197.94	197.46	199.52	198.09	198.84	202.8	199.02	199.56	202.45	200.57	197.35	197.45	192.78	195.09	204.92	201.17	203.69	192.65	199.31	194.72	198.5	202.16	196.29	202.35	200.47	189.13	199.56	203.75	200.83	195.31	197.32	199.55	201.32	195.88	197.56	201.26	194.01	204.93
199.8	199.87	198.25	199.3	199.8	206.51	196.19	205.74	198.69	199.52	198.03	196.05	197.29	200.79	194.77	204.25	208.13	204.07	199.11	200.05	201.55	204.98	203.1	195.83	200.68	198.5	201.1	205.76	196.45	201.89	198.22	196.64	200.18	203.92	210.2	194.27	203.17	204.02	199.09	199.47	202.41	199.36	202.95	203.03	198.57	200.07	212.21	204.07	201.14	199
205.1	206.61	210.7	212.53	208.61	217.1	212.45	207.75	212.57	211.18	209.57	217.65	210.77	211	212.75	211.25	216.37	211.67	219.7	220.7	211.49	219.03	212.57	218.73	213.33	217.68	213.17	213.18	206.59	210.94	210.76	215.28	206.9	215.84	216.76	216.69	213.24	211.49	217.16	215.56	215.96	212.29	221.23	218	210.49	215.34	214.3	219.1	217.28	214.46
203.52	209.59	209.17	211.17	207.4	202.51	199.11	201.89	202.37	196.45	195.64	213.28	199.23	202.32	211.41	211.06	205.54	200.69	208.29	200.37	200.39	206.38	202.03	199.46	205.23	203.84	203.49	211.5	207.92	203	206.81	210.32	209.44	202.84	210.43	203.36	202.39	207.16	202.31	207.65	203.74	204.75	203.82	202.49	207.66	213.36	205.73	208.62	206.08	201.1
197.98	202.7	198.1	197.95	201.85	197.8	199.88	198.81	203.34	193.33	203.04	199.55	198.03	196.75	201.16	205.14	198.93	201.18	192.96	196.89	193.94	202.52	190.81	206.33	204.47	202.43	197.83	198.13	208.75	202.77	201.72	194.83	197.37	197.13	200.15	202.62	199.35	199.15	202.39	194.52	199.6	200.99	198.31	200.92	201.27	197.67	196.04	196.28	202.78	199.97
209.51	207.69	201.66	206.86	210.99	206.73	208.47	212.78	202.53	205.28	209.85	209.06	211.76	207.26	205.65	208.94	208.77	206.65	206.68	213.5	208.48	213.18	203.87	212.34	211.76	198.83	206.24	205.09	203.76	207.36	204.46	205.97	210.57	209.38	209.57	205.45	202.92	208.35	210.16	201.5	211.06	207.14	214.14	202.94	205.46	202.56	209.71	205.96	205.27	198.31
198.57	200.46	199.04	196.82	196.03	202.44	198.95	201.48	199.03	203.58	198.94	202.33	201.8	198.93	201.78	197.41	203.42	206.22	200.82	204.29	202.1	198.74	200.79	199.08	199.66	195.22	203.94	198	195.25	202.29	201.07	199.08	204.65	202.88	205.24	208.28	202.84	200.25	198.44	202.61	195.59	205.18	205.65	198.87	202.59	207.41	201.01	198.49	195.26	199.67
195.46	193.34	204.45	202.79	200.78	201.65	202.2	202.01	199.27	200.78	195.57	198.56	200.72	196.82	202.47	202.97	198.36	204.11	197.65	196.87	204.88	196.68	196.06	201.45	200.98	194.5	201.73	193.18	203.01	194.48	198.94	205.95	199.67	197.75	204.44	199.41	202.55	196.82	199.01	203.89	196.87	196.09	200.08	198.24	202.65	197.1	204.63	199.89	201.61	191.4
210.67	215.81	202.56	214.75	215.34	217.82	210.52	216.6	212.89	214.95	211.62	218.64	215.33	209.95	214.98	214.4	212	212.72	209.37	215.12	209.49	212.64	211.62	206.09	213.94	212.52	215.57	214.69	212.83	212.73	219.71	210.82	211.34	211.98	211.98	215.69	209.11	214.16	217.69	218.82	211	214.67	212.84	216.6	218.8	212.73	215.39	207.69	208.99	214.48
210.02	210.5	203.57	210.72	210.54	205.89	207.26	204.54	208.48	215.74	210.49	203.66	212.01	211	205.83	207.89	210.77	209.89	210.99	207.73	203.69	207.92	209.49	200.66	206.33	211.51	207.03	204.36	207.66	210.82	206.66	210.86	210.14	208.43	206.54	215.07	204.1	211.33	210.64	209.84	205.54	202.39	209.39	198.83	214.17	205.12	206.62	206.48	213.08	208.86
211.96	207.34	212.47	209.41	211.18	209.02	214.31	213.99	212.14	209.67	211.7	206.39	211.15	217.97	209.87	211.02	207.24	214.9	210.43	210.46	211.72	207.48	212.01	206.31	211.77	212.33	211.33	206.54	215.4	208.22	212.31	218.31	207.9	213.57	215.68	209.58	215.72	210.13	210.93	212.18	206.5	213.94	208.62	210.08	212.66	214.32	214.87	214.46	211.17	214.64
205.51	211.06	205.58	210.92	199.49	199.74	205.38	205.15	206.93	200.72	202.17	209.26	202.5	207.48	212.55	204.32	201.66	199.37	209.61	197.96	205.34	201.35	204.33	205.59	208.3	201.36	204.11	208.59	206.53	201.99	202.65	213.31	202.9	203.47	204.67	200.5	202.58	204.75	208.92	204.3	208.46	200.16	202.94	208.52	207.48	205.7	205.23	202.63	203.07	208.28
201.95	199.75	197.76	202.29	198.41	204.36	194.69	198.72	204.07	203.71	198.8	209.61	195.76	198.2	197.24	204.49	198.96	207.95	202.45	204.8	204.18	200.76	202.99	201.94	201.1	204.94	198.13	198.65	204.09	203.83	202.32	205.71	204.34	195.88	199.06	200.26	196.36	205.47	210.6	198.1	205.67	202.82	205.73	201.18	200	201.27	200.18	204.71	200.83	201.27
212.74	208.32	219.33	207.5	214.91	213.88	216.97	211.46	213.35	216.25	213.76	217.15	216.38	213.43	204.21	217.15	215	212.23	220.69	213.53	212.14	210.49	209.12	216.21	211.46	216.71	213.31	211.19	214.77	208.81	214.26	215.41	214.59	209.93	214.53	210.71	214.54	211.66	214.55	213.35	218.78	210.23	211.18	223.8	213.45	207.57	219.2	214.11	215.36	214.36
202.94	202.95	203.23	204.81	201.36	208.63	206.45	198.87	211.99	203.12	200.68	203.11	203.33	205.43	204.39	204.14	206.44	205.73	199.11	200.69	203.6	205.45	201.38	202.88	208.54	204.9	203.76	208.19	206.15	205.91	206.84	200.72	206.74	208.72	204.96	200.33	205.23	201.3	207.77	205.98	209.19	204.32	212.2	203.27	207.13	207.11	201.68	203.11	209.73	200.77
219.13	212.9	217.2	213.97	211.94	216.38	219.89	209	216.53	217.19	214.16	213.07	211.33	211.72	217.89	212.11	210.46	212.67	217.96	215.02	214.83	214.06	213.06	208.83	212.18	215.74	214.4	218.65	208.36	218.41	214.04	214.35	212.02	212.76	218.53	209.72	218.59	219.5	216.85	212.19	216.5	217.01	217.44	210.26	214.15	212.64	219.34	216.51	217.98	214.91
197.95	201.88	199.39	198.93	203.9	194.57	199.43	198.64	203.44	200.08	207.27	202.22	202.68	205.03	205.44	198.81	202.09	201.6	197.65	197.66	195.9	198.78	201.42	195.31	197.69	205.08	199.06	197.18	198.13	202.93	202.76	199.74	194.43	204	196.14	206.46	200.28	201.77	197.89	202.19	201.82	200.97	195.56	191.25	210.15	204.87	198.98	198.24	205.09	201.75
215.18	215.58	213.44	215.16	211	215.1	213.45	219.21	214.87	216.2	215.54	213.35	212.87	216.26	206.73	206.27	209.3	216.82	214.17	218.61	210.13	211.27	215.08	210.26	209.3	209.66	213.35	215.08	218.1	210.86	209.7	215.63	209.44	219.52	209.79	206.88	215.07	214.2	213.8	210.2	210.48	214.43	212.25	214.39	217.29	217.5	207.93	218.99	213.16	212.62
226.61	220.96	214.31	223.48	221.52	216.19	209	215.7	213.37	217.61	218.5	216.41	216.89	216.41	218.27	218.04	211	215.29	216.69	211.71	215.49	220.47	213.46	215.43	214.6	221.28	212.59	219.33	214.86	219.53	215.63	222	219.67	213.1	217.99	216.11	216.2	218.59	217.64	219.11	213.04	218.21	213.54	221.51	219.87	224.52	216.31	213.16	210.85	216.18
207.74	206.95	210.4	204.87	210.02	209.4	207.17	210.17	206.13	212.13	209.51	205.11	205.22	207.36	207.8	213.51	203.71	204.83	213.09	206.06	212.3	204.43	206.89	208.21	215.84	209.05	211.73	204.96	211.17	207.27	212.3	211.59	213.63	208.68	214.86	200.86	207.1	202.48	203.34	201.1	208.79	208.59	210.95	209.74	208.79	212.18	204.69	208.9	201.18	211.85
209.61	206.08	201.69	210.19	211.38	209.82	209.38	202.69	211.62	208.86	212.2	202.26	207.43	210.06	210.01	212.11	216.73	211.35	202.56	210.79	212.04	207.49	212.72	207.95	202.96	206.12	210.55	221.42	212.87	207.75	208.55	207.32	203.49	208.47	209.1	211.66	208.13	204.51	209.74	208.81	208.96	208.87	211.16	206.33	211.72	204.78	208.18	210.49	211.27	207.88
208.17	208.13	202.98	209.68	205.6	211.66	208.57	209.83	201.71	207.38	206.4	203.64	209.6	210.04	206.09	207.06	206.49	208.94	208.89	201.59	207.99	204.39	209.57	207.7	207.41	207.91	205.52	205	210.06	207.31	207.93	204.49	200.48	210.25	208.52	202.73	211.9	207.16	203.93	207.46	207.36	209.27	204.93	206.52	199.22	204.22	209.3	207.26	204.68	203.53
215.35	216.72	207.01	205.33	212.11	215.04	207.67	210.31	213.84	207.24	212.35	216.3	212.04	210.82	206.05	208.46	212.92	211.5	209.95	215.28	215.32	208.89	209.86	216.94	214.28	211.01	216.51	210	212.83	214.23	208.5	217.46	212.73	207.58	210.68	207.24	205.52	209.43	208.29	207.34	218.46	207.56	216.23	212.81	209.48	209.16	213.17	217.8	213.7	211.33
216.11	211.15	210.08	213.09	212.56	211.13	214.6	204.06	209	216.33	209.37	213.11	208.29	212.18	213.2	219.12	214.88	213.12	214.38	217.47	212.65	210.69	215.72	210.99	208.84	214.93	210.12	212.61	211.55	212.49	207.78	215.97	210.15	209.15	211.2	212.34	207.5	212.54	214.27	216.21	213.93	206.01	211.96	214.09	214.25	217.49	219.38	215.43	207.44	213.94
206.88	210.49	206.38	208.51	206.17	211.8	217.67	208.23	206.15	209.28	202.64	206.44	213.83	209.9	213.01	215.39	210.69	208.08	202.58	211.89	211.58	207.32	209.42	202.7	209.82	198.99	207.54	203.99	203.71	198.52	211.47	215.78	203.76	208.48	210.02	209.51	207.93	202.43	206.79	209.42	209.25	208.27	212.52	212.62	207.99	205.7	208.29	217.74	214.3	211.71
207.19	205.63	206.08	218.02	212.02	205.97	206.46	202.39	210.03	214.25	210.12	211.44	206.76	206.71	207.53	204.27	209.1	211.18	204.13	207.28	211.49	208.72	204.78	206.82	205.21	208.5	203.23	205.1	211.01	209.17	210.7	209.9	212.73	208.2	207.01	207.59	211.66	211	207.96	202.52	207.65	210.03	206.47	209.15	213.91	213.84	213.11	202.84	210.41	208.08
202.29	201.57	196.33	195.26	199.69	203.17	201.56	201.07	197.95	198.09	202.27	203.84	206.58	200.34	204.09	208.32	200.43	196.03	200.81	199.62	200.6	198.67	200.14	200.84	202.26	207.7	209.76	201.54	202.04	196.51	199.44	198.62	204.48	207.24	199.73	197.42	201.35	198.14	204.32	202.37	203.65	199.33	198.47	200.97	202.25	203.28	201.15	202.92	199.44	191.95
194.79	200.09	192.57	196.67	197.89	201.89	193.22	191.73	197.5	198.12	195.46	192.64	193.09	197.41	197.58	193.11	197.63	197.87	194.15	196.24	197.44	194.39	197.64	202.46	191	193.7	198.62	193.91	194.5	188.61	193.04	192.36	198.56	199.14	199.12	200.94	196.14	198.93	199.75	200.2	196.61	196.79	197.35	195.96	198.44	202.12	198.91	195.68	196.8	199.28
193.97	205.6	202.7	206.43	198.9	201.33	199.66	201.38	208.55	198.73	197.17	209.17	199.01	198.25	203.41	200.91	197.3	205.13	205.74	201.63	206.83	201.74	205.26	201.41	200.58	200.98	201.34	201.5	203	201.05	205.39	205.07	204.11	201.57	197.97	207.61	202.53	200.7	205.71	203.07	206.12	203.44	204.74	199.62	202.59	203.02	202.73	205.91	201.38	194.31
202.65	203.4	205.36	204.01	202.11	204.24	206.64	202.29	198.71	209.54	199.04	202.7	200.76	206.11	207.45	202.07	200.9	206.24	207.82	203.13	209.1	199.74	206.58	197.24	197.42	202.41	195.54	199.8	202.54	207.93	203.36	201.62	204.04	202.09	205.74	202.5	206.56	202.88	204.92	204.06	204.16	201.32	203.24	205.18	197.19	202.28	201.18	202.38	201.61	205.76
195.94	210.36	207.37	208.88	200.36	207.29	206.4	203.52	211.5	198.31	211.13	201.89	203.04	202.72	210.67	207.22	203.02	205.15	201.61	202.11	207.61	208.42	201.22	209.42	201.75	212.32	207.89	198.99	202.17	201.42	207.19	203.36	209.03	200.85	211.52	204.76	209.68	208.59	201.04	207.03	212.98	208.44	204.24	202.76	202.69	202.49	206.88	206.59	205.46	204.1
204.4	204.2	204.72	206.48	210.19	209.37	203.2	205.28	202.44	201.45	205.1	206.32	202.46	204.61	207.43	204.63	212.2	208.26	206.58	198.15	198.77	205.38	203.34	207.09	205.49	205.35	205.8	204.48	206.5	208.42	212.44	200.77	206.08	207.9	206.4	203.1	205.87	202.14	209.47	206.06	205.68	201.03	204.17	203.87	205.16	204.3	209.53	207.8	202.53	205.46
203.72	206.37	206.73	198.27	201.72	197.63	199.3	195.57	211.23	206.36	197.18	203.45	205.75	203.85	208.95	201.54	206.2	208.22	206.68	203.48	209.23	203.03	202.2	200.36	203.47	201.32	202.49	208.06	201.39	198.92	199.84	201.02	203.94	198.24	204.62	205.33	202.15	197.03	207.2	198.45	206.01	204.03	203.47	203.48	201.09	205.85	211.57	204.81	205.86	202.75
208.53	205.69	206.99	204.07	211.78	205.57	205.25	208.98	203.98	209.18	204.89	203.17	208.38	204.49	210.98	206.38	212.3	206.61	206.69	209.84	210.56	207.23	214.02	207.76	206.36	207.58	208.55	215.83	204.68	206.44	208.07	206.69	206.19	206.77	207.24	209.28	206.09	200.3	209.97	207.1	211.05	214.76	206.34	204.02	211.58	202.96	208.21	207.93	207.75	199.52
210.16	216.46	212.3	205.69	208.69	211.98	211.78	213.18	211.4	210.75	212.77	215.83	212.05	212.27	209.57	214.08	212.9	212.03	216.83	208.25	208.86	207.26	209.62	211.57	212.02	209.66	210.58	214.29	209.02	211.28	212.56	211.74	208.25	209.89	214.07	212.7	208.26	211.05	210.26	215.19	215.73	212.01	208.86	210.5	214.75	218.22	208.08	213.02	209.44	213.19
208.03	204.97	199.57	200.71	202.49	202.67	194.49	203.57	200.77	205.32	201.95	198.87	200.69	199.7	201.45	202.25	204.47	199.78	201.14	203.06	202.34	206.09	199.75	204.74	200.59	198.14	199.06	197.81	203.14	202.92	199.45	203.33	200.96	200.85	202.42	204.98	210.29	197.68	202.61	206.19	205.49	199.64	204.73	200.08	207.5	198.25	208.56	199.35	200.17	197.8
210.95	212.87	206.96	204.58	205.55	205.14	209.09	201.49	203.53	206.51	211.5	201.46	206.5	207.89	204.94	207.21	212.2	202.61	208.87	203.73	207.09	210.37	207.05	204.78	209.23	210.94	211.41	208.77	202.07	209.86	212.62	210.85	199.7	208.46	213.27	204.89	208.35	208.46	203.74	205.16	204.17	209.33	206.99	204.54	216.28	211.75	212.85	208.77	210.21	210.43
212.05	206.23	211.47	212.77	208.35	214.16	213.78	209.17	206.74	211.04	208.32	216.64	218.67	212.01	212.52	210.26	217.84	208.03	215.04	213.36	204.72	210.3	214.13	210.35	219.89	209.35	209.42	209.76	207.28	210.49	212.23	216.73	208.17	212.84	206.23	216.74	212.25	207.43	209.86	213.36	207.75	208.32	206.51	210.66	214.47	210.91	210.37	211.6	209.86	210.5
196.42	197.22	204.15	201.88	199.72	197.56	202.03	191.47	197.9	198.91	197.59	199.6	195.39	194.56	201.34	201.39	199.67	198.92	202.51	201	203.04	206.85	199.11	199.5	195.21	200.22	189.86	202.81	199	205.05	201.08	201.08	202.65	199.48	201.69	208.25	200.74	204.66	195.29	199.46	210.97	199.73	199.41	200.35	200.96	203.25	204.75	195.12	197.38	200.95
204.53	205.68	208.47	201.88	208.48	208.59	211.15	210.15	209.29	203.78	211.44	206.87	206.46	210.39	206.8	206.88	206.77	211.92	208.52	203.41	208.63	204.05	210.46	204.05	214.15	208.41	205.48	205.67	204.53	210.93	204.43	210.89	207.14	204.52	212.44	213.15	202.46	209.15	208.45	203.37	208.28	207.78	202.76	209.54	199.76	213.47	214.32	210.05	208.72	205.85
215	215.95	218.34	215.07	220.01	215.93	217.92	215.27	218.25	208.85	221.67	217.27	213.34	220.39	216.43	222.15	214.33	212.28	217.73	212.65	208.47	214.26	217.68	217.07	215.11	211.94	219.65	223.41	216.45	214.49	211.2	217.48	214.53	219.48	225.17	219.51	214.98	219.53	218.59	220.95	216.99	217.35	220.04	217.01	215.94	216.22	218.81	214.78	209.35	214.22
206.22	207.54	212.34	204.71	204.99	217.87	211.26	208.13	203.32	204.7	213.21	202.5	222.12	206.01	205.52	207.19	208.14	206.52	207.3	213.18	204.47	208.32	208.04	208.52	206.34	205.62	209.27	209.51	204.54	207.39	205.85	203.82	208.02	210.26	209.78	203.19	201.78	206.96	207.21	209.72	208.79	207.28	205.59	206.88	210.52	210.12	197.95	206.75	206.55	207.44
207.32	214.08	218	209.25	203.58	202.9	208.65	206.42	214.29	211.26	208.84	201.64	207.71	199.87	199.21	206.27	213.66	207.62	206.84	215.21	200.78	205.11	206.48	215.1	210.43	212.45	205.92	205.62	205.48	207.04	210.76	214.5	201.52	203.31	206.36	213.57	203.48	218.55	211.3	208.54	208.06	212.38	209.5	200.17	209.46	211.94	214.34	208.44	207.07	210.14
204.27	217.51	211.26	211.68	210.58	206.9	221.88	207.53	211.03	212.96	202.68	215.22	214.01	209.44	209.32	218.66	211.75	210.23	213.25	208.18	209.13	211.22	209.72	207.14	213.81	209.05	210.27	205.87	207.92	208.16	206.27	216.48	204.47	218.25	210.98	211.44	211.06	212.02	211.95	212.98	211.58	210.83	211.75	211.4	214.53	211.24	208.22	207.02	216.6	212.38
205.22	207.49	202.47	197.46	205.65	205.82	200.22	201.96	202.62	201.92	198.17	205.55	199.33	202.9	203.1	203.29	206.79	202.4	204.44	210.01	205.32	200.79	206.68	199.98	203.32	203.07	205.22	201.05	204.96	196.06	207.6	194.91	203.69	202.63	204.69	203.18	203.4	205.53	205.3	204.14	202.94	205.19	201.38	205.61	205.62	207.84	202.62	204.63	203.66	196.48
212.79	210.54	209.55	205.79	200.6	209.52	206.25	208.05	216.28	213.2	211.55	205.6	209.8	213.1	215.49	208.87	207.54	205.81	214.6	205.53	209.62	205.72	211.7	211.69	204.25	208.23	212.36	208.9	200.65	211.27	203.05	205.93	212.6	210.65	217.52	210.68	209.94	214.18	207.33	206	204.56	210.21	206.76	206.95	202.67	204	206.58	202.49	209.02	211.95
216.26	209.45	205.37	209.68	212.43	204.23	214.28	215.68	209.42	216.21	215.24	211.76	209.33	203.56	215.77	210.64	208.17	212.36	208.55	212.53	209.57	210.32	208.71	198.27	216.42	204.38	209.34	216.54	214.21	214.17	212.93	210.23	211.6	214.7	207.75	217.82	217.58	214.34	221.88	217.32	212.42	218.21	208.44	211.29	216.12	215.55	211.24	214.03	212.47	214.25
205.57	210.6	216.64	214.05	207.65	213.42	205.83	211.04	210.32	216.29	206.77	209.77	214.24	204.48	212.31	202.95	208.72	208.94	217.38	217.34	213.31	212.56	212.52	210.97	222.24	211.04	207.16	214.07	215.02	216.33	210.14	207.77	208.73	211.69	212.51	210.63	216.91	214.82	215.36	218.23	218.32	212.95	208.96	210.98	215.87	206.79	212.17	210.38	212.56	218.53
211.83	216.08	205.77	209.62	208.9	207.92	205.05	208.84	209.72	210.53	208.55	206.38	208.47	204.4	208.79	214.15	209.4	211.9	206.1	207.3	205.82	208.62	218.17	202.04	206.5	209.4	206.63	213.25	209.92	203.04	208.43	214	206.01	210.13	212.13	207.81	208.52	213.54	205.79	211.35	212.59	208.03	204.56	201.74	202.93	207.58	206.88	206.34	210.34	203.37
203.66	197.4	206.07	203.79	201.32	207.59	210.07	206.4	209.98	207.71	206.83	199.63	205.23	208.44	205.99	202.06	205.99	201.9	209.44	196.42	212.13	200.73	200.88	202.8	200.6	202.44	197.24	200.57	199.83	206.4	200.98	200.09	203.13	208.1	202.1	203.74	205.2	201.06	198.53	201.6	199.66	202.33	199.14	199.72	206.89	201.75	200.33	204.56	195.18	207.21
202.44	210.97	206.44	207.83	210.52	213.15	207.2	206.99	207.53	213.53	210.78	207.25	210.4	206.56	206.3	210.83	209.81	207.48	204.98	212.18	205	205.88	207.42	205.02	204.99	205.14	210.16	208.53	216.73	207.23	211.75	210.64	207.25	204.38	205.11	206.62	212.64	205.22	206.29	200.47	206.03	214.05	210.24	207.29	211.85	209.75	208.12	209.65	205.39	204.39
206.19	208.04	204.95	205.75	205.16	203.47	206.26	205.16	199.42	198.87	206.93	208.12	204.43	204.62	202.26	207.72	208.16	212.58	210.01	205.25	200.38	201.77	205.02	203.86	202.14	198.65	210.5	205.98	207.89	201.53	200.22	205.35	205.75	206.75	208.49	205.17	208.76	209.89	205.46	201.7	211.97	203.43	203.95	211.87	207.48	202.54	199.6	196.99	202.55	205.59
210.29	202.76	207.7	203.7	211.6	206.88	205.83	208.83	201.07	203.52	203.17	208.52	204.59	205.96	205.13	207.22	208.64	203.67	202	202.23	204.08	206.83	204.44	208.06	203.22	205.58	205.49	213.13	207.6	204.92	207.33	203.55	212.19	209.26	203.66	211.18	205.26	206.14	203.79	201.88	206.61	206.46	204.89	213.28	209.07	204.02	211.86	207.05	202.35	204
204.47	200.25	206.07	206.44	201.32	209.1	205.01	207.68	202.89	202.58	203.02	202.64	202.97	202.3	204.29	200.66	200.97	206.91	207.53	194.72	201.05	207.49	198.61	201.07	200.78	201.44	205.06	201.46	198.14	205.94	210.99	205.04	195.78	198.05	200.86	206.38	197.08	196.86	202.77	197.36	199.68	203.84	204.12	202.33	203.47	202.26	202.7	202.91	205.29	202.07
205.79	207.63	209.26	201.83	215.12	205.11	206.22	209.22	209.63	211.3	203.28	204.94	215.61	207.29	207.69	209.28	208.9	209.46	208.79	204.38	210.32	205.46	204.8	209.06	213.98	212.08	209.19	211.5	207.69	205.26	209.02	207.37	208.64	208.36	206.71	203.96	214.81	205.56	210	211.54	206.6	209.51	209.91	204.87	206.19	205.66	207.03	210.75	207.97	205.63
194.94	201.26	197.23	196.1	202.46	200.31	205.54	202.97	193.98	201.49	205.56	203.12	198.35	203.63	198.74	204.23	202.82	206.6	201.2	198.57	197.31	203.34	195.83	201.68	199.92	199.56	199.38	197.17	202.66	200.84	198.89	202.16	201.81	199.81	199.22	198.7	200.36	194.9	202.41	205.09	199.87	203.57	197.56	199.76	199.45	197.18	200.53	206.8	200.54	197.29
215.36	217.48	218.48	220.98	222.93	215.76	221.13	220.76	217.04	212.34	223.08	222.85	220.23	221.18	218.54	215.49	207.52	216.32	214.9	213.69	211.64	221.07	220.11	209.2	218.29	216.31	215.27	220.83	217.51	217.45	219.97	211.84	217.92	218.36	216.62	218.55	213.86	217.34	216.69	217.83	214.07	221.6	214.58	222.2	225.93	216.2	212.08	217.22	218.24	225.53
214.36	204.83	213.01	214.1	214.3	205.61	213.14	213.89	210.15	214.99	212.52	214.81	214.44	209.03	210.99	207.42	212.2	209.36	217.09	207.77	212.47	205.36	217.42	215.88	210.57	204.57	213.93	208.68	208.23	207.88	208.82	207.64	205.31	211.19	214.47	215.95	207.65	209	211.33	205.46	210.6	218.31	209.99	213.22	209.93	214.19	211.97	220.22	206.17	211.24
207.01	207.6	209.97	209.51	212.32	206.52	206.72	216.08	208.82	213	208.5	207.95	212.61	209.25	209.23	205.31	210.94	212.82	209.73	212.62	205.67	206.96	211.79	211.26	208.63	209.1	214.01	205.31	212.43	203.35	213.16	210.53	212.66	202.55	203.67	207.91	207.83	209.27	210.81	204.92	209.17	212.61	209.33	206.44	205.42	211.28	215.66	208.38	212.23	215
211.68	214.24	207.76	207.22	218.42	213.37	215.31	208.78	212.8	219.3	212.89	209.07	210.7	214.05	214.75	213.37	214.99	215.8	212.08	210.39	211.96	217.43	213.59	217.63	207.89	214.81	215.77	209.07	211.26	212.53	209.63	206.34	215.96	213.97	210.18	208.71	215.4	212.24	212.18	209.43	211.95	209.59	211.62	214.97	203.63	216.62	205.39	212.24	211.18	210.4
196.55	194.53	205.78	197.62	198.59	196.26	199.54	198.58	196.02	202.82	197.72	207.3	201.27	200.12	204.17	196.33	199.48	202.45	200.7	193.4	201.02	204.23	197.34	200.06	197.5	194.95	197.54	199.25	200.1	201.44	206.57	202.31	201.7	198.4	203.09	197.73	201.19	196.3	199.02	189.05	200.01	198.67	199.52	191.09	201.17	195.95	196.76	202.99	207.02	196.47
211.38	215.9	212.33	214.1	220.78	218.8	216.63	211.91	212.41	221.14	218.45	216.76	215.47	221.68	221.02	215.19	212.28	218.88	215.94	212.65	225.29	220.18	221.88	215.76	218.67	212.9	214.8	210.66	217.75	212.11	225.25	213.95	213.16	217.39	221.7	221.23	210.7	216.85	221.12	213.17	219.11	214.39	217.26	223.31	218.11	214.12	214.65	215.4	214.86	210.54
214.33	211.88	211.99	210.22	210.43	219.77	216.79	208.72	217.34	217.62	215.56	213.76	219.84	215.76	214.04	214.35	216.78	209.82	209.16	216.16	208.14	215.54	218.41	217.1	210.48	210.34	209.88	213.42	213.36	208.73	211.44	212.54	211.87	213.51	220.14	219.42	214.1	210.19	215.17	218.75	212.1	214.14	218.19	220.12	216	213.65	217.31	217.73	210.56	213.78
203.9	205.17	201.61	200.98	207.22	203.65	203.31	205.84	213.83	204.46	199.95	205.48	206.51	206.04	203.96	205.43	200.64	209.31	199.24	202.12	204.14	206.62	202.28	205.43	204.46	202.56	204.84	205.53	200.44	205.83	212.35	203.05	212.17	201.99	207.91	210.31	197.53	208.3	205.1	206.53	208.05	199.53	213.24	202.98	207.48	201.48	206.84	206.47	199.81	204.15
213.2	217.34	208.5	211.88	210.52	211.24	209.46	218.03	207.07	207.23	218.25	211.54	218.42	212.23	207.83	209.42	210.36	211.05	203.02	214.38	216.97	211.34	211.68	206.52	205.84	214.23	207.62	211.73	215.35	213.25	215.5	211.61	215.79	214.14	205.9	211.49	205.58	215.52	210.89	204.56	209.39	206.4	208.8	207.45	211.3	212.9	212.6	210.38	212.56	213.69
193.44	197.91	198.02	196.44	199.94	201.16	197.55	202.98	204.23	199.72	200.64	199.66	200.7	201.11	206.21	203.95	197.72	195.38	199.02	204.37	192.08	198.37	202.57	202.86	201.95	195.83	200.56	197.51	200.73	206.88	198.37	200.86	201.32	203.11	198.49	201.13	195.01	203.11	202.18	205.06	200.38	204.81	199.87	203.38	206.24	193.19	203.31	195.88	200.54	197.65
204.68	203.31	210.97	213.38	201.93	212.25	211.73	209.5	200.32	206.72	204.36	210.6	199.35	203.58	207.42	199.66	208.5	210.09	206.15	207.84	207.4	210.26	204.23	211.14	212.8	210.31	202.56	206.65	206.08	210.32	205.76	199.3	217.24	206.46	206.16	204.77	208.45	206.53	208.48	207.3	208.91	211.13	205.9	205.58	205.87	201.15	210.02	206.45	208.42	210.19
206.51	215.81	213.24	208.39	206.36	215.08	209.5	206.61	197.82	208.98	207.99	206.23	208.96	210.89	207.55	213.17	212.2	208.25	204.28	211.81	208.13	211.8	218.93	208.22	207.83	213.31	204.89	206.95	212.59	211.28	207.42	207.64	213.31	212.03	210.71	211.66	204.2	202.68	208.39	211.7	205.44	205.25	206.41	207.1	212.69	208.71	208.28	205.05	209.03	205.71
209.8	213.51	210.66	215.1	205.92	210.42	209.82	208.89	205.98	207.08	213.55	206.68	207.81	205.59	205.19	208.87	212.68	208.93	211.72	210.94	205.54	204.4	209.78	208.64	211.82	211.73	204.82	212.9	208.17	205.8	212.35	207.41	206.65	206.48	209.32	210.06	209.68	208.81	205.94	212.86	211.4	205.55	205.26	209.8	212.64	206.18	208.22	209.77	213.25	208.21
215.14	215.67	209.15	213.68	211.82	210	217.04	214.66	215.11	210.1	220.61	211.98	214.26	212.63	212.25	214.17	212.24	211.4	215.97	207.29	209.77	208.47	218.76	210.35	212.96	209.94	210.86	215.62	212.2	214.02	208.19	210.2	210.08	207.2	206.78	212.14	214.86	213.52	210.99	214.31	209.83	214.28	212.39	211.46	210.47	214.24	212.13	214.31	211.07	207.9
209.31	216.78	219.62	217.69	213.67	211.56	209.73	216.76	220.67	221.41	220.07	218.01	217.03	213.68	216.59	216.55	219.18	218.91	212.66	218.94	218.78	211.77	219.45	216.28	218.26	212.63	209.67	211.19	219.83	220.45	221.59	218.88	214.37	215.1	217.11	222.55	214.85	216.29	217.09	213.42	222.75	213.09	217.58	218.89	216.74	216.05	215.94	216.9	217.41	217.12
191.42	198.77	198.3	200.55	191.67	194.85	196.89	210.38	198.3	197.22	192.36	200.64	196.85	201.67	201.68	195.27	194.9	200.27	196.62	197.91	201.06	203.06	202.8	202.15	197.69	200.38	200.42	195.34	203.94	195.47	200.15	200.73	198.31	203.4	198.39	200.9	200.6	198.26	195.99	197.91	203.62	200.37	197.85	201.65	192.81	195.2	197.13	194.5	201.03	196.85
212.29	200.88	209.49	207.38	211.34	215.98	210.93	214.43	210.54	213.12	208.55	206.94	213.38	212.1	216.51	212.72	210.71	207.12	206.08	208.76	216.59	209.13	212.25	212.66	208.35	214.17	212.06	213.01	209.4	215.42	205.71	208.76	202.9	214.42	210.88	209.46	212.51	211.59	197.34	212.32	206.29	210.23	213.35	218.54	206.43	210.3	207.01	204.91	206.75	202.29
199.79	203.79	195.06	203.64	206.58	203.28	209.86	203.97	208.72	200.63	202.55	207.11	197.74	197.9	197.12	210.21	208.18	199.37	205.69	200.18	205.49	204.75	205.7	198.91	210.7	209.39	207.56	207.06	202.16	207.49	199.74	209.4	207.57	200.66	197.47	206.24	206.1	205.01	204.12	201.07	204.06	206.28	204.29	203.5	201.23	206.89	205.85	194.35	207.04	202.32
217.52	209.87	208.44	210.57	203.08	204.37	214.32	209.9	210.78	209.53	208.92	217.62	208.62	206.75	217.67	216.03	206.51	217.36	213.72	204.57	213.49	217.53	207.87	210.25	215.14	209.54	212.82	213.85	209.51	212.27	218.38	214.97	215.84	211.99	215.07	211.15	208.32	207.79	205.32	210.38	216	214.62	206.63	212.24	208.79	210.54	210.54	213.23	210.91	210.77
197.07	199.87	201.22	203.39	206.17	197.73	201.4	203.37	202.95	202.41	198.1	199.77	203.42	202.81	200.89	202.04	195.67	197.53	206.81	198.15	198.41	206.18	205.55	203.52	198.97	192.03	203.92	203.06	204.81	203.42	197.5	203.33	194.1	204.35	204.57	204.28	202.01	196.42	200.42	203.27	202.93	199.13	205.86	202.3	199.77	203.21	200.95	205.96	198.58	208.64
209.27	196.15	202.38	205.13	204.11	204.27	200.6	202.04	203.58	203.04	205.65	200.83	203.08	202.82	198.11	202.05	209.85	205.34	207.21	202.15	202.52	206.53	198.52	200.92	210.46	199.81	205.55	200.16	205.25	201.29	199.43	208.65	204.91	202.42	202.8	204.85	200.33	203.09	207.37	206.25	200.32	201.05	204.48	206.65	201.26	205.8	203.8	205.76	208.89	196.28
199.87	192.86	199.22	201.51	201.62	196.75	201.03	199.15	196.85	198.22	203.95	205.79	199.84	201.37	203.43	206.96	200.51	197.68	197.06	197.12	205.06	202.01	198	202.13	194.38	197.74	197.28	204.26	200.6	201.01	200.51	201.37	197.93	201.84	190.81	194.02	201.29	191.62	201.14	193.78	196.36	204.8	202.03	201.33	206.32	200.89	201.65	208.03	194.56	197.86
216.28	216.63	207.31	216.17	215.51	212.01	215.95	210.76	215.87	210.72	203.31	211.97	209.94	212.06	209.85	212.56	217.03	206.04	216.54	219.73	207.44	211.24	215.54	215.06	217.25	213.18	213.27	210.89	214.43	208.26	213.14	219.38	212.27	213.04	207.96	210.12	210.13	209.09	213.17	214.39	211.18	216.02	208.19	209.28	213.13	217.36	215.95	208	209.16	217.14
209.62	209.65	211.82	211.31	209.91	208.11	210.65	209.52	216.86	208.48	210.8	210.85	214.54	214.48	214.46	217.52	207.94	209.13	213.9	214.74	211.72	207.41	212.77	213.33	210.1	206.74	211.14	208.06	211.44	213.82	209.57	213.9	211.63	211.27	209.77	213.14	212.23	213.12	211.88	203.32	207.32	213.92	209.35	216.81	217.75	215.51	215.83	216.66	212.41	207.87
201.86	209.07	204.37	207.32	210.88	209.12	207.41	208.73	206.2	210.42	202.39	209.4	208.62	204.58	210.36	206.35	205.67	208.43	212.09	214.09	210.8	208.49	209.17	204.06	210.16	207.35	209.35	214.5	208.62	214.11	206.48	205.61	216.13	209.18	210.42	208.84	202.6	207.92	205.37	206.7	207	209.45	212.57	208.1	205.19	213.84	207.08	210.14	211.57	206.96
203.79	207.89	209.89	208.87	209.2	211.6	213.61	215.5	211.11	212.95	216.2	214.74	211.68	217.63	205.92	208.95	214.96	209.89	215.2	213.8	216.39	212.56	212.97	209.8	215.66	212.1	211.32	211.92	210.23	211.31	204.89	212.78	205.96	212.34	214.55	210.48	212.78	210.92	215.14	215.2	217.7	219.48	213.93	211.84	214.07	210.55	215.66	214.03	213	207.36
202.31	205.54	203.08	205.86	203	200.6	207.37	213.6	211.07	205.5	203.36	202.4	207.17	197.46	202.99	210.41	201.12	202.98	199.21	210.48	201.26	206.15	206.44	201.21	209.68	208.91	203.31	203.75	202.41	201.59	198.95	202.25	204.82	207.11	198.58	202.98	205.66	200.79	206.84	203.54	204.9	204.93	204.76	201.92	208.95	201.48	203.71	206.27	201.51	208.5
211.89	212.49	211.13	212.06	214.38	214.33	215.28	216.23	215.11	212.42	213.72	219.75	210.05	209.39	215.34	213.2	211.02	214.25	210.9	218.69	209.57	208.76	213.28	210.54	222.02	211.05	216.61	214.75	221.07	220.22	213.27	214.99	219.16	215.99	208.33	212.76	214.9	215.2	211.92	209.38	221.3	211.94	210.19	213.71	218.39	209.97	206.45	212.81	213.77	215.87
204.78	210.46	212.53	210.95	199.85	209.46	197.11	199.13	204.54	207.02	203.88	205.67	200.48	206.54	205.4	199.95	206.83	202.17	200.76	207.6	202.27	204.46	205.84	210.3	204.1	206.35	204.2	212.29	200.5	204.14	199.4	201.46	203.97	203.27	201.17	204.69	206.25	211.26	203.47	207.06	204.26	207.4	195.34	201.44	201.85	209.32	201.85	204.84	208.81	204.12
202.9	211.3	202.69	204.26	200.92	210.06	206.28	215.27	206.4	203	204.17	209.66	205.5	211.34	205.75	211.58	201.76	205.57	213.58	208.57	211.18	207.21	203.8	205.41	205.38	204.95	207.36	210.52	209.99	203.99	210.28	205.74	208.19	213.77	211.29	209.8	206.04	211.3	201.29	208.75	203.73	199.37	211.98	214.58	206.1	202.69	210.21	208.46	213.1	208.19
203.85	200.28	197.45	200.51	205.75	209.77	203.87	203.18	202.71	198.75	203.41	201.71	204.34	206.03	205.42	201.58	202.75	204.36	199.14	203.46	201.52	200.38	209.87	202.49	206.01	199.98	200.85	205.72	204.83	202.68	213.25	201.49	195.37	203.08	201.09	200.25	208.23	199.81	203.16	212.21	207.07	203.14	209.75	202.56	206.38	202.9	200.34	202.15	205.1	195.1
197.44	199.81	195.88	201.19	196.76	202.01	193.97	202.28	201.43	204.05	202.25	202.32	199.88	207.35	198.12	199.07	208.24	197.72	200.54	197.17	204.21	195.3	197.55	198.27	197.12	199.76	206.12	200.21	197.79	198.26	202.07	197.92	198.6	196.76	203.27	201.35	197.05	201.23	196.84	196.75	201.54	193.92	202.73	205.44	199.48	197.1	197.67	200.46	197.13	198.02
196.23	203.5	196.41	196.15	199.64	198.65	200.61	203.33	192.88	197.89	203.75	203.81	196.89	193.09	203.76	197.69	199.77	197.39	197.77	201.32	198.17	203.53	197.65	196.05	193.23	197.21	196.78	204.75	200.98	197.71	194.35	200.1	200.28	192.46	202.43	202.34	197.99	198.25	203.4	199.31	199.96	200.35	195.76	199.47	190.79	196.09	205.93	201.02	196.35	200.48
198.51	199.21	200.63	202.52	202.72	190.27	196.81	198.2	194.06	201.86	197.05	199.75	194.63	197.28	197.49	198.11	203.41	193.55	202.73	198.18	192.01	201.25	201.98	200.92	201.3	199.76	204.13	197.04	201.61	203.38	195.29	200.18	201.23	200.12	205.31	200.07	200.22	199.08	197.28	202.09	201.56	205.3	205.77	196.17	193.95	198.55	199.73	195.51	201.7	204.23
215.16	221.74	218.16	217.57	209.72	218.36	212.13	220.8	216.77	216.92	217.74	216.01	217.1	221.68	214.35	217.52	211.58	222.66	214.21	218.46	220.8	218.28	218.5	217.15	217.38	216.58	209.71	221.54	212.3	226.32	213.98	219.24	216.26	222.06	216.42	209.69	219.32	220.68	217.25	224.71	220.71	218.36	216.85	221.45	216.89	217.1	215.84	217.49	218.29	212.01
207.55	212.65	216.84	213.38	214.13	212.6	212.46	217.64	209.93	208.68	209.81	217.42	218.49	216.11	213.26	211.03	212.82	206.8	210.88	209.88	215.31	212.54	215.18	211.49	210.85	205.8	209.78	210.5	215.5	214.8	214.13	210.77	211.54	213.61	209.56	216.04	215.91	212.08	211.89	211.66	215.34	209.79	212.4	212.2	206.37	215.57	212.79	215.45	214.73	217.6
207.12	219.67	214.11	210.84	212.89	214.95	217.77	217.84	204.95	212.56	210.48	210.77	206.96	214.05	208.13	211.98	211.85	213.96	210.87	210.17	211	205.93	212.14	210.77	216.91	214.85	207.63	209.78	212.82	208.92	212.83	214.63	212.44	211.54	206.63	213.02	208.52	215.54	209.82	208.23	218.48	213.42	211	211.46	214.69	214.38	211.08	206.97	216.3	214.16
206.28	203.23	202.8	202.36	203.14	205.66	206.95	205.98	207	205.36	202.13	208.12	201.77	205.19	201.33	203.55	199.89	202.02	203.34	204.68	204.09	203.28	204.81	205.28	202.31	204.47	202.83	208.65	209.6	204.13	198.99	203.36	206.26	195.72	206.52	207.23	205.15	208.56	210.16	202.73	200.51	205	195.58	205.04	210.74	199.39	206.29	206.23	201.01	208.92
[truncated: 150 more columns]
