# Supplementary material for: Genetic dissection of main and epistatic effects of QTL based on augmented triple test cross design
Source: PLoS One. 2017 Dec 14;12(12):e0189054. doi: 10.1371/journal.pone.0189054 (PMC5730204; doi:10.1371/journal.pone.0189054)
Supplement: S6 Supporting Information — (ZIP) [file pone.0189054.s006.zip › z1_600_0.5_10.csv]

201.77	201.25	200.07	200.79	201.68	201.38	199.87	201.23	203.05	203.49	201.83	203.28	201.81	199.89	203.13	201.95	198.67	198.69	200.22	201.66	200.43	201.49	201.7	200.25	202.11	199.36	201.05	202.31	202.89	199.43	201.09	200.94	202.42	199.32	202.35	202.31	201.01	202.22	199.92	199.98	201.22	201.69	201.57	202.32	203.87	199.16	202.39	199.29	202.12	203.62
212.64	213.24	215.08	212.15	212.74	212.89	213.13	212.18	210.51	214.28	212.4	214.94	211.18	214.04	214.92	212.67	213.07	213.81	212.62	211.12	215.76	211.83	215.13	215.21	213.52	211.94	213.44	213.66	214.07	212.36	212.19	212.06	212.72	214.58	214.05	211.34	212.56	213.11	213.34	213.23	215.48	212.56	212.94	214.7	211.2	214.54	215	211.27	215.39	211.51
207.78	207.72	208.64	207.1	206.76	207.35	211.16	206.89	207.64	209.95	209.67	210.83	209.48	207.3	209.22	206.96	208.61	210.01	209.75	206.41	210.11	207.57	208.22	208.46	210.69	208	207.68	209.05	207.98	209.28	206.44	207.97	209.83	208.49	209.08	208.65	208.97	211.97	207.91	207.76	209.35	210.04	209.09	208.13	210.09	209.9	207.92	210.58	207.4	207.78
208.3	208.05	207.18	207.89	207.93	208.97	204.6	205.86	207.52	208.46	206.45	208.42	206.23	207.12	210.25	208.48	206.57	209.08	208.52	207.14	207.68	206.06	206.99	209.54	207.78	208.14	206.04	209.13	206.18	208.87	207.17	208.88	208.56	207.82	205.25	206.69	205.96	207.96	206.98	207.9	210.11	207.03	206.37	207.84	207.6	205.59	208.48	207.27	207.13	206.26
214.56	217.95	218.18	216.56	216.54	215.68	216.06	214.91	216.35	213.83	214.25	217.35	217.56	216.82	215.92	215.96	217.4	218.63	216.57	218.24	216.59	217.77	216.73	215.74	218.55	218.88	219.83	218.2	214.23	216.88	217.24	215.04	218.08	215.85	215.45	215.51	215.23	216.66	218.22	218.32	219.23	218.76	218.25	219.78	217.07	216.67	214	218.06	216.64	217.58
205.89	202.45	205.93	207.8	204.36	206.36	203.58	206.97	204.33	205.59	205.49	204.76	203.28	205.17	205.14	206.4	202.82	204.07	203.16	205.48	204.72	205.9	205.08	203.59	203.93	204.61	204.96	203.4	204.85	206.39	204.95	205.67	204.27	206.69	203.42	206.59	205.97	204.62	203.8	204.33	205.29	202.33	203.62	204.26	204.38	206.86	205.48	205.45	206.04	205.67
204.38	204.33	204.64	202.68	202.6	202.18	202.38	205.41	204.49	205.29	202.18	204.11	205.74	202.88	205.35	205.33	203.6	203.75	202.57	207.01	203.68	202.66	204.55	204.92	205.7	204.45	204.92	204.04	206.69	205.54	204.23	205.18	203.77	203.69	205.96	204.34	207.84	203.63	203.8	205.45	205.01	202.9	202.33	205.8	204.6	207.99	205.71	204.86	204.28	205.77
200.96	201.98	199.27	200.38	199.5	200.58	200.31	198.65	201.52	201.13	198.88	199.01	200.3	200.14	196.74	198.33	199.83	200.21	200.37	201.42	200.81	197.12	198.78	201.03	198.51	197.8	200.13	200.05	198.05	201.35	199.43	198.6	200.31	197.57	199.82	200.45	197.87	198.87	200.99	199.22	199.66	198.63	199.14	198.02	198.5	202.11	199.64	199.83	199.65	199.56
204.62	204.35	203.57	203.81	203.43	200.76	202.71	204.71	200.92	204.91	204.03	202	202.75	203.59	204.8	204.27	202.52	204.8	203.53	203.37	203.7	205.28	203.98	204.04	203.7	203.01	204.28	204.63	202.85	202.71	204.92	201.84	202.44	204.27	203.84	203.81	203.82	201.2	203.77	202.46	202.69	201.1	204.56	203.84	203.39	201.06	204.61	206.33	202.8	202.93
199.97	200.94	197.58	201.38	198.77	200.17	198.49	200.53	198.99	199.81	199.67	201.29	199.72	199.45	198.35	197.71	200.44	200.14	199.56	200.03	199.71	200.68	200.17	197.36	197.99	201.06	196.98	198.52	199.31	199.31	198.62	199.04	200.72	199.84	202.09	197.8	198.14	200.9	199.48	199.03	199.05	200.3	201.7	196.97	200.66	198.93	199.25	201.8	201.38	201
210.01	208.47	209.78	209.18	206.46	210.77	210.85	206.83	208.52	208.85	206.89	208.26	208.21	207.86	207.96	207.57	208.85	209.83	209.65	208.23	208.76	209.31	209.74	208.56	209.3	206.68	208.87	207.2	207.44	209.05	208.26	207.98	206.43	209.76	208.42	209.48	211.65	209.11	209.94	207.51	209.08	207.16	208.54	211.82	211.01	208.98	210.93	209.96	208.48	208.74
202.01	199.65	201.04	199.34	200.91	199.96	197.68	200.25	201.29	200.26	201.08	202.84	200.95	201.45	202.2	200.64	204.34	202.43	200.27	203.07	199.88	199.93	200.2	201.48	201.99	201.67	202.88	200.52	203.73	202.23	201.27	200.37	202.07	200.2	200.13	200.32	202.21	201.97	200.83	201.79	203.09	202.44	201.82	200.37	199.81	200.74	201.6	203.17	199.77	202.59
203.85	206.01	205.21	203.37	204.69	204.07	204.12	202.99	204.22	204.85	203.97	202.39	203.77	204.06	204.51	203.77	204.82	204.84	202.17	207.38	205.02	202.15	202.28	204.61	204.7	202.05	204.03	204.43	202.92	203.4	203.72	203.04	201.24	204.52	201.82	204.45	202.75	205.22	203.03	203.74	204.3	201.89	203.13	204.6	203.17	202.53	203.35	204.99	202.58	203.13
210.98	207.45	208.44	208.62	208.7	208.94	209.36	209.89	206.76	208.09	208.05	208.35	209.58	211.24	208.66	208.66	210.25	209.14	207.45	207.48	210.68	208.43	208.1	210.05	208.32	208.39	210.28	208.45	206.5	208.53	207.56	211.42	207.69	207.72	209.05	207.72	209.07	208.26	207.33	208.52	208.96	209.77	209.67	209.46	209.16	209.39	208.1	207.73	208.52	210.44
206.74	210.09	208.9	204.69	207.87	208.57	208.96	206.84	208.53	208.5	205.21	209.81	208.46	210	210.16	207.53	209.04	205.83	207.01	210.24	207.63	207.33	207.85	205.98	208.4	208.15	208.13	208.5	207.19	207.83	208.41	208.97	208.16	209.23	209.01	207	208.7	208.08	206.63	209.47	209.96	209.26	210.01	208.84	210.12	208.91	207.82	209.55	207.01	210.29
202.5	203.22	202.58	203.24	202.11	203.9	204.2	202.02	204.67	204.44	201.12	203.88	203.54	201.11	206.26	203.92	203.94	202.97	203.71	203.11	203.05	201.36	202.46	202.89	202.8	205.27	204.79	202.7	203.51	202.39	202.51	204.42	203.54	201.69	204.12	203.07	206.3	202.89	201.33	205.21	202.16	202.99	203.65	204.41	203.77	202.04	202.27	203.98	203.68	204.21
211.25	211	206.69	210.28	207.81	210.17	209.4	206.96	209.36	209.53	212.92	209.22	209.96	208.57	208.38	208.88	208.62	209.83	208.52	208.69	211.78	206.72	207.09	211.27	209.54	209.08	208.13	207.64	210.98	210.12	209.78	207.34	209.86	210.26	206.91	208.68	206.62	208.67	207.5	209.23	208.79	208.75	210.31	207.45	209.27	205.25	206.86	207.74	207.51	207.72
203.38	203.78	202.87	204.03	204.2	204.2	203.07	203.23	203.25	203.15	203.42	201.93	203.53	203.38	204.33	205.09	203.58	202.33	204.34	204.38	203.89	203.28	203.6	204.48	203.9	203.01	202.35	203.16	202.93	201.22	203.97	201.89	203.61	205.7	202.77	202.79	201.91	205.17	205.46	202.32	202.11	202.28	201.52	204.48	205.8	203.06	201.74	204.59	202.51	204.83
215.26	214.12	214.02	213.77	213.88	218.04	214.7	214.79	215.3	212.93	212.84	212.15	214.05	213.84	212.68	212.66	213.69	212.98	214.88	213.98	213.24	214.74	216.33	215.32	212.72	213.65	215.73	213.46	215.33	214.86	212.8	215.26	213.09	215.2	212.63	213.51	213.84	215.17	213.11	213.58	214.7	214.02	213.44	214.81	214.13	215.08	213.43	213.87	212.21	214.49
209.27	207.68	207.02	208.64	207.12	206.95	207.84	206.84	207.35	207.86	206.09	205.7	206.3	207.63	206.47	207.82	206.23	205.83	209.14	208	207.52	205.95	206.75	208.67	208.4	208.69	208.9	210.21	207.2	209.19	207.49	207.79	209.23	208.84	208.32	207.27	207.13	208.93	206.9	210.56	207.42	207.47	209.52	207.55	209.51	206.75	207.04	206.01	207.79	208.9
197.64	199.76	198.39	198.69	197.94	197.07	198.29	198.25	200.64	199.19	201.89	198.23	199.74	199.42	195.63	199.44	199.25	201.23	200.32	201.8	199.62	199.84	199.12	200.14	201.5	200	198.7	198.69	200.6	198.52	201.05	197.61	200.79	199.07	200.82	200.64	198.33	202.12	201.13	197.07	201.53	200.62	197.48	199.87	200.73	199.2	197.08	199.73	198.17	199
203.48	206.54	203.8	203.71	202.64	203.59	202.57	204.31	204.25	202.85	203.01	201.31	205.54	203.03	202.74	199.73	202.8	201.7	203.14	203.88	202.83	201.27	202.07	204.96	202.37	204.02	204.07	204.5	204.32	202.18	204.05	201.91	201.11	203.45	203.46	205.19	203.01	205.93	203.22	201.26	205.27	202.76	201.46	202.63	202.82	202.48	204.46	204.48	204.37	202.61
206.91	206.63	205.92	209.29	206.83	208.35	207.2	206.51	205.96	206.78	204.86	207.33	205.7	204.77	208.16	204.81	205.22	204.64	203.05	205.04	206.96	205.24	206.2	205.97	207.87	205.72	205.04	207.27	206.55	204.71	205.26	208.6	209.41	207.18	204.63	206.81	206.05	206.86	205.5	206.5	204.44	208.69	205.55	206.9	207.09	207.91	205	206.37	205.96	205.18
197.44	199.74	197.67	198	196.63	197.86	199.14	198.34	199.65	197.22	199.17	198.71	197.51	197.73	198.08	196.07	199.91	195.92	197.89	199.44	197.5	199.68	196.61	198.72	197.93	197.38	199.28	197	198.07	199.37	197.55	200.38	197.46	198.29	197.39	198.06	198.71	198.19	196.26	195.11	199.13	196.41	197.24	198.89	196.42	197.56	197.83	198.65	195.32	196.08
203.65	204.56	202.69	203.89	202.45	202.43	205.45	201.59	201.77	203.16	203.61	205.85	203.06	206.04	203.39	204.63	204.69	203.7	204.06	204.96	206.35	204.04	203.61	202.12	203.55	203.15	201.87	203.73	202.62	204.73	204.62	202.97	203.11	205.22	204.75	203.19	200.62	205.15	205.33	204.91	206.64	205.03	204.91	203.74	202.53	203.81	202.99	205.77	204.2	203.5
204.46	207.03	206.96	206.76	206.65	208.24	207.13	205.64	207.21	205.18	204.96	203.35	207.45	206.83	209.53	205.69	204.68	204.46	205.64	208.96	204.04	208.11	208.43	206.28	206.72	206.2	207.02	205.89	207.07	206.8	205.98	205.81	207.78	206.66	205.7	203.48	205.78	205.87	207.99	207.04	204.25	207.33	207.68	204.87	206.15	205.69	206.64	206.53	206.42	205.8
217.5	217.65	217.98	217.73	215.55	217.87	217.66	216.57	216.06	214.53	215.7	215.11	217.19	217.33	214.76	214.69	218.2	217.69	218.14	217.31	215.02	218.62	215.17	219.35	214.95	215.16	216.89	218.53	217.29	216.06	216.75	218.77	216.98	216.35	215.96	217.51	216.08	217.27	218.86	214.83	217.78	217.44	218	217.57	217.62	218.46	217.84	216.45	217.38	219.29
208.06	206.07	207.01	205.64	204.01	206.64	205.79	207.08	208.2	206.47	205.45	206.38	204.68	207.44	205.54	205.85	206.91	205.16	204.31	205.46	207.67	206.82	206.89	205.76	206.42	206	205.82	204.73	206.41	204.07	205.04	205.03	208.32	205.27	206.14	206.54	205.18	205.62	207.45	204.95	206.47	204.89	205.69	205.93	203.78	208.27	205.24	204.86	205	205.46
219.21	216.82	215.85	216.32	215.08	215.7	217.41	216.05	216.02	216.59	217.13	217.02	215.2	219.31	217.96	214.41	219.03	216.84	213.65	217.89	216.48	217.66	217.35	217.52	216.38	217.01	217.73	218.16	217.56	217.68	217	214.59	218.78	217.78	215.89	216.36	215.96	216.83	217	216.34	217.9	219.31	216.34	216.75	220.94	216.05	215.72	217.82	218.74	219.43
207.45	210.39	206.62	208.5	205.97	209.48	207.78	209.3	206.87	205.64	207.56	207.07	210.31	208.32	208.53	206.3	207.98	208.42	209.89	207.93	208.86	207.02	204.82	208.35	208.8	209.11	209.95	208.9	204.48	209.29	208.42	208.11	206.28	207.54	206.83	207.69	207.18	208.49	210.22	207.67	207.38	207.84	210.51	207.76	207.19	206.51	207.7	205.94	208.55	205.81
207.44	208.44	209.3	207.02	208.55	207.7	207.19	207.58	206.47	208.03	207.78	207.73	208.22	205.81	208.6	208.95	207.95	207.55	208.12	208.92	208.91	207.54	209.77	206.97	207.48	207.3	209.09	207.27	207.27	207.51	207.86	208.28	207.53	207.86	207.93	208.43	208.13	208.72	208.54	207.1	207.82	207.67	208.4	206.51	206.73	208.83	207.09	207.73	207.47	208.01
196.91	197.85	197.02	195.13	198.16	196.16	198.95	196.68	196.39	197.3	199.02	199.13	198.9	198.29	198.59	200.47	197.56	199.13	199.05	200.15	199.75	197.97	198.86	199.51	194.59	199.23	197.52	198.39	199.95	196.93	199.02	197.23	200.22	196.97	196.74	198.76	197.91	196.63	198.72	198.14	197.68	197.85	199.98	199.46	198.07	199.83	196.39	199.06	199.51	198.77
214.31	210.73	209.42	211.9	210.4	213.19	210.86	211.19	211.4	210.91	211.75	212.76	211.92	212.17	209.91	208.3	212.99	211.62	212.55	211.7	211.04	210.63	213.07	211.54	213.18	211.86	209.39	211.79	210.87	211.78	211.44	212.48	212.28	211.56	211.61	212.47	211.82	212.29	211.93	210.89	212.19	211.8	213.03	212.18	208.34	211.97	214.79	211.56	213.09	210.96
213.7	211.88	211.37	210.94	212.85	211.96	211.38	213.21	213.1	213.09	212.93	212.61	212.99	212.86	212.43	211.29	210.01	210.47	211.89	213.01	212.2	215.41	212.39	211.27	213.02	211.97	212.59	212.79	211.87	211.05	211.02	213.53	211.76	211.97	211.26	211.78	210.36	212.1	214.46	212.81	213.23	214	211.35	213.74	210.6	209.29	211.32	213.35	211.72	212.25
210.6	210.6	210.55	208.32	210.2	208.73	208.34	208.79	211.03	207.41	210.63	209.92	207.35	207.26	208.49	209.14	206.16	209.02	206.84	208.56	209.68	207.13	208.42	206.78	211.58	208.92	207.83	207.98	208.18	208.05	209.53	209.74	209.29	210.37	209.42	208.47	209.08	208.78	207.24	208.31	209.21	210.73	208.95	207.25	207.01	205.8	208.97	209.39	209.13	208.27
203.79	204.8	203.15	201.5	204.84	204.05	202.06	202.72	202.88	203.5	202.13	199.24	201.71	202.29	203.41	203.3	201.67	200.78	202.56	203.56	201.77	202.72	204.58	203.16	202.1	203.55	203.33	202.99	202.65	202.92	202.53	202.9	202.08	203.31	204.34	204.52	202.16	202.81	204.73	203.12	203.07	204.44	204.93	202.12	200.02	201.08	202.11	202.5	201.1	201.37
212.59	214.38	213.43	214.96	212.68	214.22	213.15	213.63	213.55	214.75	213.75	212.62	213.24	212.56	211.18	212.48	215.11	216.35	213.37	214.52	215.01	213.54	214.56	213.18	215.9	211.61	214.05	212.54	213.87	212.54	213.48	215.3	214.47	213.84	215.13	212.77	216.16	212.58	211.74	214.66	212.8	213.73	214.15	216.84	213.73	213.11	210.92	214.23	215.56	213.45
208.04	209.48	209.88	207.23	206.06	209.04	209.09	209.96	208.18	209.97	209.2	210.04	209.38	206.86	208.61	205.99	207.98	209.09	210.38	207.92	210.99	207.46	208.75	206.23	209.15	208.71	207.87	207.35	209.26	208.1	205.89	208.12	208.13	207.54	210.41	209	206.53	209.7	209.79	207.23	209.79	210.18	204.73	210.53	207.7	207.89	208.27	207.54	208.5	207.65
208.54	209.35	209.22	210.41	210.04	208.53	207.67	207.68	207.24	208.33	207.4	209.43	209.87	209.42	208.67	206.87	208.26	209.64	208.57	207.32	208.35	207.27	206.57	205.92	210.21	209.96	207.62	206.95	207.77	207.94	206.9	207.22	208.41	208.91	209.33	210.63	207.71	209.87	208.15	208.89	207.65	208.87	211.55	207.52	206.89	207.82	206.7	207.93	208.79	209
207.99	208.49	206.8	209.86	207.5	208.71	204.73	206.43	208.05	207.73	206.79	207.18	207.8	206.15	207.54	205.87	207.58	206.5	208.73	211.04	208.66	206.18	207.89	208.08	207.88	207.94	208.11	210.42	207.08	208.32	208.48	209.53	208.26	208.66	206.08	206.54	208.81	207.92	207.09	207.36	208.78	207.96	207.86	208.18	208.06	206.71	207.88	206.59	208.33	208.46
201.92	205.43	202.46	205.26	204.28	204.64	203.38	202.58	203.21	203.35	204.15	204.99	202.18	205.32	205.2	201.89	204.14	204.45	203.15	202.87	204.67	202.9	206.01	202.55	201.54	205.59	201.44	202.53	203.18	203.22	204.38	202.76	203.97	202.74	202.94	204.54	203.36	203.41	206.15	200.35	201.18	203.47	204.1	201.89	201.18	204.73	203.92	203.67	203.22	204.2
211.69	212.35	212.86	210.69	212.64	210.23	211.82	212.05	211.03	213	212.23	212.04	209.91	210.9	211.28	211.43	213.22	213.45	210.39	213.64	210.83	213.47	211.93	210.12	211.18	211.88	210.35	210.67	211.15	213.25	210.28	210.88	213.49	212.38	212.3	211.84	214.02	212.7	212.5	212.63	207.97	212.23	213.47	212.02	210.15	212.22	210.75	212.51	212.13	208.89
203.04	204.16	200.92	204.34	201.33	202.94	201.19	203.96	203.52	202.7	203.93	203.1	200.86	201.81	203.02	201.94	203.31	201.08	202.63	202.45	201.88	201.34	201.94	203.59	202.87	204.94	204.62	203.14	202.7	201.79	203.19	204.11	203.57	202.64	203.48	203.85	202.37	202.56	202.96	204.44	203.5	201.22	203.62	203.63	202.82	201.98	200.34	204.32	201.94	202.54
209.79	209.54	211.27	208.39	209.59	210.69	209.3	209.56	208.12	210.77	210.8	211.48	210.09	206.92	209.58	210.57	208.44	210.01	207.31	208.36	206.77	210.3	211.44	209.27	209.22	209.91	208.73	210.58	209.74	208.93	210.31	209.55	208.7	207.25	209.99	208.03	211.04	207.91	211.25	211.01	209.11	208	208.82	208.33	210.27	208.36	207.97	211.39	212.03	208.92
202.23	202.12	202.08	203.68	204.4	202	202.84	200.81	202.36	205.99	203.41	201.59	203.27	202.2	202.93	202.55	201.95	204.08	201.71	202.01	203.53	203.88	201.81	198.67	201.35	198.85	203.92	202.65	201.48	203.15	203.96	204.21	202.6	203.92	203.73	203.08	202.61	201.89	201.74	203.08	204.05	201.73	202.86	201.13	202.08	202.17	200.74	201.39	204.32	202.37
205.07	204.74	204.64	204.4	202.81	202.56	203.06	204	202.49	202.88	201.79	202.96	206.64	203.68	203.64	203.85	205.82	203.68	204.29	202.62	204.17	204.5	200.71	202.35	204.34	202.32	205.21	204.29	204.62	203.4	204.61	203.7	204.95	205.81	203.04	203.05	202.61	202.13	202.99	202.8	206.36	204.12	205.17	202.39	203.83	203.59	202.86	205.26	205.31	202.54
204.98	206.74	204.41	204.36	202.12	205.04	203.66	201.98	203.33	202.74	201.99	206.98	203.55	206.85	202.59	202.31	203.75	203.65	206.5	203.1	202.83	204.39	202.75	202.91	203.19	203.66	204.5	205.14	202.41	204.58	204.07	204.38	205.32	202.39	203.65	204.26	204.19	202.9	203.94	201.88	203.43	202.43	205.37	204.12	203.59	203.4	205.28	203.69	205.94	203.72
209.27	207.83	208.6	206.98	206.44	207.94	208.65	208.24	208.08	210.74	207.28	207.05	209.42	207.82	210.49	207.85	209.44	209.65	209.9	207.64	210.1	206.63	207.58	209.75	208.67	209.25	208.11	211.52	207.96	209.11	210.12	209.53	209.06	208.85	206.64	208.69	208.31	207.59	208.83	211.18	209.41	206.99	207.96	209.82	208.14	208.44	209.51	209.39	208.76	210.16
206.9	206.17	209.77	209.22	208.52	208.86	210.61	210.69	208.26	209.79	207.58	206.76	206.44	209.51	209.53	206.27	208.33	209.15	210.64	207.64	209.67	207.36	211.57	206.29	207.47	208.89	209.03	207.8	211.98	209.87	209.64	208.43	208	208.74	207	208.08	208.64	208.58	207.69	206.8	210.9	208.36	210.3	208.2	207.99	210.12	210.48	208.49	210.45	208.4
202.46	201.13	203.76	204.49	204.7	204.28	203.46	206.44	204.1	206.69	203.01	201.75	204.67	203.71	201.8	205.4	205.57	202.21	203.74	205.14	203.19	203.83	202.59	202.88	201.77	202.39	204.42	204.27	201.6	202.29	204.26	203.86	206.9	202.12	202.95	203.1	202.64	203.66	202.75	204.12	205.65	205.45	205.09	203.71	201.77	201.66	202.21	202.57	204.48	205.19
199.69	203.16	201.36	203.74	203.67	202.09	202.41	203.08	203.92	203.72	200.64	202.48	203.08	202.16	202.05	203.25	202.34	201.67	204.75	201.26	203.24	201.21	203.78	203.48	201.72	201.93	200.45	203.87	201.78	202.25	200.25	202.62	201.39	200.91	202.33	201.99	201.76	202.79	201.48	201.64	204.58	202.35	203.91	204.27	201.33	203.12	202.22	203.14	203.47	202.88
202.72	201.15	202.67	201.47	204.2	203.02	205.41	206.29	204.77	203.77	203.79	204.05	203.09	204.35	204.69	202.54	204.85	203.38	206.04	203.31	203.59	202.93	204.42	205.94	203.63	201.49	205.11	203.86	205.42	202.45	202.14	204.37	202.08	203.82	202.69	203.06	203.58	206.01	205.28	203.93	207.19	203.54	204.3	201.92	204.78	203.97	204.53	201.82	204.27	205.06
209.37	209.96	210.66	208.47	208.21	207.94	208.68	209.31	206.73	208.56	208.65	208.07	208.93	206.87	211.01	209.03	208.6	210.27	208.98	211.28	209.71	209.02	208.99	206.93	208.32	208.95	208.78	206.77	210.92	207.91	210.65	209.36	207.88	210.64	207.07	208.58	208.1	210.73	209.02	212.04	207.85	209.54	206.36	207.95	207.73	209.09	208.94	208.61	208.55	209.38
203.9	201.47	201.86	201.23	203.09	200.32	205.22	203.12	202.52	201.77	201.8	201.98	200.03	205.66	200.78	203.38	201.3	201.83	202.67	202.2	201.75	203.33	203.93	201.57	200.33	202.38	201.46	202.94	200.48	202.22	202.07	202.42	203.55	200.23	203.36	201.43	202.61	202.47	203.15	203.55	202.53	200.53	199.87	202.69	202.62	200.04	201.33	202.1	202.46	200.31
203.22	202.16	206.01	202.82	204.57	201.83	202.37	200.96	204.53	201.72	206.24	202.06	205.46	204.44	204.25	205.27	203.52	202.28	202.2	204.16	203.78	203.01	205.34	203.96	204.99	202.83	201.86	202.17	203.8	203.14	204.06	202.93	202.58	204.35	205.52	204.3	200.44	200.87	203.56	201.88	204.21	203.92	203.56	204.53	203.46	203.38	203.43	202.15	199.8	203.77
211.3	211.54	210.56	211.53	212.34	213.28	212.87	212.15	213.75	210.12	212.78	213.24	213.8	213.25	212.49	211	211.51	212.97	215.81	211.93	212.96	211.45	214.14	212.04	212.05	212.01	210.14	212.49	213.85	210.94	210.33	211.44	212.86	212.86	213.73	210.36	209.61	210.54	211.8	213.7	210.59	210.36	211.79	212.87	211.23	212.01	213.17	211.83	212.43	213.08
206.01	204.32	207.22	205.64	205.42	203.95	209.22	207.5	205.12	204.84	206.6	205.33	207.43	205.84	206.51	208.1	207.56	207.51	205.06	204.88	206.67	205.76	208.87	209.13	203.87	207.66	207.44	207.77	207.38	207.11	207.12	207.95	206.91	206.37	204.11	205.68	206.77	206.29	206.75	205.15	205.14	207.34	206.7	205.67	206.85	207.01	207.68	205.96	204.7	205.48
207	207.87	206.13	207.64	207.8	207.72	207.54	206.72	207.52	205.86	207.79	206.37	204.58	207.61	205.22	204.98	207.23	207.04	205.85	207.37	206.44	205.64	206.81	206.71	205.28	203.88	205.3	205.86	205.01	205.43	204.63	206.81	206.07	207.1	206.6	203.84	204.98	205.91	204.94	205.62	206.32	206.32	206.24	207.48	204.89	206.78	205.56	205.03	206.5	204.6
216.28	220.55	217.26	218.51	218.63	215.27	219.04	214.95	217.19	215.73	217.8	216.95	215.11	216.77	217.89	214.85	215.02	214.79	218.81	217.23	215.25	217.48	216.3	215.77	216.15	217.37	217.14	216.93	217.47	216.54	219.33	215.42	216.4	216.87	216.51	213.49	217.75	216.08	217.05	214.18	216.68	218.2	215.15	217.32	216.08	215.5	219.27	216.85	216.76	216.21
212.01	211.4	210.87	210.17	210.66	213.11	211.81	210.73	212.48	210.98	211.17	210.01	210.38	212.69	213.24	213.13	211.95	212.12	212.37	211.55	212.87	211.24	211.45	213.32	214.86	212.35	211.56	211.81	211.55	210.79	213.9	213.33	211.82	213.35	211.37	211.18	210.51	212.44	211.46	210.49	212.94	211.72	212.75	212.78	210.8	208.39	213.08	212.01	211.83	211.56
212.61	213.07	212.72	213.12	213.72	213.78	212.61	211.36	213.5	214.64	213.97	212.67	213.7	211.38	211.35	208.59	214.73	209.72	211.95	212.1	213.02	212.52	211.99	212.84	214.3	211.78	212.56	213.42	212.74	212.34	213.65	212.83	211.21	213.11	212.42	209.84	211.95	211.6	211.96	212.78	210.77	213.39	210.62	212.95	213.77	211.94	213.89	211.78	211.6	213.09
204.65	204.44	206.66	205.45	209.91	207.82	209.66	206.22	209.16	208.18	206.78	207.23	204.64	206.63	205.37	206.74	206.72	205.71	206.09	205.27	207.13	206	206.79	206.31	207.62	206.71	206.69	206.2	207.87	207.77	206.88	205.86	204.99	206.16	206.17	207.03	207.6	206.23	207.01	206.05	204.7	207.22	208.31	205.98	206.45	205.87	206.11	207.59	206.45	207.22
202.62	203	201.7	200.92	202.12	202.27	199.61	199.42	201.17	200.14	198.34	200.54	202.51	198.31	200.81	201.63	200.48	200.62	201.31	199.93	202.24	199.94	201.73	201.37	201.95	201.56	203.5	200.55	200.35	202.92	200.29	200.81	201.8	201.08	199	200.89	201.82	198.79	201.83	200.95	199.82	201.35	202.33	201.87	199.71	201.69	200.28	202.35	203.26	200.74
202.44	202.16	204.19	202.7	203.44	201.86	202.42	202.31	202.98	205.79	203.8	202.43	202.21	204.72	202.29	201.98	203.79	204.53	201.48	202.54	206.43	202.64	204.65	204.96	205.07	204.43	202.37	202.42	205.17	207.01	204.77	203.02	201.12	200.22	201.2	199.23	205.01	203.74	204.24	204.06	204.78	201.93	202.54	201.05	205.04	202.42	203.81	203.94	201.7	203.29
205.63	208.35	206.34	206.35	208.07	207.41	209.05	206.23	207.38	205.82	209.64	208.33	205.82	209.06	207.59	207.15	205.49	209.31	206.83	204.88	208.96	205.47	207.74	207.32	206.27	206.33	209.13	209.67	206.07	206.6	208.35	205.35	208.21	205.8	207.72	206.45	207.69	208.84	207.47	207.85	209.39	207.34	208.88	207.59	206.65	210.34	208.2	208.01	204.34	210.99
202.09	204.8	201.32	204.48	203.56	204.72	203.58	206.21	204.21	205.08	203.08	204.68	201.98	204	202.36	203.39	204.32	200.82	204.74	203.41	204.52	205.34	202.83	202.29	204.45	205.5	203.91	205.38	203.51	202.02	205.63	202.73	203.68	204.45	203.22	202.31	203.97	202.59	203.54	204.97	202.92	206.52	203.22	205.56	203.17	202.79	203.67	205.88	205.08	204.14
203.05	203.78	202.1	203.47	202.48	205.03	204.98	202.45	202.47	202.59	204.46	201.88	201.81	204.56	203.5	206.18	206.03	202.3	202.98	204.54	203.77	205.16	201.36	201.81	205.22	202.74	204.34	200.99	204.5	205.08	201.93	206.54	203.62	203.41	203.85	202.22	204.8	205.66	203.79	204.78	204.44	203.95	205.11	205.35	203.23	202.25	203.7	203.82	204.36	202.71
211.48	213.5	214.23	211.53	214.05	213.19	209.66	211.93	212.39	210.22	213.82	212.83	212.47	211.48	212.26	214.5	213.4	212.57	208.74	210.7	211.23	211.76	211.72	213.59	211.76	212.45	211.01	210.8	209.45	211.35	212.06	212.89	211.93	210.63	212.66	211.36	208.55	212.66	212.26	211.86	211.1	212.46	211.77	212.1	210.4	212.11	212.28	211.28	211.45	213.16
203.12	203.42	204.76	202.88	202.86	202.54	203.91	203.48	203.91	204.59	202.56	204	205.59	204.03	202.89	204.21	205.07	200.73	202.06	204.87	205.75	204.86	204.83	204.85	203.55	205.94	203.48	203.29	202.92	204.25	202.65	203.94	202.63	202.16	203.08	204.81	204.5	203.26	203.78	206.22	206.08	204	204.58	203.83	201.98	202.62	202.86	204.35	204.22	203.67
208.19	206.18	205.95	208.84	209.5	209.13	206.74	208.21	209.13	208.19	210.01	209.18	208.04	211.05	207.28	206.71	208.67	208.45	209.21	210.43	207.84	212.48	206.82	207.08	206.22	208.25	210.72	209.42	210.08	209.18	206.52	207.41	210.2	208.81	208.43	207.24	209.53	207.4	208.5	207.53	206.29	210.57	208.74	206.07	207.1	206.74	208.57	206.08	206.43	207.7
200.48	199.42	198.63	196	200.47	198.4	198.9	202	198.72	199.8	199.39	197.53	197.47	198.33	198.52	198.18	200.29	201.81	200.11	198.7	198.56	201.06	201.43	198.14	198	199.6	201.86	200.1	201.08	197.02	197.18	199.27	200.67	199.29	199.98	199.59	197.35	198.54	198.84	200.14	198.83	198.19	199.16	198.49	199.17	199.89	198.84	199.05	199.85	197.42
212.45	214	212.91	214.11	212.04	212.95	212.17	213.22	214.61	212.34	214.86	212.64	211.51	216.59	213.13	210.93	211.92	213.34	213.41	212.93	212.22	213.06	213.21	212.85	211.36	211.37	214.03	212.83	213.17	213.39	212.66	212.43	212	214.05	213.42	213.12	212.22	212.25	213.21	214.98	213.01	214.5	212.42	212.53	213.06	215.57	213.6	213.27	213.31	213.02
217.71	218.02	216.84	217.59	218.59	217	217.59	216.81	217.88	217.93	217.35	217.56	216.1	217.51	216.45	220.1	216.59	218.42	218.33	221	217.98	216.41	215.21	217.19	217.11	218.11	218.17	217.45	214.55	216.68	217.54	217.44	217.43	216.15	216.81	219.65	219.2	218.25	216.28	214.85	216.97	217.69	219.54	217.98	217.09	216.93	218.19	218.25	218.33	218.62
217.12	217.96	217.98	218.31	216.85	216.96	219.4	217.35	219.97	218	218.21	217.7	216.82	216.44	217.65	218.86	218.96	217.43	217.24	218.06	217.23	219.86	216.71	219.32	216.79	219.85	218.39	218.54	218.9	216.41	218	215.38	219.65	217.92	216.77	217.78	217.91	218.24	219.03	218.32	217.85	216.88	218.05	218.27	220.44	217.4	220.88	217.24	220.46	217.13
202.66	201.68	202.25	205.31	202.27	202.79	204.42	202	203.54	199.75	201.16	200.91	200.04	201.84	205.98	201.45	201.62	200.64	202.68	204.32	202.1	202.27	200.02	203.66	203.3	200.56	201.21	201.03	204.62	201.68	202.56	201.35	200.53	201.59	201.52	201.51	202.51	203	202.97	203.58	204.01	201.12	202.87	201.66	204.17	204.72	202.82	202.64	202.12	202.54
203.22	204.78	203.72	200.65	201.58	201.34	200.89	204.46	202.93	203.76	204.7	203.06	203.25	199.84	204.24	205.13	199.91	203.17	201.18	203.42	203.86	201.56	203.84	201.18	201.17	202.78	200.54	202.28	202.99	202.39	200.95	201.7	205.16	203.29	203.64	201.88	201.48	203.65	204.09	203.46	202.98	203.03	201.8	203.75	201.38	199.88	199.99	203.01	203.32	201.52
206.03	206.61	207.19	205.78	206.5	207.34	207	206.86	204.86	204.62	205.39	206.11	207.54	204.52	205.69	208.36	204.68	208.88	202.45	205.58	205.25	205.66	205.52	207.45	205.34	205.6	205.51	204.4	205.66	206.71	210.32	206.84	208.51	204.38	207.91	207.66	207.49	207.86	204.87	204.54	207.21	207.91	206.18	205.4	205.62	207.16	205.45	208.86	205.08	207.19
200.03	201.15	201.76	199.12	198.63	199.93	197.49	199.02	201.07	199.37	197.56	198.38	200.1	197.5	200.39	198.39	199.64	198.53	200.45	198.1	196.93	199.59	200.21	202.32	199.43	199.36	197.93	198.84	198.98	200.32	200.26	199.13	200.12	197.16	198.02	198.46	199.39	198.72	200.93	200.46	197.88	199.9	196.66	199.27	197.95	200.89	199.06	198.69	202.08	199.46
209.34	208.26	208.44	207.39	207.75	207.31	210.58	210.49	209.62	211.22	209.16	209	209	208.19	206.07	206.83	208.88	208.32	210.91	211.4	208.93	208.93	211.37	206.57	209.01	208.98	209.39	209.32	210.81	210.14	209.29	210.87	208.41	208.51	207.44	208.22	207.75	208.88	210.21	209.34	207.96	208.72	211.42	208.44	209.23	210.21	208.88	209.57	206.17	208.68
211.22	212.53	213.36	212.78	211.65	209.99	210.88	212.34	213.2	210.56	211.23	209.17	214.78	213.35	213.44	213.48	213.54	211.04	214.2	211.61	212.25	214.46	210.63	212.95	212.51	212.67	212.46	213.13	211.47	211.33	212.83	213.85	211.35	213.23	211.14	209.88	211.05	210.58	215.46	212.12	212.43	213.64	212.78	210.9	211.16	209.96	214.08	210.45	211.32	212
213.1	212.88	214.21	212.47	210.93	210.34	211.08	213.99	211.32	210.69	212.44	211.41	214.8	211.08	213.02	211.94	213.18	212.93	208.52	212.81	212.59	210.25	214.89	212.7	212.53	211.31	213.91	209.72	212.02	213.42	212.18	212.46	213.19	212.42	213.26	214.29	213.44	214.76	214.54	212.97	212.11	211.58	210.37	212.68	212.84	211.66	211.8	213.53	213.54	211.26
209.25	206.35	209.89	207.72	209.1	209.34	209.37	211.15	209.68	209.69	211.16	208.86	213.05	211.04	209.38	207.59	207.91	208.71	208.68	211.36	209.87	207.95	209.86	207.35	208.85	209.78	209.2	210.83	209.07	208.13	210.28	209.88	212.52	208.95	210.72	209.2	213.12	210.2	207.15	208	209.72	209.77	211	209.42	209.56	207.98	208.54	209.8	212.62	210.19
219.85	217.42	216.57	218.69	216.46	218.47	218.43	217.7	218.37	217.07	219.87	216.58	220.32	220.27	219.01	215.62	220.28	217.15	217.9	216.57	217.81	216.98	218.53	217.39	218.1	217.59	217.15	215.99	217.51	218.27	217.89	217.45	219.59	217.8	218.68	220.02	218.72	219.28	217.37	218.35	217.81	217.3	217.07	218.1	219.16	216.57	219.68	216.41	219.23	214.62
211	207.79	211.95	211.11	210.37	210.64	213.19	213.81	211.13	212.61	210.43	210.36	212.33	215.6	214.5	208.33	210.98	211.01	211.6	211.54	212.1	213.52	212.49	209.71	210.61	211.46	212.25	211.81	211.79	210.01	211.84	210.87	211.4	213.08	215.07	210.6	210.96	209.79	211.02	210.57	210.92	211.98	211.49	211.84	210.75	211.52	211.15	208.98	212.17	210.84
209.65	207.99	208.54	209.82	210.96	211.45	208.23	209.65	211.37	205.9	212.68	208.94	209.51	209.01	212.32	210.33	212.72	207.05	206.68	210.38	211.04	209.76	209.49	210.12	210.92	208.53	210.33	209.62	210.25	209.38	211.38	210.02	212.02	210.72	207.7	207.96	207.94	208.18	210.32	209.52	209.12	210.22	210.13	208.17	209.05	209.01	208.68	209.64	210.07	208.46
206.89	207.99	207.82	208.31	209	208.65	209.61	207.43	207.13	208.31	209.76	209.68	208.74	209.38	209.53	209.23	208.69	208.65	209.51	207.37	209.78	209.58	208.74	210.33	210.71	208.96	207.47	207.9	208.55	210.31	209.26	206.94	207.88	207.39	209.05	209.78	208.31	208.08	210.48	208.44	209.19	211.07	207.63	209.31	208.93	207.61	208.4	208.06	205.87	208.63
206.59	208.13	208.31	210.78	208.18	205.49	207.66	208.82	208.41	208.63	208	208.42	206.36	207.81	206.97	208.42	207.9	207.94	207.05	206.5	208.45	207.85	207	209.07	208.83	209.94	205.61	209.76	208.26	209.84	207.62	207.44	206.92	209.23	207.58	208.77	210.85	211.45	206.81	209.41	208.31	210.35	208.39	209.65	212.8	207.86	209.89	207.5	209.66	208.98
195.91	193.29	192.23	195.64	192.74	193.94	191.78	190.42	194.85	193.89	192.99	195.56	194.87	196.11	193.25	194.67	195.12	194.52	192.8	192.91	194.17	194.48	195.54	195.15	192.93	193.96	192.3	193.19	193.5	191.38	196.93	195	196.11	193.27	192.38	196.16	195.1	192.17	194.96	193.01	193.93	194.02	195.61	194.3	194.01	194.89	191.32	194.39	196.2	195.03
211.25	210.77	210.63	212.6	211.61	213.88	212.69	211.32	211.77	210.41	211.34	211.16	212.82	211.87	211.06	212.48	210.99	211.13	211.9	211.32	213.15	210.79	212.72	215.4	211.16	213.74	210.21	213.62	214.74	212.44	210.85	213.33	209.84	213.52	214.15	213.01	211.8	213.53	213.4	212.53	211.99	211.13	212.72	210.75	211.92	213.99	213.56	212.02	213.91	212.15
207.68	205.64	207.73	208.99	208.13	208.83	207.85	207.47	207.01	209.07	209.79	207.64	206.55	207.06	209.92	208.04	207.44	206.06	205.71	207.51	210.72	208.11	210.21	206.38	207.07	208.67	208.47	207.5	209.56	208.05	210.01	206.09	207.55	207.46	208.01	206.15	208.41	209.45	207.05	208.06	209.15	206.67	206.04	207.05	210.2	207.97	207.53	206.68	208.68	207.78
212.35	213.32	212.22	209.77	212	211.26	209.56	210.27	213.07	213.83	210.35	209.91	210.78	211.73	211.62	211.4	211.88	210.27	212.17	211.78	212.03	214.02	212.34	210.67	209.62	210.57	212.61	209.62	211.52	212.41	212.38	211.12	210.2	212.74	210.45	211.97	211.32	212.07	212.29	211.82	211.91	212.3	212.47	211.72	210.81	212.27	210.44	210.97	213.57	211.08
208.46	208.02	212.14	209.67	206.98	210.55	209.37	208.27	210.34	210.15	207.93	207.1	210.14	208.63	208.9	207.35	209.79	207.16	211.26	209.62	210.08	209.55	207.86	209.44	210.24	210.88	206.8	208.91	210.18	210.29	206.8	207.56	206.58	209.25	208.51	208.91	208.88	207.77	207.33	210.38	209.52	209.66	208.39	208.26	208.01	209.13	207.34	206.73	208.5	209.75
208.09	209.7	207.59	208.63	208.72	209.27	207.72	206.26	209.06	207.8	208.62	209.42	208.41	210.12	207.86	209.66	208.44	207.75	207.93	209.76	206.69	208.99	207.54	208.76	208.5	207.15	208.21	208.78	207.23	207.97	209.54	209.12	208.17	208.96	207.9	210.14	209.95	208.93	207.88	207.36	209.33	209.01	206.76	209.17	209.67	209.45	209.22	207.62	209.17	208.55
203.8	202.91	204.27	204.15	205.05	204.77	204.85	205.51	205.06	203.51	202.98	204.65	202.17	201.62	202.61	204.01	205.45	205.79	204.02	206.25	206.18	207	203.21	204.3	202.1	204.34	204.22	205.42	204.23	203.29	204.76	205.4	202.99	204.13	203.74	202.57	205.42	201.27	206.93	204.44	204.78	206.13	204.46	206.51	206.01	206.8	204.1	206.76	202.8	204.06
203.03	203.54	204.01	203.47	202.75	202.04	205.05	203.78	205.13	202.85	204.77	206.04	204.39	201.93	203.68	202.6	204.41	203.29	202.17	201.69	203.37	202.02	203.61	201.34	203.53	203.27	202.63	201.58	203.92	205.31	204.31	203.75	205.54	204.89	205.43	205.12	202.63	201.9	203.87	201.5	204.13	204.13	204.45	201.7	203.71	205.19	205.44	203.32	204.25	206.54
210.4	209.75	205.87	210.43	209.22	207.83	209.28	209.75	209.02	208.34	212.15	208.9	208.67	208.04	207.39	210.72	210.79	210.59	210.19	210.2	209.39	208.98	209.04	208.67	207.93	211.58	208.86	210.55	209.84	208.33	208.33	208.53	210.96	209.48	209.06	208.5	209.6	211.61	211.68	209.54	211.41	210.73	208.57	209.55	209.14	208.29	210.7	209.48	209.09	208.99
213.5	211.43	212.54	212.47	210.34	211.14	211.55	211.22	209.25	211.21	212.16	210.42	208.81	210.33	212.85	210.45	213.78	211.72	211.3	210.81	210.62	213.12	212.48	211.43	209.61	210.86	211.54	211.12	209.65	211.79	213.1	209.56	211.61	211.53	213.02	213.66	211.95	210.87	212.43	211.5	214.11	211.96	210.01	211.81	212.91	210.93	214.64	214.29	212.56	212.63
203.47	203.34	204.01	204.09	204.15	205.41	203.65	203.6	203.12	205.41	200.68	204.1	202.79	204.17	204.68	204.8	203.13	204.47	203.09	204.14	204.16	204.03	204.55	201.99	202.31	203.46	204.57	206.32	205.01	202.04	204.37	203.36	203.19	204.21	202.84	201.87	204.88	202.94	203.07	204.48	203.22	202.5	204.27	202.86	205.17	204.62	202.35	205	204.2	201.88
202.77	204.72	207.18	204.28	205.92	205.02	203.56	205.75	204.96	205.02	204.31	203.75	207.54	203.05	205.31	205.52	203.46	203.63	206.17	204.72	202.46	203.19	205.53	207.46	204.59	203.86	204.51	204.71	206.07	206.48	204.37	205.86	202.85	204.49	204.23	205.4	202.83	203.39	205.14	203.96	204.92	203.56	205.37	205.79	205.73	204.9	206.62	206.16	204.47	206.91
201.7	201.53	201.42	199.35	204.71	202.12	200.75	201.75	199.42	201.74	199.99	200.71	200.04	202.05	201.74	200.92	202.01	202.22	200.22	201.98	200.49	202.95	201.52	202.62	201.27	198.63	200.2	202.76	201.75	201.7	204.63	203.23	202.23	199.37	198	199.26	200.56	202.46	200.45	203	201.78	200.39	200.74	198.19	201.2	201.14	201.4	201.51	202.76	201.83
210.45	205	208.49	208.14	207.94	207.76	206.89	209.23	206.85	208.04	209.47	206.79	208.85	209.03	208.15	209.71	207.25	206.86	210.31	207.84	207.28	207.8	207.09	208.74	210.15	209.58	208.83	206.3	208.44	208.82	205.98	206.62	206.75	208.47	206.95	207.94	206.4	206.45	207.09	207.78	207.5	208.66	208.61	208.91	208.98	209.1	206.19	206.88	206.47	209.63
211.37	213.54	213.27	213	211.65	214.74	212.51	214.25	213.56	212.44	212.87	210.84	212.22	210.58	213.62	215.1	211.09	211.19	214.29	212.78	214.28	213.13	210.92	211.53	213.19	212.5	212.97	212.42	211.59	212.09	211.66	211.82	212.41	212.21	212.54	210.48	212.45	212.06	211.86	212.44	213.76	212.61	209.2	215	211.68	212.19	212.14	212.36	214	213.38
208.67	205.63	208.6	209.05	207.84	211.07	209.76	209.15	208.48	207.24	209.33	208.14	210.26	210.3	207.55	208.56	208.79	206.58	206.36	208.89	207.34	208.57	208.54	206.27	207.26	208.63	207.79	206.1	209.03	207.12	210	209.91	208.2	209.44	209.45	209.46	209.86	210.91	208.15	208.52	207.29	206.02	206.23	208.88	206.71	211.65	208.33	208.38	207.82	210.32
213.08	210.59	211.48	211.22	213.25	214.72	214.26	213.99	216.03	210.14	213.47	210.24	210.6	212.61	212.42	211.92	211.22	212.56	212.06	210.87	213.75	214.54	213.06	213.9	213.83	211.88	211.51	212.38	211.99	210.34	211.4	213.75	213.99	212.25	212.06	210.71	212.13	213.29	211.74	213.39	210.99	211.87	213	212.38	212.22	213.36	212.46	214.75	209.64	213.94
204.75	203.86	204.64	202.99	204.58	204.43	205.27	203.79	205.9	205.92	204.74	202.71	204.5	206.03	204.39	205.66	203.95	205.12	204.01	203.34	205.06	203.94	205.49	204.39	203.37	204.68	205.09	204.08	203.21	205.16	203.22	205.14	205.65	205.03	206	202.65	203.29	204.59	203.17	206.77	204.08	204.1	205.06	203.05	203.53	206.99	203.82	204.18	206.68	207.13
211	211.87	210.43	211.26	213.24	211.82	211.65	214.4	212.39	212.19	211.04	213.8	213.92	213.71	214.68	212.79	211.2	211.83	210.85	213.73	212.27	212.39	212.28	213.66	211.41	214.19	213.47	212.14	210.6	215.01	211.96	211.71	211.26	210.46	212.18	214.08	213.12	213.17	212.8	210.41	210.56	213.06	211.39	214.62	211.44	214.42	210.71	211.72	212.43	213.7
212.32	212.69	209.46	210.36	209.07	210.99	210.67	211.86	211.19	210.73	211.56	210.36	212.35	210.87	210.15	212.72	212.21	212.61	213.06	213.13	212.71	211.12	209.26	211.59	210.53	209.56	209.53	209.7	213.97	211.5	212.02	211.6	213.68	211.5	211.81	212.08	210.45	210.66	212.92	212.15	210.68	209.91	212.49	210.08	211.54	211.23	212.39	211.74	210.67	211.7
207.76	208.16	206.91	207.34	208.64	207.93	207.13	207.86	209.02	208.91	207.68	207.64	209.42	207.73	206.48	209.93	208	207.59	207.81	208.34	207	207.07	206.09	207.27	205.78	208.08	207.69	208.28	208.4	209.41	208.31	206.63	206.61	207.4	208.76	206.69	208.41	209.61	209.64	208.71	208.57	208.87	208.5	206.82	207.39	206.67	209.02	208.19	206.72	208.41
203.66	203.93	201.96	203.32	204.14	204.77	206.53	203.05	204.81	205.3	204.46	203.02	202.58	203.73	203.63	204.85	205.34	202.91	205.67	203.96	204.5	204.54	205.16	203.35	204.1	205.72	203.87	204.51	204.72	203.47	203.81	203.99	202.48	205.94	204.88	203.73	204.17	202.11	206.79	202.66	202.81	204.68	203.82	205.47	203.5	204.17	202.25	204.16	203.73	202.96
210.32	210.32	209.2	211.8	211.57	211.11	212.46	210.73	213.28	211.72	211.02	211.61	210.44	211.08	210.64	211.64	211.95	209.76	208.48	209.97	212.52	211.52	211.57	211.61	212.69	211.31	213.56	210.62	213.49	212.34	211.09	211.65	212.23	211.77	212.51	212.77	213.39	212.05	211.09	211.61	211.4	211.31	212.16	213.45	212.17	211.71	211	209.79	212.69	211.62
204.14	202.73	204.89	203.96	203.13	206.49	203.54	203.41	204.61	202.77	203.41	204.52	202.83	201.76	201.64	203.97	204.85	205.93	203.95	204.62	207.06	203.73	204.22	202.99	204.03	204.61	204.15	202.5	204.82	205.21	202.21	204.94	202.26	203.53	204.24	205.09	203.43	202.68	204.11	204.67	202.9	201.76	203.16	202.82	203.56	203.7	203.62	204.47	204.33	204.41
204.76	205.51	202.9	204.37	203.68	205.27	202.68	203.07	204.48	203.46	201.69	202.28	202.19	202.67	203.79	201.72	201.27	205.32	204.21	203.54	201.43	204.27	202.24	203.78	200.2	205.04	201.39	201.35	204.38	203.16	204.61	203.55	203.46	202.29	201.64	202.87	202.67	202.52	203.35	205.1	202.56	202.7	199.96	204.55	204.19	205.04	203.27	205.28	204.95	202.73
215.54	212.51	211.59	212.65	211.1	211.01	211.37	212.12	212.03	215.74	211.21	211.83	211.73	212.5	212.5	212.35	213.92	211.42	213.49	211.04	212.23	211.62	213.14	212.21	214.19	213.43	211.41	215.03	212.86	211.83	212.09	215.48	212.34	211.17	213.21	213.63	212.76	211.35	213.2	211.33	211.33	214.18	212.28	211.24	213.11	212.45	212.15	212.29	213.61	212.41
218.27	217.5	217.84	217.22	218.09	217.22	216.17	215.55	216.96	216.53	215.63	214.67	220.55	216.07	215.73	217.79	215.34	217.31	216.86	217.59	218.05	216.97	216.71	216.39	218.24	217.89	216.85	216.51	218.7	213.86	217.86	215.55	217.58	216.27	217.71	217.49	217.41	217.32	217.5	217.44	217.37	217.73	215.71	215.26	216.44	215.71	215.86	217.4	215.99	218.34
206.96	208.53	208.57	208.13	207.35	207.41	207.67	208.15	209.55	205.25	207.7	207.14	206.2	208.46	209.51	207.86	209.23	209.1	208	207.3	207.27	207.99	207.6	209.34	207.97	206.86	205.95	207.02	205.55	206.59	208.49	207.64	206.28	204.5	205.84	210.22	207.07	208.36	207.69	206.51	208.19	209.12	207.64	208.54	206.06	206.66	210.93	207.32	208.05	206.8
204.81	204.66	203.89	203.41	202.14	203.62	204.29	205.16	203.13	203.28	203.01	204.27	202.42	204.23	203.57	203.71	204.48	205.75	207.63	201.73	202.4	202.88	203.4	204.88	204.42	205.16	203.06	203.01	203.48	204	204.36	203.96	204.67	205.07	205.35	205.01	203.14	200.8	203.55	204.39	204.25	202.01	202.81	205.75	204.67	203.36	202.53	205.77	203.15	205.13
212.64	211.31	210.42	213.54	210.59	210.32	212.95	211.46	213.09	211.21	211.59	211.89	210.36	210.57	212.62	212.92	213.33	212.3	210.6	211.98	211.77	213.15	211.53	213.34	210.73	208.73	211.72	212.85	212.43	212.56	210.8	210.77	209.06	211.16	210.71	210.67	214.54	207.92	210.89	210.64	211.52	212.47	213.02	210.9	212.93	212.5	212.09	212.16	211.62	210.72
206.87	210.02	209.14	206.92	211.15	209.35	207.75	209.9	209.34	209.61	211.31	208.02	208.57	209.3	209.5	208.74	207.65	211.62	209.08	211.68	209.76	208.34	208.16	208.78	209.98	209.31	209.76	208.47	210.65	207.44	208.79	207.27	207.31	210.98	208.04	209.96	209.46	208.63	209.12	210.1	208.89	207.43	207.13	208.75	209.42	210.65	209.47	207.11	208.07	208.46
212.79	214.76	213.74	213.34	212.8	210.73	211.86	212.6	210.81	211.97	213.26	212.89	211.88	214.28	212.42	212.19	215.09	211.31	213.48	213.22	213.06	212.76	213.59	211.6	213.67	211.49	212.66	211.81	212.19	212.2	211.9	211.46	215.84	212.35	212.59	211	212.93	214.85	212.63	212.24	212.15	212.17	214.51	212.12	215.49	212.89	211.53	214.63	213.07	214.94
216.42	217.02	215.82	218.7	217.87	213.18	216.17	217.33	216.66	218.06	217.68	212.99	218.05	217.3	217.47	217.16	215.14	217.25	217.24	218.36	217.49	216.71	216.18	216.2	217.2	218.6	214.97	215.68	216.46	217.18	214.98	218.02	216.82	216.24	218.15	218.18	218.61	216.48	215.57	216.41	216.83	218.47	217.16	216.66	215.24	219.05	217.63	216.99	216.41	217.03
212.31	212.39	211.17	214.43	210.91	212.17	212.15	214.75	213.72	212.81	212.78	214.87	210.7	215.29	215.29	211.46	214.74	213.22	214.22	214.76	212.11	214.4	211.52	213.5	212.69	212.19	214.21	214.72	214.27	212.84	215.62	214.08	211.42	214.2	213	211.39	213.35	212.78	212.58	213.13	213.5	212.32	214.56	214.24	211.77	213.04	215.59	210.28	210.08	213.09
212.07	213.86	211.5	211.38	213.92	211.95	209.88	210.4	213.81	209.75	210.75	212.21	210.75	212.5	212.62	213.27	210.13	209.91	212.58	210.53	211.07	211.21	211.82	211.1	211.9	211.82	210.45	211.47	211.33	212.23	211.57	211.16	213.43	211.41	212.29	211.58	212.14	209.38	211.67	212	210.86	211.79	212.99	210.15	211.07	211.32	213.32	210.33	210.84	213.16
209.43	211.19	210.54	212.31	210.58	211.7	209.93	211.03	211.82	211.67	208.94	211.03	212.04	212.97	212	212.06	211.64	208.66	212.2	211.86	211.7	211.84	213.66	212.78	212.15	212.23	211.3	213.74	211.68	210.47	210.83	212.73	212.55	213.62	211.6	211.98	209.32	213.63	212.48	211.59	212.47	210.93	211.02	213.99	210.09	211.43	212.47	209.56	211.45	209.88
200.96	203.14	204.5	204.04	203.79	201.76	205.03	201.59	204.03	201.75	204.56	202.59	203.64	202.81	202.35	202.81	202.21	200.35	202.73	204.39	202.81	202.55	202.89	202.63	203.56	205.77	204.67	202.52	202.3	204.66	203.71	202.85	202.05	202.59	201.73	203.69	203.37	204.42	202.32	202.68	203.55	202.07	202.02	200.89	205.47	202.55	203.59	203.7	203.64	204.7
216.99	215.69	219.12	217.48	216.72	218.45	218.12	218.03	218.88	219.2	218.6	215.73	219.79	218.44	220.46	216.62	217.7	216.71	216.94	220.01	216.95	216.03	219.9	217.9	216.55	218.63	218.06	220.74	215.6	217.54	216.4	216.59	217	219.28	218.32	215.5	219.36	217.91	217.74	216.06	217.77	218.81	219.42	220.26	216.97	215.99	218.32	217.51	217.94	217.17
200.82	202.38	203.74	203.28	201.56	203.6	203.5	201.82	203.77	202.85	205.37	202.25	203.32	202.26	203.94	205.71	202.92	204.85	203.37	205.08	203.55	202.6	202.4	200.82	202.73	203.45	201.63	203.46	203.07	204.57	201.8	201.67	203.72	203.76	204.52	205.15	201.57	202.07	202.6	202.8	202.63	202.32	206.35	202.87	200.36	203.02	201.76	201.58	198.5	203.02
203.76	203.28	204.12	203.17	202.96	201.8	204.79	204.36	204.08	203.45	203.25	204.46	202.58	205.4	205.14	201.92	203.72	204.82	200.82	201.99	205.55	202.13	202.87	203.09	203.71	202.68	204.04	202.83	203.58	202.09	201.72	203.49	203.99	205.73	206.03	203.86	202.86	204.68	204.96	204.45	202.2	202.92	204.27	202.22	204.32	202.07	203.51	200.62	204.72	202.54
216.66	218.14	217.76	216.44	216.77	216.46	216.38	216.61	214.38	217.08	218.09	215.27	217.39	217.88	217.87	216.6	219.35	216.08	218.49	216.94	214.74	217.31	218.91	218.45	216.99	219.57	217.57	217.58	218.02	216.73	216.7	217.57	219.31	217.25	215.7	217.11	215.96	219.73	215.4	215.26	215.81	216.55	217.73	216.9	218.45	215.27	218.12	217.02	217	217.09
203.2	201.14	203.34	203.1	204.21	202.47	203.36	204.84	204.73	203.02	204.05	202.93	203.27	202.34	202.35	202.13	203.66	203	205.37	204.96	205.54	201.87	204.46	205.27	204.31	204.2	204.69	203.22	204.64	202.51	204.54	204.82	204.3	202.58	202.81	202.69	204.4	201.58	205.53	202.62	204.11	203.16	202.37	202.84	201.89	203.01	203.21	205.28	203.25	205.91
218.68	219.34	216.08	221.45	215.27	215.4	215.83	215.59	217.01	216.65	217.55	217.65	218.4	215.73	213.09	218.97	214.34	219.41	216.2	217.55	216.16	217.25	217.08	217.7	215.79	216.32	215.09	216.58	216.45	218.9	216.62	216.62	218.58	219.44	214.01	217.01	218.46	217.5	215.19	215.12	219.12	216.09	216.96	215.78	218.26	216.74	216.43	216.7	218	217.28
209.36	206.59	208.45	207.19	207.31	205.54	208.31	208.26	207.58	208.33	207.56	210.77	206.06	207.15	205.7	208.7	207.97	209.38	209.49	208.11	206.38	205.45	208.37	208.13	207.67	208.91	210.82	209.25	207.9	209.78	205.77	206.67	207.11	206.97	208.88	207.56	208.73	206.21	206.85	207.38	208.21	210.48	210.02	209.3	207.4	206.62	208.45	208.17	209.24	207.83
207.71	208.61	208.98	209.69	208.14	208.57	210.06	211.08	208.17	209.04	208.44	211.15	208.46	208.84	208.33	212.54	210.02	208.22	208.05	208.65	210.12	208.7	210.4	208.96	206.37	209.58	207.52	209.23	209.21	209.44	210.93	207.53	206.74	208.5	209.18	208.8	207.68	209.6	208.25	207.07	208.02	207.26	209.75	209.43	206.91	211.16	208.79	212.02	208.49	208.96
215.75	215.24	217.84	220.71	216.69	215.65	219.5	217.59	219.25	217.96	219.62	217.84	217.44	216.54	216.39	218.69	219.5	217.96	217.58	216.36	217.17	219.79	218.62	217.05	219.39	216.39	215.45	218.55	219.7	218.13	218.12	218.46	216.49	217.86	217.56	217.84	217.88	218.97	217.67	214.99	217.18	218.47	219.5	216.96	218.14	217.15	217.9	217.38	217.58	217.85
200.94	201.87	199.88	201.66	200.55	201.23	202.48	201.23	201.25	197.58	200.22	202.45	200.34	200.43	200.31	201.61	201.45	200.24	200.25	200.6	201.15	202.05	199.87	200.34	201.81	199.56	200.94	199.66	203.4	199.68	201.11	199.47	202.42	201.89	197.19	202.49	201.39	198.33	200.6	200.23	201.31	201.89	199.07	200.41	202.09	199.87	199.91	198.93	202.01	200.9
194.8	195.81	193.1	194.29	192.21	192.71	193.55	194.05	194.11	195.87	194.96	195.05	194.64	190.72	194.76	193.17	193.34	193.58	196.11	195.76	193.07	194.28	193.78	195.03	195.44	192.45	193.18	197.13	196.21	193.51	193.81	196.13	194.75	192.47	195.6	192.28	192.72	193.78	193.77	193.43	193.9	193.2	193.76	191.59	196.34	193.86	192.86	192.25	193.05	191.75
203.65	206.49	204.48	203.93	205.33	206.33	204.39	204.65	207.07	206.54	202.98	206.13	205.34	206.3	204.9	204.59	203.23	205.5	204.47	205.04	205.09	204.62	203.85	206.58	208.03	203.8	204.2	208.41	208.14	206.4	205.12	206.67	204.78	204.35	207.31	205.95	205.53	206.68	205.23	202.98	206.53	206.21	204.99	203.72	207.43	205.09	205.14	204.2	204.94	207.32
211.08	211.35	211.42	212.2	211.76	213.65	213.33	213.97	210.25	212.51	212.6	211.22	214.22	214.14	212.25	211.54	212.62	212.28	212.39	212.86	211.87	213.07	215.14	210.02	213.28	213.6	213.03	209.4	213.84	211.27	213.51	212.28	211.58	213.72	212.52	212.51	211.55	212.31	213.33	213.06	212.08	213.67	214.3	211.86	214.37	211.37	211.69	211.19	212.98	211.75
200.91	201.71	197.04	198.01	198.37	197.34	201.16	196.92	200.49	198.15	198.34	197.43	198.17	197.57	198.98	198.49	199.04	196.17	196.81	199.59	197.9	196.56	197.99	199.17	199.28	200.28	198.96	196.65	197.68	198.93	200.64	200.34	199.61	198.15	198.7	199.08	199.94	197.08	199.89	199.83	198.35	197.87	199.46	196.12	196.9	199.69	198.78	198.66	197.31	197.88
203.71	204.98	203.48	204.18	204.51	204.98	203.89	203.2	203.1	204.63	205.07	205.14	200.56	204.62	204.74	202.18	203.06	205.71	206.95	204.84	202.68	207.71	203.49	202.55	203.67	202.17	201.79	204.11	205.17	203.51	202.4	201.04	203.37	205.13	203.8	203.23	203.52	203.11	203.63	203.8	203.26	205.12	206.07	202.35	204.99	203	204.78	203.25	203.93	201.78
199.45	200.6	202.23	201	201.84	203	200.94	200.32	198.64	201.08	197.8	197.85	200.62	199.25	199.74	197.59	197.22	198.59	197.74	200.65	200.58	199.51	201.16	202.01	200	202.2	197.43	200.11	201.55	198.29	199.46	199.94	199.9	201.26	200.05	200.02	199.38	198.15	198.81	199.6	200.75	199.45	199.38	199.55	200.23	199.39	200.61	201.35	201.14	199.98
215.64	218.32	216.35	215.52	216.27	217.96	216.08	216.19	216.29	218.91	216.54	216.76	216.7	216.33	216.95	215.1	216.02	214.82	218.85	215.67	217.36	215.04	216.17	217.11	218.96	217.37	216.38	214.9	216.91	217.96	216.72	216.59	218.3	218.26	215.23	219.09	216.41	217.01	215.54	218.43	217.27	216.38	218.25	216	215.17	216.76	217.16	216.59	216.62	218.98
213.37	213.7	212.22	213.22	213.65	212.61	214.73	213.5	212.76	213.56	213.44	212.96	213.33	212.84	212.16	215.19	213.49	215.02	212.29	210.39	211.17	214.37	213.24	213.97	213.66	211.93	212.55	214.12	212.2	212.29	210.4	216.01	213.5	213.28	210.95	212.91	215.43	212.81	212.99	211.21	212.53	215.38	214.8	213.92	211.78	214.55	212.71	211.64	215.97	211.55
211.35	211.07	210.85	212.8	209.3	208.79	213.33	213.82	211.12	212.27	212.15	211.4	211.12	210.52	213.44	211.13	211.3	212.3	212.28	211.68	210.49	211.65	211.61	210.61	211.89	212.34	211.36	209.17	211.99	212.66	213.29	211.38	210.04	211.09	211.62	214.27	211.92	211.13	211.41	213.72	212.01	211.27	212.27	212.18	214.13	211.81	211.56	211.9	211.86	209.68
210.76	211.01	210.56	210.14	208.71	209.24	210.08	206.8	210.28	208.79	208.66	210.35	210	210.76	208.05	209.36	208.11	210.05	212.65	208.13	208.53	210.62	210.83	210.77	208.59	208.36	211.21	210.59	210.9	208.52	208.87	208.62	208.28	208.25	210.2	210.15	211.18	210.7	208.72	211.38	211.48	207.45	210.93	207.73	208.25	211.23	208.99	207.78	208.77	211.71
195.01	195.68	195.27	196.41	194.39	193.92	196.06	194.63	195.03	194.17	194.14	194.89	192.76	196.69	193.9	191.9	195.17	192.68	192.56	193.39	193.26	193.38	195.48	195.41	196.06	192.93	195.99	196.05	193.64	196.42	191.6	193.48	193.9	197.01	195.55	196.35	193.6	195.21	194.03	194.14	192.45	194.96	195.36	194	195.49	194.54	195.06	197.61	194.64	194.38
209.45	207.2	208.35	206.56	209.71	209.73	208.47	209.36	206.21	209.57	209.74	208.26	206.87	209.13	210.41	206.83	208.33	207.94	207.14	204.83	208.31	209.49	211.24	207.67	208.34	208.78	209.92	208.69	206.86	209.45	206.8	210.04	210.16	207.94	210	209.4	208.27	208.11	207.29	206.17	208.56	208.76	207.61	209.48	209.46	208.26	210.37	207.59	209.02	208.57
208.04	208.75	209.1	206.85	208.96	207.04	207.65	208.06	208.75	209.65	208.49	206.52	210.39	205.83	209.59	210.78	208.06	207.25	208.16	210.33	208.31	207.5	210.79	207.32	211.49	206.44	208.91	208.55	209.99	211.51	206.66	208.59	209.09	210.06	206.33	207.09	208.58	210.4	211.24	210.28	210.02	205.69	209.12	204.47	208.56	208.68	208.2	209.93	207.84	207.98
206.65	208.09	209.9	211.63	210.28	210.56	209.22	207.73	207.32	208.55	208.91	207.43	207.21	209.74	208.86	207.52	209.72	208.69	208.6	210.82	209.4	209.46	207.72	207.53	208.05	207.66	211.32	210.17	207.02	207.56	208.45	209.97	206.88	207.81	207.99	209.54	207.31	208.59	207.9	209.34	208.33	208.92	208.67	207.47	206.54	207.71	205.84	208.53	207.4	207.56
205.64	208.51	209.03	209.82	207.89	210.34	207.2	207.82	206.37	208.8	207.21	208.97	209.86	209.61	208.42	211.4	207.69	208.38	207.89	207.84	207.39	208.78	209.73	209.93	211.19	207.25	209.14	208.73	208.58	207.4	208.21	208.3	207.6	207.14	207.61	209.11	208.09	205.4	207.71	207.58	208.54	209.51	206.93	209.31	209.87	211.35	207.72	209.49	207.57	206.9
202.54	204.23	203.38	201.95	201.82	197.52	202.49	199.64	202.91	204.5	201.61	202.72	203.36	201.86	203.64	202.57	201.4	202.86	202.9	201.12	202.12	202.83	201.96	203.31	201.75	202.32	202.73	200.23	201.36	202.42	202.6	204.2	202.89	203.72	202.71	201.31	202.98	200.84	200.43	200.22	201.97	203.05	200.99	201.62	202.66	200.78	203.41	200.86	200.45	201.09
208.45	208.54	208.98	208.2	206.69	207.79	208.1	208.44	207.93	208.04	207.31	206.52	207.87	206.75	209.45	207.79	209.35	208.7	207.02	206.65	206.94	206.47	209.64	208.15	206.34	208.02	208.12	205.97	209.59	208.92	206.86	205.03	207.8	207.32	208.82	208.71	208.28	208.42	208.36	207.49	207.82	207.54	207	209.04	206.38	207.25	207.55	206.28	207.66	206.36
217.96	216.59	216.14	216.9	217.16	217.68	216.71	217.39	217.65	217.35	217.58	217.79	217.1	217.97	216.61	219.81	217.19	216.85	216.81	217.14	215.83	215.71	215.77	216.8	217.26	216.79	217.65	216.61	214.48	215.28	216.01	217.8	217.67	218.33	218.47	217.17	217.57	216.27	217.77	218.26	216.64	218.18	215.38	216.37	216.39	216.77	217.17	214.93	214.57	218.06
200.27	199.76	201.28	200.44	200.78	198.61	201.94	198	201.35	201.57	200.98	201.1	199.77	200.32	202.06	198.98	200.4	197.69	201.43	202.22	203.9	198.66	198.39	199.99	202.83	198.76	200.66	200.71	200.17	201.77	200.62	200.2	200.32	200.52	200.15	202.42	198.63	200.08	200.73	198.79	201.19	200.24	199.65	198.59	198.76	199.98	200.58	200.22	200.03	201.43
202.25	202.82	202.56	201.01	201.75	201.84	203.01	202.89	201.92	202.9	201.79	202.32	202.42	200.67	203.9	204.88	205.27	202.88	202.56	201.4	204.51	202.51	204.74	201.72	202.52	202.53	203.97	202.26	202.15	202.74	203.97	201.88	202.58	201.4	202.78	202.92	202.29	202.22	202.47	200.32	203.28	202.52	201.78	203.31	204.48	203.56	203.72	203.03	199.32	200.73
210.02	211.19	210.26	211.03	213.78	213.57	211.76	209.32	213.35	210.45	212.15	210.1	211.71	210.27	213.08	211.17	213.01	210.64	211.8	208.58	213.69	211.45	212.89	212.76	210.73	212.58	210.53	210.72	210.02	211.26	212.12	212.89	212.3	211.78	210.51	212.51	214.07	211.1	212.64	211.01	209.57	211.79	210.07	211.82	211.13	210.92	210.34	211.32	210.53	211.34
209.79	211.51	208.16	207	207.85	209.2	209.23	210.54	209.86	209.31	209.31	208.5	208.86	207.63	209.2	209.42	207.72	206.61	209.33	208.72	207.84	209	208.82	207.94	208.61	206.66	208.47	210.39	207.45	206.79	207.99	208.66	208.56	210.33	209.39	206.44	209.38	207.48	208.55	207.3	210.48	207.17	208.71	211.96	208.33	206.3	209.63	209.57	208.57	208.76
212.52	211.62	213.66	211.18	214.25	213.1	212.55	211.95	211.74	210.58	210.77	209.88	207.19	212.61	210.68	212.14	211.9	209.81	210.66	210.98	209.14	212.47	212.59	211.19	213.28	212.46	212.61	215.71	213.77	211.45	211.9	212.38	211.22	212.39	210.77	211.15	211.64	211.23	209.1	211.41	210.61	210.14	212.1	209.96	211.42	212.73	210.78	209.59	211.17	213.13
210.3	206.92	209.01	207.65	207.12	206.75	205.88	207.94	206.72	208.64	207.67	207.46	207.43	206.4	207.55	208.61	205.92	207.55	207.18	206.74	205.69	207.11	210.1	206.28	209.23	207.77	207.12	205.86	207.59	205.71	209.09	208.19	206.79	207.18	207.45	209.98	208.53	206.27	206.5	206.52	208.58	206.33	207.5	204.43	207.16	206.98	206.24	207.59	205.54	206.3
207.71	206.48	208.27	208.47	210.05	210.01	204.97	208.57	206.29	207.86	210.65	208.34	209.99	207.61	209.78	206.64	207.07	206.66	208.82	209.85	209.39	206.87	208.73	207.01	209.28	209.82	207.22	207.01	209.24	206.35	209.9	210.72	208.51	207.81	209.64	208.29	209.61	207.59	207.37	208.95	207.01	209.63	208.79	210.32	209.11	207.42	206.79	207.24	207.83	210.46
205.07	205.25	204.01	205.42	206.44	204.76	204.14	205.46	202.65	204.55	204.28	203.45	205.44	204.95	204.98	204.32	206.3	206.54	204.94	205.34	204.09	205.9	205.08	206.17	204.97	205.11	204.17	205.36	206.92	204.11	205.81	204.41	202.56	204.38	204.3	205.36	202.05	204	203.95	206.09	204.25	204.18	203.15	204.14	204.51	205.02	201.78	203.74	207.12	204.38
212.62	213.96	212.2	215	212.96	213.85	212.62	210.66	213.07	211.68	213.18	213.99	214.5	211.88	210.86	215.6	215.99	211.77	214.63	211.03	215.15	213.02	213.49	213.83	211.45	212.76	210.6	212.68	213.52	211.99	213.06	212.04	213.05	212.71	214.57	212.81	213.51	214.33	212.22	211.56	212.35	212.92	213.05	212.45	210.62	210.48	213.51	213.09	211.82	212.76
204.24	204.73	202.33	203.62	203.8	203.69	202.71	201.96	204.05	202.17	202.2	202.86	204.41	203.51	204.34	204.98	203.81	202.88	204.17	200.42	204.83	203.96	203.63	204.28	202.05	202.5	204.88	204.81	205.81	202.17	205.81	204.56	205.84	203.95	202.66	201.41	202.96	204.19	202.85	204.39	203.4	202.61	202.71	203.01	206.2	203.53	202.57	205.66	202.87	202.73
200.89	198.73	199.69	201.63	199.08	198.82	199.19	198.15	199.23	197.89	199.75	199.32	199.24	197.9	198.57	202.44	199.16	200	198.28	198.95	200.47	197.92	198.6	198.71	200.7	198.75	196.87	199.73	202.08	200.91	198.31	199.99	198.19	198.52	199.71	199.28	201.79	197.64	200.76	199.2	199.93	199.36	199.47	199.2	198.85	199.97	199.89	200.69	199.65	196.4
216.59	217.53	217.18	217.28	215.88	216.72	216.77	219.62	218.41	214.04	214.51	216.87	217.81	216.52	217.48	216.04	216.29	218.2	217.04	216.61	216.81	217.07	218.73	217.02	219.67	217.43	217.19	219.73	218.03	215.66	217.69	216.32	218.28	218.94	216.31	218.09	215.63	215.57	214.66	216.37	217.86	219.95	216.54	216.9	215.04	215.42	216.68	215.46	216.77	217.72
207.6	207.96	205.52	207.02	207.38	208.19	207.25	207.93	208.16	207.28	208.17	207.4	207.14	205.46	209.58	208.59	203.94	205.44	208.87	206.83	207.48	207.92	206.94	208.46	206.22	206.9	207.96	209.05	206.79	208.38	208.11	207.75	205.96	206.74	205.82	207.67	207	210.11	205.85	207.85	205	204.92	208.63	207.24	208.45	209.61	206.72	204.5	206.55	205.79
206.17	206.81	206.26	203.98	205.35	205.17	208.8	206.36	207.27	207.24	205.88	205.58	206.41	206.29	206.63	206.96	205.79	205.74	204.58	204.83	208.95	206.03	206.73	206.16	207.03	205.28	206.1	207.69	206.2	206.89	207.19	207.59	208.07	206.36	205.72	204.47	206.4	205.87	207.01	204.75	206.57	206.35	209.38	207.23	206.31	207.21	205.81	206.63	205.49	205.15
203.14	206.71	202.57	204.13	204.15	205.14	203.33	200.75	204.04	204.14	207.03	201.93	204.06	202.88	205.11	204.36	202.49	205.51	203.39	201.81	205.46	205.14	202.89	204.01	203.84	201.57	205.5	203.04	203.11	202.91	206.02	204.68	201.9	205.21	203.69	200.48	204.44	202.56	205.28	204.99	204.13	202.81	201.37	204.09	205.45	206.05	207.21	204.95	203.4	205.83
209.27	209.52	208.8	209.43	208.79	209.03	210.16	209.38	206.96	210.32	209.26	206.04	207.79	209.7	208.65	207.35	208.77	208.56	209.4	208.43	210.04	210.12	209.16	213.07	209.41	213.98	207.88	208.48	209.89	211.22	210.55	210.34	210.58	209.07	206.96	207.92	207.63	208.88	207.34	208.16	210	210.15	208.61	205.87	208.69	208.4	211.36	207.87	208.22	206.58
203.67	204.77	203.27	203.56	203.37	205.71	202.82	204.41	204.31	204.3	202	202.35	202.57	202.66	201.95	201.88	203.2	202.78	204.5	203.94	202.71	203.85	203.27	202.7	202.45	203.07	203.74	202.44	201.57	200.39	204.42	203.12	201.79	203.95	202.82	202.85	202.57	204.46	203.69	205.7	202.13	205.41	203.28	203.05	203.18	200.54	202.8	203.74	203.46	205.02
202.2	202.85	203.79	201.03	200.83	203.25	201.31	200.45	202.66	201.81	199.42	201.16	202.52	203.67	200.79	197.87	202.24	202.44	202.6	201.85	200.62	203.32	201.53	200.39	201.84	203.53	202.8	203.15	203.61	201.85	202.69	203.53	205.14	203.08	202.73	203.72	202.38	205.11	202.85	199.43	199.68	200.08	200.5	203.3	200.56	201.27	202.22	203.92	203.06	202.58
206.85	208.22	208.5	210.38	209.31	206.81	207.74	208.72	207.2	208.96	210.4	209.43	210.17	206.36	210.53	207.99	205.7	207.59	207.96	206.54	209.37	208.43	207.19	206.03	208.11	208.87	208.34	208.95	207.13	207.6	208.49	209.5	207.09	209.1	205.79	207.15	205.67	208.87	209.78	209.55	207.32	209.35	205.57	208.43	208.39	209.05	209.25	207.38	207.79	208.44
205.36	203.61	202.09	203.88	203.37	203.49	204.09	203.38	205.72	203.37	204.52	202.28	202.86	205.93	203.18	202.23	203.39	204.53	204.81	201.3	202.88	203.99	203.18	205.05	203.88	202.1	203.18	205.26	204.05	203.86	201.81	203.66	204.73	203.7	205.68	206.39	205.46	202.97	203.2	204.27	205.56	202.9	205.33	204.03	202.4	205.42	206.84	204.26	203.57	203.08
205.59	202.86	203.6	203.57	203.2	205.52	202.87	206.28	207.31	206.21	203.07	204.77	203.88	204.3	205.47	206	204.57	202.23	204.97	204.79	207.21	205.08	202.08	201.51	204.54	203.49	204.32	205.25	204.07	202.64	203.4	206.01	203.11	202.42	206.63	202.59	204.86	204.8	204.05	204.59	205.41	205.33	205.4	204.91	204.38	206.54	206.77	203.88	204.44	204
203.81	201.97	203	204.96	204.68	201.74	202.62	204.02	204.06	204.45	204.08	203.15	201.4	203.78	204.8	203.45	202.35	204.02	203.65	202.71	204.46	202.45	203.52	203.19	202.29	202.78	205.94	205.22	204.08	201.8	203.39	203.21	202.18	202.75	203.14	203.06	202.81	203.56	202.71	202.93	203.43	203.87	206.35	203.88	202.62	204.32	201.7	204.41	200.29	204.07
218.68	215.67	217.74	217.71	217.79	216.93	217.36	217.3	214.99	217.38	217.72	216.93	215.64	219.88	217.41	216.51	217.72	216.32	217.15	218.04	216.44	218.95	215.81	216.94	215.8	217.09	215.64	218.69	218.29	215.27	215.09	213.98	215.22	218.91	217.12	218.63	215.92	216.19	213.76	218.51	215.67	216.23	216.84	218.12	216.79	215.47	218.44	217.05	217	217.12
209.71	207.89	208.3	207.67	208.98	208.81	209.63	207.65	209.51	208.61	209.69	209.59	207.74	210.75	208.51	208.63	207.92	207.76	209.18	209.14	209.29	209.16	208.18	211.05	209.01	207.74	208.6	209.92	209.07	210.95	210.19	208.8	209.36	206.98	207.86	207.44	209.83	205.66	208.1	207.3	209.83	209.1	209.02	205.6	209.67	209.12	208.54	211.11	209.65	207.86
206.22	208.09	206.99	209.01	209.05	205.03	207.42	209.64	209.43	206.85	209.88	207.51	208.73	208.86	207.96	206.62	208.85	208.47	206.83	208.57	209.32	208.37	210.1	207.88	206.7	207.26	208.75	207.47	207.65	207.84	209.62	208.87	209.22	208.83	208.86	207.65	207.61	207.17	207.97	211.75	208.43	208.32	208.37	209.16	208.29	207.08	209.19	209.95	208.15	206.55
210.75	213.25	208.96	210.94	211.41	211.06	211.32	209.81	212.88	212.05	212.46	211.4	211.13	210.81	213.11	211.11	210.55	210.03	212.18	213.88	212.32	211.88	210.73	213.26	213.29	213.02	211.61	209.32	209.46	210.66	213.67	211.92	213.84	210.95	211.1	213.45	212.19	212.29	212.41	212.74	212.31	211.23	213.27	210.72	212.22	211.93	212.89	210.25	212.05	209.71
204.28	204.16	205.46	203.74	203.28	205.63	203.85	204.36	202.29	204.41	203.81	202.68	203.97	202.24	200.3	204.3	204.33	204.08	203.58	203.28	201.59	203.93	204.36	205.12	206.28	203.41	203.83	204.67	202.36	205.34	203.62	204.66	202.23	202.95	205.85	200.75	202.6	203	201.94	203	204.64	203.09	203.25	202.09	203.65	203.06	203.02	203.64	201.42	202.05
206.34	207.72	208.31	207.48	208.68	206.61	209.69	208.11	207.27	209.45	209.63	207.95	209.93	209.12	209.11	208.76	207.56	205.13	207.12	207.2	210.16	206.2	206.82	208.59	206.99	208.31	208.95	208.62	208	208.76	207.89	205.34	208.11	208.22	208.57	206.44	208.18	208.97	206.34	207.26	208.32	207.81	207.02	206.85	209.49	208.29	207.74	207.03	207.02	207.07
206.08	202.71	203.35	204.36	203.1	202.28	203.09	203.48	201.56	203.25	201.71	205.36	202.86	204.35	203.24	203.23	205.39	203.36	203.54	201.46	200.79	203.88	203.27	202.31	201.34	202.79	204.97	202.83	204.12	204.02	203.1	202.65	203.89	203.18	203.82	204.77	204.07	203.84	204.4	201.53	203.02	203.35	205.96	202.56	202.89	202.84	201.4	200.78	202.09	204.88
210.03	210.09	210.75	211.22	212.25	212.91	212.33	211.71	210.84	208.49	211.86	210.3	212.52	211.76	212.83	212.19	212.18	209.68	211.25	212.88	212.61	210.11	212.08	209.96	212.47	210.07	212.46	212.17	211.62	209.72	211.74	212.2	210.32	212.64	210.11	211.63	209.64	211.24	213.25	213.15	212.81	210.07	210.93	211.57	211.04	210.37	209.53	208.96	211.69	214.03
213.34	212.47	215.91	214.61	212.32	213.4	215.94	214.04	213.23	214.41	214.88	214.49	212.63	212.9	214.43	215.19	213.57	213.12	213.03	212.31	212.61	216.02	211.23	214.65	212.27	214.97	214.3	213.54	214.48	213.47	213.4	212.51	213.06	211.85	213.7	214.12	215.32	215.01	215.08	213.86	212.45	213.94	212.16	215.12	213.26	213.85	214.55	213.83	214.15	212.29
198.21	201.1	202.91	196.38	200.14	198.38	199.79	199.68	198.85	199.19	198.89	199.03	200.14	200.55	200.69	200.44	200.08	199.46	198.37	198.73	201.32	198.27	200.59	201	200.32	200.38	199.78	199.75	195.65	198.61	199.86	198.94	199.4	199.61	200.27	201.39	200.01	203.33	200.46	200.41	199.52	198.05	199.78	200.09	196.39	197.94	201.88	199.52	199.6	201.85
212.32	211.65	211.21	212.12	211.32	211.47	209.58	213.66	211.12	212.1	212.34	212.44	211.63	210.19	212.72	212.19	210.85	213.43	210.94	210.53	211.21	210.64	213.55	209.49	213.2	212.93	211.99	211.71	212.23	211.01	213.45	209.66	211.18	212.71	212.54	213.21	211.47	210.79	212.65	212.54	211.47	212.96	211.11	210.08	211.2	211.65	212.42	212.87	209.96	211.29
199.88	199.17	198.88	195.2	200.25	199.72	200.54	199.25	197.25	200.08	197.92	198.42	199.93	198.34	199.34	196.78	199.72	196.93	198.56	200.49	198.83	201.09	199.53	201.1	198.96	198.85	198.83	200.27	197.98	198.35	199.28	202.45	200.35	198.13	199.73	199.32	199.14	199.61	198.99	199.05	199.27	201.06	200.21	199.33	199.99	199.27	200.62	198.07	200.27	199.52
206.24	205.62	203.45	204.28	205.21	207.45	205.02	203.63	203.12	205.79	202.43	206.1	205.03	205.49	204.06	204.49	204.6	204.64	206.25	207.2	205.18	203.86	204.45	206.44	204.8	206.73	206.55	205.47	205.6	204.51	207.16	203.47	203.45	204.13	207.18	204.07	205.48	202.83	205.24	207.81	205.73	206.55	205.5	206.46	206.27	203.08	204.7	205.04	203.93	203.73
216.16	218.12	217.78	217.48	215.97	217.14	219.12	219.74	218.53	218.43	218.18	218.68	219.73	217.73	219.98	218.35	219.92	217.27	219.37	217.35	217.46	218.27	216.92	219.85	215.6	216.81	219.06	216.69	219.58	216.13	216.54	217.18	218.23	216.85	219.79	217.05	217.95	216.89	218.8	217.69	218.01	215.31	218.73	217.62	220.1	216.42	215.63	216.53	219.88	217.42
212.15	212.48	214.4	212.98	215.29	210.38	213.19	212.24	212.55	213.73	213.8	212.36	210.51	211.77	212.33	211.72	212.13	213.6	215.72	213.87	212.11	212.9	215.1	212.88	212.85	210.44	212.73	214.59	213.75	211.47	213.47	211.59	211.69	212.53	213.05	214.47	214.21	214.81	212.66	213.93	210.34	211.54	212.34	210.56	214.74	211.86	214.2	211.55	214	212.67
212.37	212.07	212.16	211.75	213.38	211.96	211.06	212.18	212.8	213.53	213.48	213.47	213.7	213.28	212.47	213.48	211.65	213.38	211.8	213.13	214.62	210.91	213.09	213.26	213.85	210.77	213.55	214.76	212.39	211.05	212.43	213.21	210.87	214.31	213.24	213.63	213.41	216.05	213.96	214.06	214	212.96	214.16	213.83	212.35	213.01	213.2	212.6	210.67	213.31
203.22	205.53	206.53	205.75	204.97	204.87	205.79	205.99	207.91	204.37	203.99	203.32	201.67	203.51	204.91	204.66	205.63	203.11	205.25	205.74	205.82	204.5	204.12	203.76	204.02	207.9	205.05	203.62	205.44	201.22	205.03	202.59	205.27	205.67	204	203.75	205.89	202.2	204.78	204.58	205.49	203.46	203.71	202.95	206.43	205.25	204.76	204.86	205.59	206.1
200.6	195.33	195.88	200.06	198.8	197.47	198.38	199.12	199.18	196.06	198.03	198.11	197.78	197.48	197.18	201.43	199.06	196.82	198.55	198.9	197.52	196.83	199.47	197.43	196.42	198.77	198.81	196.04	198.01	199.43	198.67	197.62	198.74	198.11	198.19	199.12	196.29	197.12	197.35	198.01	197.12	199.21	198.87	197.14	196.65	197.75	198.51	197.36	199.02	198.37
203.99	202.59	201.59	205.24	204.57	203.84	202.55	203.47	202.97	203.72	202.4	202.5	202.87	202.23	205.11	203.03	202.04	204.43	203.36	201.32	203.5	203.95	203.69	201.71	203.55	204.34	202.61	204.11	203.73	204.13	202.77	202.64	202.35	202.15	203.54	205.89	202.45	204.46	201.88	203.42	204.12	203.39	203.55	204.02	203.16	204.1	203.51	205.26	203.72	203.66
211.21	211.92	210.62	209.49	214.04	211.3	211.16	211.29	211.27	212.45	212.27	213.48	212.97	211.18	210.96	211.47	212.05	211.64	213.99	210.01	210.1	213.66	211.7	211.05	213.25	212.22	213.68	215.03	211.6	208.18	211.15	211.63	210.03	212.28	213.8	210.21	214.88	211.68	211.16	210.98	209.72	211.84	209.99	212.65	210.55	210.33	212.32	211.05	213.35	211.63
213.18	212.58	213.53	214.92	215.73	215.3	212.63	212.37	211.76	214.16	213.28	214.43	214.01	215.68	213.53	213.3	212	213.59	213.64	214.28	210.99	213.29	215.89	215.25	213.28	213.51	212.9	216.17	215.36	212.63	215.91	212.68	213.36	212.76	214.38	212.79	215	213.6	214.9	212.43	214.08	213.3	213.39	218.95	214.08	215.27	213.22	213.61	213.78	215.08
205.98	207.67	204.41	205.96	208.04	205.75	205.92	204.47	207.89	206.61	206.17	208.75	205.92	207.07	206.53	204.02	206.39	207.57	206.55	207.23	206.65	204.99	206.43	206.91	204.85	205.38	205.68	204.31	207.64	208.88	204.54	207.53	206.44	206.78	205.5	206.74	206.13	204.82	207.15	207.37	204.82	204.57	207.65	206.59	206.75	205.66	205.72	207.33	206.54	207.38
213.1	213.62	213.72	212.78	213.08	212.42	213.38	212.62	211.98	214.62	213.6	214.37	212.73	213.02	212.55	213.32	212.37	213.99	212.69	213.89	211.91	213.28	210.71	213.76	215.85	213.46	213.15	211.3	212.48	212.07	213.45	213.54	213.48	214.99	214.89	212.31	214.6	212.52	212.26	212.72	213.86	212.5	212	215.58	212.88	213.49	214.29	212.44	213.21	213.38
209.26	206.69	208.55	208.14	207.71	209.21	206.7	207.6	211.28	208.55	209.18	209.31	207.74	207.65	209.48	208.93	208.98	206.11	209.53	209.15	209.41	207.82	207.5	208.09	207.4	210.65	208.7	206.68	208.96	207.89	209.47	208.17	209.44	211.05	208.81	209.02	208.27	209.94	207.09	207.84	209.8	208.31	209.41	209.48	209.27	207.82	207.68	208.93	207.55	207.82
213.94	208.78	213.42	211.16	211.51	211.13	209.7	210.69	210.09	210.67	211.97	212.57	212.18	212.92	213.79	212.55	212.33	214.27	208.33	210.61	211.04	211.32	211.61	210.28	212.48	211.51	210.99	213.23	211.19	211.03	211.23	211.61	210.04	211.16	210.55	210.35	212.74	210.73	210.62	210.14	209.61	211.4	212.05	210.57	209.81	210.55	211.52	213.51	214.41	210.77
206.22	210.8	205.5	207.19	207.15	210.12	207.01	208.84	209.7	205.41	211.19	208.87	207.53	206.34	206.53	207.74	209.44	208.63	206.93	206.9	206.28	206.82	208.78	206.64	207.34	206.65	207.1	206.21	211.89	208.56	207.93	205.98	208.31	208.41	207.4	209.02	213.11	206.28	205.99	208.14	207.5	206.78	207.66	209	206.97	205.77	207.23	208.66	208.14	209.17
208.85	209.78	209.45	209.3	210.51	207.4	209.86	209.53	209.43	207.75	209.29	212.7	209.08	208.51	209.26	208.6	211.85	207.96	207.27	207.68	210.85	208.02	206.64	206.48	208.76	208.59	208.51	209.89	208.19	207.4	209.7	207.35	209.25	207.34	207.03	209.35	209.83	211.23	209.62	209.93	207.12	210.6	209.06	205.87	208.15	207.71	209.01	208.76	209.68	208.99
208.87	208.15	211.11	212.12	209.65	209.04	211.82	208.93	210.26	206.97	210.55	205.59	208.64	208.61	208.62	209.89	210.92	208.66	210.46	208.24	209.16	212.34	208.24	210.21	209.13	210.25	207.18	209.33	209.12	209.66	207.39	209.61	208.21	207.63	207.72	210.11	209.6	210.2	209.28	206.47	210.41	208.66	207.51	210.96	210.59	212.2	209.75	209.1	208.4	209.96
211.64	210.49	207.32	209.1	209.32	211.61	208.4	208.08	209.51	211.75	210.24	208.8	207.75	209.59	209.45	206.86	210.07	209.54	211.17	208.86	210.18	210.19	212.34	209.34	208.58	208.98	209.27	210.01	207.65	210.41	208.66	210.25	210.72	208.71	210.04	209.81	209.3	211.43	211.39	209.62	210.63	211.79	210.98	208.92	209.11	208.85	208.9	210.55	209.71	210.31
212.78	213.21	213.05	211.64	212.12	210.36	214.57	212.89	211.67	213.31	213.87	212.51	211.48	213.07	213.57	213.35	212.37	215.2	213.04	215.33	211.35	214.8	210.86	214.35	211.19	216.01	213.1	211.21	211.91	214.9	213.1	214.58	215.48	213.59	213.98	211.99	212.86	212.34	213.16	212.43	211.43	214.25	215.41	214.97	213.61	213.71	212.49	211.41	215.02	214.36
206.33	210.05	208.68	209.16	205.93	209.35	207.33	208.95	210.03	208.19	208.52	207.54	208.64	209.74	209.32	207.53	208.17	209.12	207.73	208.28	207.09	209.04	208.23	210.63	209.3	207.07	207.49	208.07	209.8	209.05	208.87	207.06	206.29	206.91	207.77	209.78	209.88	211.08	209.82	207.87	208.48	206.47	207.83	209.92	209.89	211.22	209.16	209.41	207.93	207.28
217.24	216.84	216.14	218.83	214.78	217.46	215.76	216.84	217.71	215.01	216.29	217.12	217.03	218.1	217.08	216.98	215.59	217.84	215.71	216.98	216.92	217.57	216.3	215.31	216.18	215.54	218.13	216.75	218.37	216.72	218.35	217.01	216.17	217.04	216.61	217.37	216.01	216.55	216.98	218.01	215.15	215.47	218.36	217.02	216.12	215.3	216.95	217.34	219.39	215.45
211.1	211.75	212.92	213.74	210.98	211.76	212.2	210.28	211.87	211.97	211.29	213.37	210.52	211.33	214.27	214.45	213.04	210.88	212.17	214.04	211.94	212.44	213.81	209.41	213.19	209.9	211.8	212.02	211.46	211.97	211.33	212.81	212.92	213.46	213.26	212.73	211.3	212.97	211.88	212.32	211.2	211.7	212.35	211.95	212.31	213.94	212.77	211.25	211.85	213.16
199.4	199.61	201.58	198.44	198.16	202.04	200.44	202.19	201.91	197.75	200.64	198.19	200.48	202.7	200.97	200.42	199.38	201.94	200.76	200.53	199.37	200.75	200.44	198.13	200.31	201.38	198.24	199.83	199.83	198.87	201.56	199.52	202.62	200.22	199.86	202.16	197.18	201.69	200.41	200.03	197.96	200.67	200.81	200.84	200.78	199.97	201.04	198.37	201.72	200.51
201.67	203.17	201.99	200.22	204.3	202.01	203.05	201.33	203.71	203.33	201.92	202.9	201.9	202.32	201.39	204.07	199.74	200.48	202.34	202.79	202.32	203.09	201.62	202.73	202.79	203.52	202.47	201.33	202.65	203.29	203.75	201.74	201.97	203.93	203.23	202.45	203.45	203.63	202.34	202.44	201.21	201.98	203.31	205.5	203.73	200.52	203.03	203.44	203.21	202.83
212.39	211.06	213.82	210.7	212.11	211.48	212.03	209.5	213.55	213.16	211.24	210.3	210.41	212.2	211.18	211.85	211.27	210.02	212.03	213.29	210.51	212	210.78	212.89	212.74	213.45	212.23	212.47	214.14	211.85	211.64	211.91	211.21	212.98	209.29	209.94	210.2	212.76	212.53	207.91	211.25	211.23	212.47	212.1	210.31	211.68	212.3	211.36	210.31	210.71
212.19	212.24	212	211.44	213.35	212.68	212.7	211.59	211.52	211.1	213.44	211.69	214.24	211.27	212.38	212.34	211.68	212.1	212.17	211.66	211.67	210.7	212.85	212.91	211.31	210.29	213.37	211.59	214.04	211.74	212.47	213.7	211.7	208.97	210.5	211.65	211.31	211.21	212.25	214.55	211.18	214.42	212.89	212.85	211.75	213.66	209.33	212.83	211.78	212.64
202.17	199.77	203.11	203.86	202.7	203.04	202.6	202.6	202.38	202	201.78	203.21	200.42	202.89	204.33	201.32	201.07	202.75	205.33	203.35	201.74	203.75	202.14	200.72	202.37	203.64	204.27	203.35	203.11	202.96	202.85	203.98	202.31	202.48	202.41	202.26	201.57	203.29	203.79	203.13	204.08	200.58	203.22	200.33	203.41	200.7	204.41	203.8	202.27	201.88
199.25	201.14	200.83	200.2	202.19	199.22	201.48	200.4	202.09	201.81	199.63	199.79	199	199.47	201.34	199.37	196.96	201.07	199.02	203.83	199.16	201.58	200.58	201.8	200.83	201.07	199.71	200.46	202.26	201.84	198.4	200.5	200.92	201.82	201.09	198.66	199.93	198.57	200.32	202.33	199.97	201.49	201.44	201.28	201.87	201.18	200.3	200.87	201.96	200.59
202.48	203.72	203	204.37	204.05	204.4	203.74	201.02	205.9	202.23	201.23	205.02	204.6	201.23	202.92	202.37	201.77	204	205.2	204.95	202.16	202.65	203.61	201.81	204.53	204.21	203.98	204.99	202.31	202.75	203.6	203.48	202.73	205.71	202.84	202.91	201.69	203.58	203.5	203.58	201.88	204.01	204.36	202.58	204.15	200.67	204.93	203.05	204.2	203.81
201.8	203.01	203.7	205.65	201.32	204.42	203.66	203.89	200.78	200.05	202.91	204.27	202.34	203.43	203.99	204.37	202.54	202.42	205.05	201.34	204.84	204.78	204.26	200.87	202.61	205.76	203.76	204.24	201.23	201.33	204.87	203.19	204.53	205.97	202.56	204.08	203.5	205.35	201.83	203.57	203.06	201.41	203.57	202.53	203.38	202.08	204.05	203.79	203.7	201.67
204.94	205.4	203.9	203.97	200.52	202.03	202.42	203.34	202.97	204.34	204.51	205.82	206.4	204.2	203.44	203.54	205.63	203.2	204.45	204.26	203.57	205.59	203.78	203.41	204.26	204.16	200.98	204.98	204.62	205.72	204.51	202.84	204.16	203.37	205.47	204.25	203.51	203.45	207.87	205.34	202.66	200.57	205.03	204.4	204.11	203.86	205.66	204.19	203.6	205.94
206.83	210.09	209.18	208.82	210.81	208.99	210.21	208.62	207.52	206.61	209.89	207.73	209.31	209.26	208.44	209.93	207.27	209.88	204.61	206.92	209.52	206.93	206.86	209.01	209.68	207.06	209.84	207.94	208.31	207.48	210.54	209.14	209.06	206.96	207.53	209.13	207.14	208.17	204.88	207.2	210.74	208.09	211.5	209.26	209.53	209.3	208.63	207.11	208.56	204.92
213.22	211.7	212.03	212.19	211.98	212.63	210.49	212.37	208.88	210.55	212.67	212.06	213.68	212.36	212.27	212.58	214.09	212.45	210.99	211.04	211.7	210.84	212.27	213.86	214.76	212.07	211.33	210.66	210.79	210.14	211.28	211.87	209.22	210.95	213.15	212.18	210.61	211.49	210.29	212.07	208.17	210.84	211.03	211.53	210.98	210.83	210.94	212.28	210.3	210.87
200.27	199.89	201.52	202.58	199.74	199.83	198.24	199.7	202.14	198.11	201.14	198.98	201.06	202.95	202.99	201.81	200.24	199.95	202.13	200.06	203.46	200.95	201.31	202.77	203.64	202.67	199.76	202.16	197.77	201.08	202.05	199.76	200.48	202.13	201.81	203.24	202.4	201.02	200.94	200.78	201.14	203.39	202.89	202.37	200.85	202.26	200.48	203.53	200.37	197.4
212.33	211.21	209.57	212.6	214.63	211.22	213.65	209.47	211.4	212.17	209.87	213.46	212.59	210.83	212.1	212.13	209.7	212.55	211.99	210.74	212.19	209.48	211.16	212	210.82	209.56	214.12	212.26	213.48	211.23	209.84	212.43	213.62	209.8	213.95	211.92	210.95	212.44	212.34	211.09	211.29	210.9	211.53	211.57	212.56	210.51	210.35	210.35	212.76	211.65
192.97	195.92	193.55	193.47	196.83	194.25	195.83	193.1	193.62	195.18	194.74	193.35	194.1	195.39	195.16	194.34	195.08	194.53	191.95	194.63	196.29	192.84	194.2	195.9	194.72	195.28	193.93	195.9	194.53	194.51	193.5	194.96	193.7	194.68	194.17	196.38	193.28	195.87	193.76	194.89	193.3	195.55	196.21	194.81	193.23	194.08	195.34	193.86	194.94	196.56
212.07	212.35	212.66	213.19	214.77	211.14	212.05	212.52	212.5	212.28	209.73	211.03	214.42	211.81	214.41	210.86	212.08	211.78	211.44	212.04	213.43	213.5	212.27	211.41	211.17	212.11	215	212.35	210.66	211.9	213.04	213.88	212.32	211.24	211.48	214.53	210.72	213.55	213.88	214.8	211.8	212.51	211.02	214.87	212.81	213.27	213.41	211.15	211.12	210.8
197.69	198.74	196.35	198.18	196.88	198.44	199.26	197.89	196.84	199.95	200.05	197.33	197.38	199.29	199.04	196.87	198.99	197.8	195.96	198.08	199.1	197.39	199.32	199.11	197.67	199.3	196.25	199.37	198.18	198.31	197.72	197.96	198.71	196.45	198.09	197.94	197.63	198.22	198.59	197.36	199.95	197.05	196.87	197.91	198.49	197.71	198.36	197.84	199.12	200.57
216.35	216.05	216.66	217.31	217.26	219.7	218.33	218.34	218.35	218.58	217.01	218.16	219.02	217.53	217.52	218.18	216	216.84	216.07	217.81	216.9	217.11	217.22	216.32	217.04	218.65	216.91	219.59	218.45	215.59	216.78	218.36	217.78	217.7	217.06	218.74	218.29	218.27	216.68	216.98	218.51	217.21	217.6	218.63	217.41	217.71	217.45	219.48	217.76	215.62
198.74	199.11	199.83	198.04	197.59	201.67	199.44	198.45	199.8	198.92	199.93	201.32	196.04	198.67	197.56	202.44	201.31	198.06	198.6	201.01	199.67	199.62	197.23	200.26	198.56	200.84	200.26	198.44	198.28	198.78	198.9	200.91	199.41	198.64	198.02	199.93	197.93	200.49	200.54	198.49	199.17	200.95	201.52	199.53	199.22	198.93	199.95	198.87	199.07	198.44
210.94	210.63	209.07	211.55	209.84	210.91	209.18	208.4	209.33	210.22	209.78	208.98	210.16	210.45	210.48	208.8	207.89	208.35	209.17	208.81	210.77	211.43	209.16	209.99	211.79	207.9	212.02	210.08	210.84	210.37	209.6	210.36	210.05	209.45	209.79	209.76	207.94	211.77	207.07	210.62	210.92	208.65	209.97	208.93	211.3	209.38	209.61	209.82	208.28	212.42
205.09	203.88	201.89	202.82	202.66	203.43	203.47	202.92	204.23	203.2	203.12	202.83	201.03	203.77	206.16	204.76	201.37	204.33	202	203.89	201.84	203.41	201.62	203.98	202.71	202.86	203.72	203.13	201.94	200.59	201.07	202.51	204.26	200.57	203.7	203.54	201.42	202.72	205.15	204.14	202.86	204.93	202.24	203.81	205	204.11	203.49	203.02	203.29	202.83
202.13	199.16	200.85	200.58	198.97	199.87	202.93	198.51	199.64	200.72	200.49	201.37	200.81	200.1	199.11	202.51	201.1	199.78	199.43	200.63	198.88	200.92	200.88	199.68	205.12	199	199.82	199.53	201.01	200.56	198.18	201.54	197.85	200.01	199.78	201.34	201.32	200.18	200.15	198.43	199.69	198.16	199.35	198.08	200.35	197.58	199.46	201.22	201.74	198.65
202.48	199.65	199.92	201.35	201.37	203.37	200.27	199.34	199.5	200.02	201.11	200.26	201.87	200.28	200.57	199.77	199.74	202.83	201.02	201.62	200.04	202.85	198.37	199.73	201.83	198.44	198.48	198.87	201.28	200.08	202.3	200.37	198.9	199.88	201.4	198.19	201.03	202.37	198.5	199.11	201.23	202.24	199.25	200.2	201.17	200.86	202.1	202.06	199.5	201.55
199.21	198.82	200.55	199.63	198.97	200.78	196.88	201.43	199.74	200.37	198.76	197.26	197.52	200.12	197.42	199.78	199.92	198.03	198.08	199.96	199	200.66	199.65	200.62	199.55	197.7	198.6	200.74	200.43	199.49	199.38	199.44	200.08	199.46	199.32	200.38	199.03	200.26	199.26	199.37	198.72	198.51	198.31	198.43	198.49	199.03	197.42	199.19	199.84	198
205.63	205.53	204.47	206.74	206.02	208.8	205.44	206.89	205.04	206.8	206	207.19	205.97	204.48	205.92	206.97	203.94	205.63	204.17	207.42	206.67	206.14	207.76	204.94	207.1	207.79	207.6	207.79	206.6	206.91	206.52	208.68	206.28	207.76	205.32	207.17	206.88	206.45	207.09	206.28	203.63	206.98	206.01	206	204.11	208.71	205.38	206.51	204.2	206.47
192.45	194.69	194.17	195.37	193.98	195.98	196.29	195.79	194.67	196.23	195.42	193.61	196.15	194.42	194.82	196.36	196.96	193.77	193.15	195.21	196.64	195.22	196.26	197.34	196.41	195.92	194.99	196.36	194.2	195.1	193.92	192.48	194.11	195.21	195.81	196.03	194.81	194.36	195.48	195.07	194.65	195.73	193.52	197.13	197.24	196.07	194.16	194.41	196.98	192.8
206.19	206.37	206.2	206.49	208.32	208.26	207.13	207.4	208.27	209.75	209.48	206.9	207.57	206.87	206.51	208.12	208.71	208.86	209.01	204.88	207.63	207.67	207.26	207.01	207.38	208.33	208.77	207.87	207.3	209.18	209.99	205.42	207.26	206.06	208.06	207.48	208.07	206.95	208.26	207.81	207.54	207	207.79	207.06	208.54	208.28	206.27	206.08	208.9	209.4
203.06	201.45	202.49	201.29	200.42	201.59	201.58	200.97	200.78	200.85	200.59	201.72	200.34	199.96	200.22	202.48	201.77	200.26	200.99	198.68	200.56	203.5	200.51	200.58	203.57	202.75	199.05	201.34	201.31	202.69	202.15	201.45	200.25	202.88	199.68	198.04	200.79	198.95	202.9	199.98	200.54	200.38	202.57	197.98	199.71	201.32	197.71	199.6	199.86	200.98
201.26	202.04	203.01	201.62	200.68	198.3	198.7	201.8	200.98	198.6	200.25	201.28	199.32	200.97	199.55	200.97	199.74	201.24	200.82	199.69	200.31	201.34	202.78	202.04	198.87	201.35	200.25	201.32	199.96	200.74	200.65	201.3	198.73	200.07	199.37	199.77	204.87	199.63	202.66	199.49	200.93	201.25	200.12	203.51	200.5	199.84	199.03	201.18	201.09	200.82
218.36	216.54	215.73	217.47	216.71	216.27	218.64	216.84	216.98	216.13	219.25	216.2	214.99	217.94	214	216.54	218.86	218.57	216.13	218.14	217.21	217.16	217.27	217.75	216.72	218.56	217.06	218.33	215.65	216.44	216.41	214.8	216.34	218.49	216.31	217.59	217.66	219.76	213.82	215.65	216.6	218.15	215.89	218.1	216.16	218.22	218.46	215.62	217.22	215.9
208.83	208.48	208.78	209.51	207.35	207.34	207.45	208.99	208.95	207.12	209.07	207.65	209.19	207.85	209.67	208.33	207.68	209.43	206.12	207.35	205.9	208.71	208.04	209.12	209.13	207.37	208.82	208.1	208.43	210.77	208.2	207.23	205.98	211	209.93	209.44	210.19	209.72	206.13	209.03	209.09	209.29	204.76	210.01	208.91	209.76	208.07	206.88	209.83	209.41
199.53	196.41	198.84	199.99	199.47	201.26	198.76	198.17	199.74	198.45	198.15	198.16	198.77	199.14	200.12	198.36	198.55	202.03	198.74	200.41	197.09	198.19	198.01	197.66	199.07	196.48	199.68	198.04	201.26	198.45	195.7	199.93	200.98	200.42	200.52	197.06	198.8	198.25	197.99	198.43	200.23	199.14	198.2	199.71	200.35	197.37	199.83	199.63	198.74	198.69
201.31	204.39	198.88	200	199.45	201.27	201.44	200.99	198.04	200.09	200.27	197.86	201.47	199.65	199.51	201.27	200.96	200.2	199.75	201.39	197.92	200.85	200.07	198.69	199.43	201.15	199.94	202.21	199.56	200.16	203.54	199.43	197.14	202.94	202.35	198.99	204.62	200.96	200.03	200.67	201.87	201.49	202.3	200.51	200.47	198.03	200.27	201.76	201.54	199.55
204.68	203.28	203.64	203.73	203.7	205.94	203.54	203.07	203.23	202.78	202.92	204.14	204.45	203.4	203.32	203.35	202.63	204	205.15	204.64	201.35	202.08	203.2	207.22	203.71	202.45	204.51	204	201.97	203.36	204.21	203.97	203.2	204.19	203.99	206.07	202.86	204.67	202.93	202.65	202.39	204.41	205.3	204.05	204.66	203.09	202.09	204.51	204.17	203.2
206.31	204.86	208.24	205.75	207	206.77	205.33	205.59	206.43	207.73	204.07	206.55	206.11	205.72	206.03	206.79	208.12	206.7	207.56	206.64	204.31	207.25	209.87	205.73	206.14	205.53	206.06	206.62	206.46	207.25	206.24	206.63	207.6	204.22	205.53	205.56	205.4	206.68	206.47	208.06	205.48	205.56	207.77	206.72	207.48	208.5	207.41	207.51	208.79	205.12
200.47	204.13	200.89	202	202.23	204.49	202.66	204.16	202.72	203.94	204.33	203.93	204.45	201.49	202.07	202.35	203.66	203.35	203.02	201.6	203.21	204.7	203.37	203.36	201.98	202.76	204.83	203.91	205.04	202.74	203.56	202.89	203.1	203.07	200.58	203.78	203.56	203.76	202.62	203.54	200.98	203.86	203.05	201.26	202.03	202.17	204.4	203.06	203.69	201.89
213.77	211.3	213.27	212.96	212.4	212.07	213.24	213.29	211.86	213.64	213.98	211.83	214.3	212.92	213.14	212.7	212.91	213.1	211.8	214.02	212.49	211.08	214.5	214.47	213.38	214.5	212.99	214.46	213.66	212.21	211.98	211.53	212.69	212.79	213.07	210.22	212.57	211.31	212.79	211.23	212.47	213.33	212.29	212.59	211.99	212.9	212.6	211.84	211.96	212.66
191.6	195.29	193.63	195.85	192.22	194	194.13	195.29	193.14	196.17	193.54	193.64	193.84	194.73	192.68	194.18	194.97	193.46	195.01	192.61	194.78	192.49	195.27	197.45	195.69	194.96	194.29	194.04	193.62	192.42	195.6	194.97	194.11	192.92	193.78	194.1	193.24	194.3	194.39	194.67	191.57	193.91	193.9	192.21	193.13	192.31	193.44	193.46	193.3	194.63
217.69	217.1	217.91	215.99	218.06	217.57	217.48	216.67	217.74	216.68	216.35	217.85	215.96	216.51	217.38	217.44	217.91	216.8	216.29	218.13	216.12	217.45	216.21	216.95	218.31	216.24	215.48	215.92	217.99	216.85	216.34	218.46	218.99	213.77	217.93	216.16	216.09	216.73	218.34	216.8	218.73	218.25	214.95	215.6	217.91	217.75	216.43	218.27	218.19	220.12
217.06	217.62	218.11	215.19	217.32	216.02	215.96	215.63	216.19	218.48	216.72	215.39	217.28	216.57	215.19	218.22	216.3	217.89	217.52	217.61	218.94	217.35	217.6	216.76	217.11	218.4	217.12	219.59	217.71	215.9	216.53	215.88	216.32	216.8	218.4	216.88	216.73	219.21	217.14	217.36	217.64	217.71	217.34	215.8	214.96	217.16	217.9	215.61	218.42	215.85
207.31	209.9	209.17	209.83	208.44	208.19	210.28	208.22	208.49	211.65	211.1	209.11	208.9	209.93	208.45	208.8	207.95	213.79	206.73	210.72	208.92	208.79	207.67	209.25	210.57	209.35	211.78	208.92	210.95	209.7	209.36	209.18	209	207.8	208.31	208.65	208.01	210.71	209.76	211.74	209	211.76	210.39	210.27	208.31	211.43	210.5	210.08	208.77	208.45
207.67	208.72	209.44	208.32	206.94	208.5	205.61	207.52	209.02	206.95	207.57	206.23	209.72	208.27	207.22	208.51	207.37	206.99	207.54	207.65	205.48	207.68	209.46	208.65	208.74	208.24	207.85	208.97	206.75	209.6	209.73	207.7	206.53	208.1	208.62	207.27	206.84	208.35	209.47	207.66	208.67	210.95	209.08	206.86	207.8	207.91	206.49	209.18	207.28	208.05
209.5	209.22	208.38	206.68	209.67	206.2	205.28	208.61	207.61	210.35	206.65	205.31	208.16	207.42	206.14	206.52	207.65	208.17	208.11	206.64	208.07	209.76	208.85	209.97	207.66	208.98	207.21	206.95	207.64	207.48	208.63	206.75	206.95	209.88	209.63	207.88	207.18	207.08	206.74	207.51	205.47	206.84	207.01	206.69	208.39	207.05	208.78	208.28	209.32	207.86
214.51	212.15	211.67	211.56	213.31	213.27	210.5	213.87	211.38	213.99	214.06	211.4	213.52	212.17	212.98	213.93	211.55	210	211.85	211.48	210.6	214.12	211.6	214.4	211.97	216.03	212.76	213.54	214.42	214.98	212.27	211.59	215.45	213.06	213.5	212.5	211.5	210.09	211.78	212.86	213.74	211.49	211.31	211.94	210.99	213.6	213.32	211.78	212.66	213.22
200.59	204.36	205.23	203.45	204.25	203.98	201.54	202.38	203.96	203.8	204.98	204.22	204.63	205.02	206.49	203.81	204	204.06	202.34	202.67	203.97	204.37	203.78	205.65	203.55	204.13	205.69	203.11	203.58	203.01	202.89	202.35	207.13	201.7	202.85	205.73	202.75	203.16	203.96	206.15	203.66	201.99	203.09	203.41	205.77	205.33	203.56	205.65	202.14	205.23
209.77	207.25	208.01	204.12	206.8	208.33	206.82	205.57	205.5	205.36	206.17	208.87	205.69	204.33	205.88	206.05	205.12	204.92	208.2	207.43	205.83	207.44	205.91	207	206.36	207.01	205.64	205.1	204.84	207.5	206.87	206.88	205.61	204.69	207.04	203.33	207.74	206.07	206.55	207.93	204.2	205.42	205.03	204.45	205.36	207.02	208.37	207.01	204.18	205.16
202.4	202.74	203.77	201.72	203.63	203.32	200.61	200.95	202.7	202.31	203.59	204.04	204.46	203.26	203.5	201.58	199.82	201.63	203.08	205.6	203.15	202.29	202.89	203.67	203.85	200.05	203.31	201.36	201.44	202.38	202.21	201.33	201.98	202.78	203.1	201.44	202.55	200.86	201.55	203.08	203.88	203.02	201.95	201.04	199.85	202.78	202.19	202.75	202.3	203.23
208.4	210.2	209.69	208.18	210.41	207.96	209.99	209.53	208.78	206.65	209.27	209.34	210.07	208.92	208.87	208.3	206.76	207.73	209.3	207.58	210.66	208.81	206.48	209.04	209.67	208.36	209.82	209.38	208.86	206.27	206.13	207.07	208.4	207.53	208.86	210.23	207.64	208.68	210.09	210.15	208.25	209.69	208.14	207.15	210.1	207.83	207.23	206.89	206.89	208.98
196.44	198.22	198.52	196.74	197.54	196.46	197.42	198.44	198.05	198.43	198.97	196.15	197.1	196.32	197.53	198.16	198.39	195.85	198.32	198.86	199.94	197.41	196.47	201.82	198.88	196.12	198.81	196.65	197.77	198.74	199.21	197.17	199.19	197	198.78	199.39	198.45	199.91	197.73	198.38	197.62	196.1	199.8	197.93	199.3	197.29	197.86	197.62	198.28	196.63
203.91	206.22	203.58	204.95	204.14	203.57	202.19	204.09	202.94	200.42	201.14	204.55	201.97	199.79	203.91	203.15	201.33	204.19	203.64	201.58	204.21	204.46	201.28	204.08	200.87	204.73	201.47	203.19	203.14	203.16	205.8	201.38	204.38	203	201.99	201.37	204.02	204.89	202.08	204.72	203.8	204.34	205.2	204.91	202.7	204.14	203.81	204.67	203.04	203.35
207.78	207.98	209.31	207.52	205.4	209.19	208.04	209.55	206.65	206.92	207.12	208.57	207.25	206.71	207.03	208.62	205.58	206.42	208.88	207.88	208.86	207.2	207.99	207.02	206.24	208.23	207.2	205.5	207.49	209.03	207.52	206.62	205.91	211.17	208.5	208.56	207.22	207.44	206.3	207.05	207.22	207.55	207.05	207.94	207.65	209.2	209.35	207.75	207.62	210.37
212.98	209.49	207.06	210.22	208.72	209.94	207.74	209.25	210.49	208.04	210.29	210.14	208.98	207.6	209	208.59	208.82	207.17	207.99	207.51	206.76	211.2	209.43	209.2	209.33	208.42	209.6	209.86	208.66	208.62	210.23	210.14	208.88	210.22	209.51	207.76	209.77	209.79	208.89	208.07	207.09	209.21	207.22	209.39	208.59	208.77	207.63	210.28	207.08	208.15
211.59	214.35	212.71	212.31	212.16	210.95	215.49	213.94	210.09	211	210.61	211.5	212.64	211.44	211.68	210.24	214.28	210.34	210.07	215.6	214.02	211.52	213.98	209.68	212.06	212.08	211.46	210.93	214.31	213.33	213.72	214.29	212.42	212.15	211.81	212.57	210.47	210.33	211.83	210.64	212.25	211.66	209.48	211.05	215.02	210.79	211.88	213.07	212.32	211.17
204.73	203.2	205.25	203.69	201.93	202.35	202.07	205.7	204.09	204.36	205.12	203.15	202.09	201.47	204	204.01	204.45	204.54	204.96	204.53	206.87	204.23	203.1	203.28	205.32	203.97	206.12	203.24	204.73	203.62	203.56	203.4	204.76	204.49	203.16	205.44	203.59	204.3	204.02	203.38	205.97	204.26	202.93	204.94	203.74	204.84	204.05	203.15	203.51	202.81
209.19	205.97	206.81	206.01	207.94	208.1	207.19	206.11	207.52	205.91	207.22	208.13	207.7	208.32	208.03	208.04	208.22	207.26	207.82	207.92	209.77	208.14	207.16	207.1	208.61	208.62	207.24	208.36	208.13	208.46	208.27	207.23	208.91	205.49	208.57	209.34	209.51	205.22	209.63	205.67	209.06	209.13	207.46	207.87	209.33	206.09	205.73	206.85	207.34	208.04
217.26	218.83	217.33	216.38	216.77	217.87	215.51	218.37	218.51	215.58	216.45	214.74	215.15	216.52	215.98	216.86	218.48	214.64	217.99	214.24	218.09	216.63	217	217.52	219.02	216.86	218.48	216.76	216.11	217.5	217.5	218.41	217.34	214.83	218.55	216.79	214.03	216.66	215.7	216.04	218.88	217.8	215.86	217.6	217.83	218.01	217.55	216.66	217.39	216.82
203.11	204.91	204.26	201.66	201.16	203.36	202.7	203.4	201.13	200.76	202.66	202.92	202.47	203.26	202.37	203.12	203.6	203.2	203.14	201.24	202.23	203.13	203.37	203.79	202.49	200.98	201.17	202.51	203.78	201.44	200.72	202.43	203.02	202.11	200.65	204.55	200.14	199.59	202.91	203.1	203.03	201.43	202.31	202.01	200.93	203.19	203.65	202.48	202.87	203.67
210.12	209.36	208.5	207.82	209.16	207.88	209.02	209.26	211.67	207.97	207.09	209.26	209.75	208.89	208.22	210.02	210.18	211.09	209.96	208.97	210.67	206.75	209.52	208.21	208.24	208.97	208.52	211.34	207.15	208.34	209.12	209.93	210.18	211.59	209.67	209.34	211.05	208.56	207.24	209.67	208.74	208.76	208.93	209.6	208.6	209.52	209.12	208.98	208.65	207.89
217.57	217.5	217.11	216.74	216.85	217.56	218.35	218	217.49	218.51	216.84	220.16	218.44	218.12	220.42	216.71	218.85	219.19	217.64	217	218.38	220.56	217.74	218.64	220.37	214.99	216.57	218.28	217.59	218.4	218.58	217.07	215.22	218.8	218.67	216.79	217.07	217.36	219.64	217.54	216.17	217.55	218.62	218.66	218.38	216.73	217.68	215.68	216.76	218.93
205.7	202.88	203.72	204.8	205.5	203.62	204.14	205.6	205.26	204.8	205.36	204.51	202.46	204.11	205.11	202.28	204.22	207.32	206.22	205.64	203.61	203.87	204.35	204.87	204.32	204.32	204.31	202.4	204.56	203.02	204.39	205.53	204.88	203.93	205.47	200.55	206.67	205.03	204.81	204.95	204.1	203.46	205.86	204.21	204.1	204.79	207.57	200.82	204.49	204.65
205.85	203.21	203.14	205.03	201.78	202.68	200.48	202.13	203.33	203.2	203.2	204.41	204.38	200.65	202.65	205.12	201.28	201.66	204.84	203.64	202.69	204.94	203.2	203.52	200.58	203.8	202.52	201.41	205.42	202.42	203.22	203.78	202.41	203.53	203.08	205	202.82	201.28	205.34	204.48	202.24	203.88	201.55	204	202.64	202.52	201.33	201.63	203.51	203.83
212.47	211.78	209.57	214.04	210.48	212.07	213.3	211.75	212.47	212.18	212.6	211.5	210.57	211.73	213.17	211.53	210.45	211.96	211.64	211.91	211.44	213.39	211.62	212.13	210.8	210.73	212.21	212.31	212.26	212.26	211.82	211.74	210.49	210.76	210.27	212.67	211.67	211.86	212.55	213.3	211.99	210.69	213.59	211.34	214.92	211.71	211.77	212.03	210.4	212.99
217.44	218.63	217.85	216.87	218.19	219.52	218.36	216.92	217.07	217.79	219.82	217.41	215.78	215.98	217.32	217.63	218.05	217.88	217.69	218.96	220.87	216.89	221.47	217.95	216.29	218.81	218.75	217.54	213.56	215.24	217.15	220.08	218.73	217	219.29	216.31	216.74	217.03	217.07	217.97	220.76	217.92	216.48	214.93	216.57	218.01	216.92	216.58	218.09	219.52
207.47	208.44	208.48	206.61	207.95	207.38	207.88	208.09	207.86	208.02	208.97	210.27	211.03	207.58	207.68	210.09	208.81	208.59	209.86	210.83	210.38	207.75	211.47	208.29	209.89	206.93	207.34	208.49	210.88	210.79	208.05	210.54	206.92	208.42	208.58	208.62	209.82	208.01	208.88	209.11	209.99	211.09	210.18	207.88	208.96	208.74	206.73	208.95	208.27	209.29
208.15	206.77	206.77	207.95	208.72	209.01	209.3	207.87	210.26	208.58	209.37	207.09	207.31	206.82	206.55	208.46	206.99	205.25	207.61	207.11	207.15	207.7	208.42	210.81	206.58	208.3	207.46	207.88	209.3	208.25	205.71	208.77	208.42	210.29	208.43	205.22	206.98	206.44	205.37	205	206.19	206.18	207.91	209.7	206.07	207.85	206.9	208.09	207.07	207.88
218.72	215.36	218.13	214.46	219.2	214.87	216.37	216.84	215.11	217.23	216.05	217.1	218.29	215.91	217.82	216.66	218.6	217.03	218.37	216.52	217.02	213.46	216.84	212.97	218.02	218.72	216.21	217.93	218.07	217.15	217.04	215.64	219.11	217.63	218.35	217.32	214.07	219.1	216	218.28	216.83	217.48	217.32	216.29	217.4	218.05	217.78	215.89	218.35	217.55
206.53	206.12	204.57	204.14	203.77	204.43	204.87	203.57	202.68	204.25	202.32	204.29	206.54	204.47	205.95	200.59	203.96	203.44	206.12	203.58	204.61	205.29	206.77	203.66	204.55	205.35	204.84	206	206.7	205.33	203.84	204.46	206.03	204.46	203.92	204.32	203.57	206.24	202.41	206.72	205.31	204.26	205.26	204.97	206.54	204.13	206.52	205.61	203.54	203.14
205.56	205.46	205.99	204.33	204.98	205.37	206.31	204.89	204.56	203.97	204.58	204.24	203.5	205.38	205.45	205.68	204.52	203.11	204.05	205.13	203.64	205.82	204.34	205.34	203.36	203.87	207.46	205.5	203.73	205.15	203.85	204	203.1	205.5	205.11	204.54	205.36	206.26	203.8	206.16	206.65	207.46	202.24	205.91	202.42	204.72	205.62	203.95	204.7	203.88
209.19	210.43	207.75	209.47	211.09	210.51	211.75	209.68	209.52	209.11	209.62	206.11	210.23	207.47	209.6	209.91	209.46	210.04	207.58	208.04	210.88	209.27	210.7	208.48	209.52	208.94	210.04	207.06	207.64	205.72	208.81	207.62	207.76	208.41	210.24	210.51	210.04	208.26	208.86	209.18	209.79	209.49	209.2	207.31	208.19	211.88	209.71	210.27	207.48	206.26
216.07	219.14	216.5	220.25	215.99	220.56	217.77	217.61	215.81	219.13	218.45	217.39	217.3	216.83	216.22	217.72	216.57	219.13	217.68	219.13	218.01	216.81	216.36	216.66	217.92	218.15	217.86	218.59	219.34	217.73	217.96	216.95	216.84	216.46	217.19	217.28	217.89	218.84	219.2	217.38	215.36	219.32	219.16	218.36	218.41	218.22	218.36	219.52	217.07	217.59
219.47	216.31	219.34	219.39	219.37	219.28	216.77	217.65	217.58	218.61	219.07	219.36	217.21	219.8	217	216.27	216.58	217.38	214.94	218.41	219.69	217.9	217.21	218.4	217.79	217.05	219.76	217.66	219.15	217.67	216.67	216.63	216.74	219.25	217.05	217.51	218.28	218.66	217.36	218.76	217.23	215.2	217.82	217.5	218.24	218	218.26	217.72	217.93	216.43
212.34	212.76	212.11	211.5	210.52	213.07	213.03	214.05	210.79	212.51	211.33	213.4	214.77	214.62	210.79	211.72	212.89	213.76	213.14	211.97	211.92	212.85	211.42	214.07	214.86	211.71	212.39	213	212.65	210.98	213.41	214.02	214.17	211.56	210.99	212.19	212.68	213.11	212.2	212.19	212.82	207.53	215	211.52	214.42	213.87	211.48	211.81	212.73	212.24
209.59	209.03	207.93	209.35	207.24	209.43	209.54	207.05	208.8	211.24	209.86	208.71	209.41	207.01	211.4	206.93	207.94	208.83	207.13	209.06	209.77	210.06	210.95	208.55	208.16	207.26	209.2	207.81	209.89	207.28	208.4	209.86	210.37	209.39	209.07	208.69	207.69	208.68	208.86	209.58	207.4	210.26	210.75	208.74	205.18	208.35	209.72	206.95	208.71	208.12
200.34	199.53	201.54	198.22	201.68	199.84	200.45	198.97	199.43	199.78	200.48	200.65	199.68	198.84	198.71	201.53	201.19	198.96	198.36	199.39	200.71	198.23	199.92	201.72	200.67	203.02	199.32	200.84	200.62	199.31	201.19	198.48	200.66	200.43	198.75	198.33	201.88	200.53	200.48	199.92	198.88	200.12	199.72	199.83	200.01	199.01	201.96	198.29	203.1	199.61
217.69	217.99	220.24	216.89	218.78	218.77	217.7	218.47	217.51	220.07	216.32	218.85	217.03	216.6	219.46	219.4	219.08	219.77	219.82	215.21	217.42	219.28	216.36	217.27	218.41	219.47	218.49	218.47	218.54	217.06	216.76	216.67	217.61	217.36	217.58	217.51	214.75	217.54	218.8	215.86	217.97	217.93	215.22	218.06	215.79	218.42	218.28	218.64	216.79	218.32
202.95	204.58	204.45	202.98	204.59	201.7	203.5	205.04	202.57	204.34	203.57	204.58	203.5	204.49	203.78	206.45	205.83	205.49	202.33	201.99	205.04	205.08	204.21	204.11	204.26	205.36	202.44	202.31	202.81	203.89	203.77	202.61	205.05	203.86	202.62	201.12	201.81	204.14	202.78	204.46	204.24	204.95	202.91	205.3	204.18	203.75	205.28	203.57	203.3	205.37
210.46	207.76	207.59	209.77	206.38	206.84	210.87	208.25	208.34	207.24	208.8	208.21	208.89	209.19	208.9	208.2	206.78	207.76	204.34	209.36	207.82	206.74	207.78	208.82	207.98	209.53	205.79	208.14	208.76	207	209.16	206.77	208.26	204.49	208.32	206.92	205.7	208.3	207.84	210.47	206.86	207.24	207.47	206.85	205.29	210.87	208.17	207.64	206.05	207.24
211.06	212.19	211.71	210.61	210.91	210.83	212.8	212.34	214.52	210.67	210.46	212.1	212.16	214.42	212.76	211.02	211.36	211.3	211.85	210.96	213.39	212.58	213.62	212.67	210.5	213.77	212.94	212.21	212.17	210.82	214.68	211.04	210.72	211.59	210.44	214.63	211.54	211.98	212.73	209.81	212.96	212.25	212.48	212.4	213.99	211.11	212.6	210.79	211.26	212.74
208.26	208.71	209.23	210.47	209.1	207.96	208.82	208.84	208.44	208.5	209.46	206.92	208.92	209.53	210.96	212.54	209.91	206.85	208.42	209.04	211.9	208.53	207.03	209.4	209.06	210.34	205.83	207.63	208.83	208.67	208.66	208.83	206.21	207.06	208.14	210.26	207.07	207.91	206.47	206.75	209.23	210.39	206.59	210.28	206.51	207.08	207.8	206.84	205.38	208.02
203.51	202.18	203.84	203.3	202.02	203.94	202.94	202.36	203.07	201.53	203.41	202.89	204.21	202.14	203.52	202.29	201.69	202.59	203.21	204.8	202.97	201.64	203.73	205.59	204.9	202.59	204.23	204.06	202.45	204.75	205.03	204.07	202.09	205.28	203.46	203.09	203.47	201.46	205.58	203.48	202.77	203.59	204.59	202.33	201.43	205.61	206.43	205.7	202.42	203.43
210.55	212.78	214.8	212.56	211.68	211.3	211.66	212.78	211.18	212.03	213	211.9	210.13	212.38	211.36	211.33	213.17	211.26	211.97	212.39	212.76	210.85	214.26	211.39	211.06	212.45	211.61	212.45	212.41	213.75	212.71	212.99	210.41	211.68	211.56	213.48	213.04	213.57	213.28	213.92	210.93	213.98	211.94	215.81	212.64	213.27	211.61	212.93	209.66	211.78
199.23	197.19	200.93	198.46	199.53	197.98	198.21	197.24	200.19	199.42	198.89	196.97	199.72	201.08	198.04	199.67	198.37	199.58	199.39	201.25	198.03	197.52	200.19	200.22	199.84	198.04	199.18	198.85	200.2	201.32	200.81	199.47	200.57	199.77	200.22	200.34	199.27	198.66	199.13	201.49	199.3	200.24	197.16	198.55	198.05	200.27	199.36	198.52	200.34	198.25
217.97	218.19	217.69	217.93	217.15	216.19	218.62	217.19	215.37	217.73	216.26	216.95	216.33	217.95	216.42	215.65	218.41	216.16	218.58	217.73	218.98	216.72	217.47	216.09	212.61	216.54	214.65	216.13	215.94	217.62	218.88	218.56	218.3	218.6	217.59	218.7	218.42	218.4	215.86	216.97	214.65	216.06	216.59	216.93	216.68	217.39	216.86	215.22	215.3	216.43
198.43	199.4	199.45	197.97	197.53	199.17	199.39	200.54	199.75	200.71	200.17	200.51	197.45	200.56	198.76	195.12	202.98	199.22	199.06	200.68	200.36	199.91	200.61	198.48	200.05	202.52	202.7	199.18	199.25	197.39	199.81	199.72	199.59	198.87	199.11	198.17	201.49	198.42	200.18	201.01	200.14	198.65	198.06	199.5	197.39	200.64	199.94	200.45	199.09	200.38
208.06	206.46	207.66	207.19	207.99	207.37	208.93	208.36	207.54	206.61	209.21	210.01	208.51	207.66	208.71	207.4	210.57	208.51	208.74	208.18	208.06	209.07	206.82	207.16	206.38	207.22	205.87	206.91	208.02	207.34	206.23	206.36	209.93	205.48	209.04	207.68	208.4	206.97	207.17	208	207.79	208.89	206.35	207.77	206.57	207.68	210.45	208.49	207.82	207.81
206.22	208.49	206.04	208.58	207.41	209.62	209.34	207.46	209.46	206.32	208.01	208.91	206.99	209.79	209.16	207.32	209.99	206.04	209.81	207.11	208.94	209.28	209.37	208	209.34	208.06	206.98	209.14	208.87	208.64	210.44	209.84	207.19	209.4	209.14	208.07	208.11	207.53	209.48	208.46	208.73	207.78	207.92	211.04	207.34	210.86	207.4	206.76	209.97	208.67
209.23	208.6	206.48	210.28	207.38	207.24	207.68	209.58	208.26	209.13	209.32	207.44	208.65	207.78	207.58	207.62	206.8	209.67	207.58	208.45	210.88	208.35	208.05	209.71	209.6	209.5	209.87	207.8	209.58	208.66	205.46	209.1	210.47	208.65	209.11	208.1	208.09	208.07	208.37	208.81	206.73	206.6	207.74	209.58	209.71	210.94	208.57	208.41	207.08	208.41
217.76	217.74	219.04	216.56	215.66	219.72	215.87	218.28	218.06	216.75	216.44	214.83	216.41	217.23	217.6	215.63	216.94	215.11	216.75	218.68	216.57	216	218.85	216.75	215.62	217.54	219.71	216.95	217.19	218.71	215.87	218.28	218.46	215.87	215.8	213.98	216.69	216.71	215.95	218.25	216.89	217.72	217.78	216.84	218.17	217.1	215.45	217.72	215.6	216.24
212.83	212.02	214.05	210.41	211.84	210.7	211.33	210.5	210.72	210.09	209.51	211.44	210.44	211.21	211.22	214	210.75	212.1	210.2	209.64	214.76	210.12	211.57	210.42	209.76	210.83	211.38	211.09	212.6	213.06	211.52	209.89	210.39	210.77	212.3	211.7	212.64	212.74	211.68	211.4	210.44	210.39	213.43	210.39	213.44	212.39	211.04	210.38	212.7	208.87
210.51	208.88	206.14	209.07	209.45	210.31	208.88	209.12	207.58	209.39	208.06	208.39	209.65	208.99	208.94	207.32	209.28	209.23	208.96	208.72	209.14	207.52	207.64	207.83	212.41	208.18	207.82	205.73	209.12	209.45	209.77	209.32	207.87	209.76	208.38	210.92	208.25	211.13	209.83	209.29	208.05	210.27	206.72	209.28	209.3	207.7	209.34	210.67	209.94	209.7
193.55	195.83	193.92	195.01	193.36	196.24	193.23	197.33	193.74	195.01	197.36	197.34	195.56	195.88	197.58	196.75	195.88	196.25	194.98	194.65	195.81	195.96	195.09	195.89	194.69	197.26	195.24	193.25	195.28	194.4	194.49	193.91	195.63	195.6	197.2	194.53	193.36	195.75	196.62	194.9	194.75	195.42	195.09	196.28	194.16	193.69	195.93	195.62	195.86	196.32
210.88	212.89	212.55	212.67	213.42	210.05	211.58	211.79	210.19	212.25	214.65	209.81	213.8	212.59	210.73	212.53	213.33	212.85	212.34	212.64	212.27	210.61	212.36	210.9	211.62	210.98	212.18	213.78	212.6	212.18	213.45	212.83	210.99	211.84	212.02	212.37	210.44	212.01	212.11	213.33	211.27	212.42	212.43	210.91	211.36	210.14	212.05	212.15	210.48	211.83
209.39	207.75	207.45	212.55	207.93	208.61	209.76	210.54	208.08	208.44	208.5	210.85	210.84	209.06	211.76	209.35	211.14	210.91	209.32	211.32	209.13	210.07	210.21	210.03	209.27	209.8	209.94	210.63	209.37	209.99	209.79	209.51	210.08	209.78	208.03	210.4	209.53	208.88	209.22	208.76	208.7	208.25	208.89	210.74	208.09	209.13	209.35	210.93	206.34	208.95
213.48	211.44	212.88	213.15	213.74	212.59	215.13	211.49	213.44	215.51	213.61	213.33	212.83	214.4	212.01	214.75	212.72	212.05	213.52	214.96	214.13	212.09	213.08	215.25	212.85	212.29	213.15	212.36	214.1	213.43	213.07	211.28	211.86	215.75	216.37	213.4	214.29	212.65	214.99	212.27	214.64	215.61	212.86	211.93	214.01	212.33	213.09	214.65	213.15	214.65
195.13	194.81	194.05	194.24	192.33	195.33	195.33	194.63	193.8	195.78	197.92	192.81	195.07	193.16	193.74	194.37	191.61	194.52	193.34	193.17	195.16	192.99	193.16	195.65	194.52	194.2	195.25	194.56	194.17	192.52	193.58	194.53	193.21	193.67	194.86	196.94	192.6	194.28	194.11	195.19	196.97	194.5	194.03	195.26	194.52	194.42	196.57	192.57	194.32	196.8
206.68	204.49	203.14	204.05	204.52	203.97	206.84	204.08	205.14	207	203.79	203.84	204.99	206.02	203.61	203.58	203.96	205.67	204.49	202.53	204.35	205.82	204.36	204.69	207.68	205.32	204.43	207.02	204.63	204.92	203.21	205.15	205.92	205.55	205.09	206.39	204.04	205.51	203.79	204.84	203.64	205.16	203.01	204.47	204.07	205.9	205.95	205.74	203	205.04
207.18	205.86	206.74	207.41	203.36	208.16	206.6	204.66	205.54	206.89	208.54	205.92	207.81	207.15	205.05	207.39	205.13	206.36	206.45	206.85	206.78	205.54	205.44	206.62	208.31	205.7	209.51	206.31	208.14	206.52	204.72	204.65	206.05	205.53	205.5	205	206.89	208.63	205.53	205.51	208.02	206.83	202.98	204.11	208.01	206.48	206.12	206.28	209.63	207.85
202.87	205.64	202.89	204.1	201.02	205	203.25	202.87	202.96	201.84	202.87	202.03	204.51	205.47	203.57	205.31	202.89	204.37	204.02	204.06	202.95	202.11	204.47	202.2	202.01	201.69	204.7	203.69	202.48	203.64	202.71	204.19	203.44	204.49	202.47	204.64	205.07	203.76	204.48	202.44	203.12	202.31	205.95	205.01	205.37	203.2	201.84	205.22	201.21	207.39
208.79	209.39	210.95	206.47	209.83	211.2	210.24	208.16	208.68	209.27	209.1	210.16	208.98	206.29	208.67	207.56	209.54	208.82	207.7	209.33	208.42	207.09	210.47	208.45	209.66	209.42	210.17	209.2	209.17	208.66	208.04	209.5	208.91	207.83	205.96	209.67	208.6	209.92	207.83	209.74	209.47	208.36	208.75	208.63	208.34	207.54	209.26	207.87	209.63	211.24
206.94	205.75	208.06	208.94	207.65	209.27	206.69	207.41	209.12	207.58	207.85	207.75	208.65	207.96	210.14	206.09	207.92	207.53	208.68	208.29	206.8	207.33	209.36	206.47	207.73	209.03	207.94	206.26	206.3	207.43	207.42	208.81	207.82	209.61	208.25	207.2	206.19	207.37	207.61	206.98	208.46	207.32	207.32	209.08	206.94	208.94	208.27	206.97	210.43	210.5
215.89	218.07	216.77	215.74	216.13	217.43	218.39	216.22	217.68	216.57	216.78	218.41	220.1	215.72	217.43	218.39	215.3	216.41	216.39	215.22	216.48	218.01	215.87	216.21	217.07	215.06	218.9	217.25	215.98	217.38	217.99	215.16	217.01	217.9	218.54	216.03	216.07	216.04	218.59	217.2	217.05	216.34	215.02	217.88	215.96	215.93	216.26	215.06	219.28	215.8
208.89	208.95	208.61	208.17	208.72	208.07	209.92	208.76	208.46	209.43	208.71	208.02	210.82	209.21	207.99	207.14	208.39	208.58	212.1	209.05	208.53	208.55	209.47	207.81	209.69	209.28	208.44	208.32	209.9	207.43	209.48	210.3	210.25	210.74	207.39	206.1	208.81	208.72	205.93	206.95	208.51	208.69	207.61	208.52	209.09	207.84	208.61	210.62	207.68	209.9
209.84	209.16	205.77	208.02	209.27	207.03	207.31	207.58	209.39	208.14	207.71	207.17	205.6	209.67	207.53	205.67	208.6	209.21	209.16	208.43	208.38	206.23	209.37	206.51	208.98	205.15	206.25	209.23	205.64	205.67	206.77	209.9	208.49	207.66	207.28	208.97	208	206.59	205.98	205.13	206.07	206.87	210.2	207.61	209.89	209.01	209.16	210.43	207.97	207.37
200.6	204.71	203.37	201.71	202.98	202.33	203.28	201.15	203.78	200.34	202.79	203.04	199.99	202.5	202.9	202.53	201.67	202.24	200.72	199.98	200.54	202.33	202.57	201.19	204.03	200.48	203.51	204.66	201.6	201.99	198.93	199.98	202.65	200.47	201.74	203.23	202.29	202.63	201.22	205.42	204.74	204.31	202.42	202.31	203.48	203.6	201.47	202.82	201.54	201.89
211.43	212.29	211.67	213.19	210.94	212.45	210.66	214.06	213.24	211.99	212.02	213.51	210.57	210.83	212.3	211.86	211.19	212.72	211.86	211.31	213	213.3	212.75	211.44	213.94	212.77	210.45	210.87	213.59	212.57	211.52	209.89	213.98	210.36	212.53	211.94	210.95	212.5	210.44	214.57	212.78	212.67	212.75	211.6	213.04	212.58	210.9	212.32	215.43	212
208.73	209.06	207.45	207.83	207.96	206.58	206.92	207.46	207.25	206.01	206.18	206.45	207.12	208.19	207.19	208.44	207.29	209.47	207.42	208.45	207.37	207.78	209.09	206.91	208.39	208.07	207.3	208.63	204.92	205.27	208.34	204.13	208.97	206	207	207.81	208.17	207.22	207.88	207.2	207.59	210.11	207.98	208.32	206.95	210.55	209.98	206.34	205.89	209.14
217.63	216.68	218.85	216.72	215.25	217.84	216.05	216.84	218.1	218.2	215.02	214.88	215.85	217.23	217.72	216.96	216.79	215.98	217.22	217.83	217.62	217.08	215.33	218.66	218.17	215.75	216.35	217.22	217.59	218.44	216.59	215.15	216.49	218.66	216.3	216.37	216.8	217.79	215.18	216.89	217.25	218.2	216.33	217.12	218.08	218.82	217.52	217.04	216.15	219.35
214.54	212.96	214.17	212.79	211.64	214.08	211.65	210.78	212.41	213.42	214.53	212.59	214.29	213.42	212.49	211.62	212.87	214.54	213.69	212.7	213.9	212.92	211.54	210.57	212.2	214.23	213.05	213.73	213.58	212.03	213.51	213.92	212.65	214.52	211.45	213.02	213.85	212.24	214.14	213.71	213.25	214.52	213.14	212.62	212.73	214.13	211.3	213.42	213.11	215.48
206.72	203.8	205.51	204.28	203.31	204.46	202.6	205.53	204.38	205.36	206.38	202.91	202.69	205.98	205.17	203.28	204.11	205.97	204.32	204.28	204.73	204.8	205.85	204.45	204.43	203.4	204.49	202.15	201.91	204.66	205.25	203.92	204.3	203.66	206.9	203.28	202.59	205.68	203.1	203.53	207.12	202.58	205.04	202.96	202.08	201.63	205.17	204.16	203.25	204.85
208.96	209.43	207.05	209.13	208.92	208.95	207.97	210.65	209.13	209.89	208.91	208.01	210.76	210.81	208.23	209.51	208.58	209.27	209.47	209.58	210.16	208.91	210.09	210.34	209.05	207.93	208.68	208.37	209.1	209.73	208.53	209.62	208.29	208.43	209.16	208.64	207.67	205.08	209.54	208.88	206.77	207.88	207.45	208.32	208.97	208.7	207.8	207.74	207.25	208.06
217.8	216.73	217.26	220.29	218.22	214.83	216.2	215.72	214.29	216.73	217.29	218.8	215.77	216.24	218.75	214.62	216.26	214.97	217.05	216.82	218.44	215.73	215.91	216.48	217.76	215.93	215.9	218.36	217.41	216.9	216.22	215.8	215.85	214.56	218.65	216.56	216.67	215.58	215.72	219.24	215.85	217.6	216.3	215.4	218.03	217.08	216.75	218.23	218	217.28
217.47	217.07	216.72	217.6	217.07	217.34	218.53	218.78	216.57	217.47	216.17	218.9	217.87	218.05	219.78	219.75	217.19	218.64	219.48	217.29	218.93	217.42	218.24	219.61	217.28	218.75	215.71	215.47	218.05	219.45	218.85	215.64	218.89	216.87	218.85	220.15	216.91	215.03	218.41	217.39	219.77	215.87	219.69	218.17	217.22	219.58	216.63	217.81	218.72	217.51
203.07	202.98	202.25	203.72	204.43	204.46	205.15	203.59	201.86	205.05	202.88	203.68	203.8	203.47	204.64	205.14	202.83	204.39	201.46	202.34	201.39	201.4	203.48	201.74	204.96	205.38	205.09	203.05	204.16	206.26	201.42	203.28	203.77	203.55	204.87	201.72	203.76	200.93	206.98	202.85	201.73	203.06	203.73	205.23	202.89	204.48	203.39	201.8	202.68	204.9
208.2	206.7	208.81	209.26	209.88	207.24	208.42	209.73	207.68	207.77	208.93	209.03	209.79	209.87	208.94	210.01	207.86	211.16	208.23	208.27	209.66	209.93	208.97	208.48	209.3	208.48	207.08	208.21	207.34	206.96	207.08	209.08	209.71	210.03	208.18	209.7	212.07	209.81	208.16	208.1	208.41	210.19	207.56	208.3	209.17	209.38	209.7	209.53	206.15	210.52
208.43	206.43	206.33	209.62	207.83	207.06	207.84	206.48	208.64	206.92	209.73	207.93	209.14	207.09	207.33	208.69	204.88	207.52	207.05	208.79	206.87	206.5	209.4	207.93	208.35	208.62	210.05	208.53	207.83	204.03	206.65	206.97	206.33	208.96	207.68	206.74	208.5	207.77	208.91	210.15	209.48	208.27	208.4	206.21	206.38	207.14	209.06	205.92	208.71	209.61
212.07	212.78	211.36	211.9	215.22	214.8	213.23	211.99	213.56	212.62	215.4	211.46	212.76	213.89	213.48	213.59	214.53	212.23	212.55	212.52	214.66	213.06	213.33	211.04	213.35	214.64	213.26	214.72	215.47	213.22	213.4	210.99	213.25	210.81	213.66	212.87	212.33	213.21	212.88	212.08	216.06	212.14	212.78	210.52	211.48	214.66	212.52	211.92	212.55	213.47
196.23	200.93	200.71	199.79	200.11	199.23	199.79	201.32	201.23	200.25	198.46	200.58	198.34	200.25	199.15	200.54	201.38	202.76	200.93	202.44	199.66	199.47	199.33	202	200.74	199.83	201.43	198.61	198.59	198.67	200.16	202.94	199.63	200.34	197.65	200.21	199.96	203.41	201.92	200.76	201.6	200.4	199.13	201.69	202.89	200.34	200.05	199.96	199.88	200.38
211.28	209.01	208.05	209.34	211.17	209.19	209.95	208.8	208.03	210.24	207.41	209.83	208.65	210.73	208.51	208.71	210.02	208.62	209.59	207.48	206.79	209.3	209.87	210	211.64	211.48	209.6	210.31	208.99	209.94	209.97	210.28	208.76	209.17	209.03	210.54	210.08	208.74	207.42	208.11	208.69	210.81	211.62	211.62	210.46	209.87	207.92	209.09	208.69	213.12
202.6	202.38	204.71	202.85	203.26	203.72	201.23	203.37	202.19	202.73	203.49	204.68	205.77	204.54	202.28	202.82	201.59	203.43	204.47	204.35	202.17	203.66	201.35	204.37	204.24	201.92	200.22	204.74	201.12	203.72	205.62	201.77	203.98	203.42	204.44	203.34	203.34	203.39	202.38	203.14	205.52	204.17	204.14	204.51	205.73	204.37	201.56	203.55	204.06	205.14
209.7	208.23	208.03	209.05	212.55	207.06	209.91	208.43	210.79	208.33	209.35	208.79	208.81	210.51	208.84	208.82	209.03	208.93	210.09	209.81	209.05	209.01	209.13	209.61	207.5	207.91	208.15	207.94	208.27	208.98	209.04	206.57	209.77	207.86	209.42	208.38	208.34	208.25	208.84	209.1	207.74	208.34	208.18	209.36	208.29	206.4	211.13	207.59	206.87	209
213.41	213.91	211.17	211.16	214.08	213.36	213.24	209.59	211.81	208.8	212.03	213.2	214.09	211.69	210.56	212.08	209.4	212.37	210.26	211.9	211.88	209.74	208.91	212.91	209.64	213.03	213.42	209.73	212.48	212.54	212.52	212.36	211.04	212.02	212.62	212.83	213.42	209.28	212.02	212.27	209.85	213.33	211.7	212.65	210.42	213.03	209.93	212.11	211.4	213.24
204.65	206.93	204.52	204.66	202.65	207.18	203.31	206.8	204.71	207.09	204.07	204.37	203.13	206.06	205.01	204.36	205.39	204.63	204.84	204.6	201.89	204.55	203.71	205.48	204.13	204.39	205.05	204.44	205.66	204.56	203.56	204.19	207.04	202.42	207.59	202.58	204.71	204.12	204.6	206.13	203.84	204.71	204.65	202.73	204.5	204.64	204.61	204.5	203.23	205.73
211.42	211.33	212.54	211.22	210.81	210.97	210.62	212.75	211.94	210.77	210.88	212.38	210.06	213.14	213.6	213.27	212.21	210.25	213.54	212.18	211.32	211.09	213.49	213.5	210.71	210.57	211.93	210.3	214.16	211.74	211.34	211.69	211.6	210.96	212.83	213	211.87	212.44	211.83	212.24	209.81	210.24	212.46	209.83	211.71	210.7	211.64	210.4	211.32	209.94
204.6	207.58	205.94	208.74	207.22	207.2	206.79	209.03	209.76	207.68	209.42	207.59	207.66	207.64	207.91	209.16	206.43	208.17	211.47	207.16	208.7	208.29	206.87	208.09	206.38	209.08	207.43	209.97	206.5	207.39	208.52	209.62	207.46	207.77	208.34	207.44	208.64	207.3	207.57	209.02	207.84	209.06	207.86	207.02	206.97	207.35	207.17	208.5	206.43	206.86
200.72	200.86	201.7	202.45	204.23	201.96	202.81	204.42	202.63	201.06	201.45	204.59	201.97	203.31	205.18	200.55	200.49	204.75	201.5	200.26	202.29	201.75	202.03	203.62	203.17	202.1	203.18	202.16	205.3	203.55	201.92	200.88	204.78	202.14	200.86	201.39	202.71	201.6	203.18	203.71	199.91	203.1	202.05	204.25	201.65	201.51	199.26	203.01	204.14	203.18
210.87	211.53	210.9	210.01	211.31	213.21	214.39	212.56	211.77	211.41	212.18	212.49	211.27	210.25	212.98	212.05	212.37	212.01	212.19	213.53	212.87	208.48	210.83	209.53	213.41	211.82	211.67	211.91	212.03	210.89	210.59	209.66	210.71	212.21	212.44	210.57	210.27	212.67	212.38	209.96	210.53	210.3	209.62	211.06	211.58	211.29	212.35	212.21	209.95	210.67
211.57	209.93	210.47	209.05	210.76	208.76	209.22	210.13	208.33	209.73	209.98	207.46	207.8	208.36	210.2	208.76	210.18	211.9	210.33	208.28	209.34	211.69	210.32	211.09	211.64	208.43	212.53	209.3	208.2	210.26	211.17	209.53	210.43	210.07	209.37	208	209.17	211.27	209.89	209.39	211.24	210.29	210.62	210.57	207.97	210.52	209.02	207.88	209.23	210.72
204.96	210.36	207.47	209.28	210.58	207.11	207.66	208.42	207.67	208.45	210.11	208.47	209.81	206.92	208.14	206.63	207.92	208.27	206.54	209.49	207.94	210.22	207.08	208.64	209.2	206.77	209.48	208.59	208.41	207.32	208.42	209.04	209.47	207.92	209.72	208.8	207.48	208.56	209.2	207.5	209.01	208.41	207.16	208.67	209.58	209.29	209.58	209.65	210.2	210.39
205.06	207.38	206.96	206.47	206.24	204.61	207.18	203.87	207.61	206.97	207.37	203.97	206.97	204.58	204.45	207.13	206.13	205.78	204.99	204.14	206.66	206.65	204.79	205.82	207.43	204.95	206.45	203.88	205.95	205.72	205.78	204.5	206.35	206.02	205.5	205.23	208.11	205.09	209.8	204.03	207.52	207.84	207.13	203.19	206.08	207.87	208.43	206.18	207.34	205.1
208.58	208.06	208.55	208.13	208.06	206.8	208.97	207.55	206.91	207.68	208.44	208.68	209.19	209.03	206.84	209.68	208.42	207.82	209.46	208.84	207.03	209.8	209.75	207.86	210.61	208.6	211.1	206.8	210.74	207.92	209.23	210.39	209.47	210.36	209.12	208.63	208.56	209.41	210.18	210.95	210.29	207.42	207.68	209.77	209.66	208.09	210.63	208.88	208.34	209.73
204.83	204.81	202.75	202.89	203.87	202.23	202.23	203.28	200.21	205.16	202.48	202.64	200.83	204.54	204.42	203.63	200.23	202.59	204.01	203.12	202.18	203.97	205.86	203.83	204.02	202.56	204.29	204.4	205.34	206.86	201.43	204.1	203.59	204.72	204.52	202.8	205.06	203.15	205.33	202.84	204.16	204.2	204.1	202.53	203.8	204.91	205.7	202.02	203.85	202.11
206.55	208.41	208.25	206.65	206.43	207.01	207.7	207.74	210.64	207.98	208.99	206.04	207.94	206.77	208.02	206.59	207.64	206.49	210.21	205.07	208.95	206.3	210.14	208.96	207.7	207.7	205.93	207.65	208.55	205.86	205.79	209.05	208.87	208.96	206.92	208.35	209.19	208.53	208.99	207.34	205.94	207.55	207.72	206.71	209.86	205.8	206.33	207.06	204.88	208.37
206.91	208.49	209.08	209.1	211.12	210.83	208.52	210.36	209.03	209.15	206.63	207.55	208.93	209.45	209.2	208.62	210.6	208.74	208.3	210.44	208.35	206.94	208.13	206.91	210.78	209.79	208.27	207.72	207.06	208.73	207.84	209.01	208.09	208.34	208.35	208.97	209.93	208.18	208.88	208.67	209.36	208	209.2	206.2	209.24	209.08	210.65	210	208.6	208.46
208.68	206.5	209.29	208.89	207.95	206.07	205.54	207.62	208.91	206.16	209.04	208.01	209.18	209.18	208.18	207.64	206.87	205.86	204.94	207.93	209.55	209.07	208.16	209.82	208.7	207.08	204.76	208.15	208.55	207.87	207.12	208.74	209.26	208.44	209.37	208.56	208.16	208.25	210.03	207.88	206.59	208.57	207.92	205.9	208.55	209.94	208.12	208.29	206.82	207.38
208.57	208.83	209.35	208.11	210.52	210.98	207.98	207.29	209.88	208.87	206.91	208.29	207.55	207.75	208.79	207.29	207.71	208.06	207.26	208.61	207.28	208.04	208.8	207.22	206.93	208.52	210.53	206.88	206.8	209.93	210.14	209.29	208.4	207.76	207.62	209.04	207.09	208.19	208.58	207.86	210	207.71	209.75	208.02	207.49	209.31	207.64	207.99	208.56	210.12
212.13	211.11	211.9	211.72	213.46	212.34	207.76	212.03	211.52	210.75	209.57	210.96	211.51	210.37	214.03	211.41	211.57	212.84	213.08	211.49	212.31	212.89	212.2	213.56	211.57	211.56	210	213.83	214.02	210.42	211.26	212.24	210.98	211.68	211.91	210.82	213.25	212.34	210.86	211.91	212.99	212.61	214.07	211.35	211.51	211.26	211.61	214.03	210.74	210.43
199.51	198.06	199.04	200.7	196.47	198.89	200.55	202.63	200.79	200.08	198.51	195.41	200.51	199.37	202.8	200.2	200.5	198.09	198.72	201.11	201.31	200.34	199.25	198.76	199.54	198.18	200.62	198.52	197.45	200.47	199.57	201.03	199.77	200.28	201.66	200.21	198.32	198.9	200.79	200.19	199.52	198.42	198.09	198.41	200.27	201.24	197.59	199.14	198.97	199.65
201.16	198.7	198.88	200.11	200.91	201.29	202.69	199.58	201.74	198.86	201.24	199.33	199.78	200.65	201.42	202.19	200.21	201.83	200.83	199.83	200.33	202.36	200.75	201.81	200.73	199.07	199.98	200.17	200.8	201.63	200.35	199.3	199.06	200.55	202.58	202.24	199.28	200.61	200.86	201.28	200.12	200.44	199.57	199.31	196.32	199	199.39	200.86	200.69	199.33
195.42	194.37	193.13	194.9	193.93	194.07	193.49	193.47	194.37	195.42	194.11	192.94	196.01	195.98	193.76	193.08	193.1	195.4	195.79	191.81	191.65	196.59	193.38	194.96	195.81	192.47	191.43	194.11	192.97	195.93	192.68	192.95	192.58	194.05	193.13	194.13	196.32	193.52	194.99	195.16	194.75	193.48	193.18	192.99	193.87	194.42	194.43	194.31	193.63	193.58
207.51	206.78	206.04	205.74	206.59	206.83	205.6	204.24	208.02	206.85	207.18	208.09	206.44	205.39	206.54	208.35	206.65	206.47	205.54	207.93	204.38	204.83	206.59	206.52	205.79	206.22	204.91	205.76	204.34	207.36	207.31	206.41	206.47	206.21	205.69	206.87	206.1	206.19	205.5	207.68	206.33	205.04	207	208.31	205.26	206.05	206.14	205.22	205.41	205.72
206.36	204.06	204.56	202.32	203.41	203.8	205.15	206.14	205.51	206.18	205.11	203.78	204.47	205.63	205.21	205.39	205.39	206.58	206.3	206.71	204.64	204.39	204.79	203.33	207.38	205.35	204.1	203.35	205.53	205.57	204.8	204	205.72	203.83	204.7	202.21	203.19	204.83	202.65	205.13	204.85	203.23	203.53	202.05	204.25	205.28	202.26	204.11	204.19	205.52
198.6	198.27	201.46	199.77	199.4	198.89	198.9	197.96	198.44	200.84	197.56	199.04	199.11	199.06	200.82	200.81	198.9	197.93	200.61	200.23	199.65	201.31	200.11	199.71	200.1	200.14	200.23	201.09	198.16	196.43	199.15	197.55	200.21	201.96	201.79	203.56	199.33	199.43	196.42	201.05	199.41	201.4	200.32	202.41	201.85	200.98	200.85	200.51	199.31	199.7
208.4	208.64	209.74	209.44	207.07	209.98	207.9	208.1	210.42	208.43	208.38	208.31	208.62	207.94	206.96	204.86	208.66	210.35	207.68	208.69	210.87	207.4	208.86	209.05	209.55	208.46	207.63	210.22	207.82	208.29	206.28	208.96	208.68	208.5	208.98	207.07	208.8	209.47	207.65	207.03	208.82	209.29	209.42	208.44	210.99	209.9	209.9	208.15	208.49	209.75
210.23	207.3	208.44	209.11	210.17	207.74	207.93	206.34	210.02	209.64	211.39	209.1	207.87	207.16	208.64	204.38	210.54	209.09	207.39	209.99	210.39	208.2	210.12	208.33	206.89	209.05	208.84	209.52	208.72	207.33	208.9	208.82	207.59	207.09	209.97	207.59	210.3	206.47	209.82	208.25	207.17	208.16	209.03	209.45	210.41	207.82	207.74	210.32	209.37	210.56
202.96	202.41	203.75	204.51	204.73	202.47	203.38	201.68	204.18	203.13	202.77	203.73	203.85	201.69	203.9	204.02	204.75	202.37	202.1	202.75	200.56	204.12	203.38	203.07	205.13	202.6	201.8	202.82	202.8	201.71	204.78	205.5	200.73	202	203.65	202.79	203.75	205.44	200.21	201.29	203.91	202.1	204.53	204.72	205.8	204.42	204.75	204.34	203.44	201.73
214.28	214.38	212.66	216.1	213.17	213.57	211.73	214.46	214.15	215.48	214.54	212.89	213.25	211.49	212.63	211.59	214.18	214.33	214.36	211.75	213.39	214.16	213.96	213.51	214.36	213.33	214.96	213.54	214.5	215.65	214.17	215.57	213.83	212.82	214.63	214.71	213.36	214.97	214.79	216.31	215.38	214.06	213.16	214.28	217.12	213.53	211.85	212.86	214.55	214.65
202.33	199.87	202.93	203.52	206.35	203.63	202.98	205.76	202.08	203.78	203.62	203.38	202.59	204.51	203.18	202.06	204.31	205.23	201.83	204.39	203.9	202.02	203.57	202.73	204.24	200.48	203.17	202.05	203.2	203.68	201.86	201.87	204.15	203.94	205.12	201.5	202.58	205.27	206.38	203.44	203.47	202.56	202.9	202.83	203.72	203.59	202.54	204.85	204.02	202.53
207.14	203.79	208.42	208.27	207.95	202.39	201.74	204.48	204.66	205.43	205.44	207.76	204.79	204.5	206.23	204.17	204.52	205.46	205.03	204.94	206.83	205.35	205.59	205.95	206.34	207.81	207.89	206.56	206.98	205.03	203.52	206.24	206.3	205.25	203.6	203.85	204.11	204.51	206.16	205.76	204.38	207.16	206.71	204.94	207.76	207.26	204.53	204.84	206.05	205.59
206.45	207.86	206.5	206.28	208.47	208.66	207.63	208.89	208.77	207.1	208.14	208.27	207.19	207.48	208.41	207.75	209.12	208.78	207.97	209.04	206.59	210.36	208.61	206.4	207.91	207.58	208.78	205.65	207.86	208.63	208.88	206.36	207.41	206.71	207.16	207.46	208.03	208.46	207.55	207.56	208.53	206.69	206	206.14	208.39	205.99	207.26	208.9	207.33	209.22
199.68	202.45	198.75	199.68	198.54	200.18	201.4	198.28	201.4	201.32	203.82	202.35	200.71	201.51	200.92	200.2	198.42	199.12	200.32	202.48	197.31	201.19	201.81	200.29	199.66	201.24	202.03	201.02	198.99	200.46	200.4	199.84	196.78	198.37	199.46	201.89	200.67	199.37	200.87	198.51	198.25	203.27	200.4	202.52	200.76	200.54	198.01	199.3	200.55	201.13
198.61	199.61	199.52	199.94	197.88	200.95	201.37	201.59	200.12	201.19	200.12	202.37	201.84	201.04	201.69	199.23	203.44	202.91	197.94	204.53	202.2	200.23	202.81	199.64	200.3	200.61	201.91	202.59	199.46	201.77	199.38	200.52	199.09	201.6	200.58	200.41	200.54	201.71	201.35	199.67	200.57	199.02	201	201.58	202.32	199.09	199.42	200.97	199.35	201.82
208.63	206.97	210.15	205.15	205.98	207.38	206.61	205.65	207.6	205.81	207.19	207.14	206.43	209.98	206.55	206.19	208.31	208.1	209.67	203.96	207.11	206.45	204.24	205.89	205.88	205.64	206.9	205.91	204.43	206.58	205.4	205.84	206.87	207.77	206.49	206.5	206.31	204.62	206.99	205.85	206.68	204.43	204.15	205.49	205.52	207.41	206.31	206.18	204.35	210.15
211.75	213.31	211.59	207.88	210.29	212.36	209.13	212.41	209.66	211.56	213.06	212.98	211.14	212.33	211.33	210.47	213.95	210.93	212.06	213.17	209.19	211.79	212.01	212.17	210.85	211.04	211.14	212.74	214.18	210.75	212.92	212.15	210.9	211.48	213.41	213.14	212.41	210.26	213.55	211.39	212.63	210.29	212.2	209.2	211.57	209.95	213.14	213.25	214	213.38
216.45	218.16	215.24	216.08	216.81	216.35	215.5	215.72	216.13	219.07	216.72	216.15	219.54	219.1	218.77	215.84	217.84	216.87	216.92	217.47	215.62	217.71	213.49	217.34	218.25	216.78	214.83	217.45	216.19	215.49	216.45	218.15	218.71	215.48	218.84	216.27	217.82	217.25	214.81	216.82	217.76	217.33	215.87	216.54	217.63	217.99	217.46	217.36	215.65	215.25
211.72	209.14	210.35	214.57	211.18	211.23	212.9	210.58	211.74	211.04	212.12	213.28	211.79	209.52	213.01	213.25	211.76	213.9	212.14	214.59	210.93	213.27	212.11	213.84	212.48	210.77	212.15	212.04	211.45	213.42	212.92	210.84	211.33	208.64	211.97	212.4	212.48	211.28	210.56	210.52	212.04	210.46	212.65	212.83	210.77	213.09	211.54	209.79	211.04	211.34
205.9	202.96	202.55	203.73	204.03	205.7	206.34	202.66	204.12	203.42	203.45	204.32	203.7	204.45	203.99	203.52	204.28	205.11	202.06	204.77	205.04	204.56	202.99	204.6	205.19	204.87	205.93	206.04	203.62	203.7	204.5	202.05	203.63	204.49	201.29	202.89	202.71	204.05	205.8	202.42	204.17	203.5	201.59	201.45	203.75	203.26	206.35	204.47	204.49	202.43
206.25	209.17	210.94	208.27	210.01	207	209.32	208.62	209.74	209.27	209.8	204.78	208.81	208.61	207.84	208.5	208.58	210.43	208.72	208.53	207.83	209.16	207.81	209.48	208.06	208.59	209.97	209.44	206.97	211.29	208.63	209.34	209.46	209.62	208.05	208.57	209.41	208.11	209.24	208.71	207.84	208.43	209.49	210.33	207.44	208.7	209.31	207.4	208.66	209.57
209.46	209.84	209.03	208.76	210.66	207.09	210.72	208.36	207.92	207.11	208.78	207.74	209.42	209.27	206.68	211.31	207.3	209.17	207.61	207.6	208.01	208	206.11	208.83	209.13	207.61	207.88	210.44	207.1	206.49	208.77	209.73	206.75	210.08	209.32	208.53	207.06	208.98	209.24	208.4	206.94	208.6	207.12	206.66	207.1	208.1	210.42	208.05	208.93	208
218.11	217.63	215.74	215.56	215.93	218.61	217.06	219.15	216.89	215.8	215.38	218.15	215.01	219.3	218.33	216.77	220.13	214.5	216.87	216.49	217.2	217.15	216.28	214.84	216.6	218.14	217.94	217.93	215.66	213.1	216.17	215.63	218	214.27	215.28	215.48	214.65	217.69	219.49	218.29	218.2	216.76	219.49	217.43	220.35	218.99	216.69	216.92	216.3	216.95
211.42	212.25	211.73	211.55	212.28	211.91	211.16	210.33	210.74	209.98	212.13	211	212.28	209.29	214.05	210.63	209.33	211.42	212.89	210.84	208.51	212.17	211.46	213.74	210.29	213.8	211.51	213.39	212.59	213.58	210.82	209.94	212.78	210.93	212.57	210.28	212.52	213.14	213.02	210.56	213.86	212.21	211.05	213.03	210.3	213.3	210.92	210.19	211.5	210.1
201.13	201.53	202.5	201.46	200.33	199.42	201.35	199	202.15	200.43	199.63	200.91	198.52	199.38	199.94	200.82	201.98	203.87	202.6	200.48	200.89	201.04	200.39	200.4	198.31	203.02	198.42	200.57	199.87	200.07	200.24	199.08	200.36	200.18	200.5	200.75	202.18	202.24	201.36	201.15	198.95	200.33	201.2	200.01	199.97	200.45	202.19	200.89	199.66	199.6
211.87	210.11	210.88	209.58	213.49	209.27	209.45	212.77	211.02	211.36	212.05	210.68	213	210.43	211.32	210.47	212.45	213.15	209.28	210.15	211.98	213.9	210.69	212.96	212.86	207.99	210.74	211.34	211.29	210.91	210.17	212.37	210.84	210.71	210.84	213.25	211.09	211.77	212.6	213.38	213.1	211.86	212.17	212.12	212.82	211.17	213.15	213.67	210.18	210.92
217.94	218.62	218.05	217.31	217.69	218.37	218.81	219.73	217.21	219.36	217.19	217.88	217.65	217.84	217.8	217.88	218.95	215.62	219.7	218.11	216.94	219.97	217.85	218.85	216.94	218.38	216.69	219.33	217.73	217.24	217.6	217.16	218.58	215.86	220.51	218.37	218.37	216.35	216.42	217.47	217.91	216.9	215.42	217.41	217.18	217.85	216.63	217.85	218.18	219.72
200.58	202.57	199.83	200.09	198.13	200.84	200.84	201.23	202.05	201.29	201.5	200.22	199.41	202.16	198.36	201.54	201.16	200.23	201.58	197.53	201.15	201.58	199.34	199.79	201.25	200.97	197.81	201.09	199.84	198.34	201.42	200.92	203.62	197.56	199.96	201.68	198.65	200.08	196.96	201.91	200.54	199.86	199.74	198.73	200.23	199.66	202.51	199.12	201.81	200.9
208.1	208.34	208.75	208.17	206.8	206.61	207.05	206.63	206.96	207	207.81	209.04	210.64	207.78	209.45	208.65	208.57	206.79	206.79	208.7	209.36	208.51	206.42	209.12	207.67	206.01	208.09	207.46	207	207.71	207.74	207.55	206.3	207.69	207.68	206.78	206.34	205.79	207.93	208.83	206.75	204.17	206.29	207.71	208.37	207.72	207.69	207.75	206.58	203.41
213.08	210.62	213.32	211.03	216.29	215.24	213.31	213.93	213.89	214.58	210.88	212.2	210.88	212.61	214.32	212.25	213.31	212.63	213.11	213.91	213.69	210.88	213.77	213.01	211.26	213.18	211.81	211.68	212.02	213	211.55	211.12	214.5	213.75	213.78	214.66	213.77	214.72	212.82	212.18	213.12	212.44	213.31	213.06	213.13	212.42	210.15	210.83	213.5	213.37
206.46	205.9	204.45	204.42	207.02	203.19	203.49	204.19	206.57	204.39	207.47	205.62	206.67	206.28	205.22	205.16	204.63	204.75	202.45	206.19	203.3	204.39	205.53	205.2	205.46	207.08	206.02	204.54	206.55	206.84	203.01	206.54	206	204.89	205.31	201.83	202.47	205.22	202.39	204.04	205.7	205.35	203.12	204.26	206.08	205.6	206.6	204.41	202.53	203.83
197.77	195.56	194.73	193.59	196.09	195.06	197.28	194.01	195.89	195.08	193.65	195.3	196.35	196.63	195.36	195.9	196.97	193.73	193.04	193.46	196.04	196.55	195.47	195.95	195.36	195.18	195.37	193.98	194.53	196.13	197.65	193.69	193.04	197.05	196.19	195.3	196.4	197.85	195.51	195.47	194.02	195.28	196.41	193.71	195.54	195.12	194.84	194.76	194.92	195.36
211.58	213.8	210.19	211.22	211.37	211.85	213.12	211.67	213.55	212.35	209.15	211.93	209.84	209.67	212.97	212.11	211.95	210.46	211.54	211.52	211.22	211.48	210.75	213.79	210.3	211.39	212.11	211	212.05	211.13	211.52	211.71	209.45	214.75	212.46	209.05	212.17	210.08	212.03	211.57	211.17	211.24	212.27	209.98	210.88	211.84	210.6	213.03	214.78	211.6
211.87	208.99	211.4	209.27	209.87	212.05	210.54	209.37	211.56	212.24	214.67	213.85	210.8	212.13	210.88	210.97	212.3	211.69	212.96	211.23	210.47	211.43	212.57	213.26	210.88	211.66	208.92	212.49	210.07	211.94	210.78	210.75	213.47	213.26	210.77	212.82	210.8	208.92	210.91	210.98	213.73	211.5	209.88	212.2	211.47	211.02	211.2	212.01	212	211.95
204.55	205.85	205.84	205.36	204.84	202.73	205.01	204.58	206.2	202.3	204.38	204.15	202.57	203.93	204.49	203.47	204.68	202.28	203.76	204.24	206.56	202.87	205.99	201.18	204.18	203.99	203.24	203.09	203.32	202.69	204.05	203.58	204.92	203.62	205.41	204.31	202.71	204.22	202.88	202.99	205.12	204.43	203.27	204.08	204.22	202.94	202.69	201.84	202.95	202.12
216.26	218.29	216.19	219.1	216.68	216.09	218.39	219.41	216.71	216.85	216.77	218.07	218.62	217.43	219.05	217.53	217.76	218.79	214.81	220.67	218.15	215.31	219.44	215.88	215.95	215.19	215.87	217.11	218.72	215.27	214.85	218.67	217.57	218.69	215.51	217.84	216.76	217.17	216.28	219.72	216.45	218	218.38	217.78	218.98	216.84	217.88	217.36	218.51	216.28
197.74	196.05	195.49	198.61	195.8	198.71	202.07	198.34	195.57	197.39	200.13	198.5	198.9	196.76	199.73	198.48	200.14	198.52	198.15	198.54	197.5	196.92	196.76	198.46	196.51	200.06	198.79	197.45	199.72	197.47	198.4	198.21	198.39	197.31	196.8	198.64	198.44	197.61	198.84	198.16	199.96	196.43	196.68	195.86	198.1	196.81	198.42	196.11	199.54	199.2
209.38	208.07	208.84	206.88	209.09	209.43	208.6	207.09	209.11	208.35	208.82	207.11	207.95	208.46	208.64	208.95	209.83	209.24	207.88	206.53	209.86	210.7	208.8	209.25	207.89	209.38	209.65	208.15	209.88	209.52	207.97	209.87	206.1	207.88	209.48	210.16	205.51	209.68	206.86	206.8	209.22	209.38	209.02	209	209.95	207.83	207.98	206.59	208.74	208.81
208.2	207.01	208.31	206.1	207.34	206.54	209.65	208.7	207.69	209.18	207.13	208.6	206.65	208.45	205.45	208.35	207.01	209.58	207.87	206.47	206.68	206.6	207.62	206.93	208.05	208.38	207.73	208.74	206.08	207.04	206.65	208.27	207.51	208.52	208.43	207.46	206.34	207.32	206.18	208.63	208.54	208.14	207.61	206.2	206.37	205.73	208	207.23	204.02	207.47
206.81	204.75	208.36	206.56	206.74	208.72	207.98	207.01	206.15	209.02	209.48	206.91	206.46	207.84	206.35	208.27	206.51	206.03	208.91	207.42	207.39	205.94	208.13	206.88	207.69	209.25	209.15	209.27	206.95	206.57	207.91	206.59	208.5	209.23	207.7	206	207.86	208.96	207.15	206.41	210.34	207.63	207.41	209.62	208.54	205.87	208.03	204.3	207.78	207.58
198.1	198.67	198.91	198.16	198.88	198.63	197.71	198.94	199.98	198.79	198.7	198.16	199.04	199.94	196.46	196.97	200.17	199.09	197.96	197.99	200.67	198.84	198.44	197.99	198.36	200.03	199.15	198.22	198.69	198.49	197.33	199.87	198.08	197.75	201.55	196.63	197.67	199.87	198.99	199.02	197.61	197.69	198.34	198.24	197.77	199.79	198.29	198.76	198.81	195.76
206.89	209.43	208.57	206.81	205.62	208.77	206.58	207.27	208.52	208.78	208.62	208.14	207.69	206.56	207.67	207.96	207.29	208.68	207.92	206.83	207.51	208.45	207.96	207.53	206.74	207.79	207.94	208.39	208.14	208.19	205.64	206.6	206.93	206.78	208.82	209.5	207.76	207.45	205.77	208.29	206.65	206.73	207.56	207.68	204.89	209.55	206.85	208.26	207.21	207.79
213.19	211.43	213.31	211.2	210.85	212.73	212.13	209.3	213.06	211.58	213.18	212.11	211.23	211.22	210.69	209.83	214.31	211.25	212.17	212.15	213.32	213.02	210.17	212.56	212.29	212.83	212.6	212.67	213.69	212.53	212.14	212.67	212	212.16	210.43	213.18	210.96	211.2	210.96	212.46	213.08	211.86	212.27	214.36	211.74	213.38	209.58	210.37	212.26	211.57
206.47	205.31	203.5	203.83	203.23	205.17	203.29	206.56	205.45	207.32	203.49	206.4	204.12	203.79	205.39	205.24	203.92	202.6	204.81	203.37	204.16	203.79	204.98	203.93	203.6	206.37	201.09	204.95	205.85	202.22	202.6	205.14	202.66	204.72	204.25	204.43	206.6	206.53	203.75	203.82	204.75	204.13	204.33	203.91	204.22	205.44	205.23	204.82	204.26	206.2
216.1	219.31	218.23	216.76	216.82	217.47	216.5	217.68	217.6	218.76	218.84	217.02	218.64	218.75	217.62	218.99	218.26	218.67	215.65	218.34	216.31	215.47	217.3	219.44	216.97	219.32	217.43	220.18	219.62	219.31	218.42	218.51	217.15	217.48	216.54	217.17	219.51	217.54	219.12	217.09	217.81	214.61	219.1	217.61	217.29	217.62	216.32	216.79	215.17	217.08
206.55	208.18	206.03	208.16	210.53	208.6	207.48	209.39	208.49	206.19	209.16	209.16	210.79	207.16	210.04	208.69	207.52	207.96	210.2	207.27	208.14	207.11	207.57	207.98	206.18	208.85	206.98	206.23	210.43	207.22	207.41	206.6	210.89	208	208.93	209.03	206.2	207.63	207.49	208.06	207.86	210.02	209.82	206.4	208.35	205.53	208.27	209.57	208.81	212.11
193.44	194.13	194.2	194.82	193.89	193.74	195.45	195.68	195.33	194.42	191.93	194.78	193.89	195.35	195.25	194.71	192.9	192.38	193.18	196.34	194.21	197.07	195.83	191.9	192.7	194.1	194.14	190.86	193.52	193.16	191.23	194.35	194.74	191.73	195.32	194.97	194.53	194.35	193.43	191.4	194.99	193.51	193.03	194.96	194.98	192.28	195.86	192.65	192.99	194.62
200.09	198.3	198.64	198.48	198.48	197.93	198.59	201.29	197.92	197.32	196	200.55	198.28	200.45	197.94	198.48	201.71	198.81	196.79	200.32	199.03	201.12	198.56	197.69	198.11	198.32	198.6	197.54	198.55	196.79	198.44	200.01	198.51	199.22	198.64	198.25	202.06	199.92	196.84	197.68	198.49	197.62	200.24	195.35	196.25	198.82	199.23	199.23	197.93	197.44
218.7	217.82	218.18	216.06	217.95	217.19	219.29	216.56	215.9	215.07	215.86	216.95	216.15	217.75	218.92	218.75	214.67	214.27	215.96	214.46	217.69	219.58	216.41	219.37	218.04	216.96	217.85	218.01	217.07	218.19	215.44	218.47	217.92	216.29	218.24	216.03	215.31	218.02	215.17	217.92	217.68	217.46	216.28	216.48	215.71	218.33	219.16	215.59	215.02	219.45
207.07	209.45	208.11	209.24	210.77	208.22	209.01	210.98	206.95	209.01	210.73	207.8	209.86	208.25	208.04	209.76	206.97	208.97	208.68	209.55	208.91	207.83	207.58	208.11	207.26	209.17	208.84	208.39	208.14	209.8	209.04	208.07	208.45	210.79	207.96	209.66	206.76	210.7	208.79	209.59	208.34	210.32	209.3	208.62	208.57	210.15	209.23	208.87	209.48	208.48
203.2	203.14	204.16	206.32	201.43	204.65	203.91	203	200.53	204.38	202.36	202.21	202.63	205.68	203.35	204.61	205.79	202.34	202.35	203.89	204.84	203.4	203.81	202.45	202.45	200.86	203.4	203.41	199.94	201.2	204.87	203.95	203.2	205.12	202.82	203.09	202.95	203.14	203.16	203.38	201.75	204.44	202.06	202.66	203.7	204.71	203.72	200.89	201.99	204.18
214.84	218.41	216.55	217.05	216.85	214.82	216.56	215.31	215.04	215.91	216.9	217.65	214.99	217.94	217.21	218.67	217.9	218.18	215.85	219.38	217.57	219.58	216.11	218.44	217.48	219.89	216.62	217.65	216.86	216.4	217.21	215.43	219.94	216.58	216.52	216.98	214.58	215.51	214.89	217.09	218.74	218.02	215.57	214.48	217.05	217.74	216.06	217.4	218.39	215.75
200.37	202.38	204.43	203.37	202.23	203.38	203.42	204.41	202.09	204.38	203.29	205.09	201.29	204.11	202.87	204.84	203.57	204.68	201.99	206.29	203.41	204.57	200.3	203.63	203.92	204.36	205.28	203.86	203.51	204.49	206.21	203.12	203.64	203.91	203.83	204.77	203.65	203.61	204	204.47	202.72	201.84	202.29	202.33	204.32	204.22	204.4	204.69	206.03	202.07
207.76	209.51	208.42	208.62	208.47	207.01	208.2	207.02	207.55	208.98	206.87	208.46	207.42	208.44	208.88	207.98	206.11	208.19	208	206.25	207.93	209.23	209.81	207.92	209.05	211.23	207.09	207.71	207.17	206.67	208.89	207.1	208.94	206.18	207.46	210.98	205.87	208.6	208.2	209.68	209.71	208.18	206.39	209.03	207.2	207.27	208.55	208.4	207.27	209.3
205.01	201.82	202.88	203.42	204.34	203.92	203.34	203.88	203.96	203	205.45	204.47	205.32	202.56	204.14	202.89	203.98	204.27	203.06	203.51	203.34	203.36	203.77	201.71	204.14	202.51	204.01	201.77	205.15	204.71	204.34	204.86	204.39	203.83	203.36	202.25	203.6	203.51	203.06	203.14	203.18	203.2	203.5	204.26	202.12	202.41	202.52	200.81	203.65	204.26
208.35	208.24	205.91	210.36	208.32	206.05	209.97	209.69	209.5	208.5	207.05	207.56	205.73	205.52	206.87	207.94	206.62	209.38	206.24	210.61	209.12	208.9	206.41	206.58	207.85	209	209.61	207.16	208.26	207.45	206.87	209.36	208.11	207.79	207.9	208.02	206.95	208.8	208.6	209.35	206.96	208.97	211.1	208.2	207.4	207.34	207.98	208.79	209.5	207.33
213.3	213.25	211.52	210.41	211.81	209.71	211.95	211.58	211	211.13	211.52	211.19	210.05	212.11	213.32	211.62	214	213.82	212.71	211.11	212.07	210.73	210.9	211.45	210.62	210.61	210.39	211.89	214.12	213.3	211.61	211.38	212.61	212.27	209.76	211.95	213.44	209.38	211.86	212.09	211.34	211.27	209.03	211.63	210.36	213.02	211.21	210.96	211.58	212.6
199.3	198.44	198.42	196.7	199.13	199.67	201.46	200.77	197.76	198.94	199.28	198.92	197.59	199.2	195.18	197	197.2	196.89	197.29	199.28	197.91	199.61	200.34	198.59	197.59	197.86	198.44	199.62	196.38	200.06	196.82	197.46	199.12	198.31	196.3	198.25	198	201.15	201.4	199.91	201.34	198.38	197.51	198.96	200.69	198.98	196.49	199.35	198.4	199.21
200.68	200.91	198.19	201.21	199.06	198.77	200.32	200.61	201.57	202	199.04	200.06	201.72	200.26	201.17	199.48	203.13	197.75	202.31	201.49	200.3	200.39	199.95	198.83	200.15	198.15	200.31	197.53	199.48	200.35	200.21	200.97	198.05	200.37	199.37	201.06	200.49	198.71	201.22	199.58	200.3	201.11	199.34	200.7	198.95	201.89	199	199.5	202.44	201.55
218.15	216.87	218.15	217.86	217.64	217.82	217.99	218.11	218.06	218.65	217.09	216.92	213.87	217.68	217.2	219.45	215.52	219.56	215.47	217.98	219.5	217.98	216.85	217.68	217.58	217.09	216.33	218.68	215.18	219.94	218.7	218.02	217.92	217.93	218.01	218.57	215.79	216.02	218.28	219.42	216.87	218.09	219.17	217.25	216.75	216.96	219.85	218.3	217.67	216.07
208	205.58	204.9	204.86	205.7	206.05	206.73	204.31	206.19	206.96	205.54	206.18	208.2	204.76	207.38	208.56	204.42	204.59	205.81	205.97	206.08	205.43	205.86	205.64	206.25	205.83	207.31	206.04	207.13	205.28	207.56	208.89	204.16	208.01	206.93	205.37	207.92	203.82	208.23	205.87	206.29	205.46	205.41	207.36	205.89	207.54	202.78	205	205.73	207.98
211.36	212.57	213.46	213.4	211.02	211.51	213.17	210.61	213.08	213.85	212.57	212.47	214.12	211.4	212.19	209.38	212.38	210.78	210.83	213.86	212.46	211.79	209.8	212.36	211.2	209.66	211.04	211.13	213.09	211.98	212.26	212.56	211.57	212.05	211.21	211.38	213.72	211.44	209.93	213.91	211.12	209.56	214.37	212.89	213.84	212.12	210.61	211.99	209.6	210.89
199.01	200.53	199.8	200.16	198.63	199.4	199.34	200.47	197.46	198.39	197.25	202.75	198.99	198.16	201.38	198.39	198.41	199.86	200.12	200.35	199.86	198.55	199.15	201.78	198.63	198.72	200.08	197.5	201.36	196.29	199.11	199.91	199.01	198.3	199.68	199.72	201.18	199.02	198.78	200.69	201.12	199.74	198.61	199.27	199.56	200.47	200.34	200.7	199.79	196.89
212.64	211.39	212.78	211.74	212.99	212.58	211.24	210.25	213.81	212.39	212.58	211.73	213.43	210.32	212.95	212.89	212.59	211.91	213.38	213.22	212.9	214.43	213.22	209.98	211.1	211.74	211.82	212.4	212.09	211.46	212.44	212.81	212.29	214.04	213.07	214.55	210.82	209.92	212.9	213.17	212.68	213.42	215.9	212.22	212.45	210.72	212.91	210.32	212.66	212.36
218.1	216.8	219.52	217.73	218.01	218.17	218.29	214.84	217.92	217.42	218.56	217.51	219.52	218.31	216.47	220.07	216.81	218.94	216.29	219.63	216.07	220.53	217.2	215.15	220.29	217.86	217.23	217.65	217	218.01	218.38	217.24	218.12	218.27	217.27	218	217.39	219.06	217.82	218.81	218.41	218.89	217.81	216.94	217.62	216.28	215.73	218.3	217.11	218.07
206.22	202.98	204.76	206.63	205.33	205.86	205.92	205.2	206.97	204.3	205.96	203.25	206.37	206.25	207.17	205.04	204.28	206.45	207.51	204.37	207	205.64	203.62	207.3	206.15	203.41	206.2	203.37	206.1	207.02	204.24	207.94	205.35	205.08	206.77	202.66	207.44	207.04	204.99	204.94	204.37	205.97	207.63	205.26	204.1	206.12	206.45	206.3	203.66	206.51
207.95	209.19	207.64	207.77	207.96	207.82	206.57	210.72	207.61	207.15	206.29	208.26	210.63	208.04	209.55	209.98	209.32	211.01	205.97	207.89	207.35	207.17	210.88	207.81	208.89	208.93	208.53	209.52	208.99	209.27	210.48	209.88	205.81	206.65	207.53	209.11	209.11	207.43	210.96	209.81	207.97	209.93	206.98	209.03	208.81	207.68	210.7	210.87	206.5	208.92
206.22	210.1	209.64	208.78	209.4	207.49	208.04	208.23	209	209.91	211.5	207.43	209.34	209.11	208.02	206.88	208.76	207.32	206.48	208.06	208.08	208.7	211	208.39	208.73	209.44	207.96	205.75	209.15	209.68	209.63	209.01	208.96	208.82	210.06	207.82	210.12	208.79	208.14	208.31	209.59	209.48	206.27	210.34	209.38	211.17	209.56	207.01	209.63	208.06
203.26	204	203.77	201.13	203.84	201.15	203.63	202.8	205.36	200.96	204.87	202.48	202.85	204.32	202.47	203.79	204.74	202.29	204.36	202.19	203.93	203.45	204.41	201.99	203.68	201.13	203.85	204.9	204.5	202.12	201.06	202.84	203.43	203.39	203.86	203.15	205.25	200.39	204.89	201.87	203.43	201.9	204.14	202.14	203.67	203.21	203.77	202.43	202.81	200.53
207.94	208.04	206.76	207.82	209.31	209.81	207.89	210.01	209.69	209.35	210.34	207.83	210.46	209.22	207.43	209.5	207.28	206.27	207.49	207.15	206.95	206.33	210.25	207.24	208.25	208.23	210.33	209.82	211.22	208.05	208.9	209.75	207.98	207.84	209.65	209.63	206.39	208.26	208.85	209.82	210.63	208.22	207.82	208.21	210.07	209.79	208.16	209.41	209.19	209.34
205.94	207.04	210.22	205.7	205.74	205.31	207.58	207.36	205.72	207.38	207.11	204.52	206.22	205.21	206.03	205.1	204.15	206.77	207.5	206.3	206.45	206.7	207.27	207.43	205.94	207.87	204.9	206.12	206.7	206.63	205.58	208.65	205.19	205.31	206.33	205.44	206.57	207.55	204.05	207.9	206.65	207.18	205.71	206.02	205.55	206.89	207.04	204.28	206.51	207.67
208.34	206.78	207.62	205.98	206.33	208.35	208.22	206.59	205.73	207.69	208.11	208.08	206.51	206.9	207.54	208.4	207.2	208.15	208.21	208.04	206.95	211.11	205.11	206.87	206.29	206.55	208.28	206.75	207.26	207.35	207.68	206.06	208.44	206.68	206.45	206.97	207.06	206.72	207.49	207.86	208.88	207.75	204.77	207.35	210.03	207.87	209.05	207.64	206.91	207.36
209.64	207.95	209.57	209.21	209.27	206.59	209.56	209.17	210.09	209.09	208.21	209.91	208.06	209.22	209.95	210.44	209.45	208.9	208.72	208.02	209.7	208.43	209.39	211.05	210.23	208.99	208.48	207.89	207.85	209.96	209.87	208.87	208.13	208.93	208.52	208.34	208.67	208.76	208.02	208.78	209.25	207.36	207.43	208.98	207.21	205.63	211.86	206.79	209.54	210.65
207.59	208.87	209.36	209.5	209	208.82	209.11	208.2	210.93	208.98	207.19	209.2	207.62	208.01	208.39	208.59	208.78	205.92	208.91	207.13	206.63	208.04	207.02	209.13	207.27	208.34	210.6	208.34	209.16	207.55	207.33	208.59	209.51	208.45	206.81	210.37	208.45	209.59	208.17	209.23	209.63	209.25	206.97	209.21	208.39	211.74	208.67	207.66	209.9	210.03
218.78	215.81	218.3	217.09	216.11	218.03	215.45	216.66	215.76	215.71	216.66	216.04	218.1	216.83	215.22	217.19	215.82	218.1	217.47	215.9	213.54	216.98	217.83	217.05	215.42	216.96	218.4	215.25	217.36	215.75	212.73	217.77	217.37	218.42	216.61	215.19	215.8	217.94	216.02	216.92	216.02	216.68	218.74	216.75	215.03	217.23	216.29	217.1	216.73	216.51
205.56	203.78	204.73	204.62	202.89	201.43	204.18	203.91	202.43	205.17	202.96	204.3	207.75	203.74	203.3	203.61	205.9	205.62	203.66	205.45	204.25	204.57	202.61	202.5	203.74	204.66	202.68	204.87	203.99	203	204.55	204.25	202.72	203.38	203.99	201.49	208.7	203.31	205.75	205.27	203.99	204.34	203.25	203.11	204.86	203.53	203.28	203.84	204.49	202.6
204.61	201.8	204.33	202.49	202.35	201.27	203.06	201.89	203.85	203.49	200.99	203.48	202.09	202.01	204.17	202.67	200.44	202.99	201.22	202.66	202.81	201.89	204.08	203.43	203.37	204.1	202.85	203.77	204.03	203.8	202.91	200.75	201.31	200.99	204.33	203.13	202.51	202.81	201.7	203.02	203.16	202.57	201.13	200.07	202.01	201.9	202.4	204.02	200.22	201.26
203.73	205.07	202.95	203.84	204.07	202.81	201.27	203.91	205.2	204.33	202.76	200.01	202.63	203.57	203.01	204.59	202.46	204.41	204.57	203.45	203.04	204.75	205.25	203.18	203.75	203.77	203.78	205.44	202.2	204.27	205.84	205.52	203.18	204.16	204.86	204.2	204.85	205.24	203.12	204.65	204.79	203.84	201.83	205.89	203	204.46	203.49	200.73	203.62	202.11
214.55	214.91	212.1	214.37	214.44	214.63	214.17	212.2	214.99	211.7	214.61	211.85	213.54	213.15	213.03	215.16	213.42	214.42	214.09	215.43	214.46	213.26	213.85	216.6	213.64	213.64	212.63	212.76	212.63	212.85	215.21	215.67	211.41	214.23	214.18	212.22	214.49	214.44	213.76	213.89	211.08	213.99	214.55	215.6	214.94	213.98	214.27	212.56	212.5	212.22
201.14	199.96	198.98	198.51	198.98	201.96	197.76	202.68	202.1	200.45	198.89	201.78	199.68	200.86	199.83	200.49	203.79	200.45	200.45	198.39	200.98	201	198.15	201.61	201.46	199	200.75	201.1	199.05	200.61	200.64	198.46	199.24	201.35	200.55	199.07	199.92	199.12	200.21	197.63	197.77	200.59	199.5	198.72	198.38	199.92	198.28	201.95	200.61	199.54
196.35	198.72	199.84	198.17	201.22	199.64	198.59	198.68	199.35	198.29	198.44	198.22	195.08	195.38	198.29	200.97	198.55	197.49	197.85	200.57	197.95	199.98	199.3	198.79	199.28	201.16	199.9	201.69	199.54	198.37	197.41	199.24	199.39	199.45	198.41	200.82	198.88	199	200.34	198.93	196.67	198.94	198.18	199.9	198.14	198.52	199.83	197.67	199.99	199.8
209.4	206.02	207.37	207.89	208.91	207.65	207.52	209.6	207.97	207.99	207.93	208.67	208.43	206.04	207.46	210.14	207.09	207.06	207.66	207.92	207.72	207.37	208.48	206.16	208.15	207.85	207.38	206.17	207.41	205.86	207.04	208.04	211.39	209.31	206.85	205.8	210.12	206.76	203.05	207.6	205.59	206.36	205.68	207.16	207.91	208.23	206.23	208.21	208.52	208.66
217.96	218.87	218.95	217.24	217.39	218.91	216.89	219.01	217.03	217.26	217.22	216.73	218.66	218.04	218.49	217.69	217.78	216.52	217.9	217.51	219.01	218.34	218.45	217.61	218.14	217	218.46	218.67	218.2	220.85	217.16	217.94	217.18	218.26	218.69	217.13	218.35	215.99	218.47	218.16	219.27	216.96	217.69	218.45	217.25	217.18	218.91	217.9	218.67	216.59
203.65	202.03	201.43	202.15	201.62	202.17	204.54	202.62	202.15	202.54	203.95	204	203.35	203.61	204.49	204.29	202.01	204.34	200.98	203.11	200.5	200.96	201	202.92	203.29	203.44	203.11	202.06	201.8	201.69	202.81	201.8	203.41	202.71	201.91	203.73	201.17	202.01	201.29	202.7	202.68	203.05	199.42	202.1	203.54	202.52	201.9	202.67	205.43	203.43
209.12	209.77	208.84	209.42	209.45	210.64	209.43	209.51	210.46	210.47	209.89	211.43	209.85	209.01	207.26	209.18	208.18	210.54	207.51	207.45	210.68	207.73	209.9	209.02	209.82	207.97	209.87	208.53	209.78	211.33	211.55	209.3	208.43	211.29	211.54	210.84	211.2	208.93	210.7	209.71	209.21	207.68	211.01	207.43	208.6	209.65	210.97	208.5	210.54	208.43
205.86	204.1	204.91	205.82	202.54	205.64	205.29	203.66	203.68	204.66	202.68	204.79	200.63	200.95	204.8	203.85	202.79	203.77	206.64	205.85	208.07	205.35	202.8	202.71	205.88	207.04	204.84	204.31	205.57	205.15	204.94	203.64	206.11	205.81	204.36	205.23	206.22	201.98	203.92	203.1	205.8	207.13	204.76	204.53	205.9	205.77	202.23	205.54	204.14	204.38
217.01	219.09	218.15	215.72	218.21	218.14	215.27	216.48	219	217.31	217.17	220.24	216.39	215.94	217.72	216.2	217.21	214.65	218.33	216.27	218.44	215.24	219.27	215.78	217.28	217.82	218.16	216.82	218.47	217.11	216.4	218.93	214.22	217.26	216.32	217.02	218.41	220.07	218.45	217.66	218.66	217.52	216.62	219.36	219.12	216.32	215.5	215.71	219.04	217.71
208.71	207.86	208.85	209.68	212.09	211.04	210.13	210.01	211.05	208.6	209.18	210.45	211.24	211.86	209.79	210.14	209.6	210.61	210.15	207.58	209.3	206.82	210.2	210.03	209.33	209.55	209.95	210.43	207.66	207.7	210.9	207.98	212.43	210.49	210.33	210.62	210.79	207.45	208.32	209.93	210.27	211.8	209.47	208.14	209.56	208.98	210.75	209.49	211.71	207.94
199.26	199.83	200.22	200.92	199.23	200.32	199.76	200.26	198.6	198.46	199.15	199.62	200.37	201.84	199.67	197.92	198.36	198.07	197.54	197.13	198.63	200.96	202.04	199.2	200.22	198.48	199.58	200.62	200.31	197.41	199.22	198.75	200	200.31	197.82	201.06	197.93	201.22	199.98	199.76	198.96	199.3	200.94	199.38	199.46	197.78	200.04	199.14	200.27	200.06
202.95	203.05	203.05	200.92	203.67	203.06	204.29	204.06	205.28	202.08	203.3	200.8	201.7	205.29	200.79	200.62	202.74	201.61	202.14	202.38	203.76	200.57	202.58	201.36	203.59	202.35	202.7	204.23	203.05	201.42	201.66	201.8	204.63	204.04	200.33	202.65	202.65	199.99	200.36	201.75	201.65	201.45	201.51	203.93	203.01	201.71	201.67	202.45	202.77	202.36
210.29	213.07	212.58	213.54	211.91	211.55	210.55	209.54	212.01	211.21	210.79	211.18	213.62	212.42	212.19	211.49	212.92	210.93	213.48	211.33	211.97	207.92	212.24	213.23	212.36	212.17	211.76	210.02	210.81	209.3	211.04	211.68	213.92	210.43	212.36	211.27	212.13	212.31	212.28	213.27	211.34	214.19	212.1	212.8	212.24	211.33	211.88	212.44	211.74	210.62
212.74	213.52	214.76	212.7	215.85	212.11	211.62	213.31	213.62	212.02	213.81	213.36	214.36	211.02	213.34	212.63	212.89	211.53	214.8	213.69	212.31	212.93	216.26	213.02	212.93	212.05	212.24	213.21	212.95	211.42	213.24	212.62	213.77	212.78	212.91	211.49	213.44	213.12	210.68	211.31	212.74	213.46	211.5	215.13	213.15	210.83	212.34	211.73	213.09	214.06
210.58	209.16	209.55	210.74	208.75	208.67	209.68	210.15	209.02	212.48	208.03	208.47	207.78	210.07	209.09	209.04	211.66	209.98	208.71	208.31	209.83	210.03	206.84	210.89	210.06	209.25	209.51	209.41	210.1	207.45	211.39	210.39	210.18	211.22	207.65	211.36	209.39	207.9	210.59	210.72	207.73	210.39	210.23	209.7	208.15	206.67	210.11	210.13	210.34	210.08
211.95	212.16	211.08	213.14	210.52	212.65	210.97	210.52	212.78	213.3	212.38	213.09	211.75	212.1	213.16	210.97	211.63	211.92	211.9	213.19	211.14	211.71	212.16	212.4	212.94	210.28	213.56	211.52	212.65	207.21	210.08	211.72	211.65	211.47	211.5	210.97	213.22	210.73	211.79	210.51	212.13	211.36	212.01	211.95	212.46	210.15	214.53	213.71	213.84	212.78
208.69	208.79	209.6	206.48	208.67	208.39	210.2	208.77	207.64	209.3	208.77	209.48	208.57	208.94	209.01	211.33	208.66	210.03	206.13	209.07	208.4	206.02	210.54	210.36	207.98	208.4	207.31	206.94	207.97	208.5	209.15	208.94	205.47	207.36	209.72	208.28	206.55	208.53	207.47	206.49	206.81	208.63	210.57	209.31	210.29	208.9	208.83	209.31	209.44	207.79
205.33	205.52	205.5	203.88	203.71	206.48	204.79	205.93	205.38	206.57	205.29	204.72	206.36	205.71	204.05	206.27	204.1	207.91	205.45	204.01	203.14	203.46	204.8	203.79	203.49	204.43	204.39	205.45	206.52	205.16	202.6	208.52	205.32	205.05	201.1	205.32	203.22	205.36	205.24	204.93	204.66	203.62	203.77	204.93	204.57	204.03	202.72	206.54	203.94	203.92
206.81	209	207.56	208.16	208.11	210.84	209.36	209.85	208.28	211.43	212.28	209.09	207.21	210.65	207.87	207.01	208.04	210.52	207.34	211.43	208.43	210.84	208.37	207.56	208.3	207.33	209.42	208.97	208.49	208.25	208.03	211.14	207.3	207.01	209.08	208.89	205.37	206.7	208.47	207.39	206.54	205.55	209.38	207.01	210.34	207.98	207.61	209.94	207.9	207.65
211.67	211.89	213.6	211.21	212.31	212.17	212.45	213.53	212.86	213.98	211.06	211.17	211.01	212.21	213.02	211.31	214.32	214.37	214.34	212.31	212.29	212.18	210.74	211.42	212.98	215.29	210.84	213.46	210.33	212.29	211.89	211.33	214.75	211.22	211.56	210.47	210.99	210.41	212.23	213.59	211.35	211.89	211.38	210.2	209.95	210.77	210.83	211.5	211.42	208.77
210.89	208.55	210.29	208.63	207.14	208.51	207.89	205.88	209.69	209.92	209.33	208.02	205.46	209.53	207.9	207.99	209.24	208.95	208.85	209.36	207.72	209.02	210.46	209.05	208.99	208.27	207.59	208.63	207.53	208.77	210.36	205.9	208.87	211.16	210.16	210.98	207.99	209.37	209	208.76	209.35	208.06	208.39	208.94	207.82	208.36	207.31	208.8	211.34	210.2
204.29	203.02	206.38	206.36	207.09	203.91	204.49	205.47	204.94	204.09	206.6	203.61	203.76	206.07	204.61	203.43	204.72	203.95	204.44	202.98	205.5	205.37	207.14	206.21	206.22	205.27	205.44	202.36	205.74	205.48	206.42	204.49	204.85	203.61	204.75	203.24	206.98	203.95	205.85	206.53	204.8	205.25	203.84	206.1	203.49	206.69	206.43	204.04	205.04	205.59
203.32	203.69	202.41	205.37	204.93	200.82	203.02	201.23	204.38	204.26	203.35	203.36	204.22	203.64	203.92	205.18	204.85	201.67	203.22	201.18	205.07	202.81	202.88	202.46	203.72	204.17	206.24	202.65	202.35	203.63	202.61	202.07	201.48	203.83	203.98	203.88	204.68	203.42	204.36	202.43	202.87	205.98	203.69	205.78	201.21	203.63	202.14	204.92	204.41	204.38
211.05	213.54	212.54	212.1	213.96	213.67	213.93	211.99	214.23	213.21	212.03	212.27	214.83	211.8	213.14	212.69	212.6	215.06	213.98	216.27	214.42	212.42	211.03	212.16	214.47	214.23	215.13	211.57	212.8	213.78	212.36	211.34	213.63	212.54	212.15	214.44	213.16	214.27	212.85	213.24	214.28	213.91	212.82	212.63	213.62	214.4	213.36	212.77	212.31	212.61
205.61	209.36	207.16	206.58	208.84	208.02	209.03	206.47	209.82	206.88	206.2	208.68	206.93	207.35	207.46	209.53	207.61	209.33	210.65	206.63	209.54	207.06	205.61	206.1	208.5	208.28	207.89	208.06	207.94	210.01	208.29	207.97	207.45	206.97	207.55	207.52	210.71	209.06	208.81	209.21	208.41	208.3	209.6	208.2	210.32	208.54	205.95	210.22	210.65	208.44
209.19	205.78	208.28	208.31	207.34	205.25	208.05	208.69	208.86	207.34	207.77	205.4	209.16	206.48	208.41	209.59	204.95	208.43	209.9	208.1	206.97	208.46	208.94	207.07	207.4	205.56	210.28	208.26	205.67	206.86	208.64	208.22	205.2	209.06	208.7	206.62	206.35	209.75	208.15	209.78	206.47	207.29	206.4	207.35	210.02	205.13	207.66	207.06	207	207.22
207.57	208.74	208.42	209.39	208.94	208.6	212.38	208.41	208.24	208.89	208.59	209.19	207.6	209.8	207.75	209.67	210.64	209.64	211.07	210.01	208.05	208.56	207.35	209.88	208.03	207.29	209.71	209.21	209.48	210.2	208.86	207.59	210.85	206.91	205.77	208.84	206.71	207.97	207.82	207.64	206.71	209.11	211.21	206.71	210.73	209.13	208.77	208.66	210.89	208.12
218.07	217.56	219.01	218.38	216.85	216.17	218.5	218.9	218.64	217.57	217.7	217.35	217.4	217.87	218.03	218.18	216.46	216.57	218.48	218.83	217.12	218.08	217.15	218.44	217.85	219.48	215.56	218.34	217.13	219.36	219.9	216.23	218.57	217.91	216.72	217.45	216.88	215.75	216.91	219.23	215.25	216.87	217.04	215.87	217.83	217.49	218.84	219.32	219.13	219.29
202.93	205.95	203.02	201.71	204.63	204.05	201.99	205.25	202.24	205.43	203.67	203.74	204.75	204.66	203.9	203.78	203.19	204.39	205.43	205.65	204.23	204.5	202.57	203.26	202.43	205.73	204.71	203.47	204.56	202.95	202.58	203.79	205.41	204.73	202.74	202.9	204.15	203.63	203.05	205.02	202.02	203.54	202.14	204.32	204.87	204.67	203.47	203.87	205.22	202.57
193.08	194.39	194.5	195.39	195.79	194.59	194.45	194.5	197.43	194.53	194.52	193.87	195.93	197.44	193.83	196.47	195.7	193.99	195.27	196.41	196.37	193.51	196.69	195.19	195.55	194.44	195.65	195.19	194.37	193.52	194.46	194.08	194.69	193.71	193.77	193.8	195.48	194.81	198.05	195.25	194.05	195.71	194.99	195.17	194.24	195.51	195.92	194.57	194.04	194.27
203.35	204.24	204.28	200.76	204.67	204.98	202.79	203.28	204.37	204.17	204.55	203.72	207.37	203.49	205.65	204.81	204.48	204.91	203.14	205.76	204.11	203.33	204.01	204.64	201.91	203.13	202.73	204.93	202.38	205.42	202.71	204.71	202.83	202.92	205.15	201.43	202.93	203.71	204.7	204.11	205.3	200.81	205.59	204.62	206.56	203.19	202.58	201.12	201.82	203.13
200.78	202.16	198.8	202.96	201.07	202.86	200.48	201.46	202.33	202.04	200.19	199.88	202.49	203.09	198.63	201.53	199.95	202.08	201.64	202.18	201.82	203.87	202.92	202.55	200.56	199.61	202.24	202.41	200.66	201.05	199.91	200.1	202.86	200.05	202.11	201.14	203.04	201.5	202.56	201.48	202.45	201.47	200.61	199.63	202.52	203.44	201.25	202.17	203.09	201.47
198.94	196.74	199.72	197.75	199.81	200.32	199.59	197.18	198.4	198.31	199.11	199.31	197.05	199.72	197.27	198.75	200.31	197.88	200.84	199.77	197.66	198.81	197.23	196.85	197.62	198.02	195.14	198.69	199.2	198.1	199.31	200.04	197.47	200.23	196.51	199.98	196.98	196.74	197.63	199.74	199.36	201.52	197.11	198.33	196.6	198.59	197.9	200.58	197.48	195.16
208.89	210.5	208.81	208.6	207.14	209.2	209.51	209.36	209.14	207.84	210.67	209.73	209.61	210.06	209.39	209.01	207.16	207.45	208.94	208.65	208.23	206.6	208.18	207.65	205.32	204.41	207.06	206.75	207.25	208.17	207.32	207.93	209.12	207.96	206.42	209.32	211.08	210.28	211.26	209.33	206.97	208.36	209.6	207.62	209.48	209.53	208.49	210.48	207.97	207.69
202.61	197.22	199.67	201.38	199.1	199.68	200.17	198.36	198.73	197.06	200.31	200.84	201.39	198.34	200.79	197.77	197.73	199.07	199	200.43	199.86	199.17	201.73	198.43	200.3	199.24	198.43	196.45	200.44	200.01	199.03	199.87	200.19	200.31	198.14	199.19	198.4	197.27	200.67	198.15	198.07	197.28	198.59	199.09	200.77	198.61	199.93	198.82	199.4	198.73
210.98	211.96	210.66	209.61	209.62	210.13	208.74	209.49	210.37	210.56	209.66	208.27	208.1	210.5	208.18	209.83	209.77	206.87	208.37	210.4	208.45	209.97	209.46	210.23	207.57	210.44	209.98	210.46	209.45	209.41	211.09	210.72	208.01	208.37	209.57	209.64	209.33	209.5	207.72	210.86	207.35	211.95	211.15	209.57	211.55	208.23	209.86	209.03	208.59	211.15
202.9	203.68	202.68	202.44	204.53	205.25	203.67	203.63	202.71	203.7	203.27	203.14	202.96	205.71	203.48	203.92	202.87	204.09	203.14	204.27	206.52	206.53	205.36	202.89	203.95	205.68	202.78	203.06	205.34	202.95	203.59	203.25	203.32	201.94	200.7	201.99	202.93	204.36	200.78	204.12	201.81	203.41	202.96	203.68	202.01	203.89	205.17	204.88	205.01	201.5
209.54	207.22	206.32	209.72	209.83	205.87	210.52	207.47	204.19	208.19	207.91	208.75	208.28	208.55	207.7	208.75	207.51	206.73	206.85	208.8	206.79	207.47	208.39	207.49	208.19	207.74	206.9	207.47	206.36	209.14	208.8	207.31	209.11	208.21	210.47	206.63	208.82	206.74	207.62	208.81	206.09	208.83	208.07	209.34	207.91	206.71	206.52	209.13	209.12	207.53
212.17	209.67	212.04	211.34	212.61	209.34	213.94	211.14	209.39	212.17	210.06	210.63	209.65	211.92	211.32	211.75	213.65	213.28	212.75	212.81	212.55	213.29	211.35	210.01	210.26	211.06	210.87	210.56	210.52	210.16	213.55	210.64	210.82	211.68	211.52	212.76	209.86	210.85	211.8	211.11	212.21	213.91	211.17	209.91	211.11	211.52	210.32	211.31	209.04	211
204.43	207.07	207.62	207.46	202.17	205.51	204.28	206.35	207.27	204.99	206.84	206.53	205.47	206.68	206.99	202.35	205.62	207.7	207.27	204.26	207.72	205.48	202.85	205.89	206.53	204.87	207.26	205.55	204.65	205.47	208.16	205.66	207.4	205.89	206.64	205.91	205.17	203.33	205.54	206.51	204.64	205.77	205.17	204.51	207.07	206.99	205.27	203.49	203.54	207.18
207.71	208.33	208.87	207.73	209.77	209.5	209.66	208.62	206.14	210.43	209.54	209.03	208.79	208.64	210.02	208.14	210.2	209.61	205.4	210.32	209.54	206.47	208.85	208.18	207.89	208.24	209.64	208.95	206.86	210.4	210.65	210.66	209.76	207.71	206.79	207.45	208.2	205.47	205.94	207.99	209.7	208.98	208.74	209.32	210.56	208.41	209.07	209.55	210.86	208.44
197.67	199.75	198.94	200.74	199.61	199.4	198.66	199.52	199.85	200.24	199.11	198.43	198.77	198.79	200.07	200.19	200.18	199.48	199.18	198.37	199.34	199.49	200.57	201.92	199.06	200.84	198	200.32	199.73	200.12	199.5	200.74	199.51	201.24	199.94	200.23	199.92	199.88	198.03	197.09	201.29	201.17	198.05	200.75	201.46	198.53	199.4	199.54	199.41	198.88
217.28	216.33	215.03	216.73	214.92	215.18	220.59	215.98	217.03	215.91	219.76	215.74	218.02	216.64	217.04	213.95	215.98	217.86	217.3	217.51	217.26	215.85	215.81	218.21	217.74	215.14	217.19	218.82	215.86	214.95	216.52	216.23	220.27	217.43	216.7	218.65	214.42	216.4	217.08	219.73	218.09	215.88	216.55	215.39	216.87	215.97	215.98	217.86	218.97	219.22
204.12	205.09	202.83	202.55	203.69	203.33	204.02	203.48	204.87	201.59	204.34	201.76	204.02	203.82	204.31	204.19	203.73	204.66	204.3	202.99	203.8	202.62	203.99	200.78	203.75	202.17	202.48	205.81	201.16	205.57	204.13	203.9	204.65	200.29	203.74	204.52	202.89	204.18	204.57	206.45	205.22	206.34	202.96	202.83	203.57	204.8	204.84	204.18	203.47	205.51
206.91	206.53	207.7	207.99	205.45	207.25	207.06	207	207.2	205.9	208.87	208.99	208.51	206.83	206.23	210.05	208.34	205.02	208.27	207.7	207.76	207.63	209.89	207.38	207.08	206.62	205.92	207.84	208.68	205.47	208.34	207.05	209.95	207.24	209.04	208.89	208.76	207.65	207.26	207.58	207.35	207.35	206.97	209.82	206.77	204.62	208.39	207.16	208.82	209.59
205.66	206.9	208.74	208.81	206.95	206.97	207.43	206.92	208.55	207.2	206.86	208.77	209.14	206.46	208.74	208.65	209.32	208.79	209.97	208.17	209.45	208.47	207.88	207.37	207.93	207.96	208.39	207.17	205.18	205.05	206.9	208.03	208.44	207.26	209.23	208.04	204.97	207.07	205.99	208.97	208.53	208.95	207.87	207.73	208.21	206.28	204.55	207.22	206.77	206.28
210.16	211.72	210.09	211.5	211.33	210.88	213.05	210.61	209.49	208.88	212.28	211.31	211.59	210.53	209.69	208.5	209.64	211.79	207.5	208.81	209.71	209.89	210.18	209.19	210.23	210.43	209.33	208.31	209.68	210.68	208.34	210.1	209.71	211.37	211.17	209.6	210.29	209.27	208.55	205.95	210.91	209.7	208.02	211.45	210.51	207.06	210.55	209.13	209.8	209.71
215.46	217.56	217.62	218.47	219.11	219.28	217.53	218.22	216.93	219.71	217.55	216.67	219.35	217.9	217.66	214.91	217.01	216.58	217.81	216.08	215.34	218.11	218.55	216.4	214.79	217.51	215.83	217.17	216.93	217.05	216.97	216.57	214.96	214.82	217.91	216.21	215.87	216.34	216.4	218.62	216.34	217.55	217.66	217.85	219.76	214.17	215.76	217.53	215.96	216.78
209.32	208	211.07	208.32	211.14	209.83	211.24	207.98	208.8	209.01	210.32	211.14	207.78	208.79	210.06	210.77	208.72	210.7	207.23	208.52	209.38	209.8	210.11	208.22	210.43	207.37	208.63	208.74	210.38	207.9	208.74	211.05	209.31	209.49	208.04	211.08	208.03	210.57	208.46	210.08	207.49	209.22	209.31	205.51	210.01	209.52	208.16	209.2	211.2	210.28
208.17	208.24	208.86	205.89	208.27	206.35	208.8	205.93	207.01	206.02	209.14	208.59	205.43	206.95	208.24	206.68	208.17	207.02	208.05	209.39	207.87	205.57	206.88	210.81	209.45	206.39	207.5	206.84	206.75	207.69	207.18	207.6	206	209.15	208.82	210.69	205.74	207.34	211.36	208.77	208.45	207.51	209.66	208.31	208.18	209.8	208.54	208.38	208.54	208.02
208.82	210.44	208.32	210.08	208.16	207.37	207.02	209.67	208.66	206.79	209.26	209.53	206.96	211.52	209.47	207.59	209.37	207.24	209.35	209.98	207.02	207.54	207.66	207.32	208.57	208.9	208.39	209.81	212.38	210.04	206.69	210.81	209.39	208.98	210.17	208.52	209.41	208.8	208.22	207.38	208.1	205.67	209.56	211.47	206.19	207.81	207.89	206.4	209.31	209.14
209.13	207.92	205.28	205.85	209.61	206.97	208.84	206.33	206.91	208.46	205.75	208.28	206.71	206.02	207.06	205.52	204.84	208.19	208.35	209.14	206.65	205.9	207.82	206.56	206.16	208.51	206.72	208.4	207.62	209.08	207.77	207.89	208.32	208.36	206.41	206.8	208.33	207.4	207.49	205.1	207.18	207.74	207.32	207.02	209.09	208.61	208.66	207.81	208.23	209.84
207.5	207.08	209.54	206.19	208.45	207.43	207.05	207.46	207.87	208.56	207.2	206.25	207.23	209.71	207.07	206.19	207.06	207.57	207.5	206.89	208.26	206.6	208.97	208.35	207.48	207.16	207.46	207.56	208.54	207.89	206.21	209.4	208.04	205.88	208.92	209.97	205.75	206.15	210.14	207.63	208.22	206.98	209.59	207.92	206.94	208.43	206.99	206.87	207.27	207.2
210.19	207.59	207.78	210.59	207.72	210.38	206.91	209.67	206.74	208.14	206.74	206.74	206.01	208.41	204.99	206.27	206.64	207.47	207.02	206.16	206.79	206.41	205.7	206.51	206.68	207.19	207.48	207.01	207.79	207.65	205.75	208.77	208.22	207.9	207.79	207.21	207.52	209.52	207.75	206.23	208.4	207.84	208.56	207.52	205.49	207.03	207.96	207.1	209.41	206.83
196.3	193.95	192.99	196.4	196.51	194.32	197.25	194.44	195.75	196.2	194.76	195.62	196.63	195.33	195.8	194.89	194.46	197.07	196.93	194.38	195.02	194.98	193.17	195.32	194.82	193.87	196.27	198.06	196.47	196.05	195.82	193.75	195.51	196.2	195.99	194.01	195.48	194.12	196.17	196.6	194.43	192.71	194.42	196.39	195.41	194.89	194.11	196.4	193.64	193.72
215.29	217.2	217.21	218.31	217.17	217.14	218.43	219.05	216.92	219.21	216.96	217.97	221.32	217.88	218.97	215.56	218.03	216.76	219.09	215.36	218.06	218.58	217.09	221.03	217.49	218.13	216.57	216.95	218.67	218.44	215.25	217.37	215.28	214.85	218.97	217.58	217.5	217.13	219.24	218.68	216.08	217.19	217.52	215.64	216.49	216.9	219.88	217.46	217.35	216.67
213.01	211.83	212.32	211.26	213.42	212.82	212.55	214.22	211.49	215.21	212.68	211.84	211.11	211.96	210.35	212.6	215.22	212.87	213.77	212.78	212.69	212.39	212.36	212.25	212.17	213.14	212.02	212.75	213.67	213.25	211.97	213.34	211.88	212.39	211.81	212.72	211.97	212.11	211.7	210.09	212.26	212.67	210.5	212.62	214.36	215.89	213.55	210.4	210.95	211.2
217.19	216.6	216.24	215.88	214.34	217.02	217.79	216.52	215.28	219.29	216.79	218.73	216.24	219.86	216.36	215.08	217.79	217.03	220.58	216.11	217.26	216.26	217.58	216.72	214.31	217.9	216.53	215.53	218.45	217.56	216.72	214.1	218.56	217.14	218.14	218.19	219.48	216.06	217.85	214.62	218.46	217.16	216.45	216.05	216.51	215.61	215.92	215.1	217.06	216.02
208.36	207.16	212.36	208.2	212	211.22	210.47	210.68	211.51	211.66	208.85	212.16	210.74	209.88	212.15	212.21	213.52	211.87	211.11	214.22	211.53	212.16	212.6	212.19	210.06	210.74	211.7	210.53	212.04	211.22	213.44	211.81	211.7	213.41	214.93	212.86	211.93	213.31	212.18	211.06	211.51	213.54	210.4	213.07	215.04	211.4	210.25	213.95	212.22	207.35
210.96	209.19	209.91	211.38	212.87	212.15	211.74	210.08	210.65	210.97	209.09	210.02	212.99	213.93	212.14	212.59	212.83	212.24	211.82	212.1	209.71	211.86	209.69	209.84	210.51	212.8	211.27	209.69	211.94	213.4	212.06	211.58	211.58	213.63	211.89	210.82	215.04	210.78	210.75	213.24	210.75	212.81	211.68	210.71	210.93	213.1	210.53	211.12	211.12	214.5
213.38	210.25	209.08	210.24	214.01	208.24	211.54	210.02	212.68	210.73	211.02	210.81	210.28	211.23	211.51	211.54	210.41	212.74	212.61	211.22	211.02	211.89	213.35	209.96	212.79	213.42	210.5	211.87	213.03	210.37	212.72	212.15	210.64	212.4	210.46	212.82	210.06	213.58	210.23	212.14	210.16	211.04	209.36	211.4	211.47	209.95	211.84	213.86	210.58	211.09
210.61	210.19	208.28	207.24	208.38	209.14	208.22	210.16	210.26	209.13	210.09	208.8	209.9	210.14	209.35	209.12	208.67	209.75	208.72	209.62	209.87	208.04	208.47	210.08	211.3	209.91	209.99	208.31	209.17	207.24	209.04	208.11	211.2	210.94	208.25	210.71	210.71	210.24	209.59	210.16	209.49	210.54	209.11	213.17	212.14	209.16	209.72	209.89	209.53	208.54
214.54	212.31	213.55	212.95	212.31	213.13	212.28	213.85	212.58	214.21	215.4	211.6	212.8	215.77	211.74	215.48	213.11	214.09	215.92	214.55	213.86	212.09	214.52	214.17	213.84	212.16	215.53	214.53	213.2	214.49	211.55	212.64	211.7	214.48	215.1	211.91	215.04	211.93	212.17	214.6	213.39	214.85	211.54	215.21	211.81	212.11	213.8	214.98	213.22	213.65
217.95	217.21	219.09	220.16	218.04	219.52	219	217.75	217.35	216.26	217.98	218.62	217.05	217.25	215.3	217.17	218.99	218.85	220.05	217.91	218.67	220.44	219.26	217.38	216.36	218.6	221.69	216.99	219.13	218.04	217.39	218.46	217.73	218.58	216.9	218.84	217.45	215.42	215.16	217.39	216.92	217.1	217.61	220.27	217.42	217.74	219.57	216.41	217.8	217.28
207.34	205.82	206.92	203.85	205.95	205.42	209.43	207.54	206.18	207.34	205.05	205.3	203.47	205.8	206.78	207.02	207.79	204.33	205.32	208	205.45	205.39	206.57	207.15	207	206.2	205.27	205.51	205.14	205.06	205.29	204.69	204.88	207.64	205.51	206.8	208.14	205.78	206.71	206.7	204.62	206.29	205.22	206.26	206.58	206.48	203.72	207.1	206.72	204.68
202.87	202.99	204.93	205.36	205.84	203.5	200.76	203.41	200.99	204.65	204.19	203.37	205.24	204.59	205.26	203.15	201.9	204.32	203.27	202.81	204.83	203.21	202.65	203.05	202.32	204.39	203.88	204.44	205.49	203.32	203.73	204.75	200.26	204.1	205.7	202.26	202.91	201.43	202.81	204.11	204.37	203.72	202.67	203.4	202.35	203.39	202.21	204.69	202.96	203.05
198.81	197.8	200.32	197.61	198.7	198.86	199.57	198.82	199.34	197.89	199.07	199.8	198.15	201.09	199.84	200.66	200.76	201.51	198.27	199	200.14	198.79	199.91	200.51	199.17	199.73	200.49	199.38	200.72	198.98	201.14	199.83	199.87	197.42	200.65	200.59	199.37	198.77	199.12	200.61	196.85	200.08	199.25	200.51	200.35	199.64	196.65	198.3	201.06	198.18
199.35	198.84	200.28	199.1	200.38	200.29	201.6	198.74	199.17	197.63	198.56	197.46	202.26	196.84	198.62	201.01	196.86	199.04	197.37	198.72	201.17	198.93	202.21	200.46	200.14	198.75	197.51	198.93	199.48	199.15	198.16	199.54	201.67	199.57	200	200.68	200.05	201.85	199.26	198.72	199.98	200.06	200.02	203.11	200.33	196.66	200.82	198.81	199.19	199.46
208.64	204.63	204.29	206.52	206.9	205.97	207.17	206.75	207.21	205.86	204.37	205.38	207.54	207.93	207.03	204.48	204.63	207.05	205.32	206.32	208.06	206.85	206.63	208.15	207.73	205.74	205.69	205.72	205.9	207.48	204.91	208.35	204.78	207.48	205.18	207.96	205.98	205.21	205.48	206.15	206.68	205.77	206.62	209.26	209.31	206.92	206.49	204.06	208.59	205.86
209.99	208.75	208.45	207.8	208.29	208.96	207.96	208.14	208.71	206.23	207.5	207.12	207.45	207.57	207.74	210.83	208.01	209.28	206.93	207.34	207.05	208.36	210.97	209.69	207.79	209.6	210.67	207.86	207.89	208.66	207.83	210.93	209.97	208.72	209.81	206.13	209.32	209.9	210.16	210.04	210.41	208.84	208.63	210.21	209.37	207.78	208.44	207.44	209.13	207.26
201.39	201.44	203.68	202.52	203.21	202.23	202.05	202.11	203.4	204.08	203.71	202.96	201.57	202.14	202	202.91	201.11	203.89	200.5	202.87	203.48	204.06	197.54	202.37	202.12	203.86	204	202.41	203.13	200.38	202.88	201.59	203.67	202.24	205.55	199.85	201.95	203.99	200.65	202.75	204.73	204.19	203.76	202.78	200.18	202.81	203.3	201.46	202.53	203.5
203.73	205	203.91	203.98	203.02	203.55	204.69	200.46	203.94	205.54	204.25	200.8	202.78	202.45	201.74	202.92	204.09	203.64	203.74	204.17	202.05	203.12	204.76	202.92	203.11	201.39	203.63	202.63	204.1	203.33	202.59	204.18	202.07	203.8	204.42	202.15	204.14	203.71	202.53	200.08	203.85	202.26	201.91	201.82	201.68	202.05	201.99	204.44	202.44	203.34
198.22	198.84	196.89	196.43	197.75	199.36	197.49	199.13	197.58	196.68	197.46	199.3	198.55	197.37	198.32	199.48	198.77	199.28	200.9	199.1	197.41	199.24	196.32	197.04	197.31	194.97	198.11	200.45	198.74	195.32	199.26	198.88	199.26	198.12	198.32	199.56	197.47	197.81	197.73	195.23	199.1	196.64	197.31	198.57	199.74	198.83	197.94	199.92	199.1	196
211.99	209.39	213.1	211.24	213.11	211.02	213.03	210.93	210.92	212.17	211.91	213.09	210.57	212.45	210.68	210.07	209.86	210.46	210.39	212.23	212.87	212.91	211.19	212.64	210.86	212.54	210.81	211.81	212.47	209.76	213.32	211.03	212.27	213.28	210	212.37	210.52	210.23	210.17	211.74	213.35	214.53	211.42	211.2	213.2	212.03	212.12	212.75	210.23	210.68
216.15	217.99	216.8	216.4	214.3	217.55	219.71	217.83	215.69	217.26	216.41	218.28	217.08	219.97	216.42	216.05	216.32	217.63	216.77	218.22	216.76	218.39	217.67	217.09	217.86	214.89	217.69	218.43	217.76	217.82	219.42	218.17	214.83	218.11	215.94	216.02	216.86	219.77	216.32	217.91	218.81	216.83	218.13	219.3	218.73	221.09	218.15	216.1	216.03	214.12
207.48	205.39	204.53	205.45	208.25	206.42	205.79	207.88	206.8	204.75	207.64	208.64	207.93	205.92	206.44	204.05	206.94	207.31	206.61	205.51	204.77	206.25	207.52	206.25	205.86	207.43	208.12	206.31	203.71	207.53	206.05	206.88	206.44	206.99	204.59	205.26	207.49	207.1	205.39	205.35	207.67	206.28	205.64	205.98	207.17	208.59	206.97	207.97	205.36	205.77
209.06	208.66	207.67	210.51	210.86	209.73	209.2	210.59	206.06	208.44	207.76	208.62	210.63	210.01	205.68	209.35	208.1	207.05	209.48	209.69	208.8	210.58	209.56	205.88	208.73	208.1	208.55	208.6	210.32	208.69	209.2	208.3	208.4	208.12	208.11	209.76	208.74	207.34	207.89	209.07	207.65	210.14	208.81	210.45	209.17	207.94	208.91	206.55	207.51	209.12
218.75	217.1	218.4	218.29	218.53	216.48	218.13	218.79	219.92	218.24	216.56	217.54	217.18	218.48	217.39	216.94	216.34	218.32	219.76	218.81	217.8	216.87	218.23	217.71	217.18	216.63	220.16	217.46	217.4	216.83	219.66	217.5	218.54	217.23	218.27	217.36	217.79	217.79	217.89	219.56	219.2	216.02	218.2	218.42	216.55	216.69	218.62	216.68	219.3	219.03
196.5	194.96	193.89	194.29	194.69	195.66	195.7	196.78	194.17	192.57	195.43	194.87	195.58	193.43	196.81	198.43	195.8	197.26	192.79	195.31	195.71	196.03	194.82	196.07	197.19	196.01	195.63	193.57	193.42	193.89	197.51	192.1	194.58	195.77	193.1	193.6	196.47	195.14	195.16	194.96	196.53	194.59	193.82	192.83	193.67	196.07	196.12	196.79	195.09	194.9
207.25	209.1	211.64	209.25	208.96	208.92	208.58	206.22	210.33	208.97	208.52	208	207.57	207.01	209.69	208.47	207.88	208.27	208.11	209.38	208.78	208.24	209.59	208.79	209.41	208.56	208.97	207.99	209.42	209.2	208.01	208.92	209.09	207.1	210.14	208.14	208.22	209.83	208.63	207.45	208.1	206.95	208.52	207.8	208.37	208.21	208.91	208.53	210.85	208.57
201.25	202.49	198.45	200.02	197.95	200.55	197.93	199.66	199.24	197.89	199.91	201.56	201.15	201.84	200.09	199.32	201.16	199.06	200.72	199.64	198.62	200.43	200.35	197.12	199.69	198.54	197.79	200.37	198.38	200.58	199.73	199.13	200.88	198.84	197.84	198.65	199.41	198.96	198.74	201.07	199.17	199.58	199.94	199.37	200.21	198.38	200.74	202.18	200.47	198.86
207.82	208.05	208.06	207.56	210.71	207.96	207.21	207.83	207.53	206.13	208.07	210.52	206.2	208.74	208.49	210.03	209.34	207.34	206.96	207.26	207.57	206.66	208.06	207.56	209.24	209.47	209.26	208.87	207.54	208.34	205.85	206.97	208.77	208.27	208	208.19	208.69	207.34	206.13	207.66	207.58	209.58	204.76	208.81	205.88	206.99	204.36	208.89	208.7	208.64
200.53	198.31	196.96	198.75	199.63	197.33	199.47	198.74	199.63	200.09	199.68	198.15	197.58	197.4	198.7	199.22	199.13	198.12	197.3	200.11	198.98	199.29	197.68	200.34	198.71	198.68	197.52	198.63	199.51	195.9	198.46	198.92	199.42	196.63	198.57	200.3	199.73	199.17	200.59	195.07	198.83	200.89	196.63	201.24	196.67	197.05	199.23	199.45	199.75	200.16
202.56	204.15	205.19	203	204.74	205.74	202.38	205.29	201.8	205.31	204.96	204.91	201.15	203.48	206.92	205.01	205.35	203.73	203.8	201.56	203.21	206.09	202.34	203.39	201.73	203.98	203.73	206.65	205.48	202.2	204.35	203.82	204.4	202.97	203.45	203.28	203.43	205.97	203.77	206.31	203.47	202.3	202.78	205.62	205.64	204.19	203.14	204.54	202.24	202.82
207.75	207.66	206.58	205.73	207.09	208.65	208.08	206.54	209.73	206.66	206.27	204.46	209.05	209.36	207.63	207.13	207.21	209.23	211.84	207.52	208.14	209.38	206.12	206.29	206.83	207.23	209.58	208.17	205.87	208.44	207.85	204.81	208.06	209.11	209.79	209.28	209.28	207.02	206.89	207.57	209.23	210.52	207.91	206.68	207.02	207.34	205.15	207.69	207.19	209.14
213.27	213.96	212.85	212.85	212.89	212.34	213.19	215.45	212.41	213.73	213.54	211.92	211.26	211.92	214.62	215.39	212.85	214.46	215.57	213.86	213.62	212.97	215.85	210.71	213.74	213.41	214.62	213.51	213.14	215.47	213.46	214.37	213.55	212.84	214.65	213.03	212.94	213.6	216.1	212.73	214.64	213.3	212.26	213.58	213.09	214.27	213.79	211.9	213.73	213.61
211.71	212.04	213.41	212.73	213.35	213.71	212.13	211.98	212.89	210.16	212.45	212.65	213.52	211.93	209.43	211.05	215.69	211.45	213.04	213.06	211.7	210.86	212.76	214.5	213.25	214.62	213.21	212.67	212.74	212.97	211.33	212.08	211	210.96	212.06	213.39	210.99	209.71	213.29	213.38	212.35	210.98	213.35	210.67	209.81	211.26	211.92	212.65	212.44	214.43
203.16	204.49	202.97	202.58	200.06	201.09	200.79	202.89	201.57	199.48	203.69	202.66	203.87	202.43	202.84	201.5	201.31	201.49	204.16	202.6	204.84	203.74	200.9	201.77	201.63	201.63	202.19	202.83	203.52	202.9	204.55	204	203.17	201.57	203.2	202.65	203.63	202.16	203.61	203.32	201.22	202.33	202.87	200.03	204.57	201.57	203.77	201.64	204.11	202.73
208.99	207.21	208.81	207.69	209.73	209.87	209.61	207.45	209.42	207.55	208.34	208.57	207.18	208.64	209.19	208.3	208.66	210.4	209.18	210.66	209.21	208.13	208.68	208.63	205.63	206.92	207.74	208.39	209.03	209.15	208.3	209.56	208.85	210.04	208.33	207.7	208.42	210.03	208.25	207.37	210.23	207.26	207.73	207.25	206.88	205.68	207.21	208.61	208.55	208.32
208.05	209.02	208.52	210.86	208.36	209.34	210.86	211.31	208.87	206.44	212.38	211.09	208.57	206.78	210.44	209.38	210.67	210.69	209.67	208.09	208.75	208.66	208.53	209.95	210.4	209.42	209.78	207.67	209.48	206.9	208.86	208.68	210.2	208.99	211.32	207.87	210.31	209.17	207.83	208.13	208.93	208.9	208.8	209.95	208.32	208.8	208.85	210.04	208.71	209.48
205.39	207.28	210.23	205.22	204.85	204.37	205.12	207.19	207.88	202.23	205	207.07	206.13	206.7	204.52	205.98	206.9	205.36	205.09	206.6	207.89	207.46	205.5	206.97	205.97	205.06	205.84	206.61	207.51	207.07	203.82	206.77	206.73	206.27	204.6	206.61	208.82	205.58	207.88	207.14	206.27	206.67	208.24	206.78	206.84	205.07	207.36	207.34	208.41	207.65
209.56	209	208.74	207.37	208.21	208.05	209.1	209.81	210.69	209.32	208.53	209.69	208.13	207.74	209.61	208.34	208.69	210.5	209.64	210.43	208.72	208.65	209.4	209.15	209.62	209.92	209.57	208.42	207.31	208.2	207.59	207.95	210.86	207.99	207.23	209.95	208.98	210.31	209.07	208.89	210.09	210.41	208.35	209.16	209.79	209.22	207.46	207.33	208.1	207.5
204.91	201.77	201.38	203.8	203.51	204.95	204.29	204.38	202.41	204.55	202.48	202.16	205.23	202.44	204.89	201.7	205.31	202.79	201.28	203.24	204.66	204.79	203.9	201.71	203.86	201.15	203.82	205.2	201.66	202.26	205.01	205.96	204.92	202.96	203.95	204.58	202.59	204.05	203.9	200.6	204.32	204.55	204.22	203.23	203.76	203.78	203.23	206.42	205.31	203.05
214.07	209.89	212.57	210.82	213.77	214.92	215.53	210.49	211.27	213.11	212.81	212.49	214.64	213.68	212.76	214.16	212.76	211.81	212.12	212.05	213.02	211.04	210.58	212.9	211.93	214.8	213.09	212.4	212.76	211.38	213.59	213.87	214.95	211.43	211.13	211.25	210.03	209.9	211.87	209.71	211.34	211.25	212.4	212.15	213.72	214.44	212.26	210.91	212.67	214.3
218.3	220.2	217.98	218.31	216.32	218.22	215.52	216.07	218.9	217.14	215.9	217.95	217.66	218.06	216.8	216.56	216.69	216.69	216.8	217.45	215.31	215.22	218.12	219.76	221.15	216.25	216.38	217.11	216.14	218.76	217.76	215.9	216.86	217.33	215.45	216.16	217.34	217.02	217.66	215.53	218.27	215.58	216.38	215.06	218.51	215.77	216.42	216.53	216.79	216.27
202.36	201.57	203.51	203.64	204.7	202.8	204.68	203.25	204.18	203.38	204.5	205.91	204.27	204.73	199.87	204.78	201.82	203.18	202.15	202.57	202.27	201.33	202.98	202.9	203.49	205.04	204.31	205.15	204.44	204.79	204.08	202.07	203.65	202.06	203.94	202.56	203.34	201.92	202.18	201.87	202.01	204.34	203.14	203.05	206.88	204.77	204.75	203.43	202.03	204.89
208.15	209.09	210.08	209.37	207.67	208.96	209.04	208.81	208.24	209.49	210.28	209.81	209.14	207.82	206.87	211.24	207.67	206.99	207.72	208.47	204.67	208.96	209.69	207.59	211.9	208.1	208.54	207.09	209.75	210.16	209.77	209.64	207.85	207.52	205.87	209	210.08	212.13	207.91	210.1	207.93	209.71	210.23	210.24	209.5	210.01	207.19	207.76	209.42	206.77
198.57	198.6	198.93	199.17	199.95	198.81	201.2	198.24	197.63	202.24	199.24	200.17	199.66	201.99	201.21	199.81	197.52	197.33	201.07	200.25	200.97	200.11	198.62	199.12	200.29	199.78	200.16	198.44	200.14	199.66	199.91	198.93	199.91	199.03	197.9	199.79	202.09	198.07	199.35	199.55	200.17	198.28	200.67	200.72	202.76	199.4	199.81	198.3	202.6	197.69
209.15	209.6	209.67	209.19	211.58	207.14	207.96	204.62	208.15	209.03	206.25	208.13	209.56	210.22	209.1	209.22	208.76	207.68	209.61	210.17	209.74	208.92	208.18	210.9	211.04	208.49	209	207.38	209.63	210.29	207.68	208.37	209.75	210.52	209.78	208.1	209.25	209.22	211.02	208.23	205.05	207.41	210.27	207.42	210.79	209.18	211.26	206.82	209.66	208.57
203.8	204.55	203.63	205	202.74	204.98	206.18	205.64	204.94	205.24	203.78	204.15	204.89	206.89	204.48	207.32	205.04	208.04	204.36	206.02	204.3	203.76	205.04	205.2	204.37	203.7	202.25	205.87	204.81	203.34	206.28	203.98	204.81	206.21	207.86	204.49	204.56	206	205.01	205.25	204.07	205.72	205.81	202.51	204.7	205.49	203.86	204.98	206.39	205.82
210.1	211.37	209.55	211.16	209.9	209.91	208.48	210.85	208.36	212.14	208.53	211.86	210.78	210.08	207.88	210.69	209.5	210.24	210.75	208.59	211.61	212.06	209.04	208.93	207.49	208.55	208.13	211.44	207.36	210.17	208.82	210.19	208.41	207.09	209.67	208.8	209.49	208.82	208.35	211.73	208.26	209.66	206.34	210.48	209.92	206.67	210.51	212.32	209.76	210.04
197.21	199.71	199.35	196.74	199.41	199.89	199.06	199.28	201.84	197.76	199.5	198.88	198.05	199.3	199.08	198.3	201.04	199.8	197.8	200	200.48	198.98	200.61	199.23	199.4	200.78	199.33	200.05	199.98	199.65	199.91	199.17	199.75	197.53	199.03	198.48	198.04	199.65	200.14	198.73	199.52	200.56	196.84	200.23	198.63	199.22	198.63	198.67	201.27	199.4
206.16	210.24	209.91	207.54	209.23	208.61	207.96	207.99	207.2	209.49	208.36	207.3	209.31	208.91	208.6	207.97	209.63	207.26	209.12	210.22	208.15	211.48	208.13	210.3	209.29	206.71	209.07	210.75	207.47	209.41	209.11	207.32	206.87	207.97	206.62	207.92	209.08	208.74	208.57	206.52	209.12	210.53	205.96	208.9	208.61	210.27	209.84	208.87	209.37	208.09
208.22	206.87	208.57	208.09	207	207.25	207.05	209.31	207.51	209.97	207.93	208.25	209.52	205.65	208.88	208.77	208.34	207.41	204.52	208.7	209.29	206.18	207.14	209.4	207.93	207.51	206.44	207.91	208.9	206.42	206.76	209.32	209.14	205.83	209.39	205.98	208.18	206.83	207.35	206.36	207.32	206.09	206.67	208.92	206.18	205.73	205.95	206.1	207.77	206.33
209.09	207.71	208.7	210.4	206.65	208.6	206.05	207.18	205	207.05	208.11	205.61	205.91	207.57	209.51	206.91	204.98	207	208.39	210.62	208.51	209.12	207.94	207.78	207.8	206.76	208.5	208.63	206.21	207.24	207.2	209.13	209.53	207.81	208.66	207.51	209.81	205.31	209.24	208.18	206.18	208.62	207.82	210.11	207.6	205.7	206.35	207.38	206.43	206.4
203.3	204.88	202.13	202	203.97	203.14	202.55	203.11	203.87	204.53	204.14	202.9	202.36	202.95	203.93	204.01	203.27	204.59	203.01	203.47	199.75	204.05	201.95	204.33	205.32	203.04	204.59	207.26	204.06	203.64	204.24	203.05	203.5	205.14	205.18	202.46	202.18	204.44	201.28	202.24	203.25	202.53	203.98	202.13	201.46	203.46	205.05	204.19	204.44	204.78
195.24	200.77	200.67	200.08	201.47	198.36	197.72	200.8	200.55	200.77	199.36	199.61	199.89	199.54	199.3	198.99	199.14	199.66	197.79	200.78	199.38	197.63	199.89	200.62	197.35	198.38	197.82	196.73	199.39	199.47	198.74	200.86	202.22	199.64	200.9	199.94	197.21	200.18	199.03	199.92	199.88	200.34	200.77	197.24	201.47	200.07	200.5	198.72	200.47	200.24
212.01	209.38	214.82	214.09	210.1	213.69	211.63	210.68	212.08	212.89	209.6	213.4	211.39	211.15	210.68	211.12	209.55	212.56	212.06	212.99	214.47	214.12	211.49	211.61	212.74	211.88	211.54	210.23	209.83	210.21	211.14	211.84	213.06	211	211.07	213.15	209.23	209.98	214.76	208.37	212.01	208.81	211.32	211.65	210.67	210.93	210.13	209.83	211.64	212.92
207.46	208.24	207.14	209.03	207.6	206.65	209.06	207.81	207.82	206.31	209.81	207.59	204.63	205.98	206.56	206.31	203.26	207.04	207.89	207.33	208.77	207.04	207.62	212.46	209.21	207.58	207.6	207.38	209.13	206.79	208.12	207.43	205.76	207.88	209.59	208.82	207.94	206.7	208.07	206.92	210.1	207.44	208.25	209.54	207.78	207.86	207.99	207.7	206.58	210.68
211.47	212.57	213.3	211.87	216.41	209.66	211.84	215.37	212.72	212.47	212.06	211.82	213.48	212.99	212.51	212.43	215.18	215.1	211.94	212.78	212.91	213.66	213.9	213.32	212.37	210.8	215.51	213.18	212.54	213.21	213.16	212.58	213.26	214.7	212.07	214.19	212.56	213.85	214.36	212.24	214.64	213.31	212.42	211.6	214.63	213.27	213.76	213.17	211.95	212.84
211.31	210.73	212.51	211.2	214.52	211.49	210.48	211.98	211.44	211.49	210.14	213.88	210.29	209.63	211.81	210.9	210.68	212.93	214.13	211.9	211.08	211.87	211.1	213.24	211.41	210.14	211.27	209.47	210.71	213.05	209.11	211.24	210.37	211.5	210.93	210.91	211.41	213.33	211.68	210.89	210.23	211.5	210.69	213.76	209.1	212.11	212.03	210.2	210.67	211.04
203.47	204.88	204.22	202.53	206.01	205.11	205.87	204.17	204.72	204.35	201.57	202.24	202.8	202.06	203.01	204.31	202.51	200.9	203.36	203.79	202.87	205.27	203.82	202.67	205.1	202.55	202.58	205.76	203.51	203.41	203.72	203.14	206.6	203.43	204.5	203.78	202.42	205.09	205.02	202.51	205.56	202.42	202.19	203.53	203.37	202.57	204.36	203.18	201.98	202.7
196.72	198.77	199.99	197.22	198.54	198.46	197.63	198.75	197.02	199.03	196.11	197.3	198.35	198.19	197.17	196.86	199.21	194.51	196.46	197.27	198.98	197.41	200.62	199.81	199.46	197.55	195.42	201.6	200.76	196.94	197.78	198.88	197.7	197.41	200.18	199.36	197.61	198.45	198.82	199.53	197.93	196.82	199.12	198.11	196.37	198.98	195.51	199.53	195.71	198.14
212.46	214.58	215.53	215.74	214.97	213.99	212.24	211.59	213.82	215.27	214.23	215.62	214.17	213.9	214.51	214.65	213.19	214.72	212.42	215.12	215.71	215.09	213.44	213.42	212.85	215.3	212.5	216.09	213.7	211.8	213.06	214.09	214.44	211.64	212.36	216.3	214.27	213.93	214.77	211.84	211.96	213.88	214.24	214.42	212.41	213.19	213.62	215.19	212.78	213.36
208.57	210.01	205.5	207.07	208.34	207.89	210.32	207.86	208.94	207.91	207.95	208.35	207.62	211.07	207.37	208.7	208.09	211.07	209.25	206.14	208.25	208.11	208.46	209.05	207.32	210.07	208.29	210.76	208.92	208.71	207.82	209.54	208.7	211.49	206.5	207.9	211	210.26	209.2	207.58	212.27	208.42	209.08	210.63	208.94	209.59	209.67	211.46	207.62	210.15
206.06	207.05	206.95	205.74	206.14	207.71	204.18	206.27	204.27	208.02	205.94	208.58	205.56	205.7	206.37	206.25	205.59	207.12	205.49	204.63	206.78	207.4	207.16	205.6	204.69	207.71	207.69	207.34	207.04	206.62	206.79	207.02	207.63	206.55	207.7	205.8	205.97	204.74	205.66	206.97	207.01	204.93	209.24	207.05	207.86	204.33	205.33	206.94	206.7	205.42
201.34	201.91	201.48	202.55	204.39	203.57	203.41	200.65	201.53	201.13	203.38	202.63	202.6	202.98	202.06	203.21	205.53	202.12	203.21	203.15	204.06	203.97	202.23	202.12	203.11	202.46	204.24	203.1	203.29	203.16	203.04	202.65	202.3	202.67	201.43	203.32	203.96	203.82	203.09	202.28	204.27	202.85	201.63	205.2	201.18	202.54	203.12	202.6	201.57	201.28
207.07	206.71	205.84	206.27	206.93	206.6	205.53	204.71	205.76	205.3	206.27	204.45	205.79	204.01	203.65	205.99	206.52	205.94	205.91	205.94	206.3	205.17	206.14	207.79	205.66	207.04	206.61	204.87	206.17	207.1	204.12	204.62	206.19	205.67	205.15	205.21	204.83	208.02	208.47	206.75	205.89	207.67	208.44	204.55	206.17	205.3	203.64	205.55	207.39	206.81
216.21	215.51	217.03	216.25	215.21	217.35	214.78	217.32	215.22	218.88	217.25	216.62	215.6	214.72	215.66	217.25	217.2	215.7	217.27	217.65	217.36	215.06	214.13	214.42	217.65	216.68	219.28	217.84	217.11	215.92	217.14	218.42	219.14	215.79	217.84	219.97	217.23	215.94	216.8	217.02	215.96	218.02	216.86	216.38	217.92	218.34	218.09	217.16	215.85	216.33
203.94	202.75	205.07	203.27	202.44	202.14	201.22	201.46	202.53	200.75	202.01	202.11	204.74	203.99	201.77	202.43	201.84	203.49	203.7	201.3	203.8	203.08	203.58	203.11	202.96	201.97	203.03	203.09	201.96	202.03	202.53	204.21	200.49	202.14	203.96	202.8	201.46	199.54	201.02	204.77	203.45	202.11	202.08	201.08	201.6	203.06	204.69	201.01	202.64	201.54
211.83	210.62	211.29	210.08	215.23	212.05	212.77	211.34	211.24	211.3	212.87	210.65	212.76	212.16	211.57	210.6	211.94	211.98	210.77	213.04	211.09	211.43	211.8	211.19	211.31	212.68	210.96	212.75	212.6	210.83	212.12	212.15	211.92	213.18	211.74	212.43	213.16	212.46	210.31	213.34	213.18	213.25	210.91	210.67	213.41	211.02	209.04	211.5	213.57	210.14
199.88	198.22	199.98	200.36	198.95	200.75	201.15	200.41	200.99	199.32	198.82	200.73	202.41	201.01	199.92	201.8	199.96	199.19	199.15	203.23	199.44	201.08	200.99	197.86	199.94	200.14	199.53	199.01	198.72	199.11	201.09	200.2	200.38	199.84	199.02	199.31	199.41	199.84	201.36	198.91	201.96	198.69	197.02	198.65	199.14	199.77	201.11	198.1	201.57	201.04
209.67	209.05	208.94	209.75	208.39	209.06	210.02	207.1	205.25	210.47	207.87	207.64	209.13	210.65	209.71	208.42	209.79	210.59	209.15	209.97	209.59	209.08	210.1	209.17	207.31	210.76	208.42	209.68	208.47	208.75	208.41	208.31	208.15	210.38	208.84	206.97	208.6	207.87	210.23	209.71	208.61	208.26	209.73	209.22	209.78	208.58	211.31	207.88	211.04	210.4
213.92	214.55	212.75	211.8	212.59	210.35	212.8	212.28	211.87	212.85	214.02	212.19	211.66	211.97	211.15	212.49	211.29	216.06	213.53	212.43	214.54	212.79	214.81	212.83	215.49	212.42	212.05	213.4	213.33	212.73	213.29	211.99	215.11	212.62	213.62	212.83	211.81	214.99	211.76	211.65	211.61	212.6	213.09	213.71	212.23	212.65	214.19	212.16	212.49	214.09
218.88	218.61	217.8	217.04	216.13	213.6	216.59	216.49	217.58	219.17	214.62	216.18	221.73	215.91	218.09	217.87	215.96	216.66	216.53	216.56	216.72	215.48	219.45	218.05	215.98	215.82	216.59	216.55	216.51	214.38	216.24	218.88	215.52	217.79	214.86	216.65	215.25	214.93	215.6	217.5	217.57	218.03	216	216.61	215.24	218.79	217.45	216.12	218.44	215.31
213.69	212.2	213.19	210.57	211.92	210.86	211.17	211.35	213.18	210.13	214.26	211.99	213.58	212.93	210.56	211.83	210.27	211.95	211.45	211.5	213.63	210.24	209.11	212.46	210.37	213.72	211.69	211.21	211.59	210.06	212.65	212.63	209.76	213.27	212.95	211.87	211.81	211.33	210.25	209.95	209.77	212.71	212.15	210.96	212.86	212.09	211	209.83	212.26	213.73
203.22	205.2	202.13	202.98	203.01	202.7	203.62	204.43	205.37	204.07	203.87	201.59	204.24	205.15	204.01	203.16	202.43	205.65	205.45	204.61	204.61	201.88	203.31	203.87	202.93	204.1	202.95	204.37	206.23	205.21	201.14	203.71	204.49	204.7	203.4	199.76	201.56	205.12	203.12	202.79	202.02	203.89	203.69	203.71	204.06	203.86	201.45	202.36	204.34	204.12
210.59	212	212.98	212.83	214.01	211.02	210.15	211.62	213.43	213.7	211.55	210.83	211.81	213.38	212.94	212.55	212.7	211.73	212.79	213.75	211.96	213.89	212.82	211.84	211.79	210.01	212.05	212.33	211.38	211.14	212.13	211.21	211.46	210.86	212.41	210.09	212.13	211.74	210.19	211.89	210.83	210.29	212.57	211.46	212.68	210.95	211.81	210.41	211.34	212.5
210.29	209.25	207.07	208.46	209.32	211.69	206.34	209.47	211.28	210.71	209.83	211.52	208.43	208.23	208.83	209.45	207.67	209.52	208.61	207.79	209.92	209.3	207.12	209.65	208.72	206.23	209.62	209.36	209.18	208.63	209.6	208.42	209.94	209.12	210.15	206.78	209.11	210.22	209.94	208.43	207.92	209.8	210.29	209.46	210.2	210.41	206.56	210.12	208.45	208.47
218.73	218.64	215.73	218.15	217.39	216.76	218.22	218.03	220.02	218.11	216.66	218.66	218.9	215.96	218.02	218.2	216.92	216.62	216.23	217.84	218.05	218.55	217.49	219.61	216.43	218.75	219.4	217.2	216.25	216.26	217.29	216.91	218.53	217.84	216.79	219.7	217.89	217.54	216.92	216.4	214.7	217.55	216.23	217.35	215.97	216.95	217.24	217.33	216.49	213.77
210.98	211.7	211.17	212.24	212.41	210.59	210.61	212.34	210.03	211.24	211.86	211.63	213.57	213.52	212.05	211.17	210.22	214.39	212.5	213.26	211.47	212.29	212.33	209	212.47	208.82	212.35	211.44	214.65	210.55	211.16	212.24	211.14	211.61	211.34	211.62	211.32	210.61	209.54	209.41	211.96	210.49	210.12	209.49	210.84	212.42	210.15	211.5	211.36	210.7
200.18	199.67	198.16	199.22	200.44	199.95	198.32	198.5	198.71	198.18	197.71	199.11	199.16	202.09	199.3	200.12	201.42	199.49	199.8	197.94	198.08	197.81	197.91	199.64	198.8	199.83	198.33	197.21	201.68	201.46	199.57	199.61	198.73	198.88	199.09	197.81	198.59	198.3	200.76	199.42	199.13	200.01	200.21	199.69	200.88	200.46	200.48	200.61	199.71	197.78
200.06	200.29	199.92	201.35	202.23	201.56	200.39	200.21	199.79	200.31	200.05	201.85	202.16	201.05	199.86	201.09	201.91	202.24	202.11	202.34	200.11	199.54	201.73	201.33	198.92	199.58	202.17	200.84	201.23	200.67	200.42	199.37	199.9	199.03	198.53	200.36	200.61	200.63	201.12	201.19	200.94	202.66	200.53	200.17	199.74	202.1	201.17	200.27	199.14	199.12
202.27	205.46	203.25	203.76	204.2	204.6	206.54	202.07	204.76	205.36	206	202.2	205.16	205.4	203.86	202.47	204.95	204.34	203.42	205.7	203.73	204.84	201.39	204.84	201.82	206.03	204.34	203.6	201.92	202.77	200.75	205.49	201.18	206.21	202.53	203.42	205.01	205.62	204.15	204.5	204.33	202.48	205.14	203.71	202.58	205.5	204.18	201.96	203.07	204.65
206.21	205.07	207.34	205.64	205.2	204.28	206.2	205.21	209	205.83	205.55	206.42	205.83	206.82	205.12	207.18	205.02	203.18	206.81	208.25	205.32	205.99	208.05	205.93	209.23	207.68	203.33	204.98	208.04	204.62	205.98	204.33	205.24	203.23	204.24	204.72	205.98	204.24	203.68	205.42	205.74	205.53	205.71	204.59	206.75	203.12	205.37	203.64	208.01	206.6
213.21	212.55	211.85	213.66	212.6	211.06	211.62	213.22	210.72	211.38	212.25	211.06	212.17	213.22	211.03	211.36	212.75	210.98	213.51	209.12	212.38	212.92	211.82	211.9	212.62	213.54	213.04	211	210.34	211.41	210.94	212.6	213	209.9	214.03	211.72	213.59	211.7	213.21	212.23	213.2	211.67	211.32	211.43	213.39	211.04	212.2	211.69	211.59	211.72
211.64	210.5	212.88	211.75	213.11	212.29	211.29	209.38	209.75	210.98	212.5	210.88	210.39	212.03	211.82	213.82	212.02	211.81	210.03	211.81	212.35	211.8	211.07	212.79	210.65	212.8	213.29	211.65	211.32	211.79	212.89	211.68	210.82	212.83	212.08	212.26	211.94	210.43	211.62	213.21	212.02	212.75	211.07	212.53	213.86	213.67	211.55	212.51	210.55	210.31
209.25	209.32	210.6	210.51	209.97	210.34	208.92	209.82	210.89	207.81	207.66	209.44	209.95	209.13	208.25	210.27	207.7	211.22	212.31	206.24	209.81	209.84	209.2	209.56	207.81	209.93	209.53	209.6	207.91	209.65	210.4	210.25	209.18	207.38	208.46	210.51	208.86	207.84	207.38	209.63	210.71	210.25	210.88	209.53	211.43	208.44	209.37	210.16	210.66	209.39
211.49	212.64	210.66	210.27	211.08	212.36	214.27	212.65	212.92	211.43	212.85	212.66	214.96	213.21	211.84	214.9	213.35	214.15	213.16	213.91	211.27	211.34	211.03	210.86	211.55	213.95	211.03	210.91	211.04	210.52	212.89	210.84	209.73	214.75	212.67	212.75	211.46	213.43	212.27	209.69	212.34	212.7	214.14	211.85	212.26	214.84	211.95	211.04	213.21	213.63
206.77	207.47	203.86	208.46	208.31	208.09	206.79	208.33	207.45	207.31	210.45	206.24	210.45	208.89	208.42	205.6	209.95	211.13	210.53	208.94	208.31	211.48	208.1	207.99	210	206.01	209.55	207.86	211.23	208.39	207.02	209.51	208.4	208.01	207.92	207.35	208.37	208.13	209.11	210.61	210.46	210.33	207.51	209.7	209.84	207.35	210.73	208.15	208.01	209.04
205.62	206.38	204.23	204.68	205.51	204.53	206.96	208.2	205.29	205.98	206.28	203.32	204.36	206.21	204.9	205.44	206.64	207.26	209.33	206.5	208.03	205.81	204.66	204.21	206.77	205.89	206.68	207.83	207.25	206.21	206.38	206.62	208	208.24	207.01	204.07	205.71	207.64	206.04	205.78	207.48	204.7	207.92	205.92	204.56	206.43	204.35	204.3	206.75	205.76
208.38	205.72	204.14	204.43	205.92	205.01	206.67	207.19	203.23	204.5	207.74	206.2	203.17	206.69	206.59	204.93	204.55	206.38	205.14	206.19	205.65	204.42	206.85	204.61	205.18	205.03	207.55	206.81	206.78	206.89	205.64	202.95	205.07	206.73	203.55	206.24	205.24	205.69	207.19	206.14	205.41	206.69	205.11	206.86	205.87	205.71	207.75	205.84	205.3	205.79
208.35	206.14	207.56	206.51	207.29	207.02	207.09	204.78	208.44	207.46	207.82	206.05	210.16	208.09	205.07	208	207.3	206.99	208.33	208.8	206.18	207.17	205.78	207.51	205.71	207.5	208.42	208.81	206.96	206.5	205.84	207.98	206.73	206.14	207.51	208.02	205.88	208.43	205.21	207.77	207.49	207.36	207.39	207.1	209.91	206.41	205.05	207.27	208.96	210.28
209.11	205.97	208.84	210.94	209.5	210.74	207.56	209.56	211.09	211.36	208.91	210.61	208.21	208.16	209.2	206.59	208.86	210.66	211.22	208.26	212.64	207.27	207.76	210.65	209.4	207.72	209.7	209.17	210.29	209.63	209.34	208.56	210.18	208.98	210.49	208.8	210.56	210.93	209.04	210.28	208.58	211.79	209.2	209.71	208.47	207.98	210.25	210.2	208.42	209.31
204	204.44	205.14	204.91	204.9	203.17	201.32	204.56	204.34	203.14	203.32	203.62	202.83	201.82	205.33	204.67	203.81	206.96	202.18	204.95	205.28	202.34	203.8	206.69	203.05	203.98	202.24	203.54	204.86	205.96	204.81	205.94	203.49	204.34	202.43	204.07	202.77	201.45	203.43	202.29	203.96	203.61	201.55	203.12	206.34	202.48	203.81	203.28	206.11	204.54
193.65	194.91	193.93	192.95	192.7	194.19	194.74	192.08	193.73	195.05	194.02	195.33	194.4	194.54	195.11	198.13	195.98	194.03	195.08	194.98	193.84	194.56	193.91	195.01	193.15	195.15	193.36	195.45	191.57	192.63	193.45	192.64	196	195.36	195.23	194.41	193.38	193.06	195.33	196.95	193.08	192.32	194.13	193.58	191.96	195.56	191.03	195.76	194.99	197.38
212.66	219.08	217.19	217.96	216.4	218.32	216.32	215.48	219.77	216.81	217.32	218.64	218.73	217.9	215.51	214.89	217.89	217.14	216.37	217.33	216.3	216.92	216.18	217.4	217.56	218.29	218.61	216.65	213.84	215.59	215.93	214.86	215.14	216.67	216.36	217.94	219.45	215.58	218.98	217.68	216.68	218.23	216.36	215.95	217.81	217.6	217.01	218.53	219.9	218.26
204.54	202.03	204.82	205.71	203.22	203.03	203.74	202.48	205.18	203.11	203.82	202.67	204.2	203.76	205.25	202.66	203.14	203.88	204.64	201.4	202.94	203.86	204.43	200.57	205.45	205.27	204.51	202.75	205.37	205.42	203.9	203.83	203.9	205	203	205.13	201.37	203.27	205.11	202.1	200.83	204.43	205.28	202.86	203.61	202.15	205.74	203.88	203.27	203.02
211.31	212.35	211.49	210.46	214.04	212.19	210.86	211.07	212.59	210.54	210.97	209.73	211.19	208.38	210.42	211.78	210.91	212.09	212.08	214.88	209.74	213	210.33	215.59	211.75	211.6	211.85	211.24	212.67	212.81	213.85	210.88	211.39	210.42	210.93	211.21	213.27	212.27	214.09	211.72	211.75	209.29	211.44	210.46	211.08	211.65	210.01	211.42	210.05	212.71
207.36	205.15	203.94	204.3	206	208.44	204.79	207.53	206.07	206.46	206.89	205.67	204.87	205.45	206.58	207.43	205.54	207.57	208.07	204.03	206.74	206.56	206.74	208.05	206.51	204.32	206.61	208.26	207.72	205.85	206.07	207.67	206.62	206.48	206.05	203.74	205.97	204.34	205.72	206.55	205.79	206.47	205.64	206.63	206	204.74	207.26	205.5	206.24	206.25
210.32	210.46	210.01	211.89	213.86	211.89	212.12	211.3	212.19	210.3	210.42	209.73	210.89	211.83	210.22	214.02	210.93	212.83	213.18	211.27	212.57	212.52	211.67	211.24	211.4	213.28	213.38	211.06	212.29	209.99	210.86	207.78	209.4	211.1	211.76	211.94	209.52	212.67	210.44	211.71	211.78	212.71	210.42	213.61	211.08	211.52	212.87	210.17	210.85	212.11
207.08	205.14	206.7	202.11	207.26	206.2	206.05	207.67	205.12	206.58	206.28	208.22	204.8	208.37	207.16	207.88	205.91	205.37	207.69	205.75	207.03	204.6	208.58	206.18	205.34	203.84	208.1	205.88	207.62	205.44	206.89	208.25	206.94	207.62	206.23	207.69	206.24	207.3	207.67	205.55	205.85	207.75	208.12	205.71	203.97	207.22	207.81	204.82	207.2	204.47
213.85	212.46	211.75	211.92	210.94	211.18	211.75	212.56	213.49	210.32	212.69	213.09	214.31	213.79	211.43	210.27	211.07	211.7	213.58	213.28	215.36	215.87	211.25	211.91	213.01	210.23	212.33	211	212.52	212.98	212.93	212.62	211.29	211.83	212.49	211.03	215.79	211.69	211.11	211.21	212.33	210.68	213.28	211.01	213.54	212.03	212.5	211.79	212.44	213
208.73	207.44	206.71	207.36	204.92	209.44	206.67	205.67	206.59	206.42	208.02	209.04	206.5	207.02	209.4	208.36	207	206.59	206.73	208.92	207.27	208.47	209.45	209.37	206.69	206.89	209.62	207.83	206.9	207.56	210.46	209.36	205.3	207.21	208.22	205.41	208.16	207.69	206.82	207.95	207.8	209.45	207.92	206.51	206.35	206.42	208.57	206.5	207.18	205.86
211.03	207.25	210.35	210.02	207.48	208.5	209.06	209.38	210.46	210.74	208.98	209.3	211.3	209.12	208.51	209.61	209.65	208.55	208.63	208.08	205.97	207.97	208.37	210.68	207.78	209.39	210	211.85	211.86	209.81	207.68	209.35	209.7	210.95	206.27	211.92	210.34	209.6	210.04	207.76	210.02	211.12	210.27	209.14	209.28	211.78	211.61	209.41	211.53	209.38
213.23	213.73	212.94	211.13	215.43	215.04	213.03	212.6	215.23	210.46	214.17	213.39	212.82	212.85	213.19	212.19	210.84	212.3	213.83	212.43	212.43	211.93	213.45	212.82	210.93	211.25	212.89	211.35	213.5	212.99	211.53	212.1	215.58	213.52	214.03	213.7	213.82	212.24	213.32	211.66	210.71	213.27	212.21	214.23	211.84	211.81	213.74	214.03	212.01	215.54
192.49	194.21	194.91	193.8	193.17	196.94	193.84	194.73	193.72	193.37	193.53	194.87	192.9	194.62	194.11	193.86	193.65	192.67	193.11	192.84	192.51	193.82	194.38	193.32	194	195.57	194.93	198.4	195.62	195.07	193.6	195.17	192.67	192.59	193.01	193.11	192.89	194.54	196.61	196.21	192.38	192.61	192.92	194.15	195.5	193.84	194.66	195.38	193.93	193.34
212.77	212.9	209.73	213.37	214.69	210.89	210.26	212.91	213.21	211.16	212.58	214.38	213.02	212.62	213.08	213.54	211.6	211.97	212.25	212.65	209.96	214.21	212.46	214.5	213.47	210.94	212.37	212.99	212	212.94	212.34	214.52	211.27	213.68	215.36	211.67	212.06	212.11	215.07	212.51	211.86	211.01	213.44	212.29	212.1	211.4	214.89	213.09	214.07	211.64
212.63	209.86	211.51	214.05	210.25	210.62	213.29	210.69	212.97	211.27	212.22	212.27	210.76	212.38	212.67	213.26	213.69	210.91	212.15	212.16	214.7	211.39	211.4	213.59	211.76	211.5	211.48	212.77	210.53	213.04	209.59	212.72	211.21	211.63	212.42	210.08	211.82	211.97	210.87	209.36	212.5	213.45	210.99	213.39	213.06	210.13	211.52	211.69	212.17	212.07
209.39	210.8	206.22	210.18	205.85	209.84	209.58	207.75	207.35	208.84	208.98	206.99	209.62	211.37	207.38	208.34	205.69	207.7	209.01	208.23	209.9	210.94	207.33	209.04	208.14	207.64	208.97	207.39	210.27	209.76	208.44	207.57	209.97	207.12	206.74	209.77	208.33	210.39	210.32	209.48	209.65	209.36	209.16	209.68	209.72	209.31	207.74	207.52	209.56	207.55
208.19	206.95	207.86	206.14	207.61	206.19	208.37	207.18	207.81	207.42	207.01	207.68	207.61	205.7	207.57	207.76	209.67	206.79	207.41	208.09	208.72	209.09	206.86	205.67	209.17	208.92	210.34	208.77	205.73	207.85	208.57	205.85	207.68	208.84	206.55	207.81	207.38	205.89	207.92	208.23	209.27	205.68	207.08	205.88	209.09	207.42	206.54	208.37	207.59	207.7
201.37	201.55	200.33	204.07	201.75	203.27	201.85	203.65	206.6	203.98	199.91	203.5	202.83	203.96	201.3	201.95	203.64	202.64	203.36	202.8	202.38	202.45	202.01	201.28	202.32	203.98	200.73	203.88	202.7	203.12	201.45	201.71	202.09	201.74	204.84	204.55	202.59	202.59	200.68	202.08	201.17	201.24	204.66	204.22	201.51	201.89	203.38	204.28	201.08	200.96
211.82	210.97	212.71	211.36	214.21	213.46	212.59	212.3	211.42	211.35	212.86	212.64	214.01	213.21	212.06	212.86	212.43	212.14	212.05	211.48	211.49	212.18	210.9	210.57	213.2	211.49	214.06	212.74	211.63	212.6	210.6	210.5	212.24	212.1	210.94	212.56	210.41	212.3	212.62	214.01	211.1	212.25	209.83	210.92	212.22	213.01	212.21	210.92	211.85	210.49
210.84	208.87	207.93	210.62	207.32	208.04	210.48	209.07	209.64	206.83	206.65	208.85	210.34	207.74	207.48	208.9	210.39	207.88	207.7	209.94	207.3	207.37	207.34	207.01	209.05	210.37	209.68	209.6	207.5	209.37	207.12	209.3	209.22	209.84	206.79	209.65	207.02	208.46	211	209.08	208.81	208.77	210.31	208.1	207.22	209.06	206.71	207.62	207.69	209.74
209.91	207.43	206.94	207.12	207.6	207.91	208.97	210.18	207.23	210.54	208.71	206.49	208.41	208.96	208.02	208.55	207.76	209.35	207.5	209.32	208.08	209.13	208.95	210.21	207.87	207.52	209.05	207.8	208.73	208.38	207.66	207.82	206.38	206.66	207.31	211.42	205.75	210.02	209.62	208.91	204.6	207.27	208.81	206.7	208.31	207.92	206.88	208.83	207.66	208.97
207.6	206.69	206.46	206.3	206.14	207.85	208.67	205.5	205.28	209.14	204.1	206.95	208.72	207.09	208.26	206.5	208.95	203.42	208.12	206.72	207.12	207.79	208.37	209.32	207.65	208.55	208.18	205.95	209.65	208.18	206.5	205.63	207.53	207.58	209.35	207.48	207.78	208.28	204.71	207.2	208.58	206.82	207.35	206.42	207.66	206.96	207.31	207.23	207.24	207.97
207.36	209.28	206.29	207.09	204.04	209.03	206.27	207.47	208.96	206.21	207.87	208.51	207.6	207.28	207.28	208.09	208.97	210	208.17	206.94	207.97	209.24	205.73	207.19	208.02	206.18	206.13	208.05	208.32	209.17	208.05	208.61	206.24	209.22	206.7	209.21	206.96	209.33	207.21	206.59	208.13	208.44	207.24	208.06	207.82	207.35	207.04	206.87	207.32	204.46
210.01	212.41	212.58	211.66	212.48	211.13	211.78	210.62	211.26	212.4	210.11	212.28	213.41	211.7	210.87	210.32	213.22	212.73	213.67	210.72	211.26	210.38	208.89	211.45	214.29	210.76	211.16	211.94	213.39	211.17	212.58	213.56	209.38	213.31	211.14	209.79	212.55	209.78	211.96	212.5	209.92	210.58	213.6	209.87	212.72	210.66	212.83	212.75	208.73	212.68
207.32	207.52	208.39	207.71	208.52	209.16	209.61	208.06	207.92	206.91	207.09	207.71	207.73	207.76	207.26	207.5	207.34	207.77	206.94	206.31	208.67	207.07	209.97	207.12	207.01	209.38	205.98	206.68	209.48	207.76	207.61	207.18	207.98	209.18	206.69	206.83	207.24	208.47	208.68	209.2	208.4	207.51	208.83	207.38	207.23	207.04	210.5	208.75	206.7	208.89
215.11	215.2	217.02	218.74	218.71	216.4	218.29	218.95	216.9	216.08	217.27	217.05	216.8	217.68	217.25	217.62	218.11	214.93	217.2	218.06	215.76	215.8	217.64	215.33	218.14	218.42	217.13	218.02	217.48	218.18	216.8	217.25	217.32	215.88	216.52	218.86	215.84	219.09	215.89	215.7	218.18	221.07	216.19	215.47	217.39	218.77	217.3	217	217.08	216.84
213.85	213.04	210.25	214.29	215.18	216.55	213.97	216.18	213.84	213.08	212.54	213.16	211.78	212.07	214.69	215.89	214.67	213.77	213.28	214.93	212.26	213.1	211.79	215.26	211.2	213.13	213.88	213.97	215.06	213.79	212.31	217.56	213.71	216.37	213.31	213.37	212.42	213.39	215.72	215.3	212.93	215.62	214.71	215.89	213.29	215.13	213.56	210.35	215.58	215.17
205.44	203.71	204.13	204.62	203.22	203.29	202.62	203.75	202.7	203.43	202.94	202.74	203.6	202.31	205.66	202.15	202.05	205.18	201.8	205.34	201.82	202.29	203.69	203.94	206.01	203.92	203.35	202.86	204.69	206.19	204.64	203.33	200.92	203.71	201.55	203.08	203.83	202.82	205.4	203.51	205.62	201.91	202.77	204.24	202.2	201.93	203.59	206.04	206.16	204.61
217.86	216.34	215.21	214.3	218.19	219.03	217.29	218.03	215.5	218.26	214.86	215.63	216.52	219.08	215.79	216.39	218.35	217.97	218.48	214.29	216.16	217.12	218.35	216.27	216.96	215.84	216.69	219.64	217	216.34	216.6	216.1	216.58	217.64	217.28	217.99	217.43	217.91	217.1	219.23	215.97	217.88	217.74	218.5	215.71	215.07	219.14	217.75	217.44	218.37
217.36	216.92	216.72	216.82	218.41	218.12	216.83	219.9	216.47	215.62	216.1	216.45	216.25	215.12	216.22	216.16	216.16	217.79	216.67	218.15	218.66	217.9	216.55	216.19	217.83	219.12	216.16	216.56	217.52	219.66	215.75	218.04	216.02	217.77	216.71	215.27	216.46	215.56	216.43	215.75	218.34	217.48	216.72	216.9	217.51	216.94	214.31	214.24	215.6	216.93
205.08	207.17	208.76	209.59	208.87	209.73	208.95	209.57	207.68	207.5	208.83	210.86	211.66	209.45	207.86	209.34	207.37	208.85	209.9	210.84	210.34	208.79	210.95	211.31	208.18	207.28	207.49	208.71	210.09	209.37	208.29	209.72	207.53	208.22	208.35	208.99	207.76	210.46	209.44	207.81	210.5	209.74	208.53	209.09	206.64	207.41	209.27	208.44	209.58	207.19
210.03	211.73	213.87	211.36	210.59	212.82	211.48	209.66	208.93	210.7	211.6	212.71	209.99	212.31	211.66	212.79	210.61	212.24	211.94	209.24	212.26	214.36	211.29	210.96	210.06	211.57	210.45	214.55	211.78	210.51	210.99	213.53	210.74	212.73	210.75	212.59	211.28	209.15	212.03	213.21	212.1	212.39	211.56	211.4	212.1	212.79	209.12	211.83	211.96	211.92
205.88	204.82	204.04	202.94	202.41	203.27	202.63	206.08	204.8	204.54	205.84	202.78	202.35	204.62	202.2	203.69	204.47	202.89	204.37	205.46	201.71	204.05	204.96	205.92	204.1	205.79	202.71	202.36	205.14	205.53	204.23	204.05	204.72	201.71	204.25	202.87	205.05	202.9	202.73	202.16	205.02	204.9	202.98	201.86	201.33	206	203.93	201.91	204.55	203.39
197.55	198.7	200.31	199.06	200.1	200.74	198.84	198.81	200.52	199.01	199.88	200.13	198.37	198.36	201.34	198.26	199.61	196.76	198.35	199.97	200.24	200.14	199.38	200.51	200.43	201.16	197.63	198.03	199.91	197.74	200.9	199.14	199.55	199.67	198.16	200.66	198.93	200.2	199.73	199.27	201.25	199.24	198.32	200.39	198.99	200.07	197.26	199.47	196.77	198.03
194.47	192.17	193.37	195.24	193.36	194.57	193.82	194.89	193.69	193.7	195.04	194.08	196.12	192.73	194.6	193.87	193.97	195.38	193.73	193.7	194.46	192.58	193.7	195.82	196.33	193.28	195.4	196.41	196.27	194.59	191.92	196.37	194.38	193.12	194.14	192.64	192.73	196.04	192.56	197.46	192.85	193.2	196.27	194.01	194.76	194.79	195.19	194.18	195.54	194.91
212.21	213.44	211.74	212.09	213.06	211.01	213.26	213.47	213.24	212.23	214.97	213.67	214.62	213.79	213.35	211.54	211.55	213.28	212.99	212.4	212.48	212.49	212.5	210.08	212.44	213.46	213.06	214.1	211.39	212.42	213.36	213.46	214.84	214.86	212.49	213.08	213.72	212.2	211.41	211.88	210.63	213.43	211.94	213.21	212.74	214.39	212.51	213.82	212.74	213.8
[truncated: 150 more columns]
