# Supplementary material for: Genetic dissection of main and epistatic effects of QTL based on augmented triple test cross design
Source: PLoS One. 2017 Dec 14;12(12):e0189054. doi: 10.1371/journal.pone.0189054 (PMC5730204; doi:10.1371/journal.pone.0189054)
Supplement: S6 Supporting Information — (ZIP) [file pone.0189054.s006.zip › z1_600_0.5_5.csv]

208.53	210.75	207.09	211.66	208.6	209.42	206.3	208.33	207.81	206.6	204	208.42	208.08	209.65	210.17	210.67	209.41	206.27	206.66	207.4	205.77	209.42	210.5	209.75	208.3	205.69	208.29	211.75	210.07	208.13	212.67	213.38	206.62	204.62	208.81	208.6	209.64	208.49	206.95	207.35	208.56	209.76	205.69	209.14	208.13	206.9	208.19	203.84	205.04	207.55
197.7	199.3	196.56	201.64	200.35	196.48	200.38	199.34	200.64	201.45	198.37	199.93	199.42	200.49	197.68	198.44	202.16	198.55	199.36	198.85	198.24	199.71	198.01	202.38	199.37	202.62	201.3	199.09	197.91	201.99	197.65	200.32	200.1	199.88	198.61	198.34	199.48	198.03	201.23	197.7	199.85	201.05	201.35	203.07	200.56	200.86	200.29	197.45	198.79	198.29
202.93	203.83	203.67	205.36	201.35	203.35	201.7	202.14	202.25	202.75	204.31	202.58	202.48	202.37	202.32	201.33	204.59	201.33	200.4	204.72	202.52	203.02	204.2	203.02	205.83	202.71	204.44	201.75	202.77	207.72	203.19	203.21	201.05	204.43	203.8	204.44	202.1	205.8	205.84	204.09	203.79	205.31	202.35	203.64	204.18	203.58	203.9	201.35	205.09	203.69
219.24	215.75	219.42	214.01	217.21	215.72	218.87	217.61	220.01	214.64	218.43	216.99	217.31	216.31	218.68	219.4	216.14	215.73	217.17	215.92	214.32	215.63	215.34	216.69	217.67	215.54	216.72	218.85	219.43	216.17	214.95	216.53	217.06	218.79	216.03	214.74	216.67	218.24	216.71	214.84	213.61	217.21	215.25	216.35	213.74	216.54	219.6	214.97	217.91	219.48
210.86	212.91	211.24	212.58	211.28	212.56	209.31	210.2	211.06	209.61	213.4	210.56	208.43	215.63	212.58	211.62	213.62	213.05	211.09	210.97	209.68	213.65	213.73	209.76	210.64	207.31	213.47	215.13	211.78	214.61	212.54	208.85	212.61	210.68	208.95	212.64	211.9	214.11	211.95	215.66	208.62	213.89	212.53	211.77	210.88	211.37	212.59	214.18	208.84	212.38
219.51	216.09	217.87	221.87	218.26	219.77	215.37	214.87	215.99	218.89	218.66	218.17	216.13	217.41	217.64	217.28	217.36	216.1	218.98	214.89	215.82	217.93	220	215.79	218.16	218.4	215.12	218.16	217.24	217.54	217.9	215.77	218.69	217.85	220.43	214.51	218.31	216.34	219.23	219.07	218.17	218.62	217.26	216.81	217.41	217.08	215.58	219.7	218.1	219.49
210.56	207.27	209.39	212.57	205.25	207.46	210.74	211.04	209.14	210.53	207.2	209.17	207.24	204.77	208.77	210.51	210.25	207.99	206.68	210.89	210.69	207.2	210.91	208.88	206.19	207.86	209.03	211.94	210.23	210.97	207.07	213.55	208.98	207.13	209.56	208.33	210.02	207.23	210.28	208.39	209.32	207.37	208.98	207.5	206.96	206.86	208.41	212.33	207.94	209.2
202.21	203.87	205.14	203.3	202.08	202.66	202.46	203.07	202.93	202.74	205.54	201.02	204.82	207.01	203.63	205.14	203.96	204.11	203.11	200.16	203.22	201.42	204.88	200.42	205.29	205.36	204.25	203.35	205	202.05	203.45	206.13	203.61	203.61	201.87	199.47	205.85	202.97	202.49	201.08	204.93	203.31	202.45	201.77	203.15	205.79	204.31	204.7	204.66	203.59
206.59	211.03	210.01	207.74	210.53	211.34	207.6	212.16	207.73	209.37	209.99	208.62	213.16	207.84	211.34	206.9	209.46	205.91	208.9	209.3	208.23	206.81	208.49	208.9	209.18	211.39	208.45	207.26	210.26	209.2	208.99	206.33	207.08	208.7	209.02	206.78	204.45	208.89	209.8	207.6	209.08	208.41	210.8	208.94	210.63	210.23	207.11	209.98	208.72	210.1
210.48	210.19	208.71	207.86	211.44	211.02	209.24	208.57	210.98	208.98	209.78	207.81	211.7	208.17	208.88	211.87	209.05	208.98	207.83	209.44	211.5	207.8	208.65	210.18	211.06	209.98	212.08	208.49	208.59	207.76	213.87	209.9	210.98	209.18	210.3	210.1	212.54	209.56	211.6	210.15	208.37	211.29	211.02	212.98	209.33	211.51	210.12	209.17	211.09	205.71
200.85	200.92	201.99	198.82	202.46	200.12	198.98	199.84	201.34	198.59	199.44	202.23	201.55	198.72	200.07	202.21	201.74	200.93	200.13	203.03	201.17	202.13	200.05	204.35	200.9	202.59	195.67	204.48	200.51	202.89	202.2	198.42	196.42	200.75	198.93	202.08	197.74	199.44	198.73	196.37	196	199.61	198.07	196.61	201.45	200.4	198.47	198.78	199.04	202.19
217.05	215.99	217.13	218.7	216.58	219.54	216.32	217.61	216.05	217.5	216.07	214.65	217.1	217.08	215.17	217.85	220.75	215.76	215.77	216.31	214.82	218.35	219.66	214.12	216.44	217.92	215.01	215.48	216.01	216.19	219.77	220.49	217.58	220.91	214.79	216.61	219	219.03	217.54	218.48	218.04	216.1	214.49	216.11	217.88	219.47	215.51	218.49	214.81	218.63
207.4	211.77	207.34	207.22	207.91	211.35	209.62	206.43	206.94	211.12	210.83	208.99	207.08	210.45	207.13	208.54	204.91	208.69	211.54	208.49	206.99	206.89	207.97	210.47	209.25	207.26	207.1	208.74	210.45	209.12	210.67	208.97	209.22	209.29	207.73	208.19	209.81	206.45	208.85	205.66	208.31	208.59	210.9	205.21	208.07	209.52	211.39	206.66	207.98	207.18
211.22	212.88	210.48	211.06	210.75	212.14	208.33	212.7	212.55	210.23	213.87	211.29	210.23	208.16	211.38	213.78	213.27	212.69	213.84	208.84	211.92	213.56	210.87	211.93	210.68	208.8	211.42	212	214.77	213.88	211.4	211.3	209.15	212.63	209.92	212.11	215.95	212	215.11	213.59	212.53	210.13	214.99	209.43	214.12	213.09	210.79	211.47	214.41	212.41
194.01	193.4	194.99	196.04	190.46	191.52	196.14	194.16	199.39	196.43	192.89	193.59	195.02	195.89	197.88	192.29	194.14	195.21	195.65	194.93	193.36	191.98	193.36	193.23	197.6	193.47	193.26	195.57	197.14	193.99	195.88	194.21	195.28	194.68	191.19	197.43	194.55	191.88	196.75	192.21	194.71	195.21	194.26	194.45	194.6	192.57	196.26	195.39	193.34	195.01
206.31	210.45	204.6	205.36	203.9	206.12	204.4	204.56	206.72	205.25	206.6	205.18	204.83	209.4	202.38	205.71	205.51	207.64	206.52	205.64	208.38	208.12	209.14	209.12	207.73	205.96	202.88	208.29	207.94	206.24	208.28	207.66	207.51	206.56	206.7	206.36	207.36	206.36	204.46	207.34	206.84	208.95	205.99	208.06	207.53	205.83	205.19	204.09	207.54	206.77
211.45	210.14	214.26	211.29	208.33	212.96	210.57	208.83	209.79	210.52	207.8	212.59	209.56	208.95	210.25	210.55	211.66	212.57	209.12	208.83	206.72	207.92	207.61	209.35	209.01	209.93	209.89	207.45	210.32	212.9	211.24	207.51	212.68	208.81	209.52	210.01	212.38	209.99	209.5	210.51	207.51	209.03	209.87	210.12	209.88	209.45	213.27	206.29	207.96	209.3
199.87	201.63	199.02	202.46	199.64	203.43	199.76	200.46	200.51	199.78	202.91	201.26	198.08	202.15	197.61	198.84	201.16	197.15	196.6	198	200.71	201.31	200.64	200.6	196.46	198.14	198.2	204.05	198.28	198.44	202.3	198.92	198.62	198.35	199.48	199.29	200.58	199.84	196.48	198.89	198.05	198.24	198.61	200.64	201.07	197.78	196.8	198.73	202.17	197.22
208.65	207.58	207.53	209.61	206.66	205.95	208.88	205.53	205.55	208.13	208.02	208.62	209.29	207.09	208.46	205.96	208.8	206.1	208.67	210.75	205.43	206.07	206.97	206.49	206.88	208.98	211.31	209.43	209.16	207.76	209.04	206.32	206.06	206.98	208.1	209.08	207.52	204.84	207.22	205.48	206.4	205.86	211.71	207.45	207.02	208.71	203.69	207.62	207.93	207.98
196.52	200.48	195.75	199.11	201.05	197.53	196.76	198.89	201.32	195.33	197.05	199.55	197.05	198.06	200.38	196.96	196.81	197.46	197.1	198.97	195.38	198.23	197.82	196.3	193.51	198.13	196.22	196.56	195.35	198.19	194.42	197.81	198.62	198.84	195.34	196.1	197.17	197.53	200.58	195.02	198.99	197.77	200.9	198.24	200.22	196.11	200.03	198.36	199.17	196.98
211.63	212.92	210.01	212.85	212.17	210.36	210.61	211	211.19	214.48	210.88	210.02	211.9	211.44	209.85	210.23	208.13	209.31	212.21	210.1	211.18	210.26	212.7	211.06	214	212.75	211.1	212.07	210.52	211.95	210.96	213.71	212	212.46	210.41	210.92	211.47	212.11	213.52	209.94	213.8	208.97	213.16	211.88	211.25	211.25	211.4	212.23	211.52	210.77
217.78	212.7	210.54	215.64	212	211.78	211.3	213.56	213.24	211.27	214.9	213.72	213.67	213.22	210.02	209.56	213.28	215.88	210.21	212.02	210.49	212.37	213.55	210.75	209.75	212.99	213.75	211.96	211.05	210.22	210.06	212.06	213.57	210.95	210.24	214.02	212.67	212.64	211.21	213.89	213	210.98	209.06	211.64	212.36	211.7	212.56	212.25	213.23	213.09
213.02	214.02	210.49	211.02	211.4	214.64	213.76	217.14	211.44	214.4	212.79	215.13	213.15	213.24	213.4	211.23	218.26	212.06	211.87	214.53	213.87	214.05	211.37	211.76	212.57	214.5	215.89	215.11	212.38	212.52	214.3	209.91	212.23	209.85	211.07	214.5	211.97	210.54	213.16	216.34	213.62	212.73	213.83	215.07	213.24	209.15	216.03	212.16	214.06	216.27
207.89	208.68	205.89	207.88	206.47	205.59	208.52	206.86	205.3	209.42	208.56	209.74	210.97	210.32	205.68	207.61	206.66	207.88	207.1	206.41	206.02	207.61	209.04	206.14	206.78	201.38	203.27	202.9	207.74	205.22	206.26	208.42	205.12	209.76	205.43	207.53	208.75	207.6	208.45	206.49	208.61	206.53	210.5	206.65	208.33	208.79	210.3	209.32	205.54	207.27
212.26	213.79	213.34	215.62	212.36	212.26	214.28	214.08	214.4	212.87	212.2	212.01	212.65	212.79	214.57	214.32	212.67	212.47	214.36	212.32	213.88	215.01	213.63	213.85	212.55	207.51	213.32	211.64	213.51	213.18	212.63	213.88	215.04	211.17	212.75	213.38	213.41	211.03	212.93	213.18	215.19	212.57	212.55	213.55	210.74	211.63	215.78	212.32	212.66	215.08
199.83	199.95	200.41	201.49	200.07	197.89	196.31	199.54	198.61	196.44	201.79	203.25	198.4	198.72	199.55	197.16	199.76	199.01	197.79	196.8	199.51	199.3	198.62	198.59	196.43	196.36	200.01	197.28	198.65	197.65	201.03	196.36	199.02	201.13	196.73	197.89	197.64	198.84	199.98	199.23	199.89	197.98	199.23	201.03	202.42	199.92	197.68	196.99	198.45	196.86
204.45	213.08	208.07	211.88	211.73	214.13	212.57	212.42	211.77	210.17	212.02	210.02	210.96	213.39	215.19	212.07	210.18	207.91	214.55	212.83	209.38	210.8	215.62	212.81	210.15	209.54	214.05	210.74	211.15	210.3	210.39	214.47	211.47	213.8	211.32	212.18	212.6	212.28	210.25	214.65	211.13	211.61	210.25	211.71	214.08	211.17	215.13	212.63	211.2	211.98
216.58	215.09	215.88	217.73	216.82	215.18	218.67	217.14	215.71	217.53	214.84	221.25	218.75	215.57	218.09	212.78	215.97	214.99	216.34	217.15	216.85	217.57	217.89	216.48	213.23	212.65	215.75	217.45	216.41	216.22	218.07	217.13	217.79	217.67	218.08	215.65	218.58	215.9	218.23	217	216.43	215.41	216.78	215.23	217.16	218.33	218.23	217.4	212.75	217.3
212.89	213.05	213.34	213.42	215.99	215.28	212.28	215.34	214.64	214.44	215.6	216.97	212.71	212.36	215.94	214.81	214.82	213.47	214.95	212.75	214.92	217.32	214.03	213.11	210.89	215.43	212.63	215.05	209.9	213.55	211.98	213.91	217.86	213.92	214.9	214.54	217.12	212.87	214.64	210.84	213.8	216.66	212.63	212.34	214.49	211.52	214.96	211.44	212.52	215.69
200.65	201.69	202.46	201.46	202.35	200.16	202.38	200.64	202.29	196.59	201.16	200.29	203.27	196.94	202.18	201.66	198.3	197.8	197.35	203.25	200.62	200.37	198.48	202.17	200.39	198.37	201.15	202.74	204.16	198.88	200.23	201.71	199.54	201.34	202.04	200.69	200.23	198.74	201.74	199.68	199.61	201.63	195.48	200.13	200.74	199.66	199.54	199.4	199.77	196.28
203.38	203.94	203	204.71	203.89	205.66	204.64	205.67	204.98	205.1	205.2	203.93	205.31	204.21	204.06	203.77	203.64	204.76	205.03	205.03	205.12	204.34	202.12	203.85	204.86	204.92	206.39	202.93	201.86	203.89	208.92	203.5	204.6	202.29	206.72	203.73	202.83	203.68	204.81	207.82	202.76	203.88	204.45	202.2	204.2	206.47	203.61	205.96	204.6	203.09
204.13	203.03	201.92	201.61	206.07	202.99	206.55	205.6	204.32	200.88	203.42	202.25	202.66	201.79	203.58	206.37	197.48	199.93	205.2	203.02	202.58	200.11	199.2	201.15	202.01	198.38	201.68	200.87	201.45	202.56	200.42	202.7	205.29	204.74	200.87	200.52	202.8	203.42	200.36	201.58	202.24	201.2	203.59	203.38	202.47	203.47	202.15	205.28	202.42	204.12
209.17	210.19	210.73	211.25	209.25	209.05	214.89	209.55	211.65	215.56	217.28	212.75	213.36	213.97	209.06	206.43	213.04	213.5	210.03	210.24	211.61	211.69	213.73	210.92	212.92	209.41	215.52	210.21	212.02	213.63	210.82	208.61	212.1	210.99	212.94	213.51	212.33	210.84	211.57	212.1	210.51	213.45	212.51	211.31	210.67	211.56	209.76	212.15	209.72	210.81
207.25	208.28	207.72	205.38	209.94	207.54	205.99	207.35	209.92	208.92	208.63	210.57	207.89	207.69	209.19	207.53	209.7	206.38	211.53	210.88	208.21	211.31	209.85	206.63	209.2	206.24	208.16	209.25	206.07	211.26	209.62	208.37	212.67	209.2	208.67	209.29	211.95	207.98	208.83	210.33	211.09	206.91	210.82	208.54	209.77	207.33	208.9	209.25	207.58	210.76
207.87	211.04	210.92	208.78	210.37	210.9	205.43	208.58	210.78	211.25	210.98	211.51	211.08	210	209.02	211.79	211.36	208.33	206.8	210.54	210.67	211.77	211.74	207.93	206.75	208.64	210.28	210.56	207.17	208.19	208.24	211.52	209.1	212.65	207.66	212.9	209.12	207.88	208.64	207.5	210.6	207.94	209.18	210.29	208.09	209.74	209.54	208.22	211.6	210.8
201.5	198.45	201.26	203.31	203.49	203.89	203.54	204.05	202.44	202.4	203.01	203.07	203.11	202.56	203.74	204.85	205	202.5	197.39	203.14	201.64	204.25	201.61	202.48	202.45	206.35	200.33	204.82	201.35	206.51	202.54	201.3	201.58	202.63	202.42	203.62	203.44	202.11	202.88	204.51	202.46	202.72	204.3	205.2	201.86	200.56	203.68	201.26	204.68	205.13
210.8	212.44	210.48	209.54	211.39	212.11	211.86	211.4	211.23	213.55	209.07	210.86	212.02	214.69	209.83	212.73	210.62	210.73	209.32	213.65	209.89	212.79	210.47	211.36	210.84	212.44	211.77	212.03	214.13	209.39	212.85	208.96	212.7	209.37	211.74	207.66	210.02	212.48	216.41	210.63	212.46	212.36	213.17	213.16	208.23	214.39	210.61	211.41	212.47	213.57
203.71	203.27	206.99	210.32	203.34	204.44	202.02	204.79	204.98	206.54	210.86	205.73	200.78	209.13	205.42	204.04	208.54	209.46	207.32	205.29	203.14	206.15	205.4	204.37	204.87	203.43	204.85	204.87	205.11	202.96	205.69	202.45	202.55	208.14	206.25	208.31	208.29	205.45	203.87	207.32	205.29	206.72	207.49	206.75	206.13	207.06	204.89	202.21	205.27	206.09
202.88	204.62	205.56	200.74	204.77	206.24	201.38	203.2	204.32	201.72	203.43	208.18	202.47	203.2	202.41	203.84	200.82	205.17	202.44	206.95	203	202.78	208.04	203.92	202.9	205.32	202.79	205.2	202.27	203.52	204.9	203.31	200.88	204.64	205.03	206.59	205.83	202.25	202.65	201.21	201.64	202.52	202.36	203.56	204.07	204.73	204.39	205.33	201.72	204.72
202.43	203.92	204.37	203.29	200.31	202.81	202.13	199.99	202.62	202.73	202.36	205.64	202.65	205.14	201.45	204.96	202.19	202.37	204.47	202.18	203.22	203.15	207.42	197.68	200.9	203.78	203.31	202.25	200.38	207.28	204.44	203.68	207.17	203.54	202.83	200.15	202.89	205.35	205.86	201.54	204.27	204.48	199.3	204.04	203.38	202.98	203.86	207.71	206.16	208.53
197.94	196.71	197.23	195.51	198.19	201.01	201.48	199.37	197.25	199.34	197.42	197.41	200.42	200.12	200.11	200.07	198.68	199.07	200.22	199.83	201.7	197.38	198.97	196.87	198.47	197.8	194.86	198.71	195.83	195.79	197.5	199.66	195.54	199.72	200.69	202.43	200.97	199.38	200.79	197.05	198.21	199.83	195.82	199.6	198.55	202.21	197.94	198.28	200.52	202.64
200.34	205.15	201.32	202	202.21	203.02	202.61	203.08	207.4	205.51	202.81	201.9	204.99	202.89	205.43	203.33	203.27	200.17	206.61	200.36	199.06	202.95	202.63	202.56	204.18	201.68	203.51	203.06	203.98	202.72	202.1	203.04	202.3	202.47	205.46	202.91	202.18	201.49	201.66	201.81	203.36	204.17	201.86	202.31	201.44	204.8	201.31	200.94	202.23	202.1
199	197.22	199.42	198.07	199.59	197.71	201.84	196.36	199.56	198.3	198.68	200.76	198.76	197.5	199.6	196.52	198.32	196.82	197.11	199.32	197.86	200.26	200.69	196.59	198.24	197.96	200.81	195.44	199.69	199.39	197.69	198.7	196.39	199.44	196.82	199.17	200.2	195.72	199.46	196.38	195.94	191.91	197.98	199.03	194.53	196.14	198.72	200.28	194.78	198.17
214.07	214.2	210.32	212.19	211.67	212.53	209.73	212.86	209.76	213.51	215.47	210.52	216.14	213.75	209.66	210.85	214.18	211.33	209.41	214.28	213.6	212.17	212.26	209.23	210.44	214.87	213.06	210.69	214.08	211.77	209.74	210.61	213.01	212.91	212.67	212.8	210.76	211.94	213.84	209.13	214.29	214.44	212.4	213.41	212.42	214.43	213.04	211.28	214.03	215.01
208.2	209.39	208.52	208.55	209.75	210.94	209.48	206.52	209.65	206.53	207.37	206.04	207.33	209.26	207.31	206.43	211.37	206.71	207.09	207.32	209.42	209.11	209	208.01	210.76	203.82	208.07	204.62	207.54	209.79	208.55	208.59	209.4	206.62	208.85	208.26	207.06	208.53	207.45	212.02	211.07	206.42	206.01	207.64	208.2	207.43	208.66	208.35	208.99	210.29
213.56	211.04	210.58	213.2	209.66	208.16	211.29	213.45	211.21	212.08	211.88	209.63	213.04	214.77	211.53	210.35	213.21	212.45	210.88	208.86	211.56	213.95	211.77	212.13	212.1	212.37	208.68	216.25	210.81	214.89	212.16	209.77	213.34	211.64	213.01	210.92	211.39	214.36	209.59	214.56	210.68	213.13	212.3	209.99	212.02	209.65	211.66	210.18	208.9	209.48
210.1	209.3	207.03	207.45	208.96	208.2	210.63	208.61	208.81	207.46	207.64	210.01	209.34	208.02	209.16	209.15	207.66	212.09	210.96	210.34	206.05	209.56	209.99	206.95	212.76	208.75	207.1	209.06	210.21	209.6	209.36	210.77	204.99	205.33	210.9	209.17	211.68	208.89	208.61	208.99	208.32	210.43	209.45	210.68	207.93	209.37	207.29	209.21	209.27	212.62
207.63	208.66	206.42	205.8	209.14	209.89	209.45	205.17	207.35	210.37	206.96	204.42	211.47	208.44	209.1	209.52	207.53	204.34	210.83	209.58	204.71	207.33	209.01	206.17	208	209.53	204.89	210.69	207.86	206.99	205.51	206.61	207.24	206.12	209.36	208.42	207.13	208.57	207.67	209.38	207.77	208.48	208.95	207.36	210.28	207.66	208.49	208.94	209.21	207.99
197.75	199.9	199.65	196.49	197.95	197.69	200.84	197.48	198.76	198.56	199.73	199.44	197.88	198.03	200.63	198.36	201.46	201.13	199.01	198.95	198.2	198.62	199.54	199.42	197.65	199.11	200.63	199.87	198.07	198.78	198.7	199.76	199.99	202.36	197.13	199.74	196.89	200.56	196.71	197.66	199.53	196.35	198.56	198.94	201.11	197.7	194.98	200.39	200.48	201.62
206.11	207.79	212.99	206.11	210.81	212.17	211.45	209.24	208.25	205.82	207.38	207.46	209.37	210.52	211.03	211.82	211.47	207.29	211.33	208.78	210.47	209.63	208.94	206.82	207.53	210.95	210.34	209.8	207.99	213.99	207.98	209.57	209.95	209.81	209.89	207.47	208.39	211.26	207.19	209.04	211.69	208.23	208.99	209.78	207.18	210.25	210.61	208.75	207.35	206.96
218.29	217.56	220.22	222.22	216.06	217.89	219.43	219.71	217.3	218.54	219.34	215.14	219.49	220.83	218.29	219.23	218.69	214.4	218.63	222.23	219.81	219.44	219.56	217.62	216.41	216.06	216.17	217.73	215.98	217.44	217.53	220.19	218.25	218.81	219.82	215.7	216.4	220.12	215.81	218	219.48	217.36	216.31	217.98	217.53	216.15	217.41	215.68	215.1	218.04
209.2	213.01	210.07	209.22	212.96	207.77	208.62	211.76	209.63	212.29	210.47	208.08	208.54	208.33	212.15	212.7	209.12	211.34	208.48	208.46	205.76	205.4	207.03	208.12	208.97	207.87	210.62	206.9	210.43	210.9	208.82	209.09	210.47	203.95	208.94	206.52	209.33	208.57	209.45	209.4	209.7	207.11	209.33	208.23	210.32	209.91	209.3	211.13	207.82	209.08
213.74	214.74	213.33	215.92	218.18	213.26	211.48	212.89	212.65	210.71	215.23	210.96	215.86	215.04	213.24	212.25	217.02	211.66	214.91	213.55	215.6	215.21	214.49	213.48	214.92	212.63	215.51	213.27	213.92	214.35	214.46	215.4	213.46	210.44	213.31	213.04	211.64	212.03	214.05	214.26	217.42	214.92	215.43	213.61	211.75	213.73	212.36	214.92	211.04	213.02
209.11	205.37	207.31	210.19	207.49	206.39	208.05	210.84	208.46	209.26	210.31	211.53	208.65	210.6	208.66	209.34	209.05	204.76	208.98	212.86	209.01	205.16	207.45	211.42	210.88	206.26	206.43	210.69	208.54	209.18	211.53	210.15	207.78	208.59	208.58	208.89	207.43	208.92	207.94	210.94	208.03	207.55	209.27	209.41	211.32	211.42	206.98	211.37	207.76	210.48
212.4	210.29	210.93	209.5	212.61	208.94	208.67	214.13	212.68	212.31	208.69	212.85	211.51	211.97	212.69	208.95	210.27	212.73	210.26	209.04	210.38	211.39	212.56	209.75	211.88	207.41	211.2	210.44	212.78	212.77	211.62	211.89	211.75	213.03	211.29	211.78	211.4	208.31	211.98	212.89	212.29	211.29	211.17	212.39	211.74	214.12	210.95	215.1	215.56	215.03
212.16	207.81	210.57	206.56	208.35	210.54	210.4	210.94	208.23	207.03	204.45	209.67	205.87	207.1	207.73	209.03	206.68	207.87	206.7	207.88	207.52	208.81	209.72	207.11	210.3	209.41	210.61	210.49	210.26	206.86	211.14	208.31	207.31	210.52	208.35	208.54	209.56	206.25	209.66	211.99	207.23	204.84	205.58	210.38	207.88	206	211.07	209.05	208.38	207.81
202.25	204.65	205.91	201.89	202.72	203.24	200.5	202.53	202.63	203.57	201.51	204.51	204.72	202.75	203.62	204.49	202.66	203.76	202.18	203.77	202.3	202.35	200.25	202.77	204.53	200.43	203.85	201.09	200.32	201.83	202.04	202.86	203.01	204.19	202.18	201.5	201.72	207.06	201.39	205.38	200.96	202.66	198.74	201.34	204.65	204.26	204.73	204.25	202.82	204.47
207.07	209.91	208.64	208.93	211.36	209.05	208.24	208.92	208.5	209.25	211.54	208.11	208.77	209.71	210.1	209.33	211.73	207.41	205.42	208.26	210.23	210.18	210.31	208.16	209.81	208.77	207.98	209.34	209	208.99	210.22	210.43	210.88	207.17	210.31	207.2	210.66	209.97	206.36	209.93	209.77	209.95	208.2	213.28	210.42	209.02	210.17	206.37	206.06	209.3
207.29	207.62	209	210.42	206.68	208.05	208.35	209.14	208.14	211.19	208.95	207.4	207.89	210.91	209.86	207.09	207.14	206.43	207.8	205.99	206.21	207.66	209.27	207.24	211.06	209.07	208.25	209.55	208.58	208.12	209.43	211.79	210.48	208.01	208.42	210.22	211.54	210.67	208.78	208.09	204.98	205.12	210.43	205.9	210.9	206.67	208.55	208.96	208.96	208.65
208.71	206.89	207.33	208.76	208.69	209.84	207.79	209.64	208.07	210.1	205.92	208.29	208.35	208.48	208.46	208.03	212.15	209.51	209.21	209.23	206.22	209.3	209.95	207.13	207.95	209.04	207.1	208.19	208.31	207.46	211.02	208.74	208.83	207.84	209.21	205.77	210.9	208.55	209.6	207.73	211.05	210.16	209.03	209.74	206.61	208.88	211.13	211.02	208.98	208.43
214.96	213.45	211.04	215.45	215.04	213.42	213.71	212.33	213.29	214.9	209.5	212.65	213.66	214.39	215.79	212.08	209.08	216.14	213.54	213.87	211.02	213.76	212.28	211.69	217.23	209.69	215.62	214.27	211.16	215.58	213.23	215.47	215.12	212.5	215.94	216.03	212.69	212.81	215.14	212.4	216.14	213.89	214.58	216.74	209.9	214.63	212.07	213.57	212.21	212.09
207.97	211.69	206.56	210.19	209.31	210.81	208.75	209.9	209.78	211.46	210.67	211.99	208.26	211.11	208.47	209.24	212.77	207.93	207.14	209.97	210.66	210.03	208.76	209.45	209.13	211.78	209.16	210.23	210.29	211.09	210.35	210.52	211.58	210.86	207.99	209.1	210.29	208.53	209.66	206.64	209.16	210.92	210.55	210.2	207.64	207.64	208.11	210.16	209.52	207.95
208.58	210.37	209.1	207.96	209.89	208.28	210.12	209.73	210.8	209.46	207.88	212.44	209.09	209.78	208.28	208.15	206.54	208.04	209.59	204.33	205.84	207.11	209.97	208.67	207.59	209.55	206.53	209.06	206.59	210.04	208.96	206.48	208.25	212.69	211.87	209.8	206.66	212.99	206.54	207.97	208.57	207.49	211.07	207.07	208.11	207.48	209.73	206.28	208.61	207.2
217.2	216.75	216.77	215.59	218.61	217.48	218.97	219.14	218.75	219.12	218.23	217.32	216.98	214.47	218.29	218	220.54	213.27	219.8	217.63	221.1	220.54	219.22	214.98	221.91	217.37	218.7	216	218.57	218.18	217.36	219.93	217.74	217.07	218.79	219.91	215.09	214.63	219.73	219.01	219.96	217.63	218.09	218.97	219.02	217.42	214.86	219.44	219.66	218.97
207.78	209.73	208.37	209.11	208.96	208.96	209.43	208.13	207.99	210.2	210	209.12	206.92	207.4	208.51	208.38	209.13	208.31	208.43	204.67	207.07	209.2	210.16	204.37	210.82	208.47	209.51	207.72	206.47	207.9	208.74	208.78	206.29	208.92	211.26	206.76	208.84	207.84	205.03	208	205.12	206.77	208.76	207.25	209.84	209.07	207.24	205.95	207.07	207.28
195.01	197.45	193.67	193.64	196.57	195.85	197.88	192.67	196.86	196.06	195.6	199.09	196.11	196.36	199.01	195.41	197.1	196.78	194.06	194.03	193.16	196.74	194.46	193.9	192.93	193.79	193.19	197.14	191.74	194.93	196.9	195.65	196.01	191.77	193.74	194.51	195.22	195.51	194.13	191.82	196.46	195.37	194.8	196.37	193.45	195.09	195.39	194.31	194.97	193.83
203.31	203.94	206.32	203.73	205.78	204.25	206.23	204.35	201.43	203.57	205.72	204.66	204.96	203.83	203.22	207.31	204.3	205.1	203.8	204.46	203.76	204.37	205.41	205.98	203.5	202.11	204.15	205.23	203.73	204.32	202.87	206.81	201.69	202.89	202.27	202.89	206	203.45	203.93	202.52	205.53	202.82	204.05	203.15	205.89	198.97	203.1	206.83	205.84	199.99
204.93	205.56	208.7	206.37	203.74	205.11	205.82	198.8	203.63	202.98	206.11	205.9	204.27	204.54	203.14	206.73	203.03	201.56	207.7	202.19	203.47	202.6	204.79	203.93	208.32	205.52	201.85	201.04	203.54	206.93	203.18	204.51	205.57	203.69	203.38	204.08	204.22	201.74	205.98	204.16	206.92	209.57	202.49	207.79	205.54	203.61	205.19	206.71	205.52	204.4
205.14	206.52	205.92	207.43	205.4	206.73	207.76	205.22	209.06	208.96	206.43	206.71	205.7	210.78	203.37	205.21	207.24	212.03	206.5	205.44	208.39	207.16	206.22	208.04	205	205.99	208.21	210.91	208.17	209.16	207.25	203.88	208.03	207.05	208.12	208.2	206.65	207.25	206.24	206.08	210.5	208.71	211.65	205.55	205.1	208.92	207.48	206.57	208.81	208.15
203.57	199.93	206.38	206.36	206.44	203.67	206.13	205.67	205.89	205.23	204.41	202.07	206.14	202.33	202.81	204.65	202.83	202.34	202.45	205.86	206.14	204.42	206.13	200.62	203.1	203.66	201.13	205.94	202.05	201.76	203.81	200.98	204.01	201.98	205.6	206.01	203.12	204.52	204.46	200.32	204.43	203.56	204.84	203.01	200.27	202.17	200.87	202.23	203.36	204.31
216.19	214	211.15	212.41	211.81	215.5	210.55	215.14	211.53	214.17	215.22	209.02	212.54	211.81	215.98	211.66	212.41	210.53	215.28	216.39	214	210.92	213.17	213.33	212.58	212.79	216.51	210.71	212.92	215.13	213.42	215.61	215.17	214.67	215.68	213.99	214.23	213.67	216.76	212.21	212.91	215.38	212.87	213.29	212.13	211.86	212.53	212.16	213.26	216.73
203.62	206.23	205.67	210.42	209.69	207.64	207.15	208.58	210.58	211.22	206.94	211.53	211.03	208.03	208.1	211.14	212.51	212.71	210.97	210.01	210.08	205.92	206.46	211.22	208.25	208.87	208.8	206.41	205.24	209.91	206.95	210.23	208.88	207.54	208.19	208.06	209.98	209.76	207.83	210.81	207.53	207.35	209.95	209.15	210.34	206.31	213.69	212.29	208.16	208.94
213.26	209.12	209.91	208.9	210.36	209.26	212.03	212.04	211.34	209.82	209.79	207.44	211.59	210.32	209.63	211.01	205.61	209.72	209.42	209.92	207.53	208.1	210.86	208.23	206.11	211.63	208.66	208.43	209.92	206.87	207.01	210.95	209.01	211.16	213.09	209.76	209.26	209.75	209.61	210.66	210.46	209.65	211.37	207.18	209.34	209.33	208.93	208.89	210.44	207.89
210.19	209.79	209.7	211.12	212.43	211.45	209.13	212.57	207.37	210.05	209.12	207.86	213.14	211.68	214.67	209.64	211.79	208.93	212.68	213.09	212.55	214.01	211.47	210.43	211.12	209.32	213.22	214.15	210.61	212.87	213.28	211.5	209.99	211.54	210.16	212.03	211.09	212.21	212.66	212.85	211.37	212.01	214.69	212.07	211.45	213.23	210.17	209.78	211.64	211.57
209.04	208.91	210.96	209	207.36	208.4	209.08	205.28	209.74	206.11	206.03	209.78	206.72	207.32	209.68	208.29	207.18	206.09	207.54	202.91	209.41	210.68	208.04	205.56	207.03	204.78	211.25	211	210.76	208.89	211.42	206.88	206.93	206.47	206.86	209.71	205.92	205.71	208.8	206.3	210.4	209.53	209.44	209.77	213.17	209.37	209.24	209.35	207.7	210.25
205.48	207.76	205.54	207.53	211.42	208.2	207.29	205.18	206.87	207.8	209.96	205.16	207.32	207.74	208.37	207.05	208.68	207.66	208.72	205.6	204.08	206.05	209.22	207.46	210.2	207.93	210.86	205.47	205.52	205.62	208.59	207.65	209.86	211.45	208.62	207.56	205.41	206.81	208.08	210.57	209.37	206.12	208.5	206.83	207.67	207.05	206.66	208.02	210.16	208.11
203.05	206.53	205.81	208.6	201.95	203.28	205.08	207.36	203.86	204.44	204.57	207.67	205.15	202.05	200.69	203.64	204.2	205.51	207.2	204.97	204.05	205.99	204.22	204.79	208.23	204.4	203.35	207.37	203.16	205.7	204.46	207.44	207.03	203.78	201.92	204.91	202.05	204.23	204.74	207.4	203.79	203.81	202.44	202.04	203.41	205.08	205.26	207.07	207.39	206.62
205.25	205.3	205.45	204.68	207.02	207.64	203.49	203.22	204.75	205.67	206.8	206.48	205.53	207.85	210.45	203.42	203.69	204.44	206.87	207.06	206.49	205.74	205.33	206.56	207.43	206.46	202.3	207.17	203.25	203.09	209.09	206.7	206.04	206.15	208.09	205.85	207.51	206.2	207.1	205.37	203.26	209.13	203.22	203.8	203.38	206.04	205.64	205.08	204.94	204.89
198.14	197.26	197.15	192.2	193.81	197.52	194	194.54	195.34	197.39	194.49	193.27	196.18	194.53	193.14	193.86	197.23	195.89	197.69	194.16	196.74	194.95	192.14	197.09	197.43	195.59	193.24	193.3	198.22	195.66	192.15	193.23	196.71	197.64	195.6	195.31	195.08	193.16	195.02	193.9	194.7	190.82	195.47	194.41	193.69	194.86	194.4	193.99	194.85	197.44
211.53	208.17	212.5	208.45	210.54	208.87	210.75	210.12	210.61	212.88	208.71	209.67	209.98	208.78	210.15	210.6	207	209.56	206.77	211.47	205.78	211.23	210.5	208.35	210.66	208.54	210.09	210.14	209.88	209.08	205.18	211.66	209.96	205.6	209.93	206.35	210.12	215.37	209.23	209.16	208.43	208.45	208.06	209.03	210.86	207.31	208.19	208.72	210.19	207.31
210.98	209.96	213.67	212	212.05	213.22	213.41	210.33	215.26	214.58	211.67	211.83	210.28	212.7	212.48	208.81	212.14	213.24	214.14	207.86	209.4	211.26	208.62	209.22	210.68	212.65	214.83	212.97	213.24	213.98	210.75	214.22	213.13	209.37	215.11	212.27	212.18	208.95	209.65	211.98	208.69	208.63	211.92	213.73	209.95	209.51	210.94	211.58	213.29	209.92
219.64	216.02	215.85	218.71	216.27	215.71	215.39	216.51	213.98	214.12	217.68	216.81	214.99	216.89	218.7	217.15	215.41	214.39	217.98	217.9	216.27	217.84	217.97	216.38	215.13	215.76	218.2	218.36	216.21	217.22	218.31	215.43	215.15	214.41	212.8	216.51	216.77	216.71	218.21	218.07	217.77	214.29	213.66	218.16	217.88	213.15	218.62	219.73	217.48	218.06
206.24	206.58	205.55	204.01	202.69	205.32	209.14	207.41	205.48	207.7	204.62	206.12	206.01	208.35	208.3	208.81	207.92	206.89	208.43	206.56	202.88	207.02	205.55	204.72	205.46	207.92	206.2	204.13	204.45	210.04	207.17	206.67	203.36	210.3	208.83	205.16	204.02	203.58	206.24	201.74	205.92	202.81	206.65	207.76	208.78	205.15	205.47	205.09	208.48	208.29
206.64	206.74	207.39	208.92	206.3	206.81	209.02	205.13	206.39	208.03	209.94	210.56	206.04	209.28	208.73	208.72	207.47	206.74	206	208.84	207.03	207.76	208.78	204.89	205.29	211.07	206.42	204.26	206.99	205.14	204.4	205.67	203.36	204.45	205.52	207.33	205.98	209.21	208.38	210.49	212.08	206.36	208.86	209.54	207.36	208.68	207.18	207.56	208.27	206.93
200.21	200.15	199.1	200.46	201.09	197.03	199.47	200.37	201.24	198.82	201	202.83	197.65	198.95	198.85	203.92	199.55	200.27	201.32	203	199.12	200.43	199.03	197.6	202.74	200.11	200.26	201.27	197.29	201.67	201.29	197.83	204.33	200.61	199.63	198.52	199.11	200.9	201.62	203.57	200.83	198.78	199.55	200.15	203.18	202.82	201.18	196.75	198.16	204.49
209.18	211.93	207.49	210.66	208.41	205.76	210.23	208.42	206.21	208.07	210.2	208.64	206.23	204.73	209.64	213.71	209.12	208.02	208.63	207.59	210.45	205.4	209.54	214.92	208.79	208.47	208.95	207.12	211.97	207.55	206.91	212.58	205.64	209.16	209.35	207.04	210.55	209.59	208.64	208.98	209.88	209.23	209.27	209.77	208.1	208.55	206.62	208.87	207.39	205.66
213.19	212.63	214.15	214.29	212.73	213.44	212.05	213.36	215.41	215.26	210.38	213.53	212.57	213.2	217.77	213.7	210.89	212.26	214.17	218.87	214.55	215.58	212.8	212.72	211.45	211.2	212.11	211.89	214.42	213.58	214.3	214.73	213.77	214.04	213.04	213.95	215.01	211.99	213.41	216.22	211.66	213.59	217.71	212.52	211.96	214.63	212.64	213.07	212.43	217.27
215.82	216.4	217.27	215.37	215	217.44	216.72	217.46	218.13	216.93	215.44	215.32	216.05	219.01	218.12	216.76	213.98	219.88	216.77	214.42	214.97	215.23	217.54	218.43	216.53	218.46	218.51	215.68	216.36	216.52	217.85	214.62	219.73	219.35	217.35	217.83	218.33	216.59	219.65	216.21	215.7	218.49	218.24	218.24	217	218.27	221.39	216.78	216.64	217.97
205.85	211.75	211.48	210.08	207.62	210.41	211.12	210.21	207.48	206.52	209.71	207.86	210.25	211	211.81	205.41	210.89	207.27	206.58	209.12	209.92	210.12	211.45	209.03	209.8	211.82	210.95	212.62	211.72	209.1	208.17	212.33	207	207.74	207.47	214.86	210.87	209.94	207.28	210.82	211.28	212.06	209.4	210.02	208.53	207.3	210.81	206.61	207.33	206.41
217.34	221.32	216.52	216.52	217.06	219.09	216.38	220.19	218.27	219	219.44	216.5	217.88	216.01	215.07	219.38	216.57	218.94	218.08	217.62	213.93	217.5	216.33	219.28	217.83	219.54	219.83	217.97	219.66	219.22	215.78	215.9	217.72	218.22	218.86	219.78	216.44	215.38	213.66	217.21	219.78	217.25	218.64	215.78	216.94	218.54	217.47	214.98	217.68	216.91
209.47	204.38	208.31	211.36	209.7	207.21	204.57	208.75	207.32	209.76	208.89	208.3	204.17	207.88	208.43	212.15	205.7	207.9	206.08	207.95	209.7	205.16	204.13	212	210.44	209.93	205.18	205.4	207.09	210.43	203.91	207.1	207.14	208.28	207.86	207.39	208.58	207.53	208.61	208.05	207.48	207.48	206.26	205.18	206.01	208.12	206.73	206.27	209.32	205
201.03	204.35	202.13	201.03	204.21	203.43	203.96	206.09	203.53	200.52	203.19	202.74	205.96	204.17	200.82	203.31	205.34	204.2	200.04	202.05	202.52	202.82	201.01	205.54	202.96	204.03	203.57	202.07	200.49	204.13	200.22	203.89	199.78	204.29	203.21	204.82	201.12	199	204.82	206.55	204.57	205.49	204.46	202.75	202.56	201.93	202.94	201.87	200.06	203.46
208.71	208.4	208.32	206.08	204.92	206.15	207.28	211.37	209.26	209.43	203.31	209.52	205.5	204.26	208.67	208.36	207.77	206.05	205.31	207.12	211.03	207.14	206.21	207.92	210.31	209.07	208.04	204.29	210.35	206.95	205.14	207.63	207.3	208.49	206.32	204.63	209.14	206.26	207.24	207.38	206.68	208.86	207.52	211.23	207.95	206.51	209.21	209.21	208.61	208.98
207.34	211.56	211.63	211	211.29	213.58	213.57	208.6	214.4	213.07	212.85	212.48	210.43	211.36	212.5	211.29	213.52	211.75	211.41	208.25	212.28	211.09	209.2	208.66	210.86	215.46	214.39	210.93	209.02	216.74	212.33	211.62	211.4	211.44	207.88	214.97	212.77	209.76	212.86	208.72	206.7	212.99	211.59	211.77	211.57	209.7	208.84	210.09	207.72	209.68
213.76	211.28	213.84	209.22	217.23	215.03	212.14	215.54	213.74	210.25	214.87	211.39	207.55	213.44	211.8	215.89	211.15	215.6	211.13	212.78	211.44	211.6	210.94	211.26	211.01	210.87	214.23	212.97	214.72	210.81	211.1	212.69	213.7	210.4	211.21	210.43	214.67	213.13	213.06	213.71	212.55	214.57	212.36	211.28	213.3	209.06	211.67	211.07	213.44	209.28
205.98	206.14	208.43	205.16	207.48	208.25	208.03	207.24	207.88	209.56	210.83	207.66	209.1	211.91	207.1	209.26	210.69	208.74	206.07	205.87	207.91	209.13	207	208.74	205.92	208.99	207.52	205.29	211	212.17	209.32	207.9	212.64	209.19	208.07	208.48	207.2	207.88	210.43	206.28	209.6	206.29	210.69	206.23	209.58	209.29	205.61	206.77	210.61	207.81
194.65	197.02	193.5	190.76	196.58	194.47	194.66	193.77	193.35	189.93	196.62	193.68	191.91	193.31	193.36	194.78	194.24	195.5	193	195.22	198.9	195.96	197.29	195.49	195.42	194.29	193.62	193.25	194.24	196.18	194.52	199.53	196	195.52	196.62	192.78	193.76	195.98	196.9	198.36	191.93	195.29	193.46	195.46	192.42	193.64	192.3	196.5	192.28	194.86
204.56	206.11	206.82	206.96	207.53	204.72	208.82	207.51	209.99	208.2	207.56	205.54	209.39	207.32	208.96	205.02	209.96	206.2	206.54	211.2	206.92	206.58	206.93	208.6	204.2	209.02	203.81	208.05	211.07	208.46	211.5	212.3	206.48	206.87	209.6	209.12	206.07	208.65	209.35	207.7	207.94	207.54	206.99	210.17	204.92	208.16	206.99	209.36	208.54	209.89
203.4	201.39	204.58	199.01	202.33	203.76	202.96	202.84	201.7	204.72	203.6	203.64	202.44	198.64	204.1	202.55	202.1	201.36	202.69	202.54	204.96	205.75	202.36	204.55	205	201.37	204.91	200.68	204.67	203.26	202.32	205.84	204.06	203.66	202.05	202.33	202.24	207.23	200.18	202.42	207.57	201.59	205.75	207.23	202.67	203.19	203.55	203.58	200.32	205.57
199.47	201.63	200.2	202.52	200.58	202.01	202.18	198.94	201.57	202.41	196.44	199.38	201.02	200.23	196.98	199.23	201.83	200.44	198.49	199.25	198.22	202.83	197.82	201.46	200.65	205.5	196.53	199.51	198.68	199.91	201	201.29	196.89	201.13	201.76	201.39	200.69	201.31	199.01	199.26	199.66	201.57	200.17	202.74	201.66	198.88	200.05	200.28	199.49	199.11
193.97	194.17	196.48	196.19	191.94	196.75	192.49	194.39	193.75	198.66	197.49	197.99	196.76	193.06	196.35	195.28	193.98	194.19	195.48	194.64	193.69	195.57	195.26	194.24	194.91	194.7	197.1	194.65	195.4	196.06	192.1	191.07	192.7	195.47	192.83	194.17	192.03	197.19	193.44	190.61	196.5	192.51	198.69	195.4	195.39	195	194.34	198.56	193.53	196.55
212.11	208.29	210.17	207.22	211.15	211.15	211.49	210.74	211.14	207.29	208.85	207.64	206.89	205.59	206.64	210.25	208.06	208.4	206.72	210.67	210.05	210.51	206.19	209.62	208.72	207.63	209.47	211.06	209.25	209.02	209	206.57	209	208.66	209.08	207.88	211.76	206.29	210.1	207.67	206.68	208.06	210.6	211.02	205.06	208.54	209.36	207.08	209.05	207.92
201.11	200.72	208.57	203.14	201.56	201.32	202.77	204.3	200.16	203.81	200.47	204.45	206.86	200.46	204.14	201.46	203.42	202.61	201.87	200.99	202.23	203.41	205.27	205.61	201.73	201.44	201.78	202.3	203.79	201.86	202.17	205.58	199.13	201.32	204.76	199.77	204.47	202.39	202.74	203.83	201.73	201.05	204.17	202.87	202.12	204.51	203.47	204.96	199.66	202.05
203.23	204.61	201.77	205.95	200.52	202.73	203.93	206.44	204.27	205.55	202.81	205.58	203.75	204.2	204.33	200.19	204.94	199.64	203.78	202.02	207.69	203.02	201.98	202.42	204.71	205.25	203.11	203.06	205.3	205.47	204.87	203.2	204.25	200.67	201.35	204.22	204.02	205.15	202.06	200.8	203.91	204.4	206.05	204.21	202.79	203.28	204.75	204.3	202.92	200.91
199.65	203.33	201.76	199.38	202.4	203.23	200.61	200.99	203.53	202.82	201.32	199.5	200.09	203	200.33	200.66	202.9	203.95	203.41	203.96	204.75	197.68	201.05	201.42	204.28	203.58	202.27	204.69	203.62	202.04	200.21	203.46	204.96	202.82	201.33	198.99	200.6	204.22	203.69	202.31	204.3	200.87	202.77	202.71	204.26	205.5	200.75	203.97	205.2	199.61
208.35	210.36	207.79	205.82	209.01	209.55	205.88	204.89	207.24	205.64	206.79	207.93	207.44	205.4	208.79	207.69	208.35	207.65	210.62	206.04	208.4	206.77	208.27	208.51	206.37	208.69	207.51	205.56	209.83	206.16	208.39	207.63	210.4	209.47	208.39	206.73	207	208.97	209.28	210.42	207.66	210.42	207.35	209.17	207.44	209.69	208.21	206.67	206.47	207.77
214.95	213.27	213.9	213.66	215.26	212.61	212.14	211.26	211.33	208.83	214.9	212.26	212.15	214.44	215.03	210.17	210.06	211.53	208.94	211.66	210.12	213.16	213.78	211.52	209.49	212.96	213.36	214.18	211.8	212.21	212.54	211.66	211.43	215.72	215.41	211.51	210.58	208.75	210.69	212.53	212.22	212.22	212.23	212.2	216.69	215.78	212.37	211.24	209.73	213.38
199.92	203	202.65	200.47	201.11	199.19	203.67	199.94	199.27	196.68	199.55	200.92	199.85	202.53	201.07	202.17	201.32	199.74	199.06	197.96	196.78	199.34	200.8	201.47	202.11	197.5	201.37	201.48	200.35	201.14	201.49	196.19	201.74	204.29	200.27	200.1	199.98	198.87	203.79	197.74	200.31	200.3	201.98	200.38	201	200.59	203.81	199.92	202.25	199.08
202.88	200.06	199.65	201.52	203.43	201	202.17	197.2	203.42	200.61	199.15	202.5	201.56	201.96	203.4	199.35	204.74	203.54	202.81	201.04	202.61	201.7	202.84	200.36	201.49	199.08	202.51	200.23	200.23	200.16	202.35	199.37	202.04	202.17	202.88	202.72	200.69	204.26	199.88	201.59	203.79	200.94	200.63	201.87	200.46	200.32	200.1	201.32	200.07	199.96
203.06	205.59	206.15	209.29	209.92	207.97	207.45	205.55	207.89	208.68	207.03	210.67	204.54	204.27	208.41	208.42	206.32	206.1	205.49	205.34	208.48	208.09	209.51	208.97	202.86	208.03	204.32	211.02	206.5	209.15	208.27	209.39	209.8	207.83	207.16	210.83	206.18	208.3	207.87	207.33	207.14	206.91	209.28	206.51	208.51	209.24	208.47	208.25	210.39	208.5
199.39	200.04	201.13	197.76	200.4	198.26	199.34	200.14	198.88	201.24	197.43	201.04	198.82	199.47	197.47	199.62	196.66	201.65	200.24	198.53	200.44	198.14	199.4	198.29	198.33	202.5	202.35	198.79	198.9	203.26	198.91	202.66	199.44	199.49	197.94	199.7	201.87	199.54	197.36	197.91	196.82	199.15	198.55	197.82	200.73	201.15	197.83	198.38	200.71	198.75
209.07	205.04	208.97	211.22	209.22	206.18	206.9	207.29	205.64	208.29	208.16	208.43	208.51	209.03	207.27	207.55	208.13	207.16	206.24	208.12	206.64	205.74	206.83	207.32	207.88	207.97	207.45	208.62	206.18	205.55	206.18	208.16	206.55	204.24	209.11	210.35	209.31	206.16	208.51	210.8	206.6	209.03	209.85	209.63	204.11	206.92	208.99	206.07	208.47	204.62
211.78	209.26	209.94	212.55	212.86	214.11	211.55	209.89	213.42	210.18	213.45	212.1	209.99	214.79	214.11	217.74	211.7	211.42	210.84	213.17	209.25	212.13	213.03	212.08	211.34	211.91	214.31	212.75	212.7	209.8	215.46	211.78	208.94	210.89	211.64	211.36	208.93	214.07	210.72	211.57	208.98	212.52	211.59	208.71	212.61	211.81	209.2	208.57	212.21	213.61
213.64	215.67	214.89	214.52	217.08	212.2	213.12	214.11	215.83	213.27	212.64	210.3	211.77	212.74	211.34	212.07	213.26	213.66	213.57	212.39	209.76	213.86	213.91	208.6	214.86	214.62	213.17	210.81	216.06	212.91	212.88	216.18	212.47	211.77	212.87	216.11	212.64	215.13	210.45	211.78	213.43	213.61	211.71	211.61	213.13	212.75	213.71	214.91	213.56	214.04
210.69	209.95	209.96	212.93	212.59	211.34	209.58	211	211.91	209.53	209.97	211.63	213.75	208.31	211.01	212.98	211.62	209.25	211.02	213.48	213.29	209.49	209.76	213.13	211.25	212.16	210.29	213.1	211.67	209.94	212.21	210.09	211.62	212.86	211.04	212.48	209.34	208.64	210.64	211.72	210.26	214.2	211.22	210.03	213.35	209.36	212.41	215.45	210.3	211.85
209.17	212.15	213.68	212.83	211.98	212.28	214.72	212.48	210.66	211.23	213.42	213.6	212.37	214.57	213.62	210.12	213.53	212.41	214.52	212.92	212.2	211.48	212.53	214.12	210.16	210.88	212.24	211.69	210.6	210	208.61	213	211.64	209.67	213.8	210.32	211.47	212.52	208.52	214.05	216.59	213.03	212.43	212.4	209.42	213.19	216.09	212.91	210.81	214.59
202.13	203.23	205.25	205.66	202.77	203.29	206.71	201.34	201.7	206.47	203.89	204.25	202.55	206.5	203.7	208.67	204.32	203	204.87	200.89	204.18	206.89	202.46	203.54	201.11	203.92	200.02	205.43	205.52	203.59	206.32	204.65	203.53	202.94	201.31	202.18	203.11	200.41	203.95	205.09	201.46	205.46	205.8	200.98	203.51	202.39	205.93	202.42	206.21	201.53
198.02	197.7	198.36	199.15	198.75	197.59	199.44	199.89	201.65	199.6	200.61	199.48	195.01	199.74	201.49	195.61	199.69	198.08	198.48	199.97	199.69	197.45	202.27	197.99	197.13	199.38	201.96	199.23	199.83	199.94	198.48	200.28	199.1	197.29	195.56	199.7	198.75	196.12	200.63	200.89	201.57	200.43	200.48	197.64	201.01	200.21	200.25	200.7	198	200.69
203.93	205.77	206.6	205	204.11	206.41	206.13	205.24	203.09	204.42	202.87	205.55	205.14	204.5	205.57	206.09	202.07	205.79	205.66	204.99	204.61	206.62	208.44	206	203.58	205.95	203.33	206.78	202.4	207.62	204.51	204.76	202.06	203.54	204.34	201.81	203.34	201.3	204.82	206.77	207.93	203.38	203.67	206.85	205.58	205.01	204.27	202.84	205.44	205.52
206.18	201.95	207.23	206.34	205.33	203.65	202.73	204.67	204.05	206.69	202.01	204.95	204.68	205.54	203.38	207.8	202.85	205.92	203.13	201.49	205.02	201.49	203.13	208.21	203.86	206.27	209.53	205.2	207.28	204.41	203.43	205.32	205.45	205.94	203.85	203.18	206.98	203.56	204.03	203.98	205.46	201.9	205.74	207.04	203.31	201.55	200.54	207.09	203.29	202.04
210.18	207.71	210.11	211.91	210.71	210.13	206.69	210.8	206.55	207.49	211.81	205.58	208.67	210.13	207.77	205.88	205.78	207.95	211	209.38	211.16	208.31	209.04	208.35	211.24	210.84	209.95	213.05	208.68	202.74	204.97	208.46	209.59	209.04	210.53	208.18	211.77	208.01	211.11	209.63	209.13	207.58	208.5	206.75	208.4	209.61	206.59	213.35	211.44	204.38
207.48	205.32	213.23	207.1	207.77	204.33	209.32	206.34	208.27	206.97	205.85	205.92	207.81	207.23	207.77	205.04	203.81	208.27	207.07	206.98	211.29	208.66	209.25	208.24	210.28	208.74	208.55	207.39	208.71	205.22	208.35	208	204.78	208.12	207.18	207.11	206.44	208.46	209.83	207.3	201.28	207.67	206.68	207.21	205.11	209.71	207.24	206.07	205.71	208.92
211.26	206.43	212.5	208.91	212.09	207.95	208.19	210.54	208.34	208.42	207.71	210.14	211.45	209.81	211.09	208.51	206.43	208.48	206.42	207.6	211.27	206.03	208.92	206.8	207.35	212.24	209.29	209.87	209.94	209.11	209.48	207.91	212.16	211.12	206.92	204.72	205.39	207.74	210.39	210.37	207.9	209.99	210.55	211.64	207.89	207.59	206.36	208.57	207.54	206.95
212.12	215.97	213.34	215.96	213.4	213.33	210.88	211.61	213.29	212.9	212.06	212.91	211.33	214.61	213.08	212.85	212.17	212.01	214.36	214.32	213.85	214.97	214.71	213.98	210.66	213.3	212.06	215.54	211.93	214.35	213.72	215.66	213	212.53	209.35	214.95	212.2	214.52	215.9	214.56	212.68	213.37	217.88	212.87	210.06	214.17	213.51	215.65	211.4	214.92
209.17	210.29	206.27	211.32	208.75	207.93	210.26	208.68	206.04	209.12	213.85	208.01	207.81	207.24	209.67	209.58	207.77	207.25	208.59	207.19	206.2	208.08	208.37	208.4	208.1	208.41	205.72	205.58	208.26	208.56	205.52	204.96	208.01	208.03	205.81	209.25	206.74	209.23	207.48	206.69	207.07	208.7	208.89	208.76	208.68	207.33	203.72	209.79	205.99	210.12
205.1	200.82	203.9	203	205.86	202.91	204.17	201.76	206.4	206.15	202.43	202.56	204.97	203.69	202.29	206.56	202.53	203.13	202.23	202.62	203.53	202.54	202.83	200.57	204.37	202.4	202.99	203.8	202.88	202.69	204.18	203.21	204.14	201.44	202.82	203.68	200.9	203.85	203.84	204.7	203.14	204.26	204.89	207.19	199.59	202.65	202.49	203	202.01	198.78
194.07	191.7	192.83	196.94	197.89	196.19	193.39	192.13	195	195.23	194.31	192.96	193.7	195.4	195.59	193.91	194.26	196.82	194.32	195.93	193.21	193.87	193.27	191.69	194.63	196.82	194.27	191.37	195.74	195.45	189.63	194.52	192.29	193.42	195.18	190.27	194.48	192.54	194.4	193.98	194.28	197.08	196.66	196.1	195.45	194.16	195.9	191.17	192.27	193.62
212.77	214.49	211.74	212.16	211.36	211.29	212.3	213.21	212.87	212.22	210.61	212.2	214.41	208.15	210.43	212.59	213.64	214.64	211.34	210.43	210.38	210.89	214.43	214.81	212.69	211.24	210.05	212.42	208.13	209.45	212.51	211.61	210.11	210.55	210.4	216.07	210.3	212.03	213.57	211.04	211.83	214.06	212	210.12	210.12	207.23	209.97	212.05	210.65	212.29
204	205.1	206.64	204.52	205.32	201.13	205.2	203.05	202.96	200.72	201.25	205.05	202.67	208.27	204	199.63	201.16	200.25	202.38	203.71	203.45	201	203.68	203.46	202.29	205.23	204.89	206.53	201.58	202.2	200.32	204.98	201.81	204.58	204.23	206.81	200.58	202.07	202.19	202.45	203.81	203.03	207.43	199.48	205.68	201.79	201.48	202.47	204.18	204.2
210.77	210.37	206.93	211.73	210.3	210.87	212.48	213.31	215.51	210.78	215.07	214.1	211.28	211.39	214.15	210.22	211.49	215.15	210.38	213.62	210.88	212.85	211.05	210.12	211.92	209.27	215.59	210.31	212.35	213.67	211.23	211.01	215.5	211.88	208.57	213.45	213.11	213.43	208.63	209.55	211.68	212.68	208.43	211.44	210.94	212.09	214.25	207.36	212.25	210.02
199.3	201.79	198.81	200.32	198.08	197.62	197.22	197.88	197.92	197.97	199.98	198.67	199.68	202.03	198.21	201.18	199.48	199.33	199.29	194.06	200.13	196.66	197.89	201.12	197.51	196.98	198.5	200.05	200.75	201.17	200.58	198.13	198.74	198.89	200.39	199.52	198.32	200.63	197.86	200.72	199.42	200.97	195.71	198.3	200.75	198.21	199.73	197.21	199.76	199.19
207.79	207.29	211.36	209.58	211.15	210.64	207.2	207.06	206.81	210.33	208.73	207.28	207.39	210.63	209.99	207.62	207.15	206.47	210.57	207.68	208.21	208.53	207.18	207.64	207.6	207.13	207.17	209.18	206.56	208.88	206.89	207.05	207.29	208.07	206.73	210.57	211.17	211.75	209.15	208.17	209.73	209.33	208.42	208.46	208.46	208.57	208.37	211	210.8	209.8
205.28	204.18	200.16	204.32	203.06	200.78	203.42	204.8	203.65	202.9	200.01	206.9	203.17	205.61	204.92	204.36	205.36	200.44	198.74	204.99	203.48	200.6	206.43	201.33	201.16	201.56	202.68	205.11	202.67	205.54	203.07	199.72	206.58	204.31	204.62	205.69	207.28	203.66	203.34	203.05	204.68	200.68	204.94	200.6	205.7	204.22	204.67	205.55	202.68	201.66
208.96	204.2	206.76	207.19	211.06	207.38	208.54	208.86	207.71	209.28	208.97	208.39	205.55	210.32	207.19	207.64	207.55	205.77	207.17	206.18	207.19	208.76	209.11	207.57	207.79	210.84	206.86	209.91	207.04	207.89	205.45	209.75	206.84	205.29	211.04	211.25	202.29	205.36	207.63	206.15	210.27	209.76	207.69	206.24	205.01	207.63	212.82	207.91	207.38	206.9
201.7	195.92	201.17	197.32	198.88	197.39	199.46	203.43	199.67	200.66	200.26	199.29	200.34	199.04	199	202.85	199.85	197.79	199.82	201.71	199.15	200.19	199.32	202.08	199.68	198.55	200.41	200.4	200.8	199.95	198.67	197.56	201.11	198.6	197.97	200.08	199.4	197.87	198.5	201.07	199.6	202.12	202.29	198.01	197.39	202.39	197.41	200.16	198.74	199.35
196	196.2	193.96	194.91	194.59	196.81	194.86	198.14	195.31	195.67	194.86	194.88	194.6	194	196.93	195.7	196.69	195.22	194.68	193.44	193.52	192.01	193.36	197.2	193.88	196.15	196.03	194.05	197.19	199.86	195.23	193.6	195.61	193.05	195.81	194.57	194.85	198.2	193.36	195.36	196.98	194.91	194.21	193.35	195.86	194.93	195.84	195.69	196.04	195.47
201.54	200.34	200.95	199.25	200.63	197.93	196.96	198.98	199.61	197.96	199.75	195.27	201.46	198.04	200.24	200.99	197.51	202.32	198.74	200.31	201.37	199.95	201.73	198.35	200.68	200.18	201.43	200.6	202.26	198.28	198.18	198.28	198.17	198.74	200.16	200.08	198.49	200.04	200.33	197.88	199.31	202.13	201.34	202.22	200.34	198.01	199.15	199.16	199.94	200.28
198.92	202.45	200.29	200.78	202.11	202.57	199.88	198.86	200.69	204.84	198.13	198.74	202.48	198.11	197.61	198.07	201.02	198.48	199.79	200.89	200.68	200.63	199.56	201.04	201.03	195.71	202.95	201.82	200.09	201.87	203.7	205.07	201.21	199.19	202.71	202.66	201.83	201.52	200.41	201.65	199.27	199.6	201.87	202.14	200.74	203.69	199.68	204.01	199.71	199.46
206.69	204.5	202.46	202.96	201.86	204.02	202.09	204.1	205.49	206.02	203	203.64	201.52	206.18	204.94	202.81	199.28	207.03	199.7	203.81	203	200.32	201.11	203.92	204.96	201.85	204.45	203.5	203.51	205.74	202.26	205.2	204.55	204.28	202.65	204.58	206.25	205.5	201.75	202.86	203.16	204.43	203.81	203.41	203.97	201.39	204.54	201.44	204.95	201.63
211.24	209.05	211.34	208.35	208.94	209.25	206.22	206.43	208.11	204.14	210.64	209.04	211.14	208.3	210.3	207.92	210.1	208.29	208.6	206.99	209.26	213.47	209.95	210.69	209.66	206.29	207.14	209.45	207.82	211.13	208.88	207.84	208.58	208.81	211.81	210.87	214.34	207.97	206.78	208.63	208.11	208.02	211	210.07	209.64	215.64	207.64	207.19	207.62	208.96
217.55	218.74	216.86	215.75	217.14	217.49	215.22	216.86	215.51	219.35	217.1	216.64	216.99	215.55	213.64	213.87	215.27	216.13	217.07	214.66	215.88	216.48	215.7	215.6	215.56	216.48	216.03	214.49	215.94	215.82	219.68	216.74	216.44	217.06	221.58	215.23	217.06	218.45	219.89	216.58	215.83	213.54	216.7	216.34	215.24	216.72	215.77	215.48	219.13	212.37
210.2	208.68	209.54	208.64	207.34	208.7	208.69	208.39	204.96	208	207.45	206.72	207.88	211.71	205.83	208.67	204.78	207.85	206.05	205.2	205.52	208	206.54	208.16	206.75	209.66	207.99	207.1	210.45	208.17	211.71	206.47	206.05	206.97	208.66	205.91	209.02	212.91	207.7	207.46	207.04	207.47	206.17	208.04	206.5	208.13	207.08	205.85	209.44	208.61
216.82	215.7	216.02	217.92	217.41	220.79	216.89	217.11	218.68	215.99	220.66	215.73	218.63	217.27	217.51	221.43	221.07	217.51	215.41	216.34	219.23	218.57	217.23	219.48	217.53	220.85	215.29	216.84	217.55	216.88	216.63	217.58	220.52	216.26	217.45	217.6	219.66	218.13	218.19	217.77	217.26	217.55	217.79	216.96	217.09	218.4	219.15	218.57	217.11	219.47
209.84	211.06	208	212.38	211.75	211.27	210.93	211.46	213.2	213.92	209	211.01	212.69	210.58	210.5	210.96	210.02	211.98	213.02	210.2	214	215.03	211.72	207.26	211.43	210.29	211	211.64	213.71	210.66	214.62	211.7	211.67	213.04	214.76	213.63	211.47	212.55	213.15	209.03	210.38	211.9	211.86	214.6	213.53	212.12	211.65	211.8	213.35	213.29
200.42	201.81	202.49	202.55	201.94	203.85	203.74	203.14	200.29	200.02	203.22	202.37	200.45	203.42	201.24	202.2	202.76	200.84	201.27	204.57	199.29	199.99	198.91	208.21	203.95	201.8	203.71	205.88	206.14	202.36	201.88	205.3	204.83	201.4	205.49	201.79	201.46	206.23	201.31	204.34	198.39	203.3	201.45	202.78	205.03	200.86	204.46	203.09	201.87	203.07
204.15	202.78	200.69	202.68	200.22	204.58	206.08	202.29	204.98	201.52	203.56	202.04	204.01	204.6	203.38	201.64	200.36	200.5	201.36	203.87	203.01	203.95	201.08	205.71	200.32	203.91	204.07	202.3	199.91	201.63	202.18	203.88	202	202.25	201.55	200.4	203.13	202.48	202.42	203.23	205.78	203.4	203.64	201.59	201.84	203.13	201.17	205.88	203	201.51
210.92	211.23	213.22	212.18	209.85	213.73	213.54	214.23	210.37	208.89	209.78	208.8	209.36	211.05	211.98	211.6	212.79	209.1	210.74	212.16	210.38	209.95	211.56	210.81	209.6	212.31	209.93	213.4	211.59	212.06	209.66	213.2	215.62	212.22	213.92	213.49	210.52	213.54	212.19	211.32	211.23	213.44	210.43	212.19	211.83	210.58	212.34	213.43	211.25	206.86
214.18	215.61	217.57	215.78	215.87	218.5	214.74	219.07	215.1	219.38	218	217.81	219.83	216.7	218.87	216.77	215.79	216.63	215.92	216.07	217.24	213.76	217.94	217.16	219.25	220.03	216.34	219.7	213.81	219	214.16	215.82	219.13	220.05	218.69	217.31	218.22	215.86	219.4	216.66	212.33	222.77	215.87	215.87	218.32	217.47	215.77	217.03	217.03	215.5
203.13	204.6	202.1	202.17	204.72	201.83	201.38	207.78	205.67	206.12	203.6	201.94	203.16	202.83	205.65	207.66	204.58	202.13	204.89	203.73	204.64	204.26	206.2	202.48	207.86	201.47	203.99	203.31	202.28	204.49	203.03	207.1	202.11	204.97	202.46	204.81	204.02	205.2	204.82	206	200.52	203.09	203.04	204.7	204	206.36	206.27	204.78	204.24	202.45
218.29	216.89	216.62	213.13	218.66	214.16	217.25	215.5	217.5	215.45	213.69	215.86	217.46	219.77	217.79	219.67	217.28	217.7	217.52	217.46	215.05	218.5	211.68	217.92	216.4	217.74	212.29	216.78	214.06	212.73	214.46	218.06	215.01	219.59	217.73	216.58	212.86	213.36	214.88	212.65	217.64	218.73	218.85	220.6	217.88	217.48	214.33	215.56	216.47	216.1
210.19	214.83	212.17	210.03	212.85	208.66	209.53	211.17	211.74	213	211.05	214.91	208.61	210.02	212.3	209.1	212.28	214.56	211.26	214.01	211.03	210.84	214.35	210.5	213.24	210.89	212.46	211.91	209.81	212.19	214.5	211.23	210.07	213.17	210.01	210	209.67	212.25	210.24	209.11	214.73	210.83	213.93	209.47	211.61	211.26	211.79	214.98	214.51	213.75
207.85	210.88	205.69	209.8	207.55	209.56	207.76	208.32	210.67	208.79	208.75	209.12	210.28	209.37	212.3	209.21	209.49	212.41	208.25	211.04	210.71	212.51	208.6	205.06	206.62	207.89	212.48	209.39	207.51	206.6	206.77	208.43	206.76	206.71	209.56	211.12	211.16	207.3	208.36	207.82	208.59	207.54	209.37	207.14	210.82	209.92	207.08	206.88	207.66	209.41
203.43	205.07	202.99	202.82	203.7	205.95	203.21	205.12	200.67	202.47	204.84	205.39	201.77	202.03	204.33	203.4	205.02	205.31	204.85	204.09	204.75	203.04	201.25	207.44	202.77	203.44	204.86	206.03	202.37	203.83	202.09	202	204.33	204.12	203.56	204.68	208.33	198	204.5	200.83	201.66	202.05	203.14	203.35	202.25	204.73	203.5	200.95	203.74	202.35
206.27	202.68	205.46	203.75	201.2	204.91	205.83	207.58	204.38	204.22	206	203.12	203.2	210.28	205.46	204	204.25	202.27	204.14	207.28	204.27	205.45	204.09	205.75	207.12	203.61	205.17	205.54	209.77	206.78	203.14	208.71	206.11	203.6	207.32	203.02	205.81	206.53	204.1	202.55	206.26	206.27	206.25	204.76	210.04	205.74	209.46	205.93	204.12	203.79
218.89	218.21	217.93	219.51	218.46	217.31	217.3	219.45	217.89	217.53	220.11	216.33	218.62	220.4	215.76	216.69	217.85	218.96	219.87	216.43	216.97	217.07	218.24	218.42	215.6	216.51	216.04	216.32	219.88	218.68	216.78	214.98	218.41	216.44	214.37	217.34	216.21	219.54	218.05	215.92	216.39	218.56	219.07	216.62	216.29	218.55	218.28	215.1	216.28	217.5
210	214.72	213.95	212.68	213.22	214.41	213.37	213.15	211.64	212.07	210.02	213.48	211.08	212.33	213.14	212.75	208.7	212.07	210.52	210.36	208.71	213.28	211.01	209.86	212	210.27	211.68	210.53	210.81	213.96	212.11	209.9	212.02	211.05	214.55	212.46	211.41	211.47	212.82	209.23	211.94	208.05	208.83	214.46	211.37	208.31	212.89	214.2	213.62	210.46
205.95	207.79	209.04	210.68	206.41	207.33	209.05	208.46	206.35	209.32	207.36	207.85	206.28	209.61	207.87	210.25	206.16	210.67	210.08	209.21	206.21	206.87	206.15	207.8	207.68	205.04	210.87	208.66	207.58	207.78	205.74	205.49	208.79	205.84	207.64	209.34	210.53	209.19	207.79	210.26	206.51	211.83	206.6	206.25	207.29	207.53	208.09	206.92	206.49	206.26
203.12	204.6	200.79	204.93	205.73	205.35	202.92	205.86	204.25	207.6	203.87	203.31	203.87	205.5	202.87	202.8	202.64	203.09	203.21	203.36	204.01	202.27	204.5	204.42	205.35	205.79	204.54	207.83	205.04	207.23	204.38	206.93	202.28	206.97	204.5	204	204.04	202.26	203.17	205.9	202.67	202.05	204.94	204.53	206.57	204.77	204.36	203.41	204.88	205.29
214.28	211.18	213.49	213.47	211.81	214.07	211.61	208.91	212.72	211.36	212.69	213.06	209.6	211.78	214.82	211.63	208.95	210.8	212.14	209.04	210.94	209.47	213.63	211.04	209.55	212.6	210.55	210.19	212.42	211.49	211.5	212.24	212.57	211.57	211.27	212.93	213.32	209.59	210.66	212.08	209.07	213.78	208.54	211.85	209.37	213.46	214.24	212.65	213.13	210.25
210.17	213	213.31	214.25	209.79	211.82	210.13	214.63	213.15	210.7	212.65	212.25	211.61	210.58	212.22	211.29	210.99	211.9	211.39	209.46	215.06	208.57	211.58	214.27	211.02	212.1	212.19	213.39	209.82	211.87	213.4	213.32	211.85	210.49	213.27	211.66	214.14	214.74	212	208.2	207.47	212.05	214.1	211.46	213.23	214.03	211.95	209.81	210	210.52
201.14	208.46	202.48	203.69	202.79	204.61	203.12	203.81	204.41	204.18	205.38	205.5	202.53	205.94	202.49	206.07	204.83	204.48	203.11	203.98	204.65	201.09	202.8	203.31	205.28	207.53	207.98	200.94	203.59	202.65	203.13	204.71	204.78	201.19	203.52	205.08	203.91	203.22	203.82	204.83	202.99	203.69	206.11	203.02	203.51	203.18	204.36	203.85	202.93	202.52
212.49	210.95	212.22	213.92	210.5	212.62	212.67	212.29	210.5	209.31	209.49	212.93	211.8	212.91	211.08	211.2	214.46	209.76	214.83	211.06	212.54	210.41	210.92	213.4	212.63	211.93	208.96	212.59	208.52	209.25	211.49	212.22	212.76	210.29	212.08	211.48	212.41	208.36	209.6	211.47	212.1	213.73	212.72	214.42	210.83	212.59	209.28	209.21	208.6	211.28
213.12	211.73	212.48	211.32	210.06	213.14	211.43	213.8	212.8	213.72	214.66	214.29	211.59	213.86	211.8	211.14	211.96	210.24	213.29	207	213.01	211.94	211.66	212.65	214.81	212.42	208.81	212.52	214.17	212.4	214.19	213.33	210.38	213.63	214.21	214.98	215.11	213.82	214.85	214.44	214.73	212.99	214.43	212.64	215.61	211.24	214.47	213.78	215.61	212.6
207.94	208.74	208.46	206.34	208.58	207.91	211.15	209.31	207.64	208.88	205.76	207.74	209.47	210.6	207.05	209.49	206.62	205.7	211.01	207.23	208.37	208.58	208.72	208.43	204.23	208.79	208.14	209.26	209.23	208.45	209.58	208.05	209.47	209.19	208.21	205.61	211.52	207.17	209.51	206.07	208.83	205.53	208.08	205.59	206.58	205.44	208.26	206.83	206.14	208.22
215.69	213.59	220.31	214.04	217.57	215.58	214.39	216.76	217.9	216.83	219.22	215.02	220.94	215.22	219.29	216.74	215.85	218.42	217.68	217.37	215.43	213.88	219.41	218.65	220.3	218.34	216.4	215.73	212.77	216.36	219.44	215.75	216.65	217	219.97	218.65	217.83	214.67	215.53	215.11	217.95	216.36	216.37	217.45	217.06	219.15	219.5	217.15	218.4	216.15
210.62	212.34	213.63	210.38	211.28	211.76	211.21	211.96	212.1	213.3	209.72	211.54	211	214.07	211.53	211.53	213.33	212.29	210.12	210.75	210.05	212.31	212.78	210.81	211.32	211.5	210.87	210.12	209.74	212.96	211.82	209.35	211.38	211.34	211.21	213.14	213.44	210.24	209.69	209.74	211.02	209.66	211.47	211.03	210.96	211.67	211.14	211.99	211.74	209.58
209.72	211.04	211.8	214.46	213.79	212.49	211.67	211.14	211.11	212.31	214.28	213.52	213.49	212.44	215.48	213.07	211.52	212.49	212.19	216.58	213.63	213.53	209.67	216.5	213.66	212.33	213.27	212.52	213.4	212.24	213.97	213.44	212.66	210.5	213.34	215.87	212.94	215.01	211.25	213.74	210.73	212.81	214.27	213.12	213.74	213.68	211.57	212.46	214.42	210.28
206.15	207.03	209.27	204.96	212.01	209.42	206.03	210.09	205.48	209.73	206.7	207.74	208.28	206.83	209.88	211.29	207.14	206.78	205.64	207.52	206.93	207.77	208.21	207.49	208.27	206.01	209.69	208.95	210.62	208.25	208.07	208.24	211.51	207.4	205.81	206.84	205.95	205.52	211	209.38	208.3	206.47	209.4	205.09	207.61	209.85	207.26	209.51	207.14	208.88
209.93	207.94	212.38	210.35	212.36	207.58	210.76	211.9	212.23	213.19	211.89	211.25	212.73	211.11	212.53	211.68	213.78	209.05	213.32	212.34	211.12	211.87	207.49	211.52	212.2	211.3	215.66	213.59	213.98	213.49	214.61	214.49	210.55	211.49	211.81	211.39	211.84	213.07	212.68	214.24	209.06	211.35	210.6	212.28	209.89	213.13	212.8	212.19	212.28	211.73
210.08	211.91	208.75	209.81	211.87	210.55	209.3	209.49	207.14	210.98	207.56	208.28	208.24	207.85	209.98	211.68	209.06	207.11	204.78	207.03	207.41	210.69	208.19	209.43	208.42	207.51	212.48	211.93	207.54	210.41	209.38	211.59	211.21	208.49	211.44	208.97	209.81	210.01	209.58	209.21	211.6	209.31	207.46	207.83	210.68	209.08	208.04	207.25	208.47	208.26
207.37	205.56	206.87	206.6	208.3	208.36	206.7	211.26	208.78	209.53	207.98	207.57	210.77	206.7	205.07	205.33	210.86	206.53	204.28	208.66	207.16	206.8	210.76	208.68	207.82	207.53	207.9	210.26	207.64	208.42	206.29	208.03	205.94	206.41	207.35	207.72	207.47	207.26	203.98	207.28	207.29	206.51	206.79	205.66	205.32	204.19	208.54	207.6	205.74	208.51
219.14	216.64	215.49	217.4	218.32	216.29	216.13	216.09	216.27	218.96	217.54	219.43	216.57	215.9	214.74	215.64	215.59	219.94	218.09	220.48	214.3	220.53	218.47	216.35	217.04	217.36	219.06	220.41	217	220.04	215.31	215.53	216.5	217.58	217.06	213.04	216.64	220.09	219.67	217.42	219.06	219.26	217.92	218.65	215.37	216.5	215.48	217.12	217.81	216.07
201.42	204.62	203.91	204.89	208.01	204.69	204.87	202.84	205.18	206.63	206.09	202.9	204.63	202.18	205.07	204.27	201.49	203.18	204.43	206.15	202.86	206.06	202.4	204.81	204.99	204	205.46	202.93	203.77	201.85	204.8	202.21	205.25	205.07	205.03	205.86	207.69	204.5	201.64	206.18	208.46	199.92	204.14	204.67	203.73	204.48	204.6	201.59	204.19	205.96
207.14	208.04	207.11	206.89	210.18	207.64	206.49	206.9	206.88	209.1	211.98	211.64	207.88	206.49	207.85	207.17	210.96	208.05	208.73	210.77	208.52	206.3	211.68	212.45	207.24	207.05	205.04	211.01	207.08	211.29	208.81	212.12	211.75	208.2	206.56	208.46	210.01	209.31	207.99	207.3	211.11	207.76	204.94	205.98	209.06	208.86	208.62	210.27	210.38	208.87
208.35	208.21	204.79	208.91	207.87	209.53	207.11	209.31	210.23	208.35	206.79	209.5	208.79	208.89	209.59	207.14	205.24	208.08	208.31	208.79	207.99	208.99	207.97	208.72	207.82	210.55	210.3	210.51	210.75	209.03	210.81	211.55	206.76	207.34	210.25	208.56	211.1	207.94	208.06	210.82	209.51	213.59	206.27	212.12	204.09	207.18	206.31	206.51	206.69	208.41
206.61	205.23	203.49	203.38	204.11	202.58	204.84	207.09	204.5	205.71	206.21	203.76	201.43	206.77	208.78	206.49	203.66	202.29	202.72	206.5	206.95	204.27	204.02	202.28	206.02	203.91	207.64	205.35	207.31	204.3	206.94	205.72	204.08	207.7	203.46	207.58	206.38	206.54	205.62	203.63	203.81	204.11	206.07	204.76	203.74	209.34	206.35	202.94	204.53	205.89
209.64	213.05	212.67	212.2	208.28	210.88	209.53	213.36	213.54	211.7	209.61	205.66	213.33	207.25	212.55	213.58	212.92	210.62	213.49	209.81	210.03	213.2	211.13	210.51	207.08	212.81	209.65	213.27	212.15	212.02	213.36	210.02	210.24	214.72	211.53	210.12	213.21	209.81	209.46	211.49	211.58	213.11	210.28	211.73	212.73	212.87	209.13	212.01	209.6	210.71
213.39	209.44	214.86	210.92	214.02	213.14	212.26	208.56	213.3	211.32	212.82	210.5	211.01	211.21	212.99	212.48	210.2	210.49	212.26	212.09	212.44	213.77	210.58	212.22	211.45	212.99	210.89	210.27	209.39	209.41	212.84	210.22	211.25	210.18	211.13	211.63	211.86	212.14	214.23	212.17	210.99	214.5	212.36	209.82	208.67	215.11	212.3	211.43	213.63	211.31
203.89	203.46	203.64	203.32	201.29	205.57	201.9	204.19	202.61	201.16	203.51	202.57	202.31	207.14	204.51	206.18	204.92	204.17	199.57	202.6	207.51	204.68	199.5	204.32	206.29	205.18	202.25	203.87	203.56	202.12	204.12	200.75	199.85	205.15	203.18	206.54	200.95	204.36	204.66	205.75	205.32	203.76	203.13	205.9	204.94	203.13	202.84	202.3	201.55	201.82
199.36	200.85	200.29	200.32	198.89	196.49	196.83	195.67	200.53	200.6	199.24	201.78	200.6	198.76	197.6	199.81	198.38	201.6	200.88	196.84	196.83	200.63	199.39	198.35	198.85	199.38	200.07	197.9	202.24	198.48	199.39	201.45	200.24	198.41	197.48	195.36	198.58	198.77	197.88	198.67	197.28	197.72	194.67	198.34	198.17	199.74	201.07	203.08	196.82	198.06
197.31	198.5	195.54	198.65	200.56	198.95	201	201.77	198.41	201.14	200.92	199.72	199.79	201.83	200.41	197.85	201.29	202.59	198.5	200.59	199.02	199.1	201.31	197.74	199.38	200.55	198.35	198.93	198.29	199.29	199.46	200.99	195.86	197.59	199.61	198.92	201.52	200.99	196.85	198.91	199.23	197.81	203.38	201.7	202.25	195.67	200.69	197.16	201.28	198.56
217.19	218.56	216.47	220.44	218.23	219.48	216.68	213.56	217.3	219.28	214.91	215.38	216.34	217.66	215.15	216.87	214.32	215.44	217.86	215.27	217.25	214.72	218.04	217.86	213.3	218.67	217.43	214.31	215.36	215.58	214.47	219.25	216.34	217.85	218.7	217.58	217.4	216.31	217.07	216.03	217.38	214.94	216.44	216.45	215.16	213.84	218.16	215.07	216.08	218.72
204.98	204.58	200.52	201.67	201.75	202.63	205.06	206.17	202.85	202.19	203.43	202.42	206.85	204.89	206.48	201.28	200.62	203.42	204.36	201.97	203.38	202.45	205.27	202.98	205.16	200.59	208.1	205.61	201.96	205.6	203.84	199.22	203.88	203.35	200.9	204.73	201.2	202.11	202.46	203.61	205.93	206.71	207.21	204.79	204.26	202.34	202.3	202.34	201.37	208.16
215.93	218.77	217.78	218.52	214.85	221.21	217.46	213.8	215.3	214.73	217.15	211.1	215.21	217.9	216.38	216.42	216.76	216.62	216.48	217.43	217.71	216.64	215.62	217.41	215.93	218.13	217.64	214.87	215.14	216.41	213.99	215.68	216.92	217.54	214.29	217.59	218.24	216.84	215.52	219.93	217.37	215.48	219.47	215.95	215.97	218.92	217.73	218.73	215.34	218.89
208.91	206.73	209.91	211.79	208.72	207.5	209.27	208.98	208.28	207.5	208.07	211.68	209.93	209.45	204.92	210.22	208.73	208.32	210.4	206.71	208.74	209.56	210.63	209.95	206.13	210.23	208.94	211.82	206.26	208.7	206.35	207.85	208.07	208.96	209.36	208.67	208.93	210.24	207.12	209.81	207.89	211.2	209.47	209.55	206.59	208.2	207.17	205.33	211.36	208.25
211.89	209.3	206.33	207.83	210.86	207.92	205.56	208.37	205.71	209.23	205.38	209.39	205.85	207.63	211.55	208.14	208.64	210.34	207.87	209.31	210.96	209.8	209.59	210.06	208.84	205.47	208.17	209.43	210.1	210.14	208.86	206.49	206.66	210.87	209.67	209.19	211.8	209.36	209.53	209.76	208.6	209.02	206.6	207.57	208.48	209.07	207.9	209.53	208.79	210
200.37	203.63	202.06	206.22	203.39	203.76	205.4	203.24	206.48	200.92	201.92	206.04	202.37	200.2	206.34	207.95	201.49	202.27	202.34	202.29	200.59	206.82	204.38	205.35	205.76	202.58	205.11	201.26	199.91	203.32	201.61	206.68	206.52	205.06	202.46	204.24	204.41	201.14	203.05	203.3	202.93	203.94	202.52	206.88	202.89	203.56	204.83	206.42	203.89	202.47
209.4	206.18	208.3	205.08	208.13	208.64	203.92	207.53	207.2	207.12	209.02	208.02	211.78	207.36	210.21	209.98	208.34	209.73	209.7	204.83	206.12	205.98	204.71	206.91	206.06	205.71	206.52	208.35	209.15	206.46	206.6	208.58	208.02	205.25	207.46	207.72	205.19	206.31	208.32	208.02	207.88	208.78	210.69	208.01	205.3	206.29	209.1	205.98	205.92	209.15
207.28	208.41	206.49	206.26	209.57	208.6	207.47	208.26	208.23	210.22	207.45	208.63	209.34	205.1	210.29	208.14	207.86	207.02	209.26	207.4	208.68	208.97	205.76	205.93	208.2	209.86	208.24	209.35	206.67	207.04	207.31	210.31	207.81	207.91	207.43	208.68	209.26	213.69	208.52	210.75	207.69	207.75	208.56	207.95	209.43	208.77	206.63	208.19	206.94	203.6
205.04	209.99	206.17	201.71	203.21	204.5	205.43	204.7	203.34	200.68	207.82	205.41	205.26	204.53	207.11	208.08	205.46	204	205.55	203.09	208.38	205.62	202.48	207.67	202.05	203.5	202.46	206.48	206.29	201.62	201.25	204.51	206.52	205.32	205.79	203.43	203.68	203.66	200.3	202.19	208.16	203.65	204.14	204.75	203.15	204.21	203.09	204.55	207.98	205.93
203.79	201.65	203.22	202.72	201.93	203.2	202.75	200.39	203.59	203.93	204.11	204.25	201.49	204.02	202.7	203.99	204.84	202.9	202.57	202.9	203.36	203.19	205.51	200.72	199.41	204.24	204.64	206.12	202.43	202.41	204.15	199.07	201.98	205.62	204.44	203.87	200.17	204.7	204.39	203.28	200.5	203.94	200.34	203.17	202.99	201.78	202.55	203	204.02	204.88
206.05	208.03	206.71	206.49	206.6	206.95	210.46	209.47	207.52	208.83	207.96	205.89	207.24	209.72	207.91	208.3	210.99	211.08	204.32	209.57	209.33	208.04	206.93	203.38	204.58	210.08	204.95	206.34	208.16	208.93	208.91	208.77	207.69	207.49	208.7	207.52	210.12	207.25	208.16	209.74	205.41	212.07	207.07	207.3	207.02	208.39	207.22	208.4	209.28	206.01
206.99	208.69	210.34	208.63	209.21	209.13	209.96	205.59	210.22	209.62	209.55	208.81	209.59	207.66	205.42	206.23	210.38	208.14	206.53	208	209.77	205.12	208.24	210.79	209.18	209.75	205.98	207.67	211.02	207.46	208.62	208.37	206.37	208.76	206.66	205.79	208.45	208.88	208.16	210.33	210.64	208.4	203.95	211.66	210.18	210.51	211.69	208.83	210.57	209.91
210.12	211.74	211.3	212.88	210.95	211.41	211.62	214	210.67	211.69	212.37	213.15	207.63	212.31	208.34	210.81	213.15	212.49	211.02	209.08	209.68	210.74	212.08	211.23	214.12	212.9	211.89	211.42	210.76	213.54	211.79	210.63	215.32	211.77	211.75	212.11	213.33	210.73	212.58	209.94	215.51	213.99	212.04	209.73	207.74	210.45	208.63	212.58	211.53	213.22
197.43	196.53	200.82	199.42	196.93	200.92	203.38	198.52	199.15	196.82	197.79	201.34	201.28	202.04	201.42	200.26	203.05	199.67	199.19	202.93	201.58	198.64	196.58	198.63	202.5	201.23	197.17	201.19	199.41	199.18	204.63	200.03	201.7	200.61	203.35	201.96	200.72	203.55	201.96	198.86	201.54	199.48	199.95	198.48	200.05	199.3	200	199.03	202.07	200.54
203.67	209.19	208.32	206.37	207.58	208	211.37	208.85	208.4	207.68	207.86	210.4	207.66	210.77	210.03	210.82	208.27	204.97	210.87	207.66	207.43	207.89	210.63	207.37	208.84	204.05	208.78	207.9	206.47	210.68	209.9	208.22	205.43	207.57	208.65	209.06	207.45	210.11	208.37	207.89	207.6	205.26	206.72	210.24	204.3	207.54	208.88	207.66	206.15	207.43
207.4	201.38	202.72	203.25	204.26	204.29	201.65	203.36	204.79	206.2	202.04	203.84	202.24	206.23	200.13	203.85	204.32	205.87	203.72	204.81	201.86	204.77	200.01	202.86	202.21	206.24	202.28	203.48	199.8	204.79	201.67	199.86	205.54	202.09	204.6	202.78	205.99	204.39	205.3	202.14	203.51	201.59	203.77	204.77	203.35	201.3	202.83	204.94	199.95	204.63
213.04	211.45	213.37	216.59	207.94	211.28	208.98	211.48	214.83	210.79	212.33	215.38	212.34	211.32	208.55	208.19	213.54	210.01	212.39	209.46	213.06	213.92	207.77	209.41	211.06	211.12	212.87	211.99	213.36	209.82	208.85	212.98	208.34	209.24	210.89	213.12	215.24	213.86	209.61	212.05	208.64	209.24	211.74	209.53	211.09	212.55	209.67	213.34	210.99	211.77
199.82	200.74	195.93	197.68	201.12	197.72	201.39	200.98	200.54	199.18	198.38	199.47	199.48	201.41	202.41	202.42	200.19	197.03	198.54	201.96	198.26	198.81	199.27	201.14	196.1	200.75	199.63	201.69	199.48	198.64	198.48	198.17	202.42	199.12	199.66	200.24	200.27	200.16	200.03	204.9	198.72	196.15	198.7	200.77	201.76	198.55	198	203.78	200.46	198.43
204.6	202.58	205.06	201.57	205.03	204.25	204.5	204.62	201.79	206.18	203.24	204.58	204.94	201.27	202.45	203.59	204.53	206.52	201.49	204.79	205.82	206.12	206.44	203.39	204.12	204.56	203.54	202.58	203.72	208.36	205.97	204.7	200.54	206.14	206.55	204.1	204.3	204.28	202.99	201.96	203.33	200.67	203.96	201.83	204.97	203.96	201.67	198.98	199.13	204.57
207.46	211.79	211.3	213.85	211.48	210.06	211.16	212.93	212.39	210.15	212.23	211.07	210.75	209.32	211.53	206.85	212.81	209.07	209.13	209.06	211.71	211.13	213.01	214.93	211.97	209.86	210.42	210.07	208.81	213.08	209.98	211.87	210.3	210.15	208.59	210.58	213.31	209.7	209.73	215.2	212.16	212.86	209.68	213.99	211.44	211.76	213.42	210.92	208.4	209.41
207.98	208.36	209.38	205.08	206.42	206.67	208.47	206.03	209.16	208.85	208.85	207.89	208.28	213.97	208.64	206.38	207.4	207.73	207.64	209.37	206.38	206.64	203.77	207.09	207.62	209.22	204.84	208.06	206.04	206.86	205.39	208.42	210.59	207.24	208.33	207.55	208.8	211.36	207.79	206.52	206.41	209.45	212.27	207	208.81	207.67	203.02	208.84	208.35	207.79
198.18	201.87	196.11	200.58	198.7	201.39	197.24	201.26	199.06	196.08	197.59	199.16	199.29	200.49	199.36	197.93	200.97	198.82	198.59	200.77	199.94	198.47	198.91	199.5	199.15	200.44	199.12	198.23	201.57	199.74	199.98	201.79	197.51	198.69	200.47	198.88	202.14	199.25	196.4	199.14	200.43	200.14	199.01	196.07	198.83	199.78	199.51	202.08	197.78	199.25
204.38	206.44	202.59	206.34	203.74	204.75	202.82	204.4	203.85	206.17	205.07	204.44	203.56	201.95	207.51	204.2	204.38	199.97	204.32	203.98	205.42	203.33	202.19	200.72	204.57	205.16	204.86	205.83	201.13	204.33	203.99	205.86	204.34	203.84	201.99	206.51	204.89	204.2	205.18	202.41	206.27	201.79	203.94	202.72	201.26	206.4	206.65	205.41	201.52	201.76
217.81	212.46	218.17	218.32	218.8	217.71	213.28	219.7	213.76	218.02	217.8	215.86	216.14	215.53	218.41	217.18	218.11	215.84	216.96	215.56	216.65	219.37	218.68	214.91	214.69	216.62	218.15	217.58	217.51	216.45	217.54	214.32	218.09	215.7	219.31	218.27	216.43	219.56	215.76	216.4	215.63	217.54	220.44	214.6	214.01	215.45	217.6	218.3	217.72	216.08
203.24	205.89	200.66	203.87	202.43	203.25	204.95	205.65	203.58	205.62	205.38	201.21	206.27	203.64	205.31	203.28	203.85	204.46	206.58	204.32	202.98	203.8	207.28	208.85	207.1	200.55	200.96	202.06	204.22	202.89	200.69	203.51	204.15	202.97	201.05	203.25	204.12	203.59	202.11	202.77	203.61	204.99	203.84	204.72	205.99	205.33	204.71	204.29	204.92	202.59
198.99	198.81	198.56	199.41	199.67	201.63	201.34	200.27	196.83	201.51	199.52	201.74	199.21	199.31	197.48	200.31	196.29	198.77	200.41	202.87	198.46	200.75	198.37	198.08	201.68	198.41	199.83	198.03	199.92	200.19	199.78	199.06	199.92	200.97	198.84	199.16	199.42	200.24	197.04	200.96	199.75	198.86	198.52	200.27	201.7	201.01	203.67	201.54	196.63	198.83
218.82	217.33	216.56	216.63	219.34	215.03	216.63	219.04	218.22	216.38	214.46	214.9	218.15	216.27	216.59	219.74	216.17	214.54	220.13	214.98	217.93	217.66	214.47	215.6	219.1	217.4	215.19	215.2	213.33	215.14	220.72	214.59	217.8	217.18	216.03	219.44	216.65	218.35	219.73	218.18	215.94	217	217.32	216.33	218.56	219.2	215.47	218.32	219.57	214.79
207.69	207.04	207.56	210.18	210	208.48	205.3	208.06	211.27	206.67	207.5	207.06	209.17	206.69	210.26	210.59	209.92	207.4	208.49	210.16	208.21	210.68	209.14	211.08	208.82	209.14	211.15	211.78	205	209.31	210.53	206.63	211.41	211.83	210.36	209.33	208.39	208.05	209.26	208.53	206.37	210.07	208.59	208.53	212.34	209.7	211.31	208.33	209.51	212.56
210.15	211.15	213.2	211.79	211.43	214.12	215.87	210.03	209.89	209.92	210.3	210.88	210.88	214	213.72	209.81	213.17	212.79	212.03	212.28	206.1	211.76	209.73	210.83	211.06	209.2	211.29	210.26	211.25	207.22	213.3	208.84	212.26	211.22	212.05	211.56	211.95	211.69	211.97	212.75	211.91	213.31	215.74	213.8	213.11	212.94	212.7	210.65	212.23	211.5
201.59	202.2	201.99	201.91	203.73	201.68	199.14	199.99	204.49	201.87	202.97	200.34	205.52	198.64	199.77	198.31	199.66	202.27	200.31	199.91	198.3	197.89	199.12	198.38	200.22	202.09	198.79	202.17	201.88	200.16	203.25	200.47	199.46	200.35	201.02	200.23	200.75	202.03	201.44	203.46	200.35	198.94	196.98	202.17	201.59	200.94	200.3	197.94	199.99	201.79
201.06	199.2	198.15	201.67	197.96	200.63	197.42	198.7	196.5	199.21	196.7	197.69	201.28	201.86	199.11	197.99	199.25	198.68	200.04	197.47	200.64	198.84	200.31	201.77	200.14	197.96	196.45	199.67	200.56	199.92	201.07	197.41	200.76	201.93	202.64	202.29	197.62	198.57	198.4	199.43	202.51	199.12	200.35	200.21	199.59	201.61	201.94	198.43	199.56	199.5
204.78	203.11	203.38	202.16	200.96	201.01	202.2	202.52	202.52	200.94	200.39	201.75	202.45	203.26	203.69	200.89	204.57	200.56	205.07	205.51	201.43	199.18	199.98	199.73	198.73	202.64	202.01	202.13	201.85	203.49	202.66	199.15	201.7	201.79	199.92	201.39	200.26	205.13	202.03	202.82	202.06	199.39	203.15	201.45	201.83	205.22	204.62	203.22	200.31	203.25
205.05	204.01	205.52	203.66	200.57	202.33	202.54	202.92	204.97	203.27	204.25	204.57	202.57	206.75	203.49	204.15	201.8	202.66	205.02	203.17	203.65	203.57	202.72	205.22	202.2	203.12	203.52	203.81	203.19	203.19	200.95	205.91	202.57	206.35	202.02	202.15	206.94	202.16	204.72	200.44	202.21	202.08	203.42	202.44	203.36	201.92	204.96	204.3	204.2	203.15
213.58	214.92	212.29	211.95	212.03	207.93	214.37	211.91	214	212.71	214	209.65	212.31	212.91	211.78	214.58	214.28	211.81	214.72	213.02	213.36	209.75	216.33	208.54	213.61	214.74	213.98	212.38	210.66	214.54	211.52	212.71	211.96	213.19	213.65	214.68	211.39	209.98	215.47	212.76	208.93	215.54	214.66	215.1	211.34	214.38	211.98	211.17	212.79	214.94
204.93	208.57	207.68	207.84	208.68	208.33	208.56	210.51	205.61	209.06	204.45	208.01	210.99	207.84	207.17	207.28	207.14	209.34	210.49	205.85	207.4	209.05	206.74	208.08	203.63	208.2	207.52	210.89	208.79	205.57	209.07	210.18	204.89	211.62	208.26	209.56	212.18	209.38	207.66	209.14	208.6	205.53	207.45	209.02	208.33	209.81	210.01	210.17	208.97	208.21
201.96	198.93	200.59	200.78	201.02	198.92	202.01	203.27	201.16	201.23	204.16	199.78	202.6	203.37	203.03	202.55	198.34	200.95	201.64	202.3	200.58	200.18	200.21	199.42	201.9	205.26	199.82	201.22	202.91	196.44	204.26	200.44	200.6	204.45	201.48	201.35	200.74	201.77	200.46	202.43	200.63	202.81	201.03	200.74	200.09	199.02	200.7	203.65	199.68	203.8
210.11	206.22	207.82	207.94	210.44	205.55	210.37	209.92	211.59	209.08	210.49	210.01	206.52	208.67	207.96	209.35	206.53	207.95	207.38	205.06	206.46	204.08	210.45	207.18	206.73	209.7	205.95	208.12	207.52	207.17	206.93	209.1	205.13	206.62	208.07	207.31	212.29	212.19	205.28	206.62	208.11	205.82	208.39	207.29	209.78	207.69	207.69	206.58	206.95	210.33
210.54	209.07	205.44	208.72	210.25	210.13	207.64	208.91	206.98	210.6	207.68	211.81	206.97	211.96	209.11	208.67	210.05	210.21	206.63	208.82	206.27	206.83	209.62	205.81	208.86	207.95	210.38	208.61	205.35	209.77	207.02	205.56	206.94	208.21	207.11	206.59	209.49	205.59	207.25	206.36	206.4	206.6	207.29	206.26	208.15	207.87	205.77	207.79	206.02	206.1
205.19	207.43	204.34	201.07	202.76	202.46	202.54	202.69	204.28	206.98	201.26	204.9	203.73	203.54	204.87	203.58	201.24	204.33	203.94	204.3	208.22	202.18	201.12	205.57	204.38	203.85	202.2	200.88	205.52	203.58	205.73	202.24	202.17	204.68	202.74	207.65	200.61	204.86	204.64	204.73	207.16	201.11	204.21	203.67	202.41	202.03	207.14	204.01	204.33	201.78
200.93	202.15	200.45	200.89	202.26	200.02	202.17	200.1	202.17	202.39	202.74	205.34	203.14	203.81	203.23	203.2	201.02	203.57	201.81	203.41	205.5	203.56	199.87	202.82	205.15	204.03	202.81	202.57	202.91	202.99	205.33	202.45	201.7	203.76	202.96	203.91	206.85	204.7	204.71	204.37	205.05	203.41	201.6	205.05	199.12	205.19	205.89	204.94	203.39	203.38
205.28	209.09	207.57	208.24	208.74	205.49	205.66	208.37	207.18	208.83	207.5	206.29	206.65	204.47	207.42	206.33	209.16	207.64	207.76	207.95	211.4	205.64	210.05	205.53	208.13	210.43	209.6	208.47	208.84	205.07	209.62	207.78	207.28	206.86	207.52	208.89	206.4	206.78	205.91	208.04	207.84	208.7	209.56	206.98	206.17	208.25	208.66	209.83	205.22	210.21
209.44	215.03	207.31	209.84	212.82	211.97	213.38	211.29	214.39	207.97	212.69	211.11	209.64	211.9	207.71	213.4	212.37	214.58	213.06	211.76	212.33	213.38	212.64	209.65	213.76	212.36	210.57	214.02	209.53	214.61	215.92	211.83	210.85	208.04	214.15	214.67	213.78	210.51	213.4	208.98	208.03	207.89	210.95	211.08	209.04	211.77	212.49	213.52	210.53	208.3
202.71	199.08	203.81	200.06	201.42	200.5	205.04	204.13	203.25	202.57	204.44	202.62	204.34	202.69	201.91	204.1	201.58	201.23	201.43	204.4	205.58	203.32	201.91	203.56	203.38	202.52	200.45	203.25	203.57	203.15	202.36	202.86	201.08	201.51	199.71	202.75	202.24	205.25	198.91	202.4	199.14	203.24	203.96	206.24	201.69	202.34	202.32	200.75	202.76	201.58
204.59	202.56	204.23	204.13	202.57	202.81	203.9	202.12	200.15	200.53	200.31	203.83	204.16	202.51	201.13	203.4	200.64	200.65	203.58	208.14	200.54	201.66	205.88	202.11	203.07	205.36	200.8	203.05	202.85	203.93	202.73	202.96	198.74	201.63	202.6	204.16	206.73	205.69	201.69	203.63	204.61	202.24	203.87	205.91	201.41	203.13	203.06	204.27	201.5	204.87
197.69	202.68	198.87	201.31	202.23	200.58	200.98	200.6	199.5	200.63	200.04	202.28	194.76	199.56	198.8	200.63	200.48	198.44	200.61	197.29	199.22	201.07	194.08	201.54	198.48	198.59	203.73	198.97	199.15	199.73	202.71	201.77	201.56	198.77	199.55	199.76	196.73	199.07	196.84	200.31	200.74	196.66	200.42	198.34	198.12	199.31	197.52	198.36	200.74	198.74
201.44	198.11	199.85	197.74	200.83	200	202.82	202.29	198.6	201.27	200.07	201.2	197.8	197.68	198.14	199.23	200.55	200.45	200.24	199.26	201.51	202.06	198.9	198.66	199.54	202.24	198.1	199.86	201.29	202.92	200.16	199.36	200.53	199.35	199.95	199.48	202.22	201.17	204.01	200.18	199.11	201.36	200.17	198.25	203.04	197.53	200.18	197.69	199.08	199.1
206.92	211.02	210.5	211.36	209.14	208.78	209.01	210.56	207.89	206.86	209.39	210.4	212.26	207.35	206.44	211.48	210.4	207.76	209.3	204.3	207.95	212.41	208.66	208.66	211.89	208.94	207.97	209.75	206.68	208.89	209.08	208.29	209.65	209.06	207.94	209.55	212.33	208.95	207.67	209.24	206.06	208.78	206.9	208.36	207.19	206.69	210.64	211.97	209.2	208.09
200.54	202.2	203.66	203.54	201.84	199.86	200.19	202.62	204.38	204.11	199.38	199.12	203.65	205.15	201.56	205.14	197.34	201.87	202.03	203.03	202.46	201.34	201.66	202.68	201.37	201.7	204.36	199.56	205.83	203.14	201.12	200.58	204.43	203.28	202.7	200.59	203.86	201.55	201.79	204.72	200.96	200.18	202.32	200.59	201.46	201.42	204.29	203.44	203.48	202.53
202.94	202.63	204.54	204.85	204.46	202.62	204.9	205.09	203.75	205.11	205.29	201.69	207.24	204.84	204.19	202	203.99	204.5	204.62	205.02	202.5	202.59	202.6	205.18	203.19	201.35	200.66	201.29	203.52	202.12	205.73	201.67	202.66	203.54	203.1	204.56	207.12	204.84	201.43	204.35	202.39	205.78	204.51	203.57	202.14	202.56	208.23	201.67	202.02	201.73
205.57	205.25	206.86	205.41	207.43	204.53	206.13	206.03	204.37	204.48	205.09	204.71	207.05	205.28	205.59	205.43	208.51	205.4	204.29	205.69	204.86	203.63	203.43	206.36	206.12	202.9	207.32	206.2	203.98	206.81	205.6	203.36	204.55	207.05	204.14	204.17	204.59	205.07	207.33	206.89	206.08	204.84	200.78	208.32	206.8	207.85	207.44	207.98	206.37	205.75
212.97	213.35	210.99	212.01	211.18	212.28	213.67	211.42	212.01	208.16	208.76	212.02	213.99	212.04	211.97	209.13	209.37	210.25	212.06	217.7	211.19	215.24	211.81	210.84	212.11	210.29	213.76	209.97	215.49	212.11	208.53	210.03	215.77	213.24	209.95	211.11	211.45	209.03	215	214.18	211.8	210.91	209.44	211.56	214.45	211.04	211.45	211.24	211.33	211.53
206.71	204.65	202.28	206.59	204.7	208.9	206.59	204.14	205.01	204.64	202.16	206.19	204.54	208.86	204.48	204.61	203.66	205.14	204.68	202.72	203.82	206.73	205.79	204.99	203.03	210.9	205.25	203.54	202.97	204.33	204.09	204.93	205.79	205.84	204.49	204.32	201.92	204.93	205.45	203.13	202.07	207.09	207.88	202.95	203.08	204.62	206.92	204.28	201.99	200.7
203.19	205.1	204.71	201.52	204.64	203.31	207.99	200.31	201.43	207.99	205.65	204.82	202.42	207.07	205.64	204.8	204.45	203.98	204.79	207.08	202.44	205.37	203.89	205.03	203.64	205.44	203.31	203.99	207.07	203.02	201.84	207.35	204.67	205.03	205.67	203.42	204.49	204.55	206.81	203.19	203.54	204.35	205.12	203.69	201.56	207.8	206.44	202.64	204.33	204.34
200.04	199.99	206.44	204.2	205.26	202.24	204.78	205.47	202.75	201.68	205.56	202.03	203.68	204.14	203.27	202.79	205.5	207.23	205.77	204.32	204.6	204.13	204.19	204.2	200.09	202.53	201.35	205.18	205.21	206.11	205.31	202.05	206.72	200.57	205.15	203.27	204.96	200.73	206.29	207.09	203.07	204.31	201.26	203.81	203.06	203.59	204.08	203.85	205.56	200.74
204.86	208.05	205.93	202.73	210.22	204.3	202.4	202.84	205.15	206.83	205.33	204.1	206.41	207.44	208.02	206.66	208.03	206.28	200.94	202.49	203.82	206.79	207	207.52	206.36	202.04	204.79	205.33	204.39	203.83	205.11	205.46	207.05	206.64	205.24	205.31	206.24	203.99	205.13	208.19	205.92	201.92	210.15	204.36	205.66	204.47	204.68	207.08	205.41	203.58
200.93	205.78	201.49	199.76	202.44	202.42	202.04	204.52	201.93	203.53	202.26	204.02	204.15	199.57	203.78	204.31	204.53	201.22	201.22	206.21	201.25	201.61	200.87	203.19	204.17	200.97	201.59	201.64	204.29	201.56	201.35	204.72	205.44	201.54	203.2	200.22	204.07	202.37	206.16	199.67	202.88	204.71	204.67	204.23	201.39	201.84	199.07	203.54	203.98	200.56
204.88	204.32	205.19	206.21	202.13	208.14	202.63	203.24	201.8	203.99	201.53	201.1	204.69	204.1	203.73	206.12	208.06	200.89	202.1	204.47	203.88	202.88	201.31	204.22	203.94	200.98	203.05	208.64	206.29	204.13	203.02	206.68	203.88	203.39	202.88	201.77	203.94	202.93	203.31	204.92	202.78	203.51	203.01	203.6	206.39	206.44	202.12	202.67	205.09	203.91
200.31	200.93	202.82	199.25	201.85	198.35	201.12	201.13	200.33	201.05	203.25	200.26	200.48	204	200.17	199.28	199.48	199.32	196.92	199.11	199.9	197.14	199.27	200.97	202.4	197.82	202.47	197.97	199.23	200.08	200.26	195.68	199.82	200.71	198.29	198.21	203.66	197.61	199.91	199.97	202.17	201.04	202.65	200.44	197.96	202.75	197.82	202.38	202.29	202.7
210.62	207.76	206.47	209.1	208.94	207.21	206.75	207.59	207.98	209.1	205.84	209.61	209.66	207.2	207.61	207.53	208.13	209.42	207.53	206.38	208.58	207.14	209.57	207.86	210.24	209.76	210.08	206.23	209.69	212.29	208.42	210.6	209.51	207.91	208.76	209.86	209.65	206.75	208.16	210.86	208.98	205.94	208.83	213.44	207.83	205.14	209.07	206.31	209.47	209.39
209.72	208.48	209.84	208.93	208.96	208.46	207.97	203.82	206.74	207.27	207.32	212.08	208.39	205.28	206.71	209.93	207.35	206.35	209.01	205.12	209.94	206.81	207.63	206.98	206.88	206.48	206.37	207.86	208.06	208.61	206.7	208.61	205.09	206.69	206.89	209.32	210.68	205.9	208.09	208.82	206.17	207.19	207.27	211.94	207.52	207.36	206.69	208.72	205.59	205.48
206.42	204.81	207.72	208.21	213.8	207.6	207.49	207.9	207.2	208.65	206.61	206.41	205.88	207.43	211.2	209.4	207.5	209.62	209.05	208.27	211.92	210.49	207.94	208.51	209.29	208.6	208.16	208.33	205.93	210.95	206.41	211.08	207.6	208.99	207.92	209.52	206.39	208.58	210.69	208.41	209.84	204.81	207.52	209.98	211.64	204.83	207.51	208.39	207.26	206.98
213.01	212.78	214.45	214.39	209.75	211.12	211.54	213.95	215.13	211.23	215.16	212.69	214.51	210.67	212.18	213.89	211.52	213.49	215.06	211.29	210.28	207.89	214.25	212.63	211.42	212.63	215.04	212.62	211.92	212.63	213.61	210.16	213.53	212.16	213.01	213.28	213.27	212.7	213.63	213.11	210.94	211.75	211.35	214.76	210.31	212.91	211.59	213.35	210.92	211.58
206.37	206.13	208.11	205.62	206.88	205.05	207.32	204.59	209.76	206.67	202.52	206.31	206.31	209.73	206.43	204.64	206.74	206.95	205.86	206.43	207.04	206.83	203.67	205.13	206.39	210.13	208.28	206.96	205.98	208.41	205.17	205.66	205.14	205.34	205.43	204.43	205.55	205.71	205.04	205.29	206.41	206.11	207.99	208.02	208.67	207.41	204.93	205.89	209.04	207.28
200.89	201.91	198.9	196.54	199.21	197.97	199.37	198.37	199.63	203.36	195.59	200.26	196.9	198.65	200.9	202.05	198.25	199.8	203.54	200.9	199.77	198.03	201.02	198.71	201.09	198.6	201.39	200.49	197.57	198.95	200.73	200.47	200.03	197.57	200.94	198.67	201.54	201.67	201.53	202.55	198.06	201.82	198.18	200.46	200.91	203	200.66	201.99	204.17	201.73
197.98	202.93	204.48	202.86	201.63	201.93	202.81	197.7	197.27	200.75	202.58	201.03	200.4	197.83	203.06	199.46	204.85	201.9	203.24	201.12	203.21	202.21	199.25	202.91	198.02	199.58	200.5	198.42	201.68	201.1	201.64	200.69	201.65	203.52	200.87	202.01	198.51	202.13	202.5	200.67	199.8	201.13	202.68	204.22	202.26	200.54	201.74	201.05	198.98	201.31
205.49	204.2	203.36	203.31	202.63	202.58	204.86	202.25	205.85	203.02	203.38	201.29	201.79	201.71	204.75	200.83	206.35	203.67	201.85	202.36	203.86	204.57	203.22	206.6	202.19	203.03	203.58	205.72	202.42	202.13	202.71	206.98	203.25	203.27	202.36	199.56	201.62	202.9	203.48	203.7	200.75	201.68	205.16	205.61	204.39	202.65	203.1	206.05	204.9	201.94
203.72	202.95	203.78	204.65	205.14	207.32	206.42	204.16	202.65	203.48	202.89	204.45	204.17	203.73	202.6	204.41	206.28	201.27	204.32	201.33	207.56	209.1	203.56	204.89	203.53	201.96	205.22	202.43	200.21	204.44	198.96	206.92	202.75	207.34	204.09	205.19	204.99	204.63	202.83	204.1	201.82	202.41	202.32	202.94	203.23	205.58	204.28	202.35	204.11	202.03
208.76	210.31	210.58	209.46	207.76	210.45	212.29	209.16	208.02	211.26	210.18	210.64	211.63	207.66	210.52	208.16	212.67	207.78	211.66	206.28	211.29	209.8	210.84	211.9	211.09	212.08	206.33	212.71	207.26	207.41	207.82	209.95	208.5	210.21	209.46	211.19	208.94	209.54	209.92	208.42	211.69	211.04	209.45	207	208.45	207.81	209.78	212.26	208.86	211.99
206.07	201.7	203.07	202.52	202.99	201.15	206.12	199.27	208.1	204.07	204.1	204.85	203.31	202.44	199.39	206.41	204.35	200.69	204.24	203.59	202.81	203.05	201.88	202.01	201.34	204.68	203.41	203.44	201.9	202.66	202.78	204.3	203.93	205.49	206.41	204.27	203.45	201.82	201.36	202.84	204.48	201.77	203.69	203.67	204.18	206.72	200.23	200.55	202.39	204.85
197.09	198.95	197.88	196.46	199.18	197.83	198.96	196.12	198.84	200.88	195.24	196.2	198.69	196.85	197.76	198.12	200.83	196.05	194.82	199.26	197.4	198.42	196.12	196.54	200.76	195.55	200.79	200.35	198.16	198.73	200.98	198.73	196.3	200.04	198.93	201.25	200.93	197.23	197.15	200.65	200.88	198.8	197.36	197.98	201.48	197.93	201.92	202.39	200.96	197.02
212.77	212.25	213.54	213.62	212.81	215.26	212.32	211.31	211.7	209.47	212.55	209.86	210.37	209.57	215.21	211.58	215.17	212.53	210.56	215.47	210.13	209.78	210.86	211.14	214.67	212.48	210.84	211.94	213.24	211.4	215.2	211.82	211.42	212.37	212.27	212.54	209.37	213.56	212.36	215.62	210.55	213.93	215	213.79	215.18	212.81	214.05	211.71	214.59	210.44
213.76	212.12	213.23	209.7	211.12	214.74	212.01	210.61	216.29	213.5	210.22	212.15	213.86	210.84	213.65	213.22	212.38	214.89	211.89	209.79	211.49	212.27	214.09	210.96	212.51	212.86	211.09	212.92	215.07	210	210.72	213.84	212.04	213.85	210.17	211.98	212.64	211.03	213.9	213.47	207.93	213.45	210.13	209.37	214.56	212.95	213.01	211.75	210.87	212.08
211.53	212.7	208.78	208.76	210.01	209.21	205.32	211.51	210.85	207.19	207.26	207.16	208.91	208.18	207.1	206.56	206.64	208.61	210.11	209.07	209.05	208.99	208.27	211.26	207.79	204.92	209.93	208.94	206.64	207.68	211.13	208.11	207.59	212.84	211.6	209.12	210.23	210.85	206.61	205.63	207.26	207.48	207.47	206.41	209.33	208.23	209.49	211.92	212.24	207.91
198.85	198.24	198.08	199.42	199.11	198.92	200.07	200.73	197.83	197.94	200.01	199.63	198.94	196.33	200.83	202.16	198.93	200.35	200.17	197.28	196.58	199.17	198.25	198.33	198.53	196.71	197.55	196.86	197.32	199.39	196.61	197.91	194.21	198.57	198.08	201.58	200.99	199.86	198.94	200.08	198.78	198.26	198.53	198.31	199.9	202.33	196.76	197.3	202.28	197.89
206.4	207.79	207.74	208.43	208.58	206.37	206.78	209.93	210.79	207.63	207.58	212.03	208.35	210.6	206.74	205.28	208.36	209.38	208.49	209.08	209.21	205.07	207.69	203.34	206.56	207.99	208.82	210.71	203.63	207.18	207.59	206.75	205.74	209.23	206.59	207.05	208.69	206.99	208.69	211.5	207.08	204.92	207	207.03	208.63	206.09	207.2	207.77	208.16	210.5
208.06	209.22	206.13	209.78	206.4	210.19	207.43	207.43	210.24	211.93	211.19	203.33	209.56	210.5	205.21	207.84	206.46	205.25	207.88	209.87	202.81	210.5	204.28	208.61	208.06	206.59	208.86	207.55	207.78	202.56	209.53	206.13	209.64	208.3	206.32	209.81	208.83	207.23	207.31	208.49	208.29	213.76	208.53	210.79	207.56	206.05	209	209.9	206.32	208.72
205.97	204.44	202.35	205.24	203.71	201.37	204.68	201.5	207.61	207.97	203.68	203.51	205.28	198.96	203.63	202.78	201.66	202.19	200.81	203.7	203.65	202.61	200.45	202.42	207.39	206.16	202.92	203.9	204.01	205.79	203.93	203.86	205.03	203.68	202.68	206.4	205.72	202.31	203.48	205.64	201.98	202.15	205.07	204.53	205.05	201.03	202.58	207.87	199.96	206.08
213.88	212.16	217.82	210.42	210.45	211.39	213.95	214.64	212.12	214.04	211.96	214	211.53	212.86	213.55	210.57	213.87	215.07	211.55	213.74	216.79	212.91	210.72	214.06	211.63	212.22	210.35	210.14	214.38	213.79	211.03	212.28	211.04	211.28	213.21	214.14	214.3	214.5	211.94	214.2	208.88	210.47	213.82	208.98	208.59	214.15	213.61	210.01	213.01	211.82
206.23	207.89	206.97	209.05	207.64	206.74	206.67	207.64	208.95	209.13	206.92	208.37	204.07	207.83	205.09	207.15	212.78	207.72	207.67	205.61	207.8	206.98	206.03	205.44	208.57	206.87	207.51	208.38	205.48	209.4	208.57	207.66	205.49	205.6	209.74	205.62	207.51	209.51	209.83	207.87	208.17	207.63	210.41	209.41	207.15	208.16	207.71	207.78	206.58	203.98
208.41	203.16	204.67	208.78	203.29	207.62	204.77	208.81	206.18	209.36	207.46	207	204.2	207.5	207	206.84	206.4	206.88	204.63	204.26	207.14	203.83	206.29	207.25	204.64	205.88	207.78	207.12	208.92	204.61	207	208.04	205.22	204.04	211.35	207.52	207.64	206.59	206.93	207.1	206.9	209.03	205.43	205.34	203.14	203.16	208.48	205.58	205.03	205.32
203.24	202.19	206.22	203.91	206.41	204.98	204.88	208.11	205.88	210.59	208.57	204.33	205.77	206.1	205.94	204.76	202.19	206.57	205.66	204	204.73	205.87	203.17	205.59	206.98	204.86	202.84	203.69	202.47	204.89	207.68	204.09	205.47	203.74	205.25	206.71	205.95	202.83	203.5	203.97	204.59	203.07	206.72	203.96	206.07	205.3	200.97	203.81	206.56	202.07
211.22	212.94	214.52	213.34	211.32	207.49	210.2	213.88	213.16	211.36	211.49	211.14	214.97	212.5	209.23	209.23	210.39	211.92	214.38	211.78	210.11	211.76	215.54	210.75	213.27	210.73	214.24	213.02	210.89	211.26	212.6	210.02	210.41	210.27	211.73	212.52	213.89	212.04	212.76	214.37	208.95	210.33	212.05	210.98	213.71	210.68	210.35	213.81	212.88	210.97
197.54	199.21	198.44	199.67	198.4	198.46	195.39	200.41	201.65	197.65	200.33	197.96	199.16	200.48	196.26	202.97	196.63	196.43	198.26	199.89	199.68	197.78	198.5	197.65	195.27	201.52	196.77	199.12	199.81	198.96	199.14	200.53	198.09	193.53	195.91	197.71	199.25	193.45	197.15	195.92	196.7	198.68	197.83	200.29	194.78	197.06	192.39	199.11	199.09	196.64
214	212.67	211.36	214.15	208.75	211.58	212.25	214.75	213.37	208.3	213.77	212.64	210.76	210.08	214.78	210.16	209.44	213.72	212.69	212.82	213.38	212.81	215.64	212.19	210.56	214.73	214.24	212.39	213.5	209.01	211.33	211.37	212.56	212.08	214.61	213.36	212.78	209.65	209.82	216.94	212.27	212.41	209.98	216.19	211.03	213.57	209.98	214.44	212.11	213.43
205.85	203.53	202.86	204.1	203.94	206.1	205.97	206.39	205.06	203.92	205.39	203.77	201.82	204.75	203.66	203.1	202.64	203.79	204.97	204.77	203.01	200.43	205.39	204.02	206.48	203.42	206.07	204.83	204.3	205.38	203.85	202.19	205.3	204.05	206.01	205.84	203.77	203.14	206.26	205.18	208.39	203.91	205.11	204.18	200.34	206.05	205.21	204.34	203.63	203.18
196.28	198.38	198.29	198.75	197.2	198.45	200.08	201.1	199.44	199.2	199.26	198.63	200.76	203.69	197.74	199.81	195.73	199.19	195.98	198.69	197.96	198.23	197.61	197.88	198.38	201.1	196.92	197.5	197.06	199.18	199.86	200.04	196.61	196.77	195.75	200.38	197.44	201.02	201.19	197.2	197.56	198.76	196.9	196.32	197.68	195.57	198.93	199.28	198.52	197.95
206.31	208.6	206.66	209.45	208.53	209.82	207.27	207.67	205.73	208.88	205.58	207.15	205.86	206.8	205.43	208.26	207.79	208.43	208.69	211.87	209.79	208.06	207.79	209.15	210.28	208.21	208.71	210.29	204.61	210.4	206.77	206.22	205.66	207.44	205.62	206.44	205.19	206.95	209.57	209.49	208.86	209.66	206.83	205.09	206.41	208.3	208.87	209.69	207.95	207.4
204.93	205.26	207.95	206.96	211.03	207.71	205.27	209.03	206.79	208.42	208.44	208.04	208.61	206.81	208.33	207.32	206.61	209.54	208.86	204.89	205.73	208.02	207.56	208.38	206.52	209.14	205.64	207.63	209.98	207.59	207.01	208.51	208.61	209.63	204.57	206.99	207.39	208.36	211.11	206.51	208.64	206.19	209.93	209.14	208.85	207.35	208.19	202.8	206.86	208.43
210.52	207.08	208.29	210.79	208.89	211.29	210.16	209.83	206.66	207.88	205.2	211.05	208.1	207.75	206.65	209.25	207.52	209.29	208.16	210.7	209.17	207.35	212.14	208.29	207.53	208.38	209.9	208.1	213.95	207.59	207.91	206.49	208.23	208.65	211.32	209.99	205.9	205.07	208.49	207.43	207.4	210.31	206.55	208.12	208.32	207.68	208.46	206.57	208.73	208.77
210.21	211.95	211.91	210.98	212.59	210.39	214.7	212.63	212.96	212.11	211.82	212.68	211.49	214.12	207.8	212.12	208.77	216.33	211.14	214.11	214.83	213.31	211.48	209.49	211.37	209.6	211.75	210.42	210.68	209.7	212.64	214.8	211.87	215.13	212.76	211.31	210.66	209.6	213.23	211.34	210.36	212.2	210.11	214.09	212.65	210.15	210.34	213.26	210.65	212.59
211.19	207.72	210.02	206.87	206.97	207.18	210.06	209.01	206.78	207.76	207.29	210.96	209.52	207.46	210	206.2	206.02	206.96	210.54	207.8	204.44	204.56	208.72	207.09	208.66	208.23	207	206.32	207.74	207.35	208.58	207.52	210.36	204.57	206.88	208.66	206.35	207.27	206.28	210.66	210.3	205.74	209.34	204.83	207.48	205.88	208.27	212.75	206.59	205.63
208.77	209.15	210.98	207.87	206.93	209.71	211.21	211.03	209.14	208.55	210.53	207.11	206.95	207.88	208.51	207.63	208.2	209.99	208.9	208.49	205.47	207.93	210.06	204.54	208.36	212.06	208.26	207.1	209.62	208.17	209.13	208.42	209.55	209.23	207.39	208.95	211.14	210.83	206.22	209.17	204.48	210.75	204.02	211.07	204.98	211.66	211.15	211.33	208.46	208.84
203	204.12	202.87	201.22	202.37	198.37	204.74	202.23	202.42	205.73	204.41	202.73	202.71	201.14	202.98	200.57	205.38	205.61	205.07	202.19	200.95	204.12	201.74	202.49	202.76	203.93	200.8	200.97	204.08	203.43	203.3	199.64	203.45	201.01	202.29	204.05	202.72	203.53	200.94	201.54	204.47	198.86	202.9	200.66	198.62	202.52	203.85	202.98	208.58	201.01
218.67	218.66	220.49	218.56	220.34	215.37	220.64	214.93	217.77	214.75	217.84	215.38	219.61	219.03	216.27	218.51	216.32	217.23	216.46	219.68	217.67	219.84	218.95	215.18	215.77	219.2	218.44	222.62	216.18	215.84	216.62	216.77	216.52	219.8	218.64	220.38	217.68	216.24	219.06	219.03	218.67	219.64	216.86	216.04	217.63	215.38	216.98	216.79	216.88	217.27
207.88	210.19	206.86	212.76	209.46	210.28	206.11	208.59	207.95	209.34	208.07	210.32	206.76	205.18	211.57	210.11	209.76	209.51	208.22	208.71	209.35	210.72	209.23	208.81	210.66	208.03	208.35	209.17	210.33	209.51	211.44	208.53	207.91	212.99	208.94	210.95	211.32	210.63	211.37	209.6	208.13	207.52	208.73	205.31	212.99	207.29	210.53	207.53	209.66	205.35
205.46	210.24	206.42	205.72	211.02	206.42	208.16	208.74	207.01	209.2	209.97	204.77	209.61	209.13	206.19	207.16	204.98	209.5	206.87	210.99	209.59	208.75	211.54	208.28	208.31	206.29	207.58	207.69	204.78	207.99	207.56	207.89	211.42	207.92	208.2	206.8	206.46	212	208.15	207.89	207.46	208.83	208.7	209.81	210.36	208.11	211.45	209.4	207.55	209.93
205.09	203.32	207.1	203.19	204.07	203.14	201.74	202.25	205.09	203.9	203.07	206.58	203.78	204.91	203.94	205.21	208.43	205.72	207.4	205.05	201.32	202.18	205.47	202.52	206.92	204.28	205.45	205.85	202.71	205.99	205.62	203.29	203.5	207.56	206.16	203.05	204.61	204.35	205.02	206.47	202.67	201.03	203.87	200.32	204.1	202.57	203.39	204.19	203.93	204.33
203.48	199.75	201.18	202.02	200.25	200.16	201.68	200.87	201.7	199.44	205.48	200.98	202.06	205.39	199.19	198.99	200.97	201.32	201.44	202.73	203.68	202.93	200.23	204.93	200.47	199.55	199.59	200.11	200.58	200.48	198.35	200.02	199.69	204.27	202.2	198.5	204.68	205.68	203.13	198.74	200.35	203.09	199.65	197.97	198.59	197.64	203.73	202.25	199.6	200.54
202.66	202.36	204.23	205.76	202.57	205.4	204.03	205.15	202.89	206.75	204.74	205.09	204.16	206.84	204.73	201.54	201.05	204.41	202.27	202.93	202.1	205.56	205.55	206.64	202.45	201.52	206.93	204.08	203.46	207.43	203.79	206.1	204.14	208.43	204.14	203.12	203.81	204.12	200.43	201.87	206.04	198.35	206.31	206.36	203.84	204.03	205.6	208.07	201.95	201.17
207.06	205.57	203.74	206.02	205.58	203.32	203.18	206.48	204.16	202.51	204.65	203.81	200.99	203.32	203.74	204.86	203.34	205.56	204	205.02	200.1	205.66	202.94	205.13	204.72	204.12	204.27	206.35	206.73	205.24	204.39	205.24	202.9	203.71	204.24	205.37	206.38	203.57	206.4	206.9	203.88	204.85	204.52	204.35	206.04	205.23	205.12	201.75	207.85	206.76
207.53	207.83	210.81	206.18	208.69	205.01	210.48	208.02	208	208.46	208.11	209.54	207.99	204.84	208.9	208.34	205.17	207.52	208.11	205.64	207.25	207.39	206.37	208.5	209.52	211.34	208.21	207.69	210.87	202.47	206.25	206.82	207.04	207.06	210.42	207.37	209.94	207.38	208.37	206.25	206.97	205.17	209.39	208.05	210.77	207.83	207.74	207.28	210.44	206.41
209.02	209.06	210.31	202.11	209.58	209.93	206.97	208.61	205.9	205.86	208.43	204.78	207.08	208.66	207.02	206.52	207.16	209.76	209.7	207.38	207.51	209.3	207.9	207.05	207.47	209.61	207.04	209.23	205.32	207.96	209.17	209.16	207.1	207.33	207.27	207.37	206.21	207.93	208.42	205.53	210.16	208.89	209.36	210.48	208.07	207.9	210.04	206.29	206.89	206.05
203.37	201.78	199.75	202.47	205.47	203.49	202.72	203.36	205.29	202.77	202.41	206	203.5	202.24	202	203.88	204.05	202.17	202.11	202.42	205.54	202.73	200.74	205.56	202.51	202.68	205.2	202.47	200.24	205.44	204.3	202.18	204.07	203.24	202.67	201.81	204.01	202	197.13	204.93	202.86	206.34	199.45	202.01	202.44	202.72	202.35	207.27	203.48	205.24
205.71	200.22	204.43	206.57	204.54	206.88	201.78	204.03	204.57	204.94	201.35	202.06	201.53	202.95	204.22	204.01	201.83	201.16	205.94	203.66	202.81	204.24	203.69	203.56	203.56	205.25	200.76	201.96	205.07	201.39	202.61	203.64	203.97	202.72	201.29	204.93	201.94	201.93	203.98	201.13	204.94	200.48	203.8	203.6	202.82	204.57	204.22	206.07	204.53	205.15
207.02	205.71	209.07	209.68	206.31	202.42	207.76	211.7	208.47	211.64	211.23	210.65	208.65	208.24	208.35	209.1	208.92	207.81	208.94	209.7	206.26	209.58	207.16	205.85	207.33	208.76	207.89	209.07	204.81	204.14	205.66	209.97	208.29	210.19	210.24	208.13	208.22	211.12	211.29	205.99	209.78	209.71	212.08	208.59	209.22	211.1	210.38	207.36	209.52	208.73
211.59	214.76	215.11	210.43	212.39	212.42	212.78	213.68	212.48	211.46	212.51	214.54	211.23	214.63	216.38	216.48	213.25	211.55	214.48	208.2	213.37	214.3	211.31	212.1	214.64	215.74	211.31	214.57	213.7	210.89	211.86	214.43	214.46	211.14	215.22	211.47	213.85	214.68	210.37	212.49	212.01	215.49	213.88	213.8	212.42	212.59	210.08	211.6	213.19	214.6
207.25	207.61	207.3	207.19	203.05	204.5	207.2	210.3	204	207.29	209.54	206.66	205.73	204.67	209.44	209.67	212.34	208.93	208.05	204.53	206.18	207.3	206.31	210.47	208.21	208	204.15	210.73	203.3	208.82	205.36	208.05	206.38	206.56	203.68	208.1	205.89	207.66	205.58	208.62	210.03	208.27	207.08	208.22	208.88	208.43	206.02	207.36	211.51	207.37
211.13	207.74	205.68	209.5	209.31	206.84	207.15	208.81	211.15	204.11	207.16	210.01	207.02	209.77	212.1	207.65	206.32	207.34	208.24	206.77	207.08	210.72	212.88	208.78	209.56	211.24	208.9	208.21	207.47	211.28	206.76	205.47	208.6	208.68	208.1	208.01	210.55	212.86	207.03	209.76	209.18	207.48	207.81	209.24	210.06	211.98	210.1	210.92	207.44	208.51
216.45	217.05	216.2	216.97	217.38	217.86	219.69	218.27	214.98	214.33	220.58	217.31	214.85	216.63	219.18	218.73	218.17	216.81	216.44	218.78	218.09	216.34	217.29	217.33	217.75	215.46	219.52	218.81	220.86	218.06	215.39	216.41	219.12	214.74	216.49	214.43	216.9	214.66	217.9	218.8	218.92	214.39	213.15	215.01	216.2	217.74	217.96	218.33	216.71	217.65
201.16	200.2	204.41	202.31	201.85	203.81	207.24	201.35	200.72	202.95	201.6	200.05	203.81	205.31	205.3	206.01	200.81	206.31	202.87	202.35	202.03	204.05	201.14	202.99	205.88	200.85	200.91	202.22	201.08	202.84	201.39	202.25	201.45	204.1	197.96	201.7	202.16	201.83	203.19	201.29	204.18	203.71	203.88	204.51	204.84	204.16	202.86	202.05	200.86	203.62
208.57	208.73	210.91	204	210.08	209.99	209.8	209.42	208.56	207.59	209.24	208.89	211.94	211.57	208.73	207.89	211.08	204.39	209.7	206.95	210.43	211.01	209.52	206.89	209.25	207.82	208.05	207.92	207.09	208.86	209.66	205.67	209.52	208.88	209.93	206	206.04	210.64	208.38	211.54	209.76	209.71	212.37	208.36	206.09	203.41	210.86	208.03	210.36	210.77
205.61	201.79	201.23	202.6	203.53	204.35	202.65	202.71	203.13	205.14	206.8	204.69	205.47	202.91	203.66	203.53	201.08	204.18	200.5	202.98	201.65	206.16	202.78	204.82	201.32	202.72	202.36	205.9	205.64	199.28	202.95	201.84	204.13	203.04	207.12	203.58	207.27	206.67	207.22	203.59	204.36	205.42	203.79	204.55	204.17	204.15	203.81	206.2	204.24	203.74
206.75	208.42	207	209.95	209.32	207.57	207.3	206.63	206.23	206.55	206.75	207.28	206.19	208.62	203.68	208.56	207.07	207.26	206.51	210.24	207.31	207.17	205.42	209.09	207.75	206.75	206.46	202.93	206.11	209.76	207.21	209.91	208.09	206.86	207.24	209.44	207.72	203.73	207.09	205.35	208.89	212.21	206.09	206.24	207.59	207.02	203.8	207.25	208.56	207.85
212.97	212.51	211.31	211.5	209.82	211.3	209.6	211.77	209.45	211.2	213.99	212.62	212	213.83	209.67	210.14	211.68	213.13	210.22	211.47	208.64	212.03	210.78	215.89	211.79	212.21	210.53	208.6	212.47	210.26	212.1	212.37	212.55	211.5	212.23	211.34	212.77	212.43	212.96	213.26	211.32	208.85	213.36	214.24	213.23	213.09	213.45	211.37	211.05	213.33
209.66	210.35	203.42	209.67	207.77	206.03	207.38	205.99	208	206.18	206.75	210.68	209.28	208.98	209.02	205.14	209.02	206.36	207.55	209.42	209.83	205.14	209.13	210.42	206.78	209.23	205.13	206.81	205.33	206.86	208.86	207.41	208.64	208.2	210.34	211.57	209.7	209.43	209.27	207.52	209.22	206.7	212.2	211.32	206.92	208.79	206.66	206.71	208.06	208.25
203.31	204.84	201.54	204.2	199.44	202.22	200.31	205.1	206.22	202.34	201.08	204.96	204.21	202.82	203.73	204.62	205.76	204.28	201.57	203.41	202.44	201.21	200.31	203.21	205.33	202.42	205.01	201.41	203	202.82	205.3	202.82	202.86	203.25	203.36	200.61	204.96	204.84	204.45	203.29	203.44	202.52	203.41	205.05	205.87	205.81	202.69	206.15	203.34	206.41
210.08	209.66	209.73	207.83	210	206.9	208.6	209.3	207.67	207.81	207.9	207.39	210.18	209.47	207.54	208.44	208.87	210.03	206.58	209.51	206.16	208.66	210.04	210.12	208.49	208.39	207.28	210.52	205.05	206.29	207.93	212.15	205.98	208.1	212	207.91	209.37	209.52	208.93	210.52	209.34	209.67	206.53	210.66	205.45	207.25	210.39	212.4	210.68	210.61
200.29	199.54	203.05	197.77	197.95	199.97	200.33	201.34	201.95	198.02	197.28	199.67	200.37	200.4	199.96	202.12	206.32	201.03	197.38	202.77	197.25	199.91	199.86	198.39	200	201.97	201.58	197.43	202.67	203.85	202	197.71	201.77	199.22	203.15	199.93	197.35	199.9	198.17	200.18	200.46	199.72	201.02	201.26	201.08	198.58	196.07	196.69	197.37	199.82
209.56	211.11	207.96	206.11	204.66	209.25	210.01	208.82	207.33	211.69	209.21	209.97	208.15	210.08	213.19	207.59	207.26	210.36	206.63	207.6	211	205.82	209.15	209.59	208.63	209.73	206.85	208.53	207.53	209.81	212.95	212.21	209.22	208.24	208.81	206.92	211.26	204.42	208.94	208.67	208.93	204.59	207.65	211.12	208.03	208.01	209.36	210.17	209.66	206.94
201.98	203.37	205.43	201.46	201.6	202.84	204.13	204.13	203.69	202.19	202.27	204.5	201.6	206.73	202.43	205.04	203.29	204.78	205.24	202.68	203.58	202.38	202.01	204.6	204.32	201.78	201.39	203.93	200.74	205.39	203.35	203.12	203.12	200.44	203.05	200	201.2	205	204.58	203.65	204.67	202.37	202.27	203.89	202.32	201.41	203.7	202.69	197.35	199.28
205.47	208.81	208.18	206.9	208.14	207.42	208.24	207.7	206	206.42	204.82	206.87	207.57	206.91	208.18	207.02	206.12	208.36	207.95	207.86	211.84	208.58	206.79	210.08	210.13	208.08	205.52	206.54	206.92	207.59	207.11	207.63	203.76	205.2	209.37	209.14	207.19	206.61	209.76	204.97	209.28	205.66	210.29	207.48	210.68	207.3	205.39	208.61	210.25	211.08
214.1	214.32	213.07	213.33	212.34	211.57	211.54	213.95	210.33	212	210.2	208.96	211.82	209.69	213.53	213.31	210.64	214.94	212.09	212.7	208.2	212.74	213.87	214.23	216.16	209.58	216.29	216.61	211.54	214.7	212.91	210.61	212.76	214.12	209.23	217.07	212.62	210.05	212.66	213.16	210.06	213.21	211.23	211.88	210.55	210.19	211.62	209.67	210.3	211.43
207.23	211.74	208.59	208.26	209.8	208.98	209.62	206.75	207.13	208.87	206.38	205.36	208.52	207.08	206.79	211.07	208.32	209.61	206.36	207.05	206.13	211.24	208.41	207.45	208.86	206.89	211.56	208.12	209.55	204.8	207.87	208.46	207.16	208.62	208.38	206.77	209.1	208.21	207.88	208.89	206.54	208.7	205.07	208.7	206.19	211.71	207.54	208.12	205.7	211.14
215.66	213.23	212.49	209.87	210.97	216.35	208.9	210.32	212.99	213.91	210.94	211.86	210.05	210.05	215.11	214.72	214.92	213.08	214.52	214.4	212.35	212.94	210.63	216.05	216.08	214.22	209.97	213.66	215.93	212.94	213.98	214.45	213.9	211.9	212.78	214.8	210.62	211.4	211.03	215.11	214.96	210.18	214.31	214.14	214.02	213.11	213.51	214.74	214.36	214.53
210.23	208.59	207.78	208.88	208.14	209.53	206.32	208.72	210.11	208.61	207.73	209.1	208.32	208.54	208.55	206.72	208.47	208.62	207.35	210.61	209.3	207.07	213.34	205.82	208.66	209.91	209.33	209.12	206.52	206.21	210.73	211.09	210.57	207.26	203.03	210.74	207.39	206.94	209.99	209.3	207.73	209.12	208.28	209.6	212.05	208.7	210.13	210.2	208.42	211.33
200.35	202.35	202.52	204.61	201.33	202.18	201.28	199.06	200.68	201.33	198.86	198.82	203.05	204.15	200.51	201.74	200.78	201.31	200.56	196.87	202.09	199.19	201.14	201.96	201.41	202.41	200.35	203.17	202.27	201.62	202.08	198.62	201.31	199.41	201.34	200.35	202.61	199.48	202.92	202.38	205.64	201.88	198.98	201.01	201.24	199.74	200.05	200.83	202.3	202.74
214.91	212.4	215.1	208.49	211.24	212.97	210.04	212.63	209.87	212.8	210.38	211.12	213.79	211.84	209.94	211.21	214.62	215.48	213.75	209.19	210.75	211.78	209.02	210.83	211.2	211.47	211.31	213.82	210.81	211.43	214.47	209.07	213.52	212.84	208.52	213.32	211.19	211.53	210.74	207.31	210.61	206.32	213.02	218.15	210.35	214.19	213.26	214.36	213.49	214.43
208.54	209.11	206.62	205.59	208.15	207.4	205.72	205.08	208.82	204.45	203.68	208.86	208.06	205.98	209.83	208.09	208.04	208.29	203.81	212.3	211.04	208.06	206.37	209.7	211.17	209.56	209.49	203.58	211.53	210.1	208.88	208.64	208.49	209.61	206.21	206.32	206.51	210.92	205.51	206.4	205.95	206.48	210.08	212.17	206.05	208.02	208.13	206.9	206.05	211.59
201.98	207.33	202.36	205.36	203.45	206.15	202.01	203.15	206.12	203.13	204.83	203.53	203.19	204.9	202.89	206.39	204.18	201.59	204.03	205.13	201.9	204.27	203.53	204.72	203.6	203.09	205.28	202.64	204.91	203.25	204.7	207.2	203.99	203.01	201.58	200.68	205.07	202.13	199.78	202.89	202.8	207.93	203.21	199.28	204.69	205.55	205.39	204.96	202.84	203.01
219.85	219.78	217.2	220.9	212.81	218.94	218.87	216.15	217.29	219.04	219.45	217.48	217.39	212.6	219.57	214.84	217.21	219.33	220.1	216.2	217.25	216.69	214.96	218.71	217.2	213.09	222.05	220.42	217.6	217.89	216.44	217.99	221.97	216.76	218.19	217.48	216.09	219.68	216.24	214.25	220.38	215.5	214.32	218.05	216.1	216.67	217.75	217.18	216.03	218.31
213.68	216.46	208.96	214.03	213.5	212.57	211.1	211.41	212.15	213.14	210.29	211.42	210.36	212.52	210.06	209.51	211.91	211.3	211	208.46	211.89	214.48	213.51	209.48	213.47	210.62	210.81	208.63	208.77	213.93	213.97	210.2	209.41	209.39	211.46	209.86	213.49	214.92	210.84	211.62	210.79	211.84	213.29	214.39	213.35	215.41	210.82	208.91	212.79	211.83
212.38	208.86	213.89	214.66	208.78	212.87	213.26	210.5	213.71	211.02	212.4	211.54	208.94	213.06	210.97	212.59	212.87	212.68	212.28	211.67	212.87	210.79	212.95	211.53	212.24	215.79	211.86	210.37	212.22	213.04	211.04	210.64	212.64	215.11	212.39	212.17	212.91	209.82	208.9	211.2	212.36	209.91	212.2	210.1	212.04	212.55	211.89	210.13	213.17	212.53
194.35	199.04	193.22	198.81	192.28	192.66	195.47	196.47	198.5	197.4	195.17	197.17	194.35	197.95	194.26	195	197	194.9	191.4	196.21	191.9	198.45	195.06	196.52	194.72	195.3	196.3	197.55	196.48	194.67	195.67	193.47	194.32	192.74	195.21	193.32	194.46	194.41	194.57	192.15	195.69	195.52	195.48	195.94	196.01	198.39	198.86	199.62	194.29	198.14
218.22	214.44	217.75	215.62	217.35	218.02	220.91	217.59	216.05	215.22	217.9	217.55	214.98	216.64	218.66	218.67	215.89	218.54	214.87	215.61	212.23	218.95	217.26	219.05	219.02	215.65	218	215.7	216.66	220.47	219.7	218.74	217.5	220.33	214.84	219.16	217.81	219.45	217.35	219.52	221.22	215.4	214.65	217.82	217.04	215.67	218.19	217.35	216.65	221.79
204.48	202.05	206.65	206.04	202.99	203.15	204.62	206.3	202.98	204.25	198.9	203.86	205.76	203.64	199.6	203.83	203.11	206.4	203.25	202.55	203.29	202.79	202.04	207.25	205.39	202.13	203.01	204.83	205.41	204.4	200.37	203.26	206.14	204.7	203.04	203.12	202.47	205.48	204.17	205.79	202.9	203.75	204.82	200.83	199.85	202.6	202.67	204.71	204.16	200.33
202.64	200.24	203.66	201.46	203.18	206.06	204.16	203.16	201.75	203.95	202.62	204.43	202.13	203.24	207.83	203.67	202.74	205.1	201.43	200.64	204.7	201.34	201.61	202.93	202.29	202.21	201.41	200.56	202.63	203.96	207.69	202.75	203.73	201.7	202.71	202.75	205.39	204.63	204.27	200.57	205.49	203.13	200.95	204.49	204.43	202.47	200.91	205.87	203.73	204.45
200.16	200.99	201.67	200.8	198.07	200.8	201.09	200.93	200.3	201.47	200.56	197.69	202.23	199.26	199.33	201.02	198.7	199.41	200.52	200.56	197.51	199.95	201.95	199.12	203.53	198.54	202.25	199.46	201.06	199.82	200.58	200.98	199.86	201.86	201.68	201.87	198.65	201.66	200.24	200.37	199.68	199.3	199.85	203.54	203.86	202.39	200.35	199.46	201.08	199.01
210.87	208.56	205.87	209.41	207.56	206.32	206.37	207.11	207.04	208.03	206.75	209.35	205.78	208.72	207.2	208.97	209.55	208.23	207.83	208.49	209.88	209.77	206.39	209.25	208.97	209.22	205.98	208.94	206.97	211.57	208.27	209.26	208.68	208.1	205.96	206.66	209.45	209.78	207.45	208.39	206.5	208.42	209.15	209.38	208.42	207.53	211.52	207.17	210.93	209.99
206.75	208.49	207.34	209.56	210.01	208.35	208.35	207.78	208.31	210.21	209.77	205.37	210.09	209.95	206.56	204.93	209.66	210.86	207.99	210.6	210.38	210.73	208.27	206.49	207.84	208.15	207.51	207.98	208.84	206.88	209.23	208.15	204.68	209.01	207.45	208.46	210.72	204.77	209.24	208.41	206.95	206.48	210.07	205.85	208.72	208.2	208.69	206.33	208.3	208.67
203.69	206.81	203.34	206.49	205.5	206.66	204.95	205.64	204.08	206.23	203.18	202.86	205.44	203.05	206.44	204.34	203.77	202.7	207.83	207.53	205.76	207.15	205.1	204.92	204.39	203.57	203.15	203.12	204.21	203.88	201.77	205.21	205.76	204.12	202.71	204.17	203.44	205.52	204.86	206.4	203.17	204.85	203.17	203.22	201.64	204.97	206.25	205.52	203.48	206.88
208.42	205.4	207.43	209.96	208.94	210.92	209.8	210.81	208.65	211.6	213.95	209.64	208.39	207.35	211.15	208.11	208.58	210.27	207.34	208.4	207.8	210.21	207.29	207.44	209.63	205.2	212.19	210.13	211.14	208.17	210.59	210.72	209.26	208.71	207.52	207.63	210.58	211.14	207.87	209.01	206.21	210.32	210.85	209.5	211.14	208.8	210.72	208.84	210.22	207.12
203.16	205.21	202.88	208.69	205.21	206.85	207.04	204.72	206.41	203.64	206.16	213.21	206.86	205.76	211.13	205.9	205.69	203.48	203.68	206.85	208.9	206.25	206.21	204.97	207.96	204.98	208.3	209.74	206.5	203.95	203.42	208.51	207.04	203.14	205.44	206.28	205.93	207.7	205.2	207.79	204.8	208.45	206	206.74	210.03	205.36	209.79	206.98	205.67	209.11
208.81	207.47	211.29	205.57	206.17	209.04	209.95	207.42	207.54	207.8	208.42	206.35	206.14	208.11	207.8	209	209.8	207.83	206.64	210.56	208.88	207.9	208.48	207.63	207.28	209.7	207.04	209.44	206.33	209.47	210.77	209.59	208.48	208.09	207.67	206.72	207.98	204.73	209.37	209.5	210.35	204.69	206.04	207.83	206.4	207.55	205.61	205.92	206.11	208.05
199.05	200.2	198.95	200.85	199.91	199.11	198.07	200.06	200.37	201.19	198.28	199.59	199.92	201.16	200.92	200.84	198.35	200.43	202.42	202.97	202.16	197.3	202.49	202.81	200.56	201.87	197.9	201.78	197.23	200.73	200.62	201.01	200.14	202.75	202.98	195.68	198.66	200.22	203.69	198.45	199.09	199.29	201.58	200.68	199.86	201.94	201.12	200.31	198.79	199.67
208.03	206.78	207.41	210.9	209.71	206.64	209.73	209.81	210.23	205.62	208.49	207.86	209.99	207.56	207.35	208.53	210.46	209.77	209.32	209.86	208.39	208.17	209.19	205.07	208.47	208.72	205.15	207.04	209.37	205.91	208	207.49	208.01	210.33	208.94	209	207.31	207.72	205.46	209.83	208.78	207.65	209.92	206.25	209.81	208.02	204.46	208.93	208.45	207.98
204.16	205.79	199.16	204.96	202.58	204.41	199.74	202.3	201.45	198.13	203.83	204.24	202.83	205.06	200.71	204.53	203.38	202.43	203.78	201.32	201.81	202.46	204.83	202.1	200.96	201.86	205.31	202.94	201.85	203.28	203.63	203.18	202.2	205.79	200.29	203.04	201.46	200.47	202.21	205.21	201.79	197.76	201.57	201.77	199.89	200.62	203.63	203.62	201.93	203.77
217.61	219.44	216.2	216.71	215.78	220.95	221.36	215.82	214.83	215.17	216.03	219.6	216.55	214.8	217.88	216.87	218.07	216.57	220.67	220.2	217.36	218.3	219.36	219.59	219.98	215.39	218	218.27	220.2	214.98	218.05	218.29	216.92	218.1	220.27	212.12	219.04	217.71	219.57	217.94	215.94	215.77	216.94	218.45	217.58	217.4	216.23	214.31	214.7	215.65
206.98	207.81	207.36	206.29	204.93	206.74	205.25	206.12	207.3	207.83	209.54	205.57	208.91	208.56	207.54	206.71	208.26	206.09	209.33	206.73	208.93	206.05	208.74	207.03	206.79	209.17	205.72	205.68	207.49	206.53	208.42	206.14	206.15	208.1	207.81	206.92	211.34	208.07	206.86	208.66	210.75	209.09	210.35	208.7	206.04	209.9	208.16	206.16	208.53	209.62
200.32	205.48	202.55	196.62	200.27	203.35	201.51	203.43	202.75	198.16	202.12	200.43	200.87	203.59	202.97	200.43	203.54	198.5	200.46	200.74	200.48	201.69	199.91	201.4	202.66	201.28	200.93	204.36	202.24	202.42	203.72	201.45	201.3	202.82	200.63	202.52	199.34	200.75	202.35	199.74	201.85	203.12	199.66	201.4	201.15	202.49	196.04	204.3	202.08	201.91
213.69	214.58	212.83	211.91	213.59	211.02	213.5	212.1	213.53	212.03	213.91	210.97	214.16	209.73	212.1	213.14	212.36	209.97	213.01	210.2	210.12	211.51	209.31	216.01	213.35	213.5	211.45	212.41	213.21	209.39	211.82	214.32	215.44	214.13	212.5	208.63	213.02	211.31	211.39	215.1	212.29	213.52	211.02	216.33	214.78	211.24	213.04	213.25	215.15	213.49
204.63	208.45	206.21	204.81	203.88	204.81	205.23	203.84	204.08	206.51	203.89	203.73	202.79	201.79	201.47	200.91	202.68	201.09	204.93	199.52	203.89	204.05	205.42	203.23	201.6	205.52	203.42	202.58	201.49	204.96	202.89	204.58	204.39	207.2	203.91	201.51	202.87	203.8	202.68	205.61	201.38	200.42	202.48	202.68	205.35	199.38	203.19	204.16	201.99	200.29
211.89	212.71	214.03	211.45	212.41	212.04	212.57	212.74	211.51	213.56	210.97	214.33	213.04	212.67	213.93	210.54	210.51	213.08	210.58	213.01	211.61	214.36	214.53	213.12	212.47	211.41	212.27	215.76	211.37	216.38	213.79	212.6	213.46	211.26	210.46	212.31	212.57	216.29	213.83	213.55	214.93	211.91	216.28	211.07	212.29	209.65	209.71	214	215.64	214.85
218.84	214.63	216.57	217.19	215.52	218.34	216.07	220.11	214.25	215.31	214.86	216.71	216.47	217.15	216.1	219.53	219.13	220.22	217.34	213.6	217.3	218.24	218.78	214.68	214.66	218.62	214.2	216.21	218.3	218.24	217.39	220.09	214.76	217.83	214.57	218.26	218.3	217.11	216.79	215.28	215.01	218.73	214.12	218.05	215.68	217.82	219.09	213.61	214.17	218.02
201.94	199.96	202.66	202.07	200.64	203.66	203.53	202.56	206.21	204	206.89	206.25	204.29	204.4	203.99	208.34	201.72	205.82	205	206.13	207.37	203.05	204.35	204.74	204.14	203.5	202.99	202.65	202.52	201.94	201.1	204.36	202.41	204.48	201.68	204.88	200.65	202.87	202.93	204.34	202.93	206.33	204.35	201.71	205.8	201.93	207.74	208.83	203.54	204.63
212.2	214.33	210.39	212.37	213.28	212.75	213.28	212.59	210.2	210.66	211.2	212.86	211.68	212.11	209.83	210.69	210.51	208.93	211.76	211.32	209.86	213.25	214.08	210.84	208.81	213.07	211.45	212.97	208.13	212.07	212.31	212.95	211.62	212.27	211.87	213.09	212.96	214.29	208.61	207.75	215.02	209.77	211.74	212.83	209.68	210.09	209.41	211.82	213.63	210.27
212.24	213.23	210.76	209.87	210.62	209.66	211.5	210.26	211.44	211.4	212.16	212.88	208.86	211.74	210.4	211.44	208.76	215.72	213.43	211.35	213.07	210.48	212.81	213.26	213.52	209.78	215.55	214.42	210.63	210.74	213.07	213.07	210.54	211.08	210.17	213.46	209.28	211.09	208.84	209.87	212.4	210.31	211.49	213.73	210.87	213.06	212.37	211.51	211.96	212.76
209.68	207.96	206.59	207.08	208.56	204.47	206.8	208.97	208.22	208.96	207.56	209.53	209.36	207.02	208.2	206.09	206.56	208.04	209.12	206.33	206.94	205.77	207.8	207.88	205.93	204.74	206.36	209.68	205.93	208.41	210.27	206.14	206.29	211.57	204.11	205.44	205.24	207.58	207.72	212.01	204.93	211.5	207.51	205.77	207.73	209.55	208.43	209.94	207.99	208.56
209.06	210.02	206.89	210.27	208.64	208.07	206.03	208.33	207.99	206.51	207.06	210.83	210.93	210.15	210.38	210.78	205.39	204.84	210.26	208.8	211.13	209.49	208.37	208.93	208.82	206.77	211.36	207.52	212.74	208.05	207.83	210.1	206.51	211.24	209	206.75	214.84	210.4	208.29	208.5	206.77	205.6	210.75	207.21	210.12	209.07	209.52	209.09	212.53	208.32
212.52	209.62	210.63	213.88	213.51	211.22	211.4	212.17	210.34	211.98	212.39	211.58	213.33	209.56	211.25	213.78	212.82	212.43	212.93	211.87	211.01	210.74	209.07	212.3	213.03	209.73	210.92	214.3	210.09	211.9	209.77	210.82	210.33	208.53	211.57	209.2	211.62	207.37	207.35	209.04	211.64	211.77	213.68	215.36	212.65	212.51	211.9	209.72	213.18	212.05
202.01	203.17	204.08	202.75	205.17	204.32	207.47	201.8	203.93	203.81	200.32	204.75	208.3	204.42	201.81	204.07	203.92	204.91	200.73	205.46	206.53	203.11	200.89	203.76	204.5	199.51	204.79	203.81	206.8	203.87	201.71	202.84	208.78	202.52	202.27	205.55	199.56	204.6	203.01	203.13	205.33	204.18	203.34	204.83	203.3	204.29	204.35	204.98	204.92	205.93
209.21	213.59	212.89	211.87	213.74	211.2	207.82	211.81	211.84	214.21	210.49	211.56	210.1	215.13	208.13	209.54	213.38	210.96	212.43	213.05	210.24	209.65	212.33	210.72	208.47	213.21	213.14	213.4	212.07	211.3	213.05	211.21	213.96	213.76	213.26	215.63	212.83	210.21	212.07	209.5	210.58	212.06	213	211.44	210.77	211.98	212.57	211.35	212.96	212.83
207.18	202.22	203.18	204.92	206.68	206.09	204.44	208.19	205.5	205.98	206.13	205.16	208.64	207.47	205.27	204.74	206.96	204.32	207.67	205.05	204.39	205.12	207.4	204.2	203.63	205.68	205.26	202.85	204.3	205.55	202.39	209.83	205.99	202.1	207.35	206.25	205.42	205.65	202.94	205.42	204.16	206.42	207.61	205.67	206.5	206.05	206.09	205.06	206.86	207.05
208	206.88	205.66	207.33	205.95	208.07	207.46	207.46	205.45	207.21	210.54	209.07	208.17	208.54	207.09	204.8	209.06	211.24	206.85	206.03	207.57	207.79	205.5	208.41	205.02	204.91	206.08	206.95	205.12	206.4	206.53	205.07	208.1	208.5	209.57	207.76	207.84	210.83	205.34	209.89	207.49	207.32	210.02	205.82	211.76	207.59	208.84	207.89	207.27	206.55
211.74	207.98	206.02	207.4	210.91	207.81	208.09	208.09	206.86	205.21	210	208.97	210.1	208.86	206.77	210.63	212.04	207.15	208.53	209.19	205.69	212.48	209.9	209.42	209.41	208.73	212.45	210.37	206.11	210.6	206.89	204.88	214.31	209.51	207.27	212.42	207.4	209.5	210.9	209.71	210.16	206.35	208.6	206.27	210.34	206.9	207.65	205.03	206.65	204.3
213.97	210.53	210.67	214.43	211.88	214.71	209.84	212.35	209.12	208.41	210.86	213.74	213.23	209.89	214.1	210.17	210.55	212.22	214.59	213.05	212.12	211.9	211.49	207.09	215.35	211.51	213.87	211.78	209.28	210.48	212.56	209.73	212.62	210.61	212.7	210.97	212.55	213.25	215.83	210.6	213.04	208.89	211.85	211.76	213.54	213.69	211.42	214.39	213.33	213.36
206.6	208.96	214.06	209.25	209.77	212	208.44	209.74	211.31	207.21	206.96	211.71	210.14	206.08	206.59	209.05	207.11	206.93	206.15	208.29	207.44	207.48	209.88	208.59	208.29	208.57	208.75	211.17	208.67	208.82	209.06	209.61	205.03	206.27	211.14	206.99	206.47	209.4	208.47	207.85	207.34	205.06	206.67	209.51	209.16	207.12	207.1	206.29	207.26	209.31
214.54	213.15	215.67	214.1	214.8	213.53	212.22	210.66	210.99	212.98	214.98	213.65	214.39	208.72	214.17	213.67	211	213.42	208.61	212.8	214.6	212.33	213.74	210.4	212.3	210.99	213.74	212.43	213.01	211.53	214.42	211.29	214.16	212.73	213.8	213.89	214.74	214.49	210.16	211.11	213.39	209.95	211.8	213.29	211.04	213.72	213.75	214.23	213.09	212.35
207.61	208.96	207.47	206.13	211.71	207.97	207.6	206.19	207.09	206.85	209.3	205.9	207.51	204.53	205.7	203.69	210.95	206.57	208.7	206.47	207.93	209.18	204.94	204.41	206.28	205.83	208.63	206.84	207.15	204.63	206.64	208.18	207.34	208.89	205.56	206.99	206.82	204.47	206.53	207.71	207.72	208.23	206.53	206.03	205.8	208.89	205.26	209.41	211.38	207.92
203.36	202.89	202.93	203.09	206.4	203.54	204.55	201.37	207.47	205.7	202.19	204.57	200.4	203.04	203.34	203.32	204.99	201.69	204.63	205.14	201.13	203.73	202.59	203.33	203.29	202.11	201.07	202.54	204.26	202.07	204.39	201.12	202.18	204.76	201.98	202.97	207.31	203.22	204.8	201.5	202.33	204.4	205.24	204.12	201.5	205.43	207.54	203.48	204.07	204.81
200.44	202.77	198.83	198.99	201.92	202.22	199.86	196.81	201.24	197.94	201.37	199	198.05	201.05	198.67	200.87	200.51	200.35	201.26	198.24	198.71	197.99	199.85	201.72	199.52	199.24	200.46	199.81	199.08	201.72	199.28	198.41	200.46	200.95	201.6	200.82	199.06	199.73	200.85	197.51	199.19	199.97	199.54	202.55	200.65	198.31	198.5	198.33	199.76	199.72
192.22	196.16	193.09	196.86	194.21	194.36	192.26	192.24	194.9	196.28	194.84	194.87	194.6	194.74	196.07	194.57	193.16	192.62	197.28	193.68	190.8	194.91	195.83	192.06	193.82	192.41	192.99	197.33	196.49	195.25	194.32	195.45	194.13	195.2	196.13	191.45	193.98	195.55	195.91	195.15	193.71	194.86	194.25	192.45	194.33	197.85	196.86	194.08	197.2	193.22
198.78	198.9	196.73	199.28	202.47	201.63	201.52	197.71	201.63	202.92	201.19	196.41	199.98	201.85	200.33	197.3	200.1	198.44	199.4	197.96	196.25	201.97	197.52	199.7	199.47	203.58	199.48	201.89	201.75	200.13	201.74	201.82	198	201.2	196.22	197.13	202.56	199.99	199.22	199.53	201.43	200.1	201.52	200.37	200.58	199.11	202.14	200.75	200.4	200.87
212.78	213.42	210.86	213.02	211.74	209.43	211.65	213.07	209.5	213.95	210.21	212.35	212.71	212.73	207.45	209.99	209.35	214.01	210.62	214.02	211.32	211.49	213.62	212.08	213.13	212.94	211.09	212.15	208.25	210.23	210.1	215.08	210.56	209.09	211.35	208.99	210.54	212.49	210.56	210.71	211.97	210.87	212.6	212.77	212.51	210.12	210.77	211.57	209.73	209.84
205.72	202.9	209.83	205.02	205.91	205.13	206.3	205.74	204.8	204.04	202.45	204.14	204.77	206.7	204.36	207.49	206.18	205.39	206.61	204.85	204.94	205.4	206.46	205.37	207.32	204.27	208.19	205.12	206.36	206.17	208.12	206.8	206.52	204.02	206.48	204.44	205.47	206.58	210.1	205.43	202.64	205.53	204.92	208.96	203.8	206.96	205.19	203.36	207.09	205.61
213.01	214.03	208.45	214.8	211.47	211.58	212.42	211.02	211.23	211.06	212	214.33	213.25	212.67	211.39	213.29	210.71	212.81	209.6	212.16	212.23	212.12	212.58	212.77	212.15	212.63	212.83	212.94	214.71	212.8	212.25	212.28	212.35	212.47	210.97	214.19	210.98	212.09	208.51	212.11	211.27	211.35	213.73	209.85	209.22	211.61	208.11	210.01	211.85	208.89
214.86	213.05	214.31	213.77	210.35	213.5	210.13	212.12	208.65	209.82	213.01	211.51	213.34	209.99	214.31	208.57	212.42	209.52	210.16	210.07	210.97	213.81	210.55	214.69	210.3	209.49	211.02	212.2	211.22	209.74	208.88	209.78	213.07	212.82	210.51	211.69	207.93	210.82	215.2	212.4	211.87	211.99	210	211.84	212.76	211.14	209.56	211.96	212.17	212.51
211.53	211.76	212.28	215.37	215.54	214.33	213.67	214.55	210.67	208.7	209.58	213.4	214.14	210.18	210.83	210.74	212.64	212.14	208.62	211.16	211.66	211.82	209.94	212.65	210.18	211.4	212.04	211.76	212.43	211.02	211.75	211.66	214.2	208.55	211.84	212.89	213.94	213.53	211.12	211.81	213.25	208.86	211.17	216	211.61	214.45	208.35	211.11	208.61	211
207.27	206.88	204.91	208.65	206.84	204.28	212.54	203.03	209.46	213.7	207.55	205.08	209.15	208.17	210.03	207.12	210.39	207.93	207.82	208.01	206.9	207.88	206.21	205.19	210.13	209.92	206.87	204.97	206.73	204.75	206.66	206.37	209.69	210.73	208.64	208.52	204.38	206.58	208.63	207.05	205.36	206.25	209.12	205.38	205.88	212.65	209.93	206.83	210.53	207.1
217.16	220.43	214.29	216.14	216.28	213.11	217.03	216.15	218.68	216.76	217.03	218.78	214.86	216.76	213.39	219.18	217.89	215.81	217.67	221	217.84	221.42	216.11	215.92	218.19	219.12	215.7	220.36	215.72	217.05	216.78	216.94	216.3	215.16	216.68	217.6	217	215.69	216.74	217.43	217.32	218	215.25	215.89	217.08	218.08	216.99	218.03	219.28	217.12
192.15	195.17	192.94	195.76	188.74	192.44	194.88	196.42	192.29	196.56	194.21	193.69	194.44	194.53	191.51	195.57	193.53	192.88	193.56	193.63	193.54	193.79	194.6	193.84	191.06	193.88	193.03	191.93	191.88	192.51	193.05	194.92	198.07	192.54	194.9	194.58	191.74	193.66	193.3	192.96	195.44	195.8	192.58	193.12	196.07	193.01	192.92	192.58	193	193.15
196.97	197.49	197.03	196.38	198.82	200.21	199.35	198.93	199.39	200.42	198.87	195.45	197.78	200.11	198.79	200.64	199.6	197.14	196.89	201.8	197.66	198.11	196.67	195.83	199.84	201.23	199.83	198.05	201.06	196.67	200.4	195.45	196.19	197.98	201.42	199.58	199.33	200.82	197.48	196.63	197.58	197.29	198.55	198.81	199.81	198.51	201.75	198.03	199.96	197.75
197.25	200.17	199.23	198.4	197.29	199.3	200.05	201.25	201.51	199.96	199.51	199.28	198.75	197.97	201.48	200.69	199.78	197.22	199.95	197.62	197.37	198.36	197.7	201.4	199.68	198.94	200.96	200.76	198.29	199.46	199.34	194.35	199.3	202.87	200.27	198.62	200.22	198.82	196.66	199.8	197.74	198.13	201.25	196.8	200.95	200.54	197.66	196.33	200.93	200.01
210.6	204.66	210.36	208.58	209.26	207.66	210.57	209.8	212.02	204.06	206.63	207.69	209.1	207.34	208.06	211.14	208.7	207.9	209.87	206.95	206.06	210.17	208.59	207.15	207.46	207.18	209.17	209.48	210.97	212.46	206.93	208.13	207.56	209.3	210.61	207.09	210.11	209.27	207.13	209.43	211.16	204.49	208.44	208.94	208.43	210.25	209.09	207.93	208.45	210.85
203.27	204.29	203.45	202.41	204.87	202.58	201.92	202.06	202.77	204.52	201.8	204.1	206.33	200.42	199.85	202.05	201.05	202.4	203.3	202.91	201.12	203.51	200.73	202.86	201.39	202.98	204.59	200.78	203.78	198.72	202.37	203.08	207.08	200.99	204.39	201.55	200.59	205.38	200.99	202.74	203.1	202.62	204.48	201.38	202.36	204.09	202.21	204.38	205.84	198.58
212.85	217.17	212.4	212.77	213.18	213.61	210.4	215.9	212.92	218.1	214.08	211.64	213.49	211.51	213.59	213.32	215.32	215.7	213.12	211.62	210.5	214.4	213.4	210.27	211.75	210.79	213.9	210.21	212.78	213.33	213.63	213.57	211.95	213.07	211.49	212.13	212.08	212.78	212.26	213.66	214.16	211.4	210.92	213.24	215.42	211.39	209.81	214.67	212.57	211.75
209.05	211.58	207.62	208.88	209.02	208.32	210.84	208.39	208.32	208.58	205.06	209.36	208.38	210.77	207.55	208.2	212.03	210.78	210.71	209.24	208.91	204.99	210.24	208.26	206.48	209.9	209.3	206.58	207.59	211.15	206.08	208.07	211.52	208.01	210.42	211.38	208.79	209.2	207.5	210.61	210.03	203.53	208.91	209.4	210.46	212.87	207.26	207.23	207.96	210.63
212.67	212.71	214.33	215.29	213.82	215.41	212.45	211.8	213.9	209.32	210.95	212.52	212.61	214.29	213.17	213.81	213.6	212.56	213.21	212.93	211.57	212.8	210.96	213.27	215.84	213.99	213.33	212.68	211.55	212.17	213.05	212.07	210.17	212.47	210.95	213.25	214.29	212.36	213.7	210.74	210.56	210.64	214.07	212.89	212.81	212.91	212.93	213.4	211.59	211.22
198.88	198.74	200.76	199.18	200.11	200.19	202.65	194.53	197.53	199.31	203.51	197.79	197.2	201.22	201.04	202.55	198.68	195.99	198	201.75	198.25	201.06	197.69	200.43	201.88	198.2	199.08	196.97	198.76	199.35	200.64	198.43	196.43	201.61	203.19	201.04	198.5	200.08	197.65	201.58	199.84	198.75	198.22	200	202.02	199.78	198.81	199.86	194.22	195.94
207.18	208.21	206.75	207.7	205.03	204.87	208.66	208.25	205.79	208.43	208.31	209.29	207.44	207.72	206.72	209.38	209.31	208.49	207.14	205.45	206.54	208.05	209.47	207.85	205.33	206.2	207.43	211.44	207.71	206.97	207.49	207.86	207.2	206.87	207.54	209.13	207.2	209.66	209.34	206.73	205.88	203.71	211.04	208.34	207.41	207.46	208.48	204.26	207.6	207.74
207.53	205.43	209.74	207.98	207.33	208.21	206.46	206.69	209.76	206.78	205.93	206.68	210.92	209.5	204.65	205.73	209.48	207.13	209.22	207.51	205.79	206.7	210.46	207.96	208.19	208.21	210.58	207.27	209.42	205.9	206.7	211.39	205.2	206.9	208.63	205.19	207.01	206.68	206.31	206.44	208.14	210.12	207.5	207.46	206.32	205.29	209	209.25	209.13	208.15
210.46	211.42	208.59	210.67	211.27	209.27	211.18	209.05	209.33	210.48	212.37	212.45	213.1	212.58	213.79	214.68	209.3	208.24	210.02	210.01	212.82	211.28	210.42	210.13	211.63	212.88	213.51	210.63	209.68	210.97	208.22	211.65	211.25	209.43	212.69	210.85	211.07	213.76	209.82	211.43	211.24	207.93	211.93	210.59	213.98	210.92	210.3	213.83	210.01	213.64
215.33	216.08	215.07	217.25	218.66	216.11	218.16	218.26	216.95	217.93	220.04	219.8	216.97	214.36	218.91	215.02	213.96	220.39	216.62	216.32	214.49	218.12	214.15	216.67	216.8	215.36	215.89	217.09	218.5	217.83	219.33	218.03	218.24	216.17	217.68	219.33	217.03	218.18	213.26	215.74	213.58	218.75	216.14	217.48	213.69	218.27	216.18	217.32	216.87	216.63
200.52	202.13	196.41	199.17	198.57	203.74	200.72	202.06	201.53	202.47	200.12	200.33	198.89	203.11	201.54	196.83	200.79	201.21	199.69	196.83	201.22	200.17	200.48	202.3	199.37	200.45	199.17	201.28	198.47	202.66	202.37	194.75	197.81	199.74	199.97	200.5	204.38	197.56	200.43	199.89	201.82	201.12	200.62	201.02	195.6	198.5	195.77	200.14	200.95	197.99
207.67	209.33	211.03	205.4	208.29	206.52	211.18	209.46	211.99	207.63	209.33	210.04	208.5	212.22	208.92	207.3	209.56	208.21	207.29	212.95	211.88	209.13	210.04	210.38	207.74	211.46	212.22	209.28	208.49	208.81	207.06	206.49	208.38	209.31	206.5	207.28	211.88	209.72	209.76	209.44	207.62	208.04	204.83	208.3	207.58	207.66	210.48	206.65	209.81	209.76
204.72	204.25	206.64	204.59	203.88	204.81	207.34	202.44	200.93	205.17	207.84	204.73	204.69	204.89	205.37	204.44	205.01	203.62	201.66	204.46	202.21	202.48	205.03	203.87	205.71	203.47	205.57	204.17	202.8	203.98	208.3	205.99	201.93	203.81	206.41	202.08	205.51	203.78	203.58	203.99	203.57	205.22	202.65	203.45	205.76	204.23	202.8	204.29	203.02	205.03
207.63	213.34	212.34	209.58	210.3	213.14	215.22	209.28	210.54	209.86	210.4	211.21	211.21	211.32	211.73	211.89	210.53	212.24	211.23	209.5	211.96	213.32	213.96	210.5	209.79	208.75	211.38	213.69	212.31	209.21	213.37	213.65	211.33	212.33	212.12	210.57	209.84	214.92	212	212.69	208.99	211.8	215.19	214.15	211.63	212.67	211.06	208.77	210.22	207.78
202.82	201.93	202.82	201.89	203.71	206.07	202.89	202.72	202.21	201.81	203.53	201.97	204.99	202.95	204.02	198.64	205.5	203.48	203.43	201.63	204.39	204.37	201.8	204.37	202.56	201.92	204.18	200.4	200.61	203.9	205.97	203.14	203.31	206.71	205.55	202.41	201.9	202.5	204.62	200.95	199.05	204.45	203.49	206.68	200.66	203.23	204.17	200.13	206.23	204.54
204.87	203.08	200.53	202.12	204.6	205.29	203.44	205.1	204.18	205.25	203.85	203.3	204.32	200.46	202.14	202.92	207.35	202.31	205.49	203.32	205.9	204.01	205.12	204.56	203.77	205.97	204.28	202.81	205.04	200.55	203.08	206.61	203.82	204.96	202.02	203.59	199.94	205.72	208.4	203.12	203.65	206.63	204.58	203.67	204.85	206.33	204.27	203.04	203.62	202.73
204.62	208.31	205.41	211.09	211.5	207.75	208.25	210.36	210.57	206.62	209.86	210.85	206.95	206.67	206.36	207.28	204.89	207.79	205.64	208.84	208.2	207.84	207.93	207.68	207.4	206.69	205.51	209.42	207.53	207	208.13	209.54	211.24	206.79	208.07	208.86	208.59	210.56	201.89	205.01	208.1	206.19	205.62	210.84	207.81	211.68	207.04	207.07	206.31	208.85
197.01	194.51	198.47	198.24	196.6	195.09	194.56	193.83	196.38	195.37	198.04	192.8	189.74	194.73	196.55	193.5	196.43	197.12	192.96	190.7	201.16	195.01	195.21	195.21	194.68	194.1	197.35	193.63	194.58	197.73	194.04	195.65	194.83	191.6	196.93	192.45	189.41	191.85	197.62	192.57	194.73	194.27	195.27	196.56	192.87	194.04	193.36	194.42	194.96	197.82
205.35	199.26	204.77	201.72	202.36	201.4	205.08	201.24	204.25	201.99	204.53	205.51	203.62	206.22	206.33	206.69	204.99	200.2	202.44	206.18	204.18	207.71	204.14	203.18	203.24	203.21	201.76	203.2	203.84	202.36	200.53	204.25	203.15	206.64	206.49	204.28	202.68	202.13	206.58	202.41	204.22	202.77	204.86	205.25	203.16	205.53	202.87	200.04	203.82	206.31
203.91	203.95	207.07	204.59	207.48	202.15	202.1	202.78	201.72	203.58	202.3	203.73	202.22	205.53	205.73	203.72	202.03	201.52	202.48	202.28	202.2	202.04	202.54	206.32	204.59	201.33	202.4	202.68	207.98	201.04	201.48	204.63	204.73	204.09	206.69	204.04	206.07	198.9	201.93	204.34	205.71	202.35	203.99	205.26	205.95	205.21	202.39	206.65	203.91	203.31
202.16	205.28	204.62	204.78	200.92	203.6	205.42	201.06	203.49	204.89	202.28	205.04	201.82	205.41	203.94	202.37	202.96	201.04	202.05	202.55	203.56	206	203.06	205.27	205.99	204.35	198.35	200.08	202.32	200.14	206.48	203.97	202.75	202.77	201.99	203.34	199.89	203.4	204.91	204.24	201.57	201.62	204.99	198.64	202.38	204.55	203.55	206.97	201.37	203.27
204.62	209.27	212.22	210.36	209.83	210.31	206.58	210.11	213.29	208.88	204.33	206.76	208.15	208.38	208.75	207.23	211.76	211.31	213.72	211.79	208.19	208.3	208.72	206.53	207.82	212.1	206.98	206.59	207.71	210.97	207.68	208.13	206.24	207.2	214.03	207.85	212.04	205.41	208.48	210.05	212.15	206.98	208.63	208.97	211.09	211.2	207.73	207.33	211.59	209.3
213.7	212.78	213.07	211.68	214.66	209.41	211.38	210.64	210.18	214.02	212.58	211.88	212.85	211.39	213.83	210.99	214.22	213.06	211.87	211.36	208	211.09	210.15	212.44	210.96	210.75	214.56	210.9	210.77	211.7	213.58	210.16	208.12	212.54	214.58	212.27	213.88	213.19	208.86	209.92	209.37	211.34	211.83	209.05	209.65	214.03	211.06	208.22	212.15	212.84
207.55	208.03	207.58	211.71	208.07	211.68	209.82	208.21	206.66	208.89	207.65	209.57	206.38	209.6	208.19	210.86	208.81	212.13	210.33	209.83	210.31	208.52	209.99	208.71	207.78	209.08	208.48	207.79	210.42	208.72	208.86	206.93	210.51	206.95	208.37	208.7	209.87	207.6	208.96	209.18	210.31	209.04	210.02	207.53	209.43	210.78	213.23	208.64	209.24	205.08
200.54	204.97	203.32	202.38	204.66	205.7	203.39	205.97	200.51	203.5	204.3	205.13	202.7	200.62	201.96	203.95	205.97	201.13	200.08	204.84	203.61	204.72	201.29	202.98	208.59	202.92	202.58	203.31	203.41	205.96	206.93	202.55	201.42	204.46	206.31	201.87	205.02	207.61	205.2	206.23	203.57	202.02	204.98	204.32	201.96	205.25	203.54	203.52	203.67	204.01
203.24	204.94	204.89	199.21	201.63	206.41	205.23	205.38	204.64	203.39	205.19	207.94	207.92	206.58	206.03	205.21	204.68	206.09	204.85	202.83	203.34	201.78	204.7	206.29	206.38	205.64	204.62	205.26	206.6	206.63	206.48	204.86	203.94	203.58	205.38	204.7	205.64	204.29	207.37	204.11	203.48	204.79	204.87	203.17	203.57	202.8	202.99	205.83	202.84	204.98
215.59	218.48	215.77	218.89	214.82	217.57	216.1	217.99	216.15	217.01	218.85	217.95	215.27	218.1	216.18	217.78	218.83	215.99	218.29	214.81	214.02	217.06	215.66	217.34	215.35	215.07	217.81	216.91	219.71	216.58	219.54	215.32	220.09	215.27	216.66	216.09	222.19	220.85	219.84	219.05	219.49	216.38	217.54	216.04	218.14	216.65	218.38	217.48	216.68	219.58
198.73	200.88	197.68	198.71	198.98	196.16	199.03	201.86	198.3	198.07	201.26	199.02	201.31	198.72	202.09	201.37	197.38	198.64	202	199.13	201.39	199.25	198.25	195.89	199.33	197.39	199.16	197.82	197.45	202.02	199.75	196.82	196.48	198.74	200.55	199.18	197.53	197.3	198.12	197.63	203.05	199.92	197.54	199.91	199.18	198.91	199.06	202.28	197.5	202.01
202.17	204.88	205.99	205.91	207.05	206.9	203.71	207.7	204.46	206.79	206.87	204.7	206.18	203.38	206.55	206.02	201.72	209.15	208.38	204.64	204.56	206.69	202.42	203.61	208.04	205.9	205.95	206.04	203.6	206.36	206.79	205.06	208.58	203.44	205.58	204.12	205.26	203.19	206.29	205.33	204.56	204.24	206.64	205.2	202.73	205.97	207.37	206.68	205.38	207.7
211.88	210.98	208.4	211.12	208.02	210.35	212.85	215.21	213.42	213.71	209.38	213.77	213.98	214.02	209.04	211.67	208.53	212.41	210.45	210.29	209.88	211.28	213.8	211.58	209.5	214.25	211.85	210.37	213.63	211.72	210.3	209.83	212.09	213.21	209.89	211.14	211.19	214.6	209.8	210.1	209.03	213.21	213.49	211.57	212.39	211.38	212.54	215.28	210.9	210.17
211.05	208.68	209.04	210.46	208.39	210.68	209.76	209.37	209.46	206.85	210.46	208.04	211.01	207.53	208.84	209.34	210.21	213.07	207.26	210.29	207.56	205.11	205.56	208.48	210.01	210.47	206.48	208.69	211.27	210.82	205.97	208.95	208.18	211.46	207.55	210.8	209.58	208.95	204.88	210.36	208.6	207.83	210.01	208.57	209.83	209.72	204.05	206.45	204.74	213.17
202.79	204.1	202.44	203.52	207.47	202.62	203.57	203.05	203.97	204.02	200.82	204.28	203.06	201.89	205.9	202.09	207.1	205.3	199.98	203.03	201.67	203.55	205.01	203.56	204.5	203.16	204.56	205.3	203.05	204.81	202.88	203.38	202.61	203.09	205.36	204.27	203.06	204.67	203.75	204.63	201.04	202.42	203.26	201.57	202.32	200.68	203.23	203.94	203.52	204.13
216.38	217.02	219.52	215.76	219.51	217.91	219.63	218.71	222.21	219.99	215.45	220.81	219.49	218.47	220.37	216.38	217.71	216.79	216.7	217.01	218.18	217.75	216.19	218.74	219.49	217.16	217.31	220.42	218.3	216.31	219.26	221.04	217.66	214.84	216.89	217.85	217.01	216.72	219.59	220.55	215.68	217.84	216.68	214.61	220.7	219.91	216.34	217.44	217.65	216.98
201.54	203.18	202.7	200.92	203.76	207.96	203.74	202.14	204.27	200.35	202.87	200.94	201.67	204.19	204.02	204.12	202.09	201.38	204.92	204.51	205.33	200.72	205.47	199.38	202.08	201.05	202.77	204.13	204.54	202.17	198.73	200.52	202.54	208.63	202.4	203.76	201.96	203.93	207.27	201.59	205.16	202.87	199.46	206.73	203.76	204.15	204.79	205.51	200.42	205.49
209.9	209.35	207.35	206.2	206.42	207.72	205.75	209.27	206.95	206.78	207.53	209.51	209.09	209.48	208.23	207.77	209.83	205.2	204.93	207.4	207.35	205.62	207.75	207.13	206.61	206.21	208.44	204.79	205.68	206.8	208.35	207.35	209.72	207.98	209.89	204.84	208.86	207.94	205.57	207.37	206.94	211.28	203.89	207.15	206.48	205.36	207.36	210.21	206.34	206.93
209.79	206.15	208.99	207.68	206.56	209.12	204.19	207.55	209.58	208.97	207.15	209.08	208.16	208.46	209.95	208.85	207.28	208.98	207.34	207.13	207.55	203.91	210.35	207.98	209.86	205.96	211.05	208.88	210.04	208.32	209.79	213.54	207.34	205.7	210.26	211.1	208.85	209.57	210.79	207.67	209.05	209.1	209	208.37	206.97	208.88	208.17	210.71	206.86	211.73
214.53	217.77	211.22	215.44	213.43	212.63	213.41	214.9	216.11	214.54	211.12	215.08	215.4	214.96	216.05	211.23	219.96	214.49	215.44	213.86	213.16	215.64	213.3	215.16	213.02	212.84	206.78	213.99	211.88	214.85	214.35	214.74	219.1	219.36	213.02	212.47	214.82	217.93	218.02	213.65	214.58	212.42	211.41	213.94	211.55	211.69	215.06	211.32	214.56	214.74
207.02	206.44	202.52	203.45	203.89	203.46	205.63	202.04	203.08	203.96	204.62	207.02	202.5	203.68	204.36	205.71	203.97	205.45	206.2	203.52	201.08	206.11	205.54	204.98	203.61	204.14	204.82	206.4	206.45	209.37	205.01	202.61	204.89	206.78	199.99	206.4	205.73	205.6	205.2	207.68	206.66	205.38	203.54	204.73	204.93	205.06	205.1	202.83	203.71	203.42
203.33	205.36	201.36	203	202.45	202.34	204.94	205.18	202.02	206.29	203.45	201.81	198.61	203.99	203.14	203.76	209.02	202.49	206.46	204.48	206.39	202.53	205.93	204.05	203.94	204.64	205.36	203	205.21	204.15	206.24	206.85	203.95	202.58	203.53	204.38	203.7	199.78	202.65	201.57	202.7	201.53	204.9	204.29	203.76	205.65	204.79	203.85	204.42	202.5
196.84	196.84	195.59	197.96	196.23	194.6	194.42	195.54	192.82	195.54	194.3	190.72	195.07	191.69	194.66	196.46	196.16	197.57	195.03	195.06	195.98	196.55	193.86	194.06	194.95	197.85	192.09	193.55	194.25	195.31	193.19	194.16	193.14	196.25	197.85	193.61	193.02	198.25	196.18	194.22	193.07	194.56	196.34	194.65	193.56	197.7	197.28	195.51	195.05	198.08
209.9	208.47	206.39	208.69	212.37	207.33	206.88	210.06	211.42	209.96	209.09	208.83	206.19	203.51	206.8	206.59	206.69	208.21	205.37	209.27	209.87	208.38	209.13	204.25	207.95	205.31	209.07	209.67	209.3	212.91	208.11	205.27	207.43	206.78	209.09	208.47	206.85	209.1	207.55	208.85	208.34	212.23	208.81	209.05	207.19	208.34	207.23	208.35	207.92	209.99
205.87	208.79	205.97	206.69	209.02	206.55	211.54	208.23	211.29	207.66	207.43	209.17	206.57	207.74	207.05	204.68	206.57	210.44	207.23	206.7	207.22	209.82	211.05	206.12	205.88	208.91	208.55	206.97	207.6	207.02	205.18	208.38	208.32	207.49	207.5	207.27	206.31	212.7	208.38	211.45	210.34	208.15	209.36	206.9	205.73	208.05	204.84	209.45	207.64	205.1
206.89	204.22	205.89	203.68	210.62	207.51	206.96	207.4	207.41	208.71	211.54	208.9	207.38	210.17	210.73	209.31	204.62	208.13	204.69	208.86	206.24	205.45	205.95	210.32	207.68	207.26	206.42	206.9	205.68	208.39	209.63	207.36	204.81	211.02	206.36	204.75	204.99	205.17	208.19	205.52	209.61	206.11	205.55	205.62	206.48	209.99	207.9	205.77	209.11	207.01
209.43	209.47	211.44	210.54	207.49	214.03	208.73	211.34	209.61	206	207.55	211.11	208.2	206.78	210.67	212.29	209.76	210.24	211.41	208.01	209.97	208.57	204.91	211.08	210.01	205.19	209.84	206.21	211.37	214.13	209.01	213.74	210.82	208.96	206.08	208.92	209.13	208.31	206.58	208.85	209.06	209.07	214.73	210.5	210.33	211.53	209.46	208.62	210.21	211.3
211.98	212.04	214.6	209.31	215.66	211.96	215.64	212.52	209.11	213.03	213.57	211.83	209.91	216.36	210.97	209.91	211.31	213.68	210.51	214.18	211.21	210.56	212.3	210.49	211.78	209.83	209.3	212.34	211.13	214.2	209.28	208.9	214.57	211.83	211.85	209.04	211.94	213.97	209.9	214.9	210.4	209.78	210.85	214.73	212.81	212.63	210.24	209.48	214.64	212.17
215.62	215.92	218.33	219.45	216.13	216.82	217.1	217.63	215.68	219.73	216.7	220.96	216.63	221.6	215.68	215.33	217.17	216.73	220.29	218.56	218.21	218.98	215.76	217.28	217.57	217.53	218.96	216.77	219.08	215.23	216.62	214.38	218.86	216.63	217.84	213.58	218.65	216.36	215.13	216.5	218.14	215.16	218.39	214.47	217.3	219.97	220.04	214.11	217.01	218.71
210.08	211.59	211.75	209.95	215.19	213.4	212.7	214.55	211.97	211.55	214.17	213.5	214.05	213.99	212.27	212.08	210.82	211.31	214.72	212.39	207.52	211.87	214.74	213.84	213.16	211.91	213.58	211.73	213.43	212.46	211.65	209.57	212.98	212.84	213.73	210.43	210.7	211.33	212.73	217.25	212.84	213.54	212.85	213.23	213.34	211.96	211.91	214.83	214.24	213.47
216.01	212.07	210.33	212.31	209.4	211.52	212.65	214.3	208.32	212.15	208.74	210.68	213.69	212.28	210.81	212.53	211.15	212.25	212.23	210.69	211.29	211.59	208.49	215.1	214.02	215.51	211.65	212.51	210.77	212.1	212.46	210.83	209.85	213.46	211.98	208.9	211.96	208.34	211.69	215.45	209.88	213.46	210.45	212.45	211.53	211.49	209.29	207.78	213.26	210.35
199.21	199.63	201	200.85	201.41	202.16	201.04	201.48	202.52	200.29	200.14	202.63	199	201.17	200.64	201.43	199.81	204.02	200.79	199.57	200	204.25	197.52	200.32	199.02	199.09	200.95	202.1	203.08	200.62	203.12	201.89	200.61	198.94	201.61	198.89	201.37	197.95	201.44	199.34	200.26	198.93	200.5	198.16	198.98	201.19	202.04	201.3	198.72	199.96
210.82	211.04	210.18	209.36	212.93	211.66	209.48	210.18	212.14	210.84	210.43	208.97	211.42	208.48	212.87	207.58	208.95	214.73	210.28	209.32	207.41	209.87	209.38	211.02	211.82	210.73	207.58	210.71	208.92	211.17	211.27	213.25	209.74	207.61	211.58	209.26	210.31	209.09	209.73	205.16	209.36	215.72	208.44	208.78	210	211.09	211.68	208.84	208.98	209.61
213.05	209.82	208.35	204.4	210.72	209.73	212.93	209.2	210.5	213.54	207.85	209.68	210.74	206.87	210.81	208.68	209.04	211.32	208.06	208.06	207.69	211.12	207.08	209.31	207.82	208.78	210.49	211.52	207.87	207.26	211.32	207.74	211.25	208.72	208.74	208.31	212.13	211.15	207.61	209.04	208.92	209	210.54	208.46	210.88	210.56	207.38	211.64	209.76	211.37
211.3	206.18	207.91	206.74	208.82	208.9	210.27	208.13	210.95	207.85	208.63	208.42	208.71	207.42	208.01	210.43	207.43	207.05	207.05	205.41	206.25	208.75	207.62	208.03	205.26	206.66	206.58	209.75	210.55	209.66	207.38	206.17	206.6	207.24	209.99	208.7	209.65	210.88	208.75	210.17	210.52	207.54	204.78	212.03	208.28	209.21	207.33	205.44	205.63	209.07
209.27	213.04	212.1	208.72	210.97	209.82	213.58	210.65	211.56	212.37	210.82	211.86	214.29	213.09	213.36	209.09	212.39	212.69	210	211.03	212.16	211.71	211.53	213.22	212.43	210.65	213.93	210.65	213.11	214.57	212.55	208.76	212.93	213.68	209.87	212.38	211.17	207.39	211.07	208.44	210.3	211.68	214.85	212.88	209.03	211.61	212.86	211.72	211.82	213.87
209.1	212.43	208	207.35	210.19	207.89	207.3	211.46	208.75	207.63	208.53	208.25	208.61	208.26	207.05	209.2	209.43	212.25	207.64	208.59	207.57	207.45	205.09	210.58	209.38	208.41	213	209.71	205.92	207.78	208.39	206.11	209.24	208.4	207.73	208.93	206.11	209.86	207.42	206.79	206.35	207.87	206.34	210.01	208.4	206.27	206.12	208.86	208.49	208.44
193.35	192.79	191.6	189.45	191.98	193.99	190.79	194.17	194.39	192.83	198	196.89	195.26	195.32	192	197.5	193.64	192.88	194.2	191.88	197.56	195.28	196.32	195.02	195.05	191.88	194.02	195.38	197.66	197.38	194.62	193.16	192.27	194.68	195.17	193.26	194.08	192.82	195.8	195.21	194.86	196.47	191.03	194.76	191.78	196.98	195.73	195.38	195.6	193.03
208.81	206.74	209.03	208.75	205.45	211	209.63	208.22	205.66	210.96	210.27	211.17	207.37	204.49	206.57	211.25	207.52	205.21	208.08	208.85	205.36	207.48	209.28	206.97	207.45	210.74	206.15	205.81	208.04	206.93	210.3	207.71	208.71	204.09	208.66	207.37	209.26	208.13	209.48	210.02	208.85	208.51	205.25	205.87	206.81	212.29	209.58	204.9	209.13	209.68
202.87	203.23	201.14	201.04	202.85	202	202.64	200.98	201.15	203.62	204.8	203.97	201.82	201.23	201.96	200.66	198.29	201.94	202.66	203.88	200.77	201.69	202.24	203.82	201.99	201.46	204.1	201.17	200.07	202.62	200.51	202.51	201.05	202.06	202.95	201.69	201.09	202.9	199.3	202.93	201.45	201.28	202.17	199.99	201.58	202.41	204.49	203.4	201.27	204.57
199.93	196.85	200.42	201.67	200.23	200.24	198.96	202.15	199.77	200.36	196.8	198.94	201.09	197.2	200.08	201.4	199.96	199.77	201.43	198.75	198.73	200.78	198.85	200.86	198.68	202.73	197.14	199.51	197.09	200.46	197.45	196.08	198.21	202.02	200.12	201.79	201.29	201.05	197.98	196.56	202.1	198.26	199.81	200.68	201.19	201.93	196.33	199.12	195.99	200.53
207.48	209.13	206.37	203.68	209.52	208.61	205.47	211.4	207.57	208.5	210.47	207.33	206.72	209.52	205.06	209.09	207.23	207.37	208.84	209.73	207.57	209.33	206.93	208.35	209.27	209.98	206.75	209.1	209.58	207.32	210.78	207.57	209.68	211.05	208.8	209.79	207.6	208.38	209.16	210.48	209.3	205.76	206.03	211.54	207.68	207.2	211.09	209.83	208.84	205.95
201.96	201.93	202.77	204.68	204.06	204.52	202.68	202.6	204.36	201.91	201.45	202.12	202.66	202.39	203.01	207.71	206.04	201.43	203.97	205.5	202.78	203.39	203.01	204.95	204.13	203.56	207.28	201.55	202.99	202.27	202.58	203.05	203.2	206.06	201.06	202.52	204.17	204.63	201.82	202.19	205.18	204.21	203.41	206.35	202.93	201.29	204.29	205.61	203.42	203.73
202.37	205.09	204.03	207.96	209.02	204.5	204.55	205.45	208.38	208.33	207.25	205.11	209.47	203.53	202.48	208.43	203.64	205.55	207.77	204.74	205.77	204.71	208.26	207.64	204.76	205.3	207.25	207.31	204.26	207.97	207.47	203.37	208.08	204.15	207.43	205.08	208.89	205.56	201.62	203.62	209.88	205.7	205.82	205.63	205.56	206.18	206.49	208.67	208.08	206.88
206.81	209	205.01	208.88	210.3	209.34	207.51	206.96	207.34	209.68	207.83	206.65	208.02	205.5	207.61	204.43	206.37	208.68	206.79	205.73	207.16	209.36	210.47	210.5	204.27	208.68	209.17	207.02	210.76	207.2	209.22	205.9	208.4	209.41	209.38	207.67	209.38	206.82	205.5	207.91	208.33	205.26	208.7	205.77	207.7	205.45	210.53	209.19	210.07	207.55
197.27	201.23	197.99	197.91	197.18	195.98	198.53	201.83	197.86	199.08	198.55	198.82	199.73	198.33	196.56	203.35	197.75	198.1	196.5	195.7	197.47	196.54	199.43	197.26	195.87	196.76	195.43	196.42	200.87	200.83	197.42	198.4	194.97	200.88	197.17	200.14	197.41	198.65	199.1	196.71	201.64	198.04	196.44	196.66	200.55	200	197.51	194.57	197.13	199.75
213.89	212.32	211.85	211.46	210.29	215.02	210.32	212.33	212.58	209.93	212.35	212.74	210.36	211.24	213.92	215.89	213.48	210.64	211.18	217.39	212.24	212.47	207.83	210.93	211.45	212.97	213.56	212.1	209.88	212.47	215.02	212.01	211.04	210.36	211.96	212.04	211.92	211.94	211.97	212.54	209	215.09	211.52	208.08	209.13	214.89	211.5	210.1	212.69	214.55
201.23	202.47	203.65	200.37	199.34	203.96	202.57	202.74	204.08	203.07	201.22	203.74	202.79	201.35	205.73	203.28	204.38	203.18	202.87	200.04	203.53	201.9	199.72	200.24	202.39	203.53	199.61	202.88	204.56	204.44	203.92	204.7	204.37	201.5	203.54	203.23	205.09	202.38	201.63	204.03	201.74	204.3	203.62	202.97	203.78	203.34	204.71	204.79	204.37	203.21
207.9	208.5	206.32	206.15	204.17	207.4	207.2	207.62	205.9	208.73	204.75	205.6	207.77	208.7	206.78	206.36	210.23	209.55	206.94	208.9	209.8	207.86	208.63	207.84	206.23	203.89	205.59	205.19	206.47	208.21	209.79	204.2	209.09	207.64	204.64	208.52	203.91	209.53	206.17	211.86	206.41	204.87	207.31	208.46	207.71	209.88	204.43	209.45	205.88	205.53
205.47	203.64	207.45	205.6	204.96	200.88	205.52	206.38	206.58	205.15	204.67	206.58	206.79	203.03	204.73	205.96	203.27	207.19	205.25	204.89	203.09	206.66	203.68	205.01	204.85	204.59	204.19	204.41	202.14	203.28	204.69	206.34	206.55	200.79	206	203.99	204.13	204.44	206.9	207.65	204.93	203.92	204.99	201.24	202.71	204.97	204.31	206.22	204.62	204.55
204.87	209.99	207.49	209.85	206.32	209.58	207.5	205.98	208.54	208.98	204.39	205.48	204.27	211.88	209.78	209.64	207.37	207.76	208.42	205.9	208.63	205.8	208.99	207.13	205.41	207.05	208.09	207.65	204.08	207.11	207.93	206.17	207.34	210.26	206.66	206.28	210.89	208.56	206.27	207.42	209.15	204.89	207.11	209.9	208.2	205.27	209.23	209.01	207.37	209.11
217.61	217.27	217.11	220.86	217.83	216.2	216.05	214.57	217.69	216.3	216.14	219.07	215.06	218.18	216.96	217.94	218.04	217.67	215.2	216.19	217.54	220.39	219.9	217.63	218.34	216.19	215.53	216.06	219.8	216.96	217.76	217.39	214.49	222.45	217.35	214.86	216.18	217.1	214.08	217.71	219.05	219.11	218.65	218.05	216.85	215.21	216.72	219.13	216.79	218.66
217.07	215.33	218.14	217.62	215.98	214.41	216.5	219.24	218.77	218.11	220.18	216.72	220.29	214.75	216.13	216.06	217.09	215.25	217.14	216.89	217.26	217.41	218.43	221.06	215.66	215.7	216.52	215.61	221.33	215.62	217.49	219.56	215.28	216.06	215.42	218.59	215.88	216.21	217.33	217.62	217.37	215.42	211.85	217.59	216.94	217.26	216.04	219.44	215.53	216.32
216.61	221.04	219.69	218.99	219.08	217.08	219.16	219.01	215.04	216.69	217.8	218.08	218.47	217.85	217.51	217.12	216.01	216.79	218.31	216.82	219.41	218.55	220.24	216.4	218.03	217.73	215.76	218.65	220.85	219.45	220.2	214.14	217.31	215.28	217.68	216.64	217.25	220.83	218.32	217.55	219.39	219.77	216.2	219.33	218.94	215.75	219.26	217.73	217.35	217.16
199.22	203.51	203.78	202.81	203.57	207.73	202.48	206.29	204.83	205.45	206.71	203.98	205.44	201.3	203.52	203.71	205.75	204.06	203.92	202.85	203.4	205.9	205.46	203.85	203.79	205.65	204.21	203.51	208.17	204.79	205.69	201.93	205.4	206.19	204.85	202.68	204.72	202.28	205.66	202.96	205.43	206.93	204.75	204.71	204.29	202.89	205.15	200.56	206.65	203.33
194.81	196.26	193.89	193.4	195.4	196.53	193.41	194	194.6	190.25	195.89	193.18	193.31	196.62	192.85	192.21	195.92	193.59	193.19	193.06	192.31	192.5	197.64	193.58	196	191.92	195.28	192.2	193.98	191.97	192.97	191.38	191.51	196.53	196.88	197.38	194.71	194.84	193.99	193.95	194.26	192.96	192.71	195.74	196.75	192.43	193.03	190.38	195.35	193.28
200.7	200.05	198.89	199.42	198.79	200.21	199.69	199.95	203.2	200.77	199.44	198.19	199.94	199.27	200.78	199.09	202.86	200.85	196.16	198.91	200.28	196.52	197.21	201.86	199.54	198.46	200.6	200.97	200.5	199.3	201.17	201.31	200.94	199.1	198.3	199.42	201.51	200.73	197.35	200.77	200.11	200.24	198.75	201.65	198.74	199.22	198.76	197.41	194.35	201.77
206.49	207.39	207.73	210.13	209.62	206.93	209.02	208.04	211.19	212.07	208.02	206.08	206.77	211.89	207.22	205.96	210.66	210.49	205.28	207.17	207.69	208.79	205.02	206.3	207.12	204.5	206.49	207.24	206.94	207.64	206.61	210.21	207.58	210.31	205.23	207.24	207.03	206.68	207.82	207.18	209.32	210.04	205.73	207.57	206.53	209.17	209.89	205.93	209.31	203.27
198.97	200.05	203.89	201.67	201.83	205.02	207.67	205.32	202.74	200.21	201.81	202.11	202.2	203.88	203.71	203.87	198.94	202	201.52	201.82	204.85	202.9	204.25	206.03	201.4	202.63	205.59	201.55	202.45	202.61	200.96	205.77	200.92	206.03	203.51	202.88	201.89	204.68	198.49	201.94	202.91	203.65	201.08	207.07	198.29	201.79	201.69	200.61	205.28	204.11
213.7	210.22	211.87	211.06	213.44	215.56	211.47	213.32	215.6	214.28	212.92	212.31	215.76	212.88	210.47	214.33	213.55	214.51	212.24	213.94	214.11	212.25	212.36	212.58	212.75	210.61	217.57	213.62	214.2	213.39	210.58	213.8	212.26	211.26	212.31	212.26	211.23	214.36	215.94	213.77	212.7	212.35	210.06	212.73	216.2	216.85	214.91	212.83	214.04	213.43
211.2	214.02	208.24	211.18	212.68	212.2	213.66	212.06	210.86	212.08	213.45	207.87	212.67	211.26	211.77	210.13	211.94	210.71	214.71	210.94	210.93	210.14	211.71	212.79	211.32	215.09	210.32	212.13	211.73	212.93	212.82	210.01	210.46	211.76	207.39	211.01	213.07	211.99	210.81	214.08	210.66	210.81	211.32	215.33	211.71	207.8	209.6	207.39	214.71	212.24
217.1	217.46	216.7	214.77	217.74	215.44	214.73	218.74	219.78	214.22	217.34	215.38	213.9	214.17	219.77	213.68	214.92	216.33	217.5	215.72	214.76	219.49	218.17	215.66	215.63	216.49	212.95	217.26	218.81	218.01	221.01	217.17	216.92	218.08	215.5	216.5	216.88	215.97	217.39	215.96	219.11	215.91	217.46	217.25	215.48	216.84	215.53	216.53	215.16	216.51
206.12	208.91	206.74	207.69	207.05	205.28	207.74	205.11	209.51	206.26	209.27	204.82	210.46	207.04	206.69	206.17	205.48	208.59	207.09	206.05	203.89	210.39	209.92	206	207.36	207.96	208.75	204.44	207.21	205.34	205.91	205.32	202.34	207.43	204.72	204.7	206.38	207.06	206.25	207.62	207.57	205.45	205.32	207.98	206.04	210.18	212.23	204.48	207.94	206.13
205.41	204.67	202.21	204.77	203.65	210.43	204.21	204.73	203.56	206.16	205.15	205.41	208.11	203.86	207.42	208.1	202.38	207.43	204.34	206.99	205.6	205.49	208.21	206.13	205.1	207.24	206.12	208.52	205.48	203.93	207.67	206.31	203.97	205.41	209.18	206.15	208.31	208.61	204.81	205.04	205.75	204.6	208.05	205.63	207.42	203.67	203.06	208.13	208.42	204.44
200.78	199.34	201.58	199.33	200.06	196.85	201.53	199.68	198.92	199.69	199.78	201.83	199.89	200.97	199.79	201.94	201.43	196.37	199.02	201.37	200.17	201.07	199.56	196.65	200.58	204.02	201.34	196.42	203.01	198.71	199.44	201.34	198.15	201.92	197.66	200.26	200.25	198.96	200.34	199.62	200.81	198.75	199.31	200.31	198.67	197.11	200.02	200.11	197.56	201.15
193.44	195.95	194.61	194	192.89	194.01	193.49	198.12	195.58	197.56	195.56	195.87	194.64	191.21	196.68	195.39	195.64	195.49	194.94	194.67	196.01	192.56	195.39	192.91	191.89	195.86	196.36	194.01	193.87	196.15	193.83	190.94	194.16	196.31	191.27	189.41	193.36	189.97	194.48	190.74	192.96	194.64	195.3	192.54	195.79	193.06	194.91	194.2	196.59	195.5
204.11	207.47	207.04	206.9	205.75	206.18	208.7	205.39	207.31	208.64	208.8	210.47	205.89	207.74	207.57	208.47	206.85	207.77	210.03	205.49	208.3	206.76	206.71	207.92	206.14	207.89	206.51	206.92	207.8	206.62	208.86	208.13	208.26	207.4	205.68	209.53	207.85	207.51	208.24	205.22	206.86	206.88	205.51	208.36	209	208.19	206.28	208.17	207.83	209.62
196.1	199.56	201.25	199.74	199.33	196.11	198.27	202.68	198.01	200.66	201.01	201.45	195.91	198.63	201.97	200.89	199.19	199.41	201.33	198.89	200.24	199.23	197.62	197.05	198.02	199.78	197.97	197.8	201.29	200.62	199.8	198.51	198	201.25	197.69	196.71	197.91	198.93	198.5	199.17	201.05	197.42	202.59	200.69	197.17	200.42	199.99	199.51	197.29	198.46
198.01	203.29	202.04	203.42	202.04	201.9	207.7	203.05	207.8	202.91	204.92	201.99	204.5	201.53	202.06	201.77	202.63	200.47	201.27	200.57	204.91	202.43	201.88	199.74	203.22	200.98	201.54	203.76	200.15	201.58	205.06	200.08	201.02	203.38	203.6	204.17	201.72	202.53	201.67	205.69	202.63	198.99	201.05	202.04	204.66	199.42	203.22	201.09	202.38	203.92
211.31	208.38	213.68	208.5	209.09	209.2	211.28	209.18	210.59	207.99	205.94	211.02	209.17	210.8	209.58	207.4	209.29	210.45	210.64	208.19	209.23	211.14	212.35	207.33	207.43	209.74	210.2	208.11	211.16	209.75	209.1	209.16	207.17	208.07	210.12	207.49	208.2	204.4	207.79	208.95	209.62	208.64	206.55	206.6	210.23	208.23	209.16	207.27	205.54	208.87
199.06	204.44	205.15	202.83	203.44	204.51	202.46	202.31	202.3	204.92	201.36	202.46	207.31	204.93	202.64	204.82	202.42	202.68	204.96	205.41	206.25	202.87	205.92	203.21	204.47	205.33	204.61	202.25	203.86	200.88	205.27	200.67	204.79	203.95	205.13	201.77	203.57	202.11	206.01	204.89	204.23	204.29	205.28	205.24	201.85	204.28	204.39	203.48	206.7	205.11
203.51	206.35	208.54	205.68	206.17	208.43	206.35	207.5	205.33	206.7	207.31	204.15	209.01	207.65	207.29	205.69	203.21	206.04	205.75	209.01	208.03	205.26	204.98	208.18	205.14	206.88	207.01	207.13	204.01	208.38	205.6	209.92	205.81	209.16	208.21	205.29	206.7	210.13	206.58	207.36	208.86	206.27	202.88	205.69	204.18	207.97	210.29	206.01	205.88	207.92
213.02	211.85	208.3	215.01	214.78	210.06	211.61	209.53	215.28	210.51	213.14	208.43	212.41	213.85	210.64	211.51	212.14	210.9	211.89	209.57	211.5	211.61	215.98	212.53	211.9	211.02	212.76	213.76	209.79	213.73	212.87	210.91	212.56	214.57	211.44	214.92	212.27	213.57	208.3	209.25	209.97	210.94	210.22	214.36	212.5	211.05	213.74	212.59	210.89	211.59
202.61	202	200.85	203.84	205.03	204.18	203.43	206.04	202.86	202.27	203.76	204.04	201.71	205.56	202.98	205.73	205.48	202.97	202.16	204.19	201.65	204.35	200.39	203.17	201.62	203.04	203.18	203.34	201.98	200.36	200.67	201.26	203.76	205.03	202.51	198.83	203.48	200.37	202.22	201.69	202.38	202.72	202.14	203.59	203.05	205.22	203.16	206.48	203.43	203.94
207.52	206.76	206.95	205.82	206.22	205.66	205.66	205.81	207.98	210.75	201.9	207.29	205.64	207.11	208.05	205.68	206.21	205.61	208.39	206.53	204.72	207.08	207.45	205.65	207.51	206.02	209.61	206.17	207.46	208.29	207.54	208.34	207.28	205.81	207.55	208.23	207.46	206.66	206.14	207.68	208.28	202.77	207.18	205.8	205.09	204.85	205.48	208.02	207.1	205.99
199.9	198.89	202.39	199.22	197.26	197.08	196.86	197.24	201.01	196.39	194.61	202.47	197.21	200.56	196.51	197.57	196.89	199.41	196.69	200.96	198.92	198.93	196.02	196.17	195.99	199.35	199.58	197.82	198.85	199.62	199.01	199.67	198.21	200.13	198.33	199.63	198.3	195.83	194.56	196	199.02	200.72	197.21	198.65	201.8	200.48	199.59	197.28	197.54	197.41
217.06	217.5	216.18	217.5	216.9	214.79	216.96	218.28	214.79	214.47	215.19	216.55	218.1	217.66	216.93	214.72	219.88	218.27	214.64	218.18	215.41	217.75	218.37	218.54	216.75	216.21	220.16	214.69	216.83	216.14	214.26	218.49	217.04	218.98	216.41	217.88	218.91	217.15	216.38	218.51	215.1	214.9	216.64	216.58	217.69	218.8	214.77	213.77	221.6	218.52
214.96	215.4	215.93	218.73	218.85	220.77	220.19	216.93	214.36	214.64	217.7	218.14	216.08	215.92	217.57	218.98	218.91	214.73	214.72	218.99	218.47	218.17	216.43	218.03	217.66	219.63	215.6	220.2	216.59	219.08	218.9	217.74	219.72	217.2	217.33	214.37	224.42	219.55	219.27	220.07	219.57	220.32	218.09	217.36	216.31	218.81	216.95	217.66	220.22	216.24
210.95	208.08	206.68	211.96	207.16	207.03	208.55	207.94	209.72	210.91	208.09	208.79	208.94	210.51	208.31	210.74	205.65	206.49	209.49	207.46	208.9	211.01	207.32	204.74	210.07	205.87	205.36	209.47	209.04	206.29	208.33	209.52	211	206.94	206.62	204.17	207.13	209.04	209.6	208.01	206.03	210.84	210.01	208.09	209.84	209.15	207.26	208	207.72	209.74
203.08	202.54	201.65	200.51	204.54	201.22	202.89	202.12	204.19	201.76	199.98	206.07	203.47	201.77	201.98	206.55	199.35	201.66	204.55	202.84	200.3	202.02	200.96	200.59	204.04	200.82	202.34	202.43	200.04	202.36	202.75	202.26	202.05	204.37	204.01	200.66	202.68	200.49	200.74	204.98	204.25	199.22	202.19	202.57	202.16	203.99	201.89	205.03	200.1	204.39
204.38	201.96	204.7	201.34	206.98	204.27	201.27	204.61	204.22	203.9	203.65	199.52	203.5	202.09	204.97	198.24	198.97	205.16	202.23	204.43	201.07	197.88	205.4	199.79	203.52	199.22	204.26	203.09	201.86	202.84	206.01	202.35	204.66	203.23	203.98	203.23	202.33	202.71	204.8	203.32	203.38	201.95	205.49	200.78	204.84	202.68	204.51	196.76	201.6	201.61
202.93	200.87	199.41	205.75	201.13	203.61	203.89	199.43	203.78	201.3	202.65	201.63	200.2	200.63	203.24	203.34	202.45	203.98	204.77	203.4	201.94	199.66	202.49	205.96	203.32	200.17	201.54	203.84	201.74	203.71	199.1	201.86	204.72	200.98	200.52	203.81	204.85	204.05	200.03	200.3	205.03	204.29	205.56	200.97	204	202.29	200.24	201.66	206.12	200.51
208.16	208.92	207.71	206.6	206.04	206.34	211.18	206.76	209.33	209.02	211.01	209.49	207.91	209.48	209.74	209.23	208.72	209.43	210.4	207.44	209.09	208.91	206.14	208.32	206.74	206.52	206.26	208.98	211.37	208.94	208.08	206.58	210.06	212.43	209.46	210.04	211.22	207.8	207.42	208.55	210.27	210.29	208.45	210.14	209.33	206.25	210.95	210.36	209.33	211.31
202.91	202.85	204.32	204.91	207.7	200.91	202.41	205.68	203.36	204.4	201.69	202.13	201.12	205.79	205.12	206.56	205.26	204.9	201.02	207.02	204.24	207.64	203.51	204.06	203.37	201.25	204.24	201.52	203.99	203.14	202.02	204.09	203.72	200.07	206.04	206.72	204.47	203.55	207.18	205.43	202.02	201.29	207.22	200.05	204.66	202.07	202.61	204.83	204.36	200.13
213.45	219.76	216.51	216.54	215.67	216.99	215.43	220.12	219.94	216.99	219.37	216.83	218.04	215.64	221.31	214.65	214.46	215.67	216.08	219.95	216.9	216.77	214	219.66	215.6	216.79	217.65	219.62	214.84	212.74	215.17	215.41	216.51	215.43	215.65	215.14	217.23	217.74	214.99	215.75	214.45	216.54	216.92	218.95	214.7	219.33	213.18	217.22	216.51	217.91
214.29	212.07	213.77	215.08	212.49	217.44	212.73	213.41	213.44	213.32	215.32	212.59	212.22	216.29	216.11	212.82	215.81	213.1	212.64	214.63	211.57	212.36	213.23	215.37	212.81	213.83	215.9	217.4	213.89	217.26	212.65	216.24	214.06	211.87	210.97	212.05	216.52	211.84	215.58	214.7	214.42	210.46	209.41	209.96	213.16	212.47	213.91	215.23	211.38	214.75
203.69	209.32	208.61	206.9	207.21	206.44	207.63	210.97	206.38	207.01	205.72	207.27	206.13	211.22	210.17	208.15	206.82	208.47	206.12	204.78	209.02	206.25	206.51	208.27	208.37	206.42	208.47	207.81	208.36	208.31	206.15	208.03	206.37	206.63	206.41	206.51	211.39	208.02	208.89	208.69	206.18	205.22	205.42	208.94	206.3	203.09	207.71	206.77	207.34	210.12
209.69	211.04	211.25	208.5	207.07	210.38	211.07	207.89	210.69	209.02	208.55	209.28	212.18	209.97	206.65	209.14	210.49	211.05	208.44	211.92	209.92	211.66	209.48	211.94	210.04	209.48	207.4	209.24	210.87	209.05	211.95	207.78	209.15	209.73	211.95	206.53	208.96	213.28	210.45	207.86	206.24	205.52	213.07	207.9	209.03	209.18	209.49	207.74	208.66	210.38
221.45	221.84	220.51	216.42	216.52	222.2	216.9	216.26	218.76	218.99	219.85	216.18	218.9	218.34	217.94	217.2	217.41	217.03	212.79	216.79	218.61	216.89	214.31	217.11	215.15	217.27	216.59	216.84	216.24	218.19	217.37	218.61	220.32	218.22	218.89	216.33	217.28	214.15	216.49	219.71	221.9	217.57	218.75	220.74	216.64	217.44	221	220.89	219.13	218.28
209.63	207.56	206.99	210.04	206.94	207.69	206.66	211.37	209.55	208.62	209.91	207.27	203.71	213.39	210.36	208.54	207.97	206.91	208.13	207.99	207.12	207.56	204.39	210.46	206.09	207.17	207.79	210.77	211.02	205.06	210.05	205.87	207.96	206.05	209.61	205.64	208.44	207.81	206.96	207.19	203.85	209.1	213.21	207.05	209.09	210.15	210.37	207.17	208.51	205.99
207.05	201.77	202.57	203.8	205.18	202.07	205.08	205.26	200.22	204.29	203.24	202.25	202.1	204.89	199.09	200.08	203.98	204	201.63	201.52	203.19	204.63	202.45	204.18	202.12	204.11	203.64	204.78	202.24	202.45	206.37	203.94	205.1	202.67	203.96	202.01	202.94	203.69	203.77	201.85	205.14	204.51	202.25	203.17	200.75	204.41	204.56	207.07	201.98	207.15
203.43	205.73	203.04	204.25	203.43	205.74	200.79	206.14	202.25	203.64	203.8	201.66	204.64	203.08	201.62	204.47	205.38	202.81	205.42	204.3	205.57	202.21	203.66	205.09	206.32	202.44	200.97	202.74	201.97	200.75	204.29	204.84	202.67	200.24	204.19	204.8	202.22	207.13	204.34	201.86	205.49	202.91	205.8	204.57	202.14	201.24	202.34	201.95	203.56	201.49
212.44	213.9	211.68	209.86	212.86	212.72	212.73	214.89	215.18	213.01	214.14	211.43	210.55	209.52	215.01	211.25	211.53	216.57	212.86	213.06	213.88	210.91	209.94	214.75	213.31	214.99	213.55	209	212.45	211.3	213.41	210.84	212.13	213.58	212.7	213.86	214.69	211.5	212.53	211.32	215.06	214.45	211.63	212.53	212.9	211.48	214.16	212.94	214.16	213.13
214.28	209.25	214.51	212.76	212.03	213.5	212.2	215.88	212.62	215	211.86	213.9	210.68	212.86	213.2	214.37	217.11	212.09	213.72	211.98	216.18	212.27	212.37	214.63	210.34	212.97	213.15	209.59	213.16	212	211.62	212.31	212.38	212.11	213.13	213.12	213.8	211.79	212.48	213.48	214.01	212.85	214.41	211.65	210.81	210.99	213.52	209.79	210.62	212.85
205.27	204.04	206.56	205.18	203.43	206.42	206.68	206.3	205.01	205.37	206.71	201.56	205.1	204.93	208.72	207.11	206.66	206.27	206	205.29	206.17	208.31	208.01	203.33	206.32	209.13	206.02	208.81	205.48	206.2	204.5	204.14	207.87	205.34	207.1	205.61	206.82	204.17	206.28	206.33	206.57	207.07	207.08	206.21	207.83	207.36	208.86	207.92	205.35	204.49
218.13	215.51	217.9	218.21	219.27	218.95	215.09	220.63	222.64	216.85	218.38	220.55	218.5	215.81	214.82	215.44	214.58	218.97	214.81	219.05	217.09	218.27	216.73	217.27	219.69	215.82	214.36	218.73	216.8	220.65	220.21	215.78	216.9	218.48	216.98	218.51	220.02	214.09	216.79	217.76	216.73	219.3	215.8	219.57	217.71	217.63	216.93	217.87	217.65	218.95
208.15	209.01	205.99	212.21	207.52	206.57	209.51	210.37	208.3	210.09	209.74	209.32	206.11	207.57	209.89	205.98	211.18	211.46	208.07	208.51	207.67	209.81	206.7	208.3	206.16	207.97	209.17	209.74	204.78	207.16	206.05	208.34	207.79	208.79	211.5	208.97	208.18	206.18	207.42	210.03	210.17	205.98	209.62	211.59	206.8	208.28	205.23	204.89	209.11	206.85
214.23	212.7	214.91	212.57	213.82	213.59	210.03	213.62	212.56	210.18	209.27	207.69	212.79	209.46	212.91	213.18	210.9	212.2	209.79	215.37	211.37	209.23	209.91	211.14	210.34	213.74	210.65	209.32	211.79	213.23	209.21	209.27	213.53	214.57	211.04	215.6	213.25	207.67	211.6	213.32	209.17	213.99	211.72	213.65	214.53	213.55	210.05	211.69	210.84	208.61
217.76	216.71	217.88	220.04	219.62	215.14	218.74	218.63	218.33	218.11	216.69	216.88	213.74	217.04	216.17	220.47	216.01	217.14	218.14	219.35	219.65	215.06	219.08	220.38	215.22	214.74	216.03	212.94	213.81	217.54	216.74	220.79	218.27	215.14	219.19	217.3	214.22	216.63	218.58	220.26	213.75	218.3	216.22	214.08	217.82	217.46	215.14	220.64	216.74	218.22
203.54	206.69	204.93	203.02	200.78	202.56	206.65	206.19	202.24	200.75	203.18	205.91	204.8	202.72	205.84	205.38	206.83	200.69	203.08	205.83	203.37	200.13	203.53	204.92	202.81	202.69	202.51	203.84	203.36	203.17	203.64	205.38	200.02	202.56	201.67	201.94	203.89	202.88	205.06	202.31	204	202.68	205.41	203.01	204.43	205.1	201.34	201.66	201.44	204.84
201.69	204.56	205.32	200.6	206.41	202.22	202.67	205.56	201.83	206.93	205.11	203.82	201.21	202.99	203.98	202.05	202.04	201.27	201.58	203.27	204.55	202.03	206.4	207.94	203.11	202.97	201.55	205.08	203.93	206.24	204.53	206.1	204.2	202.99	205.09	199.77	201.08	208.09	203.66	207.4	204.4	203.16	203.48	204.03	200.81	198.92	202.32	205.3	206.1	203.01
207.9	204.22	200.7	204.77	202.02	201.45	201.98	204.2	204.31	203.2	201.38	202.07	204.88	197.12	202.5	201.55	203.43	202.75	204.48	202.85	202.3	201.74	201.35	200.66	201.11	200.91	203.39	202.62	204.69	202.78	204.24	200.49	203.75	203.62	203.25	203.74	202.58	201.05	204.19	205.03	206.3	204.48	204.13	205.3	204.52	204.06	201.55	201.69	206.29	204.14
205.9	206.93	205.68	206.28	208.76	210.3	209.42	207.08	206.89	207.05	206.06	203.92	210.3	208.04	211.32	207.29	203.75	209.01	207.36	207.78	210.32	208.74	207.33	208.09	207.36	207.87	209.8	204.62	207.01	209.33	207.35	205.93	209.26	203.28	206.45	209.31	209.26	207.43	208.16	207.99	206.33	207.08	207.65	205.24	208.79	208.86	206.41	205.05	207.97	207.15
207.24	205.79	209.72	206.51	207.4	208.25	204.96	209.96	206.8	208.56	208.25	208.81	204.43	209.86	208.51	205.99	207.42	207.19	208.76	206.7	207.9	209.21	209.63	207.83	207.12	209.53	207.44	208.4	208.42	208.82	209.62	207.13	210.12	207.43	207.55	209.14	208.4	207.71	210.29	206.91	209.02	208.75	202.34	207.19	208.87	204	206.09	208.69	204.11	207.44
205.23	201.97	202.82	204.11	203.73	204.8	204.38	205.08	208.75	206.38	206.49	201.45	205.93	205.14	204.5	205.87	204.41	203.1	200.89	203.48	202.46	203.13	201.84	201.14	205.14	203.61	205.6	206.08	207.14	207.43	207.59	203.89	205.66	207.53	204.49	205.6	204.49	204.78	205.96	202.41	203.44	204.67	204.37	205.4	207.04	204.67	206.06	203.69	204.04	205.25
203.71	199.79	203.79	203.62	205.92	203.14	200.53	205.91	206.94	206.37	205.01	203.99	205.34	200.54	202.79	203.67	204.67	203.05	206.41	203.69	202.72	204.41	202.08	203.9	205.1	202.45	200.46	201.85	203.75	203.4	204.76	199.09	202.6	204.26	203.07	205.94	205.68	202.98	202.96	202.17	202.57	198.9	200.53	205.85	201.54	202.08	201.48	202.61	205.09	204.7
205	203.55	201.88	202.76	201.62	202.72	198.71	202.39	203.5	201.8	200.97	199.75	208.25	197.48	201.57	202.54	206.22	204.56	199.44	201.56	201.45	201.41	201.54	201.3	204.69	202.18	202.01	205.02	201.68	202.06	200.62	203.62	204.92	200.79	201.87	199.66	202.13	202.59	205.06	205.95	199.79	202.65	202.89	200.7	203.7	198.07	203.25	203.35	202.36	205.82
202.48	199.97	204.8	203.63	203.33	202.91	201.11	204.36	200.56	206.98	205.01	201.94	201.49	201.37	201.88	205.11	204.36	206.36	204.66	201.35	206.99	204.98	201.95	201.2	206.88	203.46	203.28	198.96	203.61	205.25	205.07	202.35	202.07	200.33	202.83	200.04	203.52	201.7	203.39	204.41	204.29	202.17	204.78	202.54	206.93	203.03	203.45	202.69	204.48	202.23
210.55	210.01	214.41	214.04	213.56	214.28	215.58	213.78	214.52	213.23	214.7	213	213.56	213.82	210.36	211.69	212.06	212.75	213.91	212.82	214.54	216.07	214.15	213.24	214	212.43	214.13	214.24	215.32	212.05	214.8	213.95	214.27	210.87	214.12	213.93	215.43	213.28	215.05	212.66	213.62	215.31	213.17	215.19	212.8	214.51	213.08	215.7	211.6	212.61
197.08	193.04	192.44	195.4	193.86	194.19	195.56	194.4	194.39	195.57	193.37	195.77	193.03	198.09	195.61	195.62	193.72	197.13	197.91	194.49	200.05	195.1	192.44	196.29	194.01	194.25	196.35	198.11	194.93	192.02	197.78	196.75	195.23	196.69	194.56	195.63	193.26	195.72	195.3	196.49	191.96	194.39	195.01	191.88	192.55	195.66	196.51	193.65	195.49	195.16
200.26	199.4	198.78	200.38	198.25	197.49	199.73	198.91	198.71	201.79	195.9	200.72	199.89	199.64	200.54	199.32	199.18	198.2	200.43	202.16	200.16	194.47	196.56	199.56	201.05	199.43	198.1	200.15	199.66	200.09	198.73	199.26	197.79	198.34	199.48	197.4	198.78	202.21	199.25	200.66	202.23	200.74	200.42	199.25	196.23	201.27	197.45	197.76	202.07	198.16
203.86	201.38	203.33	201.6	199.35	204.29	204.5	199.31	202.14	202.87	200.03	203.81	199.78	202.71	201.67	203.48	199.92	197.93	199.51	203.44	204.21	202.45	202.27	201.77	202.39	202.59	204.2	199.04	200.68	202.68	202.6	201.35	205.52	204.79	200.3	203.87	201.11	198.9	203.46	202.76	201.86	200.25	205.94	199.9	201.27	204.05	201.98	201.3	198.08	203.26
218.96	213.44	216.56	219.79	215.87	215.56	218.21	215.61	217.76	215.25	218.26	215.51	216.9	217.45	217.96	217.23	217.28	216.66	221.12	216.97	218.92	217.39	216.62	213.85	216.31	216.51	216.96	216.25	217.58	216.33	218.44	214.48	217.51	216.57	214.05	217.75	218.94	214.55	219.65	214.57	216.12	217.26	218.08	216.31	215.58	217.47	217.02	216.36	219.02	219.47
204.25	202.59	205.72	202.39	204	202.33	203.88	198.82	202.63	198.98	202.76	204.01	201.51	202.81	196.17	202.52	204.78	202.34	201.22	202.47	204.47	199.49	201.4	206.56	201.86	203.27	203.67	200.39	201.07	204.06	203.89	201.14	199.91	203.59	203.2	199.72	200.05	199.83	201.9	201.97	203.57	203.15	201.61	201.04	197.17	204.17	201.72	201.51	201.3	202.2
213.04	213.04	210.87	213.12	209.81	211.77	214.23	209.39	212.85	212.8	213.92	208.78	211.1	209.93	210.8	207.86	211.85	211.89	207.09	213.62	212.48	213.29	213.99	211.95	207.5	207.55	212	214.44	210.27	211.89	210.39	211.68	210.63	211.49	211.32	213.2	210.95	212.48	209.61	211.27	210.99	212.81	213.21	211.02	212.39	212.12	211.49	214.13	213.08	209.68
210.01	207.94	208.44	207.58	211.89	209.61	206.52	209.63	209.38	208.5	207.83	209.21	209.15	207.15	208.95	207.23	206.33	208.72	206.84	210.12	211.6	207.06	203.56	206.61	210.91	208.01	208.27	207.87	210.78	207.64	209	207.97	208.03	210.2	209.92	207.06	207.76	209.27	207.66	212.76	209.72	212.96	209.99	206.28	211.26	206.19	208.17	206.13	207.55	208.28
209.43	207.74	205.65	202.98	206.45	209.59	208.39	207.4	207.73	206.37	207.77	207.99	207.49	207.59	210.86	204.73	208.53	206.63	207.42	206.99	209.34	206.07	206.35	207.26	206.26	206.08	208.55	206.64	208.66	206.99	209.68	205.05	207.38	207.83	209.98	206.63	209.28	208.45	208.88	207.06	206.52	207.66	210.05	207.41	205.83	205.25	207.8	207.54	209.45	210.32
212.91	210.17	209.13	214.3	212.97	213.98	209.68	213.96	214.34	210.28	212.61	206.94	211.55	209.72	214.19	209.74	211.16	212.75	212.04	214.18	209.27	208.77	209.65	209.79	211.27	212.8	210.75	213.22	211.6	211.49	209.96	210.43	213.64	214.19	212.21	207.71	212.64	211.23	212.88	211.16	212.22	212.69	211.15	210.82	212.59	209.01	211.07	212.95	211.14	213.08
204.53	203.15	205.66	203.03	202.07	206.95	202.59	201.49	206.67	203.83	203.02	204.75	206.44	204.22	202.3	202.53	202.27	203.99	205.69	201.92	204.59	203.89	204.32	203.73	200.7	202.43	203.16	205.43	202.8	202.12	204.36	205.66	204.21	205.07	200.88	204.28	204.19	204.79	200.48	203.09	205.46	203.66	205.53	203.31	205.68	204.04	203.79	200.97	206.14	204.27
203.15	204.28	206.23	201.05	203.76	205.21	203.53	204.33	204.23	203.72	203.42	202.46	204.53	204.1	205.62	208.02	204.16	200.01	202.51	205.09	203.67	203.86	203.6	207.08	203.93	206.97	204.37	203.74	202.41	202.91	203.51	203.78	199.66	205.32	202.88	203.23	206.3	201.64	202.7	204.57	205.28	203.35	202.76	203.88	202.09	202.47	204.64	205.07	202.46	204.41
208.12	208.09	209.93	207.95	206.89	208.78	206.59	210.27	210.4	209.27	209.04	207.34	209.12	209.1	206.55	207.49	206.05	208.47	210.57	204.9	211.85	207.62	209.19	209.95	207.59	209.42	208.31	210.02	211.31	211.75	209.51	209.42	208.72	206.01	208.22	206.19	210.1	208.43	209.66	208.12	208.62	207.06	208.74	210.56	212.29	209.38	210.78	207.51	209.72	206.25
218.91	216.84	217.92	217.87	216.05	216.99	215.96	214.92	213.03	217.72	217.31	215.85	220.34	215.16	215.12	218.08	215.66	220.45	216.51	215.15	213.26	215.24	218.81	216.92	217.61	216.6	215.44	216.42	217.89	219.29	218.96	214.51	218.46	216.88	218.41	220.08	214.48	218.44	220.53	216.43	215.3	214.09	216.97	215.76	218.01	215.33	216.69	214.68	215.49	215.89
210.63	211.7	212.8	210.33	211.8	210.85	212.2	210.43	211.55	213.92	211.37	210.09	214.39	212.87	211.22	210.28	212.85	206.76	207.79	212.7	214.42	213.34	212.86	209.74	211.96	212.36	211.45	211.39	211.12	208.68	212.19	214.87	206.26	211.46	211.83	215.58	211.08	211.36	211.35	211.46	210.65	213.36	212.69	211.33	212.86	208.27	212.35	210.28	211	210.32
211.12	212.77	211.18	210.51	213.55	209.97	211.43	211.51	210.27	212.24	213.94	209.14	209.65	211.99	211.31	210.08	211.02	214.54	212.71	210.24	207.08	210.25	212.35	210.02	211.9	210.09	211.18	209.95	210.61	212.74	212.33	214.74	209.23	209.23	209.06	213.28	213.83	211.78	210	211.34	213.63	209.98	210.74	212.92	212.91	211.24	213.46	207.57	215.02	213.8
209.84	208.27	208.77	206.38	208.25	209.16	208.65	207.46	208.98	207.77	210.79	205.69	210.49	205.94	209.56	207.39	208.31	209.62	210.18	209.18	204.09	209.32	208.12	208.74	209.56	206.23	209.37	208.71	211.96	208.18	208.31	210.48	207	209.08	211.96	208.46	208.28	209.34	211.02	207.79	207.13	207.48	207.99	207.81	211.4	207.97	205.76	205.44	206.18	208.94
209.07	210.05	208.12	211.12	210.79	207.98	210.37	212.42	208.63	210.59	207.94	208.72	209.57	211.26	210.54	211.6	209.71	210.67	208.15	209.92	211.17	207.15	210.89	209.43	208.14	214	208.89	209.12	209.85	209.19	208.29	207.19	206.95	206.35	212.28	208.66	210.29	210.95	208.35	210.61	208.85	210.04	209.82	207.85	212.31	211.78	211.34	208.89	211.04	210.91
201	195.33	197.75	196.47	199.45	196.73	198.81	198.49	199.03	198.08	197.82	200.91	199.23	198.66	198.42	196.7	197.32	198.78	197.94	198.23	199.67	194.6	196.56	195.86	196.29	199.87	197.41	199	200.62	196.29	199.6	200.42	199.41	198.2	195.12	199.55	200	194.88	197.59	199.65	198.08	198.03	195.5	195.39	196.78	199.83	195.77	199.67	197.46	197.97
207.68	210.22	210.55	208.08	208.09	209.32	204.91	209.57	208.92	211.34	208.77	208.25	208	208.47	210.05	207.9	211.88	210.9	204.42	207.9	209.33	208.34	208.98	206.91	207.63	208.57	209.98	207	209.27	207	209.43	208.81	207.97	205.72	207.34	211.84	206.81	211.31	207.65	209.73	208.88	209.13	205.15	206.74	208.69	212.35	205.9	210.81	208.69	207.36
206.91	209.04	207.91	208.08	208.31	209.03	208.03	206.29	207.64	207.62	207.41	209.65	210.28	206.94	206.01	209.33	212.24	209.5	211.58	207.31	209.17	208.6	207.83	208.95	206.83	209.08	210.6	208.11	206.62	207.29	208.4	209.96	209.95	206.83	209.03	208.72	211.85	205.94	209.95	207.48	207.72	209.21	209.34	207.85	210.25	212.85	208.71	207.89	208.87	208.96
199.07	200.6	197.41	201.35	200.36	203.36	201.2	202	196.39	200.23	201.68	200.04	196.67	197.81	202.64	201.51	198.06	200	196.02	200.82	201.29	198.5	203.07	199.9	199.66	197.49	197.04	201.34	202.39	199.69	204.62	199.59	200.03	200.51	198.76	198.34	195.49	195.81	199.38	202.19	202.84	199.84	196.64	202.63	198.24	198.6	199.35	201.5	199.96	199.29
201.29	202.61	199.86	200.87	201.11	200.95	204	201.1	204.91	204.08	200.37	204.73	201.02	204.73	204.47	200.88	200.44	202.07	203.37	203.14	200.49	201.24	202.63	206.55	200.25	199.44	200.47	205.16	200.97	202.28	202.72	204.04	206.97	203.93	202.85	201.24	203.45	204.39	205.71	203.08	200.45	204	204.15	203.53	200.56	207.1	202.19	202.67	201.57	207.03
208.23	212.17	214.91	212.2	213.26	215.04	212.82	213.94	211.31	211.2	214.77	213.69	215.75	214.86	211.29	211.96	209.91	208.86	211.07	212.89	213.82	212.57	213.69	213.21	212.2	214.87	213.68	212.28	214.1	213.44	213.05	210.9	213.06	215.97	210.58	213.86	211.83	213.55	212.1	213.06	212.7	213.09	214.66	212.01	212.84	211.13	212.81	214.23	210.74	214.23
212.29	209.83	211.86	210.2	217.24	210.74	212.47	212.46	211.31	215.68	212.05	214.89	214.86	210.08	207.84	211.82	213.42	213.11	209.98	210.01	211	211.39	209.91	213.9	214.09	213.58	212.23	210.73	212.61	210.07	210.22	210.73	212.96	211.18	213.18	210.17	209.24	211.17	214.57	213.94	212.5	209.34	212.3	212.21	211.4	211.44	213.3	214.49	208.26	209.27
203.44	205	203.27	201.51	206.38	203.81	207.17	203.88	205.24	203.07	203.6	203.43	202.75	203.04	207.62	201.14	201.62	202.83	206.81	203.6	203.3	199.63	203.55	203.95	202.34	204.34	203.44	201.53	204.73	204.46	203.85	202.5	203.01	203.83	200.49	205.53	203.51	206.85	204	203.97	205.87	202.54	203.35	206.79	206.65	206.3	202.82	204.78	203.2	203.94
212.32	211.27	213.32	210.75	210.42	214.42	211.52	208.98	211.09	212.26	213.3	209.96	212.85	209.02	213.24	213.3	211.22	211.48	212.25	215.32	208.89	212.42	211.74	209.71	213.23	210.64	213.48	212.87	212.51	211.19	212.09	210.3	212.03	213.58	215.54	211.42	209.85	213.21	210.78	212.95	214.68	209.04	214.26	212.88	210.42	210.68	212.86	213.92	211.2	210.79
201.91	203.39	202.89	206.84	203.63	203.41	203.51	204.78	202.07	204.11	203.87	207.82	207.73	202.82	204.64	206.17	202.99	206.64	205.03	202.55	206.34	203.92	202.67	202.3	202.41	203.97	202.64	203.07	203.36	208.15	203.37	204.09	205.2	202.29	207.63	206.07	204.26	205.55	208.45	205.25	204.09	203.42	204.15	202.41	202.2	205.72	204.57	205.92	203.83	203.89
201.67	200.33	198.69	198.27	201.1	200.57	202.19	200.76	203.21	201.13	201.51	200.46	200.87	200.37	202.77	200.99	199.37	199.58	199.4	203.72	203.01	199.56	202.73	199.14	199.8	201.34	202.64	202.47	198.7	202.05	203.5	199.29	202.26	201.09	201.13	200.35	200.28	199.59	202.45	199.98	198.04	204.56	200.75	204.41	203.02	204.56	202.51	198.4	203.35	198.98
207.73	210.96	206.49	207.7	210.68	209.01	206.95	206.94	209.08	204.39	205.78	209.58	206.44	212.42	208.51	206.4	209.1	205.37	208.74	207.67	208.1	208.94	210.87	208.25	208.06	207.99	207.48	208.75	208.08	209.38	209.29	206.06	210.95	208.85	210.18	208.92	206.8	208.39	211.95	205.49	210.2	209.98	209.22	208.72	208.04	209.68	206.36	205.69	208.29	207.85
212.5	211.32	212.61	211.48	210.58	209.12	211.72	213.04	210.64	211.22	212.76	213.4	212.17	209.72	212.1	213.98	214.9	212.34	211.21	209.56	210.88	208.58	212.65	212.21	211.61	214.11	211.55	213.66	213.94	211.32	209.89	211.36	209.53	213.04	211.66	208.57	211.99	216.09	212.08	212.64	210.85	210.84	210.66	211.86	207.38	209.48	209.38	212.35	213.08	211.73
214.57	209.26	208.7	214.1	211.16	213.66	211.09	211.56	213.15	210.54	213.12	216.24	209.61	212.35	213.34	213.07	213.96	209.76	213.05	210.95	213.16	214.46	210.64	211.44	212.29	213.61	212.9	210.67	213.6	208.2	212.48	214.38	211.59	212.26	214.54	212.91	213.47	215.2	211.99	212.71	213.46	209.51	211.31	214.55	212.93	214.28	214.16	211.21	212.23	213.69
204.69	209.34	208.98	212.25	206.89	210.47	209.93	208.09	207.87	207.75	211.42	206.64	208	204.3	205.32	207.19	208.83	205.72	208.05	207.48	209.81	207.71	207.49	211.17	209.33	207.99	209.49	208.03	211.47	207.12	207.69	207.4	207.26	209.14	210.03	207.81	205.69	209.51	210.3	209.98	204.53	207.96	210.46	209.26	209.29	209.88	207.8	209.81	208.18	210.42
199.01	201.23	200.71	199.9	200.42	197.7	200.05	200.97	196.99	199.48	199.31	200.17	199.17	200.51	197.81	199.38	198.12	202.2	198.59	200.07	202.34	198.86	202.31	198.89	199.5	200.37	199.47	199.35	197.89	199.25	201.17	199.73	201.39	198.6	196.18	201.98	200.11	200.57	199.82	200.75	202.83	198.3	198.06	199.55	201.15	198.51	203.03	195.83	201.72	201.42
214.75	221.68	219.45	218.54	219.91	219.69	216.57	216.31	217.31	218.64	219.76	217.73	215.17	218.05	217.15	217.89	217.93	218.89	215.69	217.36	217.39	219.54	219.86	220.97	217.79	219.14	219.17	216.2	218.51	216.65	219.43	216.74	220.56	216.46	219.69	220.83	215.24	214.99	217.76	218.08	218.72	217.2	216.19	217.54	217.05	218.71	218.28	218.63	220.7	222.41
212.34	212.63	211.3	212.99	210.63	213.46	212.7	211.85	211.71	213.51	210.43	213.94	212.8	213.18	209.58	213.18	213.25	212.55	212.32	209.89	214.5	207.88	211.57	211.31	213.3	213.42	211.7	213.08	211.33	212.28	211.17	215.09	215.59	211.8	212.01	211.55	211.58	210.48	214.89	210.24	212.15	207.33	210.7	209.47	212.65	213.82	213.22	213	215.51	210.99
203.98	200.85	203.97	205.07	203.88	204.08	204.77	204.18	202.78	201.59	203.92	203.95	201.87	201.58	206.34	202.98	202.98	198.65	201.05	206.74	206.12	203.04	203.27	201.46	201.42	201.45	205.1	200.57	203.04	203.29	201.07	201.58	203.79	200.56	204.69	201.09	202.4	203.35	202.8	203.81	201.73	204.08	203.74	200.87	202.98	203.9	203.94	205.91	204.35	204.66
197.27	198.4	197.13	199.97	196.15	197.9	196.11	196.35	198.95	200.15	195.59	194.48	198.24	200.29	198.74	195.17	199.77	198.72	200.04	199.8	198.77	201.74	197.17	199.44	199.21	197.24	198.53	199.03	196.31	200.71	198.72	198.13	200.13	199.65	200.06	196.9	195.72	198.16	196.4	199.89	197.82	198.41	199.09	199.07	201.02	195.14	196.12	198.17	195.92	195.36
203.83	200.38	202.15	203.55	207.81	202.36	202.2	201.55	204.41	204	203.08	203.57	204.95	204.54	202.92	204.02	205.19	203.17	199.38	205.84	203.04	201.12	206.15	200.63	202.65	200.74	203.34	204.42	203.05	204.03	200.93	204	206.89	204.37	202.02	204.45	204.99	202.79	202.06	203.35	204.26	205.28	205.93	203.68	204.05	200.89	206.16	202.49	203.44	203.67
220.21	217.27	218.57	218.1	217.72	219.43	215.62	219.5	217.65	219.58	211.06	218.71	213.51	216.14	215.91	214.87	217.29	214.9	213.75	218.46	216.36	215.34	220.05	218.23	215.53	216.52	219.31	217.16	215.61	215.21	215.36	220.7	220.31	221.04	216.54	215.75	216.52	215.7	218.74	216.34	217.17	219.15	214.17	216.08	214.66	217.62	216.07	216.78	219.29	215.57
203.77	203	202.56	202.65	202.29	204.05	203.63	205.07	202.86	203.4	205.08	201.82	202.27	199.96	202.53	200.54	202.57	203.13	203	206.62	200.75	201.72	203.38	202.32	203.61	206.34	203.34	201.38	204.46	201	201.09	203.13	201.98	201.73	202.88	203.96	203.51	202.56	202.54	202.26	200.92	203.27	202.7	204.55	202.35	201.01	202.66	200.33	204.45	201.59
197.83	195.96	190.96	192.66	195.01	196.13	192.87	193.22	195.29	195.63	193.59	195.58	195.64	194.43	194.82	193.5	191.35	192.36	193.56	192.56	194.54	195.46	191.89	194.22	193.67	199.78	192.12	193.8	197.57	195.3	192.88	193.75	193.54	191.94	196.68	195.25	194.53	194	196.55	195.65	196.25	191.51	195.62	193.38	193.81	191.11	194.96	197.41	193.63	195.22
196.33	192.37	194.57	194.25	191.09	193.56	195.21	195.88	190.07	193.59	193.69	199.15	196.67	192.38	195.34	195.22	197.82	194.6	196.32	196.63	194.28	190.7	194.51	196.56	194.26	193.68	189.69	192.35	198.39	195.06	194.35	194.77	195.51	194.67	196.71	193.15	196.41	196.04	192.7	198.52	194.1	196.43	194.9	194.8	193.7	191.5	194.59	195.34	197.02	196.93
195.99	197.92	199.75	201.42	200.31	198	199.72	202.23	199.36	198.46	198.82	199.19	200.5	196.17	196.08	201.88	201.7	199.02	201.25	202.01	198.92	200.04	202.79	199.14	200.88	198.08	200.55	198.64	198.6	200.77	199.6	203.01	200.61	200.58	199.31	197.33	198.61	199.6	200.93	200.52	200.18	200.93	196.65	198.53	198.26	198.79	197.96	196.88	197.66	199.59
206.84	203.91	205.07	207.42	207.47	206.03	204.1	205.24	203.41	206.92	203.66	204.89	206.07	209.75	206.65	208.08	203.58	207.24	202.85	210.9	203.57	206.05	207.3	205.79	208.81	208.01	207.02	203.87	207.89	204.19	207.56	206.61	202.87	205.92	209.86	207.37	207.6	208.04	210.36	206.14	201.82	207.5	206.02	205.62	204.18	207.31	207.92	205.22	204.8	208.14
216.45	214.85	217.57	216.84	218.21	216.69	216.72	215.02	216.78	216.6	219.61	215.88	217.14	215.72	219.73	218.66	218.76	216.24	214.73	213.31	217.51	216.45	219.24	217.44	218.19	220.78	217.2	219.51	218.01	219.4	217.03	217.54	215.99	218.7	215.07	215.41	215.4	216.42	216.51	216.54	211.61	218.21	217.78	217.94	217.06	219.09	215.73	220.93	220.23	217.92
204.7	201.57	202.78	201.32	203.73	205.19	202.66	207.61	200.17	200.09	204	201.55	201.44	202.43	203.34	200.43	204.04	204.58	204.69	200.91	199.86	201.7	200.36	199.43	203.16	203.3	205.59	204.81	204.98	203.7	202.39	201.64	203.74	205.59	202.16	201.58	204.51	203.02	202.47	204.21	204.82	200.33	202.27	203.54	204.53	202.53	204.43	199.86	200.58	201.21
201.97	205.66	202.64	203.94	205.23	205.6	202.75	201.44	201.48	209.85	204.69	206.74	205	204.41	202.32	202.25	208.3	201.86	204.84	203.94	202.29	205.77	206.66	205.32	204.03	204.35	202.31	206.42	206.14	204.56	205.27	207.76	203.23	203.35	205.19	202.48	207.05	207.02	201.31	203.15	206.69	204.85	205.94	204.07	205.79	202.36	205.69	203.61	205.88	208.72
205.63	207.37	210.26	211.45	209.23	206.42	209.06	211.14	209.15	210.15	206.64	209.8	207.45	209.19	211.56	210.87	206.92	209.62	210	206.17	208.82	209.68	209.58	207.5	205.93	211.35	206.7	206.8	206.85	208.48	211.22	208.22	211.35	208.42	210.82	207.81	213.42	207.05	211.78	212.3	212.16	206.11	209.33	207.64	207.82	211.79	208.71	209.31	210.11	207.72
207.54	208.22	208.17	211.4	206.4	206.78	209.42	209.22	208.38	209.62	209.73	209.66	207.54	209.86	208.89	206.48	207.46	207.9	208.97	207.58	205.06	207.09	210.03	206.16	208.87	206.22	207.15	208.7	210.64	206.35	209.95	210.87	210.66	207.15	207.31	208.42	206.23	209.12	208.33	208.95	209.29	207.8	206.39	210.49	207.91	206.66	207.28	208.46	209.7	209.11
195.41	195.92	195.53	193.75	191.16	196.75	194.09	194.95	194.46	193.91	194.91	195.08	195.64	193.16	192.56	195.71	195.3	194.02	194.22	197.16	195.5	197.14	194.49	193.06	192.44	197.67	194.19	193.96	195.26	194.9	195.06	194.62	194.15	192.82	194.59	196.16	194.22	194.71	196.2	193.31	195.99	192.67	191.49	195.74	197.29	196.4	193.58	194.16	195.27	193.83
202.11	199.79	201.72	199.58	198.53	200.51	201.16	200.5	199.51	200.15	201.37	196.56	198.25	202.25	198.3	199.18	200.68	203.5	198.9	202.35	198.14	199.85	198.37	196.85	198.54	199.19	199.39	199.6	205.5	198.34	201.16	201.51	198.59	198.62	201.7	197.33	196.67	201.62	200.33	199.06	204.14	201.94	199.44	199.5	200.1	200.51	201.11	198.04	202.55	200.71
210.72	211.96	207.73	210.24	210.55	209.51	210.34	211.82	211.68	212.29	208.82	210.41	214.05	209.49	210	209.07	208.74	207.86	211.57	209.02	207.78	207.75	210.01	208.59	213.36	209.64	211.98	209.87	211.6	206.09	210.37	207.8	209.5	212.52	208.55	211.48	213.02	208.43	207.01	208.19	205.78	210.81	207.84	208.87	208.32	208.17	209.01	208.27	213.8	212.41
205.15	202.14	204.31	204.96	201.88	205.81	203.76	205.8	202.98	203.86	203.52	202.42	201.51	202.88	202.44	201.84	202.77	205.5	203.14	205.44	202.58	203.18	206.35	205.03	205.04	202.6	206.3	203.64	204.77	201.92	204.09	204.51	204.48	200.85	204.8	204.38	203.82	203.6	204	199.26	202.2	204.34	204.57	202.52	204.03	203.62	199.2	205.28	201.39	203.48
214.62	216.81	209.89	211.38	213.55	214.25	211.91	212.08	211.23	209.04	210.94	211.63	213.97	211.05	213.77	209.97	212.42	210.72	213.2	214.34	215.2	212.25	212.42	215.38	210.43	213.07	210.04	211.53	212.31	212.45	212.13	209.82	212.72	211.63	211.02	213.16	210.14	214.08	213.01	211.77	212.12	211.29	210.28	212.77	210.53	212.04	211.91	208.27	213.42	210.05
212.26	211.13	213.02	211.46	208.97	208.97	211.68	209.45	210.76	211	213.37	212	208.01	210.64	211.07	211.76	208.72	211.98	209.6	212.47	208	206.81	208.06	209.17	210.8	209.55	209.38	209.56	211.03	211.23	210.61	209.02	210.62	210.65	209.83	208.98	211.72	213.16	208.01	208.69	209.3	206.32	208.97	210.49	206.93	210.3	208.49	209.07	208.82	208.12
199.02	202.54	200.21	203.94	200.98	199.2	199.59	199.13	201.3	200.62	198.18	200.75	200.62	201.14	200.44	200.62	199.9	200.71	200.17	204.12	200.59	196.71	201.94	197.77	200.58	199.25	199.8	201.44	200.51	197.1	201.13	199.2	203.53	197.21	202.51	203.85	198.12	199.46	201.57	204.38	199.17	201.53	200.67	200.51	202.48	200.45	200.71	202.19	203.68	199.91
209.89	212.49	211.86	212.52	214.66	212.5	212.62	214.01	210.95	210.08	212.19	209.41	211.66	210.57	213.49	210.51	215.65	208.4	212.01	210.9	212.79	213.72	211.25	208.58	211.47	215.65	212.3	214.54	210.97	213.19	209.19	210.48	211.06	210.54	211.4	211.91	210.56	209.84	211	213.49	207.62	213.34	211.04	212.33	212.38	213.39	212.69	211.39	209.37	212.25
209.46	208.58	206.29	208.05	205.48	205.91	205.07	206.93	205.76	209.15	208.69	207.23	205.94	207.21	204.62	206.95	206.51	207.82	204.74	205.46	203.9	204.07	205.77	206.28	205.74	202.9	207.55	209.49	208.42	205.72	205.31	204.81	207.56	207.92	205.28	207.1	202.16	209.4	207.74	206.88	209.35	205.35	206.99	207.21	209.31	205.75	206.82	204.34	207.28	205.82
207.96	208.1	208.82	209.19	210.07	207.1	207.88	209.18	211.88	207.75	206.86	207.9	208.37	210.7	208.08	208.46	208.09	207.62	206.26	203.62	204.22	206.75	206.09	209.59	206.82	205.7	207.56	208.21	206.57	206.12	208.34	207.35	206.22	209.27	208.27	206.54	207.95	204.94	209.36	208.89	210.7	208.16	205.56	206.38	205.48	209.67	206.46	207.31	209.76	207.98
206.86	209.06	209.95	207.83	211.57	206.97	209.98	205.58	206.95	207.52	206.3	209.56	208.48	205.02	205.96	208.81	208.51	210.52	207.24	209.05	203.31	207.79	207.62	210.46	206.47	209.23	209.33	206.48	210.39	205.8	209.65	207.24	208.21	208.49	206.27	209.84	208.32	209.27	207.55	207.47	205.35	209.22	207.42	206.46	209.12	207.34	209.62	206	206.71	207.02
209.96	211.52	214.17	216.06	214.49	211.77	211.34	210.35	212.47	212.54	212.35	211.4	214.96	217.11	214.23	216.29	213.17	214.98	212.4	211.4	212.24	215.51	212.9	213.46	211.72	210.92	211.59	214.2	213.57	212.35	213.23	211.58	214.77	213.82	212.18	212.25	213.72	213.5	213.26	212.54	211.51	213.34	213.75	217.16	214.96	212.31	213.89	210.44	212.72	214.74
200.41	204.78	205.98	203.17	202.81	204.23	199.95	207.58	203.74	203.16	205.66	202.68	204.73	200.65	202.98	204.08	201.83	202.32	202.83	204.49	204.88	201.01	202.04	201.84	203.32	202.03	204.88	204.49	202.13	201.18	202.28	200.25	200.67	204.26	201.25	202.38	206.53	206.5	204.78	203.89	208.77	204.86	205.81	204.27	203.21	206.63	205.06	202.59	207.45	202.77
200.75	202.38	206.55	201.02	203.98	203.96	207.43	204.21	204.04	204.14	201.47	203.94	203.01	200.03	202.89	202.58	204.88	202.41	204.73	205.03	202.71	203.95	201.81	203.16	206.07	202.53	205.11	203.31	204.93	203.67	203.18	203.98	202.07	200.15	202.99	205.12	205.25	206.16	202.26	204.06	201.97	207.1	202.78	204.84	202.99	202.37	203.95	204.27	206.84	202.17
200.03	198.7	199.96	196.14	200.02	200.38	196.64	199.35	202.09	200.27	197.06	200.34	196.06	200.01	197.37	200.95	199.59	199.93	196.63	201.01	200.11	197.47	196.48	197.19	199.35	200.63	200.6	199.71	200.49	197.22	199.09	202.74	200.99	201.16	201.65	200.9	200.4	201.18	196.25	197.11	198.78	198.33	200.73	195.4	197.09	200.74	196.57	198.68	199.61	197.42
196.53	198.87	200.16	199.31	202.02	200.48	202.02	201.42	203.51	199.94	200.81	200.92	201.76	199.07	206.78	197.29	199.11	197.03	200.25	198.93	200.71	198.63	200.52	198.63	199.52	199.41	200.29	200.03	201.92	198.82	200.42	199.27	198.99	200	198.59	197.65	204.1	200.83	200.03	201.51	197.78	198.28	198.63	203.03	199.93	201.44	198.9	198.4	199.19	199.11
207.44	206.63	206.41	207.03	210.23	207.32	208.77	207.62	209.29	205.88	208.26	207.94	205.69	203.28	208.09	208.63	205.68	206.96	208.84	208.22	206.35	204.16	205.81	208.15	210.58	204.92	210.79	207.2	206.65	204.91	206.98	208.44	208.79	209.61	208.65	208.61	205.48	208.35	209.55	206.3	208	205.99	205.34	207.69	206.28	209.31	210.94	207.72	205.3	206.8
205.64	205.46	203.79	206.43	204.96	204.36	203.34	204.87	205.88	205.91	204.66	205.83	205.79	206.02	202.21	208.78	203.11	205.27	205.78	207.03	204.7	208.94	203.04	206.45	202.36	203.18	204.7	205.65	203.96	205.39	210.73	205.83	203.81	206.21	207.29	205.61	206.38	206.53	209.06	206.32	207.54	204	206.61	201.98	206.79	206.78	208.38	205.48	207.36	206.45
210.12	208.79	207.98	207.64	212.22	208.83	209.98	209.2	207.86	206.71	210.6	208.71	210.72	210.17	210.71	211.03	207.98	210.29	209.33	210.78	209.25	210.18	208.58	209.49	209.63	209.37	210.65	209.46	207.81	210.12	206.08	208.02	209.19	210.31	204.76	211.97	207.92	208.04	209.02	206.58	207.84	208.72	207.04	208.86	210.21	207.53	208.44	205.79	209.33	209.42
207.09	206.46	206.34	208.51	207.16	207.29	205.84	206.5	205.28	207.57	205.59	208.49	209.4	210.69	206.29	208.29	211.47	207.23	208.04	208.75	204.25	208.8	208.47	211.59	205.82	211.77	209.15	205.13	207.92	207.33	206.5	208.88	207.85	205.6	209.39	212.05	208.18	209.26	208.4	209.54	211.58	210.1	204.08	207.19	207.77	209.64	207.33	209.01	211.24	208.73
193.15	194.94	194.88	193.41	193.34	193.84	194.11	192.61	197.01	192.69	195.24	194.64	196.92	192.82	192.22	197.54	197.28	194.03	195.41	193.9	195.74	193.95	194.11	192.47	196.83	195.54	193.84	195.13	192.73	197.27	190.24	195.22	195.09	195.02	195.97	195.33	193.32	197.43	192.48	192.7	194.1	193.08	196.45	191.55	191.86	194.36	191.6	192.63	196.11	194.4
207.85	205.6	207.77	208.48	209.09	207.93	209.2	204.87	208.07	208.39	206.69	208.1	205.99	207.64	208.78	210.49	208.86	204.67	206.17	207.07	208.73	209.46	210.04	207.66	209.12	206.86	210.87	208.34	208.94	208.34	205.64	207.61	208.79	208.7	207.71	208.08	205.77	205.85	206.74	207.14	206.99	210.64	210.27	209.5	208.76	206.95	208.2	206.28	212.14	207.29
204.53	202.58	202.9	201.24	203.08	200.07	204.53	202.68	204.39	201.15	204.87	205.82	202.1	198.17	207.16	203.39	203.64	201.61	207.09	202.48	203.97	202.37	201.59	206.3	207.71	201.72	203.68	202.99	203.35	199.38	197.59	203.94	202.24	204.68	203.87	203.61	203.76	204.42	201.55	202.74	202.16	202.99	207.12	205.16	201.55	204.11	200.37	202.75	200.24	204.21
211.76	212.4	212.07	212.29	211.54	209.59	212.83	213.75	214.48	213.79	214.59	212.65	214.76	214.58	213.53	214.71	211.74	213.09	216.2	213.71	214.85	212.03	215.19	211.84	214.53	215.7	210.51	216.03	213.66	210.03	213.68	211.68	211.92	214.52	213.81	213.86	213.3	211.25	210.68	207.66	211.79	211.76	214.53	213.97	212.78	213.53	214.62	211.76	216.07	210.84
210.91	210.11	214.02	210.82	214.07	213.24	211.83	212.48	211.67	212.99	213.12	211.29	209.92	212.6	211.97	209.82	214.53	214.09	212.4	212.74	212.65	210.65	212.57	211.29	209.11	210.67	206.22	215.38	210.98	211.17	213.86	211.89	213.8	213.11	214.57	213.58	214.24	208.69	212.14	211.54	211.79	210.11	212.01	214.5	214.19	209.3	213.71	211.7	213.07	211.43
212.97	212.03	212.27	212.21	210.84	211.74	207.96	210.98	209.23	212.01	212.06	211.86	214.97	211.93	210.11	210.68	212.54	213.73	209.04	209.99	209.41	209.62	210.76	212.65	215.72	210.78	213.03	211.19	212.02	212.12	209.53	210.58	209.36	209.87	211.7	210.13	211.65	211.11	209.74	210.8	212.19	213.19	212.75	212.74	211	209.62	212.95	209.44	214.8	211.15
206.97	213.33	214.53	210.71	211.41	214.07	209.06	211.01	211.12	211.07	214.36	209.72	213.73	209.42	210.15	212.69	212.46	215.12	213.45	212.47	213.81	211.99	210.6	213.24	212.41	211.99	210.34	214.17	212.24	210.22	212.75	211.33	213.89	212.04	209.32	208.77	210.54	211.81	210.66	212.68	215.76	211.13	210.77	209.43	209.77	210.15	213.09	211.98	208.75	209.84
207.17	208.48	209.18	209.48	208.25	211.91	207.98	209.92	209.49	206.24	211.58	206.79	208.58	210.04	209.97	206.9	208.7	208.94	212.42	207.61	205.4	209.65	208.52	207.36	206.02	207.82	207.36	210.22	209.65	207.51	207.43	208.55	209.4	210.33	211.09	207.39	209.62	207.68	207.63	209.45	205.91	210.22	210.17	209.52	210.13	208.92	211.61	208.91	208.12	210.12
209.4	211.69	212.79	212.47	208.6	209.6	212.09	209.86	210.37	210.41	209.65	211.75	211.39	213.25	213.96	210.49	209.51	213.04	211.48	214.29	211.64	213	210.19	212.36	213.12	211.58	210.31	211.8	211.2	210.39	212.6	213.55	210	211.17	212.87	210.46	209.99	210.89	212.81	211.49	213	214.07	208.64	213.4	213.83	213.6	210.6	215.93	214.07	210.36
214.04	213.21	214.15	211.7	210.35	213.21	208.47	211.88	212.43	213.06	215.12	213.3	214.24	208.88	215.13	211.71	210.86	212.57	211.67	213.41	213.26	213.33	209.28	212.73	211.47	213.17	212.97	212.71	212.11	211.94	213.83	215.64	212.63	213.07	211.5	210.98	211.72	214.69	215.47	212.17	214.25	215.48	211.65	214.44	216.27	213.82	212.24	212.3	211.9	212.39
208.32	206.07	209.85	210.71	210.23	207.44	205.59	208.68	206.86	208.53	207.4	206.9	205.7	205.97	210.57	206.26	209.41	212.34	207.74	210.53	209.96	207.41	206.01	205.47	204.89	208.63	209.84	206.36	206.7	208.03	209.63	205.06	206.38	208.91	210.94	206.21	207.01	208.94	209.27	209.31	209.33	209.31	206.15	205.94	208.99	208.39	205.01	204.55	210.1	210.09
210.17	213.02	211.11	209.13	210.08	209.86	207.47	207.66	208.04	207.04	207.6	209.99	211.53	208.62	205.84	209.12	207.07	210.96	210.88	209.8	208.04	209.66	208.84	210.44	203.18	208.73	209.1	211.73	209.95	211.32	211.8	209.28	209.06	212.64	209.69	210.23	207.27	208.47	209.54	212.31	210.28	211.12	209.78	211.67	208.78	211.63	205.03	206.87	207.88	209.49
192.94	197.52	194.22	194.51	194.24	195.74	193.32	196.05	194.37	192.7	196.44	193.8	194.74	192.73	194.07	195.71	194.18	195.71	193.21	194.77	197.35	192.28	195.67	191.09	195.44	196.18	195.9	193.94	195.12	194.25	196.99	194.37	193.07	191.01	193.51	198.53	195.2	196.98	197.09	194.59	192.92	199.6	195.23	192.89	193.36	194.59	195.79	195.02	194.99	194.35
208.54	205.64	206.66	207.51	207.03	207.89	208.47	207.72	209.36	206.23	205.13	205.12	205.36	209.32	209.61	210.76	206.08	209.78	205.71	207.73	206.31	211.58	207.76	205.83	207.08	205.18	207.94	206.61	212.61	209.83	211.49	206.04	209.49	204.06	209.08	207.71	207.75	210.35	206.18	206.49	207.09	206.8	206.16	207.22	205.78	211.26	208.05	209.97	208.18	206.84
210.46	209.06	207.07	207.88	210.6	208.2	207.12	207.53	207.75	207.34	204.61	205.71	208.59	208.16	207.21	207.88	209.98	208.48	206.71	209.58	206.59	208.85	210.6	207.06	207.4	206.69	207.22	208.9	206.63	208.29	210.51	211.8	210.98	205.41	208.37	205.35	206.74	210.64	209.69	208.51	208.96	210.34	210.8	208.27	213.12	208.87	210.07	207.82	210.92	211.14
204.12	204.18	204.1	204.55	204.21	197.77	201.53	202.82	200.1	202.47	202.55	204.55	201.85	204.1	201.41	204.79	205.18	204.62	204.18	202.71	202.69	201.27	203.16	199.94	206.08	200.6	203.18	200.97	201.94	206.31	203.14	201.76	202.15	201.31	202.44	201.32	202.13	200.59	200.36	203.62	199.35	203.37	201.13	206.13	205.12	203.32	205.95	202.72	206.65	200.84
207.54	209.3	211.29	210.85	207.6	207.7	208.04	206.3	209.07	205.76	209.24	206.44	207.73	210.12	207.54	211.4	209.17	207.4	208.2	211.28	210.95	208.37	206.57	208.32	208.1	207.43	206.12	207.73	205.35	208.02	210.01	209.26	209.77	211.69	209.53	210.15	206.97	207.33	207.1	212.75	208.76	208.01	208.9	211.33	211.12	205.53	209.59	205.65	207.39	212.61
206.88	211.14	204.95	207.06	207.27	211.21	206.75	208.33	205.7	207.88	207.27	213.16	209.11	205.04	206.32	205.55	208.24	206.78	210.08	206.28	208.06	209.23	211.07	209.14	206.5	207.79	206.82	207.55	208.05	208.89	208.13	208.06	207.3	206.86	204	208.96	208.19	209.51	206.23	207.39	207.84	205.83	206.38	208.64	206.55	206.18	209.02	208.74	207.98	207.05
210.01	210.37	211.91	209	210.37	208.95	209.57	209.25	211.01	205.23	209.81	208.7	211.8	210.73	214.12	208.95	211.63	211.4	204.76	209.07	208.73	209.95	211.92	207.96	209.2	209.58	210.73	209.84	207.9	211.16	210.95	210.59	209.05	210.34	209.64	208.22	206.88	207.33	209.88	213.32	211.96	210.9	208.76	208.06	206.95	210.6	211.65	212.97	208.84	208.69
200.3	202.43	203.43	201.39	199.58	197.98	202.36	205.46	199.61	200.74	199.28	203.14	201	201.76	200.49	198.36	200.34	200.52	202.39	202.04	200.52	202.43	203.38	201.82	205.34	201.15	199.88	200.45	202.46	204.22	200.05	202.41	200.08	201.26	202.2	199.72	202.02	202.21	199.73	202.49	200.57	203.82	200.67	201.2	202.3	200.63	200.13	199.69	202.11	198.49
209.44	210.43	210.12	206.83	211.21	210.86	210.8	210.35	207.35	207.78	208.81	207.16	212.12	208.33	206.68	209.97	208.03	208.05	208.89	207.77	205.2	210.13	207.61	208.74	205.66	209.15	212.78	208.34	206.5	210.73	209.82	212.16	209.05	209.02	207.61	209.3	208.48	209.36	208.02	211.16	207.88	207.03	208.9	208.41	206.97	211.15	208.49	207.91	205.44	206.25
198.16	202.06	202.22	198.96	201.3	200.42	195.6	196.74	204.45	202.24	199.38	198.6	199.03	202.76	196.95	196.74	198.67	196.01	202.64	197.46	201.02	196.99	200.21	203.26	198.83	199.39	198.09	197.1	196.94	202.84	201.08	200.78	200.91	200.88	197.12	201.24	201.93	200.06	200.12	200.5	200.44	201.13	198.7	202.07	199.83	203.86	198.64	198.25	197.37	199.37
206.96	209.08	205.9	206.35	207.18	204.69	208.11	204.86	210.08	206.14	206.61	206.77	207.5	205.92	207.97	208.01	209.92	206.32	208.65	208.58	206.91	209.19	206.03	204.99	206.46	207.85	207	207.1	211.96	206	204.23	203.15	205.5	208.83	202.87	206.06	204.4	207.52	208.02	203.61	206.87	205.94	205.92	206.64	207.05	208.66	207.08	206.52	204.66	205.9
201.66	201.33	199.91	198.57	200.71	200.35	199.63	198.81	199.57	197.83	201.96	199.93	197.6	203.97	199.95	198.46	200.16	198.81	198.06	198.89	197.89	200.98	196.25	198.31	197.19	202.91	200.7	197.28	202.85	200.97	199.15	202.21	197.6	200.88	197.31	201.78	200.29	199.47	196.37	199.4	196.66	201.03	202.96	199.42	201.04	198.8	199.29	198.84	200.52	199.91
209.23	212.81	209.97	210.72	213.73	212.33	208.83	211.51	213.01	210.48	212.96	208.52	215.05	213.62	212.42	212.88	209.28	212.25	211.32	212.25	208.79	212.2	211.71	213.27	214.32	216.33	214.45	213.24	212.84	214.32	213.37	211.43	210.6	211.25	211.69	210.81	211.06	210.32	213.95	209.91	211.68	211.21	210.23	213.6	211.96	214.42	212.67	211.73	211.29	212.93
209.62	207.19	208.49	208.95	210.63	205.87	208.48	208.35	206.24	204.71	207.61	206.78	207.01	210.47	209.21	211.22	210.52	208.86	207.12	208.31	210.62	207.15	208.23	210.7	210.2	209.83	206.44	206.66	209.34	208.34	210.74	204.81	207.24	205.08	207.58	211	208.51	209.39	210.14	210.84	210.69	206.66	206.14	210.66	211.03	206.68	207.72	209.93	209.17	208.73
199.1	204.23	202.62	201.21	211.6	206.62	203.99	201.12	203.89	205.73	202.28	204.52	201.32	201.38	205.27	201.93	203.12	202.76	205.03	204.85	208.75	204.36	201.76	203.03	202.97	203.49	202.76	204.09	202.77	201.74	204.51	204.43	202.89	205.13	204.35	203.71	201.76	203.16	204.17	205.41	203.5	205.49	202.82	200.93	206.12	203.99	204.23	204.67	202.64	202.65
207.33	206.1	206.63	206.06	208.74	209.13	204.75	206.32	209.84	207.71	207.69	206.07	209.57	207.51	205.19	207.23	206.62	207.31	205.53	208.94	207.73	204.93	209.17	209.13	209.01	204.77	208.66	207.94	206.64	209.03	210.33	210.7	205.87	209.13	209.09	207.02	208.26	205.84	207.55	207.32	210.42	207.4	207.57	207.35	209.06	207.79	210.52	205.89	210.01	204.51
197.66	197.57	200.17	197.75	197.79	198.32	199.79	199.33	194.4	200.1	197.05	196.94	198.62	196.46	194.92	197.67	198.1	196.9	197.19	195.14	200	200.07	195.95	195.75	198.37	196.31	197.66	197.92	196.14	198.85	196.15	198.35	198.68	195.03	201.52	198.09	196.61	199.03	198.41	199.21	198.7	195.28	196.54	199.78	197.03	199.95	199.54	196.13	200.46	198.47
200.92	198.63	200.58	197.27	198.26	202.08	199.89	200.36	197.27	198.82	202.2	199.43	198.83	203.2	202.39	201.07	200.94	196.04	198.4	199.04	197.09	201.87	196.87	201.59	202.66	199.03	201	199.83	201.07	198.22	202.63	200.07	201.96	199.81	199.84	200.32	199.81	200.29	200.06	197.48	200.3	199.85	200.7	202.92	202.16	200.37	199.92	198.92	199.25	201.16
207.43	207.14	207.18	212.59	207.31	210.75	206.39	207.99	207.85	209.97	207.9	212.23	209.11	207.87	208.76	208.08	208.74	206.82	206.78	211.66	208.65	207.27	204.52	207.8	205.55	209.36	208.29	209.04	209.05	207.49	211.42	207.97	208.98	209.82	210.29	209.63	205.82	208.22	208.47	207.87	208.52	207.83	209.75	206.74	209.07	208.21	210.49	206.55	210.19	209.17
214.62	220.36	214.43	215.84	218.25	213.58	220.53	216.99	220.87	214.56	217.3	215.04	214.62	217.42	215.2	216.95	214.24	215.74	217.99	214.88	217.91	217.72	213.54	217.18	214.18	219.89	216.91	219.35	216.76	218.86	216.17	218.05	215.55	216.83	218.11	215.73	216.49	219.35	216.64	215.97	221.85	217.48	214.41	215.94	213.4	215.14	216.62	215.67	217.64	215.67
219.15	219.99	218.58	215.31	215.89	220.2	216.53	218.65	214.8	213.93	216.27	216.3	219.77	213.24	216.23	218.64	216.5	216.63	212.37	218.12	219.81	213.55	215.63	218.89	214.21	218.75	216	218.65	218.65	218.43	213.03	215.23	217.27	218.3	217.44	216.17	218.15	215.09	220.53	218.76	216.66	216.89	215.82	215.9	217.99	218.19	215.39	217.53	214.44	219.44
209.91	208	210	206.6	206.04	207.31	208.53	210.55	208.24	208.84	207.3	208.39	206.11	208.34	206.9	207.12	208.91	207.01	209.28	208.86	208.67	209.09	209.01	208.35	209.82	209.62	212.29	208.48	208.81	208.97	207.16	207.38	209.63	209.55	207.73	211.55	209.35	211.02	207.98	209.71	208.65	207.31	211.81	209.37	208.84	209.59	207.91	208.66	209.38	206.64
203.51	204.13	201.48	203.33	201.66	200.51	202.49	204.36	202.8	203.64	204.83	206.97	204.72	200.76	203.41	202.96	203.04	201.81	206.09	205.73	205.34	203.97	203.38	204.46	202.53	203.59	201.73	202.39	204.52	205.01	203.81	206.21	205.8	203.27	204.3	203.48	201.78	203.76	200.07	204.35	204.94	203.49	202.5	208.96	203.43	203.31	204.56	205.63	207.62	203.29
207.49	208.91	208.25	208.92	208.35	206.45	207.95	205.88	206.09	207.4	209.17	209.01	205.21	208.28	205.75	205.3	210.51	206.76	207.17	208.78	206.29	206.17	205.18	206.47	209.14	207	208.67	210.17	208.2	206.84	209.27	208.56	209.13	204.07	210.36	210.22	208.25	206.69	207.96	213.8	211.27	207.42	204.6	210.6	210.7	207.64	210.55	206.78	208.68	209.33
212.37	206.78	208.55	211.8	208.61	208.82	208.87	205.98	206.72	213.2	208.95	211.17	207.64	210.89	207.33	209.21	206.9	211.22	208.18	206.97	209.73	209.3	208.67	212.75	209.84	210.96	207.05	212.87	209.69	211.24	207.21	210.07	207.72	208.98	209.91	207.72	206.66	208.87	212.14	211.48	207.21	205.51	207.38	208.93	209.05	208.6	209.96	204.42	208.6	208.6
200.5	199.51	199.59	198.27	202.72	201.48	200.22	201.96	200.59	200.04	202.73	199.64	197.67	202.08	202.85	196.31	199.91	198.48	199.89	204.66	201.6	200.52	199.64	200.35	201.34	204.54	198.02	201.69	205.15	202.97	202.67	199.61	202.99	200.2	204.13	202.29	202.09	200.48	199.67	200.81	205.5	203.29	202.82	201.9	203.01	202.06	200.96	198.56	201.47	202.37
196.94	194.36	195.21	193.76	192.18	196.02	191.64	189.69	197.32	194.37	194.46	197.44	194.5	196.05	192.82	195.86	194.68	197.46	195.42	194.75	194.33	196.84	196.2	193.56	194.68	195.64	198.52	196.25	194.71	197.59	196.61	194.48	194.79	195.73	195.03	194.98	194.22	196	195.32	196.27	196.02	197.25	193.77	195.56	195.77	196.72	191.63	195.01	196.71	197.96
195.89	199.32	197.23	197.85	200.38	195.59	197.04	201.21	196.84	198.98	198.07	198.77	200.56	197.98	200.04	199.69	201.35	200.81	195.2	198.81	201.2	200.11	198.29	199.39	199.93	201.5	198.18	197.19	197.84	197.8	199.97	194.67	199.33	199.99	199.19	197.68	197.91	201.83	200.36	202.64	199.51	201.33	196.08	199.53	201.33	200.16	200.46	199.33	201.08	197.42
209.68	207.14	208.26	211.34	210.3	209.63	212.38	205.96	210.4	212.6	211.97	209.57	210.42	212.19	209.66	210.18	210.43	206.15	211.42	210.52	208.47	209.74	208.85	208.57	207.69	211.43	208.9	208.74	209.09	207.42	205.87	209.24	208.7	209.32	210.52	207.67	211.87	209.82	208.41	209.18	208.44	208.09	208.85	211.94	210.89	208.88	208.54	207.8	208.24	209.86
203.68	207.98	202.02	203.28	204.12	202.28	205.97	205.45	201.9	205.28	204.1	203.83	203.69	205.09	204.81	202.96	204.42	207.35	199.81	204.64	202.43	205.07	201.32	204.97	204.51	205.86	203.51	204.1	203.27	205.22	207.23	202.94	201.09	207.15	204.19	203.37	201.02	207.08	203.1	202.82	208.79	204.66	202.28	204.16	205.57	204.45	203.35	206.58	200.94	204.37
[truncated: 150 more columns]
