# Supplementary material for: Genetic dissection of main and epistatic effects of QTL based on augmented triple test cross design
Source: PLoS One. 2017 Dec 14;12(12):e0189054. doi: 10.1371/journal.pone.0189054 (PMC5730204; doi:10.1371/journal.pone.0189054)
Supplement: S6 Supporting Information — (ZIP) [file pone.0189054.s006.zip › z1_600_0.8_10.csv]

207.52	207.79	208.22	206.52	207.48	206.94	207.72	207.07	209.08	206.62	208	207.28	207.46	208.52	207.22	208.01	207.64	207.16	207.81	207.48	208.35	207.64	208.03	208.37	208.11	207.41	208.56	207.8	207.46	207.5	207.29	207.62	207.47	208.47	206.9	207.1	207.79	207.52	208.14	206.65	206.25	207.01	206.89	209.33	207.72	208.8	209.27	208.32	207.74	208.96
216.09	216.91	218.39	217.45	217.2	216.83	217.51	217.21	217.07	217.11	217.75	216.67	217.72	217.79	216.85	217.77	217.47	216.68	216.68	216.84	217.72	217.73	216.24	217.17	216.9	216.56	216.72	217.39	217.59	217.49	215.59	216.3	217.52	217.96	216.46	218.44	216.54	216.51	215.55	218.86	217.63	217.07	216.01	217.14	217.49	216.72	218.13	216.85	217.03	215.74
208.31	208.12	207.48	208.57	209.54	208.28	208.53	208.11	208.21	208.99	208.36	208.24	209.25	208.12	209.52	207.9	208.93	208.84	208.82	207.97	209.18	208.04	208.42	208.44	208.76	209.15	208.61	207.59	208.59	208.69	209.29	208.05	208.59	207.82	209.83	208.5	207.69	208.61	209.07	209.8	209.2	209.35	208.8	208.26	208.01	208.63	207.74	209	208.66	208.83
204.7	204.36	205.61	203.86	204.04	204.85	203.9	204.73	206.24	204.91	204.67	205.31	203.92	205.15	204.72	204.08	204.01	203.32	204.86	204.23	204.55	204.31	203.74	204.77	204.89	203.78	203.72	204.26	204.33	204.1	204.35	203.24	204.3	203.46	204.23	204.67	204.96	203.88	205.24	204.37	205	204.11	204.65	205.53	203.78	204.67	204.28	204.6	205.01	204.9
213.74	212.02	212.92	212.56	212.02	212.34	212.73	212.85	211.4	212.46	211.79	213.03	212.54	212.3	212.31	213.21	212.69	212.84	211.58	211.86	212.46	212.39	212.13	212.43	212.63	212.9	211.16	212.3	212.82	213.32	213.28	212.42	212.73	212.77	212.63	212.7	212.5	212.74	213.61	213.4	212.42	213.09	212.62	211.39	212.14	213.35	211.51	211.57	212.55	211.58
205.58	206.09	205.38	205.45	205.9	205.64	204.84	206.27	206.03	206.19	205.01	205.49	205.46	205.12	204.84	206.12	205.21	205.49	204.14	205.15	206.68	204.78	205.54	206.26	205.96	205.93	206.2	206.38	205.1	206.23	205.91	205.6	205.39	205.31	205.41	206	205.73	205.15	206.05	206.42	206.52	205.29	204.62	205.73	205.85	206.25	205.51	205.95	204.64	204.91
201.75	202.41	203.47	204.04	201.18	203.51	203.26	202.82	201.84	203.08	203.54	202.93	203.3	203.47	203.8	201.94	201.55	202.62	203.52	203.89	203.57	202.42	202.84	203.19	202.24	202.98	203.06	203.29	202.67	203.07	202.74	203.84	203.53	203.27	203.38	203.49	202.46	203.5	202.04	203.49	203.9	203.49	202.07	203.15	201.91	203.41	202.91	203.28	203.63	202.16
205.75	204.87	206.74	205.67	204.82	205.49	206.41	205.79	203.89	204.76	206.78	205.91	205	205.26	205.85	204.59	206.06	205.14	206.16	204.32	205.44	204.87	206.19	206.26	206.51	204.85	206.15	205.26	205.94	206.04	205.35	205.49	205.08	205.72	203.84	205.08	205.88	204.82	205.84	206.15	205.22	205.28	204.97	205.62	205.24	206.34	206.31	206.15	205.26	205.63
200.69	198.68	199.78	200.3	200.67	200.5	197.49	198.52	200.58	199.21	199.08	199.64	199.76	199.71	200.13	198.72	200.38	198.65	199.06	200.52	200.25	199.23	198.63	199.11	199.98	199.56	199.84	199.32	199.86	198.04	199.68	200.01	199.83	199.47	199.89	200.52	198.5	199.78	199.69	200.06	199.9	199.86	199.14	199.57	199.65	199.29	199.99	199.86	200.3	199.1
211.76	212.5	210.91	211.41	211.14	212.53	212.67	211.45	210.96	213.15	212.28	212.06	211.72	211.99	211.15	212.37	212.53	211.67	211.57	211.3	212.44	210.69	213.23	211.96	211.39	212.5	211.35	212.3	211.38	212.15	210.91	210.81	211.53	211.16	211.13	211.83	211.83	211.83	212.03	210.66	211.48	212.41	212.16	211	212.53	211.14	212.32	212.67	210.51	211.45
207.2	207.64	208.22	207.79	207.46	209.12	207.64	206.55	207.18	205.74	207.09	207.84	208.66	206.63	208.07	207.26	207.81	208.01	207.66	207.29	206.88	208.82	207.76	207.04	207.68	207.65	208.12	207.95	206.81	208.21	208.14	208.29	206.29	207.32	207.32	206.54	207.76	208.91	206.89	206.93	207.62	207.63	207.19	206.67	208.52	207.16	208.13	207.98	207.29	208.63
209.42	209.05	208.46	209.37	209.37	210.57	209.46	208.98	208.23	209.43	209.3	209.16	209.08	209.89	209.43	210.23	209.77	209.86	210.49	209.67	209.67	209.5	209.75	210.55	209.47	209.68	210.44	211.12	208.9	209.01	208.73	210.21	210.52	209.4	210.09	209.77	208.62	210.97	209.52	208.56	209.43	209.49	209.17	209.09	209.88	209.45	209.83	210.07	209.35	208.7
208.82	207.63	207.98	208.2	209.56	209.14	208.77	208.07	209.37	208.78	207.16	209.28	208.26	209.19	208.67	208.27	208.19	208.79	208.48	207.54	209.25	207.19	208.58	209.61	209.35	207.48	208.55	208.51	208.54	208.7	209.71	208.06	208.99	207.89	208.43	207.76	207.45	207.11	208.38	207.25	208.47	208.95	208.23	208.27	209.25	209.14	208.89	208.72	208.55	208.87
213.44	213.17	213.39	213.02	212.66	213.85	213.62	212.68	213.94	213.84	213.14	212.23	212.56	213.95	212.78	212.69	211.54	213.04	213.22	212.25	213.51	212.69	212.98	213.42	212.87	212.28	213.37	212.31	213.51	213.21	214.05	212.37	212.58	212.99	212.52	212.4	212.16	213.54	212.97	213.24	211.55	214.19	213.4	212.65	213.74	214.05	212.84	212.05	212.54	212.8
208.1	208.72	207.4	208.2	207.4	207.58	207.57	209.07	209.21	207.31	208.85	208.23	206.64	207.16	207.63	208.21	208.15	207.21	208.52	209.32	207.92	207.9	207.44	209.04	208.65	206.67	208.06	208.17	208.84	207.86	208.29	206.92	207.01	208.54	207.97	207.46	208.28	208.64	207.95	207.89	207.1	207.91	207.94	208.33	207.31	207.69	208.43	208.27	208.51	206.34
201.04	200.57	198.89	200.14	200.47	200.06	200.63	199.89	200.65	201.42	200.75	198.87	200.92	201.84	200.09	200.31	201	201.2	200.04	200.52	200.4	199.73	200.76	199.74	200.69	199.3	200.04	200.51	199.6	200.11	200.7	200.4	201.2	198.89	201.34	200.16	200.18	200.37	200.75	199.63	200.22	200.78	199.73	199.99	200.4	199.86	201.04	199.39	201.45	199.2
211.05	210.43	210.5	212.55	212.67	211.49	211.42	212.46	211.19	212.22	211.19	211.89	210.72	212.51	211.57	211.4	212.13	211.86	211.8	210.44	212.74	211.01	211.11	211.39	211.57	211.88	211.64	211.87	211.65	210.63	211.48	210.71	211.02	211.07	212.45	211.25	212.02	212.26	212	210.8	212.58	211.24	212.05	211.27	211.42	212.68	212.02	211.45	211.72	211.99
209.61	208.89	210.02	208.57	210.28	209.12	209.48	209.32	209.5	209.27	208.92	209.28	209.49	209.4	208.81	207.92	210.47	208.3	209.1	208.1	209.31	209.92	207.84	209.49	208.27	209.16	209.78	208.81	209.26	208.76	208.58	209.66	209.5	209.66	210.26	210.42	209.48	210.35	210.03	209.06	209.53	208.91	209.26	210.32	209.23	209.88	210.21	209.35	209.38	208.95
213.14	212.72	212.09	213.18	213.64	213.12	213.28	212.27	212.63	212.3	212.48	213.15	213.94	212.78	213.42	211.97	212.79	212.9	212.68	212.98	211.63	213.65	213.18	213.11	214.02	213.7	213.25	212.49	214.1	213.46	213.55	213.08	212.49	212.4	213.39	212.67	212.84	212.93	213.75	212.68	212.63	212.51	213.1	213.58	213.57	214.27	212.84	213.1	213.7	213.68
216.63	216.92	216.3	217.77	216.13	217.09	218.16	217.25	216.57	218.98	217.38	216.25	216.42	218.01	217.35	217.72	217	217.6	216.84	216.67	217.08	217.41	217.58	216.91	216.17	217.25	217.19	217.09	217.15	215.96	218.29	215.9	217.28	216.87	216.79	216.8	216.77	217.47	217.33	216.98	216.12	216.73	216.99	216.76	216.64	216.71	218.17	217.35	217.48	216.07
213.93	213.15	212.62	211.86	212.45	212.61	213.39	213.14	211.97	213.33	213.21	213.59	212.78	212.3	213.12	213.23	214.02	213.14	212.51	213.56	212.7	213.56	212.87	212.63	213.4	213.71	212.48	214.02	212.78	212.87	214.16	212.92	213.67	212.17	212.88	212.32	214.31	211.37	212.88	212.35	213.43	212.25	213.76	214.52	212.21	212.04	212.99	213.78	210.68	213.76
207.83	207.53	208.08	208.7	207.45	208.18	207.32	208.13	207.88	206.35	208.13	207.37	208.95	207.29	207.77	207.65	207.33	208.08	208.86	206.45	208.35	208.08	207.38	208.25	208.13	207.26	208.64	208.11	207.74	208.26	209.15	208.25	208.46	207.22	207.54	208.87	208.06	206.7	207.66	207.37	207.8	207.71	208.34	207.32	207.61	208.58	208.02	206.16	208.79	207.6
210.98	211.45	212.19	211.76	211.84	211.59	211.63	211.47	211.76	210.79	211.6	211.55	212.38	210.63	211.42	212.05	211.79	213.86	212.58	211.26	212.23	212.18	212.13	211.62	211.54	212.36	210.81	211.94	212.8	211.8	211.62	211.24	211.73	212.03	211.73	211.66	211.35	211.17	211.47	210.96	211.45	211.14	211.35	212.34	211.51	210.9	212.35	210.61	210.39	211.56
207.79	208.84	208.22	207.68	207.98	209.34	209.32	208.48	208.44	208.91	207.49	208.99	207.88	209.9	208.29	207.96	208.33	207.6	208.11	207.61	207.78	209.47	209.25	207.35	209.36	207.84	208.37	206.37	208.07	208	208.34	208.9	207.7	208.8	207.57	207.56	208.44	208.4	208.57	208.43	207.76	207.71	209.7	208.23	207.99	207.14	208.4	207.84	208.18	208.51
200.46	201.18	200.4	200.32	201.55	200.92	200.06	201.05	199.76	200.78	201.32	201.15	200.29	200.26	200.47	200.71	199.97	201.06	200.31	200.31	201.06	200.65	200.5	199.31	200.79	201.37	199.84	200.31	200.29	200.33	200.95	200.31	200.39	200.32	200.52	200.47	200.84	200.21	199.82	200.25	199.87	200.59	201.04	199.92	200.58	200.12	200.55	200.11	200.88	200.43
209.72	210.48	209.94	210.28	209.66	209.38	209.38	208.83	208.56	210.31	209.82	209.39	209.47	209.63	210.13	210.73	208.03	209.06	210.01	210.42	210.34	210.31	209.14	208.65	209.99	208.2	208.57	209.77	209.92	209.25	210.04	209.03	209.81	208.48	210.07	209.77	210.65	209.28	209.1	210.9	208.78	209.85	209.28	209.53	209.47	210.23	210.11	209.33	210.09	209.23
208.16	208.72	207.05	208.55	207.25	207.73	207.29	207.76	208.14	207.98	208.08	208.45	206.29	208.35	208.56	208.39	208.2	207.37	206.47	208.18	207.91	208.22	206.12	207.49	207.65	208.5	207.02	207.01	208.67	207.46	206.93	207.54	208.27	207.28	207.57	207.62	207.91	208.42	206.42	207.56	207.17	206.96	207.32	207.96	207.23	207.01	207.13	207.66	208.76	207.76
213.13	211.81	212.72	212.73	212.71	213	213.98	213.36	211.85	212.3	213.16	213.65	212.85	213.06	212.79	212.97	213.05	213.45	214.06	213.48	212.89	213.69	211.89	212.66	213.55	212.57	213.06	212.87	212.87	212.23	212.53	213.52	213.92	213.74	211.98	213.87	212.3	213.03	212.42	212.56	212.96	213.32	212.8	213.99	212.73	214.5	214.17	212.43	213.43	213.16
202.81	200.7	201.51	201.84	201.04	201.83	201.43	202	200.66	202.08	200.03	202.32	201.58	201.43	201.68	201.75	200.47	200.21	202.34	200.91	201.06	200.58	201.46	200.35	200.72	202.09	201.34	201.13	202.59	201.58	201.59	202.25	201.51	200.13	201.76	201.51	202.13	201.1	200.99	201.64	201.87	201.01	201.22	200.48	202.63	201.14	202.09	200.97	200.57	201.67
213.29	211.87	212.13	211.78	212.7	212.76	211.4	213.17	211.55	211.96	211.72	213.27	213.04	212.16	212.2	213.04	212.52	212.06	212.46	212.8	212.39	212.32	212.16	212.18	212.03	212.89	212.96	212.35	211.85	212.37	213.24	212.9	212.61	211.82	210.84	212.58	212.63	212.96	212.36	213.31	212.71	211.5	212.63	212.1	213.06	213.22	212.77	212.64	212.13	212.22
209.85	209.15	208.61	207.39	209.66	208.8	208.61	208.28	208.3	208.31	207.98	208.9	208.35	208.99	208.83	209.24	208.23	209.26	209.5	208.58	209.05	208.83	207.98	209.28	208.03	208.47	209.41	208.69	209.07	208.4	208.69	208.73	208.41	207.94	207.37	208.17	207.59	208.62	209.29	209.42	208.16	208.85	208.45	209.3	208.01	208.55	208.22	208.06	208.43	208.8
200.31	199.94	199.22	200.98	199.18	199.66	199.15	200.07	199.39	199.9	199.25	199.04	199.91	198.99	199.64	200.65	199.74	199.51	199.82	199.43	199.76	199.18	198.55	198.49	199.4	198.78	200	199.53	198.49	199.81	200.08	199.53	198.53	199.83	199.77	198.74	200.36	198.18	199.9	198.6	200.13	198.66	200.23	199.44	198.74	200.14	199.4	199.92	199.3	199.48
216.63	217.12	217.46	218.29	216.74	216.04	216.06	216.81	217.02	216.28	217.02	216.99	217.51	215.69	216.69	216.84	216.6	217.75	218.1	217.17	216.13	216.41	216.24	217.66	216.57	215.31	216.03	217.43	216.52	216.53	217.55	217.71	217.72	216.95	216.73	216.94	217.18	217.55	216.14	217.14	216.43	217.7	217.96	216.94	217.24	217.52	216.15	216.58	216.99	216.95
199.52	199.95	198	199.04	199.51	200.6	199.05	199.27	199.91	199.05	198.72	199.71	198.11	199.27	200.5	199.69	198.34	199.39	198.77	200.92	198.98	200.05	200.35	199.81	199.86	199.48	199.3	200.55	198.46	200.37	199.79	199.17	198.98	199.23	199.25	199.65	198.87	199.92	198.84	200.46	200.41	198.87	200.14	198.55	200.17	199.38	199.43	199.71	199.98	200.37
208.3	209.96	210.43	209.39	207.6	208.21	208.26	209.19	208.71	207.3	208.3	208.87	208.32	209.51	207.38	209.47	206.91	208.88	209.8	208.69	207.52	208.38	207.25	209.45	208.71	208.37	209.1	208.66	207.55	209.43	208.43	208.58	209	207.5	208.62	208.94	208.58	208.51	207.55	208.77	208.52	208.07	209.38	208.18	209.24	208.58	209.15	208.24	208.66	208.24
209.74	208.07	208.83	208.04	208.82	208.7	208.69	208.18	208.1	208.23	208.32	210.15	208.74	208.71	208.53	209.4	209.47	208.86	209.23	208.79	208.98	208.53	209.55	209.09	209.68	208.1	208.99	209.04	208.63	208.36	208.69	208.81	208.04	208.54	208.45	208.9	209.18	208.32	209.57	207.66	209.13	208.86	209.11	209.27	208.08	208.54	208.91	208.79	207.82	208.26
203.61	201.95	203.71	203.66	202.92	204.76	203.76	203.65	203.03	203.32	203.67	203.59	203.53	204.35	202.93	203.58	202.99	203.62	203.17	203.14	202.62	203.29	203.53	203.6	203.04	202.95	203.39	203.46	204.17	202.23	202.72	204.01	203.81	204.71	204.23	203.71	203.86	203.49	203.75	204.27	203.58	203.63	203.03	204.05	203.04	203.37	202.15	203.72	203.97	203.95
201.24	200.49	199.17	199.11	200.59	201.05	199.97	200.96	200.52	199.44	200.62	201.13	200.85	199.2	200.08	200.84	200.95	200.2	200.55	199.84	200.63	201.21	201.01	201.16	201.27	200.63	199.91	199.98	200.52	199.28	199.21	200.77	199.78	200.61	200.52	200.24	200.56	200.29	200.79	200.22	201.22	200.15	200.99	201.26	199.66	201.05	201.67	200.03	200.36	199.97
208.43	208.34	207.86	208.48	208.93	208.41	207.31	207.46	207.84	207.85	208.1	208.35	208.95	207.91	207.62	206.92	208.35	207.62	209	208.33	208.21	208.54	208.68	208.29	208.59	207.82	209.06	209.44	209.23	207.68	207.95	208.62	209.11	208.74	208.73	208.21	208.64	207.83	209.1	209.21	208.89	207.93	207.36	209.2	207.98	207.19	208.33	208.26	208.86	206.96
208.5	209.36	208.21	208.48	207.92	209.46	208.03	208.98	209.51	208.23	208.95	207.74	209.44	209.36	209.06	207.91	209.37	209.45	207.49	208.82	208.58	208.89	208.92	208.41	208.67	208.81	207.43	208.97	209.15	208.1	208.85	209.16	208.95	210.46	207.65	208.63	208.72	208.35	208.91	207.71	208.94	207.63	208.43	208.17	208.31	209.02	209.16	207.68	209.04	208.61
216.24	216.42	217.16	216.21	216.42	216.78	216.99	217.25	217.38	217.97	217.32	216.33	218.16	216.69	218.06	216.33	218.06	217.21	216.93	216.76	215.89	216.54	217.22	216.84	218.26	216.18	216.41	217.16	216.89	217.29	216.74	216.83	217.29	216.31	217.49	218.06	217.22	217.36	217.36	216.96	216.31	216.92	218.14	216.04	217.25	215.16	217.26	217.34	217.34	217.62
208.77	208.78	209.91	210.35	210.07	209.19	209.5	208.65	210.32	208.71	209.58	209.28	209.32	209.31	209	210.93	208.75	210.03	209.82	208.38	209.45	209.78	208.3	209.96	209.34	208.89	210.2	210.07	210.12	209.12	209.57	209.51	208.92	209.34	209.94	208.37	209.09	208.25	209.08	208.73	209.36	209.08	208.71	210.49	209.25	208.66	209.77	208.6	208.84	209.16
200.33	200.29	201.04	199.63	200.3	199.61	199.94	200.19	199.38	200.48	200.78	198.85	200.17	200.28	199.99	200.04	201.37	200.03	201.32	201.26	199.51	200.3	200.06	200.09	200.64	201.13	199.37	199.75	200.18	200.17	199.75	200.41	201.58	200.75	200.59	200.46	200.45	199.95	199.34	200.49	200.57	200.18	200.67	200.66	199.64	199.98	199.19	199.6	199.95	198.94
216.34	216.85	217.39	216.62	216.78	217.43	216.23	217.41	218.05	216.73	216.74	216.96	217.29	218.39	219.02	216.15	216.77	215.95	216.06	217.69	217.13	216.96	216.57	216.43	217.61	217.05	217.15	217.31	217.63	217.14	217.19	216.35	216.7	217.66	216.43	216.01	217.78	216.96	217.23	216.7	217.41	217.51	217.49	215.51	217.33	216.63	216.59	217.78	218.04	216.25
208.22	209.06	208.58	208.72	208.48	210.17	208.58	208.49	208.64	208.06	208.79	208.87	208.85	209.75	209.08	210.41	208.7	209.23	209.37	209.49	209.17	208.59	209.19	208.73	209.14	209.19	208.7	209.35	209.33	208.38	209.12	209.25	208.31	207.38	207.71	208.5	209.14	209.18	209.83	209.59	209.16	209.16	207.93	208.94	208.82	209.12	209.45	209.33	207.34	207.91
217.47	217.44	218.83	218.14	219.3	217.86	218.23	217.12	218.22	218.56	217.59	217.84	218.43	217.19	218.05	216.9	216.68	217.93	217.91	218.79	217.25	217.79	216.7	217.65	218.05	217.18	217.56	217.45	217.35	218.27	217.29	217.82	216.77	216.04	217.49	217.75	217.4	217.95	217.91	217.84	217.27	217.77	218.75	217.95	218.63	218.59	217.56	217.1	216.93	218.81
204.24	204.76	204.91	203.71	204.8	203.68	204.19	204.75	204.97	205.04	205.23	204.64	206.26	204.25	205.02	204.15	204.35	205.09	205.21	204.37	203.9	203.8	204.63	205.29	204.23	204.91	204.55	205.02	204.35	204.06	204.61	205.18	205.04	204.49	204.1	203.63	204.04	205.31	204.82	205.12	204.67	204.13	203.95	204.51	205.1	204.03	204.33	205.37	204.14	204.4
207.99	208.31	208.75	207.5	208.83	208.87	208.45	208.94	207.95	209.22	209.59	207.89	208.71	207.17	208.98	209.41	209.46	209.1	207.92	208.58	208.85	208.77	208.88	209.94	209.6	207.64	208.37	207.88	209.48	209.01	208.67	209.44	208.6	209.15	207.62	209.04	209.32	209.25	207.91	208.41	207.96	209.05	207.52	209.05	209.12	208.35	209.6	208.38	209.33	209.38
207.68	207.38	208.04	207.28	208.43	206.9	207.48	208.18	208.1	208.91	206.35	206.83	207.59	207.27	208.22	207.75	207.65	207.03	207.6	206.89	207.9	209.04	207.09	207.33	207.37	207.92	207.66	207.84	208.25	207.7	208.69	205.87	207.77	207.13	207.79	208.09	208.11	208.45	207.52	208.78	207.63	207.46	207.6	208.23	206.96	207.66	208.15	208.43	207.3	207.48
209.36	210.94	211.7	211.94	211.59	211.16	212.61	211.73	212.63	211.57	211.97	212.9	211.78	211.91	213.34	211.86	212.37	212.95	211.15	211.5	212.21	211.47	212.31	211.02	211.77	211.72	211.59	211.6	211.71	212.14	211.31	211.54	211.96	212.36	211.06	210.97	212	212.21	212.54	211.91	212.23	211.27	211.57	211.93	211.03	212.13	211.52	211.95	212.56	211.32
198.09	197.03	196.8	198.68	198.33	197.3	197.71	197.84	198.79	198.77	198.07	197.97	198.72	197.46	198.57	198.42	196.67	197.55	198.31	198.36	197.72	198.29	197.41	198.53	199.46	198.42	196.71	197.54	199.2	197.68	197.05	197.38	197.39	198.5	198.98	197.87	197.1	198.43	197.81	198.51	197.66	198.13	198.82	198.67	197.31	198.11	197.61	197.3	198.25	198.24
201.64	203.07	203.37	202.19	203.5	202.28	202.26	202.99	201.41	202.09	201.81	201.57	202.35	203.25	202.22	202.08	202.81	202.86	202.89	202.95	203.38	201.57	202.14	201.65	202.77	203.06	202.36	201.7	203.26	203.13	202.45	202.35	201.91	202.8	202.16	203.76	203.25	203.4	203.27	203.79	203.25	201.85	202.36	202.9	202.89	202.69	203.06	202.57	202.84	202.53
194.14	194.47	193.37	194.22	194.65	194.32	193.78	196.05	194.65	194.77	193.51	194.26	194.34	193.46	194.26	194.03	194.02	194.81	193.96	195.07	193.91	194.39	193.96	193.94	194.67	194.17	193.05	194.1	194.56	194.53	193.83	194.48	194.47	193.87	194.53	193.95	193.57	194.2	193.43	194.07	193.13	194.06	194.85	194.87	194.92	194.37	192.96	193.49	194.58	193.8
203.19	202.41	204.33	203.98	203.69	205.16	204.38	203.42	204.22	203.99	204.11	203.78	203.29	203.27	203.34	203.08	204.3	204.1	203.56	204.11	203.68	203.31	202.57	204.24	202.93	202.98	204.06	203.03	203.28	203.97	204.43	203.67	204.89	202.98	203.3	204.47	203.55	204.3	203.59	204.06	203.04	204.75	204.09	203.18	204.58	203.86	204.55	203.96	203.16	202.77
208.01	209.8	208.51	208.04	208.43	209.01	209.35	208.45	208.91	207.75	209.25	208.14	208.11	207.51	207.97	208.24	209.29	208.09	208.62	209.01	208.37	208.04	208.25	208.5	208.82	209.01	209.12	209.04	207.97	208.98	208.86	207.72	208.38	208.48	208.87	209.2	208.99	208.63	209.23	208.63	208.52	207.7	209.09	209.6	209.46	207.5	209.74	209.05	207.23	208.64
204.78	205.33	203.28	203.62	202.92	204.25	203.29	202.9	204.14	203.93	203.86	203.75	204.01	204.32	204.63	204.76	204.82	203.92	203.82	205.27	204.96	203.85	204	204.21	203.67	203.54	204.49	204.12	203.58	203.52	203.81	204.86	204.43	203.97	205.68	203.06	203.59	203.55	204.57	203.38	204.65	204.01	204.72	205	204.05	203.74	202.89	203.69	204.13	202.22
216.99	217.31	217.56	217.82	216.66	218.24	217.63	218.05	218.03	218.46	217.69	217.01	216.85	217.71	216.32	217.64	218.39	217.55	217.73	217.98	216.58	217.12	217.82	218.3	217.58	216.92	217.48	218.51	217.65	219.18	218.01	217.11	216.71	218.08	217.62	217.54	217.87	217.88	217.87	218.68	218.48	217.14	218.28	216.85	217.3	216.48	218.68	218.61	217.71	216.52
204.09	203.02	202.08	203.01	203.52	203.36	204.2	203.75	202.21	204.16	203.14	204.5	203.39	202.65	203.42	203.78	203.23	203.36	203.32	203.4	203.58	202.99	203.7	203.25	203.12	203.34	203.92	203.88	203.63	203.62	202.43	203.4	203.18	203.76	203.44	202.54	205.06	203.47	203.16	204.43	202.16	203.17	202.9	203.38	203.21	205.06	204.24	203.41	203.36	203.31
198.09	197.55	197.63	198.88	198.02	198.32	197.26	197.78	198.23	197.78	197.57	197.47	198.06	197.89	198.29	198.01	198.12	198.3	198.5	196.74	198.4	197.82	198.29	197.37	197.86	197.52	198.1	198.45	197.74	198.87	197.7	198.38	198.29	196.75	197.16	198.16	198.3	198.42	197.82	198.25	198.34	197.95	198.38	198.23	198.75	197.84	197.81	198.31	198.95	197.63
208.83	208.65	209.13	209.56	207.69	208.53	208.21	208.82	209.39	209.33	207.51	208.16	209.08	207.03	209.17	208.34	208.37	207.66	208.26	208.89	208.37	208.79	208.05	208.61	207.58	208.63	208.09	208.35	209.2	208.47	208.4	207.86	207.94	208	207.92	207.57	208.71	208.9	208.44	207.88	208.5	207.57	208.05	208.78	208.42	208.91	208.78	207.99	208.87	208.35
197	198.08	199.36	199.1	198.24	198.76	198.49	198.71	198.02	198.55	197.65	198.38	197.73	197.89	199.13	197.89	197.83	199.39	197.16	199.43	197.86	197.78	196.75	198.05	196.88	198.45	198.02	197.57	198.46	198.65	197.53	197.1	197.93	197.53	198.01	197.78	197.42	197.9	197.99	198.96	198.57	197.23	198.07	197.92	197.85	198.08	197.31	198.68	197.99	198
202.37	202.55	203.59	203.51	203.44	202.8	202.83	203.65	202.33	202.68	202.49	202.98	202.81	202.28	201.69	201.62	202.59	202.45	202.01	201.65	202.3	203	201.69	202.26	202.84	202.75	201.01	202.29	202.18	201.96	202.74	203.09	202.33	203.18	202.22	202.87	202.01	202.17	202.4	202.29	202.52	202.76	202.63	201.91	202.82	201.82	202.95	202.39	202.01	202.66
204.31	203.52	204.22	204.51	203.79	204.98	203.82	203.29	203.91	204.17	204.54	203.41	204.51	203.08	204.36	204.32	205.18	203.93	204.16	203.16	203.35	203.3	203.52	204.64	204.7	204.22	204.52	204.78	202.7	202.92	203.76	203.52	203.88	204.46	203.8	204.58	202.97	203.93	203.47	204.26	203.66	204.78	203.83	203.49	205	204.46	205.39	204.76	203.47	204.03
199	199.28	198.96	199.41	200.53	199.06	200.47	200.49	199.18	199.99	198.94	199.35	199.41	199.79	199.19	199.74	199.71	199.11	199.91	200.16	200.4	200.15	199.55	199.46	200.29	200.59	199.61	199.1	200.48	199.56	197.96	198.97	200.08	199.23	198.2	200.05	199.54	199.46	200.03	199.38	199.74	199.8	199.7	199.41	199.88	198.89	199.8	199.7	200.45	200.08
204.46	205.11	205.2	206.13	205.31	205.36	206.38	206.47	205.34	204.56	204.59	204.08	205.15	204.85	205.43	206.59	205.27	206.03	205.94	206.4	205.96	207.02	205.94	205.82	205.31	205.77	205.02	205.72	205.6	206.9	205.21	205.9	205.99	205.45	205.76	205.02	205.15	205.81	205.26	205.24	204.05	204.29	205.41	205.78	205.09	205.23	204.64	204.97	206.8	205.53
210.8	211.03	211	212.09	211.27	213.35	211.91	209.94	212.69	210.89	211.61	211.9	211.45	210.77	212.39	210.67	212.04	211.19	210.51	211.26	211.44	211.27	212.45	211.4	212.49	211.76	211.96	211.83	211.67	211.62	210.78	210.99	211.61	211.66	211.62	212.22	211.9	210.89	212.19	211.75	211	211.93	211.39	211.04	211.95	212.39	210.28	210.5	211.48	211.5
195.73	195.68	196.57	196.67	195.44	196.37	196.33	195.04	194.24	195.02	196.69	195.99	196	195.09	195.38	195.88	195.82	194.93	194.66	195.63	194.49	194.45	194.77	195.64	194.74	194.73	194.83	195.45	194.95	196.43	194.8	195.34	195.12	194.24	195.7	196.22	195.15	194.9	195.24	194.29	194.08	195.05	194.38	194.79	195.43	195.21	195.87	194.54	194.97	195.07
205.81	207.14	206.19	206.57	206.15	206.46	205.62	206.06	206.59	205.28	206.25	207.04	205.97	207.27	207.01	206.38	205.2	206.1	207.61	207.91	206.54	206.08	205.42	206.97	205.84	206.92	205.07	205.79	205.54	205.98	206.17	206.99	206.83	206.01	205.56	206.78	205.79	206.97	205.62	206.53	206.41	205.32	206.46	205.96	207.71	206.56	206.9	206.48	205.62	207.58
206.74	208.93	209.33	209.34	208.17	208.82	208.45	208.43	208.32	207.91	208.48	208.93	208.58	208.56	208.9	209.82	208.2	208.25	208.55	209.27	208.34	208.57	209.97	208.79	208.07	207.42	208.72	208.3	208.29	207.52	207.78	207.88	208.58	208.71	207.4	209.38	209.22	208.72	207.7	207.49	208.97	208.64	208.66	207.46	208.08	209.3	208.4	208.69	209.14	209.59
203.07	205.04	204.84	205.23	204.49	205.56	204.56	204.1	203.86	204.65	204.18	205.8	204.04	204.27	204.48	205.31	204.44	205.65	204.53	204.37	204.77	205.42	205.41	204.43	204.54	205.52	204.96	204.74	205.57	205.98	204.94	204.87	205.69	206.2	204.66	205.58	204.97	205.13	204.24	204.72	204.26	203.88	204.45	204.06	204.77	204.93	205.06	204.79	205.35	204.28
197.92	198.71	197.81	198.65	199.65	199.13	198.41	198.14	197.56	198.49	198.92	197.39	197.23	197.48	198.46	197.21	197.96	197.04	197.94	198.21	197.88	199.06	197.13	198.26	199.06	197.47	196.85	198.72	197.78	198.14	197.8	197.79	197.77	196.98	197.45	197.21	198.4	198.53	198.1	196.88	197.84	198.25	197.73	197.67	197.97	197.67	198.54	198.25	199.11	198.15
197.01	197.13	197.74	198.8	197.42	198.54	196.96	197.94	198.07	197.88	197.72	199.19	198.42	198.5	198.17	198.53	197.67	197.63	197.83	197.96	198.18	198.41	197.69	198.33	198.63	198.11	198.5	198.22	197.51	197.89	197.54	198.26	197.65	199.18	198.42	197.59	197.42	197.77	198.07	197.98	197.76	198.6	196.96	198.66	198.31	198.29	198.32	197.81	197.34	197.42
208.81	207.2	208.52	206.75	207.21	207.3	208.71	207.03	207.67	207.77	207.78	208.13	208.16	208.28	207.63	208.06	208.04	207.75	208.12	207.54	207.99	208.68	208.16	208.56	207.07	208.37	207.18	209.17	208.51	208.45	208.79	208.17	207.62	207.5	207.54	206.28	207.44	208.5	207.08	206.47	207.25	207.86	208.54	207.37	208.52	208.45	207.83	207.12	207.39	207.89
212.08	212.06	212.64	211.8	212.34	211.19	214.17	212.01	211.91	212.88	211.89	212.29	213.55	212.53	212.8	211.61	213.44	211.08	212.87	212.16	212.66	212.17	213.05	212.18	212.75	212.06	211.81	213.06	212.12	213.26	211.12	211.74	212.07	211.24	212.15	211.36	212.05	213	211.85	212.62	212.21	213.21	212.03	212.19	212	212.81	212.21	211.64	212.34	212.18
206.13	205.59	205.95	205.33	206.04	205.63	205.7	206.08	205.03	205.78	205.16	207.13	205.65	205.38	204.77	205.7	205.23	203.84	206.06	204.66	205.97	206.25	204.62	205.52	205.58	205.92	204.81	206.45	204.78	204.5	205.04	205.04	205.93	205.34	206.72	205.95	206.2	205.1	206.12	205.73	206.31	205.03	206.68	205.17	203.91	204.77	205.29	206.42	205.42	206.31
201.72	202.89	202.38	201.82	203.45	202.69	202.81	201.78	202.44	203.01	205.06	202.94	201.46	202.67	204.02	203.15	202.81	201.8	202.19	202.01	202.98	202.12	202.76	202.05	204.44	202.74	203.51	201.9	202.55	202.22	203.14	202.56	202.25	202.81	203.13	202.73	202.68	201.62	201.96	202.48	201.89	201.26	202.26	203.3	202.73	202.42	203.78	203.26	202.45	202.78
203.26	203.95	203.17	203.46	204.25	203.33	204.47	203.8	203.64	204.07	203.66	203.2	203.04	203.27	203.88	203.9	203.45	203.13	204.23	203.66	203.16	203.53	203.65	203.98	203.54	203.29	202.9	204.33	204.04	203.67	202.57	203.35	203.82	203.58	202.81	203.2	204.29	203.63	201.79	204.69	203.07	203.8	203.18	203.21	204.24	204.38	203.6	204.31	203.5	204.33
195.29	195.04	195.21	195.81	195.33	195.74	195.29	194.44	195.1	195.11	194.99	194.12	195.69	196.38	195.89	195.13	196.96	195.4	194.68	194.58	196.81	194.87	194.4	195.09	195.5	194.95	195.28	195.48	195.3	194.91	194.81	194.95	195.5	195.18	195.24	194.74	195.44	193.9	195.81	195.24	195.29	195.37	194.83	193.52	194.96	195.63	194.22	196.24	195.66	196.12
208.73	209.35	209.07	208.85	208.86	209	208.99	208.17	208.93	208.67	208.9	209.04	208.28	208.94	208.89	209.51	209.29	208.56	208.92	207.94	209.86	208.48	208.62	209.24	209.13	209.2	208.54	209.45	208.93	208.81	209.78	208.51	209.23	208.13	208.49	209.57	208.95	208.86	208.34	208.9	209.07	208.49	208.64	208.19	209.66	209.01	207.97	208.96	209.18	208.16
212.71	211.14	213.04	212.12	212.07	212.43	212.42	211.53	210.77	210.81	212.24	213.29	211.26	212.48	211.11	210.57	212.73	212	211.7	211.85	211.73	212.05	210.56	211.07	211.62	211.41	212.7	212.03	212.38	211.13	212.75	210.89	211.94	211.58	211.56	212.09	212.27	211.74	212.56	211.66	212.35	212.24	211.11	212.23	211.34	211.77	212.19	211.3	212.78	212.45
209.65	209.12	208.56	208.66	209.2	208.87	208.21	208.74	209.17	207.47	209.43	209.54	208.95	209.6	208.05	209.35	208.66	210.05	209.02	208.61	207.76	207.65	208.44	207.37	208.28	209.7	209.2	209.48	208.92	208.57	207.67	208.11	208.79	209.36	208.41	209.65	209.3	208.43	208.39	209.04	208.42	208.61	207.15	208.32	207.87	209.28	208.79	209.48	209.8	209.98
203.77	203.32	203.78	204.04	202.71	204.91	204.64	203.7	203.82	203.08	203.72	203.42	203.49	203.89	203.9	205.09	203.72	203.03	204.47	203.55	204.55	203.48	202.87	204.6	203.06	203.53	203.27	203.33	204.19	202.89	203.25	202.45	204.41	204.45	203.49	202.43	203.67	203.3	203.21	203.72	204.35	203.55	203.57	204.04	202.75	203.53	203.14	203.87	203.83	203.59
204.45	204.13	204.86	204.95	203.06	205.52	204.28	204.9	204.62	204.5	204.52	204.66	204.38	203.95	204.86	204.97	204.13	204.68	204.63	206	203.67	203.85	203.76	204.67	204.42	204.81	205.34	204.73	204.67	204.98	205.07	205.41	202.98	204.68	204.76	203.82	204.1	203.82	204.45	205.05	204.71	205.69	205.1	204.42	205.36	205.58	203.64	203.55	204.29	204.85
208.57	207.41	208.86	209.92	209.6	209	208.31	207.26	207.73	207.69	208.98	209.03	208.67	207.8	208.14	208.42	208.76	209.78	207.74	208.23	208.18	208.54	208.1	209.02	209.01	209.45	208.47	208.17	209.2	208.67	208.22	209.24	207.99	208.31	207.51	209.48	209.75	208.87	209.75	208.87	209.66	208.54	207.34	209.55	207.47	207.73	209.43	208.39	209.04	208.75
203.15	204.82	204.07	204.01	202.83	203.38	203.23	202.93	203.64	203.54	202.68	204.48	202.98	203.49	203.5	203.17	203.24	203.47	202.41	204.17	202	203.4	202.63	203.91	203.69	203.34	202.82	204.54	202.52	203.13	203.39	204.09	203.14	203.69	203.82	203.11	202.07	202.9	203.01	202.99	204.37	203.36	203.52	202.51	203.77	202.97	203.53	202.82	201.84	203.43
201.84	200.69	201.11	200.73	200.23	200.51	200.63	201.71	201.85	201.84	200.09	201.87	202.51	200.5	201.8	201.04	200.44	200.84	199.97	200.74	201.1	200.52	202.06	199.75	199.6	200.89	201.43	200.69	201.99	201.62	200.91	201.7	201.55	200.61	201.39	201.3	200.24	202.1	201.23	200.45	201.09	199.25	200.58	200.92	201.39	199.97	202.27	200.57	201.05	199.97
201.48	199.73	199.45	200.4	200.59	201.05	201.89	199.34	200.7	201.15	200.49	200.81	200.06	199.78	199.63	200.79	201.57	200.43	199.43	200.37	199.59	200.2	199.76	200.32	200.49	199.23	200.04	200.53	199.96	199.59	200.28	200.16	200.1	199.82	199.54	199.11	200.2	199.81	200.42	200.24	200.74	200.93	200.14	200.69	199.95	199.47	200.18	200.93	199.81	200.64
202.12	203.28	202.35	202.51	202.46	202.53	202.51	202.68	202.88	202.12	201.85	202.71	203.91	201.76	202.58	202.36	202.84	202.75	203.57	201.69	202.45	202.77	203.27	202.72	201.33	201.61	202.55	202.73	202.55	201.67	202.66	203.19	202.33	202.28	202.83	202.94	202.97	202.05	202.44	202.56	202.99	202.62	201.58	202.47	203.18	202.22	201.21	201.93	203.48	202.5
212.57	212.23	213.35	212.39	210.68	212.36	212.16	211.55	212.2	212.37	212.57	211.17	212.59	212.06	211.32	211.26	211.55	212.74	213.47	212.95	213.08	213.5	211.97	213.65	211.8	213.35	212.1	211.8	212.53	212.57	212.41	211.23	212.59	211.91	212.59	212.48	211.8	211.56	213.36	212.27	212.16	212.57	214	211.36	212.13	212.45	212.14	211.81	211.24	212.99
204.55	204.75	204.41	204.1	204	204.18	202.68	203.04	203.48	204.57	204.33	204.1	204.44	203.35	203.63	204.84	204.22	204.51	203.64	204.78	203.55	204.04	203.8	203.8	204.04	203.8	203.68	203.01	203.57	204.71	204.8	203.29	203.88	203.63	203.77	203.11	204.79	204.09	204.49	203.98	202.51	204.65	202.9	203.38	203.79	204.18	203.39	203.7	205.05	204.15
203.77	204.64	204.79	205.13	205.12	204.51	204.31	205.74	204.7	202.73	204.2	205.17	203.87	205.19	204.1	205.11	204.71	205.49	204	204.77	204.3	205.27	203.62	205.59	205.34	205.69	205.09	203.95	204.42	204.9	204.94	204.28	205.73	204.25	205.71	204.18	206.11	203.96	204.2	205.49	204.75	204.89	204.69	205.15	204.74	204.26	203.75	204.36	206.25	204.16
212.62	214.35	213.73	212.97	212.99	212.67	212.8	212.54	213.39	213.23	212.92	212.27	213.74	212.56	212.87	212.59	212.1	213.24	213.43	213.58	213.18	212.35	212.35	212.3	212.69	213.06	213.07	212.64	213.18	212.11	212.23	213.72	213.29	214.6	212.66	213.61	213.44	213.87	213.19	213.26	214.2	213.04	212.14	213.87	212.85	213.01	212.26	212.72	212.3	212.68
217.28	216.29	216.83	216.66	217.17	217.54	217.98	217.66	216.18	216.46	217.18	217.47	217.48	216.24	217.81	215.86	217.29	216.62	216.44	217.3	217.18	217.9	218.03	215.63	216.56	217.74	218.16	217.61	215.6	217.35	217.67	217.14	217.46	217.09	217.05	218.24	216.04	217.51	216.47	217.5	216.6	217.53	217.05	216.58	216.97	215.83	217.02	217.01	217.58	217.17
203.08	202.92	202.32	204.38	203.6	203.24	202.5	204.43	204.05	202.23	202.51	202.7	203.18	202.58	202.97	203.2	203.23	203.43	203.48	203.59	203.99	204.24	203.03	203.46	204.33	203.11	203.49	202.91	203.26	203.22	202.55	203.86	202.72	204.04	204.31	203.34	202.68	203.6	203.1	202.99	202.84	202.75	203.35	203.35	202.64	202.25	201.79	203.73	203.37	202.39
211.22	212.61	211.66	212.12	211.95	213.35	211.3	211.99	211.91	211.09	212.25	211.78	212.32	212.09	211.09	210.42	211.02	213.44	211.88	212.24	211.86	212.05	211.79	211.61	212.18	212.18	210.27	212.73	211.31	210.66	212.34	211.81	211.38	211.18	212.07	211.44	211.51	211.46	212.1	210.45	213.36	212.04	211.88	211.81	212.18	212.16	212.82	213.2	212.04	211.64
213.24	213.72	212.92	212.43	213.75	212.61	213.2	212.67	213.36	212.71	214.1	214.15	211.88	212.57	212.91	213.1	213.8	212.86	213.73	212.98	212.82	212.63	213.33	212.8	212.59	212.34	212.71	212.68	214.15	213.31	213.14	212.97	213.43	212.96	212.26	212.61	211.79	213.1	213.25	213.16	213.2	212.88	212.47	211.89	211.76	213.34	212.38	212.99	212.54	213.29
215.77	217.03	217.12	217.05	215.45	217.3	217.3	217.83	216.79	216.26	217.14	216.14	216.79	215.56	218.67	216.85	217.01	217.66	217.19	217.05	216.08	217.34	217.26	217.35	217.75	217.66	218.17	215.44	216.64	217.15	217.03	217.88	218.58	217.29	217.66	216.85	215.42	217.77	216.15	217.45	217.83	217.97	216.12	216.35	217.41	216.82	216.56	216.9	217.06	216.57
209.74	209.21	208.87	208.98	208.97	208.84	209.73	208.59	209.14	207.51	208.31	207.78	208.16	207.68	209.26	210.45	208.56	209.66	210.39	208.48	208.59	209.27	208.4	208.41	208.15	208.33	208.77	208.3	208.27	208.04	209.65	208.45	207.57	209.2	208.38	208.68	208.83	209.05	208.49	208.2	208.05	207.79	208.57	208.79	209.13	208.68	208.28	209.4	209.62	208.19
208.29	207.38	208.93	209.12	208.7	208.1	209.44	208.8	208	207.8	209.53	208.66	209.42	208.63	208.62	208.1	209	208.51	209.52	209.83	208.95	208.62	208.31	209.03	209.03	209.59	209.29	208.04	208.5	209.34	209.3	207.98	208.14	208.86	208.6	208.14	208.94	208.62	208.19	209.03	207.93	207.44	209.83	209.43	209.06	208.01	208.35	209.33	208.64	208.99
211.75	212.66	211.1	212.42	211.69	212.04	211.6	211.94	211.11	210.58	212.62	213.12	210.77	211.41	211.5	210.8	211.93	211.68	212.27	212.04	209.92	211.31	209.85	210.87	211.95	212.11	212.05	212.2	211.19	211.1	211.19	210.57	211.72	211.42	210.72	212.78	212.08	212.29	211.95	211.08	210.99	213.22	211.76	210.32	211.42	211.36	211.41	211.59	212.26	211.83
208.36	207.19	207.45	207.45	208.48	208.03	209.24	208.09	209.81	207.41	207.9	207.65	209.35	207.15	207.83	208.5	208.61	207.54	208.01	209.53	209.63	208.49	208.62	208.69	208.22	209.88	207.96	207.4	208.27	208.38	208.23	207.71	209.24	208.09	208.28	207.67	208.95	208.54	207.89	208.14	208.04	209.58	207.76	209.31	209.19	209.25	208.43	208.8	207.48	208.08
203.16	202.02	202.89	202.16	201.69	202.53	202.29	203.08	203.22	202.43	201.78	201.26	202.21	201.64	201.94	202.47	202.59	202.36	202.06	202.41	203.44	202.67	201.51	201.84	202.69	202.33	202.3	202.63	202.43	200.94	204.44	201.85	201.84	201.51	201.93	201.81	201.95	201.91	202.44	202.66	202.35	202.56	201.89	201.47	203.69	202.12	201.95	202.09	201.26	201.9
204.59	204.48	205.91	202.82	205.8	204.95	206.68	204.6	204.67	205.1	205.98	203.81	204.81	203.15	204.47	204.84	203.98	204.95	204.41	203.88	205.28	204.57	205.38	204.98	204.95	204.06	205.71	203.9	204.92	205.15	204.67	204.87	205.09	204.79	205.99	204.35	203.98	204.45	204.18	203.55	204.58	206	205.78	205.25	204.23	204.64	204.42	205.01	205.06	204.39
212.13	213.05	212.25	213.32	212.2	212.04	212.9	212.93	211.91	212.54	212.08	213.01	213.18	211.91	211.96	213.93	210.71	212.66	211.93	211.12	212.08	211.53	211.99	212.49	212.25	211.89	212.75	212.17	212.28	212.69	211.59	211.74	212.64	213.65	211.96	212.86	212.52	212.04	212.48	211.58	211.29	212.08	212.96	212.99	213.09	211.75	211.46	210.9	212.64	212.78
198.82	199.37	198.02	198.6	199.78	198.97	198.62	199.36	199.16	199.99	198.42	198.87	199.61	198.86	198.24	198.58	199.41	199.17	199.46	199.83	199.98	200.09	199.4	199.37	198.82	198.16	200.33	199.32	199.85	199.14	199.18	199.56	199.93	199.26	199.16	199.18	199.31	198.89	199.21	199.54	199.05	200.09	199.27	200.37	198.57	198.99	199.44	198.35	199.87	198.97
209.33	209.25	209.04	209.32	209.38	208.06	208.14	208.25	209.02	208.5	208.16	209.39	208.35	209.5	208.03	209.1	208.48	208.36	208.66	208.61	207.69	209.3	207.68	208.26	209.2	209.57	208.61	208.11	208.45	207.56	208.58	209.38	208.55	208.92	208.35	209.5	207.78	208.21	208.76	208.49	208.39	208.37	208.24	208.68	209.57	208.55	209.41	208.6	208.74	208.36
208.85	208.91	208.97	208.98	209.78	209.2	209.6	207.64	208.51	208.42	208.64	208.47	207.95	208.97	208.66	208.95	209.29	210.27	207.1	208.62	209.33	209.07	207.48	208.63	209.38	207.89	207.78	209.61	208.48	208.55	208.75	208.44	208.13	207.66	208.11	208.5	208.43	207.92	208.67	208.23	208.86	208.8	209.38	208.95	209.43	209.69	209.26	208.45	208.66	209.06
213.31	211.21	210.04	210.95	210.76	211.99	211.9	212.09	210.83	212.2	212.55	212.29	212.63	212.62	211.93	211.93	211.41	211.78	210.24	211.39	212.31	211.64	212.19	211.76	212.1	211.69	211.63	211.34	212.24	212.01	211.3	211.4	212.74	210.73	211.82	211.58	211.31	211.05	211.58	210.78	210.8	210.93	211.44	212.55	212.57	210.88	211.92	211.81	210.44	211.91
204.29	204.46	203.25	204.46	204.77	204.2	205.25	204.97	204.55	204.59	204.96	204.77	205.19	204.09	205.49	205.06	205.43	205.01	204.17	205.31	205.97	206.04	205.27	203.84	205.14	204.93	203.8	204.43	204.9	205.84	205.18	204.98	205.58	203.75	205.21	204.87	203.96	204.42	204.83	205.08	204.83	204.12	204.21	205.47	204.94	204.89	203.69	204.12	205.48	206.03
209.71	210.09	210.24	209.67	209.87	209.71	210.36	209	209.25	208.56	209.66	209.94	209.46	209.53	209.08	209.3	209.93	210.03	209.83	209.63	208.75	209.58	209.11	209.61	210.72	209.84	208.81	207.65	209.06	209.63	210.18	208.85	210.02	209.51	210.03	210.12	207.98	209.2	209.29	209.27	208.95	210.05	209.97	210.39	209.03	209.28	209.88	209.05	209.84	209.57
208.62	207.33	208.71	207.71	208.02	208.19	209.64	209.58	208.65	209.41	208.43	208.19	207.96	209.05	209.31	209.2	209.01	210.13	208.68	208.78	208.1	208.32	209.61	209.27	208.13	209.08	208.44	208.77	209.32	208.03	208.18	209.85	209.78	209.12	207.72	209.22	208.33	208.36	208.61	209.59	208.92	208.69	209	208.66	208.92	208.49	208.38	209.48	208.96	208.53
208.27	206.98	207.18	207.33	206.69	207.7	206.95	207.1	206.94	209.15	207.24	206.3	207.96	207.84	207.07	208.14	207.59	207.99	207.24	208.05	208.02	207.59	206.38	208.61	207.43	208.14	208.53	207.24	207.68	207.7	208.07	208.04	206.71	208.35	207.71	207.17	208.63	207.72	208.82	209.12	207.07	208.35	206.81	208.16	207.75	207.45	208.08	208.38	207.41	208.77
200.06	200.1	200.42	199.28	201.09	200.77	201.28	199.6	200.44	200.13	201.46	200.38	199.83	200.53	200.58	200.39	200.25	200.08	200.16	200.31	199.77	200.52	200.62	200.59	199.88	201.41	199.64	199.93	200.42	200.92	200.6	200.75	200.66	200.6	200.51	200.6	201.03	200.05	201.4	200.18	199.32	200.44	199.86	200.57	200.97	201.04	200.17	200.57	199.88	200.35
200.87	200.82	200.4	200.83	200.23	200.36	199.69	200.63	200.16	200.47	200.67	200.37	199.76	200.61	199.92	200.79	200.31	200.75	200.27	199.09	200.94	200.59	202.22	199.92	199.8	200.29	199.94	200.33	199.62	200.15	201.14	200.63	200.12	201.07	200.55	201.07	199.45	201.64	200.61	200.71	200.38	199.33	200.31	200.81	200.43	201.08	200.67	199.35	199.57	199.41
212.67	212.22	211.44	212.55	211.95	211.64	212.73	211.69	211.85	212.71	211.97	213.45	213.24	211.94	211.97	212.67	212.29	212.35	212.57	212.71	211.99	211.07	212.25	212.05	213	213.21	212.3	212.92	211.56	212.66	212.96	212.84	212.36	211.65	212.51	212.75	212.34	212.27	213.12	212.67	212.58	213.39	212.7	213.77	212.65	212.62	213.2	212.67	212.36	213.21
213.8	213.17	211.53	211.84	213.43	212.97	213.14	214.58	213.05	213.24	213.01	213.61	213.84	212.78	212.36	212.09	212.26	212.32	212.99	212.87	214.03	213.3	211.66	213.47	213.96	213.69	213.11	212.8	212.88	213.68	212.56	213.45	212.98	212.47	212.65	212.29	212.38	214.14	213.52	212.66	213.17	214.23	212.09	213.32	213.84	212.9	213.41	213.63	213.34	212.41
210.15	212.99	211.54	211.72	212.04	210.87	212.15	213.07	211.33	212.2	211.91	211.14	211.38	212.15	211.94	210.81	211.33	212.1	211.06	211.15	211.86	211.92	211.57	212.14	210.47	211.98	210.76	211.67	211.91	210.86	211.44	211.56	212.72	211.51	212.24	211.47	211.93	211.94	211.95	212.61	211.66	212.13	211.33	211.57	211.32	211.64	211.16	211.85	211.06	210.62
203.74	203.79	203.26	202.99	202.48	203.92	203.18	204.24	204.44	203.34	203.24	202.84	203.08	204.17	204.4	204.31	203.1	203.43	202.52	202.68	204.16	203.26	204.37	203.9	203.23	202.45	202.56	203.43	203.75	204.31	202.84	203.44	202.33	202.98	204.31	202.79	204.16	203.08	203.13	204.17	203.87	203.58	202.71	203.04	203.58	203.19	203.14	203.72	202.74	202.29
204.65	204.88	203.98	203.49	204.56	204.02	204	203.63	204.18	204.01	203.9	204.94	203.09	204.43	203.9	203.55	204.24	203.52	202.99	202.94	203.91	203.72	203.94	202.96	204.07	203.55	203.6	203.45	203.68	203.85	203.66	204.23	204.78	203.59	204.13	203.56	203.2	204.43	203.68	204.66	204.08	204.87	204.87	204.32	204.17	204.46	203.52	204.74	202.91	203.83
207.51	206.9	207.57	208.32	208.13	208.4	208.08	208.26	207.75	208.03	208.07	206.68	207.01	207.15	207.8	207	207.11	209.13	207.99	207.28	206.98	206.94	207.86	208.43	207.19	209.45	207.6	207.99	208.97	208.44	209.07	208.39	208.33	207.13	208.43	207.41	208.05	207.47	207.42	208.05	206.84	207.52	206.54	207.26	207.55	208.54	207.87	208.04	207.3	207.97
200.1	201.41	200.12	200.45	199.91	200.24	199.88	200.29	200.82	201	200.19	200.48	199.91	199.61	200.69	200.55	199.67	201.21	200	200.44	200.82	201.78	199.8	200.22	200.87	199.39	200.72	200.34	200.32	200.01	200.83	201.35	199.32	200.88	200.13	199.82	199.95	199.04	200.53	200.05	200.34	199.73	199.81	200.52	201.76	200.65	199.57	199.73	200.5	199.88
198.45	200.44	199.11	197.94	198.62	199.84	197.93	198.9	198.9	197.99	197.99	197.86	198.64	198.73	197.57	198.51	199.33	197.78	198.45	197.61	198.39	198.3	198.28	198.32	198.15	198.16	198.19	198.4	199.27	198.7	197.97	198.89	197.81	197.88	199.09	198.41	197.37	199.5	198.47	198.73	199.24	199.16	198.01	197.95	198.84	199.38	198.75	198.54	198.89	198.81
207.62	207.82	207.76	208.09	207.27	208.52	207.99	206.48	207.85	208.32	207.46	207.26	208.2	207.91	208.99	206.67	207.82	208.57	207.46	208.18	207.23	207.56	207.37	207.81	207.85	207.11	207.13	207.34	208.55	207.67	208.67	207.01	208.88	208.13	207.4	207.8	206.85	207.47	207.9	207.7	206.89	206.22	207.83	208.04	207.57	208.23	207.47	208.29	207.78	207.08
194.76	193.59	194.68	194.55	195.28	194.44	193.99	194.73	193.04	193.38	193.87	194.24	195.17	193.63	193.03	193.69	194.86	194.48	193.87	194.22	194.23	194.67	194.07	193.92	193.28	194.91	193.84	193.76	192.68	193.36	193.83	195.11	193.64	194.43	194.91	195.13	194.22	193.35	194.07	194	194.06	194.16	193.54	194.08	194.06	194.32	195.07	193.51	193.6	194.27
208.67	208.06	207.53	209.45	206.96	207.62	207.75	207.36	207.54	206.57	206.76	207.17	208.93	207.22	207.94	207.65	208.25	207.55	207.56	207.48	206.62	206.93	208.24	207	207.9	208.76	207.06	208.36	208.46	207.63	206.79	207.96	207.8	207.95	208.86	207.91	206.52	207.07	208.06	208.42	206.91	207.89	209.14	208.52	207.69	207.65	207.49	207.68	208.1	208.67
204.24	204.17	204.41	204.96	204.52	205.07	204.05	203.35	204.16	204.57	205.06	204.31	203.88	205.49	203.57	205.19	204.57	205.67	204.51	204.36	204.92	204.85	204.07	205.5	205.13	203.52	205.3	203.78	204.37	204.51	204.01	205.78	205.29	203.92	205.06	204.44	204.86	204.73	204.48	204.33	205.25	204.42	205.92	204.06	205.37	204.71	205.71	204.9	205.17	203.2
203.55	202.48	201.9	202.84	202.74	202.37	203.43	203.09	201.79	203.24	202.61	202.39	202.69	202.58	203.52	203.85	203.41	202.63	203.69	202.13	203.48	201.96	201.29	202.99	203.43	202.8	203.25	201.95	202.86	202.6	203.46	202.27	201.46	202.66	203.55	203.28	202.66	201.54	203.11	202.69	201.8	203.19	202.76	202.55	202.14	202.86	202.82	203.16	203.19	203.24
204.65	204.8	204.93	203.97	204.57	204.96	205.78	204.51	205.28	205.47	204.51	205.81	204.21	204.98	205.01	204.77	204.48	205.26	205.6	204.9	204.54	204.7	205.39	205.45	204.72	204.93	205.35	203.9	203.64	205.79	204.33	204.52	203.75	204.82	205.38	204.79	203.72	203.84	205.58	204.69	205	206.05	203.8	203.49	204.64	204.97	204.27	204.1	205.64	205.08
207.65	206.5	207.08	207.96	208.11	207.73	206.84	207.05	208.67	206.55	207.5	207.64	208.68	208.09	209.03	208.2	207.72	208.18	208.1	208.21	207.07	208.38	206.38	207.45	207.9	208.54	208.78	207.14	208.15	206.93	207.14	207.89	208.54	208.41	208.35	207.57	208.64	208.09	208.12	207.94	207.78	207.53	208.41	208.35	207.15	208.46	207.47	207.8	207.94	208.98
199.79	199.8	200.41	200.69	200.71	199.46	200.14	201.16	200.71	200	199.89	200.75	201.51	200	199.68	200.45	201.34	200.6	200.73	202.15	200.95	199.63	201.16	200.53	199.55	200.79	200.2	200.59	200.16	200.43	200.73	199.47	200.01	199.99	200.85	198.98	200.47	200.74	199.85	200.61	200.91	199.7	199.73	199.85	201.12	200.53	200.52	201.19	200.7	200.31
209.47	209.5	208.81	209.56	209.46	210.08	208.54	209.61	208.89	209.88	210.43	210.31	208.52	209.6	210.65	209.45	209.59	210.29	209.47	209.57	210.38	208.47	209.53	208.53	208.36	209.43	209.05	209.9	209.19	208.9	208.42	209.81	209.48	209.28	209.72	207.87	209.42	210.61	208.94	208.96	209.55	208.49	209.53	209.29	210.77	209.67	209.07	209.53	209.86	209.01
203.67	203.9	202.85	202.48	203.89	202.63	204.23	204.22	203.79	202.75	203.11	204.37	203.89	202.28	201.89	203.07	203.88	203.4	204.49	202.72	202.87	203.17	203.49	204.34	203.06	202.82	204.33	203.42	205.02	202.25	203.4	203.4	202.89	203.23	202.2	203.33	202.13	203.09	202.54	203.12	203.94	202.99	202.6	203.01	203.64	203.04	203.62	202.4	203.68	203.28
213.16	212.09	212.65	210.85	211.37	211.52	212.97	212.6	212.84	212.96	212.91	212.99	212.96	213.29	211.85	213.45	211.85	212.29	212.57	212.37	212.69	212.69	211.98	211.22	212.62	212.42	212.41	212.78	212.86	212.21	213.47	211.51	213.51	212.39	211.05	212.03	210.84	213.21	213.06	211.51	212.73	212.19	212.49	213.52	211.82	212.29	213.34	212.87	212.98	212.59
206.77	208.68	207.04	207.79	207.38	208.23	209.37	207.71	207.33	206.25	207.31	207.97	207.21	207.45	208.75	208.35	207.79	208.26	208.69	208.59	208.45	206.75	208.5	206.98	208.18	208.82	207.63	207.35	208.26	209.28	208.33	207.91	207.34	208.79	208.79	206.86	207.58	207.51	208.37	207.07	208.27	207.87	208.28	208.27	208.1	208.23	207.87	207.27	207.7	208
200.19	200.08	200.49	200.08	201.22	199.34	199.91	199.62	199.92	199.04	199.88	198.83	198.73	199.31	200.12	200.18	198.52	199.4	199.34	199.18	200.75	200.86	198.86	199.09	199.72	199.47	199.7	199.07	200.42	199.38	200.19	199.5	198.82	200.17	199.46	199.85	199	199.58	198.49	199.59	200.99	199.18	198.73	199.35	199.97	200.33	200.8	199.1	200.53	200.63
211.24	212.07	212.45	210.44	212.81	212.56	211.11	211.89	213.33	211.91	213.43	211.88	212.67	213.27	211.83	213.1	213.1	212.78	213.58	211.52	211.2	211.11	211.65	212.46	212.84	212.31	212.98	212.79	210.7	211.9	211.7	211.49	212.45	211.67	212.68	212.4	212.38	213.4	212.01	212.81	212.29	212.41	212.58	212.03	213.15	211.65	212.11	211.56	213.07	212.3
207.73	207.15	208.09	208.02	208.76	208.62	209.66	207.9	207.3	206.85	208.43	208.29	208.16	207.79	208.17	207.31	208	207.87	207.47	208.01	208.4	208.12	208.02	207.71	207.5	207.88	207.62	207.54	208.24	209.13	208.09	207.81	209.36	209.09	208.28	208.64	206.84	208.77	207.73	207.62	209.03	206.67	208.33	207.18	207.17	208.49	208.92	208.65	208.03	208.06
207.59	207.39	208.13	206.2	207.15	207.09	207.94	207.79	207.82	208.26	206.05	207.42	208.21	207.93	207.82	207.75	207.51	207.29	208.1	207.85	208.05	207.9	208.09	209.51	207.94	207.5	208.31	207.04	208.01	208.56	208.06	207.94	207.33	207.44	208.08	206.6	206.92	206.85	208.66	207.02	206.34	207.39	207.35	207.98	208.5	207.42	207.93	207.28	208.46	207.04
209.3	208.75	208.76	211.11	210.47	210.49	209.74	209.53	209.86	209.31	209.39	210.11	209.58	208.92	209.22	208.82	210.54	209	209.67	210.97	209.99	208.85	208.56	210.15	210.1	209.2	210.07	210.26	210.55	209.59	210.77	209.6	209.11	209.64	209.98	209.77	209.57	210.14	209.31	210.29	209.42	208.97	210.52	208.58	210.61	208.36	210.11	209.29	211.02	209.3
207.08	208.32	207.01	208.07	208.15	207.8	206.36	207.62	207.85	208.63	208.32	208.3	207.62	207.48	207.11	209	207.03	208.01	207.2	206.73	207.3	206.95	207.98	207.84	207.86	207.87	208.16	207.64	207.93	206.99	208.12	208.48	207.84	207.19	206.85	206.88	208.87	208.04	207.5	207.97	208.25	207.42	208.2	206.73	208.13	206.72	206.93	207.47	208.15	207.47
203.39	204.52	204.81	202.65	203.55	204.04	204.21	203.61	204.45	204.27	203.57	204.06	204.05	203.33	204	202.77	204.11	203.46	203.56	202.22	204.43	203.93	204.42	205.01	203.6	204.14	203.39	202.81	203.83	203.81	204.77	202.98	204.78	203.06	203.96	204.16	204.53	205.37	204.21	202.97	203.75	203.83	204.89	203.41	204.41	202.95	203.75	203.34	204.71	203.58
209.75	208.65	207.78	209.01	208.89	208.78	208.61	208.42	209.22	207.75	208.67	208.35	208.29	208.63	208.71	208.97	206.71	209.15	207.1	209.64	209.18	207.98	208.8	208.77	207.8	209.21	207.27	209.52	208.5	207.73	208.14	208.44	209.54	208.47	208.32	207.45	209.35	209.02	208.4	209.34	208.59	208.78	208.73	209.48	209.77	207.58	208.24	208.25	207.68	209.02
198.89	200.2	198.76	199.21	198.73	198.47	198.02	197.49	200.04	199.27	199.41	199.55	198.98	197.88	198.61	198.92	199.47	197.81	198.3	199.19	198.67	197.76	198.23	198.18	199.36	198.26	199.96	200.25	198.1	199.06	199.23	199.68	199.16	198.46	197.93	198.94	199.07	197.21	199.29	198.67	199.96	198.43	197.85	198.26	197.89	198.46	198.59	198.3	197.17	198.26
203.18	203.94	203.08	203.19	204.81	205	203.29	204.31	205.17	204.68	203.86	204.42	204.78	205.06	203.76	203.8	204.55	203.65	202.21	204.06	205.22	203.66	204.84	203.95	204.39	204.58	204.44	203.52	204.08	203.2	204.26	202.92	203.43	203.98	203.9	203.08	203.88	203.99	204.56	204.59	203.92	204.67	203.32	203.32	202.98	204.08	203.09	204.06	202.93	204.17
204.96	203.93	204.5	205.25	205.52	204.95	205.22	204.64	205.96	203.95	204.65	204.36	205.16	205.55	204.58	203.93	204.43	204.94	204.06	204.6	205.42	205.26	204.09	204.08	205.95	204.11	204.44	204.47	203.91	204.25	204.35	204.5	204.21	204.78	204.51	204.88	204.38	204.64	204.7	204.84	204.7	205.42	205.64	206.24	204.61	205.2	204.75	205.33	205.4	206.19
203.15	203.62	203.35	203.18	203.82	204.13	204.23	203.73	202.97	202.66	203.24	203.03	203.73	203.62	203.17	203.02	203.79	203.77	202.17	203.07	203.5	203.69	203.17	203.78	203.67	202.6	203.55	203.56	203.32	203.83	203.59	204.5	203.24	203.97	203.92	203.21	205.32	204.42	204.28	203.84	204.4	202.59	203.42	203.94	204.13	202.22	204.12	203.23	202.22	202.86
203.5	204.25	204.62	204.24	203.76	204.14	203.66	204.41	203.6	203.84	204.17	204.68	204.38	201.9	203.88	203.84	204.43	203.25	203.82	204.44	203.88	203.67	203.61	202.4	204.2	203.55	205.04	203.67	203.27	203.43	203.91	203.11	204	204.39	203.83	203.68	204.5	204.03	204.98	205.86	204.16	204.39	202.77	203.03	204.02	203.68	203.78	203.41	203.27	203.92
209.91	207.9	209.05	208.67	208.75	208.34	208.3	208.41	208.12	207.62	208.54	208.86	208.53	207.99	208.86	209.41	208.54	209.32	207.89	208.22	208.59	208.36	209.79	208.8	208.79	209.18	208.72	207.52	207.67	208.61	207.79	209.24	208.8	209.01	209.58	209.4	208.14	208.81	209.88	208.84	208.84	208.79	208.85	208.43	209.08	208.11	209.15	207.85	209.11	209.85
217.12	216.63	217.11	216.22	216.52	218.12	217.14	217.27	216.3	215.46	217.29	217.32	217.1	216.63	217.13	217.05	217.03	217.94	216.16	217.08	216.38	216.94	216.39	217.78	216.82	215.5	218.14	216.22	217.26	217.75	216.39	217.55	216.96	216.11	216.6	217.19	217.61	217.62	217.73	217.47	218.42	215.61	216.31	216.36	217.59	216.87	216.76	217.18	216.1	217.03
208.59	208.42	209.04	209.62	209.51	209.69	209.62	209.65	210.09	209.03	209.9	210.52	210.2	208.85	210.34	208.87	210.16	209.59	209.69	209.49	209.63	209.74	210.62	210.44	209.35	210	208.71	208.92	209.6	209.97	209.75	209.21	209.71	209.95	208.23	209.43	210.68	209.28	209.21	210.38	210.15	208.79	209.57	209.51	210.18	209.42	207.83	210.69	209.62	208.51
208.6	209.78	208.47	209.61	208.35	209.1	208.32	208.68	208.61	208.57	208.58	209.37	208.19	208.55	208.41	208.45	208.79	207.69	208.48	208.07	209.64	208.5	208.48	207.05	210.03	208.06	208.36	207.75	208.73	208.81	207.54	209.81	208.61	209.34	208.12	209.74	208.64	208.23	209.52	209.25	207.86	208.74	207.48	209.38	209.2	208.51	209.24	208.43	207.68	209.03
201.38	200.5	199.83	199.49	199.89	199.75	201.43	200.42	200.75	200.95	200.88	200.63	200.21	200.43	200.37	200.57	201.6	200.72	200.56	199	199.86	199.84	199.07	199.9	200.86	200.58	199.37	200.17	200.59	200.63	200.23	200.8	199.87	200.61	200.65	200.63	200.96	199.66	199.73	199.22	199.93	201.04	200.68	201	200.52	199.92	201.09	200.63	199.83	200.34
198.26	198.62	198.07	199.22	198.16	197.57	198.51	199.05	197.01	198.39	198.46	198.06	199.21	198.67	198.71	198.56	197.36	198.29	198.27	198.05	198.71	198.37	198.64	197.75	198.97	197.83	197.29	198.64	198.87	199.05	197.56	198.01	198.69	197.09	197.31	197.41	197.39	197.31	198.7	199.64	197.96	198.3	198.71	195.97	196.77	196.85	198.24	196.86	197.3	198.22
213.01	211.2	211.97	212.57	212.84	212.35	212.54	212.52	212.81	213.34	212.54	212.3	212.04	213.57	210.76	211.65	212.51	211.84	212.3	212.27	211.67	212.39	211.56	212.67	212.64	212.54	212.27	212.51	211.9	212.05	212.15	211.88	212.45	213.59	211.33	211.96	212.75	213.12	211.54	211.62	212.19	211.69	210.69	214.01	213.72	211.97	212.16	211.87	212.86	212.9
206.85	206.02	207.36	206.43	206.5	205.8	207.23	206.82	206.2	207.25	205.59	206.74	205.36	205.88	206.03	206.74	206.4	207.09	207.17	205.36	205.83	206.55	206.35	206.36	206.29	206.71	206.05	205.86	204.95	205.64	206.55	207.01	206.63	206.29	206.1	206.92	206.68	207.24	207.13	207.97	205.7	206.2	206.16	206.74	206.59	206.5	206.22	206.83	207	206.77
198.85	198.71	199.6	198.89	198.87	200.02	199.23	199.09	197.82	198.88	198.36	198.53	198.93	199.5	198.46	199.25	199.85	198.93	198.52	198.17	199.88	199	198.18	198.34	199.26	198.4	197.62	198.36	199.1	198.87	198.88	199.18	199.28	198.66	199.1	198.21	198.74	198.87	198.5	198.4	199.28	198.66	199.41	199.37	198.74	197.86	197.77	197.92	198.85	198.06
208.89	208.35	208.13	208.31	208.21	208.77	208.63	208.35	208.78	208.82	209.53	208.84	208.25	209.62	209.53	207.72	209.3	207.83	207.51	208.21	207.84	208.52	209.19	208.76	209.17	209.18	208.37	209.11	208.11	208.44	208.84	209.1	208.9	209.1	208.84	208.13	208.07	207.82	209.36	208.49	209.68	209.21	207.95	209	208.25	209.41	208.22	208.64	207.88	208.37
208.71	207.4	209.15	207.88	207.97	207.91	209.02	208.88	208.08	208.37	209.55	210.35	208.25	207.96	208.31	209	208.5	207.09	209.23	209.18	209.17	208.53	208.69	209.17	208.37	208.05	208.5	207.82	208.69	208.56	208.26	207.8	208.49	208.54	208.83	207.61	208.56	210.03	208.19	208.1	208.1	208.52	208.81	209.22	208.95	208.02	208.66	209.15	209.57	208.85
203.85	203.62	203.96	203.11	204.07	203.24	203.24	203.13	203.54	203.1	203.09	203.05	202.35	202.93	203.57	203.62	203.03	202.69	203.61	202.5	202.74	203.52	202.65	203.27	203.9	203.6	203.37	203.07	203.92	204.69	203.62	203.39	203.51	204.88	204.61	203.24	203.04	203.86	204.13	203.34	203.18	204.4	202.46	203.19	203.78	203.5	203.4	203.41	202.75	203.81
218.22	214.98	216.63	216.96	217.58	217.07	216.97	216.93	216	216.78	218.03	216.3	216.38	217.36	215.53	217.6	217.12	216.84	218.72	215.84	216.18	215.53	216.56	217.77	216.61	216.44	216.97	216.7	216.9	216.66	217	216.53	216.1	217.83	216.84	216.88	217.08	217.95	216.52	216.68	215.65	217.87	216.77	218.7	216.37	217.65	217.05	217.14	218.02	216.61
217.51	217.41	217.44	216.67	217.49	216.15	217.3	217.75	217.01	217.89	216.31	217.35	216.9	216.7	216.11	215.73	217.41	217.49	218.51	216.02	217.08	217.19	216.96	217.41	216.77	216.84	216.72	216.69	217.07	217.03	218.21	217.72	217.46	216.69	216.67	216.9	216.66	216.05	218.6	216.77	216.36	216.98	217.57	216.4	216.32	216.57	215.94	217.3	215.88	216.57
209.4	208.37	209.2	209.63	207.64	208.68	209.36	208.77	208.7	207.51	209.09	208.64	208.73	209.2	209.34	208.64	208.65	208.84	208.16	207.96	208.09	208.63	207.97	208.11	209.07	209.57	207.6	210.02	207.76	208.43	208.22	208.05	208.65	208.99	208.53	209.2	208.88	208.92	208.31	208	207.96	209.47	208.47	208.68	207.83	208.47	209.74	208.75	208.81	210.36
212.82	213.3	212.44	212.6	211.73	212.7	212.91	211.75	211.99	212.61	212.22	212.46	212.87	211.83	212.48	211.9	213.12	212.18	212.41	211.48	213	213.32	212.58	211.4	212.11	211.98	212.15	213.2	211.98	212.67	212.99	212.15	211.75	211.5	212.03	212.04	212.51	212.18	212.81	213.17	212.51	213	212.05	211.66	213.09	212.19	211.9	213.12	213.39	213
213	212.17	212.58	211.6	212.05	211.85	212.21	212.6	212.17	212.7	212.14	212.74	213.02	212.3	212.3	212.46	213.14	213.3	210.9	212.42	212.01	213.42	211.56	213.27	210.93	212.61	212.32	212.53	212.86	212.57	211.67	212.13	213.31	212.42	211.72	211.55	213.52	212.85	212.43	211.47	213.03	212.3	213.34	212.77	213.4	212.91	212.29	213.05	211.51	212.72
208.37	206.47	208.02	207.41	207.15	207.19	208.19	206.64	208.24	207.68	207.38	206.96	207.68	206.95	206.53	207.31	206.92	207.66	206.88	207.01	208.1	207.27	206.37	207.71	207.98	207.03	208.1	208.25	207.08	206.61	208.13	207.99	207.01	207.18	207.51	207.12	207.82	208.28	207.36	207.45	206.07	208.36	207.66	207.81	207.64	208.27	208.22	207	207.12	207.02
208.6	209.4	208.58	209.81	208.36	208.94	208.63	209.4	210.32	209.8	209.25	209.61	209.92	208.67	211.14	209.02	208.68	210.41	210.09	209.52	208.26	210.32	209.27	210.48	210.46	209.54	208.98	209.92	209.41	210.02	210.42	208.99	209.03	208.82	210.47	210.39	210.41	210.23	209.05	210.94	208.76	209.49	209.56	210.2	210.06	209.54	208.17	209.26	208.57	210.15
207.99	207.33	207.05	208.77	208.2	207.33	207.26	208.33	208.12	207.74	207.25	208.04	207.68	208.24	206.78	208.43	208.33	207.22	209.2	208.49	207.73	207.42	207.57	207.4	207.65	206.95	207.94	209	207.59	206.91	208.64	207.44	208.14	207.56	208.08	207.31	206.81	207.92	208.03	208.66	206.99	208.51	206.09	208.73	208.08	208.3	207.59	207.79	208.05	206.92
208.94	208.74	207.89	209.38	209.29	208.53	209.43	209.69	208.76	207.64	209.3	208.42	207.85	208.53	208.34	209.01	208.89	208.95	208.64	208.39	209.3	207.96	208.72	208.91	208.07	208.83	208.29	209.58	208.02	208.98	207.98	208.31	209.73	209.08	208.99	208.44	208.53	208.04	208.41	208.54	208.94	207.43	208.21	208.77	209.06	209.99	208.54	209.47	209.3	208.69
212.39	212.33	212.92	212.4	211.45	212.46	210.97	212.48	212.36	212.02	213.06	212.94	212.29	212.1	212.87	211.28	211.81	211.86	212.12	211.84	212.89	212.95	211.83	213.1	212.01	211.41	212.81	212.13	212.09	212.96	213.1	212.06	211.16	211.88	212.19	211.64	211.65	212.14	212.27	212.37	213.52	212.59	213.13	211.31	212.21	213.29	212.56	212.63	212.75	211.23
212.25	210.84	211.11	211.38	211.75	209.85	212.08	211.07	211.51	210.75	211.3	211.13	211.39	212.36	211.75	211.23	211.77	210.02	210.77	212.24	211.28	212.46	212.42	212.03	212.18	211.84	210.98	211.94	212.06	212.16	211.1	210.8	212.35	212.47	211.93	212.16	210.92	211.69	211.89	210.78	211.32	211.95	211.42	211.33	211.62	212.17	211.6	212.05	211.21	211.26
216.91	217.26	216.59	217.09	216.31	216.49	216.93	216.74	217.35	217.24	215.68	216.77	216	216.68	216.98	216.52	216.88	217.19	217.16	217.38	217	217.16	216.24	218.05	217.5	217.17	218.18	217.49	215.88	218.03	216.87	216.24	217.13	216.67	216.2	217.48	216.04	218.04	218.31	216.83	218.56	216.69	217.71	216.63	217.34	217.62	216.85	216.32	216.72	217.18
209.74	210.01	209.46	208.31	209.3	208.89	209.42	209.8	208.85	210.21	209.41	209.74	210.17	209.48	209.06	209.08	208.96	208.56	208.77	208.48	209.92	210.08	209.51	209.59	209.55	209.37	208.55	209.8	209.12	209.5	209.1	209.41	210.22	210.41	210.68	209.06	208.83	209.83	209.44	209.66	209.43	209.75	208.75	208.82	209.36	209.24	208.7	209.8	209.47	209.58
197.55	200.2	199.61	199.78	199.2	199.23	200.16	200.15	199.36	200.27	199.38	199.37	198.73	199.7	199.55	199.4	199.81	199.25	199.06	199.87	198.98	199	199.47	200.76	200.06	199.95	200.24	199.4	199.13	198.23	198.87	199.78	198.83	199.31	198.62	198.9	199.01	199.51	198.84	198.69	198.13	198.26	199.84	199.03	198.59	200.21	197.54	199.69	200.29	200.1
211.57	210.89	212.03	212.04	211.74	212.22	212.08	211.26	211.67	211.69	211.08	212.23	211.32	211.66	211.67	211.96	211.53	213.15	211.98	212.22	212.17	211.73	211.35	212.13	211.26	212.4	212.04	211.66	212.12	212.89	211.82	213.29	212.47	212.09	212.22	211.93	211.03	212.14	212.37	211.63	211.61	212.68	212.85	210.59	210.11	212.08	211.67	212.52	211.21	211.29
204.85	203.14	203.01	203.37	203.84	202.5	203.31	203.57	203.84	202.82	203.65	204.17	204.45	203.07	202.15	203.51	202.49	203.63	203.95	204.03	203.69	203.13	202.99	203.74	203.38	203.17	203.52	203.81	202.73	203.42	203.83	203.66	201.92	203.27	202.47	203.7	203.55	203.34	203.65	203.3	203.01	204.25	203.25	202.94	203.19	203.14	202.44	203.28	203.61	203.01
209.33	209.18	208.35	208.78	208.88	206.98	208.27	209.25	208.75	209.62	207.9	208.95	207.86	208.85	208.9	208.98	208.56	208.58	208.67	209.32	208.91	208	209.14	208.89	207.96	207.94	209.38	208.4	208.08	209.68	208.07	209.6	208.48	209.52	207.79	209.84	208.6	210.23	209.53	209.01	208.39	208.73	208.72	207.57	209.87	209.07	208.69	208.73	209.37	209.35
212.22	212.74	213.12	213.46	212.6	213.68	213.26	213.25	213.34	213.24	213	213.57	212.41	213.98	213.12	213.38	212.48	213.49	214.32	213.9	212.84	211.75	212.45	213.83	212.74	213.01	213.35	212.92	213.78	213.41	213.35	213.43	212.95	213.73	213.49	212.92	214.57	213.48	212.94	212.98	213.23	213.09	213.63	212.65	212.57	212.4	213.25	213.51	213.33	213.11
204.53	205.28	205.03	203.84	205.15	204.45	205.53	205.21	204.51	204.63	205.65	204.86	205.58	204.36	205.35	205.4	204.98	203.58	205.13	205.2	204.79	204.98	203.52	204.02	205.03	204.86	204.89	203.95	204.12	204.3	204.2	202.9	204.53	205.81	205.18	205.88	204.52	205.2	204	203.79	204.31	204.46	204.49	204.52	203.47	204.9	203.77	204.38	204.34	204.76
217.5	216.79	216.39	216.14	217.8	218.35	216.59	217.54	217.17	216.29	216.28	217.86	217.17	217.44	216.24	217.17	216.96	217.21	216.29	217.56	216.56	217.81	217.5	217.05	216.28	216.76	216.13	217.17	218.43	218	217.72	216.67	218.18	216.88	218.33	217.15	216.4	216.27	217.43	217.34	217.22	217	217.93	217.64	218.48	217.55	216.98	217.53	217.02	216.44
204.39	203.13	203.72	203.03	204.18	204.17	204.6	205.2	203.89	204.09	203.79	203.83	203.55	202.82	204.08	203.42	205.34	203.75	203.91	203.94	203.24	202.8	204.29	203.93	202.97	204.66	203.48	203.14	203.14	205.01	202.96	204.93	203.35	204.32	203.28	204.5	203.08	203.87	203.64	203.35	204.61	204.23	203.6	203.25	205.12	203.93	203.4	203.56	203.16	203.78
218.2	217.5	217.42	217.95	217.02	217.62	218.25	217.74	217.99	217.27	217.46	217.38	217.32	217.53	217.89	218.41	218.19	218.42	217.48	217.4	217.62	217.77	218.35	218.23	217.16	217.97	217.83	217.27	217.68	218.91	217.53	218.25	218.33	216.82	217.93	219.16	217.63	216.89	217.72	217.32	216.24	217.96	217.82	218.36	217.96	218.19	217.89	219.04	216.87	218.21
213.04	212.87	213.43	212.59	212.07	213.49	214.25	212.01	213.48	213.62	212.58	213.24	212.74	212.93	212.65	213.73	213.68	212.87	212.46	212.79	211.8	213.21	213.03	214.11	212.9	212.87	213.16	212.6	212.79	213.78	213.26	212.61	213.17	213.2	212.37	213.01	213.09	212.68	211.7	214.45	212.81	212.68	212.45	213.9	213.05	212.52	213.85	213.1	213.42	213.15
218.13	218.95	217.79	216.83	217.58	217.2	218.6	217.21	219.04	218.27	218.16	218.46	218.07	218	217.58	218.43	217.36	218.58	217.97	216.82	217.66	218.5	218.01	216.79	217.63	217.49	217.77	218.18	217.03	217.45	217.27	216.63	218.74	218.05	217.6	218.51	217.63	217.41	217.01	218.6	218.09	218.17	217.09	218.45	218.55	217.45	217.95	218.38	216.11	217.98
211.45	212.15	212.09	210.68	211	212.8	211.74	211.61	211.43	211.78	212.8	212.53	212.74	212.65	212.6	212.41	211.54	211.69	210.1	211.44	211.88	212.21	211.53	212.23	212.43	211.99	211.93	211	212.12	211.83	211.35	211.73	210.83	212.29	211.46	212.46	212.64	211.95	210.7	211.89	211.5	211.32	211.7	210.62	212.8	212.23	211.9	212.37	211.87	211.84
201.46	200.04	201.64	200.62	200.85	201.63	200.55	201.53	201.37	201.25	201.98	201.22	201.61	201.96	201.1	201.22	200.96	202.27	201.22	200.8	201.82	200.67	202.76	201.65	201.61	201.43	200.68	201.71	201.56	200.7	201.07	200.66	201.13	201.51	201.33	201.85	200.95	201.81	200.59	201.89	201.77	201.75	201.18	201.38	200.73	201.87	202.58	201.99	200.06	200.21
208.54	208.81	207.42	209.55	209.49	208.11	209.29	207.94	208.81	207.75	207.97	208.64	208.66	208.78	209.26	209.33	208.63	208.2	208.9	208.84	208.36	208.42	208.56	208.02	208.69	209.58	208.9	208.84	209.2	208.99	208.71	209.28	208.04	208.82	208.81	207.52	208.5	208.06	208.78	208.29	208.98	208.65	209.8	209.66	209.14	208.19	209.21	208.84	209.91	207.64
216.86	218.6	217.29	216.37	216.62	217.73	217.13	217.03	216.52	216.67	217.28	216.78	216.95	217.34	217.32	217.44	216.46	217.18	217.52	217.53	215.83	216.25	216.73	216.83	216.56	216.99	216.96	216.17	215.9	216.17	217.37	216.89	216.68	217.45	216.47	216.33	216.37	216.13	217.71	216.72	216.73	217.09	217.09	217.45	216.55	216.53	215.95	216.83	217.42	216.26
208.8	208.77	209.61	208.92	209.56	208.48	208.41	209.04	207.74	209.85	208.9	207.91	207.21	208.41	207.63	209.02	209.57	208.73	208.39	208.3	209.94	208.47	208.94	208.64	209.25	208.15	208.31	209.3	208.13	210.01	209.76	208.38	209.42	209.59	208.51	209.77	208.49	209.54	209.01	208.75	208.7	209.59	210.78	208.78	208.15	209.9	208.66	208.84	208.81	207.72
212.14	212.54	212.11	212.41	211.94	212.15	212.87	212.3	212.74	211.56	211.84	212.6	213.02	211.77	212.75	211.08	212.69	211.64	212.04	211.55	211.4	212.7	212.13	213.19	213.31	212.26	212.32	211.88	212.32	212.45	212.51	212.64	213.4	211.64	212.23	212.36	210.69	212.65	213.52	212.26	211.18	212.79	212.15	213.99	212.95	211.74	212.73	212.73	212.88	213.19
203.58	204.81	205.42	203.32	205.34	204.03	203.82	202.98	204.77	204.24	203.96	202.69	203.71	203.8	202.7	204.01	203.95	201.88	201.45	204.35	203.05	203.42	203.4	204.54	203.96	204.65	203.7	203.17	203.05	203.99	204.28	203.62	203.71	204.1	203.54	204.02	203.56	203.52	203.14	204.57	202.38	203.12	202.28	202.83	203.15	203.8	203.08	204.31	204.57	203.84
206.5	206.84	206.56	205.62	206.31	206.38	205.99	205.93	206.95	206.65	206.49	205.92	206.56	206.19	205.91	205.48	205.6	207.05	205.42	206.99	206.6	206.82	206.64	207.11	205.91	206.2	206.79	205.82	206.49	207.39	205.36	205.74	206.68	204.73	206.35	205.41	206.78	207.55	205.61	205.73	206.61	206.96	206.56	206.22	206.04	206.12	206.05	206.6	205.88	206.68
199.48	201.18	200.07	200.32	200.37	198.38	198.84	200.25	200.91	200.16	200.08	200.2	199.31	201.29	201.34	200.16	199.63	200.63	200.15	200.8	199.75	199.54	200.02	201.11	201.4	199.47	200.8	201.5	200.55	199.26	200.21	200.91	200.66	200.54	200.27	200.18	200.28	200.01	199.4	201.56	200.05	200.95	200.62	200.06	200.97	200.56	199.16	200.56	200.21	201.21
202.54	201.96	203.33	202.86	202.73	203.5	203.71	203.04	202.48	202.63	202.01	201.64	203.91	203.08	202.09	202.47	201.89	202.41	203.42	201.9	202.53	203.28	201.4	203	202.31	201.68	201.76	202.41	202.66	202.75	203.18	202.72	202.54	202.62	201.39	202.21	202.63	203.08	202.14	201.71	202.34	201.85	201.94	202.67	202.28	201.81	202.72	202.07	203.23	202.4
212.34	212.33	212.09	212.53	211.18	213.34	211.36	212.75	212.02	212.33	212.69	212.51	212.77	211.98	212.53	213.23	212.09	212.28	212.09	211.95	211.7	212.77	213.91	212.13	212.93	212.11	212.29	212	212.31	214.25	213.34	212.81	211.19	212.11	211.22	212.37	211.79	212.33	213.48	212.62	212.57	213.34	212.82	212.72	212.74	212.01	212.4	212.35	212.66	212.9
218.02	219.16	218.47	217.59	218.01	216.96	217.67	218.17	218.09	218.29	218.73	217.02	218.56	217.5	218.23	218.4	217	217.38	217.22	216.83	217.3	217.52	217.27	217.43	217.7	218.2	218.18	217.77	217.74	217.94	219.38	217.85	217.77	217.35	216.47	218.48	217.99	217.82	217.06	218.07	217.51	217.92	218.5	217.36	218.33	218.91	218.22	217.9	216.8	217.57
208	209.5	208.23	208.07	208.32	209.15	209.07	208.56	207.79	208.63	208.82	208.32	207.77	209.13	209.37	209.7	207.97	208.71	208.8	207.95	207.44	208.49	208.38	208.69	209.13	208.76	208.57	207.88	208.48	208.98	208.01	207.97	208.37	209.51	208.7	209	208.28	208.29	208.2	209.23	208.93	207.76	207.95	208.18	208.27	208.53	208.32	208.1	207.84	208.82
204.44	205.47	205.31	205.89	204.49	204.22	203.9	204.64	206.02	206.73	205.6	205.26	206.74	204.77	205.44	205.51	206.13	205.67	205.53	206.08	205.99	205.84	205.2	206.45	204.79	206.61	206.21	205.05	205.79	206.09	205.12	206.37	204.74	205.15	204.93	205.39	205.96	204.42	206.34	206.05	205.11	205.51	205	205.24	205.43	204.58	204.5	207.19	204.78	205.81
212.24	212.01	211.28	212.34	211.43	212.15	211.78	211.66	211.36	211.37	211.66	210.75	210.96	211.51	211.89	211.84	211.28	211.74	212.04	212.55	211.06	211.18	210.44	212.61	211.53	211.76	210.48	210.58	212.62	211.86	211.76	211.56	211.7	211.01	211.24	210.97	212.02	212.32	212.27	211.91	211.21	210.85	212.35	210.31	211.56	211.91	211.04	212.44	210.9	211.55
214.41	214.04	214.58	213.63	213.65	212.19	214.16	213.08	214.09	213.64	213.6	212.99	214.19	214.17	214.3	212.95	214.16	214.23	213.65	213.72	214.27	213.19	213.16	214.27	214.09	213.68	213.85	214.53	214.11	215.84	212.77	213.63	213.99	213.81	214.08	212.79	214.18	213.35	214.18	214.68	214.2	214.47	214.06	213.55	214.03	214.58	214.51	213.99	213.73	213.57
211.93	211.09	210.95	211.53	212.46	211.48	212	210.86	211.24	211.47	211.06	212.04	212.52	212.34	211.43	212.62	211.56	211.54	212.35	212.93	212.46	209.89	213.01	211.67	212.22	211.76	211.17	211.03	211.36	211.61	211.7	211.73	211.65	211.32	211.56	210.64	211.08	212.28	210.28	211.03	212.49	212.05	212	211.52	211.06	211.87	210.78	211.5	210.72	211.71
203.41	202.36	203.02	203.23	203.12	202.46	202.84	203.43	203.53	203.1	203.13	202.75	203.53	204.07	203.61	203.15	203.59	203.34	203.36	202.5	202.76	203.53	203.55	202.75	203.61	203.97	202.29	203.46	203.73	202.27	202.05	203.75	203.21	203.7	202.82	203.72	203.26	203.41	203.89	203.55	204.06	203.45	203.65	203.77	202.77	203.5	203.55	201.33	203.21	203.06
199.68	200.34	200.88	200.1	201.03	201.01	201.58	199.2	200.67	200.98	200.5	200.22	200.29	200.62	201.82	200.78	200.15	199.92	199.75	199.87	201.34	201.97	200.9	199.97	199.79	200.34	200.28	200.83	200.94	200.91	201.04	201.08	199.85	201	200.23	201.8	200.4	199.42	201.16	199.62	200.65	200.55	199.93	199.97	199.62	202.31	200.15	201.03	200.96	199.94
212.58	212.03	211.15	212.02	212.14	211.38	212.48	211.57	211.8	211.99	211.49	212.81	212.1	211.48	211.78	210.35	211.01	211.99	211.57	212.17	212.24	212.06	211.74	212.22	211.18	211.6	212.06	211.6	211.38	211.55	211.07	211.9	212.2	210.95	211.96	212.05	210.94	211.47	212.25	211.32	211.03	211.96	210.85	211.5	211.23	212.85	210.66	211.29	211.69	212.29
197.14	199.02	198.24	198.06	197.63	198.91	198.91	198.25	197.69	198.25	198.24	198.38	197.36	198.34	197.65	196.64	198.24	198.1	197.14	197.61	198.13	197.63	196.98	198.99	198.16	199.23	197.64	198.12	197.8	198.63	197.33	198.9	197.66	198.08	197.89	197.39	198.16	198.18	197.86	198.64	198.13	199.47	198.32	198.11	197.69	197.53	198.17	198.87	197.35	197.74
217.28	216.48	216.67	217.13	217.24	218.21	217.79	217.23	217.43	217.8	216.46	217.09	216.78	216.01	216.69	216.83	215.82	218.04	217.03	216.93	216.76	215.23	216.71	217.31	217.49	216.42	216.8	216.56	217.46	217.44	218.07	216.18	217.12	216.9	216.54	217.35	217.28	217.12	217.76	217.62	217.87	216.91	217.24	216.64	215.87	216.7	216.98	215.83	215.59	217.53
212.3	212.02	211.88	211.71	212.73	211.85	211.62	211.77	211.69	211.47	211.21	211.79	211.26	212.57	211.33	211.73	211.6	212.6	212.64	212.2	212.11	211.38	210.78	211.55	211.13	211.69	213.13	211.61	209.93	212.02	212.1	211.82	212.27	212.32	211.03	211.52	211.94	211.64	211.34	212.02	210.75	210.8	212.31	212.26	211.2	212.02	211.17	213.29	212.22	211.78
208.65	208.58	209.1	208.3	208.84	207.82	207.11	208.92	208.74	208.4	208.77	208.25	208.88	208.96	208.5	208.75	208.51	207.95	208.32	209.45	209.71	208.3	208.21	208.89	208.63	209.72	209.71	208.02	209.3	208.14	209.51	208.7	208.7	208.61	208.59	208.88	208.49	209.61	207.26	208.18	208.33	208.97	209.62	207.48	208.82	209.19	207.89	208.84	208.67	208.77
212.39	212.59	212.63	211.97	211.48	210.87	213.03	213.04	212.7	212.41	211.84	212.67	211.67	213.04	213.2	212.23	212.58	213.43	212.41	212.22	213.08	213.16	211.58	213.06	211.65	211.44	212.62	212.02	212.57	212.84	213.28	211.74	212.36	213.08	212.67	212.36	212.29	213.31	212.85	211.86	212.08	213.08	213.33	212.74	213.13	213.05	211.32	212.01	212.27	212.43
199.85	200.21	201.08	200.12	200.07	200.1	198.86	200.09	199.63	201.56	199.96	200.34	201.24	200.5	201.1	200.68	200.7	200.87	200.41	201.46	199.68	199.85	201.04	200.26	200.05	199.49	201.53	200.41	200.91	201.25	200.09	199.77	199.98	200.37	202.01	200.65	201.68	201.3	200.52	199.53	199.92	201.34	201.84	200.94	200.13	201	201.38	200.81	200	199.58
210.85	212.31	212.47	211.56	212.73	211.63	211.34	212.31	211.91	211.16	212.36	212.34	211.9	211.36	212.35	211.21	210.71	210.68	211.28	212.75	211.2	211.07	211.55	212.26	211.81	211.52	212.3	212.5	211.93	210.96	211.25	211.6	212.4	211.45	212.25	211.51	212.85	211.38	211.92	211.39	212.47	212.45	211.12	212.05	211.78	212.41	211.45	212.21	212.16	212.25
209.33	209.06	209.97	209.76	208.27	210.87	209.46	209.32	209.86	209.57	209.46	209.03	209.63	208.52	210.15	209.75	209.64	210.19	211.34	209.45	209.22	209.31	210.04	209.56	209.3	209.23	209.96	209.75	210.31	210.55	208.97	208.96	209.86	209.55	209.19	208.96	208.9	209.8	210.27	209.7	208.36	211.46	211.1	209.06	210.77	210.25	210.58	208.47	210.2	210.22
204.37	203.35	203.51	203.79	203.54	203.16	203.4	203.79	202.82	203.92	203.61	203.47	202.71	203.18	203.94	204.22	203.78	203.37	203.45	204.21	204.36	203.25	204.42	203.13	203.79	203.12	203.55	203.46	204.57	203.51	203.98	204.21	203.38	203.44	204.36	203.91	203.01	204.86	203.89	204.83	203.93	203.96	202.74	204.66	203.36	204.12	204.19	203.2	202.98	203.99
202.45	203.28	202.31	203.65	203.76	203	202.78	201.15	201.99	201.67	202.81	201.53	202.81	203.32	203.35	201.53	203.28	203.23	202.42	202	202.45	203.6	203.17	201.96	201.58	203.33	202.32	202.59	202.59	201.88	202.68	202.69	202.8	202.4	202.87	201.19	201.81	201.74	202.7	202.91	202.91	201.77	201.9	203.56	202.04	202.18	202.71	202.5	202.47	202.83
207.63	208.36	207.76	207.23	207.81	206.86	208.39	207.24	207.47	207.64	207.52	207.47	207.36	208.95	206.58	206.98	208.37	207.29	207.55	208.02	207.6	207.39	207.28	209.44	207.61	207.71	207.56	207.81	207.42	206.64	207.81	207.06	207.59	208.15	206.86	207.98	208.26	207.35	207.63	208.11	207.75	206.73	207.52	206.95	207.62	207.56	207.16	207.81	208.7	207.18
209.25	209.3	209.22	209.35	208.41	209.38	208.35	207.96	208.88	209.34	209.09	208.1	210.09	208.26	208.78	209.55	207.64	209.45	207.98	208.87	208.57	209.24	208.52	208.83	209.6	208.71	209.29	208.7	208.53	208.72	208.85	208.83	208.55	208.67	208.27	208.32	208.54	208.82	209.59	208.01	208.25	208.64	209.71	209.26	208.95	209.76	208.55	208.88	209.39	208.79
204.42	203.34	203.33	203.85	203.18	203.22	203.22	203.84	203.27	202.61	203.35	203.98	203.08	203.23	203.59	203.09	204.7	203.18	203.38	203.47	204.13	204.13	203.24	203.66	204.55	203.7	204.25	203.57	202.84	203.34	204.11	203.8	202.64	204.12	203.05	203.12	203.58	203.06	204.11	204.05	202.88	203.63	203.67	204.43	202.89	204.02	205.35	204.13	203.81	203.75
208.5	208.77	208.15	207.83	209.68	209.12	210.21	206.53	208.85	209.68	208.2	210.38	209.1	207.73	209.23	209	208.51	207.77	207.26	209.86	208.57	208.22	207.95	208.85	208.55	208.57	208.54	208.34	208.56	208.58	209.18	209.01	209.36	208.31	210.12	209.59	208.34	208.25	209.06	209.03	207.12	209.82	210.03	209.82	207.83	208.96	208.36	209.74	209.15	208.76
209.09	209.22	207.93	207.59	208.83	208.69	207.56	207.46	207.9	208.18	208.14	208.69	208.26	209.15	208.79	208.35	208.63	208.01	207.86	207.6	208.38	207.72	208.39	208.66	207.77	208.53	207.2	209.73	208.36	209.36	207.51	208.66	208.26	208.26	207.36	209.11	207.9	208.89	209.53	208.87	209.09	209.42	208.53	208.25	208.08	207.65	207.68	208.3	210.12	208.15
203.62	201.69	202.6	202.82	203.13	203.87	202.48	201.59	202.04	203.05	202.34	203.37	202.76	203.06	202.48	202.09	202.75	202.66	203.17	202.93	203.39	202.97	201.79	202	202.07	202.61	202.44	202.7	201.86	202.65	201.51	202.87	202.59	202.57	203.03	202.64	203.06	203.22	203.37	202.32	202.67	202.74	202.97	202.67	202.64	202.71	202.37	202.79	202.63	202.61
201.62	201.16	200.88	201	200.32	201.47	200.46	201.03	202.14	200.69	201.31	201.57	201.12	201.67	200.15	201.31	199.68	201.37	202.19	200.85	201.75	200.17	200.47	200.94	200.53	201.27	201.75	200.07	201.92	201.11	200.09	201.31	201.37	201.96	201.8	201.29	200.83	200.78	200.67	202.03	200.4	200.87	201.17	202.1	200.63	201.9	200.91	200.86	201.3	201.93
204.3	203.46	203.35	203.48	202.99	203.96	203.77	203.97	205.07	204.36	204.56	203.68	202.5	202.8	204.27	202.6	203.06	203.72	203.59	203.37	203.54	203.5	202.6	205.05	204.07	203.43	203.32	203.45	203.45	203.55	204.37	201.58	203.49	204.08	203.29	203.07	203.84	202.75	203.93	202.46	204.52	204.01	203.94	204.32	203.2	203.06	203.4	203.48	202.89	203.28
205.73	207.57	205.11	206.13	206.06	207.14	206.79	207.07	206.24	205.51	207.94	206.7	206.17	206.34	206.9	207.02	206.38	205.6	206.45	206.6	205.89	206.99	206.45	206.48	206.62	206.26	206.32	206.37	206.43	206.38	206.88	205.91	207.16	206.15	206.55	206.68	206.33	207.61	207.11	207.37	206.73	205.17	206.89	206.61	206.18	207.73	205.52	206.45	206.79	206.97
202.94	202.63	202.75	203.11	203.1	203.54	204.06	203.37	204.03	202.93	203.19	203.32	202.06	204.45	204.14	203.51	204.01	203.8	203.24	203.07	203.61	204.39	202.29	202.98	204.37	203.29	203.56	202.98	203.38	201.51	202.27	202.24	202.91	204.51	202.86	204.35	203.12	204.3	203.08	203.93	203.47	202.89	203.73	202.08	203.57	203.54	204.33	203.05	203.1	202.52
213.12	212.84	213.42	211.89	213.24	212.63	213.07	212.72	212.98	213.42	213.43	212.99	213.21	213.05	212.91	212.78	212.32	212.55	213.33	213.44	213	213.29	212.92	212.02	212.87	211.95	214.26	212.05	213.71	213.08	211.87	212.48	212.32	211.75	212.65	213.62	213.4	213.36	213.16	213.96	213.35	212.32	212.71	212.81	213.16	211.58	212.68	212.28	213.7	212.25
201.23	199.48	200.7	200.31	200.09	200.86	201.07	200.39	201	200.32	199.95	199.91	200.25	199.96	201.16	201.54	199.57	200.07	199.91	199.48	200.49	201.61	200.41	200.42	200.17	200.46	201.48	199.49	200.44	200.21	199.91	199.96	200.43	201.95	201.16	201.17	199.9	200.21	199.9	202.17	201.72	199.39	201.18	200.14	200.98	200.37	199.88	200.97	200.36	199.87
202.22	203.18	203.1	203.24	202.31	203.32	202.53	201.83	201.9	201.75	203.06	202.61	202.31	201.51	202.23	202.67	202.77	201.88	202.27	202.58	202.53	201.88	202.32	201.73	201.88	203.02	202.68	202.5	203.26	201.81	202.57	201.63	202.31	201.51	203.09	203.01	202.15	201.81	202.29	201.85	203.08	203.68	202.18	201.87	202.84	201.86	202.51	202.68	201.88	202.18
207.57	207.09	207.93	207.38	207.91	208.69	209.24	208.41	207.22	207.91	208.92	208.79	208.59	207.35	207.49	208.57	208.33	209.17	207.04	207.1	208.01	207.45	208.24	207.34	208.19	207.37	208.25	207.37	207.39	206.96	206.87	207.96	208.29	208.4	207.91	209.33	207.81	208.39	206.48	207.35	206.92	205.99	208.77	207.95	208.19	207.66	207.25	206.36	208.88	205.94
212.07	212.68	211.61	212.53	212.75	211.42	212.62	212.32	212.18	212.29	213.35	212.85	213.68	212.34	212.34	212.38	212.69	211.66	211.7	213.21	212.32	213.17	212.41	211.54	212.79	213.57	213	211.67	213.45	213.18	212.13	212.84	211.47	212.22	211.99	213.15	212.01	213.43	212.94	212.35	212.07	212.4	211.95	211.98	212.56	213.44	212.76	212.46	213.09	212.64
199.18	197.03	198.1	198.32	196.97	198.92	198.67	198.69	198.29	197.66	197.53	198.75	198.28	198.69	198.74	198.12	199.21	197.38	198.04	198.78	198.19	198.71	198.16	198.54	198.3	197.63	197.52	197.61	197.4	198.82	197.29	196.72	199.17	198.11	198.02	198.42	198.63	196.88	198.55	198.59	199.37	198.6	197.99	197.37	197.53	196.44	198.42	197.31	198.48	197.47
199.05	200.14	200.96	199.55	199.57	199.72	200.43	200.46	200.62	199.02	200.29	199.06	199.53	198.43	199.5	198.29	200.11	199.84	199.44	199.35	199.36	199.67	199.44	199.83	199.3	199.58	199.45	199.83	199.89	199.18	199.47	198.99	200.49	199.54	198.91	198.52	200.51	198.96	198.86	199.49	198.58	199.24	199.89	200.08	198.16	199.7	200.17	200.21	199.81	200.4
212.79	210.98	211.2	210.17	211	212.25	211.12	211.91	212.83	211.04	212.01	211.65	211.08	210.77	212.33	212.79	211.34	212.91	211.23	211.9	211.1	211.03	211.75	211.38	211.6	211.29	212.26	211.95	211.38	211.68	211.52	210.75	211.98	210.75	210.7	210.39	212.12	211.49	211.29	211.45	211.55	211.43	212.06	210.69	212.5	210.66	211.43	211.15	211.52	211.33
217	215.98	217.56	217.24	216.35	217.25	217.44	217.09	217.37	216.98	216.1	217.53	217.67	216.49	216.58	217.53	217.16	216.88	217.35	217.61	215.99	218.06	217.71	216.86	216.16	217.06	217.51	216.59	216.98	217.5	217.43	216.65	217.9	217.39	216.53	216.7	217.1	215.78	217.99	217.2	217.02	217.42	217.53	216.4	217.04	217.2	218.58	217.34	216.2	216.46
208.03	208.12	207.8	207.23	209.01	206.52	207.48	207.67	207.42	207.52	207.8	208.28	206.56	207.66	208.06	207.98	208.5	206.89	207.83	208	207.91	207.99	207.99	207.72	207.77	207.24	208.63	208.49	206.88	207.79	208.71	207.55	208.11	208.34	206.47	208.59	208.2	208.03	208.37	207.7	207.5	207.5	207.45	208.32	207.03	206.82	208.56	207.49	207.27	209.13
202.63	202.75	203.36	202.48	202.81	202.11	202.04	202.39	202.58	203.17	201.93	202.74	202.53	202.09	202.11	201.89	203.75	201.98	203.49	201.96	202.45	202.82	201.87	201.99	201.9	203.27	203.14	203.26	201.89	201.59	203.52	203.55	202.22	202.5	203.65	203.15	203.41	202.9	202.5	202.56	203.41	203.31	201.8	202.15	202.32	203.33	203.11	203.7	202.2	202.39
216.16	217.73	217.75	217.07	218.23	217.34	216.67	217.61	216.74	217.1	217.23	217.78	216.92	215.67	216.14	217.37	216.9	216.88	217.08	216.96	216.94	217.9	218.23	217.34	217.15	216.88	216.71	217.01	217.23	216.3	217.16	216.89	216.4	216.51	216.69	216.71	217.37	218.26	216.78	217.25	216.81	217.34	216.92	217.74	218.16	216.85	216.28	216.48	216.53	216.51
217.72	217.12	217.17	215.88	216.72	216.2	217.2	217.33	217.64	216.92	216.56	217.3	218.05	217.3	217.54	216.83	216.55	216.95	217.65	218.05	215.77	218.55	217.32	217.36	216.86	216.77	217.18	216.98	216.25	216.76	217.6	217.03	216.57	217.71	217.57	216.75	217.69	216.18	215.92	217.69	217.71	217.27	215.46	217.27	218.94	216.35	218.3	216.57	216.96	216.92
212.27	212.01	211.89	211.95	211.21	212.2	211.9	211.26	212.58	211.72	211.64	212.59	212.08	211.21	211.42	212.17	211.67	212.51	212.41	211.24	211.05	211.83	211.55	211.89	212.19	211.87	212.91	213.07	211.88	211.88	211.51	212.16	211	211.14	211.24	211.65	210.4	211.77	212.33	212.32	212.22	211.86	211.36	212.59	211.13	212.3	212.25	211.56	211.99	211.56
209.67	209.48	209.21	208.86	209.97	208.46	209.76	209.88	209.31	208.57	208.89	209.93	209.09	210.86	209.51	208.23	208.68	208.39	208.78	209.91	210.03	208.38	208.79	209.18	209.04	209.33	209.41	209.19	208.72	209.87	210.06	208.06	209.18	209.22	209.33	210.1	209.23	208.98	208.8	209.68	208.15	208.93	209.12	209.74	208.29	210.03	208.92	208.97	209.49	208.76
194.39	193.72	192.94	194.9	194.73	193.65	194.83	193.4	194.64	195.36	194.74	193.44	193.75	193.95	194.61	193.95	193.64	195.16	194.68	193.41	195.49	194.25	193.65	194.65	194.62	194.45	194.04	193.76	194.37	193.99	194.89	194.88	194.33	194.28	194.09	193.88	193.69	193.75	194.44	195.03	194.58	193.32	193.57	194.85	194.15	194.66	194.32	194.01	193.42	193.36
209.92	209.04	208	209.44	210.19	208.51	210.66	209.81	209.38	208.8	208.19	209.46	209.02	208.66	209.11	209.26	209.1	209.12	208.86	208.02	208.53	208.8	208.79	209.16	208.41	208.6	208.51	210.09	207.56	208.04	209.52	209.33	208.61	208.52	208.32	210.35	209.37	209.43	208.48	209.07	208.35	208.31	207.99	208.33	208.15	209.88	208.35	208.91	208.46	208.55
212.01	211.78	211.99	211.6	212.16	211.78	210.98	213.13	212.05	211.61	211.96	212.47	211.08	212.12	211.35	211.56	210.61	211.63	212.68	210.54	211.41	211.67	211.79	211.41	211.86	212.44	212.97	211.05	211.72	211.61	210.66	211.5	212.25	211.61	210.81	212.06	212.01	210.91	211.18	211.52	211.14	211.67	211.67	211.64	211.72	211.43	212.21	211.15	211.28	211.71
201.73	202.48	203	201.59	202.36	202.69	203.22	202.74	201.45	202.89	201.66	202.7	201.7	201.82	202.54	203.3	203.09	202.66	203.2	202.53	202.85	201.66	202.94	202.09	201.86	202.21	202.78	202.63	203.48	201.99	203.08	203.23	202.11	202.21	203.7	202.5	203.86	201.19	202.91	202.13	201.79	203.93	202.91	203.29	202.55	203.7	201.75	202.07	203.82	202.75
195.67	194.68	194.68	193.46	195.07	195.41	195.1	194.6	195.89	196.1	194.29	194.85	195.66	194.94	195.4	195.18	194.04	195.34	194.72	195.33	194.61	195.16	195.85	195.44	195.46	195.14	196.07	194.88	196.08	194.92	195.92	193.9	195.09	193.94	195.29	195.72	195.85	194.99	195.14	194.23	195.92	195.38	195.25	194.76	195.7	194.26	194.21	194.88	194.97	195.37
208.58	208.24	207.94	208.13	208.93	209.45	208.07	207.18	208.87	209.69	208.91	209.08	209.85	208.93	208.93	209.57	208.42	209.48	208.15	207.21	207.99	208.96	208.48	207.86	209.07	208.58	208.38	209.66	209.92	210.39	208.43	209.87	208.22	208.94	208.81	208.46	208.26	209.35	209.34	207.12	209.91	208.88	209.34	208.72	208.05	207.42	208.68	209.51	209.56	208.96
203.13	202.24	203.22	203.21	203.09	201.91	202.18	203.36	202.54	202.74	202.4	203.15	202.62	202.14	203.02	201.76	203.75	201.73	202.54	203.8	201.98	202.7	202.43	202.95	202.54	202.6	202.17	202.18	203.04	203.33	201.76	202.69	202.99	201.82	202.49	202.85	201.69	201.87	202.63	203.53	202.36	201.31	203.13	202.78	202.08	202.07	204.28	203.42	201.73	202.83
217.82	216.76	217.03	217.63	217.57	218.43	216.2	218.22	216.64	216.72	217.5	217.4	216.99	216.72	216.4	216.99	218.46	216.38	216.4	216.81	216.82	217.04	216.28	216.19	216.95	216.51	216.41	216.34	217.16	218.12	217.1	217.38	217.23	217.06	218.08	215.42	218.79	216.39	216.89	218.15	216.04	217.7	216.78	216.73	218.22	217.42	216.97	216.57	216.28	217.19
202.95	203.75	203.05	204.08	202.93	203.08	203.04	204.29	202.74	202.79	201.92	203.76	203.79	201.83	203.17	201.71	203.83	202.31	203.22	203.25	203.07	201.85	204.32	202.13	203.78	204.27	204.1	203.09	203.84	201.95	203.26	202.91	203.67	203.84	203.94	202.47	205.19	203.81	204.02	203.61	202.76	204.51	203.54	203.25	204.01	202.57	203.36	202.74	204.83	202.93
195.56	194.89	195.68	195.59	195.05	194.42	195.62	195.45	195.43	196.37	195.83	194.9	196.07	195.87	194.84	195.25	194.48	194.48	195.74	194.91	195.31	195.25	195.55	195.19	195.17	195.39	194.8	195.99	194.67	194.93	196.06	195.22	194.82	195.48	194.55	195.72	195.86	194.94	194.96	195.78	195.61	195.4	195.59	196.32	195.6	195.86	195.96	194.72	196.03	195.48
202.78	202.12	201.01	202.63	202.65	201.77	202.93	202.37	201.89	202.6	203.18	202.86	202.72	201.67	202.16	202.01	201.96	201.4	202.21	201.51	203.75	202.4	202.23	201.87	202.9	203.08	202.25	203.03	201.68	203.16	202.43	202.87	201.92	203	202.51	202.98	202.13	201.76	202.47	201.9	202.67	202.21	202.03	202.77	201.97	202.24	203.23	202.71	201.03	202.04
200.03	200.8	199.49	199.73	200.11	199.6	200.96	198.91	200.12	199.96	200.12	199.9	200.21	200.5	199.68	201.39	201.58	200.02	198.8	199.95	200.24	200.34	200.27	199.38	200.68	201.08	200.32	200.1	198.81	199.6	200.32	200.64	201.11	200.99	199.29	200.39	199.91	199.62	200.41	200.7	200.58	201.62	199.12	200.55	199.8	199.68	200	199.04	200.42	200.08
208.13	211.01	211.21	209.77	209.2	209.49	209.1	210.25	208.65	210.01	209.17	209.84	210.18	209.41	209.78	210.09	208.41	210.68	209.34	209.64	210.28	209	209.99	209.86	210.08	208.93	208.7	208.9	210.22	208.74	209.38	209.99	209.27	209.61	210.15	208.68	209.49	210.96	209.38	208.83	209.79	209.53	209.45	208.55	209.39	209.49	209.6	209.82	209.33	208.84
208.62	209.1	208.39	208.71	208.32	209.5	207.79	208.98	208.92	209.72	209.02	209.47	208.83	209.04	209.08	209.03	208.72	209.25	208.1	208.7	208.39	207.87	208.65	209.32	208.16	208.8	209.44	208.76	209.34	208.6	209.56	207.76	208.66	209.06	208.44	209.04	207.67	208.69	209.04	209.09	207.77	209.54	208.55	208.87	208.29	208.47	208.57	209.8	208.3	209.54
205.46	206.55	206.54	206.76	206.49	206.5	206.98	206.11	206.5	206.06	206.25	205.98	205.04	206.6	206.83	206.44	206.25	205.77	205.66	206.76	206.49	206.76	206.2	205.43	206.91	205.08	205.49	206.98	207.01	205.91	206.02	205.68	206.35	206.02	206.41	206.74	206.6	206.75	205.49	207.47	205.42	206.29	205.79	205.89	205.54	205.76	206.46	206.56	206.82	205.18
217.29	216.55	217.03	217.28	216.97	217.65	216.98	216.71	216.8	217.5	217.66	216.78	217.62	216.07	215.82	216.38	217.65	217.34	217.74	217.3	217.86	216.49	217.03	217.18	216.87	217.49	216.33	216.59	216.49	217.82	217.72	218.28	216.21	217.23	217.11	217.55	216.01	216.96	216.67	217.12	217.74	218.25	217.69	217.7	216.38	216.72	217.53	216.93	215.62	216.49
207.14	207.6	207.96	207.38	207.87	208.69	207.36	206.95	207.66	207.22	207.93	207.65	207.7	207.08	207.23	207.32	208.01	207.19	207.78	207.07	207.23	208.3	208.82	207.99	208.14	207.25	207.33	208.23	207.45	207.08	207.93	207.4	206.64	206.89	207.08	208	207.17	208.27	207.9	207.67	208.12	208.2	207.79	209.86	207.83	207.59	207.09	206.85	208.19	208.24
204.78	205.64	204.65	203.98	204.92	204.58	204.9	204.83	205.26	205.64	204.97	206.33	204.47	203.85	205.16	205.8	204.82	205.05	205.94	204.65	204.24	204.57	205.28	204.88	204.58	204.68	204.89	204.47	204	203.3	203.99	205.09	205.6	205.12	204.26	204.08	204.29	204.45	204.29	205.11	205.2	204.46	204.75	204.73	204.53	204.93	204.81	204.62	206.34	204.14
209.56	208.22	209.69	208.02	209.27	209.65	208.69	209.35	208.11	208.4	207.85	208.13	208.44	208.79	207.86	208.9	209.66	208.51	208.19	209.06	208.03	208.75	208.67	208.82	208.65	209.73	208.73	208.28	208.97	208.3	209.3	208.28	209.32	210.11	209.38	209.64	207.42	208.21	208.22	209.06	208.67	208.29	209.49	209.1	209.65	207.91	208.26	209.32	208.83	208.64
211.47	210.8	212.02	212.3	211.29	212.34	210.72	212.1	210.71	211.84	211.5	212.12	210.75	211.02	211.7	210.78	210.55	211.15	212.43	212.24	212.24	211.98	212.7	211.08	212.75	211.38	212.03	212.38	210.9	211.72	212.88	211.95	213.21	211.22	211.84	210.81	211.44	211.97	211.13	211.33	211.48	212.56	212.49	212.34	211.48	211.94	210.67	210.86	211.01	212.17
206.45	207.28	207.59	207.32	207.87	207.1	208.24	207.75	206.86	208.06	206.98	208.12	207.79	206.86	208.65	208.43	209.27	207.36	207.74	208.87	207.13	207.54	208.63	207.46	207.62	208.6	208.39	208.85	208.33	208.54	208.02	207.39	208.78	207.15	206.79	207.55	208.44	208.08	208.78	207.04	208.23	207.46	207.63	206.61	207.53	208.05	206.98	208.4	207.64	207.62
198.69	198.25	200	198.6	199.47	199.34	198.74	199.06	198.68	199.46	198.93	200.54	199.46	198.96	199.27	200.29	199.09	198.82	199.58	199.65	198.54	198.99	199.27	200.24	199.1	198.65	198.87	198	199.27	198.99	199.39	199.51	198.82	199.47	199.95	198.63	198.77	199.3	199.48	199.33	199.4	199.92	200.38	199.68	199.59	199.82	199.7	198.99	198.93	198.63
208.71	207.83	208.17	207.21	207.52	207.56	206.52	207.9	208.7	207.73	208.77	207.41	207.77	207.83	207.67	207.51	207.43	207.9	207.92	207.77	206.29	207.41	208.09	208.25	207.81	208.58	208.14	208.33	208.08	208.72	207.2	207.54	208.44	208.66	207.75	208.48	207.7	207.85	206.67	208.44	208.91	208.39	208.1	208.27	207.96	208.01	208.19	209.41	208.34	208.66
218.1	217.51	217.16	217.28	217.05	217.4	217.69	218.68	217.62	218.64	217.63	217.55	217.61	217.56	218.69	217.77	217.47	217.33	216.7	217.68	216.43	218.56	218.99	218.35	218.03	218.15	217.76	218.18	217.31	218.58	217.72	217.68	216.92	218.09	217.2	216.87	217.59	218.58	217.48	217.35	217.31	217.44	218.37	218.3	217.05	217.54	217.91	217.42	216.91	218.33
208.1	208.53	210.73	209.32	207.35	209.6	210.34	209.45	210.29	210.32	208.81	208.82	209.34	208.14	208.82	209.71	209.18	209.21	210.89	209.07	210.42	209.25	208.86	208.8	208.64	209.3	210.59	209.27	209.77	210.06	209.75	209.62	209.38	208.58	209.36	209.55	209.61	209.76	209.55	208.79	208.63	209.38	208.62	208.66	209.7	209.94	210.58	208.81	209.2	210.09
216.99	215.81	217.76	216.83	217.52	216.24	216.04	216.92	216.67	217.44	216.5	217.18	217.25	217.48	216.53	216.89	217.7	217.14	217.44	216.89	217.57	217.93	217.15	216.03	217.52	217.29	217.69	217.54	217	216.43	216.89	216.46	216.95	217.82	217.18	216.42	216.36	216.55	216.91	218.02	217.06	215.8	217.24	218.02	216.92	216.65	216.26	216.79	217.12	217.53
207.77	206.84	208.37	208.12	207.38	207.27	207.28	208.78	207.75	207.24	207.77	207.83	207.8	207.5	207.77	208.1	207.34	207.78	207.43	207.19	207.89	207.77	207.45	207.76	207.79	208.03	207.95	207.38	208.06	206.58	206.63	206.45	208.11	207.63	207.69	208.25	207.67	207.08	207.75	207.66	207.57	208.39	207.73	207.17	208.75	207.95	206.41	207.37	207.1	208.14
202.72	202.13	202.9	202.76	202.45	203.02	203.1	202.44	202.41	202.98	202.48	201.86	202.03	202.28	202.73	201.82	203.29	202.72	202.95	201.65	203.12	201.4	203.26	202.73	202.73	202.39	202.63	201.45	202.52	203.24	204.02	203.17	203.25	203.24	203.28	202.79	202.61	202.08	201.11	202.88	202.16	202.95	201.92	202.33	203.04	203.15	201.95	202.07	203.51	203.14
207.71	207.57	207.9	207.98	208.19	206.51	207.71	207.99	207.34	207.11	206.66	208.05	208.39	208.05	207.41	207.1	208.15	207.95	207.94	208.09	207.01	208.38	208.26	207.81	208.04	207.94	207.01	206.89	207.69	208.2	207.86	207.25	207.58	207.31	207.84	206.96	208.95	208.41	207.34	207.69	208.8	209.1	207.51	207.64	207.25	207.23	207.93	208.38	208.4	208.02
195.4	193.91	194.76	194.79	194.18	194.09	195.48	193.91	194.09	194.33	194.6	194.68	194.76	192.75	194.5	194.3	193.95	194.14	194.57	194.05	194.64	193.41	194.99	194.03	193.94	193.88	194.14	193.34	194.47	193.71	194.53	194.63	193.84	194.92	194.19	193.3	193.76	194.29	193.98	194.65	194.52	194	194.89	194.74	194.03	192.84	194.95	194.81	194.79	194.41
207.64	208.89	208.53	209.25	209.78	208.75	208.26	209.12	207.93	208.35	207.41	208.22	208.34	207.37	208.73	208.12	207.89	208.78	209.47	209.03	209.31	209.55	207.63	208.53	207.48	208.69	207.43	208.88	209.34	208.13	208.49	208.69	209.11	207.61	209.29	206.91	208.61	208.63	208.71	209.24	208.84	207.95	208.51	208.9	207.3	208.7	209.17	209.22	208.63	208.7
206.77	205.63	205.49	207.89	206.57	208.26	205.79	206.53	206.54	206.97	207.71	206.95	206.14	206.44	207.06	205.73	206.56	206.66	205.73	206.01	205.9	205.31	205.76	207.06	205.78	206.53	206.82	207.64	205.8	206.94	204.86	206.93	206.33	206.11	206.24	205.61	205.13	206.08	205.76	206.96	207.11	205.88	205.52	205.75	206.6	205.97	206.98	206.57	205.95	205.98
208.5	208.53	208.95	208.38	209.04	207.49	209.03	208.35	208.64	208.21	208.46	209.25	207.27	207.96	207.39	208.69	209.18	207.14	208.13	208.49	209.19	208.19	208.48	208.05	207.84	208.59	209.33	208.09	207.61	208.24	208.63	208.72	208.51	208.54	208.8	208.8	207.64	207.34	208	209.53	208.44	206.98	208.14	208.27	207.87	209.69	208.16	207.23	209.29	207.63
212.06	211.9	212.25	210.67	211.69	211.52	211.35	210.95	211.39	211.11	210.86	211.88	212.24	211.29	211.07	212.19	210.9	212.67	211.64	210.68	211.31	212.32	211.53	211.51	211.22	209.56	212.18	212.59	210.46	211.53	212.44	211.89	211.93	212.35	211.16	212.99	211.75	212.48	211.55	211.89	211.22	210.47	212.55	212.01	211.38	211.2	211.24	212.04	210.26	211.45
203.51	203.98	202.5	201.95	203.81	204.55	203.28	204.35	203.7	203.75	202.63	204.22	203.04	204.13	204.53	204.16	203.35	204.44	203.17	205.3	203.49	204.25	204.12	204.91	203.19	203.82	203.89	204.97	203.72	203.75	202.38	203.85	202.79	204.2	203.56	203.75	203.48	204.85	202.42	203.9	203.01	204.38	204.03	203.39	205.14	203.76	204.45	203.58	203.58	203.35
198.66	198.83	198.35	197.85	199.39	199	199.54	198.95	198.59	200	198.73	198.4	198.53	198.73	199.11	198.84	199.02	198.47	198.04	199.27	199.08	198.11	198.77	197.76	199.04	198.49	197.98	198.57	198.1	200.41	199.53	198.78	198.76	198.81	198.33	197.39	198.72	198.5	198.57	197.96	199.09	198.85	198.99	199.21	197.85	198.36	198.77	197.85	198.54	199.55
198.19	197.04	198.33	198.41	198.28	198.67	198.49	198.3	197.95	197.6	197.18	197.83	197.37	198.28	197.6	198.78	197.68	197.66	197.32	197.58	197.71	198.8	198.05	196.84	197.66	199.25	197.5	198.79	197.39	198.45	197.24	199.95	198.18	198.46	198.66	199.17	198.04	198.35	197.82	198.13	197.98	197.51	198.5	198.09	199.53	198.21	198.6	198.58	199.7	198.15
217.75	217.73	218.08	218.37	217.77	218.25	218.46	218.64	217.33	217.46	217.4	217.4	218.77	217.72	217.81	218.29	218.37	216.95	218.06	219.2	217.42	216.66	217.22	217.76	218.16	217.54	218.47	216.87	217.62	217.63	217.79	218.51	218.56	217.23	217.62	217.5	218.75	217.61	216.81	216.91	217.86	217.81	216.94	217.69	218.45	218.14	216.49	218.82	216.61	217.6
218.1	218.36	218.68	217.12	218.94	217.91	218.69	219.81	216.7	218.15	216.67	217.94	216.3	218.9	217.5	217.67	216.4	217.6	217.4	218.26	218.3	217.21	217.75	217.69	217.67	217.83	218.18	218.05	217.57	216.92	219.69	218.22	217.84	218.55	217.19	217.27	217.39	217.87	217.55	217.48	218.94	218.68	218.14	217.71	218.31	216.87	217.54	218.56	217.38	218.42
208.46	207.58	207.74	207.54	208.8	209.54	209.44	207.94	208.56	207.53	208.28	210.01	208.25	209.25	208.98	209.27	208.14	207.68	209.25	208.06	207.42	207.37	209.43	208.43	208.31	209.24	209.8	208.89	207.34	208.57	207.51	208.92	209.8	208.07	208.58	208.29	207.88	209.52	208.46	208.76	208.4	208.26	207.94	208.15	208.37	208.6	209.39	209.38	208.78	208.97
204.45	205.83	204.65	204.85	203.98	204.67	205.54	205.58	204.84	205.19	205.17	204.37	205.65	204.1	205.01	204.6	204.99	204.57	204.52	205.11	206.29	205.02	204.86	205.55	205.25	203.29	204.37	205.18	206.36	204.58	204.09	205.3	204.23	204.71	204.94	205.57	205.4	204.66	203.88	203.25	204.03	204.85	205.76	204.74	205.69	205.04	205.17	204.02	204.49	205.25
211.85	212.79	211.82	211.81	211.43	211.55	211.93	213.22	212.28	211.14	212.07	210.75	211.8	211.34	212.25	211.95	212.41	212.04	212.65	212.16	211.63	212.4	211.64	212.42	212.59	211.99	211.75	211.26	211.91	210.96	211.48	212.71	211.16	211.95	211.27	211.71	213.47	211.42	210.57	210.49	212.04	210.41	211.23	211.73	212.25	210.78	212.93	212.4	212.32	213.54
203.08	203.36	204.2	203.74	204.03	203.55	204.07	203.88	204.17	203.76	203.25	203.05	203.81	203.47	203.39	203.39	203.44	202.38	204.67	203.42	203.35	203.26	203.9	203.64	203.68	204.74	203.78	204.18	202.87	203.53	202.19	203.02	204.46	203.36	202.55	204.19	204.55	202.63	203.81	203	203.47	203.19	202.77	202.96	203.78	203.63	203.19	204.19	203.04	203.36
208.38	208.81	207.83	206.78	209.07	207.62	209.2	208.71	208.77	209.17	207.89	209.01	208.99	209.06	208.58	208.36	210.14	208.46	207.71	207.47	207.65	209.37	207.41	207.85	209.61	209.49	208.59	208.51	208.9	209.65	209.53	208.89	208.58	208.53	208.85	208.46	208.4	208.61	208.42	208.31	208.05	208.84	209.51	208.14	209.1	208.8	208.48	208.38	208.35	209.34
206.12	204.34	206.93	206.29	205.79	207.09	207.2	206.71	206.44	207.25	206.77	205.44	206.02	205.8	206.61	206.41	206.5	206.16	207.28	205.87	205.66	206.12	206.37	205.98	205.79	206.66	206.32	206.68	207.12	206.96	206.44	207.22	206.74	206.18	206.18	207.08	205.81	207.39	206.47	206.15	205.24	207.64	207.25	206.55	206.46	205.65	207.39	207.36	206.03	207.05
217.36	216.39	217.69	217.09	217.13	217.19	216.93	216.44	216.9	217.18	217.42	217.49	217.29	216.18	216.64	216.49	216.93	217.19	216.46	215.8	215.61	217.44	216.38	217.67	217.47	217.81	217.63	217.62	218.35	216.93	216.76	216.73	216.72	217.16	217.13	217.69	217.51	216.24	218.08	217.26	216.9	217.93	217.71	216.26	216.59	216.06	216.88	216.02	217.52	216.39
210.63	211.45	210.33	211.18	211.78	211.83	210.67	211.69	211.98	211.48	211.54	211.19	210.62	211.94	211.01	211.51	212.76	210.86	210.78	211.47	212.22	211.54	210.61	211.12	211.48	211.25	211.83	211.14	211.67	212.52	212.14	210.58	211.84	210.9	212.59	211.02	212.52	211.25	210.43	212.46	211.73	212.02	212.2	210.86	211.68	211.63	210.44	211.65	211.41	211.62
208.05	207.74	207.46	207.8	208.1	207.74	208.12	207.16	207.08	206.9	208.14	207.55	208.53	207.03	208.18	208.66	207.63	207.71	207.75	207.19	206.77	207.67	208.16	206.7	207.33	208.25	207.61	206.72	207.41	207.97	207.75	207.64	207.25	206.84	207.8	207.65	208.37	208.15	207.6	208.15	207.85	207.56	208.66	208.32	206.92	208.45	207.56	208.12	208.37	207.69
198.95	198.75	199.16	199.46	199.58	198.88	199.88	199.71	200.23	199.92	198.27	199.97	201.6	199.79	199.46	199	199.78	199.34	199.01	199.94	199.67	199.07	199.02	199.52	199.19	199.3	199.45	198.38	198.59	199.9	199.65	200.06	199.38	199.45	198.89	199.1	198.95	199.53	199.18	199.27	199.82	199.78	199.92	199.44	198.91	198.71	199.32	198.53	198.98	198.89
203.81	203.69	204.16	203.02	203.49	203.09	204.19	203.36	204.05	203.78	203.97	203.39	204.64	202.94	203.35	204.87	203.83	203.97	203.91	204.57	203.89	204.48	203.43	202.79	203.58	204.39	203.72	203.66	202.94	203.61	203.18	203.73	204.66	204.39	203.21	203.17	204.11	203.35	204.21	204.9	204.05	203.96	204.85	203.78	204.92	204.86	204.55	203.27	203.97	203.93
214.5	212.72	214.35	213.37	213.21	213.89	213.24	214.28	213.19	213.76	213.3	213.25	213.33	212.94	214.08	213.08	213.88	213.09	213.44	212.4	213.71	213.9	213.78	214.14	213.3	213.09	213.99	213.67	213.08	215.01	213.66	213.94	214.38	214.35	212.84	213.69	215.25	214.51	213.25	214.08	212.73	214.16	213.06	213.17	214.71	214.24	213.57	213.91	213.4	214.73
207.24	208.21	207.03	208.45	206.66	208.13	207.53	209.03	207.49	208.24	206.93	208.05	208.9	208.52	207.84	207.6	208.07	208.98	209.15	208.67	207.38	207.55	208.98	207.19	208.96	208.47	208.71	207.64	207.08	207.19	208.05	207.37	207.48	207.68	207.15	208.37	208.27	206.13	208.3	207.7	207.52	207.34	207.53	206.96	207.48	206.53	207.35	208.6	207.33	206.69
206.49	207.37	207.42	207.35	207.86	207.63	207.87	206.83	206.61	206.73	208.05	207.88	207.75	207.37	207.81	206.78	207.81	207.35	208.54	206.53	208.09	207.38	207.99	207.59	207.14	207.35	207.87	207.87	208.8	207.04	207.47	207.07	208.57	207.86	207.69	207.63	208.25	207.75	207.84	206.96	207.68	208.43	206.55	209.48	207.29	207.56	206.93	207.73	206.56	208.11
202.2	203.39	202.74	202.45	203.25	201.55	202.43	202.75	202.7	201.96	202.57	202.56	202.53	201.18	202.04	203.3	202.57	200.77	201.28	202.17	203.08	202.95	202.41	202.73	201.67	203.06	204.15	202.24	202.04	202.31	202.06	202.22	201.15	202.23	202.4	202.24	201.53	202.47	200.52	202.81	201.69	203.02	202.42	201.91	202.64	202.89	201.87	202.16	203.82	203.37
207.95	208.55	208.31	209.55	207.8	207.97	207.63	208.18	207.5	208.03	207.36	207.34	207.32	208.08	207.8	207.43	207.6	208.3	209.33	208.56	209.04	208.3	208	208.66	208.55	208.4	209.57	207.95	208.6	208.71	208.5	208.3	208.52	208.6	208.69	208.75	208.64	207.94	207.88	209.24	208.71	209.44	207.59	206.98	209.07	208.4	208.29	209.43	207.94	207.59
203.28	201.84	201.8	202.67	202.15	202.76	201.73	202.18	202.48	202.46	201.68	202.43	202.28	202.14	202.64	202.64	203.81	202.47	202.56	201.48	201.74	202.76	201.65	203.32	203.05	201.54	202.87	202.95	202.69	203.65	201.79	202.14	203.97	202.2	203.37	202.81	202.22	202.65	202.46	202.42	202.26	202.61	203.37	202.48	202.69	203.26	202.51	201.89	202.45	202.66
205.54	206.42	207.49	206.28	205.83	206.58	207.16	204.66	207.11	206.85	208.1	207.56	206.16	205.38	205.78	206.02	205.67	206.57	206.32	206.6	206.5	206.4	207.55	206.24	207.14	207.42	206.38	206.74	206.87	207.03	207.71	206.97	206.97	206.44	205.47	204.93	205.85	205.12	205.14	205.18	207.32	205.93	207.14	207.29	206.48	206.29	205.22	208.15	205.6	205.61
197.35	198.97	197.27	196.8	198.34	198.2	197.79	197.57	197.9	197.96	199.26	198.1	198.01	198.29	197.58	198.19	196.69	196.73	197.37	197.12	197.75	198.49	198.06	198.54	197.84	197.47	197.27	199.01	197.09	199.61	198.64	197.11	198.09	196.89	198.32	198.33	197.16	197.99	198.75	197.39	198.53	198.27	198.82	197.87	197.76	198.04	197.91	198.63	198.11	197.77
198.98	198.68	198.49	198.28	198.67	198.92	197.49	198	198.55	199.06	198.81	197.99	198.31	198.54	199.03	198.68	198.49	199.99	197.53	198.28	198.64	198.61	199.42	198.46	197.76	197.25	197.96	198.91	198.01	197.99	199	199.62	198.75	198.56	198.49	198.52	199.63	199.55	198.35	198.37	199.3	198.13	198.74	198.12	198.41	198.48	197.9	198.58	198.26	198.4
203.84	203.41	202.91	203.26	204.85	204.27	204.17	202.15	203.13	204.76	204.49	203.95	204.49	204.34	204.17	203.89	202.9	203.75	204.32	204.38	203.55	204.65	203.82	201.89	203.34	203.99	202.86	203.42	203.4	202.37	204.02	204.17	204.42	202.83	203.84	204.17	203.82	203.55	203.05	203.55	203.67	203.43	204.1	203.6	204.11	203.56	204.72	202.97	204.15	203.18
201.35	199.95	199.88	199.97	200.13	200.35	199.52	200.96	199.97	200.29	200.51	201.24	200.11	199.26	200.47	200.51	201.81	200.53	200.21	200.18	200.87	200.26	200.41	200.01	201	200.58	200.04	199.56	200.64	199.53	199.96	200.72	200.6	200.07	200.24	199.46	199.98	199.86	200.07	199.98	199.7	199.95	199.72	200.34	199.71	199.94	200.32	200.83	198.79	199.48
208.14	207.77	208.16	207.69	206.97	207.45	207.48	206.98	208.23	209	206.96	207.21	206.85	207.75	207.96	207.53	206.98	207.32	208.17	208.21	206.88	207.67	207.18	207.78	208.18	206.85	207.38	208.64	208.11	207.44	206.84	207.71	208.17	207.59	208.67	208.04	207.15	206.83	208.13	207.26	207.13	208.86	206.89	206.06	207.32	207.23	208.03	207.92	208.04	207.31
204.23	202.96	203.27	204.05	204	203.38	204.84	204.19	202.45	203.56	203.89	205.06	204.58	203.79	205.21	203.98	203.41	203.69	204.21	202.89	204.68	203.88	204.02	204.83	203.89	203.52	204.04	204.56	203.8	203.6	202.75	203.81	203.22	204.51	204.71	204.24	203.83	204.71	204.35	203.8	204.42	205.15	202.97	203.95	203.21	204.21	203.76	203.9	204.1	205.05
209.12	208.81	208.79	208.67	209.75	209.46	209.45	209.16	209.28	209.49	210.33	210.44	209.56	209.18	210.11	208.86	210.05	209.78	209.35	208.48	209.26	209.25	209.08	209.28	209.53	208.68	209.5	209.23	209.25	209.52	209.48	210.34	209.56	210.91	208.55	209.38	209.55	209.01	209.39	208.63	208.62	208.43	209.19	209.51	210.32	209.82	209.67	209.41	209.21	210.74
218.1	218.05	217.57	217.61	216.92	217.06	218.66	217.17	217.44	217.86	217.37	218.69	217.56	217.31	217.96	217.61	217.92	217.85	217.29	218.42	217.62	218.45	217.11	217.81	217.5	218.33	217.81	218.68	218.08	216.76	217.94	217.14	217.02	216.46	217.37	217.31	217.62	217.94	217.33	218.05	217.79	217.98	217.73	217.57	217.71	217.88	218.89	217.79	216.92	218.32
200.27	199.62	199.29	200.56	200.28	200.32	198.9	199.82	201.03	200.48	199.72	200.16	201.18	200.38	200.32	200.4	200.2	200.59	200.35	199.94	199.54	200.32	200.29	200.54	200.52	200.09	200.32	200.82	200.36	200.77	200.52	200.82	201.02	200.06	199.68	199.87	201	201.44	200.48	200.74	199.39	199.86	201.18	200.16	200.11	200.15	200.08	201.19	199.82	201.06
208.55	209.2	208.79	208.65	208.42	207.72	209.03	209.44	208.19	209.19	209.52	208.53	208.69	208.61	208.44	209.08	208.74	208.77	208.67	208.25	207.43	209.09	207.65	208.3	209.76	207.69	208.25	207.57	208.67	208.22	209.06	209.12	209.09	208.57	208.68	208.84	208.22	208.29	208.69	208.84	210.39	208.58	209.57	209.77	208.65	207.96	209.24	208.92	207.31	208.21
202.05	203.47	201.96	202.06	202.18	203.01	202.15	201.29	202.74	202.03	201.73	202.59	203.32	200.99	201.98	200.85	202.52	202.05	201.68	203.33	201.85	201.74	201.17	203.05	202.24	203.09	202.13	201.73	202.03	201.68	202.46	202.67	201.73	202.85	202.07	202.57	202.85	202.51	202.28	201.51	202.05	202.34	202.32	201.98	202.68	201.48	202.37	203.94	203.58	201.51
217.71	218.1	217.14	217.11	218.06	217.34	216.64	216.05	216.95	216.06	216.76	216.97	218.23	216.27	216.4	217.53	217.73	217.22	216.92	216.38	216.55	216.27	216.96	217.17	215.72	217.87	216.89	216.5	217.59	216.77	217.06	216.97	216.58	217.05	217.14	216.9	218.41	217.97	216.42	216.95	217.13	217.34	217.01	216.5	216.63	217.01	217.54	217.14	218.24	217.05
202.47	202.68	202.24	202.22	202.66	203.07	201.52	202.79	203.19	203.84	202.35	202.54	202.78	202.87	203.5	202.93	203.68	202.51	202.41	201.97	201.94	203.16	203.62	202.17	202.99	202.28	203.21	202.63	202.27	202.66	202.55	201.88	202.03	202.77	203.48	201.87	201.96	202.83	203.3	202.64	202.67	202.49	203.12	202.52	203.58	201.67	202.09	202	202.25	202.91
211.05	211.51	211.31	211.99	212.61	211.46	211.72	212.6	212.04	211.78	213.18	211.54	211.13	211.98	210.59	212.42	210.58	211.53	211.32	211.87	211.15	211.95	212.65	210.82	212.36	211.98	210.98	211.61	212.27	211.92	211.74	213.15	211.32	210.39	211.96	213.09	211.23	211.42	211.2	210.79	212.08	211.06	211.92	210.28	211.08	211.28	212.12	211.83	212.66	211.76
217	216.67	215.6	217	216.99	216.55	217.32	215.96	216.93	216.56	216.94	216.9	217	216.77	215.94	217.06	216.95	216.48	217.45	217.93	217.73	217.19	216.72	215.99	217.39	216.42	217.12	217.15	216.24	217.76	217.8	218	217.1	216.42	217.22	216.41	217.45	216.65	216.78	216.93	217.15	217.11	217.7	216.9	216.8	216.69	216.45	217.3	217.3	218.55
203	202.21	203.32	202.18	202.98	202.41	201.96	202.9	202.47	202.59	203.08	202.15	203.86	203.1	202.13	201.64	201.38	203.03	201.65	202.2	202.51	202.94	203.37	203.82	203.13	202.48	201.63	202.02	202.25	202.01	202.48	202.41	201.37	202.29	202.51	202.64	203.95	202.09	201.44	203.25	203.03	202.09	201.94	202.2	202.84	202.33	203.19	201.98	202.6	203.97
217.65	218.61	215.97	217.97	217.29	217.08	218.53	218.96	217.42	217.24	216.97	218.22	218.04	217.34	217.34	217.17	217.6	218.35	217.39	217.93	217.55	217.76	217.88	218.52	216.59	217.53	217.66	217.4	217.37	217.19	218.7	218.78	217.03	219.47	217.67	217.94	217.86	217.19	218.72	217.93	217.1	217.34	217.52	216.36	216.55	216.47	218.85	218	218.04	217.82
209.44	209.26	209.53	209.92	210.1	209.66	210.01	209.26	209.09	209.41	209.44	208.54	209.3	209.62	209.51	210.03	209.71	209.41	210.35	209.13	209.93	209.2	210.57	209.42	209.1	209.98	210.33	209.49	210.01	209.24	210.39	209.56	209.93	210.25	209.76	208.16	207.98	208.4	208.7	208.58	208.86	208.78	209.19	208.93	210.74	209.72	208.87	208.91	207.97	208.65
205.86	205.93	206.64	206.92	206.94	205.06	205.81	206.78	207.06	206.72	205.6	207.24	207.19	206.37	206.75	207.61	205.91	206.67	205.32	207.09	206.71	205.85	207.18	206.43	207.27	207.27	207.03	206.08	205.1	206.49	206.23	206.89	207.1	206.12	206.53	205.23	206.24	206.84	206.38	206.38	204.88	206.62	207.21	207.24	205.36	206.76	205.96	207.14	205.46	206.67
203.84	202.97	203.31	202.32	203.73	203.02	203.22	202.03	202.18	203.95	203.17	204.18	202.97	204.12	203.25	202.78	202.72	202.62	202.33	203.07	203.98	203.25	203.79	203.8	202.9	203.12	203.02	202.56	202.55	203.23	203.3	203.1	203.69	201.99	203.91	203.34	202.63	203.67	203.14	202.6	203.42	203.69	202.9	204.28	203.25	203.82	203.52	203.4	202.97	203.77
212	211.17	210.9	210.87	211.19	212.29	212.17	211.81	211.46	211.52	210.82	212.17	212.6	212.55	211.37	211.4	211.86	210.88	212.36	211.97	211.9	211.07	211.69	211.54	211.2	212.19	210.62	210.48	212.12	211.38	211.59	211.15	211.8	211.67	210.71	210.62	211.65	211.39	213	211.25	212.65	212.33	211.12	211.01	211.86	212.75	211.81	211.97	212.53	212.34
207.27	207.21	207.25	208.39	208.8	207.96	207.89	207.21	208.09	209.17	207.08	207.03	207.7	207.82	208.53	208.14	207.46	207.85	206.99	208.58	207.92	208.19	206.92	208.31	208.37	207.68	207.09	208.04	208.01	207.66	207.28	206.52	207.62	208.15	208.11	208.28	206.56	206.69	206.96	207.94	206.92	207.34	207.66	207.43	207.55	208.1	205.78	207.77	207.82	208.95
203.95	203.92	204.02	202.13	203.67	203.3	203.62	202.94	203.58	203.46	203.28	203.5	203.34	203.81	203.1	202.91	202.98	203.13	204.18	204.03	203.14	203.17	204.73	203.75	202.84	204.01	204.09	204.73	203.79	204.07	204.3	203.81	202.65	203.79	203.37	203.5	203.62	202.95	204.42	203.51	202.91	203.31	203.94	203.06	203.34	203.91	203.78	202.83	203.66	203.11
208.12	207.73	207.02	207.4	208.19	208.56	207.84	208.73	208.25	208.47	205.41	209.16	207.62	207.24	207.97	209.34	208.21	209.42	208.11	207.24	207.59	209.61	208.74	208.99	208.46	207.61	208.28	207.63	208.27	208.06	208.2	207.62	207.57	208.58	208.72	208.82	209.43	207.41	208.58	208.69	208.77	208.32	208.24	209.1	208.64	210.09	209.16	207.73	207.83	207.77
204.3	204.71	204.79	204.09	203.48	204.37	203.73	203.54	203.34	202.8	203.12	203.87	203.74	203.05	203	204.34	203.66	204.01	203.51	203.96	203.69	204.46	203.83	203.95	203.29	202.45	203.66	203.46	204.88	203.93	204.73	203.93	203.63	203.64	203.4	202.47	203.65	204.52	202.98	202.23	205.01	204.84	203.75	202.47	203.28	204.32	203.92	204.58	204.28	203.55
207.74	208.71	207.26	207.33	206.94	208.08	208.21	207.79	207.61	207.37	207.84	209.03	207.02	207.62	208.13	207.26	206.73	207.36	207.63	207.82	207.54	207.57	207.39	207.62	207.58	207	207.2	208.01	208.4	208.08	209.14	207.29	207.87	208.23	207.74	206.51	207.79	209.04	206.88	208.84	208.31	208.89	208.43	207.78	207.64	207.96	208.05	206.99	207.47	209.27
203.32	204.15	203.27	203.13	205.29	203.98	203.63	204.45	202.75	205.19	204.42	202.89	203.1	204.35	203.46	203.12	203.82	203.27	204.3	204.99	204.14	204.17	204.73	203.94	204	202.76	203.27	203.13	205.19	204.02	203.82	203.93	204.43	204.17	203.98	203.37	204.3	203.58	203.65	203.42	203.39	203.69	203.17	203.94	203.52	203.24	205.03	204.02	203.76	203.86
199.58	199.1	199.25	199.66	198.91	199.05	199.13	199.72	200.03	199.78	200.03	200.14	199.5	199.66	199.81	197.83	198.68	199.63	199.55	199.39	199.92	198.94	199.13	199.6	199.18	198.83	199.82	198.19	199.19	200.55	199.29	199.37	199.29	199.1	200.48	198.72	200.5	198.53	198.99	200.63	199.71	199.95	199.76	198.59	198.62	199.11	199.09	199.13	198.28	199.72
204.25	202.6	203.07	203.01	202.87	202.89	202.67	203.82	203.07	203.95	203.74	202.06	202.36	203.44	203.15	202.72	204.37	202.58	203.66	204.45	203.22	203.23	203.11	202.98	202.04	202.92	203.54	202.54	202.27	203.6	203.51	203.19	203.43	203.43	203.25	203.08	202.3	202.24	202.84	202.79	203.15	203.23	202.52	204.1	203.27	203.21	203.28	203.08	202.43	204.77
201.91	203.94	203.48	202.14	204.19	203.8	203.36	203.28	203.9	202.48	203.58	203.92	203.37	204.06	203.33	202.41	203.58	203.62	203.12	203.81	204	203.5	203.31	203.26	203.38	203.41	202.98	204.09	203.5	203.1	202.48	203.53	203.67	202.43	202.48	203.02	202.61	203.65	203.74	202.08	203.08	203.59	202.51	202.61	203.18	204.36	202.98	203.4	203.47	202.54
215.74	216.88	217.93	216.58	217.24	216.16	216.67	216.04	215.67	215.77	217.33	216.81	217.29	216.63	216.73	217.38	218.03	216.37	215.94	217.52	216.91	218.04	216.29	217	216.88	216.99	217.5	217.43	216.37	217.5	216.79	216.9	216.65	217.63	217.46	216.58	217.69	216.23	216.84	217.63	217.32	217.63	217.04	218.17	216.71	217.59	216.71	216.95	217.23	217.14
200.07	199.69	199.1	199.06	199.12	200.1	198.73	199.69	199.9	200.44	199.6	199.94	200.36	199.18	200.22	199.23	199.69	199.53	199.8	199.66	199.54	199.29	199.37	199.53	199.66	198.51	199.44	199.49	198.78	199.43	199.28	199.3	199.82	200.14	200.42	198.77	200.26	200.24	199.93	200.1	199.79	200.83	199.27	199.41	198.35	198.96	199.36	199.97	200.1	199.17
209.48	209.43	209.73	208.46	208.51	209.3	209.71	209.56	210.03	209.2	210.47	209	209.87	209.82	210.16	210.09	210.21	209.03	208.68	210.94	209.19	209.64	210.15	210.36	210.19	209.86	209.65	209.88	210.05	208.48	208.32	209.95	208.81	209	209.05	210.01	209.66	209.68	209.3	208.47	210.06	209.98	209.45	208.79	209.27	210.03	209.78	209.19	208.93	209.25
204.04	203.94	204.05	204	204.08	203.92	204.78	204.35	204.41	202.4	204.11	204.1	204.27	203.1	204.86	204.17	203.82	203.48	204.17	203.82	204.39	203.37	204.04	203.69	204.08	203.63	202.79	203.87	203.77	202.91	204.2	203.43	204.61	203.7	204.17	202.61	202.87	204.08	202.58	203.54	203.49	203.22	203.44	202.98	204.64	204.28	203.77	203.08	203.23	203.93
213.75	213.14	212.85	212.84	213.91	211.97	212.95	212.66	211.82	212.25	212.6	213.53	213.33	213.82	212.97	212.57	213.77	212.4	212.5	213.44	211.91	212.82	211.23	212.22	213.71	211.45	214.28	213.46	213.24	212.32	212.48	212.39	214.55	213.54	212.78	213.22	212.23	211.91	213.45	212.75	212.38	212.32	212.54	213.31	213.31	212.48	213.2	212.53	212.9	213.35
207.74	208.2	208.37	207.81	207.6	207.63	208.57	208.73	208.99	209.22	208.31	208.77	209.06	208.45	209.75	207.52	208.6	208.97	207.95	207.66	208.8	208.92	207.24	209.27	208.75	207.56	208.41	208.5	208.62	208.06	207.59	208.78	208.44	208.35	209.29	209.55	208.78	206.99	208.46	208.04	209.61	207.51	209.07	208.44	208.57	207.63	208.56	209.04	208.34	208.56
198.13	198.64	198.92	198.39	198.29	198.11	197.24	197.99	197.35	199.1	197.53	196.86	197.69	198.27	198.2	197.85	197.96	197.31	197.82	197.9	197.98	197.8	198.59	198.92	197.7	197.69	198.03	197.26	197.6	197.94	197.54	198.43	197.43	197.69	197.96	199.37	198.26	198.29	197.32	198.49	197.66	197.32	198.38	198.27	198.05	198.67	198.98	199.02	198.41	198.27
208.74	208.44	209.26	208.41	208.73	209.06	209.04	207.27	208.79	208.92	208.73	207.73	208.26	207.76	208.83	208.1	208.79	209.16	208.39	208.32	208.44	209	208.52	208.56	207.32	209.64	208.83	208.83	208.34	206.9	208.97	209.15	209.13	208.04	207.38	208.21	209.06	208.35	208.66	208.92	207.87	208.47	209.16	208.35	208.92	208.08	209.59	208.76	208.8	208.64
209.06	209.96	209.2	209.39	209.04	210.38	208.68	209.73	209.73	209.3	209.2	208.98	209.54	209.96	209.22	209.75	210.02	210.91	209.93	208.7	208.24	209.28	208.46	209.87	209.93	210.02	209	209.8	209.63	209.77	210.18	209.25	210.24	209.39	209.35	209.34	208.55	209.37	208.6	209.55	210.84	208.62	209.32	208.95	208.54	209.73	210.18	209.59	209.72	209.23
200.23	199.44	199.83	199.48	199.6	200.3	200.91	200.19	199.27	199.44	199.93	200.62	202.13	201.56	199.24	200.69	201.32	201.84	200.4	200.09	199.5	200.48	199.37	199.81	199.9	200.75	201.33	201.34	199.53	201.67	200.26	199.95	201.17	199.49	199.65	200.64	200.82	200.17	200.21	200.45	200.26	201.48	201.39	201.89	199.84	200.51	200.47	199.92	200.57	199.68
208.23	208.9	208.65	209.14	208.06	208.05	209.3	208.99	209.26	208.24	209.06	209.82	208.23	208.41	208.28	209.63	209.63	209.09	207.96	208.88	208.32	207.43	208.56	208.65	209.22	208.83	208.87	208.94	209.35	209.15	208.73	208.94	207.82	207.82	208.84	209.04	207.57	209.09	209.09	208.4	208.58	209.12	209.16	208.11	210.27	208.66	209	207.18	208.98	209.1
207.82	208.18	207.24	208.61	208.36	208.1	209.51	207.67	208.13	208.42	210.26	208.94	208.89	209.25	209.78	207.21	207.95	208.04	209.48	208.65	208.58	208.01	209.05	208.95	207.67	207.99	208.64	208.91	208.81	208.38	209.35	208.26	209.5	207.63	208.76	208.66	208.31	208.6	209.59	208.21	209.13	208.7	209.09	208.48	208.34	208.61	209.72	208.31	208.17	209.76
216.04	215.4	216.43	217.32	216.53	216.66	216.75	217.63	217.23	216.15	217.36	216.15	216.75	216.01	217.35	215.43	217.77	215.77	217.74	216.25	217.51	217.72	217.03	216.68	216.82	216.86	216.68	215.91	216.93	216.07	216.22	217.58	217.15	216.29	217.39	217.72	216.89	216.47	216.81	216.88	216.24	218.04	216.75	216.49	217.77	218.31	217.22	217.02	217.25	217.3
208.56	208.42	207.93	208.95	209.29	207.79	209.52	207.65	207.68	208.22	208.55	208.54	208.12	209.05	208.82	207.91	208.09	209.2	209.12	208.48	209.29	208.52	208.69	209.97	208.24	209.08	208.06	207.89	208.84	208.71	208.5	207.53	208.32	208.91	208.06	209.02	208.76	207.64	210.01	208.44	207.74	208	209.14	208.89	209.07	208.34	208.37	209.12	208.82	208.3
205.87	207.1	206.84	206.45	205.79	205.13	205.28	206.12	205.82	207.07	206.3	206.16	206.04	207.08	206.41	206.08	205.63	206.84	205.15	205.53	205.17	206.22	206.78	206.93	205.83	206.59	206.82	205.73	207.23	206.34	206.44	206.73	206.74	206.21	206.15	206.02	207.59	206.97	207.71	206.44	206.41	205.16	207.43	205.8	207.19	206.77	205.63	206.54	206.92	207.51
207.89	207.58	208.59	207.97	207.99	206.82	207.31	208.08	207.74	207.94	208.58	206.6	208.07	206.83	207.25	207.75	207.2	208.18	207.62	206.75	208.21	207.62	208.68	208.66	208.08	209.19	207.82	207.73	207.76	209.61	208.97	207.16	207.13	208.6	207.21	207.6	208.15	208.14	207.42	207.45	208.38	208.2	207.19	207.24	207.75	208.49	207.83	207.32	208.31	207.87
217	216.14	217	215.78	217.53	216.31	217.17	217.51	217.79	216.87	216.76	218.02	217.19	218.03	217.15	217.65	217.58	217.53	216.56	216.95	216.44	216.22	217.03	216.9	216.59	215.63	216.75	216.43	215.66	216.14	217.29	217.35	216.4	217.44	217.15	217.24	217.21	215.94	215.95	217.06	217.58	217.12	216.57	216.56	217.54	217.22	216.98	217.65	217.87	217.05
203.55	203.46	204.36	204.6	204	203.42	204.05	204.09	204.35	204.91	204.61	204.12	204.82	204.04	203.53	203.34	203.89	203.45	202.99	202.69	204.96	204.53	204.08	203.9	204.23	204.47	204.18	202.02	203.32	203.4	204.11	203.67	204.53	204.67	203.49	204.38	202.93	204.56	204.83	204.2	203.18	205.33	204.95	203.21	204.15	204.73	204.08	204.76	202.83	203.4
204.61	205.67	204.48	204.11	204.65	203.7	205.94	203.67	204.03	204.74	204.99	205.53	205.01	206.58	204.43	203.95	204.77	204.74	205.13	205.38	203.92	206.18	204.26	205.3	205.25	204.78	204.29	205.18	205.84	205.14	204.51	205.08	204.87	204.85	204.97	203.82	203.79	206.5	205.41	205.37	204.74	204.92	203.73	204.73	205.41	204.5	204.96	206.02	204.5	204.7
201.4	202.33	201.68	202.52	202.87	201.7	202.72	202.92	201.67	202.06	203.26	201.79	202.43	203.26	203.01	201.5	203.97	201.63	203.55	202.55	202.72	202.81	202.19	202.39	202.26	202.51	203.48	201.87	202.73	202.27	202	201.92	201.97	201.38	202.31	202.43	203.08	202.43	203.66	202.07	202.35	202.1	202.43	202.89	202.55	203.06	203.05	201.14	200.97	203.19
213.23	212.66	212.17	212.49	213.67	212.29	212.68	212.48	213.17	212.43	212.6	213.02	212.69	212.94	212.41	213.55	213.19	213.37	213.34	213.01	212.47	213.66	213.14	212.68	213.58	214.06	213.64	212.13	212.82	212.79	213.19	214.65	213.02	212.61	212.98	214.04	212.95	213.77	213.84	213.5	212.83	212.77	213.58	213.57	213.15	212.57	213.98	212.62	213.43	212.93
212.71	213.69	212.17	212.14	212.95	212.43	212.21	212.53	212.22	213.06	212.84	211.31	212.39	211.97	211.83	212.93	212.57	212.35	212.49	213.09	213.19	212.76	212.32	211.85	212.99	213.02	212.25	211.76	212.66	213.22	211.54	212.2	212.02	212.01	211.83	211.55	213.22	211.33	211.91	212.58	212.13	212.84	212.21	211.43	212.48	211.27	211.22	212.56	212.19	212.54
211.6	212.12	211.31	211.73	210.8	211.1	211.68	211.24	210.73	211.35	211.79	211.17	211.24	213.08	212.14	211.73	211.96	210.73	212.18	212.06	211.87	211	211.15	211.24	211.25	212.32	209.81	211.24	211.41	210.82	211.66	210.4	212.72	211.61	211.19	211.73	213.4	211.52	211.83	211.69	211.95	211.65	213.27	212.58	211.51	211.32	211.41	212.16	212.5	211.46
203.68	204.67	204.04	203.52	204.17	203.81	203.63	203.28	203.37	203.61	202.88	202.74	204.62	204.95	204.7	204.21	204.11	204.47	204.84	204.08	203.31	204.07	203.87	204.46	205.39	203.32	205.11	204.29	204.56	203.45	205.19	203.71	204.15	203.84	204.67	203.82	203.66	204.38	203.75	203.4	203.23	203.74	203.97	204.61	203.98	203.93	203.97	204.04	203.91	203.65
205.5	204.35	205.77	204.75	204.61	203.87	203.81	203.53	204.96	203.82	204.37	205.36	205.74	205.2	204.43	204.51	205.35	204.2	204.78	204.53	204.56	204.86	204.63	204.87	205.36	205.01	206.1	204.85	204.54	204.78	204.6	204.47	204.46	205.37	205.03	205.05	203.81	204.47	204.94	204.96	204.89	203.54	203.27	204.58	205.45	206.19	204.96	204.6	205.43	204.45
217.91	216.24	217.52	216.39	216.51	216.57	216.18	217.19	218.02	217.52	216.25	217.8	217.65	217.4	216.64	217.14	217.37	216.97	216.93	216.18	217.78	216.45	216.47	216.71	217.12	217.11	216.14	216.34	216.45	217.13	216.25	217.2	217.27	215.79	217.61	216.78	216.16	217.39	217.51	215.83	216.91	216.53	216.85	217.8	216.86	216.23	217.39	217.05	216.64	216.96
200.27	200.8	201.39	199.27	201.83	200.21	199.5	199.99	200.31	200.86	200.33	201.13	201	201.35	201.7	199.81	201.67	200.26	200.6	200.88	199.4	200.56	201.16	200.56	200.63	200.16	200.48	200.78	201.2	199.41	200.65	200.65	200.75	199.78	199.54	200.39	199.33	200.42	200.95	201.5	200.05	200.04	199.91	200.42	201.16	200.77	200.32	200.63	200.56	201.09
208.55	209.04	208.28	209.16	207.73	209.91	209.83	208.22	208.19	208.69	208.52	210.03	208.83	208.01	208.49	208.27	208.4	207.93	208.73	208.04	209.25	208.32	208.93	209.56	207.75	210.26	208.89	209.37	208.79	208.89	208.61	208.06	208.71	208.99	209.56	209.49	208.85	209.05	209.25	208.24	209.05	208.47	208.73	209.87	208.69	207.33	208.01	208.74	208.47	207.84
202.16	203.32	202.79	202.05	202.23	201.72	202.47	201.67	202.42	203.51	202.71	202.67	201.82	202.23	202.3	202.09	202.72	201.82	202.04	202.98	202.63	203.34	204.08	201.67	202.91	201.43	203.02	202.12	201.78	203.58	202.62	201.75	201.86	203.31	202.14	202.39	202.42	201.65	203.5	202.08	201.78	202.72	202.1	202.47	202.81	200.95	201.89	201.94	202.75	201.99
205.35	203.34	204.33	205.94	205.31	204.91	205.09	205.31	203.5	204.45	205.54	204.7	204.99	204.78	204.01	205.68	204.74	205.38	205.69	203.36	204.41	204.72	205.17	205.13	205.82	205.4	204.29	204.37	204.41	204.18	203.85	204.41	205.09	203.37	205.04	204.89	205.67	205.11	205.36	203.09	205.68	205.62	205.02	203.72	205.42	204.01	205.54	203.79	205.32	205.06
211.64	211.41	211.66	212.39	211.16	213.06	212.47	212.15	211.86	210.45	211.34	211.58	211.16	212.49	211.33	212.61	211.7	211.92	212.1	210.66	211.83	211.23	212.21	211.25	212.62	212.04	212.53	211.54	210.83	212.19	211.59	211.76	212.64	210.94	211.26	211.34	210.98	212.04	211.98	211.62	211.82	211.62	212.72	212.52	213.02	210.77	211.22	210.68	212.29	212.33
204.23	204.87	204.19	204.93	204.43	203.54	203.53	203.67	204.09	203.44	204.09	203.92	204.3	204.62	204.67	204.37	204.6	203.98	203.77	205.06	203.36	203.98	204.4	203.73	204.25	204.81	204.2	203.59	203.98	204.14	204.02	203.78	204.26	203.04	202.72	204.04	203.43	202.58	204.44	204.92	205.11	203.06	203.85	204.62	203.08	204.35	203.62	202.66	203.34	205.23
207.32	207.72	207.73	207.93	207.74	207.5	207.76	208.41	207.58	207.76	206.97	206.4	208.08	206.47	207.2	207.36	207.31	208.01	207.08	206.34	208.66	207.72	207.94	207.33	207.03	207.83	208.22	207.28	207.56	207.26	207.09	208.71	208.53	207.1	208.38	206.83	207.12	209.15	207.36	207.23	208.28	207.99	205.83	207.31	207.84	208	206.74	207.51	208.05	207.73
209.04	207.72	208.42	207.72	207.18	208.28	207.59	207.09	207.98	208.96	207.5	208.66	207.9	208.12	209.13	207.71	206.71	208.61	207.62	207.39	206.64	208.61	207.81	206.88	207.39	207.72	207.72	207.03	208.7	207.68	207.92	208.66	208.25	208.2	207.93	208.53	207.12	208.42	207.18	207.25	208.75	208.18	207.17	207.58	207.05	208.02	207.71	206.38	207.54	207.94
211.43	211.44	212.18	212.01	210.91	213.04	212.65	210.83	211.11	211.73	211.22	211.62	211.12	210.45	212.32	212.69	212.49	212.94	211.42	211.65	211.18	211.82	211.88	213.26	211.19	211.42	212.19	212.57	211.27	211.33	212.12	211.48	211.43	212.9	211.88	212.59	212.26	212.21	212.2	210.85	212.11	212.33	213.04	211.92	212.02	211.72	210.9	211.89	212.13	211.24
215.98	216.8	217.71	217.31	217.18	217.94	217.88	217.26	217.87	216.85	216.66	217.35	217.88	217.27	217.8	217.44	217.83	216.44	217.27	216.95	216.86	216.79	216.79	216.43	216.84	216.97	217.51	217.31	215.9	217.52	218.42	217.46	217.37	216.24	217.81	217.17	216.46	216.76	216.23	216.27	217.46	218.2	216.75	216.01	216.93	218.04	216.84	216.51	216.27	217.26
205.1	204.58	204.68	203.14	205.08	204.11	205.31	204.02	204.4	205.09	203.88	205.4	204.79	205.02	204.05	204.33	205.45	203.52	205.17	204.37	203.51	205.37	205.46	205.45	204.03	204.96	203.55	204.74	204.4	205.4	204.23	204.98	204.48	204.56	204.84	204.21	204.91	203.66	205.05	205.77	204.98	203.41	204.82	203.68	204.46	205.04	204.86	204.14	204.08	204.22
195.06	195.7	195.84	196.35	194.64	194.13	195.2	194.53	195.59	195.31	195.33	194.6	195.76	195.2	194.75	195.99	195.19	194.66	197.08	196.17	194.13	194.61	194.93	195.29	194.85	195.28	195.84	195.2	195.36	195.09	195.26	195.08	195.09	194.26	194.79	195.4	195.22	194.56	194.58	195.39	195.44	194.7	196.08	194.53	195.95	195.24	194.87	194.91	194.55	195.74
204.36	204.17	204.92	205.43	204.7	204.77	205.59	205.09	204.62	205.64	205.3	204.09	204.42	205.78	204.4	205.86	205.71	204.81	204.25	204.55	204.89	205.12	205.41	206.6	205.83	204.89	203.87	204.2	203.51	205.13	204.31	205.15	203.74	204.98	203.6	205.09	205.47	203.55	205.04	205.14	204.55	204.2	204.8	205.04	203.52	204.88	204.37	204.49	204.29	205.15
209.27	209.01	207.83	208.47	208.21	208.28	208.35	208.04	207.87	207.55	208.37	208.91	207.67	208.56	208.82	208.61	208.26	209.86	208.94	207.23	209.28	207.47	207.39	209.4	208.7	209.09	208.02	208.62	208.25	209.12	207.43	207.92	209.12	208.47	209.14	208.6	208.5	207.93	208.44	209.72	208.42	209.05	209.53	207.78	208.79	208.41	208.36	208.99	208.43	209.28
209.35	208.42	208.82	208.26	210.76	209.44	209.23	207.9	207.93	209.43	208.93	208.34	208.65	208.07	208.23	207.8	208.16	207.86	209.21	208.48	208.89	209.33	208.54	208.65	208.77	207.95	208.71	208.04	207.81	209.12	207.57	208.55	208.04	208.78	208.26	208.43	208.8	208.8	209.21	209.95	209.71	208.67	207.88	208.53	209.16	208.51	207.01	208.41	209.34	208.42
206.02	205.75	203.25	203.53	204.09	203.7	204.53	203.76	203.66	205.02	203.51	203.19	203.64	203.1	202.66	203.25	203.11	203.08	203.89	202.57	204.91	202.72	203.93	203.17	203.36	202.37	203.6	203.82	203.92	202.75	203.5	204.39	203.35	203.59	204.25	204	203.87	204.95	202.94	204.48	203.71	203.83	203.95	204.91	203.45	203.52	203.84	202.95	204.06	203.48
212.68	211.05	212.49	213.14	211.92	213	212.91	213.24	212.49	213.89	213.07	214.06	213.89	213.48	212.36	212.72	211.92	213.78	212.68	213.73	213.83	213.56	213.3	212.92	213.24	214.65	214.3	212.99	213.11	212.1	213.13	212.88	213.38	213.47	213.3	212.21	212.56	212.68	214.25	212.2	212.06	213.2	212.83	212.96	213.27	213.05	213.55	212.28	213.34	212.47
212.22	212.42	212.37	212.2	210.39	211.75	211.61	212.03	211.45	212.06	210.74	212.2	211.57	211.55	211.93	211.53	211.32	210.38	211.84	211.15	210.55	212.27	211.38	211.52	212.68	212.41	211.98	210.35	212.08	211.49	211.3	211.23	211.56	211.72	210.85	210.65	210.8	212.84	212.62	212.32	211.85	210.55	212.64	211.7	211.41	212.08	211.41	211.42	213.17	211.35
209.05	207.61	208.5	209.42	208.53	208.63	208.62	209.08	208.19	208.72	208.06	208.96	208.13	209.4	208.31	208.57	208.74	209.23	209.51	208.38	208.1	208.65	209.26	208.59	208.39	207.42	208.59	209.15	208.93	208.19	209.2	208.71	207.84	208.8	207.86	207.77	209.16	208.48	209.75	208.78	209.61	208.42	207.73	209.52	207.73	209.01	208.9	207.38	208.5	209.17
207.21	207.47	205.39	206.06	206.26	205.5	205.93	207.75	206.13	206.93	206.59	205.05	206.9	207.25	206.42	206.92	206.29	206.37	206.3	205.41	206.65	205	205.97	206.49	206.45	206.29	206.61	206.83	206.73	206.11	206.14	206.31	206.26	206.74	206.54	206.2	206.73	208.35	206.41	206.19	206.04	206.74	207.01	206.63	207.11	205.82	205.86	206.69	206.63	205.88
207.54	206.68	206.68	207.96	207.11	207.68	206.62	208.19	208.45	207.36	208.36	207.45	207.88	208.89	207.18	207.44	207.9	207.89	206.59	208.11	207.6	207.21	207.56	208.03	209	207.3	207.53	206.83	207.52	207.8	205.97	206.84	207.63	207.05	207.49	208.71	208.55	206.77	207.75	206.59	207.89	207.91	207.11	207.89	207.13	207.63	208.09	208.68	207.75	207.56
210.28	209.3	209.61	209.25	209.39	210.19	210.85	210.57	209.24	209.54	209.49	210.02	209.59	210.09	209.28	209.77	210.16	208.8	210.17	208.9	208.89	210.31	210.68	209.45	208.68	209.49	210.52	209.46	210.09	211.24	208.47	208.8	209.65	208.99	210.22	208.58	209.9	210.02	209.26	209.43	209.4	208.76	210.48	210.18	209.4	210.1	209.51	209.81	209.49	208.76
211.44	211.92	212.31	211.25	212.81	211.56	212.76	212.19	210.57	211.14	212.52	212.47	212.48	212	211.83	212.77	213.52	212.44	212.27	211.74	212.22	213.06	212.03	212.62	211.38	211.43	211.69	211.99	212.42	212.17	211.42	212.71	212.9	211.3	213.02	212.86	213.28	212.8	212.23	212.7	211.97	213.12	211.07	211.94	213.01	211.9	211.25	212.48	212.29	213.24
217.53	217.22	217.08	217.55	217.51	217.56	217.48	217.15	217.11	215.81	217.56	218.12	216.35	217.33	216.37	217.55	215.98	217.05	217.47	216.59	216.72	217.49	217.39	216.8	217.48	216.82	217.54	216.56	216.56	217.96	216.54	216.91	217.63	217.67	216.88	217.35	217.54	217.67	217.06	216.47	216.69	217.22	217.35	216.8	216.81	216.52	218.08	216.55	216.67	217.15
204.69	203.39	202.58	204.75	203.87	203.37	203.51	204.88	203.99	204.02	204.35	204.33	204.72	204.17	202.53	204.31	204.22	203.78	203.85	203.49	202.92	202.12	203.31	204.79	204.47	204.5	203.09	203.74	203.67	204.72	203.06	203.26	203.42	202.65	202.64	204.64	202.98	202.62	204.27	204.04	202.33	203.68	203.84	203.28	203.55	205.15	204.39	203.49	204.76	204.49
209.62	209.28	209.41	210.32	209.97	210.18	210.31	209.93	208.78	208.98	208.9	210.7	209.47	209.26	209.38	209.31	208.11	210.04	210.09	210.71	209.89	209.66	209.01	209.6	208.85	209.22	210.3	208.7	210.21	209.91	209.92	208.22	209.62	208.72	209.18	209.3	210.4	209.55	208.92	210.3	211.33	210.49	208.81	210.03	210.55	209.14	210.06	208.6	210.77	209.48
205.54	206.55	205.82	205.58	205.91	204.94	205.63	205.72	205.24	205.05	205.27	206.07	205.72	204.83	204.78	205.4	206.59	205.05	205.56	205.77	204.68	204.55	206.23	204.99	205.71	206.09	205.98	205.75	205.64	206.84	205.73	206.21	205.69	205.13	205.9	205.63	205.66	204.65	205.19	204.7	205.28	206.16	206.22	205.31	205.44	204.48	205.51	204.81	205.88	204.93
216.82	218	217.54	216.45	218.53	217.59	216.57	216.03	216.78	216.67	216.91	217.37	217.15	217.19	218.12	217.21	218.7	218.23	217.58	217.23	216.63	217.67	217.17	215.57	217.72	216.98	217.74	218.6	217	215.89	215.79	216.28	217.69	217.63	216.95	215.89	217.12	217.93	217.56	217.19	216.69	217.04	216.76	216.86	217.72	216.56	216.28	216.42	216.81	215.68
209.17	208.91	208.51	208.93	207.81	209.95	209.5	208.75	209.75	209.95	209.04	207.45	208.74	209.83	208.69	210.19	207.97	208.81	209.95	209.55	209.41	208.87	208.73	209.47	209.54	208.59	207.95	208.48	208.7	208.94	208.2	209.77	208.77	209.18	207.87	208.99	209	207.91	209	207.67	208.32	208.69	209.19	208.7	209.49	207.96	209.01	208.31	208.04	210.06
204.31	204.48	202.9	203.52	203.04	204.85	203.61	203.2	205.21	203.02	203.11	203.67	204.45	203.5	203.17	204.92	204.4	203.83	202.73	203.09	203.08	203.38	204.84	204.02	203.13	202.05	203.17	203.53	203.84	203.43	204.32	203.34	203.7	203.54	203.3	204.35	203.57	204.9	203.78	203.88	202.38	202.93	204.35	202.77	203.47	203.67	203.79	203.64	202.52	203.37
217.83	216.76	216.39	218.01	216.91	217.63	217.56	216.26	217.14	217.05	217.26	216.27	216.41	217.01	217.26	216.07	216.18	215.96	216.56	217.18	217.36	217.93	216.7	216.24	216.78	216.98	217.19	217.24	216.99	217.29	217.03	217.71	216.82	217.16	217.48	217.01	216.52	217.19	217.43	217.15	217.43	216.93	216.8	216.85	216.04	217.58	218.37	216.81	218.16	216.97
216.2	217.03	215.93	216.52	216.8	217.57	217.67	217.11	215.76	216.74	217.22	216.34	217.89	215.74	216.83	216.29	215.65	216.89	217.16	216.51	217.35	216.91	217.09	218.16	216.35	217.45	216.98	217.29	217.06	217.71	218.12	218.18	216.5	216.5	217.31	217.77	218.46	217.07	217.26	216.55	218.27	217.55	216.3	218.25	216.48	217.43	217.17	216.37	218.27	216.46
199.24	198.49	199.26	199.47	198.45	198.74	199.59	198.38	198.81	199.82	198.29	199.89	198.68	198.33	198.82	198.86	198.29	199.92	200.27	199.04	198.83	198.29	199	199.39	199.5	198.86	199.29	200.98	199.28	199.18	199.7	199.41	200.3	199.35	199.39	200.36	198.96	199.11	198.43	199.99	200.19	198.04	200.34	199.45	200.39	199.74	199.09	199.36	199.49	199.02
199.21	199.8	200.12	199.64	199.53	199.83	198.26	199.92	200.17	199.73	199.64	198.88	199.48	199.56	198.69	199.22	198.68	199.95	200.07	199.3	200.12	200.08	198.65	199.49	200.47	199.95	199.48	199.18	200.38	199.03	199.84	199.71	199.68	199.48	198.53	199.29	199.3	198.9	199.59	199.49	199.15	199.29	199.87	200.4	199.69	198.48	200.23	199.24	199.39	198.96
198.84	199.66	199.94	198.74	198.93	199.51	200.27	198.97	199.24	199.37	200.34	199.1	199.51	200.5	200.21	199.24	199.84	198.77	199.79	200.44	199.78	199.28	199.31	200.04	200.4	200.15	200.01	199.68	201.36	198.55	198.7	199.18	199.53	199.5	199.89	200.01	200.19	200.13	199.12	199.11	199.65	199.4	200.68	198.76	199.08	199.53	199.11	199.65	199.8	199.43
200.65	200.25	200.67	200.5	201.24	200.3	200.65	200.67	200.6	201.12	200.72	200.61	200.15	200.28	200.1	199.59	200.69	201.6	200.53	199.45	200.9	200.86	200.58	200.29	199.55	200.58	198.88	200.18	200.15	201.14	200.17	200.44	200.07	199.53	200.62	199.84	202	201.48	200.39	200.12	200.23	200.29	200.53	200.41	200.45	200.76	200.44	200.55	199.49	201.04
200.43	198.85	199.42	198.68	199.69	199.51	200.33	199.48	198.77	199.32	199.1	200.36	199.47	198.95	199.6	198.53	198.56	199.21	200.46	199.8	198.55	198.37	200.26	199.42	199.72	199.64	200.27	199.67	199.59	199.75	199.18	200.82	199.81	198.89	200.32	199.33	199.89	199.58	199.34	199.92	199.99	198.56	199.6	200.26	199.42	198.2	199.9	199.47	200.95	199.33
204.87	204.32	204.16	204.59	204.95	204.93	204.37	204.81	204.71	204.09	205.85	205.75	204.84	204.48	204.5	204.79	204.99	204.01	206.07	205.93	204.49	206.07	205.61	205.49	203.35	205.6	205.47	205.11	204.74	204.27	205.38	204.72	206.38	205.88	204.58	204.91	204.4	204.42	204.21	204.67	204.59	204.88	204.49	205.55	204.18	203.96	205.36	205.74	204.75	204.1
217.72	217.61	218.04	217.05	218.01	216.91	216.8	216.74	218.31	218.48	217.72	218.03	217.85	217.24	218.39	217.97	217.81	217.81	217.52	216.33	218.28	217.44	217.36	217.2	218.11	217.89	216.87	216.88	219.13	217.13	217.79	218.9	216.79	217.28	217.69	216.96	216.92	217.8	216.67	217.72	217.39	218.92	218.79	217.39	217.66	218.31	218.34	218.23	217.35	216.76
197.89	197.45	198.26	197.7	197.6	198.19	199.91	196.59	197.66	197.45	197.14	197	198.64	198.18	199.01	198.09	198.03	198.88	198.01	198.72	198.15	198.19	197.6	199.05	196.96	199.1	198.31	198.08	198.92	197.88	198.46	198.23	198.23	197.03	199.04	198.14	196.32	198.34	198.62	197.74	198.08	197.27	197.66	198.92	197.4	197.85	197.93	198.26	197.19	197.18
208.24	208.25	207.61	208.1	207.89	206.96	208.33	206.89	208	207.88	207.92	207.45	207.26	209.02	208.17	209.04	208.36	207.4	208.53	208.43	207.88	208.06	207.95	207.85	209.25	208.92	208.78	207.95	207.44	208.51	207.78	207.96	207.51	208.98	207.19	207.78	206.81	207.82	208.8	207.64	207.03	207.47	206.93	208.76	208.23	206.89	207.77	207.37	207.84	207.66
209.2	210.57	208.76	207.99	208.08	207.77	207.9	208.46	209.07	208.98	208.13	208.84	209.02	208.27	208.15	207.79	207.98	208.5	208.48	208.35	209.11	208.61	208.7	207.99	208.5	208.04	208.76	208.86	209.78	207.52	207.52	207.05	208.34	209.08	207.73	208.15	208.47	207.88	210.21	208.15	208.53	209.48	208.17	209.71	208.76	208.28	207.68	208.15	208.99	209.52
208.02	208.59	206.81	207.6	208.09	207.49	207.34	209.3	207.06	208.32	207.98	207.11	207.82	208.15	207.73	206.74	206.78	207.52	206.89	208.49	208.34	209.01	208	208.28	207.64	208.94	208.25	208.61	207.68	207.24	207.14	207.45	209.56	208.73	208.03	207.46	208.2	208.15	206.79	209.35	207.27	208.23	206.58	208.11	208.22	207.61	208.21	208.46	207.55	208.3
202.67	203.06	201.91	202.17	202.42	201.13	202.97	202.22	201.99	201.33	201.48	201.27	202.44	202.08	203.18	202.3	202.73	201.76	202.36	201.81	202.78	202.46	201.28	202.21	201.96	202.64	202.86	202.45	203.41	203.24	203.02	202.16	202.41	203.48	202.13	201.95	202.73	202.72	202.4	202.82	202.93	202.78	202.62	202.18	202.31	201.89	202.77	202.93	201.48	202.44
218.99	218.61	218.61	217.54	217.87	218.96	217.96	218.07	218.46	218.21	217.75	218.93	217.47	217.53	217.62	217.59	217.81	216.87	218.61	217.54	217.68	218.44	217.79	217.66	218.77	217.75	218.64	218.41	217.17	217.1	217.59	217.5	218.38	218.99	218.14	217.43	216.18	217.62	218.62	217.62	217.94	217.38	219.06	218.06	217.67	218.24	217.26	217.64	217.4	218.28
197.05	198.24	197.96	197.95	196.87	197.69	198.02	197.48	197.82	198.44	198.54	198.58	196.78	198.02	197.65	198.08	197.72	197.9	198.79	199.12	198.78	197.86	198.93	197.63	198.3	199.62	198.43	198.61	198.28	198.51	197.85	197.95	197.89	196.22	197.8	196.59	198.13	197.64	197.95	198.62	198.71	197.76	198.96	198.06	197.52	197.83	197.56	197.14	199.25	197.4
205.58	206.01	205.99	206.92	207.51	206.96	205.62	206.86	206.37	206.45	206.85	206.21	206	206.42	206.1	206.3	206.32	206.87	205.73	204.86	206.56	207.38	205.64	207.03	206.48	205.99	206.86	207.46	206.05	205.54	206.63	206.41	206.1	205.08	207.22	206.62	207.67	206.12	206.25	205.92	207.1	206.1	206.38	206.61	206	206.42	205.88	205.06	207.17	206.26
208.44	210.09	209.44	210.34	209.05	209.71	209.63	209.23	209.03	209.71	209.28	209.34	210.64	209.9	210.35	210.39	209.42	209.75	209.42	210.09	209.7	208.88	210.82	209.67	209.55	209.89	209.96	210.12	210.05	210.02	209.85	209.49	208.53	209.71	209.4	210.46	209.87	209.68	208.59	209.81	209.9	208.96	209.62	209.55	208.77	209.91	209.84	209.67	211.16	209.21
207.73	207.03	208.46	207.24	207.26	208.28	207.82	208.18	207.57	208.14	208.14	207.64	206.37	208	207.1	208.14	206.31	208.98	208.43	207.65	208.61	207.41	209.1	206.95	208.63	207.66	206.67	207.08	208.77	207.94	208.49	207.91	208.53	207.38	207.57	207.76	208.45	207.37	207.48	208.62	208.42	207.7	207.36	206.99	207.15	207.01	207.29	207.38	208.08	208.37
204.05	204.75	203.82	203.6	203.48	203.04	204.43	203.67	203.56	204.26	203.39	203.91	203.95	204.3	203.51	203.67	203.5	203.58	204.57	203.76	203.49	204.68	204.92	204.09	204.34	203.46	204.16	204.98	204.2	204.45	203.96	203.59	204.51	203.21	203.04	204.85	203.28	204.14	203.85	204.46	203.67	202.9	204.04	203.06	203.46	203.56	203.73	203.42	204.35	203.38
207.4	205.94	205.92	207.16	205.8	205.95	206.05	206.39	205.57	206.32	206.68	206.66	206.91	207.05	205.69	206.3	206.22	206.75	207.62	206.34	206.16	205.76	206.75	206.75	205.72	207.49	206.56	205.65	207.09	207.3	207.2	206.61	206.05	206.22	207.09	206.2	207.07	206.51	206.41	205.66	207.18	207.28	206.48	206.54	206.01	206.6	206.28	207.32	206.05	205.55
212.8	211.03	211.61	211.69	210.78	211.85	211.2	211.69	211.85	211.47	211.4	212.1	211.16	210.56	212.32	212.93	212.16	211.5	211.6	211.15	211.74	212.45	211.05	212.34	210.81	211.66	211.34	211.82	211.94	210.95	210.56	210.88	210.28	211.23	211.58	210.94	212.61	212.51	210.51	210.63	212.45	211.24	211.72	211.18	211.7	210.64	211.53	212.58	212.33	211.32
205.73	206.34	206.57	205.42	205.61	206.32	206.17	205.87	206.39	206.18	205.88	206.23	204.45	205.96	203.93	205.44	204.86	205.5	205.65	205.95	205.78	206.8	205.81	204.88	207.16	205.29	206.12	205.31	206.14	205.9	205.41	205.82	206.04	204.78	205.16	206.85	206.07	205.73	205.89	205.21	205.75	205.88	205.79	206.14	205	205.24	206.35	206.54	204.79	205.02
197.5	197.94	198.34	197.61	197.76	197.85	198.73	197.71	197.23	197.24	198.53	197.9	197.97	196.92	197.73	198.2	197.7	198.59	197.81	197.5	197.37	198.33	197.93	197.12	198.07	197.7	198.51	197.58	197.67	198.98	198.81	197.02	198.16	197.9	196.57	197.4	197.8	199.34	198.22	197.58	198.3	198.04	199.05	197.09	197.57	197.15	198.27	198.42	198.13	197.26
205.82	204.45	204.93	205.83	206.69	205.72	206	204.7	206.27	205.31	206.44	206.2	205.7	206.23	206.02	205.24	205.61	206.27	206.5	206.72	204.56	205.2	204.49	205.92	206.79	205.98	205.05	205.6	205.61	205.45	206.28	205.46	205.94	205.59	206.39	205.37	206.75	204.3	206.73	205.19	204.95	205.74	205.61	206.07	206	206.69	206	206.38	206.61	205.69
203.95	202.22	202.6	204.02	204.01	203.33	203.9	202.94	203.35	202.68	203.28	204.23	202.95	203.39	202.66	203.51	203.72	205	202.69	203.78	204.32	204.41	203.24	203.27	203.64	203.38	203.81	202.22	203.15	202.04	202.98	203.15	204.15	202.66	203.33	204.02	204.07	203.72	203.65	203.94	202.13	202.89	204.23	202.88	204.33	203.14	204	203.49	203.69	203.29
206.33	205.46	206.81	206.1	205.05	206.48	204.99	205.74	206.24	206.88	206.71	205.37	206.78	206.47	205.75	206.58	206.7	206.31	206.1	206.51	206.76	206.93	206.32	206.55	205.51	205.57	206.34	206.25	207.46	206.65	206	205.1	205.78	206.39	206.28	206.15	206.67	206.63	206.61	207.02	206.14	207.04	207.06	206.25	207.02	204.98	206.31	206.35	206.48	205.52
207.79	206.04	207.48	208.53	207.33	207.46	207.65	208.74	206.67	207.74	206.81	208.09	206.64	207.72	208.44	208.04	208.53	207	208.15	207.55	207.37	207.67	208.08	208.35	207.84	207.93	208.94	207.69	207.07	207.9	207.82	207.31	208.36	208.02	207.49	208.46	208.18	207.13	208.97	206.93	207.34	205.97	206.78	208.47	209.26	208.24	207.64	208.88	208.79	207.89
208.79	209.01	207.51	208.05	208.34	208.13	208.65	209.3	208.33	209.21	208.31	208.34	209.52	208.96	208.33	208.58	208.64	207.61	208.66	208.1	209.28	208.21	209.33	208.81	208.57	208.63	208.81	207.69	207.84	208.52	208.82	209.29	207.96	208.51	208.26	208.22	208.82	207.92	207.79	208.21	208.34	208.69	208.89	207.85	208.28	209.55	208.4	207.79	208.79	209.38
203.03	204.59	203.31	203.37	204.6	203.08	203.73	204.17	203.6	202.64	203.79	202.74	204.45	203.82	203.99	204.33	203.09	203.47	203.3	203.65	203.62	204.08	202.7	203.07	204.16	203	203.44	203.9	203.07	203.34	204.5	203.05	204.71	203.42	203.91	204.51	204.29	204.33	204.1	203.25	204.39	203.4	205.01	202.8	204.6	204.5	203.85	204.72	204.09	203.94
203.24	202.03	201.43	203.11	201.8	202.37	202.81	201.71	202.45	202.06	203.05	202.23	203.23	203.52	202.5	202.47	203.85	202.86	202.3	202.33	203.2	202.06	202.99	203.13	202.45	202.29	202.58	202.96	202.25	202.37	202.59	202.12	202.55	202.41	202.22	202.4	202.63	202.43	201.21	203.14	202.6	202.54	201.27	202.84	202.69	201.83	202.81	201.64	202.6	203.01
201.66	203.13	204.28	202.62	203.03	203.8	203.8	203.13	202.21	203.21	202.74	203.34	203.46	203.02	203.01	203.4	203.28	203.7	203.61	202.95	202.63	203.24	203.5	202.93	203.35	202.86	204.12	204.43	204.21	203.31	202.03	204.24	203.09	203.38	203.64	202.7	203.03	203.13	203.43	203.54	203.23	203.24	202.4	202.72	202.49	202.84	203.63	203.16	203.61	202.08
199.87	200.16	200.33	200.04	200.42	200.97	200.56	200.47	201.6	200.94	200.36	200.89	200.32	200.19	200.12	199.64	200.05	199.57	199.35	200.82	200.07	200.95	199.75	200.08	201.11	198.99	200.25	200.44	199.92	200.8	200.58	200.19	200.29	200.68	199.7	199.85	200.13	200.48	200.95	198.77	200.03	199.93	200.69	201.02	199.17	200.67	200.92	200.14	200.57	200.51
202.92	203.63	203.11	203.14	203.77	202.51	203.48	203.34	203.22	203.75	204.31	203.37	203.53	202.72	203.39	203.06	202.92	204.15	202.9	203.55	203.71	202.28	204.43	203.16	202.81	203.27	203.95	203.09	201.8	202.41	204.22	203.04	204.17	203.36	202	203.8	203.23	202.85	203.25	204.42	202.31	202.52	202.99	202.89	203.59	203.77	202.43	203.05	202.86	202.12
197.76	197.58	198.7	199.06	198.26	199.02	197.07	198.49	198.44	197.99	198.38	197.57	198.8	198.74	197.8	198.15	197.9	198.64	198.92	197.9	198.64	197.58	197.03	197.67	198.07	197.52	197.63	197.28	196.95	197.65	196.98	198.68	197.55	197.37	198.07	197.91	197.6	198.33	199.37	197.7	198.33	198.28	198.93	196.68	198.36	198.23	198.93	197.45	199.01	198.45
204.6	205.22	203.55	204.43	204.24	206.26	204.81	204.25	205.06	203.64	204.51	203.71	205.55	204.83	205.2	204.59	205.36	204.55	203.82	204.06	204.49	204.53	205.23	204.84	204.56	204.95	205.81	204.24	204.41	204.03	203.81	204.91	205.37	204.2	204.76	204.42	205.46	206.1	204.18	206.14	205.88	203.83	204.15	204.64	204.11	205.4	204.75	205.36	204.27	204.91
209.3	208.53	208.77	209.88	208.54	209.24	208.17	208.19	208.85	208.11	208.17	208.33	208.71	208.62	208.61	207.9	207.92	208.37	208.5	209.28	207.36	208.76	208.17	208.66	209.06	208.23	208.97	209.52	208.23	209.32	210	208.91	208.34	208.96	208.45	207.83	210.03	209.08	209.19	208.91	208.59	208.95	208.31	208.37	208.84	208.51	209.93	208.88	208.8	208.16
199.73	199.72	199.61	200.31	199.95	199.53	201.38	200.47	200.58	200.52	199.94	199.56	200.46	198.96	199.66	200.45	200.18	199.13	199.9	199.83	200.08	200.35	200.27	200.38	200.29	200.17	199.31	200.57	201.07	200.49	199.51	200.7	200.59	199.51	200.36	199.53	200.5	200.6	200.47	200.38	200.25	199.66	201.16	199.15	199.44	199.61	199.28	200.73	202.1	200.3
208.17	209	207.96	208.46	208.19	210.45	208.1	208.16	208.15	208.13	208.53	207.75	209.16	209.11	209.2	207.9	207.5	208.78	208.2	209.05	208.53	208.88	208.67	208.75	207.79	208.49	208.15	207.55	209.48	207.71	208.33	208.81	208.51	208.03	208.58	209.6	208.16	208.65	207.74	208.62	208.73	208.18	208.43	209.18	207.61	209.33	208.83	208.09	208.61	208.8
206.57	208.11	207.6	207.61	208.2	207.3	206.98	208.46	206.88	207.78	207.47	207.02	207.25	207.39	206.4	207.35	208.72	208.31	206.58	207.79	207.14	207.07	208.46	207.96	207.13	207.26	208.15	207.16	206.87	208.75	208.45	207.67	208.23	207.42	207.95	206.42	207.92	207.04	207.76	207.67	207.85	207.84	207.01	207.4	207.19	207.8	207.66	208.02	208.31	207.75
213.48	213.76	213.86	213.96	212.77	214.02	214.01	214.44	213.81	214.06	213.43	215.3	214.96	214.14	213.62	214.13	214.1	213.4	214.84	214.03	213.71	214.02	215.4	214.62	214.08	214.92	213.61	213.03	214.34	214.38	213.79	213.96	213.85	213.9	213.93	214.46	212.57	213.84	214.45	213.43	214.24	213.44	213.26	213.41	213.57	212.69	214.73	213.46	213.62	213.01
211.82	213.7	212.96	213.05	213.25	212.52	212.56	212.28	213.31	212.16	212.64	213.27	212.63	213.73	212	213.78	214.03	213.05	212.73	213.52	214.5	213.4	212.91	212.45	212.29	212.62	213.63	212.76	212.81	212.55	212	213.03	211.98	212.53	213.35	213.49	213.52	213.9	212.46	212.35	212.39	213.69	211.99	211.07	213.55	212.29	213.51	212.7	212.34	213.68
203.63	204.5	205.35	204.25	204.88	204.2	203.91	204.58	204.17	204.53	204.82	205.17	203.79	204.74	204.93	203.83	204.48	203.89	204.14	204.41	204.89	203.17	204.61	204.21	204.98	205.35	205.35	204.33	204.85	204.31	205.84	204.79	204.56	204.14	205.2	204.01	204.03	204.51	205.12	204.3	204.78	205.56	204.88	204.6	205.17	204.32	204.33	204.66	204.96	204.66
203.05	201.46	202.87	202.47	202.46	202.59	203.86	202.94	202.06	202.71	202.29	203.19	201.64	202.58	203.9	202.59	201.9	203.07	204.05	202.24	202.34	202.41	201.91	202.67	203.46	203.57	202.97	203.02	202.75	202.2	202.92	202.32	202.72	202.4	202.47	202.59	202.75	202.98	202.25	203.12	201.45	202.74	202.37	201.27	202.79	203.33	203.46	203.03	201.24	203.07
209.28	208.56	209.24	207.92	209.21	208.54	207.83	208.6	208.6	208.42	209.2	209.33	207.6	209.1	209.13	208.36	208.78	208.03	209.04	208.56	208.52	208.13	208.74	208.12	208.57	208.61	208.12	208.2	208.32	207.95	207.85	208.08	207.78	207.37	208.45	209.3	207.86	208.79	208.94	209.06	208.32	208.13	209.79	209.18	209.41	208.91	208.06	208.81	209.18	209.8
214.06	214.39	213.88	214.51	214.54	214.49	214.21	213.12	213.35	213.87	214.06	213.62	213.59	212.88	214.63	212.98	213.89	213.88	213.07	213.84	214.24	213.16	214.57	213.95	214.37	213.66	213.74	212.95	213.87	213.27	214.72	213.51	213.01	212.81	212.85	212.3	214.32	213.81	213.26	212.93	213.32	214.71	213.05	214.29	213.27	214.11	214.18	212.91	213.97	213.75
203.01	203.93	203.04	204	204.05	204.85	202.74	202.97	203.21	204.4	201.94	202.6	203.79	204.62	203.1	202.68	202.73	203.77	203.11	203.61	202.65	202.34	203.18	203.47	202.97	203.66	203.09	202.5	202.59	202.79	202.14	202.48	203.43	202.19	204.21	201.91	204.18	202.33	203.82	203.78	204.31	203.51	203.19	203.17	204.23	202.47	203.19	203.58	202.91	203.65
207.77	209.27	207.63	208.77	208.64	208.86	207.78	208.97	209.56	209.05	209.29	209.53	209.35	208.48	210.27	209.47	209.56	208.95	208.02	209.9	209.01	207.17	209.59	208.47	209.21	208.62	208.47	209.15	207.83	209.02	209.19	208.16	208.21	209.1	209.52	208.23	208.83	209.12	207.73	208.63	209.76	209.28	209.02	210.53	207.86	209.56	208.33	209.07	209.73	209.87
209.16	209.29	208.36	209.84	208.46	208.41	208.97	208.32	209.28	208.71	207.08	208.49	208.94	209.33	208.98	208.87	208.99	208.57	208.09	208.78	208.64	207.58	208.68	207.84	208.41	207.84	207.92	208.09	209.84	209.18	208.11	209.3	208.79	208.95	207.29	208.94	209.54	210.21	209.32	209.29	208.81	208.56	208.6	208.33	209.62	207.95	209.39	207.55	209.97	207.55
211.6	210.72	212.13	212.58	211.43	211.07	212.63	212.13	212.95	211.31	210.5	211.36	212.22	211.64	210.9	211.09	211.64	211.11	210.79	211.29	212.13	212.61	211.37	213.1	212.54	211.34	211.33	211.2	210.68	211.08	211.57	211.04	211.63	212.44	212.35	210.75	212.16	211.44	210.86	210.68	211.42	211.41	212.12	211.65	210.9	211.3	211.39	209.83	211.31	212.27
212.3	210.99	212.07	211.04	211.48	211.52	213.22	211.8	212.93	211.7	212.3	212.82	212.3	212.9	211.81	210.65	213.34	212.25	212.62	211.04	212.85	211.39	212.29	212.8	213.2	212.79	213.37	212.6	212.28	213.11	212	212.01	212.23	212.61	212	212.32	212.2	211.31	211.98	213.24	212.4	211.3	212.64	212.09	213.12	212.22	211.23	212.72	213.13	212.38
211.93	210.78	212.57	211.29	212.57	211.19	211.92	212.01	212.39	212.11	211.82	211.09	211.48	211.42	211.52	211.38	210.87	212.66	212.21	211.63	210.68	212.28	211.74	212.85	211.56	211.99	211.64	211.34	210.86	211.72	210.53	211.17	210.73	211.87	211.77	212.12	210.75	210.92	210.45	211.18	211.46	211.09	211.26	211.3	211.44	211.11	210.83	211.55	211.46	212.74
208.71	206.97	207.9	207.38	207.59	207.81	207.52	206.75	207.53	209	207.73	207.73	208.78	208.3	207.89	207.97	207.36	207.93	209.27	206.3	208.12	207.84	206.85	207.41	207.76	208.31	208.08	208	207.98	207.13	208.37	207.88	207.32	208.42	207.49	208.17	208.42	207.6	207.61	206.77	207.66	209.2	208.45	206.95	208.64	207.31	208.66	207.57	207.19	207.25
209.33	208.11	209.12	208.63	209.33	209.82	209.2	210.22	208.97	208.14	208.03	208.24	208.6	208.29	209.27	208.72	208.72	208.89	208.67	208.82	208.1	208.44	208.03	208.29	209.51	208.34	207.81	209.02	208.84	208.74	208.62	208.92	209.49	208.3	209	208.54	208.86	208.67	208.82	209.1	208.02	207.58	208.01	208.16	208.85	208.53	209.08	208.73	207.29	209.19
212.65	212.4	212.02	213.49	212.95	211.72	212.46	212.74	212.76	211.4	212.79	211.48	213.55	212.4	212.7	212.75	212.4	212.39	211.48	212.55	212.85	213.4	212.58	212.1	211.78	211.97	212.45	212.71	213.51	211.78	211.53	211.65	211.63	211.81	213.47	213.42	213.67	213.16	212.32	211.9	212.75	212.75	212.53	212.28	212.78	211.67	212.77	212.71	213.24	212.23
208.92	208.27	208.2	208.28	207.6	207.06	207.21	208.35	208.59	207.17	207.16	207.35	207.2	207.56	207.7	207.63	207.67	207.97	208.17	208.59	207.49	208.18	207.47	206.81	207.24	207.56	207.4	206.74	207.39	208.59	207.59	208.76	207.58	207.63	208.12	207.59	208.39	207.74	207.91	208.03	207.77	208.57	207	208.88	207.96	207.97	208.17	207.79	207.94	208.07
210.89	211.1	210.32	211.57	213.17	210.76	210.7	211.9	212.04	212.4	211.49	211.68	211.13	212.52	212.01	211.45	211.69	210.6	210.35	210.61	211.54	212.64	211.8	212.83	211.68	211.19	212.22	212.03	210.99	211.12	211.79	211.8	211.9	211.18	212.46	211.61	213.32	210.6	211.43	211.84	211.22	212.11	211.67	211.7	210.41	211.2	212.44	211.86	210.86	210.99
203.69	203.49	204.5	202	203.93	202.92	204.38	203.72	204.49	202.98	203.28	203.26	203.99	203.59	203.71	204.94	203.06	202.44	202.56	204.01	202.68	202.41	203.14	203.73	202.92	204.22	203.58	203.52	201.17	202.83	203.92	203.26	203.79	203.26	203.05	203.35	203.09	203.32	203.35	203.78	202.8	202.66	203.06	203.93	203.4	203.93	203.22	203.94	204.25	204.49
203.52	204.34	203.77	202.94	204.36	203.17	204.34	205.11	204.38	204.42	204.94	204.14	204.7	204.54	203.82	203.74	203.82	203.5	202.89	203.87	203.88	204.09	204.29	203.36	203.79	204.24	202.94	204.45	203.83	204.25	204.47	203.89	203.89	203.86	204.62	204.34	204.2	203.94	203.86	204.26	205.22	204.22	203.48	203.95	203.75	203.11	205.05	204.48	202.41	203.4
204.62	205.36	204.88	205.3	204.04	204.26	205.41	204.71	205.47	205.69	203.99	204.7	204.77	204.93	203.87	206.19	204.59	203.81	205.17	204.42	204.33	204.28	204.51	204.96	205.69	204.86	204.71	205.23	205.4	205.25	205.43	204.74	203.69	204.22	204.58	204.65	205.16	205.21	204.39	203.43	205.16	204.9	204.95	204.75	204.23	205	205.31	205.03	204.71	205.59
207.37	207.34	207.86	205.59	208.89	207.18	208.11	207.49	207.66	208.28	207.55	207.44	207	207.44	207.78	207.14	208.22	206.9	208.29	207.84	208.4	207.62	207.89	207.6	207.27	207.97	207.48	207.61	207.58	207.77	207.63	207.06	207.11	208.78	207.67	207.9	207.99	207.53	207.91	208.22	208.7	208.12	208.92	207.15	207.9	207.54	207.25	208.12	207.26	208.01
203.39	202.04	203.71	204.73	204.54	203.74	203.57	203.69	203.76	204.05	203.92	204.58	203.41	204.25	204.04	204.36	205.29	202.08	204.81	203.35	203.67	203.85	204.5	204.16	203.99	203.82	204.73	204.08	202.5	203.54	204.94	203.53	203.91	202.59	204.12	203.25	204.25	202.92	203.92	203.78	204.67	203.38	203.57	203.76	204.91	203.89	204.4	203.98	203.66	203.14
212.29	212.17	211.72	212.31	211.65	212.76	211.94	211.97	211.7	210.68	212.62	211.81	212.97	212.65	212.76	213.63	213.16	212.14	212.3	212.35	211.71	214.05	212.95	212.47	212.48	212.92	212.95	212.89	211.6	211.64	212.63	212.41	212.18	212.62	212.42	212.25	211.47	211.97	211.56	212.38	212.84	211.75	211.74	211.6	213.13	213.02	212.21	213.27	212.05	213.51
216.99	217.64	217.81	217.16	216	217.03	217.11	217.07	216.87	216.42	217.47	218.06	216.26	217.05	216.51	216.76	217.71	218.22	216.82	217.05	216.71	217.63	217.25	217.01	216.57	216.16	216.84	216.77	217.45	217.68	217.25	217.09	217.88	216.11	216.27	217.29	218.39	217.42	218.01	216.97	217.58	216.61	217.35	216.77	216.35	217.43	216.73	216.75	217.65	216.75
204.83	204.27	203.49	205.49	204.06	202.72	204.12	204	204.5	204.75	204.88	203.52	205.37	204.28	204.81	204.81	205.65	204.48	204.1	205.64	204.23	206.21	205.61	204.44	204.9	203.89	204.67	203.94	204.6	205.49	204.74	204.64	205.15	204.56	204.92	203.97	202.8	204.63	204.23	204.36	205.04	204.53	203.86	205.24	203.88	204.65	205.11	205.55	204.35	204.46
212.98	213.65	213.63	214.59	213.65	214.1	213.57	213.12	212.98	214.2	212.88	212.76	213.91	213.58	213.19	213.02	212.33	213.44	214.65	212.48	214.08	212.95	213.39	214.95	213.12	215.15	213.86	213.56	212.93	213.49	213.39	214.75	213.08	214.52	214.92	214.39	213.93	213.38	212.57	213.64	214.27	214.71	214.51	214.12	213.85	213.94	213.81	214.79	213.38	212.85
216.48	216.88	216.56	217.33	217.66	217.16	217.52	217.36	216.1	216.74	217.52	217.68	217.6	216.84	217.2	217.85	216.49	217.14	215.98	216.78	217.59	216.8	216.65	217.51	215.67	216.72	217.3	217.18	216.34	216.51	217.44	216.16	217.47	216.74	217.43	216.58	218.05	217.71	216.92	217.78	217.17	216.86	216.88	216.54	218.8	218.3	217	217.02	217.05	217.01
207.17	205.23	205.75	206.86	206.97	206.07	206.18	205.72	204.57	206.76	205.77	206.64	207.07	206.1	207.75	207.06	205.91	206.91	206.57	206.84	206.04	207.21	205.94	205.84	207.09	207.2	205.97	206.39	207.09	207.16	207.06	207	205.86	206.97	206.72	206.03	206.05	206.43	206.58	206.52	206.67	206.48	206.96	206.7	206.61	206.33	207.63	206.08	206.23	206.3
203.8	202.64	203.16	204.53	202.28	203.83	202.94	203.18	203.39	202.66	203.6	203.16	202.58	203.31	204.09	202.79	203.35	203.6	203.06	203.84	202.09	203.44	203.18	203.7	202.48	201.98	203.39	202.88	203.22	204.08	202.92	203.78	203.74	202.68	204.14	202.81	203.23	202.94	203.69	203.42	203.02	203.45	203.92	202.46	203.51	203.31	203.16	202.63	202.72	202.83
218.52	218.91	217.22	216.98	217.9	218.9	218.13	218.35	216.89	217.79	217.54	217.67	216.6	218.16	219.04	218.8	217.49	218.06	218.38	217.79	217.38	218.3	217.43	217.97	217.88	217.01	217.97	218.2	217.49	217.43	218.46	218.5	217.76	216.93	217.84	218.33	218.21	218.19	217.87	217.23	218.24	218.05	218.97	217.68	217.14	217.68	217.39	217.79	217.96	218.13
208.26	209.49	208.94	209.51	208.85	208.68	208.32	207.89	208.21	208.59	209.85	208.83	208.84	208.46	208.15	208.62	209.06	209.21	207.69	208.97	207.67	208.52	209.03	208.85	207.14	208.23	208.49	208.68	208.43	209.35	209.34	210.13	208.58	208.86	209.22	208.22	208.05	207.94	209.96	208.47	208.72	209.44	208.89	210.24	208.84	208.58	208.45	208.65	208.18	208.24
214.02	213	212.37	212.81	213.53	212.65	211.79	213.07	213.84	212.32	213.47	212.76	212.39	212.41	213.33	214.24	213.99	212.97	213.19	214.12	213.4	212.54	212.29	211.7	211.5	211.83	213.05	211.94	213.24	213.32	214.34	213.43	213.65	212.96	213.61	213.38	213.36	213.6	213.24	213.54	213.25	212.62	213.02	213.15	211.66	213.64	212.96	213.76	213.7	213.04
211.48	209.49	208.65	208.58	210.72	209.23	208.88	209.6	210.59	209.75	209.29	209.21	209.66	209.75	209.4	208.82	209.06	209.18	209.21	209.87	210.74	210.15	210.22	208.75	208.48	209.36	210.11	209.93	209.38	207.76	209.53	210.34	209.11	208.69	208.63	209.13	209.86	211.07	209.17	209.1	209.17	209.08	208.73	209.08	209.92	210.05	210.19	209.26	210.05	209.36
218.16	217.96	217.97	216.9	218.86	217.5	217.5	218.22	218.97	218.93	216.46	218.66	218.44	218.14	218.09	217.97	218.58	217.52	218.17	218.09	218.08	217.05	217.11	218.31	217.38	218.2	217.88	217.74	218.57	216.48	219.05	217.7	217.92	217.55	216.95	218.3	217.85	218.51	217.54	217.95	218.92	217.5	217.81	218.15	218.52	217.29	216.91	217.93	217.85	218.09
203.2	204.35	205.19	203.99	206.06	205.27	204.46	203.99	203.77	204.23	204.75	204.74	205.51	203.64	204.7	204.69	204.72	204.84	204.82	204.78	204.01	204.51	203.81	205.55	205.02	204.98	204.83	204.34	205.6	205.9	204.09	205.89	204.74	204.33	204.06	204.3	204.93	204.78	205.46	205	204.5	204.48	206.17	204.42	204.06	205.58	205.08	204.3	204.33	204.7
209.86	209.84	208.84	210.39	209.08	209.7	209.15	209.56	208.83	209.73	208.55	210.15	209.95	210.39	209.26	209.01	209.75	209.68	208.17	209.94	209.2	209.69	209.45	208.3	209.92	209.76	209.28	209.22	209.71	209.43	209.91	209.38	209.08	208.97	209.25	208.92	208.74	209.18	209.1	209.41	210.37	208.58	209.18	209.09	208.43	209.82	209.14	209.07	209.74	209.52
212.95	212.38	212.86	212.38	212.41	212.6	212.15	212.93	214.51	213.05	213.29	212.56	212.99	212.55	212.43	214.17	212.84	212.92	213.09	213.25	212.35	212.52	211.8	213.3	214.02	212.68	214.03	212.43	214.27	212.84	213.09	213.81	213.74	212.97	212.37	213.19	213.38	213.28	213.95	213.29	213.21	212.09	212.85	211.83	211.79	213.28	213.16	212.16	213.67	214.27
207.3	208.01	207.75	208.65	207.35	207.5	208.52	206.86	207.64	208.2	207.78	208.57	208.92	208.85	208.22	207.79	208.37	208.02	208.01	207.04	206.73	209	207.17	208.16	208.38	207.66	206.92	207.2	208.77	207.55	207.09	207.72	207.9	208.39	207.02	207.07	207.74	208.86	206.8	206.66	208.2	207.23	209.04	207.97	206.66	207.07	208.35	207.38	206.94	208.3
203.86	203.19	204.02	203.96	204.36	204.23	203.77	203.99	204.91	203.52	204.97	204.46	204.42	203.56	204.67	203.96	203.35	203.53	203.5	203.16	205.26	201.86	204.79	204.87	203.55	203.41	203.91	204.76	205.21	204.27	203.62	203.3	203.64	205.45	203.9	203.64	203.4	204.74	203.81	203.33	204.11	204.45	205.26	202.99	203.09	204.67	204.28	204.22	202.47	204.53
198.95	199.8	200.6	199.47	199.74	199.29	198.72	198.86	199.09	199.78	200.14	197.86	199.84	200.15	198.63	198.67	198.85	199.6	199.59	199.67	200.81	198.78	199.94	199.74	200.25	198.3	198.96	199.16	198.75	200.49	199.29	200.17	199.89	199.44	199.72	199.22	198.81	200.27	198.24	199.34	199.34	199.49	200.54	199.43	199.56	198.08	199.74	200.97	198.53	199.33
208.1	207.97	208.84	207.77	207.1	206.4	207.55	207.57	206.89	207.35	207.55	206.78	207.64	207.55	206.6	208.45	207.49	208.63	207.49	207.45	208.21	208.9	207.78	209.09	208.48	206.76	206.74	206.1	208.01	207.51	207.97	206.31	207.73	207.89	207.16	207.53	207.3	207.07	207.34	207.31	207.75	208.12	208.99	206.77	206.87	206.99	206.71	205.85	208.15	207.16
210.85	208.62	208.66	208.48	209.22	209.15	209.12	207.93	208.43	208.92	208.78	208.42	208.01	208.4	208.12	209.7	209.78	208.2	209.84	208.37	209.11	210.2	209.26	208.94	208.84	208.8	208.31	208.51	208.78	208.83	208.67	209	208.45	209.86	209.5	210.18	209.13	209.1	208.43	207.91	208.46	208.21	209.11	208.86	209.18	208.47	209.2	208.01	208.71	208.3
202.05	202.87	201.81	202.22	202.76	203.18	204.62	202.44	202.68	202.63	201.31	202.7	202.52	201.99	202.61	202.64	203.62	202.39	202.83	202.75	203.05	201.89	201.88	202.77	202.44	204.51	201.93	203.17	203.13	202.42	203.11	203.01	201.64	202.96	203.46	202.38	201.26	202.6	202.98	202.9	201.51	202.23	202.72	203.16	202.52	203.54	203.54	202.27	202.78	202.99
202.98	203.25	203.78	203.5	204.56	203.61	203.02	203.25	202.47	203.23	204.12	203.73	203.63	202.6	202.26	202.38	203.33	202.7	202.86	203.15	203.55	203.91	203.94	203.58	202.7	202.12	203.44	203.25	203.71	202.99	203.06	204.26	204.08	203.66	203	203.21	203.13	203.95	203.82	203.39	203.53	204.13	202.14	203.03	202.85	203.32	203.26	203.49	202.38	203.09
202.71	204.52	201.66	201.31	201.31	203.23	202.77	202.77	203.49	200.73	201.7	203.52	202.32	203.26	202.33	203.02	201.96	202.14	202.7	202.49	203.22	202.5	202.47	203.23	202.75	201.32	202.16	202.09	201.98	202.95	201.38	201.9	201.7	202.86	202.24	202.08	202.11	201.55	203.15	203.5	202.25	202.64	202.89	202.67	200.87	202.36	202.92	202.5	202.54	202.66
209.44	208.86	208.12	207.78	208.77	208.94	208.38	208.23	208.27	208.71	209.22	207.26	208.51	209.35	208.64	208.3	209.71	208.73	209.25	208.63	209.51	208.03	208.61	208.7	209.48	208.35	209.64	208.51	209.73	209.54	208.7	208.32	208.94	209.44	209.22	208.59	208.3	207.76	208.86	208.17	209.11	208.52	210	209.14	209.11	207.73	208.55	208.02	210	208.69
212.04	211.94	211.41	211.27	210.34	211.98	211.43	211.28	212.14	212.11	210.53	211.61	212.51	211.6	211.06	211.54	212.02	211.27	211.28	212.29	211.19	210.57	212.51	211.2	211.68	211.07	211.43	211.69	210.51	212.3	212.1	211.46	211.4	213.17	211.18	211.65	210.45	212.47	212.46	211.01	211.54	210.77	211.23	210.95	210.86	211.42	211.74	210.91	211.09	210.88
211.89	211.83	211.87	211.22	211.53	211.03	213.11	211.35	211.91	212.22	211.79	211.11	212.5	211.4	210.64	209.95	211.38	211.36	211.93	210.67	212.1	211.46	211.08	211.54	211.07	210.97	212.07	210.45	210.64	211.75	211.84	210.94	212.32	212.21	211.14	212.18	211.31	212.1	211.65	211.52	212.04	212.32	211.88	210.87	212.47	211.4	211.11	211.54	211.07	212.45
198.54	198.66	200.24	198.33	198.96	199.22	199.85	198.83	199.57	200.21	199.31	200.2	198.59	200.41	199.7	199.52	199.2	199.24	199.73	200.61	200.2	198.97	199.35	199.39	198.74	199.53	198.69	198.15	199	199.49	199.31	200.15	198.67	199.89	199.21	199.35	199.95	199.45	199.32	199.63	198.69	198.41	199.54	199.49	198.4	199.49	199.21	199.12	199.13	198.25
209.49	209.18	209.38	209.44	208.12	209	209.7	209.25	210.14	208.56	210.11	209.5	209.81	208.27	209.91	210.78	208.56	208.94	208.57	208.17	209.63	209.11	209.63	209.38	210.21	209.53	208.37	209.93	209.96	209.74	209.54	208.65	208.81	208.91	208.78	209.22	209.72	209.44	210.11	209.68	209.47	208.8	209.39	208.32	209.94	209.56	209.8	209.5	209.48	209.07
203.25	203.71	204.42	203.25	204.29	203.18	204.46	203.15	204.03	202.99	202.96	204	204.02	203.06	204.16	203.98	204.27	203.93	205.67	204.32	204.44	204.67	203.89	203.61	204	204.06	203.64	203.24	203.97	203.84	205.09	203.91	203.95	204.36	203.38	203.39	204.21	203.34	204.08	203.1	203.84	203.32	203.93	203.79	204.77	203.65	204.22	204.44	204.9	204.99
203.61	203.35	203.47	203.02	204.56	203.77	202.91	204.09	204.34	202.77	202.96	203.47	203.62	203.12	203.79	203.82	204.13	203.29	203.41	203.19	203.87	204.01	202.78	202.57	203.75	203.79	203.48	202.16	204.31	204.19	203.64	202.9	204.28	203.24	202.24	203.75	204.23	203.95	204.53	203.15	203.9	202.52	203.14	202.65	203.27	204.38	204.11	203.49	204.18	203.77
199.37	199.23	198.65	199.05	199.26	200.44	199.64	200.03	200.38	200.1	199.89	199.14	199.06	199.5	200.13	199.42	200.2	200.02	199.38	200.17	198.95	199.31	199.99	201.03	200.57	199.62	200.08	199.45	199.81	199.64	199.66	199.78	200.06	199.37	200.37	200.66	199.53	199.87	199.99	198.72	199.75	199.88	198.94	199.6	199.4	200.59	199.77	199.2	199.47	199.12
216.86	218.13	217.54	217.35	216.66	217.87	217.27	217.08	216.8	216.91	216.89	217.65	217.34	216.64	217.7	218.92	217.03	217.39	217.04	215.98	217.13	217.13	217.38	217.54	215.87	217.51	216.63	217.15	217.19	216.31	216.55	215.97	217.82	216.85	216.5	217.92	217.21	217.81	216.17	217.28	216.57	217.48	216.03	217.13	216.94	216.47	216.75	217.57	216.94	216.51
200.15	199	200.74	200.23	199.15	201.53	201.74	200.93	200.41	200.41	200.99	200	201.08	200.29	200.7	200.42	201.49	199.89	201.76	200.04	200.57	201.72	199.53	199.38	200.68	201.29	200.87	200.51	200.97	201.41	200.25	199.62	201.12	201.09	200.9	200.67	199.93	200.76	200.24	200.51	200.42	200.3	199.55	200.05	200.47	201.09	200.16	200.28	200.17	200.26
198.71	199.36	197.81	198.72	197.91	198.4	198.7	199.18	198.38	199.3	199.59	199.65	196.93	198	198.23	197.33	199.87	198.23	199.45	198.83	198.1	198.18	198.11	198.58	198.35	198.38	198.18	199.72	199.01	198.92	199.47	198.98	197.26	199.3	198.16	198.31	199.15	198.75	198.26	198.42	199.2	198.54	198.07	199.11	198.7	198.88	199.38	200.08	199.44	198.31
199.1	199.63	200.46	199.93	200.52	199.79	199.43	200.2	200.98	199.68	199.76	199.11	200.3	200.46	200.34	199.73	199.8	199.79	199.39	199.4	201.06	200.65	200.14	199.96	200.14	199.44	200.22	201.11	200.22	199.93	200.92	201.17	199.86	199.64	199.17	201.59	200.43	200.46	200.13	199.71	199.69	199.41	200.17	199.35	199.56	200.18	200.84	200.23	201.02	199.43
202.9	204.29	203.6	202.47	203.04	202.86	202.87	203.35	202.73	203	202.95	203.64	203.57	201.9	204.04	203.64	203.81	203.19	203.65	201.26	202.52	204.02	204.11	203.13	202.49	202.78	203.96	203.49	203.4	202.95	203.13	203.97	203.92	203.45	204.31	203.35	203.52	202.25	204.51	203.91	203.42	203.47	203.25	201.38	203.29	203.4	203.43	202.64	203	202.94
204.53	203.03	204.24	204.5	204.78	204.27	204.16	203.97	204.69	204.29	205.24	203.06	203.65	204.26	204.15	203.67	204.89	203.25	203.34	203.36	203.24	204.08	203.89	204.11	203.81	203.4	203.15	203.54	204.43	204.15	203.92	202.94	203.69	203.02	204.12	203.43	203.85	202.9	203.72	204.18	203.77	203.39	204.55	203.06	203.94	203.41	204.51	204.11	203.51	203.55
201.6	202.53	202.16	202.14	202.31	201.77	201.4	202.47	202.24	202.86	202.18	201.51	203.98	202.54	202.74	202.7	202.41	203.55	202.59	202.92	202.05	202.91	202.71	202.74	203.61	203.79	202.36	202.09	202.78	202.22	202.54	202.15	202.5	202.34	202.38	201.43	202.26	201.94	202.89	200.46	203.17	202.7	202.84	202.34	202.38	203.62	202.32	202.95	200.69	202.91
211.8	210.89	212.29	211.73	211.54	210.74	211.94	210.78	211.26	212.31	211.9	211.48	211.97	211.45	210.84	212.02	211.93	211.26	211.81	210.59	212.27	211.83	212.41	212.27	211.6	211.72	211.06	210.57	211.35	211.94	211.31	211.79	212.23	212.67	211.06	211.56	211.92	209.41	211.64	211.37	211.05	210.75	211.28	212.42	212.2	211.61	212.43	212.49	212.43	211.08
203.34	203.84	203.08	203.98	205.56	202.95	203.46	203.94	205.03	204.08	203.88	203.16	203.41	203.42	202.9	203.84	204.36	203.72	205.2	203.81	203.98	204.53	203.52	203.19	203.84	203.92	203.08	202.67	203.16	203.46	204.67	203.23	204.42	204.37	203.65	204.15	202.4	204.14	204.58	204.2	204.26	203.56	203.79	203.69	203.39	203.32	202.55	205.28	204.09	203.68
208.66	208.54	208.89	209.11	209.08	208.85	207.98	209.86	209.22	208.06	208.9	208.84	209.76	209.54	207.84	208.49	209.64	208.91	209.31	208.56	208.4	210.28	208.58	208.56	207.95	208.42	209.05	208.69	208.27	208.51	208.62	210.77	208.07	208.81	207.28	209.15	208.81	208.6	208.24	208.3	209.32	208.81	208.56	208.61	209.95	208.59	207.94	208.27	209.23	209.04
208.26	206.95	207.71	206.71	207.58	207.95	207.58	208.64	207.3	207.94	208.3	207.93	207.33	207.13	208.47	207.58	207.82	207.77	207.6	208.62	208.38	207.05	207.35	207.41	207.78	207.4	208.47	208.51	206.96	208.31	207.18	207.97	208.39	208.11	207.47	207.08	206.85	207.46	208.05	207.2	208.35	208.55	208.25	208.1	208.22	207.8	208.19	207.68	206.65	207.17
208.15	207.32	206.15	207.18	208.86	207.85	208.13	207.24	208.75	207.59	208.83	207.18	206.68	207.67	208.5	207.58	207.2	207.3	207.67	207.57	208.25	205.79	208.68	207.42	207.91	208.45	207.45	207.3	207.92	207.42	207.36	208.42	206.97	207.02	207.99	207.58	207.17	207.41	207.32	207.69	206.72	208.33	206.64	207.48	206.02	207.48	207.6	207.63	207.94	206.69
200.15	200.94	199.73	200.88	200.57	200.66	200.39	201.02	200.59	199.36	201.34	200.12	199.93	201.59	199.85	200.28	200.39	200.98	200.42	200.49	200.89	200.26	201.47	200.22	201.29	200.43	200.45	199.73	201.02	199.33	200.43	200.48	200.16	199.5	199.4	200.05	199.66	201.13	200.02	200.98	200.77	200.59	199.31	199.85	200.85	201.12	201.33	200.36	200.18	200.56
209.27	208.96	209	209.88	209.32	208.65	208.57	208.02	209.16	208.83	208.53	207.94	209.52	209.67	208.4	207.33	209.15	208.88	208.09	208.68	208.16	208.16	208.78	208.12	209.25	208.53	208.37	209.21	208.8	209	207.96	209.39	209.14	209.07	208.14	208.44	208.34	208.75	208.6	209.23	208.89	208.52	208.81	209.32	207.92	208.08	209.56	209.47	208.27	208.87
207.65	209.29	207.99	208.3	207.54	209.16	208.75	207.75	208.59	208.16	207.95	207.82	207.67	209.39	208.74	207.44	207.26	208.96	208.2	208.61	208.86	208.88	208.58	209.3	208.06	208.26	208.64	208.05	207.4	207.33	208.48	209.29	209.57	208.81	207.86	209.18	208.27	207.77	207.87	208.97	208.39	208.29	208.63	207.71	207.75	209	207.66	210.24	209.45	208.3
205.7	206.1	206.56	207.38	206.55	206.61	206.48	205.51	206.99	207.17	206.49	206.81	205.94	206.86	206.11	208.52	206.45	206.9	206.78	206.32	205.13	206.3	205.78	207.22	207.19	206.01	206.76	207.07	207.78	206.03	207.8	206.24	206.54	205.72	207.8	205.35	206.61	205.25	206.26	206.23	206.85	206.32	206	207.3	205.45	206.96	206.55	206.27	206.46	207.14
207.97	207.29	208.06	206.99	207.25	208.11	209.05	207.21	207.52	208.46	207.73	207.1	207.68	208.02	208.04	207.54	208.21	207.46	207.61	207.91	208.54	207.83	207.17	207.69	207.53	208.2	208.62	207.52	207.81	207.82	208.18	207.61	209	207.58	207.89	206.73	206.96	208.39	207.99	206.95	208.73	208.05	208.62	207.68	207.83	206.02	208.18	208.66	208.12	207.61
203.66	202.96	204.68	203.48	205.05	203.48	203.99	203.84	203.14	204.23	204.33	203.81	203.66	203.7	204.31	204.15	204.45	202.5	203.88	203.69	203.82	202.05	204.09	203.8	203.75	203.2	203.88	204.32	203.55	203.93	203.58	204.34	203.96	204.14	204.56	203.66	204.3	203.46	204.24	203.74	204.5	204.19	204.13	204.61	204.97	203.17	204.33	203.3	203.61	205.04
202.45	202.62	203.04	202.38	202.43	201.61	201.4	202.88	202.71	202.75	203.52	202.78	202.51	202.26	201.05	201.12	202.96	203.55	203.25	202.55	201.99	203	202.6	201.79	201.96	202.47	202.7	202.77	201.33	201.8	202.53	203.19	202.82	202.21	201.48	203.94	202.11	202.26	202.43	202.09	202.15	201.52	203.3	203.11	203.15	202.55	202.3	199.7	202.97	202.74
207.67	207.35	207.34	207.25	207.89	208.61	208.57	207.41	207.77	209.09	207.64	208.4	208.05	207.79	207.76	208.21	208.53	208.04	208.54	208.74	206.9	208.47	207.78	207.66	207.93	207.53	207.59	207.55	207.4	207.36	208.03	206.39	208.49	207.41	207.04	207.34	208.3	208.29	207.5	209.42	208.12	207.7	208.21	208.33	208.73	207.44	206.76	207.14	208.1	207.24
217.77	217.21	217.43	218.07	217.12	217.55	218.37	218.29	218.47	218.29	218.18	216.8	217.53	217.45	218.22	218.54	218.49	217.82	216.76	216.82	217.96	218.83	218.69	217.65	218.18	218	217.89	217.79	216.95	218.66	217.92	217.16	218	217.58	217.39	217.8	218.18	217.75	217.68	218.07	217.93	217.79	216.35	219.05	217.47	218.64	219.54	219.7	218.4	217.86
203.05	204.63	203.62	204.14	203.32	202.17	204.03	204.62	203.52	204.16	202.95	203.87	203.12	202.73	202.95	203.02	204.37	203.15	203.19	204.04	204.33	203.99	203.21	203.92	203.62	203.41	202.52	203.48	203.57	204.15	204.38	203.9	203.07	203.66	203.46	203.54	202.69	203.29	202.51	203.98	203.02	203.03	204.01	203.39	203.55	203.84	203.92	203.49	203.11	204.35
211.95	211.51	212.24	211.62	211.37	212.34	211.21	212.27	211.95	211.01	212.32	211.71	211.9	211.08	212.02	210.6	210.69	211.09	212.01	211.34	212.48	212.65	212.26	212.5	211.82	211.96	212.15	211.16	211.2	211.83	211.22	211.45	212.4	212.08	211.89	211.45	213.26	210.96	212.32	212.04	211.58	211.4	211.5	211.68	211.66	211.27	211.23	211.47	210.44	212.37
208.28	209.89	208.19	208.76	208.3	208.48	209.76	208.99	208.2	208.84	208.48	208.95	208.78	209.53	207.78	209.06	209.51	207.71	208.22	209.43	209.5	207.85	208.47	208	208.17	208.76	208.59	208.34	208.17	208.1	208.46	207.93	207.95	207.55	207.28	208.27	209.23	209.19	208.69	208.4	209.3	209.39	208.27	208.6	208.38	209.02	208.16	208.33	209.48	209.4
203.67	203.72	203.68	202.75	203.37	203.63	202.29	204.46	204.08	202.71	202.3	203.53	204.35	204.4	203.86	203.46	203.46	204.51	203.61	203.38	204.01	203.87	203.5	202.47	203.8	204.82	204.67	204.11	204.12	203.39	204.19	204.26	202.7	204.05	202.59	203.72	202.87	204.1	205.08	202.54	203.91	204.04	203.96	204.06	203.1	204.4	204.09	202.53	204.17	203.26
201.83	200.97	200.79	201.41	201.09	200.34	200.31	201.69	200.06	201.61	201.22	201.19	202.12	200.07	200.75	201.48	201.86	200.94	200.67	201.28	201.43	201.56	200.46	201.32	201.27	201.61	201.86	199.56	201.65	201.59	201.03	200.69	199.74	201.41	200.97	201.72	200.6	200.78	200.4	201.57	200.86	201.39	199.93	200.83	201.54	202.27	201.4	200.89	200.79	201.14
204.35	205.04	205.87	204.29	205.22	204.39	204.74	204.12	204.82	204.7	205.11	204.5	205.47	204.91	205.46	205.59	205.28	204.77	204.75	205.7	203.63	206.08	205.06	205.28	204.34	204.78	204.3	204.5	204.35	204.87	204.83	204.79	206.38	203.96	205.78	204.24	205.68	204.37	204.16	205.46	205.32	205.22	204.13	203.83	204.51	205.57	204.51	203.94	205.31	204.42
213.5	212.42	212.57	212.62	211.8	212.93	213.38	212.3	212.9	213.5	212.9	213.52	212.76	212.61	212.61	213.02	213.76	213.32	213.1	213.47	214.19	212.88	212.19	213.55	212.94	213.38	212.07	213.82	213.06	212.51	214.21	212.57	212.45	213.01	213.41	213.24	213.4	213.54	213.4	213.02	214.02	212.51	213.55	212.9	211.93	213.61	214.04	212.6	212.14	212.5
202.09	201.21	201.25	201.7	200.72	201.35	201.67	201.15	201.5	200.79	200.81	201.4	200.8	202.2	201.51	201.38	201.29	201.08	199.81	200.81	200.6	201.74	200.86	201.08	201.12	200.64	199.97	201.07	201.51	201.31	201.34	200.94	202.32	200.92	201.81	201.8	200.11	201.13	201.58	200.61	201.37	200.72	201.02	201.82	200.63	200.65	201.43	200.68	200.32	200.05
208.28	208.84	208.89	208.38	207.31	208.6	208.26	208.94	209.12	207.94	208.83	209.07	208.03	208.11	209.08	207.91	208.84	208.96	208.34	209.04	207.3	208.7	208.86	207.81	208.34	207.91	207.75	208.91	208.11	209.37	208.81	206.77	207.85	209.49	207.75	207.68	208.85	208.64	208.87	208.76	208.5	207.66	209.54	207.8	208.32	206.98	208.77	208.67	208.51	208.18
208.99	209.1	208.13	207.52	206.04	207.8	206.96	207.48	208.46	208.28	207.77	208.52	208.09	207.83	208.7	208.35	207.49	207.93	207.48	207.48	207.73	207.84	207.61	206.88	207.72	207.9	207.18	206.98	207.2	207.92	207.83	207.52	207.64	207.62	207.25	207.37	206.5	207.54	207.62	208.05	206.79	208.26	207.78	208.5	206.72	207.83	208.42	207.76	208.15	207.91
216.91	218.74	217.1	216.99	216.36	216.85	217.9	216.39	216.24	217.01	216.75	216.62	216.61	218.23	215.21	217.34	217.73	216.84	217.17	217.82	216.38	216.76	217.27	216.69	216.34	217.55	216.37	217.77	217.26	217.23	217.64	216.55	216.69	216.28	217.18	217.59	216.08	215.78	216.82	216.76	216.35	218.08	216.54	217.29	217.21	217.57	217.18	217.21	217.12	216.77
204.03	204.6	205.05	204.07	203.95	205.03	204.9	205.02	204.98	204.04	203.72	204.1	203.75	203.5	204.54	204.44	204.22	203.13	204.6	204.71	203.91	203.13	203.91	203.69	204.43	203.55	204.31	203.98	203.62	203.83	203.19	203.43	203.69	203.2	203.73	203.92	204.73	203.36	205.1	203.95	203.6	203.65	203.7	203.32	204.61	204.13	204.79	202.97	204.25	205.31
210.65	209.52	209.07	210.47	210.46	210.15	209.26	210.13	209.27	209.56	209.46	210.1	210.28	210.37	210.37	209.76	210.79	209.72	209.68	209.55	209.34	208.61	210.54	210.73	209.44	209.2	209.35	209.43	210.51	209.17	209.17	209.1	209.58	210.64	209.74	209.71	208.52	209.39	209.7	209.27	209.5	209.42	209.19	209.12	209.72	209.44	209.8	208.49	209.3	210.59
205	204.33	204.96	204.48	204.49	204.61	205.12	204.8	205.63	205.04	204.91	204.27	204.67	203.65	204.37	204.61	206.39	205.16	204.5	205.09	204.9	204.09	206.08	204.86	205.18	204.57	204.97	204.8	205.02	205.04	205.74	203.97	204.29	204	205.32	205.69	203.24	204.76	205	205.81	203.93	205.32	203.47	204.1	204.79	205.74	205.3	203.87	203.85	204.16
207.92	208.73	208.14	209.28	208.34	209	209.56	208.51	208.39	208.55	208.83	208.67	208.19	207.51	209.51	208.15	209.3	207.83	209.04	207.26	209.29	208.1	209.68	208.7	208.94	210.21	207.91	208.55	208.58	209.35	208.09	209.02	209.58	209.02	208.62	207.95	207.44	207.09	208.93	208.71	208.86	208.78	207.95	208.86	207.46	207.06	209.41	209.86	208.34	208.84
204.08	204.25	203.82	203.49	204.29	204.94	205.21	204.27	204.53	202.55	205.27	203.78	203.78	204.4	203.77	203.6	204.59	203.62	204.49	203.36	203.28	204.45	202.58	204.21	204.94	203.8	203.17	203.39	203.03	204.61	204.64	202.52	203.25	205.06	204.53	203.96	203.74	203.75	204.29	203.46	204.65	203.98	204.31	203.58	204.43	204.48	203.62	203.69	203.61	202.9
208.56	206.4	207.18	207.59	207.9	207.31	207.59	207.06	208.46	207.55	208.53	207.29	208.04	208	208.36	208.56	207.58	206.74	207.75	207.41	208.57	207.61	207.81	207.28	207.78	208.43	207.65	207.92	207.36	207.9	208.09	207.7	207.66	207.13	205.82	207.17	206.85	207.56	207.47	208.44	206.66	207.08	208.63	207.46	207.83	208.77	207.65	207.98	208.77	206.69
217.66	217.11	216.7	215.8	217.35	216.44	216.88	216.15	217.08	217.6	217.01	216.38	216.28	217.12	217.59	218.03	216.25	215.83	216.85	216.72	217.44	217.27	216.73	216.7	216.87	216.39	216.97	216.51	216.97	217.51	217.38	217.09	216.85	216.37	216.35	216.8	214.9	216.63	217.31	217.45	216.21	217.48	216.73	217.89	216.42	217.29	218.47	216.41	216.47	216.54
208.89	207.75	207.28	208.4	208.5	207.29	207.19	207.58	208.26	207.9	208.37	207.75	207.06	207.23	207.8	207.16	207.27	208.69	208.24	206.82	207.11	207.07	207.87	207.48	208.12	207.67	207.02	207.27	208.39	208.13	208.61	207.94	207.71	208.81	207.29	207.77	206.96	207.62	207.95	207.75	208.11	206.86	208.48	207.48	207.5	207.17	207.27	207.67	207.24	207.24
210.86	212.18	210.8	211.37	211.28	211.36	211.15	212.51	211.16	210.72	211.65	211.1	211.65	211.81	211.17	211.44	212.39	210.69	211.16	210.81	211.28	211.78	211.16	212.37	211.74	211.75	211.24	212.11	211.1	211.05	211.1	212.16	211.22	212.09	212.5	212.69	211.09	212.24	211.18	213.74	210.26	211.03	211.13	212.34	211.21	212.09	212.3	211.12	212.64	211.98
203.7	203.76	204.34	203.9	204.15	204.22	204.9	205.1	204.25	204.91	204.87	205.09	205.43	204.85	204.78	204.89	205.12	205.03	204.9	205.12	205.48	204.07	204.43	205.22	204.89	205.51	203.67	204.01	205.31	204.22	204.08	204.92	205.55	205.63	205.46	204.68	205.16	203.67	204.61	204.09	203.92	205.56	204.73	204.09	204.69	204.65	204.49	204.17	205.13	204.53
200.75	199.67	200.5	199.37	200.63	200.52	199.87	201.41	201.17	200.41	199.81	200.62	199.83	199.37	199.55	200.01	199.96	201.51	198.84	199.96	199.48	199.7	199.47	200.69	199.29	200.13	200.52	201.46	199.66	199.88	200.92	200.86	200.16	200.21	200.7	200.18	200.67	199.47	201.32	201.46	200.24	199.98	199.92	200.9	200.61	200.03	200.54	199.26	200.79	201.63
212.06	211.4	211.71	210.93	212.18	210.48	211.38	211.53	211.38	211.34	211.52	211.92	211.23	211.64	211.31	210.59	212.42	210.82	211.87	210.87	211.36	211.78	212.35	211.43	211.49	212.34	212.76	212.84	212.41	212.15	211.6	211.64	212	210.38	210.29	212.09	211.54	211.65	211.9	210.63	211.91	211.77	211	212.31	211.39	211.63	212.65	212.14	210.53	212.34
208.66	208.18	209.76	209.39	209.22	208.8	208.86	209.54	208.48	210.65	209.09	209.04	209.84	210	209.32	210.12	209.11	209.47	209.83	209.27	209.24	210	209.34	209.01	209.25	209.18	209.41	209.05	209.05	209.41	209.12	208.71	209.67	209.34	210.03	209.97	209.51	208.55	208.75	210.15	209.18	209.63	209.2	209.15	208.8	209.85	208.72	210.59	208.29	209.12
207.72	208.38	209.36	207.42	208.87	209.29	209.13	208.34	207.27	208.5	208.56	207.63	207.89	208.02	208.4	208.46	208.89	208.94	207.5	208.57	207.32	207.91	210.08	209.07	208.24	208.82	209.48	208.92	208.54	209.74	209.47	209.06	207.54	208.2	208.19	208.9	208.82	208.79	209.88	208.64	207.99	207.83	208.51	209.27	208.77	208.77	209.05	208.65	209.19	208.3
208.7	207.37	208.36	208.25	208.22	207.27	207.28	206.4	208.23	208.72	208.44	206.57	207.98	208.07	207.97	209.14	207.41	207.75	207.76	207.31	207.61	206.16	208.27	207.55	208.1	208.25	206.82	207.2	208.17	208.65	207.7	206.94	207.74	207.34	206.75	208.15	208.14	207	207.34	207.91	207.99	207.35	208.4	207.73	208.23	207.64	207.8	208.09	207.41	209.2
204.63	204.41	202.15	203.73	203.98	203.74	204.17	204.28	204.98	203.31	203.77	203.85	203.9	203.23	203.53	203.64	203.92	204.18	204.26	204.52	203.14	203.39	203.39	203.82	202.99	204.43	204.81	204.9	203.24	204.29	203.58	203.69	204.28	204.74	203.38	204.47	204.16	203.96	204.01	203.8	203.84	203.48	202.19	203.43	203.88	202.79	204.39	202.86	203.3	203.34
204.27	203.55	202.65	202.95	202.62	204.78	204.19	203.33	203.38	202.75	203.07	203.56	203.25	205.2	204.61	204.88	204.18	203.88	204.34	203.55	204.38	205.06	203.74	202.64	203.51	203.99	204.25	204.71	204.56	203.35	203.46	202.71	203.27	203.8	203.36	204.83	205.86	203.26	204.13	204.25	204.09	205.54	202.87	204.24	204.83	203.59	203.44	204.48	202.45	203.61
217.24	217.61	217.15	217.09	217.16	218.16	218.08	217.84	217.73	217.9	217.89	217.76	218.51	217.85	217.28	217.39	218.69	218.44	217.27	218.22	218.28	218.49	217.53	219.23	218.17	217.67	217.73	218.32	217.06	218.55	216.82	217.52	217.62	218.2	218.95	219.02	216.74	217.85	217.19	217.14	217.1	216.76	217.64	217.71	217.69	217.89	218.17	216.99	217.72	218.85
211.42	212.1	211.63	211.88	211.99	211.74	211.26	212.76	211.34	212.16	212.28	210.87	211.9	211.77	212.29	211.51	211.62	212.28	211.68	210.66	211.3	211.69	211.96	210.63	211.58	211.78	210.88	211.54	211.43	211.26	211.21	211.35	212.22	210.85	211.04	212.23	210.29	211.57	211.44	211.69	211.35	212.32	211.97	211.43	212.01	211.69	211.49	211.97	212.04	211.25
207.6	206.91	207.79	207.56	207.81	206.99	208.23	208.37	208.4	206.71	207.44	208.12	208.57	207.93	207.58	208.84	207.49	207.39	208.54	208.53	207.55	207.63	208.54	206.96	208.49	207.35	207.02	207.12	208.32	207.29	208.9	206.95	208.54	207.75	207.4	207.76	208.29	207.88	207.19	208.35	207.79	207.45	208.43	207.81	207.82	207.13	208.24	208.65	209.24	207.43
200	200.32	198.75	200.67	199.78	200.24	199.51	199.92	199.06	199.09	200.27	198.91	200.45	198.71	199.13	199.08	200.09	200.33	199.09	198.66	199.09	199.53	198.54	200.64	200.49	200.2	198.94	199.1	199.16	199	200.26	199.36	199.23	199.93	199.24	200.26	200.25	199.59	199.35	199.84	199.56	198.64	199.1	200.24	200.6	200.07	200.14	200.02	199.67	198.88
217.31	217.63	217.02	216.9	216.69	217.18	217.6	216.32	217.01	216.63	217.81	217.23	216.9	217.13	216.87	216.39	214.89	217.11	217.33	216.71	217.52	216.5	217.16	217.14	217.31	218.12	216.08	217.46	216.67	217.36	215.87	216.42	217.61	216.45	217.33	217.12	217	217.13	216.18	218.69	216.99	218.22	216.71	216.55	217.76	215.96	217.26	216.67	217.22	217.06
197.51	198.04	198.45	198.44	197.86	197.86	197.9	197.5	197.93	199.12	197.84	197.92	197.68	197.53	197.88	197.89	198.24	197.95	197.84	198.68	198.18	198.1	198.57	198.07	198.25	197.54	198.23	198.15	198.63	197.42	197.14	197.87	198.58	198.39	198.05	198.78	197.37	198.9	196.4	198.13	198.01	197.82	197.27	198.07	197.58	197.47	196.55	198.15	197.29	196.6
200.59	200.04	199.8	199.5	200.23	200.15	202.05	200.73	200.73	200.2	200.5	201.69	199.94	201.23	200.59	199.89	200.23	200.02	201.28	201.21	199.29	200.73	200.12	199.86	200.02	200.66	201.02	200.93	199.99	200.66	200.72	199.49	200.61	199.85	199.49	200.51	199.46	200.75	200.03	200.75	200.81	200.97	200.54	200.63	200.41	200.84	200.15	200.7	199.98	200.49
197.57	197.6	196.9	199.04	198.59	197.4	197.78	197.21	199.7	198.28	197.52	197.6	198.74	198.18	199.2	196.94	199.17	198.14	198.4	198.4	197.78	197.75	197.21	198.85	197.61	197.88	198.63	198.53	199.18	197.71	198.23	197.9	197.6	197.26	197.4	197.91	199.22	197.78	199.09	197.42	198.57	198.18	198.96	198.68	198.21	197.38	199.36	198.23	197.56	197.6
210.8	210.37	210.79	210.4	210.24	209.29	209.25	210.53	209.43	210.39	209.83	208.91	209.14	209.48	209.47	210.16	210.7	210.49	209.15	210.67	208.59	209.96	208.98	208.61	210.24	209.67	209.6	210.17	209.76	208.94	210.54	209.68	209.07	210.24	209.67	210.25	210.47	209.22	209.16	210.76	209.95	210.1	209.06	208.92	209.58	210.52	207.96	209.7	209.73	210.42
209.88	209.07	208.18	209.49	208.64	208.72	208.73	208.39	208.6	208.83	208.93	208.34	208.77	208.79	208.44	209.01	209.46	207.88	207.39	207.9	207.58	208.37	208.33	208.97	207.73	209.57	208.33	208.77	207.96	208.31	208.07	209.5	208.02	208.55	208.47	209.29	208.58	207.82	208.19	208.72	207.62	208.85	208.41	208.99	207.8	208.36	208.72	209.35	208.51	208.03
203.52	203.08	204.04	203.41	202.81	203.68	204.01	203.42	202.85	204.27	204.09	203.3	202.9	202.51	204.12	203.78	203.17	203.57	203.36	204.17	202.91	203.75	203.08	203.6	203.5	202.22	203.42	204.66	203.58	203.27	204.28	202.84	203.39	203.89	202.65	203.46	204.3	203.79	202.31	203.93	203.28	204.86	204.06	202.88	203.12	202.9	204.44	204.06	203.88	204.14
204.26	203.19	204.18	204.03	204.12	203.12	203.29	204.28	203.41	203.58	204.4	203.26	202.57	203.73	203.87	203.58	202.97	204.6	203.36	203.4	204.73	202.28	203.73	204.04	202.63	203.66	203.2	203.74	202.66	203.47	203.77	203.33	202.37	203.03	204.22	203.16	204.02	203	203.36	204.31	204.44	203.57	202.76	203.72	203.08	203.62	204.19	203.27	203.32	203.29
208.85	208.36	208.37	208.85	208.68	208.96	208.79	208.62	208.76	209.02	208.64	209.24	208.45	209.13	209.59	209.66	208.13	209.65	209.18	209.94	208.67	208.66	208.51	208.48	209.4	208.45	209.52	208.46	208.51	208.66	208.49	208.33	209.54	208.67	207.53	208.53	209.31	210.3	209.9	209.68	210	208.4	208.66	208.62	208.09	208.31	209.67	209.23	209.02	208.49
210.5	209.68	209.43	208.64	209.33	209.39	210.11	209.83	209.98	209.67	209.49	210.09	209.75	209.44	209.6	209.73	209.35	210.01	208.81	210.52	209.19	210.04	209.79	208.28	209.88	208.84	210.51	209.57	209.19	210.22	209.47	209.58	209.28	209.68	209.74	208.9	210.81	209.54	209.29	209.05	210.04	208.98	210.11	210.04	209.4	208.41	210.78	209.35	209.75	210.63
204.46	204.17	203.86	203.91	202.07	203.7	203.88	203.87	204.56	202.36	203.77	203.04	204.5	203.29	203.09	203.57	202.95	203.44	204.5	202.54	203.9	202.12	204.3	204.93	202.78	203.72	204.38	201.91	204.44	204.21	202.81	203.84	202.73	204.39	204.56	203.82	201.54	204.17	202.92	202.52	202.68	202.68	203.16	203.58	203.56	204.07	203.05	204.09	203.15	201.81
202.8	203.09	203.8	203.1	204.55	204.02	204.71	203.9	204.65	204.43	203.67	204.25	203.22	204.39	203.37	203.58	202.98	203.33	204.14	203.33	203.73	203.47	203.88	204.89	204.08	203.93	203.71	202.62	203.08	204.04	203.21	203.6	204	205.08	203.49	204.4	202.45	202.72	203.85	203.3	203.32	203.87	203.21	203.61	204.02	204.1	203.26	203.64	204.11	202.79
207.24	207.54	207.56	207.78	207.98	207.66	207.31	208.23	208.12	208.81	207.31	206.86	208.43	207.81	207.39	207.57	209.49	207.12	208.24	207.21	207.84	207.16	208.29	206.82	206.96	207.74	207.23	206.77	206.24	207.23	208.3	206.68	207.2	207.07	207.83	208.41	207.17	207.43	207.74	208.57	207.91	207.89	208.59	207.37	207.15	207.67	207.87	208.18	208.56	209.28
208.09	208.36	208.59	208.02	207.92	208.32	207.54	207.33	208.22	207.83	207.26	206.72	206.3	206.75	207.78	207.87	207.67	207.88	207.95	208.15	208.28	207.26	208.19	208.45	208.7	206.79	207.43	207.89	207.98	207.79	207.79	208.43	208.25	208.35	207.47	208.12	207.09	207.62	207.91	208.05	207.45	207.06	206.71	208.01	208.13	207.45	206.52	207.03	207.24	208.23
193.96	195.03	194.2	193.74	194.7	192.86	194.58	194.12	194.89	195.45	193.5	193.63	194.15	195.44	194.31	194.38	193.7	193.8	193.99	194.31	194.03	193.44	194.22	193.13	193.75	194.61	193.93	193.55	194.95	194.45	194.94	194.03	194.3	193.87	193.59	195.24	194.82	194.47	194.19	194.9	194.32	193.91	193.7	194.9	194.22	194.97	194.22	193.56	193.61	194.49
203.03	203.54	203.56	202.28	204.38	203.85	203.98	204.07	203.37	203	203.25	203.58	204.07	203.01	204.62	204.32	202.78	203.68	203.22	203.02	204.02	203.49	203.26	203.93	205.23	203.33	204.28	204.08	203.85	203.9	204.28	204.71	204.83	203.38	203.58	204.31	203.8	204.61	204.2	203.04	203.74	203.74	204.76	203.78	204.66	203.45	203.22	203.07	204.48	203.88
207.36	206.64	209.15	208.48	209.22	208.05	208.21	208.25	209.49	208.63	207.95	208	206.68	206.87	209.41	208.35	208.43	209.45	207.56	208.64	208.8	207.64	209.38	207.88	209.03	209.05	206.39	207.8	208.75	208.9	207.51	209.11	208.73	207.68	208.58	207.77	208.34	208.14	209.15	208.69	208.66	208.1	207.95	208.51	207.9	206.94	208.1	207.55	208.3	208.88
203.36	203.93	204.42	203.72	204	203.42	203.58	203.96	204.68	203.42	204.99	203.47	202.06	204.81	204.2	203.93	204.89	204.52	204.06	203.44	203.07	205.08	203.66	202.77	203.23	205.17	204.1	202.34	203.34	203.59	203.75	204.06	204.16	203.83	203.42	203.55	203.5	204.67	204.69	204.27	203.5	204.86	204.22	204.22	203.75	202.91	203.84	203.82	203.55	203.4
198.65	199.84	199.58	201.1	199.67	199.75	199.8	199.66	198.23	199.1	199.45	198.9	198.54	198.17	198.64	199	199.77	199.07	199.69	198.02	198.36	199.72	197.15	199.51	200.24	200.18	199.04	198.72	198.51	198	199.73	199.21	199.8	199.49	199.22	199.62	198.97	199.67	199.31	198.68	199.81	201.12	199.23	198.48	200.61	198.47	200.02	199	198.97	199.63
217.16	217.61	216.88	215.73	216.73	217.19	216.63	217.61	216.59	217.29	216.77	216.14	216.89	217.01	217.33	216.84	217.17	216.68	217.74	217.49	216.94	216.78	216.07	217.52	216.96	217.16	216.91	216.21	216.78	216.88	217.28	217.64	216.59	216.89	217.03	216.04	217.83	217.13	217.55	216.48	216.86	216.34	217.93	217.43	217.2	216.63	217.48	216.21	217.79	217.28
209.15	207.77	207.49	209.41	208.66	208.09	208.31	208.46	207.7	207.9	207.62	208.29	207.24	208.44	208.11	208.35	207.69	208.85	208.4	208.91	208.04	209.12	207.81	209.07	208.76	207.59	207.64	208.25	208.9	208.47	208.9	208.46	208.4	208.19	207.72	208.03	208.8	208.47	208.96	208.47	207.63	207.01	208.98	207.52	208.95	208.37	208.53	209.13	208.97	208.52
203.71	203.1	202.44	203.83	203.94	203.26	203.87	203.47	203.23	204.06	203.71	204.84	203.52	203.62	203.03	202.38	203.64	203.43	203.41	203.87	203.58	202.42	202.46	203.48	203.61	203.31	203.57	202.7	204.63	204.1	203.96	202.86	203.47	203.19	202.95	203.58	204.32	203.24	204.08	204.25	205.03	204.47	203.1	203.86	203.91	202.88	204.16	203.86	204.15	203.63
208.7	207.07	207.15	206.63	208.7	207.48	207.1	207.28	206.97	206.82	207.15	207.65	207.92	208.23	207.46	207.31	207	207.61	207.93	207.04	207.72	206.97	207.28	207.67	208.23	206.96	207.95	206.58	208.13	206.38	207.64	207.18	207.48	207.08	206.78	206.97	208.75	207.88	208.58	207.52	207.08	206.57	209.12	206.53	208.89	207.84	207.53	207.33	208.02	207.81
208.36	208.51	208.81	208.48	209.14	210.11	209.59	208.97	209.63	208.34	209.21	209.96	208.84	209.48	208.67	210.97	209.44	209.1	210.37	209.85	209.56	209.46	210.14	209.09	210.56	208.15	208.56	210.14	209.43	209.64	208.61	209.08	210.01	209.88	209.16	209.39	210.16	208.83	209.28	209.02	209.69	209.64	208.95	208.18	209.29	208.08	209.16	209.43	210.26	208.55
207.63	207.16	209.3	207.67	207.54	207.66	207.23	208.44	207.08	208.03	208.31	208.5	207.57	207.42	208.41	207.84	207.45	208.79	208.16	208.32	207.71	208.31	206.85	207.82	208.32	207.37	207.21	207.64	208.07	208.05	207.05	206.66	209.01	206.27	207.07	208.3	207.43	207.48	208.33	207.99	207.93	206.82	207.31	208.83	207.1	208.28	207	207.79	208.67	208.07
202.52	203.64	201.62	200.96	202.34	202.67	203.01	201.39	202.23	203.67	202.31	202.33	202.64	201.66	203.76	203.12	202.96	201.71	203.13	202.19	202.74	202.29	203.84	202.21	201.86	202.68	202.85	200.83	202.06	201.97	202.02	202.18	202.76	201.89	201.86	201.73	202.14	202.23	204.01	203.02	202.83	202.23	202.01	202.63	203.13	202.72	202.93	203.34	201.26	202.38
211.88	211.4	212.21	211.84	212.14	212.11	212.4	212.59	211.94	212.43	212.39	212.06	212.04	212.1	213.45	211.9	212.5	212.17	212.02	212.27	211.04	211.56	212.88	212.28	212.48	212.5	211.94	213.35	213.31	211.81	212.86	211.61	213.07	211.59	213	212.18	212.75	211.66	213.08	212.82	212.71	212	212.11	212.62	212.14	212.01	212.48	212.01	212.49	211.97
208.55	208.17	208.35	207.47	207.26	208.5	207.36	209.35	208.17	207.31	208.49	206.88	208	208.41	208.09	207.59	207.23	208.61	208.12	207.71	207.83	206.74	208.38	207.48	207.74	207.74	207.37	208.04	207.38	207.41	208.28	207.61	207.45	206.71	207.98	208.16	207.37	206.58	207.62	206.81	207.56	206.94	206.71	206.96	208.18	208.73	208.34	208.41	208.04	207.82
218.57	217.57	218.55	217.42	217.94	217.62	217.73	216.78	217.97	218.36	218.49	217.61	218.72	218.08	217.15	217.8	216.36	217.18	216.9	218.33	217.58	217.82	217.71	217.78	218.85	218.05	217.59	217.04	218.26	218.49	218.4	217.49	217.74	218.8	217.32	217.58	218.33	217.77	218.22	218.02	217.04	217.48	217.02	216.7	217.29	217.27	218.41	216.66	217.63	218.39
202	203.4	203.18	203.18	202.55	203.69	203.02	203.25	203.39	203	205.06	203.38	202.94	203.34	203	204.12	204.2	203.52	202.36	202.85	203.05	204.06	203.26	203.46	202.49	203.22	202.69	203.71	204.29	204.18	203.07	203.76	203.6	203.33	202.34	203.88	202.74	203.3	202.69	202.33	203.55	202.71	204.04	203.23	204.6	203.17	203.92	203.58	202.91	203.35
214.76	214.64	213.8	214.07	213.04	213.42	214.31	213.8	214.11	213.67	213.54	212.97	214.71	213.14	214.21	215.01	213.78	214.07	213.94	215.04	214.35	213.51	214.26	214.24	213.35	213.89	214.18	214.22	213.56	213.07	213.69	213.95	213.23	213.49	213.6	214.53	213.43	214.02	212.79	213.16	213.82	213.23	213.62	214.03	214.69	214.18	213.79	213.02	213.44	213.99
202.09	202.82	203.34	203.11	202.09	202.43	203.03	201.33	202.36	202.07	203.84	202.89	201.99	201.85	203.21	202.76	202.83	202.89	201.67	202.02	203.6	201.1	201.73	202.97	203.65	202.63	203.58	201.54	202.74	203.58	202.68	201.88	201.93	202.46	203.46	202.92	203.21	202.86	202.89	202.79	201.75	202.08	202.09	202.06	203.51	203.71	202.67	201.57	202.99	203.24
203.62	203.22	202.81	203.79	203.52	204.18	202.85	202.48	203.29	203.57	202.82	202.81	203.03	204.05	203.28	204.06	204.52	201.72	203.26	203.6	203.83	202.02	203.25	203.58	202.78	203.54	202.24	203.37	203.33	202.6	203.51	202.6	202.92	204.44	203.74	203.15	204.3	202.47	203.81	203.62	203.73	203.01	203.91	204.51	202.97	203.97	203.61	202.66	203.61	203.41
211.95	211.64	212.55	212.52	211.63	211.57	211.82	211.51	211.01	211.41	211.32	210.9	211.45	209.24	211.46	212.26	211.56	212.87	211.89	211.43	210.87	211.91	213.06	211.8	211.57	211.4	210.68	212.22	211.3	211.04	211.26	212.07	211.18	210.94	211.92	211.57	211.61	211.5	211.68	211.96	211.71	212.21	211.11	212.65	212.06	212.76	212.26	210.35	210.81	211.45
209.28	210.11	209.02	210.22	208.57	209.33	208.91	209.41	209.24	209.18	209.45	208.87	209.82	209.43	209.13	208.48	209.33	208.81	208.06	208.82	208.84	210.53	208.92	208.87	209.3	208.37	208.5	207.87	209.6	209.56	208.76	208.84	209.07	208.67	209.96	209	209.74	210.04	209.4	209.32	209.8	209.97	209.58	210.67	209.08	210.01	209.19	209.24	209.53	209.07
204.63	202.82	202.63	202.65	203.47	203.19	203.7	203.76	203.81	203.39	203.33	204.28	203.94	203.82	203.2	203.73	204.35	204.17	204.08	203.75	202.37	203.29	203.24	203.93	203.74	203.95	204.87	203.31	204.05	203.36	203.27	203.29	203.02	204.54	204.02	203.17	204.57	203.64	204.18	203.95	203.37	203.11	204.32	204.34	202.45	203.43	203.79	203.79	204.02	203.01
209.04	208.86	208.3	208.15	210.24	208.26	209.8	208.36	208.37	208.86	208.96	209.04	209.23	207.84	208.09	208.15	209.44	208.34	207.73	208.39	208.44	208.76	209.5	209.12	209.7	209.17	208.77	209.38	209.1	208.13	209.42	208.46	208.86	209.1	209.07	209.49	209.92	209.39	208.02	209.53	209.83	208.72	208.52	209.65	209.57	207.86	209.5	209.27	208.09	208.85
193.54	192.65	194.24	195.14	193.5	195.36	194.55	194.03	194.86	194.07	194.23	194.34	193.25	194.74	193.41	195.77	194	194.03	194.09	194.79	193.19	195.76	193.91	193.46	194.21	193.79	193.56	194.44	193.34	194.43	194.58	194.58	194.34	193.15	193.91	194.69	193.69	193.48	194.41	194.13	194.46	194.56	193.69	193.66	194.08	195.39	195.26	193.78	195.67	194.82
216.1	217.69	217.67	216.48	217.51	216.44	217	216.35	217.63	217.24	217.41	217.51	217.06	217.3	216.55	216.5	216.77	216.65	217.18	216.89	217.39	217.36	217.25	217.87	218.19	217.85	217.73	218	216.25	217.43	216.46	216.23	217.5	217.27	216.77	217.36	216.71	216.81	217.63	216.53	216.4	217.78	217.82	217.18	216.45	216.67	217.57	217.16	216.22	217.14
203.86	203.55	203.38	204.11	204.02	203.84	204.11	204.2	204.02	204.03	204.49	203.66	203.47	203.85	203.78	204.24	203.71	203.98	203.76	202.74	204.41	203.87	203.41	202.93	204.04	203.42	203.86	203.27	203.36	202.81	203.47	204.09	203.53	202.9	203.56	204.37	203.26	203.12	205.39	204.79	202.93	203.57	203.18	204.07	203.13	204.09	203.5	205.33	204.07	204.03
199.63	199.9	200.77	200.87	200.12	200.95	199.71	201.08	200.9	200.82	199.87	200.83	200.1	201.04	201.11	200.31	200.9	199.49	201.51	199.95	200.22	198.61	199.9	199.83	200.5	200.06	199.65	200.2	200.32	200.61	200.36	201.17	200.49	199.48	200.23	199.84	200.44	200.13	199.71	200.52	201.62	200.15	200.67	199.8	201	199.83	200.2	199.71	200.07	200.69
206.94	208.37	207.71	207.52	207.65	207.77	207.56	207.46	207.52	207.59	208.34	207.06	208.03	207.46	208.36	208.48	208.69	207.23	208.53	208.05	208.3	208.49	206.76	208.13	208.09	208.6	208.53	207.79	207.24	208.46	207.09	207.09	207.65	205.81	208.13	208.72	207.81	207.98	207.42	207.22	207.94	207.69	207.84	208.28	208.18	207.98	207.66	207.44	207.82	209.22
208.59	208.35	208.28	207.81	208.19	209.51	208.32	208.28	208.87	209.24	207.9	208.48	207.72	208.69	208.43	209.19	207.82	208.42	208.43	207.81	208.97	207.92	208.06	209.37	208.36	208.19	208.96	208.42	209.16	208.59	209.16	209.44	208.07	209	209.72	207.98	208.9	207.84	208.41	208.33	208.72	208.76	207.05	208.22	208.97	208.89	208.46	209.07	208.19	207.84
208.75	207.68	207.75	207.8	209.87	209.47	208.28	208.46	207.53	208.96	208.79	209.21	209.46	207.83	208.37	209.57	208.97	208.88	209.93	209.09	208.59	207.08	208.75	207.97	207.96	209.57	208.64	208.09	207.69	208.03	207.78	208.59	208.75	209.11	208.08	208.54	208.46	209.16	209.95	208.09	208.37	208.86	208.47	208.66	208.79	209.71	209.26	209.21	209.15	208.19
201.6	201.34	201.2	200.26	200.11	200.6	201.74	201.88	200.99	200.85	200.67	202.37	200.7	201.44	201.93	201.99	201.86	201.19	201.2	201.18	201.14	200.56	200.59	201.66	201.54	200.73	201.43	200.96	201.27	201.09	201.36	202.44	202.05	201.89	202.46	201.72	201.78	201.27	200.56	201.61	200.59	201.03	200.43	200.19	201.08	201.83	200.99	200.71	202.3	200.88
208.78	209.24	207.54	209.28	207.92	208.29	207.92	209.37	209.17	208.92	208.68	208.5	208.45	208.03	208.35	207.49	208.82	208.38	208.95	209.02	209	208.15	208.36	207.9	208.06	208.82	208.59	207.87	208.46	209.18	208.79	209.52	208.55	208.47	208.36	209.25	208.06	208.2	208.16	208.37	208.93	209.91	209.17	209.41	207.76	208.96	209.18	208.72	209.36	208.19
199.19	201.02	201.23	198.75	201.16	199.7	200.28	200.39	200.44	200.08	200.86	199.72	200.83	201.28	200.09	199.66	200.92	199.93	199.6	200.09	200.97	200.54	199.12	200.5	200.15	199.69	200.08	200.11	199.89	200.1	199.96	199.78	199.84	201.32	199.62	200.78	200.33	200.77	201.27	199.83	200.62	200.55	199.93	199.36	200.05	199.58	200.41	201.54	201.17	200.31
200.08	200.19	198.94	200.02	201.01	202.52	199.73	200.13	199.56	201.05	201.43	199.78	200.26	200.57	200.61	200.3	200.8	199.86	199.17	200.5	200.11	200.42	200.26	199.62	200.37	200.5	199.96	201.27	201.42	199.5	200.17	200.14	200.47	199.9	199.9	200.3	199.08	200.13	201.11	200.26	200.15	200.42	200.66	200.47	200.71	201.12	201.29	201.56	200.59	200.54
201.83	204	203.1	202.81	203.25	202.84	203.81	203.3	203.49	203.49	202.12	202.47	203.62	204.71	203.35	202.79	204.09	203.65	203.43	203.53	203.82	202.69	202.58	203.7	204.65	202.48	203.31	202.68	202.2	202.81	204.34	205.38	204.67	203.65	203.63	203.15	203.58	203.44	203.35	203.2	203.22	203.38	203.99	202.94	202.97	203.93	203.67	203.03	202.97	203.05
202.59	203.31	204.32	203.62	203.24	203.61	203.26	203.05	203.08	203.24	203.12	204.53	203.88	204.51	204.37	203.17	204.94	204.42	204.62	203.9	204.64	203.68	203.79	204.33	203.79	203.15	203.64	203.73	203.86	203.13	204.33	203.06	203.12	204.9	203.51	204.71	202.58	202.91	204.62	204.41	204.57	205.24	204.26	203.58	203.06	203.46	203.09	203.91	204.32	203.29
208.34	208.38	206.57	208.39	206.83	207.71	207.74	207.07	207.66	207.86	207.27	208.7	208.22	207.65	207.86	208.42	207.43	207.05	206.6	208.34	207.99	207.79	208.22	207.57	207.16	207.28	206.69	207.12	206.83	207	206.94	209.96	207.51	208.86	206.64	206.6	207.47	206.14	207.51	207.71	206.69	206.52	207.38	207.45	206.51	207.05	208.59	207.2	207.66	208.4
204.73	202.73	204.55	204.51	204.07	203.41	204.75	204.37	204.54	204.68	204.38	202.94	204.26	204.41	204.07	203.81	202.66	204.46	203.64	204.79	203.48	203.82	203.57	203.94	202.95	204.64	203.29	204.59	204.48	204.78	203.72	204.39	203.91	204.1	203.85	202.97	204.72	204.18	205.42	203.04	204.49	203.94	203.75	204.47	204.29	204.25	204.87	204.29	202.74	204.02
197.39	197.53	198.96	198.53	198.39	195.98	198.36	198.5	198.46	198.21	197.88	197.87	198.68	197.08	198.54	197.79	197.15	198.62	197.58	198.16	198.26	197.4	198.76	197.13	198.32	198	198.61	197.95	198.05	198.96	199.12	198.4	196.69	198.53	198.66	198.43	197.58	197.87	197.39	196.59	197.11	198.29	199.26	197.52	197.22	198.49	197.19	198.39	197.18	198.17
204.11	204.47	203.69	204.13	204.04	203.79	204.33	203.99	204.64	204.36	204.84	203.56	203.97	204.61	203.88	204.95	203.59	204	203.75	203.88	203.84	204.06	205.17	203.48	203.98	204.43	204.97	204.42	203.22	203.89	203.5	203.66	203	204.88	203.91	203.28	204.37	205.1	204.85	204.28	203.9	203.74	202.31	205.46	204.36	204.95	203.61	203.52	204.14	204.46
204.14	204.81	203.95	204.55	202.82	204.41	203.54	204.38	204.23	203.74	204.69	203.77	203.28	203.68	203.67	205.01	203.51	204.5	205.05	204.45	203.08	205.09	203.42	204.33	203.29	203.9	204.35	204.35	203.65	203.5	205.33	204.44	203.72	204.88	203.88	203.89	202.85	203.73	204.9	203.7	204.36	203.17	204.21	203.19	204.22	204.47	204.9	204.34	204.68	203.91
202.66	203.26	203.45	203.24	204.24	204.47	204.36	204.11	204.2	202.85	203.77	203.34	203.81	204.13	203.96	203.01	203.87	203.69	203.32	203.83	203.22	204.06	203.15	203.71	203.95	203.62	203.52	203.92	203.65	203.72	203.82	205.13	203.78	204.57	203.34	204.26	203.6	203.52	203.45	203.34	202.83	203.62	202.78	203.3	203.92	202.89	203.33	203.92	203.82	202.58
202	202.1	201.3	202.99	201.69	202.79	201.94	202.3	202.06	203.14	202.54	202.68	203.89	203.08	202.45	202.5	202.93	202.62	201.87	202.47	201.82	202.52	202.26	203.32	202.06	203.03	201.71	202.56	202.29	203.46	202.56	202.83	202.67	202.9	203	203.16	202.95	202.63	201.89	201.88	202.66	202.78	203.38	202.86	201.51	203.12	201.71	202.75	203.26	202.71
212.93	212.2	213.35	213.2	212.55	213.68	213.64	213.87	212.48	213.68	212.97	214.29	212.95	212.7	212.79	213.75	211.54	214.06	213.53	212.9	212.63	213.09	213.48	213.57	212.24	213.41	213.56	213.11	212.69	212.52	213.68	213.5	212.96	213.54	213.19	211.67	214	212.74	213.14	213.66	212.64	212.27	213.2	212.44	212.4	213.05	212.69	213.13	213.69	213.73
208.43	208.32	208.85	206.73	206.9	207.05	208.79	207.66	207.6	207.81	206.67	208.24	206.95	208.09	207.57	206.84	208.25	208.15	207.78	209.07	207.91	207.6	208.97	208.71	206.27	206.82	209.41	206.86	207.43	207.59	208.61	208.26	208.09	207.34	207.18	208.47	207.71	208.53	207.36	207.29	207.45	208.19	208.8	206.95	207.79	206.8	207.34	207.76	208.41	207.63
194.71	194.79	194.22	195.24	195.55	195.01	195.57	195.43	195.51	195.66	194.69	195.8	195.87	194.64	195.41	195.11	196.19	195.46	196.23	195.17	195.33	194.64	195.07	195.29	195.54	195.21	194.99	196.31	195.46	194.8	195.38	195.51	195.5	196.13	196.04	195.28	195.14	195.02	195.67	195.42	195.05	194.91	195.46	195.08	195.05	194.45	196.32	195.47	196.08	194.3
207.37	208	207.58	207.5	207.6	208.66	206.8	206.55	208.78	208.11	208.75	208.75	206.74	206.85	209.24	207.92	207.61	207.98	207.9	208.4	207.44	208.61	208.68	206.29	208.04	208.16	208.47	207.72	208.11	206.86	208.13	207.79	207.32	207.43	208.32	207.15	207.31	207.09	207.71	207.94	207.16	207.75	207.58	207.24	208.6	207.7	208.08	207.46	206.86	208.4
208.58	209.22	208.27	207.32	208.15	209.34	209.47	208.5	209.21	208.91	209.22	209.74	209	209.78	209.43	208.42	208.29	209.33	209.13	208.12	208.96	207.69	207.94	209.12	209.53	209.15	207.8	208.71	209.46	208.44	209.69	209.29	208.61	208.1	208.94	207.59	208.74	208.02	208.32	208.39	208.68	208.8	209.02	208.65	208.78	209.56	208.35	209.1	209.56	208.19
208.59	208.62	208.43	209.19	210.14	208.91	207.71	208.47	207.19	208.86	209.21	208.68	208.61	207.13	208.39	208.6	208.51	209.12	208.9	208.34	208.14	209.25	208.45	207.73	208.59	207.74	208.87	207.87	208.43	208.46	209.38	209.08	208.81	208.18	208.72	207.68	209.51	208.62	210.12	208.56	208.38	208.69	208.08	209.31	208.18	207.94	209.68	208.24	209.19	208
204.4	204.07	204.85	204.23	205.97	205.37	203.96	204.87	204.1	203.43	205.18	204.23	204.39	204.6	204.79	204.27	204.31	204.4	204.42	204.02	204.9	205.32	204.65	204.82	204.47	204.1	205.46	205.17	204.68	205.44	205.41	205.46	204.81	203.49	204.13	204.75	204.58	205.69	203.62	205.44	204.82	205.02	204.33	203.68	204.46	204.17	205.55	203.68	205.27	203.99
202.53	202.15	203.18	202.66	203.28	202.85	204.25	202.66	202.82	203.31	202.2	202.88	202.27	204.99	201.55	203.57	202.3	202.09	203.03	201.58	202.9	201.53	201.73	202.25	203.24	203.2	202.79	202.33	203.56	201.79	201.97	202.62	202.32	201.97	203.06	203.33	202.59	202.11	202.25	202.13	201.9	204.14	201.56	201.57	202.26	202.96	202.6	201.27	202.78	203.31
200.08	200.02	199.47	199.71	199.31	199.84	199.92	199.95	199.78	200.99	198.89	199.33	200.3	199.89	200.81	199.44	200.37	199.51	198.51	199.14	200.66	200.36	201.18	199.79	199.62	199.06	199.63	198.97	198.88	200.52	199.91	200.41	200.1	199.61	199.97	199.76	200.1	198.45	199.44	198.71	199.2	199.32	199.92	198.85	200.26	200.34	198.62	199.8	199.63	200.39
211.62	211.97	211.82	211.4	211.61	211.42	211.12	211.38	212.67	212.17	212.2	211.87	212.27	212.36	210.5	211.95	212.04	211.03	211.49	211.82	211.8	211.57	210.98	210.48	212.19	212.27	212.88	211.8	211.98	210.96	212.18	210.91	210.93	211.6	211.36	212.64	211.45	210.53	211.32	212.63	211.43	211.8	211.66	211.91	211.38	211.33	211.88	210.51	212.57	211.14
208.09	208.35	207.73	209.08	208.48	207.06	208.47	208.34	208.63	208.62	208.31	209.4	208.6	208.59	208.94	207.95	207.72	209.75	209.11	208.72	208.35	209.2	208.1	208.99	209.03	209.75	209.58	207.81	209.27	208.32	209.28	208.4	208.36	209.11	207.85	208.22	207.29	209.02	207.91	208.34	208.01	207.62	208.05	208.16	207.33	208.56	209.54	207.92	207.73	208.51
210.94	212.34	210.72	210.98	211.04	211.83	211.65	211.99	211.04	211.31	211.47	212.07	211.45	211.09	211.28	211.6	211.48	212.86	211.43	211.34	211.13	212.17	211.69	211.27	212.22	211.33	210.92	211.66	209.63	211.71	211.62	210.79	210.44	211.17	211.25	212.08	212.32	211.73	212.1	212.66	211.51	212.36	212.13	211.89	211.28	210.38	211.27	212.5	212.14	211.54
208.58	206.87	209.18	208.45	208.61	207.92	208.29	208.28	208.96	208.58	208.94	207.54	207.73	207.97	207.97	208.47	208.63	208.54	209.56	208.25	208.56	207.96	208.11	208.07	208.59	208.83	208.03	208.87	208.78	207.9	209.3	208.85	209.3	207.64	208.54	208.67	209.02	208.34	208.35	208.55	208.95	208.16	208.73	208.86	208.06	208.21	208.9	208.91	209.48	208.49
209.22	209.3	208.73	208.72	208.51	208.92	208.2	209.88	209.76	209.15	208.71	208.53	208.98	207.82	208.91	209.52	208.95	208.78	209.11	209.69	208.83	208.54	208.73	208.07	209.15	208.94	209.15	209.11	208.71	208.79	207.94	208.93	208.74	208.17	209.26	209.01	207.91	208.11	208.02	209.72	209.09	208.23	209.19	208.39	208.9	208.71	209.13	208.31	208.47	208.9
211.61	211.73	211.78	211.31	211.94	212.07	212.52	210.86	213.09	210.95	210.98	213.03	212.34	211.47	211.3	210.98	211.44	211.83	212.34	211.4	212.63	212.3	211	212.15	212.43	210.47	211.55	211.5	212.49	211.65	212.68	210.51	211	212.87	211.44	210.84	211.62	211.5	211.86	212.79	211.61	212.19	210.8	211.65	211.96	211.96	211.84	212.23	211.17	212.04
211.93	212.84	211.46	212.09	212.48	212.86	211.52	211.78	212.27	210.94	211.63	211.62	211.76	210.71	211.68	212.05	211.29	210.94	212.65	212.23	211.21	211.57	212.39	211.39	211.69	211.68	211.03	211.93	210.89	211.78	212.16	211.56	211.32	211.03	212.72	211.27	212.63	210.84	210.42	211.17	211.06	210.89	211.45	212.43	211.47	211.82	210.92	210.64	212.36	211.4
[truncated: 150 more columns]
