# Supplementary material for: Genetic dissection of main and epistatic effects of QTL based on augmented triple test cross design
Source: PLoS One. 2017 Dec 14;12(12):e0189054. doi: 10.1371/journal.pone.0189054 (PMC5730204; doi:10.1371/journal.pone.0189054)
Supplement: S6 Supporting Information — (ZIP) [file pone.0189054.s006.zip › z1_600_0.8_5.csv]

200.67	198.89	199.17	200.81	199.48	199.75	200.09	200.08	198.82	199.92	199.11	199.63	200.82	199.1	199.62	198.54	199.88	198.84	200.5	201.24	200.86	199.39	200.57	199.86	200.89	198.84	201.23	199.24	200.05	201.34	200.88	199.02	200.83	199.77	200.2	200.63	199.29	199.11	200.22	198.33	197.63	199.53	198.89	199.68	200.35	198.68	199.31	198.59	199.08	199.38
213.14	213.47	211.65	213.22	210.88	212.44	212.05	210.86	212.51	214.33	210.55	211.91	211.78	213.2	212.6	211	212.52	213.08	211.36	212.55	211.42	213.36	211.99	213.74	210.81	212.37	212.58	211.24	213.02	212.32	212.15	211.65	212.97	211.91	211.62	212.98	212.49	211.97	213.36	212.54	212.32	214.36	211.72	211.77	211.96	212.08	212.4	212	211.44	210.89
199.96	199.41	199.13	199.44	198.82	199.68	200.62	199.34	198.27	200.29	199.55	199.19	200.2	199.51	198.41	198.58	199.94	197.91	197.87	201.28	199.59	200.25	198.8	199.99	199.35	201.21	198.88	198.82	200.34	198.64	199.7	198.77	199.41	199.37	199.31	199.74	200.21	199.53	198.61	199.14	199.45	199.22	199.26	199.14	198.61	200.14	199.99	198.74	199.33	198.75
205.72	205.19	204.66	207.01	205.26	205.78	205.52	203.83	205.74	206.33	204.77	206.58	207.54	205.48	204.47	204.18	205.37	206.09	205.41	205.25	205.72	205.98	205.68	206.98	205.3	204.46	205.6	206.62	205.27	205.51	206.88	206.63	204.2	204.99	205.32	206.31	206.33	205.95	204.96	205.86	204.52	205.67	205.43	205.44	206.86	205.07	204.89	204.9	205.52	206.27
209.02	208.21	207.24	208.12	209.08	208.73	207.19	207.32	208.17	207.86	207.11	206.46	208.48	207.7	207.36	208.62	208	205.79	208.28	208.68	207.39	208.91	207.51	206.75	206.88	206.69	208.03	206.24	207.55	209.15	207.12	208.56	207.82	207.68	207.99	207.87	208.03	208.16	208.31	207.72	208.5	208.21	208.25	207.51	208.71	207.45	207.37	207.62	208.53	207.77
208.01	207.85	208.44	207.84	206.82	206.57	207.91	209.56	208.73	207.58	207.24	207.59	208.57	207.4	207.66	207.75	208.1	208.68	208.22	207.53	207.62	209.23	209.44	207.27	207.69	207.94	208.7	206.58	208.39	208.34	209.07	206.7	207.88	207.62	208.17	207.69	206.63	208.16	207.37	208.84	207.75	208.44	205.5	207.83	207.79	209.77	207.37	209.33	206.69	207.76
208.4	208.3	206.71	208.4	208.08	207.12	208.19	207.41	208.36	208.49	209.29	206.73	208.9	206.06	207.21	207.23	208.66	207.32	208.12	207.48	208.34	207	207.99	206.92	208.23	207.29	208.1	207.13	207.71	206.45	208.08	209.22	206.27	207.43	208.77	208.22	206.69	206.86	207.76	207.72	209.3	208.57	207	208.03	207.19	207.42	207.33	206.2	208.37	206.89
199.67	200.74	200.87	200.89	200.76	199.75	199.44	201.07	199.93	200.19	202.37	200.15	200.35	200.49	200.66	200.42	200.3	200.35	198.43	201.66	200.34	201.12	200.59	199.84	200.48	200.52	199.35	200.24	198.79	200.02	200.42	199.67	200.29	202.06	201.87	198.7	199.39	200.91	198.5	200.67	200.39	201.43	200.29	200.09	200.97	200.71	201.17	201.09	200.29	199.55
208.99	208.55	210.12	210.8	210.19	209.95	209.22	210.71	208.26	209.34	210.24	209.49	209.11	209.2	211.05	209.7	209.84	210.15	209.71	209.25	209.87	209.71	209.73	209.61	208.98	211.15	208.84	208.86	208.36	210.46	209.52	209.79	209.28	209.35	210.25	210.65	208.08	210.36	209.61	211.14	210.04	210.55	209.44	210.01	210.2	210.57	209.75	210.24	209.51	209.99
207.78	207.3	207.04	207.85	208.34	205.93	206.5	207.31	208.58	206.85	208.33	208.46	208.19	207.42	206.32	207.97	208.4	208.4	207.11	207.83	206.66	207.96	207.55	208.43	207.42	208.72	207.97	206.48	209.23	206.12	208.15	207.68	209.02	207.43	206.9	208.59	207.56	206.28	207.67	206.11	208.14	207.49	207.39	207.29	207.63	207.52	207.36	207.11	206.87	204.05
209.34	206.65	210.08	210.61	208.66	210.44	209.98	211.37	209.08	208.12	210.64	211.36	210.2	208.57	208.19	211.15	210.04	211.17	209.24	210.16	208.35	209.11	208.61	211.01	207.05	209.9	209.66	208.97	211.38	209.3	208.44	210.98	209.52	210.66	209.59	208.58	210.86	211.23	211.21	208.82	208.46	209.07	208.56	208.77	209.41	208.35	210.28	209.47	210.39	207.91
200.21	202.37	199.48	201.26	199.28	200.53	200.03	199.42	200.15	199.56	199.26	200.89	200.56	202.04	201.96	199.28	199.55	198.95	199.75	200.25	201.07	201.73	200.62	200.42	200.07	200.07	199.3	200.29	199.85	199.5	200.68	201.82	199.4	199.63	199.62	200.54	202.49	200.69	201.81	199.87	200.08	200.23	200.42	202.22	200.69	201.05	201.13	200.84	200.48	199.17
202.25	202.78	202.91	201.88	200.95	203.52	202.7	202.38	202.77	203.42	203.64	203.3	202.23	202.08	202.53	203.32	202.84	203.7	202.83	202.34	202.74	203.69	202.15	203.28	202.26	203.06	203.08	204.12	203.17	200.59	203.11	202.1	202.71	202.02	201.42	202.17	203.56	201.77	202.03	202.41	203.34	204.74	202.81	203.03	202.14	202.02	202.8	202.1	202.91	202.22
207.24	207.02	209.05	207.24	207.29	206.65	207.69	206.92	206.32	207.27	208.18	206.98	206.94	205.81	206.77	208.32	207.94	206.9	207.71	207.87	206.84	206.23	208.11	207.12	207.44	207.95	208.7	206.35	206.12	206.39	207.58	207.08	207.48	207.9	206.79	207.93	207.58	208.7	207.26	206.51	206.14	207.97	207.45	206.53	207.93	208.1	208.27	205.46	207.27	208.4
218.91	217.67	217.05	216.6	217.44	216.2	217.23	217.35	218.03	216	217.64	218.09	215.73	217.67	216.35	217.36	217.46	217.46	216.04	216.04	217.18	216.59	216.67	216.26	216.19	218.11	217.46	216.83	218.5	216.33	217.46	216.03	216.47	217.39	217.35	216.56	217.43	217.69	216.36	217.48	216.3	216.99	217.02	216.92	217.77	217.73	216.8	216.23	218.64	216.29
195.57	195.5	195.33	195.99	193.91	195.26	194.82	193.36	195.41	196.24	195.28	195.08	195.49	194.92	195.47	194.8	195.33	194.73	194.93	195.32	195.72	195.36	193.22	195.04	194.84	195.82	193.09	195.53	194.19	195.9	195.87	196.94	195.29	194.07	195.32	195.28	193.79	195.37	195.33	194.94	194.48	194.8	195.92	193.17	194.33	196.54	195.17	195.9	193.38	195.52
208.45	209.11	207.6	207.7	209.39	207.14	209.36	208.73	206.02	209.81	208.1	209.27	209.52	209.68	208.37	209.19	208.64	207.65	209.21	208.34	209.38	210.02	208.96	208.65	208.38	208.21	208.49	210.91	209.17	207.79	206.28	209.25	208.55	209.43	207.55	208.38	208.66	209.98	209.44	208.33	208.31	209.37	211.03	209.99	207.35	209.48	207.51	207.06	207.47	208.66
210.73	211.22	209.27	209.77	211.66	208.96	208.59	209.32	209.35	208.98	209.92	210.21	208.81	209.24	209	209.25	211.48	210	209.96	209.74	210.26	211.66	209.25	209.85	209.38	210.83	208.52	209.43	208.21	209.29	208.63	209.75	210.5	209.83	209.74	209.63	208.98	210.4	208.75	209.21	208.56	208.73	210.91	210.27	209.32	209.36	209.7	210.71	208.7	209.33
208.54	209.09	209.5	208.34	208.98	208.2	209.29	210.02	208.87	210.26	209.72	208.72	209	209.26	209.57	208.58	209.19	209.13	208.93	209.88	210.58	210.22	208.99	208.98	209.68	209.96	209.79	210.13	210.37	209.74	209.1	210.26	209.34	208.57	210.34	209.41	209.19	209.12	209.41	209.9	208.88	209.15	209.41	209.21	210.38	208.78	209.91	208.56	210.36	209.91
202.52	202.9	201.24	203.23	204.92	203.74	202.9	202.66	203.15	203.63	202.75	203.01	202.64	202.04	201.65	201.1	203.06	202.1	201.8	202.55	203.61	203.53	200.92	202.2	201.38	202.46	203.17	203.78	201.66	202.43	203.24	203.38	203.78	202.74	201.06	203.09	202.41	202.27	202.12	203.56	202.03	201.6	201.65	201.94	201.11	202.39	203.55	201.81	201.55	202.58
217.34	217.42	219.76	217.46	217.63	216.99	218.09	218.34	217.98	217.82	217.69	218.28	216.93	217.39	217.03	217.36	218.05	218.46	216.87	217.32	217.75	216.49	217.1	216.74	217.31	217.6	217.27	217.55	218.51	216.99	218.17	217.73	217.94	218.54	218.15	217.75	216.83	218.23	217.15	217.32	217.22	216.09	218.54	217.64	218.78	218.98	217.78	218.62	217.97	218.76
202.25	202.3	201.71	202.44	203.28	201.33	202.89	203.39	201.95	202.27	202.68	201.58	200.6	202.69	202.99	202.93	201.91	201.64	203.03	201.39	203.55	201.6	201.96	204.38	203.02	203.08	202.01	203.64	202.46	204.09	202.4	202.64	202.56	201.51	203.11	200.86	202.34	201.22	202.14	202.64	201.65	201.41	202.89	204.61	202.51	202.05	201.45	202.22	202.72	201.46
204.02	202.98	204.85	202.82	201.73	203.89	203.83	202.06	203.37	202.35	202.78	203.46	202.7	203.43	201.78	202.88	203.17	204.2	202.79	201.56	202.99	201.69	202.96	202.96	203.04	202.9	201.39	201.98	203.49	203.2	203.83	204.53	204.51	203.7	203.65	202.76	203.51	202.38	203.43	202.97	203.93	202.77	202.96	203.09	204.1	204.2	203.31	203.1	201.65	203.55
210.76	212.32	210.84	212.5	210.33	212.26	212.21	212.43	211.56	213.23	212.48	212.8	211.66	213.01	211.31	212.09	212.52	213	211.85	210.8	211.69	213.59	213.35	211.58	211.49	212.04	211.29	213.43	211.79	212.71	212.12	213	212.33	211.34	212.19	213.2	212.46	212.64	212.48	212.69	212.28	213.27	211.14	211.89	212.74	212.89	214.34	212.91	211.64	211.36
207.37	208.16	207.35	206.04	206.06	206.02	207.01	205.7	206.91	205.18	206.94	207.2	207.15	205.01	207.27	205.83	206.81	207.32	207.55	206.44	206.88	206.41	206.8	206.37	204.94	206.98	206.32	205.55	206.07	206.26	206.92	206.61	206.67	205.64	207.01	206.57	206.36	206.54	207.32	205.77	205.12	206.58	206.33	207.07	205.51	206.03	207.4	206.73	207.04	204.61
208.84	208.67	208.33	209.06	208.76	207.38	206.9	207.63	208.69	209.83	209.09	207.48	206.66	209.45	207.82	208.83	208.68	207.65	209.23	208.38	209.18	209.48	207.52	208.02	209.06	208.72	208.18	207.52	207.44	210.06	208.18	208.68	208.5	207.56	209.15	208.58	208.8	208.35	208.56	208.63	208.69	208.12	209.47	209.15	207.97	206.81	208.21	208.87	209.34	208.45
211.55	212.41	209.93	210.63	212.03	211.35	211.93	211.3	212.62	211.29	213.92	210.32	212.08	210.82	211.48	211.89	211.61	212.31	211.36	209.96	211.22	211.26	210.69	211.83	212.21	211.45	212.04	213.57	212.45	212.81	211.55	212.03	211.01	212	211.11	211.75	211.6	210.86	211.18	212.36	211.3	211.67	211.45	211.11	212.16	211.06	210.82	212.45	212.44	212
204.38	202.93	203.95	202.5	203.91	204.25	203.83	203.57	203.58	202.26	204.2	202.83	203.01	204.6	204.4	204.67	204.29	203.96	204	202.25	204.73	201.24	205.71	203.71	204.56	203.29	202.64	203.01	204.44	204.29	203.45	204.33	205.25	204.73	205.99	203.09	204.34	201.91	202.54	202.16	204.16	205.07	204.46	203.02	204.02	203.51	204.29	202.96	203.28	204.79
204.15	203.16	203.95	202.97	201.62	204.45	204.5	203.37	204.5	202.54	202.96	201.6	202.35	203.69	203.97	204.54	204.52	204.26	203.34	204.46	202.8	203.11	203.55	202.67	202.31	205.27	202.93	203.39	203.41	204.16	204.12	203.19	203.33	202.62	202.58	204.05	201.94	202.54	202.89	203.75	202.89	203.68	203.4	203.2	205.16	203.69	201.98	201.01	203.07	203.89
209.75	209.73	209.22	210.48	209.69	209.32	207.92	208.64	209.75	209.81	212.4	207.81	208.35	210.08	210.12	209.89	208.5	209.44	208.28	209.14	208.81	212.86	209.6	207.8	208.46	209.27	210.68	210.22	208.26	208.97	209.92	211.88	210.98	208.93	209.47	209.27	208.95	208.85	209.64	210.33	209.71	208.66	209.06	208.57	210.34	209.76	207.72	209.98	210.1	209.02
212.41	212.4	212.91	213.13	211.86	211.02	213.47	212.78	213.62	214.27	213.74	213.67	213.18	214.48	213.67	212.63	211.35	213.95	212.95	213.67	213.07	213.45	212.79	212.42	212.53	212.39	213.04	213.99	211.79	212.54	213.15	213.48	212.73	213.1	212.33	212.67	214.62	212.34	213.94	214.29	212.65	213.07	212.29	214.04	212.59	214.3	213.95	212.43	211.9	212.22
217.81	218.58	218.5	217.66	217.12	215.22	218.25	216.99	217	216.16	216.86	219.32	217.37	219.11	217.15	218.41	216.74	216.56	218.41	219.69	217.58	217.97	217.52	217.87	218.32	218.03	219.14	217.87	217.39	218.15	216.98	218.93	218.52	217.67	217.84	216.66	216.02	217.5	219.92	218.41	220.97	218.62	216.06	218.04	218.07	217.33	217.53	218.2	216.47	217.89
213.29	211.62	211.54	210.53	210.77	211.99	212.63	212.39	212.17	210.03	211.38	212.09	211.73	212.18	212.18	211.09	211.76	208.34	212.46	211.17	210.92	210.69	211.62	210.48	212.67	213.05	210.87	211.44	211.65	212.04	212.27	209.78	209.91	213.22	211.55	210.18	211.86	211.99	212.61	212.2	210.38	211.88	212.14	212.45	212.25	212.56	212.9	211.01	211.66	213.16
206.37	206.49	207.23	205.75	207.14	206.06	207.7	206.31	207.44	206.9	207.38	207.47	206.91	205.16	206.53	205.76	205.85	207.58	206.72	206.84	207.64	206.62	206.47	205.72	206.86	205.61	207.08	206.8	205.96	206.8	205.37	206.25	206.91	207.54	206.37	206.63	205.66	205.72	207.12	206.71	208.26	205.29	205.67	207.69	205.71	204.33	207.58	206.71	206.24	205.77
200.53	201.16	200	197.48	200.68	199.14	198.79	201.67	199.47	200.56	202.08	200.27	200.09	199.78	198.73	199.33	200.33	199.03	200.11	198.39	200.32	200.27	201.93	200.72	200.14	200.4	200.5	202.34	200	201.72	200.58	199.8	199.63	200.4	199.12	202.28	200.17	200.72	199.87	199.54	199.98	201.09	199.73	199.4	200.34	200.66	199.09	200.95	199.62	199.91
195.33	195.63	195.84	194.27	194.7	194.17	195.64	194.21	194.91	193.31	193.18	195.17	193.63	194.84	193.57	194.67	194.68	195.59	192.98	194.85	194.25	195.35	192.12	194.58	194.84	193.02	194.38	195.19	193.68	193.11	193.08	194.56	194.12	194.53	193.3	194.26	194.9	195.38	193.88	194.35	193.56	194.73	193.43	193.9	194.02	194.15	193.55	194.95	192.97	193.48
204.09	202.45	204.24	204.5	204.83	203.43	204.19	203.66	203.94	204.29	205.2	204.05	204.44	204.72	204.65	204.24	205.21	203.89	205.01	202.76	201.62	205.56	203.6	204.61	204.18	205.22	204.54	203.79	203.51	203	204.49	203.67	204.01	203.5	204.28	204.25	203.75	205.25	203.43	205.41	203.81	203.58	205.31	202.83	203.41	204.24	203.96	204.62	202.24	204.76
203.12	203.79	203.96	204.07	203.95	202.89	203.25	203.81	204.86	203.71	203.2	203.57	204.3	204.83	202.57	204.14	204.32	203.64	202.99	203.36	203.53	205.07	203.49	203.91	205.12	203.11	203.5	202.75	203.57	204.05	204.82	202.55	203.61	203.91	203.3	202.73	203.38	203.45	203.11	202.35	203.77	202.71	203.2	204.12	203.69	204.1	202.89	202.93	202.4	203.92
204.92	205.7	204.54	204.38	203.66	203.92	204.77	204.53	205.43	204.5	204.88	203.61	204.7	202.78	206.07	204.93	202.89	204.82	204.95	204.81	204.89	207.21	204.25	204.06	206.03	203.34	204.43	205.16	204.85	204.19	203.73	205.19	204.88	204.67	204.66	203.73	204.47	205.92	205.32	205.36	203.61	205.43	206	204.2	206.69	203.68	205.06	203.16	204.42	204.85
201.52	204.68	202.73	203.19	203.49	201.77	203.29	203.77	203.34	202.04	201.61	201.03	203.61	201.14	201.18	202.57	203.69	203.15	201.96	202.17	202.54	203.82	201.89	202.09	203.24	202.29	201.81	203.13	200.98	204.37	201.82	203.56	203.65	203.51	201.74	203.26	202.93	203.63	202.69	202.8	203.71	203.59	200.96	201.97	203.07	202.08	202.42	201.87	201.29	203.2
202.68	204.82	202.39	204.15	204.06	202.47	204.63	202.25	202.01	202.61	202.45	203.15	203.47	203.27	204.66	204.1	202.5	204.29	203.7	203.14	202.76	204.74	203.86	203.66	202.67	203.94	204.11	203.46	201.89	204.12	205.02	202.38	204.24	203.3	202.88	204.06	202.75	203.13	204.13	203.9	201.4	204.3	203.33	202.33	203.11	203.25	202.39	205.17	204.11	203.32
202.12	203.18	203.88	202.07	200.52	202.8	201.84	203.48	203.13	202.29	204.12	203.96	201.78	202.58	203.02	202.24	203.84	202.97	203.53	201.36	201.83	202.92	203.69	203.39	201.65	203.43	203.48	203.51	201.92	203.22	202.13	202.45	203.87	202.87	203.17	203.01	202.94	203.28	202.85	202.28	204.11	202.86	201.98	202.84	203.07	202.07	201.68	202.48	203.78	202.32
208.1	208.56	206.21	205.88	208.69	207.22	207.04	207.32	208	207.79	207.44	207.06	208.98	207.32	208.15	207.24	206.01	207.36	209.22	208.38	207.02	207.31	206.82	207.61	208.75	207.53	207.41	208.15	207.57	208.31	207.06	206.9	207.84	207.79	208.56	207.29	208.83	209.25	206.7	207.98	207.29	208.42	207.48	207.23	206.69	208.01	207.95	208.62	207.46	207.56
203.64	205.86	204.37	203.6	204.13	205.44	205.97	204.38	205.87	204.21	204.32	204.96	203.52	204.25	202.66	204.91	204.61	204.57	204.05	204.99	204.31	204.33	205	205.29	205.49	203.18	203.61	206	203.75	203.01	206.73	202.82	205.26	204.65	204.04	204.35	205.95	204.69	205.12	205.19	205.23	205.84	204.29	204.41	203.95	203.79	203.83	204.66	204.39	205.36
201.34	201.42	200.72	202.5	199.06	200.86	199	199.2	199.38	200.76	201.64	200.7	202.76	199.72	200.39	199.67	199.99	198.73	200.85	200.52	200	199.9	199.23	200.92	200.21	201.08	198.3	199.51	201.31	200.15	202.38	199.58	200.92	198.88	200.45	201.06	200.1	199	200.37	198.98	199.85	201.08	199.4	201.91	201.8	201.01	199.73	199.75	199.1	199.59
208.8	208.97	208.19	208.21	209.86	207.38	208.58	208.83	208.12	210.33	208.94	209.03	208.35	209.02	207.54	208.15	208.58	208.29	206.11	208.74	208.79	208.47	211.46	206.84	209.26	209.49	207.64	209.09	207.77	208.51	208.6	208.72	208.93	208.19	209.97	207.95	209.08	208.54	208.98	208.22	210.62	210.28	208.26	209.74	210.2	208.98	207.6	207.69	208.81	209.23
200.72	200.33	199.93	198.38	200.52	201.71	200.14	198	198.73	199.53	198.72	198.75	200.59	200.21	200.31	198.88	198.39	198.49	199.37	198.49	199.81	200.19	200.18	199.62	201.32	198.84	200.94	200.35	198.8	199.61	198.69	199.44	200.83	199.47	198.81	199.9	198.9	198.28	201.04	200.04	199.01	199.73	201.23	197.58	200.59	200.2	198.59	200.45	199.46	198.14
207.96	206.19	207.72	206.97	208.34	208.43	207.73	208.13	207.94	205.42	207.25	206.33	207.9	206.5	208.14	208.18	208.34	206.92	208.22	209.16	209.91	208.67	206.75	207.38	207.63	209.03	206.53	205.56	207.62	207.08	207.15	206.72	207.66	207.92	209.01	206.64	206.91	207.37	208.09	207.41	207.92	207.63	206.96	209.58	208.39	206.29	207.33	206.27	207.48	207.84
199.31	199.73	200.45	202.71	200.8	200.01	200.08	200.2	199.77	202.18	201.45	200.33	200.81	201.35	199.86	200.08	200.83	199.82	199.74	200.76	200.61	200.13	198.85	199.52	199.97	200.92	200.54	200.1	200.09	202.58	200.87	200.4	202.43	200.45	200.92	200.61	201.71	200.37	199.93	200.22	199.83	201.62	202.57	198.84	199.25	199.63	199.59	201.86	200.19	198.78
217.45	215.65	217.09	218.17	216.89	216.84	219.44	217.33	216.01	217.34	216.84	215.35	217.24	216.39	218.04	216.89	217.05	215.91	216.75	216.8	216.79	216.61	216.52	216.57	216.51	217.4	215.81	217.56	214.88	219.01	216.08	217.1	216.79	215.79	217.3	217	216.1	217.85	216.77	216.85	215.5	216.05	216.6	217.02	217.63	215.39	216.64	216.43	217.12	216.31
211.26	212.17	212.22	211.39	211.43	211.55	213.44	211.64	210.61	209.96	212.7	211.7	213.52	211.51	211.75	211.52	213.03	210.93	211.36	211.72	211.86	213.1	212.06	211.32	211.25	213.74	211.01	210.2	212.24	209.92	211.16	210.55	213.06	211.3	212.28	210.65	210.06	210.56	211.5	211.85	212.85	210.78	212.47	209.94	214.38	212.51	211.17	211.74	211.43	212.65
195.04	195.26	195.09	194.2	193.99	195.99	194.83	194.14	194.13	195.85	195.66	195.68	195.23	193.58	195.97	192.82	195.51	195.11	196.92	196.5	195.09	195.81	194.65	194.71	195.67	195.21	195.02	194.05	194.87	195.8	195.01	195.38	195.31	195.69	196.32	194.97	195.72	193.73	193.84	195.67	196.99	196.28	195.73	194.98	195	195.34	195.29	196.42	195.53	194.57
209.38	206.94	209.44	208.23	208.3	209.29	207.91	208.16	207.37	208.16	209.92	208.36	207.67	210.11	208.02	209.49	208.67	209.56	208.8	209.78	209.34	209.01	208.14	211.22	207.86	208.73	207.68	208.41	210.38	209.57	207.9	209.28	208.15	208.94	209.64	206.47	209.34	209.09	207.18	207.39	209.16	207.16	209.84	208.73	208.16	207.98	207.36	208.82	208.99	208.8
202.05	201.37	201.4	202.5	203.07	201.35	202.53	201.38	203.53	203.06	202.89	202.61	202.49	203.38	201.3	203.45	203.5	203.17	203.88	201.39	203.03	202.35	201.15	203.67	202.51	201.63	202.56	201.54	203.12	202.88	202.61	202.75	202.13	201.14	201.47	201.49	203.8	202.18	201.61	202.86	202.58	202.58	203.03	203.07	202.08	202.12	200.88	201.8	202.04	199.5
212.56	212.99	211.84	213.36	214.02	212.32	213.67	211.75	212.93	213.48	212.05	212.42	212.76	212.14	210.97	210.98	213.67	211.9	215.47	214.61	213.05	214.04	212.51	212.6	212.77	212.07	213.33	212.9	213.38	212.68	213.58	212.85	213.5	213.23	212.4	213.87	212.94	213.52	213.12	213.43	214.09	212.86	212.49	212.33	212.78	211.15	214	211.78	213.5	212.77
204.51	205.21	204.85	204.6	204.92	205.3	205.94	204.3	203.99	202.71	204.15	205.98	204.42	204.17	203.93	205.26	205.67	203.64	203.8	205.83	206.26	205.69	206	204.62	204.85	204.45	204.82	204.19	204.54	203.37	203.31	204.35	205.86	203.3	204.5	204.44	203.45	204.99	204.97	205.45	205.56	204.86	203.93	204.65	204.43	205.47	204.84	204.52	204.09	204.51
198.87	201.23	199.49	201.84	199.27	197.93	199.55	199.66	198.89	200.03	198.87	198.72	199.44	199.76	199.89	198.99	199.85	198.69	197.98	199.68	198.61	199.69	199.3	199.92	199.47	200.17	199.07	200.37	199.22	199.8	199.38	199.03	200.7	199.53	199.85	199.55	199.28	199.58	198.36	199.01	200.19	200.62	199.31	199.3	199.85	198.5	199.25	199.97	199.2	199.15
206.26	208.17	209	207.19	206.34	207.85	206.36	208.2	207.55	207.5	208.15	207.41	209.07	205.96	207.04	207.82	208.22	207.39	209.37	207.57	208.82	206.99	208.85	207.08	206.56	209.44	207.04	208.13	206.01	209.83	208.86	207.5	207.09	208.28	208.09	208.21	207.81	208.56	208.36	206.11	208.73	208.61	209.11	207.69	207.41	207.76	206.79	208.37	207.32	207.64
212.95	211.53	211.2	209.84	211.75	212.59	210.97	212.98	213.35	213.15	212.22	212.81	213.79	213.38	212.87	213.5	211.14	211.07	213.56	212.42	212.88	213.51	210.52	212.76	212.31	213.3	214.14	213.27	210.53	211.68	213.79	212.64	212.56	212.45	211.17	211.36	212.16	211.77	213.6	212.11	211.23	212.15	211.42	212.09	211.16	213.07	211.39	212.98	212.5	213.37
209.62	209.38	209.53	210.32	209.71	208.34	208.61	210.24	209.01	209.25	209.14	208.32	209.76	211.91	208.86	210.55	208.99	209.2	209.15	209.5	210.24	209.6	208.66	209.39	209.05	209.08	209.71	210.21	209.39	209.5	208.54	211.28	209.28	209.14	208.79	210.37	208.66	210.69	209.82	210.1	209.47	209.87	209.76	207.81	210.68	209.49	209.64	209.31	211.06	210.57
201.13	201.09	201.74	200.61	200.04	201.53	200.08	200.56	201.71	200.45	201.6	200.86	203.35	199.85	200.62	202.03	201.01	200.48	199.64	201.32	199.26	199.64	200.67	201.74	200.78	201	201.89	200.83	200.34	198.2	201.53	200.44	201.5	201.54	199.87	201.44	200.92	200.99	200.81	201.56	200.84	201.62	202.42	201.56	201.51	200.12	201.84	200.77	201.68	201.9
213.08	212.53	214.23	212.27	214.67	213.99	213.64	214.61	212.19	216.02	212.88	213.5	214.11	213.13	213.69	212.31	213.69	213.43	213.53	213.62	215.15	213.96	213.97	214.67	214.25	213.72	215.12	213.44	215.18	213.3	214.73	213.61	213.29	213.67	213.55	213.4	214.81	213.57	213.88	213.35	213.72	212.83	213.13	213.76	215.51	213.63	213.82	213.61	213.39	213.56
195.69	195.29	194.97	195.79	193.52	196.23	195.26	193.99	195.68	196.17	196.37	194.5	194.11	193.74	195.86	196.29	194.98	196.52	196.09	196.27	193.24	194.08	194.56	195.51	194.37	194.78	195.11	195.44	194.92	194.77	195.58	196.05	194.69	195.38	195.4	195.75	194.06	194.84	197.48	195.04	194.74	195.21	194.94	196.85	196.08	196.2	192.86	193.25	194.39	196.56
212.77	211.24	211.21	211.1	211.13	212.66	211.51	211.32	211.53	212.02	212.16	211.68	211.84	212.18	212.2	211.93	212.99	209.49	210.15	210.7	212.09	212.82	212.4	209.4	210.75	210.49	210.81	212.4	211.42	210.66	213.49	210.87	212.44	213.46	212.19	211.27	210.87	211.82	210.49	211.53	211.27	213.15	212.64	211.18	212.11	211.3	212.86	211.85	212.32	211.87
212.01	212.91	214	212.87	213.42	212.08	213.1	213.36	213.73	214.02	213.14	214.95	214.81	213.11	213.78	212.53	211.52	212.84	213.97	212.25	211.98	212.5	212.31	212.65	213.02	212.58	212.58	212.9	212.62	211.1	213.27	213.41	212.1	211.14	212.7	213.22	212.16	212.46	212.54	211.39	213.5	213.74	212.37	211.31	214.76	212.59	213.36	213.64	213.11	210.89
217.92	217.45	218.27	216.84	216.98	216.85	215.85	216.84	216.33	217.21	218.38	216.15	215.91	217.1	217.16	215.23	216.74	217.73	217.98	218.86	218.37	217.78	217.77	216.74	217.15	216.48	217.5	217.58	217.08	217.17	217.05	216.35	216.9	216.52	215.18	217.41	217.22	216.32	216.6	216.19	218	216.43	217.66	216.04	216.14	216.83	216.94	216.68	217.26	217.17
207.84	209.34	207.47	207.51	206.02	208.73	207.69	207.47	209.71	206.6	206.67	206.96	207.59	207.32	207.15	208.11	206.85	209.06	208.31	207.68	207.92	207.36	207.95	208.64	206.39	206.44	208.55	207.02	209.19	209.16	207.41	206.93	206.81	206.8	209.57	206.41	207.67	206.98	205.49	207.86	207.18	207.9	207.25	207.65	206.71	207.56	207.91	207.4	208.28	206.83
217.85	217.43	215.96	215.32	215.1	216.68	216.73	217.31	217.16	216.03	216.17	217.36	217.33	218.74	215.52	215.76	218.17	216.23	217.03	217.3	217.46	216.1	217.2	217.64	214.99	217.28	217.17	216.38	217.65	217.83	217.59	217.78	216.61	216.38	215.89	216.54	217.75	216.83	216.77	216.55	216.28	217.07	216.7	216.36	216.28	216.63	216.94	215.57	217.18	217.63
199.88	199.38	199.39	197.57	198.79	200.38	199.28	199.35	199.48	200.75	200.99	197.69	199.5	198.26	199.67	199.43	197.78	199.96	198.19	199.74	197.09	198.42	200.08	197.88	200.57	198.51	198.86	198.68	198.51	199.81	200.08	198.55	198.43	199.54	199.66	199.27	198.72	197.97	199.79	199.77	198.51	200.78	198.03	199.6	198.85	200.17	199.03	199.06	199.33	200.43
195.43	194.47	193.67	195.61	194.66	195.41	195.34	193	192.12	195.25	193.11	194.69	195.52	194.57	195.2	196.54	194.9	193.86	195.11	195.38	194.54	195.65	195.15	195.9	193.95	195.72	195.3	195.73	195.46	195.29	194.95	196.13	194.58	194.64	195.78	194.15	193.37	194.75	195.99	196.31	195.46	195.29	195.96	195.56	196.14	195.85	194.62	194.84	195.36	195.38
199.3	199.47	199.89	199.07	199.87	201.51	198.97	199	198.97	197.96	198.65	199.02	199.16	199.7	200.62	197.89	199.96	198.82	199.75	199.88	199.51	199.3	199.72	200.25	200.53	200.32	199.59	197.69	199.5	199.09	201.64	198.6	200.16	199.16	200.46	197.48	198.68	199.92	199.51	199.44	199.35	199.13	200.39	198.46	198.79	200.56	199.86	198.1	198.16	198.1
211.79	211.66	212.84	212.59	211.15	211.35	210.92	212.62	211.81	211.63	211.61	212.17	212.67	210.67	212.5	211.74	211.57	213	210.59	212.92	211.6	211.79	212.63	212.77	212.41	212.66	211.21	210.64	211.9	209.81	210.8	209.4	213.48	211.91	213.12	212.17	211.39	212.99	211.64	211.09	211.12	211.29	212.04	211.82	212.88	210.91	211.46	210.78	211.01	212.41
209.65	208.58	208.47	208.73	209.92	209.42	208.81	208.48	209.54	209.33	209.89	210.1	208.52	210.08	208.01	208.45	210.06	210.63	208.36	209.66	209.24	209.93	210.16	209.69	208.1	208.58	209.42	208.92	209.81	212.04	209.9	209.76	209.87	210.04	210.66	211.74	208.94	209.65	208.97	211.09	208.56	210.48	209.2	208.61	210.73	208.33	209.12	210.78	209.93	208.63
198.18	199.54	199.15	198.88	201.43	198.99	200.94	200.29	199.59	199.24	198.69	199.68	199.73	200.14	200.48	199.78	199.13	198.76	199.12	200.91	199.98	200.14	200.13	201.12	199.48	199.33	202.15	199.89	199.82	199.87	200.51	199.75	200.54	199.49	200.22	201.63	200.6	199.93	199.14	198.73	201.74	199.35	200.58	200.35	198.57	201.03	199.49	200.86	199.34	200.37
197.14	194.23	195.38	194.61	195.47	194.25	195.75	194.97	194.75	195.28	194.25	194.82	195.07	195.58	195.74	194.6	196.1	194.41	195.66	196.39	195.01	193.88	195.8	194.12	194.17	195.35	194.93	196.85	195.7	194.15	194.12	195.67	194.8	194.71	195.55	195.1	195.08	196.62	194.37	194.07	196.01	194.59	195.18	195.3	195.25	193.23	196.66	194.3	195.54	195.72
206.62	208.23	207.94	207.81	207.9	208.18	209.04	208.65	206.71	206.92	207.84	207.83	208.94	208.67	207.54	208.37	206.98	208.26	206.76	207.49	209.38	207.38	208.38	208	207.06	208.89	208.18	208.72	207.48	204.7	207.96	207.81	207.39	206.22	206.83	207.77	208.73	208.6	207.2	207.49	205.99	207.06	208.8	208.68	206.87	207.51	208.5	207.5	206.04	208.17
217.29	217.01	216.51	216.31	217.41	215.95	217.97	216.79	216.46	217.4	217.06	216.36	216.51	215.79	217.81	217.38	216.99	215.54	215.92	216.32	217.24	217.72	215.66	217.09	216.76	216.3	216.04	216.75	217.11	215.94	216	217.15	218.88	216.57	217.36	216.15	216.08	217.75	215.34	217.27	216.2	215.86	217.63	217.04	218.32	218.67	216.8	215.76	218.11	216.29
198.77	199.85	199.46	198.11	197.96	200.12	200.65	198.19	199.66	198.85	198.76	198.88	199.68	199.5	199.26	200.75	199.37	199.27	197.89	199.55	199.95	199.57	199.07	199.97	198.89	199.26	200.04	199.85	199.93	197.4	197.41	198.97	198.79	198.95	199.99	199	199.78	198.68	198.93	198	199.61	199.21	198.17	198.69	199.36	200.65	200.02	199.33	197.82	197.62
201.85	203.98	203.26	202.58	203.79	205.98	202.55	203.55	204.77	204.91	204.04	203.45	204.78	203.05	203.3	204.09	202.16	202.7	204.76	204.04	204.54	203.66	202.75	204.36	203.82	205.84	202.93	203.21	202.77	203.29	203.53	205.55	202.79	202.61	203.55	204.1	203.83	201.97	203.38	204.58	203.39	203.75	204.51	202.61	203.59	203.16	204.2	203.63	203.51	203.36
216.77	217.41	217.75	217.78	215.72	217.02	216.84	217.73	216.94	217.38	215.22	216.36	216.78	218.04	216.92	216.14	217.24	216.03	216.4	216.78	217.19	216.96	216.29	217.04	217.5	216.83	216.29	217.43	217.1	218.44	217.94	216.19	217.25	217.23	216.04	214.56	217.11	214.98	217.89	216.72	217.23	214.98	217.85	217.74	214.97	217.66	217.74	217.98	216.95	217.42
206.69	206.68	206.93	205.18	205.29	206.41	206.1	207.45	206.29	206.49	204.76	205.71	205.11	206.86	207.01	205.94	206.97	206.11	206.76	206.61	205.42	206.66	205.48	204.99	205.3	206.07	205.22	207.36	206.01	205.63	206.65	205.27	206.12	207.75	205.56	207.06	204.99	206.31	206.15	206.39	207.21	207.27	209.1	206.91	206.26	208.25	207.05	206.43	207.27	205.95
196.28	193.03	195.34	195.67	195.5	194.75	196.62	195.81	195.05	196.43	195.33	195.37	195.98	194.45	194.87	195.18	195.04	194.7	193.75	194.96	193.81	194.78	195.99	194.76	196.06	194.67	196.15	195.04	194.89	194.48	195.62	195.79	195.74	194.99	195.14	195.1	194.21	194.63	195.78	194.83	195.56	195.6	195.43	195.12	195.84	195.11	196.24	194.14	196.45	194.75
195.13	194.27	193.58	194.71	193.83	194.24	193.63	193.11	195.69	195.71	194.53	193.71	196.34	195.42	193.96	195.05	195.05	194.49	193.85	194.8	192.98	194.86	193	195.01	193.84	193.62	194.68	192.81	194.81	194.03	193.46	194.73	194.11	194.35	193.57	193.45	193.91	194.23	193.54	193.28	194.87	193.18	195.46	195.4	194.34	194.8	194.02	194.35	195.47	195.14
208.16	209.11	210.64	209.32	210.24	208.68	211.1	207.89	209.22	208.54	207.49	211.57	209.68	208.14	208.73	207.43	209.97	209.38	208.79	210.14	208.87	209.36	208.13	208.32	209.18	208.68	209.11	207.84	209.95	208.65	208.89	209.13	210.02	208.56	207.35	209.12	210.54	206.39	208.51	208.38	209.56	208.57	209.17	209.15	209.65	207.28	208.01	208.98	208.25	209.23
208.16	207.58	207.03	207.93	207.23	206.77	206.72	208.86	205.95	208.92	207.46	205.91	208.35	208.35	208.24	206.83	208.58	208.48	208.01	208.54	207.71	208.83	209.09	206.64	206.05	207.89	207.2	208.97	208.14	207.3	207.87	208.86	208.28	207.93	207.61	206.68	207.21	205.22	208.31	207.81	206.57	206.69	206.51	207.9	207.65	209.67	205.28	205.66	206.72	209.44
200.94	203.61	204.75	204.7	205.41	204.68	203.1	201.88	202.34	204.58	203.85	203.1	203.96	204.06	203.32	204.72	204.08	203.01	203.43	202.63	202.54	202.45	202.25	203.02	202.89	203.62	204.91	204.3	202.76	204.31	202.13	202.58	202.29	204.7	203.7	203.42	203.11	202.99	203.45	204.08	203.74	205.13	203.16	202.59	203.39	203.27	204.54	202.59	203.1	202.2
209.12	209.1	208.46	208.56	207.75	208.99	209.16	208.28	207.52	209.99	208.86	208.47	208.33	208.17	208.47	208.76	208.85	207.78	210.06	208.57	210.21	208.96	207.89	208.64	208.65	206.52	210.08	208.4	209.35	208.91	207.8	208.12	207.52	209.26	208.86	210.03	208.3	207.88	208.26	210.06	209.7	209.36	208.97	209.32	207.82	207.3	208.51	210.63	209.36	207.84
202.73	204.9	203.29	202.42	203.56	201.57	201.43	202.73	203.17	203.6	203.39	203.32	202.29	203.74	202.31	202.44	202.38	203.41	202.93	202	202.99	202.71	202.43	202.78	202.36	203.48	202.98	201.9	202.14	201.54	202.58	202.6	202.91	203.07	204.25	201.59	202.53	204.06	202.87	202.26	203.51	203.57	202.26	200.68	201.15	202.91	203.07	202.19	203.98	202.21
208.84	208.68	207.9	209.55	207.95	210.24	208.51	207.01	207.51	209.49	209.9	208.59	207.2	208.54	208.83	209.16	208.37	207.9	207.79	209.52	208.16	208.66	209.13	207.09	209.44	210.6	207.93	208.14	207.21	210.7	208.86	208.93	208.63	209.33	210.99	208.28	209.57	210.08	209.05	210.43	208.93	208.13	209.71	207.71	207.61	208.72	209.69	207.71	208.67	206.71
202.53	203.84	204.13	202.86	203.31	204.33	204.2	204.29	204.53	205.24	204.39	203.68	202.4	204.28	204.48	204.12	203.47	204.76	203.64	203.06	203.56	204.85	202.99	203.82	202.94	203.65	203.22	203.44	203.98	203.17	204.65	204.29	203.98	203.94	203.89	204.8	204.16	203.68	204.38	204.02	203.32	201.42	204.53	202.82	203.51	203.3	203.83	203.25	204.34	203.49
208.99	209.7	208.73	209.22	208.71	206.94	210.27	207.44	207.31	208.61	207.75	209.36	209.56	207.94	208.41	209.79	209.21	208.8	209.37	207.99	209.93	209.71	208.57	209.65	208.91	208.52	208.65	208.83	208.48	210.31	208.89	207.55	207.57	208.95	209.82	209.01	208.68	209.56	210.63	208.23	208.17	209.96	208.35	208.7	208.44	209.72	209.26	208.04	209.38	208.52
206.51	205.42	205.38	206.22	205.01	207.17	207.19	206.63	205.31	205.74	207.39	206.44	206.65	205.75	204.6	206.52	206.97	206.57	206.04	207.63	205.62	206.31	206.21	206.06	206.97	206.87	207.05	205.59	205.91	206.08	205.74	206.31	205.82	205.58	207.01	205.09	207.33	206.89	207.07	205.92	206.33	207.18	205.32	206.67	207.53	205.68	206.98	206.12	206.46	206.89
210.22	210.13	210.32	209.69	210.56	209.37	209.84	209.23	206.71	210.37	210.63	208.85	207.88	210.03	209.27	209.58	209.81	210.46	209.41	209.97	209.09	210.04	209.37	209.22	209.71	208.58	211.23	209.8	208.44	210.8	210.15	209.88	208.65	210.71	209.48	208.89	209.51	208.14	209.53	208.4	209.19	210.91	210.08	209.52	209.02	211.04	210.79	209.08	208.07	209.85
216.21	219.35	216.67	218.81	218.11	217.08	218.18	216.65	216.5	217.34	218.3	219.16	217.73	217.98	217.93	218.63	216.8	218.02	216.94	218.21	217.24	216.98	219.18	217.08	218.48	216.91	217.48	217.27	217.65	218.52	219.07	217.61	217.01	218.82	217.16	218.36	217.35	216.68	218.46	217.63	217.86	217.46	218.36	216.9	216.93	218.2	217.7	217.66	217.18	216.86
203.74	204.63	205.38	203.38	203.43	205.27	203.98	202.96	202.49	203.18	203.53	203.08	202.61	205.59	203.79	204.87	202.14	203.35	204.38	203.21	204.55	204.55	202.86	204.4	205.09	203.64	203.83	204.68	203.44	204.07	203.88	203.88	204.21	203.21	203.69	203.72	204.25	204.49	203.91	203.6	201.58	202.13	203.89	203.74	204.08	201.95	203.77	205.63	204.08	203.63
203.22	203.61	204.45	202.47	204.47	203.32	203.77	203.4	201.57	203.48	204.69	202.52	203.63	202.4	204.57	203.79	203.38	204.07	203.58	203.04	205.2	204.2	203.48	204.1	202.91	202.41	203.27	202	203.46	204.65	204.67	202.75	204.67	202.67	204.8	203.85	202.55	204.36	203.43	202.55	204.11	204.78	205.86	203.85	203.39	202.35	201.99	202.15	202.4	203.82
203.13	204.51	205.25	202.69	203.02	204.2	203.27	203.16	203.41	202.84	204.59	201.97	202.54	202.45	204.51	202.62	203.18	203.27	204.17	203.24	203.39	204.58	203.03	203.24	205.1	203.93	203.09	203.14	203.24	205.11	203.66	204.02	203.74	203.83	203.63	203.92	203.27	204.09	203.33	203.57	203.59	203.34	203.28	202.17	203.75	204.49	204.45	202.88	204.23	204.01
210.83	212.54	212.87	209.98	210.31	209.81	210.11	212.39	211.66	212.2	211.72	210.58	210.49	211.3	212.55	212.49	209.95	210.77	211.37	211.45	210.05	212.08	211.59	211.85	212.3	213.25	210.35	211.7	211.2	212.61	211.26	212.55	212.04	210.69	211.26	210.8	211.19	212.29	212.89	211.62	212.46	209.36	211	210.87	211.7	212.39	211.42	211.24	210.96	211.42
203.22	203.87	202.61	202.89	204.57	202.41	204.24	203.25	202.63	203.51	203.6	204.01	203.41	204.32	203.61	202.46	202.43	205.22	204.23	204.73	202.6	202.7	204.94	204.78	203.49	205.47	205.37	203.43	203.73	204.35	203.41	202.57	204.7	204.05	202.11	202.95	203.91	204.83	203.57	204.3	204.08	203.4	202.8	203.8	204.88	204.41	203.59	205.41	203.89	203.6
218.94	218.49	218.46	218.03	216.35	216.66	218.75	217.98	218.63	217.81	216.51	218.85	216.5	218.67	218.82	218.62	217.56	218.94	218.96	217.3	217.07	218.77	219.48	217.35	217.5	220.48	216.21	219.33	216.29	218.43	218.99	217.82	218.06	218.62	217.16	217.99	218.39	218.61	217.37	218.47	219.05	218.24	217.56	217.59	216.74	218.06	218.27	218.37	218.17	217.28
211.31	211.92	211.7	212.98	211.23	211.25	212.5	210.97	212.06	210.49	212.14	212.44	212.37	211.3	212.97	210.8	213.13	211.24	211.27	210.91	210.03	212.27	212.25	210.89	210.6	210.8	211.82	211.78	211.29	211.62	212.11	210.05	212.42	211.54	212.28	211.82	211.21	211.66	210.36	212.12	212.33	212.4	211.26	211.47	212.04	213.4	212.54	212	212.71	211.27
196.89	198.6	199.24	196.91	197.68	196.75	197.61	198.18	199.84	197.89	197.63	198.44	198.62	199.47	196.51	196.89	196.58	198.33	198.52	199.07	198.24	197.09	198.12	197.13	198.07	198.7	197.79	197.47	198.08	198.26	197.98	199.41	198.51	199.66	198.14	199.28	197.19	198.31	198.81	197.84	199.37	198.05	196.67	197.18	197.91	197.7	198.43	198.48	200.18	198.63
212.23	212.5	213.78	214.44	212.04	212.31	212.18	212.96	212.93	213.27	212.76	212.59	212.77	213.13	213.39	213.21	212.17	214.92	212.37	211.79	212.48	212.49	211.8	213.55	213.07	211.66	212.73	213.76	212.79	212.84	212.31	212.33	213.65	211.9	212.14	213.12	213.54	212.78	213.78	214.07	213.35	213.58	213.37	212.14	213.96	212.81	214.22	214.72	211.37	212.79
213.76	214.09	212.87	212.1	211.64	212.57	212.47	210.26	212.45	212.07	212.53	213.82	212.74	213.81	214.16	213.13	214.43	214.71	211.81	213.37	213.07	213.5	214.22	214.03	213.43	213.63	213.91	213.4	212.83	212.6	213.26	213.01	213.85	214.54	212.88	213.21	211.2	212.6	213.72	212	213.6	214	211.32	213.25	212.68	212.43	213.54	212.64	213.41	213.62
217.65	219.22	217.17	217.98	218.09	219.1	218.86	217.78	217.82	217.31	216.8	216.56	217	218.18	218.83	218.01	218.79	217.07	217.57	219.65	217.68	219.64	219.51	217.46	217.44	216.4	217.4	219.98	218.07	217.62	217.75	217.74	217.09	216.77	219.36	217.38	216.56	219.07	219.16	216.86	217.08	216.15	217.6	218.7	216.45	217.15	218.78	216.84	216.37	217.8
207.82	208.89	208.9	209.42	208.81	208.35	208.78	208.14	209.56	210.03	206.14	208.18	208.38	208.02	207.96	209.03	206.68	208.06	207.81	208.48	208.14	207.65	206.38	208.48	208.86	209.5	209.07	208.54	209.23	207.94	209.28	208.75	209.72	207.3	207.6	208.92	207.95	208.87	209.44	206.18	207.75	207.22	206.86	207.72	208.81	208.19	207.15	208.57	207.77	210.37
208.09	207.1	208.47	207.29	208.5	208.03	208.02	208.94	209.42	208.53	209.37	206.93	206.47	207.78	206.38	208.42	206.59	208.03	209	208.59	207.89	207.72	208.18	206.55	206.98	207.21	207.74	208.63	209.65	207.1	208.38	206.58	206.7	206.71	208.04	209.17	208.85	208.22	208.81	206.49	207.33	207.31	208.15	208	207.48	207.88	207.96	206.83	207.85	208.04
219.28	218.5	218.79	217.3	217.37	216.57	218.76	216.5	218.23	218.04	217.87	217.64	218.06	217.91	216.29	217.25	216.54	217.09	217.85	218.07	218.09	217.24	219	218.1	217.07	217.93	216.85	217.26	217.54	217.29	218.57	218.99	216.76	218.63	216.87	216.54	218.45	218.26	216.77	217.77	219.04	219.57	217.75	217.67	219.01	217.42	217.57	217.82	217.91	219.01
217.77	216.71	217.12	217.6	217.29	218.99	216.86	217.98	217.74	218.71	216.86	218.28	218.24	219.19	215.53	217.44	217.35	217.23	217.07	217.88	217.51	217.76	217.11	218.67	217.88	217.79	216.16	218.17	217.68	217.18	217.67	219.09	217.94	219.87	217.04	217.66	217.16	216.73	216.96	217.93	217.62	216.53	217.88	219.18	216.29	217.8	217.21	218.04	217.79	217.7
207.35	208.92	209.28	208.89	208.19	207.5	208.74	207.89	209.03	208.56	208.42	208.24	208.38	209.11	209.54	207.86	208.68	209.12	208.66	208.85	208.32	207.41	207.8	206.71	208.68	209.1	207.58	208.96	207.86	208.28	207.26	208.01	206.91	206.98	210.01	207.51	209.68	209.03	208.05	207.75	208.61	208.91	207.19	209.33	209.27	208.99	209.58	208.06	207.73	208.48
199.57	199.69	200.21	198.47	200.16	201.44	199.87	199.63	199.26	199.82	199.06	199.55	199.7	200.02	200.46	199.01	200.51	200.05	197.94	197.56	199.34	201.26	199.59	200.86	199.2	199.28	199.3	199	198.76	199.49	198.64	199.84	197.89	199.09	200.44	199.39	200.57	201.22	198.85	198.91	200.23	200.52	200.07	199.01	199.02	199.91	201.24	199.24	199.45	198.86
216.88	217.88	216.97	217.95	220.03	216.48	219.08	218.83	220.07	217.74	217.11	216.68	218.07	218.02	217.57	217	217.52	218.87	219.11	217.76	217.58	217.71	217.31	217.94	219.29	217.83	217.82	217.21	219.81	217.93	217.5	217.92	218.47	216.18	217.66	218.21	217.53	217.87	218.54	216.51	218	218.16	217.62	217.76	217.72	217.82	218.66	217.35	217.89	216.95
207.69	207.95	208.76	209.1	208.05	208.1	208.62	208.33	209.36	208	210.47	209.45	208.74	208.58	208.73	208.2	209.04	208.5	208.55	208.71	209.3	210.59	207.61	207.37	207.13	208.66	209.06	207.89	209.07	209.39	207.62	209.5	208.84	207.52	207.67	208.14	209.8	208.61	209.53	208.41	209.36	208.61	210.36	207.93	209.27	208.27	208.87	209.11	208.58	210.14
199.2	200.07	198.28	196.57	198.36	199.55	198.37	199.37	200.54	199.11	199.58	199.95	198.87	198.76	198.24	199.66	200.39	198.51	198.11	200.82	200.4	200.63	197.05	198.93	198.91	200.18	199.8	198.62	198.15	198.85	200.17	199.16	197.56	198.8	199.5	198.15	199.1	198.45	199.38	201.25	200.22	199.12	199.08	200.08	200.15	199.61	199.22	200.57	199.08	200.36
212.47	212.59	212.96	212.3	212.22	212.62	212.37	211.24	213.43	213.52	212.21	214.48	210.61	212.8	212.57	211.44	214.74	211.33	212.56	214.55	213.07	211.33	212.43	211.9	211.63	212.6	213.66	212.74	213.78	212.66	211.7	213.54	212.51	211.76	212.41	210.87	212.41	210.83	212.74	213.24	212.19	212.19	212.25	213.21	212.42	213.63	212.17	211.55	213.42	211.95
199.9	200.25	198.92	199.71	200.71	199.68	199.29	199.75	200.7	200.19	197.79	200.83	198.44	199.57	198.41	198.36	199.79	199.89	199.27	200.2	199.28	198.38	201.16	197.42	198.53	198.7	201.12	200	198.67	199.42	198.41	198.86	199.33	198.95	200.41	198.91	199.46	201.95	197.22	198.87	200.75	199.95	199.15	199.69	199.56	199.66	199.26	199.96	200.27	200.19
211.21	211.55	210	214.11	211.06	212.25	211.85	213.49	211.3	210.66	211.52	211.06	211.08	211.82	211.15	212.48	213.71	210.53	210.31	211.93	211.27	210.3	210.54	211.37	210.92	210.58	212.32	212.58	211.54	210.98	212.3	210.36	211.22	211.93	212.2	212.34	212.84	211.56	211.11	212.56	211.84	209.93	210.68	210.65	211.62	211.52	211.96	212.11	210.53	211.3
215.95	219.24	217.79	216.84	215.94	217.65	215.99	218.52	218.02	217.34	217.64	217.04	216.6	215.8	216.65	215.37	217.53	216.7	216.66	216.9	217.64	216.82	218.47	216.34	219.37	216.48	217.04	217.29	216.24	216.73	216.09	216.76	216.92	216.15	217.41	217.02	216.37	216.93	217.61	217.76	217.06	217.15	216.31	217.95	216.88	216.55	215.85	217.67	216.54	216.64
193.37	195.35	194.32	193.61	195.19	192.9	194.79	194.08	194.69	193.46	193.83	195	195.3	194.81	192.81	195.07	193.88	192.54	192.88	192.39	192.86	194.01	193.38	194.37	194.17	194.07	195.22	194.29	194.25	193.42	195.56	195.05	193.92	193.46	193.26	194.13	194.06	194.57	193.19	194.65	193.46	195.13	194.32	195.48	193.34	193.74	192.49	194.05	194.7	193.4
204.43	204.31	205.08	203.56	205.32	203.29	202.82	203.7	203.02	202.39	204.22	204.13	202.61	202.88	202.44	204.95	204.51	202.65	203.76	204.71	202.54	202.89	202.15	203.61	203.51	203	203.19	203.36	203.97	201.73	202.17	205.74	203.4	203.53	204	204.35	203.51	203.13	202.73	204.14	203.59	203.02	203.54	203.56	202.88	205.16	203.22	204.91	203.03	201.99
193.83	193.79	194.41	193.51	193.4	194.37	193.84	194.88	194.17	195.3	195.48	194.16	195.01	194.9	193.05	193.42	194.66	193.94	193.52	195.25	195.26	194.71	194.51	194.73	194.76	194.1	194.65	194.72	193.72	195.49	193.13	194.62	194.09	193.46	194.22	193.36	193.83	194.57	196.21	193.61	195.42	195.22	194.87	195.81	195.14	193	192.49	194.31	195.57	194.08
208.61	209.08	207.74	209.37	208.72	208.93	209.16	207.66	207.12	208.21	208.39	207.45	208.39	208.27	207.29	209.63	206.96	205.65	206.83	207.84	208.01	208.99	207.58	209.15	207.95	206.37	207.65	207.07	206.62	207.55	208.91	207.81	208.88	207.67	208.31	206.66	207.14	207.17	208.3	208.73	208.23	207.8	207.92	207.62	208.34	207.37	207.69	208.65	207.44	208.61
198.91	199.36	198.37	197.85	199.5	199.26	199.81	200.47	198.03	198.46	200.15	199.48	199.33	198.19	198.9	198.12	198.57	199.95	198.56	198.28	199.55	198.86	197.34	199.21	200.25	199.96	199.81	200.82	199.52	199.79	198.9	199.91	199.82	200.5	199.37	199.27	200.84	200.49	198.92	200.44	200.01	199.82	199.99	199.45	200.76	200.74	198.36	198.75	199.72	199.47
207.08	208.99	208.99	209.76	207.68	208.41	207.64	208.45	208.18	207.71	208.76	211.53	206.55	208.61	208.61	209.64	210.86	208.97	208.6	208.81	208.65	208.95	207.48	208.89	207.79	209.35	208.53	208.54	207.29	209.3	208.05	207.68	206.34	208.42	209.07	208.7	209.31	207.02	207.59	207.28	208.55	207.84	210.09	208.09	209.58	206.97	208.95	209.16	208.43	208.22
208.51	208.09	207.49	208.56	207.77	207.09	208.41	208.23	207.82	207.32	208.99	208.88	208.28	206.87	207.42	207.41	207.65	206.66	208.91	208.54	209.93	207.51	206.49	206.14	206.06	207.81	207.42	208.3	209	208.68	206.92	207.52	207.04	208.1	207.1	207.32	206.89	208.02	205.64	208.27	206.46	209.23	209.43	207.22	206.48	207.75	206.77	205.03	208.14	207.26
206.26	205.79	204.65	206.71	206.15	206.61	204.69	204.69	205.54	205.49	204.88	205.94	205.26	205.67	204.37	205.56	203.94	205.37	204.14	206.07	205.77	205.08	204.36	205.14	204.74	205	204.99	206.83	207.46	206.15	205.74	205.22	206.66	205.44	205.97	206.89	205.96	206.02	205.22	206.09	206.62	205.74	204.26	205.03	206.71	206.19	207.49	206.29	205.1	205.7
208.35	210.91	208.78	209.01	209.77	209.59	209.4	207.84	209.3	208.43	208.8	209.26	209.27	209.65	208.19	208.48	209.69	208.88	208.11	207.96	208.51	208.24	207.33	208.75	208.24	209.41	209.29	209.27	208.51	209.2	208.07	209.3	209.8	209.49	208.15	209.43	209.79	208.07	210.19	208.08	208.27	209.28	208.37	209.67	207.43	208.3	209.2	208.65	209.79	207.66
199.43	200.37	199.25	199.39	199.59	200.33	197.96	198.72	199.51	199.91	199.86	198.74	198.41	199.09	200.21	198.03	198.38	200.37	198.58	199.83	199.25	199.06	197.51	199.5	198.19	199.1	199.65	198.6	198.13	198.61	198.67	199.4	198.69	198.74	198.94	199.44	198.53	199.51	199.88	198.49	200.22	200.04	200.89	200.34	201.35	199.45	200.16	199.81	201.2	198.36
208.85	206.31	207.35	206.38	207.5	208.1	207.81	207.97	209.77	207.4	207.05	207.92	209.89	208.56	205.85	207.52	207.23	207.7	207.42	206.39	208.34	208.75	208.14	208.39	208.64	206.53	207.01	207.55	207.98	208	207.19	206.03	208.44	207.49	209.05	207.5	208.73	207.91	206.75	204.8	209.69	207.13	208.34	207.36	208.79	208.15	208.6	210.33	208.19	206.78
217.85	217.16	217.08	216.61	218.16	216.45	217.7	214.96	216.56	215.67	218.27	215.96	217.68	217.37	216.07	218.68	216.45	214.25	216.48	215.55	216.04	216.4	217.52	217.73	218.6	216.97	216.62	217.48	215.53	217.79	217.42	218.4	216.22	217.43	216.42	216.83	216.52	216.69	216.83	217.16	217.8	216.89	216.15	216.56	216.94	217.44	218.36	216.28	215.94	215.8
208.57	208.65	206.84	207.11	206.52	207.22	206.38	207.06	209.59	207.8	206.9	207.16	207.73	208.97	207.8	209.45	207.06	208.04	208.38	209.56	208.83	206.29	209.17	206.73	207.95	208.1	206.93	209.56	208.81	207.44	208.63	207.3	207.93	207.28	207.31	207.84	209.02	206.77	208.68	208.23	207.75	207.19	207.49	206.93	207.5	209.22	206.93	207.51	208.3	207.1
203.82	204.21	202.77	202.13	202.87	203.43	204.36	205.67	202.96	202.51	201.74	201.52	203.89	202.95	202.95	203	203.59	203.06	202.83	203.18	201.87	202.09	202.99	202.53	204.42	203.05	204.19	204.67	202.31	202.2	202.01	202.35	205.02	203.71	202.34	202.37	204.32	203.78	202.07	202.03	204.24	204.54	203.63	203.03	203.72	204.67	203.54	202.31	204.28	202.44
210.1	208.88	209.1	209.66	208.25	208.24	208.32	210.12	209.69	208.63	208.89	209.25	209.24	209.91	209.46	209.05	208.21	209.09	209.67	209.17	207.88	207.35	209.1	208.77	208.68	209.03	208.35	209	208.27	207.22	209.26	208.67	207.65	209.89	208.56	208.8	209.11	210.15	208.96	207.94	208.69	209.19	208.77	209.04	207.9	208.1	208.38	208.08	209.41	206.87
207.63	207.65	207.92	207.81	206.4	206.72	208.26	206.66	208.11	207.77	208.98	208.06	209.39	206.59	206.5	208.64	206.8	207.67	207.39	208.38	206.09	207.04	208.16	206.6	206.1	208.11	208.39	209.06	207.93	207.56	208.15	206.36	207.81	206.5	207.7	207.36	207.67	207.85	206.51	208.27	207.27	208.63	207.85	208.05	204.68	207.56	207.54	208.54	207.43	208.99
208.39	209.49	210.7	209.71	210.21	210.05	211.29	208.44	209.82	210.05	209.27	208.55	209.76	210.03	208.56	209.66	208.36	209.09	209.45	211.6	210.53	208.01	207.37	210.23	210.11	210.59	209.14	208.35	208.94	209.86	209.24	210.56	207.61	210.4	210.08	208.26	209.29	210.91	209.59	210.25	207.48	208.36	209.1	209.94	210.01	209.09	210.94	209.89	208.99	209.56
204.01	204.5	205.87	204.12	205.58	203.12	203.02	204.16	203.94	204.23	206.02	204.39	204.32	205.16	203.93	202.96	205.62	205.19	203.88	205.81	203.03	205.91	204.81	203.91	204.38	204.63	205	205.05	203.97	204.32	205.86	205.44	204.77	204.13	205.85	204.4	204.83	204.55	205.91	204.74	202.64	206.65	205.39	204.83	204.5	204.14	206.86	205.29	205.02	203.79
216.7	217.66	217.35	217.45	217.21	218.09	217.13	216.08	218.79	216.79	216.68	217.54	216.83	216.68	217.06	215.6	217.2	216.89	215.64	217.89	217.56	215.31	217	215.75	217.87	216.34	216.9	217.57	215.09	217.44	216.63	215.68	218.51	215.49	217.61	216.49	216.65	218	217.03	215.58	217.12	218.39	216.59	214.99	215.05	218.06	216.12	216.09	218.02	217.03
210.9	208.89	208.74	208.96	209.38	209.71	210.84	207.82	209.46	210.83	209.76	209.1	209.31	208.99	207.99	208.83	209.16	208.05	208.7	209.96	207.97	208.52	208.33	210.02	208.16	209.63	208.67	208.58	208.4	209.98	207.94	208.6	209.24	207.47	208.32	207.89	210.71	210.55	209.59	209.24	207.13	209.49	206.99	208.09	206.52	208.52	207.91	208.98	209.82	208.93
207.15	209.64	207.62	207.96	207.3	209.11	209.06	209.02	210.55	209.16	209.02	209.59	209.5	208.88	208.66	208.2	208.23	207.65	207.95	207.62	209.01	206.4	208.42	208.34	208.32	209.77	208.93	209.52	208.14	206.36	208.92	209.78	208	208.13	208.83	208.33	209.07	208.84	207.87	207.48	209.36	209.19	207.04	207.97	209.16	208.68	208.59	209.14	209.12	209.5
199.19	197.63	198.53	200.28	198.79	197.84	198.29	199.43	200.08	197.83	198.14	197.25	199.81	197.62	199.91	198.25	199.61	199.76	197.41	196.64	199.02	198.23	199.54	197.73	199.12	197.72	197.84	200.11	198.24	198.62	198.24	199.35	198.3	200.07	199.74	197.09	198.31	198.6	198.35	198.52	200.05	197.19	199.11	197.15	199.92	198.59	199.01	197.65	198.52	199.17
201.91	201.56	204.23	203.11	203.68	201.67	203.35	202.66	203.86	203.4	201.67	201.63	203.72	200.44	202.44	202.87	202.58	202.19	202.34	202.32	202.79	201.79	202.48	202.58	202.01	203.78	202.22	201.67	202.14	201.98	201.36	202.22	202.8	202.97	202.67	201.94	201.73	203.03	201.98	203.26	203.62	202.21	202.07	202.05	204.04	202.04	202.7	202.54	204.19	203.11
207.55	205.42	205.3	206.37	206	207.31	206.66	204.84	205.78	205.11	207.09	207.28	207.05	205.41	205.83	207.23	207.56	206.36	206.65	207.16	206.33	207.02	205.94	206.73	206.71	206.93	207.84	204.36	206.76	207.64	205.71	206.66	206.54	205.84	205.8	205.39	207.3	207.48	205.69	207.02	204.6	205.46	205.26	205.74	207.79	206.97	207.85	207.84	206.59	205.82
217.9	218.91	216.42	215.19	216.46	218.84	216.61	216.84	215.38	217.13	215.46	216.32	215.72	217.98	218.24	217.13	217.41	217.39	217.45	216.93	215.73	218.4	216.64	217.53	217.16	217.16	215.98	217.3	216.29	218.99	217	216.85	215.88	217.78	217.39	217.92	216.79	217.06	218.12	216.62	217.75	216.65	215.99	218.15	215.87	217.94	214.87	218.62	218.59	216.67
204.61	203.26	203.98	202.72	203.51	204.33	202.55	203.17	205.22	203.77	204.91	204.44	205.1	203.74	203.7	203.9	203.09	203.55	203.39	203.97	203.92	204.9	203.15	204.18	203.41	203.4	203.58	203.58	203.34	205.48	204.35	203.48	204.39	203.94	203.38	203.96	203.76	204.25	203.49	202.58	203.24	203.5	202.33	203.71	204.12	203.81	203.86	203.26	204.24	205.72
199.79	200.95	200.6	199.53	199.6	199.83	201.36	199.1	199.44	198.81	200.03	200.43	198.17	199.9	198.22	199.95	200.75	201.09	198.32	198.24	199.87	200.14	198.02	199.8	200.16	202.32	199.93	199.41	199.99	198.82	201.75	197.76	198.13	198.99	200.15	200.02	200.17	198.91	199.59	198.94	199.4	199.58	198.11	198.83	200.91	200.55	200.39	200.06	198.78	200.21
204.09	204.28	204.86	202.5	202.13	201.28	203.04	204.18	203.9	202.85	203.65	202.66	202.15	202.02	202.41	203.78	204.57	203.43	202.45	203.66	202.95	202.86	203.63	203.58	203.62	202.22	203.09	204.19	202.13	203.37	204.12	203.25	205.2	204.06	204.84	205.01	204.41	203.82	205.1	202.99	202.9	204.45	203.7	203.2	202.86	203.96	203.11	203.76	203.4	202.04
199.74	200.78	201.14	199.75	200.68	200.39	200.98	199.67	200.58	200.32	198.88	200	201.32	200.72	201.92	201.53	201.91	200.3	200.63	200.21	199.95	199.56	200.47	202.23	202.17	200.51	200.14	199.31	199.11	199.82	201.76	199.35	200.9	200.24	201.6	200.42	199.51	199.79	201.41	199.98	201.67	200.58	201.13	202.68	200.78	199.68	199.93	201.17	200.65	200.85
203.86	202.45	201.3	200.67	202.14	202.49	200.91	201.29	202.87	203.63	200.53	201.16	202.38	200.99	200.72	201.81	202.66	202.78	201.44	200.67	202.57	201.55	201.76	201.75	201.31	201.7	201.36	202.31	199.97	202.4	201.25	201.13	200.56	201.72	201.75	200.8	200.47	199.68	200.33	200.62	200.37	201.47	199.76	201.05	198.6	201.69	200.92	201.32	202.97	201.07
208.19	208.63	209.19	208.86	209.37	208.46	208.82	209.15	207.31	210	207.46	207.9	208.79	209.72	208.17	209.51	207.98	209.64	209.32	209.08	208.77	209.37	209.38	208.03	208.3	208.45	209.03	209.05	208.81	209.12	209.19	208.62	208.73	208.44	208.51	208.29	209.85	209.02	209.48	209.53	209.06	210.32	210.09	210.75	208.07	208.24	208.49	210.83	209.58	208.28
207.02	210.06	209.86	208.23	208.36	210.63	209.01	209.04	206.71	208.09	207.31	208.3	209.86	209.6	209.58	208.68	208.15	207.37	210.76	208.09	208.66	208.58	209.36	207.52	209.5	207.45	208.8	208.8	209.27	208.07	208.1	209.36	209.28	208.72	208.56	206.7	209.16	209.34	208.37	207.66	208.06	208.56	209.28	208.15	208.32	208.93	207.47	209.26	209.94	210.47
211.99	212.15	212.87	211.42	212.19	211.55	211.58	211.7	212.38	211.65	213.07	213.15	211.93	212.26	212.16	209.99	213.12	211.08	212.82	211.43	212.15	212.54	212.32	212.9	213.72	212.18	210.91	211.62	211.51	213.09	214.23	212.05	211.82	212.92	212.86	213.62	212.9	211.5	214.36	211.92	210.52	212.51	213.33	212.5	213.07	211.63	213.11	212.42	212.18	212.02
212.5	214.01	212.67	213.14	213.16	213.25	212.14	213.44	213.32	212.61	213.27	214.05	212.96	213.93	211.74	213.81	213.25	212.37	213.06	213.27	213.66	214.29	212.1	210.84	213.81	212.96	214.06	212.87	212.18	211.72	212.04	213.66	213.47	212.72	212.84	212.77	211.75	212.62	210.9	213.01	210.86	213.77	212.85	214.16	213.84	212.39	211.87	212.75	213.18	212.69
212.27	212.46	212.63	213.39	210.36	212.56	212.96	214.56	213.65	214.92	212.89	211.69	213.45	213.38	214.51	213.48	212.78	212.3	212.85	211.49	211.92	213.17	211.74	212.68	212.63	213.9	214.68	212.42	213.06	212.22	211.66	213.02	213.57	214.03	212.57	213.99	213.23	212.93	213.28	212.88	213.56	212.61	213.75	213.3	212.45	213.27	214.39	213.41	214.04	213.12
212.06	211.13	211.25	210.81	210.74	210.61	211.83	212.02	213.13	210.45	212.56	210.49	211.02	211.13	213.18	212.76	211.18	212.77	211.83	212.25	210.25	212.08	211.79	211.93	212.41	211.41	211.15	213.04	211.39	212.49	212.57	213.34	210.76	210.77	210.35	211.4	211.2	211.09	211.88	210.72	213.35	212.7	210.81	211.62	213.06	210.53	212.24	210.88	210.47	211.5
211.64	210.47	212.66	212.71	211.84	212.27	211.83	211.17	211.14	211.09	211.49	211.76	211.11	211.74	210.95	211.38	212.11	211.82	212.26	210.01	213.27	212.57	211.89	211.17	210.59	210.91	211.14	211.64	212.27	211.5	211.73	211.96	212.05	210.98	212.24	212.13	212.03	211.23	211.89	210.29	213.63	211.41	212.86	211.93	210.97	211.38	212.95	211.55	212.82	211.08
207.34	207.81	209.01	209.19	208.71	208.73	208.15	209.35	208.09	208.86	208.03	209.43	208.65	207.09	207.52	208.3	209.15	208.35	208.98	208.1	209.24	208.38	208.86	208.45	208.01	209.35	208.44	207.8	209.25	209.05	208.47	208.92	209.33	207.5	207.67	209.44	208.21	209.04	208.8	207.71	209.77	209.71	208.7	207.64	207.53	208.17	206.84	208.89	209.21	207.88
200.49	200.36	199.75	201.24	201.23	201	200.88	200.6	200.88	198.59	200.8	201.61	197.52	200.06	199.19	200.42	200.28	201.25	201.75	199.61	201.39	198.7	200.52	200.16	199.89	200.08	199.95	201.58	200.94	199.66	199.32	199.61	200.95	200.79	199.5	200.78	199.41	199.96	200.92	200.58	200.35	199.7	200.66	201.83	199.32	200.09	200.64	201.02	200.44	199.23
213.4	210.11	212.2	211.66	212.04	210.06	211.2	213.1	213.22	212.41	212.4	212.43	211.59	212.14	211.96	212.36	211.79	211.11	211.81	212.99	211.68	213.27	211.85	211.13	211.39	212.58	210.65	213.38	210.72	211.6	211.38	211.48	212.5	210.12	211.34	213.5	212.44	211.26	212.31	213.1	212.01	212.93	210.79	212.33	210.56	210.8	211.25	212.17	210.95	212.7
205.22	206.34	205.96	205.9	206.21	205.57	205.14	205.31	205.62	206.59	205.73	204.58	206.53	205.38	205.54	204.53	205.41	203.61	206.76	204.7	206.73	205.45	204.68	204.79	205.42	204.92	203.86	205.67	207.52	206.23	206.66	205.21	206.47	205.27	205.75	205.42	205.86	205.45	205.5	204.12	205.71	205.5	204.5	206.57	203.62	206.81	204.43	204.32	207.35	206.64
203.06	202.31	202.79	202.34	201.89	204.1	202.61	203.54	203.07	202.94	202.23	201.91	200.93	201.97	203.75	203.5	201.31	200.59	202.79	202.51	201.79	203.4	202.11	202.8	202.57	200.52	202.49	202.3	202.99	203.41	202.03	202.66	202.02	202.45	201.96	202.37	201.76	201.06	201.82	202.14	202.24	202.16	203.35	201.41	201.86	202.77	202.73	201.64	202.08	203.31
209.89	208.53	208.35	208.39	208.76	208.61	207.7	208.23	208.65	208.89	208.82	208.55	208.49	209.19	209.11	208.75	209.05	208.46	209.79	207.83	208.92	208.38	207.11	209.11	207.94	208.97	207.73	209.67	206.9	208.99	209.11	209.03	208.4	208.08	208.66	209.33	208.12	207.77	208.64	207.67	209.29	209.24	209.95	207.49	208.99	208.06	209.44	208.06	208.91	209.38
206.01	206.46	207.11	205.45	207.23	206.61	206.41	206.34	205.82	205.07	206.1	207.46	206.39	206.35	206.89	207.14	207.04	208.15	206.69	207.81	204.86	206.58	205.99	206.35	205.03	206.02	206.01	205.74	204.83	208.19	207.18	206.31	204.64	206.84	207.78	206.01	206.01	207.1	206.35	207.84	206.18	205.32	206.54	207.05	206.85	206.98	206.5	205.69	206.62	205.21
218.07	216.85	218.06	217.03	217.27	217.86	217.05	218.16	218.08	217.55	216.53	216.75	218.62	218.01	216.86	218.58	217.55	217.38	218.74	218.48	218.03	218.23	217.3	218.11	217.63	217.87	217.88	217.5	218.33	217.15	219.5	217.4	217.91	217.85	218.54	217.94	218.62	217.75	218.13	216.94	218.77	216.69	217.48	217	217.45	217.38	217.88	217.57	219.12	219.18
218.37	217.95	217.25	217.2	217.56	218.24	218.2	216.28	216.67	216.85	217.45	217.8	217.95	217.5	217.08	218.89	219.28	217.95	217.75	218.56	218.13	217.67	218.22	217.13	218.08	218.01	218.87	217.84	217.24	218.61	216.61	218.64	217.48	217.05	217.35	219.1	216.88	217.85	217.32	218.25	218.19	217.98	219.08	217.46	217.21	219	216.94	218.5	217.77	219.19
212.46	213	212.76	212.59	212.86	211.2	210.75	214.93	212.03	212.25	212.84	210.23	212.28	212.49	211.28	212.54	212.55	211.69	211.16	212.5	212.85	212.75	211.28	213.19	214.41	211.01	212.79	211.99	212.82	212.79	211.32	210.57	210.95	213.23	211.98	212.49	212.95	210.63	212.94	213.12	212.75	212.24	210.65	212.49	209.54	213.68	212.7	211.06	213.58	211.07
198.73	197.67	198.68	198.36	198.65	200.71	199.2	198.77	198.18	197.76	200.24	197.3	198.12	198.8	198.7	199.52	199.3	198.17	198.4	198.59	199	199.01	199.8	198.51	198.85	197.82	197.82	198	197.95	197.95	199.86	199.39	199.18	198.41	199.19	198.02	198.7	197.96	199.2	198.35	198.61	199.45	197.34	201.58	197.43	199.69	198.37	199.33	197.89	197.76
213	211.89	213.32	212.7	211.49	213.08	211.84	212.45	212.12	212.15	212.2	211.79	212.96	212.37	211.44	213.46	211.23	211.41	212.13	212.36	211	212.91	211.21	212.39	211.9	211.47	214.5	212.05	213.88	212.11	212.03	211.85	212.88	211.6	212.52	212.04	212.52	211.28	213.28	211.66	211.95	212.98	211.79	212.61	213.36	212.72	212.59	212.06	213.3	213.02
204.02	204.21	204.67	203.68	203.97	203.15	203.23	203.08	203.25	203.91	202.5	202.6	203.84	203.85	203.43	205.24	204.13	203.25	203.19	203.64	201.69	203.75	202.34	202.48	205.24	202.24	204.56	205.05	203.74	201.82	202.93	203.52	203.31	203.15	203.48	203.64	204.2	203.03	202	202.53	205.7	203.93	204	205.02	203.78	202.98	203.46	204.74	204.22	204.69
194.46	195	195.96	196.05	195.29	195.78	195.12	194.99	196.69	196.05	195.81	193.95	194.13	194.72	194.89	195.5	196.62	195.15	195.66	195.85	194.65	195.45	195.93	195.32	195.4	195.94	195.52	197.52	196.47	195.44	194.33	194.71	195.16	196.88	195.64	194.7	195.79	195.2	194.54	196.87	194.8	197.16	195.48	194.49	194.79	194.17	195.32	195.73	194.94	195.29
199.08	200.2	200.05	201.48	200.43	200.56	200.65	200.51	201.39	198.85	200.58	199.86	199.41	200.01	200.45	200.67	199.78	201.14	201.51	201.73	200.71	199.67	199.92	200.64	200.24	200.23	201.12	201.68	201.87	199.23	200.15	201.24	200.33	200.32	200.28	201.27	201.34	200.53	201.3	199.22	201.05	201.17	201.85	201.35	200.71	200.15	199.8	200.91	200.17	199.39
205.08	202.47	203.44	202.91	203.94	203.2	202.44	203.54	204.22	201.78	203.99	203.04	203.61	203.25	203.55	202.76	205.17	202.62	203.6	206.91	204.72	204.65	204.18	203.59	202.7	202.11	203.88	202.99	203.62	204.47	202.09	203.95	204.99	202.53	203.82	205.16	203.37	203.86	204.37	204.48	204.31	204.3	203.57	203.18	204.11	203.61	203.91	203.98	205.54	203.46
208.99	205.08	206.86	209.26	210.2	208.68	206.65	208.22	205.41	206.98	209.06	206.65	208.2	208.72	207.56	208.36	208.55	207.61	207.15	207.67	208.11	209.13	208.52	206.98	207.57	207.75	208.8	208.54	207.12	208.34	207.42	207.31	208.01	208.01	210.23	207.16	209.33	207.38	207.82	208.66	208.17	206.73	209.2	208	206.67	206.29	206.9	207.48	208.16	208.62
204.76	203.94	206.29	205.34	205.21	205.93	205.68	204.94	204.47	203.4	205.91	204.77	206	205.5	205.96	202.86	205.75	204.84	204.94	204.37	205.98	204.62	206.07	206.16	204.49	204.27	204.75	205.11	204.98	204.27	204.08	203.1	205.77	205.4	203.86	205.65	204.89	204.47	204.46	206.13	206.19	206.53	204.15	205.98	204.3	205.33	203.91	204.66	205.54	204.17
208.43	209.22	207.99	210.17	208.85	207.46	207.14	207.62	207.1	208.19	209.94	206.8	208.18	210.19	207.41	208.37	208.04	207.09	208.61	209.33	207.39	209.87	207.31	207.63	208.58	208.51	208.65	210.49	209.43	209.07	209.65	207.44	207.38	208.01	207.1	208.95	208.8	207.9	208.78	208.1	209.66	208.93	208.49	207.75	208.38	208.15	208.56	209.97	208.89	208.15
207.84	205.84	205.48	206.58	204.78	204.24	203.82	206.15	205.87	205.43	208.07	206.4	206.17	204.54	205.75	207.61	205.59	205.33	205.23	204.62	204.82	205.88	205.78	204.77	206.56	207.23	204.9	204.93	205.09	205.68	206.39	206.41	205.3	205.29	205.65	205.52	204.26	204.64	204.54	205.22	204.82	205.22	204.86	207.54	204.62	206.11	204.89	205.6	204.74	206.12
209.84	212.01	212.52	211.6	211.87	211.75	212.14	212.02	212.9	211.07	210.3	210.97	211.45	214.3	211.83	211.26	213.47	210.08	210.75	211.25	210.91	211.58	212.83	211.64	211.91	212.18	211.5	211.87	211.01	212.05	212.47	210.69	210.51	212.19	211.63	211.33	210.88	210.61	213.78	210.68	212.46	211.36	210.9	212.51	211.71	211.93	212.28	210.62	213.21	211.65
212.97	212.11	211.19	212.95	212.17	212.27	212.36	212.87	212.45	211.46	212.01	212.05	212.01	211.09	212.45	211.96	210.34	212.48	213.79	212.99	212.52	213.03	212.16	212.87	211.72	212.68	212.69	211.86	214.49	211.86	212.38	211.02	211.53	211.74	213.22	213.06	212.47	212.58	213.48	213.33	212.13	211.61	214.28	212.48	210.98	210.59	211.91	212.74	214	211.4
209.18	207.9	209.27	207.98	209.2	209.63	209.78	209.49	209.11	207.67	209.07	207.86	210.06	210.48	210.37	210.37	208.69	208.58	209.11	210.19	210.1	211.22	209.85	207.96	208.21	208.86	210.06	209.04	209.2	209.42	209.16	208.76	210.41	209.76	210.73	209.24	210.46	210.58	210.14	208.06	209.95	208.36	210.07	209.17	209.33	209.41	209.08	209.78	208.54	210.35
207.28	209.02	209	209.09	208.56	208.28	209.53	207	208.59	209.54	207.18	209.22	208.95	209.16	209.57	208.68	209.17	208.12	209.61	208.3	207.87	210.16	209.1	208.26	208.51	208.1	208.59	208.49	207.73	207.76	209.89	208.55	208.5	207.44	207.56	208.33	208.53	207	209.7	207.6	207.22	208.8	208.16	207.64	209.21	208.24	206.87	207.83	208.61	208.48
212.19	213.7	213.58	213.33	212.82	211.03	212.37	212.38	214.13	211.92	213.51	214.15	212.64	213.93	214.09	212.68	211.8	211.79	214.53	212.56	212.11	213.71	214.25	213	213.44	213.3	213.41	211.98	213.15	213.81	212.67	212.93	213.22	213.85	213.79	212.64	214.08	214.33	213.61	212.61	213.17	211.91	214.46	213.17	213.69	213.16	212.87	213.77	212.31	213.03
197.37	198.86	199.19	197.66	198.47	198.68	198.26	197.78	196.7	198.55	198.7	197.04	198.06	196.93	196.22	198.68	197.46	198.42	198.03	196.98	196.53	198.61	199.09	197.19	197.47	198.06	197.16	198.45	199.77	197.99	196.99	197.05	198.64	197.63	197.28	198.45	197.78	199.34	197.69	197.85	199.05	199.11	198.5	197.01	197.34	198.22	198.3	197.84	198.35	197.52
211.41	211.93	210.34	212.28	211.6	212.66	211.62	211.19	212.47	211.53	211.81	212.71	211.62	212.71	208.61	212.13	211.75	211.7	212.65	211.7	211.3	211.05	211.65	209.98	211.44	210.73	209.93	211.39	213.24	211.23	212.47	212.65	211.06	211.24	210.77	209.91	211.78	211.39	211.57	211.79	210.76	211.31	211.94	210.39	211.16	212.07	211.89	212.48	211.11	212.26
212.37	211.82	211.04	212.27	211.4	211.73	211.52	211.61	212.74	211.2	211.17	211.83	212.78	211.75	211.78	212.45	211.74	211.01	211.31	210.64	211.77	211.68	213.03	211.44	212.39	211.22	211.1	212.19	210.73	211.16	211.75	210.82	209.59	213.07	212.6	212.44	213.22	209.85	210.98	212.03	210.93	212.5	212.38	211.97	210.23	212.52	212.64	211.34	212.38	211.84
207.41	209.25	207.36	206.55	208.75	205.9	208.77	208.29	207.88	207.6	208.54	209.51	209.2	207.14	208.72	209.29	210.2	208.4	207.19	208.66	207.55	209.52	208.88	208.18	208.86	207.35	209.03	209.38	207.32	208.3	207.51	208.24	209.65	208.48	209.41	209.41	209.14	209.68	208.7	208.65	208.1	207.58	208.84	208.8	207.39	208.56	206.62	209.47	209.63	209.07
208.38	208.67	209.92	208.71	208.18	207.88	210.46	208.05	207.77	208.34	208.96	208.89	207.8	208.51	207.79	208.14	208.24	208.88	209.95	208.37	209.55	207.66	208.23	207.88	209.12	207.89	209.43	208.38	207.71	208.1	208.02	207.61	208.25	207.98	208.14	207.97	207.33	207.73	207.57	207.96	209.04	209.03	208.53	209.2	209.88	210.62	208.55	208.88	208.57	210.26
204.69	206.65	205.59	206.19	205.45	205.01	205.69	205.69	206.95	204.66	204.4	207.64	204.89	205.98	205.1	205.77	206.06	204.7	204.2	207.4	207.23	205.65	205.77	204.4	207.07	205.29	206.32	205.28	204.38	205.97	205.53	206.57	206.15	204.51	207.06	204.66	205.56	203.5	206.21	206.23	205.27	204.06	207.13	205.9	205.64	205.68	204.85	206.07	205.39	205.68
217.37	216.4	216.71	217.62	214.7	218.02	216.37	216.79	215.52	215.64	218.57	217.09	217.06	214.92	218.97	218.64	217.17	217.46	217.58	215.83	217.09	217.31	214.74	215.75	217.95	215.08	216.5	216.52	217.9	216.73	215.85	216.69	216.61	216.85	217.73	216.78	216.34	217.85	215.19	217.65	217.34	216.19	217.61	217.1	216.26	216.97	216.71	216.01	218.78	216.23
208.56	207.18	208.08	210.62	209.13	208.05	209.5	207.87	207.44	208.99	209.04	208.03	207.71	208.56	207.57	209.25	208.76	208.05	209.38	208.21	208.8	208.3	208.75	208.65	208.18	208.33	208.04	207.6	206.59	209.58	209.47	208.95	208.49	208.52	208.17	206.49	207.45	208.2	207.76	207.16	207.88	206.55	207.85	207.93	207.31	206.98	208.06	208.01	210.25	207.79
211.58	211.04	211.91	212	210.65	211.23	211.52	211.19	212.69	210.51	210.6	210.99	210.41	211.64	211.59	211.61	212.69	211.95	210.54	212.65	210.96	212.44	211.6	211.76	211.48	212.62	212.72	210.85	210.4	210.82	210.33	211.82	212.64	212.3	212.15	212	212.83	211.33	210.73	211.28	211.61	210.8	209.69	210.34	210.72	211.34	212.13	211.82	211.52	212.48
210.13	211.06	208.17	209.01	208.36	207.5	207.85	208.45	208.75	208.54	209.28	206.73	208.42	207.42	208.63	206.6	207.55	209.1	208.94	207.77	207.87	207.92	207.85	208.2	207.55	209.21	207.63	208.29	208.33	206.51	207.73	210.27	207.51	207.82	207.65	208.11	208.2	207.37	208.19	208.98	208.27	209.31	208.17	208.25	207.85	207.75	208.62	207.82	208.87	208.48
199.67	200.74	200.29	200.38	199.19	200.31	201.69	200.46	199.38	200.22	200.08	201.59	202.28	200.96	200.5	200.71	200.88	199.63	198.62	199.91	201.81	199.8	200.82	201.73	201.06	200.69	198.14	200.68	200.14	200.57	200.5	200.66	200.46	200.86	200.49	200.89	200.66	200.56	200.4	199.85	200.44	200.69	201	201.23	201.8	201.17	200.45	198.25	198.95	199.82
204.78	205.58	204.27	204.73	204.14	204.78	205.54	204.47	203.78	203.98	205.53	204.61	206.39	204.99	204.79	204.28	204.14	204.79	205.01	203	203.58	203.88	204.73	205.73	204.57	205.39	205.56	202.83	206.54	204.08	203.8	206.53	203.79	204.01	204.98	206.05	206.32	204.94	203.42	204.13	205.08	204.47	202.03	205.39	203.29	203.36	204.49	205.61	203.72	204.46
209.13	207.28	209.34	207.98	209.94	208.62	208.57	209.03	208.94	207.96	207.93	208.84	210.21	208.73	208.85	208.84	208.86	207.98	207.76	207.78	208.59	209.15	209.68	207.74	208.06	207.3	209.03	208.58	210.37	209.6	209.84	209.57	210.24	208.74	209.19	209.3	209.31	207.98	209.47	207.49	209.85	209.23	209.26	208.46	209.49	209.88	209.97	208.46	208.6	207.34
201.95	202.69	203.04	202.89	201.95	201.97	201.21	204.7	204.67	202.03	203.41	202.12	203.67	203.18	202.53	201.97	202.73	202.5	203.07	202.1	203.27	202.75	202.6	203.57	202.29	204.58	202.07	202.86	202.21	202.2	202.4	202.98	203.2	203.36	202.68	202.96	200.88	204.16	203.68	203.87	202.17	204.43	202.93	201.21	202.29	203.35	202.8	201.05	202.28	202.56
217.19	215.97	216.28	216.82	217.98	216.23	217.55	215.75	215.83	217.37	218.04	218.26	217.92	218.25	216.84	218.04	217.72	217.32	217.29	216.09	216.75	216.79	216.61	217.82	216.23	217.12	216.39	216.92	217.85	217.21	216.61	217.71	217.87	216.3	217.09	216.99	217.15	214.83	216.36	217.73	216.72	217.21	216.62	216.76	218.61	218.56	215.6	217.27	216.67	217.03
196.53	195.6	195.89	194.38	196.59	195.47	193.92	193.55	194.95	194.46	196.91	194.16	196.29	195.75	195.38	195.27	195.07	194.93	195.3	195.07	194.82	193.76	194.36	196.22	195.55	194.85	195.21	195.36	196.04	195.92	195.13	194.42	194.21	194.53	195.45	195.9	195.36	193.71	196.19	195.77	193.21	195.52	195.15	196.35	196.5	194.41	196.22	196.21	194.7	194.83
204.29	203.84	203.13	201.97	202.06	204.4	204.01	202.81	203.55	203.91	204.63	202.81	201.93	203.09	203.97	204.49	203.28	203.51	203.53	201.89	204.06	203.15	204.69	203.04	203.13	203.58	204.07	204.83	203.74	204.95	203.86	202.79	204.11	203.37	203.11	202.36	205.07	202.48	203.24	203.44	204.3	204.96	202.58	204.09	202.89	203.68	203.5	203.2	203.2	204.22
212.68	212.73	213.2	211.23	213.21	212.63	213.57	212.1	212.49	212.23	210.88	211.3	211.63	213.24	212.24	212.37	213.64	212.68	212.62	213.16	210.98	211.75	212.81	211.54	213.02	213.68	211.91	211.69	212.3	212.34	212.68	214.11	213.6	211.51	211.93	210.98	212.61	212.3	210.47	212.69	211.23	212.71	211.56	212.94	213.18	212.76	214.45	212.4	211.6	212.35
211.61	211.55	212.47	212.33	211.38	210.98	211.69	211.43	210	212.81	214.04	211.43	212.34	212.7	211.52	211.52	211.16	212.13	210.43	211.62	211.88	211.02	210.72	210.68	210.52	211.73	211.23	212.26	213.33	211.49	211.94	211.34	211.17	211.56	211.41	212.03	211.13	210.87	210.95	209.73	211.15	213.38	213.17	211.62	213.07	211.69	211.01	211.73	212.47	210.23
208.47	207.37	209.67	207.6	208.03	208.06	207.21	207.3	208.93	205.85	207.62	206.39	207.82	206.98	207.52	207.01	207.25	208.42	207.19	207.68	208.57	207.95	208.93	207.41	207.91	208.87	207.53	206.76	208.25	207.01	208.96	207.54	206.75	207.41	209.5	207.87	207.47	207.52	208.38	205.99	207.6	206.54	207.79	207	207.86	207.79	207.19	207.45	206.54	207.05
207.79	206.99	207.65	209.9	206.01	208.39	206.58	208.95	208.34	209.15	207.93	207.72	207.69	205.61	207.5	210.31	208.69	206.8	208.19	210.07	207.52	208.05	208.89	206.7	209.17	206.86	207.91	209.22	206.36	207.95	207.34	205.42	207.04	207.93	207.9	208.26	207.96	206.67	208.02	207.47	208.95	207.28	208.25	207.75	207.65	208.78	205.92	207.37	207.58	207.23
202.48	203.68	202.69	202.03	204.78	201.6	202.08	203.58	204.18	203.52	202.32	202.59	203.13	203.87	202.53	203.96	203.79	201.5	202.48	202.15	202.67	202.46	200.87	202.95	203.5	202.3	202.1	203.72	202.01	202.28	203.78	203.11	203.25	203.42	202.1	202.48	201.24	204.15	203.61	201.99	204.12	201.75	202.54	200.93	201.98	202.31	201.12	202.12	203.49	202.39
210.88	212.23	213.21	210.82	209.87	211.79	212.35	211.86	212.01	212.5	210.53	210.79	211.53	211.36	211.71	213.3	212.13	211.29	210.37	211.66	210.84	212.19	210.63	211.23	211.11	211.94	210.29	211.6	211.71	211.31	211.79	211.78	211.29	210.47	211.19	211.13	213.41	212.02	212.48	211.35	211.68	209.75	210.65	212.31	209.06	210.89	211.75	210.2	211.12	210.37
201.88	202.26	201.6	203.4	202.47	202.71	203.07	203.29	203.5	202.68	202.06	201.34	204.72	203.27	202.49	201.29	201.97	203.91	204.78	203.79	202.99	204.42	203.65	202.67	202.76	203.07	203.49	203.21	201.41	200.69	202.56	202.6	202.65	202.6	203.55	204.32	203.78	202.14	203.05	203.46	201.23	202.93	202.61	200.86	202.46	202.42	202.25	202.31	202.05	202.04
207.2	209.28	207.68	205.97	207.77	208.36	206.02	207.76	208.36	208.34	207.92	208.4	207.92	207.6	209.21	207.94	208.86	205.74	208.93	206.6	207.22	208.07	208.41	208.26	207.97	206.39	207.02	207.07	210.07	207.7	204.92	208.71	206.87	207.69	207.1	207.28	206.91	206.29	207.53	207.94	208.21	210.28	206.14	208.74	206.79	207.41	206.99	207.8	207.31	208.39
207.46	207.01	207.26	207.42	206.69	208.34	207.12	207.84	208.07	207.27	206.93	206.9	206.83	208.6	208.31	207.65	208.66	209.68	206.96	208.69	207.76	207.22	210.29	209.48	205.88	206.05	209.41	206.96	207.74	207.99	206.62	208.61	207.37	207.12	207.68	206.23	206.43	206.51	206.64	207.77	208.92	206.73	209.12	208.5	206.68	207.1	207.52	209.45	208.32	206.47
216.46	215.69	215.85	217.14	216.49	217.27	217.09	216.42	215.66	216.87	217.16	216.55	217.19	218.21	216.08	217.72	216.7	218.78	216.4	216.96	215.91	216.8	218.76	215.73	217.08	216.42	216.75	216.9	217.1	218.07	216.92	217.94	216.57	217.11	217.86	217.2	218.25	216.92	216.68	217.92	216.85	217.81	218.24	217.05	218.74	217.35	217.82	216.87	216.37	217.04
204.67	203.08	203.64	203.91	203.49	202.81	204.83	204.59	202.98	204.96	205.93	202.84	201.89	202.45	204.05	203.86	204.3	203.61	204.46	204.6	204.3	204.99	205.18	204.09	203.45	204.31	203.28	204.25	204.48	203.58	203.98	202.77	203.76	203.04	203.4	203.36	203.95	203.19	203.31	203.66	202.45	203.28	204.98	203.15	203.49	202.86	204.13	203.08	203.25	205.72
195.98	192.52	192.97	193.38	194.63	196.06	195.18	195.01	193.12	194.3	194.32	194.04	195.53	193.25	193.45	192	192.68	193.7	194.19	194.74	196.47	193.35	193.83	193.25	193.44	194.86	194.17	194.25	194.63	194.15	193.73	195.91	195.26	195.22	194.79	195.21	194.99	194.2	195	195.54	195.27	195.32	193.83	193.11	193.89	193.49	194.51	194.94	192.65	195.3
204.12	205.23	202.42	204.08	203.49	204.23	202.85	203.43	205.03	204.5	204.38	204.14	203.48	205.89	204.21	203.07	202.85	204.91	205.02	204.29	204.9	205.34	203.27	204.5	204.65	203.31	202.63	203.51	204.27	203.27	204.8	204.23	204.45	203.32	202.65	204.24	203.9	203.25	204.77	204.87	203.41	204.12	203.48	204.71	203.39	203.69	203.43	203.48	205.2	206.22
204.95	206.29	207.96	205.89	205.8	206.1	206.39	206.22	205.78	206.77	206.19	207.41	206.58	204.98	205.83	207.83	206.36	206.58	205.81	205.96	207.18	206.52	205.32	207.21	207.44	205.19	206.68	206.79	204.5	206.28	207.5	205	206.15	206.02	206.13	205.82	206.6	206.49	206.99	207.91	206.48	206.51	206.69	205.91	207.05	207.05	206.74	207.27	205.91	208.67
217.88	218.17	218.19	217.37	219.17	218.96	217.56	217.42	217.16	218.5	216.87	219.87	216.31	218.52	216.79	217.97	217.78	218.73	216.16	218.76	217.63	216.78	217.16	219.06	218.45	220.19	217.7	217.17	218.94	216.37	217.25	219.52	216.57	220.02	217.9	218.62	217.51	218.18	216.65	217.45	217.97	218.85	217.82	218.1	217.55	217.98	217.91	218.81	217.1	220.04
196.78	198.34	197.87	198.44	197.98	197.43	200.28	200.09	197.98	199.09	198.84	199.78	197.93	198.83	198.73	198.97	200.11	197.48	197.93	198.44	197.24	198.22	197.69	198.49	200	197.79	199.2	199.66	198.69	197.53	197.09	199.84	199.05	198.28	197.6	198.53	197.54	197.12	198.06	197.89	198.87	200.06	198.11	198.61	198.43	198.36	198.37	198.48	201	199.98
199.9	197.9	198.13	199.02	199.11	198.97	197.07	197.79	198.85	199.37	199.63	197.81	198.44	199.4	199.29	199.5	198.12	198.01	199.83	197.78	198.13	198.02	199.28	196.96	197.62	199.07	199.64	196.22	198.64	198.5	199.37	199.92	197.7	198.33	198.35	197.87	198.42	199.13	199.41	200.66	199.09	198.58	197.76	197.72	198.56	198.84	198.06	199.06	199.35	198.7
202.7	202.32	204.68	205	202.63	203.92	204.56	204.5	202.04	203.1	204.17	203.98	203.91	204.69	204.59	202.95	202.19	203.85	204.3	203.25	201.66	202.84	203.88	204.73	202.25	204.96	202.58	204.22	201.92	204.19	204.45	204.81	203.28	205.24	201.9	202.58	203.57	203.23	204.1	203.04	203.46	203.84	204.47	205.67	203.62	205.4	204.87	202.15	202.78	205.15
208.31	207.1	207.48	206.66	208.21	209.05	208.41	207.2	207.54	206.35	207.57	209.08	207.87	208.08	207.76	206.85	208.9	207.13	207.82	206.38	207.51	208.38	207.81	209.48	209.12	206.62	207.18	207.79	208.38	208.05	208.19	207.07	207.54	207.9	209.25	208.39	208.97	208.94	206.92	209.33	210.46	207.11	207.68	206.74	206.94	208.32	207.69	209.18	207.8	205.86
212.77	212.21	211.86	213.36	211.72	212.12	211.9	212.44	210.64	209.55	210.45	211.68	212.14	210.63	212.24	212.63	213	211.89	211.37	212.02	209.79	212.79	210.44	211.14	210.74	212.8	211.76	212.09	211.57	209.99	211.85	211.23	210.65	210.71	211.79	210.55	211.6	212.01	211.34	211.89	210.55	212.11	210.56	210.92	212.16	212.49	211.41	211.53	211.34	211.52
217.55	217.82	216.69	216.37	217.88	217.69	217.57	216.6	218.35	216.72	217.23	216.54	217.26	217.59	217.66	217.28	216.61	217.53	215.89	216.52	218.47	215.8	217.21	216.57	216.65	216.16	216.99	216.94	216.97	216.52	216.37	216.76	216.63	217.3	216.94	216.69	217.6	217.39	218.19	215.91	217.41	216.95	216.17	218.05	217	217.33	217.04	217.23	217.72	216.94
208.97	209.18	208.23	208.38	209.3	209.74	209.78	209.11	206.36	208.43	208.21	209.36	209.3	209.24	207.8	207.92	207.89	209.29	209.11	208.59	209.07	207.95	208.14	209.91	208.5	209.7	208.06	209.3	206.43	208.9	208.25	209.16	207.73	209.43	206.81	208.53	208.77	206.51	207.81	209.03	209.73	209.21	207.56	208.91	209.39	209.06	210.03	209.16	207.09	208.32
216.86	215.73	217.45	214.82	216.4	217.37	217.44	218.62	217.63	215.74	217.38	216.9	217.37	215.34	217.63	217.02	215.19	216.4	217.35	217.03	218.51	218.18	217.23	216.12	218.23	217.9	216.81	217.09	218.11	218.3	217.09	217.13	215.74	215.91	216.96	216.2	217.84	215.43	216.49	217.94	217.94	216.8	215.75	217.69	216.61	216.75	216.83	215.1	216.14	216.9
216.09	212.66	212.02	214.13	212.26	213.12	214.84	212.98	213.19	214.55	213.18	213.81	213.01	213.58	213.05	214.59	212.3	213.07	214.27	213.44	213.41	212.92	214.63	213.66	214.04	212.88	212.44	212.62	213.52	214.15	212.8	213.33	214.41	213.98	213.44	214.08	213.49	213.41	213.04	213.13	214.85	214.02	214.4	212.89	214.61	215.62	215.38	213.18	214.7	212.5
204.87	203.53	204.26	204.13	202.66	201.88	204.35	203.6	203.21	203.79	203.22	204.04	203.28	204.89	203.01	204.07	204.1	202.13	203.69	201.62	203.39	204.07	203.34	203.59	202.88	202.49	202.97	204.73	203.52	202.92	203.27	202.48	201.62	204.04	204.16	203.76	204.65	203.16	203.71	203.33	203.53	203.45	202.69	204.51	201.57	203.5	203.35	202.03	204.04	203.69
198.44	198.05	199.41	200	198.79	199.32	198.68	199.09	198.44	197.55	199.93	198.83	199.07	198.98	199.52	199.61	200.28	197.79	199.03	198.82	199.83	198.29	200.81	200.77	198.73	199.58	198.47	199.5	198.32	200.39	198.19	200.55	199.75	200.7	199.54	198.29	200.67	199.52	199.36	197.86	199.58	198.64	199.16	199.33	197.16	200.19	198.26	197.11	196.89	199.26
217.8	216.44	215.42	216.63	218.05	219	217.27	216.68	216.97	216.35	216.96	217.19	217.46	216.53	217.82	216.87	218	215.78	218.21	216.17	216.95	217.2	217.47	216.38	217.65	215.66	217.58	217.92	217.08	217.05	217.28	219.07	216.77	218.5	215.95	216.97	216.44	216.27	217.77	216.16	216.81	216.96	217.6	216.74	216.77	215.68	215.72	215.46	219.07	217.98
216.69	216.34	216.06	218.02	214.81	216.36	218.09	217.48	216.79	217.49	216.19	216.02	217.47	217.08	216.3	214.98	217.2	215.25	216.07	216.67	216.58	216.12	215.7	216.87	216.58	216.87	216.73	216.74	216.66	216.86	216.14	216.34	216.29	216.87	216.4	216.57	218.43	218.98	217.14	217.18	217.16	217.6	216.42	216.51	215.74	217.1	217.64	216.04	216.1	217.59
197.64	200.04	198.09	200.07	199.04	200.31	199.07	198.28	198.09	200.9	199.34	199.82	201.62	198.13	199.83	198.13	199.31	198.99	199.98	200.06	199.18	197.72	200.21	198.15	198.38	199.45	201.23	199.02	198.7	200	199.75	198.96	199.8	198.49	199.49	199.57	198.14	198.88	198.85	200.61	199.28	199.36	200.81	200.27	200.07	199.09	199.21	198.8	201.09	198.62
217.56	217.34	218.15	217.66	216.39	218.81	216.5	216.82	216.79	218.22	217.37	216.84	215.37	217.03	215.94	217.33	216.29	217.38	217.17	217.71	216.74	217.76	216.96	217.73	216.43	217.64	216.83	216.86	217.68	216.96	217.67	216.14	216.04	217.67	215.88	215.97	217.05	218.41	216.23	216.97	216.71	218.04	217.9	217.58	217.48	218.98	218.2	217.63	217.93	216.81
210.62	210.41	211.49	210.09	212.6	212.52	210.75	211.76	211.33	211.26	209.97	212.74	212.25	212.59	212.83	210.2	213.45	212.97	213.34	212.63	210.4	210.83	212.19	211.92	210.94	212.8	213.42	211.25	211.35	210.89	210.22	210.88	210.82	210.83	211.16	211.67	210.98	211.38	212.09	211.8	213.34	209.45	212.19	211.09	212.6	211.72	212.07	210.83	212.09	212.87
199.49	200.84	199.35	200.99	200.38	200.63	201.71	200.6	201.38	199.26	200.9	200.76	199.58	200.48	200.07	200.26	200.59	201.42	200.89	199.56	200.63	200.81	200.26	201.01	201.48	200.67	199.23	199.23	200.23	200.26	201.83	200.54	200.65	200.29	200.77	200.98	199.88	200.38	199.48	200.88	200.13	200.13	201.13	200.97	200.55	200.47	201.35	200.51	202.06	200.07
202.29	200.89	200.05	201.41	199.22	199.5	201.04	199.49	201.21	201.39	200.87	199.95	200.18	200.88	201.78	201.23	199.71	201.77	203.25	202.36	200.68	202.43	201.34	202.83	200.58	199.06	200.24	201.59	201.73	201.51	202.79	200.3	200.51	201.72	201.03	200.53	201.37	199.88	201.44	199.95	200.6	201.35	201.72	201.03	200.74	201.13	200.59	201.66	200.16	201.58
212.29	211.8	210.57	212.88	211.69	211.78	211.66	210.69	210.02	210.86	213.77	213.29	211.28	212.76	213.1	210.56	212.18	210.58	211.98	211.37	212.65	212.64	210.72	210.54	212.71	211.22	213.42	209.92	210.18	211.05	211.33	210.72	211.34	212.79	212.3	211.43	210.89	212.21	210.9	212.16	210.39	211.97	212	210.72	212.07	210.48	211.91	210.37	210.88	211.51
204.17	202.68	204.81	203.92	204.25	202.82	203.21	203.51	203.58	204.15	204.13	202.93	204.13	204.2	203.71	203.89	204.62	203.1	204.39	203.73	202.74	204.26	203.8	202.64	204.81	202.56	203.52	203.25	202.29	202.49	202.3	204.2	205.25	203.61	203.32	204.28	202.3	205.06	203.83	203.09	202.46	204.15	204.67	204.04	205.12	204.55	204.35	205.07	204.3	203.16
212.79	212.26	211.19	211.94	212.35	213.48	211.91	212.25	212.32	210.86	211.96	213.57	211.59	209.07	212.99	213.05	211.89	212.82	213.14	213.62	214.02	211.85	211.95	210.96	211.92	211.73	212.39	212.39	213.34	210.63	212.25	213.48	213.1	212.55	211.58	213.11	210.82	211.84	212.4	212.04	210.79	211.2	211.88	211.58	212.19	211.2	211.63	213.42	213.36	212.73
216.84	216.37	218.03	216.23	218.05	215.63	216.85	217.22	217.27	217.15	217.51	215.73	217.43	216.67	215.98	217.47	217.47	217.78	217.19	217.57	216.7	217.53	219.38	218.23	217.62	216.13	215.95	217.23	216.17	218.64	216.92	216.12	216	216.3	218.04	217.5	216.6	215.45	215.74	216.31	217.18	216.78	217.23	217.04	218.03	217.96	219.1	216.05	218.5	217.27
205.09	205.66	206.07	205.44	203.83	205.28	204.97	205.61	204.79	204.32	205.51	203.21	205.51	204.92	203.78	206.27	204.08	205.31	204.31	203.37	204.71	207.08	205.73	204.93	205.49	205.48	204.2	205.61	204.63	204.84	205.87	204.8	205.29	205.39	204.65	204.54	204.08	204.95	205.63	203.98	204.17	204.85	205.16	205.44	205.45	206.28	203.98	203.92	204.88	204.51
216.82	218.34	214.17	217.95	216.49	216.34	216.75	216.91	217.21	217.56	216.67	215.26	216.29	216.84	216.71	215.57	216.85	218.77	216.32	216.52	217.05	216.32	217.19	217.1	217.66	217.28	215.65	216.82	218.23	216.78	218.37	216.95	218.05	216.67	216.26	216.77	216.57	217.36	217.11	217.56	216.97	215.82	216.58	217.06	216.55	218.1	217.13	215.51	215.9	215.99
203.55	201.66	202.67	201.47	201.2	200.95	201.79	202.34	202.19	202.78	201.82	203.79	201.41	202.79	201.55	201.46	205.22	202.74	203.04	201.29	203.06	201.95	202.07	202.34	202.44	202.15	202.78	203.42	202.85	202.57	202.09	203.07	202.59	201.62	201.75	202.09	201.95	202.37	200.88	203.74	201.91	203.12	203.04	203.34	201.52	203.22	202.71	202.96	202.67	202.27
211.35	211.06	213	211.83	212.2	211.7	210.22	211.84	211.81	211.31	213.47	212.73	212.47	211.25	211.09	211.08	210.96	210.71	211.61	211.75	211.75	210.88	210.42	211.65	211.7	210.14	210.05	212.57	211.61	211.42	213.29	211.66	211.12	212.4	214.09	212.96	211.86	211.4	212.27	211.93	210.46	211.64	210.1	210.57	212.32	210	211.4	212.55	212.89	212.06
204.22	204.93	203.22	204.78	204.23	203.98	204.16	204.19	204.25	203.25	203.68	204.24	204.66	205.09	204.12	204.64	204.35	203.91	203.69	204.49	202.77	204.77	203.26	204.27	205.11	204.44	204.9	202.46	203.05	202.23	203.65	203.93	206.11	203.1	202.35	204.06	204.42	204.15	204.74	203.47	204.35	202.8	203.55	205.7	204.39	203.54	203.84	201.59	204.01	202.7
215.59	217.12	214.09	215.94	217.04	216.37	215.83	216.26	215.55	216.24	216.75	216.23	218.46	217.71	215.77	216.21	217.56	218.64	216.97	218.07	215.98	217.13	217.13	218.04	215.93	216.89	215.65	216.08	218.02	216.62	217.62	217.55	214.9	218.57	217.24	218.12	215.7	215.61	218.46	217.85	217.66	217.86	214.96	215.68	217.5	217.13	217.02	217.4	216.86	217.85
208.98	209.03	208.64	208.47	209.2	208.71	207.87	209.35	208.03	209.65	208.57	208	208.79	208.3	206.77	207.79	207.01	208.31	207.46	208.02	209.59	207.93	209.18	208.9	207.2	207.74	207.38	208.74	209.07	209.39	206.31	208.82	208.11	208.46	207.53	208.24	208.81	208.53	208.37	208.36	208.13	208.3	208.99	209.54	209.9	208.96	208.82	209.1	208.05	207.69
199.17	198.76	199.04	198.25	198.59	197.3	198.2	197.53	198.26	198.17	198.16	198.32	198.27	197.8	198.43	199.12	198.38	197.72	197.91	197.46	198.17	198.03	197.37	198.63	197.62	198.95	198.16	196.96	198.29	198.88	198.2	199.81	200	197.8	197.08	199.11	196.8	196.37	197.04	197.73	198.25	198.3	197.14	198.84	196.31	199.42	197.23	196.25	198.51	198.54
203.25	203.77	203.26	203.01	203.64	204.97	204.68	203.75	204.41	203.69	203.09	204.32	205.17	204.09	203.96	202.94	203.16	203.9	202.71	203.3	204.05	205.93	201.7	204.19	203.61	204.26	203.81	203.63	203.13	203.13	204.41	204.55	202.75	204.44	204.06	204.55	203.74	204.99	203.44	205.23	204.04	203.89	202.51	202.95	204.35	205.71	203.01	201.97	204.44	204.04
206.7	205.59	209.84	207.01	208.58	208.29	208.53	206.55	207.01	209.21	207.85	206.98	209.03	209.31	207.22	210.28	206.81	208.31	208.07	207.26	209.04	207.02	208.07	208.86	206.38	207.28	207.78	206.52	207.9	207.67	206.52	208.38	207.6	207.26	207.52	208.01	208.93	206.56	208.89	207.94	209.17	206.69	208.28	207.35	208.46	206.65	207.07	207.85	207.41	208.19
207.92	208.61	207.8	209.09	206.68	207.75	207.47	208.27	207.74	207.05	207.94	207.93	207.43	204.92	205.61	206.3	207.76	209	208.21	207.88	207.54	208.39	208.15	207.31	207.88	207.86	208.29	208.71	209.18	207.5	206.72	206.06	208.4	207.62	207.46	208.8	208.17	208.75	206.52	207.57	207.79	207.96	207.75	209.2	207.27	208.47	207.45	207.82	209.79	207.9
217.98	217.3	217.33	216.57	217.4	217.75	216.5	216.18	216.65	217.51	217.2	216.21	218.72	218.11	217.92	215.82	216.38	216.98	215.49	216.64	216.73	217.64	217.78	216.28	216.76	217.23	215.87	216.59	216.07	216.38	218.08	216.5	216.73	217	215.96	218.6	216.3	216.32	216.16	217.05	216.23	216.81	217.71	217.37	217.41	216.27	216.89	217.99	216.62	216.11
217.27	218.06	217.11	217.1	217.55	216.32	217.66	217.45	216.22	217.02	216.41	217.66	216.94	217.64	216.58	217.62	216.01	216.38	215.52	215.21	217.05	218.19	218.28	218.5	216.86	215.48	217.67	217	216.07	218.09	217.1	217.56	216.71	218.59	217.49	216.11	217.19	216.99	215.36	217.86	217.61	215.67	216	215.89	215.41	216.23	217.5	219.48	218.03	217.01
208.92	209.34	207.51	209.39	207.98	208.37	208.52	208.51	208.79	208.45	206.93	208.35	209.73	209.17	208.54	209.03	208.24	208.71	207.56	208.16	208.07	208.94	206.83	208.56	208.4	209.55	208.98	208.44	210.29	209.27	206.56	209.03	208.36	208.4	210.68	208.81	209.09	209.5	209.48	209.51	209.03	210.63	208.96	207.62	209.85	209.28	208.62	207.2	208.5	208.77
209.84	209.8	207.88	209.96	210.08	209.42	210.64	208.86	207.5	211.23	210.24	209.26	210.31	208.96	209.82	210.37	208	210.45	208.74	209.78	210.82	208.92	209.37	211.22	207.97	210.73	209.62	209.94	210.47	208.08	208.61	211.02	209.43	210.73	210.3	209.48	209.55	210.65	210.2	208.94	209.88	208.79	210.47	211.26	209.54	209.74	208.83	210.26	209.56	209.85
198.74	200.18	199.23	200.67	197.63	199.14	199.83	200.51	200.59	199.19	199.62	199.99	200.38	200.51	200.33	199.41	199.35	198.92	200.11	199.47	198.44	197.24	199.8	199.88	199.43	198.34	200.3	199.15	199.92	201.68	198.57	200.03	201.35	199.23	200.07	199.92	200.28	198.76	199.92	199.37	198.64	198.55	199.53	200.18	198.17	199.38	199.3	199.77	198.83	200.16
203.8	202.7	201.99	202.2	202.11	203.05	204.13	203.05	201.55	203.06	202.33	202.44	201.84	202.85	203.99	203.83	202.54	203.52	203.12	201.33	201.89	201.65	202.53	203.25	202.24	202.04	202.83	201.06	202.81	202.22	202.68	202.4	202.52	202.97	203.1	202.22	203.51	204.78	201.9	203.47	202.32	201.38	202.77	202.49	203.45	199.4	203.92	203.78	202.67	203.29
209.13	208.24	207.31	208.53	209.3	207.7	208.76	206.73	207.86	208.85	207.81	206.93	208.38	208.73	210.51	207.81	207.8	208.9	208.42	209.06	208.29	208.16	207.04	208	207.53	207.45	206	208.14	207.99	207.75	208.92	207.8	206.99	207.45	207.77	207.36	206.75	208.59	207.89	208.86	208.81	207.43	208.02	208.32	208.29	207.93	206.14	207.17	206.02	207.36
194.56	194.18	193.75	193.51	194.04	194.66	193.85	194.05	193.81	194.41	194.59	193.65	192.88	193.87	194.95	192.67	193.86	194.49	193.06	192.1	194.46	194.75	194.12	194.66	194.75	194.23	195.78	194.7	195.01	194.51	194.09	194.85	194.71	192.31	195.03	193.33	194.5	194.09	194.63	195.44	195.1	195.16	192.94	193.98	195	193.21	194.4	194.11	194.11	194.02
207.84	208.38	205.69	206.68	208.69	207.07	203.71	207	206.54	205.99	206.78	205.51	205.63	206.9	205.7	206.41	207.39	207.83	206.65	206.24	206.82	207.87	205.89	207.26	206.29	206.7	204.14	205.58	207.11	206.67	206.49	205.46	207.23	207.46	206.22	207.22	207.31	207.85	205.58	205.55	207.08	207.14	206.23	207.45	209.15	204.86	205.26	207.14	207	205.28
211.61	211.5	211.34	210.7	211.33	210.95	211.08	213.56	211.55	211.16	211.17	213.6	212.89	209.92	210.09	212.26	211.24	212.41	210.26	211.43	210.95	212.65	210.14	211.82	211.37	211.36	212.08	210.95	212.42	209.59	211.62	212.43	211.32	212.38	212.8	211.68	212.5	210.48	211.94	211.36	210.72	211.02	212.45	212.58	210.86	211.75	212.92	212.29	211.37	210.23
211.76	213.64	212.12	211.65	211.52	213.77	213.22	212.39	211.72	212.1	212.63	210.77	212.51	213.74	211.58	211.42	213.53	211.02	212.89	211.41	211.35	212.71	213.6	212.7	212.14	213.46	211.96	213.35	212.33	213.55	212.5	211.87	213.02	213.35	212.94	210.08	212.98	212.47	211.46	211.29	212.52	213.62	212.49	211.6	213.32	212.45	211.35	213.75	210.99	213.34
209.16	209.46	209.55	210.05	209.86	211.37	208.65	208.28	210.67	210	211.17	209.13	210.06	209.49	210.17	209.05	210.8	209.6	209.77	208.57	209.1	208.45	210.09	210.46	209.29	210.27	209.38	209.99	208.97	209.57	208.46	209.65	210.06	208.52	208.97	209.31	209.54	210.17	209.73	210.19	210	208.51	211.05	211.06	208.62	209.03	208.2	207.96	210.31	210.78
198.66	199.87	198.12	198.53	197.44	201	199.56	199.82	198.08	200.63	200.29	200.6	200.18	199.73	199.81	200.07	199.47	199.51	200.41	199.96	199.91	200.44	198.52	199.45	197.84	200.55	199.04	199.9	199.84	200.42	200.11	198.66	198.61	201.09	198.78	199.9	198.71	198.22	199.01	201.11	200.25	197.82	198.45	199.46	199.46	199.7	198.37	199.8	198.54	199.9
205.61	206.2	206.11	205.69	206.69	205.51	204.97	206.09	205.15	204.48	206.66	205.72	204.87	207.29	205.16	206.27	206.31	205.93	206.28	206.41	205.2	205.04	204.54	207.03	207.15	206.99	204.91	204.62	204.61	205.41	206.9	203.93	207.36	206.31	207.44	206.64	206.51	204.78	206.36	205.28	206.18	204.44	205.98	205.88	205.22	207.8	206.12	205.69	204.27	206.25
207.63	209.45	209.04	208.78	207.85	208.88	209.47	209.12	208.15	209.97	208.44	209.68	209.46	207.9	208.46	208.33	208.94	208.02	211.63	209.68	209.41	208.93	209.05	208.81	208.05	208.14	208.83	208.06	206.97	209.23	208.22	208.23	208.16	207.82	209.44	209.24	209.66	209.1	209.04	206.83	210.07	208.78	207.5	209.52	210.08	209.17	209.47	208.93	208.24	208.49
211.71	211.39	211.92	210.14	212.07	211.75	211.43	211.12	211.85	212.05	212.15	211.06	211.08	212.01	211.76	209.35	211.42	211.53	211.15	211.6	212.32	211.3	211.94	212.91	210.76	210.03	211.32	211.61	213.42	211.57	210.89	211.17	211.6	211.12	210.92	211.54	211.23	211.65	210.75	210.21	211.26	212.34	212.56	212.05	212.77	212	211.15	213.22	210.72	211.75
203.54	204.92	203.3	204.08	202.99	205.3	202.37	204.05	204.17	204.71	204.21	203.44	204.06	202.08	204	203.34	202.34	205.4	204.48	203.15	204.41	205.35	202.13	204.4	203.58	203.96	203.47	202.59	204.43	204	204.14	203.66	205.25	204.33	203.69	202.18	203.91	203.87	204.16	205.53	202.37	203.7	204.93	203.27	203.65	204.09	203.81	202.8	204.24	203.95
212.44	212.89	213.19	211.91	213.89	213.01	212.43	212.58	212.46	213.62	213.31	213.42	213.82	214.02	210.47	212.57	214.17	212.15	213.29	213.62	213.91	211.9	213.95	213.66	213.35	211.56	213.52	212.43	212.48	213.25	212.96	213.44	211.55	211.86	212.32	212.58	212.67	212.82	213.56	212.8	213.09	212.55	211.97	212.46	213	213.32	212.73	213.34	213.52	213.21
207.32	209.34	208.84	209.28	207.92	207.24	208.68	207.84	208.56	210.13	208.43	207.62	208.97	207.47	208.5	207.68	209.83	207.79	209.74	208.63	209.16	207.88	207.6	209.2	207.72	208.86	207.42	209.11	207.79	207.11	208.21	208	207.85	209.28	207.76	208.3	209.45	206.62	207.96	208.44	208.12	209.67	208.37	208.21	208.32	209.21	206.85	208.58	209.14	209.54
194.92	194.38	194.71	195.36	195.02	195.33	195.17	192.75	193.29	196.74	194.72	195.84	193.8	195.4	193.93	195.54	195.84	195.48	194.65	195.95	195.86	195.18	195.9	194.8	194.38	197.19	196.11	195.52	194.37	194.93	195.25	194.34	196.19	196.16	193.96	194.06	194	194.71	197.07	192.58	194.41	195.69	195.57	196.65	195.35	194.96	197.33	195.75	195.09	195
199.29	200.46	200.07	199.91	201.14	199.92	199.58	201.09	200.66	200.31	200.31	199.4	198.98	200.2	200.39	201.46	201.92	200.78	202.59	199.85	199.04	200.54	201.22	199.12	201.16	200.03	201.66	199.81	200.11	200.93	200.53	199.59	201.5	202.31	200.42	199.71	201.68	200.1	200.94	201.14	200.74	201.69	199.63	201.43	198.41	200.4	201.18	200.56	201.93	201.54
200.7	199.11	201.75	200.18	200.76	200.33	201.16	202.41	200	200.8	200.52	200.43	200.49	200.18	200.52	199.54	200.45	200.04	200.8	199.56	199.83	200.58	201.24	200.56	200.41	200.39	199.04	201.3	200.71	200.19	200.4	201.76	200.84	200.03	198.37	200.55	200.78	200.89	200.22	201.79	200.17	201.61	200.16	199.36	201.4	201.09	203.11	199.62	199.08	199.11
200.09	201.66	200.69	200.78	199.44	201.49	200.85	200.42	199.98	200.91	201.45	200.7	199.63	201.44	200.85	201.34	200.38	198.92	200.1	200.14	200.33	198.51	201.39	200.57	200.99	201.01	199.66	200.23	200.49	200.66	200.13	198.93	199.69	199.5	199.21	200.01	200.43	199.85	198.57	202.04	201.85	200.09	200.45	200.2	200.69	200.25	199.8	200.17	199.27	199.02
203.84	205.07	204.69	203.67	203.91	202.82	203.02	203	202.63	203.31	202.74	203.54	203.41	204.37	203.16	202.88	202.04	204.19	204.43	203.39	203.5	202.97	203.91	203.84	204.14	202.82	202.67	203.54	205.36	205.5	205.62	203.27	203.81	202.97	202.77	202.99	204.04	204.18	204.33	205.48	203.13	204.6	203.93	202.46	204.04	203.99	204.08	203.56	202.88	203.23
213.9	212.99	215.04	212.69	213.84	214.98	214.25	213.29	214.15	214.17	213.23	212.83	214.67	214.85	212.9	213.24	214.21	212.73	215.65	213.86	213.54	213.85	212.76	215	211.32	216.33	214.57	213.23	214.19	214.35	213.36	213.04	212.87	215	215.49	213.92	211.22	214.09	214.44	212.4	213.75	215.06	213.65	214.21	215.68	214.24	213.61	212.86	214.18	214.94
218.31	218.37	217.64	217.05	219.71	218.32	217.52	219.45	218.05	218.16	216.42	218.28	217.01	217.95	217.82	218.92	218.49	217.9	217.37	218.66	217.57	218.39	218.72	217.91	217.89	217.37	218.25	216.79	217.66	218.48	217.38	217.81	218.51	218.65	217.66	218.45	218.48	217.47	217.97	217.73	217.45	218.12	217.34	220.05	218.58	216.81	218.29	218.92	217.95	218.48
217.65	217.98	218.36	218.08	216.78	217.75	218.25	218.7	217	219.3	217.08	217.28	218.17	217.63	216.88	217.73	215.99	218.12	219.84	219.67	218.28	217.74	217.35	218.33	217.43	216.53	219.03	216.56	217.47	217.93	217.65	218.52	217.92	219.62	217.44	218.13	218.22	219.35	218.64	217.27	218.26	218.9	216.22	217.45	217.24	218.33	216.78	217.41	219.31	217.61
207.16	207.11	208.58	207.96	206.75	206.97	208.75	206.89	207.62	207.98	207.44	209.23	206.7	207.27	208.69	207.42	207.93	207.64	208.45	207.89	207.97	207.82	208.23	207.52	207.33	209.34	207.01	207.83	207.28	207.63	205.72	206.95	209.33	208.24	209.23	207.66	209.14	207.49	207.46	207.9	206.8	207.35	207.59	208.66	207.26	207.46	208.54	206.92	207.38	208.53
209.63	207.79	207.17	208.02	209.53	208.64	208.29	209.84	207.52	209.62	207.73	208.59	210.39	209.36	208.88	210.18	208.83	207.46	209.5	208.18	208.92	208.64	208.97	207.95	209.6	210.49	209.53	209.04	207.17	209.28	210.47	208.79	210.18	209.42	208.43	209.5	207.91	209.43	208.52	208.16	208.8	206.71	207.8	209.64	208.7	208.38	208.33	208.1	208.88	208.75
200.94	201.69	199.71	200.92	200.67	199.35	200.73	202.6	201.44	202.05	201.72	201.76	199.34	201.98	200.94	202.37	202.83	201.14	200.48	200.08	201.31	200.62	201.45	201.05	201.05	202.12	201.9	200.5	201.69	201.88	198.72	200.69	202.31	201.78	201.25	202.57	201.41	200.76	201.04	200.69	201.11	201.73	200.04	201.58	202.18	201.36	202.07	201.66	200.15	201.07
196.29	194.91	196.28	196.14	195.07	194.05	195.07	194.67	194.44	193.89	194.46	194.83	194.47	195.46	195.65	195.1	195.58	197.42	196.48	194.57	196.68	192.91	195.89	192.93	194.59	195.11	195.54	195.01	195.72	195.39	195.85	196.67	195.72	195.66	195.2	194.72	197.07	195.36	194.39	196.89	193.68	196.72	196.06	195.71	194.26	194.99	195.85	194.48	196.49	195.05
206.42	208.09	206.73	207.35	207.88	206.13	207.43	208.58	208.46	208.38	208.1	207.42	208.84	208.56	207.63	207.7	207.26	208.12	208	207.81	206.4	208.13	207.64	208.16	206.98	208.27	206.59	208.81	206.57	207.19	208.68	206.8	207.54	208.2	210.02	207.7	208.02	207.69	207.15	207.68	207.34	206.43	208.16	207.88	207.88	208.94	206.8	207.45	207.19	208.83
216.55	216.12	218.15	216.45	218.76	216.3	215.56	217.24	217.43	217.5	216.84	215.99	216.71	215.61	217.43	218.84	216.87	217.22	216.8	216.93	215.01	216.17	216.25	216.9	215.14	216.34	217.3	215.71	217.04	217.5	215.84	216.67	216.45	216.9	216.47	217.62	220.87	215.34	217.27	216.2	217.89	219.17	218.26	216.87	216.22	216.06	217.4	217.7	216.76	217.7
199.44	196.34	198.9	196.02	199.09	198.05	196.82	197.7	198.53	198.91	198.71	198.71	198.86	197.77	198.79	199.78	198.27	198.35	198.27	196.93	198.11	198.6	197.1	198.1	198.14	199.16	197.83	197.64	199.48	199.36	200.23	200.32	198.13	197.34	196.7	197.8	198.74	197.62	198.61	198.92	197.85	199.28	198.87	197.56	199.34	197.87	198.38	199.09	199.29	199.26
208.53	208.61	207.35	207.77	207.51	208.57	208.15	208.94	207.13	208.44	207.89	207.54	207.2	208.18	207.49	208.29	207.54	208.22	207.24	208.87	207.98	207.25	207.41	208.85	207.43	206.43	207.45	208.45	207.95	207.97	207.85	209.23	207.3	208.79	207.28	208.9	208.11	207.9	207.08	207.91	207.49	208.52	208.94	207.04	207.37	207.67	207.45	207.67	207.2	206.21
208.26	207.96	209.12	207.98	208.38	208.62	207.04	208.39	208.6	207.31	207.94	208.59	208.89	208.14	208.7	211.14	207.53	208.87	208.41	207.56	207.92	208.38	208.78	209.31	206.48	207.65	206.46	207.16	208.82	207.55	208.33	208.99	209.66	208.03	207.52	207.92	207.86	210.41	208.12	208.47	209.03	207.93	208.46	208.1	209.4	209.27	209.25	208.59	207.95	208.39
199.19	197.77	198.71	198.9	199.05	199.6	199.3	199.9	199.99	199.04	198.42	199.47	199.33	199.35	199.13	200.14	199.35	196.67	200.44	200.48	198.9	198.48	200.82	201.69	199.68	199.89	200.16	200.36	199.77	199.14	198.35	199.56	200.73	199.05	199.94	200.1	198.06	198.72	199.22	196.83	198.83	199.9	199.93	200.1	199.42	198.72	199.45	199.52	199.17	198.54
207.68	207.08	206.73	206.76	205.63	205.99	206.63	206.05	206.63	204.35	206.35	206.65	204.12	205.63	207.33	204.34	206.6	206.55	205.7	206.06	205.92	207.63	207.69	207.98	207.13	206.86	206.98	206.01	208.06	204.84	207.05	206.99	207.44	208.21	207.47	206.28	207.08	205.79	206.26	208.34	206.53	205.54	207.33	207.6	206.44	205.67	206.51	207.71	206.04	205.69
210.17	209.74	209.48	209.85	209.76	208.73	210.79	208.33	210.78	208.03	210.58	209.96	207.13	208.46	209.94	206.09	209.8	209.09	209.86	210.93	208.55	209.89	208.46	209.65	209.37	209.05	207.6	210.33	211.69	210.05	209.22	208.83	210.01	209.68	208.73	208.8	208.57	208.95	208.94	209.16	209.42	210.01	210.16	208.01	208.35	208.39	208.88	209.65	208.91	207.88
209.57	211.13	209.18	209.93	209.97	208.3	209.79	209.21	208.94	210.65	209.34	209.66	209.91	211.56	208.18	208.47	209.04	210.22	209.98	208.86	210.3	210.4	208.23	210.31	210.44	210.26	209.78	210.43	209.3	211.47	210.98	209.76	210.5	211.32	208.97	210.29	209.51	208.99	209.64	209.87	209.24	209.44	210.08	209.06	209.13	211.57	209.01	209.34	209.76	210.54
206.05	204.31	206.62	204.73	206.26	204.91	204.3	204.55	204.47	205.61	207.01	204.8	204.25	205.77	205.06	204.91	205.06	203.8	205.77	204.19	205.7	205.51	204.5	205.54	205.41	206.4	205.77	206.3	205.78	206.09	206.26	204.73	204.57	205.27	205.74	203.91	205.81	204.02	207.44	205.86	205.55	207.48	206.2	205.89	203.47	204.37	204.22	204.31	205.05	204.6
205.36	204.59	204.43	203.54	205.12	204.91	204.06	203.5	202.72	203.64	206.01	205.08	204.97	204.93	204.54	205.02	203.42	203.61	204.94	203.75	205.37	203.41	204.64	205.03	204.37	204.24	205.28	204.96	203.35	205.47	204.58	204.51	205.17	205.47	203.64	203.26	204.15	205.57	205.35	204.68	202.47	205.95	203.93	203.37	204.56	203.53	205.26	204.7	204.81	204.06
198.16	198.75	200.18	200.88	198.56	200.63	199.8	198.89	200.22	199.05	199.86	199.68	198.99	200.37	199.44	198.77	200.43	199.18	199.1	198.37	200	199.32	199.23	199.2	199.54	198.24	199.7	200.67	200.44	198.41	201.48	198.66	198.11	200.97	199.78	198.81	198.96	198.12	199.82	198.77	201.81	199.64	197.86	198.43	199.41	199.99	201	201.2	199.7	199.23
202.04	202.8	203.57	203.59	201.02	202.1	202.09	203.72	203.09	201.65	202.21	204.32	202.72	201.3	201.63	203.85	200.58	200.44	202.65	202.85	201.58	201.96	203.51	202.77	202.96	201.25	201.92	201.92	203.18	202.83	201.51	202.8	202.73	202.85	202.14	201.66	202.87	202.11	201.4	202.23	203.68	200.84	202.5	203.74	202.48	203.76	201.61	202.38	201.73	201.62
199.64	198.83	200.84	199.68	200.45	198.19	198.26	198.76	197.69	200.22	198.74	199.28	198.23	200.08	198.71	199.86	199.59	199.29	198.41	199.42	197.39	201.56	198.88	198.72	200.47	200.32	198.74	199.44	199.08	199.47	199.06	199.52	198.61	198.76	198.81	200.12	200.17	198.37	199.64	200.31	200.26	200.11	198.65	198.15	199.42	200.55	199.45	200.71	201.78	200.73
211.73	211.42	211.79	211.86	212.31	212.25	211.85	213.25	212.6	214.04	212.35	212.41	211.39	213.66	210.7	213.64	211.44	211.85	211.83	213.22	212.49	212.46	210.78	211.93	210.71	211.7	212.18	212.25	211.8	211.39	212.22	212.66	211.93	211.14	211.41	214.14	212.28	213.77	212.66	210.74	211.91	213.05	211.55	212.34	212.05	211.85	213.51	212.74	211.66	212.41
201.96	203.46	204.46	203.58	204.09	204.21	203.05	203.95	203.58	204.42	203.78	203.42	203.22	202.26	204.98	203.98	204.04	203.21	202.54	204.57	205.13	203.63	203.44	202.18	203.19	206.09	203.34	203.75	202.59	202.82	203.28	203.79	202.96	204.93	203.44	203.65	203.11	202.97	203.56	202.27	203.77	203.42	203.36	204.87	205.17	204.55	203.56	202.37	203.41	204.43
204.24	204.19	203.61	204.34	204.81	203.16	202.96	203.12	203.89	204.91	204.38	202.51	203.51	205.05	202.69	203.49	203.8	204.7	202.98	202.48	202.65	206.09	203.4	203.65	203.06	202.1	203.34	202.57	202.51	202.79	204.67	203.88	204.75	201.69	203.66	203.57	203.97	202	203.62	202.87	206.22	203.81	204.81	202.44	203.97	203.88	203.36	203.85	202.06	202.49
209.25	210.12	206.08	206.89	206.29	207.21	206.96	206.78	208.45	207.85	208.62	206.95	208.47	208.52	207.68	208.68	206.9	207.73	206.98	207.33	208.06	207.93	210.45	208.08	209.18	207.51	207.28	208.71	208.97	207.55	206.98	207.45	207.41	208.05	206.93	208.09	208.68	205.95	208.81	208.06	207.59	207.26	208.55	207.66	207.3	208.01	207.57	208.06	206.92	209.18
214.35	213.78	212.07	214.36	213.17	212.53	213.6	212.62	212.86	212.62	213.04	213.62	213.35	213.52	213.89	212.07	213.21	213.37	213.22	212.74	211.81	214.81	214.12	212.97	213.48	212.19	212.77	213.78	211.36	212.82	212.89	212.01	212.68	212.67	213.8	212.55	213.37	212.42	212.61	212.74	213.15	213.62	213.75	212.23	212.12	213.55	214.02	212.89	212.65	213.82
205.26	203.31	202.11	205.26	202.78	204.93	204.52	202.69	204.34	204.37	203.16	204.56	204.96	204.67	204.22	203.53	205.29	204.22	202.99	204.32	204.31	203.45	204.12	202.66	202.34	203.46	203.55	204.71	202.85	204.13	204.7	204.37	204.42	204.31	203.14	204.27	204.12	203.83	203.77	203.04	203.31	203.11	203.47	204.16	202.69	203.87	202.17	203.25	204.74	203.81
202.51	203.59	202.86	202.09	202.8	202.9	203.18	204.15	202.56	201.79	203.31	200.83	202.87	202.05	202.61	202.48	201.51	202.11	203.4	202.37	202.86	201.66	201.22	201.42	203.19	202.25	203.75	202.73	202.38	202.41	203.01	202.14	203.35	201.45	202.31	201.76	202.7	201.55	203.62	204.09	203.17	201.42	202.24	201.57	202.18	203.05	201.21	201.47	202.71	202.98
209.21	208.03	209.3	209.59	208.47	208.71	210.06	208.87	210.19	207.42	209.21	207.94	205.82	208.65	208.86	209.08	208.71	206.91	208.92	209.27	207.96	209.17	208.12	207.95	209.09	209.13	206.81	208.75	206.67	208.74	207.81	207.93	208.98	208.53	208.91	207.94	208.02	209.22	209.59	207.89	208.78	209.2	208	206.91	210.27	208.5	209.03	208.53	208.17	208.82
202.27	203.91	205.3	204.68	203.47	205.1	203.52	202.63	202.24	204.04	203.45	203.02	202.86	204.82	202.14	205.19	203.51	204.72	203.45	204.06	203.59	203.4	204.17	204.41	205.04	203.24	205.07	204.12	203.67	202.68	205.15	203.56	202.85	204.04	203.44	204.99	204.12	203.53	202.68	202.56	203.92	203.19	203.77	201.3	203.77	203.12	205.84	203.68	204.22	205.37
209.7	209.99	210.45	209.98	209.17	209.49	210.1	207.62	208.62	210.33	210.38	210.33	210.35	208.83	209.64	209.22	210.25	210.12	209.08	209.72	208.72	209.07	210.09	209.47	209.83	209.66	208.11	209.63	209.38	210.34	209.23	208.81	209.88	208.46	211.19	209.76	210.2	209.61	209.81	209	208.78	208.54	209.6	210.07	208.16	208.41	208.51	208.63	211.23	209.3
204.46	203.25	202.77	203.34	204.84	204.48	203.82	201.84	204.29	204.61	204.6	202.83	203.04	204.94	205.19	205	204.65	204.3	204.67	204.49	202.64	206.32	203.88	204.27	203.06	202.08	204	204.29	204.33	203.95	205.54	204.59	203.2	204.97	204.88	204.69	203.27	205.1	206.59	204.16	205.17	203.68	205.68	202.47	204.44	204.42	204.76	203.55	205.58	204.68
218.08	215.98	219.28	216.8	216.82	217.46	217.23	217.57	218.84	216.18	216.18	216.98	217.23	217.71	216.63	215.74	216.94	215.95	215.82	217.19	216.9	216.43	217.19	217.17	218.05	215.8	217.93	217.04	216.99	217.7	218.45	217.33	217.64	216.53	215.13	218.33	216.22	217.04	216.7	217.58	217.36	217.18	217.58	217.04	215.9	215.8	217.3	216.46	218.78	216.34
208.75	209.16	208.7	208.14	208.96	206.74	207.95	210	208.26	210.1	208.58	208.26	207.71	207.41	207.57	207.89	207.86	208.94	210.03	209.21	209.36	208.89	210.54	209.51	208.61	209.13	207.76	210.05	207.89	208.36	208.4	207.68	209.94	207.85	208.98	208.93	207.74	209.54	208.6	208.99	208.55	209.25	210.48	208.25	208.09	207.7	208.94	207.54	209.04	207.24
211.36	212.22	212.81	212.35	211.45	211.05	212.17	211.07	211.95	212.36	213.65	212.24	211.5	210.97	213.38	214.15	211.72	212.25	213.44	210.62	211.14	212.61	212.5	213.69	211.4	212.49	211.86	212.1	212.57	211.55	212.82	210.63	213.36	212.04	211.41	211.71	212.29	212.55	210.37	210.78	211.75	211.28	211.82	212.79	212.54	212.12	209.61	212.38	213.62	212.26
203.47	203.15	203.82	203.75	202.63	202.71	202.6	204.03	204.73	202.49	203.09	202.93	202.33	204.17	202.11	202.71	204.16	202.63	205.21	202.45	202.51	203.15	203.95	203.93	204.71	203.08	204.05	202.43	204.07	204.21	202.31	202.7	203.95	203.31	203.33	202.89	203.07	203.8	202.68	204.72	204.25	202.87	203.54	202.42	202.16	203.21	203.83	202.74	204.51	204
199.08	199.57	199.78	198.48	199.76	199.51	198.68	198.58	199.99	198.44	200.5	199.59	200.35	199.22	200.39	200.59	199.6	198.6	200.07	200.89	200.42	198.7	201.25	200.03	201.16	200.06	198.51	198.86	201.64	200.7	199.77	198.76	200.12	199.74	200.27	199.94	198.86	198.68	200.03	199.7	199.26	200.01	199.5	200.15	199.52	199.61	198.9	199.28	198.37	199.38
208.99	208.92	208.5	207.17	206.91	206.9	207.16	208.41	207.84	207.6	207.35	207.17	208.08	207.78	206.21	205.97	207.81	207.78	208.06	206.97	207.47	208.07	207.78	207.27	207.39	207.05	207.24	205.32	206.48	207.63	207.66	209.17	208.53	206.58	206.36	206.74	206.68	207.4	207.51	207.41	204.74	207.34	208.4	207.56	208.43	210.18	209.22	207.19	206.83	205.61
195.01	194.84	194.5	194.39	194.96	195.34	195.14	194.27	195.95	194.71	194.58	194.95	194.69	196.78	195.82	193.72	195.14	194.65	193.76	195.49	196.41	195.23	193.85	196.21	195.26	194.99	196.95	194.34	194.95	195.74	195.42	196.01	195.64	196.33	195.34	195.17	195.86	193.15	194.74	194.28	193.6	193.63	197.09	196.31	194.37	196.38	196.08	194.88	195.72	196.5
210.26	212.93	211.09	211.7	211.11	211.81	210.4	211.69	211.65	211.28	212.75	211.86	212.16	212.02	212.07	210.82	211.57	212.35	211.5	212.52	211.72	212.14	212.69	209.76	210.32	210.78	210.35	212.51	212.24	211.18	212.38	210.46	211.57	213.17	213	210.96	212.78	211.59	212.34	211.49	212.12	212.6	211.28	211.18	213.93	211.18	212.42	212.78	211.64	211.49
207.47	208.91	206.66	208.59	208.8	207.76	208.01	209.03	208.93	208.21	209.64	208.41	208.28	208.28	209.54	207.24	207.92	208.73	208.55	207.88	208.46	207.76	207.81	207	207.27	208.83	207.98	205.34	208.26	209.17	206.89	209.29	207.14	207.34	207.61	208.66	207.91	209.47	206.4	208.74	205.53	208.63	208.08	206.43	208.62	208.22	208.5	206.39	207.6	208.57
204.23	204.19	205.32	203.7	204.95	203.78	201.84	204.42	203.23	203.54	204.03	204.59	204.37	204.28	203.57	204.46	203.22	204.56	204.24	201.89	203.22	204.12	203.36	203.04	202.66	203.96	203.85	203.43	202.72	203.25	202.81	203.93	204.38	202.09	205.49	203.81	204.14	203.51	203.5	203.61	202.5	204.35	203.8	203.51	204.22	202.52	203.81	203.7	203.2	202.55
213.63	212.99	214.36	212.51	212.76	211.35	212.37	211.78	212.02	213.09	212.8	213.37	213.15	211.28	213.33	215.3	213.75	212.73	212.91	214.3	212.33	213.25	213.89	213.79	211.96	213.03	213.18	212.84	213.73	212.96	211.38	214.92	212.49	213.08	213.77	212.58	213.26	213.56	212.06	214.85	211.72	214.34	214.12	213	213.51	213.06	212.14	214.42	212.38	212.42
204.3	203.55	202.48	203.81	202.58	202.67	203.42	203.6	204.04	203.57	202.68	203.34	204.38	203.08	202.66	204.05	202.37	202.8	203.5	202.92	204.03	202.28	203.34	205.64	202.95	202.46	202.29	202.72	203.02	204.13	205.57	202.94	202.77	201.47	203.18	203.36	201.68	202.96	203.02	204.22	204.64	202.65	202.77	203.1	202.73	204.15	204.8	201.04	203.93	203.57
204.71	204.86	204.3	202.24	204.48	205.41	205.73	204.88	203.62	205.69	203.67	204.91	204.61	204.61	206.69	204.78	205.44	204.35	204.23	202.61	205.3	204.37	205.55	204.83	204.43	202.69	206.65	203.57	203.69	205.76	205.23	205.94	205.49	204.01	205.32	204.73	204.87	204.07	205.26	206.45	203.96	204.42	204.5	205.46	204.26	203.9	203.38	204.56	205.39	204.45
208.02	207.76	208.54	208.01	209.17	207.23	209.35	207.54	207.23	208.69	208.37	208.43	207.51	207.03	207.13	207.04	206.66	207.77	206.82	206.55	207.9	207.24	207.31	209.29	207.76	209.23	207.86	208.8	207.97	207.42	210.33	209.21	208.44	206.86	208.57	206.99	209.04	207.4	208.35	207.4	207.71	208.52	207.6	208.18	207.94	208.19	207.31	207.71	207.38	208.84
208.53	208.34	208.72	207.33	209.05	209.76	208.12	208.76	208.37	208.37	208.37	210.62	209.3	208.14	208.96	209.52	207.02	207.4	208.69	209.23	208.4	208.8	207.64	206.85	207.2	209.19	208.53	209.27	209.2	209.85	208.57	208.58	209.09	208	208.23	208.35	209.48	208.06	207.93	208.76	206.81	207.93	208.67	207.55	209.04	210.01	208.46	209.15	207.88	208.38
202.73	200.87	203.7	202.77	201.64	202.42	203.65	202.78	200.83	201.72	200	202.83	201.04	204.16	202.52	204.03	202.28	201.72	201.67	203.56	204.18	203.31	202.87	201.75	202.99	201.27	202.1	201.4	202.81	203.91	203.5	201.11	204.18	201.79	200.66	202.75	202.82	203.33	202.21	202.33	203.34	202.97	203.51	201.37	202.1	202.78	202.2	200.65	202.36	201.48
204.14	204.13	203	203.2	202.71	203.28	202.91	204.78	203.87	204.01	203.23	203.27	203.45	203.88	204.15	204.14	203.45	203.45	203.74	203.21	205.04	202.33	204.58	202.95	203.06	203.35	203.78	204.24	203.17	202.79	201.33	203.62	205.16	203.99	203.67	206.05	203.74	202.36	204.41	203.67	204.14	204.16	203.03	204.26	204.21	203.87	203.59	202.49	203.93	203.28
217.31	218.78	218.54	217.73	218.85	215.86	219.82	218.29	216.83	218.8	217.68	218.55	216.91	218.93	216.86	217.62	219.78	219.33	217.12	216.7	219.11	217.17	216.83	217.36	218.4	217.53	217.24	215.49	216.88	218.49	218.47	217.05	216.89	218.96	216.65	218.06	218.17	218	218.23	218.67	218.39	217.1	218.74	217.52	217.67	217.36	217.32	217.86	216.47	216.55
200.43	201.3	200.63	200.89	199.25	199.73	198.68	201.43	201.06	201.09	200.06	199.38	200.76	200.38	201.09	200.77	201.09	201.24	201.44	200.8	198.97	200.4	199.76	201.2	199.86	200.48	200.33	199.97	201.38	200.44	200.88	199.32	198.53	201.7	201.98	199.83	199.94	200.03	200.14	201.93	202.18	201.56	201.01	200.15	200	199.68	201.51	201.29	201.3	199.84
207.03	208.85	207.91	208.19	208.54	209.43	210.45	208.34	209.61	210.04	208.73	207.42	208.33	208.99	209.26	207.36	208.2	207.97	209.26	208.22	208.3	207.86	209.51	208.98	208.07	210.39	208.94	209.24	208.5	210.3	210.08	209.47	209.66	207.89	208.27	208.15	208.73	208.24	208.36	209.67	208.38	207.77	208.6	208.87	207.63	209.19	208.72	207.13	209.41	209.66
208.82	209.57	209.32	209.68	208.83	211.24	209.84	209.58	210.54	209.85	208.65	208.81	209.77	209.26	209.25	208.9	210.13	208.63	209.79	208.78	209.36	209.62	211.21	210.02	208.79	209.06	208.87	209.93	209.78	208.01	208.92	210.35	211.67	208.85	209.2	211.45	209.52	211.14	211.08	208.72	209.6	208.91	208.82	210.74	209.25	209.59	210.1	207.85	210.27	210.56
207.86	207.03	210.01	207.72	207.79	208.45	208.67	208.79	209.21	209.85	210.61	208.18	208.82	207.75	208.52	207.97	208.35	208.7	208.37	207.13	209.2	208.41	208.95	209.03	208.24	208.51	207.34	209.07	207.78	209.49	209.11	209.29	209.16	209.34	208.33	209.86	209.08	207.36	208.26	208.29	209.45	206.52	209.85	207.54	209.61	209.29	208.28	209.05	209.35	209.04
202.48	202.66	202.3	201.68	202.88	204.41	202.11	202.31	203.5	201.88	202.56	202.23	202.22	202.01	201.79	203.51	203.67	203.38	201.74	201.69	200.57	203.52	203.13	202.05	203.65	202.15	202.69	203.69	204.7	201.38	203.26	202.64	202.63	202.59	202.61	201.71	202.41	202.52	202.43	201.35	201.84	201.86	201.88	203.11	202.41	202.44	202.18	202.35	202.19	202.47
208.37	207.68	208.48	208.54	206.92	208.18	209.44	207.99	208.43	208.33	209.2	211.08	209.14	207.84	207.13	209.22	209.46	208.91	208.89	207.98	209.38	208.38	208.33	210.2	209.58	208.55	208.4	208.65	208.67	207.87	209.56	207.66	208.5	210	208.42	207.66	207.84	207.84	209.23	208.41	208.06	208.44	208.4	208.01	209.5	208.3	208.2	208.3	208.43	209.1
204.98	205.29	203.94	203.43	204.59	204.47	203.35	205.33	205.72	204.14	205.8	203.61	205.39	205.43	204.59	204.4	204.2	202.58	204.09	205.53	204.59	204.25	203.71	204.15	203.34	202.8	205.86	204.92	203.99	205.38	205.28	204.49	205.4	204.86	205.35	204.42	204.31	207.09	203.4	205.56	204.31	204.33	204.83	204.9	204.29	203.83	202.59	206.05	203.66	205.12
199.86	198.98	199.95	198.5	200.3	198.01	199.96	200.29	198.32	198.08	199.69	199.65	199.5	198.89	197.69	199.8	199.67	200.1	198.68	199.31	201.6	198.52	198.02	199.33	199.31	201.54	201.28	199.81	200.33	200.39	200.01	200.17	199.63	199.4	199.38	198.64	200.12	199.38	200.2	199.38	199.47	199.33	200.31	200.83	199.44	201.48	199.42	198.7	200.2	198.94
211.69	210.97	212.54	211.45	212.82	213.12	211.91	211.65	213.08	211.8	211.28	210.95	211.22	213.39	211.58	212.07	211.94	211.42	212.09	210.49	212.72	212.2	212.17	212.36	211.96	210.81	211.42	211.19	212.1	212.5	212.3	212.76	211.06	210.23	211.39	212.34	212	214.07	211.53	210.54	211.02	211.73	210.61	211.17	212.83	212.7	209.44	214.2	214.32	212.08
203.69	203.85	203.09	204.24	202.47	204.26	202.95	204.9	204.12	203.07	204.89	204.15	204.64	204.05	205.57	202.33	202.75	204.83	203.63	205.74	205.1	202.51	204.74	203.89	204.21	204.79	202.73	204.95	203.44	202.21	203.12	202	204	203.24	202.92	202.46	202.48	202.93	203.95	202.89	204.73	203.64	203.55	203.32	202.83	202.43	202.45	204.36	203.1	202.74
209.04	209.08	209.89	208.46	209.65	209.56	208.53	209.1	208.82	208.82	209.52	207.81	207.66	209.66	208.04	207.86	209.84	208.76	208.19	209.85	210.44	209.14	209.56	208.66	206.98	207.42	209.33	209.82	207.19	208.28	208.1	209.07	209.36	207.39	210.72	207.76	207.63	209.68	210.04	207.94	208.08	209.11	207.12	210.01	210.27	209.89	209.74	207.83	208.57	207.17
200.06	202.5	200.41	201.24	200.97	200.95	200.97	200.6	200.28	200.64	200.82	200	200.34	201.29	201.13	202.01	200.36	199.46	200.09	200.48	199.77	199.98	201.02	200.27	199.84	199.63	199.48	200.44	198.14	199.46	200.1	201.18	200.47	199.84	201.2	199.72	200.03	200.02	199.91	201.65	200.46	200.3	200.86	200.09	198.97	200.41	201.39	200.14	200.73	201.38
203.62	203.32	204.54	203.02	203.83	201.96	204.35	205.23	203.11	205.76	204.27	202.46	203.8	204.11	202.86	202.86	203.21	202.16	204.8	202.41	203.82	203.96	203.43	204.66	204.44	204.32	202.17	202.92	204.19	203.74	202.84	203.81	202.83	204.52	202.88	204.1	203.51	203.39	203.44	203.6	202.46	203.57	203.96	203.72	203.24	202.65	204.17	204.01	202.9	204.47
202.79	203.15	201.87	201.69	202.75	202.07	200.63	202.26	203.59	203.8	201.98	202.4	201.13	203.08	201.35	202.43	202.61	202.02	201.86	201.4	201.39	202.78	203.38	202.49	200.53	202.9	201.26	200.29	200.69	202.2	202.2	202.75	202.36	201.59	203.28	202.83	202.17	204.61	203.14	202.62	202.24	202.86	202.36	202.31	201.96	201.69	202.43	202.85	203.08	202.93
218.31	218.18	217.64	216.37	216.63	217.99	217.7	217.85	216.71	216.09	218.15	216.87	218.23	216.68	216.46	217.99	218.1	217.62	218.26	217.24	218.59	218.68	217.81	217.28	217.73	218.71	217	216.39	218.13	216.81	217.75	216.86	218.29	218.76	216.47	217.28	218.58	217.52	219.26	220.14	215.71	218.37	219.02	218.07	217.89	217.83	217.63	219.01	217.22	217.49
202.96	204.46	203.36	203.27	203.16	203.65	202.73	201.6	201.38	202.56	203.24	204.78	202.78	202.5	202.18	203.92	203.93	202.81	203.32	203.26	203.6	204.28	202.43	203.34	202.56	201.99	202.43	202.45	201.88	203.24	201.29	203.29	203.37	203.54	204.59	205.29	202.26	202.67	202.51	202.66	203.09	202.49	203.48	201.92	203.94	204.02	201.96	203.5	202.65	202.97
200.44	200.79	199.3	199.66	198.51	197.63	198.8	199.57	200.44	200.35	199.99	199.39	200.82	198.37	200.59	199.57	198.82	198.35	197.46	198.91	199.26	197.37	198.68	200.64	198.9	198.34	197.46	199.8	198.4	197.72	198.61	198.11	200.17	200.86	197.34	198.4	200.68	198.81	198.33	201.99	200.16	198.43	200.78	200.77	198.67	199.85	199.58	199.1	199.76	200.26
211	211.37	211.41	211.46	211.81	211.49	211.81	211.81	210.3	209.85	211.51	210.55	211.79	212.68	209.62	211.79	210.94	212.36	212.19	211.51	211.86	211.3	212.11	210.35	210.57	211.96	211.92	212.01	211.05	211.2	210.38	211.38	211.87	212.44	210.83	211.33	209.92	212.76	212.09	211.87	210.57	210.51	211.04	211.37	211.08	211.86	212.28	211.13	211.35	212.69
210.74	212.15	212.05	211.89	211.78	212.34	210.45	211.8	212.65	211.99	211.76	211.33	209.82	213.09	210.62	211.03	211.9	212.27	211.5	211.02	212.18	213.06	213.3	211.01	211.68	210.99	211.97	211.43	213.04	211.7	210.88	210.62	213.05	210.22	212.24	212.01	213.54	210.49	212.59	211.65	210.64	211.83	211.71	210.76	211.64	210.78	210.9	210.82	213.47	212.71
210.62	210.99	211.42	211.73	212.12	210.38	210.76	212.06	211.5	212.64	210.52	210.78	211.54	211.24	211.29	211.35	212.38	211.94	212.98	210.21	212.31	211.18	211.75	212.11	212.13	212.68	211.42	211.85	211.25	213.29	211.38	211.74	211.89	210.66	211.17	211.95	211.82	210.72	211.77	211.3	212.82	211.98	212.25	210.31	211.19	211.51	210.66	211.69	212.63	210.37
200.87	199.94	200.75	199.49	200.36	200.6	200.4	200.51	201.97	199.97	200.6	200.86	199.63	199.42	201.05	200.72	199.56	201.17	200.86	199.97	201.22	199.38	200.36	199.72	201.55	199.68	200.47	201.38	200.33	200.46	201.2	201.26	201.42	199.41	200.75	200.54	201.64	200.87	200.96	201.38	200.9	201.26	200.81	200.31	200.55	201.83	200.91	200.46	201.17	200.74
202.98	206.08	205.16	204.61	205.58	205.6	203.27	203.03	205.69	203.86	204.81	204.53	205.33	204.19	204.03	204.2	203.92	204.9	206.1	204.22	204.79	203.96	204.46	203.85	205.38	204.01	204.57	205.74	203.48	206.63	204.36	202.79	206.54	203.77	203.84	204	205.32	203.89	204.11	204.15	203.45	204.42	204.72	202.75	206.27	205.42	205.88	204.23	204.99	203.07
200.37	200.21	201.38	202.05	200.24	200.17	200.75	199.83	200.4	201.15	199.51	201.7	200.02	200.47	199.99	199.64	199.81	200.52	201.79	201.24	200.88	199.43	200.29	200.85	198.91	201.17	198.39	201.02	200.35	202.19	199.03	201.69	200.68	200.49	199.28	199.88	200.82	200.17	199.98	198.39	199.5	200.78	199.78	201.13	200.87	200.99	200.17	200.47	200.19	200.91
195.9	194.53	196.69	194.44	195.86	193.37	194.53	194.61	196.46	194.68	195.35	195.11	194.34	195.57	193.23	195.72	194.84	193.21	195	196.13	195.55	196.38	195.86	196.34	196.23	194.97	195.3	195.05	194.42	194.35	194.81	195.3	195	195.29	195.56	195.46	194.74	196.32	194.32	193.92	194.79	194.95	194.88	195.16	193.67	195.96	195.82	193.45	194.51	196.63
203.43	204.21	203.8	204.09	204.65	204.51	203.98	203.68	204.39	203.17	202.92	203.68	203.97	204.64	203.68	203.85	202.99	203.87	203.28	203.99	204.49	203.46	202.21	202.4	204.15	203.65	205.23	203.8	204.38	205.6	203.96	205.48	203.8	203.54	204.35	204.25	202.96	204.46	203.52	203.64	205.64	203.46	203.87	203.41	204.71	203.53	203.49	203.21	204.44	202.25
206.85	206.73	204.86	206.3	206.43	206.46	206.22	206.72	207.39	204.64	205.67	206.89	207.31	207.04	205.11	206.28	207.47	206.01	207.64	208.19	205.67	206.75	205.19	205.99	205.69	205.4	206.98	205.94	207.78	207.05	207.02	206.18	205.49	205.84	206.41	206.15	206.02	206.02	204.34	205.9	205.21	204.93	206.5	206.77	205.73	206.09	206.61	208.39	205.78	205.79
194.81	195.83	195.34	195.18	195.66	196.59	195.32	194.36	194.59	194.56	195.69	194	194.24	196.17	194.85	197.05	197.82	195.13	195.15	195.38	195.22	194.86	195.16	194.81	194.53	195.67	196.28	194.07	195.27	196.23	196.83	195.12	195.1	195.72	195.33	195.62	195.21	195.33	194.12	195.65	195.84	195.11	195.92	194.24	195.67	194.98	193.84	195.52	195.38	194.7
211.05	210.84	210.91	213.52	213.16	212.31	212.59	212.02	210.98	211.55	209.93	210.93	211.49	209.75	211.36	211.14	211.47	213.16	210.88	209.39	212.04	212.21	212.37	210.45	212.87	211.48	211.29	211.05	213.3	211.57	209.95	209.8	211.4	211.3	210.91	211.35	211.96	211.08	212.32	211.47	211.06	212.19	210.82	212.74	211.58	211.9	211.25	211.29	212.08	210.48
193.88	193.57	194.64	193.98	193.5	191.99	194.61	193.78	193.65	193.83	194.29	193.9	193.77	192.74	193.16	193.2	194.91	194.97	193.39	195.95	194.38	194.06	195.43	192.69	194.13	192.04	195	194.75	194.58	193.46	193.53	193.41	193.48	194.14	193.52	193.99	194.02	193.92	194.15	194.36	195.42	195.08	193.51	194	194.1	194.18	194.17	195.07	192.71	193.34
212.89	211.11	211.23	211.47	210.8	211.91	211.81	209.62	212.12	212.5	212.42	210.75	211.33	211.63	212.34	210.89	212.31	210.29	214	209.78	212.8	211.24	209.78	212.27	211	211.45	209.68	211.09	212.33	209.93	212.31	210.59	211.29	211.99	211.49	211.2	210.63	210.82	210.68	212.74	212.41	212.33	211.14	211.7	212.32	213.05	211.7	211.29	210.22	212.63
209.4	209.92	209.29	209.52	208.28	209.15	208.77	210.81	209.06	210.35	208.69	210.02	209.54	208.39	210.88	211.68	209.38	209.72	208.75	208.58	209.94	210.52	210.04	208.3	210.26	208.44	211.24	210.32	209.52	210.04	208.96	208.74	209.52	207.92	209.67	209.39	207.45	209.01	208.96	209.24	209.54	209.38	210.93	208.71	208.8	209.79	209.86	209.81	211.32	208.18
204.91	204.3	204.99	203.77	203.05	203.72	204.12	202.01	203.29	205.21	204.61	204.47	203.58	202.98	204.39	204.23	204.05	203.4	203.38	203.68	204.57	204.42	203.67	204.69	203.24	205.3	204.04	203.03	204	203.58	204.05	201.83	203.6	204.45	203.08	203.32	202.88	202.26	203.16	203.73	204.92	203.87	203.08	202.9	203.73	203.56	203.74	203.47	202.77	203.39
203.6	204.56	202.7	203.35	203.58	202.79	201.71	203.63	202.81	204.46	203.72	203.71	204.16	204.43	203.17	203.96	202.15	202.97	203.37	203.37	202.88	202.74	204.11	203.69	203.53	201.59	203.14	201.77	201.61	203.64	202.94	203.74	203.16	204.57	202.79	202.64	205.66	203.72	202.55	202.64	203.27	201.97	202.34	201.96	203.18	204.77	201.68	202.94	204.16	205.14
200.23	201.24	199.81	203.34	200.75	199.53	201.56	202.34	200.21	198.47	201.37	200.6	200.14	200.19	200.56	199.7	201.23	197.98	200.81	201.3	200.94	199.72	200.07	199.7	200.09	200.55	199.16	200.7	200.38	199.68	201.15	199.56	200.48	199.71	201.47	202.01	200.04	200.37	200.53	201.03	198.98	200.91	200.69	200.92	199.6	201.17	201.36	201.78	200.16	200.45
213.21	214.74	213.2	213.67	212.44	211.89	212.77	213.08	213.38	213.61	212.29	212.6	213.89	212.85	214.2	214.11	213.1	212.68	211.3	212.46	213.14	214.28	212.96	213.42	211.59	212.22	213.48	212.32	211.49	213.54	212.32	215.51	213.9	214.26	212.32	214.41	213.63	213.9	213.43	213.64	213.19	212.92	212.28	213.52	213.74	213.93	211.23	212.24	212.99	211.02
206.94	210.18	207.07	207.86	207.79	208.09	207.48	208.28	207.03	206.19	208.93	207.79	206.93	208.08	207.59	208.49	208.06	208.77	208.5	208.04	209.09	206.64	207.79	208	209.5	206.06	209.16	207.43	207.98	208.14	209.41	205.63	208.71	207.9	208.46	206.28	208.48	209.24	207.18	207.3	207.19	208.7	208.37	207.65	206.73	208.1	206.67	208.55	208.31	209.89
202.32	203.33	204.15	203.78	203.09	203.64	204.02	203.38	204.31	204.53	204.43	202.85	202.86	201.97	202.49	202.98	205.51	203.59	204.24	204.19	201.1	204.87	204.02	202.94	202.15	204.02	203.36	202.49	203.41	204.96	203.71	201.63	201.87	202.42	203.7	202.62	204.53	201.98	202.85	203.99	203.17	203.53	203.19	205.83	202.72	204.29	203.29	203.36	203.53	203.84
203.92	202.6	205.2	201.96	203.95	203.59	205.5	203.48	203.32	204.36	204.19	204.14	202.47	204.37	203.89	202.89	204.83	204.09	202.89	203.16	205.36	202.31	203.52	202.47	203.09	204.17	203.01	203.67	202.32	203.37	203.89	203.48	202.98	202.98	203.65	203.77	203.8	202.78	201.09	203.48	202.78	203.28	202.49	204.47	204.67	203.84	205.33	200.8	204.89	203.98
210.94	211.16	212.21	211.59	211.5	211.91	212.84	212.08	212.42	212.34	211.98	211.85	211.38	212.6	211.71	212.71	213.01	212.04	211.68	211.16	211.27	210.03	212.13	210.81	210.77	213.09	212	212.73	212.65	211.94	211.43	212.15	211.6	211.46	212.2	213.4	211.02	211.57	211.09	210.9	212.81	212.54	211.57	211.35	211.84	212.29	212.83	213	212.64	211.96
213.4	211.76	210.91	211.22	211.44	212.01	212.14	211.04	211.53	211.21	212.33	211.44	211.36	210.69	210.72	211.45	210.48	212.57	211.78	210.97	212.48	210.89	211.98	210.81	209.84	209.65	212.29	211.1	210.95	211.79	211.45	211.46	213.58	212.11	210.04	211.41	211.58	211.23	211.91	210.32	211.36	212.17	211.85	212.45	212.97	210.88	211.97	212.26	211.85	211.37
205.55	203.04	204.14	203.09	204.12	200.56	204.37	204.1	202.63	205.35	202.9	203.4	203.78	202.31	202.94	204.49	203.57	203.58	203.49	203.48	202.15	202.84	202.36	203.98	203.62	203.26	202.88	202.22	202.45	202.26	204.18	202.94	203.71	202.31	203.7	203.23	204.41	205.7	203.14	204.4	203.77	203.48	203.27	203.75	202.24	204.49	202.77	203.75	204.08	204.67
194.5	194.43	194.97	194.26	194.49	194.08	193.11	192.21	194.25	194.63	195.17	193.47	193.2	194.94	191.48	194.84	193.24	193.78	193.29	192.6	194.62	194.56	194.16	193.78	194.11	194.57	195.22	194.43	192.72	192.83	192.97	193.56	193.38	194.91	193.77	192.82	195.77	194.48	193.47	193.79	194.35	193.4	194.54	195.38	194.68	194.33	194.25	194.67	193.42	192.98
201.57	200.67	201.7	202.35	202.31	201.72	199.56	202.61	201.04	203.07	200.71	201.04	200.83	202.4	201.52	201.77	202.48	201.28	200.95	202.62	201.03	201.65	202.14	201.66	202.78	200.08	200.53	200.35	203.4	203.3	201.57	201.83	200.28	200.82	200.95	200.89	201.49	201.62	201.18	200.63	199.7	201.19	202.1	200.79	203.25	202.83	199.22	201.2	202.12	201.21
212.9	214.01	214.02	214.15	212.93	212.12	214.07	212.23	212.66	212.88	213.27	211.74	214	213.52	210.86	214.28	214.79	213.25	212.17	213.56	213	213.47	213.02	214.94	212.03	213.94	213.56	212.16	212.54	213.75	212.78	213.02	213.25	211.97	215.24	211.96	212.46	214.02	213.21	213.01	211.94	213.93	213.14	214.17	212.81	211.43	212.18	212.94	213.52	214.19
211.6	212.7	213.28	213.85	214.15	212	212.83	212.07	210.26	212.48	211.79	212.86	211.92	213.91	212.29	212.05	211.65	212.8	213.31	213.03	213.46	213.16	210.91	212.72	212.91	213	214.89	213.12	212.07	213.34	213.57	213.7	214.11	212.75	213.49	213.98	213.51	212.8	212.25	212.59	211.9	213.44	213.4	212.35	213.91	213.3	214.18	212.92	213.75	213.09
208.78	209.47	209.43	209.01	209.87	208.61	210.44	209.63	209.37	209.37	208.92	207.95	208.04	209.11	207.17	207.89	207.93	209.08	209.89	207.82	209.51	209.82	208.71	208.82	208.09	208.09	208.4	209.93	208.23	207.68	209.29	208.64	208.13	208.59	207.98	207.53	208.54	208.94	209.42	208.75	208.32	207.28	209.4	208.85	208.53	209.54	207.8	208.98	208.54	209.12
209.35	208.48	207.96	208.64	209.97	210.56	208.71	208.7	208.29	208.86	210.9	210.69	207.84	208.21	209.41	209.29	207.96	208.22	208.83	207.79	208.09	208.51	209.31	210.94	209.85	209.4	208.92	208.38	206.78	209.45	207.56	209.12	207.88	208.69	208.45	208.34	210.36	208.56	209.42	209.94	208.34	208.72	208.55	208.35	208.79	208.87	208.27	209.55	209.09	208.16
210.57	213.17	211.89	212.33	213.26	211.47	213.94	213.05	212.37	210.99	213.22	211.27	212.6	212.88	212.63	211.25	213.53	213.52	212.59	212.49	212.42	212.98	213.64	213.15	210.8	213.51	212.18	212.4	211.4	212.49	210.97	212.08	214.3	212.55	212.13	214.04	213.61	212.23	213.64	212.22	212.41	212.13	213.25	212.87	212.09	211.71	212.76	214.2	211.61	213.09
212.29	211.8	212.78	213	212.69	212.01	213.83	212.07	213.4	212.28	212.16	213.37	212.43	213.18	213.79	212.91	212.3	211.52	214.01	213.08	213.48	213.05	212.64	212.74	211.77	213.16	212.11	212.64	214.23	213.52	212.04	214.59	213.97	213.95	214.44	212.61	213.47	212.94	213.22	210.54	213.99	212.61	212.64	211.5	213.22	213.92	213.04	213.57	213.19	212.8
211.85	213.37	212.56	212.8	213.99	213.32	211.78	212.87	212.35	213.35	213.6	214.39	211.79	215.23	212.38	214.2	212.57	215.85	213.81	214.13	212.59	212.25	211.82	212.84	212.96	213.13	213.58	214.1	214.19	213.34	211.89	212.98	211.92	213.05	212.15	213.87	213.46	213.7	212.3	214.35	212.76	213.55	212.35	212.6	212.83	212.32	213.41	212.92	212.51	214.44
212.34	211.48	210.78	211.82	210.11	211.56	212.56	211.59	212.34	211.61	212.2	212.02	211.74	211.7	211.32	211.57	214.01	212.22	210.74	212.85	211.55	213.48	211.96	213.28	211.7	212.05	211.82	211.86	212.46	210.55	212.69	211.27	211.78	212.44	210.43	211.67	211.42	213.52	212.06	211.93	210.74	212.42	210.21	212.48	211.81	212.03	211.61	211.65	211.48	211.81
206.87	205.83	206.87	205.84	207.39	205.99	207.44	207.36	207.28	208.21	205.13	205.79	206.72	207.45	206.31	207.21	206.43	206.1	207.03	205.77	207.32	205.22	206.29	207.6	207.56	207.09	205.86	205.71	205.85	206.5	205.44	204.96	207.67	204.54	207.21	205.64	205.58	205.51	207.75	206.17	206.46	203.82	206.76	206.58	206.73	207.42	205.77	207.05	205.98	207.23
218.72	217.16	217.55	218.25	219.37	217.76	217.41	217.25	216.54	218.18	219.44	218.34	219.02	216.82	217.75	217.88	218.83	216.47	218.26	217.86	216.77	218.8	217.1	216.88	216.38	215.28	218.56	219.12	218.31	217.3	219.57	217.56	217.11	217.41	219.12	218.52	218.43	217.16	218.95	217.86	218.16	218.86	216.81	218.28	217.9	218.81	217.3	218.71	217.15	216.98
208.44	207.29	207.77	207.72	207.07	206.51	207.54	209.29	208.93	208.08	208.39	206.98	205.96	207.24	208.71	206.75	207.71	206.42	206.67	206.64	209.24	209.4	206.45	207.98	207.87	207.33	208.72	208.74	207.49	208.93	207.19	207.84	207.87	206.9	206.57	208.17	206.64	208.02	207.01	207.51	206.69	207.83	207.43	207.83	206.47	208.37	208.25	206.71	207.72	208.6
213.12	213.29	213.41	212.18	212.45	214.11	215.07	212.8	212.51	212.37	213.59	211.77	213.44	212.98	211.65	212.5	212.49	213.89	212.01	213.68	213.28	214.08	212.81	213.34	212.4	214.06	213.49	213.28	212.16	214.1	212.28	213.99	212.8	214.46	212.77	214.21	214.08	214.08	213.29	212.33	211.87	214.08	213.21	213.91	212.43	211.89	212.83	212.88	212	212.18
203.48	204.73	204.86	204.06	203.04	203.95	205.75	204.74	204.11	204.6	203.6	204.07	205.38	202.98	203.91	203.18	203.79	204.02	204.93	202.72	203.87	204.82	202.54	203.36	202.82	203.89	204.96	204.14	205.07	203.59	204.15	203.58	203.86	202.95	202.64	202.61	203.76	203.9	203.76	203.14	204.29	205.24	202.5	203.07	204.1	203.76	203.35	203.18	204.45	203.95
216.92	217.1	216.73	216.4	216.5	217.6	217.02	216.47	218.24	217.29	216.59	217.35	219.16	216.42	216.48	218.27	215.94	215.22	216.39	216.51	217.52	218.23	217.22	218.33	216.52	216.15	217.01	218.47	218.6	215.2	216.49	218.77	216.03	216.99	216.48	217.26	216.03	216.72	217.26	216.99	216.56	216.99	217.43	217.83	216.53	216.59	216.16	217.33	216.31	217.65
209.29	207.82	208.37	210	208.75	208	208.6	208.87	207.32	208.34	207.52	210.68	208.7	206.95	209.35	210.29	209.66	207.98	208.34	209.82	206.83	208.68	208.74	208.56	208.41	208.82	209.75	208.22	207.9	208.3	209.09	207.82	209.22	208.82	207.81	207.89	208.16	209.12	210.73	208.23	209.38	208.51	208.03	208.42	210.51	208.36	210	208.43	207.82	208.15
203.45	203.65	202.34	200.93	202.49	203.85	201.81	201.63	203.17	202.17	202.64	204.57	200.82	202.57	202.24	201.49	203.49	202.09	203.59	203.63	200.6	202.92	201.7	203.46	204.84	201.98	202.04	202.64	202.26	201.35	201.71	203.51	202.76	200.88	203.64	203.58	202.12	203.3	201.77	202.72	203.12	203.8	204.27	203.25	203.53	201.7	202.59	202.64	201.99	203.51
213.25	213.63	213.98	211.78	213.48	212.75	210.41	212.31	214.12	214.08	212.14	213.08	212.81	213.98	213.64	212.21	213.33	210.13	212.81	210.71	212.72	213.5	213.09	212.61	212.19	211.97	212.06	213.49	211.77	211.77	211.99	213.24	212.28	214.1	213.53	212.09	212.61	211.94	211.31	212.09	212.34	212.07	213.95	213.02	212.3	212.84	214.66	214.05	211.16	212.75
194.33	195.72	195.43	194.72	194.37	195.07	195.47	194.05	195.92	195.2	196.22	197.47	195.11	195.86	194.46	193.91	194.14	194.31	194.12	195.16	194.54	195.57	195.59	195.61	194.9	195.88	195.18	195.64	195.66	195.41	193.9	195.71	194.11	194.43	194.95	197.38	196.05	194.38	195.12	195.36	196.66	195.2	195.62	195.01	194.56	194.44	194.75	197.02	195.98	196.77
211.62	212.95	210.53	212.95	211.82	211.54	211.92	212.14	212.81	210.48	212.53	212.28	212.87	212.43	210.3	213.01	212.77	211.68	212.57	211.25	211.68	211.96	211.05	212.55	212.62	210.28	211.08	213.64	212.19	212.3	211.21	213.09	210.22	212.7	211.3	212.6	212.93	211.69	211.16	212.49	212.51	213.29	213.21	211.95	210.66	210.88	212.5	213.45	209.8	211.07
202.39	204.9	204.17	202.75	201.8	203.56	202.81	202.73	204.28	204.63	203.11	202.92	202.71	203.69	205.07	203.82	204.16	203.19	204.78	202.34	202.93	204.24	205.84	202.07	205.33	205.57	201.64	204.08	204.07	203.53	203.71	203.55	205.15	204.38	203.01	204.54	202.82	202.67	204.29	203.51	203.14	204.01	204.47	202.23	203.31	205.07	205.02	202.4	202.52	204.41
218.01	215.59	216.55	218.24	216.39	217.88	218.07	218.18	217.17	216.58	217.92	217.65	218.35	217.53	218.44	216.36	217.57	217.71	217.71	216.97	216.87	217.6	217.18	216.64	217.45	217.51	216.22	215.9	218.34	215.84	217.95	217.36	215.68	216.41	216.94	216.07	215.47	217.31	215.27	216.85	216.65	217.12	216.9	217.9	216.58	218.17	215.36	217.13	216.01	215.67
208.03	207.4	207.62	207.89	207.68	207.17	207.82	206.89	208.19	207.47	207.75	207.65	206.91	208.08	207.53	208.61	207.85	208.81	208.52	207.01	209.81	207.44	206.01	207.46	207.91	206.16	210.69	208.44	207.2	206.76	207.64	208.67	206.9	206.9	206.9	207.39	209.4	208.17	207.2	208.18	207.61	207.03	208.19	209.01	205.84	207.86	207.82	207.88	208.44	208.07
217.62	216.99	218.16	217.85	218.57	219.21	217.44	217.09	216.94	219.63	218.72	219.55	218.55	218.2	217.85	218.77	217.69	218.32	219.31	217.43	217.31	217.38	216.65	216.46	217.14	217.66	218.24	217.62	218.7	218.78	218.56	219.15	217.25	215.59	218.05	217.19	216.84	217.39	216.76	218.28	217.7	218.33	217.45	218.53	217.69	218.77	217.21	216.94	217.27	216.61
202.89	205.6	205.13	203.98	205.37	204.9	204.63	204.25	204.72	203.18	204.51	204.21	203.65	203.79	202.96	204.85	206.63	206.56	205.47	205.68	205.29	204.77	202.7	205.22	203.84	204.92	205	205.01	204.6	204.04	205.02	202.57	203.31	206.37	204.45	204.14	205.15	203.81	204.43	204.91	206.7	202.79	204.66	203.67	204.9	205.03	203.55	206.21	203.96	204.9
205.58	204.69	205.76	203.07	204.16	205.51	203.73	204.9	204.44	206.18	204.23	204.41	204.6	204.09	206.13	204.02	206.3	204.44	204.35	204.76	203.76	203.94	205.64	204.47	204.78	204.21	206.47	205.62	202.72	204.75	204.79	204.96	204.89	205.53	204.55	205.54	205.45	202.57	204.47	203.57	204.65	204.19	204.95	204.11	204.08	203.23	205.17	204.12	203.2	205.11
192.41	194.28	192.96	194.67	194.55	193.2	193.97	192.7	194.91	194.28	193.3	194.69	194.7	194.01	195.47	194.7	193.27	193.15	194.32	195.06	194.75	194.45	194.99	192.87	192.09	196.3	195.16	194.2	193.8	192.1	194.21	192.86	194.08	193.47	193.39	194.31	195.88	193.44	194.73	196.56	193.72	193.88	193.62	193.96	194.61	193.47	194.04	194.44	195.16	193.86
213.36	211.02	212.04	212.03	212.2	212.37	212.12	211.11	211.79	211.02	210.89	211.51	210.86	211.62	210.91	211.21	212.19	212.31	211.06	213.16	212.03	210.36	212.86	210.22	209.92	211.61	211.59	211.39	210.74	210.96	212.99	212.05	210.97	211.27	212.21	212	210.05	211.33	210.87	212.29	212.41	213.46	211.59	211.68	212.68	212.14	212.95	212.62	211.6	210.64
201.59	202.34	199.87	200.82	201.11	200.84	201.59	200.46	201.72	200.22	202.41	202.9	200.45	199.9	201.52	200.61	203.24	202.62	201.09	201.52	201.33	200.26	200.98	201.7	200.88	201.18	201.78	201.57	200.34	201.23	200.73	201.97	201.71	199.22	200.46	200.23	201.6	201.25	202.96	200.76	201.63	201.98	203.29	201.17	200.74	200.73	201.9	202.51	201.46	201.44
203.56	204.03	203.1	203.72	203.75	201.97	203.22	203.05	203.78	202.91	201.67	203.85	203.96	202.81	202.41	204.55	203.24	203.41	204.03	202.82	204.84	200.82	204.24	204.74	202.98	202.87	203.93	202.25	201.94	204.21	205.3	203.41	203.86	202.88	203.21	202.94	203.45	204.22	203.95	205.21	204.68	203.34	203.86	203.68	203.8	203.29	203.45	202.16	202.77	203.86
213	215.07	212.68	214.51	214.57	213.7	215.81	214.7	213.46	214.1	212.73	214.11	214.51	212.46	213.07	212.32	213.86	213.8	214.68	214.57	213.81	214.39	214.45	212.73	214.3	213.67	214.49	214.1	214.28	212.61	214.65	214.23	214.19	213.12	214.55	214.19	213.66	213.94	212.98	214.5	213.95	213.34	213.78	213.21	214.88	214.33	212.72	212.52	213.2	213.39
207.07	208.57	207.71	207.46	206.74	209.01	207.58	207.26	207.51	208.82	206.37	208.37	207.91	207.62	209.16	208.45	208.02	206.36	206.53	206.23	207.36	207.73	209.29	208.97	208.17	209.13	208.19	208.24	206.87	209.04	208.34	207.58	205.72	208.83	209.86	207.81	208.08	207.96	207.75	208.32	208.68	208.34	206.68	206.92	209.56	208.78	208.95	208.29	208.19	207.81
201.51	201.05	200.54	201.27	200.24	200.17	200.54	199.56	199.23	199.14	200.67	201.77	200.88	200.8	202.21	199.7	200.6	199.35	198.38	200.01	201.6	199.74	199.54	200.98	201.23	200.16	199.88	198.98	200.06	200.66	200.27	201.45	200.12	199.39	198.82	199.43	199.79	200.56	199.79	201.71	200.46	200.43	200.63	200.02	199.63	201.88	199.35	199.42	200.14	201.55
209.54	208.99	208.76	208.93	209.69	208.88	210.04	208.05	208.91	209.07	207.98	209.44	210.49	208.96	210.05	209.33	208.15	209.41	209.49	210.99	209.45	208.48	209.57	209.06	212.07	208.68	210.57	209.84	210.56	211.51	210.1	209.94	209.82	209.48	209.55	209.13	208.92	209.74	210.33	210.12	209.94	211.36	208.86	209.24	209	209.41	209.81	209.17	208.44	209.54
199.3	198.35	199.81	197.05	200.29	199.93	198.07	198.9	199.92	197.54	199.42	198.34	200.1	198.43	198.75	199.32	198.44	197.35	197.75	200.01	197.44	199.94	199.65	197.43	199.5	199.31	198.6	198.76	198.35	197.7	198.23	198.4	197.14	198.64	199.21	199.55	198.75	198.91	198.88	197.51	199.38	198.3	198.91	198.96	198.75	197.85	199.42	198.5	198.85	198.57
205.66	206.25	205.21	205.11	207.32	206.69	206.27	206.62	205.55	204.82	205.89	207.76	205.22	204.73	204.97	205.92	205.22	205.94	202.99	206.08	204.95	204.7	204.58	206.07	207.55	204.73	205.64	204.99	206.09	205.41	205.1	206.3	204.7	204.67	206.03	204.86	206.7	205.6	205.86	206.28	207.04	205.64	206.68	205.59	205.99	205.82	205.88	206.49	205.78	204.91
199.05	199.07	197.89	198.42	198.84	199.19	199.26	200.74	198.06	196.99	199.71	199.09	197.02	198.03	197.69	197.65	197.91	199.82	199.88	197.62	198.26	198.1	198.75	197.27	198.71	198.05	198.22	197	199.94	197.12	197.69	198.69	198.08	198.8	197.34	198.43	197.23	199.13	200.01	197.83	199.15	198.64	199.57	197.2	196.76	198.61	199.2	197.54	198.91	198.82
209.83	211.38	211.07	209.96	211.19	210.5	211.99	211.64	211.56	211.69	212.43	212.85	211.05	211.16	212.5	211.45	211.35	209.86	211.34	211.85	212.14	212.96	211.92	210.79	211.57	211.82	209.48	210.98	210.47	213.03	210.36	211.61	212.73	211.15	211.07	210.99	211.83	210.59	210.02	212.58	210.86	210.08	211.28	212.64	213.03	212.47	210.73	210.82	210.27	212.28
216.86	218.18	218.08	215.78	215.4	217.89	217.62	216.05	218.46	215.87	216.98	215.92	216.57	215.38	217.95	215.57	217.25	217.28	217.97	217.36	218.1	216.55	217.38	215.46	217.41	216.85	219.21	216.68	216.39	217.79	217.48	216.69	217.13	217.5	217.35	217.59	217.66	218.35	216.83	216.8	217.49	217.41	216.64	216.3	218.15	216.55	216.53	216.41	217.25	217.7
213.67	213.94	212.31	212.75	213.33	212.09	213.62	213.54	213.07	212.01	211.71	213.15	211.15	210.21	213.86	212.61	213.55	212.16	211.81	211.89	212.92	212.37	213.37	212.83	212.05	213.24	212.48	213.05	211.69	213.1	211.32	212.82	211.62	213.84	211.24	213.65	213.03	212.52	212.37	212.25	211.93	210.72	212.5	212.68	213.36	212.37	212.15	212.31	212.07	212.82
209.35	208.22	208.43	209.56	208.9	207.77	209.46	208.52	208.34	205.78	207.83	208.51	208.45	207.34	209.92	210.31	208.27	208.43	208.04	209.6	207.36	210.21	208.94	207.59	207.83	209.46	208.77	208.45	209.27	208.28	207.8	209.14	209.15	208.66	208.17	208.32	208.17	209.34	209.15	208.03	207.22	209.62	209.03	208	209.51	208.63	207.16	208.97	208.11	208.16
203.47	203.97	201.19	203.23	203.82	204.69	205.17	203.08	205.73	203.16	204.32	203.03	202.51	203.24	201.94	204.61	203.75	204.15	202.88	201.83	203.26	203.22	203.95	204.17	203.56	203.83	203.28	202.5	202.96	204.01	205.12	204.26	203.43	203.78	201.98	204.36	201.42	203.55	203.02	201.84	203.31	202.91	201.74	203.66	204.16	202.94	203.9	202.46	204.04	202.33
210.01	209.64	210.55	210.57	208.43	209.59	210.04	210.31	209.26	208.72	210.96	210.74	209.88	209.12	210.45	209.95	209.84	209.84	209.03	209.62	209.01	209.68	210.11	210.17	209.52	209.25	209.47	208.75	210.81	209.05	209.38	208.92	208.87	209.83	211.08	208.09	210.78	210.11	208.4	210.02	209.8	211.07	210.27	210.14	210.11	210.01	209.93	209.76	210.22	210.96
205.46	206.77	205.61	203.8	203.2	206.22	205.24	205.04	204.95	205.83	205.31	204.4	206.44	205.44	207.48	203.48	206.02	205.33	205.3	206.01	204.48	206.19	206.87	205.25	206.92	206.22	204.66	207.24	206.25	204.52	206.29	205.68	206.28	206.05	205.58	204.57	204.98	204.28	206.07	204.93	205.66	204.58	205.9	203.87	205.34	204.98	204.57	205.94	205.03	206.72
204.68	204.37	205.69	204.28	204.13	204.31	203.75	204.14	205.85	202.66	204.24	204.65	204.86	205.79	204.21	203.42	202.91	204.23	205.18	203.55	204.41	205.15	206.1	206.5	205.71	202.8	206.19	205.17	204.98	204.66	203.37	202.33	204.72	206.26	205.14	204.26	203.98	205.21	204.8	203.38	203.55	205.06	204.48	204.69	203.77	205.15	206.19	204.73	204.37	204.41
207.03	205.85	205.91	205.14	205.24	205	205.58	205.24	205.78	205.42	205.87	205.81	205.72	206.62	206.41	204.27	205.79	204.52	206.41	206.09	204.26	205.42	204.93	205.52	203.66	204.47	204.9	202.97	204.2	206.89	204.93	206.27	205.35	204.83	205.55	205.85	205.04	205.72	207.33	206.04	204.67	204.76	205.94	205.2	206.68	205.31	206.07	205.21	206.3	205.78
208.67	208.68	208.22	207.41	208.71	207.84	207.9	207.25	207.82	207.24	206.07	208.34	208.61	208.55	207.69	208.42	208.35	206.98	206.75	209.42	208.18	209.93	207.63	207.09	207.78	207.95	208.79	207.66	206.53	207.17	208.17	206.87	209.51	208.9	206.88	208.84	208.28	207.21	209.71	206.47	208.82	208.06	205.67	209.21	206.88	208.05	206.76	207.71	207.84	208.63
202.74	203.79	204.15	202.45	203.54	203.75	203.54	204.28	202.65	203.47	204.3	203.47	205.13	203.25	204.1	204.37	203.71	202.03	204.69	204.89	203.88	202.83	203.51	205.33	203.24	202.2	203.62	205.22	203.31	202.37	203.22	204.18	205.86	204.76	204.62	203.13	203	204.33	203.56	204.88	203.56	203.01	205.79	201.61	203	204.66	204.54	202.94	203.9	203.93
195.42	192.47	194.02	194.09	194.22	195.44	194.86	194.18	194.58	194.64	192.1	195.3	194.12	193.15	194.82	193.25	193.52	194.05	194.23	195.06	195.6	194.33	194.5	194.14	194.55	193.08	193.66	194.76	194	194.24	193.08	194.73	193.13	195.09	194.44	192.81	194.14	194.91	195.89	193.7	192.68	194.69	193.48	192.84	194.62	194.2	194	195.62	192	194.32
211.52	212.1	211.13	210.57	211.36	212.14	212.3	211.62	211.26	212.2	211.11	212.4	211.99	211.13	210.81	212.41	211.11	211.82	213.78	211.33	212.02	210.75	211.82	211.53	214	211.14	211.71	210.1	212.11	211.65	212.23	211.66	211.58	212.09	210.08	211.49	210.93	212.2	211.98	211.25	212.77	210.47	211.19	211.34	212.44	211.88	212.23	211.71	211.76	211.61
211.76	211.8	213.77	211.76	211.14	212.41	212.09	211.87	209.87	212.93	210.93	213.14	212.62	212.75	212.81	212.68	211.09	211.96	212.13	210.82	210.38	211.11	209.73	211.42	210.88	212.29	211	211.49	211.22	211.24	210.17	211.6	211.88	211	210.94	210.51	210.6	212.39	209.85	210.18	210.98	211.74	210.66	210.71	209.82	213.08	212.82	212.21	211.42	212.08
204.46	202.57	203.62	204.41	205.33	202.22	203.28	202.42	204.15	204.04	204.44	203.34	203.09	203.04	205.15	203.79	202.81	203.32	203.23	203.81	202.94	203.62	202.79	202.44	205.23	202.62	203.37	206.16	204.11	203.95	204.75	203.02	203.93	203.71	203.82	205.03	203.48	203.95	203.61	202.33	203.55	202.91	204.46	203.48	202.92	203.24	204.41	204.52	205.9	205.17
201.78	202.99	202.83	201.07	202.88	203.21	203.76	202.15	202.11	202.24	201.81	201.24	201.99	201.3	201.25	203.24	202.22	201.83	202.87	202.85	201.63	203.17	200.97	200.93	203.84	202.21	202.19	200.4	201.18	202.87	201.63	202.99	202.26	202.95	202.7	204.73	201.87	200.28	202.82	200.88	203	202.09	202.49	202.6	204.14	203.78	201.78	200.15	203.22	202.19
217.96	216.45	217.03	217.23	217.42	216.68	218.57	217.23	217.39	215.94	216.29	216.89	217.63	216.34	216.32	216.87	217.39	216.87	216.13	218.07	217.74	216.62	216.73	216.89	216.51	218.78	217	215.74	217.15	217.17	217.22	217.45	216.23	217.45	217.28	217.17	216.48	218.6	217.6	216.47	217.82	218.58	218.25	216.83	216.87	217.25	216.86	217.76	217.34	216.81
209.27	208.9	207.82	207.7	206.86	208.14	208.72	207.44	208.93	208.2	207.19	208.63	207.66	207.32	207.29	208.7	209.14	206.22	207.98	206.84	208.3	208.23	209.54	206.5	207.18	206.17	207.84	207.18	207.2	208.12	207.93	207.35	206.72	207.46	207.83	207.8	207.53	208.25	209.67	209.16	210.22	207.28	207.8	207.96	208.59	208.63	208.5	207.43	208.54	207.35
206.12	206.49	206.72	205.57	204.99	205.29	205.55	206.01	205.15	205.39	205.52	206.13	206.13	205.9	206.42	203.48	204.04	204.38	205.17	205.15	204.9	205.88	205.31	205.45	204.42	206.25	205.64	206.11	205.41	206.77	205.45	204.75	205.15	207.13	204.94	202.97	206.73	204.6	206.75	206.74	203.59	204.58	207.4	205.95	205.86	207.14	205.9	207.01	205.98	205.55
207	207.45	206.9	208.06	207.26	208.58	207.83	208.03	208.54	208.12	206.85	208.64	208.81	207.65	204.36	207.1	208.06	206.98	206.81	208.26	208.49	206.91	207.6	207.7	206.36	208.3	207.72	205.99	208.33	205.56	208.54	206.98	207.27	207.6	207.78	206.54	207.14	207.66	208.15	207.19	206.75	206.82	208.19	209.26	207.41	207.45	208.69	207.07	208.23	207.1
203.22	202.78	204.18	203.04	203.77	204.9	203.61	204.01	204.1	202.53	204.65	202.76	204.05	204.06	203.59	204.53	204	204.26	205.73	204.05	204.42	203.97	202.96	206.16	203.7	204.15	204.91	204.05	204.16	201.88	203.01	202.83	203.68	202.42	202.43	201.81	204.23	204.27	202.9	202.62	203.67	204.64	203.27	204.87	204.98	202.84	203.55	203.4	201.76	205.52
203.5	203.4	201.32	202.86	202.32	202.29	203.77	201.53	202.66	202.63	202.72	202.06	202.85	203.36	202.61	204.27	203.62	202.7	203.68	202.86	201.55	202.86	202.95	201.9	202.31	203.25	201.48	200.59	201.04	202.24	202.84	203.24	202.65	202	202.64	201.38	201.58	201.93	202.68	203.94	202.86	201.8	203.3	202.76	203.74	202.64	202.34	202.85	204.47	201.58
198.98	198.09	199.41	200.16	198.37	200.59	198.91	199.23	198.3	198.66	200.21	199.3	198.54	199.59	200.07	199.96	199.35	198.86	198.92	200.52	197.5	198.41	199.98	200.17	199.94	199.16	198.89	198.58	201.61	199.76	199.76	198.85	200.08	199.8	199.67	198.83	201.13	200.9	200.88	199.18	200.19	199.57	200.49	199.47	199.56	198.9	199.1	200.38	199.8	197.41
207.74	207.15	209.39	207.77	209.77	210.13	208.43	208.9	208.72	209.31	207.6	208.03	207.54	207.69	208.54	209.3	208.28	209.4	210.79	208.74	207.39	209.66	207.3	207.62	208.51	211.33	209.44	207.19	207.96	210.56	208.68	209.28	208.73	209.31	209.2	208.77	206.95	209.65	208.7	207.01	207.18	208.69	209.37	209.58	208.61	208.8	208.02	207.84	207.94	207.4
217.17	217.88	218.17	217.15	218.03	214.84	214.96	216.74	218.49	216.73	217.77	217.62	217.67	216.1	217.81	215.28	218.07	217.46	217.86	217.04	216.45	216.5	217.18	216.76	217.49	217.15	215.22	216.12	217.57	217.14	217.09	217.7	216.41	218.07	217.25	215.28	216.7	217.78	217.52	216.2	216.5	216.41	216.43	216.44	217.11	215.65	216.55	216.11	216.57	216.51
210.56	211.44	211.87	210.18	213.53	212.95	212.26	212.93	212.92	210.61	211.71	212.48	212.06	212.11	210.4	211.38	213.2	213	210.62	212.23	211.31	212.3	213.35	211.19	212.08	212.12	212.23	210.38	210.62	212.67	211.45	210.78	211.12	211.57	211.89	211.54	211.06	210.97	211.38	210.31	211.28	212.61	212.1	212.25	211.85	211.59	212.77	211.72	210.56	211.82
211.88	211.13	213.02	211.47	209.91	210.79	211.6	211.92	211.17	210.29	210.73	212.22	212.6	211.53	212.92	210.85	212.94	210.49	210.61	211.31	210.44	211.76	212.11	211.63	211.88	212.6	211.95	212.69	212.39	211.36	211.61	212.23	210.96	212.44	211.36	211.72	212.83	211.61	211.15	210.46	211.86	210.07	210.91	211.08	210.26	212.79	211.95	212.51	211.8	210.96
212.26	209.3	211	214.22	211.65	211.97	212.58	211.24	211.1	211.87	210.68	211.59	211.82	212.62	211.83	211.19	211.72	213.57	212.43	210.77	211.22	212.88	211.4	211.6	211.7	211.89	211.68	212.72	212.72	212.05	211.56	212.24	212.43	211.38	209.84	212.03	212.62	212.56	210.85	212.43	212.87	212.59	209.98	211.39	211.9	211.85	212.11	211.75	211.94	211.53
212.23	212.62	212.05	213.49	213.94	212.37	212.24	213.12	213.53	212.66	213.27	212.6	213.06	212.26	214.48	213.21	214.29	212.07	213.9	211.78	212.42	212.5	213.46	213.5	212.64	213.07	212.7	213.46	213.11	213.37	213.96	213.52	213.7	213.34	211.34	212.75	214.39	213.82	213.56	213.37	213.3	211.92	213.79	212.98	214.52	212.41	212.03	212.6	213.51	213.68
209.95	210.13	208.57	208.51	209.5	208.45	208.58	208.84	208	208.02	209.79	209.17	207.65	210.06	208.7	209.58	208.56	209.09	209.01	208.72	208.9	210.29	209.22	210.27	207.76	209.74	210.52	207.76	207.36	208.72	206.38	209.38	208.7	208.27	208.64	207.98	207.85	209.45	209.4	209.28	208.8	208.86	208.35	208.51	208.09	209.29	208.16	208.33	209.8	207.99
206.97	207.26	206.36	205.77	205.85	206.05	205.05	206.54	205.7	206.91	205.88	206.46	206.4	206.91	206.21	206.17	207.04	206.66	205.69	207.14	205.79	206.85	205.22	208.51	206.51	206.95	208.31	205.91	204.49	206.33	206.93	206.65	205.62	207.14	206.71	208.67	206.41	205.9	206.59	206.23	206.01	207.9	205.8	205.94	206.73	205.98	206.33	207.51	205.49	204.84
202.19	201.14	202.28	202.39	202.33	201.9	203.45	201.54	204.18	202.7	202.31	204.11	202.12	202.05	203.51	202.78	204.27	202.17	201.84	202.6	203.08	202.24	202.61	201.28	200.77	203.33	202.23	202.36	200.63	201.98	202	201.32	203.56	202.67	200.89	202.84	202.17	200.71	200.99	201.32	205.13	203.04	201.66	202.11	203.94	201.17	203.49	202.03	200.9	203.82
208.95	208.11	208.06	209.99	208.09	209	208.94	209.09	210	207.04	208.19	208.81	208.21	207.19	209.58	210.02	207.42	208.98	208.94	208.46	209.32	207.89	209.22	208.45	208.02	207.34	208.84	209.04	210.65	208.46	208.75	208.72	209.27	207.97	209.27	207.1	209.1	209.3	209.83	209.01	210.52	210.34	209.4	209.22	209.49	208.85	207.34	209.51	208.59	209.45
201.79	200.87	201.08	199.88	200.63	201.57	200.51	199.36	200.04	198.82	200.09	198.94	202.16	200.82	201.01	199.67	200.25	199.74	200.12	199.42	200.43	199.92	200.51	201.92	200	200.26	200.71	201.79	200.12	201.19	199.94	199.68	200.95	200.85	198.56	200.4	199.64	200.71	200.26	199.89	199.97	201.55	200.98	200.37	199.25	201.42	200.14	199.8	200.25	200.7
205.79	204.17	204.85	206.11	205.79	206.27	203.7	205.14	204.89	204.12	204.18	204.35	205.42	205.3	204.83	205.03	203.73	206.25	204.44	203.05	204.94	203.93	203.31	204.7	204.32	204.2	204.22	205.42	203.92	206.45	203.04	204.75	204.05	204.74	205.17	204.15	203.49	205.54	205.55	204.32	205.34	203.8	205.71	203.11	204.79	205.18	205.62	204.28	206.62	203.88
208.92	209.21	209.24	208.42	208.39	208.18	209.17	208.18	207.97	208.6	208.01	208.42	208.69	209.52	208.62	208.82	208.56	208.1	209.07	207.92	209.59	208.19	208.59	209.48	208.44	208.62	208.52	208.83	209.1	208.87	208.02	208.52	207.67	208.8	209.57	208.87	207.79	208.26	207.86	210.14	207.78	208.97	209.6	209.08	207.62	208.15	208.43	208.33	208.94	209.57
195.33	195.34	193.47	193.57	193.78	194.2	194.28	193.99	194.5	194.87	194.93	194.31	193.76	193.48	193.19	194.68	194.31	195.53	194.23	194.75	194.82	194.68	195.83	195.01	195.72	195.38	194.41	194.12	195.48	194.74	193.58	195	193.4	192.87	194.02	195.72	192.65	194.92	194.68	194.15	194.93	194	194.11	195.05	193.38	193.51	194.65	192.23	195.12	192.08
204.12	205.84	204.13	205.91	204.27	204.05	203.73	204.63	204.77	204.9	202.8	205.62	204.76	203.97	205.46	205.01	203.42	204.27	203.68	206.02	204.98	204.14	204.23	204.33	203.93	204.98	202.84	205.05	204.03	203.58	205.54	204.56	203.85	203.62	204.61	204.56	204.84	206.05	203.71	204.44	205.37	204.45	204.45	205.31	204.38	203.38	205.01	205.02	204.29	203.13
199.83	200.16	200.96	199.13	199.98	199.71	200.76	199.78	199.93	200.4	200.18	200.41	199.08	201.17	200.15	199.76	201.92	200.59	201.4	199.03	200.47	200.78	200.02	199.6	199.93	199.53	201.88	201.79	198.05	200.33	200.94	200.16	200.98	200.71	200.01	199.59	199.66	198.86	200.11	200.86	199.94	200.4	198.98	200.65	201.78	201.22	198.64	202.09	198.25	201.13
219.11	218.27	217.95	219.54	218.25	216.28	217.81	217.83	216.86	217.54	216.85	216.9	218.27	218.63	218.07	216.39	219.21	218.21	217.36	217.55	218	215.96	217.82	216.59	218.45	218.45	217.89	216.91	216.32	217.33	218.83	218.35	218.69	216.87	217.45	217.72	216.9	218.74	218.37	219.42	216.39	216.43	219.56	218.12	218.03	218.11	218.56	218.81	218.44	218.05
203.76	203.23	204.06	204.66	204.84	202.41	203.98	203.55	203.65	203.44	203.1	204.11	204.53	203.71	201.7	204.63	202.32	204.33	205.36	202.47	204.17	206.29	204.78	204.42	203.43	204.65	205.48	204.45	204.15	202.67	205.1	204	203.71	203.81	201.27	203.7	205.55	203.53	204.08	203.86	204.21	203.61	203.64	205.52	203.26	204.15	203.93	204.05	204.12	204.09
202.59	201.47	202.68	203.35	202.11	201.55	203.65	203.5	203.03	203.25	202.05	202.75	203.04	202.9	202.95	202.1	201.87	201.74	203.02	202.33	202.34	202.79	204.59	203.55	201.8	202.04	201.94	201.13	200.99	201.89	203.8	202.56	203.16	201.96	202.19	200.84	203.92	203.32	201.68	201.41	203.77	203.5	201.84	201.43	202.48	203.16	203.76	201.61	203.42	201.27
208.32	209.43	207.78	207.83	207.87	208.82	209.66	209.09	209.47	209.23	209.19	208.72	208.52	210.41	208.59	210.03	210.67	208.37	209.27	208.36	207.58	207.07	208.65	208.39	210.18	210.19	207.99	208.78	207.95	208.17	208.36	208.28	208.62	208.42	209.24	210.39	208.42	209.32	208.11	208.06	209.16	210.2	209.58	210.21	208.75	208.8	209.97	209	207.53	209.98
208.1	207.49	208.93	207.1	208.42	209.82	208.41	208.05	209.13	209.78	207.91	209.25	207.79	209.74	209.93	210.98	207.74	210.39	209.34	209.29	208.07	209.79	208.92	209.77	209.41	209.46	208.86	207.84	207.52	209.81	207.56	207.11	208.95	208.55	208.35	208.3	208.83	209.98	207.7	208.27	206.74	208.16	209.9	209.18	209.15	208.84	209.76	209.08	208.95	207.26
207.46	207.01	208.59	206.12	207.85	209.16	206.67	209	206.84	207.11	207.21	207.95	207.37	208.42	207.46	207.19	207.26	206.45	207.79	206.53	208.59	205.04	206.44	207.8	205.82	210.13	206.93	209.14	206.78	207.92	207.72	207.89	208.36	205.66	205.96	207.08	208.36	207.12	208.3	208.66	206.41	207.63	208.88	207.34	207.32	207.4	208.99	208.51	207.59	208.19
213	211.84	212.96	212.36	213.18	212.32	211.4	211	213.39	210.47	213.04	212.1	211.49	214.53	210.61	212.64	211.51	211.41	213.07	212.77	213.83	212.54	212.74	211.42	211.31	212.18	211.64	212.34	212.86	213.73	213.83	212.34	210.41	211.32	211.9	210.65	211.94	212.29	210.29	213.05	212.72	211.81	212.5	212.66	212.85	211.3	213.41	209.04	211.99	211.93
212.92	211.9	211.51	213.69	211.27	213.96	212.17	213.2	212.04	213.4	213	212.25	213.96	213.39	213.3	212.21	212.79	212.48	212.24	214.15	211.16	213.1	211.22	214.23	212.57	213.6	213.08	213.28	212.59	214.55	212.85	213.22	213.89	213.83	210.99	212.44	215.26	212.62	213.51	212.37	213.83	212.77	211.81	214.55	214.87	212.71	213.2	213.12	213.59	211.85
206.29	206.55	206.28	206.31	205.42	205.28	208.58	205.74	206.71	205.51	205.56	206.39	205.34	206.63	206.63	205.29	205.73	205.17	206.31	207.04	205.75	205.5	206.78	207.14	206.41	207.41	206.87	206.5	207.03	205.54	206.26	207.89	206.76	206.03	206.51	207.26	206.68	205.34	206.57	206.41	205.78	205.39	206.41	206.52	206.08	205.82	204.97	206.19	206.39	205.93
210.9	211.81	211.8	212.66	213.1	212.04	211.7	210.86	210.5	211.62	211.96	212.45	212.81	211.69	212.09	212.09	211.72	211.57	213.26	211.94	211.54	211.25	211.67	211.08	211.33	213.06	212.12	212.57	211.31	211.42	213.64	210.19	211.93	210.45	211.99	211.46	213.03	211.56	211.35	211.21	212.07	211.65	212.06	211.34	210.14	214.03	211.2	212.82	211.52	212.02
209.84	208.26	209.95	208.19	207.67	208.32	207.94	209.01	209.4	210.05	208.63	208.74	207.67	209.72	209.38	209.71	208.69	209.3	209.5	208.9	207.75	209.08	208.84	209.16	207.92	207.03	209.95	208.78	210.01	210.5	208.13	209.62	209.16	207.83	208.26	208.31	209.33	208.1	208.84	208.88	209.21	206.19	208.04	208.69	208.22	210.13	206.54	209.13	208.63	207.47
205.85	208.8	206.34	209.18	207.6	207.25	206.41	207.79	208.12	207.74	207.88	206.79	208.87	208.3	208.42	206.54	207.51	207.35	207.01	208.27	206.95	207.19	207.03	208.2	207.77	208.57	207.51	206.81	207.67	209.46	206.2	208.78	208.59	208.23	207.15	207.35	207.72	208.48	207.13	208.17	208.5	207.67	206.83	209.2	207.19	206.17	208.55	208.33	208.49	208.43
207.76	209.01	208.57	207.9	208.83	208.08	207.66	206.79	205.78	207.43	207.26	208.18	207.7	208.18	208.98	206.91	208.33	207.65	207.68	207.36	209.1	207.5	207.85	208.9	207.55	207.58	207.31	208.38	207.35	207.39	206.98	208.3	207.53	206.83	207.44	207.47	208.69	209.06	209.42	207.45	207.7	207.42	207.47	206.78	208.13	207.09	207.29	209.69	208.41	207.25
199.19	197.5	199.3	201.34	200.25	200.18	199.08	198.87	200.12	199.54	199.85	198.47	199.75	198.61	198.22	200.54	199.13	199.35	198.77	199.12	200	198.94	200.19	199.5	200.6	200.17	199.97	198.36	199.79	200.5	198.37	198.72	200.15	201.02	200.16	198.95	200.36	199	200.55	199.68	198.76	198.79	200.82	199.95	198.86	200.84	199.42	199.78	200.42	199.53
200.91	198.5	200.11	200.49	199.62	200.92	200.81	198.73	199.86	199.38	200.52	201.25	199.5	200.01	198.29	199.14	199.05	200.62	198.08	199.17	199.78	199.82	197.34	199.24	201.22	200.71	199.41	198.62	199.55	198.89	200.45	199.64	199.78	199.87	201.76	198.36	199.18	199.06	198.78	200.6	197.96	198.85	198.64	200.2	199.65	200.32	198.45	198.84	200.04	199.08
198.38	197.95	198.91	199.45	196.92	198.63	199.29	197.52	197.94	198.72	197.47	197.02	199.69	197.83	198.48	198.74	199.42	197.29	198.51	196.4	198.66	200.3	200.2	197.33	198.75	198.42	198.83	197.88	197.46	198.11	197.97	198.77	197.62	198.67	198.8	198.62	199.4	197.18	198.77	198.65	199.1	200.31	198.55	197.23	199.68	199.72	200.24	198.89	198.97	198.18
211.45	212.24	212.82	210.34	210.88	211.79	210.93	211.73	212.75	212.29	211.96	210.73	212.44	211.1	209.59	212.58	211.18	210.4	212.23	213.37	211.31	211.23	211.92	214.44	213.32	211.53	210.97	210.14	209.77	210.39	210.92	211.75	212.39	210.79	213.53	211.81	212.54	212.66	211.2	210.33	211.46	211.69	212.48	211.19	212.52	211.83	211.69	211.56	211.42	212.31
216.98	217.59	217.07	217.43	217.28	216.47	216.88	217.99	218.13	217.72	216.92	217.47	216.8	216.74	218.12	217.31	216.47	218.36	216.12	216.65	216.38	216.9	218.59	216.28	216.28	216.5	216.53	217.12	215.5	216.15	216.53	216.8	217.98	216.72	217.41	216.91	216.48	217.09	217.18	216.62	217.45	215.49	216.65	216.93	217.48	216.5	216.49	217.88	216.98	216.29
209.18	210.81	208.75	210.21	209.79	208.57	209.1	210.54	208.64	209.9	209.97	210.93	210.86	209.49	209.04	209.86	208.17	209.85	211.06	210.41	209.98	209.81	208.31	210.56	211.1	209.76	208.08	208.73	208.93	209.95	210.62	209.65	209.08	208.76	209.8	209.92	209.11	209.54	208.93	209.7	211.92	209.72	208.83	209.06	209.05	210.02	209.57	209.72	206.86	210.65
212.07	210.43	213.02	212.76	211.38	213.46	211.65	210.34	212.06	212.36	212.14	210.94	212.24	210.79	210.27	210.62	211.39	213.18	211.29	210.7	210.8	212.92	211.51	211.41	210.56	212.2	209.3	211.64	211.64	213.42	213.89	211.68	211.96	211.15	211.34	210.35	211.18	212.4	210.91	208.79	211.62	212.72	212.85	213.02	212.36	212.01	213.23	210.68	212.9	212.49
205.62	206.29	206.3	206	205.29	207.57	206.86	207.64	206	205.96	205.04	207.43	207.46	205.01	206.35	206.31	207.12	205.58	206.55	206.93	206.91	205.99	207.35	205.51	206.58	206.63	207.92	205.37	207.32	208.42	205.02	206.57	206.86	205.97	205.67	207.69	207.57	206.11	206.63	205.05	206.68	206.87	207.36	206.15	204.96	206.77	206.31	205.62	206.06	206.59
209.47	210.39	209.01	210.08	209.1	211.17	207.61	207.58	210.44	208.96	208.23	209.46	208.54	208.69	210.45	208.36	207.9	207.79	207.38	208.71	209.64	208.51	208.23	209.68	208.79	208.99	208.62	207.7	209.68	207.81	209.13	208.93	210.03	207.85	210.09	207.63	208.71	208.76	208.24	208.49	208.29	209.48	208.66	208.94	208.64	208.92	208.17	208.1	209.14	208.64
200.67	199.51	199.79	200.96	200.99	200.09	198.66	199.89	199.19	200.73	201.92	200.27	199.62	200.83	200.85	199.78	201.11	199.95	200.06	199.61	199.13	201.64	199.9	198.96	201.18	200.59	200.97	198.97	200.18	200.5	200.96	200.64	199.99	199.37	200.81	199.08	201.37	200.71	199.42	200.94	200.65	199.12	200.56	199.7	201.12	200.7	199.98	200.57	199.5	200.27
211.03	213.33	213.44	212.19	211.92	213.58	212.01	212.58	212.98	212.12	212.81	211.87	213.07	210.94	212.31	210.97	210.47	213.09	212.38	213.14	211.76	212.26	212.25	211.52	210.81	213.6	213.56	212.89	213.46	212.32	211.47	214.42	212.69	212.81	211.54	213.09	212.17	211.79	214.34	211.53	212.61	213.08	212.31	213.8	213.34	212.74	211.61	212.81	212.77	211.44
193.85	193.18	194.25	194.55	194.41	193.98	194.5	192.95	195.91	195.11	194.55	194.27	195.07	193.91	194.91	194.26	193.85	195.46	193.78	193.12	193.62	193.77	196.22	195.2	193.84	192.88	195.15	194.81	194.96	194.27	195.87	195.19	195.58	194.32	194.65	195.85	193.97	195.2	194.35	193.09	195.05	194.25	194.11	195.32	194.34	195.62	194.39	193.28	194.82	194.47
203.17	203.85	203.75	204.07	204.13	204.51	204	203.37	204.58	204.14	202.73	202.24	204.1	201.6	202.75	203.56	203.16	203.04	204.43	202.25	203.01	202.88	202.82	204.89	202.83	204.28	203.04	202.58	202.58	203.26	202.37	203.1	203.47	203.01	202.34	204.91	202.01	203.89	203.64	203.07	203.76	202.06	203.72	203.87	203.3	202.22	203.39	202.39	204.01	203.48
201.73	202.23	202.83	201.17	202.49	202.84	203.14	201.77	203.66	202.51	201.56	202.69	201.44	201.56	201.91	201.9	202.78	203.94	203.46	202	201.9	202.7	200.21	203.28	201.25	203.24	202.21	203.28	201.81	200.66	201.12	202.71	202	203.62	203.52	202.71	203.28	202.77	201.86	203.82	202.23	202.33	202.99	202.1	203.48	201.51	202.6	201.41	202.56	201.82
206.75	208.64	208.74	209.18	207.48	207.31	208.54	207.75	209.44	207.56	205.8	207.86	208.94	207.14	207.84	209.07	207.46	209.09	207.42	208.61	208.97	206.12	207.36	206.98	208.24	208.2	209.01	208.98	209.12	206.9	208.68	207.94	207.26	207.06	208.14	207.84	208.28	208.06	207	207.69	207.56	207.79	207.81	209.19	206.94	207.21	208	209.21	206.46	207.73
209.23	207.67	209.33	206.89	207.03	208.72	207.88	207.84	207.31	206.36	208.09	208.29	207.12	207.98	207.43	209.07	207.39	206.98	207.45	208.27	207.35	206.91	206.71	206.76	208.43	207.38	207.66	208.31	208.91	208.01	207.77	209.26	208.03	208.41	206.11	207.24	207.19	206.98	207.97	206.95	209.56	207.58	208.03	209.62	207.53	208.19	208.16	208.08	206.28	208.13
203.46	202.35	204.22	201.96	204.2	203.14	205.02	203.41	202.77	204.49	202.8	202.98	201.2	201.91	201.52	203.83	202.77	202.18	202.17	202.74	204.69	201.74	201.76	203.06	201.82	203.21	202.64	202.6	202.96	203.05	203.32	204.47	203.33	202.51	203.12	204	201.8	202.8	204.71	204.73	203.44	202.9	202.93	204.33	203.83	203.71	203.64	203	202.19	202.48
209.66	207.02	208.39	207.76	209.17	207.37	208.23	209.78	210.09	209.14	208.92	208.47	209.08	208.63	210.3	207.89	207.54	209.53	208.37	209.05	206.68	207.8	210.04	208.56	209.18	209.03	208.9	207.48	209.28	208.62	207.96	208.75	208.34	208.81	210.12	207.74	208.64	207.42	208.66	206.23	207.79	209.2	209.86	208.92	210.43	207.9	207.97	208.63	209.69	210.36
199.96	198.84	200.6	198.67	200.17	200.18	198.25	199	200.05	199.87	200.07	199.51	201.5	198.51	199.58	198.78	199.9	199.88	199.79	200.48	200.31	199.7	199.87	200.65	199.38	200.06	199.75	198.97	198.97	200.13	199.8	200.92	199.94	198.55	199.16	199.67	199.91	198.09	199.4	198.1	198.01	200.2	199.89	199.73	199.87	200.19	199.41	198.29	200.23	199.79
208.96	208.24	209.76	208.93	208.71	208.54	208.07	208.93	209.07	208	207.65	209.17	208.32	207.56	208.53	208.55	207.21	209.09	208.38	208.35	209.71	208.82	207.8	209.92	209.85	207.84	209.57	208.34	209.55	206.73	207.97	209.54	210.35	206.84	207.92	208.49	210.14	208.55	207.99	208.51	208.76	208.03	209.98	208.5	208.87	209.09	210.25	207.15	208.4	208.79
204.31	203.91	203.48	202.94	203.23	204.03	203.43	203.85	205.01	203.3	203.74	203.06	204.38	204.6	202.94	204.91	205.14	204.66	203.63	203.97	203.32	202.81	202.89	203.84	205.07	203.06	205.04	204.23	204.17	203.28	203.67	203.21	204.81	201.43	206.2	203.69	203.26	202.59	202.93	204.26	204.37	203.32	202.31	204.11	204.47	204.19	203.8	204.94	204.86	202.93
210.02	213.03	211.55	211.98	211.73	211.95	210.51	211.42	211.29	212.18	214.3	211.55	212.19	212.2	213.24	211.46	210.14	211.47	211.48	212.05	211.02	210.53	210.79	211.71	211.98	210.09	211.87	210.91	212.25	212.68	211.65	210.6	212.13	212.36	210.56	209.4	212.01	212.01	213.51	211.73	212.67	212.23	212.66	211.92	210.64	210.33	211.94	211.84	212.86	212.67
216.82	218.44	216.83	216.3	218.5	217.08	219.5	217.72	217.58	217.14	217.88	217.38	218.34	218.32	219.24	218.31	216.97	216.38	216.69	218.79	217.47	216.77	218.36	217.17	217.12	216.82	217.51	216.79	218.89	218.73	217.9	216.77	219.09	217.11	217.93	218.02	218.13	217.43	218.24	218.87	218.64	217.86	218.22	217.01	217.84	217.26	218.3	217.98	217.64	217.6
209.31	207.64	207.6	209.29	209.16	207.72	207.72	207.53	208.39	206.84	208.1	208.14	206.56	206.98	207.44	207.88	205.65	207.16	206.96	208.26	207.92	207.56	207.37	208.71	208.15	208.51	207.82	207.2	207.27	208.22	208.4	207.81	207.83	207	208.51	207.17	207.38	207.05	207.32	208.5	208.09	208.26	206.71	207.36	208.91	207.58	207.22	208.62	207.84	207.2
211.87	211.01	212.35	210.24	211.35	211.74	211.89	211.16	212.28	212.68	211.92	211.36	211.83	214.12	211.52	212.21	209.6	212.74	211.55	211.65	213.13	210.66	211.33	211.89	212.83	211.51	212.56	211.4	209.92	212.05	212.05	212.32	210.86	210.72	210.62	211.38	209.6	212.36	210.28	212.44	211.25	212.02	211.51	213.18	211.02	210.76	211.22	211.36	211.45	210.02
215.65	214.25	212.43	213.18	213.62	213.19	213.93	213.9	214.03	214.78	213.86	213.94	214.15	212.53	213.7	213.35	214.24	214.5	214.77	212.94	213.6	214.33	214.26	212.28	213.45	214.5	213.6	213.88	213.84	214.26	214.2	213.11	214.7	214.29	212.97	215.18	213.24	213.57	213.38	214.36	215.24	214.53	215.27	213.88	213.65	214.5	213.99	215.35	213.36	214.04
203.38	205.94	205.25	203.65	205.01	204.83	204.69	206.11	204.82	203.41	204.35	206.05	206.91	203.95	204.12	203.88	204.8	204.44	205.44	204.01	204.66	203.42	206.17	203.86	204.08	205.24	204.75	205.58	204.05	204.47	204.94	204	204.48	204.07	204.39	204.58	205.43	205.18	204.08	206.2	204.22	204.8	205.24	205.78	202.82	204.93	204.66	205.43	204.39	203.87
203	202.78	203.6	202.58	203	202.55	200.56	202.87	203.12	203.64	203.6	203.97	204.57	203.13	203.78	204.17	203.51	203.94	202.8	203.45	202.29	202	201.88	203.2	203.21	203.55	203.02	204.28	203.39	202.24	202.76	202.78	202.39	201.87	203.25	204.1	203.28	201.9	203.19	202.11	203.23	203.14	203.08	202.91	201.36	202.95	203.2	205.92	201.77	202.12
217.94	218.34	218.06	216.25	218.09	217.15	216.85	217.57	218.57	217.01	216.66	218.21	218.01	219.1	217.45	218.48	218.69	217.12	218.4	216.83	218.61	218.19	216.25	217.68	218.35	218.71	217.24	217.29	216.93	217.79	217.01	217.37	219.25	217.51	217.48	216.74	217.34	218.36	218.03	217.25	217.47	218.47	217.91	218.38	217.86	217.11	217.83	217.97	215.46	218.47
219.06	218.76	218.12	217.63	219.92	218.46	218.6	216.91	217.92	216.35	219.37	216.11	218.94	217.5	218.52	217.12	216.71	216.5	218.51	216.14	217.07	217.36	218.41	217.46	217.24	217.36	217.27	215.85	219.03	218.6	216.01	217.92	215.91	216.79	217.34	217.57	219.14	217.93	217.05	218.65	216.87	218.94	219.89	217.9	218.75	216.86	218.24	216.76	218.55	217.78
203.18	203.45	204.2	204.77	204.29	204.48	202.26	204.05	204.48	202.2	203.37	204.42	203.18	203.64	203.25	203.36	202.92	206.3	202.93	202.74	203.31	202.87	204.93	202.15	203.12	204.23	204.82	202.1	203.01	202.52	204.57	203.82	204.35	204.76	204.09	202.97	204.16	204.73	201.28	206.36	203.53	204.38	203.09	203.69	203.52	202.69	204	204.14	204.69	202.74
206.52	206.64	206.11	207.52	206.23	206.48	206.07	205.99	208.65	205.29	206.5	207.17	206.52	206.95	207.05	205.76	207.21	205.48	208.31	206.93	205.59	205.14	207.15	207.38	206.35	207.01	206.06	206.75	207.81	206.15	206.6	207.82	206.53	206.15	206.36	204.55	205.82	205.76	208.29	206.51	206.13	206.07	206.41	206.6	207.88	205.43	206.45	204.8	206.26	205.56
202.67	203.04	202.86	204.16	203.27	204.01	203.32	203.32	201.23	202.92	203.12	202.35	201.08	202.96	201.9	204.41	204.71	203.65	203.58	204.36	203.3	204.2	203	202.32	201.65	201.93	204.48	203.06	203.77	204.16	203.98	204.35	203.95	203.04	204.56	203.09	203.81	203.93	204.95	203.12	203.63	203.52	204.27	203.31	202.28	204.06	204.64	202.96	203.56	201.44
200.3	200.17	200.41	200.75	201.06	199.15	200.31	199.1	199.87	198.95	199.97	201.83	200.77	201.37	201.52	201.34	199.43	200.96	200.22	199.72	200.43	200.53	201.05	199.76	199.82	200.68	200.24	199.65	200.16	199.55	201.98	201.54	199.94	199.3	200.09	200.66	201.11	199.8	201.01	199.78	200.59	199.23	201.47	198.73	200.77	200.05	199.98	200.83	200.49	199.57
202.94	202.45	202.63	203.43	201.12	201.68	202.61	202.62	202.29	203.21	202.5	200.78	202.42	202.38	201.09	203.19	202.75	202.24	203.91	203	202	202.96	202.96	203.25	204.12	201.09	203.23	202.21	202.74	202.86	201.48	202.49	203.3	201.28	202.93	201.18	202.71	202.37	201.61	202.45	202.67	204.03	202.51	202.99	200.86	204.54	202.87	203.31	203.45	202.22
210.79	209.95	210.34	209.16	208.55	209.5	210.64	209.64	210.08	209.49	207.66	210	209.07	209.74	210.29	209.71	210.27	210.93	210.62	206.76	209.6	209.81	211	210.04	208.83	209.32	210.11	209.68	210.4	209.12	208.7	210.09	210.31	209.48	208.06	210.29	209.76	209.12	209.54	209.47	209.33	208.7	209.62	209.37	211.01	210.09	209.52	210.68	208.21	208.3
211.09	211.83	212.45	210.76	211.15	212.07	212.26	212.64	212.81	212.01	211.43	210.74	211.22	211.59	211.72	211.87	212.58	212.17	211.11	212.22	212.6	211.96	211.44	211.13	211.99	212.81	213.06	211.05	211.94	211.62	212.32	212.94	212.65	211.77	212.86	211.05	211.79	211.8	212.43	211.4	211.34	211.2	211.41	212.74	211.61	213.59	212.11	211.27	211.34	212.01
199.7	197.63	199.07	199.89	197.07	198.45	199.76	199.2	198.07	199.89	199.23	198.35	198.73	199.58	199.64	198.81	199.19	200.53	199.64	199.69	198.03	199.95	199.14	200.89	199.04	198.78	198.94	198.81	197.4	198.35	199.97	199.51	198.88	200.63	198.52	199.45	199.58	199.96	200.59	198.16	200.22	198.66	200.13	198.85	199.38	199.24	200.83	197.54	198.67	200.2
209.24	209.11	207.39	207.35	207.97	208.41	208.71	208.18	207.83	207.94	207.09	207.06	207.21	208.23	207.51	208.04	207.49	207.74	208.22	207.86	208.99	207.81	208.97	208.37	207.21	208.11	206.38	208.44	206.49	207.8	208	207.82	207.29	206.77	207.35	207.75	208.12	206.65	207.24	208.08	208.69	208.24	207.83	208.54	207.64	207.27	208.39	207.45	208.15	209.95
212.79	213.22	213.92	213.39	214.3	214.45	213.77	212.71	215.62	212.89	213.87	214.18	213.21	213.61	211.77	213.86	215.78	212.69	213.19	214.25	214.94	214.19	212.09	213.5	214.93	214.45	215.42	214.91	214.89	212.88	213.13	214.64	214.4	214.75	213.81	215.11	215.67	214.38	213.28	214.6	213.7	212.1	213.26	213.38	213.34	213.19	212.56	213.94	214.8	213.76
205.54	204.65	203.48	205.77	205.52	204.13	204.97	206.02	205.22	206.06	205.06	204.94	204.33	205.69	203.78	203.71	205.45	204.92	203.79	205.34	205.35	202.89	204.93	204.91	205.19	204.96	204.71	205	206.05	204.81	203.75	204.98	203.62	204.45	205.49	203.32	205.32	205.29	205.38	204.93	204.66	204.76	205.56	204.92	205.19	204.84	203.83	205.83	204.57	205.89
207.96	208.17	207.95	208.89	208.1	209.03	208.96	207.35	208.6	208.57	208.76	208.79	209.61	208.11	209.53	208.8	209.07	209.65	208.44	208.05	208.43	210.02	210.3	209.12	209.88	210.42	209.73	210.44	208.91	210.46	208.98	207.86	207.5	208.69	208.39	209.41	208.52	209.35	209.89	209.47	207.76	209.88	209.04	209.44	209.27	208.78	209.24	208.51	208.12	208.55
202.98	202.26	202.85	201.54	201.22	203.85	203.38	202.53	203.52	202.06	204.23	202.87	202.95	203.6	204.26	202.79	202.93	203.3	203.07	202.28	201.89	203.56	202.07	202.69	202.32	202.24	203.54	202.79	203.84	202.3	201.96	202.63	201.32	202.07	201.83	201.51	202.6	203.47	202.44	203.06	201.77	200.93	201.85	202.62	201.53	201.65	200.93	203.1	202.9	203.91
199.5	201.68	198.59	200.45	199.88	199.58	199.56	199.33	198.15	201.75	198.86	198.75	199.45	197.62	200.67	198.71	199.2	199.41	199.6	197.77	199.54	199.52	198.34	200.42	198.01	200.42	199.49	199.58	200.33	199.41	197.73	199.33	199.94	198.62	197.9	198.55	199.21	199.22	201.15	200.4	199.18	198.08	199.33	199.25	201.03	197.9	198.93	200.32	200.03	199.63
207.3	210.41	207.6	207.58	208.02	208.75	207.05	208.17	207.68	209.04	206.75	206.73	207.91	209.03	207.54	209.19	207.21	208.24	209.16	207.52	207.46	209.55	207.79	208.64	208.2	208.72	208.89	207.26	206.85	208.91	207.82	207.39	207.14	207.16	208.11	207.76	207.2	208.43	208.66	206.38	206.08	208.16	207.71	207.75	207.95	207.9	206.75	207.96	207.76	209.25
212.63	212.05	213.51	211.74	213.39	213.46	212.47	212.32	211.58	211.93	213.48	212.65	212.8	211.23	211.38	210.85	210.9	212.49	213.25	212.64	212.52	212.53	210.82	212.23	212.41	213.8	211.57	213.2	213.03	212.66	211.83	212.77	210.67	213.39	212.47	211.18	213.19	212.43	212.61	211.79	210.17	212.08	211.92	212.65	212.17	212.56	212.27	212.77	210.86	212.07
207.73	209.96	207.78	208.23	210.13	209.36	208.81	209.3	208.98	208.36	208.7	208.88	208.37	209.79	206.94	208.82	208.14	208.02	209.02	208.51	207.96	208.8	208.55	208.59	208.88	209.57	206.3	207.95	207.99	208.17	208.55	208.44	207.95	208.79	208.05	207.34	207.36	209.65	209.84	207.71	208.73	208.18	208.06	209.14	209.24	209.34	209.52	210.01	208.95	208.69
212.84	212.53	211.77	212.95	212.34	209.65	208.75	212.7	211.54	212.35	210.77	210.92	211.31	212.16	210.61	209.82	211.77	212.05	211.79	211.98	211.82	213.97	211.62	211.19	212.55	211.51	210.24	212.2	212.32	212.91	211.04	211.55	211.99	211.52	212.12	213.34	211.09	210.92	212.3	212.05	212.06	212.61	211.33	211.04	212.22	211.43	210.22	211.55	212.64	212.19
218.08	218.06	217.32	217.54	217.76	219.42	218.99	218.62	217.89	218.19	216.41	217.09	217.89	219.03	217.39	218.8	218.66	218.19	218.8	216.21	217.76	216.53	218.18	217.51	217.31	217.12	218.47	217.53	218.06	218.09	217.78	219.08	216.91	218.09	218.26	218.31	217.03	217.43	217.97	217.97	219.11	217.99	218.56	216.87	217.95	216.87	217.11	218.06	219.25	218.59
199.49	201.38	199.57	200.16	198.63	198.94	199.25	198.96	200.18	199.04	200.59	200.99	198.7	199.17	198.57	197.36	199.02	199.73	199.67	199.52	198.77	200.72	199.22	202.31	198.08	198.51	198.71	198.01	198.94	198.65	199.26	198.51	198.89	199.11	198.79	198.21	199.92	198.63	200.38	200.26	199.33	198.3	199.21	198.74	199.47	198.99	199.18	200.64	198.91	200.07
200.22	199.1	198.81	199.69	200.22	199.51	198.26	200.51	199.03	198.33	198.68	198.42	199.63	199.84	199.18	198.05	200.08	200.49	199.35	201.04	199.63	199.69	199.63	200.6	200.24	200.54	200.3	199.32	197.4	199.39	200.35	200.98	199.77	199.25	201.01	199.96	198.47	198.85	199.15	199.49	198.79	200.44	198.77	200.16	198.58	200.18	199.49	199.78	199.15	198.55
207.92	208.76	209.08	208.63	208.49	209.38	210.33	209.01	208.49	208.24	209.9	207.5	208.56	210.07	208.49	207.95	207.64	209.16	208.52	210.25	208.7	208.04	209.12	209.29	207.9	208.33	210.14	209.7	208.88	207.53	208.35	209.46	209.19	208.53	208.63	209.85	208.82	209.16	209	209.35	209.24	206.95	209.58	206.7	208.2	208.55	209.18	208.04	209.84	208.27
209.02	208.88	209.02	208.95	210.39	210.21	209.02	210.03	208.67	210.49	209.1	208.5	211.81	210.48	210.85	208.72	209.78	209.62	209.73	210.85	210.97	207.88	210	210.51	208.55	209.97	210.45	209.29	210.2	209.64	210.16	210.02	210.18	210.48	210.68	208.53	209.51	211.11	208.8	209.99	210.37	208.77	208.22	207.75	209.93	208.83	209.52	209.43	209.72	210.13
201.98	200.29	199.31	200.24	200.28	200.77	199.92	199.73	201.58	201.5	200.94	200.62	200.71	199.1	200.06	197.9	200.17	201.58	200.83	199.46	200.29	201.94	201.68	199.18	200.57	200.81	199.97	202.15	199.38	200.83	200.59	200.05	200.07	200.22	200.27	200.08	199.77	199.32	200.18	202.18	199.13	200.68	199.82	199.81	200.5	199.05	199.92	202.12	201.35	200.98
208.51	211.11	210.16	208.84	208.43	211.29	209.48	210.17	207.49	208.26	209.61	210.83	209.63	210.81	210.41	208.74	208.01	210.24	209.79	208.35	210.23	209.49	208.96	209.49	209.59	209.09	208.55	208.78	209.76	210.05	208.39	210.54	208.81	209.22	208.06	211.19	208.14	209	209.06	209.97	209.08	209.07	208.58	209.54	208.8	209.14	209.22	208.94	209.81	208.88
202.58	204.38	206.78	205.55	204.5	205.71	204.85	203.42	204.65	205.42	203.65	204.41	204.7	204.35	205.58	205.43	206.13	204.56	204.71	205.7	205.63	203.49	206.7	204.51	204.7	204.59	205.9	204.66	206.45	206.34	205.13	204.46	205.27	205.25	204.38	204.66	204.45	204.25	203.58	205.23	206.15	204.12	204.39	203.84	203.74	206.01	204.71	203.55	204.83	204.98
203.8	205.32	205.5	205.52	204.26	205.56	205.51	204.99	204.87	204.82	204.23	206.43	206.12	203.85	206.43	204.35	203.43	205.35	204.16	204.26	204.94	204.12	206.66	204.17	204.26	204.21	203.92	204.78	203.84	205.12	203.83	204.72	202.86	204.98	206.16	205.18	203.2	203.86	205.75	204	204.71	204.29	203.18	204.5	204.17	205.73	205.42	203.63	205.61	203.8
207.22	209.86	208.37	209.37	208.7	208.89	209.37	209.75	208.72	207.96	209.96	208.64	209.62	209.33	208.2	209.19	208.01	208.6	209.21	207.1	208.89	210.01	208.79	208.88	207.63	207.7	208.36	210.64	210.31	208.93	208.74	208.41	207.87	209.81	207.84	209.82	208.93	209.52	208.32	207.07	207.11	209.33	210.16	208.12	209.48	210.63	210.04	208.52	208.1	209.76
218.27	220.26	218.88	218.16	217.97	219.18	217.33	216.28	219.66	215.87	216.72	218.4	216.33	214.99	218.27	217.21	217.64	217.7	218.01	218.71	217.51	217.94	215.83	219.67	218.23	216.57	216.5	217.85	216.27	219.21	217.76	217.33	216.67	217.32	217.24	217.52	218.78	218.35	218.57	216.39	217.28	219.82	219.1	218.58	217.94	217.52	218.26	217.78	218.49	217.94
208.09	207.52	207.63	207.5	207.05	208.99	207.46	206.39	207.79	209.29	206.33	207.3	208.55	207.93	207.13	207.62	207.19	207.59	207.55	207.39	207.75	206.09	207.48	207.41	207.13	206.15	207.51	206.98	206.57	206.91	207.21	206.95	208.26	208.1	207.49	209.06	207.36	207.41	207.78	206.5	208.16	208.2	208.31	208.51	206.84	209.38	207.65	208.82	208.67	206.59
198.55	199.98	199.43	201.74	198.68	199.7	200.5	199.49	199.66	198.01	199.22	199.06	200.22	200.49	198.86	199.41	199.35	198.29	198.74	198.67	197.93	198.88	198.51	199.03	200.01	199.08	199.83	199.18	198.8	199.76	198.39	199.76	199.26	199.99	197.57	199.78	199.14	199.04	200.86	199.45	198.08	196.94	199	199.58	199.8	199.82	199.29	198.54	200.48	199.55
207.91	207.71	208	207.77	207.1	207.44	207.74	206.89	208.04	207.47	208.99	209.2	207.28	208.55	207.98	207.44	206.7	207.81	207.42	207.4	208.35	208.94	208.31	208.39	208.03	208.46	207.2	208.09	207.19	209.19	207.7	206.96	206.64	208.73	204.84	206.51	208.23	207.34	206	207.14	208.65	207.49	207.2	206.31	208.39	206.4	207.27	208.1	206.72	206.89
207.06	207.68	206.89	206.2	207.31	208.81	207.37	209.79	208.18	208.1	208.2	206.69	207.75	207.15	207.1	208	208.36	209.54	207.83	206.85	205.7	208	209.91	207.21	207.11	208.23	209.5	209.29	207.66	207.13	207.57	208.15	207.23	207.47	206.91	206.9	208	208.91	208.18	208.99	206.51	207.8	207.74	206.61	208.09	207.21	207.7	207.03	207.36	207.88
209.49	208.41	209.55	207.98	209.44	207.95	209.54	207.53	208.39	208.56	208.01	210.58	209.06	208.91	207.39	209.03	208.39	207.19	208.96	207.33	208.41	208.41	208.72	209.32	207.32	208.57	209.98	209.73	209.65	208.91	207.4	209.23	209.25	208.71	207.77	209.71	209.7	208.56	208.75	209.87	208.07	210.26	209.13	210.06	209.7	209.28	207.66	208.39	210.3	208.75
200.09	200.33	201.66	200.43	202	200.82	200.25	201.33	201	199.93	200.17	200.91	202.62	202.05	202.1	201.2	202.27	200.95	201.03	201.8	201.45	203.3	200	201.29	200.56	202.08	200.61	203.57	201.99	200.66	201.79	200.32	203.96	200.66	201.51	201.51	201.75	200.36	200.82	201.92	201.98	199.85	202.6	201.44	201.26	200.96	202.09	202.26	201.26	201.02
208.63	207.79	208.31	207.92	207.66	207.88	209.61	208.34	207.49	207.82	208.39	207.29	209.45	209.1	208.49	208.32	209.15	210.69	208.98	208.54	209.07	210.05	209.34	208.85	209.66	208.44	207.19	208.99	209.54	207.15	208.35	209.86	207.43	208.19	208.38	209.67	207.27	209.1	209.71	207.2	210.03	209.21	207.24	208.36	208.7	207.95	208.24	206.62	209.1	209.2
202.75	204.24	204.06	202.81	203.68	203.71	204.12	202.29	204.61	202.9	202.6	203.29	203.59	203.55	203.71	202.14	202.97	202.88	203.54	202.46	202.9	203.98	204.11	203.66	203.62	204.33	203.67	203.47	203.35	203.36	202.66	202.51	204.11	202.47	203.04	204.28	202.99	202.96	202.83	203.64	202.68	202.99	203.43	202.09	203.63	203.23	203.42	203.89	202.68	203.97
203.42	204.28	204.71	203.12	203.66	204.78	203.2	202.54	204.26	202.23	205.03	204.15	202.47	202.34	202.89	204.34	204.36	200.61	204.36	204.69	203.69	203.6	203.65	202.81	203.71	203.1	203.59	203	202.88	203.35	203.01	202.62	204.09	202.86	202.84	202.5	203.43	203.26	202.47	205.42	203.1	204.62	204.71	206.15	204.97	204.11	203.21	202.56	203.33	204.4
208.65	209.07	208.57	206.77	208.32	209.41	207.59	208.43	208.98	208.99	207.9	207.74	207.65	208.65	209.13	208.6	207.77	208.85	207.97	208.77	208.69	207.88	208.69	209.16	209.01	207.35	208.03	208.33	209.63	209.08	208.75	210.2	209.8	207.29	207.53	208.82	207.17	208.9	208.5	210	210.71	209	209.2	207.55	208.21	206.93	208.41	207.27	207.88	208.83
217.22	217.52	216.28	216.97	219.12	216.97	218.73	217.38	219.74	217.98	219.01	217.74	217.17	216.17	216.14	219.18	217.79	216.55	216.32	218.67	218.62	217.06	218.96	217.79	218.8	217.24	218.96	219.7	218.03	217.63	218.52	219.01	218.88	217.94	218.71	217.33	218.61	218.18	219.11	217.34	217.69	217.78	217.49	217.76	218.31	217.1	218.47	218.52	217.09	217.15
207.97	210.03	208.47	209.37	209.12	208.56	209.43	207.63	208.11	207.32	207.44	210.19	209.03	208.86	209.53	208.68	208.21	207.95	207.9	209.05	208.71	208.9	208.97	207.95	209.79	209.37	209.37	208.55	209.91	208.73	206.95	208.15	207.98	207.37	209.25	207.99	209.95	209.09	209.67	207.72	208.97	208.75	208.75	207.99	209.5	207.63	208.51	210.37	209	209.34
203.25	203.47	204.92	203.8	205.19	204.02	205.81	204.29	206.79	206.24	205.84	204.75	205.47	204.39	204.06	203.99	204.25	204.06	205.67	204.54	203.76	205.63	207.1	203.91	204.56	206.68	203.31	204.78	204.3	205.5	203.27	204.29	204.57	205.09	203.9	203.59	204.76	205.36	204.89	204.44	204.89	203.01	204.43	203.54	205.16	204.28	204.82	203.83	204.26	204.4
216.38	216.94	216.38	217.02	218.29	216.11	216.09	216.66	216.46	217.27	215.92	217.39	216.8	218.11	217.58	217.83	217.25	217.26	216.44	215.47	217.42	215.93	217.93	217.93	216.78	216.82	217.64	219.6	215.03	216.82	214.87	215.83	217.25	217.85	218.05	216.78	217.18	217.57	216.92	218.36	217.02	215.47	216.78	218.6	216.94	214.9	216.58	217.5	218.41	216.57
217.17	215.88	217.19	217.73	216.79	218.28	216.29	217.58	216.34	216.58	217.95	218.72	216.99	216.22	217.2	215.48	217.61	215.96	216.89	216.69	216.97	216.36	217.04	216.9	216.76	215.42	217.38	216.44	217.04	216.17	217.64	216.4	217.84	216.04	217.79	216.14	219	216.73	218.54	218.14	218.64	215.73	216.46	217.41	218.11	217.36	217.39	216.66	215.95	218.06
201.81	201.61	201.26	199.72	200.6	201.89	200.72	201.53	199.72	200.74	200.7	199.52	203.56	202.05	199.67	200.52	200.94	203.34	200.12	201.54	201.02	203.48	200.22	200.48	201.66	201.54	200	200.33	201.34	201.38	203.3	200.77	202.95	200.37	200.93	201.33	201.73	200.86	202.23	202.12	202.01	200.31	201.79	203.39	201.06	201.2	201.13	199.77	201.64	200.98
198.77	199.52	198.89	200.72	197.77	199.7	199.43	199.45	196.95	200.16	199.2	200.81	198.89	198.76	200.59	199.1	198.93	200.34	200.11	200.23	199.34	199.55	198.82	198.32	199.82	199.19	199.16	200.28	199.4	200.04	198.94	198.66	200.11	200.65	198.7	199.49	199.77	199.43	198.87	198.71	199.83	199.02	198.9	198.94	199.87	198.32	200.65	199.16	199.18	200.5
198.92	199.57	199.58	199.47	197.94	199.8	200.73	198.91	200.67	200.47	200.87	200.38	199.85	200.32	198.58	199.16	199.57	198.65	198.2	200.15	200.73	199.82	198.52	198.83	198.79	200.58	199.95	199.97	200.28	198.78	198.96	199.96	200.25	198.98	199.91	199.73	200.56	198.89	198.61	198.59	199.99	199.37	199.67	200.74	198.91	199.6	198.52	199	198.61	199.96
204.19	203.34	203.86	204.04	205.46	203.4	204.31	203.33	203.32	202.61	203.61	203.81	204.61	204.21	203.5	202.43	202.88	203.58	202.19	202.5	204.01	203.15	203.65	202.23	204.47	204.08	205.06	206.07	203.58	204.41	204.25	205.17	204.32	203.86	205.37	205.23	203.83	202.67	203.36	203.61	203.81	204.42	202.32	204.69	204.83	203.39	203.22	201.92	204.42	204.87
199.01	199.48	198.7	200.17	199.58	200.94	199.93	199.76	199.79	197.71	200.63	200.78	199.27	200.16	198.9	198.51	200.12	200.51	199.19	199.97	198.88	200.13	201.45	197.95	200.75	199.79	198.69	200.34	199.5	199.14	200.42	200.57	199.28	198.8	198.08	198.82	199.05	199.33	200.56	199.05	199.01	201.43	199.7	199.2	200.15	200.64	201.07	198.8	200.46	200.42
209.57	206.72	207.82	207.93	208.12	208.96	207.19	208.13	207.77	207.78	206.99	207.76	207.15	208.82	207.7	206.55	208.14	207.15	209.33	208.79	208.59	208.9	207.53	209.32	207.97	206.89	208.47	208.7	207.62	208.57	209.09	206.78	208.17	206.11	208.73	208.58	207.88	207.98	209.13	205.36	207.09	208.29	208.31	206.64	207.27	208.58	206.4	206.74	207.71	206.68
203.95	203.52	204.13	204.71	203.08	202.46	204.68	202.88	204.12	203.63	204.23	201.97	204.17	203.37	204.04	204.35	203.02	204.11	203.75	203.59	204.44	203.39	204.32	204.74	204.97	203.24	203.43	203.75	203.69	204.59	202.92	203.91	205.56	203.22	203.61	204.37	204.66	204.16	204.38	202.4	203.77	203.41	205.39	205.38	204.72	204.22	204.09	202.59	204.65	203.5
209.39	208.91	210.95	208.9	211.03	208.82	209.46	211.44	210.23	208.9	208.19	209.76	210.95	209.14	209.69	208.76	209.63	209.17	208.97	210.23	210.96	210.15	209.67	209.41	209.7	208.72	209.33	209.68	210.13	209.09	209.45	208.16	208.38	208.87	210.09	209.29	209.22	208.29	210.55	210.22	207.64	210.07	211.73	210.41	209.33	209.67	209.08	210.94	209.93	209.8
210.69	209.28	209.8	209.28	209.35	209.06	211.23	207.89	210.41	210.9	208.75	208.66	209.55	209.2	210.33	210.36	208.66	209.15	208.8	209.97	208.7	207.99	208.51	209.78	209.26	209.49	209.55	209.07	209.93	207.54	209.23	208.54	206.55	211.64	210.32	211.35	211.29	210.19	210.76	210.65	208.25	210.97	209.19	210.19	211.08	208.74	209.1	207.48	210.97	210.12
203.1	202.79	202.56	202.38	204.5	203.72	203.23	204.29	202.13	203.21	203.29	203.19	202.92	202.98	202.12	203.1	202.58	204.12	202.53	202.65	201.42	203.17	203.34	201.71	202.51	202.33	202.67	203.48	202.74	203.22	202.81	202.71	200.88	200.38	202.68	203.06	204.09	203.07	201.76	202.44	203.51	201.92	203.21	202.16	203.64	201.84	203.14	203.57	203.66	201.92
211.05	211.35	210.81	211.29	210.94	211.84	212.44	210.74	210.1	210.79	210.62	211.62	212.26	211.37	210.88	211.18	211.59	211.56	210.3	212.84	212.24	211.43	211.94	211.19	211.17	211.02	211.45	212.5	211.2	212.1	213.6	211.08	211.27	212.76	212.57	210.44	210.73	211.04	210.9	210.9	211.35	212.01	211.16	212.05	211.35	212.29	209.51	211.95	210.29	211.9
201.9	201.62	202.46	201.65	200.8	202.28	202.74	204.01	201.72	204.41	201.97	203.06	202.42	201.52	203.13	203.8	202.2	201.87	203.56	201.96	202.78	202.1	202.97	202.8	202.54	203.87	202.07	204.95	199.77	200.41	202.86	202.95	201.45	203.66	202.1	200.97	203.31	202.95	201.36	201.82	201.39	201.92	202.92	202.45	202.72	202.02	201.76	201.97	203.12	201.75
213.52	212.49	212.6	211.42	212.82	213.3	212.89	212.61	212.24	212.72	213.56	214.64	211.9	211.99	213.44	213.96	214.03	213.14	211.38	211.64	213.35	211.73	213.53	212.52	214.42	211.76	213.6	211.51	211.47	212.98	212.75	214.23	211.09	213.94	211.85	212.43	212.44	213.36	212.58	212.74	213.35	213.15	212.09	212.57	212.1	212.23	213.43	210.04	213.11	212.66
201.61	203.85	203.76	205.3	203.95	202.7	201.67	202.44	203.17	203.61	201.82	202.91	201.21	202.91	203.96	203.24	202.73	202.95	203.32	202.13	202.47	203.07	202.03	203.38	202.74	203.32	203.75	203.48	201.89	202.97	203.68	202.86	203.32	204.22	202.53	204.15	204.32	203.33	202.05	201.74	203.11	201.93	202.63	203.03	203.48	202.83	202.19	204.5	202.52	202.38
212.26	211.98	210.98	210.98	211.33	211.53	210.91	212.5	211.83	211.34	210.34	211.44	210.52	210.79	209.57	211.75	211.55	212.48	212.47	211.8	211.01	212.78	210.69	211.65	212.12	211.33	212.03	211.59	210.54	211.7	209.5	211.8	212.31	212.11	211.6	212.51	212.51	212.39	211.74	212	211.76	211.78	211.36	213	211.87	211.13	211.48	209.81	210.9	211.87
197.75	199.02	198.06	198.29	198.61	198.67	198.02	200.12	199.08	197.5	198.78	198.64	198.44	199.76	198.87	200.56	199.25	198.12	198.42	198.9	198.37	197.59	200.44	198.79	197.94	198.39	199.55	199.1	198.07	198.99	199.08	198.43	195.89	199.41	198.45	198.5	197.13	199.76	198.32	199.46	199.44	198.46	199.66	199.64	199.13	198.36	197.68	199.3	198.77	199.27
204.48	206.09	204.37	202.87	205.97	204.78	204.79	206.52	204.18	204.11	205.44	204.38	205.32	205.11	204.05	204.04	205.62	204.8	204.19	203.79	204.6	205.02	204.34	204.1	203.4	204.63	204.94	204.71	204.45	204.01	206.55	205.01	203.33	203.31	205.02	204.76	203.98	204.88	204.38	203.89	205.37	205.07	204.21	202.47	204.83	204.45	204.6	204.92	204.72	203.8
212.88	213.49	212.09	212.97	212.84	213.34	213.48	212.33	212.69	213.1	213.68	213.5	212.25	213.18	213.76	212.53	214.39	213.05	214.92	213.37	213.1	212.74	212.38	212.44	214.71	212.39	212.59	213.05	213.25	213.67	211.42	214.63	211.96	212.96	213.5	214.18	213.88	213.24	213.61	210.63	213.14	213.84	212.78	213.32	212.51	213.32	211.16	213.28	212.48	215.8
202.25	203.24	202.14	201.41	203.84	202.51	203.13	202.66	202.68	202.74	202.03	204.04	201.82	201.02	201.13	202.09	203.5	202.91	202.51	203.41	201.91	204.4	201.42	203.59	204.85	202.83	202.46	202.09	203.11	201.8	201.76	203.65	203.19	201.78	204	203.09	201.3	203.24	202.77	202.58	203.17	203.1	203.64	202.45	201.86	202.43	201.84	200.88	203.31	200.94
202.91	204.06	202.6	202.76	203.67	204.13	201.79	204.6	203.21	204.84	202.83	202.7	202.64	203.83	203.77	202.29	203.35	202.53	203.61	203.48	203.81	202.87	204.77	203.35	204	203.07	201.82	201.99	203.12	203.58	203.87	203.58	202.35	202.77	205.21	202.43	203.1	203.79	203.46	201.79	201.77	202.88	203.37	202.17	202.36	201.44	204.53	203.28	203.39	203.28
194.47	195.99	193.27	195.58	193.53	195.74	194.29	194.56	195.13	193.46	195.3	193.7	196.26	194.92	196.11	193.33	195.16	194.25	194.43	194.01	195.31	193.79	193.8	195.11	195.74	194.68	193.96	193.67	194.75	195.42	195.8	194.63	193.99	196.06	192.96	194.1	195.4	194.44	193.97	195.31	194.96	195.26	193.67	193.03	194.46	194.18	195.9	195.39	194.75	195.85
199.12	200.19	198.33	200.25	198.87	199.6	199.92	199.22	197.63	201.05	200.73	200.16	199.73	199.71	200.11	201.1	198.91	199.03	200.44	199.09	199.97	199.81	198.34	199.33	199.63	201.05	199.53	199.37	199.13	199.99	200.32	199.34	200.35	199.52	199.92	198.3	198.8	200.76	199.51	199.86	199.97	198.06	198.37	198.88	198.3	197.67	198.92	200.04	200.52	199.03
201.28	200.63	201.23	202.37	201.11	201.23	201.4	201.96	201.94	202.09	201.04	199.68	202.06	200.95	201.84	200.27	200.56	200.72	200.42	200.69	201.52	201.64	200.45	200.26	200.19	202.51	201.92	200.22	201.03	201.74	200.63	202.38	200.66	201.13	200.44	201.89	200.17	202.22	201.72	199.86	199.21	199.98	201.48	202.62	201.71	200.07	200.36	201.73	201.35	199.67
217.03	217.7	217.33	217.83	218.81	217.65	217.44	217.02	217.79	218.05	217.2	218.76	219.85	217.88	219.01	217.52	216.68	217.44	219.51	217.88	218.3	218.29	216.94	218.35	217.08	220.12	219.11	217.8	217.79	217.98	219.21	219.12	219.79	217.56	218.7	215.45	217.07	218.4	216.96	217.81	217.8	217.26	219.17	218.61	217.6	217.85	217.93	216.79	217.33	217.85
205.17	203.51	205.03	205.46	204.49	205.14	204.39	205.41	205.07	204.08	204.33	204.68	204.65	205.77	204.75	204.97	203.3	205.34	205.34	206.59	206.3	204.62	204.53	206.24	202.3	204.79	203.7	205.33	205.42	205	204.21	203.44	204.26	205.71	204.24	205.14	205.17	205.93	205.25	205.31	205.46	203.01	203.76	204.51	204.92	203.07	205.85	205.2	203.82	204.14
207.5	206.92	207.2	207.51	208.47	209.04	207.96	207.8	205.68	207.28	207.42	206.5	207.43	207.37	208.54	207.56	208.66	207.41	206.6	207.93	207.69	207.45	207.97	206.62	207.25	207.61	209.23	208.26	204.74	206.34	205.95	206.34	207.81	206.55	207.09	206.72	208.98	208.67	207.83	207.31	207.14	207.99	207.58	208.45	207.53	207.68	207.36	207.68	209.26	208.34
205.99	208.4	207.57	207.62	205.1	207	208.1	206.66	208.06	208.23	209.51	207.99	206.48	207.14	209.07	206.64	206.65	207.48	207.65	206.81	209.17	208.74	209.34	208.55	207.02	207.72	206.94	207.46	206.32	208.32	208.18	205.56	207.2	209.16	206.35	207.93	208.37	206.86	207.41	207.8	207.7	208.26	207.68	207.74	208.18	206.47	208.25	207.83	206.14	208.09
203.54	203.97	203.1	204.38	204.99	205.66	203.74	204.8	203.51	204.88	203.85	202.55	204.39	204.57	204.08	202.94	204.67	205.14	203.62	204.45	203.51	202.68	203.66	202.78	202.47	203.74	204.59	201.91	202.91	205.27	202.7	204.46	202.83	203.66	203.2	204.13	203.08	203.98	204.75	205.03	203.63	205.96	202.69	202.4	203.06	204.08	203.15	204.15	205.63	203.89
216.82	217.66	216.78	217.55	215.52	219.74	216.32	218.57	217.53	217.37	217.03	218.99	218.2	216.43	216.49	216.9	217.7	217.49	217.96	217.26	218.06	215.76	216.34	216.85	218.09	215.08	216.76	216.9	217.78	216.62	215.85	217.31	216.03	217.54	217.16	216.65	216.61	216.63	217.02	218.42	218.19	217.28	218.94	218.06	217.48	215.51	217.13	217.75	217.33	216.9
199.39	199.16	199.46	199.19	198.95	198.06	199.1	198.37	199.32	198.36	197.45	199.05	198.89	197.69	198.7	198.35	198.02	198.24	198.22	198.95	197.98	199.31	199.38	198.7	198.4	199.12	198.45	198.2	198.45	196.91	199.11	197.02	199.6	199.7	200.01	197.83	199.68	198.07	198.75	198.11	199.45	198.45	197.91	200.46	199.21	197.98	197.17	198.22	196.84	199.1
212.69	212.74	212.51	213.36	212.11	214.07	212.21	212.11	213.58	214.41	212.37	211.6	213.88	212.86	213.9	212.49	213.61	212.21	212.93	213	211.84	213.36	211.68	212.59	213.07	213.6	213.88	211.03	213.81	213.41	213.13	213.47	211.96	213.23	212.13	211.94	212.58	214.22	212.27	213.16	211.5	211.9	213.56	213.11	212.01	212.95	212.52	212.65	213.55	213.59
204.68	205.44	207.04	204.51	205.02	205.78	204.15	204.69	205.32	203.3	204.71	205.98	204.83	203.79	203.26	204.71	206.1	203.63	204.95	204.36	204.81	203.8	204.69	204.28	204.29	205.4	202.76	204.41	205.99	204.88	205.03	206.58	204.99	205.66	203.34	205.69	204.8	205.79	204.76	204.82	207.05	204.97	205.01	204.66	205.52	206.06	204.89	204.15	206.85	204.38
211.01	211.51	211.16	211.22	211.2	210.99	210.81	210.9	211.13	212.23	212.03	212.32	211.63	211.57	209.97	210.35	212.54	211.73	210.87	211.61	211.33	211.58	211.98	211.93	210.83	212.03	214.16	212.65	211.74	210.94	211.69	209.39	211.94	209.75	210.9	210.28	210.75	210.79	212.29	211.46	209.92	212.32	212.01	210.12	211.75	211.58	211.2	212.04	210.46	212.09
204.17	203.61	202.03	201.98	201.93	201.07	201.5	202.25	202.64	201.61	203.28	201.98	202.36	200.83	203.34	202.68	203.7	203.18	203.49	201.04	201.57	201.69	203.3	203.85	202.3	202.4	202.66	202.8	203.04	203.48	203.35	201.45	201.84	201.25	203.71	203.14	203.01	202.6	202.54	204.46	202.47	202.91	201.14	204.6	204.38	201.7	203.45	201.99	203	203.28
209.44	208.27	207.7	209.79	208.35	208.07	207.8	208.05	208.83	209.31	208.16	209.85	208.62	206.1	207.96	208.88	209.44	209.38	207.97	209.14	207.27	208.27	207.76	207.59	208.35	207.14	208.27	209.64	208.64	208.5	209.13	208.56	208.19	208.07	210.33	209.64	209.55	208.77	209.15	208.87	208.79	208.38	207.54	209.42	207.1	208.32	209.26	207.79	209.02	209.75
210.05	210.88	207.6	208.11	209.3	210.39	209.71	207.34	208.64	209.01	206.66	207.52	207.2	209.31	210.16	209.17	208.62	207.38	209.21	209.43	209.99	206.28	208.86	209.31	207.16	209.39	208.4	207.71	207.82	210.62	207.83	208.47	207.52	209.09	209.2	208.28	208.15	208.78	209.19	209.09	208.5	208.11	209.07	208.41	207.37	208.36	210.25	208.44	208.07	207.95
203.07	201.49	204.43	202.19	203.08	203.96	202.66	202.94	203.24	204.08	204.18	203.43	200.83	204.12	204.19	202.42	202.65	202.74	204.62	204.15	204.5	204.19	202.77	203.78	204.49	202.74	204.12	204.11	203.7	203.75	203.51	203.85	204.17	204.72	202.1	203.73	204	204.55	204.27	203.38	203.53	204.07	204.06	203.57	202.8	203.65	203.07	202.52	204.53	203.95
207.93	208.77	208.83	209.56	208.32	208.54	210.46	207.7	207.44	208.07	208.7	209.23	210.12	208.96	209.31	207.94	209.45	209.53	210.43	208.55	208.64	207.32	210.45	209.61	207.33	208.32	210.42	208.8	208.99	208.37	209.23	207.43	207.92	208.86	209.32	208.61	209.45	208.49	208.3	208.99	209.85	207.95	207.3	209.51	210.39	207.9	209.72	208.65	208.62	208.82
212.09	211.92	212.65	211.65	212.96	212.28	210.78	210.68	212.92	211.02	211.39	211.47	211.46	211.51	209.41	211.27	210.42	211.92	211.25	211.14	211.58	211.85	211.77	211.21	211.68	211.39	212.1	211.09	211.53	211.84	211.85	210.22	211.43	211.76	211.13	211.57	211.79	212.29	211.83	212.87	212.47	210.42	211.07	213.18	211.8	212.46	212.08	211.63	212.28	211.32
210.04	207.63	209.48	210.4	209.47	209.61	209.4	210.3	210.26	212.23	208.27	209.94	211.23	210.21	208.18	209.6	209.96	209.69	210.28	210.24	209.83	208.34	209.77	209.28	210.68	208.61	209.86	209.73	209.81	209.31	208.48	210.29	208.17	209.72	209.73	208.09	209.36	208.67	209.94	210.02	209.64	209.39	210.76	211.15	209.22	208.28	209.21	210.3	208.96	208.13
194.3	195.83	195.9	195.54	195.49	193.95	196.47	195.56	195.37	193.76	194.1	194.87	194.78	194.81	195.49	195.11	194.49	195.57	194.43	194.38	195.08	194.53	195.87	194.42	195.93	195.39	194.84	195.49	194.15	194.51	193.88	195.14	194.91	195.26	195.64	193.67	194.19	194.7	193.99	194.74	193.69	195.75	195.6	195.36	195.38	193.64	196.84	195.13	196.41	196.18
212.29	212.85	211.42	213.59	210.18	211.73	211.17	210.93	210.97	211.72	211.87	211.41	211.42	211.58	213.06	212.28	211.54	213.08	211.02	211.28	211.54	210.77	212.84	211.83	211.6	211.64	211.55	211.96	212.23	211.93	211.85	211.2	212.55	211.52	211.44	210.42	211.75	211.06	212.28	211.76	211.02	211.08	212.62	211.7	211.79	211.83	211.82	211.38	211.26	211.69
205.84	203.87	202.49	202.98	204.32	205.57	204.95	203.07	204.07	203.53	204.14	204.31	203.6	204.02	204.46	205.7	205.25	203.3	205.77	203.64	205.67	204.29	203.95	204.45	203.81	204.73	206.02	203.92	202.94	203.92	204.43	203.25	204.94	204.45	202.82	203.43	203.92	203.37	202.72	204.29	203.12	203.79	204.43	204.47	202.1	204.11	204.09	202.21	203.34	203.19
211.88	211.64	212.18	211.57	210.86	212.19	212.01	211.28	211.03	209.89	211.21	211.75	210.7	212.34	212.09	209.99	212.15	212.89	212.94	211.41	211.57	212.7	210.46	211.83	212.01	211.56	211	211.27	212.38	212.63	211.64	210.89	212.53	209.99	212.62	209.85	210.84	213.95	211.77	211.23	212.08	210.92	211.68	211.57	212.62	211.03	211.47	212.1	211.4	211.57
208.94	209.83	208.89	207.44	208.55	208.93	209.97	209.2	208.2	209.37	210.27	208.56	208.04	208.32	209.59	210.29	209.26	208.5	207.77	207.83	208.41	209.01	207.92	210.68	207.79	208.08	208.2	208.45	208.63	209.62	207.3	207.31	208.87	207.59	208.48	207.87	210.22	208.66	207.69	207.71	209.38	208.63	208.62	209.78	209.1	207.67	207.93	210.58	210.53	209.33
207.98	208.15	208.13	207.82	208.26	207.81	208.47	208.08	208.02	207.72	208.93	207.74	208.17	207.88	208.14	208.32	207.61	206.93	207.07	207.78	207.56	208.16	208.04	208.08	208.62	208.54	207.95	209.22	207.21	207.62	208.44	207.02	206.88	208.47	207.46	208.75	206.92	208.34	209.29	207.55	207.81	209.73	207.04	207.58	205.95	208.89	208.77	206.68	207.13	208.58
204.55	204.81	204.74	204.13	205.25	204.73	205.22	204.05	204.58	203.6	206.13	203.6	202.17	204.86	203.97	205.05	204.74	204.57	206.43	205.89	205.78	204.83	205.44	204.85	205.16	205.7	203.68	204.85	204.63	205.29	205.91	203.87	205.76	205.51	206.28	205.37	205.09	206.2	203.81	204.36	205.72	205.06	205.17	205.08	204.06	206.3	204.32	203.75	205.14	205.7
198.45	198.07	198.29	198.33	198.26	197.36	196.95	197.54	197.76	196.61	198.33	198.34	198.79	200.08	198.6	197.03	199.49	197.7	199.68	199.71	198.32	197.49	198.38	198.51	198.03	198.14	197.09	196.82	196.8	198.67	197.75	198.89	198.5	198.61	198.06	196.94	198.14	199.18	198.06	198.11	197.4	197.19	198.97	198.39	198.06	198.13	197.88	197.91	198.07	199.45
205.03	202.18	203.03	203.3	203.34	203.17	203.81	202.7	201.91	201.7	201.88	201.95	203.56	203.6	203.16	204.12	203.8	203.83	203.74	203.11	203.43	204.04	200.84	203.54	202.58	204.83	203.55	203.63	203.65	204.51	203.93	203.35	201.67	204.14	202.44	202.82	204.15	201.9	202.26	204.12	202.36	202.47	203.55	201.62	201.99	204.03	204.06	202.21	204.27	202.47
214.37	212.98	212.01	211.77	212.99	211.46	212.75	214.48	213.82	213.64	214.07	213.53	212.47	211.71	213.84	212.92	212.69	213.42	213.85	211.09	213.02	212.73	211.87	212.5	213.41	214.11	213.88	212.4	212.82	213.22	213	214.4	212.97	212.96	212.94	212.07	213	213.21	213.27	214.14	211.73	212.79	212.55	213.41	213.73	214.65	211.71	211.57	211.43	211.48
198.85	197.88	198.9	197.66	198.82	199.95	199.3	199.12	197.39	198.47	199.52	199.72	198.34	198.39	198.32	200.29	198.24	199.66	198.52	198.64	198.2	199.39	199.44	198.02	198.95	198.44	196.16	198.73	198.43	197.63	200.04	199.51	197.72	199.19	197.12	201.03	200.02	199	199.59	199.35	198.64	200.51	199.16	199.19	198.45	199.32	197.88	197.9	198.72	197.05
203.15	204.02	203.47	203.69	203.03	202.3	203.59	204.4	204.36	201.45	203.17	203.92	203.42	203.42	202.41	201.9	203.23	204.39	203.01	204.85	203.9	203.11	203.08	204.2	201.47	204.54	203.48	201.49	203.08	203.02	203.32	205.16	203.14	201.19	203.47	203.57	203.09	204.25	203.73	203.64	202.18	203.52	203.15	203.66	203.46	202.82	203.95	204.22	202.69	201.31
207.54	209.53	207.82	209.12	206.44	209.23	207.99	209.48	207.19	209.5	208.61	207.82	208.8	208.74	209.18	208.54	208.59	208.36	207.98	207.51	210.93	208.77	209.37	209.89	209.68	209.84	208.88	208.05	208.78	210.05	208.99	208.71	209.65	206.87	209.17	208.46	209.89	208.65	209.99	209.06	208.28	210.65	209.26	208.73	209.35	207.32	209.05	209.14	209.09	207.68
212.24	211.86	213.92	211.86	212.64	213.5	212.05	211.99	213.4	211.83	209.83	213.58	213.29	212.71	213.69	212.9	212.05	211.63	212.53	212.27	213.19	213.14	212.54	213.15	211.72	211.64	212.45	213.22	211.06	212.02	212.85	210.02	211.2	211.9	213.56	211.68	212.72	213.7	212.4	212.54	211.7	214.85	213	213	214.21	212.45	211.56	211.5	212.74	211.56
209	210.28	210.03	207.73	208.11	210.02	210.01	209.88	208.78	209.93	207.62	209.64	208.49	206.82	207.97	208	209.02	207.8	208.56	209.3	208.98	209.44	208.7	209.27	209.85	209.74	207.8	208.74	208.63	208.74	209.32	208.24	207.19	209.54	207.14	210.1	209.51	208.57	210.6	209.31	207.2	211.24	208.29	207.69	208.57	208.54	209.27	208.08	207.87	208.64
207.27	207.83	207.27	208.99	208.93	208.66	209.8	209.57	209.39	206.96	209.89	208.62	211.2	208.18	208.43	209.79	207.95	209.49	210.02	208.03	209.15	207.59	209.11	207.13	208.6	207.18	210.81	208.2	209.11	208.66	208.27	210.39	209.01	208.56	208.89	208.89	207.3	207.8	208.78	208.79	209.08	207.1	208.04	208.25	208.49	209.14	208.59	207.81	208.69	208.4
198.99	199.2	199.99	199.46	198.19	199.94	200.5	198.55	198.37	198.36	200.46	199.18	199.27	200.07	198.67	199.35	200.36	199.24	199.48	198.62	200.21	199.58	198.85	198.33	200.8	201.01	199.19	200.38	199.95	199.83	199.16	199.78	199.32	198.37	199.47	197.82	199.47	199.25	199.04	199.66	197.63	197.43	198.82	198.73	201.18	199.58	200.87	199.25	199.11	199.79
209.07	209.72	210.79	209.43	210	210.05	210.68	209.31	209.4	209.58	209.5	209.3	208.76	210.17	209.46	211.72	209.55	209.06	209.38	207.94	209.37	209.2	209.12	209.35	207.36	209.84	209.39	209.78	209.53	210.48	210.13	208.38	210.18	210.05	209.77	208.81	210	209.35	209.04	209.85	209.17	209.86	210.27	209	209.89	208.6	208.97	208.7	210.03	209.98
218.05	218.18	216.88	219.18	218.85	219.83	219.21	219.36	217.14	217.44	218.77	217.94	218.6	217.71	219.3	218.2	217.99	217.28	217.6	217.04	218.46	217.72	216.74	219.85	217.69	217.39	218.69	217.5	217.96	217.8	216.49	219.83	217.33	217.26	217.76	219.69	216.25	218.81	217.43	218.01	218.01	217.9	217.15	219.16	216.9	219.41	217.44	217.97	219.51	217.83
211.38	211.55	210.87	212.07	211.63	211.87	211.38	212.03	209.76	210.64	212.52	211.31	211.09	212.67	211.84	212.09	211.58	211.18	209.7	211.82	212.39	210.84	212.59	211.67	212.53	211.93	211.91	210.87	212.15	210.82	211.51	213.69	210.31	210.56	213.57	210.27	210.49	212.06	211.78	211.43	210.81	211.86	211.58	211.18	210.48	212.72	211.54	211.24	210.72	212.41
203.58	203.53	201.86	202.65	203.43	203.3	203.55	203.43	203.61	203.67	203.04	203.31	203.7	203.03	203.03	203.08	204.02	203.99	202.69	206.03	202.02	203.3	202.41	204.31	203.22	202.81	202.64	203.81	201.91	202.29	202.66	204.46	203.24	203.33	202.07	204.09	203.17	203.36	202.72	202.83	203.49	202.2	202.63	202.86	203.47	202.76	203.71	203.56	203.29	203.81
197.88	197.46	199.64	199.09	200.33	200.15	199.41	198.98	201.12	199.95	199.72	200.56	199.73	198.91	199.97	198.4	199.47	197.84	198.27	199.74	199.72	199.32	200.15	199.69	199.92	200	199.5	198.74	199.63	199.7	200.2	200.14	197.81	198.83	200.58	199.28	198.51	201.34	198.89	199.3	200.63	199.17	198.67	199.98	199.87	200.78	198.75	198.59	200.57	199.26
209.05	209.48	208.36	207.21	210.06	208.25	207.77	208.53	209.58	208.93	209.7	208.63	208.72	208.28	208.72	208.57	210.3	209.48	209.6	208.39	208.6	209.42	209.33	208.59	207.12	207.51	210.81	208.33	208.94	208.87	208.57	208.79	206.8	208.39	208.96	208.12	209.59	209.13	209.11	208.16	208.27	207.73	207.51	209.45	207.63	207.08	209.07	207.57	209.28	209.07
217.36	218.06	217.43	217.16	216.2	217.3	217.99	217.36	217.31	217.6	217.3	216.53	215.1	218.16	216.69	216.22	215.54	217.61	217.4	217.57	218.2	217.17	215.3	217.6	216.05	217.04	216.6	217.96	216.7	217.28	217.62	216.74	217.26	217.78	217.24	217.12	218.17	216.35	218.22	215.23	216.25	217.82	217.06	218.32	217.11	217.27	215.82	216.28	217.61	216.86
209.72	209.89	207.79	208.52	208.81	208.43	207.44	207.36	209.4	209.46	209.9	209.56	210.17	208.1	208.99	208.79	207.35	210.28	207.75	208.42	208.88	208.88	209.16	209.34	209.14	209.48	209.25	208.74	208.41	210.65	208.3	208.47	209.68	208.08	209.35	207.1	209.05	208.49	208.32	208.22	208.4	208	206.64	209.02	207.96	207.68	209.3	208.77	208.42	209.58
202.16	200.81	200.93	200.9	200.13	199.84	202.24	201.33	199.34	201.23	200.13	199.14	202.21	198.88	200.38	198.93	200.27	201.06	199.14	199.66	199.83	200.53	200.7	200.2	200.82	199.79	201.14	200.63	200.8	199.14	200.78	199.5	198.83	200.75	199.26	200.84	200.83	198.42	199.34	201.17	199.88	199.41	200.63	201.34	199.45	201.15	200.63	202.65	200.73	201.68
212.58	211.24	212.14	212.01	211.25	209.63	211.63	211.8	210.37	212.08	210.16	211.85	212.09	210.53	212.02	210.5	211.7	212.71	210.8	209.63	213.04	211.15	210.88	212.04	210.46	212.6	210.51	211.4	212.16	210.45	211.92	211.07	211.46	212.21	210.32	211.28	212.89	211.17	212.24	210.86	209.28	211.39	210.25	211.24	211	210.17	211.59	211.9	211.09	211.84
198.96	199.89	200.69	199.51	198.57	199.35	199.07	201.29	199.5	199.89	198.1	199.72	200.03	200.35	199.55	199.21	199.94	200.12	199.55	198.36	198.95	199.89	200.41	198.21	201.11	199.82	198.81	199.13	200.45	199.43	198.66	199.61	199.87	198.3	199.71	200.97	199.78	199.65	199.24	197.47	200.54	199.53	198.45	199.88	198.46	199.16	198.5	198.83	198.92	200.11
216.84	217.51	217.27	216.7	217.01	215.57	216.49	218.59	216.36	216.18	216.11	216.6	216.7	216.02	217.95	217.25	215.53	215.39	217.49	218.25	216.45	218.33	215.7	218.54	217.22	216.6	216.4	217.67	216.74	216.6	219.07	216.43	215.96	216.73	216.58	217.87	218.26	217.46	217.94	215.42	216.41	216.91	216.86	215.42	217.68	215.3	218.23	217.14	217.34	216.14
210.48	209.69	209.29	210.11	208.35	209.79	207.56	209.92	210.07	209.04	208.99	208.58	207.78	208.57	209.09	210.53	209.27	210.62	210.07	208.56	207.49	210.45	210.15	209.42	207.88	208.9	209.82	209.69	209.56	207.6	209.4	208.48	208.4	209.18	209.19	207.82	209.02	209.09	208.31	209.31	210.29	209.74	208.87	208.46	208.87	207.1	210.01	209.28	209.96	207.81
204.27	204.81	205.55	204.13	205.25	203.6	203.43	205.02	205.61	205.73	203.16	205.33	205.46	204.49	205.61	204.15	206.08	204.37	205.22	204.69	204	204.55	203.42	203.73	204.58	204.83	204.63	204.3	205.06	204.58	204.13	204.82	205	205.07	204.14	205.79	205.23	204.1	203.8	205.21	205.54	204.72	203.99	204.33	203.75	203.01	205.16	202.58	205.41	205.28
207.93	207.5	207.91	208.85	207.31	208.3	207.85	207.02	207.91	207.09	205.66	207.45	209.7	206.81	209.98	206.88	208.61	207.65	208.33	206.84	209.18	207.31	207.9	207.87	207.74	207.5	205.84	207.37	207.52	206.31	207.41	207.68	208.01	208.31	205.88	208.89	206.67	207.74	209.03	206.83	207.27	208.86	207.88	208.02	208.22	208.67	210.44	207.24	207.03	208.34
198.82	198.74	198.37	197.34	198.85	197.87	198.18	198.8	198.21	196.49	197.52	198.63	198.25	197.99	198.56	200.41	199.08	200.04	199.19	198.72	198.57	197.1	198.65	199.28	197.98	198.21	198.57	197.76	199.48	198.77	199.16	197.98	199.09	198.72	197.55	199.61	197.97	198.5	198.9	197.69	199.4	197	198.8	199.12	198.59	199	198.4	198.89	200.66	198.18
210.16	211.81	211.18	212.36	211.82	210.69	211.91	213.21	210.93	211.02	212.5	211.42	211.96	210.83	211.91	212.09	210.08	212.32	212.48	211.39	212.98	211.58	211.57	210.15	211.22	212.15	211.28	212.38	212.39	210.93	211.69	210.62	213.03	211.1	210.17	212.45	211.13	212.09	211.89	212.97	211.14	212.05	212.07	213.36	211.29	211.61	210.23	211.86	212.4	211.16
208.11	208.4	209.05	208.57	207.61	207.4	207.47	209.92	208.61	209.15	208.41	209.28	206.76	207.45	207.01	209.06	207.05	207.69	207.76	209.66	208.56	209.04	206.93	207.96	208.08	208.5	208.69	208.83	210.43	209.43	208.31	209.35	207.37	207.05	208.38	208.48	209.7	207.91	208.99	207.8	208.32	209.22	209.26	208.66	208.28	209.65	209.13	209.06	207.52	208.09
202.75	203.42	203.69	204.8	204.87	204.26	204.19	203.75	205.27	203.42	205.4	205.12	205.82	205.21	203.63	203.58	204.05	204.05	205.43	205.6	203.78	204.63	203.04	204.97	205.4	206.26	204.85	203.91	204.67	205.75	203.65	204.45	204.43	204.81	204.28	205.15	204.68	205.39	206.6	205.93	202.98	203.74	204.83	203.33	205.39	203.96	203.51	204.9	205.51	204.74
[truncated: 150 more columns]
