# Supplementary material for: Genetic dissection of main and epistatic effects of QTL based on augmented triple test cross design
Source: PLoS One. 2017 Dec 14;12(12):e0189054. doi: 10.1371/journal.pone.0189054 (PMC5730204; doi:10.1371/journal.pone.0189054)
Supplement: S6 Supporting Information — (ZIP) [file pone.0189054.s006.zip › z1_650_0.2_10.csv]

207.91	207.36	211.86	215.4	206.94	208.56	206.8	205.58	208.6	212.25	206.96	210.37	209.74	208.72	207.6	206.72	204.34	210.91	210.29	204.67	209.03	213.61	211.96	205.82	211.34	206.31	208.82	210.62	209.93	212.05	207.15	206.29	209.63	202.12	210.73	210.09	209.98	210.04	211.57	205.51	207.17	211.22	209.36	209.54	209.54	207.81	208.51	211.49	207.42	212.38
213.15	210.86	216.79	215.21	216.24	215.19	209.97	212.57	209.03	210.47	211.85	212.76	210.83	212.95	213.52	216.14	209.74	214.3	212.71	209.32	213.32	211.03	211.43	211.31	214.52	207.64	214.86	214.08	212.33	212.9	210.03	214.2	216.3	213.29	211.11	212.91	210.44	207.53	208.83	211.12	215.14	213.66	214.32	211.98	214.04	210.62	215.9	212.15	218.28	212.39
206.56	206.95	205.13	204.66	200.84	201.81	204.59	207.22	204.75	198.26	202.21	205.81	201.76	203.52	204.09	206.16	207.21	207.42	198.47	200.22	201.02	205.23	204.37	203.5	203.59	210.68	204.77	201	205.13	205.4	206.34	200.96	211.63	203.21	204.31	202.18	203.58	201.96	198.6	200.98	202.11	203.25	206.18	200.43	204.5	200.52	205.46	200.44	201.55	200.79
197.35	195.92	200.02	197.39	197.94	204.6	198.48	202.7	196.95	199	197.93	197.59	203.41	200.48	200.55	203.51	202.63	196.9	198.75	202.63	200.25	203.13	201.11	197.65	198.8	196.55	205.28	200.04	197.92	198.71	201.51	193.54	195.06	194.68	194.24	200.39	203.33	203.89	198.52	200.87	199.35	203.65	203.09	197.63	204.37	200.83	195.46	198.87	193.74	201.07
204.02	204.53	205.87	206.52	206.9	205.84	210.63	208.43	206.47	207.15	205.8	207.28	207.94	200.36	203.7	206.99	205.43	207.02	206.15	206.87	207.63	208.99	206.03	208.41	206.45	202.56	204.43	202.17	203.61	206.76	206.57	207.57	209.19	201.95	207.94	204.44	207.91	205.78	206.66	204.98	206.19	204.78	204.86	206.35	205.83	208.14	202.51	206.3	209.11	205.12
209.84	211.26	205.5	210.7	210.54	211.04	210.41	215.62	212.06	210.15	214.06	212.61	214.34	214.3	211.36	209.67	212.24	216.39	211.06	214.25	208.01	213.46	217.84	214.04	208.65	212.18	209.14	211.27	211.3	214.08	210.9	209.47	209.13	213.71	209.54	211.04	213.1	209.1	210.84	210.46	211.59	209.66	209.49	212.77	213.45	208.86	213.49	212.06	211.98	213.99
201.54	201.34	200.39	202.66	202.18	203.45	199.25	205.52	206.64	201.96	202.29	204.2	204.99	199.88	200.59	203.75	198.1	200.71	199.61	202.87	201.17	200.88	201.66	206.48	203.26	199.78	201.85	204.93	200.62	204.95	203.14	202.64	204.43	201.16	203.11	204.39	206.77	199.45	203.28	203.56	203.14	204.91	204.94	201.29	206.23	193.38	203.56	202.65	204.45	202.21
198.02	198.77	200.02	197.04	198.93	198.29	193.61	202.49	199.37	198.72	202.32	202.79	201.66	199.19	203.17	200.03	197.94	200.86	200.46	200.57	197.18	197.4	198.92	201.61	200.58	202.41	197.89	199.95	198.19	200.38	197.77	195.21	193.76	201.71	202.68	198.51	201.59	201.22	199.52	201.89	195.91	196.95	198.77	199.15	201.37	202.19	198.52	198.54	197	194.33
205.42	204.87	201.72	202.11	202.12	203.2	198.96	198.32	208.34	204.54	198.87	203.85	204.93	200.84	206.25	207.32	201.75	200.2	199.23	199.18	205.03	201.8	207.9	205.78	205.5	202.56	206.83	198.83	205.96	206.38	205.94	206.42	203.47	202.53	204.72	205.12	203.19	203.42	197.85	207.03	203.18	197.37	203.83	201.44	206.31	201.64	207.82	205.02	200.78	201.72
210.47	208.88	204.71	210.01	209.47	208.09	208.09	214.76	206.74	209.97	208.29	207.6	210.38	208.96	210.25	208.54	212.32	213.01	211.99	211.54	209.2	210.15	212.35	213.08	212.68	213.69	208.26	213.04	212.6	212.55	207.17	210.07	209.62	208.17	208.55	207.41	211.54	205.17	207.38	205.94	204.16	213.18	208.28	207.86	203.09	210.41	209.85	208.8	206.66	208.86
211.41	215.07	211.97	215.81	214.47	208.99	216	213.3	209.53	211.93	213.04	216.42	213.76	211.16	213.6	210.96	215.56	211.03	215.99	213.18	213.32	213.58	212.83	212.8	212.03	215.3	212.07	214.97	210.91	208.82	214.48	213.31	211.52	216.31	210.43	213.06	218.02	208.3	214.04	212.19	211.4	211.84	213.75	210.29	211.91	213.34	214.56	215.45	210.48	210.68
222.13	216.91	219.41	220.94	217.84	220.15	217.15	209.45	214.73	223.07	222	219.1	217.01	218.13	216.7	219.01	210.5	214.01	219.73	219.12	222.04	216.75	218.56	221.68	213.31	219.06	217.9	214.42	220.14	211.5	219.54	215.3	220.78	217.22	213.56	218.98	217.39	216.28	217.32	218.39	219.45	214.57	218.46	219.42	216.18	215.5	218.75	219.45	212.65	216.31
204.38	199.84	209.07	205.05	208.19	208.17	210.41	211.24	208.37	208.32	205.61	210.97	199.84	211.45	206.56	206.22	203.71	208.57	209.55	210.87	208.13	205.48	205.69	205.5	208.68	207.15	206.97	205.16	208.31	208.99	206.46	210.33	205.37	206.61	211.01	204.43	208.27	207.38	206.27	205.58	207.56	202.75	204.13	205.48	205.55	209.02	210.2	208.56	203.26	208.16
204.76	206.92	208.81	205.68	204.81	207.81	205.57	205.11	207.83	208.5	206.57	206.74	210.46	203.69	203.13	211.2	204.21	206.63	205.37	208.83	207.87	212.8	206.46	207.06	209.98	207.16	211.53	206.64	210.18	210.36	206.77	205.64	211.55	207.44	201.85	212.44	207.54	212.42	206.38	203.74	206.64	206.97	203.26	207.31	209.97	205.02	203.34	207.24	205.65	204.26
210.52	206.23	205.61	209.56	212.58	209.71	210.3	208.64	207.45	208.58	208.09	213.52	207.93	206.26	209.54	207.16	213.59	209.99	211.04	209.93	210.37	206.41	211.97	205.6	209.51	209.2	209.1	206.3	208.41	212.28	209.47	209.21	207.88	208.83	205.8	209.05	211.21	208.68	206.14	211.69	210.01	207.5	214.44	211.59	211.33	215.91	209.61	213.85	201.69	211.27
206.19	210.17	211.11	212.13	206.39	209.32	208.4	206.93	203.48	211.46	212.87	212.25	211.78	207.31	210.8	211.47	210.6	207.95	203.35	209.81	207.02	208.09	213.49	206.87	211.16	208.28	209.96	206.27	211.22	211.42	204.53	207.94	211.16	211.17	210.94	209.92	210.6	209.02	209.65	209.33	210.69	210.05	213.76	207.67	204.95	208.89	212.05	208.7	207.11	209.85
221.53	215.67	217.31	217.17	221.06	219.8	223.03	217.64	214.2	216.15	216.46	216.23	216.9	216.1	221.57	215.8	217.91	220.46	221.5	217	219.48	218.83	216.23	220.58	220.49	216.71	217.46	218.21	210.74	217.68	217.28	215.73	219.75	218.48	217.19	216.78	226	218.32	218.15	215.4	213.86	215.87	220.45	210.64	215.33	216.75	221.27	214.85	215.97	212
201.57	203.25	200.28	201.57	201.81	206.69	204.94	205.43	207.42	206.4	202.9	204.79	203.28	206.3	201.32	204.67	204.5	204.17	202.74	205.3	202.77	207.17	203.78	201.84	204.77	200.81	202.42	204.52	205.33	207.47	206.3	201.1	207.2	200.97	204.03	203.27	205.64	207.38	204.46	205.89	199.96	205.09	203	200.56	202.8	204.22	206.8	201.77	205.28	199.48
201.35	201.85	200.26	201.86	201.55	199.23	205.17	201.45	202.74	209.35	202.46	204.16	202.43	197.75	206.42	201.31	196.08	202.18	201.58	199.16	199.01	204.41	200.96	205.11	203.49	205.61	202.88	198.72	203.49	202.47	203.63	202.44	204.32	196.79	204.23	204.7	205.09	203.76	204.96	200.76	195.37	198.61	204.34	202.52	202.54	203.4	200.14	204.28	201.75	206.67
220.29	217.53	219.45	225.45	214.5	215.03	215.54	222.28	215.82	212.62	217.51	216.78	215.08	216.13	218.86	213.29	216.03	217.69	216.64	213.68	218.38	221.56	215.38	214.96	218.56	221.43	215.49	214.06	218.87	212.81	214.49	217.37	217.15	215.22	220.27	219.4	217.03	216.77	219.06	216.11	213.64	220.52	222.72	214.68	216.65	215.82	217.59	216.74	218.77	221.5
206.66	206.56	209.8	209.53	209.93	201.34	206.31	210.78	209.62	213.44	204.88	213.32	201.42	204.13	209.1	210.34	207.38	211.96	208.62	209.88	208.51	207.82	205.8	208.15	209.74	209.66	210.02	205.05	210.39	213.2	207.41	210.16	208.86	204.03	208.46	211.9	210.82	206.26	206.34	203.16	211.21	207.48	209.08	208.47	209.51	210.05	208.45	207.67	211.22	202.34
214.72	209.31	209.5	215.29	214.34	210.53	210.09	212.32	211.12	213.48	210.16	213.15	217.59	211.57	210.33	215.59	213.85	212.17	208.41	207.94	212.25	209.64	206.45	217.36	212.78	213.64	211.42	213.55	212.26	209.42	209.79	210.27	211.8	212.15	214.04	212.36	214.18	212.08	212.68	211.88	206.43	214.1	209.48	211.96	216.43	207.4	212.31	208.83	217.36	211.16
199.34	201.39	200.03	206.08	204.91	201.68	206.07	197.43	203.14	205.97	200.55	209.12	205.29	198.8	206.82	202.53	205.61	204.67	205.13	207.57	204.11	204.64	205.33	208	202.36	208.84	199.42	205.64	205.2	204.49	204.21	209.58	204.86	207.49	201.93	203.27	200.25	204.46	202.1	206.88	203.68	203.24	205.9	205.69	202.45	198.79	207.5	203.64	205.13	202.97
208.36	207.86	214.76	209.65	212.63	205.45	207.39	206.44	205.58	212.27	209.3	211.48	208.06	207.12	214.29	211.13	209.46	205.2	205.08	209.35	210.22	204.86	210.37	212.85	207.48	210.35	211.59	205.21	209.01	209.72	213.84	210.61	209.13	202.02	212.6	208.07	208.8	211.92	208.81	211.47	204.75	212.52	209.06	208.17	215.37	207.56	208.82	206.28	212.49	212.26
204.09	205.12	205.47	201.33	205.49	203.03	205.51	209.85	210.39	203.3	209.95	209.04	205.52	205.71	205.35	208.36	204.57	205.8	207	208.48	208.78	205.54	201.8	208.78	203.6	207.22	207.72	201.29	209.28	207.54	205.81	206.69	204.84	207.08	209.47	204.96	209.55	204.5	205.23	209.44	208.75	207.27	205.25	205.02	207.41	208.05	208.33	202.49	206.11	202.84
202.34	196.23	197.34	197.01	197.94	198.01	195.95	200.49	204.48	197.07	196.51	199.48	197.01	198.1	203.29	203.54	201.78	198.13	198.33	198.57	197.81	197.89	195.33	196.96	198.75	195.48	203.74	202.02	200.31	200.3	201.27	201.62	206.78	199.73	201.5	199.36	195.59	199.28	201.46	198.02	200.22	199.58	196.56	198.28	198.1	198.92	199.3	200.59	200.93	197.97
206.85	205.91	206.02	205.94	205.83	208.46	203.72	208.83	209.54	207.57	205.94	204.02	209.14	199.86	207.04	206.42	206.24	206.78	202.87	206.14	205.25	209.44	206.1	202.69	208.48	204.74	207.42	207.29	206.96	208.28	208.64	203.77	204.06	209.46	207.43	203.26	204.42	207.21	203.5	208.4	204.76	204.88	204.28	201.12	208.86	207.24	201.97	205.63	208.23	206.01
215.4	219.9	212.31	214.98	218.38	214.83	214.87	215.15	214.42	215.04	219.6	217.52	217.17	220.13	220.1	216.75	214.26	213.19	215.48	218.43	215.36	215.24	218.48	217.48	219.48	215.09	213.81	215.32	219.13	214.53	214.46	213.77	215.05	216.59	218.79	221.35	215.3	216.38	220.54	214.17	219.14	219.47	220.24	216.12	213.85	216.95	214.77	213.09	212.49	219.82
203.14	200.92	203.75	204.28	207.74	202.83	205.93	205.54	206.51	200.73	204.74	202.89	205.53	198.33	205.09	205.46	206.49	203.4	205.94	203.51	203.08	202.43	205.16	199.67	205.28	206.81	203.77	201.26	207.61	204.94	204.61	204	202.63	199.7	201.06	202.46	205.48	202.84	198.59	202.97	200.81	203.57	206.04	207.67	205.85	199.58	204.09	202.08	207.34	202.47
200.1	199.77	201.3	198.77	202.92	201.17	200.68	201.49	203.01	203.82	199.65	203.22	203.53	205.32	202.84	202.87	202.48	202.43	200.32	204.26	201.95	202.23	198.01	200.51	200.83	198.94	204.25	203.16	204.97	200.88	207.3	203.21	201.09	197.97	202.24	201.11	198.67	203.76	203.81	208.08	200	195.9	201.41	199.69	201.09	202.9	200.55	201.36	200.2	204.87
218.43	215.21	220.47	215.02	213.56	222.77	215.33	220.53	221.78	218	217.55	217.78	213.1	218.99	219.97	216.04	215.17	212.92	219.88	216.75	215.6	211.34	219.6	214.12	214.76	216.71	219.61	216.62	217.61	217.78	216.83	216.76	217.02	216.28	211.95	212.6	220.13	214.44	215.92	216.97	216.92	218.52	219.35	224.92	217.59	216.23	216.37	221.07	216.87	214.33
205.04	207.79	209.06	209.58	215.24	212.31	212.14	205.42	207.94	215.88	211.23	213.17	213.85	207.03	209.43	210.89	217.52	210.42	212.03	207.77	214.89	212.77	211.36	207.33	208.81	213.57	215.79	208.6	212.05	210.17	213.68	214.14	210.67	213.42	206.38	207.48	213.74	209.24	215.46	211.18	210.16	207.88	209.83	210.43	212.57	206.95	217.76	215.39	210.34	215.83
199.44	196.96	195.81	195.15	196.49	196.6	193.47	193.02	197.04	197.02	197.1	193.06	195.36	196.48	193.88	193.54	195.51	194.81	195.21	194.39	194.6	198.31	192.36	194.08	197.03	190.91	192.42	197.29	197.65	193.42	195.94	190.3	193.96	195.53	197.9	192.67	193.34	192.06	194.31	191.33	197.7	197.94	201.14	196.2	195.7	192.16	197.19	196.54	193.86	193.7
204.59	203.61	205.42	202.89	205.2	205.08	207.3	206.83	204.72	200.55	206.42	210.25	205.77	206.43	206.65	205.35	202.43	208.41	211.3	207.38	207.32	203.76	211.22	205.7	206.56	208.08	205.43	206.4	203.4	210.42	204.76	204.15	208.19	203.47	206.72	203.92	207.7	205.78	205.75	205.13	206.35	204.76	208.59	203.12	201.92	210.84	206.63	207.1	206.4	205.8
202.72	211.69	205.92	204.28	199.53	205.08	205.05	205.45	204.72	203.57	203.41	202.51	197.85	202.21	201.48	200.43	205.41	206.02	204.63	205.32	199.46	206.05	205.3	201.12	201.2	202.67	200.09	205.76	204.66	207.36	208.35	206.31	205.21	203.74	204.78	200.89	204.41	200.46	205.35	204.18	200.67	207.25	202.58	204.67	204.14	202.18	204.17	200.49	202.7	206.01
212.29	211.47	210.57	218.11	208.41	215.5	210.4	208.96	212.31	210.97	209.78	213.03	212.61	215.03	210.64	212.36	213.84	209.45	209.3	212.87	207.91	212.35	213.7	216.1	212.53	208.61	209.45	215.41	217.69	212.89	207.7	211.1	214.11	211.24	213.39	207.29	210.89	210.98	212.96	212.67	211.32	209.68	213.76	210.19	209.59	210.09	210.22	209.34	211.28	211.8
210.23	209.65	208.52	215.48	208.07	208.58	210.59	207.4	206.12	211.82	210.63	210.48	206.13	205.89	205.98	208.76	206.04	204.38	206.77	207.59	206.84	207.57	209.57	210.56	212.25	208.96	209.1	208.31	207.85	214.02	202.96	208.78	206.99	212.45	208.81	209.4	208.15	209.51	210.41	202.85	209.36	209.82	215.49	203.46	206.18	214.76	212.61	210.01	209.95	209.63
201.12	203.46	202.63	203.7	207.02	206.8	206.1	203.78	201.76	206.62	205.57	205.08	204.33	201.97	199	205.84	201.68	205.11	206.62	203.04	201.66	203.7	211.27	201.89	206.24	206.24	206.71	205.81	204.92	202.05	201.99	205.13	202.33	204.1	202.29	207.17	209.27	203.31	206.01	204.22	206.64	199.08	206.4	207.89	203.02	201.68	203.56	205.94	203	205.2
205.28	206.73	208.88	209.61	208.61	212.06	208.14	210.88	204.41	212.06	210.2	209.25	210.54	209.36	205.41	206.63	209.08	213.03	209.22	209.39	211.22	210.71	207.1	200.2	207.01	207.87	206.93	210.58	212.76	209.02	208.79	209.71	204.45	209.97	211.61	206.38	207.57	209.06	202.71	206.03	209.04	210.21	214.2	207.26	210.49	207.73	207.52	203.99	209.77	203.7
204.19	204.2	200.04	199.67	200.21	208.28	204.12	200.36	200.5	201.63	205.71	203.51	201.99	205.66	204.71	202.44	202.94	202.91	205.19	200.39	198.66	208.09	200.72	202.79	202.39	204.61	204.85	201.14	199.1	203.45	202.91	206.64	202.84	200.23	203.56	204.5	199.79	199.54	205.55	202.75	206.86	201.88	198.68	203.11	205.24	200.53	205.05	204.96	199.87	201.37
211.14	213.5	212.36	211.55	210.65	211.05	214.33	209.49	212.88	209.34	209.33	208.96	211.62	210.24	215.35	215.71	210.63	214.98	215.64	213.43	212.48	212.34	212.3	210.77	211.51	208.53	212.11	212.04	210.61	209.91	214.86	216.63	213.98	211.6	212.38	214.84	214.92	209.9	209.12	214	214.52	214.05	213.74	209.97	214.11	212.31	209.03	214.98	212.12	211.35
208.67	207.69	213.09	213.14	206.97	209.27	213.32	211.78	212.32	206.12	208.4	207.05	210	207.55	211.51	212.04	206.22	208.02	204.69	208.29	201.28	208.2	209.1	212.75	208.1	208.18	213.42	209.08	208.84	210.22	211.69	207.12	212.81	208.59	205.92	209.36	208.39	211.03	210.08	205.05	209.93	203.38	206.55	212.31	209.18	208.28	209.4	212.71	208.48	204.67
204.37	204.48	202.42	201.75	207.44	201.79	207.29	205.48	202.59	204.43	206.36	201.46	205.01	202.78	205.11	206.74	205.06	206	204.37	207.16	203.83	205.86	201.79	207.4	200.36	205.83	205.12	205.66	203.34	204.45	206.48	204.98	206.95	201.42	203.44	203.74	206.87	203.69	208.83	205.29	205.34	207.16	205.61	206.36	204.13	207.23	209.29	206.95	199.64	205.15
207.23	206.76	200.38	204.47	207.5	210.53	205.41	207.08	200.58	204.48	196.55	204.17	202.5	201.33	202.48	204.08	204.33	199.25	204.86	201.89	200.82	197.77	206.42	200.94	203.01	200.81	201.74	205.92	202.62	205.25	201.89	207.7	202.06	199.87	202.66	200.34	205.43	207.82	201.5	201.44	201.92	202.79	206.56	208.68	205.78	204.73	202	204.48	209.32	204.81
198.47	200.05	200.81	200.67	200.64	201.13	201.54	198.11	200.13	201.83	208.61	200.8	197.93	202.51	204.14	198.55	196.92	201.27	198.73	199.33	199.46	201.9	199.37	196.84	197.3	202.54	204.46	199.56	198.23	203.21	197.07	196.85	198.76	202.56	204.06	199.21	199.75	199.36	199.85	198.77	201.61	201.05	198.09	202.59	196.74	203.26	203.3	200.88	196.93	201.67
207.21	204.42	204.29	204.02	202.15	204.25	201.26	203.95	202.57	204.1	201.54	199.72	204.4	199.79	202.44	205.69	203.8	202.8	204.02	206.08	206.4	200.86	205.98	202.09	203.12	200.82	203.2	200.66	208.01	206.73	203.95	204.82	207.44	200.07	207.57	204.69	204.85	205.69	203.08	206.04	205.72	201.14	206.02	203.19	205.54	207.22	200.3	199.41	198.65	204.25
206.67	205.73	203.27	210.85	200.99	201.56	206.91	203.57	207.76	210.64	205.25	208.87	207.06	206.25	204.61	206.52	207.97	208.53	207.18	206.52	205.49	207.8	202.14	205.71	210.61	207.39	204.05	203.79	202.62	209.09	207.26	206.69	206.86	203.59	203.8	206.4	202.47	206.49	206.5	210.22	204.47	208.79	208.46	208.29	206.32	205.95	206.6	204.77	201.82	206.92
209.33	215.47	212.87	214.25	213.28	216.55	213.47	209.3	210.73	215.87	211.98	212.54	212.64	211.11	211.99	208.17	210.66	213.08	209.37	216	208.77	218.71	210.61	212.22	212.1	211.74	207.16	211.83	213.03	212.79	211.32	206.14	209.23	210.35	212.88	210.49	207.07	208.66	213.08	210.55	211.53	212.2	210.65	212.68	214.88	208.94	213.26	212.18	209.9	209.56
205.64	207.55	211.08	208.07	209.68	206.31	208.8	206.74	207.52	209.72	210.66	204.04	206.19	209.52	210.23	201.37	206.2	208.97	214.51	208.72	205.96	208.84	208.74	207.33	210.49	204.63	213.28	207.74	207.94	211.18	210.37	207.22	206.8	206.9	204.79	203.36	203.41	208.45	207.76	208	204.67	209.4	203.1	207.04	206.72	207.01	207.5	208.2	212.79	210.23
208.64	208.42	212.49	209.83	209.56	207.6	208.2	208.15	213.46	210.54	205.55	209.92	211.65	207.48	214	208.42	209.11	211.89	210.17	205.22	208.5	209	210.06	212.3	208.71	207.74	210.61	207.46	209.24	213.6	208.87	208.64	207.84	209.87	209.93	207.44	213.64	207.08	209.85	210.74	214.63	208.85	209.04	207.72	212.07	211.6	211.18	208.42	211.18	209.96
200.26	195.81	195.51	199.7	196.77	200.49	201.5	199.47	199.89	200.43	198.28	200.66	199.7	198.3	195.51	200.77	200.07	202.9	200.55	196.41	197.06	201.02	197.84	199.73	201.61	202.96	199.96	198.22	197.14	203.72	196.19	201.93	199.11	196.92	199.69	197.42	200.57	193.12	199.95	196.08	198.63	200.94	198.24	198.65	199.5	195.28	201.96	199.39	198.1	195.9
197.34	192.13	192.47	194.97	196.18	198	192.29	193.54	191.81	193.58	196.55	195.29	196.9	195.55	193.93	192.08	190.67	190.1	198.29	195.11	200.34	192.82	197.13	194.51	191.14	192.1	194.61	195.62	190.55	192.97	194.93	192.69	198.21	194.69	197.64	197.03	196.05	195.28	196.01	198.54	190.41	190.03	195.03	192.6	196.27	197.83	196.81	192.4	189.67	197.47
202.42	197.85	205.08	208.16	200.38	204.6	202.4	206.65	199.12	203.97	204.24	204.45	204.28	206.6	200.15	197.07	198.88	202.24	205.35	200.91	204.42	199.41	204.72	204.35	200.64	202.13	201.85	203.07	203.25	201.33	203.59	202.31	203.38	205.06	204.24	204.19	206.85	205.24	205.72	205.43	202.88	200.5	206.44	213.1	201.9	202.92	204.77	205.69	201.32	205.29
206.31	204.84	206.96	209.37	213.06	208.52	212.43	208.99	205.96	209.56	206.73	210.43	206.04	207.73	207.85	201.14	206.61	207.6	204.35	209.83	209.38	211.02	209.37	206.54	203.33	206.18	207.66	211.67	204.44	207.36	209.42	205.05	208.57	208.39	208.07	205.59	207.11	207.73	210.4	210.44	206.6	201.89	208.65	206.7	207.07	203.71	204.79	211.07	206.1	208.09
204.54	209.88	207.57	201.77	204.15	206.01	205.62	204.19	208.37	206.55	206.21	201.41	206.29	208.49	209.36	206.42	208.53	204.31	208.63	203.64	204.61	202.34	205.31	198.84	209	207.38	202.71	210.14	209.15	204.53	208.23	201.83	207.95	203.43	210.18	210.56	206.58	204.39	206.74	204.41	206.92	207.08	203.48	205.27	207.55	207.97	205.48	204.67	205.3	202.15
216.81	213.68	217.01	214.37	217.44	218.9	215.2	215.74	212.26	215.91	211.56	213.5	215.7	215.38	218.51	215.59	220.89	213.26	216.7	217.72	220.8	217.98	216.72	219.99	220.85	218.14	220.98	213.78	218.29	219.91	217.72	214.4	214.8	219.13	215.44	221.67	215.37	214.64	213.53	217.17	220.64	219.17	218.97	210.27	219.46	215.78	218.4	216.1	216.03	219.31
202.37	197.46	194.94	195.52	197.74	196.1	197.11	202.37	199.5	195.68	203.08	200.63	202.06	201.54	199.27	206.01	196.49	196.53	200.88	203.03	201.95	198.08	197.67	198.09	201.46	203.06	197.44	197.46	198.04	199.23	200.5	202.17	199.62	202.19	200.43	201.87	200.15	196.28	198.8	197.93	202.01	200.24	198.02	202.27	205.53	201.69	198.41	203.4	197.98	198.06
206.86	205.31	198.7	200.63	199.67	197.77	203.09	199.38	198.69	202.33	198.35	197.23	196.81	199.67	200.52	197.14	195.89	202.07	200.86	195.36	200.68	201.47	198.5	201.57	201.26	199.08	197.63	200.83	206.69	199.76	201.59	197.49	199.06	201.37	198.21	203.58	198.14	197.39	202.95	200.81	201.86	201.3	194.16	199.7	203.8	198.98	202.19	202.29	200.92	202.44
206.17	209.54	212.74	211.16	211.49	212.39	208.94	209.42	215.15	212.5	212.09	214.11	211.15	208.95	210.97	209.74	214.11	211.54	208.33	210.57	210.69	213.61	208.67	210.54	209.98	209.91	212.56	208.52	212.7	216.74	212.04	213.02	213.02	215.66	211.53	210.55	210.69	211.85	220.1	209.66	215.38	213.49	211.9	211.74	217.35	210.32	213.49	207.82	214.35	212.33
214.18	208.23	213.25	208.53	207.83	206.63	209.79	209.5	210.31	207.48	209.09	210.95	206.59	210.38	207.8	212.02	211.68	209.76	204.92	214.91	210.51	210.79	201.99	208.31	211.55	209.32	213.28	211.81	211.5	210.24	210.87	207.11	210.6	209.17	210.53	203.82	212.55	207.95	212.11	208.56	206.21	209.82	209.85	207.51	209.66	210.91	209.01	205.27	211.84	210.7
199.15	202.01	198.49	199.93	194.66	199.58	193.79	200.83	204.79	199.9	203.71	200.17	195.4	196.24	193.75	199.67	199.69	199.15	204.49	200.15	198.68	198.73	199.27	197.78	198.8	195.93	204.79	198.84	197.48	202.86	196.59	196.97	196.55	202.09	203.31	198.8	199.59	196.86	202.9	202.26	201.76	199.88	198.94	199.95	202.74	198.84	193.39	201.41	199.96	200.07
212.33	211.82	212.58	214.06	214	209.09	209.81	210.06	210.32	210.83	213.57	215	210.79	213.06	215.28	211.08	213.82	211.44	215.18	213.76	211.98	210.8	213.68	214.73	209.22	208.17	216.33	214.17	210.31	211.55	211.81	212.74	212.32	212.78	219.07	208.34	211.16	216.07	211.13	210.63	213.25	211.94	215.76	207.29	210.34	210.18	214.54	210.2	211.36	211.56
216.53	219.78	216.88	211.24	219.93	222.08	221.5	220.71	215.89	216.03	216.28	217.95	218.14	218.46	219.3	221.31	219.77	216.8	216.28	216.83	213.68	215.79	219	221.1	216.41	217.27	218.31	218.78	218.13	217.79	219.22	218.08	219.99	215.9	222.5	218.55	224.81	220.97	218.91	211.28	210.84	215.9	215.92	216.01	215.72	216.82	221.3	221.97	215.65	220.91
217.63	219.57	220.37	216.21	220.57	216.9	221.02	214.71	217.65	215.31	211.26	218.18	218.37	216.1	216.41	216.7	216.08	219.29	218.48	214.44	218.41	214.95	214.37	216.67	215.04	218.75	217.3	214.26	219.64	215.63	214.81	218.49	215.73	215.92	217.18	212.59	217.56	216.63	214.25	216.93	212.86	218.01	213.05	217.1	218.68	218.84	218.88	216.9	220.14	218.96
211.25	209.36	206.36	208.32	206.92	204.6	206.39	209.48	210.62	206.84	205.67	209.59	207.75	211.66	205.69	208.21	209.84	207.45	205.5	207.77	208.06	210.29	213.07	206.01	212.43	209.45	206.66	208.96	208.8	212.04	213.2	207.67	208.26	205.52	206.12	210.52	209.75	214.37	209.96	209.15	210.66	211.47	210.17	211.1	205.54	211.72	209.33	207.66	210.29	203.33
200.08	199.61	203.32	198.03	197.97	197.72	199.55	198.17	200.57	196.53	195.77	198.57	200.34	197.23	197.41	202.21	196.91	199.79	196.48	201.26	195.64	196.62	198.21	197.14	196.96	197.32	197.76	199.45	198.6	192.97	199.32	199.97	197.08	195.1	199.57	198.01	195.49	197.59	195.04	194.99	201.16	194.27	199.41	200.37	200.95	196.78	198.49	194.97	195.29	201.01
212.04	207.95	211.63	209.07	211.3	207.32	207.87	206.66	211.84	212.68	209.49	211.05	208.08	207.94	210.74	206.09	209.89	207.57	209.02	213.05	210.12	216.92	206.75	212.46	213.14	209.17	211.93	206.28	210.71	206.19	209.41	208.44	205.97	207.12	207.8	208.79	209.33	210.4	206.79	211.22	209.18	208.82	207.88	206.61	207.95	205.95	211.65	204.56	209.39	208.84
211.74	211.19	210.3	209.24	212.34	210.06	210.25	205.11	208.51	208.69	211.48	207.96	207.33	209.04	206.73	210.54	213.92	205.22	209.62	211.62	207.68	209.91	210.08	203.24	212.51	210.68	209.79	213.08	213.34	211.82	209.58	211.61	209.38	214.26	211.62	203.55	214.38	209.43	206.21	209.53	212.02	211.95	207.11	211.8	209.63	212.47	212.56	207.93	212.95	210.12
193.57	192.93	197.57	189.87	195.42	195.03	197.01	197.23	195.74	195.77	196.25	188.39	190.65	195.24	189.82	198	193.2	198.66	194.92	194.53	191.41	195.84	193.17	198.52	192.77	198.48	190.33	192.69	194.14	197.63	191.17	191.48	197.94	192.52	197.81	198.98	197.29	189.09	188.43	193.73	194.25	195.38	194.78	197.28	193.41	195.49	189.61	190.31	193.83	196.85
195.51	197.74	199.61	198.03	199.52	197.68	199.23	196.57	195.97	198.81	198.19	193.67	199.93	198.61	197.4	199.38	198.7	197.69	199.98	197.23	196.93	198.95	198.76	196.89	196.69	201.2	199.42	202.79	200.49	195.6	194.84	203	197.8	197.76	195.89	200.82	197.73	196.92	194.32	197.62	199.42	195.55	199.51	195.78	201.91	197.98	201.19	197.77	198.26	199.14
217.66	216.7	214.82	214.41	215.41	212.53	217.66	214.28	218.2	216.02	216.37	218.94	218.96	217.68	219.79	216.68	217.38	217.78	217.5	217.04	216.35	216.89	219.45	219.71	217.63	214.05	215.9	215.85	217.98	219.48	219.64	219.45	214.76	216.48	218.62	219.07	219.26	216.47	216.68	220	217.77	218.3	215.01	219.69	218.13	219.06	217.54	217.42	223.75	217.71
207.64	208.61	206.72	211.35	206.36	210.88	207.52	213.5	210.26	210.38	207.87	211.14	211.99	206.11	205	209.23	208.28	206.03	206.16	209.79	208.16	204	206.96	210.56	209.77	209.02	205.16	209.29	210.49	210.15	204.3	206.38	208.83	204.39	208.68	210.76	212.23	209.27	211.53	214.72	211.63	206.91	205.58	211.08	206.51	209.81	209.38	212.49	212.23	204.55
214.94	213.11	211.7	212.79	210.25	211.71	210.01	207.79	212.12	208.99	212.03	210.37	210.15	210.79	211.77	208.24	212.7	208.4	210.98	213.45	209.51	210.35	214.59	209.68	215.06	212.84	214.84	211.14	208.73	208.92	215.05	212.19	211.69	212.46	215.33	212.86	211.39	211.37	212.47	212.34	211.32	214.69	210.71	208.41	211.73	211.63	213.12	212.29	211.66	212.83
201.64	204.26	203.39	204.95	207.78	204.24	204.29	205.33	204.72	201.9	202.41	202.18	206.84	201.3	202.51	209.11	206.8	203.01	205.42	205.34	205.01	204.64	200.58	204.67	200.48	204.34	195.28	207.07	200.27	199.58	204.54	204.77	204.04	208.17	204.22	205.23	206.29	195.87	202.55	205.46	202.08	199.17	205.17	203.95	207.38	199.07	201.95	207.61	201.92	204.25
207.19	213.03	206.59	209.81	204.4	206.57	205.22	201.38	206.56	203.84	206.23	211.19	209.45	208.76	204.79	205.62	206.82	208.53	203.99	205.76	209.57	207.01	208.39	206.75	207.93	209.2	206.16	205.63	206.54	207.39	207.23	209.29	202.53	212.9	202.47	201.69	204.35	208.78	208.4	207.65	209.07	208.92	206.42	208.63	206.8	209.66	205.34	210.12	211.18	209.86
219.66	214.92	217.61	216.41	219.14	215.08	217.83	219.72	215.91	220.46	223.56	219.24	220.44	219.05	214.94	219.92	217.15	219.94	218.01	220.25	220.01	219.55	218.75	215.04	218.39	216.85	217.46	221.38	219.06	221.04	215.76	218.63	215.85	220.33	216.97	215.65	221.56	212.15	218.46	219.36	214.32	217.51	216.54	218.74	218.75	213.92	216.94	220.03	218.71	216.8
211.32	213.69	209.02	203.46	207.38	214.28	206.59	210.01	206.27	211.52	209.44	207.33	208.33	208.03	212.73	211.56	211.23	206.1	211.08	211.55	210.52	211.6	211.34	201.95	210.86	207.11	210.5	207.17	208.64	209.97	213.67	212.08	206.79	211.74	208.84	216.07	210.01	210.49	210.75	210.31	214.51	211.2	209.13	204.53	208.05	206.73	208.76	209.71	207.19	209.22
212.32	208.07	214.18	211.71	214.92	210.26	211.25	214.65	212.4	213.55	209.45	214.63	212.79	210.82	209.96	209.64	210.61	210.32	214.06	208.4	209.38	212.06	210.76	212.49	213.67	209.59	204.83	206.32	211.68	215.46	209.56	210.09	217.29	211.46	208.45	210.98	211.24	211.35	212.49	205.58	212.03	212.97	215.56	209.24	211.81	213.52	216.15	210.92	211.72	212.77
205.76	200.65	202.12	198.42	201.02	201.81	203.35	199.51	202.88	201.48	208.77	201.47	200.76	202.58	204.04	203.61	204.39	201.5	206.66	204.27	203.97	204.96	198.9	200.69	205.92	201.1	202.34	199.38	205.17	198.12	203.85	204.22	206.33	200.38	206.85	203.59	206.86	203.33	203.19	207.84	200.64	204.91	200.22	202.79	198.08	202.65	201.37	200.41	199.53	202.67
196.49	201.11	199.27	201.08	200.73	202.42	199.2	200.82	197.82	202.76	201.71	197.99	199.36	196.06	196.03	197.35	197.67	195.7	201.23	202.16	199.99	202.13	198.19	195.89	203.43	199.4	202.86	193.81	198.71	199.2	201.62	201.66	200.69	195.19	198.89	193.1	199.13	200.81	197.81	202.35	195.95	201.01	196.67	203.11	200.89	201.72	200.89	203.89	197.79	198.93
219.17	212.92	216.85	215.29	213.11	218.59	222.36	217.57	217.63	217.87	220.14	218.93	216.33	214.36	217	214.66	215.72	217.12	219.42	212.33	214.88	220.22	219.45	222.7	218.84	216.17	220.62	219.27	215.31	219.8	214.89	216.76	216.64	217.29	216.37	215.69	215.86	215.52	219.14	216.54	215.81	213.34	219.68	219.12	216.13	223.31	217.09	215.74	214.23	212.94
198.32	206.19	203.49	201.45	202.1	202.99	207.34	203.31	202.78	199.67	204.85	200.7	204.19	206.65	202.71	201.31	208.6	200.22	205.96	205.74	207.71	204.44	201.61	203.68	208.01	203.43	203.01	202.16	205.99	204.39	205.05	202.77	203.39	207.92	202.67	205.74	203.98	201.9	207.19	203.91	202.2	197.84	202.89	204.79	204.55	207.67	208.85	202.54	205.77	207.93
215.1	207.92	205.94	208.85	208.8	205.67	206.91	202.95	209.17	206.21	208.95	207.41	211.11	208.02	206.67	204.66	211	207.38	210.52	205.37	208	206.86	213.01	211.02	209.98	205.47	208.21	209.84	207.91	206.02	207.44	211.85	208.3	203.92	205.75	209.11	205.16	210.16	210.11	208.49	211.42	209	205.7	210.47	204.31	208.65	206.89	205.46	208.61	208.43
200.42	201	208.18	202.17	203.34	204.02	207.73	207.78	204.19	203.04	205.81	204.73	207.75	205.37	205.76	210.34	206.68	205.94	203.82	205.15	207.36	207.22	206.28	200.26	207.61	206.13	206.1	205.81	208.37	209	204.8	209.74	204.48	205.13	204.94	207.32	201.98	209.1	209.6	208.83	208.03	204.42	206.18	204.7	205.48	206.81	203.35	203.98	206.23	206.57
207.98	202.95	203.34	204.8	206.48	203.05	204.78	208.72	205.7	204.61	206.74	207.05	202.47	201.8	207.06	206.26	206.02	205.98	202.96	204.25	205.47	205.62	201.15	200.37	204.9	207.05	204.9	205.51	205.51	203.24	205.34	206.23	207.92	207.18	206.99	204.88	205.85	204.48	203.43	205.29	204.18	205.18	205.02	207.71	210.66	209.48	202.91	205.06	205.99	204.13
212.74	211.7	213.17	214.49	216.01	212.07	213.45	214.3	216.21	215.4	213.75	216.57	212.73	213.92	210.59	214.19	210.07	215.12	219.51	217.56	212.68	218.16	216.42	210.7	216.62	213.12	215.63	213.87	215.67	219.96	216.2	215.61	213.47	214.24	209.18	212.19	216.34	217.99	215.79	211.05	212.53	214.76	212.5	211.39	212.21	216.17	218.33	213.71	211.82	213.72
210.07	213.47	217.08	213.64	210.37	214.97	216.48	213.09	211.72	209.3	210.39	216.21	210.82	211.92	212.96	213.59	213.71	212.05	217.75	211.56	213.92	210.62	217.3	211.94	214.46	211.45	209.31	210.67	215.33	212.55	213.02	210.63	217.42	217.11	216.63	213.78	213.54	212.47	210.42	214.3	210.26	210.66	211.65	209.76	210.36	217.7	210.24	212.63	219.57	211.38
194.5	195.51	195.06	195.44	192.78	192.62	187.05	196.36	194.24	192.81	193.38	192.78	191.23	195.42	195.19	193.36	191.94	194.32	196.7	192.64	193.86	189.28	197.18	196.42	193.05	194.79	193.1	195.23	198.38	193.77	190.37	194.97	195.18	189.87	194.48	189.71	195.61	195.5	192.97	194.13	197.02	197.35	196.85	195.19	190.32	191.59	189.82	192.41	193.35	191.61
208.38	203.89	208.71	207.72	204.07	208.62	205.74	207.41	208.21	211.04	203.86	204.72	214.43	209.91	211.11	206.89	210.78	208.36	206.48	207.23	205.62	208.1	208.2	203.83	207.81	207.32	208.62	205.53	210.5	204.62	209.85	205.61	208.44	209.94	214.19	206.16	206.47	207.68	208.67	209.65	205.23	206.59	211.73	206.01	211.32	208.56	206.52	205.62	207.09	207.49
200.26	202.5	200.16	197.35	202.58	203.36	197.68	199.9	198.59	198.1	198.89	201.63	201.72	197.31	203.24	196.93	198.01	199.61	202.49	200.84	197.71	201.63	199.42	197.66	199.26	199.15	198.75	195.06	197.4	200.23	198.95	200.01	198.31	195.01	201.79	201.09	198.87	204.25	199.52	199.91	204.9	204.01	194.22	200.51	198.53	201.33	196.88	204.33	202.38	198.75
202.31	205.27	200.62	208.68	206.64	205	204.51	202.87	198.08	204.59	209.32	203.22	207.3	200.02	202.86	209.44	204.91	201.3	206.65	203.53	201.28	202.75	205.63	204.65	204.21	207.38	204.97	205.46	202.78	204.2	204.46	199.75	205.17	203.66	202.59	208.42	208.17	203.88	204.43	204.3	207.05	203.58	202.28	208.11	202.18	209.94	202.79	206.92	201.31	203.21
211.48	210.91	216.49	215.08	212.15	212.57	215.74	209.98	214.33	213.78	206.68	213.85	211.57	212.74	210.96	210.2	210.38	214.11	215.3	217.33	214.4	211.05	212.98	209.44	210.54	209.92	210.69	212.86	212.35	213.8	214.08	213.87	210.17	212.29	213.55	215.03	216.88	216.45	213.51	211.65	215.63	215.18	211.42	212.96	215.46	211.54	213.72	212.89	212.72	212.98
204.09	207.7	200.51	208.18	205.27	209.71	204.9	205.38	209.71	208.32	209.88	211.27	209.15	212.72	207.74	209.85	208.2	209.64	209.44	206.77	204.58	208.16	208.33	208.11	206.49	208.04	208.77	207.15	212.27	206.95	210.16	207.4	207.69	212.48	206.52	211.62	208.02	208.42	205.7	211.85	204.73	209.66	204.65	207.93	207.44	207.69	206.11	208.15	212.87	210.61
207.79	209.1	206.28	210.55	208.66	205.13	210.66	208.33	207.87	209.34	208.77	211.49	209.68	209.63	210.67	208.92	205.53	211.69	205.76	207.57	209.55	212.53	211.64	205.74	205.62	211.28	208.95	205.43	208.58	206.21	212.51	211.07	212.43	205.69	208.87	203.63	208.87	209.39	208.09	207.43	209.28	211.02	212.23	208.68	211.32	208.13	208.6	208.69	207.85	213.46
208.06	202.35	200.06	201.7	201.71	205.15	202.03	202.11	198.77	206.2	202.61	202.7	204.93	203.34	203.09	204.68	198.11	204.57	206.1	199.38	200.96	202.23	199.76	204.58	201.17	204.56	207.9	204.67	204.43	202.66	201	204.11	202.58	208.41	200.98	207.79	205.09	203.75	204.99	197.25	202.68	205.72	200.18	207.87	204.37	200.93	205.63	202.32	203.31	201.3
216.22	211.58	215.84	211.34	213.59	215.8	212.49	212.07	211.61	211.77	210.97	214.32	211.83	213.44	213.59	212.8	210.89	206.96	213.34	210.24	215.08	210.22	213.13	209.2	213.16	210.64	210.29	213.05	210.07	213.15	210.68	211.36	213.11	210.84	209.94	216.29	208.22	212.52	215.57	216.93	217.35	209.66	210.07	214.21	214.48	212.62	212.02	209.58	207.23	211.21
211.8	206.71	203.37	208.19	203.36	202.29	208.38	206.45	203.57	204.21	199.11	206.52	207.46	207.17	205.37	207.74	202.8	203.26	207.4	204.56	205.97	205.22	215.47	207.4	208.33	210.06	205.92	205.01	202.89	206.66	208.11	202.61	202.69	207.92	208.66	208.56	203.76	206.05	208.31	206.55	206	204.38	208.47	209.57	202.58	203.66	206.95	209.15	208.2	204.11
214.03	214.4	219.87	219.12	218.32	220.18	219.98	216.63	215.34	214.31	217.33	224.46	215.46	212.09	218.59	222.64	214.46	218.27	220.97	214.57	214	218.63	215.86	220.62	214.23	219.67	220.36	219.39	213.54	215.75	216.26	221.52	216.93	219.35	218.44	216.65	216.14	217.11	214.69	215	216.48	216.79	217.23	217.67	213.29	212.98	215.25	216.97	213.98	214.2
213.69	209.05	206.49	210.2	209.02	210.16	209.34	211.61	210.83	208.82	213.8	208.17	210.18	210.02	209.39	211.94	213.01	205.35	207.35	213.08	203.63	207.38	212.48	209.46	213.29	207.23	208.25	210.97	209.3	206.38	212.4	208.22	209.92	207.78	207.94	208.66	208.05	206.59	211.61	208.14	207.32	207.85	210.42	209.98	212.42	216.52	209.4	204.87	209.5	209.42
205.02	198.76	202.78	205.7	207.75	206.32	201.84	203.75	205.18	209.66	204.98	202.16	207.28	207.59	201.41	200.02	202.99	206.72	203.24	208.03	200.36	207.15	205.37	206.99	205.81	204.58	206.53	206.12	202.44	208.44	199.34	203.96	201.88	208.92	209.79	209.51	205.99	199.86	208.54	203.79	204.49	206.34	200.88	205.83	206.74	206.31	206.17	207.42	206	208.54
207.85	209.99	212.59	207.6	209.46	209.85	209.51	212.32	208.01	209.01	206.42	210.71	209.62	211.94	213.05	204.41	209.79	211.19	209.25	213.63	216.3	209.08	207.43	205.96	212.34	211.55	210.49	212.33	208.63	209.8	207.07	207.89	213.39	211.33	212.3	207.15	215.44	207.07	213.25	209.43	212.69	209.97	209.4	213	210.11	208.98	209.76	208.54	209.14	208.28
205.9	207.93	211.12	203.78	208.17	209.9	211.99	208.85	209.3	210.69	210.25	210.23	209.06	205.99	207.53	206.44	210.82	206.26	206.49	206.84	204.85	213.73	209.24	208.64	211.35	211.9	210.48	204.65	211.23	208	208.1	209.03	209.04	209.15	210.06	208.82	208.42	209.76	206.47	208.04	212.39	212.11	209.02	210.21	209.03	210.78	204.91	209.25	207.79	215.05
192.73	196.97	191.43	198.04	190.09	193.05	192.59	191.27	190.56	196.31	197.09	192.28	192.27	197.21	195.35	196.01	194.29	194.71	193.32	193.64	192.72	198.71	193.98	195.95	192	194.44	202.09	189.7	191.63	193.4	193.92	193.24	195.92	194.03	194.65	192.75	196.17	197.17	189.18	197.19	196.4	196.84	192.16	195.81	195.01	192.03	192.15	193.31	194.4	194.18
195.94	193.28	191.92	195.54	193.5	195.96	193.72	197.45	190.33	195.97	194.26	194.18	195.22	195.83	196.46	196.96	197.83	190.61	192.01	189.57	192.55	193.68	193.25	193.09	192.26	191.87	194.77	191.84	193.08	191.37	192.95	193.97	192.96	200.9	195.37	200.59	198.36	193.58	196.58	191.26	196.05	191.42	194.8	192.89	196.94	197.64	187.99	195.51	192.33	199.3
188.56	196.28	195.51	195.8	198.05	194.53	200.7	197.7	193.12	195.52	193.43	192.48	197.55	191.99	195.43	198.45	193.55	193.83	191.19	197.74	193.86	195.96	196.16	196.64	192.8	193.83	192.07	197.9	194.07	193.69	197.67	196.7	195.63	201.08	194.42	197.23	195.27	195.5	196.58	193.83	196.83	196.94	197	191.97	193.86	195.5	192.05	194.55	194.64	193.56
207.52	209.75	208.61	210.11	202.98	206.48	207.74	210.48	204.06	206.51	205.8	209.69	204.14	207.56	206.53	208.22	205.81	208.77	209.59	205.81	207.2	204.7	207.13	203.87	209.05	208.18	206.95	205.64	203.24	207.8	206.12	209.62	201.93	205.95	203.27	204.08	204.96	208.2	210.11	209.85	204.54	209.46	205.91	209.19	209.04	204.1	210.1	208.08	210.16	206.56
196.78	197.98	197.45	205.32	201.86	202.23	203.22	199.55	199.26	197.26	198.07	200.18	202.03	200.41	200.09	199.92	197.25	197.87	201.96	204.11	201.43	205.54	199.15	203.23	201.06	199.62	197.96	196.2	204.85	198.47	200.47	195.67	198.81	198.05	200.43	201.76	202.05	199.55	198.48	203.21	198.03	194.48	196.69	196.53	202.76	201.14	201.83	200.76	197.53	201.31
201.4	204.78	206.09	204.29	197.67	204.57	199.19	205.21	207.42	206.92	200.76	207.87	204.82	207.17	205.46	208.36	197.85	205.74	204.13	205.7	201.5	203.49	204.04	205.94	202.71	205.93	201.86	203.22	204.65	197.27	208.52	206.82	204.58	200.36	202.28	201.9	204.79	201.21	208.23	204.98	202.88	206.97	204.36	205.27	200.46	202.74	201.19	205.68	200.63	203.93
201.65	205.9	201.19	199.3	205.9	199.29	198.91	201.48	200.1	204.39	206.36	198.27	205.13	205.22	195.43	202.16	199.16	202.97	201.04	198.83	201.75	204.11	200.36	204.87	204.66	204.32	204.64	205.12	202.98	205.37	198.09	206.25	204.12	199.88	201.61	200.86	199.24	205.3	204.22	204.99	202.84	201.11	202.17	199.57	200.54	202.43	200.98	199.09	196.28	200.13
212.06	211.42	213.25	214.3	207.3	215.19	212.37	210.87	211.19	215.55	215.43	213.48	213.82	214.46	212.35	210.55	213.91	213.98	212.45	213.63	210.5	210.42	207.32	208.59	210.37	215.31	213.53	214.79	213.59	215.67	214.23	214.13	213.24	212.97	212.94	215.23	208.33	214.17	208.4	217.79	212.68	212.46	210.68	216.42	215.21	214.68	211.8	214.83	215.83	209.21
215.1	217.47	220.01	222.09	218.12	223.42	217.01	218.75	219.9	216.1	214.65	217.34	216.19	217.53	218.6	213.91	222.81	217.65	219.64	216.66	217.89	218.83	215.99	221.28	214.6	216.73	216.27	217.44	215.6	217.71	222.18	214.96	218.93	214.32	221.19	217.84	219.02	219.42	215.8	220.57	218.69	216.34	219.16	215.06	215.83	221.48	214.29	218.69	215.26	215.95
201.75	195.66	200.98	200.56	195.76	198.46	200.13	196.6	197.19	192.91	201.39	201.96	197.14	198.36	193.98	195.6	199.75	201.19	202.03	197.79	196.62	204.37	197.19	197.84	192.57	203.42	203.32	198.53	200.81	195.75	197.17	195.54	200.18	197.26	197.83	201.33	198.48	199.57	194.65	202.27	202.73	195.83	196.87	202.89	199.28	193.5	201.82	201.37	199.28	203.65
191.88	195.81	195.62	192.79	200.12	189.73	192.85	187.81	193.68	199.01	192.83	190.03	195.53	196.09	191.51	192.04	194	192.03	198.89	194.66	197.02	197.11	187.25	192.13	190.68	196.47	191.73	193.8	191.03	197.6	193.75	195.95	198.4	193.02	193.11	198.07	191.29	192.98	192.13	192.29	193.75	190.2	197.18	195.98	193.41	192.75	195.5	197.4	190.18	194.1
212.6	207.81	208.72	208.53	210.06	211.67	213.31	210.08	210.79	212.68	207.68	210.46	207.94	206.73	211.23	210.51	212.53	208.56	211.79	207.07	208.1	207.43	210.21	208.41	206.65	208.33	209.27	204.9	209.28	208.56	208.58	207.04	205.55	210.48	208.75	210.71	211.24	208.27	207.91	208.15	209.84	209.94	208.95	209.66	210.8	210.89	210.41	206.89	209.08	211.19
201.94	202.52	206.85	205.73	208.79	207.34	211.82	207.08	204.82	210.87	204.33	210.8	210.07	206.86	212.08	208.47	205.77	207.24	215.42	203.95	208.89	202.78	206.84	206.79	208.46	208.8	209.88	206.3	210.98	205.26	207.14	212.2	205.24	205.84	211.31	203.71	203.83	204.42	209.34	212.42	207.77	209.94	208.74	208.13	205.99	208.2	206.13	204.78	212.06	207.14
200.99	203.97	196.9	201.8	200.4	197.44	206.5	202.45	205.23	205.21	197.61	202.37	202.76	205.08	203.05	199.27	205.64	202.1	206.4	199.11	201.04	202.33	201.97	202.71	196.6	200.17	198.1	204.74	200.77	199.95	201.69	198.13	202.23	204.14	207.58	205.36	204.91	201.52	198.45	202.8	200.02	200.14	200.92	201.65	205.25	200.56	201.2	205.12	203.95	202.85
209.88	208.09	205.26	205.73	208.65	209.18	210.62	209.03	208.43	214.71	206.39	205.01	204.41	209.08	202.87	206.52	204.23	205.88	203.93	206.07	207.83	212.21	208.65	204.29	206.25	205.94	208.04	204.63	211.13	213.21	207.83	211.52	208.28	207.71	201.06	208.36	207.06	207.12	206.66	205.71	206.26	209.85	210.48	207.2	204.96	208.01	210.34	207.9	204.5	203.63
206.73	208.87	206.97	202.2	205.12	203.08	207.32	209.97	211.85	204.64	207.66	207.28	203.38	203.77	205.07	202.81	204.13	208.43	209.92	206.24	206.52	208.8	209.63	207.37	203.67	204.84	201.96	211.54	203.47	201.94	205.89	207.1	206.79	206.29	206.14	206.47	209.8	203.44	204.66	207.23	203.44	206.28	201.71	208.24	204.37	206.67	208.86	204.97	207.48	212.46
203.12	201.64	205.09	205.53	204.5	205.18	205.33	203.7	206.95	201.19	208.4	201.26	209.44	207.1	203.58	200.94	206.66	205.18	204.06	200.76	205.2	202.1	202.95	202.31	208.98	204.45	201.03	205.35	200.51	204.59	203.57	205.06	198.56	203.37	202.73	206.31	203.42	204.99	204.09	201.05	203.45	205.16	203.81	202.42	203.01	204.4	205.65	208.01	205.8	201.05
206.95	206.07	206.81	210.05	210.66	204.35	211.32	213.7	209.98	203.35	206.27	208.08	209.03	211.1	209.95	214.33	206.26	208.63	206.88	207.57	208.76	206.41	206.88	206.49	211.07	206.91	204.36	209.57	210.15	210.3	215.66	206.37	209.15	206.8	208.23	205.09	210.86	210.19	208.79	209.76	206.78	206.37	209.39	210.77	205.87	210.27	211.1	207.14	210.62	205.3
201.74	204.64	207.71	202.27	203.47	201.93	201.1	204.32	202.75	203.57	208.68	206.35	200.79	203.15	201.6	206.75	205	200.68	205.38	203.81	204.12	204.13	202.79	205.41	207.78	206.28	202.02	202.54	196.6	196.4	203.44	205.44	202.58	206.03	202.2	204.08	207.53	205.99	206.5	203.08	201.86	206.7	204.65	206.99	203.12	203.62	205.6	206.05	206.7	203.45
193.89	190.35	191.1	189.72	194.39	196.84	195.45	195.04	196.92	193.53	195.52	198.34	192.88	191.4	192.2	196.32	192.27	188.46	195.78	195.29	193.48	193.83	193.37	198.65	195.57	194.57	197.31	192.82	194.08	198.86	192.27	194.42	190.4	194.21	192.7	190.75	194.99	198.68	194.45	190.41	191.77	195.75	194.01	192.04	198.43	192.11	190.72	193.1	196.44	191.58
205.29	207.65	207.3	207.88	207.66	204.59	206.39	207.61	209.94	210.37	207	206.93	208.7	208.02	208.1	208.37	205.24	207.3	203.69	204.26	207.58	204.4	203.45	210.72	211.89	211.46	207.95	209.23	205.39	210.26	212.45	211.7	208.26	207.93	205.03	212.97	210.58	206.34	208.86	207.99	207.56	206.12	206.73	209.12	211.32	207.79	211.84	208.66	203.69	207.24
209.47	208.21	207	211.99	210.14	213.36	205.68	210.04	207.65	213.53	211.7	208.61	204.29	208.72	208.73	208.44	205.44	208.33	209.64	206.72	211.41	208.12	214.48	208.51	211.95	207.42	208.05	208.6	216.43	205.86	210.2	207.76	214.77	212.85	208.36	211.59	204.87	212.6	205.03	208.69	211.55	208.51	206.02	214.08	209.42	206.72	212.19	204.59	209.12	212.64
205.19	206.24	206.88	202.48	209.75	203.36	200.97	203.52	207.52	201.94	208.32	206.31	208.69	202.97	208.49	209.09	204.13	205.76	208.36	200.42	204.52	205.77	205.02	205.66	206.36	205.94	203.05	205.85	203.68	203.98	204.55	202.09	206.85	206.47	209.89	205.91	208.84	206.19	207.2	204.71	207.63	203.85	212.43	203.48	201.25	202.36	206.57	205.97	211.24	203.38
206.73	204.79	206.83	207.99	208.85	212.57	205.84	209.78	205.45	209.74	207	206	211.9	204.65	206.86	208.78	207.81	207	204.09	203.46	211.9	207.29	210.47	206.2	204.29	205.12	207.55	209.07	203.6	207.85	209.48	210.77	211.08	208.88	208.74	208.23	207.23	207.13	205.77	205.41	206.36	208.87	206.36	203.48	214.04	204.49	205.55	205.74	206.73	209.11
198.01	195.65	197.85	200.46	194.91	195.55	193.53	197.46	201.06	200.53	198.45	197.47	196.61	200.21	197.96	198.45	197.86	199.35	196.12	200.31	196.48	199.85	198.73	201.88	203.25	197.89	201.98	193.39	195.83	195.71	196.61	204.16	199.54	197.59	199.43	200.07	199.99	200.81	198.84	198.57	201.66	197.55	201.95	199.42	194.78	201.9	196.9	199.57	197.53	194.74
209.52	205.21	215.67	209.79	212.47	207.18	212.97	202.41	212.1	207.69	208.02	209.81	209.38	210.56	203.43	207.16	210.75	204.52	208.16	209.51	207.66	208.03	207.44	212.32	205.05	209.92	209.84	210.39	210.18	207.8	210.66	210.15	210.43	209.1	206.16	212.16	211.16	205.49	209.69	207.31	215.33	208.5	210.05	209.29	208.1	206.6	210.95	205.38	210.46	207.02
209.63	208.7	205.57	207.84	205.89	204.95	205.44	211.56	213.57	215.05	206.74	207.8	208.5	212.12	210.08	207.04	208.12	211.24	209.04	208.8	205.48	210.91	214.19	207.82	209.27	206.7	205.43	212.01	206.67	210.32	209.9	210	215.66	207.34	210.08	211.73	210.83	216.05	206.23	209.5	209.89	206.53	209.64	208.27	209.97	210.81	210.52	207.48	212.49	207.81
214.76	220.76	217.38	218.04	219.74	219.82	217.4	213.81	222.17	220.74	219.37	217.88	220.92	217.82	216.35	221.55	210.99	217.54	221.02	220.23	216.46	218.83	215.08	220.24	213.43	217.02	216.7	219.23	217.69	215.59	218.16	214	218.51	219.08	223.39	218.47	214.68	213.63	214.62	216.27	213.73	218.22	220.93	215.37	216.78	217.17	220.98	212.78	218.42	214.23
214.92	208.7	210.03	211.51	211.33	207.68	211.95	211.68	207.69	206.37	211.27	208.63	207.91	207.62	210.28	204.38	211.21	209.82	211.3	207.79	210.56	205.8	205.2	208.45	209.7	209.87	205.74	210.87	209.68	208.44	209.79	213.06	212.51	212.16	210.75	216.63	209.5	208.8	204.82	210.99	206.66	209.9	206.41	208.09	210.11	210.15	214.3	209.78	209.23	215.76
216.67	213.33	209.74	210.42	211.4	213.14	209.55	211.62	207.97	217.19	210.67	209.36	210.4	213.06	212.68	211.19	215.63	213.07	211.81	213.29	213.08	212.26	207.51	212.18	210.75	207.29	205.94	208.65	207.28	211.71	216.33	209.82	209.78	212.37	207.29	212.28	215.17	210.44	211.89	211.29	213.69	209.03	214.18	210.45	214.36	213.69	211.64	212.67	214.9	208.4
207.3	204.37	206.67	206.23	209.96	210.67	210.15	207.32	210.51	208.02	209.68	205.95	212.14	208.19	203.63	212.74	209.29	206.12	207.65	211.42	207.47	208.26	208.2	212.96	212.31	208.62	208.73	208.31	211.86	207.54	202.53	208.53	206.22	210.54	208.29	211.01	207.27	213.29	208.88	210.72	206.99	210.7	213.65	210.66	212.53	208.52	206.81	212.85	211.08	211.63
199.87	199.95	196.53	199.99	201.54	205.63	201.42	197.78	200.68	198.01	200.33	206.85	201.95	202.17	204.18	197.17	198.54	202.44	202.44	199.03	202.89	206.28	194.87	200.78	203.61	205.59	198.24	196.11	203.04	199.64	204.45	201.62	200.34	201.6	199	201.3	199.19	194.84	202.64	197.25	200.33	202.58	200	205.46	204.81	200.67	198.85	202.58	201.74	205.01
212.68	207.69	209.89	211.59	203.65	208.47	207.48	211.06	210.13	205.97	202.18	209.4	207.98	208.05	207.59	213.36	205.26	212.73	207.41	208.17	210.01	211.44	208.72	206.53	210.76	206.66	206.53	210.86	207.49	211.66	205.57	214.64	204.72	209.1	213.81	213.31	208.48	211.43	211.77	204.95	206.2	209.25	211.52	207.51	205.15	213.3	209.09	209.67	205.74	208.58
206.27	204.27	205.85	201.54	204.12	203.59	200.03	203.39	200.19	203.35	202.61	204.26	201.84	202.57	204.47	205.39	205.04	208.11	203.4	203.1	203.18	205.43	200.02	202.6	205.22	206.48	203.13	205.45	207.92	205.72	206.98	205.11	200.63	203.59	203.76	204.46	204.51	204.94	205.58	206.96	207	202.13	201.9	208.4	203.35	203.48	203.41	206.63	201.69	202.74
213.06	210.81	210.96	212	210.53	211.1	211.24	212.73	207.99	212.22	208.66	210.13	210.11	211.07	209.53	211.19	209.85	214.87	209.81	208.33	210.57	214.44	214.18	213.98	213.39	212.27	211.59	209.22	212.22	209.42	208.46	214.16	210.5	214.48	214.05	211.75	211.56	213.85	209.54	214.33	210.73	209.79	213.62	209.96	214.76	207.05	214.17	214.37	214.64	209.33
190.99	195.55	193.61	197.18	198.3	196.64	196.18	193.19	193.53	192.9	197.31	190.28	194.32	191.6	195.82	194.2	196.8	198.27	197.69	197.3	195.59	195.7	190.47	188.67	193.09	197.09	195.14	192.85	192.7	194.07	195.24	196.44	198.43	197.55	194.95	192.67	195.6	203.02	194.27	194.39	200.08	198.43	196.25	191.47	193.97	198.26	196.31	192.59	200.11	193.61
203.81	202.85	202.1	201.25	204.89	200.73	204.67	207.19	207.64	202.09	206.59	204.71	205.65	204.95	208.87	205.16	207.08	203.63	205.45	206.88	209.59	202.23	200.54	204.6	204.68	208.24	201.66	208.67	194.32	202.12	205.05	206.14	203.77	200.86	207.27	206.81	206.21	203.85	203.05	203.53	198.84	205.43	200.26	201.2	205.37	208.81	201.07	202.14	202.94	204.72
199.91	201.85	198.45	206.86	200.93	194.98	201.88	201.19	201.89	203.59	202.16	197.82	200.7	210.26	200.62	201.78	203.07	201.81	197.14	199.06	201.43	196.81	201.79	204.24	199.12	198.18	200.84	203.39	200.23	205.36	198.25	200.24	198.98	203.97	203.34	198.12	194.89	197.85	200.65	199.13	202.01	200.49	198.8	201.63	197.75	201.75	201.59	198.29	198.02	198.27
212.04	205.45	209.22	208.02	208.49	209.86	207.08	212.54	206.08	203.65	207.02	205.97	203.7	209.67	210.3	208.45	204.63	209.8	203.71	207.78	209.04	211.32	208.94	209.26	209.47	209.71	210.45	207.65	211.96	210.67	207.18	215.57	211.74	207.37	207.22	211.17	212.19	209.65	207.5	211.12	212	206.87	203.77	206.88	203.11	212.49	206.44	209.5	208.9	209.15
203.01	208.65	206.68	207.4	211.44	209.1	205.28	207.69	212.64	205.44	208.13	208.45	206.88	208.72	210.09	206.65	210.36	205.61	208.67	206.38	208.76	204.52	212.3	207.68	205.54	205.19	206.11	207.16	205.4	205.68	206.02	202.93	208.7	205.58	206.45	206.52	204.89	206.12	207.51	209.99	208.92	207.61	206.13	207.5	208.2	205.54	203.95	207.89	205.13	204.29
218.38	218.76	216.77	215.15	214.83	213.44	215.68	215.97	220.7	220.89	216.67	213.83	216.86	218	218.44	217.06	217.97	215.08	216.09	211.9	218.37	219.04	224.5	213.41	217.38	218.16	217.11	215.16	218.26	215.65	217.77	218.89	216.47	222.13	219.58	217	216.75	217.18	216.1	217.27	219.06	218.8	219.2	218.22	218.57	220.78	217.17	219.48	218.86	216.43
199.13	202.14	204.43	199.07	196.66	200.46	204.41	198.93	200.24	197.71	203.21	201.72	202.25	197.44	202.1	208.37	198.56	197.05	196.89	199.36	203.99	203.76	207.05	199.94	198.4	198.19	201.15	205.51	201.63	204.96	202.08	200.61	197.98	200.49	206.51	200.65	199.8	204	197.34	202.22	198.55	199.78	198.43	202.41	205.86	202.83	207.34	201.48	201.68	203.34
201.54	202.34	198.92	201.11	205.36	199.88	197.47	200.22	205.25	200.73	200.86	205.91	202.15	195.71	206.9	201.33	201.56	203.66	199.08	201.47	199.69	202.55	206.19	205.11	203.73	207.74	204.12	201.45	202.32	203.44	203.6	205.54	205.64	199.08	199.93	205.51	197.62	199.53	201.78	202.72	198.05	199.49	203.72	203.03	202.26	204.32	201.01	203.55	202.55	198.75
195.36	199.58	192.92	197	197.15	190.72	193.91	194.8	196.79	195.01	193.49	195.18	197.17	193.93	193.55	195.24	196.59	197.73	197.14	196.3	194.4	198.37	195.87	193.68	190.83	197.45	199.43	195.34	189.92	192.18	193.26	194.09	198.66	201.76	198.57	195.44	198.87	196.05	192.36	196.62	192.42	195.68	194.06	196.69	195.09	195.33	197.77	194.05	194.18	195.77
205.94	209.96	205.39	211.01	208.77	210.5	211.41	205.61	206.59	203.45	209.13	207.93	209.21	207.3	205.91	213.03	209.09	208.15	208.32	212.67	206.41	203.74	208.25	211.33	204.61	208.69	210.86	203.19	218	209.36	210.25	206.46	209.5	210.38	206.61	206.91	207.39	206.87	207.43	209.72	207.86	208.7	209.5	206.07	204.78	207.14	207.05	211.07	212.3	210.26
212.47	213.7	213.48	215.32	210.36	213.92	214.69	213.45	214.53	210.44	211.4	215.79	218.49	215.09	217.84	213.98	209.66	214.5	217.5	213.07	209.97	216.24	210.48	210.69	214.18	212.76	214.46	213.08	209.49	218.4	211.63	212.46	216.21	215.16	211.51	210.93	211.27	216.27	219	215.2	212.8	221.37	209.6	214.61	216.26	213.24	213.52	209.01	211.52	210.71
212.41	206.32	211.63	211.11	206.67	205.91	206.74	207.53	207.47	209.93	213.66	209	212.68	211.44	207.62	207.77	205.16	210.04	209.61	211.7	209.8	211.02	207.75	208.58	203.51	212.04	210.97	208.2	208.14	205.02	204.89	209.18	203.9	210.67	209.17	209.71	212.01	209.68	213.41	209.18	208.93	208.43	202.38	207.39	209.05	208.04	207.27	209.37	211.34	204.16
208.93	215.89	213.96	209.36	215.44	216.38	215.92	212.17	210.69	207.42	211.59	213.79	211.69	212.72	210.48	213.24	210.63	210.34	213.3	215.56	210.72	214.86	207.63	210.5	210.83	207.2	206.58	210.53	213.4	210.06	213.37	212.37	207.69	212.3	209.13	213.09	211.76	213.22	210.14	213.04	210.4	209.81	214.92	212.38	213.13	209.42	211.41	212.68	214.33	213.93
203.84	202.78	203.75	203.8	204.78	211.83	205.29	200.94	208.52	206.1	202.75	202.38	201.93	202.51	200.38	204.89	198.44	200.4	205.4	201.71	202.76	201.63	201.97	203.23	205.91	204.33	201.58	200.94	209.48	202.49	205.23	209.06	205.66	201.86	205.37	206.3	204.96	205.71	203.34	201.3	203.41	205.9	204.89	202.39	205.31	201.21	205.72	204.07	202.31	207.31
193.11	195.87	191.04	189.01	192.01	196.59	191.61	196.22	192.86	193.71	195.55	192.67	191.45	194.88	193.63	191.6	193.65	191.14	192.82	192.33	197.54	191.94	193.67	188.42	189.26	194.86	193.91	194.67	196.36	190.95	194.86	190.48	197.86	194.25	195.54	192.37	194.76	198.51	193.99	189.59	191.32	191.59	193.68	192.52	197.7	190.41	192.08	194.91	191.92	192.59
205.1	203.92	200.12	204.14	201.36	203.46	204.87	207.21	204.66	202.03	204.62	206.29	202.14	206.4	204.8	204.26	205.79	202.61	205.06	204.14	204.5	201.95	201.2	203.86	204.35	204.33	205.01	201.93	203.3	202.75	199.71	206.6	199.96	201.51	201.54	201.56	202.33	203.69	204.21	201.78	200.96	204.05	202.47	204.39	203.48	199.57	203.89	204.32	202.66	199.33
218.47	218.58	213.36	218.25	214.54	219.2	219.9	219.64	217.44	215.2	215.52	222.77	219.42	219.44	216.83	222.64	216.46	217.03	216.15	218.15	216.54	218.07	220.67	216.97	216.3	222.1	219.52	219.97	218.12	219.93	219.59	214.27	217.44	223.41	223.11	217.12	221.27	220.54	220.91	214.62	215.28	213.77	216.32	217.94	214.7	213.33	215.01	214.22	215.63	215.04
197.8	194.19	194.4	191.8	193.58	194.31	192.83	193.18	196.83	197.89	198.15	199.17	193.44	193.36	195.92	193.54	192.62	189.05	197.39	194.07	194.04	196.41	196.3	194.5	199.4	195.35	199.66	192.25	195.54	198.2	196.47	196.21	190.46	195.89	190.69	194.79	195.24	197.72	192.32	193.87	192.94	192.09	195.35	193.09	192.06	190.43	196.26	193.56	194.45	192.72
219.89	212.42	219.41	211.36	216.62	216.93	218.19	216.82	213.11	212.76	216.14	216.51	214.91	219.03	216.15	215.7	217.27	220.07	218.48	215.72	218.96	221.17	212.19	220.74	215.71	214.06	218.69	216.73	215.85	220.06	219.66	217.47	216.25	218.03	215.98	215.38	217.55	218.03	219.79	216.91	217.78	217.87	214.16	220.07	218.24	215.62	217.75	217.44	212.66	219.2
212.45	217.9	218.47	221.57	219.04	218.92	223.23	214.29	218.43	216.63	219.8	216.93	218.09	213.29	215.59	215.76	215.81	218.39	219.12	216.46	216.3	214.21	221.7	218.85	218.74	217.9	219.08	216.43	216.13	216.67	216.78	221.89	214.55	221.03	220.79	217.88	221.5	220.13	220.44	217.27	221.08	221.12	217.71	217.53	219.08	218.69	215.13	219.32	213.69	219.49
213.66	216.45	215.77	212.32	214.13	213.8	218.84	217.88	217.85	212.71	214.26	216.45	213.59	209	215.48	214.52	215.09	208.84	212.82	215.16	216.46	211.69	213.84	210.13	217.74	211.11	212.62	216.31	212.48	215.97	219.53	215.83	212.01	213.74	220.42	210.14	213.45	211.1	214.75	213	213.52	212.7	215.13	211.63	216.24	213.4	211.79	213.8	213.43	213.43
206.62	208.64	201.31	207.58	200.73	208.65	207.93	201.83	207.03	213.23	204.19	207.25	205.21	210.1	201.81	205.93	201.54	202.18	204.23	204.22	206.18	207.19	206.68	204.28	206.06	206.59	209.82	201.65	206.53	203.49	207.07	208.98	208.69	206.63	206.07	205.02	202.64	208.77	202.64	204.69	204.42	208.3	206.61	210.59	202.53	205.79	205.55	206.77	209.3	204.55
200.45	200.63	204.23	205.06	199.32	204.94	204.29	203.54	200.94	202.96	206.12	206.98	199.34	204.02	204.99	203.88	205.04	204.27	203.07	203.08	202.66	206.27	206.95	205	201.94	206.13	205.09	207.37	203.28	204.73	203.46	207.08	209.51	206.5	203.19	203.14	203.76	202.17	207.36	203.17	203.04	208.01	202.42	201.98	196.52	204.68	204.64	206.63	204.37	203.66
203.01	199.99	200.69	198.24	197.93	195.65	201.91	200.66	196.24	197.95	197.61	201.2	196.5	197.79	198.57	200.59	196.02	199.3	194.82	197.72	199.76	195.58	200.65	200.51	197.88	200.03	200.68	200	200.74	200.49	195.58	201.73	195.55	199.77	200.65	202.56	198.96	201.36	199.21	199.46	200.85	197.34	201.33	197.36	201.46	200.55	199.74	200.88	198.34	202.86
205.22	205.08	207.83	202.37	201.34	202.72	204.94	206.64	203.52	207.04	206.47	203.16	202.94	204.85	201.02	205.9	202.64	204.15	197.49	207.67	207.9	200.85	203.27	205.39	196.33	205.59	196.71	205.13	205.93	208.93	200.6	205.04	200.37	202.22	206.83	206.06	202.95	204.5	204.49	205.3	205.46	205.12	204.06	202.25	200.17	201.08	201.8	202.6	204.22	202.36
204.31	205.25	203.03	204.62	201.77	204.17	204.43	201.55	203.58	203.32	202.4	205.3	203.67	203.77	207.44	199.94	203.63	202.13	198.71	204.27	205.47	203.22	202.49	206.3	205.88	207.57	207.44	202.82	202.59	208.46	200.34	203.35	200.01	204.25	201.66	198.2	205.94	206.28	199.57	202.9	202.69	200.19	204.35	206.24	200.12	206.85	198.18	207.34	201.61	201.98
209.92	214.78	213.23	214.73	216.7	215.39	210.93	210.23	211.77	211.4	209.46	214.64	209.98	214.08	209.22	209.92	217.67	210.37	212.35	214.04	212.5	210.35	210.89	208.62	211.69	213.05	208.96	215.36	210.44	208.59	212.43	215.32	211.85	209.79	209.53	210.46	208.2	210.74	211.03	210.4	213.31	211.95	209.3	208.38	215.25	209.44	213.49	211.31	211.2	214.1
208.85	206.09	208.25	209.42	208.85	206.69	205.86	206.25	205.88	204.96	207.69	209.42	208.96	211.64	207.97	211.59	207.54	209.47	209.38	206.51	208.85	211.51	207.98	208.1	204.28	211.52	208.94	208.25	208.63	207.2	207.69	201.47	212.51	211.79	210.82	209.41	205.21	209.48	205.53	209.08	207.1	205.9	209.03	209.95	213.22	202.43	206.75	209.92	209.26	204.46
219.1	218.5	219.91	220.71	221.4	209.29	217.01	217.63	218.07	216.96	218.01	214.66	216.64	218.77	218.42	220.01	219.24	217.85	216.54	216.07	218.05	219.73	218.45	213.61	215.85	220.19	214.82	217.63	217.89	213.13	216.69	215.91	211.11	214.28	215.69	219.49	213.93	216.2	216.42	216.42	214.35	219.27	213.98	222.93	217.26	218.76	221.13	215.57	214.04	218.33
210.65	206.5	212.63	208.58	209.07	212.77	212.48	212.44	211.58	209.59	208.62	210.13	209.08	211.05	214.65	213.99	212.4	209.04	206.93	213.53	210.61	212.86	214.65	213.43	210.06	210.41	210.78	212.96	212.16	210.21	217.54	209.13	211.01	214.21	211.13	209.53	215.4	217.38	208.07	208.98	210.18	215.56	206.29	212.76	214.42	217.92	211.96	213.89	213.84	207.23
195.56	194.12	197.75	192.46	192.42	193.63	192.06	197.95	194.52	194.96	197.39	194.09	193.22	184.87	194.12	197.99	193.6	194.8	191.9	192.25	191.58	193.74	194.27	193.34	198.18	194.75	192.04	193.11	197.04	194.92	192.24	197.29	196.32	196.24	197.78	193.8	196.78	193.13	194.83	198.47	197.83	196.1	195.19	194.18	197.64	200.74	197.17	201.14	198.35	190.63
198.4	203.02	206.71	205.49	199.03	203.44	202.44	197.18	200.66	199.45	201.95	200.8	200.09	203.74	205.46	202.6	206.35	201.05	204.46	199.8	204.15	198.54	201.45	203.64	201.85	201.6	202.23	201.2	205.1	204.83	205.96	203.02	204.06	201.95	203.9	201.45	206.86	204.95	199.15	201.76	202.61	203.17	202.73	207	202.59	201.01	204.26	202.36	206.46	201.52
208.41	206.04	201.22	209.24	205.06	208.75	209.59	213.36	210.01	208.08	208.04	206.76	212.27	210.33	207.86	212.33	206.42	205.77	211.9	210.25	210.72	206.81	211.08	207.7	210.28	208.03	204.65	207.24	204.54	206.94	210.73	207.85	206.42	204.8	211.91	206.08	210.45	208.82	205.08	206.68	211.39	208.79	206.95	207.38	210.1	206.34	208.19	208.52	209.53	208.38
209.58	211.74	212.49	207.29	208.54	210.54	216.09	211.02	213.62	207.4	206.12	209.59	213	204.71	208.36	210.09	211.22	206.44	210.3	208.1	212.05	214.23	204.93	205.39	206.81	211.05	210.76	211.28	208.27	209.91	209.51	209.88	207.5	205.73	206.99	209.47	208.75	211.66	212.91	208.59	210.13	208.37	208.08	212.38	209.62	210.77	209.94	209.94	207.83	211.25
208.64	209.38	208.63	204.53	210.03	207.51	210.52	208.28	207	211.58	207.31	209.68	207.82	206.76	210.96	211.5	207.11	212.63	204.66	210.31	212.81	207.52	209.71	208.13	211.37	208.08	204.69	213.73	208.3	207.28	207.09	208.99	207.25	208.68	211.74	207.25	208.28	210.25	207.7	209.81	207.05	210.02	205.49	205.35	212.21	206.52	209.84	205.91	209.81	212.25
205.15	203.68	210.86	210.37	204.67	210.15	208.43	208.65	209.94	213.02	207.98	206.86	207.03	206.62	207.18	202.22	208.12	205.22	213.48	208.93	209	204.35	205.73	202.52	208.9	206.96	206.91	211.45	204.26	212.93	209.7	208.6	213.02	209.41	207.24	211.37	206.14	209.22	210.25	209.74	206.74	203.45	208.58	207.41	205.26	210	207.64	209.2	202.16	208.66
204.88	209.08	206.99	207.99	209.67	210.46	210.35	206.98	208.87	208.73	211.22	204.99	204.92	208.99	210.11	211.12	209.42	209.43	209.56	208.87	212.27	210.01	210.09	211.62	209.49	210.53	208.23	210.88	210.35	207.59	206.92	211.69	206.39	208.8	206.28	208.01	205.38	213.03	211.59	208.8	206.24	209.42	210.1	210.01	209.99	207.01	204.66	207.69	207	205.08
198.92	202.2	202.31	204.12	197.69	201.7	201.2	200.6	197.3	199.45	196.03	194.42	199.23	200.65	198.64	196.33	199.31	203.12	198.27	206.32	198.35	202.77	200.55	205.06	198.48	198.27	200.42	203.1	201.17	200.68	203.65	198.6	203.52	197.25	199.99	202.16	202.9	197.86	193.69	201.08	197.33	195.86	200.24	199.65	200.6	201.32	197.01	196.55	199.26	199.33
199.58	200.46	200.05	202.18	198.4	200.65	203.57	197.13	199.73	199.77	202.96	201.09	201.87	200.92	201.49	196.65	199.6	199.66	198.71	199.28	200.19	194.73	197.86	194.83	200.64	200.31	202.89	198.28	201.02	201.8	203.82	203.96	199.57	198.94	197.94	205.23	196.95	201.29	199.89	207.26	203.37	195.01	193.38	201.51	203.56	198.39	201.03	198.31	200.13	201.86
199.62	201.62	198.15	199.07	201.58	197.62	198.73	203.11	201.92	194.07	204.71	197.83	201.91	203.41	200.04	195.6	199	198.61	201.23	205.16	198.94	200.52	202.57	195.36	196.65	200.4	197.52	205.97	202.76	201.99	198.62	198.68	195.56	197.88	195.47	197.9	199.73	201.66	204.22	198.56	194.75	198.95	198.09	197.74	202.84	198.32	197.13	194.73	200.63	203.6
204.47	197.59	201.13	200.11	197.64	194.59	196.85	198.24	200.26	198.13	200.88	196.93	194.33	206.77	196.15	206.57	201.56	203	198.17	196.9	197.23	195.62	200.05	202.67	201.37	198.47	199.85	200.73	197.53	195.62	194.16	196.62	198.01	198.11	196.81	201.5	202	199.39	198.45	201.45	198.33	197.27	198.13	197.37	197.28	200.45	202	195.19	197.33	199.1
198.21	204.07	201.34	198.6	198.67	200.03	198.89	199.11	205.78	199.77	197.53	199.52	199.7	201.91	200.61	199.89	201.05	198.57	204	204.02	198.84	200.09	202.37	201.67	198.33	201.12	199.29	201.75	200.18	198.87	197.98	201.03	198.53	205.02	197.4	201.71	200.54	204.29	200.41	199.81	201.72	202.02	202.42	199.21	200.07	205.01	198.82	200.59	200.12	201.69
208.39	203.34	210.89	204.62	204.49	212.84	206.35	205.63	207.74	206.25	205.06	208.38	208.29	209.73	209.55	206.06	208.46	206.87	208.95	210.11	209.45	209.9	211.47	209.11	207.89	207.34	206.27	208	204.37	211.86	215.4	207.91	207.6	210.27	208.26	208.49	206.28	207.79	208.91	206.8	203.49	207.69	204.21	207.38	202.79	207.34	208.32	204.55	208.91	207.58
200.38	207.51	203.76	207.15	202.91	203.3	202.62	206.22	201.65	204.84	210.06	201.6	204.64	206.22	201.29	202.61	202.88	201.08	200.07	202.27	204.31	208.83	201.68	202.27	202.14	200.14	199.15	204.91	203.51	209.04	208.23	203.65	206.16	204.94	203.25	202.26	201.76	201.22	207.69	205.29	204.58	200.8	205.03	206.26	203.39	195.8	205.22	203.17	202.18	203.7
210.25	210.87	210.16	205.05	209.83	211.04	205.88	210.18	205.9	208.59	209.06	204.03	205.36	211.5	204.96	207.49	208.83	209.62	207.52	209.12	208.68	209.53	212.82	211.26	207.38	206.3	209.78	210.42	206.95	209.3	211.44	203.63	206.76	206.76	206.83	204.65	211.74	208.67	213.96	209.12	210.41	207.05	207.9	211.17	206.36	205.67	207.33	209.57	209.94	208.47
217.81	218.86	220.66	214.68	220.53	217.35	216.68	215.08	218.97	211.98	218.25	220.86	220.31	215.7	218.36	219.28	216.66	214.8	221.31	218.62	220.38	219.57	219.35	221.38	222.39	215.51	220.42	219.22	218.26	218.58	219.36	217.94	221.78	213.99	221.69	215.9	221.54	213.35	217.61	221.27	216.97	216.99	222.46	217.8	215.4	219.1	216.8	223.02	217.71	215.93
199.43	199.27	201.44	199.36	203.31	202.12	201.13	197.01	200.11	205.68	204.12	198.98	200.7	202.47	201.03	196.79	196.86	202.11	200.52	198.72	201.68	204.33	197.16	203.65	197.92	200.22	197.97	199.56	202.94	198.09	198.73	193.59	201.28	199.19	197.72	198.87	200.72	200.87	199.07	192.11	196.09	202.75	198.7	202.01	198.08	196.48	198.26	199.18	197.53	202.53
212	210.96	214.77	207.46	209.51	207.78	210.89	208.52	208.41	211.03	210.17	211.08	207.63	207.05	210.04	209.92	212.52	208.93	206.67	205.83	203.97	210.91	207.21	209.94	206.62	210.65	210.98	209.97	205.12	205.49	211.28	210.81	213.32	207.89	210.87	209.55	210.24	207.54	210.26	203.66	212.35	208.49	210.07	206.92	210.81	210.85	208.68	212.35	211.01	209.66
215.2	210.22	209.76	215.71	214.77	212.12	212.42	213.77	214.92	212.94	213.11	212.53	217.62	213.31	213.89	213.14	215.09	214.18	213.94	213.33	214.07	212.46	216.31	213.91	214.78	210.08	215.01	214.21	208.65	218.37	219.96	214.43	213.99	214.18	213.83	212.6	217.63	211.38	208.36	209.42	210.23	213.71	211.68	210.4	211.85	210.51	214.6	216.87	210.15	217.54
204.34	204.74	201.23	204.29	201.79	203.29	203.43	204.2	203.21	206.74	202.84	206.56	199.68	205.48	207.39	201.44	200.96	205.17	202.91	207.49	202.13	203.31	206.2	207.99	205.87	206.9	203.04	203.55	202.58	203.11	207.13	205.95	207.24	201.88	208.83	205.9	206.62	205.85	206.71	208.07	201.94	205.63	199.11	202.78	205.36	206.49	204.64	205.35	205.3	206.52
190.2	198.43	194.68	195.9	196.53	194.48	193.22	200.06	193.13	196.6	197.59	193.2	192.85	196.47	191.63	195.91	192.77	196.51	192.73	198.28	197.11	196.28	195.61	194.67	193.29	190.02	192.64	191.24	195.62	195.29	192.15	193.53	196.46	193.72	191.35	193.67	195.59	191.93	197.87	196.42	197.18	196.24	194.53	199.07	197.55	197.87	199.25	197.38	195.4	190.66
215.08	210.22	210.36	212.55	215.04	210.63	210.76	212.92	210.87	213.03	213.49	212.25	210.51	216.98	213.12	211.98	206.94	213.32	209.63	215.22	213.51	209.88	212.71	210.46	211.35	209.68	216.28	212.88	209.61	213.01	213.13	215.49	214.63	213.59	209.68	212.36	210.31	212.47	210.06	208.66	211.34	213.17	215.22	217.61	213	209.4	208.76	211.91	214.02	212.33
212.15	206.39	209.77	207.6	212.53	209.9	210.49	209.43	207.19	210.9	212.06	214.07	207.21	208.19	209.79	210.24	208.46	208.2	211.94	212.87	210.41	205.94	207.42	209.58	209.64	211.9	208.77	208.05	212.04	209.75	208.94	207.9	207.27	212.38	208.72	206.51	209.94	208.05	207.15	213.2	206.39	207.59	210.55	205.47	209.27	208.51	210.21	212.74	210.17	205.62
202.57	205.54	206.97	196.47	203.44	203.16	204.41	201.24	199.44	200.31	203.6	202.9	203.2	202.44	204.54	199.96	207.08	203.99	200.23	198.23	206.32	197.45	199.37	201.41	199.99	203.62	204.06	204.21	204.51	198.44	203.85	203.35	204.67	198.75	202.1	208.88	204.14	205.4	205.97	201.28	200.78	197.1	203.35	206.04	204.17	203.29	204.95	204.13	198.07	202.12
202.66	203.51	205.07	199.78	202.36	208.02	202.89	204.47	200.91	199.08	206.39	202.72	205.35	201.87	209.51	202.4	207.23	205.44	203.02	203.51	202.07	205.1	201.32	203.69	201.79	203.63	204.95	205.33	203.55	204.61	205.48	200.99	204.3	204.15	199.02	206.39	205.06	204.43	199.18	202.25	208.09	205.49	203.06	202.5	197.71	204.46	200.98	197.97	203.5	198.48
202.33	205.34	201.24	203.01	210.78	203.8	203.79	207.66	207.66	202.85	208.81	201.53	201.42	201.86	200.12	203.04	208.87	203.54	202.58	200.32	202.89	201.64	203.03	202.89	201.54	206.01	205.28	202.07	203.12	206.46	203.56	203.53	202.92	205.63	207.03	201.35	201.42	205.88	201.12	201.95	201.35	203.34	198.54	205.47	200.84	208.15	209.9	206.11	205.54	204.92
209.29	208.35	209.32	205.47	206.15	204.67	208.27	212.57	209.73	208.46	205.25	215.2	206.21	202.2	205.86	210.91	208.33	210.17	207.2	208.98	202.98	212.6	204.97	203.82	209.05	209.99	209.33	205.09	207.54	202.95	206.22	209.3	208.87	210.08	205.88	206.97	203.15	209.01	207.45	212.59	210.37	208.21	203.2	206.75	200.19	209.83	202.91	210.41	205.31	203.49
200.28	201.72	202.73	201	205.66	203.44	208.11	201.49	203.38	205.71	206.19	205.81	200.15	202.9	208.29	196.86	204.85	203.15	204.41	203.88	201.93	203.88	208.67	202.09	204.5	203.63	202.27	203.02	202.56	203.91	203.62	202.8	202.46	207.34	202.94	199.57	206.91	200.94	203.72	204.11	204.8	204.53	204.08	202.66	206.53	203.43	199.95	197.83	201.14	205.71
205.89	205.23	208.12	203.71	207.46	211.82	206.68	207.89	209.82	208.31	209.92	207.61	204.02	210.67	205.63	210.6	206.1	211.47	205.05	209.42	214.2	205.88	205.48	210.73	208.1	205.59	203.92	207.62	212.51	205.84	206.24	205.7	206.96	210.14	208.37	205.81	209.24	207.85	209.85	209.53	213.08	211.88	207.49	206.89	206.21	211.14	207.83	208.08	211.48	204.33
198.02	200.24	196.94	199.91	205.24	201.3	200.82	201.03	201.47	201.25	200.31	202.49	200.5	200.25	199.64	202.59	202.95	203.74	203.26	207.2	199.76	199.95	203.68	198.22	200.13	204.06	205.88	199.08	200.32	199.76	201.09	204.53	208.38	196.26	205.58	204.15	199.58	203.01	198.35	197.93	198.69	203.28	202.03	203.1	203.03	200.32	199.54	204.06	199.45	200.11
208	197.83	200.38	201.94	207.33	198.18	204.06	206.2	204.05	201.75	204.98	201.85	206.19	205.03	206.43	197.23	201.81	206.59	206.88	207.42	207.07	198.4	202.93	200.56	199.13	201.71	206.68	208	200.75	203.62	200.61	202.47	200.02	198.93	200.06	205.06	200.1	201.86	204.25	202.18	201.66	200.53	205.27	199.56	199.74	207.18	200.54	203.25	203.75	202.28
209.08	213.13	209.07	206.78	211.47	209.34	209.67	206.41	216.05	209.8	210.55	213.46	211.48	206.8	210.42	206.96	207.42	205.87	209.89	207.88	209.47	209.34	213.01	208.1	206.3	210.4	208.71	206.03	206.2	209.74	214.37	216.85	205.13	209.88	210.72	210.34	216.04	210.14	211.5	209.25	209	207.3	207.9	208.99	214.74	207.31	207.46	207.3	215.29	205.34
203.87	209.26	204.55	201.39	206.26	200.1	202.41	201.8	202.51	205.03	201.4	198.68	201.71	205.56	204.1	203.23	201.97	203.44	200.02	203.38	202.54	204.33	204.84	203.4	205.76	201.05	199.56	201.3	205.19	203.04	199.39	206.89	200.54	202.29	208.47	200.52	206.3	198.74	200.01	207.01	207.46	198.98	203.79	202.18	198.28	206.01	205.3	210.78	195.66	204.44
207.89	213.42	210.03	213.12	204.91	212.32	209.67	209.86	210.06	211.39	210.71	210.15	209.3	207.46	212.79	205.44	206.54	208.7	212.23	215.17	212.02	209.29	208.19	208.22	206.96	208.17	208.46	207.89	211.27	212.12	209.13	208.61	204	211.47	212.2	207.13	207.16	208.75	206.5	212.61	208.79	205.12	211.6	207.88	204.83	203.19	206.97	208.62	207.21	208.43
199.7	205.09	201.46	201	197.68	196.88	207.06	204.44	202.63	200.85	199.29	206.78	197.74	201.56	200.53	205.79	200.02	199.78	202.02	203.67	196.14	200.82	201.09	195.45	199.7	200.38	202.89	196.87	200	199.37	201.27	200.67	197.64	198.91	201.92	199.14	202.01	196.8	198.08	199.33	195.36	197.29	197.59	199.88	200.47	199.78	202.63	199.91	201.85	199.54
206.52	211.15	207.63	210.83	207.68	206.12	210.21	210	210.04	210.96	213.04	211.15	211.22	209.77	205.56	209.1	210.92	211.06	207.49	211.75	212.12	207.86	209.84	208.27	211.9	203.05	209.41	206.54	204.89	205.59	206.15	206.08	208.95	211.16	208.8	207.21	210.25	208.97	214.97	211.54	210.83	207.88	207.68	211.27	209.49	210.6	205.39	206.29	207.57	208.99
208.59	205.22	201.11	210.33	207.18	206.91	203.8	203.37	205.91	205.2	201.85	205.72	202.65	204.89	204.09	206.26	202.11	204.81	208.42	205.13	204.92	205.39	203.3	206.59	204.65	203.8	205.85	201.87	206.5	207.56	204.83	198.35	205	206.13	207	203.79	206.33	200.06	207.9	203.94	202.66	207	204.83	205.24	206.02	200.33	206.95	205.81	204.72	199.95
199.29	198.31	198.2	197.12	196.82	196.83	200.6	193.23	202.01	197.05	200.3	203.36	201.21	198.3	203.07	199.39	199.99	193.72	199.01	194.33	202.78	200.76	198.4	195.08	197.05	200.84	195.58	197.42	198.33	200.84	198.75	195.46	198.08	202.09	197.14	198.89	196.57	200.8	197.2	196.78	199.83	199.76	203.85	198.75	195.64	197.48	195.24	200.79	202.11	194.96
215.02	214.98	218.23	215.73	219.54	214.37	219.93	213.01	216.48	212.75	222.02	219.67	213.49	214.44	217.28	219.72	219.4	218.52	217.29	215.69	215.64	216.05	218.21	215.28	216.04	218.2	221.61	220.76	215.06	214.5	215.4	216.66	221.41	211.59	215.17	215.35	216.28	220.98	215.66	219.6	215.14	212.92	214.42	214.61	220.52	217.19	217.33	212.75	214.42	217.39
212.33	215.68	214.42	215.12	212.64	214.55	217.67	211.6	213.72	212.95	213.58	216.43	210.46	211.62	213.08	212.42	210.87	214.93	211.71	212.38	214.08	215.11	214.58	214.33	218.86	211.74	214.03	212	209.19	215.69	212.91	215.51	214.59	213.74	215.7	215.64	211.78	211.78	210.92	210.7	218.38	216.32	214.58	211.72	216.44	215.17	216.97	216.15	214.15	213.56
206.61	201.65	201.89	205.02	207.91	206.43	204.54	202.26	203.4	203.73	203.97	202.62	207.35	203.41	206.49	206.7	207.73	200.17	206.57	205.05	204.36	204.95	202.29	206.08	202.88	204.87	205.51	203.36	211.96	204.21	205.57	208.32	205.25	202.29	202.05	206.13	203.37	208.38	205.3	201.79	203.46	206.6	204.53	205.13	205.11	201.55	200.73	206.12	203.51	207.55
210.09	208.7	211.61	207.42	208.62	206.58	206.33	207.22	206.18	209.88	205.54	209.65	211.51	203.65	211.45	211.99	209.09	211.17	205.69	204.47	211.14	208.43	208.26	210.77	209.4	206.56	209.37	211.15	206.45	212.91	211.32	210.14	207.54	208.89	207.71	204.89	208.72	203.83	209.35	207.35	206.28	203.95	212.31	212.9	206.26	208.51	204.07	211.1	206.36	211.07
206.92	205.36	200.94	201.88	201.81	202.73	202.37	208.43	203.03	204.48	204.03	201.26	205.17	207.08	201.91	198.97	200.87	204.95	203.09	202.38	203.27	201.91	204.4	201.57	202.98	198.98	203.96	203.59	204.04	199.18	204.62	202.34	201.13	200.66	199.42	203.94	202.3	201.21	200.19	203.13	202.7	198.4	202.62	199.88	202.35	200.57	202.94	197.92	205.96	202.29
214.87	216.01	219.5	219.33	216.48	214.65	217.3	213.83	220.26	214.61	213.23	221.12	213.38	220.96	219.64	218.98	219.04	215.76	215.76	216.54	215.12	213.54	216.41	218.59	217.09	215.84	219.86	218.95	215.79	214.01	211.66	220.09	217.61	216.35	220.38	216.34	217.31	215.93	222.23	220.9	214.41	220.32	216.99	217.57	213.12	221.45	220.05	215.98	215.85	212.5
199.31	203.54	206.54	205.61	203.73	202.35	201.1	198.98	206.4	201.36	203.91	203.38	206.32	205.18	203.43	204.24	204.76	206.31	200.52	205.35	203.89	202.72	203.93	207.42	207.48	205.6	205.6	207.38	202.57	204.06	204.19	205.15	203.45	202.34	207.59	205.71	203.87	206.1	205.43	205.6	205.11	205.41	208.39	202.21	203.82	200.79	199.33	206.93	206.45	202.83
203.99	206	206.33	202.34	200.92	206.31	205.61	204.7	198.62	208.72	203.11	202.82	202.21	205.74	200.88	208.45	201.64	211.24	205.55	204	202.91	202.51	208.66	203.84	201.14	204.36	204.06	203.75	204.43	202.92	204.72	201.11	206.36	205.97	206.6	208.87	205.29	208.22	203.46	203.76	197.67	205.55	204.93	203.6	207.02	207.64	211.15	208.64	202.96	205.85
206.88	210.85	208.91	210.69	204.69	210.74	210.44	205.67	205	208.19	207.23	208.33	207.63	204.38	206.43	211.18	208.58	206.3	210.52	204.48	205.01	209.37	210.52	206.68	214.12	208.85	207.22	207.64	206.02	209.38	209.86	212.58	210.47	207.9	211.15	213.18	212.64	214.49	206.29	206.47	207.86	207.8	205.35	212.23	203.76	206.95	204.31	202.68	208.07	209.13
198.05	202.11	201.7	200.95	195.53	202.38	200.77	200.35	201.76	201.68	201.56	200.34	200.84	198.95	200.55	198.27	198.66	199.97	200.38	200.39	200.22	198.59	201.09	201.86	201.37	202.85	198.8	201.09	199.09	198.89	199.98	201.04	196.12	204.78	203.76	198.94	199.58	197.4	199.92	202.47	200.53	195.49	194.75	196.83	207.3	195.29	197.89	202.73	200.18	199.29
206.67	198.53	195.79	197.93	198.44	200.94	202.78	199.35	197.01	198.27	202.71	197.7	201.29	196.72	200.52	204.27	205.12	196.03	194.35	202.34	199.58	200.06	198.73	202.21	202.17	199.35	199.43	196.8	200.55	197.12	205.4	195.12	196.85	197.38	197.96	205.71	197.98	196.77	200.81	202.57	201.1	207.35	194.36	198.52	198.18	197.28	198.36	208.37	195.05	193.3
201.55	205.81	203.65	196.43	205.09	203.72	204.67	201.39	201.88	202.01	203.37	202.36	202.01	201.83	208.61	200.66	203.24	198.71	200.68	203.18	203.07	202.52	201.16	202.22	202.51	204.88	202.63	200.93	199.63	204.62	201.31	202.76	203.48	203.45	201.82	199.72	198.07	200.85	200.68	202.25	200.58	202.93	200.56	205.18	203.57	200.84	204.05	200.91	198.99	202.83
216.89	212.05	212.81	212.56	216.14	217.54	215.86	215.55	212.48	213.32	213.02	211.02	219.41	215.39	215.85	209.27	206.59	215.9	213.51	208.24	212.38	213.69	213.7	211.66	214.28	211.52	217.99	212.25	215.85	211.36	210.67	210.79	217.25	211.99	212.6	216.86	214.17	215.02	215.23	213.08	211.51	211.28	218.68	212.34	218.71	215.08	211.6	212.51	211.63	213.82
210.93	209.06	210.87	211.28	210.67	212.44	215.47	214.34	209.21	211.42	208.8	211.63	211.99	217.46	210.38	208.09	211.61	207.53	215.53	212.04	212.76	216.02	212.98	213.44	215.93	205.86	209.92	213.95	211.65	215.52	212.42	212.02	217.7	213.12	211.88	213.07	215.07	210.26	212.2	212.48	212.02	209.98	214.19	205.73	214.09	213.92	206.79	213.97	217.65	214.66
194.4	201.46	200.43	202.78	202.51	204.46	203.23	203.15	201.25	204.51	198.33	206.7	202.42	201.07	203.23	204.75	200.65	202.6	204.1	206.58	203.24	202.58	202.65	199.06	202.13	199.99	203.39	203.28	201.61	198.8	204.93	208.72	204.67	200.46	200.08	202.44	202.64	202.93	204.77	201.91	197.43	204.75	204.48	204.9	200.15	200.19	200.26	200.15	204.08	202.14
204.76	202.38	201.07	202.88	201.33	202.14	201.99	202.1	199.85	206.51	199.91	205.23	206.93	205.68	197.6	201.53	203.36	200.65	200.62	204.01	204.39	202.98	206.72	201.58	202.39	200.07	204.86	201.72	202.62	203.37	204.51	203.23	204.36	205.45	199.82	202.32	203.4	199.24	208.28	203.65	205.68	200.24	202.87	210.91	203.36	207.84	201.19	206.11	201.2	202.96
207.71	209.68	206.97	206.57	207.08	215	208.53	208.75	204.36	208.84	209.52	211.33	214.36	207.65	213.31	207.23	209.59	206.73	211.86	206.63	210.47	211.38	206.37	208.8	206.44	208.19	207.33	205.54	203.52	209.02	207.09	206.07	205.02	207.25	206.25	206.08	205.33	206	210.38	209.29	211.63	204.95	209.1	209.93	212.2	209.56	204.25	208.79	209.95	206.07
203.81	198.03	198.23	198.79	205.84	199.74	202.57	202.66	200.5	201.52	204.9	200.6	200.23	204.64	198.12	203.13	198.44	204.73	196.99	205.65	193.93	201.5	200.37	199.91	202.05	204.72	199.46	202.67	203.88	199.52	204.11	202.93	201.79	200.58	200.62	202.81	200.98	199.23	199.7	199.8	202.71	205.9	197.26	198.96	199.77	205.42	204.62	200.54	197.75	200.66
197.78	196.63	198.13	202.69	201.45	196.24	199.57	199.96	199.73	202.7	196.77	195.92	194.71	195.62	198.78	198.9	198.42	198.29	196.9	196.83	193.76	195.3	199.9	201.1	202.47	198.29	201.71	200.29	200	196.86	195.84	197.89	197.59	200.79	198.98	206.16	196.78	195.97	190.44	193.36	199.11	197.49	200.67	194.26	197.77	194.46	195.29	200.27	197.34	194.3
215.69	212.29	214.69	209.54	214.42	213.76	211.48	207.24	207.93	214.59	213.67	213.91	206.75	219.88	212.65	211.55	209.97	213.23	211.99	210.46	212.94	212.15	211.42	212.96	211.85	210.46	213.04	211.14	212.96	210.85	213.63	209.91	214.03	210.94	210.78	218.6	216.47	210.74	216.49	215.62	210.09	210.53	214.05	213.15	214	211.68	209.64	210.46	216.4	207.67
207.8	205.06	209.77	211.99	207.36	209.24	207.65	208.48	199.99	206.84	211.1	203.33	208.84	203.09	211.15	205.87	204.18	205.98	200.56	211.35	207.03	208.04	200.66	207.4	210.94	206.1	206.58	210.77	201.83	206.11	208.4	201.86	209.29	206.76	205.98	203.35	207.04	208.75	204.54	206.97	205.79	204.3	209.36	206.01	206.55	204.23	210.36	206.91	208.89	210.01
210.27	205.88	210.74	212.2	209.52	210.96	207.51	212.59	211.39	209.25	208.42	205.99	210.95	210.08	208.32	213.93	210.22	211.66	207.37	212.07	207.27	207.98	206.97	210.54	211.36	212.61	210.58	205.47	207.64	206.02	206.53	209.12	205.33	207	208.14	207.67	205.81	200.62	210.21	214.54	208.5	207.2	210.86	210.59	210.56	205.16	210.44	208.06	205.2	209.22
208.6	203.12	203.89	204.41	206.65	204.77	207.39	205.02	207.2	210.63	208.5	208.05	209.12	208.24	204.61	208.05	204.61	204.95	204.82	206.17	208	206.4	206.31	202.49	209.03	201.91	207.21	204.4	205.81	204.61	208.99	207.69	206.35	207.38	205.01	208.35	206.98	207.88	204.33	205.13	206.36	209.02	202.49	202.6	205.62	207.73	205.86	206.42	208.63	205.11
207.78	210.94	208.39	208.59	207.06	206.03	210.86	205.5	204.56	206.24	207.38	205.9	211.31	210.2	207.12	208.2	206.77	209.91	206.53	211.25	208.71	210.38	207.26	210.21	207.65	209.88	202.42	201.78	207.86	209.34	207.35	207.04	209.02	208	202.96	208.65	206.57	204.53	205.2	210.11	206.95	206.67	208.25	207.75	203.62	208.48	210.31	207.42	209.45	211.71
205.61	205.04	199.16	204.1	209.62	209.68	204.02	207.04	206.2	204.53	204.63	200.96	206.09	207.37	205.37	204.05	206.74	207.13	209.22	208.15	203.52	205.82	206.91	202.86	199.59	206.89	208.29	205.79	208.17	208.94	205.36	208.04	205.96	206.6	206.96	207.03	206.54	205.15	208.33	205.63	208.08	203.21	205.06	207.19	206.32	204.52	205.74	203.07	207.14	205.16
216.86	213.53	213.96	214.47	217.75	214.78	211	214.77	211.69	215.21	209.56	213.93	213.27	210.77	210.91	212.77	212.03	207.28	209.57	213.37	214.54	215.82	213.94	211.71	218.28	214.71	215.06	213.12	215.28	208.99	212.1	211.4	215.56	211.71	214.43	209.89	214.88	217.33	211.36	215.8	206.48	211.62	211.98	210.33	211.68	216.07	210.01	215.38	211.09	213.85
214.66	209.42	215.43	212.01	213.95	214.96	212.77	212.96	210.15	212.42	210.36	210.53	217.18	212.37	216.78	209.98	211.94	214.25	210	206.68	213.89	207.94	210.26	214.27	212.64	211.63	209.76	211.35	215.43	212.76	214.12	210.45	210.13	215.8	214.41	213.37	209.85	213.39	213.77	213.31	211.43	216.88	214.84	213.11	214.27	213.98	213.59	211.57	211.15	208.54
205.08	203.51	203.83	202.86	200.85	203.98	202.68	201.02	204.35	204.67	205.1	203.19	203.1	202.23	201.05	209.19	202.85	197.13	203.93	204.07	201.53	204.92	203.07	203.92	204.59	203.85	201.07	204.68	204.37	206.59	206.3	204.23	201.8	201.02	206.2	202.13	201.42	207.13	205.69	199.85	202.41	205.28	206.66	204.52	206.27	209.2	199.43	204.49	204.18	201.85
205.67	208.18	208.9	206.11	211.2	210.61	209.54	209.46	204.88	209.66	208.57	204.12	209.23	207.25	206.82	214.21	211.5	205.47	205.36	211.24	204.41	210.25	209.43	205.52	205	210.3	202.28	207.67	207.43	211.18	205.71	211.94	208.9	202.93	211.36	208.11	202.15	210.08	210.05	208.43	209.59	204.26	207.71	207.36	207.56	210.64	207.41	208.64	209.48	200.29
211.82	214.13	214.9	212.36	211.15	213.58	211.8	213.05	212.65	215.57	211.53	213.27	216.56	216	215.88	213.65	216.51	213.61	213.5	209.35	208.34	211.96	209.22	215.83	211.9	212.89	213.01	215.24	213.65	212	212.42	210.01	213.32	213.24	215.23	210.65	209.92	211.8	210.63	214.07	212.78	211.21	211.47	211.55	214.32	207.25	212.97	210.27	210	212.65
215.52	215.66	216.1	212.05	212.5	205.1	205.93	210.07	213.25	212.28	210.13	210.75	210.07	211.42	206.85	211.43	211.5	215.33	208.66	211.34	210.04	209.02	209.09	208.15	215.29	214.97	211.87	205.16	212.63	210.62	210.32	209.38	211.73	211.18	211.86	211.65	213.16	211.81	213.61	215.98	206.42	213.22	213.25	209.21	210.4	211.79	213.67	212.04	210.03	209.65
205.59	205.46	208.6	205.83	205.23	207.36	207.44	207	209.61	209.33	206.18	209.63	211.37	205.31	211.75	205.05	212.42	213.41	206.35	206.76	207.62	205.87	209.23	207.08	209.18	210.93	209.24	208.54	210.77	208.12	208.83	206.06	210.61	207.05	211.83	208.22	204.42	209.56	210.56	213.72	208.03	208.6	207.99	204	205.12	210.14	203.84	210.85	212.29	211.11
209.17	211.26	206.82	210.93	205.35	209.9	209.26	209.48	204.16	208.97	207.05	208.25	203.91	208.71	214.66	210.09	211.13	207.99	211.07	209.81	205.43	210.42	208.86	208.17	206.98	209.84	205.28	206.43	212.27	210.51	201.3	205.11	200.93	208.73	209.05	210.95	210.78	206.74	205.95	212.94	205.92	207.47	210.26	209.38	210.47	212.45	211.24	207.69	212.66	206.92
217.5	217.87	216.15	216.02	219.82	220.49	214.84	212.18	220.38	217.47	217.73	219.21	220.26	217.11	219.01	220.48	217.35	215.84	214.03	220.84	217	219.07	218.32	216.31	216.26	217.66	211.65	217.63	212.72	218.51	220.32	216.43	218.88	215.86	214.03	217.68	214.31	219.97	220.24	224.19	217.58	216.56	214.39	214.44	220.83	219.27	215.79	218.81	210.52	215.91
218	211.05	210.96	211.62	213.71	209.15	215.8	209.08	208.84	210.95	212.48	212.06	215.34	214.56	212.33	209.38	211.41	215.9	208.5	216.82	205.7	214.12	210.67	206.88	208.13	212.34	208.08	210.1	214.49	210.63	210.77	211.79	212.56	209.75	208.59	211.85	212.74	211.53	209.62	211.09	210.14	207.85	207.57	211.19	212.9	207.42	214.8	212.51	211.9	212.51
209.85	207.72	208.81	208.23	208.93	210.07	209.69	206.11	212.13	207.72	207	208.78	209.86	214.05	209.19	207	205.44	212.2	211.97	211.11	210.15	204.7	210.05	211.9	213.31	205.19	205.29	208.48	213.05	202.36	208.11	214.81	211.13	208.07	209.48	209.38	211.15	211.3	205.82	208.7	208.45	207.6	201.65	211.04	209.09	210.73	212.24	208.71	206.68	211.83
200.98	202.37	198.79	202	198.9	202.2	202.71	198.24	201.38	205.74	196.38	204.76	203.93	205.85	203.36	205.66	205.91	203.13	200.39	202.33	201.6	206.16	201.51	205.05	201.62	197.72	202.43	206.29	203.01	205.95	204.56	205.47	207.35	198.18	203.18	203.29	201.73	202.62	200.31	204.75	203.74	200.79	205.13	204.31	202.2	204.61	208	204.31	203.08	199.09
213.35	205.6	200.54	205.46	211.95	208.29	208.05	208.81	201.96	205.35	209.07	207.56	209	208.36	206.75	206.32	210.3	204.54	204.76	210.62	207.03	210.67	211.52	210.42	210	205.59	210.89	209.07	205.18	207.13	207.32	204.1	204.15	207.12	208.57	209.05	204.23	207.63	208.13	205.18	210.73	209.72	208.1	208.59	210.46	206.44	211.09	207.48	210.01	209.41
201.16	200.18	198.86	204.07	197.09	198.9	198.94	191.89	197.13	196	197	202.77	198.23	196.89	197.92	195.45	199.01	196.44	196.43	199.31	197.7	196.3	199.11	196.67	198.67	198.6	201.83	197.92	200.22	199.66	201.36	199.99	199.41	201.02	194.96	195.24	197.79	194.28	206.53	195.55	201.8	196.89	199.2	194.7	195.32	199.6	201.39	199.62	197.97	198.38
201.98	199.96	197.24	198.28	202.92	198.15	199.39	195.81	198.48	200.68	196.95	197.99	194.7	204.02	199.95	204.09	195.31	201.92	199.7	203.82	203.18	199.64	201.14	198.38	194.49	200.85	195.45	201.83	198.33	202.65	203.05	202.11	194.28	201.98	200.45	200.05	196.46	195.46	195.86	202.14	199.43	200.13	202.01	203.2	198.2	195.58	196.08	201.18	203.08	199.34
213.79	214.14	213.4	215.7	211.64	208.17	214.2	212.76	210.49	212.95	215.84	210.21	213.77	213.36	210.92	210.15	215.55	216.49	213.87	211.36	210.72	211.56	215.36	210.7	211.18	215.59	212.77	207.38	205.26	211.63	212.06	213.61	217.9	216.49	210.51	209.57	213.62	212.42	212.52	212.45	213.21	213.86	212.68	213.45	214.9	215.14	212.56	212.33	216.21	209.66
213.78	217.06	217.04	219.43	217.75	217.21	213	218.53	218.15	215.9	214.15	214.68	217.47	215.1	214.12	217.36	214.6	218.27	215.27	219.85	219.09	218.78	220.07	217.37	220.69	212.65	221.36	218.6	214.99	214.4	214.7	212.97	220.28	216.39	222.73	218.7	215.28	221.71	217.83	212.73	220.08	218.71	220.03	217.87	213.78	218.57	215.13	218.2	215.63	216.74
205.9	206.12	204.96	205.47	209.11	208.54	204.63	210.56	206.37	206.97	206.1	205.56	207.96	210.3	205.27	209.49	206.92	208.85	204.38	209.72	205.64	212.22	202.17	207.93	207.88	207.5	209.71	207.42	204.94	203.54	210.41	209.59	209.94	210.4	209.85	210.01	210.31	205.44	209.03	209.89	207.6	208.68	206.99	206.7	208.08	209.22	208.45	204.32	202.59	207.23
202.56	199.87	200.54	201.04	197.49	204.1	204.31	208.08	201.21	199.72	201.83	203.79	203.46	203.46	205.37	202.49	202.32	201.75	204.65	203.09	202.58	201.77	200.18	203.72	198.43	204.16	205	201.81	203.7	202.49	195.4	203.37	200.97	199.04	204.11	200.96	204.64	202.75	206.17	204.15	201.66	204.98	203.6	205.18	202.16	206.27	201.53	200.49	202.89	205.45
214.11	212.44	210.36	212.15	209.18	211.37	212.41	212.53	209.76	210.5	209.07	209.33	212.48	211.81	211.16	211.23	213.72	208.99	215.38	214.39	211.74	211.6	208.2	213.22	215.23	213.77	211.35	213.02	207.5	214.43	213.23	209.07	204.6	211.06	210.48	213.62	213.07	208.53	210.02	213.55	211.67	215.4	212.84	211.62	210.14	210.59	211.82	207.85	217.47	217.82
210.92	206.19	212.69	210.04	209.16	209.24	208	209.1	211.91	204.82	207.4	208.31	211.2	207.53	208.48	204.95	208.79	206.72	209.59	207.34	208.38	206.55	208.47	208.55	210.81	212.25	213.78	209.91	211.82	205.57	212.8	214.54	207.92	209	207.73	207.81	208.71	210.38	210.79	212.59	210.28	209.9	209.66	216.14	211.03	207.46	208.2	211.27	207.24	211.19
205.51	204.87	209.73	206.54	211.27	208.34	203.91	209.88	207.88	206.01	203.39	203.99	211.65	208.15	203.7	206.11	206.4	208.91	204.81	201.82	209.88	202.37	207.71	200.89	206.69	210	206.89	204.96	204.62	209.26	198.83	205.78	201.34	204.61	206.96	207.59	210.18	206.85	206.56	202.32	205.03	206.99	204.55	208.69	211.66	207.06	207.72	205.82	210.49	205.91
202.05	198.87	196.66	197.38	195.93	199.23	201.67	201.83	200.86	200.62	196.89	197.5	196.9	194.57	201.75	199.39	197.62	201.88	198.36	204.27	202.17	199.18	198.62	198.82	195.36	194.21	198.8	201.6	201.16	202.75	203.61	199.57	195.92	195.14	195.92	196.08	197.63	202.5	201.38	197.7	195.23	197.74	196.42	196.68	199.18	198.99	198.94	202.13	195.61	203.43
207.35	210.58	216.37	210.39	213.4	209.98	212.96	211.13	212.11	214.57	210.45	214.79	211.09	209.9	212.89	211.65	209.57	212.02	211.01	213.39	210.8	210.59	211.25	212.33	211.13	210.56	215.2	214.84	208.38	208.04	211.71	213.66	210.93	215.66	211.62	209.15	210	212.54	207.6	213.08	211.85	212.31	209.66	208.45	214.15	209.42	213.35	210.2	213.45	209.18
201.75	203.39	205.67	203.71	202.8	200.58	206.9	206.19	199.05	203.03	208.66	203.16	199.63	203.99	204.87	201.68	203.53	206.25	206.03	206.8	206.15	201.92	207.89	202.99	202.76	202.56	204.26	198.98	205.11	204.88	202.25	207.26	201.8	204.89	201.74	200	210.65	200.23	203.01	205.12	196.84	201.29	201.36	202.36	199.39	204.49	209.21	208.59	200.89	203.63
207.58	209.38	209.65	210.14	209.68	207.08	206.68	208.69	208.29	210.74	205.02	206.03	207.33	206.69	208.19	211.1	210.7	209.89	207.09	211.17	207.07	205.94	209.64	215.7	206.15	215.22	208.47	208.41	207.82	208.9	214.91	209.38	213.8	207.47	205.01	205.64	213.74	207.58	209.34	210.16	208	212.03	205.2	213.82	210.05	206.35	203.39	208.66	205.8	206.2
218.89	214.39	216.2	217.66	216.36	221.86	214.14	218.76	218.99	219.72	219.9	216.4	217.39	217.54	214.76	215.2	215.9	218.65	216.97	218.43	215.34	217.66	222.98	220.98	214.44	218.39	222.53	214.49	215.9	213.47	217.78	221.19	213.82	218.68	216.59	219.36	218.5	218.08	217.61	215.53	217.78	213.41	212.41	217.83	216.7	216.78	219.91	215.96	215.58	213.62
216.87	218.99	218.84	220.71	219.52	220.18	217.72	214.21	217.44	218.83	212.02	213.87	215.67	215.66	215.5	210	219.25	216.06	216.31	218.86	216.15	217.09	215.36	211.75	217.83	211.97	215.07	218.98	218.01	212.73	217.14	214.95	218.16	218.32	217.43	219.58	218.29	211.88	218.17	225.98	218.12	216.66	210.88	218.62	214.99	215.63	215.33	214.73	218.12	216.04
207.91	210.38	209.12	212.87	208.66	205.91	205.98	205.86	210.52	207.12	205.41	205.8	208.02	212.58	210.58	207.93	205.33	210.41	211.22	212.46	206.53	211.36	208.65	204.18	210.69	206.19	207.38	207.01	208.82	207.96	210.86	208.76	204.18	208.88	203.71	210.46	208.04	209.69	206.65	209.03	206.83	209.63	207.9	201.44	201	206.52	207.35	205.91	209.7	209.35
211.81	209.45	206.67	210.49	206.01	209.68	211.73	209.39	206	208.59	208.65	210.21	210.55	211.34	207.38	205.48	211.21	214.09	209.46	209.1	208.46	213.51	214.06	209.17	210.09	210.63	206.42	210.96	209.81	205.29	209.81	207.21	208.7	208.95	209.43	212.55	208.14	212.91	210.56	211.27	211.81	209.32	208.08	208.59	211.81	210.57	213.84	206.99	211.79	207.26
211.36	209.72	208.24	209.54	209.5	207.43	209.09	206.48	209.94	211.36	209.55	210.36	207.85	207.27	208.17	212.7	210.43	212.88	210.38	208.8	214.2	209.22	210.17	203.74	211.25	207.61	210.71	208.12	213.2	210.13	209.13	210.5	211.83	206.52	206.78	210	213.54	209	212.22	210.34	207.07	210.16	210.63	206.75	206.37	211.48	206.9	204.61	206.77	212.79
209.53	210.64	209.34	207.96	208.83	205.39	207	201.69	206.74	208.11	211.27	208.2	209.14	211.72	206.3	208.65	210.48	207.11	206.41	206.59	208.56	210.07	204.74	204.42	209.43	203.42	203.8	205.99	205.29	206.82	202.39	210.52	213.52	207.28	209.17	212.2	204.72	211.46	215.64	208.1	203.98	204.77	209.22	207.61	206.53	208.65	204.76	208.82	208.93	206.08
214.5	208.59	213.13	212.48	212.8	209.88	208.65	209.95	211.91	212.34	208.23	214.02	211.55	213.69	207.19	207.84	210.29	210.77	210.24	215.31	211.14	212.92	214.2	212.79	212.08	211.71	213.24	211.67	211.48	208.59	213.65	214	209.58	215.55	212.34	212.48	209.03	213.75	209.57	212.5	210.26	211.83	212.13	210.05	209	206.1	215.57	212.76	207.57	215.85
206.1	202.53	203.36	205.81	203.47	203.13	204.69	201.79	208.1	207.11	203.05	205.11	206.44	205.46	206.32	200.09	200.29	201.22	206.85	201.26	202.43	209.62	206.18	203.58	202.63	206.25	203.19	202.78	203.65	203.15	204.29	200.38	203.83	203.49	203.75	203.82	200.42	204.65	204.21	207.65	202.94	205.13	202.75	206.76	206.83	208.83	204.27	207.78	207.15	202.95
205.01	205.66	204.77	205.86	204.81	206.62	203.92	205.16	207.47	207.43	205.1	210.96	206.54	210.21	206	209.37	203.42	209.72	210.27	205.57	209.22	206.65	207.04	207.5	210.7	205.19	208.5	210.41	209.44	204.08	208.7	208.45	211.71	210.61	209.13	204.24	206.96	207.15	205.32	208.81	205.31	208.09	205.96	212.05	212.11	208.31	210.42	211.01	209.34	208.15
217.02	215.99	220.29	219.55	216.6	215.58	217.49	217.28	216.72	218.88	222.74	215.72	216.21	214.04	217.19	214.65	220.68	219.58	220.18	217.76	212.05	219.67	213.93	219.89	214.68	216.07	218.28	218.66	218.1	221.97	216.33	218.49	218.68	216.63	216.17	218.7	220.03	222.57	213.5	221.79	215.93	214.75	216.26	214.04	214.98	222.66	219.87	215.42	220.98	220.26
212.74	204.73	206.47	204.89	204.37	209.5	205.52	206.46	208.61	211.2	207.85	206.14	212.82	209.1	207.17	204.38	205.83	206.56	207.32	207.26	209.48	210.32	206.81	205.68	207.26	206.25	204.33	205.54	206.56	207.08	209.93	207.24	206.2	207.32	209.98	204.12	207.41	207.04	205.13	211.26	206.72	206.86	208.22	207.21	207.46	206.44	211.36	208.29	204.91	203.58
215.11	218.99	220.29	213.23	215.75	215.6	215.69	217.03	218.85	219.93	214.9	217.6	217.17	216.67	220.46	217.32	212.64	212.37	214.88	216.02	214.55	213.83	215.95	221.45	221.14	218.31	221.85	219.35	216.77	221.45	220.93	222.22	217.19	217.48	220.19	214.71	219.8	217.38	214.96	217.02	216.89	215.64	216.81	220.48	220.29	220.39	218.76	214.95	214.08	217.02
201.6	208.41	206.26	208.54	207.46	207	207.87	204.17	208.61	207.41	210.65	208.06	208.19	206.5	206.33	209.2	209.32	205.86	209.91	209.85	206.22	208.31	206.17	210	207.13	202.58	210.05	201.45	205.92	208.36	212.16	208.48	211.47	210.59	206.27	213.49	205.7	207.81	202.94	208.27	206.35	207.28	206.25	205.9	210.19	209.36	206.25	208.6	206.92	207.89
214.57	207.86	210.07	211.96	207.34	207.25	213.96	210.28	213.57	208.81	212.55	206.33	205.71	205.13	206.2	209.3	210.13	208.53	207.46	213.09	208.43	210.68	211.13	211.18	208.22	210.8	211.81	203.46	206.67	210.66	210.16	211.7	208.77	207.98	209.71	213.28	209.4	206.48	206.49	204.8	206.95	210.16	205.61	208.28	208.77	211.64	213.83	207.73	211.02	208.46
211.19	213.35	209.24	211.78	213.61	212.76	211.16	209.08	212.91	213.6	212.8	211.44	217.27	208.42	207.2	208.66	210.27	212.41	218.73	212.73	211.86	209.27	211.78	212.07	211.43	212.28	211.06	209.91	213.1	205.08	211.19	209.5	207.36	211.03	212.03	208.37	210.37	204.75	211.14	211.58	207.93	215.13	210.91	210.39	207.58	209.01	210.51	209.42	215.19	205.06
202.83	201.4	204.85	204.05	205.23	204.86	204.8	207.61	200.32	205.09	204.39	209.01	202.83	208.43	204.88	206.62	205.21	200.2	204.13	203.92	205.37	202.38	200.91	208.37	197.66	204.29	201.21	201.95	204.17	202.51	202.64	204.15	204.56	203.87	202.47	203.9	206.05	202.39	204.74	205.39	206.93	207.75	206.26	205.66	205.46	203.82	203.96	204.14	208.5	208.33
208.93	206.38	202.66	205.87	201.02	206.64	206.7	206.3	206.22	204.42	205.91	202.8	204.9	199.63	208.45	204.91	205.17	201.85	205.36	210.67	203.76	202.2	203.99	201.98	204.62	207.88	200.99	201.83	205.71	204.63	203.63	203.49	202.17	205.86	205.41	206.56	209.48	210.25	201.13	208.51	207.93	202.16	202.77	202.43	202.17	205.97	199.55	208.41	202.4	204.04
214.97	214.7	205.98	215.98	213.81	214.07	212.43	210.87	216.33	209.21	213.77	211.56	210.64	210.8	212.03	209.7	217.64	210.19	208.83	212.4	218.47	213.1	213.97	208.61	212.45	214.24	210.24	207.86	211.87	208.53	208.01	213.58	209.63	211.58	210.91	210.53	214.09	211.65	211.64	214.96	213.19	209.77	210.19	213.8	213.34	213.97	208.85	213.26	212.7	209.7
195.36	195.81	195.33	194.51	199.4	190.19	199.67	197.85	195.81	195.69	197.2	195.85	194.38	198.33	194.58	198.47	192.86	196.43	194.3	191.49	201.81	194.99	190.55	189.76	194.34	196.47	197.1	190.79	196.03	190.71	197.21	198.61	201.51	193.33	197.47	195.77	195.59	194.17	197.49	199.31	192.37	196.27	191.9	194.85	194.73	197.43	194.84	189.69	192.98	194.86
216.8	219.5	217.95	214.98	218.29	219.56	218.68	217.29	215.95	215.4	221.45	213.16	222.49	215.62	219.52	219.74	216.27	216	223.7	216.09	220.5	217.52	215.01	214.26	217.76	217.97	215.05	219.24	219.57	217.61	219.61	213.57	217.46	219.34	216.55	216.61	216.59	213.74	214.22	215.77	218.23	218.41	217.41	222.43	220.66	219.64	216.62	218.45	218.03	218.03
204.85	196.34	205.43	202.48	198.46	202.18	198.72	200.77	201.38	202.03	199.17	201.41	198.88	198.24	202.74	203.45	199.56	196.44	197.57	201.56	199.94	201.05	196.61	201.58	198.9	201.19	199.78	205.06	199.98	203.44	200.09	203.72	202.36	199.52	203	200.47	206.45	204.68	198.07	205.15	199.44	199.5	196.7	199.82	206.17	200.5	202.6	201.2	203.78	204.12
205.72	206.71	205.79	205.39	204.79	207.11	204.03	205.25	201.4	204.43	203.02	205.89	204.04	203.86	200.79	210.2	204.9	197.79	203.89	204.67	203.23	204.33	204.17	201.45	202.48	202.59	204.86	204.45	207.17	202.66	207.91	201.57	200.25	201.48	201.67	206.76	205.25	205.5	209.12	208.31	202.98	203.49	206.35	204.89	206.9	204.49	201.44	205.71	201.17	207.23
196.28	195.57	194.14	196.7	204.31	197.75	199.27	204.49	197.06	202.4	200.2	199	198.79	192.75	203.33	197.97	200.97	200.29	199.38	199.9	198.22	195.75	193.85	198.73	195.57	199.17	198.83	198.36	198.18	199.65	195.62	193.93	203.91	193.94	200.7	196.83	202.06	196.7	202.57	200.25	197.21	197.92	197.83	196.97	197.82	197.51	200.16	198.19	199.37	197.96
216.59	215.32	217.49	221.89	214.06	221.54	217.57	212.51	217.19	217.63	219.39	217.69	215.5	214.91	219.25	216.31	219.85	218.66	216.86	219.83	217.2	214.07	218.37	217.04	214.7	218.88	218.63	217.32	212.44	218.88	218.77	215.2	216.44	220.7	217.18	216.91	213.52	215.34	213.79	218.49	217.46	212.54	220.87	218.14	214.08	215.26	215.46	219.32	214.88	218.06
210.61	213.25	210.86	210.99	207.44	211.84	209.69	212.37	212.23	209.95	211.06	212.26	210.4	210.77	209.55	211.31	214.53	213.33	213.76	213.1	210.35	212.54	216.33	209.66	216.53	208.75	212.69	213.91	208.69	210.54	209.7	205.22	210.74	210.48	212.51	212.63	212.53	207.54	211.83	209.17	216.71	211.08	209.95	211.69	213.75	208.38	211.25	211.38	208.28	210.33
204.3	200.29	204.38	206.75	197.74	196.96	198.83	199.55	202.53	202.02	198.45	198.99	199.21	197.92	198.25	200.46	200.8	202.79	197.59	200.54	201.93	199.23	201.35	202.44	199.88	203.18	198.87	204.4	202.18	202.04	202.54	200.08	201.92	202.25	199.05	203.91	200.14	201.08	204.15	198.75	202.17	201.56	198.15	202.11	204.83	199.44	203.92	202.07	201.6	197.65
214.16	218.6	218.79	218.1	216.66	215.8	219.49	220	216.62	217.62	216.69	219.5	219.02	217.1	213.96	217.84	215.37	211.92	217.73	214.8	216.68	213.19	217.87	221.65	211.87	221.07	219.11	215.66	213.93	216.55	217.08	219.48	221.28	219	222.07	218.91	216.43	212.89	216.42	218.09	215.09	217.25	216.6	224.61	217.34	216.42	220.48	213.97	215.56	218.65
200.82	192.88	196.75	194.5	194.77	201.88	201.42	197.4	197.57	199.18	201.91	199.47	196.6	201.28	198.36	201.25	200.07	198.91	196.74	197.9	196.27	202.54	196.89	198.08	199.54	198.82	198.59	199.4	202.86	200.06	195.94	200.28	198.38	197.76	200.88	200.98	197.92	203.76	201.49	195.01	197.45	196.87	201.86	200.42	198.61	198.03	202.68	199.08	201.06	202.55
205.9	206.38	204.74	204.51	208.32	209.88	206.97	209.62	209.39	205.72	203.55	208.84	208.03	208.92	203.48	209.1	205.52	210.91	207.36	207.55	204.42	208.05	206.38	205.12	207.39	206.77	203.94	203.21	209.62	207.23	210.36	208.95	208.77	208.89	204.06	210.92	202.93	209.44	209.27	211.31	204.77	206.87	210.02	201.16	208.62	209.38	202.98	208.31	204.85	208.46
202.95	206.23	201.65	207.37	200.89	202.44	204.11	205.99	202.21	203.36	206.21	206.12	203.39	204.7	206.81	204.17	201.14	207.18	205.8	204.41	207.62	201.53	202.94	207.51	201.6	202.9	200.69	200.49	205.4	200.04	200.79	211.04	201.69	201.42	206.34	200.7	204.11	208.54	201.72	201.26	203.11	205.05	200.89	206.69	206.45	201.42	204.9	206.48	206.61	200.14
213.26	207.51	209.6	209.18	206.9	211.19	207.93	208.99	208.45	205.05	202.93	206.28	205.93	209.26	210.11	213.21	208.46	209.25	208.49	207.3	207.49	206.23	208.21	205.76	209.16	212.17	206.17	210.68	207.1	207.34	205.36	206.51	208.06	210.48	210.03	208.07	209.49	209.48	209.06	212.75	207.85	210.2	204.64	209.33	203.35	205.97	215.14	208.32	206.56	204.9
212.26	207.63	206.9	209.21	203.07	207.69	207.45	201.71	205.31	208.17	210.71	206.41	212.94	208.04	206.68	207.39	210.63	205.72	209	205.86	208	205.52	203.76	208.37	207.58	211.48	206.06	210.3	212.21	210.47	210.3	209.79	203.32	211.27	213.2	208.33	207.56	208.59	205.51	203.96	211.01	211.22	211.82	204.04	209.52	207.89	205.33	210.62	211.09	211.63
202.23	202.55	202.96	198.66	200.86	200.76	200.35	200.97	206.94	204.8	200.79	206.53	205.36	209.41	201.52	205.7	203.17	201.9	205.45	205.48	199.63	201.9	201.54	204.87	199.91	203.89	203.67	201.77	200.2	203.76	202.03	206.08	200.88	205.13	209.5	206.85	203.6	201.3	205.38	204.44	205.25	205.77	206.32	204.51	203.75	200.74	203.49	201.24	199.92	204.05
205.61	208.21	208.54	209.18	202.06	208.69	203.02	205.51	208.68	210.66	208.72	208.78	204.86	210.09	212.61	206.47	209.25	205.39	209.3	209.43	209.56	210.91	208.9	209.84	210.96	209.82	205.92	205.13	209.83	207.84	208.72	206.64	209.79	208.67	209.66	213.25	206.03	211.21	206.34	209.97	209.8	207.13	204.94	212.13	207.34	210.66	205.88	206.75	208.66	207.93
207.04	203.05	205.78	203.82	209.2	208.11	199.89	207.17	213.29	203.95	210.61	201.32	205.54	200.72	207.94	211.72	209.23	209.54	204.73	207.97	205.7	206.67	205.54	205.67	205.49	206.78	211.58	204.36	207.6	208.77	204.07	207.08	208.85	206.64	208.54	205.88	207.93	206.29	208.14	206.93	206.74	205.96	204.64	203.45	207.17	204.23	202.21	208.62	206.87	209.23
207.53	210.77	207.26	209.22	210.27	212.38	205.03	208.94	210.47	202.89	204.02	212.61	208.19	205.62	209.76	206.71	209.93	208.46	209.37	206.03	206.96	211.87	207.57	205.03	209.74	207.06	209.18	207.72	209.29	203.42	210.98	207.74	205.87	204.08	207.87	204.37	209.11	207.26	205.81	207.13	209.41	208.29	205.5	214.2	206.81	205.35	203.26	207.92	204.92	208.73
196.79	196.32	202.09	197.1	197.66	198.57	197.69	196.61	191.47	201.5	198.08	200.5	199.38	199.53	200.61	195.48	199.56	198.3	201.47	198.09	207.54	200.76	200.02	200.42	200.09	200.15	193.31	196.52	198.57	196.76	198.56	199.46	199.16	195.94	198.52	201.23	198.3	198.86	196.56	200.03	200.38	198.19	201.07	200.79	204.76	200	198.56	198.28	198.81	197.47
204.9	207.96	214.25	209.23	208.53	209.13	206.9	207.91	207.62	209.62	202.22	207.62	208.92	206.87	202.11	210.73	210.76	208.38	210.48	208.84	208.29	206.98	210.35	212.4	209.61	213.22	210.71	208.92	208.06	208.16	206.99	210.05	206.14	208.19	207.91	208.01	208.82	206.17	207.39	211.77	207.58	206.89	210.81	214.01	208.02	204.33	209.61	208.95	210.97	207.35
200.76	195.87	199.8	203.62	199.87	201.37	198.68	200.71	195.96	196.63	200.08	194.01	198.34	201.76	197.36	192.46	197.05	199.46	199.52	197.95	199.82	199.79	196.88	195.07	197.61	197.31	197.69	200.97	200.86	199.22	195.96	198.54	198.4	198.75	202.05	196.12	199.7	201.61	198.69	197.46	197.51	195.31	193.51	201.23	198.28	198.34	200.43	197.23	197.41	196.55
213.53	207.42	205.74	205.38	204.55	209.53	207.46	207.46	209.96	209.58	210.56	207.97	206.14	202.83	210.52	204.41	206.56	209.18	210.2	205.77	208.96	209.3	213.49	208.98	203.59	207.18	209.63	206.6	212.7	202.36	210.07	211.06	206.82	207.6	208.94	208.66	207.81	204.95	209.86	208.62	206.42	211.43	207.11	207.83	202.7	213.12	206.94	207.24	208.7	203.79
211.48	209.62	213	211.27	205.65	210.57	211.12	209.74	206.03	215.01	216.4	214.66	214.4	213.08	221.44	213.2	213.66	215.19	215.17	213.69	211.9	211.13	214.97	207.9	212.06	212.58	214.31	211.36	210.81	210.92	211.68	215.28	211.73	214.3	213.93	216.68	208.55	207.66	211.75	214.78	214.93	213.78	209.66	208.84	211.25	210.27	211.69	214.9	209.98	208.03
201.28	199.39	202.27	202.61	200.71	203.29	202.83	201.57	208.69	198.86	200.83	204.3	203.81	198.34	201.87	201.87	203.64	204.95	204.97	200.72	207.65	208.66	204.06	204.09	203.09	202.21	205.47	205.85	206.1	198.69	203.17	209.29	206.76	199.79	203.75	205.59	204.52	199.77	204.61	204.48	205.59	203.85	203.64	202.46	202.54	204.21	197.95	205.34	203.17	202.83
194.94	201.94	198.93	197.7	200.52	198.72	198.03	199.59	199.01	196.99	200.1	202.41	208.24	203.45	199.81	199.4	196.66	199.49	201.5	201.32	204.22	199.94	203.89	203	198.08	201.78	203.62	201.41	198.35	205.89	205.8	198.31	207.9	195.12	199.12	198.83	201.59	203.99	199.59	196.27	197.74	201.12	201.14	202.34	196.94	199.87	200.88	202.99	199.27	202.3
215.13	210.55	210.95	206.48	213.03	213.38	210.48	215.99	214.72	210.72	213.86	215.08	211.83	211.92	214.14	212.27	211.41	215.18	216.41	214.27	213.98	214.66	214.69	209.88	209.73	213.64	214.04	211.59	212.69	212.88	214.9	211.44	214.53	213.26	211.1	213.65	208.81	214.48	214.31	212.05	210.1	210.74	210.9	212.62	212.91	206.08	215.29	208.32	209.15	210.89
205.36	201.55	201.48	199.67	201.73	205.22	205.26	200.88	197.24	199.99	204.05	202.58	202.34	202.62	201.32	202.5	204.84	206.63	203.02	208.3	206.05	203.74	199.96	205.82	204.37	200.74	205.91	202.01	202.3	206.07	200.88	198.53	204.1	199.67	205.29	205.21	202.38	203.15	203.5	206.31	205.95	204.41	200.81	208.71	206.57	203.32	203.29	203.75	203.05	203.3
216.05	215.03	212.56	214.56	214.65	213.88	205.55	212.72	212.73	213.16	203.99	214.81	214.78	213.02	211.13	211.82	215.12	211.48	216.02	214.7	212.28	214.24	216.02	214.53	213.6	216.76	213.44	208.59	210.88	211.87	209.36	208.25	215.77	208.76	209.94	212.29	211.34	211.16	211.36	216.58	210.99	210.95	211.96	217.05	214.6	213.27	221.6	216.07	218.68	214.37
203.67	204.09	208.22	204.81	210.2	203.01	203.97	209.89	209.43	209.05	210.03	208.96	210.11	208.56	207.56	204.51	203.98	206.58	209.06	209.95	209.05	210.26	207.5	211.9	220.1	210.06	212.56	209.58	205.33	204.07	207.72	202.97	207.21	211.41	208.19	208.04	205.04	208.89	208.63	207.1	206.31	203.58	204.73	206.37	207.69	207.99	207.49	207.77	206.8	207.59
204.55	204.18	205.97	203.97	199.32	204.82	205.23	202.17	204.05	203.75	206.72	202.36	203.41	205.84	199.41	204.22	204.39	202.21	199.04	203.28	205.57	201.33	206.52	207.18	205.43	203.02	208.57	199.93	200.74	205	205.7	204.79	205.44	204.75	201.19	204.25	202.3	203.27	203.07	202.55	204.32	207.53	205.67	203.08	202.26	200.07	207.13	205.49	207.94	199.77
202.59	196.36	195.12	200.38	196.76	199.66	196.08	200.13	200.06	198.03	197.64	200.87	197.64	198.01	196.56	201.7	198.52	198.99	196.09	200.47	191.34	200.24	195.7	196.72	201.71	195.91	202.32	201.46	194.91	194.93	194.55	196.43	199.16	199.26	199.17	200.21	194.27	195.67	197.91	190.88	199.48	200.5	196.12	196.93	196.05	194.18	197.29	195.69	191.98	202.39
201.25	210.31	206.58	204.65	212.35	214.86	215.82	207.56	208.74	210.79	209.96	208.45	211.86	207.62	212.68	210.88	209.86	208.34	209.74	208.03	210.68	207.88	213.29	210.76	208.35	213.56	210.74	209	211.26	208.67	209.46	209.11	212.06	206.25	213.26	210.79	209.56	211.76	206.51	210.95	212	210.57	213.72	208.28	204.06	208.55	209.91	209.99	210.09	209.76
205.32	207.45	203.55	204.53	203.66	203.49	206.94	202.42	201.23	204.21	207.55	200.91	209.06	204.83	201.64	204.29	206.23	200.89	202.18	199.63	204.77	203.32	202.34	203.14	205.28	206.34	201.68	199.34	203.64	198.66	199.24	201.29	200.09	203.49	205.09	210.19	200.96	203.78	207.1	202.97	203.59	206.48	198.03	203.61	206.29	201.69	201.41	207.33	203.21	202.74
197.83	198.17	196.14	200.48	203.32	195.82	203.35	201.69	196.76	196.39	198.24	198.68	196.76	199.03	197.1	202.26	197.48	201.35	203.96	196.73	201.83	195.49	198.81	198.58	199.75	203.15	199.89	196.85	201.13	202.15	201.78	197.47	197.15	201.97	196.89	199.53	197.53	205.26	202.07	198.23	195.48	200.86	192.84	198.45	198.04	198.47	197.15	194.96	199.63	198.29
207.05	203.06	203.52	203.9	202.06	204.67	202.1	209.58	203.97	206.64	203.43	203.79	206.09	199.43	200.21	204.59	200.29	201.86	200.71	201.23	199.48	203.21	201.08	204.47	203.24	209.6	204.88	205.18	204.56	206.49	201.58	206.13	206.9	205.29	197.98	204.09	200.68	201.94	203.48	202.35	200.92	202.82	204.9	202.88	205.38	206.4	199.16	200.54	204.14	206.81
197.71	199.26	196.82	198.01	197.51	199.62	200.24	198.33	196.02	197.87	196.45	203.96	202.93	201.42	200.99	195.52	197.96	202.46	200.97	198.42	204.66	196.34	200.16	202.65	200.47	197.83	201.32	199.95	199.17	196.37	197.88	201.96	193.32	198.85	198.33	201.74	198.75	201.08	200.58	202.34	202.15	203.72	195.34	194.97	198.05	194.7	201.18	197.36	200.01	198.17
198.01	199.32	202.82	195.45	200.86	203.75	194.67	201.76	195.97	202.2	199.07	202.13	196.45	204.53	197.54	200.51	197.1	203.13	202	201.27	197.33	202.34	193.41	202.02	200.34	196.13	204.05	202.88	199.1	197.06	198.07	201.98	196.42	200.33	196.12	197.04	199.85	199.75	199.37	201.15	201.55	197.02	205.27	199.31	203.47	200.49	198.78	194.12	201.35	202.47
201.84	200.6	195.23	199.8	196.97	196.87	199.7	197.07	200.15	199.69	200.24	202.63	201.98	197.48	196.48	202.91	201.48	200.15	194.63	198.42	202.65	200.36	199.72	201.15	200.11	193.4	199.47	198.47	194.95	201.51	193.42	197.54	204.16	199.57	196.06	197.02	195.98	201.9	201.56	197	195.23	199.46	195	202.34	200.21	197.88	199.85	195.16	197.88	197.49
208.34	207.3	205.58	210.32	208.66	209.94	205.2	205.83	210.69	208.14	209.07	208.28	207.45	209.96	212.19	208.18	209.75	210.46	212.64	208.32	209.12	205.56	210.23	204.8	206.89	207.3	210.67	209.54	207.21	204.21	206.57	209.32	208.68	210.48	209.03	211.23	209.5	209.28	209.7	211.67	210.47	210.72	208.62	210.56	204.72	211.32	206.68	212.38	208.08	206.5
222.04	214.22	217.77	216.06	216.99	218.34	216.53	220.6	223.24	216.43	215.35	219.32	213.06	215.93	213.47	217.37	214.76	214.48	216.45	218.3	213.97	217.2	222.06	219.31	221.97	219.37	215.82	214.37	220.56	220.39	216.98	217.94	215.31	217.4	217.52	213.75	220.01	216.87	214.98	219.24	217.8	215.87	221.09	214.73	218.75	214.4	214.44	214.11	222.54	216.44
202.14	202.6	201.25	201.45	203.28	205.56	201.88	205.11	199.63	203.72	201.7	202.23	200.85	205.05	201.12	206.66	202.33	201.33	199.38	204.99	200.64	201.53	204.83	204.23	205.35	203.41	204.89	201.46	203.93	204.16	202.47	205.85	197.34	208.81	205.3	203.29	201.23	206.34	202.08	201.4	201.74	202.14	200.25	201.37	200.7	200.24	198.22	203.57	201.38	201.81
209.84	213.26	209.21	214.18	212.23	213.86	212.94	211.48	210.54	211.21	210.78	208.19	209.11	215.54	213.97	214.76	216.22	212.24	214.63	211.34	208.16	212.24	212.1	209.66	215.87	210.72	211.75	208.71	212.55	212.18	210.61	215.59	216.41	212.88	215.35	210.16	209.38	211.85	215.09	213.28	210.43	217.89	215.39	213.17	207.12	212.16	212.49	212.43	214.01	211.35
211.85	210.61	213.55	211.31	217.64	210.33	212.3	212.9	215.26	213.29	217.08	210.42	206.61	214.16	211.2	211.73	214	210.64	207.2	213.4	212.9	208.26	211.5	213.32	211.31	213.13	210.94	219.04	212.19	212.95	211.39	206.73	210.28	211.44	212.07	213.07	212.94	214.9	212.45	211.45	211.76	212.06	219.15	212.73	213.25	215.39	207.01	208.11	214.19	215.96
201.57	203.17	200.69	199.39	201.7	203.05	202.29	203.55	201.65	201.83	203.09	200.24	207.77	202.52	203.43	200.05	198.1	198.79	201.72	204.35	203.64	201.21	201.28	200.42	202.92	198.42	203.28	203.37	201.48	197.64	205.86	206.07	206.19	201.97	204.44	202.07	203.55	203.39	199.02	201.98	202.73	200.06	200.97	207.08	198.82	199.73	201	203.22	197.45	202.93
214.73	209.28	205.3	213.36	210.47	210.08	212.04	208.75	213.41	205.88	209.1	210.74	212.88	209.94	208.87	210.93	209.66	206.1	210.42	213.97	210.44	208.6	217.32	213.26	209.29	202.74	208.12	207.39	210.8	211.19	210.4	209.94	208.88	209.28	207.93	208.87	205.28	209.95	207.09	205.66	208.52	209.15	209.32	211.49	209.13	209.79	209.87	206.31	209.28	208.65
206.38	207.03	203.5	206.78	207.5	206.05	205.86	208.93	205.79	204.49	209.1	212.08	205.64	210.96	208.95	202.07	205.16	201.43	203.82	209.46	205.01	208.85	202.47	207.2	206.4	206.18	206.17	206.32	205.1	205.58	204.62	206.62	209.28	205.99	204.68	207.41	202.82	209.24	206.68	209.06	207.98	201.93	204.13	206.44	209.39	207.49	203.85	206.04	206.56	206.64
201.58	204.67	201.83	195.87	198.49	202.08	197.28	200.08	202.07	201.26	203.97	200.76	203.57	200.04	198.77	200.71	202.72	203.96	197.83	198.27	197.73	197.22	199.81	203.03	201.13	203.51	205.85	195.35	202.32	197.4	197.55	202.12	195.52	196.63	199.69	202.35	201.9	200.53	199.95	202.8	201.24	202.04	200.91	199.75	204.05	201.64	201.93	202.78	202.53	204.29
197.61	194.11	198.69	198.28	196.32	198.19	196.31	195.12	197.34	199.67	200.67	198.38	196.28	198.28	196.36	200.1	201.8	199.24	201.64	195.84	205.47	191.89	193.77	199.1	200.87	199.22	199.28	200.52	196.99	198.78	192.27	200.66	198.71	201.58	195.08	199.74	197.27	199.02	197.12	193.67	197.54	195.98	199	196.48	197.18	201.75	205.03	198.29	197.11	196.57
197.55	203.3	195.03	197.46	199.29	199.54	200.11	202.6	196.09	201.14	202.01	201.77	199.56	203.76	205.44	196.98	200.85	195.14	205.13	198.05	199.71	200.86	198	199.58	197.35	201.73	200.89	206.38	203.01	202.99	197.66	198.37	199.33	203.43	200.56	202.45	199.35	197.45	203.14	201.08	199.37	199.87	200.44	199.8	200.6	202.55	201.53	196.91	203.97	203.19
203.97	203.49	212.22	206.19	208.98	209.18	207.1	208.27	200.07	205.04	209.28	211.91	209.13	210.65	205.24	205.83	211.79	205.94	205.69	205.07	211	206.49	204.4	207.65	203.09	208.3	201.56	196.96	208.81	204.96	202.49	203.93	206.72	204.19	203.45	209.43	205.15	206.79	207.36	205.7	203.43	204.64	208.83	206.57	205.98	209.92	208.85	205.13	208.41	207.97
204.81	208.82	207.61	211.85	208.98	203.89	207.28	209.16	210.73	205.82	204.54	209.72	209.01	205.87	205.46	208.44	209.04	208.47	207.03	204.39	205.38	205.66	203.18	205.63	209.04	208.43	205.81	207.13	209.02	209.79	207.33	208.4	206.68	203.11	207.56	200.05	207.8	207.71	211.03	209.92	209.52	212.48	206.17	206.92	205.16	206.06	209.52	208.93	208.29	209.3
199.95	201.16	200.88	201.3	204.65	200.99	201.72	203.01	200.76	204.71	195.26	204.95	205.08	205.47	204.72	203.9	202.21	198.28	199.28	201.12	198.58	201.92	203.93	199.87	201.96	200.55	200.48	202.56	200.38	200.08	205.07	202.62	203.26	201.53	205.87	201.97	198.83	198.45	203.87	206.95	198.52	201.47	203.37	203.44	205.69	200.59	200.89	201.96	202.06	204.88
200.45	199.33	201.57	199.15	198.97	200.68	197.62	199.8	197.96	199.95	195.85	200.76	200.68	201.84	197.86	202.52	197.6	195.52	203.16	200.69	197.6	197.8	198.01	199.84	198.16	194.96	199.04	197.08	194.93	195.94	199.21	200.73	201.21	201.41	200.93	196.59	202.62	198.32	203.39	201	201.47	201.5	199.16	199.18	196.35	197.54	205.52	197.48	204.96	200.7
212.52	205.26	207.96	213.4	208.64	209.02	209.1	203.03	209.02	207.27	208.37	204.15	208.48	208.82	206.55	213.01	204.64	206.32	209.13	207.64	208.87	208.65	209.48	209.44	207.09	211.07	206.75	207.23	207.15	211.79	207.33	209.27	212.19	206.37	204.5	208.08	209.05	210.69	210.01	211.25	210.11	210.06	207.39	208.42	210.45	205.12	207.6	209.27	216.96	211.7
204.19	210.01	210.52	211.74	207.85	209.22	205.4	210.69	206.5	209.36	206.52	210.52	211.29	210.12	205.4	205.63	209.73	210.82	207.12	208.77	205.62	205.64	210.54	214.36	213.88	208.76	210.64	205.12	209.93	210.16	207.02	210.24	206.88	208.12	208.47	208.9	211.11	209.84	209.84	210.38	205.03	210.5	208.46	212.42	207.4	209.07	206.63	206.89	208.27	206.73
206.48	202.29	204.88	198.08	205.45	198.75	204.18	202.41	200.64	200.98	205.54	203.15	207.05	205.18	207.97	202.23	201.58	199.54	200.56	209.29	203.19	203.39	205.92	199.69	200.5	203.42	207.5	199.89	202.94	208.05	196.46	199.94	204.95	206.35	205.09	203.66	203.89	202.44	201.29	202.71	201.32	202.44	206.01	201.69	202.95	207.62	206.35	202.82	201.14	204.81
208.26	209.16	211.27	209.98	209.59	209.39	206.43	203.85	206.67	212.97	210.18	206.73	210.24	210.27	207.57	205.96	205.08	205.53	210.31	210.82	205.71	209.2	205.74	206.73	207.74	212.35	208.7	208.14	214.73	206.91	208.05	211.44	209.01	211.81	213.9	209.89	209.66	211.14	207.62	210.34	210.73	206.63	206.06	211.85	210.09	206.35	210.21	210.33	211.45	206.38
208.86	206.17	208.5	206.31	209.41	205.13	208.18	207.61	211.91	210.64	206.24	210.69	210.54	211.04	206.89	204.59	205.64	207.43	213.04	204.41	212.21	207.29	207.31	210.34	201.45	206.15	206.15	213.19	207.28	209.67	209.33	202.9	207.84	205.47	207.96	208	207.56	210.04	206.84	209.71	209.67	208.38	206.15	210.28	210.51	205.73	204.14	210.54	207.25	205.23
199.77	200.02	200.84	198.94	200.14	198.23	198.56	193.86	199.1	197.68	198.89	199.08	201.34	198.79	200.6	196.31	199.12	198.7	200.05	194.56	197.88	193.66	199.58	200.05	198.55	200.51	199.3	196.66	198.43	198.81	194.54	200.13	197.34	202.9	197.6	202.13	202.47	196.7	199.2	201.08	197.49	201.84	201.13	202.22	201.36	204.73	198.45	195.27	197.51	198.48
212.51	214.15	211.27	213.51	215	213.94	207.16	209.97	209.64	207.06	214.72	213.57	210.64	210.21	216.03	211.1	212.09	212.03	211.63	209.78	209.73	211.24	209.13	210.21	211.18	207.6	214.92	212.36	204.58	210.85	212.24	211.77	212.71	207.9	210.98	213.69	209.65	214.42	210.47	211.19	210.95	206.41	208.58	214.63	206.62	215.15	214.68	211.48	213.81	209.09
203.53	203.11	201.25	205.38	205.02	207.34	206.68	200.05	202.26	199.26	204.81	203.88	203.9	202.78	203.61	203.21	204.67	203.62	200.56	204.12	207.13	202.32	201.08	204.64	205.71	203.9	203.76	202.56	204.55	200.86	208.05	204.65	200.02	204.2	204.97	205.75	206.09	204.84	205.95	204.46	201.86	207.08	202.75	205.94	199.73	204.54	201.17	203.8	203.34	200.73
210.01	207.1	209.04	207.18	208.23	210.9	205.68	204.59	209.29	208.41	204.64	210.78	210.47	208.19	205.44	204.61	209.29	206.02	209.43	209.94	208.56	210.19	208.78	210.57	205.47	213.02	210.85	205.94	209.42	210.34	208.9	208.58	209.9	208.8	214.31	206.53	207.86	207.37	209.91	206.22	206.04	202.69	209.28	207.71	209.2	209.62	206.71	206.03	211.98	207.91
202.36	204.83	203.63	199.97	207.09	196.57	203.34	201.92	204.05	205.89	204.09	200.07	198.64	200.06	205.47	206.41	203.35	201.17	196.36	204.62	201.65	204.05	201.7	198.58	202.22	204.89	204.76	205.77	203.4	207.75	202.9	205.6	196.76	204.8	203.33	199.63	202.61	201.35	202.2	205.73	203.83	203.78	203.64	203.91	206.27	204.11	201.28	200.4	203.91	201.2
210.36	212.7	213.28	209.79	215.64	214.7	214.33	213.32	212	211.76	210.82	212.24	214.8	217.38	213.82	211.96	217.29	214.54	218.5	213.39	212.44	212.69	216.67	210.1	218.97	209.96	208.61	216.84	212.99	215.38	215.29	213.96	213.42	218.68	207.37	215.2	212.9	213.15	215.15	212.78	210.19	212.45	218.01	214.54	214.71	212.46	214.57	211.13	211.87	216.17
206.13	210.16	208.78	207.98	205.21	208.56	207.11	208.62	209.68	210.57	209.55	210.97	206.52	207.81	205.64	207.26	210.35	209.57	205.36	205.46	207.74	214.04	210.99	208.23	205.42	204.64	204.62	211.1	206.42	209.75	211.63	208.46	207.33	206.78	205.9	206.44	206.08	208.16	212.92	205.87	207.18	210.47	207.07	206.5	206.75	212.82	206.96	209.81	208.97	207.47
203.51	208.73	204.4	208.28	207.21	206.84	208.41	210.23	212.73	206.94	209.17	207.6	209.31	206.42	208.39	206.38	210.21	208.29	207.29	205.85	212.98	207.5	207.85	207.75	209.23	208.61	207.54	206.84	213.08	208.17	203.3	208.69	205.99	208.02	207.84	207.86	205.78	209.25	207.43	206.06	208.53	208.62	203.54	204	207.31	203.86	206.96	207.24	208.77	208.58
212.75	212.42	207.1	214.53	214.73	213.29	215.96	212.97	208.74	214.71	217.89	213.48	211.57	216.65	214.13	212.6	208.7	210.33	211.62	212.26	215.86	216.5	216.39	215.71	212.83	211.55	210.35	213.37	211.69	218.57	213.01	208.05	216.76	214.54	218.75	217.52	210.51	214.45	211.59	212.17	212.21	209.69	211.14	212.69	216.43	210.75	215.53	217.21	213.41	211.3
207.03	208.19	208.81	208.64	209.48	213.19	204.35	204.85	205.34	206.22	210.83	207.69	206.57	212.21	205.09	211.9	208.51	210.87	205.52	208.82	204.88	207.86	213.65	209.85	206.16	207.4	207.98	209.42	211.69	205.83	204.13	209.3	207.1	202.73	206.99	207.16	211.75	210.4	211.85	205.77	207.92	211.91	213	210.08	208.95	215.25	206.72	205.67	211.58	206.81
204.57	203.01	204.55	200.61	205.35	204.54	207.45	202.26	203.33	212.23	205.16	201.07	203.55	204.1	206.91	204.85	200.49	202.23	203.61	199.61	201.34	204.61	206.07	207.89	203.73	201.96	206.21	201.15	203.03	203.91	201.71	204.82	207.45	201.35	204.45	196.97	203.71	200.95	199.7	201.5	202.62	201.88	202.34	203.53	203.9	207.2	202.88	206.31	199.24	204.84
200.94	202.25	196.07	196.43	200.19	206.17	203.04	199.78	200.63	199.67	205.61	199.92	204.13	202.32	199.89	198.14	199.83	201.64	195.46	200.82	199.44	201.77	202.8	199.62	200.81	194.28	196.01	200.39	200.21	197.87	202.86	206.23	198	202.49	197.08	196.26	201.63	202.1	199.92	199.74	195.25	196.58	197.87	201.57	197.16	200.33	196.71	196.91	195.43	200.22
212.04	207.7	209.45	205.97	208.65	207.93	206.27	202.48	210.02	205.15	207.23	207.47	208.22	208.17	207.73	203.75	205.02	206.77	208.57	206.29	205.3	211.18	205.01	205.84	209.43	208.57	207.42	209.28	207.13	206.3	209.83	208.79	205.05	207.18	207.08	206.29	208.86	205.8	209.16	200.15	205.08	208.91	211.76	208.32	210.22	204.35	206.63	208.2	204.49	206.72
209.82	212.54	211.88	211.54	213.58	211.75	210.92	215.55	214.73	213.47	212.93	215.82	216.07	208.09	211.57	210.66	219.16	210.08	212.51	217.02	215.44	212.7	208.43	212.27	212.23	212.88	217.83	209.07	213.63	214.69	215.11	209.99	211.12	217.69	214.27	214.8	211.36	213.81	213.44	215.11	211.98	212.85	209.76	216.03	212.82	209.8	212.22	208.45	213.22	215.39
200.57	197.05	195.49	204.11	198.13	197.15	199.15	202.12	204.67	203.43	199.64	205.4	199.25	197.79	198.3	197.29	196.87	203.51	200.58	199.89	203.63	196.92	199.02	194.43	198.89	196.8	196.85	202.17	199.67	199.95	200.38	201.82	199.48	201.54	197.97	205.04	197.55	201.7	200.95	194.48	201.7	198.16	199.44	201.61	199.69	201.9	196.69	202.5	204.98	202.74
210.93	208.7	211.69	209.51	208.4	206.41	202.93	209.95	204.64	211.99	206.58	214.02	211.42	210.08	209.51	209.8	208.1	209.83	211.55	211.47	207.31	207.89	207.53	210.41	204.37	210.22	207.98	211.89	212.12	214.1	209.42	212.23	207.33	211.32	214.56	211.15	209.71	209.35	207.23	212.43	209.6	211.98	206.61	209.79	208.86	211.04	210.28	214.47	211.29	211.1
201.96	206.22	201.55	200.31	204.45	202.01	199.91	207.53	208.15	204.9	203.13	197.4	204.87	199.24	200.51	205.84	205.93	203.05	202.71	204.22	205.16	206.54	201.62	199.84	203.2	201.58	204.16	201.44	202.08	205.86	201.12	206.2	205.43	207.77	203.99	205.76	205.33	201.85	204.78	202.61	205.34	208.49	203.11	202.01	205.64	205.87	207.42	203.81	201.93	201.06
211.73	208.44	210.15	208.17	210.85	209.23	215.14	209.91	205.85	205.06	207.53	208.16	212.83	207.72	209.8	210.01	208.99	212.7	207.3	205.98	207.86	211.29	206.04	208.28	207.65	209.71	208.78	212.17	205.31	207.51	210.78	210.84	208.29	207.34	209.66	212.78	208.53	208	212.55	205.64	209.62	205.66	209.28	208.15	213.71	207.46	207.6	210.66	208	206.97
217.19	212.46	218.82	222.42	218.46	212.25	213.86	217.2	217.14	221.51	216.17	212.81	218.67	216.79	219.49	220.35	219.81	217.38	220.17	214.38	216.82	221.9	216.88	214.88	217.51	218.56	215.3	220.7	216.19	216.78	213.63	215.78	219.3	220.36	217.77	213.65	213.76	214.07	220.79	217.02	215.33	217.13	215.76	215.88	218.17	219.42	217.5	215.48	217.55	221.85
203	206.87	204.37	208.46	202.9	200.05	198.86	206.91	202.53	203.69	202.73	203.89	202.47	203.51	203.78	206.27	201.8	202.05	201.56	202.73	199.47	204.05	203.79	204.17	205.72	202.32	203.91	205.06	206.45	203.44	197.95	202.61	203.38	200.38	198.65	204.82	199.36	203.8	204.14	203.73	202.8	204.29	202.02	205.72	204.46	203.05	203.64	205.32	204.71	203.2
209.12	215.68	209.44	213.28	211.13	212.57	209.79	213.03	210.4	212.43	210.14	215.14	210.08	211.11	211.63	208.19	217.32	210.17	213.82	212.61	209.75	208.79	210.95	209.56	206.68	209.35	211.12	218.58	210.91	206.08	216.1	212.17	210.97	213.99	210.52	211.81	210.67	209.62	212.6	211.43	211.47	209.93	210.91	208.01	207.76	213.62	215.14	211.58	213.77	208.83
197.24	197.15	200.43	199.1	199.3	202.9	197.43	200.88	196.4	201.13	199.81	197.23	202.2	196.76	201.88	198.67	199.37	202.11	201.9	197.33	198.78	199.04	197.64	195.22	201.22	198.58	199.04	197.99	198.31	201.96	196.06	202.35	198.82	198.42	200.38	199.25	202.18	200.97	197.89	196.9	203.35	202.48	200.31	197.63	202.56	199.81	200.12	199.17	198.19	203.59
205.77	201.85	201.36	204.43	203.27	207.16	207.02	205.84	202.88	205.93	205.34	207.74	209.22	203.48	201.52	200.8	200.66	202.76	198.51	203.58	200.48	202.08	198.8	200.6	205.42	206.9	202.42	206.3	203.98	205.68	198.52	203.93	205.51	211.19	207.71	202.12	208.38	201.85	205.27	205.13	206.77	206.66	201.71	204.67	205.95	203.04	207.15	204.73	201.34	205.88
209.97	208.07	209.75	209.98	208.33	206.44	206.67	208.73	205.95	209.35	213.54	208.38	206.54	210.26	209.18	208.4	207.72	206.86	207.93	206.65	208.54	210.92	207.17	205.72	208.36	206.87	209.58	210.45	210.67	207.34	210.56	201.52	208.5	209.26	208.7	206.38	204.13	206.93	209.26	209.94	208.91	206.3	211.95	212.75	208.16	211.74	207.17	205.75	215.5	206.12
204.47	207.66	207.52	210.83	205.71	202.61	204.81	202.99	204.41	199.64	204.95	203.23	204.44	203.52	203.43	203.97	205.71	201.82	202.03	209	208.53	198.69	207.1	206.55	203.93	208.21	203.37	204.13	207.09	200.71	203.4	207.34	205.59	207.44	203.2	207.05	202.4	205.31	204.69	203.03	203.07	206.81	204.2	205.5	200.78	206.69	206.57	204.17	203.24	208.61
209.38	211.45	208.3	208.54	212.22	210.32	209.25	206.37	205.79	206.34	205.28	204.65	213.85	210.06	208.77	204.48	209.29	209.85	207.6	208.15	205.8	213.16	206.25	208.2	206.95	210.27	209.15	209.73	206.72	209.49	208.21	204.15	208.1	211.05	205.82	205.97	207.11	209.94	207.53	206.37	208.82	203.89	208.64	205.91	212.99	201.99	205.93	208.95	209.4	208.58
202.76	205.78	208.39	213.43	208.77	207.35	207.49	203.98	203.96	209.41	208.12	209.21	208.1	208.53	206.32	203.53	211.49	210.42	204.9	203.75	207.75	203.81	208.72	204.34	207.9	207.14	209.82	207.4	208.69	207.35	208.14	208.17	208.22	206.12	208.76	205.78	209.26	206.13	208.37	208.5	207.6	210.25	209.88	202.7	207.63	205.82	204.45	207.1	207.69	208.71
202.68	203.16	207.24	204.15	208.66	206.15	203.75	203.76	204.22	206.59	206.64	210.7	201.52	203.88	202.5	208.02	208.68	203.92	205.5	205.46	201.46	202.04	204.04	205.36	207.9	206.14	209.7	203.11	207.1	204.35	204.04	205.47	203.96	198.52	202.12	204.29	207.45	203.63	206.56	200.44	207.07	200.68	204.22	203.94	201.75	201.57	204.43	202.46	203.75	203.89
214.51	212.64	210.53	209.66	209.31	216.56	214.59	209.2	209.56	213.71	213.09	209.29	207.55	214.53	212.4	213.5	209.03	215.46	213.52	215.25	210.23	215.37	211.7	217.22	213.9	213.04	212	210.14	214.99	210.99	214.35	207.61	210.56	209.54	209.85	210.74	214.88	205.1	215.32	211.39	212.57	214.14	210.38	213.56	213.66	213.45	214.81	212.52	209.6	208.75
194.16	194	194.22	192.72	192.7	193.09	193.9	194.62	193.99	194.67	189.97	198.44	196.28	196.4	193.06	197.97	189.64	194.48	190.64	189.69	195.19	192.54	193.37	195.91	193.02	197.77	198.79	196.94	194.09	194.92	192.54	195.13	194.24	194.74	198.06	193.71	197.73	194.17	191.19	188.53	192.36	196.91	196.23	190.15	192.71	193.04	190.98	190.66	191.01	195.22
208.98	206.59	209.87	206.66	206.84	206.28	205.29	205.33	208.57	206.62	206.29	204.9	207.07	210.07	203.26	203.8	205.25	207.63	205.97	205.97	203.53	205.93	208.34	205.6	201.04	207.1	209	206.02	207.73	208.94	207.99	204.48	208.93	208.44	206.92	203.06	208.3	199.82	206.73	203.77	204.32	207.4	208.67	207.36	208.31	208.02	209.55	208.48	211.46	207.92
201.84	198.19	199.59	200.8	206.76	204.22	203.72	202.77	199.84	197.3	198.93	193.03	199.66	199.56	198.22	199.24	200.26	200.25	201.86	202.93	199.31	202.13	198.04	201.33	198.83	199.03	209.22	203.05	202.25	204.78	197.67	199.56	200.5	198.5	199.48	201.4	200.26	197.2	203.4	195.69	202.04	201.47	199.81	196.55	197.85	199.99	203.44	200.96	201.63	201.22
217.01	214.15	216.99	216.96	216.27	217.7	216.64	217.92	221.61	216.1	217.06	217.83	219.08	219.16	214.8	216.72	219.85	218.89	215.32	215.59	216.1	216.47	217.23	219.34	218.54	218.91	214.77	218.62	215.76	218.2	217.85	212.79	213.38	214.62	213.25	217.94	219.2	218.32	212.82	218.03	218.99	216.8	219.42	218.36	215.24	217.83	213.08	215.88	215.36	214.16
204.96	200.33	203.03	202.34	202.13	202.45	201.16	200.36	206.1	199.91	204.16	206.06	202.75	201.22	200.09	197.98	202.04	205.73	199.87	203.26	200.53	201.76	207.29	201.78	202.26	200.01	201.83	204	199.52	200.39	202.8	202.04	198.32	202.21	205.26	203.39	203.41	206.33	201.7	201.3	204.6	204.06	207.58	201.06	198.72	199.83	202.59	197.13	206.88	200.85
206.12	205.86	206.87	202.32	203.74	199.63	203.34	203.1	203.03	202.07	204.88	207.67	202.17	209.01	202.89	204.31	203.73	202.27	202.26	206.21	203.81	205.23	201.58	202.67	208.91	202.6	203.99	202.74	205.66	201.04	197.66	203.48	205.61	208.97	197.25	203.83	208.37	205.99	202.48	203.82	208.4	209.55	197.67	202.3	207.96	203.42	208.97	200.65	205.99	205.63
203.02	206.19	202.18	208.59	201.22	202.72	201.65	203.69	199.78	207.29	202.12	205.75	204.18	205.54	208.05	201.42	202.7	205.35	205.1	209.17	209.08	204.91	209.76	204.51	201.65	202.56	204.57	206.08	203.24	200.33	206.26	200.83	202.74	204.83	202.97	202.77	204.45	206.22	202.29	208.17	201.83	202.02	208.78	204.36	204.61	200.87	203.13	206.47	200.01	200.79
206.5	213.35	209.73	210.05	210.6	209.4	207.44	210.37	207.74	206.08	207.78	204.89	207.8	207.86	207.49	208.63	208.93	207.74	210.91	211.37	209.79	210.56	210.79	207.83	207.63	207.8	208.86	205.09	203.74	212.76	208.59	208.31	208.22	213.15	210.27	208.39	204.41	206.71	207.24	205.6	205.46	212.76	206.39	207.48	208.59	206.15	205.06	210.18	209.39	211.23
202.62	199.44	203.19	202.51	205.79	202.07	199.63	203.56	201.55	204.55	199.95	209.93	200.62	204.26	210.21	203.14	202.95	202.4	201.94	205.32	202.66	205.46	202.45	203.19	204	203.88	202.64	205.3	206.99	201.19	204.01	202.01	199.48	207.05	201.16	200.88	202.55	203.45	208.8	206.68	201.76	202.8	204	202.74	199.88	200.98	202.64	203.66	201.27	201.98
208.86	211.51	208.21	211.22	213.8	209.69	207.52	206.58	213.89	208.58	211.17	213.56	211.09	212.36	206.2	207.67	208.25	207.22	208.51	212.08	207.73	206.79	206.6	207.51	209.33	211.93	207.57	209.95	210.75	207.96	208.65	206.67	212.37	210.73	211.24	210.55	211.58	209.28	208.1	210.65	209.07	212.3	208.03	210.8	205	208.89	210.57	207.13	206.85	205.17
204.24	208.68	206.16	204.21	204.74	203.29	205.06	204.53	204.49	207.48	207.73	205.43	207.77	205.05	210.6	205.4	203.95	204.9	204.23	210.23	202.14	207.82	204.1	212.86	205.59	211.23	206.83	207.34	206.84	205.8	211.03	201.42	203.65	207.87	202.21	204.02	206.89	208.66	207.75	202.45	210.63	204.62	206.73	205.46	204.18	207.3	202.14	203.27	208.02	206.65
197.4	197.97	202.18	192.83	200.21	196.23	199.1	197.21	194.07	197.54	204.16	201.86	201.82	198.83	198.66	198.58	194.05	199.07	195.14	197.73	199.63	198	199.71	200.22	196.64	197.01	198.04	198.71	198.85	193.47	197.58	193.21	198.58	203.05	195.25	199.91	193.68	198.75	198.72	199.68	196.5	198.68	194.99	197.63	194.02	201.06	194.74	195.99	198.4	198.02
211.73	211.12	212.79	214.25	210.17	212.26	215.31	213.65	209.88	212.2	208.3	212.2	217.28	216.99	216.34	215.13	212.29	213.77	214.69	215.28	213.5	216.39	215.31	210.25	214.63	210.95	211.03	212.21	212.66	217.65	211.26	212.26	210.54	212.09	212.64	210.62	214.18	214.83	210.61	210.68	212.45	211.68	213.45	215.34	212.14	216.7	212.82	213.38	209.2	210.47
204.14	202.46	205.92	207.75	204.54	205.81	204.88	205.16	205.76	203.15	204.8	203.43	205.88	202.18	205.32	203.76	199.96	201.02	205.42	201.71	209.46	206.87	204.25	204.01	203.79	203.3	204.58	206.48	204.17	204.43	208.77	205.48	209.8	197.09	203.2	206.16	201.65	207.65	206.62	201.16	202.61	202.01	202.28	198.33	205.26	201.36	203.73	207.02	203.72	202.11
205.19	210.3	209.04	207.53	210.87	207.95	208.27	205.52	205.31	204.04	207.27	208.6	209.29	204.09	208.19	209.91	205.03	209.12	209.01	208.73	207.3	209.14	210.69	207.41	210.94	205.58	211.35	205.1	204.18	204.09	208.99	207.43	213.1	205.05	208.53	212.32	205.3	205.7	206.12	211.7	205.19	207.76	209.17	208.03	205.48	209.23	205.99	207.44	211.87	203.54
208.24	203.98	206.44	209.73	210.43	210.05	208.55	209.84	210.07	212.98	206.85	208.28	210.38	206.96	209.98	211.4	203.34	205.65	206.55	206.16	213.29	210.12	203.54	210.75	209.06	211.8	207.75	209.79	209.07	210.47	207.98	208.51	210.6	206.46	209.83	206.68	204.84	210.98	213.76	204.3	210.18	212.64	208.04	210	209.37	210.01	214.4	205.98	208.22	206.72
202.02	199.75	197.47	200.79	199.92	199.26	199.9	201.17	199.45	200.07	200.39	197.79	202.79	203.03	199.78	200.19	198.38	196.06	201.62	201.91	201.17	206.4	199.47	200.67	200.58	198.33	196.08	199.2	202.48	198.38	196.48	196.18	197.72	201.65	196.17	200.26	204.64	202.64	199.99	198.56	201.66	201.78	202.06	200.14	201.76	200.66	203.09	199.26	201.39	201.12
216.25	213.47	217.3	215.98	219.44	220.3	217.45	217.61	214.26	221.62	223.68	217.52	219.21	217.99	217.52	217.67	218.55	219.07	218.9	217.94	222.53	219.64	221.5	216.91	215.75	220.73	217.09	222.18	219.25	221.52	216.66	219.65	218.45	215.21	218.2	218.76	221.44	215.02	217.55	219.77	222.3	214.16	217.95	218.88	217.54	217.13	218.44	221.77	215.73	215.53
199.75	201.63	200.75	201.92	199.59	203.27	202.51	204.15	201.57	202.49	201.25	200.95	201.38	201.03	205.75	201.45	200.16	202.35	199.91	199.41	201.17	201.32	201.37	200.78	206.42	201.22	205.99	203.91	205.01	199.5	199.73	195.1	201.61	196.88	206.63	204.34	201.74	199.7	198.16	203.52	201	202.46	201.73	200.61	203.15	200.25	199.78	201.19	198.13	203.57
211.94	209.54	213.47	210.35	209.2	206.35	209.86	211.59	214.36	206.13	209.08	204.94	212.06	210.67	206.79	209.71	207.37	205.74	207.93	206.39	207.33	207.49	207.47	215.08	207.55	209.61	206.36	208.39	211.57	208.25	203.29	206.98	210.3	211.65	207.36	210.8	211.72	211.19	210.87	207.72	211.88	208.25	211.1	212.34	204.68	208.86	207.94	208.19	210.88	210.46
202.68	200.43	200.18	205.28	201.86	201.22	206.97	198.84	201.34	204.35	205.12	206.59	198.12	197.7	200.3	204.01	203.72	204.51	198.81	201.67	202.58	198.02	202.35	203.69	203.86	195.61	198.93	201.37	201.22	203.6	202.11	205.48	201.88	200.65	198.06	199.51	200.46	203.04	200.85	200.74	196.32	204.31	204.76	196.6	195.5	197.62	203.32	193.46	199.07	203.42
205.74	205.94	207.32	204.92	205.53	205.82	202.12	203.87	201.66	204.4	206.12	206.97	203.53	204.83	202.18	207.1	201.13	203.11	206.68	201.36	204.46	208.84	204.68	202.17	210.19	203.2	204.15	205.19	204.49	208.91	206.73	206.76	205.14	203.74	199.81	202.48	206.16	207.45	207	207.06	205.52	205.55	204.3	201.96	202.42	204.89	208.04	206.63	203.49	203.75
206.85	209.32	206.17	205.64	211.37	201.24	209.87	207.1	208.59	203.08	205.86	206.36	205.93	206.92	211.65	211.57	208.59	208.65	205.96	207.26	209.86	213.39	206.99	212.82	203.24	208.66	203.05	205.81	206.97	211.69	206.95	209.18	208.45	207.95	204.28	209.9	203.48	208.92	206.22	208.24	207.7	203.23	211.56	205.74	205.04	206.82	208.2	209.31	208.47	213.61
208.41	212.23	211.44	209.11	206.96	204.33	210.71	211.29	210.3	211.72	214.27	207.36	207.18	209.28	206.1	205.96	210.94	205.13	208.49	206.95	206.55	207.34	209.67	207.36	206.26	205.56	210.74	206.11	209.88	213.16	208.27	213.15	207.94	205.56	205.19	208.05	211.03	207.73	207.53	209.63	207.85	209.25	208.31	209.42	213.44	211.28	206.88	209.32	206.01	208.51
214.5	213.76	212.57	218.16	214.44	213.77	213.85	216.83	212.57	209.29	210.08	218.3	212.35	216.83	213.28	214.7	213.74	212.54	214.87	209.66	214.01	213.69	211.57	212.82	215.63	213.34	214.39	207.26	210.03	213.81	215.14	210.42	214.49	213.53	213.25	207.83	213.13	215.62	215.92	213.39	210.29	213.05	209.92	212.55	215.46	211.19	215.2	214.3	216.3	214.67
212.37	217.51	211.08	207.96	207.94	210.5	210.09	212.94	212.99	207.61	212.23	211.08	211.31	211.82	213.77	209.41	209.63	206.21	212.66	211.76	213.76	209.75	214.47	214.6	210.23	213.86	209.2	209.8	207.64	210.8	208.69	211.34	210.47	211.05	213.28	211.4	211.17	211.15	212.78	211.26	216.27	212.43	210.7	211.5	210.15	216.19	217.44	212.29	210.96	207.44
213.94	214.62	212.33	212.18	214.77	214.5	214.95	213.49	218.29	215.25	210.92	212.36	212.31	211.84	209.92	217.08	212.89	214.87	214.39	210.05	216.44	216.58	215.43	213.91	210.12	214.9	214.19	212.62	208.66	214.94	214.57	213.5	210.5	209.85	210.45	213.95	210.31	216.18	210.61	216.59	211.69	209.55	215.74	212.93	214.98	213.52	210.1	211.68	211.08	215.36
201.21	207.46	205.19	204.78	208.21	202.66	202.24	207.44	204.75	204.93	205.08	206.81	202.23	208.98	202.72	209.85	200.96	202.66	203.33	205.02	199.7	204.03	201	202.3	202.94	203	201.92	202.87	203.04	202.29	203.04	203.94	202.58	199.76	204.56	205.79	206.61	206.57	205.52	205.45	202.5	201.01	204.58	204.27	204.97	205.22	202.24	203.01	204.25	208.7
203.32	201.23	202.96	207.93	203.28	202.21	204.05	201.24	203.45	204.7	203.97	203.06	202.87	203.42	201.31	200.92	200.9	208.13	203.27	202.93	208.46	200.19	203.75	201.2	208.1	201.56	205.28	202.94	203.3	203.65	206.59	205.55	203.45	203.43	201.87	202.9	200.12	200.05	202.47	208.18	208.77	200.91	202.17	204.19	204.92	208.17	203.84	202.92	202.09	205.21
198.06	196.48	196.82	190.86	194.17	191.14	189.92	195.16	192.75	190.54	193.81	195.9	191.4	191.23	192.56	193.02	193.8	193.27	196.39	193.81	191.71	194.28	189.65	192.97	193.92	196.82	196.45	195.21	192.09	197.79	196.78	192.29	193.05	191.75	192.96	196.14	197.55	189.72	195.4	193.7	192.19	197.86	193.35	193.69	200.05	195.13	190.71	192.62	193.01	190.86
202.01	203.44	200.27	206.31	201.52	205.71	203.09	203.67	200.06	203.56	205.76	202.46	203.85	205.42	202.74	203.25	201.59	202.7	202.9	200.36	202.36	209.81	204.01	201.93	203.03	200.81	203.8	200.74	203.51	202.14	202.45	202.71	208.52	200.21	206.37	203.83	201.41	199.79	198.65	204.44	203.26	203.84	202.55	203.81	199.28	200.08	202.37	204.92	202.38	203.04
203.65	207.16	206.74	202.62	199.4	198.43	201.81	200.51	203.36	200.82	205.84	201.4	202.32	200.47	198.15	205.36	203.34	203.42	200.79	205.43	203.71	200.84	198.98	202.02	201.39	200.15	200.46	202.15	202.62	202.13	199.59	201.23	208.42	203.26	200.43	201.68	198.4	204.53	206.05	202.16	202.1	199.01	200.77	206.88	199.14	205.82	204.35	201.54	198.99	201.87
216.28	216.06	216.59	217.51	219.03	215.95	222.3	213.22	218.76	220.98	217.1	219.86	216.72	215.85	215.6	210.14	217.6	217.91	217.73	217.44	215.51	215.48	214	217.43	214.3	216.42	222.98	214.45	221.47	220.24	218.62	218.37	215.1	218.95	219.48	216.96	215.01	219.14	219.61	220.84	216.69	216.5	219	218.06	215.39	219	216.5	218.2	214.94	219.84
210.23	210.94	212.97	208.91	217.37	214.74	216.95	213.37	211.91	214.86	210.26	217.68	211.97	212.15	212.14	213.29	219.26	212.01	212.66	212.49	213.39	215.37	211.26	212.77	212.61	207.25	216.09	211.8	212.6	213.46	211.94	213.04	215.03	207.71	210.68	218.89	209.71	216.38	211.56	217.02	210.14	211.18	213.25	217.12	213.46	209.79	209.12	214.9	212.21	208.55
212.83	209.28	210.87	208.71	210.26	209.61	209.61	207.94	211.63	209.69	211.27	210.15	207.91	210.66	208.39	208.24	205.19	209.37	208.78	207.52	210.92	207.95	207.41	206.83	207.84	204.62	209.07	207.4	210.75	205.24	207.74	209.21	212.17	210.74	208.02	208.24	210.95	211.6	210.13	210.99	201.47	205.06	204.85	209.41	203.28	208.31	208.37	206.77	210.77	205.35
196.79	194.26	197.07	199.64	201.73	199.12	198.94	191.61	197.94	202.63	195.73	196.35	197.86	200.05	201.35	200.1	197.86	197.33	201.88	203.43	200.95	200.53	202.24	200.3	198.8	198.61	204.87	197.89	200.84	200.88	198.13	200.22	195.34	198.66	200.55	198.66	198.01	203.17	201.72	200.88	193.53	198.84	195.63	198.74	196.43	202.13	199.85	200.16	198.81	198.27
197.52	199.46	196.36	194.05	196.1	196.11	195.74	201.51	199.68	198.59	196.52	195.84	199.94	200.68	199.15	196.16	192.97	196.65	194.38	197.65	198.89	196.87	196.62	197.83	199.3	198.7	198.35	204	196.42	197.88	200.16	197.73	200.35	196.83	200.96	197.06	199.41	200.87	194.14	198.88	200.03	199.16	195.53	198.23	197.71	200.61	198.24	198.91	199.04	202.56
207.08	205.85	207.09	208.58	204.28	206.85	207	202.94	207.14	203.87	205.57	201.29	208.38	206.32	207.49	202.96	203.35	208.4	206.08	205.54	206.77	208.55	209.13	206.93	208.24	206.03	205.67	205.24	209.78	203.54	209.37	205.17	208.54	204.49	207.69	207.19	206.63	208.06	207.82	208.19	202.41	202.34	210.82	204.88	201.41	205.61	210.69	202.68	207.29	207.49
204.45	205.95	206.17	206.97	207.67	205.02	205.44	202.56	205.56	201.08	204.33	201.76	200.74	199.63	207.05	202.78	205.13	205.05	207.82	205.26	205.38	204.52	202.02	202.4	204.7	202.82	204.91	203.04	203.43	203.87	205.76	202.92	203.8	204.99	208.04	202.17	205.86	204.41	206.6	198.85	203.97	206.88	205.59	201.02	205.29	204.33	202.61	209.2	207.78	206.24
204.05	201.74	195.06	200.02	199.36	200.15	200.96	199.77	201.59	200.17	197.99	201.29	197.64	199.8	203.63	202.12	203.93	197.2	196.33	200.46	203.53	205.52	195.82	201.98	196.6	201.56	195.24	200.13	200.11	200.15	200.65	198.07	202.01	198.33	199.76	201.22	200.79	198.74	204.33	201.9	202.07	201.42	198.67	197.09	200.79	201.02	201.52	198.61	204.57	196.68
209.98	209.04	211.45	206.5	207.78	210.65	210.53	211.31	208.24	212.14	206.44	208.65	208.34	207.75	208.3	209.52	209.82	209.4	209.38	212.91	212.86	206.69	210.27	207.16	209.66	210.46	213.36	210.26	211.81	208.56	213.81	212.62	214.28	207.44	212.36	215.89	205.96	211.91	211.93	205.55	209.39	209.02	204.14	206.09	211.87	208.4	209.55	208.79	212.42	210.65
208.45	205.93	205.93	200.26	208.37	208.51	207.3	205.4	207.91	209.49	206.11	205.61	204.41	207.19	203.44	204.43	207.14	205.97	205.78	201.03	206.07	204.44	208.65	206.61	207.3	203.13	209.97	207.8	205.32	206.12	206.88	201.04	204.24	206.86	203.52	207.63	207.01	202.96	206.72	208.46	206.83	205.3	207.04	208.83	204.45	204.95	210.01	203.26	208.16	201.85
205.75	202.5	211.13	206.75	206.89	201.67	211.58	206.53	209.17	210.02	208.7	207.53	209.32	205.77	208.69	209.28	209.73	203.96	205.61	205.21	211.21	210.51	208.51	207.41	204.57	206.53	207.25	207.43	207.38	200.96	206.58	208.3	204.85	207.35	204.17	208.67	205.63	208.87	200.73	210.48	208.23	209.05	212.32	212.57	211.57	209.49	207.4	207.25	211.28	208.62
217.36	223.91	217.35	216.94	216.85	218.42	216.94	216.44	211.62	215.96	219.17	224.82	214.27	212.77	217.66	212.93	214.3	214.32	215.55	215.45	213.95	218.47	216.09	214.34	217.45	214.21	214.73	216.83	222.36	213.79	219.23	214.39	214.96	215.58	218.06	217.91	218.08	217.59	217.16	212.99	212.7	220.68	209.75	212.32	216.48	219.92	214.14	214.29	218.38	219.47
212.14	216.16	205.36	211.55	212.8	213.17	215.06	207.34	214.45	209.28	212.88	213.12	207.95	216.2	214.21	212.82	209.61	211.35	212.27	211.97	208.3	210.53	213.66	208.17	210.64	213.95	216.81	209.81	209.71	208.52	211.55	212.78	214.4	211.23	209.81	214.2	213.32	211.96	208.14	210.14	211.77	213.14	208.33	213.05	212.78	210.47	211.26	216.03	214.56	215.84
203.89	207.69	208.02	203.05	206.95	210.1	202.81	208.64	204.68	206.57	208.79	204.16	204.26	209.75	206.74	212.35	200.58	207.4	201.18	205.32	204.02	207.59	201.51	207.97	206.54	205.64	203.82	209.76	209.69	205.78	208.61	203.32	208.3	205.88	204.03	208.05	205.81	210.4	207.6	208.19	206.71	204.16	206.35	206.48	208.03	206.87	204.96	211.67	203.63	204.76
203.42	201.17	201.78	201.33	203.72	204.36	207.69	200.92	204.23	205.6	202.07	199.7	204.65	203.6	206.31	205.61	209.17	204.98	200.37	200.81	203.11	201.34	202.64	201.25	203.92	201.11	203.12	201.43	204.48	206.42	205.3	203.63	205.4	201.24	200.36	203.2	207.5	204.44	207.44	199.47	202.74	207.33	203.59	204.35	200.98	205.81	204.5	205.66	205.64	202.63
213.91	219.01	212.71	214.73	215.06	214.9	214.1	216.15	220.95	216.07	217.57	214.42	216.57	218.41	214.98	214.27	220.43	220.24	213.71	220.97	216.94	215.71	216.88	216.53	221.78	218.55	217.86	216.22	221.03	218.43	220.24	215.84	216.04	217.29	221.52	219.11	219.53	220.31	217.8	223.34	216.74	221.47	212.24	219.14	216.11	215.92	211.98	221.39	215.82	215.52
205.61	203.72	206.45	203.93	210.54	205.46	206.9	206.46	205.09	210.8	205.38	208.94	208.79	205.65	207.47	215.33	210.96	208.73	209.6	203.65	207.54	205.69	211.04	207.29	205.03	210.65	207.15	207.93	210.4	209.28	208.17	209.47	209.86	207.56	206.26	205.94	207.53	206.23	207.11	211.16	203.32	208.3	206.16	208.17	207.62	205	209.98	207.69	206.5	208.64
207.44	200.83	205.32	203.49	206.36	204.86	203.43	204.39	202.97	200.14	201.73	200.36	203.31	203.21	205.28	202.53	201.32	202.7	202.51	205.4	207.31	207.53	204.75	204.44	202.52	206.4	206.44	200.69	207.78	200.09	201.32	204.89	205.25	202.3	200.81	202.19	203.21	205.33	205.81	205.08	202.23	204.73	203.23	199.25	201.59	204.98	202.73	199.31	202.79	203.99
208.83	204.52	204.7	206.95	205.68	212.16	212.16	211.96	205.23	208.94	206.91	207.88	212.51	212.43	208.03	206.75	206.29	205.37	207.78	207.31	210.67	205.43	210.21	212.16	209.37	200.54	209.96	207.64	211.01	207.48	211.51	207.58	210.94	206.12	208.4	208.62	206.59	210.06	203.93	208.04	206.17	210.5	211.8	213.25	209.97	209.9	206.95	210.69	204.11	208.4
205.03	204.25	202.91	203.44	202.94	204.97	205.27	203.84	204.09	205.36	207.51	202.27	204.06	204.45	206.87	203.6	206.87	199.55	204.02	202.3	204.95	202.05	201.44	200.06	201.84	204.61	204.86	206.33	204.2	203.04	205.2	200.41	201.69	202.78	203.06	202.8	198.8	210.61	205.13	207.06	207.8	203.91	206.99	203.95	204.96	205.78	203.95	206.68	202.97	203.44
211.42	206.97	206.88	207.1	208.9	206.54	211.71	208.37	208.81	207.52	209.33	210.2	207.64	208.48	208.21	202.73	211.08	207.43	210.05	206.64	209.57	205.7	206.94	213.74	208.89	207.33	210.66	212.92	209.2	208.46	209.01	211.55	205.82	207.1	197.64	214.19	208.02	203.23	205.6	207.5	207.71	211.09	209.14	210.49	211.85	209.43	212.37	204.84	204.28	205.17
210.72	210.89	203.7	211.76	206.16	212.2	210.05	215.23	209.53	206.76	208.4	212.45	215.35	210.18	211.88	206.42	208.61	210.79	205.26	210.85	206.95	212.03	206.81	212.3	208.9	210.72	210.85	209.95	215.66	208.29	207.8	209.66	205.22	208.71	211.98	211.37	212.09	208.2	203.27	212.66	205.43	211.01	205.77	208.65	206.23	211.64	208.34	211.04	208.94	210.12
213.15	212.61	214.4	217.36	210.24	211.4	212.45	210.23	209.64	213.28	208.35	209.42	216.12	210.66	212.16	204.71	208.94	208.74	207.87	208.62	212.38	210.12	213.23	212.86	216.72	216.33	211.38	210.42	215.4	213.51	208.9	204.95	217.49	215.62	213.01	210.82	210.55	210.32	214.58	212.89	209.32	213.38	209.9	214.06	211.06	213.8	215.89	216.03	210.02	212.92
210.58	212.26	214.96	211.95	214.7	208.56	214.74	215.06	212.35	214.03	211.61	213.1	213.75	209.26	213.9	212.6	213.58	214.76	211.12	212.54	206.41	209.99	212.81	215.37	213.47	208.97	216.74	214.07	214.04	210.83	210.64	208.45	212.72	213.14	213.16	211.52	210.87	211.86	207.05	211.85	217.9	212.29	213.98	217.6	213.35	213.23	210.57	213.41	208.59	216.11
208.35	208.71	210.74	207.6	210.53	208.43	212.15	211.63	209.83	204.65	207.37	208.23	209.41	210.03	210.42	210.47	206.32	208.51	207.66	208.7	213.45	210.62	209.94	212.96	210.28	214.08	207.19	210.24	205.71	210.02	207.95	211.84	210.27	207.64	213.44	209.6	206.09	206.21	208.36	208.72	201.52	211.36	210.06	211.01	208.44	206.6	209.16	206.61	210.61	207.91
210.24	212.4	210.41	211.34	212.22	210.28	210.6	212.79	210.71	213.82	216.77	214.57	211.12	215.98	215.62	213.12	209.81	211.78	212.38	211.98	213.14	207.01	210.69	210.36	207	210.69	213.92	211.68	211.46	212.9	208.53	213.37	210.77	216.28	211.93	210.78	213.7	211.72	213.01	211.07	210.8	215.71	213.55	212.45	211.62	210.68	210.96	213.78	214.99	209.7
210.81	211.11	213.78	207.72	211	209.4	209.41	207.13	202.67	206.87	203.33	209.62	213.04	205.08	212.02	212.75	208.96	209.03	209.79	210.65	209.28	208.21	214.36	210.83	207	208.29	208.57	210.11	210.04	213.23	209.94	206.78	211.67	209.73	209.36	210.87	207.18	208.45	204.5	213.94	212.05	211.23	211.13	205.42	211.41	207.41	205.08	209.75	209.58	213
197.94	201.2	200.12	200.26	200.2	200.14	196.74	201.75	200.35	199.82	203.02	200.83	201.54	202.73	206.05	197.73	202.09	200.54	200.13	198.43	204.03	201.19	202.1	202.84	202.58	201.67	197.83	199.48	198.83	202.13	197.7	198.78	195.62	200.98	195.96	200.84	196.24	200.66	197.78	202.51	200.52	202.34	199.99	201.94	203.94	202.66	198.33	199.45	198.19	201.75
194.68	191.75	196.26	193.99	192.35	191.75	194.34	189.27	191.32	192.74	193.43	197.33	193.99	196.74	189.92	196.48	193.9	191.9	194.96	194.96	197.65	191.88	192.81	194.82	192.46	195.31	194.75	191.82	194.02	189.86	194.57	200.14	190.58	197.39	192.65	192.9	192.27	196.84	193.75	192.07	189.96	195	194.91	194.3	195.65	192.83	189.97	190.54	191.74	192.55
203.79	206.3	201.72	201.82	201.89	202.33	202.64	205.05	200.96	203.1	204.15	203.59	203.61	203.15	205.77	201.7	206.06	204.52	203.63	205.34	202.31	203.96	202.66	202.95	205.84	201.68	201.64	206.43	205.5	200.15	203.12	199.49	201.47	204.32	204.67	200.24	202.56	201.75	205.24	198.2	202.65	207.93	202.79	206.33	203.35	207.86	205.55	202.58	205.75	203.51
204.88	206.05	205.92	204.17	205.8	204.98	200.44	199.85	202.83	201.69	201.76	202.2	206.51	201.54	207.35	203.49	206.8	200.62	207.07	201	204.03	203.82	203.19	204.56	200.41	203.7	204.36	203.86	203.9	205.54	202.3	201.02	209.22	202.73	197.42	202.53	202.99	203.21	206.42	202.32	202.4	199.95	207.55	208.66	207.61	200.33	205.71	205.96	199.94	200.75
201.29	202.76	203.25	205.78	204.38	204.06	198.49	205.8	203.23	203.18	206.29	205.92	206.58	200.3	197.6	199.9	201.87	203.68	205	203.22	200.66	200.6	204.81	204.59	205	204.82	201.77	200.39	204.77	202.2	202.46	206.16	200.85	202.91	205.68	199	203.06	199.26	203.66	198.78	204.45	203.88	201.79	202.03	204.4	199.03	201.91	203.06	206.53	202.02
211.67	213.63	209.01	212.05	209.45	205.22	211.61	211.46	209.32	211.46	213.88	211.71	212.73	211.47	212.04	213.64	211.29	211.57	207.41	216.09	211.15	212.8	214.32	210.77	210.34	214	208.08	207.49	210.54	208.42	210.34	213.31	211	210.7	208.78	210.95	209.5	215.74	210.78	212.43	211.34	209.8	210.44	212.14	210.42	214.62	208.71	210.23	208.75	210.86
221.53	218.59	213.27	218.18	223.57	217.96	219.69	223.21	221.03	214.34	214.56	221.9	214.18	216.82	214.99	219.15	218.54	217.26	214.95	218.15	212.39	218.5	217.37	217.75	219.55	214.81	216.57	214.43	218.56	216.07	216.85	211.35	219.11	217.59	220.03	223.66	215.78	220.88	217.85	218.55	217.45	216.83	218.06	216.31	220.37	222.02	216.25	219.52	216.21	215.83
209.58	209.38	210.96	205.47	209.65	205.58	205.21	207.35	206.89	210.39	209.1	213.51	207.68	208.18	210	208.17	210.1	212.65	209.73	209.67	211.06	210.54	206.48	208.43	208.66	206.21	208.9	206.43	210.19	207.64	209.66	206.83	208.92	210.08	210.76	208.19	210.52	207.87	209.79	213.3	208.68	210.15	208.02	207.58	215.28	209.99	208.6	210.73	209.21	206.67
202.49	196.56	203.78	199.39	198.02	204.17	199.02	196.13	197.58	198.63	202.42	200.11	199.04	200.07	203.96	200.95	199.79	202.36	197.92	198.37	202.74	200.77	202.68	199.53	195.69	202.39	200.24	199.3	196.19	196.74	198.96	199.88	204.19	201.18	201.9	200	199.12	197.66	195.13	203.63	202.26	197.74	201.45	198.51	198.67	198.91	199.91	203.07	202.11	198.36
198.74	199.56	196.44	201.23	206.07	201.61	196.67	199.65	204.06	200.08	202.71	199.51	200.33	199.93	199.13	205.03	200.7	201.27	203.04	194.01	198.58	198.07	200.12	195.67	200.61	194.58	196.55	200.3	203.48	199.96	198.49	199.79	200.4	198.29	199.37	199.96	199.98	199.14	202.9	204.49	202.17	196.14	202.52	197.72	198.29	202.27	198.77	200.66	203.69	200.64
200.48	207.68	203.95	205	201.61	199.86	203.55	209.55	204.43	204.1	202.28	203.29	203.25	204.57	204.58	204.22	204.97	204.96	201.17	204.42	201.4	203.42	202.18	203.88	203.63	203.72	204.51	204.63	199.91	202.82	204.75	208.68	203.53	206.92	201.57	203.88	195.38	206.04	201.58	204.94	203.43	200.76	207.7	206.33	206.26	204.83	196.97	205.04	206.34	201.88
208.21	204.32	201.48	203.61	203.16	204.97	204.72	203.92	202.16	205.94	209.24	205.07	206.2	206.22	207.27	207.38	207.22	205	207.78	200.04	203.34	209.08	206.41	206.64	207.2	205.78	203.39	209.09	210.49	206.31	206.41	210.93	202.2	204.63	205.66	205.28	203.64	214.1	204.16	208.69	206.29	206.49	202.97	208.52	206.57	209.24	208.24	206.6	205.42	208.98
205.81	200.22	203.84	207.67	201.87	199.41	205.63	200.52	204.85	199.47	198.23	201.85	200.76	201.78	202.42	203.02	199.98	204.13	203.3	201.18	199.73	204.12	205.2	203.62	204.17	201.77	205.4	209.79	206.2	205.53	203.34	203.79	205.41	201.05	204.4	206.96	202.62	201.33	205.96	198.8	200.9	206.28	206.33	203	206.13	202.82	208.61	200.72	199.96	202.38
205.98	208.72	209.99	209.35	207.48	208.17	207.74	210.65	209.09	209.27	205.62	205.25	211.91	211.59	206.98	205.74	207.28	210.14	207.67	211.29	209.66	207.55	213.26	208.7	208.93	207.35	209.56	204.67	209.87	212.92	203.4	212.96	209.55	203.68	206.28	208.15	206.66	205.99	207.27	210.07	211.89	206.9	207.96	211.99	207.05	207.57	210.07	213.08	209.42	205.75
204.8	195.55	205.07	210.03	206.68	197.58	198	204.41	201.47	203.77	203.01	202.33	200.93	199.6	201.25	205.07	204.27	204.3	198.67	199.79	199.87	202.88	205.38	201.91	203.55	200.06	204.06	204.48	203.28	203.62	203	199.05	195.09	202.35	200.85	204.43	204.37	205.22	200.1	201.25	205.83	198.33	205.81	202.13	197.01	204.25	201.68	200.06	204.78	203.06
210.96	216.6	213.96	211.71	210.97	207.54	213.74	214.53	216.36	212.73	209.57	216.02	206.83	211.96	215.51	211.15	206.77	212.02	214.27	211.4	208.99	209.83	211.89	212.27	214.93	211.99	211.59	209.4	206.43	209.58	210.73	214.03	212.41	212.99	211.29	210.26	210.15	209.26	215.85	216.21	207.63	212.51	217.16	212.7	211.51	215.03	211.5	208.97	211.16	210.49
206.97	211.08	204.76	201.74	204.3	207.83	204.55	208.73	206.45	204.66	203.96	207.28	209.82	207.9	206.23	203.27	208.26	208.38	205.17	204.64	204.65	209.51	205	207.3	202.92	205.6	206.66	206.41	207.58	199.91	204.84	204.16	202.84	206.05	204.83	209.61	207.38	205.34	210.03	201.46	202.67	201.73	203.28	202.04	204.95	202.41	206.29	204.82	201.42	204.89
209.45	204.69	208.83	205.63	210.47	206.33	202.21	212.32	206.37	208.37	210.05	211.06	208.95	211.6	207.72	201.6	208.74	209.71	208.44	207.75	208.24	205.87	210.14	205.53	209.5	207.47	207.72	209.12	206.13	209.17	200.87	208.16	208.21	209.47	204.28	207.55	210.44	211.08	207.62	212.19	208.96	215.55	206.85	207.46	210.76	209	206.48	212.42	206.73	204.59
216.16	217.49	219.22	218.23	220.72	216.79	217.6	219.76	218.04	212.54	217.69	216.95	219.88	220.73	214.76	219.75	215.57	214.67	218.44	218.09	208.18	214.7	217.04	215.84	218.39	217.5	217.36	220.77	215.79	218.79	212.35	218.75	218.32	218.78	218.14	217.56	218.08	213.18	214.27	218.76	216.9	217.5	217.46	219.93	214.43	214.39	222.42	214	217.73	214.62
204.46	200.98	208.21	205.1	206.85	202.05	209.59	207.43	204.47	204.28	205.13	205.84	204.31	202.85	204.17	206.73	206.38	206.94	204.65	202.76	209.64	201.28	209.17	208.91	206.83	208.09	205.05	200.04	211.77	201.96	204.15	205.1	205.82	208.47	206.04	206.12	209.06	207.03	210.94	207.23	209.98	205.73	201.37	206.31	206.36	205.36	208.41	206.34	209.58	206.24
199.68	206.16	197.42	200.19	196.46	200.71	201.98	199.57	207.31	201.18	201.19	201.59	204.89	202.11	201.49	202	199.56	206.33	199.99	202.96	197.05	197.9	200.07	200.52	206.58	199.14	198.23	200.26	197.75	202.07	198.99	197.99	199.06	201.01	201.2	199.64	200.41	198.01	198.02	196.39	201.82	200.71	201.24	199.62	197.57	196.91	199.63	204.62	198.47	201.51
197.64	200.99	201.87	196.55	202.43	203.13	199.53	198.76	196.04	205.46	194.83	199.82	199.53	200.74	198.27	202.83	206.08	204.38	198.66	201.05	200.29	197.25	194	200.69	193.9	200.34	200.74	199.26	197.94	196.91	195.15	200.98	198.08	197.64	197.64	199.02	200.13	199.26	201.37	197.77	195.33	199.89	199.02	193.45	199.58	197.99	202.13	195.71	198.46	195.82
207.24	206.39	209.86	204.58	208.31	207.3	208.84	207.57	204.37	207.47	206.15	206.76	210.13	204.95	205.61	209.65	209.42	206.94	208.98	209.65	206.4	207.44	209.81	206.04	207.39	204.96	204.64	208.43	207.68	208.5	205.14	209.32	208.97	208.94	206.79	204.17	211.72	213.49	207.31	206.44	206.36	209.47	211.27	207.82	213.17	207.39	207.09	207.67	206.8	209.49
214.4	214.79	218.89	216.95	215.04	213.05	216.39	218.47	216.38	215.59	216.17	216.09	217.23	216.58	220.5	221.63	221.74	217.94	214.15	216.68	214.3	223.7	218.3	214.08	218.34	216.64	218.79	216.45	218.56	216.14	216.33	214.57	219.28	215.01	216.88	214.78	215.33	217.19	218.66	218.6	212.54	217.21	218.72	216.92	215.1	219.41	214.86	216.92	221.28	217.54
202.79	202.46	199.17	199.6	201.16	206.84	197.87	196.77	201.52	205.31	197.29	194.87	200.99	201.3	203.74	199.47	195.36	199.05	202.84	201.4	201.8	202.02	200.43	200.97	199.34	200.47	200.09	197.65	202.3	198.52	198.2	200.85	200.93	206.36	200.76	200.37	200.17	202.01	202.68	200.46	200.23	198.4	200	202.72	201.27	196.04	197.85	204.22	205.21	199.84
212.55	209.96	213.34	213.85	207.12	209.58	208.27	210.18	212.26	212.8	206.71	214.75	213.82	213.33	211.73	214.33	208	212.69	208.78	209.96	213.01	208.89	214.23	216.62	210.96	211.63	216.12	213.77	210.04	210.35	213.99	214.37	212.54	218.7	211.28	215.43	210.29	209.99	210.75	206.99	211.2	214.61	212.2	210.24	211.19	211.74	211.71	213.53	214.33	212.54
212.66	213.77	208.74	210.07	211.17	210.02	208.79	212.99	209.36	210.75	210.59	211.67	214.02	210.01	209.81	211.26	220.57	213.8	213.48	210.73	211.22	213.58	213.68	210.19	212.15	203.49	207.37	214.1	207.23	211.74	209.19	213.44	212.93	210.63	207.5	206.46	215.43	216.4	213.29	214.53	211.3	213.81	219.12	216.13	215.04	212.8	210.46	212.51	212.86	213.24
206.31	208.09	210.99	206.89	210.16	207.56	210.98	205.55	212.51	207	213.53	206.01	206.55	209.89	211.77	209.84	207.99	209.31	211.38	206.66	207.98	212.63	209.47	210.12	210.49	205.18	213.4	208.14	210.66	206.89	207.68	210.76	206.25	209.41	209	208.64	205.03	205.76	206.63	208.49	211.43	216	211.11	207.89	209.33	208.21	209.85	208.43	209.11	208.95
204.05	204.15	203.47	200.38	205.65	200.63	201.5	201.57	200.2	202.46	199.18	200.46	204.55	204.08	201.22	198.97	200.66	205.37	205.84	203.29	207.41	200.02	204.41	201.19	198.96	207.7	205.8	199.01	197.19	199.46	203.99	207.11	197.51	206.58	202.13	204.73	204.25	199.78	204.35	204.18	202.76	203.83	200.14	202.2	198.64	204.87	203.51	203.56	204.45	204.72
215.47	214.11	215.54	212.23	217.38	208.63	212.97	210.46	215.35	212.38	217.48	216.3	209.54	211.25	212.23	211.57	213.21	212.4	215.48	211.68	209.04	207.23	210.27	213.59	214.72	212.76	214.98	217.33	211.2	213.06	217.17	212.99	210.35	213.12	212.41	208.67	216.12	212.99	210.83	213.2	209.34	211.69	212.19	217.32	214.2	212.87	211.16	211.71	212.22	213.94
200.12	205.34	201.95	197.84	203.02	199.8	200.7	194.62	199.49	201.69	203.03	206.01	204.72	200.77	202.88	196.58	202.07	199.48	200.34	200.05	199.53	202.45	198.38	200.2	196.32	199.5	199.4	198.09	197.71	197.3	201.4	207.17	199.16	202.17	199.2	198.85	201.84	199.36	197.23	201.03	201.05	193.87	204.47	199.76	196.23	196.84	203.42	197.58	201.19	200.66
210.7	209.91	213.8	214.4	207.79	210.67	209.84	207.5	216.07	211.55	208.89	209.11	212.62	213.21	216.72	213.07	213	209.96	210.88	210.79	210.25	210.9	209.14	212.63	216.32	212.57	208.49	210.25	212.21	209.05	212.51	210.18	212.91	214.16	211.42	212.17	210.49	212.74	213.68	211.03	215.19	214.22	212.13	212.89	210.68	216.07	213.12	218.19	211.61	215.91
213.5	206.88	206.45	208.43	207.87	207.51	208.49	204.02	209.52	206.25	209.85	209.75	213.98	206.08	208.46	206.41	208.47	207.66	210.3	208.94	206.62	202.2	206.63	210.18	208.46	209.12	208.92	209.39	209.63	209.33	206.48	209.23	207.44	211.48	213.33	212.07	206.78	210.3	214.68	212.01	208.06	207.6	209.73	210.99	204.98	211.26	208.47	210.59	213.78	210.9
211.94	206.64	201.58	206.2	205.01	202.92	203.85	208.34	206.99	208.35	203.4	208.88	210.01	204.5	198.71	207.79	204.07	202.67	209.19	206.93	202.71	202.55	202.92	209.27	208.91	207.26	210	207.81	204.18	206.03	200.04	204.61	199.54	204.7	205.18	204.28	210.3	203.65	204.69	203.86	205.84	204.09	208.58	201.28	207.68	207.94	205.64	202.43	205.24	206.42
202.26	207.14	201.72	200.84	206.07	198.98	197.62	200.51	197.71	201.2	201.67	198.23	196.02	198.75	201.45	202.14	198.78	202.65	201.23	200.2	200.26	198.27	199.01	197.26	195.07	197.1	197.39	196.24	198.91	204.73	196.14	195.03	199.4	200.47	193.47	201.9	200.01	201.13	201.07	203.58	200.65	194.55	202.21	202.87	198.43	198.3	202.86	200.11	196.73	192.4
199.57	202.47	199.81	200.77	202.23	198.93	200.68	200.3	203.08	202.29	201.06	197.59	198.72	197.73	200.01	200.06	198.37	200.03	200.63	194.9	198.42	200.83	205.1	200.64	196.45	194.93	203.86	201.9	197.48	195.64	204.17	201.05	196.98	200	200.78	197.7	202.29	201.61	199.15	200.74	203.67	206.41	199	198.61	195.57	202.31	199.03	204.47	195.35	198.26
210.38	209.94	207.06	211.34	209.51	206.58	212.05	209.73	209.61	210.25	206.59	207.62	208.98	204.99	207.74	209.71	211.08	210.79	209.27	208.85	208.59	210.23	214.17	205.39	210.16	208.45	211.78	208.24	208.86	205.76	210.74	209.04	209.53	212.67	211.23	204.84	210.67	211.92	204.49	202.86	206.95	205.85	208.79	209.03	209.72	207.84	207.09	208.66	204.74	212.49
211.05	211.9	209.01	212.25	210.23	209.04	212.58	208.88	211.32	208.66	207.76	207.47	208.04	211.63	208.38	210.3	207.54	212.97	212.8	208.79	209.83	208.83	207.83	211.35	210.47	213.25	209.43	212.44	206.37	210.24	206.03	211.08	210.29	210.26	215.16	211.76	210.56	216.55	208.9	210.76	211.36	215.71	208.96	208.21	208.5	205.69	204.09	210.75	209.16	208.26
205.14	203.09	199.46	202.71	202.46	203.6	197.13	203.45	203.77	202.1	202.45	202.59	202.97	201.33	201.05	203.02	197.09	199.14	202.93	203.02	199.92	201.46	202.78	202.71	203.45	201.86	203.37	202.96	200.63	206.84	196.96	204.34	203.59	200.43	202.89	204.46	207.07	208	200.03	203.43	201.65	204.86	205.16	203.59	201.87	197.2	199.95	199.23	200.94	199.23
210.14	209.63	210.81	205.1	210.83	212.41	209.81	210.59	205.66	209.65	208.37	208.14	206.49	208.88	205.9	208.03	213.3	209.83	208.96	204.98	208.84	210.34	213.26	208.26	209.55	204.24	211.21	209.99	208.33	210.66	208.55	205.91	208.56	204.89	207.65	205.83	208.86	209.65	208.99	212.36	210.86	205.59	209.99	204.9	206.08	206.53	212.16	209.39	206.19	206.82
208.46	211.05	214.38	207.26	207.18	207.62	208.11	210.23	207.4	207.26	205.7	207.33	205.68	212.25	212.99	209.42	210.13	201.49	208.54	208	205.06	209.27	210.94	206.55	208.39	209.51	214.69	212.31	206.53	209.76	209.74	213.79	204.98	206.96	210.4	214.1	205.55	211.56	203.36	210.59	206.92	208.31	211.27	208.99	203.07	204.8	210.43	207.19	210.76	205.41
209.08	209.78	210.6	209.31	205.74	208.8	210.97	209.12	203.96	207.24	208.39	210.05	205.46	210.22	207.74	206.4	206.43	204.91	207.15	206.77	210.02	205.39	210.06	207.24	210.06	210.23	206.69	206.13	208.48	208.73	211.37	208.61	210.04	207.2	210.2	203.52	204.16	208.48	209.69	208.14	212.39	210.16	207.79	208.67	212.08	211.54	205.97	210.23	204.64	206.12
194.88	193.34	195.6	197.32	195.41	197.78	196.23	192.32	197.75	192.41	194.89	191.38	198.7	193.83	195.99	197.73	197.11	193.79	191.56	195.84	198.24	194.32	199.19	198.97	195.49	195.38	196.68	194.39	195	194.12	193.16	194.13	195.56	194.31	197.12	197.18	194.84	196.75	196.46	192.72	193.59	193.04	196.28	195.96	195.2	196.3	195.23	195.14	198.32	195.05
202.36	198.07	204.41	201.85	200.31	202.93	199.16	201.23	201.16	201.97	202.13	203.98	201.06	201.66	199.59	196.38	195.52	201.39	197.47	203.54	204.13	200.19	202.17	201.72	201.84	200.71	206.3	199.37	198.83	196.81	206.92	200.22	199.68	197.31	207.5	198.44	204.05	203.31	201.51	198.43	202.47	203.37	202.77	203.96	198.91	198.68	198.06	201.13	204.81	198.91
208.04	208.26	214.32	213.57	209.68	213.43	216.57	212.17	209.47	207.6	210.53	212.28	214.05	213.43	213.02	214.08	208.67	212.67	208.3	215.2	209.94	209.89	215.82	217.65	212.06	207.15	210.59	216.59	213.66	211.17	212.42	207.69	210.18	207.15	213.63	211.7	204.36	213.02	208.14	209.04	211.7	212.38	212.59	212.56	208.96	208.85	214.05	214.82	208.46	213.05
206.8	208.26	209.38	205.85	208.65	210.68	207.82	207.52	207.58	206.78	207.51	213.74	212.97	205.48	205.3	209.83	203.03	207.88	205.05	207.54	207.81	206.76	210.6	209.72	209.47	210.12	209.3	211.8	209.28	206.72	216.19	208.38	211.13	208.12	212.95	211.19	207.51	209.84	209.38	209.43	212.36	205.15	209.45	213.98	212.42	204.49	210.16	208.36	209.85	206.28
194.68	200.88	197.41	198.96	198.32	200.14	197.84	197.21	200.48	201.82	203.05	196.5	200.39	196.48	196.71	191.77	201.36	195.22	196.61	200.66	196.93	195.53	203.01	202.17	196.63	201.31	201.07	200.13	193.51	200.42	200.76	200.98	200.64	199.35	201.94	196.37	197.88	197.92	199.36	195.52	197.42	197.75	201.77	199.18	197.42	197.22	199.14	196.67	199.45	199.57
197.03	200.92	196.61	205.16	201.49	199.75	195.06	202.4	201.29	200.48	195.03	203.17	199.45	199.26	199.75	194.1	196.58	199.06	206.31	203.36	197.17	197.46	199.38	201.7	199.69	202.91	198	199.34	202.45	196.17	206.07	197.1	202.4	196.38	193.64	194.95	192.84	197.72	198.62	200.09	199.5	196.69	200.93	200.15	202.56	196.18	197.12	198.94	203.24	199.23
212.7	207.64	206.55	209.34	217.23	206.48	209.79	204.9	205.27	208.23	212.16	212.13	209.33	205.38	207.7	207.79	210.91	206.57	206.27	209.22	209.2	209.31	206.8	209.48	210.83	207.25	208.75	204.15	205.35	206.96	206.8	212.65	208.5	208.57	205.55	208.66	214.64	208.27	210.09	208.64	206.63	208.33	205.01	206.99	205.93	205.65	207.93	204.77	205.04	209.55
220.03	217.37	218.55	216.78	221	215.45	216.95	215.28	213.46	220.99	212.47	215.13	215	217.58	216.29	215.45	217.37	214.48	212.86	216.54	216.76	211.21	212.43	219.29	223.54	219.83	217.66	215.15	218.73	216.02	215.31	215.14	219.65	217.38	221.44	220.38	215.73	217.57	215.37	215.87	217.3	220.98	220.09	219.11	215.95	221.21	218.46	219.93	216.01	217.56
197.76	197.93	196.28	197.38	200.7	202.49	200.61	197.91	204.3	201.07	199.82	201.28	196.4	204.89	200.38	198.15	197.81	202.48	199.67	198.23	196.05	198.24	201.46	197.07	206.29	201	201.31	196.84	197.07	198.33	201.74	205.82	200.12	201.02	202.39	203.24	201.62	203.3	198.6	201.69	200.73	200.97	199.18	202.13	200.82	195.46	200.82	201.54	205.96	202.53
204.21	202.65	203.18	203.06	200.05	207.54	202.77	203.13	200.83	210.71	201.32	205.45	201.86	203.07	204.54	205.87	204.45	204.33	203.34	200.77	206.58	204.52	204.47	207.17	206.11	204.07	210.28	204.47	208.41	207.97	204.36	204.77	202.54	205.2	202.74	206.9	205.43	203.51	203.93	201.41	203.27	204.31	209.35	206.85	203.53	201.52	203.88	201.85	204.47	206.13
216.45	219.73	219.5	220.36	215.13	219.47	214.26	219.39	218.74	216.7	216.89	220.41	215.84	219.33	215.49	213.71	219.99	218.08	219.15	216.83	220.15	220.07	221.01	218.63	216.76	221.51	219.41	216.84	222.18	213.89	213.35	217.35	219.14	217.19	217.5	221.8	214.95	219.64	219.03	214.89	218.06	218.05	222.99	216.6	219.28	218.74	220.05	218.54	215.71	217.87
204.36	202.48	204.13	203.05	203.61	203.39	207.76	204.29	207.73	202.14	202.76	202.53	207.67	200.85	202.21	203.13	202.25	205.36	206.21	211.04	206.81	201.68	207.44	200.38	203.16	201.5	205.78	198.52	205.6	206.41	205.71	206.41	204.53	206.4	201.73	201.66	201.36	208.25	198.91	205.36	202.59	199.51	209.46	208.07	199.5	201.62	203.52	203.56	203.81	201.94
211.7	208.21	206.85	208.75	210.51	207	214.63	208.64	214.92	212.23	208.04	208.12	207.36	212.84	207.43	205.85	210.87	211.41	204.58	212.13	212.2	210.16	208.49	209.27	207.4	210.01	208.25	210.14	207.05	211.64	209.19	208.47	212.41	208.63	208.07	210.83	207.85	208.07	211.87	212.26	208.51	211.03	206.86	207.54	212.88	210.21	208.68	213.56	207	206.59
213.46	210.69	208.86	215.82	211.1	208.38	211.14	211.7	207.68	211.2	210.85	212.4	214.97	209.63	213.3	210.51	210.33	209.58	213.05	218.85	216.39	213.28	209.75	215.79	211.9	212.26	211.82	209.75	212.66	211.23	214.06	210.39	211.21	211.84	212.33	215.88	214.59	214.81	209.08	210.34	215.36	213.15	212.95	215.04	214.08	212.68	211.5	208.55	213.89	210.22
197.03	199.67	197.87	195.85	202.02	201.98	204.63	199.16	198.44	199.02	201.66	200.08	199.12	202.27	202.2	203.17	203.03	205.09	200.96	201.19	199.68	197.23	203.04	200.44	205.02	196.46	197.75	200.85	200.18	196.23	201.1	196.68	203.78	197.61	200.39	199.93	199.35	194.83	200.35	204.71	200.74	201.21	199	198.87	202.83	203.59	197.34	200.63	198.44	203.62
208.4	204.66	206.99	206.73	210.65	210.81	213.42	211.47	211.42	205.26	212.63	212.86	214.46	209.95	213.58	211.8	211.63	209.69	206.66	206.92	210.13	210.64	209.11	211.47	209.4	207.81	212.02	209.42	211.44	206.04	207.53	208.85	211.55	210.25	208.82	206.39	208.74	208.2	208.17	208	210.45	209.77	208.42	205.81	210.12	211.98	211.81	211.62	205.15	214.79
201.15	205.42	196.58	204.68	204.89	200.83	199.79	198.65	202.32	201.28	201.62	205.33	206.65	207.89	201.8	206.25	200.74	203.37	205	206.78	204.38	206.57	204.93	205.44	201.5	202.19	204.54	202.72	205.76	202.54	205.64	205.39	201.16	204.52	201.91	200.3	201.56	206.85	202.23	205.12	204.84	200.23	202.92	200.7	202.74	204.24	204.38	202.66	207.54	202.49
216.42	213.14	212.98	210.29	215.32	212.32	210.67	214.04	216.15	209.63	211.68	210.8	212.13	213.51	214.02	212.74	213.66	220.76	212.64	207.45	213.75	212.89	213.56	213.26	210.6	211.75	213.1	214.71	214.71	213.01	215.2	216.17	218.32	210.14	214.19	209.78	211.58	214.41	212.59	211.84	214.79	214.05	215.19	209.49	213.59	215.8	212.29	214.98	213.54	215.43
218.31	219.43	214.47	216.05	215.7	215.45	221.68	218.29	213.66	213.89	217.43	221.16	215.28	221.01	220.03	215.7	215.93	218.71	219.99	217.22	222.26	222.28	216.79	219.66	215.63	217.25	217.02	218.83	217.99	217.37	219.9	218.75	218.2	214.31	221.94	222.95	218.2	218.27	215.97	221.05	216.19	219.06	221.27	214.71	217.96	219.75	217.85	215.57	218.33	223.77
206.59	205.66	197.74	199.94	203.91	207.39	204.75	204.65	202.61	200.74	201.97	206.88	204.8	200.98	202.74	203.14	202.15	202.72	205.53	208.8	203.65	203.52	201.01	204.45	205.41	203.1	205.03	204.11	205.79	205.18	198.27	206.53	202.91	205.88	205.35	204.21	202.95	203.19	202.97	199.65	202.97	203.88	202.55	206.36	200.01	207.63	206.4	208.21	203.78	208.6
198.58	195.23	196.49	201.39	200.13	201.15	195.93	199.07	203.4	201.26	198.39	200.45	201.86	202.22	200.58	197.39	197.26	199.79	200.89	198.9	198.01	197.33	196.29	203.34	200.02	200.74	196.58	205.2	201.83	200.33	199.32	202.82	197.52	200.36	198.39	201.52	199.61	199.75	197.45	200.68	201.84	201.29	199.61	197.14	196.17	198.53	201.66	198.07	198.89	206.46
210.49	213.68	205.87	210.35	215.25	210.26	208.28	210.89	212.58	212.46	212.73	209.38	214.16	212.6	214.32	209.12	213.47	210.12	210.59	213.88	208.32	212.07	214.52	213.2	210.08	210.78	208.55	211.53	213.68	212.82	210.8	214.04	215.87	212.46	207.43	212.4	209.05	213.74	211.37	210.52	211.87	213.73	217.35	211.75	211.06	210.91	208.81	213.28	211.96	213.12
203.36	206.85	207.57	205	208.28	207.22	209.18	206.22	207.73	206.33	210.03	208.5	207.47	209.92	207.34	212.11	212.45	208.7	210.05	208.19	210.07	206.97	208.66	206.24	210.96	207.94	208.37	205.83	206.19	204.68	210.87	210.05	214.23	207.68	209.47	204.07	209.84	207.21	211.7	204.55	208.89	211.13	208.42	205.59	209.22	209.48	208.44	206.01	208.42	204.89
214.15	212.96	212.18	213.32	208.7	209.65	210.29	208.87	215.81	213	209.92	211.57	213.62	208.78	209.96	213.09	209.6	213.78	213.59	212.75	210.2	212.19	211.72	218.89	216.78	214.3	210.68	210.98	213.32	211.7	209.02	211.26	213.82	211.88	212.81	212.84	206.87	209.9	214.72	208.78	212.11	214.97	211.5	210.22	211.78	211.33	211.29	209.43	211.31	210.15
200.22	201.68	195.73	195.13	201.57	199.76	196.32	200.14	194.77	194.22	199.32	203.1	198.34	198.5	192.59	199.63	196.92	201.99	201.16	197.88	195.24	196.44	196.26	198.77	195.69	201.98	198.1	194.71	200.25	199.1	194.45	195.44	198.23	197.21	197.54	197.4	204.11	195.18	194.72	200.13	200.92	196.76	197.79	194.02	199.54	200.4	196.87	195.66	200.33	198.61
211.93	212.58	207.83	209.87	212.77	214.9	207.66	210.93	211.65	214.46	209.03	211.63	210.11	213.05	212.11	211.56	207.89	213.95	213.84	210.68	212.31	208.34	214.69	209.46	213.77	206.82	212.02	211.2	211.24	213.16	212.66	210.77	213.06	210.6	209.6	220	212.84	214.07	212.22	211.29	209.76	213.79	205.85	211.32	211.37	211.72	208.36	211.9	209.08	212.06
196.03	200.5	195.81	197.49	196.74	196.34	201.18	195.79	197.38	192.09	192.14	197.64	196.28	194.51	198.96	198.52	199.38	197.15	196.35	198.81	196.66	199.9	195.83	204.94	193.77	197.24	200.7	201.21	197.35	196.57	196.99	195.45	203.15	200.55	195.91	199.5	196.27	198.28	198.75	201.52	202.06	198.57	197.44	195.19	195.52	196.6	194.43	196.13	201.18	197.68
200.02	198.41	202.38	199.99	196.25	197.41	199.26	196.04	197.89	196.43	199.63	200.66	196.25	203.47	201.77	197.84	196.63	198.73	198.7	195.93	197.19	200.47	201.42	199.46	202.37	198.3	198.07	199.55	198.34	197.41	197.45	202.42	192.42	198.45	199.69	196.76	196.68	203.06	200.99	199.48	200.52	195.46	195.25	201.28	196.79	197.21	200.61	197.05	198.13	194.39
209.63	209.59	207.73	203.06	209.9	207.87	206.67	211.61	204.47	207.31	212.46	202.94	207.66	212.79	203.34	205.98	207.35	210.56	203.62	209.04	208.52	207.08	208.72	211.85	207.59	208.25	211.73	208.39	208.01	207.9	205.46	205.39	210.69	208.87	207.47	210.23	214.04	203.53	211.01	209.18	209.03	209.57	207.95	208.65	213.63	206.09	207.78	207.94	203.83	208.51
217.94	215.11	219.68	218.14	217.28	215.66	216.92	216.25	216.01	216.18	217.12	217.98	216.07	214.57	219.4	215.74	214.47	213.44	217.71	217.65	215.66	217.66	212.59	215.99	216.48	214.6	212.4	217.02	215.44	216.61	215.75	222.11	216.62	217.92	214.34	210.79	215.75	215.3	218.08	218.29	213.7	212.05	216.26	216.52	215.56	217.6	218.54	218.38	220.5	214.6
201.19	204.5	204.97	204.28	204.67	202.91	206.37	203.15	207.8	206.08	202.44	207.55	209.95	202.86	204.06	203.64	204.53	203.42	202.26	202.79	202.18	204.21	206.31	204.82	200.38	201.96	204.02	203.19	203.52	205.28	201.74	199.45	204.36	205.25	203.04	204.23	203.79	204.33	211.49	203.99	201.91	204.02	205.67	206.37	200.33	200.52	201.86	206.24	202.85	204.65
208.45	213.21	213.83	214.33	211.2	216.24	208.9	214.09	214.17	214.09	206.35	212.54	209.1	209.96	216.27	212.89	214.86	214	212.31	214.43	211.54	208.97	214.79	208.31	218.43	210.84	212.87	216.04	212.04	212.1	212.41	205.9	214.13	208.51	209.23	209.55	211.56	214.19	209.89	213.17	213.23	212.96	211.84	204.61	213.79	211.92	207.4	214.04	215.07	209.71
213.77	214.3	210.17	210.27	212.5	213.94	211.16	209.65	214.63	205.83	214.95	209.04	208.58	210.06	212.66	220.98	213.54	212.42	208.46	214.86	210.54	212.1	211.1	220.34	215.3	214.85	212.1	213.74	214.21	215.88	209.24	215.25	207.16	208.51	208.3	210.24	211.91	210.74	212.51	207.1	213.67	214.12	218.32	213.22	211.2	213.35	207.95	211.01	208.02	207.39
209.13	209.97	212.14	206.96	206.32	205.99	213.68	207.67	206.48	205.94	205.39	208.92	212.53	210.55	211.46	202.57	209.94	205.75	212.48	205.48	213.02	202.96	206.65	209.58	202.34	210.08	208.56	207.51	212.55	207.36	210.01	210.72	207.49	210.7	205.75	210.43	213.48	207.08	211.73	206.96	210.69	208.29	209.68	207.41	212.04	212.73	210.74	205.04	210.25	206.4
203.63	202.23	200.35	208.29	202.18	199.64	206.47	202.9	201.75	204.34	203.95	199.86	203.4	202.68	203.08	203.35	204.12	205.72	202.07	201.02	204.61	201.63	209.51	204.78	205.38	201.06	204.04	199.61	200.95	201.27	204.32	200.86	210.95	203.47	204.64	201.83	203.75	201.67	201.18	202.05	204.64	203.02	207.4	203.96	203.28	201.34	206.57	203.39	200.34	201.64
209.48	206.06	208.57	205.76	206.65	201.43	204.4	206.59	202.38	205.28	204.2	202.87	207.67	206.49	201.11	208.55	208.29	208.29	207.1	203.97	206.76	202.71	201.7	204.29	206.22	201.97	203.12	205.08	208.4	201.21	201.42	206.68	205.85	204.32	204.2	205.24	206.19	210.41	206.27	206.4	208.3	206.68	203.09	203.55	208.25	206.98	209.21	207.97	206.93	202.18
213.09	207.73	212.9	213.61	212.67	213.04	214.53	216.59	212.87	212.53	217.07	216.46	214.16	213.01	212.24	210.52	214.25	213.83	210.19	216.05	214.8	212.79	210.2	213.24	213.14	213.26	215.22	216.05	211.13	213.5	212.29	212.03	211.87	211.18	212.53	208.71	214.77	214.7	211	212.65	211.57	214.05	217.79	211.36	212.06	208.78	210.17	213.04	215.18	205.74
207.93	206.63	208.65	210.71	204.9	207.29	208.12	209.1	204.05	209.72	208.29	211.19	206.22	211.59	202.91	206.7	207.16	208.92	212.73	210.17	208.8	209.3	207.06	202.61	207.26	212.97	206.16	211.8	206.22	210.83	208.27	205.31	210.82	207.17	209.47	209.68	208.31	210.04	211.35	208.12	211.86	205.9	209.05	211.62	208.79	206.07	211.95	209	209.66	210
205.93	204.81	207.34	204.99	199.43	200.66	201.21	200.38	201.17	203.87	203.89	204.98	202.4	205.87	206.25	201.16	202.3	202.29	204.68	204.42	202.09	208.08	205.97	204.72	199.08	203.04	198.91	198.49	200.56	201.14	207.59	202.08	203.05	204.73	204.74	205.5	199.42	202.8	204.78	204.96	202.48	204.51	209.82	204.51	204.52	202.69	204.79	206.52	204.84	202.2
199.66	202.86	203.45	205.23	207.34	201.69	207.41	202.24	196.08	201.12	202.2	202.98	204.79	205.15	202.93	204.51	207.07	204.13	205.87	203.71	198.98	207.68	203.58	202.6	200.27	202.77	204.7	201.74	205.33	204.3	207.6	205.59	206.85	207.44	203.87	205.53	203.29	203.6	203.29	199.67	199.71	199.09	202.42	204.47	203.64	203.75	201.08	203.87	204.96	200.28
208.12	207.35	210.94	209.45	209.15	208.46	209.03	210.23	209.75	209.11	212.67	207.64	205.31	212.42	206.8	205.78	206.14	206.8	204.34	202.66	209.9	211.57	209.03	215.53	201.77	208.3	207.97	204.05	210.29	207.78	208.55	210.3	211.18	210.26	208.89	210.2	209.19	208.92	213.98	208.66	210.23	207.29	212.43	209.55	203.72	208.61	208.14	208.77	206.7	213.31
217.18	220.26	217.38	220.09	218.34	222.13	218.59	217.57	213.4	215.63	222.5	217.01	217.71	217.79	216.84	224.21	216.13	215.1	216.5	214.18	218.66	218.46	216.66	222.89	215.1	217.77	217.61	215.97	220.09	219.64	220.94	217.99	218.92	220.34	222.75	213.67	221.81	215.98	216.3	222.7	217.45	215.45	211.88	219.72	214.09	217.96	217.27	216.7	221.43	215.63
207.96	204.57	205.34	202.96	204.2	204.27	200.89	206.28	201.22	204.22	203.26	202.06	202.93	209.49	199.82	206.84	202.82	203.78	200.26	202.27	202.22	205.83	205.74	200.65	201.83	206.23	209.88	203.65	206.7	205	203.61	200.42	201.31	202.29	202.78	202.12	202.89	203.36	202.64	209.24	207.22	206.82	204.77	202.26	201.57	201.91	205.99	202.22	203.62	203.22
208.88	211.79	211.05	208.98	206.11	210.17	208.45	208.58	209.77	210.12	206.77	208.82	212.06	209.52	208.97	206.22	207.82	209.09	209.17	206.16	209.33	208.87	204.45	210.1	208.51	209.39	208.57	209.12	208	208.96	211.67	211.06	203.05	208.35	208.12	211.63	209.78	207.01	209.25	208.4	206.7	209.68	202.63	208.1	205.11	208.87	207.95	209.12	203.18	206.43
208.6	212.39	205.56	210.58	211.05	208.14	203.84	209.26	204.8	208.69	208.08	207.97	205.73	213.28	210.39	207.07	208.19	210.3	208.17	206.92	208.85	210.48	208.73	203.63	211.32	208.36	204.16	211.13	207.38	212.2	213.31	211.52	209.66	205.27	206.44	204.07	205.43	209.35	202.38	206.37	202.96	209.88	214.19	205.62	207.76	207.47	209.04	207.4	209.82	203.42
205.02	207.17	208.31	211.46	210.98	213.05	206.33	208.35	205.13	206.79	205.58	210.14	208.08	210.03	207.84	201.58	206.84	205.26	210.43	206.92	203.35	208.59	210.24	211.24	213.38	205.83	213.21	210.62	206.82	208.17	208.75	208.34	205.68	206.46	210.68	208.53	207.87	211.94	214.58	211.65	205.76	206.52	205.81	208.64	208.5	211.46	208.35	210.53	211.16	209.95
206.83	206.79	202.95	207.1	207.73	205.56	201.73	203.5	209.66	204.85	204.77	202.43	200.03	203.6	204.76	205.96	205.96	205.87	205.64	205.34	202.54	201.32	205.3	202.01	202.34	204.4	203.33	207.55	200.92	205.31	200.66	211.01	204.53	201.12	204.52	202.92	204.28	204.76	204.84	202.69	207.22	205.02	207.29	207.73	200.55	205.14	203.22	203.78	206.29	203.59
216.61	215.45	215.33	219.61	219.06	216.91	212.6	218.29	215.85	216.96	217.53	216.36	220.39	220.27	214.72	214.41	216.48	217.32	216.15	215.93	215.66	216.3	220.91	213.62	218.99	219.34	214.64	214.12	219.07	218.58	214.18	221.35	215.08	218.41	211.04	215.81	214.14	213.02	215.49	215.58	218.78	223.15	223.45	215.4	218.14	211.08	216.15	220.2	212.97	213.84
208.78	207.67	205.32	204.71	207.26	209.82	205.46	209.5	209.71	206.09	206.56	214.6	207.06	207.72	210.58	209.39	203.49	212.52	208.47	209.22	208.06	210.21	209.96	206.62	208.36	210.45	208.64	205.45	210.52	211.74	206.04	208.89	209.02	209.11	206.73	204.57	207.44	214.04	210.52	203.99	209.4	202.87	208.28	208.21	207.68	207.19	211.32	210.99	207.66	206.74
209.24	210.71	218.02	210.6	212.22	216.54	212.89	212.68	211.04	213.09	211.71	212.93	215.58	214.53	208.75	217.68	213.28	211.98	215.16	212.8	215.03	212.27	214.06	212	212.39	211.55	208.53	210.84	216.03	206.2	213.52	212.48	210.51	210.25	212.82	211.66	216.05	209.02	218.02	209.87	210.39	209.19	215.14	208.9	211.9	209.28	211.38	215.24	214.15	214.88
202.97	206.53	203.73	205.9	206.5	205.51	205.83	205.65	205.27	205.81	202.86	205.06	206.1	203.64	203.34	200.29	209.23	202.41	204.3	208.17	204.89	203.43	204.23	205.34	202.71	201.07	203.46	205.9	203.96	204.28	206.34	204.75	204.42	204.96	203.15	203.47	205.29	203.08	206.55	205.61	208.56	202.51	205.57	199.72	207.06	204.06	205.33	205.56	211.66	201.8
208.66	212	206.53	207.68	210.42	203.36	205.12	210.08	204.09	206.59	209.09	202.2	206.85	206.16	205.61	210.23	207.89	201.8	207.16	209.59	207.34	208.93	206.73	210.28	207.27	213.07	205.87	202.88	210.61	211.04	211.33	211.36	204.24	204.99	209.61	203.45	205.05	212	209.93	204.84	207.68	208.25	207.53	206.58	212.9	201.51	213.05	209.33	208.76	208.64
213.14	214.83	210.12	216.92	211.37	208.58	211.23	210.88	213.79	211.84	212.67	214.9	212.78	210.11	211.14	212.94	216.13	213.54	210.95	212.27	212.08	211.8	209.37	214.43	216.49	210.75	211.7	213.45	212.8	210.89	212.18	211.23	213.3	214.05	212.88	216.76	211.39	213.48	210.13	208.49	211.63	208.41	212.43	216.85	208.44	212.35	213.74	213.06	209.4	212.15
207.65	207.76	210.21	204.42	205.85	206.72	204.25	202.2	206.2	209.79	207.16	207.7	206.78	205.5	208.12	210.24	209.04	206.67	211.28	206.34	207.23	210.32	208.41	203.53	207.31	209.6	206.72	207.41	204.28	203.59	209.46	211.67	210.7	209.92	206.95	203.5	208.83	208.22	209.15	208.7	210.29	203.54	205.96	201.11	210.24	207.57	206.17	214.64	205.44	206.06
193.73	201.35	200.08	200.49	195.88	197.04	201.68	198.68	203.52	198.7	198.37	199.16	199.12	202.58	197.19	195.1	202	199.47	199.34	198.51	201.16	198.42	198.88	204.83	197.82	195.69	194.57	196.09	198.75	197.73	199.53	197.69	198.68	195.57	196.33	202.3	196.72	197.68	196.87	197.64	197.98	200.04	198.96	201.97	201.62	196.78	198.34	201.47	195.74	202.12
201.1	208.83	202.49	201.48	209.56	205.46	210.05	204.83	201.75	201.67	200.01	199.77	203.23	202.22	209.02	199.96	203.12	201.57	204.12	200.58	206.71	203.89	203.37	201.02	203.95	206.56	207.16	200.35	204.79	201.94	203.74	202.08	203.59	205.02	204.14	207.43	206.44	204.45	205.7	203.82	203.11	204.81	203.18	201.8	202.5	199.81	206.44	204.98	208.54	201.88
207.56	210.85	213.33	209.22	209.34	209.34	208.75	211.87	205.73	204.21	208.31	207.21	207.02	211.84	205.13	210.05	207.9	208.69	206.44	212.69	207.89	206.12	205.41	206.55	203.44	210.06	209.43	206.61	210.01	211.73	212.35	205.87	208.06	207.09	213.24	211.75	206.46	209	210.75	215.5	209.4	209.44	208.88	207.91	207.8	205.92	212.77	205.64	207.8	212.9
209.91	211.06	206.94	214.37	209.77	212.9	210.26	214.09	215.3	210.81	213.59	210.99	213	210.41	210.96	209.19	211.01	212.62	210.56	207.98	208.39	217.63	211.9	212.49	209.22	213.82	209.8	212.3	213.16	210.13	212.36	213.69	211.64	215.24	215.71	209.73	212.75	213.29	212.08	218.58	211.36	210.69	209.24	213.76	213.32	212.62	209.47	217.23	212.89	211.39
220.02	218.75	216.51	219.66	217.26	211.06	215.29	215.09	216.37	221.42	217.82	218.73	216.63	218	219.56	217	216.83	220.65	214.81	219.08	216.66	217.03	218.25	216.41	216.61	216.53	213.31	215.27	214.58	218.56	217.65	214.63	213.71	219.87	220.24	215.58	217.12	220.74	213.81	218.9	220.12	215.08	221.78	215.05	215.78	216.75	217.13	218.82	213.74	220.22
210.37	213.42	208.58	210.09	211.82	209.41	209.51	211.86	211.13	208.63	217.76	205.32	211.09	215.19	212.8	212.22	213.12	211.66	211.22	210.85	217.49	207.54	208.28	207.85	215.9	211.48	215.27	215.74	210.67	211.99	213	214.92	210.59	217.7	208.02	208.41	214.67	214.83	213.65	209.22	207.55	218.3	209.71	210.44	211.76	210.72	212.02	212.87	211.54	214.84
202.6	203.34	203.34	203.98	207.66	203.64	204.33	205.34	200.82	205.18	204.42	202.99	206.26	200.01	205.51	197.74	206.81	201.47	210.68	200.11	206.84	199.83	201.59	205.6	200.62	203.75	202.55	203.75	202.74	202.26	203.94	203.85	204.46	203.86	206.56	204.59	205.53	205.36	204.31	206.58	198.16	203.15	210.28	203.07	202.12	207.01	201.22	206.69	204.93	204.8
202.21	200.09	207.36	205.59	204.41	203.26	201.09	204.8	206.21	207.24	207.01	202.87	203.61	207.74	209.16	204.39	208.03	208.05	208.46	208.61	209.18	202.35	203.46	200.65	208.63	208.27	205.08	207.72	206.25	208.55	203.51	208.78	206.01	203.92	210.16	203.61	199.23	202.62	204.68	209.67	206.47	210.62	208.81	206.14	206.6	205.35	209.39	209.08	204.03	206.18
210.17	204	208.55	210.36	211.96	211.91	208.32	206.68	205.87	205.8	204.43	203.37	205.9	213.81	210.06	208.41	207.58	207.23	208.58	207.23	210.64	209.53	207.88	202.06	208.38	207.43	210.87	209.1	208.65	210.06	209.7	208.84	212.11	210.1	206.1	205.09	208.79	208.13	207.29	208.44	211.57	205.42	206.9	204.51	210.44	204.3	207.19	209.5	208.41	205.31
214.02	210.94	208.43	217.13	209.53	210.99	211.57	214.21	210.51	214.58	209.74	211.01	209.2	210.6	213.09	214.82	215.07	213.57	210.56	208.22	213.63	210.23	216.54	215.39	215.88	209.64	213.51	218.79	208.22	212.75	210.89	211.19	208.16	211.77	208.54	215.1	209.5	209.89	211.36	208.2	212.83	210.93	213.2	206.98	211.61	215.55	206.19	210.1	209.04	209.84
208.36	206.32	200.99	208.99	210.41	208.18	213.65	203.83	213.25	208.83	207.07	206.56	209.3	207.79	204.92	209.43	206.64	211.65	206.44	205.41	206.76	212.05	208.65	204.95	207.78	202.17	203.79	209.3	209.4	209.02	207.78	204.91	204.78	208.92	209.75	208.68	206.8	210.48	212.23	206.29	205.8	206.71	208.9	207.86	209.88	209.6	202.97	205.3	208.64	211.21
197.27	189.74	200.22	193.9	194.85	198.19	191.85	196.4	193.74	192.9	195.5	194.71	194	198.29	196.99	193.97	192.93	194.3	196.23	196.12	190.31	194.97	190.7	195.43	199.71	199.04	195.23	194.6	195.25	196.61	193.52	194.13	194.48	194.85	196.16	198.67	193.32	199.82	194.39	192.56	189.92	194.98	193.86	195.59	191.75	190.69	193.88	196.41	193.5	193.23
208.76	207.43	211.58	202.4	205.62	207.05	205.21	197.95	203.46	203.4	205.94	203.56	203.16	202.32	208.1	205.99	203.97	203.73	211.61	211.1	208.13	208.48	208.84	201.86	206.12	207.75	204.33	203.92	202.25	202.8	203.43	205.51	207.56	205.31	201.34	201.08	204.75	208.06	209.56	201.29	205.46	202.73	209.4	203.26	205.26	202.34	207.04	211.78	206.39	203.04
204.29	206.98	205.83	210.65	206.02	211.31	207.5	207.02	208.17	206.17	209.28	211	208.96	206.13	206.55	208.23	212.48	207.81	205.42	206.26	210.81	209.2	205.58	209.78	208.58	212.85	207.37	208.49	209.48	209.57	204.09	208.78	204.97	206.25	207.57	210.18	203.27	210.32	207.64	209.16	209.94	205.04	207.09	208.14	205.27	209.92	206.84	210.87	212.25	204.53
212.85	209.57	211.76	205.11	213.27	205.26	210.95	209.37	210.05	206.18	208.24	210.95	209.68	209.64	205.97	204.93	209.59	209.29	211.21	208.09	208.83	211.28	209.05	208.45	211.19	208.82	206.36	207.45	209.12	208.34	210.54	208.7	208.86	207.23	205.16	207.09	206.41	213.67	205.19	208.21	205.55	209.73	210.37	204.06	208.22	212.16	213.5	211.48	207.88	211.32
196.89	202.82	200.7	199.88	200.39	197.19	199.3	200.76	197.25	202.57	200.45	192.42	200.23	201.22	199.09	198.53	201.4	198.7	202.14	200.37	200.78	200.19	202.83	202.73	197.8	205.06	204.06	204.43	201.2	201.66	195.86	200.96	197.12	203.37	202.96	199.91	201.73	199.56	201.8	199.7	198.11	203.16	200.2	203.16	206.92	200.94	197.17	200.5	198.45	200.26
204.74	206.27	203.32	206.19	202.85	202.3	212.77	203.41	205.19	205.36	205.48	205.35	204.33	201.71	204.84	200.87	204.73	204.49	204.09	203.6	203.28	206	207.16	206.74	208.66	201.7	208.88	205.9	202.85	204.59	205.45	209.62	204.73	203.22	205.86	203.66	204.31	206.64	203.18	199.97	208.32	207.86	204.15	205.66	208.28	201.4	207.73	206.51	201.92	203.74
202.37	201.6	202.88	202.61	200.55	204.03	204.66	201.12	205.98	198.23	207.2	203.25	201	202.04	200.71	195.72	204.02	201.94	199.28	202.34	201.79	200.45	202.97	204.25	204.91	199.17	196.09	203.27	201.05	199.45	199.06	202.11	199.57	198.42	201.45	203.5	199.98	200.95	198.47	199.74	205.7	200.71	200.58	199.81	197.28	200.15	203.1	202.6	204.74	198.76
211.96	211.09	213.88	206.98	203.21	200.89	206.6	211.82	208.88	208.98	211.06	206.92	207.01	205.85	207.23	210.05	209.63	205.38	210.43	203.57	214.4	211.04	213.01	210.53	207.04	206.51	206.08	207.02	210.5	211.99	211.05	212.48	204.76	208.51	206.86	207.09	207.68	208.96	208.34	212.38	204.74	206.07	214.68	204.09	208.95	208.87	208.87	206.97	208.42	213.66
200.17	203.26	199.94	203.8	207.12	202.56	206.11	202.39	200.64	203.85	202.12	202.68	201.13	203.27	205.98	201.87	197.94	207.32	205.14	200.96	204.37	204.6	198.1	207.23	200.58	202.72	203.31	204.6	204.34	200.22	204.52	201.53	203.69	203.86	201.1	202.8	201.68	205.54	200.22	207.11	202.48	200.5	203.85	205.74	204.98	202.99	202.95	198.34	203.33	202.56
210.04	211.25	210.31	206.33	210.23	210.51	213.04	209.07	210.18	206.56	208.62	208.23	205.69	210.03	211.23	205.8	206.37	210.31	207.19	209.81	209.6	206.9	202.97	208.21	208.85	207.48	209.09	207.48	204.37	207.34	205.46	203.55	207.99	210.76	206.06	208.8	208.15	207.72	212.77	208.32	208.87	209.99	213.98	211.17	209.24	209.87	210.73	208.27	209.94	208.6
209.8	212.27	210.17	211.23	214.22	212.71	211.48	211.27	211	211.52	214.25	213.52	208.79	210.76	211	213.76	213.14	213.44	213.78	218.08	210.18	209.59	211.31	214.47	215.23	210.52	214.22	209.57	213.14	212.33	215.38	214.11	210.4	212.92	212.71	209.43	212.43	212.24	212.92	209.54	211.82	212.9	209.84	207.69	205.56	211.47	212.95	209.86	212.42	212.61
211.75	209.59	208.57	202.42	209.7	209.49	205.71	210.22	208.64	205.74	209.33	207.36	209.24	202.27	216.32	207.46	207.37	214.41	212.78	202.59	211.37	207.37	209.72	207.49	206.75	208.51	203.13	204.72	207.79	207.96	208.92	209.41	208.2	208.98	210.74	207.73	212.31	203.79	210.7	208.57	207.86	210.5	206.76	209.38	209.98	208.76	208.38	211.52	209.88	209.96
207.85	206.98	201.39	209.77	205.38	204.98	205.17	209.68	206.35	207.9	210.87	206.82	208.9	209.94	207.97	210.11	206.42	209.88	212.28	205.27	208.07	202.2	208.99	207.31	207.35	207.86	206.54	210.24	207.7	203.29	207.01	206.88	203.66	205.72	201.76	208.18	209.46	210.49	211.53	209.35	207.08	209.14	203.64	210.06	206.5	209.2	207.68	207.66	204.46	212.36
209.46	210.63	206.19	205.87	204.65	208.82	202.95	208.28	210.49	205.65	205.73	209.88	208.89	206.64	212.86	212.99	206.16	205.27	209.07	211.29	208.83	208.3	208.79	211.41	207.81	209.07	206.91	207.25	211.21	207.67	208.46	206.86	211.12	206.57	208.81	210.53	208.8	209.68	204.93	206.65	210.33	211.88	207.66	214.03	209.4	213.54	208.99	210.47	203.94	210.25
209.15	207.05	202.83	206.49	207.88	211.02	206.28	204.25	207.53	209.85	210.13	209.43	205.97	211.53	212.66	206.56	207.65	204.15	210.84	211.37	207.57	206.67	205.35	208.63	209.26	209.54	206.67	208.39	208.18	205.85	207.52	208.84	209.85	213.42	212.24	209.63	205.33	209.08	208.61	208.87	209.51	211.22	208.9	208.19	209.83	202.98	209.21	214.12	209.69	204.33
206.08	209.17	212.15	206.11	210.33	208.76	204.3	207.02	209.13	207.61	206.95	207.5	206.3	204.89	205.5	209.22	209.47	205.12	207.97	210.49	208.85	210.46	208.44	212.58	209.93	212.02	211.17	209.46	214.88	206.54	204.58	207.35	210.4	209.24	205.67	208.09	205.1	206.16	207.64	209	209.61	205.39	209.02	207.47	206.79	209.32	210.14	205.79	205.08	208.23
206.6	205.9	203.26	208.28	207.69	207.53	202.39	204.65	202.53	202.9	209.18	203.57	208.53	205.92	199.13	203.92	201.45	203.64	203.64	203.91	201.05	209.92	205.9	204.64	213.23	209.4	204.07	205.46	202.61	205.91	205.03	207.83	205.86	206.12	203.25	203.12	204.71	204.34	209.55	206.48	206.67	210.55	208.91	206.58	203.11	205.06	206.86	206.53	203.56	203.56
213.89	208.06	212.68	212.04	207.48	210.49	206.5	213.29	208.46	212.05	209.55	209.52	210.11	211.44	207.03	213.03	209.67	210.05	211.82	212.54	212.71	208.39	207.44	208.5	209.22	212.83	207.44	207.43	207.18	203.14	211.57	210.93	207.54	208.53	208.78	207.85	203.96	205.95	211.45	211.07	209.07	212.14	211.99	207.59	206.47	207.88	210.93	208.16	209.07	211.98
207.42	208.88	205.41	207.7	204.63	212.45	211.13	213.48	211.96	210.64	211.79	204.93	209.01	210.56	205.9	208.29	211.44	209.05	210.11	210.84	207.09	207.5	209.86	207.75	211.33	207.63	209.99	204.46	207.96	209.7	205.09	208.3	208.76	208.39	206.98	206.27	207.94	208.54	206.68	214.03	208.99	206.16	207.21	207.85	205.03	206.47	209.32	211.35	210.5	206.95
204.15	202.93	202.62	202	200.57	202.12	200.67	206.32	201.33	202.41	201.28	200.52	201	200.23	202.42	203.05	209.3	205.13	200.05	195.98	203.45	206.61	202.85	200.21	200.62	202.76	202.61	208.88	205.55	197.48	200.54	199.78	201.32	205.92	199.98	205.43	199.43	202.87	207	201.62	208.47	201.49	203.5	201.22	206.16	201.48	201.56	198.19	207.68	206.43
211.61	207.9	212.93	211.73	216.28	212.36	207.89	210.49	209.85	209.18	211.33	214.36	209.17	209.58	215.02	212.76	206.31	213.97	213.76	211.09	218.28	210.87	209.38	215.12	209.24	212.24	206.66	206.63	212.5	213.03	212.17	208.51	208.52	213.31	211.79	209.73	212.1	209.86	212.2	213.91	214.12	207.55	211.37	211.76	212.73	209.31	210.25	211.38	211.67	209.07
207.36	206.16	210.97	206.02	209.88	210.26	208.17	209.51	206.59	212.48	208.74	204.8	205.82	210.55	207.77	206.59	207.09	210.36	209.2	204.79	209.06	213.11	210.34	209.12	206.35	204.09	209.26	208.57	208.37	209.7	206.9	207.73	202.94	209.84	210	204.13	204.67	206.93	201.91	208.86	208.94	208.2	209.95	209.04	207.09	208.31	202.47	204.05	205.62	207.77
206.74	213.83	207.96	210.55	212.03	205.86	214.07	211.8	211.5	202.74	206.28	207.8	208.98	207.37	206.31	209.7	209.85	211.28	212.53	208.03	207.61	206.06	208.6	203.59	212.43	210.16	209.64	207.29	211.82	206.08	208.46	208.98	211.34	212.88	217.02	206.54	210.32	208.2	207.9	206.66	213.66	205.2	213.34	206.31	212	208.71	204.72	204.72	208.73	208.71
204.35	203.65	206.11	203.78	211.18	208.54	205.94	205.22	211.07	204.18	203.2	204.02	202.7	207.11	204.01	204.09	206.63	207.62	205.95	210.27	208.02	208.47	206.01	204.31	204.74	207.57	209.07	208.67	207.77	205.15	210.56	203.14	204.59	206.4	208.66	198.75	211.65	212.35	204.26	202.02	204.71	204.55	202.62	201.9	201.9	205.25	205.15	202.9	204.21	203.54
201.55	195.78	199.86	198.48	195.45	198.7	194.67	204.68	196.07	201.94	201.73	197.99	199.16	195.42	199.28	197.11	198.58	201.33	196.85	199.63	199.07	197.09	202.57	199.72	191.79	194.82	201.41	195	195.38	195.48	196.53	199.04	198.72	196.35	199.27	198.44	193.42	196.68	198.81	196.96	197.54	197.66	200.13	199.76	194.4	194.5	196.7	198.53	202.58	195.35
209.01	213.71	211.08	210.46	208.59	214.05	212.66	212.31	208.73	210.9	210.46	208.69	209.2	212.69	212.95	209.24	205.69	213.75	215.82	212.46	211.67	212.27	214.72	211.17	213.32	212.76	214.01	210.43	217.97	207.5	215.52	209.46	212.56	209.75	213.35	219.38	211.31	212.51	207.22	208.14	211.37	209.3	212.21	214.31	214.06	208.09	209.25	207.8	210.85	219.32
214.84	218.4	221.08	225.41	213.78	217.44	217.37	214.83	219.41	220.97	214.93	218.07	218.29	219.66	216.81	216.34	219.5	217.95	223.53	220.71	219.28	215.69	217.96	218.5	222.03	218.67	221.79	217.61	219.89	217.64	219.2	211.9	218.86	219.79	218.5	217.64	215.88	214.55	217.82	218.18	214.75	216.02	222.69	214.94	217.31	219.3	217.16	216.05	220.77	218.59
203.77	204.99	204.81	204.35	201.26	201.77	206.18	205.03	203.6	204.77	202.61	197.71	207.23	202.82	203.89	201.79	203.49	198.59	201.06	202.54	204.32	203.3	199.96	201.4	203.76	201.01	202.65	202.72	204.47	203.65	200.67	203.63	204.58	203.6	204.26	200.88	204.86	201.09	203.53	206.78	200.23	204.23	206.26	205.29	201.66	196.87	208.26	203.02	200.79	201.33
211	208.62	209.3	210.12	211.43	211.64	212.6	210.63	206.61	210.39	209.62	211.59	211.76	211.31	210.59	207.14	206.88	211.28	210.79	210.09	210.57	208.01	208.16	209.17	206.97	209.64	209.67	216.03	207.92	206.87	210.51	210.55	209.72	209.78	209.86	208.95	211.55	207.1	210.89	207.99	208.45	211.63	213.38	208.34	213.09	216.01	210.66	213.24	210.82	211.55
209.11	208.17	213.89	206.08	207.53	206.51	204.94	207.57	205.66	208.4	206.38	207.63	209.24	210.4	205.28	210.26	210.11	204.77	208.11	207.93	207.47	209.22	204.88	208.43	209.15	206.34	208.52	208.55	203.93	205.99	208.42	206.38	214.62	208.74	208	209.71	209.05	210.76	209.08	207.72	209.66	206.26	208.68	209.49	208.06	208.3	205.89	205.09	206.12	204.15
218.11	213.62	207.81	209.16	213.86	211.1	214.14	211.46	212.04	211	215.39	210.47	210.45	206.87	211.06	212.22	209.61	210.86	213.24	209.4	209.64	213.61	208.25	215.73	209.41	210.84	212.27	213.79	210.54	211.97	210.1	212.33	214.24	211.97	210.2	211.7	214.19	215.09	211.21	213.62	212.07	207.48	210.55	210.46	213.95	211.69	212.82	209.91	207.78	210.27
209.24	213.33	210.83	208.45	203.74	211.75	212.32	211.44	210.31	208.56	208.17	205.98	208.6	210.72	209.12	205.08	206.72	210.77	210.43	209.16	210.68	209.75	213.53	209.13	211.86	207.14	206.12	210.81	210.89	208.8	209.54	207.57	211.76	206.69	211.68	207.85	209.05	210.06	209.72	213.08	213.34	212.66	208.7	207.23	208.5	210.92	211.69	215.06	203.96	207.49
202.48	202.45	207.13	205.18	207.29	204.1	206.32	198.61	201.99	206.36	201.31	200.77	199.67	198.22	201.75	201.41	200.07	202.83	201.74	204.05	205.63	201.84	200.77	205.31	197.87	204.45	202.78	200.25	202.51	210.14	205.21	206.35	203.38	204.39	201.05	204.23	205.21	205.2	204.5	199.8	200.3	200.96	200.25	204.83	202.84	205.01	205.32	205.54	203.13	205.7
205.98	209	208.6	207.9	210.59	208.14	210.79	210.3	209.83	205.01	206.2	205.97	208.5	210.04	209.88	207.64	206.49	209.9	209.25	208.48	204.93	209.11	208.82	207.66	205.28	208.63	204.41	208.7	205.93	208.55	211.14	208.64	209.74	205.85	207.15	208.02	207.61	207.09	208.48	208.6	206.83	211.82	210.77	208.34	212.94	209.71	202.5	205.89	209.7	204.71
207.56	205.79	212.6	207.94	205.46	207.97	210.34	207.21	207.76	206.51	209.37	206.26	206.88	211.54	206.93	208.42	208.26	203.99	210.74	206.2	208.3	209	206.15	208.53	204.99	203.04	208.21	208.14	208.83	206.07	208.91	208.55	207.72	207.35	208.22	206.4	211.95	213.85	208.2	208.38	210.87	204.08	207.63	212.74	204.69	204.24	208.61	206.01	212.8	210.04
196.49	196.74	202.16	197.01	196.65	202.49	200.05	200.11	197.55	201.11	199.75	201.33	197.33	202.61	199.44	199.24	199.07	200.52	195.01	194.78	196.3	199.53	197.72	201.53	197.74	198.89	194.42	201.73	199.89	200.59	196.65	200.59	200.43	200.66	200.49	200.09	191.72	201.14	197.73	194.31	202.21	200.27	197.4	196.73	197.35	196.88	198.04	197.67	202.7	194.23
213.85	210.98	209.49	211.66	209.28	213.17	209.11	210.78	209.73	215.43	211.9	213.48	212.83	212.71	210.03	213.43	211.89	212.06	214.42	212.97	209.97	207.22	208.56	214.69	220.04	210.14	210.74	211.91	208.24	211.87	212.71	211.72	205.69	206.6	214.53	210.5	213.08	206.05	210.39	208.79	212.1	212.98	211.45	209.27	211.28	206.8	208.37	206.16	213.27	218.39
200.88	203.38	207.59	201.14	205.51	203.03	203.58	196.1	201.33	202.82	203.01	206.66	200.01	202.12	199.99	205.91	206	201.42	206.59	203.96	204.73	206.4	202.31	201.67	206.5	204.9	203.29	202.53	203.65	204.87	200.9	209.08	203.11	206.78	205.62	207.19	206.42	206.11	203.99	205.86	205.71	203.93	203.05	203.34	205.08	204.64	204.53	203.96	201.89	204.39
204.63	207.76	204.63	203.35	203.23	202.23	207.96	201.08	208.8	205.79	205.47	201	203.15	204.11	203.22	206.22	200.87	202.07	201.93	203.36	200.12	202.86	201.61	201.46	198.08	205.98	205.74	203.59	203.44	202.44	203.49	201.01	202.67	204.93	201.67	202.24	205.02	205.21	206.3	198.91	206.89	204.91	204.12	202.28	203.32	199.44	204.55	205.38	202.53	206.09
199.97	194.63	199.57	197.89	202.43	197.4	199.79	199.88	202.04	201.64	199.33	196.49	198.27	201.5	199.67	199.95	196.62	202.13	202.37	199.58	199.21	198.01	199.98	196.76	195.82	201.04	202.17	201.77	206.03	202.19	198.18	200.35	193.48	198.71	197.46	198.11	197.84	191.59	193.57	203.43	200.89	201.67	202.92	201.34	199.97	195.51	202.33	198.33	194.02	200.06
212.51	206.58	212.9	210.29	211.42	211.96	210.25	210.55	209.81	213.28	202.71	208.11	208.81	208.87	206.93	204.15	208.66	207.94	210.52	210.01	208.63	208.78	210.06	211.19	210.11	211.28	212.01	208.1	210.44	209.15	208.13	211.7	207.07	209.9	203.92	212.43	206.73	211.8	205.84	206.18	204.58	208.42	209.83	210.36	205.6	205.98	211.87	210.73	213.22	205.92
198.47	201.38	203.65	201.85	200.28	201.28	196.95	201.01	200.53	199.85	201.92	202.5	199.64	197.04	199.08	202.13	199.84	203.31	202.22	200.74	204.03	202.96	198.18	195.48	201.09	202.24	203.82	195.65	199.52	198.12	199.27	201.99	199.51	201.11	200.87	199.79	199.98	202.29	196.42	202.36	203.72	204.98	199.59	198.75	200.48	196.21	201.04	200.3	201.35	199.73
202.32	203.84	205.64	206.89	209.18	206.1	204.35	203.21	202.41	202.65	204.12	203.56	206.45	204.81	205.55	202.56	201.98	203.78	209.36	202.82	204.79	205.35	200.76	201.44	202.68	203.8	204.27	199.63	199.87	206.54	202.72	206.21	201.22	204.31	202.59	202.06	203.37	204.37	202	205.62	200.5	201.68	204.21	203.66	200.91	201.35	200.92	207.38	204.94	204.72
201.74	206.2	201.13	205.55	202.39	205.46	199.25	205.5	202.75	205.11	201.22	201.34	204.77	206.47	209.48	207.27	201.7	200.59	203.51	196.56	206.99	203.33	204.05	204.42	200.86	203.57	207.41	203.48	207.18	207.42	206.98	206.17	204.49	201.45	203.03	205.33	205.68	201.58	204.65	199.6	201.72	205.7	210.81	202.04	204.11	205.46	204.28	205.92	208.46	201.37
213	217.42	214.75	215.56	210.16	209.71	214.29	212.58	209.62	217.11	214.29	206.79	213.34	212.61	208.73	213.51	206.38	211.84	206.61	211.44	205.69	206.23	216.83	208.9	210.98	212.16	214.27	209.74	211.3	210.02	213.12	213.05	210.22	212.34	208.25	212.16	214.38	215.17	215.19	211.89	211.52	212.31	212.98	209.27	215.04	210.46	211.91	206.87	213.76	208.78
205.36	208.98	207.13	205.91	208.2	205.1	207.87	202.18	204.08	206.36	208.55	209.9	210.66	204.94	210.83	203.8	209.1	206.15	207.17	204.13	205.53	203.31	204.64	206.71	209.1	201.5	200.79	205.5	206.5	206.44	208.98	206.16	205.53	210.22	205.92	207.45	202.98	208.1	209.95	207.69	210.29	209.15	210.27	206.67	207.75	202.4	204.8	204.33	205.73	204.18
196.62	193.63	197.5	196.41	197.33	201.37	195.95	196.08	196.72	196.79	197.46	192.45	198.75	198.55	198.33	196.09	196.86	195.36	194.97	197.64	195.35	198.43	203.51	197.16	199.3	196.14	199.87	195.85	200.29	197.2	199.56	195.41	198.81	197.07	196.53	196.66	195.85	196.26	195.98	197.96	198.71	199.96	196.97	194.5	198.58	197.28	194.7	200.93	198.55	199.24
198.46	204.17	203.9	199.73	198.39	200.21	198.87	199.39	195.89	194.26	199.97	199.08	201.34	198.65	197.01	193.24	197.42	202.06	198.16	193.45	203.93	200.76	200.79	200.25	200.29	200.78	200.23	202.33	195.46	198.86	197.39	200.35	201.1	201.09	201.41	199.39	196.2	202.65	200.74	198.68	198.85	189.78	195.62	200.06	194.84	195.57	204.24	194.23	197.53	196.72
206.84	208.6	202.21	201.28	205.27	206.74	205.73	203.27	208.5	207.34	200.67	207.01	207.37	201.79	204.9	203.82	206.75	207.03	206.95	204.47	205.89	205.34	204.07	205.77	202.26	200.37	200.2	201.34	202.74	205.78	206.04	203.94	206.15	205.95	206.07	203.34	210.41	203.2	202.5	203.49	201.6	205.95	206.05	201.63	205.17	201.56	207.22	204.62	204.99	204.53
207.82	201.64	204.33	200.99	200.53	203.53	203.72	198.12	203.96	206.11	198.98	201.51	203.66	199.91	206.32	204	204.09	200.65	205.37	202.32	199.72	200	198.42	197.28	201.37	198.06	203.8	198.2	200.46	203.22	202.48	199.77	200.4	200.4	201.3	207.2	201.45	204.47	202.27	200.18	203.08	203.64	202.09	197.86	202.94	199.93	201.67	200.84	202.43	199.95
210.49	215.42	210.26	213.47	207.6	211.62	209.98	210.52	211.83	217.74	208.09	213.78	210.36	212.88	213.15	212.31	213.99	206.83	208.13	215.73	211.62	211.95	213.67	207.16	214.33	209.4	213.07	215.21	210.81	214.87	210.12	213.27	212.67	212.53	211.13	211.08	209.47	207.41	210.04	217.4	212.75	213.47	209.37	210.26	213.98	211.8	214.1	216.92	214.9	211.49
210.14	206.86	203.84	207.44	208.98	207.58	208.98	207.64	208.37	208.5	207.03	206.11	208.54	208.52	206.55	207.73	205.7	211.21	205.46	208.11	217.09	208.82	212.3	209.22	210.59	207.19	206.51	210.46	211.66	208.32	205.84	213.99	211.09	210.99	208.35	203.9	208.81	209.33	212.56	209.06	211.96	207.15	206.77	205.4	205.83	207.95	202.6	208.78	211.37	209.4
210.47	211.08	209.04	206.55	214.62	210.04	208.03	204.1	209.3	209.4	206.12	206.8	206.29	212.24	209.76	208.45	211	212.01	209.17	207.56	205.65	204.44	208.15	209.34	215.31	210.54	209.63	210.42	213.04	211.28	209.55	209.86	205.32	206.84	210.64	211.24	207.89	209.64	209.51	207.39	211.44	212.27	210.38	205.67	205.46	211.24	210.32	211.17	210.83	205.62
201.7	198.12	208.71	202.84	206.71	204.09	203.83	200.1	204.03	205.29	204.51	198.8	199.25	203.72	201.89	199.58	199.71	206.07	205.99	201.75	202.41	201.96	206.55	202.41	204.23	199.1	202.33	204.13	206.89	201.65	200.68	204.27	202.14	200.71	198.94	201.74	201.34	202.34	206.98	203.99	204.28	201.48	203.94	200.31	204.19	201.86	205.18	196.72	200.5	204.97
204.77	203.35	205.46	207.28	198.78	206.5	204.14	201.76	208.87	206.67	205.43	206.27	200.71	205.44	201.58	201.11	206.25	205.88	203.3	204.22	203.59	200.96	206.54	202.03	205.4	207.38	202.08	201.23	205.89	204.54	204.36	207.48	205.49	200.42	201.42	202.13	203.6	203.21	203.43	204.23	207.13	204.7	196.46	203.23	209.95	203.88	204.85	203.43	205.31	205.7
216.48	215.91	214.35	218.15	213.48	216.42	217.47	220.06	217.91	217.95	219.85	215.88	212.67	217.25	218.07	215.23	214.22	221.11	220.59	217.06	217.56	220.27	217.04	215.46	218.28	216.54	219.43	215.35	217.31	216.34	219.93	212.75	213.65	211.81	209.95	216.7	219.7	215.84	222.28	221.28	216.12	211.53	217.68	214.23	217.58	213.53	218.49	220.22	216.14	221.52
215.22	214.36	213.1	215.46	211.91	214.77	217.07	210.5	211.27	212.48	214.27	212.63	211.25	211.74	209.62	219.14	210.39	214.4	214.82	211.94	217.79	209.7	212.36	213.77	210.48	213.72	215.29	211.03	213.79	208.82	213.01	214.69	212.26	216.21	209.93	210.01	214.06	212.64	215.36	210.75	217.71	212.25	206.13	214.8	214.14	214.6	211.59	212.58	214.23	215.02
213.53	217.69	212.59	219.43	214.99	223.32	219.26	217.01	220.4	214.07	222.81	215.12	217.27	220.37	214.52	217.93	214.32	219.17	219	215.47	213.6	215.92	211.66	212.45	223.51	210.7	217.5	216.94	218.59	217.67	214.84	214.8	215.74	219.13	215.8	218.15	213.1	218.29	219.04	217.44	217.93	219.28	217.49	216.45	218.2	217.36	219.07	216.27	222.17	219.58
221.13	219.35	214.67	217.81	220.35	219.62	224.1	216.93	216.31	219.14	214.74	218.86	219.71	217.47	215.02	218.14	216.28	219.96	214.18	217.24	220.5	218.65	216.02	221.89	221.46	218.49	220	216.95	221.91	213.79	216.35	217.16	221.33	216.28	215.1	217.15	218.67	224.14	218.29	215.88	215.04	216.6	219.24	220.29	216.44	218.49	215.81	220.94	220.32	220.87
224.69	214.81	214.19	215.45	218.34	220.29	216.16	217.94	216.57	216.34	215.45	222.99	215.03	220.16	216.36	219.86	217.93	221.18	216.71	218.82	209.36	222.91	222.34	216.13	218.93	213.86	220.23	222.98	218.23	216.66	214.76	216.47	218.38	217.56	214.33	216.98	218.77	220.86	220.03	219.46	215.84	216.67	215.67	219.79	217.19	216.98	213.72	214.3	216.53	218.59
209.54	207.29	204.71	208.14	211.22	208.19	209.62	208.19	210.97	210.51	210.2	213.77	210.34	209.04	210.51	208.61	209.82	213.51	207.49	209.11	207.92	211.14	209.45	201.9	210.65	205.68	206.66	205.99	210.71	214.6	214.15	207.62	212.46	211.25	211.26	213.35	209.93	209.11	208.74	211.13	208.32	206.56	211.47	208.77	215.51	209.77	207.36	212.51	211.38	209.21
200.51	198.52	207.17	200.24	206.72	203.23	204.25	204.65	208.96	202.63	200.61	205.24	205.8	206.5	208.26	203.95	203.57	207.77	203.75	205.28	204.48	200.97	204.64	204.03	206.01	206.24	201.79	202.71	205.34	209.03	208.19	203.48	206.13	205.77	204.48	203.33	203.18	204.11	202.76	200.8	202.89	203.73	206.65	200.82	204.11	204.26	210.99	206.77	206.79	203.58
214.89	208.79	215.6	213.31	210.06	211.66	210.13	209.41	213.34	211.16	213.15	210.45	211.22	211.61	214.17	209.58	215.73	212.06	211.42	207.55	209.17	210.35	215.6	216.04	211.41	208.97	210.74	216.58	212.48	213.36	212.15	210.3	212.39	210.17	216.45	212.29	212.09	208.07	209.9	209.19	210.84	208.21	211.25	212.5	215.22	214.69	210.25	210.76	211.85	208.1
205.75	202.8	206.22	205.5	207.63	207.13	206.65	205.73	203.64	202.91	202.97	205.74	206.35	206.82	204.93	205.8	203.89	208.33	209.73	203.9	205.45	208.69	201.66	208.31	209.35	205.49	205.19	208.87	207.06	204.02	203.88	201.87	202.58	206.63	202.15	203.53	200.66	207.09	206.13	205	202.76	206.98	209.91	206.77	204.72	208.31	206.91	206.2	204.82	203.15
199.31	199.41	200.77	203.91	200.01	197.97	201.93	198.01	202.48	202.18	200.39	196.83	200.43	198.38	200.34	199.77	200.08	202.52	196.93	198.58	201	201.12	197.66	204.78	199.51	200.34	201.2	202.38	201.27	198.58	197.88	198.55	199.49	197.6	202.05	198.91	202.16	200.1	202.55	200.71	202.96	203.5	202.73	196.76	201.1	199.36	203.13	200.23	192.67	197.96
207.96	204.49	201.89	205.03	202.32	204.37	201.22	202.39	202.59	202.76	208.28	203.88	203.01	200.22	204	202.82	202.86	205.95	203.39	205.05	204.13	201	202.91	207.47	209.42	206.09	204.82	205.51	206.69	202.96	204.48	202.08	203.09	200.67	202.95	204.36	199.04	202.01	201.9	203.63	200.18	203.75	203.48	203.52	205.33	205.06	205.05	204.32	201.55	203.36
210.7	210.03	202.16	201.36	202.33	202.86	200.11	204.58	206.3	202.04	202.74	210.36	204.19	206.4	204.13	204.82	201.67	203.72	208.58	204.77	205.59	204.89	206.57	207.76	202.93	204.15	202.2	204.36	204.46	202.62	202.26	202.18	208.65	206.86	204.98	199.93	205.16	197.24	202.25	202.51	208.96	206.07	205.4	204.94	204.53	204.1	201.24	207.31	206.34	207.59
212.18	216.45	214.74	216.79	212.98	212.85	217.93	214.69	217.97	216.27	213.97	216.69	214.24	212.38	215.15	208.77	209.57	211.91	214.47	213.28	212.45	216.25	215.26	216.49	212.23	211.47	209.13	210.16	214.9	213.97	214.93	213.56	214.14	213.87	212.4	216.52	210.64	210.54	209.3	213.82	214.9	213.27	214.27	208.31	211.65	211.31	212.85	209.73	209.16	211.98
212.56	209.85	211.63	206.74	212.25	212.35	206.91	211.89	211.48	212.1	217.38	214.26	209.38	213.78	212.99	214.59	216.38	213.06	206.47	215.29	211.4	213.67	214.4	211.6	212.53	208.16	209.44	215.37	213.36	214.74	211.44	213.95	213.75	216	209.43	206.38	215.11	208.43	212.65	215.98	213.1	207.23	212.47	209.25	209.32	208.34	211.37	214.4	215.2	207.04
211.6	215.4	212.12	215.69	208.26	209.29	208.05	208.3	215.93	211.67	210.12	211.55	212.89	210.74	212.71	210.39	213.83	212.07	210.02	212.25	207.45	205.61	216.17	210.31	207.69	209.78	214.95	210.06	212.28	213.85	211.19	210.01	212.72	209.43	206.23	208.31	208.79	212.81	205.08	214.07	212.04	213.76	213	209.06	214.37	204.47	215.22	215.8	209.57	205.24
207.62	208.66	203.94	211.85	209.27	209.52	206.43	212.43	208.52	210.84	205.87	213.41	209.3	202.87	207.9	207.95	207.33	211.91	208.28	210.16	205.05	209.88	207.77	209.74	206.44	207.49	206.27	207.29	208.35	210.27	209.5	206.27	209.13	211.28	205.72	207.01	207.09	205.8	204.56	208.22	210.65	201.08	205.9	205.42	210.2	208.88	208.47	211.35	208.92	208.69
203.29	202.03	204.52	203.68	205.52	205.02	204.37	204.25	203.44	204.49	202.97	208.55	199.92	203.68	201.41	200.79	203.25	203.65	202.75	198.81	203.23	206.43	206.99	204.65	204.02	202.19	202.99	206.13	206.09	202.42	208.03	205.01	198.49	201.79	203.85	200.31	204.86	201.91	203.27	202.47	205.22	201.7	205.53	198.86	203.25	207.33	204.86	204.3	205.55	203.62
203.08	203.87	206.55	204.77	204.63	202.19	199.18	211.79	204.86	202.27	205.52	205.23	204.71	201.91	202.9	202.88	205.51	203.72	203.1	203.85	206.51	203.36	199.9	207.03	202.37	204.75	202.29	202.36	208.17	203.72	204.3	205.91	199.04	203.86	208.17	203.96	203.65	200.64	204.28	202.9	204.17	200.51	202.01	205.83	201.88	203.78	203.17	198.47	204.58	205.58
212.02	214.45	212.9	212.72	211.22	209.34	216.24	209.81	212.03	209.39	213.32	215.9	210.28	214.3	210.69	216.28	211.12	213.68	210.83	209.8	214.9	215.35	215.5	215.81	211.57	212.85	210.18	212.33	214.02	210.28	216.43	211.56	209.99	212.26	210.67	207.64	212.9	211.72	211.74	207.91	212.72	209.27	213.4	208.88	213.93	213.95	208.67	213.49	209.38	212.53
204.79	203.27	204.16	203.81	203.78	202.27	205.56	201.61	201.88	203.62	202.36	205.92	203.07	205.27	199.48	205.18	204.53	199.14	204.86	202.25	204.61	203.94	206.79	200.33	198.42	202.65	203.85	206.08	204.79	205.25	205.13	200.64	205.59	207.63	201.61	204.38	202.16	200.51	202.47	205.11	203.22	199.12	201.62	203.67	200.88	202.62	198.58	203.69	203.75	206.54
206.13	208.06	210.71	208.82	211.32	207.21	209.86	211.14	205.7	211.37	210.29	206.15	208.83	206.51	210.55	208.8	206.96	209.9	209.45	210.63	209.74	207.57	208.67	209.57	210.49	206.82	208.91	209.81	206.5	210.87	210.96	206.41	209.82	209.46	205.59	213.9	208.51	212.48	209.99	209.47	205.86	210.56	208.44	207.4	212.94	207.13	204.8	206.82	210.92	208.31
206.59	210.63	201.07	202.45	203.55	201.96	206.98	202.53	205.65	205.62	206.2	202.88	206.14	209.21	203.68	204.95	208.88	208.12	206.42	208	203.15	206.71	203.02	206.2	200.86	204.75	204.53	205.8	206.84	204.7	207.88	204.47	205.72	206.8	208	201.99	203.65	206.07	203.55	198.8	210.59	207.59	204.31	204.54	209.3	209.31	207.35	204.73	205.02	202.11
205.25	209.65	211.61	210.4	207.08	203.02	208.72	208.59	206.58	209.82	207.27	206.16	212.07	206.67	207.84	212.01	204.48	210.73	212.16	208.17	205.53	210.18	209.97	208.19	205.14	208.19	204.08	212.86	205.76	205.99	209.81	206.74	208.54	202.5	208.8	207.58	206.83	205.86	206.25	209.05	214.41	208.97	212.93	209.94	212.35	202.59	206.49	209.4	209.06	209.24
208.22	210.83	205.16	207.83	211.6	203.65	209.13	208.06	208.49	204.05	212.94	206.26	205.32	206.66	203.65	209.7	206.95	204.02	209.68	208.19	204.68	209.22	207.81	204.49	206.44	212.93	211.9	206.37	208.7	209.03	202.99	206.27	207.45	206	205.25	207.11	211.78	209.56	206.42	206.71	206.45	207.25	202.14	206.87	210.01	208.53	210.37	209.47	210.43	200.13
203.71	206.7	206.91	207.01	206.48	212.81	204.21	204.67	204.85	211.1	207.7	207.27	202.96	208.64	204.82	210.73	211.16	214.69	204.98	202.75	207.93	206.81	205.72	214.25	208.21	206.28	204.96	207.58	211.26	208.21	207.17	205.64	207.61	210.51	209.05	212.61	207.38	207.61	209.02	205.59	200.11	207.01	207.92	205.02	208.44	207.35	208.69	208.36	204.4	209.26
205.68	204.43	202.42	201.92	205.41	201.66	198.7	204.18	201.08	205.94	205.44	204.02	203.85	204.27	201.6	203.92	202.75	204.14	204.53	204.69	199.33	205.15	207.05	202.87	200.93	200.42	206.18	201.42	205.23	207.55	205.8	199.56	203.94	201.99	202.02	203.98	210.52	203.93	202.65	202.98	201.99	201.83	206.46	201.94	203.42	201.73	205.41	197.64	207.36	207.4
196.41	202.52	202.03	203.07	207.38	204.49	203.51	198.92	199.29	199.23	200.01	202.83	202.67	203.13	204.73	204.98	203.73	202.03	195.92	198.13	200.65	202.75	203.09	200.25	200.77	201.11	203.19	198.31	207.31	203.02	199.82	197.65	203.22	205.26	204.03	198.63	200.14	199.34	202.08	199.63	197.39	204.9	205.13	202.67	200.33	202.4	197.37	197.12	196.19	201.96
217.81	213.36	215.26	211.8	215.14	214.94	210.62	211.7	215.04	214.29	211.91	215.49	208.86	211.3	211.56	212.53	211.36	214	213.59	219.95	214.89	212.47	216.08	206.67	216.91	217.37	217.22	211.99	216.2	213.85	215.56	215.23	211.95	212.12	211.64	215.95	210.55	208.79	211.28	214.34	214.73	211.05	214.36	211.07	216.5	211.69	211.35	217.03	215.09	218.53
208.77	203.9	211.53	210.75	212.08	203.33	206.42	205.1	207.68	208.57	210.76	207.49	208.05	208.64	212.31	206.84	208.46	208.83	213.86	206.93	210.43	209.08	211.21	208.46	208.5	209.65	207.39	205.52	205.19	207.17	211.74	207.83	207.83	208.98	205.03	203.16	205.65	211.71	213.2	206.6	206.83	210.89	205.12	211.03	209.74	207.05	209.5	211.7	206.53	212.03
205.37	203.01	202.5	205.64	201.47	194.16	199.94	200.82	198.19	205.19	201.73	202.04	198.9	198.07	201.12	202.49	201.12	201.38	203.34	203.86	198.41	197.91	202.05	203.03	206.44	201.42	205.21	204.36	203.48	202.56	205.51	196.97	202.23	199.47	198.3	200.35	198.19	199.86	202.2	196.62	203.57	202.59	202.96	203.08	201.85	201.89	201.94	201.85	203.72	202.75
200.6	203.46	205.77	205.64	207.3	209.41	202.13	199.05	202.59	204.22	207.92	205.58	205.63	201.91	205.42	202.91	201.11	203.55	197.63	204.35	199.79	201.19	199.88	201.31	206.68	201.98	203.33	203.52	200.56	203.99	202.29	200.66	203.38	202.04	205.47	204.91	203.64	199.42	204.3	197.4	205.17	206.32	201.28	201.61	204.74	201.99	202.97	205.27	200.33	204
197.85	200.7	208.2	202.8	206.41	204.9	199.8	200.56	201.98	202.66	204.89	203.17	205.85	203.18	198.62	200.53	203.98	202.93	207.4	199.31	208.42	208.45	204.01	203.99	197.84	204.12	203.7	206.32	205.99	200.85	202.96	201.3	201.42	200.16	204.23	201.45	205.01	201.57	200.96	204.82	208.37	203.66	206.71	200.57	205.89	199.95	201.27	204.14	206.21	202.91
203.55	201.97	204.86	205.85	204.72	207.91	201.51	202.69	200.02	202.63	203.87	202.71	203.19	202.58	203.82	206.75	204.71	197.77	206.03	198.13	205.71	207.36	202.3	199.78	202.16	205.24	205.04	202.25	202.88	199.96	203.08	204.29	203.71	200.55	204.16	203.45	209.48	197.54	200.9	201.09	200.88	205.63	202.54	205.27	202.58	202.47	204.71	199.76	205.5	205.64
211.95	204.87	208.12	207.39	210.83	211.04	206.98	205.31	206.3	206.65	206.88	203.79	208.01	210.3	208.4	204.82	205.69	203.81	209.74	212.55	207.14	208.59	203.34	208.46	210.24	204.71	209.74	208.32	205.97	206.2	205.47	205.58	207.45	201.16	212.62	205.7	210.67	207.15	210.17	206.69	207.02	207.37	208.72	205.88	211.44	205.08	211.03	207.03	207.4	208.87
211.14	212.49	208.47	212.54	204	203.99	211	207.62	209.98	210.12	203.36	206.78	208.6	209.84	214.45	210.65	205.87	210.32	209.69	208.3	207.5	213.11	209.96	211.07	210.93	206.35	209.15	210.23	205.32	207.95	210.19	210.31	204.34	206.62	207.58	204.96	207.01	208.37	206.5	205.43	213.7	207.99	209.01	212.36	209.19	205.14	210.37	205.72	212.69	207.73
205	204.07	202.81	209.09	205.8	203.43	206.35	205.2	202.67	201.36	203	206.94	203.6	203.42	199.06	206.86	205.22	202.65	202.61	199.65	201.48	205.15	201.81	206.38	205.08	205.13	203.54	201.93	205.39	204.71	197.56	197.61	201.25	203.43	199.42	202.13	204.87	208.84	203.69	205.02	200.91	200.91	205.02	202.65	204.4	204.01	200.12	201.13	204.49	201.88
222.69	218.82	219.96	214.43	214.56	214.68	217.78	217.71	218.88	215.42	220.62	213.61	217.55	217.85	219.6	217.53	217.01	218.11	216.82	216.02	213.86	222.5	222.09	217.38	218.26	221.88	217.06	217.04	219.8	218.32	223.78	218.9	217.36	219.78	222.68	219.02	220.64	216.32	223.03	221.98	216.35	217.65	214.38	217.57	216.05	216.2	216.35	218.63	216.9	216.67
212.77	211.58	207.28	203.03	205.26	211.07	214.13	209.73	208.42	209.57	208.03	207.13	210.55	210.16	212.5	208.78	212.74	210.61	206.46	208.42	205.95	210.14	210.03	205.97	210.28	208.41	208.78	210.11	211.03	209.18	211.08	210.97	211.52	210.47	208.89	208.83	212.15	211.96	209.14	210.1	206.51	211.91	213.24	209.17	210.19	203.65	208.98	209.84	213.06	206.68
216.16	217.97	218.36	218.31	219.47	213.64	215.82	215.35	216.1	216.32	220.15	212.71	217.35	218.19	219.72	221.48	217.23	217.14	221.66	220.71	221.51	214.72	214.21	222.68	214.32	216.75	220.35	215.42	217.88	217.59	222.76	213.46	215.39	219.58	211.02	218.26	218.44	222.42	217.58	218.18	219.76	218.71	220.1	221.95	222.46	218.7	214.73	220	216.56	213.44
212.63	211.46	204.64	205.32	209.38	205.83	211.68	207.61	206.89	202.89	207.69	211.34	212.62	208.62	212.7	203.82	207.19	213.36	205.17	208.54	205.71	208.07	207.51	205.63	210.07	208.99	207.25	209.4	205.24	206.99	205.59	208.07	206.18	204.73	213.71	207.99	207.02	208.91	210.98	210.23	209.08	212.29	204.63	209.24	212.81	206.16	207.08	203.95	209.51	202.89
218.33	221.38	219.53	213.4	218.05	217.77	218.11	214.74	217.99	214.48	216.51	219.01	217.8	214.39	218.03	215.42	216.18	221.24	214.62	221.08	219.52	218.86	211.93	213.62	219.9	216.82	216.92	216	215.08	218.19	213.61	219.47	218.59	218.54	216.14	216.22	222.06	218.53	217.13	216.41	221.56	219.88	217.99	212.27	217.53	217.49	218.93	219.66	214.03	216.76
202.86	201.15	203.18	201.84	197.18	201.96	198.88	205.33	209.46	204.45	206.93	199.39	205.4	204.54	204.55	205.66	200.71	203.11	199.77	207.54	200.43	203.74	209.27	202.22	201.19	203.99	207.23	198.68	205.08	200.51	204.8	203.78	203.03	202.51	201.79	205.27	205.12	203.07	209.81	205.11	207.48	204.27	202.68	203.72	201.14	199.83	203.19	201.42	202.28	204.54
196.65	195.85	195.27	195.07	196.97	193.96	194.57	196.58	196.28	192.36	196.79	194.2	201.72	196.03	194.64	192.58	197.29	196.43	198.31	194.03	194.51	193.8	192.56	191.51	200.03	195.43	194.06	197.38	196.31	198.81	192.7	196.81	192.32	192.8	197.88	194.78	198.58	192.87	196.49	193.84	196.99	196.17	194.85	196.97	195.14	197.33	196.91	193.99	191.83	197.74
214.08	215.82	211.04	211.48	214.42	208.8	211.05	208.53	213.5	213.83	215.17	215.97	215.47	213.38	212.77	212.7	207.68	210.79	211.79	207.71	212.2	212.91	212.45	207.7	208.13	208.25	209.26	211.13	210.51	208.91	209.87	212.64	209.84	210.12	211.44	207.11	208.21	213.37	210.24	212.44	210.86	210.11	210.76	212.78	215.66	216.05	209.35	211	213.19	211.91
203.93	198.61	201.02	201.46	205.2	205.54	201.01	201.44	203.66	200.44	203.98	199.21	201.4	202.84	204.45	203.01	203.68	197.22	202.32	203.84	208.21	204.15	202.6	205.01	202.45	201.95	208.46	206.92	204.01	200.5	205.67	203.44	201.33	201.41	202.64	201.63	202.95	203.25	203.81	204.13	201.04	204.02	202.22	207.55	202.55	202.65	202.8	201.63	199.87	210.1
197.12	201.27	201.37	197.06	203.19	200.16	194.21	202.59	197.99	197.81	200.06	201.73	199.99	200.25	197.03	198.19	203.53	205.25	201.49	199.37	201.73	196.57	200.72	195.33	198.52	201.02	198.36	202.94	199.58	200.91	197.86	199.71	198.45	200.82	198.18	196.22	197.12	200.59	195.06	205	194.58	198.71	201.61	199.06	203.62	201.78	195.89	202.57	198.96	202.84
201.1	207.44	209.65	208.78	204.45	209.13	204.62	205.2	204	203.28	200.84	209.16	207.09	210.02	205.03	201.82	202.33	210.96	205.75	207.43	205.58	206.29	208	210.78	206.55	207.17	201.79	206.96	210.35	207.45	204.53	209.6	201.88	210.01	203.12	204.01	211.49	202.87	203.93	210.3	206.51	209.48	207.91	205.33	204.93	206.92	202.88	206.56	207.01	211.26
206.49	196.75	202.93	203.63	199.46	199.38	201.42	200.9	200.24	201.58	201.98	200	201.39	202.96	198.02	200.81	200.26	199.56	206.09	204.84	200.68	203.39	203.33	200.86	203.19	200.3	203.4	199.81	199.24	208	196.82	200.42	202.64	202.73	198.1	197.68	199.3	197.69	201.9	200.21	202.43	204.76	199.92	203.98	199.89	200.58	199.63	194.45	197.96	196.4
220.46	215.8	220.06	216.09	213.95	215.83	220.45	214.07	213.21	219.66	213.78	213.81	219.04	217.65	218.22	217.77	217.45	217.54	217.67	219.51	212.98	217.8	219.86	215.45	220.1	218.6	214.51	218.58	218.72	216.66	218.91	218.34	217.22	215.91	214.14	217.72	217.45	215.86	216.67	218.91	216.06	216.29	217.25	213.3	215.16	218.09	214.26	215.8	215.57	215.91
203.71	201.85	202.52	202.47	200.55	204.74	198.72	200.68	198.93	200.84	201.8	205.29	206.01	209.66	202.71	202.24	204.87	200.91	201.39	203.91	200.86	202.33	197.58	199.24	202.51	200.27	201.9	195.46	202	206.57	202.12	200.99	196.35	205.34	203.71	200.86	201.91	199.27	201.55	198.96	201.81	202.24	203.59	200.68	200.43	200.84	200.76	205.88	204.18	204.45
199.5	199.7	204.54	203.92	202.67	203.67	201.87	202.76	200.15	201.97	196.7	203.5	204.01	203.76	199.8	202.21	201.25	196.12	199.23	203.24	200.52	198.38	203.1	203.4	201.21	195.47	197.62	207.72	200.91	200.67	202.29	202.97	196.48	203.58	202.15	198.28	194.88	199.74	204.15	201.39	207.85	201.41	200.31	195.6	202.04	201.45	203.69	202.96	200.21	204.94
215.05	214.94	209.72	214.66	206.38	218.48	214.7	211.12	213.68	217.75	209.37	209.8	215.94	212.87	214.91	211.4	210.95	213.38	210.24	209.43	212.48	213.46	212.97	216.1	213.26	211.28	211.88	210.51	210.15	212.43	218.98	213.54	212.62	214.34	211.72	213.62	211.71	213.02	205.53	210.01	211.38	214.63	215.58	215.32	213.31	211.83	210.35	215.22	215.75	209.43
209.65	209.13	207.47	207.54	204.7	209.63	208.63	213.2	208.58	207.7	211.42	208.66	208.43	211.12	209.07	207.13	212.15	205.09	210.4	211.48	207.09	208.15	212.19	211.06	209.27	213.56	209.48	206.55	208.92	208.96	206	206.39	211.85	207.74	204.69	205.22	205.05	211.36	207.99	205.85	207.32	213.04	207.46	204.77	207.58	206.09	206.88	206.05	209.08	206.51
200.98	201.21	204.17	196.06	203.41	202.92	199.07	200.41	196.87	205.72	201.56	201.4	199.21	204.78	200.08	203.28	198.11	200.78	201.03	202.58	204.14	203.52	202.43	201.34	201.06	204.71	197.87	203.12	198.61	204.33	201.13	201.38	199.1	200.7	204.83	199.64	197.95	201.15	199.84	201.15	201.21	199.74	199.34	201.5	203.86	198.53	203.71	199.28	203.57	200.64
209.9	216.98	213.96	209.96	213.79	212.34	215.71	211.65	212.36	212.15	210.66	211.56	210.12	212.87	207.94	210.19	210.67	209.26	205.75	215.87	213.78	213.44	212.59	213.27	208.45	211.73	213.83	210.85	215.12	212.12	211.54	206.32	211.96	216.08	210.91	212.38	208.51	210.67	209.09	211.33	208.76	211.88	209.2	207.54	215.11	210.11	207.4	212.97	211.45	213.09
199.92	205.36	202.9	201.1	200.1	205.08	200.07	202.24	205.26	205.58	205.38	202.78	205.06	204.42	204.23	198.76	203.26	203.6	202.74	200.87	198.03	197.16	198.19	207.4	206.08	201.5	202.38	202.63	203.84	202.22	208.31	201.7	201.21	203.02	204.37	207.04	202.28	203.93	200.61	202.92	202.03	201.71	207.4	201.99	203.01	201.8	201.1	203.97	206.1	197.9
198.13	203.3	203.78	201.12	199.41	198.43	198	200.64	201.02	199.25	198.7	198.86	198.38	202.21	202.45	200.73	197.37	203	199.76	201.44	198.44	202.12	196.87	203.69	202.91	201.47	205.23	200.68	196.93	200.84	200.93	196.4	201.38	200.69	198.86	198	202.42	200.89	201.32	201.47	201.64	201.56	201.4	201.32	203.52	201.91	198.41	200.67	200.81	203.2
209.27	210.32	206.68	209.36	213.37	210.42	208.64	207.68	208.96	205.75	215.59	210	212.66	212.72	208.71	212.76	205.68	211.7	211.33	208.77	208.05	209.98	206.59	208.09	207.18	205.13	208.63	208.74	204.64	206	208.62	206.26	207.77	212.07	203.86	209.01	211.31	207.92	207.9	204.52	210.68	205.5	213.4	208.82	210.85	209.6	210.12	213.8	212.29	208.38
211.09	211.22	210.19	212.03	212.04	213.94	211.42	210.95	208.36	213.8	208.41	212.47	211.93	215.41	205.93	207.17	210.95	214.97	210.86	208.93	211.96	213.69	207.02	211.73	209.81	207.91	207.85	211.8	212.52	213.85	214.59	213	212.85	212.38	210.32	208.96	215.15	211.22	209.56	211.7	210.43	210.48	208.88	213.94	213.37	215.73	209.82	208.09	210.87	210.25
206.17	202.22	202.86	205.28	206.36	203.5	204.47	202.66	206.74	203.75	206.84	197.75	206.3	202.11	203.85	202.69	208.16	205.18	204.43	202.21	205.37	206.24	202.17	201.53	200.66	207.64	205.03	200.54	204.47	202.04	202.51	204.32	202.59	203.79	205.86	207.26	204.48	202.09	199.54	204.88	207.1	204.14	205.02	201.13	206.05	205.16	201.55	201.08	204.5	205.27
199.47	198.55	201.34	200.46	202.81	199.22	199.24	200.26	200.99	198.86	202.19	199.5	201.2	205.25	199.88	202.57	203.36	194.62	200.27	203.44	197.76	202.98	198.33	202.14	203.22	199.07	198.02	201.13	197.18	193.08	197.24	200.05	204.55	195.28	195.64	199.19	199.74	197.91	202.8	203.12	201.05	198.78	194.29	203.93	202.05	199.34	194.49	200.03	196.79	202.12
203.21	204.16	207.93	200.24	202.55	204.99	208.7	203.08	206.15	202.03	201.14	204.21	203.07	206.58	204.93	203.34	203.46	208.48	206.57	205.48	202.45	204.35	204.15	198.93	206.89	200.6	203.14	205.33	205.77	208	204.72	204.19	203.78	205.7	203.4	205.11	208.76	210.95	208.18	200.21	207.13	205.38	198.04	203.56	202.74	203.56	206.47	205.63	206.17	204.79
213.25	212.07	214.67	217.01	209.66	212.25	212.3	212.07	209.42	214.54	213.61	214.42	215.07	208.59	217.94	212.23	212.81	211	205.8	213.56	211.21	207.57	212.39	215.14	213.52	211.45	212.58	212.92	210.96	210.92	215.26	215.27	216.06	214.54	214.94	215.42	210.58	215.19	209.19	215.48	215.3	213.61	215.87	209.42	213.07	212.77	211.62	211.95	211.64	216.01
215.25	218.17	217.26	211.1	218.27	217.25	222.02	219.76	217.78	214.34	218.93	213.94	220.14	216.61	215.18	211.45	220.27	222.03	212.22	217.24	218.05	215.99	220.14	212.55	216.62	216.68	215.18	216.16	215.98	219.79	218.2	215.88	219.5	218.03	215.31	215.25	214.9	220.9	217.82	215.04	216.69	210.59	210.25	216.79	218.38	219.16	220.77	215.71	217.66	217.29
215.96	217.42	213.01	216.55	215.52	212	217.19	217.12	213.79	216.87	219.88	217.38	214.39	217.47	214.63	214.68	220.6	210	214.62	214.32	216.55	217.44	219.81	217.22	218.1	217.26	216.24	215.97	213.4	222.28	217.79	218.41	217.51	216.84	216.36	220.64	217.41	215.77	219.16	213.46	219.01	213.28	215.1	217.98	217.89	214.45	212.95	216.49	221.94	215.54
212.45	210.77	214.89	211.97	211.81	212.8	210.33	214.85	213.34	212.65	213.26	210.3	210.09	211.16	211.55	213.93	214.51	210.75	212.76	213.45	208.46	207.96	213.12	209.52	211.33	210.52	208.81	208.26	208.25	211.3	210.64	211.24	212.09	210.59	209.34	208.97	207.83	209.91	213.52	211.75	211.93	213.72	214.56	208.38	210.38	211.33	214.68	213.59	211.81	212.71
204.95	208.38	211.44	208.23	204.41	203.85	206.02	201.67	203.66	207.56	203.66	204.22	205.62	204.53	203.34	202.88	208.09	207.44	199.86	202.78	204.01	203.69	202.67	202.77	206.72	202.63	203.48	205.2	205.5	207.35	203.12	206.95	204.46	202.49	201.9	204.89	201.99	208.97	202.1	207.15	202.91	201.94	200.91	206.47	208.39	203.96	211.06	205.02	201.16	202.34
207.09	208.11	204.92	203.45	210.34	210.88	203.24	209.89	206.92	201.96	206.43	209.69	205.18	208.27	211.76	200.76	211.6	207.87	203.03	208.97	211.97	205.53	208.24	204.38	210.02	208.39	205.65	210.71	207.87	201.04	207.46	206.65	208.83	206.13	207.52	211.1	209.19	211.99	211.53	208.05	207.94	207.61	207.65	211.66	206.79	209.68	205.74	205.06	206.07	205.75
[truncated: 150 more columns]
