# Supplementary material for: Genetic dissection of main and epistatic effects of QTL based on augmented triple test cross design
Source: PLoS One. 2017 Dec 14;12(12):e0189054. doi: 10.1371/journal.pone.0189054 (PMC5730204; doi:10.1371/journal.pone.0189054)
Supplement: S6 Supporting Information — (ZIP) [file pone.0189054.s006.zip › z1_650_0.2_5.csv]

189.62	195.96	195.85	196.75	191.63	184.46	192.14	193.6	196.85	196.68	191.8	195.3	189.2	193.39	185.99	193.56	189.44	192.36	192.43	197.09	196.8	192.26	186.82	185.88	192.03	194.03	198.61	198.17	192.03	196.48	197.81	196.92	195.71	196.94	197.79	192.7	198.68	197.6	200.07	193.51	194.06	196.96	193.58	196.25	196.2	187.05	186.93	195.9	195.72	193.89
198.55	203.79	210.84	202.67	199.07	200.17	193.94	198.89	200.48	199.24	201.83	196.1	202.83	202.99	198.45	196.56	200.23	203.32	201.82	200.33	197.13	196.24	201.01	194.36	203.97	201.75	200.91	196.58	200.65	190.23	205.45	200.93	196.09	204.98	201.98	198.09	195.89	200.63	202.62	200.98	205.44	205.36	200.12	205.11	198.41	203.36	196.11	197.36	200.62	201.03
208.79	207.04	202.72	206.3	200.06	209.18	210.57	209.84	210.99	209.15	210.24	215.68	207.94	201.47	209.08	209.6	204.06	207.02	204.3	213.58	211.32	211.03	206.9	204.75	208.19	209.01	207.74	209.53	204.88	212.75	211.85	204.7	207.68	207.86	210.71	202.96	211.94	213.04	206.24	215.57	213	207.71	207.06	206.82	212.83	209.47	211.28	208.69	205.33	206.97
203.04	208.56	212.68	211.82	209.63	203.95	211.87	208.31	206.68	210.46	211.9	208.22	206.2	206.62	207.07	211.42	211.93	203.85	210.96	208.25	209.1	207.93	206.99	207.41	210.51	202.24	204.3	210.27	208.11	202.4	208.03	208.92	205.33	210.26	209.88	212.02	211.08	209.28	209.84	216.35	206.69	210.97	208.43	202.89	212.68	204.68	207.21	210.86	203.31	215.51
201.47	206.49	201.51	195.41	199.86	200.17	197.16	208.95	195.87	201.69	202.85	200.94	200.64	197.09	203.87	198.03	208.62	193.45	197.23	197.3	207.36	205.48	202.53	202.54	201.38	213.58	204.2	203.21	200.95	198.18	207.09	197.77	201.97	204.07	204.21	193.47	197.95	206.1	209.82	205.67	204.4	203.03	204.11	203.27	204.91	205.09	203.62	205.13	201.25	193.86
201.3	212.43	213.16	209	213.39	212.23	214.21	200.03	207.18	207.77	205.74	216.67	208.46	201.39	207.14	210.98	203.62	210	203.78	212.8	203.59	211.68	207.16	211.95	209.14	210.65	212.04	205	208.09	208.81	206.89	208.41	211.43	211.96	207.8	208.81	206.03	209.98	215.01	202.97	210.14	209.5	206.56	207	210.16	202.48	207.35	212.65	207.49	204.95
205.61	207.89	198.75	206.27	208.06	201.28	204.98	203.72	203.55	203.13	204.78	203.12	200.02	209.82	208.23	201.27	205.83	206.6	201.72	205.86	205.59	201.93	205.86	204.5	204.28	205.04	205.39	203.98	204.28	204.62	201.17	210.74	202.02	208.79	208.46	206.28	204.25	203.07	198.17	204.34	206.86	204.63	206.94	202.58	207.1	201.95	206.52	212.21	197.76	201.12
204.13	203.56	205.29	205.5	198.93	202.32	212.16	202.4	207.4	207.79	201.48	207.22	207	208.12	204.5	212.9	208.87	204.29	205.39	207.79	199.23	203.97	205.15	198.79	213.17	205.66	203.33	200.77	209.3	203.31	205.99	206.84	209.48	208.83	203.97	207.22	209.56	206.69	211.28	203.26	200.66	205.38	203.06	196.13	203.82	197.73	208.29	207.93	208.07	201.58
197.2	192.43	197.87	194.72	203.84	193.83	195.98	192.77	192.17	186.81	201.23	196.44	194.7	199.98	201.49	195.81	195.14	192.47	198.37	202.72	196.01	195.79	194.54	199.85	198.98	201.7	197.21	197.65	198.67	197.18	200.49	198.2	202.36	197.7	204.19	191.13	198.36	194.66	193.86	188.11	198.14	202.8	203.47	199.06	199.82	196.64	202.38	190.67	201.82	197.51
203.08	208.49	210.17	205.7	208.82	210.11	210.27	214.4	212.67	204.84	206.67	208.78	205.22	212.46	214.15	205.19	201.97	218.79	205.66	210.13	209.23	202.54	209.37	209.01	215.22	194.59	203.73	206.39	211.47	210.12	206.23	209.06	215.45	206.26	209.85	212.71	207.87	210.63	214.62	210.5	209.14	211.69	209.27	208.61	209.48	205.06	216.45	206.78	210.91	206.17
222.78	221.74	217.15	218.61	214.85	215.32	211.9	222.83	216.6	219.19	218.2	216.75	219.76	220.51	218.89	211.69	216.81	215.4	213.23	214.35	217.23	221.2	213.66	213.3	211.31	218.98	216.19	214.52	219.96	211.38	220.51	220.77	211.25	220.63	219.21	213.38	220.67	223.75	217.48	215.1	221.3	216.22	222.47	221.51	219.77	219.71	223.67	211.78	220.62	216.63
221.27	215.68	214.47	214.28	215.44	218.64	218.31	217.41	213	218.19	216.43	218.87	224	214.01	214.2	218.28	207.96	218.66	219.06	215.84	221.09	218.08	209.67	216.65	217.36	220.79	221.43	210.99	218.01	216.26	224.01	219.21	213.6	213.47	221.05	214.04	219.3	216.06	214.07	219.11	208.19	220.99	215.08	218.57	217.13	220.65	214.65	210.38	204.05	222.58
196.91	205.91	201.84	196.13	194.46	201.9	198.5	192.86	205.38	200.26	199.91	199.54	196.3	196.85	192.25	202.27	204.81	198.86	204.89	200.06	203.3	199.26	200.89	198.28	198.11	201.03	200.74	193.56	200.07	201.57	201.84	200.39	204.74	194.62	197.52	210.25	201.19	195.48	194.85	201.74	198.86	196.25	203	204.27	193.49	200.95	207.31	203.24	195.67	200.9
213.14	215.05	208.51	210.36	208.49	207.66	218.31	209.53	208.43	205.52	205.64	203.62	209.66	210.38	205.56	206.53	206.35	205.61	201.92	204.88	207.2	211.43	208.83	210.67	204.11	205.71	211.34	212.47	207.86	212.59	204.9	211.89	205.77	211.28	208.37	203.4	210.12	211.42	208.72	211.35	207.77	210.33	206.89	207.98	207.98	206.98	213.39	206.28	207.09	213.09
204.85	210.28	199.95	204.64	208.22	206.86	202.18	211.08	211.61	211.03	207.5	210.24	206.12	202.72	206.25	208.12	208.07	208.7	204.27	204.47	204.05	207.18	206.94	209.69	206.71	205.3	206.01	206.71	209.46	204.13	209.58	205.64	209.31	208.67	210.11	207.79	210.32	206.57	209.02	209.06	208.72	213.86	209.5	207.25	212.33	204.47	206.56	205.06	206.48	209.2
214.87	216.45	215.99	207.97	207.61	213.3	214.08	210.59	212.8	211.43	209.96	219.89	212.31	213.05	213.85	220.76	210.8	209.75	213.28	211.71	210.46	212.95	215.04	215.81	210.95	215.61	216.63	216.83	221.55	215.16	221.32	208.29	214.37	218.25	211.51	215.47	216.11	209.18	219.21	213.45	218.08	215.61	213.29	213.74	215.8	210.61	215.76	214.34	208.5	220.77
207.18	212.44	206.35	208.37	216.3	214.83	210.43	213.53	209.25	210.78	214.51	213.47	209.2	208.14	216.2	219.64	208.9	215.77	212.98	210.52	212.56	217.44	208.39	213.2	210.92	208.06	209.48	214.42	218.78	212.16	213.81	215.18	213.2	208.88	214.85	214.41	214.91	212.45	213.29	209.73	212.09	209.19	213.37	214.54	208.04	217.62	211.8	217.04	216.1	211.66
195.11	203.89	198.68	205.16	201.7	204.98	205.96	207.8	206.62	210.09	202.17	203.79	201.2	208.21	203.17	205.97	195.9	204.9	209.25	198.66	199.83	204.96	202.83	207.46	210.72	205.99	205.83	207.16	202.59	201.1	203.36	208.21	204.52	199.86	208.15	201.61	205.95	195.71	203.74	199.67	207.69	202.73	203.82	208.66	199.5	209.95	205.57	208.1	206.4	206.02
212.61	210.44	211.94	206.76	207.48	216.59	210.53	211.73	209.61	216.46	209.7	212.68	217	209.62	204.87	213.02	212.81	210.92	216.61	206.46	206.23	219.18	221.38	208.7	217.12	207.34	215	216.51	207.37	214.31	211.64	214.56	215.45	217.81	215.31	208.54	208.26	206.3	215.61	209.01	214.24	210.55	213.18	212.23	208.13	211.73	214.69	211.21	213.81	207.41
205.4	207.02	200.23	208.36	201.33	198.13	201.64	202.63	210.82	204.65	204.93	200.1	202.83	198.16	200.83	200.5	202.6	205.63	202.06	207.91	201.16	203.51	201.84	196.42	202.7	198.76	202.8	201.7	201.36	199.61	193.55	205.25	204.97	201.25	204.82	205.48	201.22	208.42	198.94	201.31	195.03	201.09	208.09	200.44	197.74	201.11	198.54	191.12	197.9	205.65
219.85	211.41	222.79	216.29	222.16	214.71	221.9	213.48	219.9	223.87	216.21	212.5	221.16	223.75	222.02	214.54	217.53	217.12	216.01	217.94	221.36	217.5	211.63	215	218.66	216.77	220.05	213.61	218.37	218.01	223.59	222.13	220	215.95	209.99	212.22	209.85	219.76	214.12	219.13	213.11	210.35	224.33	215.9	217.82	213.75	220.47	220.62	211.2	220.05
205.6	200.24	194.96	202.08	200.63	197.21	202.04	203.41	203.38	202.89	194.9	200.17	203.22	205.66	200.98	197.46	201.84	192.77	201.01	202.86	202.15	198.69	202.78	204.84	204.42	198.77	203.95	197.76	199.65	198.48	206.55	201.88	199.26	192.14	202.07	200.8	201.45	197.85	199.56	204.25	203.83	203.39	206.59	194.29	203.51	199.14	195.8	196.74	198.06	202.08
204.38	205.59	202.15	199.69	201.81	207.65	204.79	209.51	203.42	201.71	204.13	202.94	199.05	203.04	204.47	208.07	201.03	204.6	207.16	202.6	203.09	206.02	203.77	204.51	205.85	199.64	202.98	203.61	207.89	208.8	201.68	201.76	210.74	198.45	201.27	201.18	201.96	205.19	200.34	204.08	205.42	203.61	206.72	210.27	204.22	199.57	204.21	204.15	210.51	203.55
210.54	207.86	210.32	219.76	216.98	209.48	216.51	211.76	212.62	216.59	220.01	207.02	221.02	213.12	211.61	219.7	211.66	212.53	207.04	213.89	216.37	214.63	216.87	214.39	221.39	214.6	217.41	210.99	215.17	212.32	211.97	213.03	210.39	211.76	212.66	212.24	214.21	211.07	217.48	205.61	214.48	209.19	214.8	217.01	218.58	215.46	210.32	213.01	211.64	207.12
195.4	201.41	194.01	199.3	192.91	199.54	197.37	198.16	195.62	194.21	191.63	201.02	203.08	197.01	198.24	198.64	197.47	199.24	203.52	200.02	197.93	193.09	200.27	198.83	191.68	194.21	196.9	201.64	197.47	194.05	190.69	201.43	207.85	195.17	200.72	193.61	197.23	198.24	194.2	196.66	206.86	200.44	195.26	194.25	198.56	196.68	196.81	196.19	195.08	189.82
214.32	209.88	210.24	211.42	211.12	206.53	209.68	208.03	208.91	215.75	217.16	214.35	209.7	210.82	218.43	206.61	214.77	208.3	206.95	202.28	215.46	216.99	211.93	206.82	214.72	208.46	211.99	210.14	207.98	212.06	213.61	211.58	209.68	210.91	217.62	209.44	205.13	215.15	222.06	208.27	211.92	212.02	210.9	209.22	209.44	207.95	209.56	213.7	209.69	210.39
201.48	195.9	187.72	204.32	194.77	199.5	198.86	199.66	199.11	196.61	196.77	199.31	190.69	196.97	197.13	200.1	190.83	195.46	203.89	200.05	193.95	195.2	195.03	202.16	199.84	194.77	201.04	203.73	192.69	196.79	197.11	193.02	194.9	189.6	198.23	196.03	200.85	200.3	201.41	195.53	200.13	200.78	195.09	200.4	202.88	200.41	195.16	200.44	198.91	193.97
221.81	216.78	218.47	221.54	217.09	218.56	214.27	217.43	218.29	219.17	213.88	219.68	224.87	217.42	223.17	213.06	213.98	223.26	217.67	213.54	219.44	220.46	222.48	217.66	209.67	220.35	213.56	212.78	211.18	221.14	216.38	221.18	224.66	209.59	213.67	217.12	217.27	213.7	218.36	218.79	217.23	215.32	209.61	220.7	218.45	214.09	223.9	221.1	216.33	217.4
196.2	203.21	198.42	193.6	202.09	195.83	202.12	192.08	199.38	204.18	203.33	205.44	196.21	205.04	205.62	205.3	194.47	198.88	197.12	204.81	194.39	206.01	195.91	195.88	195.89	201.57	204.47	195.13	198.42	198.2	205.28	200.62	190.73	203.29	189.89	186.01	205.78	198.27	198.06	202.1	197.25	194	197.09	201.51	196.37	192.43	197.92	200.63	196.82	201.03
214.54	214.13	206.47	212.3	210.41	205.13	203.77	213.57	203	212.24	207.77	209.83	206.4	206.42	206.46	208.02	206.8	209.56	207.38	212.16	208.26	207.33	213.11	198.96	210.48	203.64	208.44	209.76	215.61	207.6	212.1	207.3	208.16	205.78	207.7	209.17	206.83	207.61	210.45	209.14	205.82	209.2	214.06	205.97	210.78	204.83	203.93	211.94	207.93	201.85
205.75	205.01	197.03	202.92	201.55	207.51	203.17	206.73	197.08	207.22	202.53	206.72	197.33	205.89	204.42	202.66	197.24	207.26	204.84	197.17	201.48	203.81	203.36	200.63	199.39	201.09	206.42	200.76	196.83	203.79	204.9	202.22	207.81	211.08	208.34	199.86	206.38	205.53	206.34	197.1	201.75	201.07	198.6	198.26	201.88	201.11	204.78	204.37	210.46	205.38
200.9	199.1	200.9	207.83	205.95	200.76	206.17	206	203.63	202.37	194.42	203.44	201.02	202.58	208.57	193.1	202.33	201.31	207.84	202.86	202.11	204.48	206.72	203.31	203.11	200.7	199.3	201.55	204.04	207.08	203.4	204.98	205.43	202.76	197.82	204.04	205.3	204.81	201.17	202.7	201.75	206.5	204.14	208.66	201.8	201.74	205.48	210.66	205.32	206.66
207.04	203.55	212.47	210.59	207.32	208.67	205.89	208.5	213.86	204.36	211.06	209.76	203.4	206.72	200.39	203.38	204.11	208.95	214.5	207.84	205.13	208.3	203.07	209.42	203.5	209.78	201.37	207.77	202.98	210.03	214.58	208.95	202.62	201.98	208.49	206.33	211.97	207.79	202.59	214.86	205.33	210.74	210.5	207.75	209.23	208.61	210.96	211.47	207.95	204.48
201.44	209.44	201.07	196.49	197.43	209.39	200.33	203.17	202.94	203.56	204.64	201.7	200.46	209	210.29	201.75	208.2	200.03	201.54	199.76	208.55	201.58	202.57	204.08	202.12	202.31	205.91	204.28	202.96	202.01	205.26	204.98	198.35	201.48	208	198.59	201.84	200.44	208.2	201.97	199.08	209.02	203.31	203.22	206.78	201.23	208.92	204.26	194.76	207.66
221.29	215.66	225.89	215.69	219.89	214.14	217.76	209.61	219.19	219.32	220.86	216.58	213.67	215.75	221.26	213.34	218.44	212.77	223.98	220.41	218.33	215.63	217.45	213.91	218.08	218.73	220.71	218.14	220.11	216.63	211.31	216.55	218.24	218.67	217.71	211.49	216.97	214.4	217.21	214.15	222.11	217.49	221.55	220.89	224.37	214.91	218.63	220.15	217.94	222.2
201.99	208.64	198.82	197.45	199.04	206.38	203.51	203.49	205.75	203.25	200.11	201.44	201.94	204.12	206.03	201.19	205.17	204.86	201.7	201.28	208.62	205.71	205.15	199.73	201.58	202.99	201.44	204.67	203.97	198.38	205.97	208.89	196.36	205.85	204.01	205.57	209.08	202.18	200.57	202.99	202.23	198.85	206.96	202.02	211.83	203.13	202.56	204.29	204.95	205.93
197.69	193.97	195.82	199.02	196.87	196.78	193.39	196.75	196.71	193.56	192.5	195.1	188.83	189.94	196.26	191.14	196.8	189.26	192.28	193.68	195.78	194.99	195.66	196.51	199.17	196.41	195.12	201.04	192.16	193.87	198.67	197.82	191.27	188.84	200.29	195.45	196.17	196.36	196.89	198.74	194.36	197.21	192.45	198.29	199.53	198.55	191.6	196.47	195.97	196.01
198.03	199.4	198.29	202.35	196.01	194.9	204.01	201.75	200.27	200.23	196.66	194.35	195.22	203.14	201.57	199.91	203.58	189.33	197.92	195.45	204.24	201.04	194.95	197.98	196.7	197.5	200.75	202.03	200.23	195.74	200.19	208.31	202.12	199.81	198.26	200.07	210.4	199.95	204.69	198.85	191.25	194.23	194.46	198.69	201.65	205.11	202.86	195.64	195.4	195.73
215.28	209.13	208.44	209.64	210.63	207.18	211.06	207.05	210.82	206.84	203.25	210.34	207.84	209.23	202.35	210.51	214.24	210.95	202.81	205.98	205.56	200.21	212.78	208.51	207.93	207.21	205.8	214.65	207.84	207.67	206.19	211.19	210.76	207.18	206.77	207.07	203.25	204.41	210.14	211.73	206.1	205.66	216.55	204.65	210.72	206.31	208.81	206.88	212.92	212.32
206.73	213.35	208.01	210.89	200.64	208.63	204.8	208.32	206.63	211.88	214.42	213.21	207.23	209.72	208.41	209.66	208.55	205.67	207.95	210.92	210.94	206.65	210.43	207.76	212.31	205.52	209.53	205.35	209.01	206.71	210.61	210.11	214.49	209.27	200.37	204.78	208.96	211.74	211.53	206.54	207.3	206.77	208.19	205.15	207.88	205.87	201.41	210.37	204.77	213.6
214.07	218.04	218.73	219.03	216.9	215.19	214.6	213.77	213.2	221.04	220.08	215.2	216.88	219.81	213.34	219.98	223.02	221.24	212.35	213.08	216.02	216.1	209.27	224.2	215.95	216.21	221.13	219.56	213.78	220.68	220.73	217.47	214.84	217.44	216.98	213.16	215.34	221.08	223.72	221.22	212.38	213.17	214.78	216.9	217.96	216.51	216.71	212.28	214.83	220.3
210.49	215.45	210.67	204.27	204.44	206.75	208.1	208.46	211.84	203.66	206.34	210.96	210.52	214.42	211.82	210.34	210.92	210.22	210.43	214.67	199.67	206.27	200.6	200.28	210.3	214.27	209.79	207.3	209.26	203.02	205.8	208.05	215.65	208.4	205.89	204.36	199.6	202.29	211.04	212.99	205.05	211.49	211.39	202.04	209.26	207.14	208.75	211.46	206	211.07
208.42	203.44	204.46	202.83	209.03	211.79	209.86	201.55	207.47	206.16	212.47	204.78	213.68	208.97	211.29	197.98	207.32	205.83	211.03	208.4	211.07	214.87	209.03	204.54	210.45	211.09	210.3	205.6	208.61	206.86	211.2	209.82	211.62	211.72	206.58	206.67	208.28	209.87	215.69	205	217.9	197.99	208.63	209.05	206.37	201.78	207.82	212.16	206.27	213.65
217.54	224.61	219.05	213.84	227.33	220.16	215.23	219.7	215.74	222.18	212.9	217.56	213.67	216.09	218.98	219.59	221.78	215.74	225.34	217.41	214	211.47	218.18	214.5	209.42	224.69	223.49	218.39	218.18	214.33	216.24	219.64	212.36	218.58	218.48	218.25	218.39	220.83	214.35	218.17	214.74	218.37	213.97	213.34	211.88	218.36	213.95	216.11	212.14	210.05
193.66	196.02	193.12	197.29	197.83	200.96	195.84	194.42	193.51	194.09	197.03	194.66	196.86	197.19	196.3	200.14	199.05	196.14	193.04	194.53	195.9	194.11	192.05	196.96	197.51	194.3	196.39	196.07	189.27	190.43	200	198.51	196.84	189.6	198.52	196.36	194	199.72	195.25	192.93	196.43	192.71	188.9	195.18	197.86	199.75	197.12	191.97	188.83	194.61
197.83	205.69	201.91	200.14	206.23	195.94	199.68	204.47	204.08	202.15	202.94	204.56	202.25	197.18	205.46	204.82	198.23	201.41	206.15	204.86	199.21	202.77	203.29	204.6	200.13	201.56	208.35	202.38	198.58	197.37	202.52	201.45	199.98	201.24	199.64	200.17	208.23	202.85	205.36	197.46	200.21	197.94	206.45	203.59	199.74	205.62	208.29	205.8	205.17	206.81
195.97	198.75	193.33	197.95	192.6	199.49	195.86	199.2	190.78	189.64	191.93	195.89	195.03	199.29	196.9	195.18	193.64	191.73	197.57	196.78	197.41	194.66	195.9	192.94	197.84	189.24	188.63	197.08	198.24	197.61	195.16	199.41	195.07	199.39	194.79	196.86	195.16	192.28	196.87	197.1	193.07	195.03	197.03	196.69	189.37	200.21	199	194.66	197.31	193.95
205.34	198.87	212.32	205.45	207.13	211.96	206.88	202.99	201.53	204.42	202.7	209.31	208.91	215.52	207.48	211.95	210.98	210.65	206.4	209.28	205.58	207.14	205.84	206.59	211.83	206.72	209.51	209.84	213.62	204.91	207.94	206.65	211.05	203.55	209.59	206.36	204.06	208.37	209.95	206.6	209.97	206.87	204.89	209.38	209.75	205.08	207.25	213.91	211.4	201.41
209.72	206.84	202.66	209.23	208.37	210.01	213.05	207.17	212.89	207.24	209.57	201.47	205.71	205.02	215.9	210.02	214.95	210.9	208.8	205.33	209.6	207.9	210.97	208.65	209.81	209.57	204.03	212.92	208.84	207.72	205.34	205.28	211.23	207.36	205.09	207.82	207.13	209.9	201.97	210.05	204.21	205.27	216.32	208.22	211.85	205.86	211.17	210.49	203.37	204.88
200.72	206.02	203.4	200.99	203.13	196.77	199.16	204.65	206.46	197.26	203.96	205.71	197.91	195.92	202.08	198.93	202.48	206.47	204.94	199.91	201.5	204.91	193.6	199.72	200.5	201.77	205.81	197.96	197.49	205.36	200.27	202.83	196.91	198.02	199.3	203.43	195.35	199.63	206.94	197.71	207.36	197.71	199.51	204.35	201.9	201.4	202.78	201.92	198.99	205.33
204.64	200.24	198.44	201.64	205.31	203.63	204.4	206.55	202.9	202.49	200.18	206.81	202.4	202.54	201.42	212.11	208.42	206.9	205.14	204.94	211.42	203.22	200.24	196.61	203.63	201.96	202.6	197.88	203.11	204.52	210.27	206.75	206.81	198.84	206.6	196.37	203.46	205.66	203.31	206.1	205.89	207.52	202.21	209.27	204.73	201.06	201.57	204.6	206.03	200.39
207.16	205.5	206.32	204.65	201.19	207.93	195.95	206.22	198.72	203.91	199.18	200.23	200.07	205.31	208.04	209.12	211.48	202.01	197.24	199.1	205.19	203	200.81	203.12	202.66	200.27	208.94	201.43	204.05	206.63	200.58	207.28	197.27	210.57	195.49	204.92	199.83	202.2	197.89	206.35	207.08	199.01	199.01	206.84	201.87	199.37	197.87	204.39	205.12	199.66
202.48	199.91	210.58	208.65	209.18	208.37	208.87	207.3	206.56	205.31	206.6	204.73	213.83	198.47	204.88	206.88	204.11	208.36	204.36	210.77	211.21	209.12	202	208.03	206.42	213.98	205.93	202.74	213.53	202.82	206.62	207.43	214.4	206.68	210.52	208.78	211.62	205.74	208.47	206.02	210.71	217.77	208.8	207.83	209.54	207.4	208.54	208.83	213.22	208.5
202.06	202.14	202.98	205.36	201.07	196.8	211.36	208.96	208.27	205.94	206.5	208.99	204.27	207.77	206.44	207.58	207.45	212.24	207.29	206.23	208.84	202.31	203.95	204.95	207.62	207.29	210.3	207.35	202.88	202.61	209.69	199.41	201.19	202.33	203.22	210.98	204.39	212.26	203.97	204.26	204.16	203.58	202.53	203.65	210.63	207.15	204.46	207.86	207.7	210.28
198.72	205.09	204.18	201.65	192.05	203.56	200.09	204.41	200.01	198.38	202.76	202.09	203.06	207.31	202.31	204.43	196.93	205.18	203.75	198.92	199.63	207.23	200.95	206.16	207.02	200.22	204.64	199.3	201.94	198.11	198.59	198.98	208.74	199.9	199.74	208.64	200.4	204.72	204.05	203.57	194.92	198.65	200.08	210.68	201.58	197.82	205.18	201.65	203.98	195.36
194.09	195.14	197.32	190.87	192.93	193.48	202.22	204.01	201.49	198.85	202.04	195.48	199.1	201.41	196.61	203.14	200.28	200.71	192.08	208.52	200.99	200.62	199.53	202.21	211.39	196.95	193.61	199.95	195.42	204.4	194.39	202.72	201.25	205.22	201.29	192.15	202.08	199.33	202.04	200.52	195.91	198.91	202.46	198.64	202.24	196.4	205.33	194.14	199.08	204.75
216.29	210.8	212.44	211.73	214.44	202.95	214.71	216.7	214.93	216.45	214.84	218.72	211.77	215.88	208.02	213.76	209.34	211.85	210.04	211.03	206.67	219.39	208.3	212.29	215.58	216.34	207.15	215.33	212.59	209.73	213.51	212.53	212.51	210.89	207.23	208.03	204.84	211.34	207.72	208.72	217.14	206.39	211.1	213.5	215.69	217.01	219.12	209.41	207.22	217.91
206.2	203.35	200.13	205.93	199.84	201.72	206.39	202.66	204.27	210.9	210.4	195.98	199.31	203.19	204.09	198.37	199.41	204.01	201.41	207.42	199.11	205.62	209.6	203.96	207.26	202.44	200.41	209.17	209.35	197.05	201.62	205.4	210.88	200.75	211.31	207.07	207.6	198.27	202.41	215.22	207.2	206.64	211.87	202.48	208.76	199.43	203.87	206.78	197.03	204.14
215.93	209.44	209.16	214.87	212.15	209.49	206.33	217.05	211.58	210.02	208.63	208.96	209.77	206.09	217.07	208.63	211.29	206.12	206.05	211.56	216.15	212.51	217.36	213.05	214.62	213.49	214.34	212.87	207.18	216.11	213.71	207.79	209.67	206.16	215.88	214.42	214.71	208.84	212.98	210.5	208.9	217.44	210.05	214.61	214.07	212.99	214.19	213.36	209.06	204.87
212.68	205.13	211.88	204.83	213.68	209.14	203.73	207.45	207.96	208.91	204.08	202.64	203.74	203.33	212.01	206.23	209.51	199.91	206.76	206.5	206.88	211.35	206.17	202.28	209.38	208.68	205.55	204.72	211.68	211.93	202.93	204.02	216.29	210.82	202.94	204.47	204	207.66	213.45	209.5	207.76	202.51	202.03	202.8	212.24	201.17	208.77	209.37	213.2	204.58
203.74	210.99	204.33	213.34	206.39	205.71	214.44	206.43	213.03	203.66	207.34	203.59	204.5	211.37	207.54	209.5	209.37	213.65	213.06	208.8	213.34	201.83	213.12	208.42	205.93	212.75	208.42	205.57	207.58	202.66	215.36	207.13	210.22	206.38	203.94	203.63	213.16	203.53	201.47	206.78	208.13	210.28	207.59	212.73	209.05	211.15	204.79	210.07	203.4	212.92
207.66	204.16	206.3	205.98	208.67	208.29	213.25	204.01	208.89	210.3	213.35	210.6	213.22	209.23	206.91	204.06	208.44	216.6	209.51	211.84	208.76	210.26	209.51	205.96	205.81	207.93	209.74	207.18	209.75	199.12	209.19	212.07	206.73	208.69	207.55	209.79	210.52	205.91	207.03	211.21	211.14	213.28	206.52	211.34	208.52	209.3	207.42	209.69	208.89	209.64
201.02	196.02	190.7	201.33	198.89	205.76	201.77	198.63	205.12	203.54	204.31	198.86	199.28	203.23	198.63	197.15	202.07	196.78	204.44	193.3	202.46	200.97	198	203.57	201.99	202.73	196.4	196.93	198.77	197.29	204.87	202.98	193.81	202.55	208.15	195.44	194.6	204.56	207.55	201.38	200.66	202.35	205.53	200.3	192.7	201	195.27	207.04	203.56	198.94
201.12	200.63	202.66	202.78	203.22	206.99	201.38	213.19	202.56	201.32	198.79	203.06	200.19	203.7	206.72	204.21	205.16	199.57	202.87	208.75	202.13	201.1	206.22	197.33	209.36	199.12	208.27	208.88	203.13	211.77	204.89	208.04	202.65	201.03	206.63	196.07	199.74	210.53	201.08	209.61	203.73	200.98	196.23	203.45	204.2	203.63	202.24	208.56	201.19	203.46
203.08	203.68	201.06	203.61	200.02	199.47	207.74	200.94	201.19	201.17	205.7	204.56	208.13	200.36	200.92	200.16	203.52	206.3	199.54	208.1	207.59	193.89	201.79	198.59	200.68	196.62	207.43	204.57	201.66	205.23	208.03	200.58	206.27	197.49	203.48	209.68	201.86	210.64	199.08	203.8	205	202.34	207.5	204.74	201.68	206.85	199.44	200.77	202.92	200.44
197.49	205.7	201.95	200.95	205.68	199.53	197.48	199.13	198.84	201.36	195.59	204.41	205.48	199.94	199.33	201.79	204.79	202.24	205.83	198.09	206.22	206.83	197.18	207.83	203.08	206.29	199.54	199.85	204.94	203.46	203.21	201.37	203.61	201.61	202.19	203.39	199.69	204.52	198.4	202.54	205.18	199.81	205.3	201.9	201.81	204.83	201.95	207	205.54	198.48
202.45	202.6	202.56	202.54	200.8	202.11	205.85	203.35	208.73	203.71	204.2	200.84	202.95	206.65	206.35	207.89	199.06	209.86	200.41	201.99	197.47	199.86	201.09	202.36	202.94	203.03	198.4	202.89	202.79	201.73	207.05	206.36	205.02	203.79	205.75	208.1	201.47	205.82	209.72	199.79	202.35	204.11	205.79	207.69	198.81	206.63	198.35	201.76	203.92	199.58
216.75	215.19	212.65	220.08	220.1	215.37	218.91	214.61	212.28	213.69	216.31	218.75	222.39	212.13	218.36	219.71	215.04	220.75	215.72	218.05	215.91	218.47	212.95	217.73	225.59	213.78	209.31	215.81	221.93	219.87	218.98	221.4	216.56	215.76	215.44	215.11	219.39	217.96	216.7	209.81	218.75	208.93	216.11	215.73	214.83	220.62	223.01	224.17	212.68	221.18
208.48	212.18	207.01	212.92	207.8	207.12	210.58	206.91	213.06	206.21	207.62	202.8	208.33	211.84	206.02	208.79	209.16	204.88	208.55	210.59	203.93	212.24	201.67	208.04	207.47	213.49	203.14	206.39	205.29	208.45	212.56	204.77	215.3	201.47	209.87	210.71	210.25	209.91	212.53	207.5	209.12	208.66	215.84	211.84	209.26	211.37	211.86	205.95	208.14	202.58
218.11	219.53	215.45	217.95	218.55	218.51	221.32	220.38	217.71	216.92	215.18	214.62	208.4	214.99	217.45	221.37	222.73	215.72	216.41	217.72	218.02	214.38	214.67	214.38	217.44	218.98	219.2	222.27	219.96	217.78	216.11	219.33	218.83	221.34	216.82	213.53	220.4	217.25	210.92	218.39	221.47	219.79	220.86	214.82	217.27	217.93	218.09	219.34	217.97	215.48
197.76	194.8	199.25	198.4	203.43	202.21	196.21	197.91	196.91	194.77	198.47	199.91	200.45	197.76	206.73	190.65	204.23	204.35	203.33	204.15	196.16	196.07	204.19	195.4	198.87	206.75	198.27	200.5	194.26	192.22	196.04	196.87	199.6	193.14	201.15	192.08	201.37	198.04	199.92	199.93	200.69	195.62	194.65	203.93	199.75	198.97	194.57	198.76	204.77	200.48
208.23	205.28	209.86	212.44	210.9	212.08	200.28	209.15	205.02	202.64	208.22	209.82	203.83	205.17	208.92	211.04	206.58	198.72	206.63	212.63	211.9	207.64	208.5	208.65	206.92	209.7	208.23	203.18	206.82	212.06	215.29	207.45	209.7	204.77	208.24	209.52	207.21	205.93	212.86	211.17	206.28	205.57	208.87	206.87	205.02	209.46	201.49	207.37	208.82	209.58
204.5	208.34	203.73	201.69	215.9	203.13	213.21	214.07	208.74	211.15	206.18	211.92	207.71	199.79	203.3	205.75	207.01	210.87	206.34	199.12	211.58	207.23	213.11	208.07	203.61	199.62	202	199.78	207.09	206.01	202.9	211.41	208.51	211.76	202.81	207.83	207.43	206	205.14	210.56	208.5	204.65	209.26	202.42	205.56	201.48	216.1	213.58	207.55	206.32
205.97	210.15	209.04	204.55	202.74	201.86	203.33	210.56	207.01	207.32	206.58	204.62	194.99	209.22	206.16	209.69	211.39	212.18	207.11	211.9	209.49	205.97	212.11	209.6	205.58	211.16	210.32	216.57	208.61	208.16	212.93	210.28	208.33	211.6	202.3	210.1	211.05	208.66	207.38	214.89	201.17	206.5	207.76	209.66	202.06	210.36	215.81	205.65	204.66	212.09
196.46	194.7	189.85	196.94	192.83	191.4	192.32	198.62	202.45	187.66	195.53	199.04	192.93	200.49	196.68	190.34	195.62	193.37	194.14	196.08	190.83	192.29	191.56	187.58	195.02	186.67	191.05	191.99	193.03	196.5	193.63	190.87	197.01	184.79	196.77	197.97	189.33	190.37	189.38	200.53	193.24	189.36	202.24	193.03	188.15	191.8	191.41	191.21	193.68	196.49
197.29	201.32	198	198.37	195.66	199.21	194.45	199.08	204.38	203.14	196.53	196.77	204.09	198.06	202.6	203.99	201.54	194.75	196.13	199.45	204.94	205.22	198.19	201.51	198.9	202.75	199.71	200.64	189.58	198.91	204.02	201.44	198.13	196.11	202.25	198.62	201.45	199.28	204.59	201.22	201.47	192.82	200.65	196.83	201.07	200.79	197.65	199.77	200.21	198.19
216.79	216.19	211.18	219.29	208.83	213.41	209.92	216.64	214.98	214.23	220.4	219.44	216.86	212.38	217.52	220.76	212.43	215.79	217.97	214.52	220.86	214.17	217.41	219.07	209.6	212.94	219.9	216.8	214.59	215.51	213.08	223.65	219.73	217.72	211.81	219.85	218.04	214.58	213.67	216.14	213.85	218.55	216.26	226.17	209.05	209.48	208.58	213.41	219.97	218.17
210.02	203.95	208.55	206.36	207.61	212.32	212.28	203.34	204.84	202.5	212.46	211.11	203.43	206.3	207.75	211.6	205.75	205.51	206.01	206.3	200.86	214.4	209.26	208.62	210.64	204.82	214.17	211.22	207.9	207.82	204.58	207.83	215.04	204.55	213.71	209.36	208.61	203.51	208.32	213.04	203.49	205.12	203.56	203.85	210.06	207.3	206.38	207.59	210.18	214.19
201.13	205.15	204.27	201.12	204.71	197.68	201.35	202.09	198.38	201.24	201.31	196.92	200.19	204.19	200.1	198.5	197.73	207.26	197.82	203.56	193.92	198.1	204.77	198.71	198.67	202.89	196.87	199.56	202.57	204.12	207.53	204.03	204.93	198.17	202.81	198.85	202.19	203.55	197.44	204.01	201.53	199.79	196.8	207.66	205.13	200.16	205.75	198.3	207.64	206.77
216.1	216.36	220.99	219.97	215.48	213.17	224.12	212.81	223.22	221.5	220.93	219.96	219.72	221.51	217.48	214.24	213.09	212.89	215.41	211.63	214.99	212.37	217.84	217.19	219.89	221.64	215.15	212.68	214.85	218.2	216.53	213.53	213.15	216.37	219.87	210.34	215.78	220.67	217.41	214.53	222.21	223.66	219.52	212.33	217.8	224.01	212.16	218.68	217.17	213.88
219.08	213.67	214.86	215.12	207.84	213.07	212.46	211.49	214.72	211.51	208.75	214.11	211.63	210.95	216.03	209.03	211.53	210	210.14	209.7	215.47	214.63	214.46	214.41	212.95	212.01	210.98	209.91	211.26	218.26	206.36	215.07	211.82	215.56	213.58	215.36	211.69	212.53	210.71	217.44	213.95	209.26	211.3	212.35	210.02	213.66	206.8	212.07	210.48	211.99
213.2	211.08	204.72	211.43	208.17	214.34	205.49	210.99	210.28	208.43	215.16	210.22	211.19	208.75	208.42	210.16	206.17	212.18	217.91	213.31	207.72	203.36	215.46	206.41	213.81	207.74	211.71	214.98	205.29	211.94	213.71	209.09	214.55	212.65	212.96	212.95	209.93	212.89	207.88	204.16	210.55	205.94	212.33	213.16	214.78	205.11	207.75	208.08	210.97	211.65
216.83	217.19	213.05	215.97	219.53	220.44	220.28	217.93	214.31	220.03	220.34	220.42	214.05	214.18	217.25	220.59	219.91	217.4	216.4	226.66	218.23	213.05	216.44	216.36	218.1	219.51	216.25	219.78	221.58	219.89	214.59	218.25	218.23	209.34	211.65	213.66	218.73	213.82	219.12	214.49	211.54	215.35	222.96	218.08	218.38	214.09	219.01	212.77	218.02	219.14
203.92	202.72	203.09	201.15	210.97	203.09	203.34	204.47	203.54	201.55	212.08	202.25	199.64	206.15	205.05	200.61	203.58	207.09	200.36	207.49	200.8	210.64	205.25	202.81	205.81	201.63	203.47	199.09	212.46	200.01	198.79	201.97	206.77	206.62	204.73	209.16	203.68	203.01	203.76	204.07	204.45	197.45	206.88	202.27	200.63	195.49	206.1	202.38	204.44	201.42
215.7	215.07	213.7	212.92	211.37	214.87	218.3	215.1	210.02	212.22	209.83	208.97	212.96	216.49	215.08	210.38	216.04	213.19	211.77	210.69	210.04	212.38	215.27	210.52	209.69	220.04	217.22	212.94	208.96	216.07	209.38	214.44	218.24	213.39	214.42	212.76	214.3	214.79	207.48	209.37	210.27	210	212.67	212.32	208.69	217.37	209.6	212.14	210.48	209.62
215.26	202.25	214.09	210.28	212.63	209	212.21	213.22	214	212.81	207.23	214.94	209.86	209.09	209.63	208.71	202.3	213.4	209.6	211.78	212.4	204.79	202.57	205.29	209.16	217.14	209.9	207.67	216.08	210.07	215	209.38	212.65	216.46	216.89	208.57	213.97	209.21	203.5	212.45	208.73	210.8	213.26	208.32	213.25	210.16	211.9	207.94	215.05	208.99
209.18	210.8	201.83	205.07	208.74	216.41	212.01	211.79	212.3	207.85	210.47	211.03	217.51	209.03	208.28	212.13	211.01	209.08	206.34	208.97	210.09	208.15	208.83	211.95	213.71	214.04	207.74	206.24	215.44	211.65	215.87	211.49	204.12	204.71	206.01	209.68	215.26	213.95	207.71	219.01	210.82	209.81	206.24	212.02	207.23	209.91	212.1	215.97	208.2	213.6
211.3	222.15	217.05	215.12	213.23	215.31	218.1	213.81	223.74	220.03	216	224.96	218.61	218.95	222.99	220.09	210.07	212.81	217.48	212.02	220.81	213.97	220.18	215.51	221.49	222.79	217.12	210.6	216.41	212.61	211.88	217.08	219.18	221.26	214.55	217.67	217.12	213.02	217.24	214.06	214.63	223.37	223.99	217.25	215.12	218.86	213.52	220.6	220.66	220.53
196.47	197.38	194.33	199.67	195.59	200.48	195.25	195.05	198.35	195.72	196.52	190.72	194.46	203.93	189.58	197.31	193.51	193.41	190.97	193.49	190.75	194.95	198.74	194.47	197.28	192.05	202.17	189.53	194.22	203.33	190.55	193.21	193.21	192.5	192.3	195.53	199	191.74	198.4	188.22	196.84	195.99	195.24	198.91	187.61	196.68	193.16	197	190.13	186.56
206.96	214.9	216.74	214.02	205.17	212.22	211.12	217.61	218.47	212.21	215.07	210.33	204.98	206.33	209.74	209.43	217	208.68	207.65	210.43	216.84	207.18	211.57	213.47	213.16	213.26	208.78	216.09	213.21	206.18	209.92	210.16	210.06	217	217.7	207.97	216.08	210.78	204.28	211.95	213.82	208.39	212.34	215.57	212.2	212.79	218.93	206.51	206.85	209.63
200.12	194.28	195.6	201.03	201.79	201.25	204.3	194.19	202.34	200.91	200.88	197.18	195.48	201.61	197.57	198.32	198.84	199.14	194.81	204	201.36	206.98	198.04	201.36	195.98	196.73	201.84	200.22	195.04	201.1	198.03	201.45	200.38	204.28	200.81	193.54	200.34	198.36	203.12	199.87	200.29	201.49	197.67	199.09	202.55	201.62	206.44	199.12	199.29	198.86
204.22	197.04	207.74	199.88	206.31	199.11	201.83	198.82	202.79	205.51	204.2	206.38	213.58	205.45	200.13	198.44	203.68	204.82	199.05	206.13	199.56	197.25	204.78	198.63	200.14	210.56	206.28	199.86	197.71	201.01	204.64	202.26	201.26	204.29	203.06	205.21	206.85	200.54	210.37	204.14	205.02	207.03	204.3	202.95	204.59	204.11	204.54	200.95	206.27	206.76
211.45	189.28	208.58	204.4	206.09	198.52	205.15	204.3	200.87	206.28	203.06	206.08	197.59	201.49	199.83	198.41	200.09	206.64	206.46	201.89	200.54	205.08	209.05	203.58	200.02	200.14	204.41	202.91	195.72	203.53	204.77	197.34	204.26	197.52	198.83	205.33	199.31	210.12	206.97	205.58	201.59	199.39	205.01	201.22	207.83	197.02	206.93	199.18	202.36	202.52
215.17	208.56	210.47	221.15	211.67	206.83	212.56	212.91	206.23	216.53	210.35	215	208.38	215.41	218.25	210.23	215.12	210.89	209.91	209.35	208.78	210.73	210.44	213.81	216.74	210.11	212.4	213.74	210.66	215.12	203.38	210.31	218.82	206.8	212.37	216.6	209.5	209.98	205.74	212.52	210.62	208.33	212.59	212.74	216.46	216.03	212.11	210.16	210.55	215.88
221.23	215.69	220.29	224.55	212	215.65	217.43	218.3	212.27	217.32	215.65	218.82	209.27	217.63	218.9	216.37	217.47	220.9	217.09	219.16	216.06	215.35	219.95	219.7	221.58	219.87	217.26	216.5	217.06	221.62	212.1	218.05	217.62	217.87	215.18	217.25	218.93	209.31	217.78	217.23	218.38	223.78	216.03	216.21	216.09	214.21	215.45	218.02	218.05	218.99
210.9	218.88	218.25	207.18	213.79	210.9	211.74	203.92	207.91	207.89	208.61	208.9	207.61	208.39	210.33	210.72	212.63	217.8	211.39	210.79	203.48	209.05	208.38	210.09	205.73	213.04	213.24	210.66	212.7	207.93	212.4	208.61	208.93	205.24	208.39	213.74	210.2	208.08	214.94	209.98	208.74	210.87	205.58	208.97	208.37	215.49	214.21	207.22	211.4	206.55
202.9	197.93	205.09	211.77	197.82	197.9	205.79	203.77	202.17	199.75	207.59	201.09	200.15	201.73	208.29	202.07	206.81	203.21	199.41	198.89	200.33	203.47	201.25	202.96	203.89	203.27	205.76	206.53	202.95	202.94	202.69	202.79	204.43	204.43	202.04	210.19	201.26	199.8	200.77	208.9	207.93	200.03	199.48	206.09	207.19	203	198.38	207.57	204.4	201.36
201.68	199.1	197.42	199.85	195.57	199.84	199.16	200.69	200.97	199.5	196.73	197.17	200.68	200	196.27	200.01	195.94	201.88	195.6	203.48	197.8	195.06	199.67	201.63	200.21	200.49	201.62	199.58	198.66	200.14	200.16	204.09	197.25	206.17	195.87	198.13	203.11	201.7	200.99	197.68	199.42	201.37	196.31	203.46	206.58	203.3	201.82	200.25	205.51	194.74
203.39	198.46	200.3	199.53	201.77	197.14	198.28	199.88	200.96	197.03	200.83	199.63	202	199.73	203.2	200.06	197.12	201.9	198.17	198.93	200.55	194.48	203.16	204.85	197.66	200.43	197.58	197.15	199.13	197.98	196.99	204.12	199.9	193.81	197.21	200.18	201.53	201.74	203.63	198.86	200.41	204.72	205.33	204.42	198.98	201.43	205.07	201.23	196.65	196.27
221.15	215.22	218.86	224.89	222.76	216.89	210.67	220.27	218.21	215.79	217.9	211.69	217.44	220.97	221.21	221.76	218.04	207.89	226.76	221.45	218.34	215.07	212.35	227.19	209.49	214.83	220.41	221.57	214.52	222.44	218.52	212.99	215.52	221.8	216.12	218.18	223.57	217.84	223.14	218.69	222.19	221.14	209.2	219.83	214.33	216.82	210.4	214.66	209.1	221.46
202.74	205.14	197.68	202.22	209.69	199.55	203.51	198.94	203.37	203.44	202.41	198.24	200.56	199.78	199.54	199.16	203.99	189.32	200.68	199.23	200.69	207.46	199.74	203.89	202.01	194.75	199.53	204.17	203.51	198.92	201.97	198.99	202.59	198.47	203.45	199.5	201.07	200.12	198.35	198.37	205.36	204.71	198.64	197.83	195.12	198.34	197.4	195.05	204.47	194.27
207.91	207.61	204.2	206.28	211.17	208.69	209.41	212.29	208.6	203.74	210.6	205.57	202.55	204.34	202.82	210.2	209.7	209.87	204.26	206.79	204.1	209.11	203.52	203.27	205.07	202.11	201.87	209.96	204.28	199.08	212.27	210.43	205.62	200.25	206.38	202.89	211.56	212.28	203.95	207.12	199.36	202.81	203.88	206.85	206.83	204.04	209.01	193.23	210.8	208.6
206.19	203.23	206.45	203.83	200.43	198.5	206.23	198.68	199.33	202.49	203.42	202.16	200.03	200.93	210.15	208.95	199.54	202.88	202.56	198.28	203.07	202.48	205.9	201.77	203.32	202.15	200.47	197.9	200.41	202.72	198.91	205.9	200.53	203.69	200.01	200.57	202.62	199.39	212.84	200.35	198.53	204.88	203.65	201.53	202.65	200.58	204.93	201.53	200.49	203.77
202.33	197.54	195.96	197.92	197.87	199.1	205.82	198	195.99	198.9	197.95	197.8	197.05	200.54	196.93	198.51	194.49	197.54	201.52	197.66	197.75	200.88	198.59	196.23	202.29	204.38	186.56	192.9	199.4	199.23	195.12	199.12	196.26	201.9	191.23	199.46	198.1	207.89	199.63	198.22	200.11	198.58	197.93	196.97	195.55	194.35	191.27	205.22	201.45	204.89
211.49	215.82	219.63	225.35	215.8	213.09	221.24	220.47	215.86	216.39	212.66	224.21	226	212.44	213.87	221.5	209.07	212.36	212.55	223.93	215.84	223.52	214.89	218.08	221.95	214.99	211.96	221.66	219.84	214.49	211.07	215.03	217.29	218.21	216.76	222.48	222.3	213.17	216.91	214.22	218.91	219.03	220.04	213.78	222.35	222.05	218.44	216.84	216.7	214.05
212.38	199.39	201.29	205.03	202.59	205.68	202.55	214.9	208.8	201.46	208.17	204.66	212.87	210.62	202.02	201.91	204.22	208.51	205.92	207.69	201.99	209.56	210.11	203.01	206.39	214.2	207.32	200.42	211.89	211.11	200.17	205.91	213.49	202.34	200.61	207.82	206.21	205.22	207.56	209.25	205.57	204.71	213.07	204.26	200.98	206.24	202.55	204.74	203.04	205.89
203.15	204.36	201.84	206.19	202.47	206.79	201.49	199.35	204.19	196.08	202.12	198.79	201.45	201.14	201.71	201.52	205.78	208.13	202.35	201.66	204.68	204.55	203.8	205.26	209.17	206.22	201.76	202.43	203.62	202.98	203.06	201.26	206.92	195.89	201.62	202.61	198.27	202.43	204.45	204.62	200.75	201.17	201.9	202.86	202.39	205.95	204.58	200.72	205.89	198.47
207.93	209.29	210.73	214.74	213.24	207.12	208.01	209.63	207.1	211.05	210.26	215.17	208.83	219.28	206.79	209.64	218.75	205.92	204.84	212.93	206.59	203.55	218.59	210.46	208.15	209.03	205.17	210.86	211.46	208.65	205.83	214.16	208.8	207.72	211.8	211.75	206.49	207.95	213.94	209.81	211.44	216.05	208.79	205.58	211.5	215.58	219.9	213.89	209.94	210.4
198.55	196.96	199.46	206.27	204.29	201.08	201.04	202.34	202.85	205.04	206.42	201.19	196.32	202.83	205.53	201.23	193.1	199.37	198.01	201.28	199.38	199.58	203.63	202.96	203.49	196.74	202.93	200.33	196.3	201.38	209.87	202.97	202.62	197.81	198.43	197.92	207.15	200.06	202.82	205.29	200.13	201.36	198.09	198.63	200.87	199.45	198.82	204.31	207.13	197.19
205.14	205.91	209.76	206.88	206.89	208	213.67	207.07	213.97	205.32	199.64	212.15	206.24	203.99	201.27	209.14	214.54	206.65	207	212.11	207.61	208.83	205.95	209.89	209.2	200.76	209.39	202.48	207.72	203.24	209.04	206.67	208.18	213.55	207.99	207.77	205.31	209.31	209.17	204.95	207.13	212.47	208.43	216.1	209.04	207.17	206.8	209.35	211.19	210.99
193.71	198.3	184.86	194.94	195.23	192.08	196.83	192.64	200.85	197.03	190.84	202.01	192.46	193.03	196.63	192.98	197.76	199.2	201.44	192.02	198.32	196.4	200.14	190.57	199.78	191.58	194.98	196.37	200.15	197.72	188.34	196.46	190.86	186.81	200.23	198.72	198.67	192.18	194.53	197.68	192.23	205.11	190.1	192.97	196.55	199.92	195.73	194.24	190.1	203.07
208.29	207.04	204.33	209.91	209.31	207.6	208.75	203.8	207.24	203.16	207.72	205.92	209.02	208.87	213.25	202.18	210.29	206.64	213.26	213.64	217.49	213.32	205.31	206.53	202.54	219.04	204.68	204.7	201.99	197.76	204.04	207.95	207.46	207.24	208.62	209.44	209.91	203.37	199	205.43	208.26	207.74	201.33	206.2	206.38	213.38	203.31	209.8	203.1	203.14
212.89	200.77	198.91	201.21	207.68	207.21	205.32	201.34	201.16	201.64	201.31	203.12	205.14	206.59	205.77	201.84	205.32	202.09	197.44	204.33	201.53	202.47	207.72	204.13	200.48	201.49	197.33	200.38	204.61	205.08	204.95	205.28	207.52	203.93	203.9	201.47	193.54	197.12	205.99	203.69	193.16	201.56	204.31	205.31	209	205.89	203.86	209.96	203.52	202.31
216.19	217.65	219.26	213.29	223.63	220.51	213.33	217.35	221.62	217.9	220.98	217.89	214.42	212.76	211.65	216.21	214.09	216	213.3	219.67	211.11	222.38	217.01	211.64	214.53	219.54	212.59	218	216.06	212.8	215.6	217.68	210.45	215.59	223.52	214.85	216.41	217.14	217.46	223.65	221.05	224.7	218.28	212.27	214.83	219.96	214.64	218.41	213.49	216.57
209.42	208.34	207.46	202.6	212.57	206.16	210.34	203.89	206.03	202.85	212.13	200.13	205.72	209.95	205.87	207.13	203.1	206.74	209.87	203.97	207.6	199.06	210.24	206.36	211.21	209.23	206.37	208.43	205.73	203.06	202.83	216.37	205.8	203.31	214.31	213.57	206.7	206.63	211.28	207.63	206.45	212.43	200.01	204.57	213.26	200.45	206.47	213.86	213.01	209.7
200.53	206.31	205.93	205.68	202.32	207.31	200.51	205.53	208.14	199.6	202.14	206.11	208.79	198.63	202.29	203.58	212.03	205.03	203.08	203.43	199.67	209.6	206.15	194.1	207.25	208.12	210.74	198.46	208.56	204.59	208.94	206.76	203.54	204.9	205.76	210.17	205.05	207.48	204.51	200.05	210.84	208.55	200.04	202.03	200.45	214.18	205.83	213.12	205.54	205.87
199.03	198.96	206.77	200.68	200.74	204.98	202.13	198.22	200.66	201.08	205.59	203.59	202.14	204.76	207.34	202.62	205.66	203.53	210.49	203.45	198.36	206.37	202.13	198.32	205.72	203.37	197.66	202.4	205.22	201.25	200.01	201.15	207.21	199.11	204.85	200.7	197.75	201.39	196.69	192.57	205.98	204.36	196.16	202.88	206.29	202.82	200.51	195.23	205.48	204.36
212.71	211.78	204.86	208.48	207.99	214.23	202.92	211.98	210.49	211.34	202.56	210.49	211.06	207.77	211.54	204.25	212.2	205.82	210.56	204.08	211.44	201.67	204.85	208.09	206.41	203.69	210.64	205.85	207.94	215.41	207.55	207.17	213.47	206.64	207.34	205.36	213.76	202.69	212.51	208.11	205.53	201.49	206.7	205.48	206.52	208.9	208.32	208.45	212.59	206.12
204.42	204.34	206.48	197.53	204.97	197.94	200.78	199.76	197.58	200.78	201.46	200.29	195.78	201.54	197.75	199.67	198.91	207.79	200.52	200.53	196.99	201.48	195.51	202.78	200.49	204.43	201.47	199.25	203.98	204.91	199.54	200.36	202.52	199.64	200.02	205.62	196.91	203.71	200.98	201.81	197.84	197.78	197.01	206.19	194.75	194.64	196.1	199.09	204.13	205.76
200.63	210.35	203.84	207.99	197.7	212.56	203.52	203.37	204.82	202	207.18	203.92	209.07	200.32	204.21	206.82	206.23	208.4	204.61	205.66	207.18	195.06	202.37	199.47	209.27	210.31	204.84	199.29	203.91	202.46	200.96	206.58	204.12	201.8	208.98	213.47	214.88	203.92	201.18	204.1	206.3	204.42	205.69	203.44	208.16	203.6	204.23	199.47	209.08	203.11
199.12	202.18	211.41	203.21	198.22	200.33	205.6	201.11	206.81	196.46	205.01	202.76	204.84	199.78	199.08	202.68	199.33	201.67	204.81	200.25	199.75	202.39	205.95	200.71	204.7	206.62	204.26	203.38	202.23	208.93	205.92	197.43	204.68	199.23	207.03	210.67	202.26	203.51	201.1	207.6	198.03	197.17	203	206.66	201.37	204.13	203.09	207.41	212.44	206.19
214.1	213.98	211.12	210.06	219.15	210.84	211.1	212.65	216.2	217.72	216.4	211.27	212.84	219.15	216.27	216.13	208.53	210.98	215.08	218.02	212.74	208.23	211.02	214.31	210.05	210.75	212.08	219.82	216.37	214.77	216.62	218.5	214.31	216.7	213.62	211.74	208.58	212.52	213.99	210.12	214.56	210.94	213.83	210.11	211.32	205.89	212.81	218.49	208.05	210.11
207.37	200.86	206.55	204.4	201.11	207.2	206.35	200.66	202.09	206.67	204.48	208.36	204.04	199.58	202.14	201.04	207.34	200.92	210.97	198.07	201.15	202.43	203.24	202.38	203.37	202.3	202.56	203.34	205.92	200.05	202.41	202.72	204.64	202.57	205.28	197.33	202.36	204.61	208.03	199.78	201.93	203.5	202.6	198.64	197.98	202.53	204.41	204	199.59	208.53
206.75	209.82	209.56	206.92	204.42	204.91	207.93	211.84	207.87	206.39	205.7	205.73	211.59	203.77	204.9	211.26	210.32	209.31	208.14	210.86	209.79	211.61	197.09	212.59	210.39	210.74	206.01	212.56	206.41	204.31	210.21	210.79	215.62	211.02	212.4	207.95	206.45	206.71	216.21	212.15	210.13	210.59	219.94	202.19	205.69	212.76	202.66	204.09	200.95	206.76
200.72	203.36	206.24	205.35	203.34	208.83	195.93	207.49	201.29	203.01	204.73	199.01	207.65	205.58	207.01	198.77	203.43	201.35	202.73	203.19	204.75	203.7	195.58	200.38	207.26	200.66	197.05	210.99	201.49	200.17	199.25	209.74	207.8	202.16	201.7	196.99	207.4	201.33	202.15	200.42	197.63	204.01	200.18	201.76	202	200.85	198.69	199.74	198.24	198.71
217.4	218.47	224.62	218.68	210.1	219.84	219.55	216.71	217.82	216.88	215.84	220.69	215.46	209.84	220.58	215.99	214.56	211.86	219.28	222.08	211.58	215.71	212.66	213.68	218.7	222.56	212.73	218.8	215.33	222.12	209.63	214.78	215.91	219.29	215.07	213.19	218.94	222.37	221.22	216.66	220.92	226.37	213.5	215	222.18	222.39	220.53	214.68	218.03	223.66
199.19	205.1	199.59	209.61	209.39	203.29	205.31	205.46	203.31	195.11	201.21	208.72	203.39	197.58	201.7	200.86	202.93	204.35	204.86	197.27	204.89	201.95	195.29	201.51	210.95	208.37	199.67	204.58	207.35	208.1	201.09	197.9	203.81	202.02	204.89	205.2	206.66	200.64	208.84	202.53	199.13	204.02	207.58	199.79	205.22	203.09	205.02	206.82	203.12	202.52
209.64	215.17	210.78	219.79	215.73	213.07	214.11	208.96	209.39	212.26	214.35	208.7	208.66	211.55	214.34	211.2	215.07	207.16	207.23	214.31	210.29	213.26	211.15	205.73	211.36	213.88	205.69	212.47	216.22	210.65	215.61	211.48	210.77	213.72	209.69	210.37	209.36	212.67	207.98	210.84	214.43	215.51	222.08	210.33	207.67	212.71	212.39	211.5	216.51	210.53
198.24	202.1	203.07	197.84	200.26	204.84	205.03	200.92	202.88	195.95	201.92	199.73	204.93	206.65	198.77	198.55	203.01	202.67	198.11	198.96	194.86	205.4	204.6	199.02	196.88	194.89	199.36	204.05	205.83	202.24	195.79	200.41	194.87	191.02	203.95	199.89	200.01	204.03	204.67	201	201.01	197.34	198.42	203.26	197.34	198	192.63	201.94	203.99	192.6
212.04	209.79	207.84	212.1	204.51	208.92	203.52	202.07	212.8	212.31	208	211.06	210.83	209.07	206.38	209.45	206.45	207.01	207.8	214.56	208.39	212.2	207.38	199.63	210.28	216.39	214.85	209.46	209.5	210.77	215.09	208.96	210.61	207.49	213.03	213.13	205.51	212.58	209.12	210.06	210.28	206.59	207.56	210.61	213	212.54	204.57	213	207.38	213.13
201.4	198.96	195.84	188.81	194.26	204.09	205.95	195.81	196.54	204.11	199.12	206.23	205.33	203.79	206.11	201.06	202.98	203.65	203.98	204.51	201.6	205.28	194.86	199.09	197.74	194.48	196.62	195.49	197.71	199.78	206.89	197.17	200.94	205.34	201.68	201.51	193.95	197.02	198.93	200.99	199.02	198.64	192.92	198.5	199.31	203.72	201.91	204.82	199.82	200.39
218.14	218.17	219.78	214.32	210.64	224.8	216.89	220.95	216.06	225.74	214.48	217.04	222.42	222.12	221.8	216.45	218.9	217.78	218.2	208.69	225.39	214.95	216.64	214.99	223.18	214.24	219.58	211.25	216.26	219.65	215.67	218.41	217.89	215.71	223.58	222.05	214.22	222.16	214.31	214.5	216.85	211.37	220.49	223.89	216.49	214.16	221.21	221.09	214.41	218.99
198.5	199.83	203.97	201.61	202.59	201.1	197.44	203.3	202.69	202.47	201.61	197.32	200.57	198.03	201.9	196.04	203.05	196.28	199.16	208.06	205.53	204.13	196.12	194.11	199.7	205.69	196.19	199.39	205.5	197.53	196.85	210.26	206.82	205.08	210.06	201.47	203.3	200.03	199.96	201.02	202.37	207.88	204.05	193.49	197.84	202.22	204.95	203.72	209.37	199.8
220.86	220.69	217.41	217.44	211.77	215.02	216.43	216.44	220.52	215.65	220.91	207.17	207.15	213.7	211.63	214.16	212.7	216.21	220.65	217.34	219.58	221.17	216.75	221.62	210.38	221.22	211.17	216.07	218.21	213.45	218.67	215.83	222.37	219.03	219.36	215.24	217.18	217.67	219.06	218.69	212.14	217.14	207.61	218.17	219.68	219.02	218.3	224.41	213.05	213.3
202.94	203.37	206.68	201.81	205.94	208.15	206.03	205.78	208.97	201.49	205.29	211.12	203.32	200.59	211.21	206.15	201.57	203.1	205.8	202.25	206.97	210.01	211.11	207.3	204.53	206.17	211.46	204.45	205.48	207.58	204.33	205.96	204.2	207.23	208.25	208.12	208.63	206.46	207.87	201.77	204.53	201.7	207.1	212.33	212.76	200.09	199.44	205.9	205.47	201.14
200.06	204.79	207.08	200.08	204	200.44	200.18	200.97	203.01	198.88	207.83	206.54	201.93	204.39	206.35	206.15	203.66	205.25	199.28	202.28	200.34	202.45	196.53	202.64	203.99	204.62	206.66	201.75	207	198.66	201.75	205.41	203.66	205.25	205.6	206.09	193.82	201.29	203.15	196.87	204.99	199.61	206.25	205.87	202.87	204.31	200.44	206.8	193.26	205.3
210.32	205	205.12	208.81	205	211.31	205.21	211.9	212.1	205.49	206.46	212.45	209.94	209.22	204.25	201.07	198.42	210.13	207.73	208.35	205.06	209.67	207.58	203.79	210.57	204.72	210.81	206.58	205.6	207.46	204.45	204.93	209.46	208.17	207.97	205.35	208.15	205.87	206.77	207.64	215.3	205.58	213.64	210.23	201.77	204.67	202.84	207.6	206.55	206.97
211.84	213.68	218.95	217.13	219.91	215.56	222.43	216.38	213.82	212.39	212.06	218.96	219.68	219.45	215.09	215.89	221.81	222.09	212.85	218.75	217.45	212.21	219.46	219.05	215.06	212.99	218.33	214.19	215.08	215.67	218.4	213.59	215.57	216.57	216.22	219.12	210.49	215.18	216.02	214	220.16	222.22	220.52	208.99	218.22	217.6	219.8	214.61	213.91	210.23
203.02	198.63	201.31	196.68	194.49	201.05	199.42	207.18	201.51	203.86	194.76	200.7	207.73	198.53	202.75	200.31	193.22	200.08	194.71	206.57	203.01	204.52	198.4	202.2	202.34	195.82	197.36	199.5	202.29	198.13	197.83	201.62	199.79	202.3	198.01	208.24	197.03	205.13	199.67	203.36	198.08	199.36	200.92	200.32	206.94	205.27	197.24	198.27	195.46	196.53
218.07	216.29	220.28	220.75	211.84	213.06	215.58	217.08	215.33	220.46	215.6	215.24	218.59	215.24	218.96	219.96	221.65	221.27	218.8	219.18	219.15	214.98	221.24	225.42	214.29	217.68	218.59	220.72	220.3	220.62	224.71	218.54	218.63	217.95	218.99	218.94	225.59	214.3	220.51	214.45	217.95	222.55	215.83	218.75	218.44	221.75	217.26	212.58	212.85	219.96
205.68	207.81	206.57	210.5	211.52	208.38	204.22	204.62	210.73	209.72	213.66	208.96	211.44	219.12	213.17	205.51	213.88	215.33	204.98	202.89	203.1	204.59	216.6	207.96	205.09	205.56	200.13	209.22	210.29	208.24	208.33	209.88	209.01	208.25	199.46	202.42	209.82	204.51	211.3	202.24	211.42	204.46	215.47	206.76	210.37	213.46	204.27	209.46	208.41	211.41
206.85	205.65	200.48	198.18	203.28	209.42	204.87	202.29	206.13	206.41	211.88	204.82	201.79	199.42	208.49	201.28	203.75	202.96	202.54	210.8	202.17	198.01	206.83	202.29	204.51	203.68	204.92	200.72	203.74	206.09	202.5	199.85	202.07	209.18	207.43	206.63	207.45	201.29	208.21	204.98	198.95	203.41	209.05	199.33	203.19	209.26	200.16	199.97	204.45	206.1
206.6	208.78	208.47	214.75	207.95	204.65	210.91	211.72	210.48	210.4	200.74	208.01	208.41	205.03	214.37	207.99	209.61	208.97	212.18	204.64	211.66	207.99	207.69	213	209.48	209.72	216.96	214.55	201.07	209.54	208.79	211.69	212.97	207.53	206.59	201.55	210.42	209.16	211.68	205.07	203.22	208.74	208.76	210.64	209.3	206.65	212.09	208.29	211.27	206.41
210.76	218.55	215.05	209.54	214.91	214.57	216.52	216.04	213.61	211.27	208.27	215.51	216.95	207.71	217.34	211.26	215.26	213.57	220.19	207.4	204.1	213.71	215.74	205.71	211.13	213.37	205.01	209.1	213.78	210.8	213.78	216.6	212.61	210.84	209.03	204.25	212.38	209.84	211.47	217.65	211.9	219.39	216.34	213.59	214.34	220.07	212.02	212.07	209.72	214.4
203.93	205.95	206.56	203.82	207.05	204.35	202.36	201.82	207.78	208.55	206.39	203.75	199.22	204.67	205.41	198.04	209.09	207.1	202.77	206.54	208.66	205	203.61	198.51	204.62	203.93	207.54	209.57	204.45	198.52	196.81	202.43	205.32	201.84	206.76	204.71	210.41	199.92	203.91	202.38	204.48	203.53	193.23	201.09	198.78	207.24	205.27	195.29	200.12	202.8
215.97	215.92	225.11	212.01	216.44	215.62	214.19	215.84	210.43	226.58	221.02	215.84	217.65	219.96	214.26	214.64	219.53	216.11	211.1	224.19	220.22	216.18	218.37	214.7	212.09	217.29	216.98	215.92	220.93	217.16	219.57	222.03	219.73	212.5	218.46	213.22	212.73	218.2	221.01	219.28	215.1	219.31	218.67	221	217.41	215.18	216.2	220.38	210.69	220.81
218.75	214.02	212.88	207.87	212.89	212.1	210.76	214.36	214.5	218.07	214.73	215.79	209.93	209.02	209.88	211.16	214.08	213.8	215.11	217.15	213.64	213.31	214.35	225.76	209.39	209.06	212.1	219.44	216.95	214.92	217.63	210.47	222.29	214.49	209.43	212.94	213.04	217.31	208.76	218.95	214.38	206.94	208.63	215.55	216.6	215.07	216.08	213.53	208.6	209.66
212.49	215.53	216.13	212.03	209.08	208.93	214.35	217.49	214.7	218.22	213.97	212.23	213.26	217.72	213.23	215.34	217.68	211.98	213.69	208.08	215.41	209.55	210.66	217.38	214.08	211.85	216.34	217.05	218.16	213.7	212.4	205.69	208.93	219.89	220.73	215.9	212.64	218.06	214.62	214.58	212.29	218.32	214.29	206.65	214.9	210.74	211.76	211.21	214.64	212.61
199.32	199.31	197.05	202.49	197.19	204.44	199.52	195.76	200.41	200.24	200.94	203.9	203.43	201.54	201.57	204.38	195.6	198.21	201.57	204.47	201.5	201.14	201.31	204.42	203.27	195.05	201.91	201.27	193.89	199.93	205.91	197.02	200.91	198.8	197.52	201.16	196.46	197.89	203.05	200.46	200.92	197.89	206.42	200.65	204.88	198.62	197.73	203.79	199.91	199.42
207.64	213.22	210.45	207.1	212.42	203.68	211.5	211.73	205.77	207.8	214.41	203.82	205.72	209.26	208.42	212.27	201.53	203.3	211.16	201.93	211.08	207.58	206.11	215.31	211.95	211.98	205.95	211.56	211.79	208.01	204.77	210.36	207.61	208.08	212.79	202.13	198.24	210.55	202.21	206.62	202.18	202.23	205.63	206.3	205.5	202.78	204.7	205.05	212.15	205.6
204.04	218.21	211.16	205.07	206.03	202.88	202.84	207.07	214.2	205.77	204.3	208.09	207.91	212.64	213.15	205.92	205.98	213.04	206.87	201.18	210.66	206.84	207.77	202.99	213.41	203.78	206.46	205.79	198.25	211	210.58	209.3	205.52	211.12	206.74	204.45	205.28	207.5	204.69	204.09	211.29	205.27	200.78	205.25	204.57	216.58	201.62	208.68	208.31	205.64
210.11	211.7	205.62	210.77	206.87	209.82	202.88	202.83	207.6	206.73	208.67	207.55	212.39	209.56	206.14	210.5	211.66	203.3	207	200.16	208.14	214.78	206.96	212.27	209.57	205.26	209.33	206.64	204.44	206.77	212.51	210.31	202.69	211.96	210.3	205.83	205.81	208.31	208.62	207.11	202.95	208.63	213.45	209.89	201.95	207.81	215.35	207.34	210.58	203.76
198.22	204.94	203.48	206.2	204.55	202.47	203.18	195	200.44	208.49	197.34	194.86	194.84	198.68	199.39	200.08	197.85	205.01	199.99	198.52	198.39	201.55	198.51	211.73	203.42	204.78	199.42	207.23	198.71	200.54	201.29	200.76	206.65	196.99	209.42	200.16	206.09	203.39	197.34	201.99	202.29	203.24	194.05	191.58	205.4	198.39	200.92	207.17	196.72	200.63
210.16	205.2	205.51	207.96	206.62	208.66	212.44	205.15	206.48	210.33	215.27	204.28	210.36	211.64	209.1	205.5	204.46	213.38	212.12	215.02	212.35	210.44	207.58	208.68	211.13	207.6	208.72	212.69	207.43	208.21	206.56	207.54	215.73	208.27	210.47	209.09	210.08	210.57	210.22	206.43	199.81	208.92	214.04	205.71	214.93	208.07	211.2	213.82	212.59	208.53
199.44	201.8	204.26	196.84	210.47	206.04	204.73	199.7	205.97	204.72	208.67	207.71	208.14	204.33	202.37	202.49	205.89	201.61	203.27	206.93	203.9	206.71	203.67	207.5	211.02	200.65	205.17	202.16	209.89	206.64	201.46	201.99	203.18	207.29	204.24	204.37	207.79	204.42	203.27	204.1	207.53	199.6	204.12	209.91	200.59	204.29	199.01	193.5	203.12	207.75
194.82	199.98	201.07	197.16	203.17	204.2	195.93	197.33	210.23	201.28	200.92	196.45	201.41	198.82	204.78	195.08	201.92	200.14	197.71	201.05	199.66	197.37	205.17	198.95	202.46	203.43	201.46	200.45	195.91	198.81	199.77	197.42	196.42	198.08	200.82	195.46	203.18	199.76	200.36	192.28	201.42	201.77	192.93	205.25	199.61	198.29	204.59	199.93	200.83	201.18
210.88	208.72	209.13	212.07	202.46	209.67	206.03	202.33	207.78	208.28	215.11	210.22	207.58	212	212.8	208.91	213.62	210.37	206.89	209.84	202.72	208.09	212.7	210.42	207.57	206.02	205.88	210.81	213.88	206.96	212.12	208.49	211.66	198.36	207.68	205.09	208.62	203.4	207.34	211.01	212.81	210.56	202.18	214.53	201.28	209.26	208.03	207.32	217.36	203.86
211.09	206.58	205.66	211.76	208.92	213.18	208.48	201.39	207.14	204.43	206.82	208.62	207.97	207.58	207.85	211.83	212.59	209.89	206.67	212.88	208.99	215.17	204.7	209.72	215.34	210.66	205.58	213.18	195.89	204.61	210.05	204.42	211.2	206	210.91	208.45	206.3	210.69	210.13	208.24	208.52	212	209.73	212.82	207.46	209.27	211.38	203.82	204.54	205.81
203.51	205.06	197.27	206.13	200.65	205.09	211.06	204.04	203.53	202.32	199.72	205.19	201.48	202.3	210.4	207.51	203.7	200.52	204.64	203.94	205.28	206.6	211.31	205.06	209.68	200.07	200.91	206.94	202.37	200.6	200.73	207.4	203.73	204.12	201.58	203.89	203.17	201.99	205.38	204.98	202.53	202.7	206.96	203.33	207.28	198.01	200.37	195.98	191.45	207.72
209.48	200.95	205.3	202.66	199.6	202.41	190.54	206.19	198.2	205	206.75	206.32	200.07	203.48	203.38	204.2	202.38	202.21	201.83	207.5	203.61	208.66	207.15	198.45	201.33	208.98	204.42	204.22	208.47	203.74	205.22	210.02	206.41	199.89	209.01	198.92	202.97	203.3	212.69	202.33	208.32	202.09	206.62	205.24	208.08	203.28	205.04	205.07	203.52	210.55
208.45	205.96	204.24	204.55	197.91	204.89	204.05	204.23	205.46	200.09	202.38	201.55	203.03	208.66	201.05	206.58	203.81	197.93	203.83	207.5	202.4	205.75	202.92	207.55	211.67	202.83	202.77	197.62	200.63	201.91	202.71	200.08	201.13	200.19	204.17	208.31	203.27	201.37	208.43	210.54	206.38	200.78	199.46	208.11	206.26	201.27	208.94	201.44	209.04	204.18
200.18	198.68	206.29	201.1	211.77	203.63	204.15	213.85	205.32	203.2	194.98	204.68	208.44	198.44	206.16	204.64	202.38	207.83	200.96	207.4	209.18	202.85	203.49	198.8	202.59	201.78	201.94	202.16	193.68	212.87	203.38	203.62	203.25	198.43	209.51	201.18	206.18	201.53	206.32	200.27	204.44	206.7	204.88	205.61	202.61	199.28	207.03	207.86	197.33	206.61
207.46	215.68	213.49	207.52	214.98	212.07	216.3	209.93	208.03	211.4	206.73	210.8	208.39	213.46	211.59	213.19	207.72	214.91	210.95	213.64	212.69	217.63	213.53	211.13	218.65	208.75	211.01	213.06	212.37	213.38	212.98	214.98	217.16	206.08	214.41	213.6	208.89	209.45	214.28	213.35	213.42	213.68	211.57	209.04	212.58	206.64	212.15	208.07	210.72	216.84
216.6	218.11	209.94	214.11	208.8	207.68	212.96	211.5	203.18	209.09	215.34	208.42	222.44	215.27	211.67	217.01	217.1	212.12	212.26	213.36	213.7	207.45	202.7	211.45	206.49	210.56	207.37	218.5	213.85	213.7	208.23	210.73	209.35	208.98	209.07	209.21	209.87	207.59	216.18	215.28	209.18	210.88	213.38	214.5	210.87	215.49	219.43	213.12	213.29	210.18
214.62	206.25	216.67	205.68	214.27	214.78	212.85	207.32	212.75	208.89	212.58	225.14	210.58	207.99	218.38	213.64	206.15	214.68	208.17	215.11	208.81	215.79	204.91	210.59	206.42	205.99	210.99	214.61	214.93	215.74	208.41	215.18	207.92	216.21	214.08	211.61	213.88	212.54	208.2	208.89	216.2	213.81	216.84	208.86	214.85	205.85	207.36	213.88	212.02	215.02
197.43	201.18	198.37	202.51	190.16	194.88	200.87	205.76	200.24	200.73	198.66	197.78	198.19	199.55	200.17	198.41	201.48	202.81	199.11	204.97	197.88	204.9	196.73	197.09	199.25	198.42	199.6	197.59	201.65	201.17	192.05	203.02	192.98	195.35	196.32	199.99	194.77	201.3	199.16	200.43	201.51	199.44	187.91	198.88	202.4	194.86	198.37	200.03	193.22	200.02
200.9	205.5	210.7	210.11	211.02	209.71	206.31	202.53	204.67	207.34	213.8	204.93	205.83	202.67	210.43	208.82	213.58	209.72	211.97	207.88	211.98	209.65	207.68	214.15	203.3	211.48	210.39	210.48	211.39	209.37	209.37	211.47	215.88	210.48	203.61	207.39	201	210.64	206.86	208.29	206.19	211.58	211.75	204.51	208.31	212.1	210.08	207.97	209.39	209.02
211.75	206.32	208.44	209.99	208.86	207.51	207.59	205.11	212.73	204.5	204.74	203.75	205.52	207.39	210.96	207.19	203.82	213.75	211.95	200.36	212.78	203.44	204.95	202.01	208.55	211.55	208.01	211.55	211.35	205.94	209.7	202	207.93	202.25	204.04	205.98	212.34	201.89	204.36	210.15	202.65	208.08	208.08	207.81	203.49	209.2	208.27	209.83	204.85	200.24
212.81	207.1	212.57	204.01	215.33	210.16	215	215.04	209.27	215.38	205.12	213.83	203.8	214.84	210.52	209.64	212.56	214.65	206.37	204.25	214.49	213.65	215.1	212.19	208.45	209.96	210.65	206.75	209.5	214.98	208.82	203.85	208.36	212.81	219.57	217.96	214.1	215.18	210.98	205.96	215.16	216.28	210.54	208.48	213.06	207.79	205.93	217.57	213.51	216.01
210.76	207.12	211.42	212.57	207.79	206.86	210.18	202.83	208.12	213.35	205.76	200.25	215.12	206.93	209.86	211.69	206.21	206.52	200.63	202.42	207.28	212.14	208.71	209.01	207.15	205.15	206.79	204.72	205.57	208.44	207.46	209.84	210.29	207.62	206.65	204.54	206.33	209.61	212.42	211.81	215.34	209.67	209.73	204.97	207.83	212.77	205.29	205.13	205.4	208.06
203.23	202.51	210.68	200.99	199.78	198.84	206.98	202.27	201.64	202.79	207.51	204.39	204.55	207.63	204.71	201.8	205.36	204.23	205.34	204.96	200.86	208.27	210.05	203.41	205.81	206.3	200.15	208.84	205.91	202.24	212.29	199.86	209.79	201.64	205.6	198.64	203.84	206.64	203.97	203.07	202.18	206.29	214.25	197.61	203.36	206.69	202.29	207.87	208.91	206.01
215.89	210.72	211.73	205.73	205.91	205	208.83	205.7	207.85	205.42	203.25	209.45	206.82	205.31	207.71	210.1	209.42	207.43	209.75	209.57	210.26	208.72	208.72	208.41	202.52	210.12	203.16	207.39	213.99	208.28	211.47	212.29	205.04	205.53	210.02	211.73	208.26	210.71	201.19	208.11	202.61	199.76	205.4	211.46	201	203.26	210.49	207.98	206.51	206.37
209.69	206.27	207.21	207.68	204.11	210.25	208.21	203.89	207.43	209.95	209.22	206.82	205.32	210.47	196.98	209.73	212.05	199.51	210.48	211.62	210.01	199.49	206.72	204.23	212.36	210.06	207.71	207.64	207.11	204.75	209.16	207.63	205.6	213.47	201.25	213.02	208.52	213.48	204.02	208.77	207.51	208.15	204.08	207.97	216.23	212.21	208.69	209.54	212.35	209.02
205.12	211.04	203.49	198.86	201.64	202.37	202.64	203.47	208	206.75	197.49	199.77	208.64	204.37	204.84	201.33	203.58	201.44	204.63	202.79	201.74	205.25	209.08	198.64	209.98	212.7	206.67	204.19	206.67	199.18	199.14	199.24	202.93	203.88	210.38	203.27	206.66	203.94	205.66	199.74	208.5	201.65	199.12	204.59	199.57	202.67	206.47	208.76	203.17	212.06
195.16	194.23	191.55	201.13	200.31	193.66	203.29	195.54	201.47	196.95	201.69	192.16	205.05	199.81	201.77	199.6	198.98	200.59	201.04	199.6	207.74	189.68	199.8	205.33	200.3	196.76	202.24	198.84	196.79	196.06	198.18	194.78	204.18	198.37	188.87	191.25	186.93	193.9	197.84	193.12	192.72	196.88	191.14	197.86	202.08	200.76	189.59	201.74	201.81	198.57
205.63	203.72	205.05	206.57	206.69	200.94	207.23	205.18	205.13	206.81	200.89	209.08	207.07	210.01	209.09	212.86	212.03	204.46	210.66	206.56	209.22	207.08	210.2	210.02	208.3	198.62	207.05	210.76	209.56	209.98	205.46	210.66	206.81	207.75	203.64	202.01	207.08	211.22	202.58	197.91	204.56	204.33	208.73	207.72	206.17	208.99	202.14	203.44	210.52	199.4
211.13	204.74	213.02	202.98	211.08	212.23	207.52	212.03	206.51	205.4	202.35	208.32	208.2	208.08	210.51	210.61	210.67	213.32	212.38	203.6	206.97	213.33	213.29	212.49	206.76	210.74	208.65	207.87	213.4	217.5	204.66	210.33	210.91	208.09	209.55	204.82	208.33	200.71	209.01	211.51	210.6	206.02	204.89	212.49	211.47	202.49	210.05	207.73	210.93	204.47
208.38	203.1	209.21	208.29	206.95	206.88	213.26	204.16	209.28	209.37	212.22	208.23	205.03	211.63	204.97	218.21	211.91	212.25	205.82	212.22	211.35	209.66	211.99	213.83	207.76	209.02	207.47	211.26	208.31	204.42	209.18	207.08	197.89	212.42	204.13	210.17	208.84	206.46	206.98	204.49	210.51	207.81	208.9	201.88	203.97	212.12	206.15	210.41	201.09	210.01
204.88	208.03	207.04	206.8	203.42	207.54	202.24	204.02	201.28	206.06	203.52	210.61	200.73	204.23	202.01	205.99	196.96	207.89	200.67	207.7	199.24	204.49	207.32	199.73	201	202.58	203.88	203.72	201.69	208.25	205.48	203.85	205.66	198.53	204.31	206.52	207.65	201.43	204.69	205.56	206.89	201.12	205.78	206.8	195.76	196.82	199.31	208.37	205.84	199.5
204.46	207.44	208.92	212.23	211.92	204.89	209.12	211.27	212.09	207.67	209.93	204.92	215.45	201.86	211.07	203.94	217.15	209.39	210.02	204.54	211.18	210.34	207.42	209	208.05	203.73	217.91	208.77	205.11	210.81	206.86	204.82	205.37	200.93	206.65	206.68	212.52	202.5	205.99	207.53	211.3	210.69	212.96	207.65	208.83	213.41	210.58	208	211.47	212.03
191.06	205.33	187.52	204.92	196.99	196.93	201.71	197.87	203.44	195.24	200.45	194.64	200.05	195.85	198.28	199.92	199.44	198.93	200.17	200.33	201.77	198.1	200	196.91	197.52	194.31	206.43	197.8	196.18	196.53	202.6	199.74	191.66	195.26	195.4	203.4	199.9	191.97	203.08	195.33	202.82	199.59	207.34	192.04	195.36	200.39	197.9	198.76	193.51	197.31
205.8	211.78	213.26	202.86	201.87	207.01	208.45	206.84	204.56	206.17	202.94	206.7	202.32	205.25	202.94	199.98	201.91	203.54	202.68	202.44	204.18	206.98	202.21	200.06	206.06	215.38	209.02	203.03	212.07	198.83	207.07	208.22	206.98	205.96	203.77	206	202.6	199.66	204.33	204.7	211.06	205.02	200.02	201.2	202.12	206.79	207.37	208.17	212.21	209.07
195.9	190.73	187.6	194.13	196.9	198.51	192.83	196.45	198.32	196.65	192.82	195.94	193.1	189.39	194.59	197.44	195.19	198	195.34	192.28	198.98	195.51	197.46	197.79	195.33	201.14	198	197.78	192.8	196.23	195.37	188.91	194.96	196.71	196.49	188.61	192.69	199.08	195.89	192.06	197.13	196.94	197.55	194.89	190.75	193.89	200.25	196.04	198.62	203.28
205.98	208.33	209.18	214.82	208.47	208.24	211.89	211.6	210.75	210.57	205.2	206.92	208.4	214.3	212.61	206.87	210.11	209.36	210.77	203.9	209.78	211.12	212.69	216.33	207.94	205.46	205.7	211.69	202.91	212.12	207.9	207.3	204.77	207.4	205.54	211.6	207.59	205.01	209.23	208.39	220.24	210.44	208.41	210.6	208.82	205.75	209.8	206.2	207.74	212.25
206.47	197.35	208.12	200.44	197.98	200.88	202.93	202.43	199.28	197.05	201.97	197.88	205.21	199.92	198.04	201.14	197.5	197.14	203.47	205.02	203.55	207.03	199.79	199.6	195.65	194.62	197.68	200.71	199.6	194.94	198.13	196.51	203.06	200.68	197.37	190.88	198.33	191.12	196.68	197.08	196.11	201.31	200.36	199.86	191.61	197.54	193.59	203.58	194.88	203.48
196.06	204.43	203.27	209.09	200.11	204.09	205.11	203.13	204.04	201.24	202.01	197.65	204.61	201.5	198.7	199.8	207.08	207.4	206.29	203.5	206.21	199.17	199.19	207.25	200.37	197.24	198.97	199.91	201.67	201.48	210.17	205.65	198.29	207.23	196.94	201.14	199.16	203.3	208.79	202.03	198.89	206.07	205.02	204.9	204.83	197.46	203.58	205.1	201.32	201.26
217.5	214.9	214.54	211.86	222.83	217.94	215.74	214.52	215.58	219.01	221.39	212.07	219.79	213.76	220.99	210.58	218.4	218.61	211	216.05	219.33	212.87	210.35	216.59	219.18	218.62	214.59	212.68	219.78	222.43	217.48	218.25	220.45	224.8	209.88	215.62	215.61	209.41	214.19	214.67	211.4	216.14	220.78	223.89	222	217.66	216.19	215	221.26	218.47
214.13	210.16	216.8	215.49	213.05	208.86	206.61	212.51	209.59	207.05	208.69	215.52	218.06	213.21	217.11	208.61	215.58	209.36	212.78	207.21	209.49	215.79	214.36	214.87	211.56	212.98	202.3	217.63	217.34	217.3	211.49	206.17	213.8	221.96	216.42	213.37	213.94	211.78	210.49	218.72	210.44	208.66	213.99	211.05	213.5	209.25	218.62	216.5	214.48	213.13
209.52	213.74	207.45	203.99	202.1	201.34	210.97	212.46	204.9	200.67	209.76	209.01	207.65	212.18	207.2	203.5	214.39	204.28	206.57	207.4	202.26	212.81	203.92	202.83	203.72	205.84	204.1	204.09	203.99	210.17	207.46	202.32	210.81	215.19	212.07	212.47	208.67	212.24	211.88	210.19	205.56	208.85	207.25	204.27	199.95	206.82	206.77	213.68	212	210.88
202.53	203.3	202.58	207.86	200.85	199.6	204.31	199.47	206.72	203.11	203.57	199.57	212.04	197.08	206.89	203.71	199.66	202.24	199.86	202.83	209.36	202.48	202.59	202.18	200.59	200.4	208.09	207.08	207.74	203.78	201.83	201.79	200.47	201.8	204.43	197.57	207.91	204.66	204.33	197.72	200.5	198.21	203.21	199.46	204.26	207.03	204.5	199.29	204.49	204.84
196.02	193.81	202.26	198.69	200.16	194.73	202.01	202.71	193.74	195.47	202.12	203.3	201.86	193.21	199.17	201.53	189.2	197.07	198.83	202.3	197.91	199.07	197.72	197.94	195.07	198.93	198.61	194.04	206.28	202.72	203.13	199.99	198.09	197.38	204.66	197.42	196.3	195.41	204.22	194.76	197.77	200.94	194.1	199.5	194.13	197.09	198.73	195.96	196.9	201.04
198.67	197.05	207.01	197.99	200.84	200.26	199.08	202.71	200.35	192.32	201.13	196.16	196.2	196.48	201.36	199.21	197.54	201.11	199.69	202.32	206.61	200.14	198.44	197.02	201.98	198.04	199.93	198.89	198.84	195.86	195.13	199.75	200.29	198.01	203.28	198.93	192.69	198.19	200.68	208.26	202.7	195.69	198.34	204.99	200.9	197.64	196.99	194.45	203.87	198.88
197.68	193.64	199.23	193.77	192.45	196.21	201.43	194.86	202.93	198.36	188.39	194.47	190.35	196.06	196.54	190.22	195.94	198.64	197.39	189.48	184.75	194.76	195.16	195.34	196.54	203.04	193.7	193.1	196.31	194.18	193.52	199.76	196.03	193.45	190.28	194.32	196.61	195.42	193.15	196.2	198.79	201.29	195.81	197.8	192.4	194.74	197.93	200.94	202.57	194.69
210.02	206.9	203.19	204.94	204.92	205.13	211.31	208.38	203.22	198.44	202.8	203.56	204.74	206.63	206.32	209.08	210.19	211.21	201.79	206.81	203.01	207.78	206.93	207.92	209.65	208.6	209.39	203.53	206.6	202.71	200.8	209.28	206.7	204.7	206.73	207.98	204.85	206.05	205.51	209.63	214.49	198.81	204.72	207.21	209.05	211.2	202.91	207.56	203.16	206.95
216.49	219.93	218.68	212.53	217.82	220.35	221.69	224.58	216.45	217.59	215.24	215.09	220.75	216.25	216.09	212.4	221.71	215.1	217.61	220.22	210.2	216.47	218.9	213.66	213.18	225.39	216.93	220.26	215.65	222.54	220.26	215.11	217.54	216.1	221.87	214.07	217.79	213.76	211.99	216.81	219.81	219.56	216.23	213.44	216.87	217.53	214.7	213.83	229.38	210.4
213.14	215.19	211.26	214.85	210.85	206.23	205.84	207.74	214.41	207.78	212.22	209.82	207.81	208.95	209.4	212.77	211.31	202.62	211.51	208.88	213.52	215.4	208.8	214.09	217.18	212.71	217.79	209.1	212.22	204.95	213.35	211.88	214.18	206.64	212.32	208.48	209.7	206.18	209.27	218.85	212.04	213.8	219.04	208.75	209.69	202.31	214.12	212.82	209.4	212.29
218.25	212.41	212.62	215.01	215.96	209.47	212.25	209.85	214.44	215.32	210.92	208.78	212.99	208.9	219.07	213.64	212.15	214.47	207.59	211.24	219	208.24	215.62	210.52	208.69	214.69	204	212.35	216.39	215.52	209.04	209.12	215.78	216.32	211.2	212.36	201.36	209.03	216.26	210.76	214.91	217.26	209.42	211.92	210.41	220.87	217.71	212.59	216.66	211.42
202.27	198.27	206.27	199.12	195.13	204.71	192.91	196.5	193.17	195.68	199.88	204.02	196.52	201.51	194.38	200.64	204.53	201.41	195.14	205.21	203.16	203.13	195.23	203.25	205.59	198.65	196.17	198.54	199.53	193.78	198.02	198.95	198.24	191.99	204.11	195.81	199.86	204.77	198.86	202.9	199.44	201.43	202.14	201.09	202.43	199.45	205.31	203.38	209.36	199.7
207.32	198.03	204.05	209.5	201.47	197.87	202.29	204.84	204.8	205.34	202.98	203.11	206.19	203.09	207.07	208.83	207.77	205.44	206.81	209.34	208.49	204.36	207.05	205.65	201.67	209.71	207.93	203.87	205.46	206.09	206.56	200.98	200.66	206.12	204.31	203.48	205.54	197.32	200.92	204.33	210.97	204.89	202.8	205.86	205.69	202.35	205.1	202.91	200.22	214.08
210.41	208.84	211.88	204.46	212.9	199.4	208.98	209.89	219.38	211.74	210.28	210.21	210.98	207.86	202.99	205.93	208.19	203.96	211.18	201.43	207.95	210.79	209.79	211.84	209.35	209.31	209.12	205.49	204.22	212.2	206.96	200.08	211.21	211.47	211.38	209.23	215.57	209.03	214.74	207.76	213	213.36	208.79	215.67	208.96	204.68	208.98	200.59	214.65	214.8
204.9	197.61	195.94	198.37	194.88	204.73	198.94	205.81	198.82	201.9	201.26	197.06	200.18	202.87	201.03	200.18	203.41	204.5	199.98	206.65	199.28	200.55	203.51	194.22	193.26	204.25	201.64	203.62	198.3	198.37	194.47	197.83	200.3	205.57	198.02	196.9	202.81	200.82	194.29	198.48	191.94	199.18	208.3	204.66	196.83	195.74	199.88	208.64	200.61	197.91
203.15	195.32	199.28	201.52	206.08	205.66	201.03	211.44	202.06	199.06	205.93	194.56	196.95	197.71	197.27	201.28	201.6	197.98	200.59	202.61	191.71	197.49	198.59	201.29	202.93	199.59	198.14	204.2	200.65	195.62	199.89	193.13	201.15	194.61	199.45	197.75	198.99	196.69	202.9	194.64	197.2	202.83	192.46	204.4	199.96	194.9	200.3	196.29	193.91	201.94
213.94	205.75	205.11	202.64	200.48	204.24	199.16	209.94	201.7	204.46	201.78	203.22	201.57	196.99	206.14	207.84	206.14	205.68	200.27	206.18	205.82	204.77	201.46	208.51	209.58	197.41	213.9	198.28	203.75	197.5	201.76	202.77	203.62	200.94	199.81	207.08	206.24	199.1	208.77	200.82	200.61	205.97	210.48	200.22	208.71	205.31	204.84	203.59	210.18	204.31
216.63	223.78	220.47	221.87	215.54	223.35	215.23	221.01	218.45	222.72	225.86	221.35	222.37	214.46	222.01	225.77	214.99	218.17	216.01	220.41	214.45	213.64	217.22	216.48	219.95	219.29	225.93	218.68	213.63	212.58	210.72	215.23	215.51	216.65	216.53	220.7	212.22	222.77	214.19	215.1	216.8	215.1	218.16	218.82	216.49	221.79	220.93	227.63	218.96	214.9
207.33	204.78	210.8	205.26	205.71	209.09	204.1	206.92	208.36	211.87	204.48	211.07	196.69	201.38	206.77	210.12	208.73	205.17	206.45	206.71	204	199.44	208.26	198.7	205.93	204.46	204.33	210.49	208.29	208.69	201.78	207.18	205.74	206.83	200.02	201.65	208.63	204.9	209.54	212.27	203.67	212.86	202.73	208.76	203.95	207.57	203.78	205.84	209.68	206.09
209.72	204.58	206.71	204.6	202.43	208.45	204.54	207.37	211.81	203.83	203.5	209.92	209.03	206.66	205.37	203.13	204.43	205.35	201.06	206.23	205.98	210.08	197.74	199.86	202.93	208.07	203.64	203.33	199.72	207.7	208.82	211.24	210.29	208.27	201.75	203.67	206.38	203.92	204.09	206.86	201.01	213.54	203.4	201.59	203.2	204.82	209.69	206.29	210.71	208.32
214.13	212.97	215.64	215.14	211.96	211.11	206.59	212.89	213.48	205.88	209.63	211.2	206	211.17	212.63	211.52	216.53	211.33	212.49	208.88	212.33	208.56	211.04	214.09	211.29	209.05	220.11	214.79	212.47	212.33	211.63	212.1	214.75	206.6	212.97	208.2	213.57	207.56	210.46	216.57	202.78	214.23	218.62	212.77	211.51	208.72	204.6	213.58	212.23	214.08
200.62	197.2	194.99	197.16	202.83	203.9	202.1	196.29	201.43	192.24	194.78	197.87	201.88	197.63	201.85	199.25	200.99	200.96	199.97	201.37	198.32	201.45	198.93	195.99	201.7	199.15	200.49	197.91	194.48	201.91	201.25	198.28	202.47	199.04	195.5	194.99	198.14	204.12	199.37	197.05	203.88	200.79	197.57	205.18	200.23	197.83	193.72	199.15	203.62	204.34
205.94	204.48	206.82	206.76	203.56	211.68	211.04	209.5	217.12	209.25	206.93	202.38	208.16	204.15	198.48	213.81	204.69	210.1	210.22	206.78	209.18	203.5	210.34	209.68	205.46	205.92	203.69	206.09	212.81	209.68	210.46	208.14	205.38	202.94	201.81	205.08	200.98	207.34	203.74	208.63	207.99	208.17	208.04	204.79	210.95	213.52	210.5	205.08	206.96	204.17
213.53	218.48	211.33	215.81	216.79	213.02	218.23	210.34	218.84	218.02	216.1	220.77	216.53	217.34	218.64	224.61	214.16	221.03	219.17	219.1	219.64	219.14	221.46	222.89	215.51	219.26	216.24	217.24	213.15	220.2	220.32	220.56	217.47	216.82	217.02	213.24	219.28	216.6	215.87	219.05	212.98	215.66	217.6	214.66	218.95	216.39	222.41	229.22	215.8	209.82
209.65	203.93	205.49	208.94	203.42	207.47	207.25	210.02	208.94	198.32	204.11	205.23	209.66	200.5	207.82	208.83	202.41	208.86	205.05	211.82	207.82	205.98	204.42	205.57	212.61	211.82	213.14	205.69	205.51	211.09	203.74	209.27	208.78	199.2	204.67	210.18	215.5	212.43	208.18	208.2	205.05	208.38	206.75	210.44	208.83	209.46	198.21	208.69	204.83	201.51
207.4	194.06	197.51	196.29	201.93	202.79	200.1	197.39	208.94	204.65	203	205.48	206.24	205.16	201.31	205.38	206.29	204.99	199.86	204.68	200.13	202.15	201.2	202.4	208.42	209.19	205.12	196.34	203.63	205.13	199.44	202.66	204.03	201.47	203.07	201.72	200.18	202.44	211.93	205.05	205.99	205.87	204.12	208.44	209.08	199.85	203.77	214.31	203.1	203.35
201.77	202.2	204.26	204.89	208.67	206.73	208.58	200	198.3	205.28	203.43	207.51	202.87	204.58	201.3	206.06	205.76	207.51	192.95	205.14	207.41	203.86	203.06	205.08	204.9	198.01	203.79	204.23	205.81	205.81	201.78	210.17	202.03	204.71	207.74	205.5	208.32	207	203.2	205.58	201.09	207.16	204.57	206.76	200.03	210.4	206.15	213.67	207.13	209.7
210.03	197.88	198.15	199.86	196.34	202.32	202.92	206.77	208.82	200.54	197.92	194.07	195.61	193.26	192.06	200.93	198.12	197.06	198.98	198.87	194.51	197.6	198.54	198.8	198.27	205.03	200.76	195.86	198.68	198.12	194.91	192.25	201.09	197.72	201.87	201.09	190.6	197.63	200.93	203.45	193	199.66	197.39	200.93	199.48	199.31	199.06	203.55	204.92	202.05
196.32	199.15	196.57	205.99	200.44	199.93	204.04	200.99	203.01	205.65	206.07	202.29	206.21	199.51	214.61	197.05	196.78	199.62	203.9	205.45	204.67	201.82	204.62	205.52	207.03	199.08	202.34	198.27	199.18	204.33	208.56	203.73	202.94	201.13	195.68	194.41	199.8	196.88	206.17	199.7	202.33	200.05	201.87	199.18	192.35	205.77	204.81	205.85	205.03	201.96
217.46	213.82	214.31	211.93	220.14	224.97	213.3	225.7	220.79	214.68	220.76	220.08	218.2	221.66	224.27	215.93	221.72	218.57	216.97	223.52	217.2	220.2	222.07	214.11	222.73	221.94	220.48	221.31	221.85	216.94	222.24	219.87	218.35	221.84	217.88	219.48	210.73	219.09	218.28	222.1	217.83	217.37	224.36	220.14	219.22	220.53	217.16	219.68	218.9	209.23
201.23	202.12	203.37	198.39	200.26	200.84	199.71	200.56	202.6	198.97	201.83	201.01	199.44	200.52	197.11	200.86	200.23	201.99	196.56	196.6	197.63	200.63	191.16	203.32	196.7	200.49	201.62	207.42	204.12	205.39	205.34	199.55	203.98	199.79	198.19	204.9	204.37	203.65	193.09	197.47	201.32	201.7	199.52	199.14	208.89	195.98	203.35	201.95	202.62	200.76
215.53	212.89	211.44	215.46	205.25	217.86	217.55	218.2	209.72	210.04	217.38	207.26	217.3	208.28	207.86	209.33	210.25	211.83	212.03	215.14	208.3	209.51	209.65	214.46	207.95	216.24	215.81	214.79	209.22	212.92	209.28	211.75	213.82	208.99	217.07	211.74	219.08	214.37	208.68	216.73	210.32	210.93	206.91	210.11	215.15	216.96	207.64	213.77	212.97	212.95
222.55	210.59	217.91	219.62	220.68	223.72	222.17	219.17	219.98	216.07	213.1	222.33	216.04	219.38	220.9	224.17	218.24	217.83	212.99	219.39	216	219.17	223.12	222.8	217.03	225.59	214.79	216.04	220.63	213.92	218.21	214.1	223.81	216.89	218.51	216.67	215.49	215.19	218.98	223.09	218.9	213.77	219.15	221.14	220.31	217.02	221.12	218.72	214.21	217.79
208.61	205.81	205.78	202.14	194.91	197.28	193.93	203.98	207.04	202.52	199.78	205.51	198.73	206.72	198	202.24	201.28	202.18	207.84	206.85	202.01	207.35	207.46	200.82	200.15	198.93	200.5	204.97	203.81	202.2	200.95	202.23	202.88	205.46	199.27	201.95	202.97	204.39	205.62	201.95	205.21	201.35	199.36	203.64	206.52	201.46	199.22	202.17	203.67	195.26
207.94	204	207.67	203.1	207.5	210.25	211.94	209.54	207.6	203.33	221.1	213.98	217.36	205.95	208.39	210.55	215.09	205.86	206.24	203.5	199.75	205.77	211.34	213.21	205.91	210.41	205.82	205.14	207.95	213.37	209.97	202.63	213.4	207.69	215.43	210.66	210.31	212.5	206.63	210.62	200.98	207.51	210.29	208.5	201.74	211.35	210.3	209.67	210.69	206.81
210.11	202.92	206.72	205.7	206.04	207.48	214.12	203.02	209.96	209.79	210.31	209.7	208.25	211.66	207.03	208.64	204.69	207.16	198.54	209.33	200.86	206.34	211.97	211.09	210.32	207.97	206.59	200.97	208.22	216.21	210.3	203.21	208.31	213.4	209.16	206.7	204.55	209.11	207.14	217.7	213.2	215.85	215.75	206.91	212.04	202.51	209.15	205.31	211.03	207.83
208	212.54	204.11	202.71	207.35	204.76	200.05	210.33	205.92	203.2	207.51	203.33	205.21	213.97	206.36	201.34	212.93	203.14	202.84	199.51	203.28	204.01	201.64	199.67	204.58	208.19	208.69	203.72	205.15	208.69	206.47	204.07	198.77	202.97	209.47	198.44	209	200.76	201.47	204.91	204.24	197.94	201.3	205.71	204.62	206.34	204.68	205.69	202.48	202.82
207.39	215.72	217.9	209.05	212.01	213.02	212.87	212.73	212.76	213.97	213.68	217.36	215.53	211.68	211.37	207.4	210.01	216.2	211.99	211.25	208.71	211.93	205.08	209.9	207.65	213.46	209.67	208.82	211.3	209.56	204.86	208.9	209.4	207.15	210.51	213.1	210.42	211.44	208.99	207.07	209.72	208.96	211.09	216.08	208.18	208.73	208.03	218.33	209.34	209.74
206.38	209.03	206.34	212.1	212.62	204.41	211.45	206.85	213.81	208.38	203.27	211.28	204.5	213.71	207.03	199.41	207.13	210.45	213.69	200.92	211.94	204.85	204.8	205.29	205.06	203.68	214.83	211.59	203.31	216.6	213.11	203.67	210.26	206.55	210.9	207.39	200.59	212.61	207.41	210.92	207.78	213.46	200.15	216.57	209.23	206.48	211.5	211.01	201.25	212.33
212.66	219.8	215.94	207.08	216.96	213.78	215.18	216.27	211.32	210.15	213.8	210.84	207.27	220.41	209.41	214.74	214.55	207.96	213.17	214.22	217.58	211.75	215.14	217.62	218.57	214.74	217.07	215.38	205.23	211.88	214.12	208.23	212.6	220.91	210.49	213.18	211.94	214.42	214.25	219.82	211.94	205.57	216.07	207.35	215.13	213.53	214.72	211.53	212.26	215.35
205.78	207.29	205.04	210.34	208.88	209.47	210.5	206.5	208.58	205	206.79	207.7	208.96	210.12	201.66	206.51	208.21	205.49	212.23	206.03	214.83	207.22	210.92	208.52	207.2	207.61	206.94	204.64	208.32	212.92	205.23	202.91	208.8	209.25	207.58	209.67	203.1	208.88	212.61	203.03	211.51	212.57	205.25	205.03	212.27	203.86	214.3	210.98	209.83	207.05
197.91	201.04	204.69	189.01	199.46	203.18	201.53	198.05	198.49	207.37	197.17	204.1	202.71	205.94	203.78	198.79	198.22	211.54	205.7	201.15	207.9	202.53	200.1	202.88	205.18	203.37	209.81	210.93	205.06	203.78	206.73	203.42	204.32	210.21	203.27	200.49	203.54	198.13	202.82	205.33	204.17	202.56	202.39	201.4	199.8	203.41	203.08	203.42	204.35	202.17
204.52	205.84	204.11	201.58	203.15	203	208.19	208.68	203.72	210.52	210.13	203.69	202.66	199.04	201.93	204.73	201.88	202.39	204	205.78	205.7	207.29	210.26	206.13	210.69	202	206.39	199.37	202.14	212.26	200.57	204.83	205.33	204.04	204.15	206.81	202.89	203.56	209.04	206.96	197.38	209.49	208.52	198.29	204.12	201.94	201.36	204.91	203.76	212.5
196.59	197.13	185.92	200.48	194.3	191.74	199.02	192.73	189.68	192.49	195.88	195.39	197.35	191.41	193.28	194.44	191.29	203.89	191.76	202.27	188	195.36	194.65	190.13	189.96	193.45	191.53	193.29	196.05	190.02	194.3	194.07	197.34	198.96	187.09	189.3	191.74	195.67	193.55	200.97	193.75	190.77	189.67	195.06	197.95	193.21	189.35	196.3	197.56	199.37
205.17	203.74	203.66	205.94	198.07	203.88	197.5	201.66	206.17	204.08	206.17	199.74	203.15	195.42	196.91	201.19	204.16	201.79	197.32	202.91	207.51	206.23	202.81	201.07	200.24	211.24	202.25	198.99	207.35	194.6	198.27	204.27	196.38	202.92	204.1	202.75	204.15	207.4	197.24	204.28	204.56	194.42	195.6	195.74	197.83	199.13	203.34	196.24	197.7	203.5
202.44	194.81	203.96	199.58	197.38	193.64	203.46	198.86	196.95	198.06	200.93	196.73	202.11	204.52	200.28	198.94	193.4	195.13	204.29	197.25	202.39	193.05	201.86	200.56	193.45	194.38	197.89	198.47	198.32	201.23	200.39	198.46	200.22	197.15	198.94	198.08	206.42	196.69	197.66	202.52	200.34	190.97	195.36	201.13	190.19	200.84	193.5	196.68	189.96	199.23
209.44	213.46	206.97	210.95	204.12	208.35	209.73	203.55	209.91	206.89	201.49	206.97	204.52	207.44	207.12	203.51	215.81	203.69	209.26	205.11	204.46	212.38	207.29	205.93	206.23	205.24	212.8	205.23	206.33	211.3	205.13	209.38	213.12	207.22	206.88	208.22	212.78	212.78	206.48	209.1	210.79	205.05	204.6	214.79	203.25	214.06	209.5	208.25	207.79	208
205.45	207.17	209.54	201.04	210.36	205.88	205.52	208.84	211.01	207.72	207.21	205.46	204.47	210.91	208.89	205.86	208.64	210.65	205.96	213.08	211.66	207.71	206.95	201.7	206.09	214	210.16	204.58	213.76	211.95	201.56	213.03	203.96	209.13	209.8	204.57	209.64	211	201.84	211.83	208.76	203.81	209.89	203.24	208.42	207.07	205.58	212.74	211.19	207.08
204.85	208.72	210.21	211.18	208.58	207.76	206.66	209.88	206.66	205.09	209.48	211.7	210.32	208.63	199.73	203.98	205.35	210.01	213.03	213.84	207.52	206.15	197.43	203.74	205.21	211.1	212.44	206.45	205.36	208.85	206.6	202.6	212.59	207.84	205.56	201.86	211.62	209.08	212.3	207.39	203.56	208.2	215.87	206.84	210.91	203.7	203.99	206.55	210.83	205.18
196.96	203.34	203.05	192.96	206.22	198.91	202.7	202.19	205.92	195.69	205.17	206.67	210.33	200.16	208.28	200.62	195.24	203.5	198.5	193.58	197.83	204.94	200.2	209.79	192.21	206.16	198.34	206.5	194.99	204.02	203.43	202.17	202.89	203.1	201.47	207.72	206.31	202.51	198.89	208.64	203.03	202.07	196.61	206.3	200.01	201.68	202.77	200.21	202.44	201.59
212.76	207.5	217.74	212.65	214.67	209.59	213.48	214.44	213.26	212.8	206.64	215.82	210.28	210.16	216.75	214.34	212.69	206.71	214.48	207.08	212.76	210.16	213.61	211.09	212.62	216.68	212.85	210.14	212.32	213.69	214.23	206.68	209.91	208.14	213.95	210.94	212.64	210.72	219.99	214	207.47	214.2	212.35	209.32	207.7	210.13	215.07	209.52	216.27	214.62
220.01	212.21	205.52	204.91	211.76	212.61	208.4	216.08	214.02	209.57	210.33	208.2	207.77	211.61	209.07	211.69	203.88	207.71	216.85	212.55	203.03	212.12	210.42	207.67	209.73	203.02	210.61	210.7	213.69	206.95	207.74	208.82	209.11	213.97	212.98	216.65	212.82	215.34	213.04	210.21	213.53	215.7	212.93	213	215.56	211.53	210.92	214.86	210.49	213.48
209.98	210.95	218.41	207.56	206.83	208.53	205.85	213.31	214.53	206.01	208.09	210.12	211.03	209.48	214.33	216.39	209.24	213.19	208.58	208.23	207.61	210.67	216.28	213.05	211.58	208.51	210.97	209.75	211.12	210.73	213.17	206.84	208.96	213.15	208.58	207.14	208.28	209.12	205.66	213.47	211.36	215.57	209.29	202.82	207.87	211.21	208.13	208.49	209.48	207.53
207.95	215.12	206.49	213.86	212.13	211.41	214.88	207.86	216.87	212.34	210.18	205.65	209.82	203.53	211.71	212.38	212.47	208.2	220.09	212.26	211.93	210.67	214.03	209.64	215.41	217.38	204.67	210.19	219.22	211.39	213.17	213.91	214.08	213.4	214.61	210.29	216.35	216.76	219.78	210.2	210.68	205.79	213.25	208.99	210.85	213.65	206.45	211.72	206.81	216.69
200.07	198.55	197.8	201.45	196.55	197.94	200.53	193.83	199.35	196.2	195.3	192.75	193.03	200.52	201.3	200.35	200.3	197.93	198.4	199.96	196.76	204.08	200.21	200.69	203.36	194.87	206.37	202.84	201.51	200.98	198.51	196.12	200.81	196.51	205.15	196.83	197.92	205	193.63	195.68	200.09	193.01	197.47	209.21	191.92	202	195.18	191.22	201.92	199.69
200	205.47	203.23	196.25	204.9	199.38	205.11	208.28	203.53	195.32	199.12	200.82	201.71	202.41	202.19	198.41	208.56	201.47	195.83	203.08	202.47	201.76	210.42	203.45	200.3	205.21	200.69	203.49	203.41	199.77	203.97	206.26	202.69	204.71	203.78	205.64	198.84	200.8	202.47	200.67	203.73	201.16	207.73	204.87	201.26	203.65	198.59	207.45	200.81	196.56
200.14	190.27	207.52	201.02	204.24	202.18	204.31	202.43	203.9	198.34	204.42	197.27	202.96	208.82	205.54	207.63	202.45	201.32	204.55	199.28	203	210.17	198.41	205.14	205.96	205.92	207.95	204.88	204.14	198.02	208.8	201.45	207.82	204.53	200.26	199.38	199.18	201.62	206.77	201.15	193.67	203.64	202.31	206.78	201.35	200.56	200.66	206.75	209.51	200.67
201.68	198.48	201.74	200.48	198.34	198.89	197.67	198.33	198.84	201.75	196.16	200.01	204.98	201.44	204.35	202.26	199.27	198.28	200.16	196.7	204.66	200.73	197.71	195.48	197.18	205.46	199.74	198.76	198.42	201.11	201.94	198.58	206.92	200.81	200.3	203.89	203.03	189.58	197.71	197.16	194.99	196.97	195.95	194.32	197.33	202.98	206.07	204.17	204.11	200.43
201.02	199.75	205.28	206.6	207.13	207.63	209.95	206.98	202.42	206.34	200.71	202.3	205.06	210.06	202.81	201.05	206.79	204.3	199.89	206	203.72	205.56	205.71	203.5	202.53	210.33	208.91	209.13	203.76	203.87	196.17	194.83	200.77	202.05	202.37	207.62	204.37	204.29	200.8	196.3	204.39	201.94	205.92	204.46	203.54	201.58	202.96	200.13	204.59	210.15
206.2	206.34	201.09	206.18	213.13	208.05	211.82	205	205.19	209.17	205.63	209.77	200.75	206.44	198.97	202.98	205.25	203.94	203.7	209.31	205.46	207.7	208.25	204.62	200.32	200.47	201.04	204.65	202.66	199.79	201.84	206.17	205.14	205.95	215.73	202.56	202.23	212.56	208.96	204.64	195.83	205.88	204.56	207.12	207.28	202.19	199.26	198.35	204.44	206.62
204.72	206.16	199.2	207.07	204.14	202.94	206.86	206.04	197.42	208.38	195.4	203.81	210.63	210.29	203.25	209.49	199.82	205.28	197.78	210.43	197.45	206.58	203.77	206.56	209.07	202.58	202.02	206.46	205.13	198.22	203.41	206.82	201.22	201.49	210.74	198.45	206.75	202.5	202.58	201.95	202.77	194.72	200.08	197.14	205.91	205.85	203.24	204.23	203.23	199.64
205.56	210.43	209.36	206.77	202.8	204.71	210.37	208.57	209.03	206.47	205.94	202.57	206.01	206.37	208.63	209.6	208.7	209.84	202.16	207.76	197.01	211.53	201.89	207.96	205.14	212.74	211	205.3	211.18	211.73	213.77	208.63	205.96	206	207.5	208.65	212.21	209.65	206.32	211.94	205.26	200.94	206.69	205.29	210.32	206.62	205.67	204.15	206.08	209.31
204.46	211.68	210.65	198.72	209.08	215.26	205.82	207.77	208.53	202.56	211.02	208.44	212.14	206.94	212.72	206.49	207.01	203.33	206.2	206.55	200.71	207.5	203.87	208.27	206.45	210.03	206.21	209.12	213.06	214.22	203.38	202.94	207.03	217.13	201.96	206.81	204.13	208.2	203.85	205.83	209.06	203.87	202.46	206.07	215.4	206.8	206.56	217.07	209.03	203.18
199.99	189.86	203.11	198.49	201.34	196.2	196.02	199.35	194.99	198.56	198.64	196.11	194.43	199.42	188.77	192.42	200.42	196.31	205	199.86	195.32	195.4	193.81	200.61	199.78	203.16	194.35	199.62	200.93	198.07	199.07	204.23	202.68	198.94	201.95	199.55	196.78	193.98	199.01	202.36	200.58	203.24	197.06	196.3	199.31	193.19	196.75	198.02	199.81	201.3
206.13	211.39	215.92	207.05	204.32	205.21	210.91	210.38	212.88	208.05	207.41	203.63	210.29	209.49	211.02	207.3	206.66	210.81	209.88	207.22	203.78	207.04	204.98	210.37	214.34	205.52	212.39	206.9	207.05	205.63	208.81	206.68	202.71	206.98	213.78	210.57	206.35	204.79	205.75	203.8	203.98	206.06	211.22	209.93	203.85	200.93	206.76	204.98	205.59	206.47
198.61	193.88	197.83	197.17	194.1	201.52	200.75	197.05	203.89	204.56	199.39	193.68	203.55	192.1	196.09	200.34	192.87	202.95	196.01	204.05	195.66	202.48	198.12	202.83	194.21	196.49	206.05	192.57	201.19	199.66	203.49	199.27	198.73	196.96	199.47	194.83	200.44	206.06	199.08	200.71	204.6	201.12	196.62	200.47	200.43	196.26	192.54	205.29	202.43	199.01
220.49	215.7	212.87	217.59	222.84	215.09	215.91	220.31	213.18	211.94	201.38	216.62	216.7	215.34	213.26	210.81	224.74	216.77	212.77	216.95	221	222.57	218.66	216.12	217.58	220.45	216.76	214.83	214.39	213.51	221.06	216.26	214.6	210.47	206.64	221.22	213.84	212.12	218.92	217.76	215.49	219.42	219.27	215.86	221.39	215.95	214.55	220.75	227.32	216.26
195.31	195.24	197.25	192.23	192.54	189.04	190.02	191.92	189	195.45	196.45	190.09	191.01	198.48	196.13	190.06	194.27	193.59	201.66	194.54	193.84	193.81	194.13	192.51	195.21	192.35	197.6	193.95	190.2	192.37	199.49	196.93	197.33	193.85	196.63	195.73	188.17	191.64	192.48	188.99	194.58	194.37	198.8	195.62	189.55	199.96	197.15	190.87	192.61	192.27
216.72	220.77	219.29	219.47	218.31	219.34	214.47	216.46	218.04	216.66	212.97	219.02	213.4	216.23	214.86	212.63	219.78	219.98	218.24	214.89	216.35	210.18	214.23	211.18	216.97	214.88	226.1	214.09	219.94	219.47	206.55	207.6	214.96	222.08	223.32	214.77	214.55	225.47	223.2	219.9	212.87	213.43	210.23	212.43	218.96	218.6	215.71	216.74	220.85	219.63
215.31	217.72	213.32	215.82	219.44	216.83	215.22	218.89	215.11	217.95	213.41	211.53	215.88	211.49	215.65	214.65	219.83	213.75	213.64	212.6	214.79	218.39	221.42	220.55	211.79	216.35	219.34	213.4	220.21	219.33	216.84	216.97	213.98	217.04	209.29	216.29	222.57	219.43	215.19	219.95	220.81	219.77	216.03	220	216.19	214	222.98	215.39	220.51	214.36
217.02	215.76	206.27	211.73	214.2	210.88	211.53	207.49	209.58	209.69	211.04	214.67	209.14	217.11	210.48	211.05	212.12	214.96	208.74	217.27	210.06	213.92	215.96	216.39	211.74	218.2	217.99	216.78	207.27	213.95	214.03	212.86	210.12	210.47	217.08	215.13	210.2	209.74	208.04	212.3	211.5	211.54	213.58	213.19	207.67	214.57	215.24	212.31	212.97	211.17
206.72	208.4	201.05	198.73	210.8	211.39	202.36	206.15	202.1	210.59	212.01	218.11	205.07	207	207.46	206.61	209.51	206.12	205.79	207.65	209.4	208	209.41	204.92	202.9	201.66	205.5	205.87	209.04	205.32	206.86	207.83	208.39	209.04	205.2	214.35	207	202.71	210.01	206.01	201.74	211.25	207.6	202.85	210.13	206.89	205.39	212.4	206.76	212.75
210.43	202.79	202.18	204.66	199.22	202.87	210.11	204.87	204.49	204.69	204.7	202.01	200.55	202.64	205.43	200.95	205.77	203.97	212.28	210.82	202.64	205.16	208.23	203.95	200	201.04	203.2	206.27	200.71	201.43	200.23	209.41	209.28	203.06	206.3	204.61	208.4	206.74	205.49	206.11	203.01	207.37	206.24	199.77	194.95	206.34	197.84	202.25	205.08	194.09
218.73	207.4	208.93	212.71	212.93	209.56	212.97	208.36	210.05	209.61	217.74	209.87	215.23	213.57	216.71	207.52	213.84	206.61	209.85	210.88	210.22	221.47	218.79	211.96	210	214.48	207.74	210.95	216.92	205.32	214.68	217.43	214.2	210.26	209.7	211.94	215.22	214.6	216.51	212.59	206.83	210.95	213.48	209.25	212.9	209.12	213.2	207.35	212.01	209.71
208.47	210.4	207.7	211.6	212.52	210.73	207.75	207.74	214.39	212.56	213.28	215.61	210.81	208.14	216.24	211.33	209.99	208.09	211.26	206.91	205.1	213.84	205.06	207.85	210.86	204.04	214.28	213.15	205.02	209.06	203.04	208.77	208.62	207.5	208.41	202.73	212.06	211.85	208.1	208.32	208.76	208.29	209.28	214.26	208.45	212.18	210.02	205.74	209.5	213.25
189.84	198.96	201.99	197.66	197.15	192.49	198.07	201.29	195.1	191.38	202.62	204.91	198.32	194.66	191.34	202.14	200.92	198.13	199.49	206.32	197.26	205.23	195.96	200.41	204.13	192.54	196.75	194.89	194.63	199.57	200.62	209.43	199.89	202.41	191.96	196.08	198.18	198.6	199.57	198.35	198.1	204.11	204.67	199.13	196.95	193.22	199.32	199.12	202.88	197.84
214.68	212.04	213.35	217.62	213.88	217.4	212.54	221.44	215.99	213.42	219.26	215.97	215.43	217.49	211.78	217.27	215.75	213.55	220.69	212.81	216.29	219.25	221.62	214.91	224.72	218.58	220.28	215.17	223.55	218.58	204.04	217.69	218.19	210.9	217.31	215.97	215.91	213.69	219.65	219.3	216.47	228.04	219.94	217.75	221.31	215.08	212.98	217.46	215.33	216.27
208.16	210.87	204.31	204.43	207.7	207.2	212.63	209.89	209.16	207.24	208.96	203.62	202.93	209.22	205.97	208.6	205.54	207.99	201.09	205.77	209.11	208.11	209.48	213.23	208.61	208.54	207.81	209.15	206.75	206.33	201.71	204.49	206.88	213.7	212.75	207.22	213.16	210.43	200.74	204.18	207.98	206.97	204.86	206.28	214.24	214.39	209.11	207.78	208.11	207.03
207.6	210.43	202.77	204.14	201.25	205.25	207.58	206.16	199.93	203.55	201.51	200.24	198.78	203.94	201.2	200.43	208.62	199.18	210.48	202.03	206.85	204.38	196.98	203.43	195.4	202.75	198.86	204.42	204.77	205.49	208.18	205.95	200.32	202.04	208.21	204.5	205.12	192.55	203.02	207.25	202.55	213.36	204.66	204.98	202.07	208.05	204.5	202.91	200.85	200.96
203.07	195.39	192.69	199.11	196.55	203.59	202.4	195.96	201.82	201.73	195.37	195.89	198.5	200.95	198.28	203.07	201.8	203.22	202.78	204.79	198.64	195.45	197.41	201.43	201.08	201.13	199.98	199.48	199.69	201.53	196.59	200.08	202.85	199.56	200.49	198.46	203.65	195.77	201.04	198.73	217.66	200.46	201.23	196.59	197.94	196.62	202.68	198	200.08	199.04
196.57	203.76	199.89	203.97	204.01	192.97	207.45	200.71	205.13	203.98	200.35	202.68	195.67	204.31	203.12	198.99	201.21	203.49	199.94	201.62	201.34	204.58	200.37	204.25	203.81	195.65	193.99	202.52	197.3	201.15	202.35	204.75	202.61	201.08	196.42	201.06	207.78	203.86	206.3	196.41	200.9	194.81	202.96	199.06	201.77	205.05	201.02	201.12	196.54	202.44
206.9	209.87	215.05	207.28	211.84	210.59	203.45	206.81	214.53	206.63	211.42	214.09	207.59	207.77	208.82	209.75	207.77	210.22	208.16	213.89	211.07	211.71	209.08	204.04	206.79	213.22	212	211.63	201.68	216.29	211.65	208.98	209.37	209.48	211.99	213.57	210.96	204.89	204.93	214.81	209.33	202.09	209.77	210.26	214.42	212.66	203.27	205.26	208.98	212.12
215.32	214.51	214.22	213.09	218.89	225.04	216.89	216.29	223.07	218.42	217.57	220.33	212.04	222.02	217.62	224.74	214.63	211.39	218.32	211.34	220.13	219.9	212.46	217.06	220.61	214.81	211.21	223.82	217.38	206.8	216.51	215.06	219.08	220.99	212.58	214.22	214.7	214.42	210.8	219.94	212.63	220.6	220.39	211.04	210.96	219.72	211.38	215.61	217.91	210.91
222.65	220.34	214.93	212.92	217.5	213.93	217.22	216.6	216.13	215.93	215.45	219.41	218.27	217.74	214.96	220.87	217.68	219.98	213.43	219.81	213.42	215.87	220.62	220.29	214.74	214.77	216.79	215.05	210.88	216.25	211.11	221.79	219.8	215.38	214.37	223.98	209.21	215.17	215.2	216.11	216.94	219.63	213.88	208.52	214.03	214.84	213.05	218.5	219.42	216.79
211.58	213.96	214.86	222.7	217.2	213.6	217.08	219.52	217.86	215.47	217.01	215.76	218.37	211.13	219.62	216.16	222.75	214.1	213.86	221.53	216.42	218.72	212.46	214.07	212.82	218.25	213.65	216.98	216.55	221.75	207.87	220.38	218.58	220.11	215.66	222.46	215.81	225.57	213.76	216.82	215.15	217.92	218.32	218.83	216.46	219.2	219.7	217.58	221.45	213.85
210.48	208.9	209.4	208	208.34	202.8	209.91	206.33	204.29	207.56	206.24	211.6	212.67	207.88	206.43	205.15	201.99	215.89	205.79	209.52	207.98	212.86	217.91	207.24	203.05	210.53	208.48	207.38	207.42	205.62	204.01	211.91	204.04	206.79	213.66	206.61	212.38	206.54	213.3	208.85	209.46	209.16	204.21	208.6	213.16	209.34	213.2	210.19	208.4	210.55
209.08	208.63	205.24	208.9	205.6	208.29	206.43	208.91	210.52	203.09	204.48	207.49	210.32	195.48	212.64	204.07	210.34	209.12	205.38	208.73	213.3	205.67	205.27	206.65	210.31	210.65	200.71	202.44	204.07	208.53	203.59	215.5	206.62	208.6	209.5	206.9	206.88	205.18	207.6	204.98	213.39	198.36	205.12	204.13	208.68	207.5	207.32	206.89	213.89	206.61
205.92	204.43	204.51	210.06	208.1	209.93	210.43	206.61	199.75	211.29	203.59	198.29	202.3	204.85	207.79	204.15	208.22	203.02	203.87	205.48	199.45	201.11	203.57	206.73	204.79	206.02	204.22	198.39	200.15	206.61	208.23	204.44	205.99	206.22	205.63	204.04	203.29	205.05	203.55	208.44	202.92	212.72	205.9	201.44	206.23	206.64	203.09	201.22	207.14	198.48
200.61	202.08	200.84	201.17	204.5	202.99	199.29	206.24	197.69	201.19	197.4	206.66	196.54	195.89	206.77	203	200.74	202.5	204.79	200.04	203.33	197.1	203.45	201.16	196.28	203.55	196.78	201.48	198.66	201.05	200.97	202.32	195.88	199.79	200.57	202.61	200.87	196.19	206.88	202.87	199.48	208.82	196.38	200.51	199.37	199.53	202.98	202.16	208.43	196.01
204.18	199.51	202.66	204.79	195.66	201.21	203.55	206.92	202.92	203.12	198.17	207.88	202.62	208.17	198.04	204.5	201.32	204.56	197.19	203.33	204.77	198.38	207.85	201.81	200.1	201.43	208.33	203.65	204.48	207.01	203.48	199.63	204.58	201.71	204.29	199.37	205.96	205.63	205.14	204.21	208.77	211.39	201.16	205.68	207.7	207.25	201.98	208.38	201.02	203.99
213.21	210.77	211.39	213.83	209.64	212.09	213.74	212.58	215.64	208.21	209.33	213.95	206.88	203.87	210.65	214.73	207.64	213.86	211.46	209.8	204.51	212.98	208.24	214.66	209.51	216.49	209.79	218.13	215.63	215.78	215.28	206.17	219.03	211.77	207.8	218.38	213.82	216.92	214.74	214.59	216.82	205.67	210.67	218.56	213.9	214	212.12	206.4	206.21	209.96
211.13	208.46	204.34	206.51	207.43	208.63	211.88	208.48	208.49	209.7	208.88	210.06	206.01	212.34	208.08	207.63	212.08	211.66	206.42	216.83	204.67	212.82	209.71	209.15	208.43	211.65	208.42	209.97	208.18	209.13	207.11	208.7	203.79	211.95	207.24	205.13	211.08	204.89	204.73	206.9	211.54	206.74	205.53	205.07	209.11	211.11	205.46	214.45	208.25	201.63
209.13	201.19	209.22	197.48	210.58	205.09	204.73	200.3	204.12	205.72	205	201.15	199.4	204.82	206.97	210.54	203.48	203.68	203.5	202.05	210.91	209.69	210.31	202.09	200.5	205.3	206.39	211.92	201.29	205.9	207.06	199.74	203.67	199.95	207.68	202.81	204.61	202.46	202.41	205.9	203.68	199.18	203.22	210.16	202.44	201.7	198.1	210.62	205.16	203.11
218.78	218	214.27	213.91	219.35	217.08	224.73	213.44	214.87	213.5	219.02	221.3	218.33	214.19	215.27	211	215.53	222.29	215.91	213.31	215.39	221.15	220.08	224.17	221.32	217.53	222.03	215.41	215.32	216.18	214.31	218.26	215.82	215.61	214.42	211.23	221.41	217.14	227.59	216.75	212.63	211.47	217.97	219.54	218.17	221.4	216.17	214.6	220.17	213.34
212.71	213.92	216.98	211.74	221.47	208.79	212.94	209.97	209.79	206.89	211.75	212.03	208.98	215.35	209.64	212.57	212.47	215.76	207.29	213.41	209.26	208.5	217.09	220	217.42	211.85	211.77	209.33	217.34	215.88	210.65	206.12	215.53	212.68	209.15	206.87	212.23	212.81	215.06	218.13	215.84	211.72	217.22	213.28	210.28	207.89	216.69	213.28	203.35	215.7
225.47	218.29	218.61	220.78	219.04	227.92	221.36	220.44	214.69	215.67	215.9	221.24	222.12	218.88	224.13	219.6	214.96	220.58	218.99	219.14	218.65	215.52	212.85	215.28	216.98	217	221.62	216.5	213.85	217.62	216.41	215.32	218.97	219.7	216.3	215.24	215.36	220.84	216.52	213.7	215.66	213.15	218.35	216.85	217.13	219.74	211.21	211.97	218.41	214.84
221.63	215.98	220.94	217.39	214.22	220.01	220.79	223.33	216.46	218.6	213.2	212.75	212.76	218.23	226.28	213.93	215.19	220.81	212.19	214.05	217.23	215.41	214.83	217.89	214.53	213.1	221.2	210.87	211.18	218.06	215.86	213.26	221.12	214.64	219.89	218.29	215.85	219.59	215.79	217.07	219.68	215.02	221.16	213.29	217.35	215.93	219.85	222.93	213.4	221.1
214.03	215.32	209.59	207.43	207.36	202.73	211.12	206.71	207.28	202.09	205.06	210.06	209.57	209.48	209.39	198.73	213.93	205.77	207.98	210.67	204.59	205.97	208	209.01	201.07	207.13	203.04	202.6	206.84	212.08	218.87	212.82	218.47	206.59	204.57	210.83	214.82	206.58	207.72	201.31	203.66	214.07	203.8	215.4	205.63	212.06	209.56	209.69	211.32	208.64
213.66	214.77	211.35	211.52	220.3	211.11	216.96	211.24	211.16	216.97	214.48	212.79	213.54	215.2	214.41	215.93	213.17	216.61	216.08	222.88	213.42	224.63	209.97	216.79	212.57	214.94	213.32	219.45	213.75	214.37	215.39	212.81	213.67	214.33	212.71	212.18	216.75	217.15	219.93	211.67	222.44	216.19	215.52	212.98	210.1	216.64	213.17	212.3	214.94	217.78
190.9	192.22	195.36	200.93	198.84	193	201.31	191.56	194.53	194.09	192.94	192.61	193.19	200.57	192.88	200.26	195.07	192.03	196.05	191.15	196.7	192.42	199.46	195.39	197.71	201.95	199.13	195.62	200.06	195.42	192.13	192.54	198.32	190.92	189.45	206.05	198.28	191.12	200.02	194.84	196.38	190.22	192.63	196.06	192.78	196.74	198.46	193.21	193.28	188.47
204.07	201.13	212.03	209.24	202.18	206.14	201.32	203.25	199.71	203.27	201.89	202.71	201.16	200.32	206.48	204.73	205.23	205.11	205.13	198.43	200.79	198.35	208.78	201.67	204.23	197.93	207.38	206.82	203.72	198.65	205.67	208.11	204.53	200.88	209.82	204.21	205.49	205.08	202.19	202.39	195.69	203.47	203.41	206.64	200.09	199.24	198.18	201.17	208.2	202.49
220.33	220.67	229.74	218.75	213.83	221.91	217.29	215.59	218.59	217.59	214.59	223.33	224.42	217.97	223.01	225.09	214.85	217.33	217.44	218.18	210.13	215.29	220.41	217.97	224.1	229.13	213.66	216.84	216.77	220.14	220.19	218.62	216.8	218.7	220.01	215.71	218.5	216.76	212.4	220.26	220.04	218.14	211.94	217.88	213.27	216.9	218.24	223.98	222.06	218.59
215.79	206.36	216.93	213.47	208.93	218.29	218.93	218.92	210.45	210.8	220.48	208.18	216.38	214.03	214.04	210.34	215.71	215.91	219.26	213.87	208.21	211.71	215.62	216.96	218.49	213.05	218.59	214.07	209.23	216.32	214.36	220.07	217.94	220.9	218.67	211.88	210.23	210.95	213.69	211.03	219.58	215.55	218.1	222.69	206.73	212.67	213.3	218.35	209.7	210.32
210.29	210.66	204.9	215.34	208.98	209.72	207.58	209.36	207.68	208.77	214.82	212.2	212.06	207.83	204.17	207.47	207.76	215.74	208.92	208.49	210.18	212.8	202.94	210.39	204.21	209.59	205.09	206.32	214.76	206.34	208.26	207.41	213.49	201.91	202.17	215.09	208.48	204.78	206.48	212	201.51	212.52	210.58	207.53	217.07	207.26	216.07	209.72	210.91	216.18
217.44	210.49	210.76	210.65	206.96	211.14	208.47	208.96	210.42	213.6	208.19	207.65	211.02	212.95	206.65	210.69	205.36	213.22	207.67	211.91	206.51	210.06	209.91	209.98	211.04	208.59	206.36	204.04	207	206.52	213.35	206.57	203.09	209.31	204.9	199.68	210.19	210.28	212.18	201.32	205.61	208.32	210.23	203.45	210.6	209.32	212.58	206.66	205.28	210.91
200.15	207.11	195.38	196.47	195.58	200.39	199.49	206.49	193.42	202.09	196.2	199.09	204.3	201.73	198.8	203.73	196.64	203.86	197.11	203.71	199.09	201.02	197.07	204.99	192.18	200.44	199.75	195.78	199.38	200.46	199.25	191.33	196.71	205.29	199.03	199.41	188.96	192.74	202.74	202.52	201.23	193.1	205.25	197.98	204.24	198.62	200.98	198.32	208.09	201.79
211.36	213.32	211.12	209.08	205.64	213.07	209.49	205.19	212.11	215.71	213.82	203.27	200.41	211.85	207.23	213.95	212.44	207.18	213.13	215.32	214.21	207.39	209.06	220.38	203.73	209.13	213.36	214.72	210.45	205.77	210.33	205.08	218.09	215.29	211.75	209.78	214.07	204.04	211.01	208.38	207.25	210.4	204.65	207.99	204.94	211.58	203.63	206.49	209.06	213.97
207.6	211.71	205.01	207.61	208.97	208.33	211.45	207.53	213.9	204.92	213.02	210.39	209.58	206.72	203.66	214.59	213.45	202.29	203.89	209.19	215.44	217.93	205.64	203.02	208.74	211.56	204.27	208.1	209.47	205.38	212.83	212.44	209.65	206.6	206.02	211.27	208.69	212.31	203.39	210.49	213.49	204.33	205.6	214.54	204.61	212.29	205.05	209.34	209.32	208.76
222.85	216.88	220.46	216.3	216.33	216.38	217.94	218.39	220.3	215.36	215.21	214.17	214.64	219.29	223.1	221.54	213.2	217.18	221.61	218.05	213.97	216.55	216.63	218.43	221.05	213.75	212.47	215.32	213.93	212.12	214.61	210.47	217.15	220.4	210.24	208.34	216.64	221.74	212.99	212.54	221.49	218.98	220.38	210.9	218.75	217.47	220.59	216.88	212.47	217.12
191.61	201.4	202.18	201.32	201.92	197.07	203.04	202.24	198.26	200.78	199.53	202.54	202.69	199.66	197.91	205.02	205.43	202.05	200.94	197.65	200.42	209.63	202.42	201.71	208.85	206.7	201.15	207.61	202.98	202	205.79	202	214.18	203.62	199.63	207.27	206.58	201.32	207.28	207.96	205.37	198.76	209.13	206.58	202.09	199.12	207	205.78	200.55	202.57
214.63	213.13	213.19	213.11	210.36	211.2	214.45	213.12	208.42	207.52	208.09	207.61	211.93	211.06	208.52	203.81	213.73	207.44	208.18	206.81	209.58	204.44	207.54	210.44	208.13	215.28	206.83	205.44	201.82	214.21	205.09	209.52	208.5	207.9	209.33	211.09	207.26	209.71	212.12	207.36	205.53	206.37	211.64	207.6	208.09	209.93	207.78	212.21	204.71	207.5
217.38	206.54	206.08	210.25	203.1	205.6	205.93	211.65	206.12	208.72	209.36	202.66	205.59	208.56	210.62	208.3	208.21	211.87	201.71	211.37	208.42	210.77	211.73	207.15	208.92	202.7	205.03	217.85	207.45	211.2	210.65	209.53	202.45	209.58	212.44	205.73	205.98	207.61	205.26	212.81	210.45	211.31	199.85	213.49	215.78	209.09	207.08	214.57	198.2	206.09
207.75	210.52	215.45	204.29	204.96	210.24	206.91	207.74	206.29	204.57	207.64	208.5	210.01	213.21	202.9	205.16	215.15	209.18	206.47	210.57	205.04	209.17	205.38	210.74	211.73	204.6	212.23	204.78	206.1	213.09	210.84	210.53	204.97	209.21	200.92	215.9	210.46	203.31	208.63	204.19	206.3	203.77	214.29	209.57	210.84	206.29	205.14	204.41	209.64	214.11
201.06	208.73	198.25	207.69	203.69	209.92	208.4	200.76	208.52	207.62	207.34	208.02	208.24	205.07	203.68	198.76	201.17	203.34	200.87	209.42	209.17	200.45	199.62	204.31	207.88	203.43	204.9	203.75	201.25	201.6	211.93	202.48	207.4	210.27	202.09	207.56	203.62	206.55	205.06	200.06	203.25	207.8	199.28	202.88	202.6	201.05	195.65	201.73	204.93	203.5
214.25	209.56	218.23	213.17	215.74	211.9	205.73	211.21	213.8	211.12	206.51	217	210.25	210.62	217.14	211.19	212.17	206.33	215.64	216.14	213.54	212.61	211.6	213.04	211.85	201.59	208.59	203.3	215.63	213.87	210.74	215.92	214.25	213.07	212.86	210.91	215.5	210.57	212.86	213.02	213.07	210.17	210.42	214.73	210.35	212.72	214.68	218.59	218.2	212.54
213.3	208.55	205.57	211.36	206.97	209.59	209.04	208.26	209.83	207.1	213.14	210.41	206.86	207.58	209.03	207.94	212.45	207.43	206.34	208.06	212.44	212.34	208.04	211.42	203.86	209.14	208.74	208.09	208.54	207.44	210.33	209.95	208.29	206.54	201.42	209.96	203.86	203.74	206.03	207.68	208.02	205.45	211.07	212.18	207.06	203.95	201.74	208.11	209.99	213.05
204.35	206.31	200.41	197.33	208.36	207.67	209.19	202.11	203.66	205.29	203.52	208.84	200.46	210.04	210.29	204.76	208.1	208.27	200.01	206.01	205.96	211.45	203.87	200.27	208.41	204.52	202.86	208.18	202.99	204.14	202.32	210.85	205.58	205.49	206.03	203.67	205.61	212.28	203.75	206.89	201.46	204.31	209.28	201.81	203.6	199.68	208.72	203.67	203.51	206.31
211.51	211.32	209.06	214.41	210.77	209.2	205.82	211.03	214.86	214.8	213.79	209.87	206.67	205.04	210.87	210.21	216.9	209.13	214.16	208.43	206.62	209.63	206.95	213.56	212.71	208.81	217.71	214.83	215.93	209.48	208.24	213.78	214.09	208.69	205.84	217.58	206.58	210.82	214.37	211.07	213.35	210.07	209.84	216.35	214.56	207.39	214.86	214.64	210.07	206.56
209.35	198.16	206.55	206.25	204.43	209.42	207.72	201.16	206.98	201.74	204.66	201.4	203.37	200.48	201.2	203.99	212.65	199.43	210	198.77	208.98	207.35	203.09	204.06	204.32	205.51	201	201.07	215.28	203.47	199.04	212.56	195.71	206.05	206.83	213.79	204.8	204.21	204.43	197.06	205.19	201.54	197.66	199.87	204.45	207.33	198.83	204.95	199.49	206.1
199.22	204.6	199.96	205	197.64	209.15	194.42	197.89	202.84	207.7	204.61	204.4	203.06	208.23	202.9	209.46	206.86	197.55	199.99	206.23	203.15	209.46	200.28	198.67	210.74	202.74	204.24	207.88	201.87	205.07	208.85	198.29	201.13	205.62	206.01	195.61	203.98	202.58	208.58	200.78	203.03	200.41	205.64	203.31	201.91	207.98	207.37	209.16	202.53	208.06
197.53	202.1	194.64	200.37	204.63	200.51	196.46	196.68	197.74	200.13	198.99	197.31	198.14	200.68	201.48	199.06	199.51	196.57	195.03	199.5	207.2	193.59	205.78	204.27	203.03	207.39	207.1	205.8	201.16	196.69	198.12	198.24	202.46	196.37	196.04	201.23	203.14	202.18	189.74	203.8	197.7	205.23	202.75	203.06	204.12	195.86	195.68	199.13	206.91	202.87
211.78	218.61	217.33	217.56	219.94	215.22	213.17	215.99	215.14	214.71	221.36	222.03	220.87	216.55	217.45	214.92	220.66	210.64	220.56	212.66	216.35	219.16	212.86	217.74	210.22	219.2	220.09	211.13	216.61	213.41	215.19	223.11	213.2	209.89	212.55	210.85	220.67	218.95	219.84	219.88	224.5	215.84	221.38	222.06	204.19	214.97	222.3	216.21	218.05	216.85
207.63	209.17	210.19	205.83	211.93	211.62	209.92	217.63	208.82	208.14	203.3	212.72	201.94	204.89	199.36	205.35	212.05	207.17	203.5	213.26	207.8	211.5	207.86	207.66	206.14	206.8	206.1	206.18	210.19	209.3	213.86	198.73	219.42	204.9	208.37	209.78	209.79	214.01	207.61	210.58	209.13	205.24	215.66	209.31	207.25	202.49	210.9	212.54	210.91	207.92
201.08	203.95	208.49	197.59	204.56	204.75	201.72	207.85	202.6	198.51	208.15	200.86	201.67	203.63	196.92	200.28	201.74	202.43	198.66	201.2	203.01	197.63	199.49	200.29	204.6	200.84	199.53	203.07	205.43	201.84	200.2	198.4	203.62	204.9	204.42	197.47	202.28	199.48	205.49	205.51	202.03	197.69	203.42	198.88	197.52	203.92	204.62	198.36	200.95	195.06
206.28	215.72	214.06	209.66	213.54	213	213.3	208.63	215.15	210.01	211.01	212.37	211.3	209.85	219.93	210.78	207.04	210.98	209.36	210.85	209.55	207.95	215.15	209.7	207.04	210.93	205.02	209.56	209.13	213.14	210.86	208.06	215.89	214.64	213.41	207.3	213.04	209.81	211.81	207.62	203.56	209	208.96	216.04	205.64	204.31	207.01	211.51	212.15	212.35
214.76	216.62	209.93	206.72	210.91	211.53	211.42	217.25	207.22	218.01	214.96	211.48	212.3	208.16	211.82	207.18	211.55	210.32	212.5	208.1	209.35	205.84	217.08	212.85	217.74	217.65	206.37	218.53	210.74	216.3	205.75	218.88	223.59	215.39	215.35	209.89	212.78	210.54	219.36	207.85	207.85	211.95	210.13	214.91	210.29	214.74	210.65	215.84	212.68	209.62
207.54	210.98	213.14	202.75	207.58	213.23	209.85	209.59	211.18	202.9	209.17	213.75	205.39	218.43	217.08	209.5	210.84	211.68	204.95	213.19	207.4	209.27	206.32	209.65	202.3	208.98	211.28	203.49	210.06	205.9	208.3	200.08	207.02	203.27	203.29	206.58	205.61	210.87	208.79	207.01	202.41	205.8	205.21	208.82	214.28	212.05	207.37	210.29	207.51	212.32
211.43	209.61	205.13	211.99	210.61	211.44	206.29	203.53	202.85	212.16	206.24	209.22	209.36	207.66	209.77	213.81	202.85	202.72	208.62	206.94	206.65	205.13	205.82	210.81	206.38	206.97	210.4	207.32	204.26	209.73	205.94	206.86	212.04	210.3	204.46	211.92	210.88	207.2	211.15	208.93	204.3	210.36	206.57	209.67	208.96	205.17	209.89	206.96	209.99	211.65
215.4	212.06	217.41	217.39	219.21	221.51	217.45	220.68	220.35	213.34	217.72	222.93	218.89	211.04	220.34	213.66	219.55	211.68	215.22	222.56	214.97	217.29	221.56	215.35	220.46	221.25	215.9	219.47	216.63	213.73	219.53	219.01	217.2	215.86	211.55	213.85	220.9	214.68	215.45	218.05	215.92	221.65	215.56	213.46	214.1	220.64	216.41	219.61	214.73	220.58
206.52	208.38	201.62	206.94	205.06	206.96	207.86	204.05	206.91	208.63	203.73	208.07	207.96	207.47	207.88	208.36	203.19	210.54	208.9	203.51	206.44	207.44	207.05	202.42	204.49	201.05	204.99	203.94	204.71	201.92	202.51	205.45	202.25	206.14	209.73	197.42	209.62	210.41	207.5	208.73	198.01	210.77	200.64	206.56	204.35	199.25	211.51	212.47	205.39	199.98
209.19	204.63	208.67	207.47	210.78	209.1	209.9	211.19	210.14	201.32	209.15	205.5	207.92	203.9	210.67	213.03	211.74	207.39	207.67	210.68	209.41	214.51	211.7	208.68	215.25	205.12	204.65	209.07	203.23	212.6	212.04	208.46	210.85	213.3	211.23	210.78	199.81	209.93	208.58	198.91	205.42	213.72	204.25	216.28	210.47	213.77	205.45	207.1	211.41	210.22
209.09	206.79	200.34	210.92	208.73	206.89	212.49	211.82	205.89	206.89	207.28	204.57	209.97	207.07	205.34	206.24	205.93	211.01	206.21	202.67	204.99	204.19	207.96	215.39	216.36	209.59	210.33	211.7	206.64	210.28	206.38	207.51	205.24	209.33	209.03	205.44	206.65	207.96	206.27	212.54	204.03	202.65	207.98	209.94	213.59	209.17	206.27	210.63	208.07	208.99
218.66	216.2	219.8	222.97	213.32	213.7	215.69	217.48	219.46	223.66	219.1	214.64	212.18	219.84	217.23	217.43	213.88	220.26	211.57	211.53	213.78	216.56	217.26	216.11	214.29	212.13	212.05	225.31	222.47	215.77	218.58	210.65	217.04	216.07	215.37	217.63	211.27	217.88	217.48	218.48	214.52	221.54	217.62	222.95	216.18	219.42	218.95	216.19	221.75	215.08
206.1	203.81	206.71	205.54	198.33	202.01	212.61	209.41	203.87	207.76	208.64	202.53	202.75	207.19	204.83	202.56	205.38	207.88	197.81	199.5	205.34	202.68	201.74	203.24	201.48	202.73	202.7	211.11	206.2	211.03	205.64	204.52	202.62	209.84	202.19	203.3	211.36	203.34	200.66	200.06	198.74	204.53	211.29	204.64	214.82	198.17	207.05	199.23	204.35	203.39
198.4	209.82	198.72	202.48	203.01	210.4	199.17	203.97	200.63	200.96	202.52	211.78	199.46	202.92	202.69	198.44	203.13	205.25	198.49	202.18	202.36	204.2	205.73	195.83	202.4	206.03	196.55	206.41	202.7	202.08	202.59	209.07	203.72	206.97	205.98	206.1	205.9	202.04	200.62	206.88	212.64	203.5	201.86	201.95	206.27	197.15	211.97	207	198.69	209.06
201.16	200.79	199.27	202.33	209.4	198.42	204.91	203.92	199.68	198.55	208.06	199.88	199.53	204.79	196.13	201.47	206.27	202.56	200.9	198.25	203.6	201.48	198.68	203.12	202.91	203.11	207.43	204.61	199.14	199.9	201.46	202.8	210.22	197.6	202.62	202.83	199.77	203.37	204.33	202.56	198.74	201.64	195.9	207.49	207.88	210.16	204.8	202.95	202.39	201.92
193.64	189.13	191.16	188.15	197.78	191.94	194.54	197.91	193.32	189.39	194.73	196.59	198.46	195.98	190.62	195.19	195.59	196.02	195.32	198	192.25	193.49	197.84	195.06	199.51	188.86	196.33	193.22	198.57	196.89	195.97	197.11	197.55	202.65	190.23	188.83	189.48	194.03	191.87	193.83	193.16	198.1	191.64	186.77	189.66	192.99	197.07	190.25	202.2	192.65
205.26	203.47	205.15	211.7	207.43	206.69	200.54	206.84	209.4	204.45	209.28	204.14	209	205.15	209.15	210.32	202.34	210.44	205.18	205.79	204.22	206.76	208.2	204.27	208.07	209.36	213.56	217.45	216.12	216.93	204.72	209.32	209.19	213.73	209.29	208.82	207.6	212.57	204.38	215.34	209.01	208.94	211.44	211.51	214.39	203.97	203.11	205.02	206.69	209.1
204.26	201.23	198.2	198.88	202.34	203.16	197.08	199.27	199.53	198.9	200.45	198.91	200.73	196.37	196.43	193.25	196.46	197.84	196.91	202.77	199.13	197.24	196.59	196.05	195.62	199.89	196.29	204.83	193.46	196.33	203.27	198.74	198.6	193.29	201.92	203.65	197.82	200.12	200.44	198.73	206.1	197.82	196.19	200.31	200.5	195.28	196.86	197.93	201.87	199.49
195.19	199.83	200.72	199.01	197.57	198.35	199.08	196.62	193.38	200.84	202.13	186.77	194.41	201.16	198.48	200.99	191.04	200.07	200.17	194.07	196.25	195.75	199.48	193.43	196.51	199.47	199.81	204.97	198.14	199.58	192.83	194.16	199.13	202.74	199.79	202.89	197.67	201.69	199.82	188.65	194.69	200.41	201.16	194.22	198.73	203.06	206.04	199.49	191.4	200.02
220.93	214	222	217.82	219.69	219.54	216.73	215.75	216.12	218.98	215.11	217.54	215.37	214.41	221.13	214.48	216.52	218.82	217.7	219.42	213.45	221.23	217.46	218.36	223.13	213.49	219.99	221.22	217.96	213.37	216.94	221.62	215.16	216.04	214.31	215.94	219.41	214.84	215.21	213.28	220.33	213.85	220.25	219.46	214.19	219.99	211.19	218.33	221.52	214
218.55	222.35	210.01	212.96	218.44	218.27	217.83	225.1	220.63	217.65	217.74	213.19	218.22	223.19	214.28	220.63	216.59	222.66	216.41	213.71	222.86	215.53	220.91	219.29	212.43	219.62	217.62	215.45	218.13	217.35	216.39	220.66	215.29	219.99	219.8	215.04	218.65	226.33	215.5	218.23	216.49	222.12	217.09	218.36	220.08	223.01	220.36	221.58	220.03	218.59
210.89	210.24	217.1	212.5	215.11	203.54	205.19	204.94	213.33	211.75	212.97	208.98	211.42	211.14	215.31	211.43	209.68	214.54	215.58	215.42	214.78	208.41	215.55	217.85	210.38	212.46	214.55	217.37	207.27	214.61	210.29	213.9	208.44	215.01	211.54	213.2	209.85	211.52	211.7	211.93	210.39	213.77	209.21	212.54	207.88	215.92	208.96	217.87	212.51	213.95
206.32	210.45	210.95	205.7	207.14	207.27	211.71	209.31	202.23	208.96	208.62	205.85	207.81	208.67	208.95	203.21	211.48	210	207.35	204.27	213.65	206.57	209.42	209.27	213.58	207.24	205.54	205.02	205.3	201.48	209.58	205.16	204.37	206	209.06	211.62	205.88	205.29	209.61	205.46	209.55	205	208.08	202.08	201.03	213.29	210.3	207.4	203.38	209.95
200.24	209.27	208.26	206.9	199.73	203.06	202.63	204.23	206.54	197.67	207.58	206.25	199.56	203.09	206.21	208.9	200.43	209.7	208.62	209.5	205.91	200.16	207.16	200.02	213.3	208.92	208.36	208.24	201.6	201.11	206.35	207.86	204.68	201.71	199.48	201.99	208.85	202.27	207.3	206.55	210.64	204.33	206.7	199.6	210.1	204.43	202.53	200.25	204.16	200.97
206.07	207.09	211.12	204.36	208.94	208.34	206.87	208.89	206.33	211.76	208.73	198.63	207.65	208.17	208.63	209.26	206.43	205.16	205.51	213.79	204.73	204.98	211.9	209.91	216.18	215.19	207.05	211.18	215.43	205.11	203.36	210.62	204.5	207.76	212.72	204.76	210.36	208.92	216.04	209.13	207.14	199.9	210.9	211.8	205.76	208.71	203.16	211.91	206.72	202.65
204.15	201.48	204.13	210.65	204.78	206.89	202.81	203.13	205.35	209.54	208.11	207.12	206.16	198.05	210.73	209.35	199.52	205.64	210.28	205.73	195.52	205.01	208.65	208.72	208.04	213.39	204.87	205.79	212.87	209.25	203.99	201.37	205.5	205.43	208.54	213.42	211.22	210.02	210.14	207.12	206.59	209.53	211.51	200.44	207.64	207.72	209.44	205.1	207.84	212.06
204.87	206.36	211.34	208.42	209.64	212.13	208.78	205.84	207.67	215.38	215.81	214.76	209.3	216.42	214.07	208.95	203.36	204.51	214.08	211.48	206.92	203.84	214.15	204.47	210.58	209.88	210.35	208.9	202.96	202.79	200.83	211.92	205.52	210.62	201.09	202.62	211.17	212	206.99	204.1	211.76	208.18	203.09	207.67	217.15	203.88	212.12	206.57	209.62	205.93
222.21	215.42	219.1	216.15	215.67	214.75	223.45	213.32	216.63	215.39	218.17	215.13	220.67	215.35	215.54	217.14	209.11	209.48	215.25	220.84	210.65	217.65	217.87	218.63	209.92	217.56	220.69	216.23	216.71	219.41	215.31	215.9	220.09	222.59	220.57	222.74	218.5	216.68	215.31	214.54	218.4	217.53	218.66	222.29	215.15	216.35	227.6	212.19	217.99	207.87
205.21	199.14	209.33	196.06	201.91	198.55	201.41	203.4	204.16	196.51	201.94	201.81	199.58	207.2	206.44	207.19	206.35	201.71	196.54	196.12	204.2	193.97	200.79	206.07	202.42	200.22	199.35	200.02	205.5	207.65	199.34	202.6	202.42	203.95	201.98	205.69	206.76	200.44	201.59	198.58	200.35	203.65	207.95	207.78	204.26	202.11	204.83	196.37	201.17	206.21
208.78	206.65	211.54	209.36	207.94	204.13	210.72	207.13	205.92	204.12	206.94	208.09	213.07	204.08	209.5	211.92	207.12	203.89	209.39	208.49	207.11	206.2	211.25	206.18	206.01	213.32	204.35	211.42	212.44	208.18	214.36	210.05	212.34	210.69	207.59	206.5	212.46	207.92	213.25	204.04	208.11	211.89	208.72	210.7	210.08	215.94	204.27	206.1	215.73	204.78
201.42	197.87	200.68	195.37	200.75	194.27	198.26	197.42	194.25	199.42	200.97	196.46	196.63	198.55	204.07	196.94	197.92	200.92	195.97	199.97	200.06	201.35	201.72	198.73	194.2	197.92	192.51	196.75	205.07	200.67	198.56	197.87	195.34	199.98	198.19	200.49	196.98	188.4	196.5	198.82	197.58	202.76	198.78	197.61	198.16	201.78	198.14	200.45	196.37	198.46
204.86	210.9	209.94	202.19	208.16	201.53	208.97	201.21	203.59	205	214.59	212.37	205.77	209.4	202.93	201.04	209.58	206.42	212.56	199.45	207.44	204.65	208.16	204.94	203.79	208.81	204.6	213.47	201.84	208.51	205.71	211.34	203.43	202.99	216.7	208.41	204.29	204.42	210.1	203.29	202.2	207.58	211.73	209.61	204.52	209.16	206.97	204.5	209.22	207.86
215.92	212.91	214.93	215.49	218.01	216.32	221.88	218.88	208.67	210.13	214.5	211.39	218.76	220.44	215.84	213.78	210.82	215.92	217.26	215.66	214.62	217.9	213.2	216.08	213.97	219.48	213.22	212.04	212.55	211.79	209.64	215.76	214.23	216.7	213.63	212.18	212.93	215.52	213.21	215.95	209.71	207.13	213.14	207.91	214.44	218.39	214.32	210.51	212.29	207.3
203.78	199.11	203.56	202.8	204.31	207.57	203.32	197.32	200.98	196.36	204.81	199.48	204.9	199.31	211.62	198.04	196.88	203.13	205	195.5	198.65	202.13	200.61	205.09	197.5	203.06	201.22	207.04	207.44	208.46	198.05	201.47	198.8	199.93	198.27	203.1	201.3	197.88	196.94	197.91	203.23	199.61	199.09	199.39	200.88	205.37	198.42	206.24	203.49	198.74
207.91	211.45	206.29	204.31	205.09	212.28	210.08	207.86	201.71	204.95	207.88	209.05	208.7	208.13	210.44	207.08	209.63	199.63	214.99	215.92	206.47	211.47	212.57	201.57	207.09	207.68	213.83	211.1	216.27	208.9	210.42	204.37	216.84	208.67	209.63	208.44	203.28	205.37	209.75	208.49	208.86	209.23	207.77	211.15	203.66	211.88	203.26	213.44	210.11	213.94
208.32	206.17	207.58	208.58	205.37	210.51	209.38	208.52	207.11	208.02	210.25	213.94	207.93	212.76	212.13	205.28	207.96	207.65	208.24	212.85	207.86	209.03	215.04	205.72	205.47	210.09	205.17	206.3	208.17	209.19	204.26	211.72	207.19	209.23	205.18	206.7	210.23	208.18	204.87	202.44	207.81	211.12	216.2	206.26	206.26	209.65	207.79	209.18	214.55	204.07
217.01	210.27	206.02	208.41	211.3	220.4	210.83	209.45	208.23	213.4	207.44	215.4	210.74	211.47	207.78	215.62	208.13	211.86	209.88	217.54	222.12	206.41	209.05	205.6	213.08	208.55	209.23	201.7	206.56	211.81	216.2	210.91	205.81	204.66	218.48	214.57	212.98	211.76	213.7	213.84	208.63	212.09	216.45	215.47	216.87	207.82	210.81	208.88	207.82	215.56
212.33	209.05	204.89	207.46	209.57	212.03	208.29	213.28	212.4	211.54	213.29	212.06	204.15	207.33	213	209.3	208.98	211.36	211.44	217.23	204.98	210.26	208.58	206.86	209.53	208.38	210.66	207.8	209.82	212.34	202.5	207.85	205.61	208.46	205.39	212.29	209.68	206.3	205.79	208.83	212.92	208.82	202.9	207.53	213.42	204.9	211.04	208.94	210.35	209.4
210.77	210.19	212.46	217.78	211.94	210.65	212.57	215.87	213.19	215.86	209.1	210.08	210.32	218.46	220.2	218.57	217.64	217.38	207.39	211.19	206.15	212.54	207.12	214.8	206.65	208.93	204.53	208.44	206.97	209.37	212.05	218.46	208.35	214	217.35	210.2	213.97	213.03	213.83	216.08	203.39	210.75	214.35	213.48	207.43	216.23	214.8	215.92	212.29	212.33
208.31	209.43	209.8	211.52	210.42	211.13	210.14	199.32	205.66	209.21	206.21	204.54	204.04	201.42	208.96	212.8	203.53	209.76	202.56	210.27	202.74	205	203.6	208.42	210.67	205.86	210.85	206.6	208.75	206.13	211.1	212.27	207.06	200.61	210.98	206.47	213.13	211.38	208.94	210.2	211.25	206.15	205	202.29	208.3	207.59	210.83	203.2	210.13	211.13
207.13	209.67	204.16	205.42	207.38	206.03	208.18	215.66	197.26	211.27	208.8	213.8	203.77	205.94	210.02	213.89	207.32	212.1	202.51	208.31	208.32	206.04	204.08	205.59	209.74	206.51	209.97	204.28	206.4	210.11	205.44	209.58	206.67	208.56	211.99	210.18	204.81	207.93	209.96	214.21	210.82	207.69	208.02	209.02	201.13	209.74	211.6	213.92	214.71	211.68
210.53	203.6	210.98	211.01	206.9	202.34	207.57	213.16	204.12	208.77	207.87	211.36	209.55	199.38	208.9	209.53	207.63	205.91	207.39	211.34	213.19	209.86	210.5	201.64	203.93	207.71	214.82	213.08	213.82	210.55	202.62	206.06	208.98	201.81	212.72	210.81	207.84	207.19	204.22	208.71	210.23	212.62	204.19	209.07	207.56	212.26	210.15	205.14	209.22	209.48
193.6	201.68	206.48	201.55	202.72	204.73	210.31	206.72	204.92	200.41	205.06	204.14	204.25	199.53	202.29	205.17	201.7	208.26	207.48	202.12	206.25	207.99	203.07	211.26	208.26	203.38	196.47	205.61	204.33	200.66	204.15	204.87	205.06	203.2	206.18	206.61	206.21	200.07	204.26	201.18	205.63	207.26	204.43	207.69	206.91	202.56	205.52	202.76	207.62	204.61
212.7	214.04	220.47	209.88	209.79	210.15	206.65	213.58	206.22	206.2	205.8	214.16	206.6	209.15	209.21	208.41	205.78	208.46	208.45	206.06	206.86	208.7	203.09	209.39	213.52	210.56	210.65	205.88	203.5	211.2	211.73	204.89	208.9	202.83	210.68	208.41	209.79	212.41	204.27	204.4	202.85	211.35	211.09	212.38	211.72	205.18	209.04	210.35	206.88	211.98
198.58	195.6	198.77	198.25	195.77	199.56	204.11	195.98	200.08	196.74	197.35	201.56	199.94	200.36	203.91	199.42	204.14	201.07	197.67	200.13	188.09	199.35	207.61	198.78	197.77	200.76	210.33	195.56	200.26	196.73	199.72	199.64	195.88	198.3	197.51	195.92	200.2	201.37	198.48	198.11	193.56	194	198.04	196.21	199.33	202.51	202.36	195.56	199.54	202.55
219.14	218.7	221.18	222.25	217.11	214.44	211.33	211.78	214.72	216.69	220.81	224.9	214.13	219.03	215.17	222.26	213.88	217.13	215.4	215.68	215.12	220.41	228.17	214.4	218.84	212.49	212.41	211.17	215.34	220.97	209.84	210.28	219.63	214.57	211.52	216.16	222.08	220.29	218.18	216.46	217.01	216.7	217.1	218.19	222.51	217.07	217.7	213.72	219.61	216.57
217.07	209.03	214.74	210.15	208.75	208.49	211.26	211.57	213.62	211.35	211.98	211.38	203.94	211.28	209.8	215.34	203.03	212.6	210.55	210.56	210.04	207.45	205.34	213.52	219.02	212.75	211.41	211.09	203.27	211.53	207.24	213.5	212.61	206.85	212.12	213.88	210.43	213.79	216.04	205.03	216.33	209.42	211.74	211.55	208.86	209.17	206	213.97	207.69	212.15
210.46	216.3	205.46	204.83	206.59	208.55	205.42	208.36	210.04	204.1	205.37	206.43	208.41	214.36	206.2	211.08	204.3	211.91	208.92	205.79	209.59	201.86	204.42	211.85	206.8	209.74	201.28	198.03	213.78	208.27	213.93	207.93	209.61	203.72	206.79	207.98	206.33	211.04	205.25	209.54	213.18	207.28	203.37	206.76	206.52	205.48	209.6	212.47	207.19	205.83
210.37	213.93	215.44	213.82	210.33	210.43	209.28	218.37	213.18	210.49	214.96	212.53	208.52	211.96	203.06	207.67	214.25	215.09	206.29	210.37	209.78	207.8	209.6	213.99	214.64	214.65	211.14	211.27	214.82	213.51	213.09	212.17	222.63	212.08	208.26	213.96	205.07	207.69	212.81	213.93	207.88	212.07	208.69	213.38	209.64	214.51	219.42	210.18	212.47	209.44
205.29	197.02	203.06	199.7	204.88	206.77	199.37	203.79	200.68	202.44	206.14	200.66	196.99	204.88	205.56	205.89	205.82	202.83	195.61	205.2	201.83	192.8	202.17	205.98	200.48	196.46	200.15	201.46	210.9	205.14	201.95	198.68	205.05	195.97	206.88	194.2	200.61	199.46	199.24	206.86	202.88	202.32	205.39	205.56	194.81	213.29	199.91	199.87	194.68	203.35
208.48	217.19	196.23	205.49	204.26	199.54	212.96	211.9	205.01	205.81	210.43	208.67	208.15	211.89	208.62	205.18	213.12	212.12	211.76	208.46	202.27	201.34	209.27	208.28	212.79	212.43	208.7	210.98	211.04	209.67	215.36	214.55	207.7	214.86	206.47	214.09	207.8	206.9	213.24	208.3	207.9	209.41	210.67	208.16	205.2	203.66	212.84	207.17	213.25	212.48
204.3	213.19	197.9	217.36	197.98	204.39	206.93	207.01	205.86	201.46	207.62	207.9	204.92	206.57	200.41	201.2	206.18	203.84	202.83	206.35	202.01	202.91	209.92	206.77	207.53	200.31	210.09	193.34	204.9	203.49	209.49	200.89	201.5	199.87	193.3	211.52	201.68	203.64	197.42	200.01	200.72	201.61	203.03	211.79	196.75	210.87	206.59	201.18	200.23	206.45
217.95	210.54	210.89	211.39	212.77	210.28	215.69	210.47	211.56	212.77	205.7	209.99	211.72	210.17	210.53	210.78	212.89	212.72	206.66	205.66	215.61	217.53	212.36	212.57	214.75	212.09	211.18	208.82	219.16	208.12	215.75	213.88	207.79	211.25	213.35	203.66	218.65	208.06	212.25	208.73	207.98	212.49	214.24	207.48	209.71	211.96	211.33	217.23	212.06	213.96
198.1	191.94	202.32	205.99	198.27	193.7	201.99	198.53	201.08	209.15	200.74	202.17	204.89	196.89	201.94	203.17	200.14	202.89	195.69	199.25	192.91	197.61	195.94	194.83	198.75	195.89	195.93	194.57	199.47	203.57	193.29	198.64	197.55	191.95	199.71	200.25	195.84	200.93	201.53	205.19	200.89	196.14	198.8	195.17	205.18	197.12	197.27	201.99	203.9	200.4
206.63	205.49	207.99	208.66	196.86	204.64	212.18	204.58	206.68	201.31	212.11	206.09	207.12	204.15	204.35	212.94	210.72	217.63	205.2	209.18	201.85	210.73	213.92	206.03	204.03	202.93	207.62	214.23	210.01	206.24	213.41	210.08	211.29	200.86	206.16	213.04	207.23	209.27	208.29	207.01	200.7	204.93	205.59	205.12	206.53	212.65	215.22	208.65	206.48	209.68
203.86	207.08	219.04	207.3	210.09	210.45	212.48	211.02	207.3	208.65	209.91	205.72	205.5	210.93	210.2	210.63	199.77	205.08	207.57	211.41	203.6	210.89	206.21	206.18	209.57	208.59	207.16	210.68	205.44	210.41	210.29	209.69	209.82	205.49	205.62	205	212.1	212.29	212.38	207.4	201.74	213.52	210.07	206.51	207.67	210.66	209.03	214.61	205.92	209.74
208.13	204.6	204.74	212.88	209.29	205.93	214.38	207.02	208.14	211.05	208.29	216.93	202.38	200.33	207.55	205.89	201.78	208.4	207.71	204.94	208.85	201.82	204.78	205.66	206.92	203.49	201.66	210.93	203.18	209.27	205.91	209.4	199.81	202.54	210.66	208.63	214.36	212.18	204.64	209.12	202.26	205.89	205.24	208.58	206.66	200.39	204.36	205.84	206.47	201.19
211.14	207.22	209.56	209.76	214.36	215.52	210.09	209.72	208.97	212.55	208.06	206.9	215.22	213.67	208.74	214.44	213.51	207.79	213.47	213.62	210.6	205	211.91	209.19	211.91	208.85	207.57	210.19	212.04	208.92	205.12	220.23	210.96	202.63	203.39	210.69	209.86	210.02	210.99	210.27	207.27	214.58	214.41	208.87	205.53	210.12	206.57	214.06	205.34	210.84
201.19	204.01	196.69	206.11	203.32	200.01	201.07	196.94	199.88	201.35	201.23	204.15	197.63	201.79	201.41	198.95	200.95	195.62	200.54	201.18	195.79	202.36	194.5	200.37	203.19	204.26	206.13	198.07	195.44	205.65	195.38	199.27	197.3	205.66	193.78	207.61	197.86	203.16	204.22	202.19	200.27	198.3	207.1	203.74	199.49	203.19	208.88	193.66	199.4	202.33
204.93	204.81	197.71	209.65	200.7	200.7	205.33	209.45	208.8	206.58	199.43	202.2	202.35	210.05	206.45	206.04	204.54	205.83	200.26	198.42	206.45	204.87	203.18	202.06	202.2	196.37	202.87	201.97	207.39	199.21	202.94	200.55	201.93	198.79	198.74	198.68	198.24	207.4	197.97	208.72	208.97	208.37	205.73	208.81	205.49	203.16	207.62	202.92	206.6	202.2
197.32	200.46	200.2	202.87	197.99	201.67	197.34	201.34	203.14	206.69	200.76	199.63	200.89	209.07	203.16	199.77	196.44	200.22	197.69	203.33	202.85	201.61	198.69	196.8	201.23	197.62	203.98	196.31	198.81	203.1	204.81	200.18	207.78	198.33	198.58	205.19	201.31	202.54	205.63	200.43	195.29	202.7	198.41	203.81	189.09	198.75	197.75	200.63	201.56	197.7
204.04	214.16	211.93	211.07	211.25	210.05	214.39	204.83	214.29	207.37	206.39	214.96	213.78	211.38	211.16	210.93	219.08	220.51	207.61	214.27	210.06	211.51	211.17	213	205.57	208.11	213.7	207.46	206.71	210.05	216.92	210.43	218.52	207.13	210.36	211.77	207.7	205.66	213.05	212.32	211.02	212.95	208.56	211.42	212.48	213.58	212.2	210.81	203.7	211.56
203.43	201.37	201.57	205.26	207.75	205.69	202.73	206.69	206.71	201.67	204.61	201.14	205.06	207.94	207.31	200.86	197.17	206.01	207.98	206.02	194.64	213.49	208.71	207.16	204.04	203.59	205.04	203.93	205.51	206.14	202.23	205.1	199.49	208.2	211.02	206.16	206.41	196.92	205.42	210.09	201.82	205.97	204.15	204.29	204.51	205.01	204.84	203.47	206.57	209.39
199.97	209.26	202.98	199.81	203.55	213.71	208.75	203.59	205.62	207.79	206.47	204.09	209.79	205.15	207.08	210.53	209.52	204.84	209.28	200.19	207.31	206.01	205.33	204.84	206.8	196.29	209.47	205.06	209.62	212.6	204.26	209.99	209.49	207.8	206.33	206.76	206.48	207.57	210.87	206.7	204.13	209.4	202.48	204.63	205.62	206.26	210.06	210.23	205.25	206.95
199.52	203.32	201.49	198.64	201.24	197.39	199.73	204.17	200.11	206.44	198.69	205.02	198.58	203.63	200.51	200.49	200.22	206.94	201.75	200.13	204.15	206.23	197.01	200.67	188.17	198.85	199.05	202.53	204.32	200.13	202.9	208.37	204.21	199.93	198.27	198.49	198.21	203.72	205.26	203.63	201.94	204.84	198.54	203.93	199.86	207.34	213.38	199.98	204.24	197.71
216.25	220.06	216.81	212.59	210.81	210.54	214.39	211.64	210.41	218.73	212	217.04	214.32	212.48	215.88	207.68	210.89	206.48	213.52	211.06	213.05	216.83	219.87	209.65	209.51	208.3	213.18	216.71	211.03	208.44	211.69	210.67	213.07	212.55	210.55	212.56	216.93	211.08	213.2	216.44	209.68	214.64	208.93	209.95	207.9	209.73	211.62	213.64	215.08	218.56
214.53	208.54	204.47	208.88	200.96	208.69	204.66	204.12	211.19	211.73	210.25	208.49	211.02	211.76	205.64	206.28	207.84	210.33	203.21	209.7	206.01	197.36	208.17	205.63	209.29	210.66	210.4	212.21	204.8	210.2	210.32	213.78	199.35	206.01	208.05	205.48	211.67	204.77	208.79	208.38	212.31	206.79	209.08	208.44	209.44	205.82	213.14	207.23	204.53	211.04
210.92	212.56	211.16	212.99	210.17	213.15	215.31	210.69	220.06	211.73	218.31	216.94	213.83	207.18	208.19	213.96	211.75	209.71	211.98	216.31	205.36	214.95	211.57	212.86	213.83	210.2	214.77	213	212.05	208.66	213.34	210.44	211.08	211.58	212.72	213.92	213.91	208.81	215.94	208.6	214.54	210.92	206.21	215.29	212.93	208.28	210.09	214.18	213.53	212.99
196.26	199.94	199.11	205.48	197.65	200.18	203.33	197.65	195.56	200.85	199.12	200.54	196.17	205.4	199.19	202.52	197.07	201.5	202.46	195.29	195.25	201.6	201.3	196.63	201.99	202.66	198.81	192.27	203.51	193.3	199.87	199.73	205.6	198.65	197.82	198.33	206.87	203.51	203.05	200.12	196.07	191.31	205.18	197.45	198.52	200.66	202.94	200.38	199.61	201.02
203.56	207.21	205.93	198.37	201	205.71	204.1	201.31	199.5	205.67	206.25	203.84	204.83	207.33	206.96	207.82	206.37	204.44	207.16	205.84	200.6	199.72	203.99	208.8	196.35	208.43	205.33	205.31	205.48	205.54	200.93	202.31	204.3	207.14	205.62	198.38	209.3	200.58	203.36	206.16	207.08	204.84	206.52	200.83	199.79	206.23	205.82	200.76	196.38	207.8
212.34	207.84	210.36	210.44	203.95	214.1	201.56	214	209.6	200.38	213.28	208.93	211.58	207.9	210.59	206.67	208.04	211.73	200.14	205.7	207.65	208.32	204.18	206.42	210.21	206.5	208.92	205.08	205.21	213.31	205.64	207.88	203.4	212.46	207.39	206	214.35	203.75	209.12	206	207.61	207.81	215.18	206.4	211.8	201.94	196.75	205.38	206.85	209.45
206.21	206.26	207.62	205.49	206.21	206.55	204.15	205.62	206.03	200.49	200.94	213.37	208.07	205.36	204.78	205.61	212.78	209.44	205.96	202.33	207.35	209.06	207.27	206.12	207.56	206.19	204.76	204.86	204.38	207.74	208.69	209.93	204.65	199.74	205.15	201.91	207.39	208.67	203.72	209.19	201.87	205.87	202.33	208.79	207.76	201.93	203.97	209.54	200.44	206.04
206.62	210.81	204.85	201.5	203.26	210.4	204.04	203.33	199.63	201.52	197.19	199.64	208.58	201.41	202.09	204.82	202.29	200.1	203.08	200.95	206.33	211.15	210.09	202.66	197.69	208.25	202.3	200.19	200.66	204.98	208.44	194.1	209.4	206.66	202.61	203.08	207.7	204.97	208.29	207.79	194.94	200.15	203.22	202.55	207.61	210.73	204.77	201.14	202.05	206.73
206.32	199.79	199.64	201.93	206.12	204.61	205.05	199.47	202.13	202.52	203.79	201.77	197.91	204.25	204.6	203.74	204.77	202.42	205.42	205.61	207.28	205.46	203.29	202.31	200.62	203.45	207.17	198.76	197.26	203.06	204.41	202.18	204.32	198.59	200.92	202.66	205.42	199.47	198.8	206.6	202.04	202.45	200.03	204.96	201.2	202.54	199.65	206.18	207.22	207.28
210.13	203.11	209.37	207.09	212.67	205.29	204.8	208	205.37	206.78	208.03	210.94	205.67	205.71	206.89	205.8	209.59	211.32	211.06	206	213.32	201.41	209.96	209.75	209.87	206.1	206.24	208.96	210.1	207.75	207.92	203.23	205.67	211.96	204.28	211.29	210.57	204.81	202.99	205	211.25	210.38	216.33	210.37	206.04	205.35	208.53	205.49	207.94	213.97
196.66	193.27	188.69	196.77	199.56	191.77	193.96	201.24	189.35	192.95	196.61	191.71	193.93	196.25	193.53	200.36	199.64	182.98	191.83	195.78	198.28	193.4	192.73	194.13	192.56	199.83	193.58	197.77	195.04	195.07	198.12	192.26	194.97	193.82	195.97	193.27	197.46	189.66	195.16	190.23	197.58	195.68	196.56	194.87	205.68	193.95	204.34	193.37	196.19	195.12
209.24	209.45	211.83	212.01	209.21	210.08	209.92	213.74	203.71	208.83	209.33	209.3	205.5	210.84	212	208.24	211.03	208.76	209.57	211.8	211.57	214.12	211.14	199.73	210.65	209.39	203.43	203.86	209.24	218.66	212.89	213.24	201.67	212.25	209.9	209.55	205.44	211.57	199.92	206.85	206.53	199.87	211.6	207.18	208.63	209.81	205.83	203.49	207.48	213.69
213.01	204.82	203.67	207.58	198.66	204.15	201.92	204.64	208.72	205.18	202.53	200.7	204.65	200.51	201.44	200.65	199.24	205.64	201.21	203.07	202.42	203.19	211.23	198.71	205.86	207.36	204.63	202.37	206.97	206.55	204.93	199.96	213.82	211.37	212.05	205.1	196.66	202.67	202.52	202.74	209.01	199.17	203.11	206.63	200.94	207.24	210.02	208.29	204.69	205.51
205.12	206.84	212.58	206.64	212	210.01	209.17	213.46	209.94	204.89	206.96	210.98	213.35	212.86	201.5	207.94	203.58	209.99	208.51	210.64	206.38	208.49	207.47	217.6	203.06	210.81	209.09	204.16	209.88	212.78	208.77	203.05	212.28	209.36	205.19	204.22	204.68	210.22	205.88	206.94	211.61	205.79	205.54	210.51	203.21	209.87	208.25	209.68	204.12	211.81
200.98	194.75	201.37	199.93	200.72	203.62	203.91	199.93	200.92	206.71	200.37	198.32	203.59	205.53	197.57	200.97	197.94	202.17	203.4	204.83	206.29	197.49	196.77	199.63	207.92	201	198.12	200.65	199.85	197.28	194.22	206.45	202.21	201.6	196.23	202.78	198.67	198.98	204.4	205.02	199.34	198.86	203.79	204.87	203.95	209.21	200.31	196.9	198.77	206.66
204.61	205.55	201.48	201.57	205.13	194.6	204.52	206.35	197.85	195.3	200.24	197.83	200.72	199.16	206.94	203.82	203.52	200.49	206.66	199.43	202.33	203.32	198.86	202.92	198.75	206.18	197.1	205.21	201.73	204.04	201.31	200.29	203.51	202.76	205.46	197.13	204.77	204	201.52	200.75	199.58	202.91	198.93	204.59	194.93	198.61	201.05	203.72	197.67	199.12
213.13	214.25	213.84	214.65	214.73	212.97	215.34	214.5	216.13	208.34	209	208.27	205.17	216.79	223.59	212.75	214.38	219.7	211.9	210.5	205.52	214.49	212.32	213.97	212.88	212.78	208.31	208.64	211.85	210.04	210.63	221.78	213.99	214.16	218.6	211.36	211.31	209.87	215.67	208.4	213.63	207.39	211.22	210.34	213.93	209.68	206.61	213.85	220.37	216.3
213.99	208.17	217.78	215.83	213.17	209.72	217.54	219.2	210.06	205.88	206.82	212.29	211.19	211.21	219.16	206.61	207.67	215.12	212.55	209.86	211.8	215.63	210.4	208.49	212.45	211.3	214.07	207.15	203.9	213.15	212.1	216.23	214.46	206.95	215.61	216.11	216.24	217.3	209.27	216.7	210.75	208.96	211.06	213.13	216.33	207.71	219.87	211.82	214.27	217.3
216.11	202.94	205.36	208.82	203	209.76	209.64	205.15	207.92	211.96	210.45	206.76	208.53	203.21	212.84	202.92	206.06	200.53	204.75	208.31	205.99	207.68	205.64	208.13	205.54	207.16	208.14	211.46	206.76	207.38	210.75	209.49	210.16	213.91	200.47	211.09	205.78	201.45	210.12	209.65	206.51	210.17	208.2	210.53	212.38	206.72	210.8	209.09	208.81	202.79
204.96	197.5	196.27	201.59	193.94	199.16	202.26	200.6	190.56	202	197.7	196.58	199.12	204.39	194.85	199.45	195.23	207.58	193.4	203.61	204.8	200.37	197.23	195.98	197.37	208.81	197.63	194.97	199.46	189.41	201.79	199.17	202.37	198.06	201.65	191.34	198.18	200.77	201.7	201.26	199.82	198.32	197.63	194.64	198.21	198.12	197.47	206.91	198.48	200.03
199.71	206.16	208.66	211.65	206.15	203.18	207.02	211.24	207.77	211.07	206.8	205.15	204.17	208.22	205.87	208.23	207.69	200.27	207.74	207.22	204.58	210.5	203.58	200.09	206.92	211.02	202.57	210.63	210.8	205.07	209.21	204.58	206.96	204.76	207.23	210.7	207.09	199.11	205.19	208.34	200.09	209.81	205.25	215.57	207	208.18	205.24	203.73	202.55	206.07
206.89	211.61	206.56	212.46	215.53	214.7	210.65	209.19	207.06	211.63	212.65	200.76	209.88	203.33	206.83	213.91	203.47	207.04	208.43	208.13	210.65	212.21	203.23	205.27	208.08	200.95	210.4	204.58	204.41	201.9	208.42	211.74	210.71	208.47	207.69	201.29	207.3	213.78	209.12	211.26	204.67	205.34	210.86	213.39	206.75	209.37	214.22	209.15	204.1	206.51
203.41	205.95	201.64	203.39	200.08	195.57	194.52	199.05	198.54	208.66	199	205.1	204.77	196.97	202.67	203.02	202.65	197.9	201.86	197.79	197.45	198.3	200.11	203.61	200.19	198.8	198.34	199.91	197.58	200.03	196.22	196.69	197.84	205.35	204.01	207.31	205.98	200.37	202.49	209	192.71	199.99	198.64	198.17	195.87	203.11	198.35	200.76	195.55	200.35
219.35	220.12	218.08	213.36	217.5	221.21	213.15	217.08	219.46	217.19	212.31	218.01	216.41	219.35	221.32	217.03	213.4	219.47	213.91	221.28	206.23	214.42	213.25	222.98	214.78	219.29	219.62	213.5	218.28	215.57	224.07	218.44	219.02	222.35	214.64	221.23	219.57	215.73	210.51	214.64	221.06	214.38	218.7	218.15	213.42	211.33	218.1	220.78	213.03	212.35
214.53	209.53	203.08	201.69	200.18	209.03	206.23	202.61	210.26	209.52	210.34	211.07	212.16	207.21	204.84	203.5	210.61	200.29	206.04	207.7	208.5	208.17	210.2	207.91	210.89	211.45	212.72	202.35	205.16	209.23	205.77	207.15	211.26	203.88	203.16	208.72	208.62	206.44	216.87	211.85	202.31	201.83	208.32	204.88	201.61	206.13	211.91	202.08	205.84	210.07
201.84	210.01	201.31	201.67	201.68	209.41	209.47	208.28	195.51	203.41	193.25	203.35	201.78	201.48	200.72	199.4	209.06	206.18	206.59	206.92	198.2	196.49	207.37	206.66	201.22	204.58	203.76	196.89	204.93	197.05	202.37	197.55	203.72	202.98	194.72	197.73	206.74	198.25	204.03	204.74	205.84	201.43	200.7	203.62	199.33	202.97	207.86	205.57	205.9	204.17
220.23	214.35	213.53	222.66	221.6	215.21	218.8	220.8	221.39	204.9	216.38	217.99	220.42	217.12	217.79	224.03	218.18	218.44	222.35	214.94	212.35	220.81	208.13	217.5	211.37	217.92	218.75	211.48	220.62	211.25	215.34	209.63	214.33	215.63	216.95	217.44	217.43	213.8	214.35	224.46	217.37	217.84	218.12	217.77	221.84	222.22	217.49	216.27	225.58	220.48
205.99	210.9	211.35	205.72	214.67	212.81	204.21	204.81	212.13	208.92	211.42	211.73	213.81	202.98	205.94	209.67	210.2	204.1	209.76	213.92	209.17	208.11	207.5	208.31	213.28	199.38	211.46	212.28	205.6	213.56	207.49	211.85	205.7	207.05	205.08	203.46	207.21	206.06	204.42	212.68	207.49	209.31	209.33	207.44	209.64	206.21	202.76	204.22	208.01	207.3
213.42	211.5	215.49	213.41	214.47	223.09	220.05	215.44	219.56	217.2	224.23	216.66	218.84	218.48	216.5	216.07	219.43	214.91	220.24	220.36	211.33	211.22	213.55	214.17	220	210.79	222.69	211.35	214.98	218.35	219.6	212.44	213.99	214.3	217.59	221.35	217.98	212.96	214.81	210.89	213.03	213.58	209.92	212.52	215.44	215.11	220.7	219.92	217.87	210.44
210.47	219.08	214.25	211.38	208.8	216.48	211.94	212.56	217.02	212.96	211.32	206.53	200.25	201.92	211.1	215.61	204.82	209.71	212.59	213.39	214.31	209.55	211.7	210.32	215.32	215.17	220.47	213.46	210.01	215.24	216.96	206.31	211.02	214.14	208.03	218.11	213.43	211.76	214	212.79	213.31	204.62	212.7	209.62	202.53	214.67	211.77	211.03	210.18	209.3
206.93	210.12	221.54	212.18	213.1	215.02	215.9	217.4	209.77	206.85	216.09	209.98	207.2	212.2	212.38	209.97	209.35	211.96	215.47	214.32	212.62	208.09	205.96	207.86	218.18	211.64	212.76	213.31	215.82	208.29	212.48	216.95	209.75	214.03	207.61	214.53	217.58	210.95	210.34	209.9	210.46	211.35	211.96	217.58	208.13	211.95	208.82	207.52	207.02	211.51
208.21	203.18	197.3	203.08	201.66	202.46	200.05	205.96	209.1	204.94	199.34	201	201.48	200.25	202.6	195.87	205.04	201.5	205.66	203.49	208.85	200.56	202.26	198.93	207.23	198.88	205.63	201.97	202.6	204.84	201.35	208.65	210.6	201.25	210.31	202.93	200.87	202.89	204.62	203.86	200.54	201.8	204.02	207.94	203.05	208.1	196.86	199.24	199.4	207.89
218.37	218.76	220.8	216.49	220.63	218.85	216.83	216.14	216.44	216.17	222.69	211.6	215.27	217.81	216.33	215.51	216.07	215.05	223.38	207.59	221.17	211.1	214.79	217.21	219.61	223.04	221.42	220.19	217.94	210.28	224.93	218.61	213.63	220.68	215.69	216.42	216.55	216.1	222.53	210.94	213.15	216.93	221.32	215.63	220.48	223.18	221.55	205.3	218.56	222.46
202.75	199.02	204.6	203.48	205.17	201.46	200.15	205.79	205.12	205.16	199.03	205.76	202.65	197.78	203.29	208.84	216.56	205.14	207.55	214.71	202.74	209.17	199.51	203.32	206.78	200.77	211.34	210.02	206.62	205.68	199.35	201.56	198.43	202.14	201.41	207.66	211.25	202.48	200.5	202.69	200.98	203.49	202.15	211.18	205.41	202.78	208.9	201.31	204.82	210.56
207.67	207.27	206.69	203.11	202.42	208.73	210.5	207.63	205.17	207.61	201.94	214.83	198.93	211.53	205.71	210.76	206.7	209.55	202.94	210.37	214.42	211.05	209.2	207.31	209.6	205.64	207.91	210.76	209.46	211.44	210.24	207.68	202.94	205.75	210.11	205.77	208.09	207.19	212	214.87	211.53	201.24	208.52	202.11	210.67	207.41	206.14	210.38	215.71	204.9
218.3	210.59	206.82	207.48	216.71	210.58	209.88	214.14	205.3	211.67	214.02	209.17	212.01	204.64	209.28	215.84	206.9	219.9	215.48	214.95	209.16	209.53	215.02	210.88	204.54	213.02	209.93	217.62	205.84	207.68	210.05	210.38	215.94	209.35	213.12	212.41	206.61	206.5	213.24	211.51	216.46	211.76	209.89	213.28	213.56	213.23	212.79	212.26	208.79	209.8
203.9	206.52	206.7	204.86	206.76	204.55	205.94	209.06	200.08	204.36	200.8	204.49	206.4	209.22	204.09	204.58	207.4	205.09	201.47	202.28	211.62	209.05	211.06	206.38	205.05	208.85	204.77	206.58	203.26	204.59	205.16	208.62	205.92	206.42	204.29	206.29	208.02	209.73	204.3	207.62	203.98	200.9	201.22	204.98	208.23	202.7	210.02	210.17	212.97	207.75
217.77	214.05	217.9	220.6	215.67	215.26	212.94	212.86	221.72	218.62	220.72	220.6	217.9	211.52	211.73	217.13	219.13	220.2	213.34	216.32	219.9	221.58	217.06	213.5	218.71	223.93	219.59	212.82	218.23	216.42	217.22	219.85	216.33	214.2	215.92	218.17	214.31	215.31	209.7	219.85	220.05	225.07	221.2	219.07	218.68	217.93	215.45	220.33	214.94	212.83
220.34	213.15	218.21	210.84	210.61	211.02	219.68	217.41	219.62	216.19	222.4	208.93	212.78	219.69	218.84	216.18	214.48	208.17	214.47	213.7	219.93	216.37	216.6	211.14	207.26	208.57	209.38	206.23	209.44	213.29	215.86	209.69	214.57	215.05	223.01	218.47	216.31	208.88	212.28	213.64	214.17	216.48	215.45	218.28	211.54	217.24	211.03	212.55	216.38	207.63
215.36	210.81	208.73	211.6	211.32	212.78	207.46	206.27	207.66	203.35	204.11	208.58	210.15	206.75	205.46	201.93	211.78	207.36	210.88	207.8	206.78	202.69	207.96	204.73	207.3	209.51	213.83	203.35	212.53	202.53	208.18	205.51	207.52	209.02	213.9	209.6	218.7	208.48	204.86	210.02	211.24	209.25	211.02	208.28	214.18	215.28	211.42	210.9	203.31	208.1
201.23	213.3	205.76	204.57	204.96	202.18	206.87	211.97	206.68	205.45	209.42	208.29	201.76	203.35	208.8	207.04	198.04	208.73	205.18	209.77	197.23	201.64	204.41	212.7	203.26	199.02	211.54	206	202.92	214.56	203.46	194.45	198.26	206.1	209.55	206.46	209	210.23	205	200.92	203.68	205.84	212.95	203.46	209.8	197.02	199.58	201.77	197.84	203.84
200.68	204.42	204.76	201.86	206.56	200.2	201.21	206.03	205.62	203.37	201.88	206.59	210.12	203.1	207.11	206.63	208.62	211.37	196.21	209.76	206.07	205.97	206.18	211.57	207.05	202.25	202.6	207.87	199.12	208.03	200.15	206.04	203.36	209.16	206.46	206.08	205.36	205.52	207.48	201.42	205.41	203.74	205.26	212.84	207.65	210.4	203.17	204.89	205.07	207.66
216.21	209.48	207.04	212.91	205.88	210.43	212.13	209.98	213.63	209.86	207.38	215.48	208.99	210.81	210.03	206.87	206.99	214.69	212.01	211	207.81	213.77	212.18	210.88	215.06	208.65	208.78	209.13	206.59	211.53	208.76	210.17	208.06	212.99	213.57	205.3	203.37	208.05	205.87	210	210.32	213.32	211.54	210.8	211.86	205.5	210.35	210.43	215.3	208.75
225.23	219.18	215.11	221.21	213.66	214.19	221.7	217.75	226.29	215.02	215.99	215.23	214.73	223.13	211	219.67	215.95	221.33	214.98	216.79	220.22	212.77	213.97	222.94	214.67	218.87	217.87	216.27	222.51	216.18	211.38	220	219.02	220.09	222.2	220.52	211.75	220.14	223.64	222.05	213.69	212.1	216.63	223.47	217.97	213.38	218.95	217.99	221.54	219.05
199.44	206.98	202.72	199.74	211.91	208.38	200.11	198.81	202.59	206.55	203.14	195.39	203.96	202.43	200.25	206.89	206.71	206.4	200.07	206.36	201.95	201.18	207.39	198.06	206.13	208.32	205.18	201.43	206.75	196.64	191.83	203.16	204.01	203.31	201.5	198.74	198.67	201.09	202.09	206.26	204.46	200.2	204.36	210.52	205.72	207.76	207.56	207.07	195.95	193.23
203.09	202.56	203.34	205.68	211.46	199.73	205.49	205.62	201.26	206.62	204.12	203.07	209.57	199.99	200.26	205.39	204.22	207.05	203.43	198.7	205.49	194.46	207.6	197.35	211.79	207.26	205.83	202.97	204.03	205.47	202.16	213.38	200.03	205.57	208.53	206.88	208.29	199.47	207.19	207.23	203.41	211.43	205.24	202.65	206.05	204.96	207.99	200.66	201.38	207.02
206.04	206.3	209.97	200.52	209.13	200.04	205.76	209.04	207.57	207.65	216.2	206.92	201.01	210.97	205.84	208.98	212.74	203.35	202.21	210.92	206.75	207.13	210.2	208.5	207.76	201.11	210.62	201.21	207.6	200.78	198.06	209.82	212.88	206.84	210.23	204.86	208.13	209.49	205.24	212.77	210.76	208.78	208.46	208.35	206.74	211.4	202.22	209.28	214.98	209.85
205.95	210.6	207.89	210.37	201.73	206	213.19	208.49	210.71	204.27	207	205.71	203.43	210.93	208.95	210.73	205.07	202.31	207.02	206.89	203.07	206.74	197.41	208.78	209.98	204.95	212.39	207.6	217.64	209.8	206.34	207.72	205	211.34	202.71	204.3	211.13	201.24	203.6	204.3	215.7	208.03	207.46	205.77	204.54	209.33	205.66	206.7	211.61	209.75
213.57	207.03	218.14	209.24	205.12	207.25	213.49	204.29	213.02	207.37	209.04	214.16	202.7	203.95	209.03	211.39	203.84	217.39	212.81	209.68	209.42	212.65	210.5	214.02	211.37	209.99	208.39	211.56	209.86	207.93	204.49	212.99	209.45	218.94	209.16	208.83	207.38	207.9	210.07	207.41	212.07	215.29	210.68	211.83	215.8	208.03	217.82	209.43	212.29	210.69
201.58	210.17	209.1	201.89	204.59	202.14	210.67	206.77	204.78	198.69	201.3	204.78	198.87	208.85	211.76	209.41	208.26	206.99	206.9	201.38	193.96	207.28	207.65	204.84	205.27	205.64	200.87	199.02	209.37	204.53	206.12	204.56	209.25	200.31	205.18	208.5	199.25	209.08	201.32	206.36	199.87	212.47	203.43	206.34	206.45	202.23	205.25	211.43	207.59	201.29
214.73	211.04	212.68	207.79	198.13	211.08	206.11	209.41	213.06	209.84	207.89	210.48	211.11	205.41	212.55	209.23	206.24	208.1	205.09	202.61	208.55	202.76	202.47	204.52	204.33	210.69	207.62	211.64	211.44	204.45	204.89	206.02	215.48	202.82	207.4	206.65	204.03	202.62	211.41	209.34	206.44	203.86	207.53	205.85	203.83	202.48	211.94	214.67	212.22	205.65
201.65	202.69	196.22	203.76	205.2	197.88	210.07	202.14	202.3	204.64	205.38	201.74	202.14	204.89	199.07	213.47	203.53	200.48	204.43	203.99	201.43	207.49	198.77	200.91	208.31	196.44	203.06	202.12	204.01	206.39	201.66	204.37	203.24	201.27	206.31	208.52	205.5	199.78	209.05	207.08	199.51	204.3	210.27	202.51	205.43	198.63	205.76	203.17	207.46	203.85
198.85	200.51	206.65	203.39	203.23	197.83	205.18	204.87	201.59	204.24	208.47	195.85	199.76	201.26	194.8	197.45	198.93	197.7	206	202.32	200.61	207.01	204.21	201.45	203.81	210.35	201.75	205.64	203.91	205.99	198.68	213.42	202.44	203.18	201.24	200.54	202.12	203.39	200.03	211.59	203.03	207.34	200.95	200.61	209.79	202.81	200.99	202.46	201.79	199.75
193.48	194.26	202.6	191.85	196.47	185.32	194.13	193.11	194.41	197.32	193.4	190.4	186.19	199.53	194.46	197.26	193.9	194.24	198.18	192.21	194.99	190.92	192.21	197.06	194.16	194.94	189.06	197.77	194.68	195.72	197.49	195.01	192.7	196.47	191.12	193.65	193.42	197.32	193.24	186.34	189.45	197.11	192.5	190.67	193.2	188.7	193.71	190.07	194.9	186.22
207.73	206.07	200.63	207.19	204.29	211.8	195.93	209.53	208.35	203.54	210.16	207.82	203.38	208.56	213.06	205.18	202.81	203.43	208.79	205.9	199.66	206.57	208.15	202.74	209.19	202.21	203.14	207.58	208.49	213.1	202.97	201.9	210.4	207.01	210.97	208.26	207.93	212.58	208.89	211.83	207.98	209.14	202.54	206.02	209.63	209.05	211.02	205.57	208.81	209.57
218.96	218.16	218.95	214.85	216.04	223.61	216.92	216.15	213.46	215.59	222.93	218.32	212.76	215.53	215.21	215.09	217.63	220.46	213.32	216.36	215.05	213.93	216.94	218.99	212.11	219.57	213.87	225.55	221.37	219.28	216.8	219.4	222.28	217.1	214.1	220.41	214.75	214.39	218.17	216.42	227.43	214.3	219.11	218.91	214.92	218.31	214.49	215.05	218.68	223.49
210.01	209.6	207.34	206.77	209.69	206.26	208.08	204.37	205.36	210.24	214.46	205.67	204.06	206.57	212.78	206.35	201.89	208.81	209.68	216.24	207.51	206.98	208.23	206.26	209.12	217.86	202.63	206.41	207.15	212.75	201.14	208.44	205.76	207.25	207.24	209.74	209.57	209.63	211.28	206.8	205.38	200.7	207.43	208.66	206.46	208.72	216.18	205.75	200.88	205.05
205.49	208.22	207.26	203.78	209.64	205.42	206.18	209.96	208.11	206.24	203.97	203.02	212.03	205.24	200.19	208.44	206.68	205.85	209.81	204.73	205.41	210.51	210.11	211.17	202.9	214.89	215.2	212.59	212.73	210	205.94	215.52	214.19	207.14	209.83	209.24	212.97	209.49	210.06	207.19	207.2	217.03	209.65	206.57	207.57	213.9	210.04	205.65	198.23	206.4
202.89	206.28	208.45	204.65	206.55	203.28	206.36	206.62	202.85	201.64	200.51	209.5	199.97	205.56	214.85	204.78	207.17	206.04	207.77	199.07	205.59	208.29	204.61	207.11	203.47	207.11	206.42	207.55	204.91	197.34	202.39	214.35	205.19	205.87	207.47	203.98	199.21	209	202.58	198.89	209.24	208.15	200.98	207.71	204.99	202.1	199.83	206.71	211.8	203.84
206.18	206.83	205.27	215.31	204.86	218.56	207.65	200.57	210.26	203.95	206.65	207.7	204.84	204.24	210.72	213.25	212.01	205.55	213.53	204.26	205.54	202.27	215.16	211.09	212.84	208.48	207.98	206.19	204.67	210.29	211.6	212.21	206.07	201.31	215.77	208.1	209.78	206.97	214.25	210.11	204.46	211.26	210.16	203.24	207.52	206.48	209.17	208.97	213.12	213.65
202.36	202.74	206.23	205.27	204.58	202.04	208.05	208.06	201.65	201.59	203.24	192.96	196.08	205.21	206.7	198.4	199.51	201.33	207.05	205.01	194.7	202.84	205.86	199.17	203.25	204.49	201.93	197.87	198.83	200.4	205.18	207.21	211.13	204.62	203.92	200.05	205.54	200.9	201.5	207.14	199.06	207.5	203.44	205.21	209.07	204.63	197.78	211.31	202.17	201.11
202.77	214.71	212.25	210.61	209.17	211.29	219.08	215.26	210.92	212.97	212.63	213.46	217.78	207.93	209.7	209.4	213.04	208.63	217.36	203.73	210.91	214.17	211.81	214.61	216.66	214.21	214.11	215.07	208.44	209.97	211.77	212.82	203.97	209.94	211.26	210.65	208.93	218.59	220.54	208.77	216.83	214.22	210.15	215.24	212.86	211.36	205.84	214.23	209.55	212.81
212.11	216.15	208.58	210.84	218.46	220.78	220.5	221.07	219.68	209.77	216.2	212.06	209.41	217.14	221.48	218.42	219.98	219.59	212.32	217.12	211.05	215.47	218.78	214.48	215.55	218.79	215.85	216.26	217.96	223.63	219.57	219.67	215.64	222.1	209.83	206.57	219.69	211.12	218.18	215.55	216.24	216.71	215.05	215.79	216.48	220.51	219.39	215.53	213.43	220.44
203.45	209.33	200.66	200.49	205.58	208.98	207.35	202.51	205.04	212.28	203.44	201.63	204.62	201.52	200.55	207.08	200.98	211.3	208.68	200.32	204.44	200.16	199.93	200.36	203.47	203.57	200.3	207.33	204.92	201.95	203.91	205.39	205.41	202.86	204.39	208.96	200.22	199.32	210.43	207.44	202.21	204.49	202.97	204.6	211.47	201.65	200.47	202.54	206.42	205.34
204.64	210.89	205.54	203.66	207.14	203.28	203.81	210.04	209.51	208.77	208	212.53	198.67	215.18	206.92	204.43	206.29	210.69	205.82	203.77	206.04	207.25	205.82	207.64	201.69	203.71	204.89	211.83	210.33	204.06	204.16	213.94	207.67	206.17	203.88	209.92	207.13	205.24	207.4	202.75	207.9	208.79	210.35	208.53	211.04	212.16	203.78	209.15	208.36	205.16
202.63	201.74	194.27	205.37	200.14	202.11	205.8	196.35	205.6	203.14	200.89	197.55	199.22	196.55	201.46	205.88	204.35	197.97	191.04	200.24	199.39	203.03	199.23	205.97	205.48	194.48	194.77	201.71	204.31	196.93	198.62	198.91	201.75	204.34	198.3	203.94	200.88	202.35	201.74	203.5	204.04	201.58	199.19	201.66	194.95	197.38	194.85	201.85	198.32	202.44
202.65	202.25	198.57	199.22	198.68	199.59	205.52	197.59	194.53	190.32	195.99	199.62	201.52	198.11	202.39	198.68	191.57	200.6	193.75	203.03	193.45	198.1	210.04	201.04	192.67	201.03	199.44	197.27	203.97	193.4	206.91	194.65	202.72	202.22	192.65	201.4	196.41	200.54	196.81	193.55	207.47	193.97	203.31	200.77	198.25	199.1	197.69	198.38	193.81	196.63
209.34	204.55	209.66	200.87	209.26	204.51	205.85	207.22	201.96	208.3	210.53	205.36	206.55	208.84	210.45	210.99	209.1	213.53	204.01	204.82	205.17	215.51	208.89	207.21	209.79	204.71	208.24	210.07	209.23	209.76	209.9	219.55	214.71	208.9	207.43	209.8	207.16	207.14	207.03	215.81	208.27	208.14	205.18	206.95	210.94	203.73	205.73	201.61	204.95	206.58
212.51	216.91	212.23	206.41	208.27	211.48	213.23	216.53	209.95	208.44	214.35	207.64	211.82	213.48	208.9	210.26	212.3	210.73	212.75	213.13	208.65	210.41	212	213.04	204.44	207.67	213.98	216.78	217.4	211.44	215.2	216.07	214.57	208.01	207.24	211.16	209.4	208.26	216.84	211.52	212.07	210.96	214.8	213.53	209.43	210.9	213.73	210.72	221.56	209.69
216.09	210.58	213.33	217.49	204.66	213.91	215.09	209.91	210.99	209.78	209.96	214.54	202.36	211.18	205.33	205.78	218.19	214.97	204.41	211.82	214.9	211.67	209.98	211.88	210.67	212.17	212.01	211.16	212.65	213.08	204.29	212.93	217.41	210.99	206.59	210.64	214.48	217.71	212.76	216.47	216.98	210.49	213.52	208.81	214.59	210.26	212.58	210.26	211.14	216.02
210.56	207.34	212.09	210.35	219.11	214.16	211.29	220.25	207.47	211.05	211.97	217.86	213.51	221.67	217.77	212.48	223.95	218.56	219.28	216.59	214.64	219.85	211.68	212.86	214.86	214.52	219.74	212.65	212.57	210.13	211.37	211.94	213.62	215.1	220.03	206.99	219.08	217.62	211.5	211.21	206.52	212.31	210.43	207.13	212.18	215.86	210.1	220.99	215.03	213.33
209.42	201.02	210	205.86	209.53	210.6	210.58	209.22	204.88	210.97	213.6	205.45	207.07	217.47	203.85	206.01	206.51	205.3	213.76	207.98	213.89	205.63	209.64	210.31	207.89	207.56	202.13	211.53	209.29	209.48	204.57	208.37	209.79	201.67	210.95	207.62	212.76	210.21	206.66	201.69	214.39	212.53	208.29	200.62	207.89	205.14	212.46	210.22	207.57	204.4
212.76	212.97	219.44	211.79	214.93	209.84	216.29	217.46	215.35	209.5	216.97	211.99	217.43	211.78	216.4	212.02	219.38	212.08	214.07	213.82	211.7	213.71	217.7	211.86	211.24	217.9	209.48	209.58	208.46	209.07	210.2	214.91	211.89	216.44	216.36	217.46	217.72	205.98	209.26	216.92	218.51	212.3	216.86	210.82	216.5	216.69	212.44	210.42	217.67	209.93
199.94	202.18	203.18	206.02	204.81	209.44	204.04	207.08	200.07	208.53	207.51	207.97	203.58	204.65	203.41	195.29	200.2	195.85	201.2	210.15	205.52	204.79	202.97	205.04	199.81	210.84	204.32	200.32	199.61	200.12	198.96	201.18	200.45	204.32	204.83	205.72	208.1	196.02	203.15	204.19	204	209.33	205.57	196.11	201.86	208.12	204.1	207.41	213.27	206.43
202.7	212.82	207.32	202.13	201.36	204.77	205.7	202.3	209.4	211.12	206.2	203.79	208.1	212.84	208.18	210.62	206.52	205.39	207.77	208.3	198.49	206.92	210.93	199.55	208.4	207.98	211.98	207.78	206.16	205.35	207.76	207.33	210.81	206.8	205.03	206.01	207.47	209.22	207.67	198.71	212.27	203.77	211.06	207.65	211.52	211.56	197.23	209.96	206.1	204.22
206.76	209.66	199.36	199.87	202.45	201.47	209	204.84	207.72	204.84	212.82	212.27	204.39	204.75	205.03	206.44	201.11	204.78	211.81	208.61	203.66	211.31	206.54	207.45	207.65	208.43	207.89	202.51	206.23	202.37	209.84	210.1	213.06	208.49	199.41	204.8	209.23	203.19	207.04	202.61	206.35	212.06	205.45	203.68	209.87	204.86	201.91	205.91	214.52	208.97
197.05	209.73	204.2	209.34	204.15	201.87	206.27	208.29	210.84	203.72	202.58	200.54	208.66	201.44	205.89	202.54	199.14	202.78	203.05	205.07	200.24	204.56	206.32	201.42	201.76	198.08	205.17	199.22	199.55	201.73	198.64	199.93	207.12	203.4	203.37	201.28	202.97	201.8	203.56	206.56	207.06	202.22	200.13	199.26	198.68	204.29	205.7	209.55	191.83	202.76
214.07	203.84	204.96	205.76	207.14	209.97	206.64	202.59	204.46	207.3	208.85	202.73	208.34	205.92	207.12	210.02	210.9	200.89	207.18	212.11	209.65	207.33	208.35	213.68	205.85	208.29	216.32	206.5	212.42	208.41	210.55	208.49	205.61	207.43	208.88	204.57	203.69	211.62	204.19	205.32	199.88	213.96	209.01	205.44	204.32	208.12	207.43	208.39	204.79	213.02
208.69	206.98	212.45	206.13	215.3	210.69	213.57	209.57	210.53	205.6	214.16	212.31	207.43	211.89	201.15	206.82	211.93	212.81	210.25	211.87	210.47	204.97	208.33	209.65	209.48	211.48	214.58	217.68	208.07	217.83	214.04	209.71	212.95	208.48	211.19	209.87	206.42	212.36	208.71	206.4	206.92	215.35	205.19	204.44	208.56	216.28	207.14	218.53	210.03	212.78
209.31	207.34	211.83	214.21	207.03	202.98	208.68	212.69	204.24	208.62	207.99	202.24	210.72	216.1	211.08	209.57	209.24	206.79	216.45	201.99	206.82	204.87	205.79	210.14	208.4	208.23	204.98	214.35	203.71	207.71	205.34	205.25	201.78	216.13	208.95	204.56	212.75	200.25	210.73	209.46	208.65	206.54	210.11	201.19	205.02	197.63	210.73	209.17	205.28	209.95
211.74	211.21	212.02	220.14	218.64	217.96	217.31	212.07	215.83	219.48	217.16	209.31	211.94	215.06	215.76	211.5	220.85	215.71	217.92	209.52	210.63	217.79	216.71	217.99	220.97	212.16	212.98	219.66	220.27	214.09	216.72	217.09	218.81	228.8	220.19	211.79	213.11	217.78	217.86	223.55	220.39	219.14	217.03	216.81	222.5	218.38	219.75	218.33	217.24	209.9
207.3	197.48	202.79	197.17	206.58	199.82	203.89	196.54	205.39	200.62	199.73	197.14	197.09	198.97	198.36	196.59	205.43	199.42	199.35	194.78	197.67	201.35	191.77	197.01	201.52	199.7	200.48	205.04	202.67	195.52	200.54	201.04	198.8	199.36	200.98	200.36	198.32	200.1	203.93	197.71	197.17	205.85	196	201.82	202.42	198.13	197.99	200.39	196.9	201.34
198.42	201.79	197.99	202.13	199.43	195	205.28	198.75	203.68	191.73	197.06	193.53	196.11	197.32	197.89	200.7	198.13	205.55	199.31	204.9	199.91	193.59	196.2	192.59	204.24	195.71	196.27	196.82	197.3	199.09	195.88	196.02	200.65	200.7	196.76	199.25	206.16	199.32	195.64	197.31	197.41	198.87	203.53	201.45	200.34	200.4	194.36	195.22	200.03	204.73
198.47	203.08	203.08	201.66	205.32	200.41	202.85	205.76	204.94	201.92	207.38	201.26	198.69	209.05	205.05	206.21	199.41	200.98	200.28	201.32	203.58	199.4	200.48	198.09	205.51	198.37	206.69	204.98	204.66	198.91	200.21	198.83	205.08	204.85	195.22	201.58	203.29	193.96	200.43	203.35	204.67	205.3	203.69	201.29	201.08	199.57	203	203.74	202.28	202.95
203.86	208.22	209.66	205.27	202.95	205.3	203.29	207.1	199	203.7	199.9	204.52	200.33	201.6	200.96	203.19	201.56	202.41	202.38	199.42	201.41	208.31	204.13	207.79	203.96	202.1	211.35	202.82	200.33	207.58	204.3	208.3	208.3	203.95	201.29	199.03	201.34	205.48	197.42	198.35	202.62	200.57	207.22	200.21	197.05	209.59	198.15	210.98	202.63	196.55
207.21	208.11	211.4	212.87	206.15	206.57	214.68	208.49	211.51	216.09	210.35	210.1	210.51	201.7	203.33	205.85	210.59	208.16	209.2	210.51	215	204.58	204.07	207.07	215.18	213.55	216.95	206.45	213.12	211.13	204.95	208.13	211.43	211.2	204	213.2	210.8	214.34	207.75	214.16	199.69	211.53	209.86	214.97	211.69	208.2	206.02	208.06	214.23	211.51
202.84	199.96	207.06	208.06	206.7	201.99	205.79	204.89	203.01	210.26	206.73	205.24	203.2	208.9	197.23	201.75	210.68	197.82	200.47	199.91	201.24	204.9	198.94	201.31	201.8	204.16	197.44	203.77	201.73	204.53	199.63	199.62	199.4	208.27	201.54	203.81	201.84	201.09	209.15	203.56	204.36	202.24	203.78	209.13	210.98	205.61	202.46	205.39	208.76	203.62
208.76	205.46	209.04	213.38	207.42	207.69	206.92	208.95	212.67	203.21	210.61	204.67	209.45	205.03	210.72	206	208.78	210.61	202.48	213.32	211.35	217.91	199.99	210.6	209.29	204.66	215.75	215.17	211.64	208.91	211.96	204.75	211.85	209.2	210.45	208.75	206.15	204.35	208.46	208.15	210	203.3	215.25	203.49	204.19	208.24	205.54	207.67	211.97	207.31
203.42	202.73	203.23	208.59	209.43	211.09	205.4	204.39	204.13	205.8	209.68	204.85	202.61	208.27	204.28	206.48	200.25	203.95	208.86	205.32	204.09	206.18	203.23	204.26	203.54	211.66	204	199.8	205.03	206.54	207.33	201.62	203.46	202.78	211.47	207.4	203.34	204.54	200.02	209.36	196.03	207.79	203.08	208.43	202.68	198.93	200.41	198.44	207.66	198.34
203.27	205.28	205.91	201.17	200.06	205.61	196.51	197.1	191.41	207.84	201.2	207.62	201.84	204.97	200.11	207.01	205.17	202.85	208.03	196.68	200.05	203.13	211.2	197.35	195.43	207.2	202.13	195.53	205.21	208.42	203.35	203.11	206.46	207.21	207.31	206.86	205.28	202.64	207.23	202.39	201.63	204.14	198.84	203.89	203.49	209.18	204.83	203.39	207.93	200.66
203.78	204.87	205.58	201.91	201.31	201.44	203.91	206.54	203.23	201.96	202.82	203.81	209.2	205.83	205.97	202.29	201.82	207.15	205.35	201.78	204.4	199.32	200.67	205.06	207.03	195.82	207.54	202.67	200.21	199.91	206.04	205.46	196.14	206.97	201.65	199.65	203.67	198.77	203.7	205.17	205.34	197.65	208.04	201.66	202.29	204.23	211.2	199.14	203.67	203.25
194.14	200.68	202.43	205.57	199.28	205.91	204.49	190.78	199.48	200.38	199.15	191.18	200.46	195.88	196.67	195.3	201.42	202.83	193.88	201.14	206.53	196.17	197.59	198.21	198.83	199.28	203.9	209.09	201.59	206.29	199.63	198.23	200.06	207.68	197.72	198.19	196.94	197.98	196.18	202.17	201.23	199.41	196.5	202.26	204.88	196.34	201.97	205.93	200.25	198.9
205.95	214.99	212.87	212.65	206.48	202.95	202.57	209.6	208.07	202	203.25	205.19	208.12	206.98	205.73	208.01	209.58	206.19	204.13	212.11	212.36	209.32	204.88	211.98	208.2	213.73	207.95	209.31	204.86	208.55	208.32	207.85	209.87	205.14	217.77	206.84	206.63	210.59	209.15	199.67	209.34	207.3	209.11	206.05	206.95	209.02	208.99	206.79	209.73	212.03
214.86	218	212.4	223.26	212.07	221.3	218.86	218.68	216.71	215.17	216.6	219.6	215.02	213.69	216.04	212.07	217.38	225.58	211.86	219.44	218.78	217.3	218.7	216.06	213.29	220.49	216.22	215.52	211.87	214.82	213.47	219.25	218.68	213.96	217.02	213.92	217.09	221.94	215.83	214.51	215.41	214.57	219.88	216.04	217.21	216.91	218.78	220.03	222.42	225.93
214.82	213.3	200.48	205.92	211.92	214.93	208.98	208.4	206.7	209.44	209.39	201.84	205.75	206.95	211.29	201.87	204.59	200.26	204.5	208.68	210.72	206.36	202.71	210.8	205.32	208.61	208.49	206.07	208.76	213.91	205.52	205.78	206.81	207.95	206.82	205.52	201.7	213.37	210.55	205.66	208.56	203.73	209.67	204.67	209	211.25	215.5	209.1	213.82	203.34
201.51	195.99	199.57	198.29	200.18	202.02	202.11	194.33	196.98	201.28	193.58	194.12	195.35	195.68	201.01	201.59	199.24	203.85	200.1	199.15	202.52	203.91	199.74	197.88	197.04	196.09	198.66	202.08	200.22	194.46	197.72	202.8	199.32	198.2	207.54	200.6	202.5	196.09	201.07	197.24	198.38	201.33	202.8	197.13	192.46	198.96	206.38	197.25	198.84	194.81
193.77	200.15	191.09	195.75	194.13	194.33	192.52	197.5	189.96	193.05	194.16	201.58	196.85	198.13	192.31	197.84	195.53	195.3	197.5	196.09	193.98	201.83	195.89	199.73	195.98	196.58	191.78	198.92	193.62	192.26	202.72	201.03	192.09	192.7	192.07	192.37	197.28	193.7	203.74	196.53	192.41	194.39	192.86	196.02	195.77	193.24	190.89	191.69	196.81	193.91
206.35	202.27	196.89	202.7	207.23	210.56	203.59	201.07	202.91	201.98	206.96	207.5	210.51	204.35	203.41	208.76	206.31	203.61	203.48	203.35	199.11	206.3	207.24	206.01	211.59	207.61	208.78	216.24	199.72	196.57	204.27	197.4	198.21	204.61	195.33	203.95	198.5	208.8	208.23	201.81	203.51	201.35	205.33	207.37	197.59	200.88	201.13	200.87	206.34	204.2
205.78	203.5	201.38	205.61	209.4	205.04	201.56	205.32	207.11	201.24	208.13	201.97	201.11	202.99	204.59	209.56	200.74	205.99	198.16	205.22	203.37	203.12	204.74	201.97	200.49	203.72	207.25	206.53	205.23	200.09	205.19	208.92	209.46	200.58	202.85	209.69	208.68	207.01	203.14	203.12	204.49	202.61	206.32	208.12	208.86	205.26	207.19	207.65	207.44	201.29
206.53	207.41	207.4	206.98	208.06	215.21	207.53	208.99	206.77	204.42	207.88	206.28	201.84	210.37	208.58	211.46	209.36	212.45	210.13	202.62	207.15	205.34	208.26	202.08	209.98	211.74	213.83	210.98	207.47	213.49	201.59	207.72	214.69	207.61	200.61	206.45	205.06	209.35	213.63	213.04	216.88	202.15	208.15	207.36	203.63	207.4	201.46	205.46	201.31	207.35
202.08	193.86	195.89	199.16	196.04	201.85	198.91	203.51	203.31	202.66	198.03	203.65	199.65	199.91	198.17	203.32	202.04	198.86	197.77	196.88	204.95	199.95	193.83	198.23	200.47	198.36	201.43	193.93	198.33	200.08	201.39	198.86	195.19	201.94	192.51	204.66	202.5	198.15	192.15	202.29	201.96	197.89	201.99	192.08	198.45	198.78	197.25	197.35	202.97	202.57
222.45	221.15	225.23	211.94	210.25	220.67	224.76	210.4	215.73	215.42	217.3	218.04	217.68	213.14	214.86	219.12	218.43	217.09	214.91	217.85	223.83	219.23	212.37	220.44	212.55	215.87	218.36	222.84	212.76	217.18	226.1	219.19	212.86	216.2	223.59	224.06	214.97	224.12	210.71	221.72	214.29	215.98	217.69	224.77	219.47	214.37	217.31	228.1	216.18	214.98
210.8	208.46	204.37	209.16	205.78	208.35	206.17	209.47	207.08	197.78	202.83	206.94	209.94	206.29	204.75	208.82	213.37	205.06	203.37	202.28	204.35	211.23	204.27	201.65	204.34	210.34	207.08	204.08	207.12	211.78	205.36	206.26	208.56	205.23	210.34	211.64	213.77	213.75	212.89	210.58	205.36	209.62	207.95	207.8	208.91	211.85	205.3	203.25	205.22	213.56
209.3	204.17	214.28	210.27	207.25	213.36	209.89	214.24	213.92	206.28	205.42	207.02	208.17	209.76	206.74	210.68	210.33	214.88	209.32	201.83	202.04	204.65	207.16	204.61	212.53	202.41	208.23	205.77	214.21	204.97	204.26	210.58	206.15	203.15	206.77	204.24	208.98	204.72	205.69	208.16	202.17	212.05	208.97	213.2	204.01	203.84	208.86	202.92	209.76	208.81
212.05	204.17	211.89	212.03	209.15	216.25	212.45	210.74	208.83	214.06	211.9	212.06	207.71	212.9	213.78	203.97	205.9	216.04	207.16	215.1	219.35	214.2	206.5	206.58	211.63	211.87	210.68	210.29	205.14	217.96	211.5	209.66	211.63	213.81	204.94	208.35	209.15	214.42	209.97	214.58	216.05	211.24	207.09	212.21	212.43	214.01	208.67	215.73	211.23	214.92
202.44	201.54	200.87	198.42	200.22	200.18	203.13	201.59	205.21	199.76	211.72	197.65	204.79	207.55	204.11	202.84	206.96	206.48	201.34	202.78	198.74	205.4	198.34	201.77	200.47	204.99	202.62	205.1	204.07	213.47	211.02	203.34	200.13	198.42	203.53	205.08	206.71	208.67	203.9	203.52	204.82	201.05	206.87	192.97	204.14	203.31	198.38	206.48	201.55	203.95
210.48	214.29	205.81	204.93	207.96	206.75	207.83	208.54	209.25	208.15	211.27	209.23	210.49	208.96	223.25	213.31	206.65	208.46	204.28	209.02	210.91	203.72	209.97	207.54	211.87	204.17	207.22	204.75	210.82	213.34	207.25	207.34	212.65	201.88	206.82	206.74	204.53	206.42	215.65	211.81	211.36	212.88	212.76	210.3	209.86	207.26	203.39	207.42	206.52	216.22
204.59	199.77	208.08	209.38	201.42	200.56	200.69	203.74	205.97	209.06	210.02	199.75	205.54	204.96	205.22	202.72	203.13	196.88	204.39	207.39	207.76	208.98	204.59	203.51	208.22	201.49	204.33	210.26	193.85	203.35	209.63	203.63	208.92	202.29	205.16	205.41	201.86	208.02	202.03	208.17	204.44	204.77	205.48	203.06	206.95	199.14	205.36	203.06	209.24	202.99
206.37	217.43	205.01	209.07	206.43	212.68	214.29	210.41	201.47	204.63	211.15	213.77	208.02	207.29	214.21	208.05	208.12	207.32	212.92	212.52	211.36	211.43	203.04	205.34	214.5	202.63	212.51	213.92	212.8	206.07	205.62	208.56	208.6	214.87	206.56	211.86	208.69	206.81	208.83	206.8	212.53	216.66	202.34	214.46	206.08	211.06	210.33	208.66	208.9	216.63
202.73	208.98	202.29	212.09	213.52	206.51	207.5	209.21	206.4	202.95	200.05	204.85	209.15	209.04	207.4	208.23	208.94	202.13	201.44	205.53	209.04	207.4	207.93	205.51	206.47	201.92	200.71	201.91	206.61	209.07	204.74	203.47	206.78	205.56	209.06	206.62	208.17	207.07	214.69	208.51	208.35	214.74	208.27	202.58	206.62	199.78	204.91	205.5	206.53	205.47
211.51	214.46	205.28	217.39	210.86	211.88	218.18	208.07	211.91	215.44	211.95	208.07	210.88	213.29	210.56	211.39	211.87	206	207.97	213.08	211.6	209.35	223.18	210.47	216.77	207.44	213.56	211.28	212.82	210.62	213.34	213.15	209.09	211.69	209.3	206.83	216.4	207.84	214.24	204.34	207.03	211.54	216.76	218.14	214.32	212.8	209.75	215.6	216.38	215.3
201.63	201.9	203.64	206.05	203.15	203.86	210.2	201.67	214.23	204.93	210.69	214.32	202.73	204.5	205.22	207.69	208.89	203.77	208.76	200.52	208.83	202.8	209.86	204.12	200.77	208.43	207.04	201.17	205.59	205.21	204.43	213.79	209.46	210.92	202.85	204.6	207.52	206.8	210.7	200.24	215.31	205.97	204.25	208.27	207.06	209.98	202.95	208.58	208.66	201.84
196.72	195.27	204	196.39	205.41	195.63	200.43	195.89	203.95	204.25	198.22	198.42	205.89	206.88	203.02	199.39	197.76	202.98	191.37	197.93	205.03	192.74	194.24	196.82	200.05	201.78	202.39	200.02	197.5	187.73	200.43	197.09	196.07	203.1	200.57	200.69	197.15	198.16	206.54	202.19	200.21	200.4	196.75	200.15	191.78	195.89	202.4	205.41	199.38	210.9
203.13	205.48	206.53	212.81	214.93	213.45	212.4	213.73	211.43	205.73	214.34	203.66	203.95	206.04	207.87	204.04	210.34	205.45	212.16	208.56	210.97	206.09	205.78	208.82	210.29	209.49	207.33	208.13	209.8	210.05	206.44	207.71	206.45	210.24	209.58	210.53	214.45	205.03	206.39	213.51	203.64	212.44	210.53	210.93	208.44	209.13	215.56	206.12	207.56	208.15
201.79	201.24	200.45	199.82	210.36	204.99	200.98	206.57	202.65	206.01	201.37	198.69	202.45	199.21	204.85	199.94	199.97	200.95	201.12	204.21	197.82	195.79	194.19	204.51	204.98	196.84	196.74	204.93	197.52	196.44	203.8	201.42	198.38	200.82	199.03	198.04	194.64	195.15	197.98	202.68	195.47	206.1	200.12	194.84	202.54	194.66	198.51	198.73	197.95	200.85
207.3	196.92	201.89	207.14	208.87	203.61	202.23	202.57	196.52	200.68	205.94	200.89	204.22	201.2	209.94	196.49	200.83	212.4	201.83	207.09	203.72	203.54	206.93	210.11	210.91	208.3	200.08	205.01	207.01	202.74	204.29	205.98	200.62	206.44	203.56	202.31	205.28	200.25	203.71	206.45	202.73	209.14	205.91	206.88	208.15	203.83	210.1	203.17	207.49	198.28
201.02	200.73	200.44	202.72	203.84	209.05	204.17	207.75	206.31	204.95	200.65	205.32	202.29	199.91	206.74	203.18	207.47	210.24	195.64	206.79	202.24	202.9	208.5	206.67	199.96	204.84	201.39	206.7	206.02	203.08	207.45	205.44	205.47	202.45	206.59	204.03	206.39	205.55	205.77	204.67	209.59	205.93	209.54	202.04	205.9	200.85	202.52	205.97	197.84	203.14
209.07	207.34	206.06	198.82	206.91	211.54	211.07	210.57	215.71	204.2	207.97	212.92	203.39	206.58	209.79	206.94	208.98	217.85	210.66	212.51	212.28	210.28	208.49	207.53	207.5	213.81	215.09	212.63	209.57	218.31	203.15	205.1	208.14	208.88	210.71	203.8	207.83	206.9	202.76	205.15	210.13	207.36	205.72	206.1	207.6	205.28	210.03	208.68	199.3	207.65
202.66	213.93	210.78	204.88	208.24	212.71	204.2	212.04	213.43	207.18	200.6	210.88	211.88	205.14	210.83	208.79	204.01	206.51	212	211.12	208.07	204.42	208.16	205.16	209.39	204.45	206.4	202.59	202.82	204.91	207.29	216.17	204.49	207.7	212.51	213.45	203.44	198.32	209.03	209.31	200.67	207.44	209.27	207.69	212.43	209.1	199.66	206.73	206.9	204.4
195.99	202.3	198.77	198.54	197.85	207.49	195.42	201.36	196.93	200.53	195.72	202.38	194.96	204.68	200.21	203.76	205.28	193.94	200.09	199.52	207.07	197.89	197.82	189.3	198.57	201.4	205.05	205.11	201.67	201.03	199.28	205.1	196.28	192.05	201.27	198.05	197.36	200.79	200.23	199.5	205.94	201.47	209.06	204.77	200.45	201.05	199.09	197.71	206.13	202.34
208.49	208.18	210.62	212.9	210.6	212.44	210.82	214.38	214.01	206.98	217.66	207.08	210.38	205.5	212.98	211.61	203.82	209.28	213.61	215.77	217.73	216.14	211.99	216.8	217.38	210.41	207.63	205.6	209.13	207.75	212.04	213.04	211.44	211.63	215.77	213.16	205.67	214.65	206.74	212.02	216.37	215.6	209.31	209.51	211.14	214.27	213.19	207.02	214.06	216.35
215.71	208.99	212.99	209.38	205.81	212.09	211.92	205.3	211.08	211.64	210.57	213.89	203.62	209.23	210.35	217.85	210.05	213.46	208.12	204.99	210.5	207.93	215	211.71	207.39	210.63	215.42	212.97	206.04	214.8	207.32	216.35	210	212.97	208.4	206.65	202.07	209.55	205.71	209.75	211.5	212.61	206	211.1	212.56	209.36	211.31	204.93	211.93	200.09
204.44	206.97	196.39	208.29	193.28	203.41	203.58	200.69	201.03	206.11	206.16	202.95	205.22	208.43	205.38	203.67	200.62	202.21	203.39	200.57	204.54	205.5	205.85	204.93	208.96	200.17	203.85	200.65	202.01	205.05	208.89	203.72	206.45	197.21	210.65	202.81	200.66	200.57	210.21	204.48	205.59	202.44	203.41	207.47	198.93	207.73	200.1	207.67	198.42	200.68
216.4	211.05	212.33	208.78	213.91	209.67	206.73	209.59	209.57	208.98	210.93	213.98	215.81	205.71	207.44	212.43	213.8	216.14	214.09	207.67	217.38	215.78	209.46	218.02	212.68	213	214.56	216.86	214.84	214.53	209.01	210.34	209.89	210.32	218.77	214.03	210.41	207.03	212.88	212.7	206.67	211.04	209.88	213.4	209.58	221.9	212.47	207.86	210.21	213.2
198.87	202.32	199.59	196.81	200.39	200.37	206.74	196.25	205.7	203.19	204.15	201.38	198.2	200.43	202.23	200.02	199.01	198.77	206.18	202.44	208.17	199.37	192.04	201.07	201.98	201.46	199.93	198.52	206.52	200.08	200.26	200.71	197.37	200.54	201.91	195.36	197.83	203.53	203.59	202.56	196.54	194.3	204.67	204.87	198.18	204.44	204.1	197.81	196.15	198.56
203.26	210.32	208.55	210.65	205.43	207.2	210.74	201.75	205.63	203	211.15	202.73	211.12	207.34	210.59	212.4	208.32	209.58	214.85	209.31	215.05	213	206.46	210.47	209.4	211.35	206.79	217.37	204.21	207.65	210.06	209.06	207.44	205.43	213.86	216.5	203.89	204.77	209.8	206.45	220.04	216.85	201.74	205.08	208.69	213.86	203.86	209.22	214.94	205.35
205.13	209.74	205.96	210.8	212.29	208.37	203.11	212.28	209.86	202.65	207.01	202.58	212.44	204.49	210.46	210.76	207.29	208.06	212.14	214.68	202.59	210.88	205.34	212.15	206.85	203.71	207.16	209.22	204.82	208.36	210.57	203.72	207.36	211.54	205.72	213.44	202.69	209.07	210.2	202.3	211.25	208.72	199.24	206.09	214.82	212.14	204.72	206.07	217.56	209.39
200.37	200.44	204.35	197.62	197.78	201.48	203.26	200.8	200.37	207.59	200.19	201.33	199.79	201.3	200.81	198.77	206.77	205.11	199.67	198.81	207.01	198.34	206.19	201.13	202.48	199.53	194.57	193.88	198.39	204.16	193.09	194.95	203.7	206.48	200.1	202.9	198.95	206.71	199.41	204.74	199.12	200.55	201.15	207.76	201.33	198.01	198.86	203.54	198.67	193.66
204.26	202.52	206.13	197.97	204.18	205.45	203.66	201.88	204.11	204.04	202.46	199.97	203.14	202.45	198.76	206.96	200.77	202.99	203.35	206.65	198.96	203.04	202.77	201.08	202.45	202.3	197.85	197.28	209.39	199.12	208.51	203.27	196.63	204.06	203.76	202.96	206.56	206.25	202.37	203.22	211.25	203.11	210.03	204.04	205	199.09	208.21	205.16	202.37	205.21
209.83	198.48	204.34	210.66	213.14	205.47	205.03	206.11	202.22	208.91	209.37	208.75	198.62	202.77	206.95	204.17	203.78	208.14	205.54	206	211.75	207.06	212.58	207.31	200.55	205.22	202.56	203.65	207.62	207.21	210.13	199.08	198.49	200.61	204.55	205.02	205.64	206.46	203.68	200.76	207.99	204.39	206.14	209.61	211.47	206.34	205.9	199.94	208.07	201.72
202.12	211.92	204.47	208.99	204.03	205.49	206.56	202.47	202.87	201.69	218.16	203.39	210.12	208.97	211.55	203.68	206.18	205.52	202.13	206.68	204.39	209.36	206.73	204.24	205.43	206.62	210.73	199.99	206.51	200.88	211.82	202.3	200.83	206.28	201.39	206.32	207.02	201.93	201.1	205.26	203.08	200.61	207.94	212.52	199.27	205.5	200.53	208.11	208.28	192.25
205.73	201.38	196.39	200.73	202.78	196.9	203.34	197.51	204.44	202.65	197.8	202.18	202.48	199.93	203.15	198.39	206.24	201.61	196.94	203.83	200.17	194.56	196.75	197.3	203.26	199.95	198.66	198.19	201.49	200.17	203.31	194.61	205.31	206.99	204.48	199.09	202.93	204.88	193.81	196.96	205.37	213.79	201.11	197.65	200.98	208.44	202.96	201.01	203.85	193.72
200.69	200.93	204.71	208.85	206.93	204.91	205.49	205.37	198.03	197.89	203.24	203.93	202.72	197.23	198.34	201.87	202.5	202.94	199.76	200.45	202.77	199.19	202.84	205.7	203.09	205.78	207.11	198.94	207.54	200.03	199.67	207.07	202.06	209.03	201.71	203.13	201.58	209.1	199.28	211.1	205.26	199.38	204.11	198.29	206.71	202.18	199.5	203.29	202.86	207.54
210.32	203.04	200.8	206.22	217.12	207.09	208.35	201.03	206.55	201.79	205.12	203.52	204.38	210.39	203.48	201.53	213.45	210.53	209.69	216.71	206.38	201.24	202.89	214.25	204.63	201.29	209.46	208.07	209.51	208.81	207.17	196.34	202.64	210.09	207.17	214.23	205.79	208.49	206.44	212.64	209.97	209.65	208.39	213.11	203.09	199.9	214.46	205.91	210.81	206.42
206.66	212.95	218.31	210.9	212.33	204.96	208.46	206.53	208.46	204.99	202.98	209.37	212.89	211.94	209.35	209.57	206.32	210.34	215.15	208.11	208.86	216.76	209.29	210.76	208.77	208.66	207.46	207.98	205.41	203.03	206.59	210.72	211.63	204.33	213.95	205.98	208.48	215.17	207.35	209.29	210.68	205.32	210.22	209.8	206.83	214.67	209.53	208.47	206.9	211.69
204.22	205.9	200.13	209.64	201.82	197.58	197.47	200.82	202.39	204.73	205.33	201.74	191.3	209.63	199.7	196.79	204.79	199.54	206.68	201.44	204.05	200.55	194.71	204.25	205.53	199.11	199.44	202.38	200.08	211.33	200.66	199.4	203.23	199.52	199.45	200.81	204.58	203.26	204.24	202.59	200.3	205.25	199.65	196.39	202.95	201.15	203.2	200.92	205.69	205.56
212.48	204.61	204.38	202.95	203.12	209.69	202.95	207.47	209.79	206.09	203.7	203.11	196.42	203.56	205.09	204.22	208.37	208.4	202.85	206.08	200.05	207.55	209.57	200.23	198.73	206.52	202.87	202.46	208.24	205.57	202.37	208.82	208.19	205.4	199.88	205.59	209.98	200.87	203.06	211.28	202.55	211.06	201.74	206.66	200.22	206.17	199.54	208.84	207.81	207.04
223.47	216.99	216.24	211.62	219.36	217.28	223.06	215.43	221.42	226.57	216.8	215.05	217.61	218.53	222.13	221.08	220.24	209.51	217.55	220.09	219.6	220.24	214.96	217.56	217.69	217.08	216.6	218.22	218.92	223.72	225	223.54	218.42	223.76	216.88	215.63	219.13	222.08	212.6	215.96	216.68	219.4	212.05	215.55	222.23	218.82	217.64	212	214.3	214.58
199.66	202.81	206.31	206.86	207.02	204.1	202.63	201.74	199.82	200.63	207.79	200.26	204.25	207.22	202.47	211.74	205.8	206.56	205.08	202.27	206.48	204.12	199.56	204.73	202	209.88	206.92	199.23	199.24	200.89	203.83	206.76	209.62	202.39	205.45	200.92	207.84	205.48	200.31	202.81	202.05	203.17	213.82	201.96	207.86	204.92	203.96	199.38	199.45	200.75
212.83	209.94	210.36	206.45	208.71	208.28	216.46	212.23	215.81	208.23	213.78	210.92	209.49	209.26	211.18	210.89	218.47	211.82	210.5	210.77	210.29	209.32	207.99	204.32	207.97	207.05	211.81	216.84	203.89	219.21	210.97	216.51	207.06	203.05	213.67	211.53	209.56	221.4	216.68	212.1	210.43	210.74	215.65	215.39	211.37	211.76	206.03	209.34	211.46	209.5
210.25	200.88	212.72	203.7	211.62	204.67	208.36	210.24	206.56	208.4	211.37	205.33	211.78	205.27	206.72	201.96	210.29	215.32	206.93	209.02	204.4	211.45	206.8	209.54	205.1	200.45	212.51	207.89	205.03	205.47	205.23	213.14	212.72	205.57	208.14	209.46	206.74	204.32	210.35	206.99	210.2	208.81	206.12	205.01	217.27	214.34	203.55	208.73	211.06	205.65
202.81	205.71	200.36	207.19	206.59	202.04	199.12	201.37	199.64	201.97	196.58	192.64	201.49	205.72	204.35	200.84	197.51	201.43	197.5	202.4	199.87	195.69	202.44	204.73	203.98	195.88	203.38	204.5	200.91	208.61	208.53	200.27	201.59	200.46	200.73	208.41	196.03	204.56	200.33	196.48	199.25	204.35	197.34	199.86	203.49	205.76	204.51	199.25	201.74	201.68
219.62	211.09	212.43	207.45	208.86	209.76	210.63	211.41	214.18	213.59	213.89	209.85	209.14	211.87	214.42	212.23	214.97	207.25	217.89	211.27	211.06	214.52	216.92	221.38	214.09	216.66	213.9	210.1	208.09	210.24	217.84	209.25	206.85	213.72	207.7	209.02	211.89	214.1	211.55	213.85	209.5	212.57	214.23	214.01	210.27	209.78	208.69	210.08	205.88	212.12
194.69	198.63	191.72	197.8	199.85	197.54	198.77	197.6	197.26	194.81	203.7	199.9	193.21	191.87	194.6	196.11	195.53	193.04	193.26	199.14	195.62	199.91	191	198.69	197.75	193.39	186.33	195.94	190.83	191.07	188.93	195.4	192.51	197.14	194.77	195.96	192.8	195.64	189.64	187.45	202.05	194.6	193.17	192.94	196.32	193.59	194.7	197.89	190.13	197.54
221.92	220.67	219.49	219.64	218.94	214.96	219.64	223.81	213.62	224.31	213.03	216.91	218.31	214.24	210.42	218.65	216.87	225.4	223.68	215.53	220.77	222.42	224.27	216.48	220.6	210.23	211.25	221.57	218.1	217.96	212.89	213.15	212	214.51	218.11	214.62	222.02	216.98	217.33	213.88	222.98	220.39	216.59	220.54	218.6	221.31	207.67	216.86	214.91	215.99
202.52	206.31	213.36	198.22	215.28	205.12	209.64	207.8	206.88	210.23	205.95	208.29	211.92	207.09	206.96	206.34	212.83	203.44	209.73	212.23	212.96	209.15	206.96	207.57	202.02	206.66	204.69	210.86	205.5	209.89	207	212.94	208.91	205.95	210.73	209.04	205.41	211.6	209.91	205.72	201.08	203.68	207.42	207.48	209.23	212.56	212.32	207.02	207.22	204.87
197.06	194.64	193.7	199.97	199.2	200.68	191.36	199	202.19	205.62	193.23	192.77	199.52	198.56	198.93	198.06	204.69	198.32	201.08	200.64	198.21	199.52	199.87	200.24	198.41	198.4	196.1	193.3	196.9	199.59	200.06	203.5	193.45	203.46	197.69	200.27	200.92	200.52	194.41	203.81	198.9	198.63	196.76	202.57	198.4	202.45	194.29	192.57	198.41	206.1
216.05	222.67	212.35	217.63	219.25	222.28	219.91	216.75	211.32	215.76	220.94	218.3	209.21	214.64	220	219.34	212.63	213.26	214.4	212.77	223.06	220.17	219.91	214.09	212.71	219.04	217.75	221.51	219.4	213.78	215.88	210.76	220.18	216.51	224.78	215.09	217.4	219.18	222.11	214.36	220.42	214.04	212.46	217.46	220.26	221.45	221.18	213.8	212.6	212.28
207.21	206.89	203.35	203.22	205.33	204.68	198.71	196.59	204.33	197.11	201.9	203.46	205.58	205.68	202.52	201.75	205.59	201.53	197.43	199.57	203.26	207.26	199.44	201.63	197.71	201.3	198.41	205.53	210.04	203.74	200.59	213.15	199.71	199.75	202.65	206.71	208.57	204.58	208.02	198.1	201.56	200.89	209.01	203.13	207.97	203.58	199.08	200.87	201.06	203.81
205.09	211.27	202.94	207.13	206.61	212.57	213.51	210.15	205.52	209.74	205.99	208.16	203.97	204.1	208.47	202.49	210.11	208.52	206.9	206.76	211.27	204.89	205.49	199.6	201.51	201.89	208.23	209.82	213.83	205.3	216.26	198.96	206.35	207.53	210.79	209.84	209.6	202.81	210.27	208.09	206.7	206.01	205.16	208.23	208.04	211.98	212.48	203.93	204.29	203.39
202.04	198.96	202.68	202.16	202.73	209.5	208.67	199.38	205.42	201.04	200.45	206.41	198.88	205.87	211.61	204.22	198.96	207.67	204.58	204.55	203.63	206.4	203.14	204.14	208.54	197.26	204.44	196.88	199.83	204.61	202.91	206.41	208.27	203.82	204.08	201.89	201.09	194.58	200.51	204.68	199.4	203.56	201.13	199.52	200.13	193.48	203.34	196.6	203.04	206.82
200.76	201.14	197.49	203.67	204.58	207.65	198.97	207.23	200.01	203.88	203.51	201.73	203.48	203.8	206.78	207.84	203.28	208.61	208.88	204.93	203.18	198.71	204.72	195.64	203.53	207.61	204.45	199.65	199.28	203.76	204.26	204.08	204.16	207.98	199.96	200.83	206.41	197.73	200.74	203.67	201.75	205.07	203.94	204.34	203.25	203.71	209.91	199.92	204.23	205.59
198.22	194.05	196.3	202.48	207.67	200.3	200.42	201.85	202.22	197.35	193.85	193.11	198.13	197.27	197.4	199.36	189.62	203.65	200.07	199.86	206.04	199.23	199.31	201.27	195.98	196.11	194.84	189.98	195.65	199.62	201.76	195.27	198.27	198.99	195.47	198.6	195.29	194.73	207.29	195.24	201.08	202.67	197.2	196.13	202.05	199.97	203.59	197.8	203.62	201.44
207.68	209.49	201.67	202.62	204.59	209.27	206.48	202.01	207.76	205.1	206.43	203.97	209.2	202.59	204.28	206.32	204.61	201.41	202.87	200.52	207.44	202.1	210.55	202.73	211.17	199.97	199.69	205.4	204.91	203.11	210.12	206.6	206.04	206.58	208.73	210.77	205.35	200.65	201.45	204.9	199.22	210.32	209.52	206.22	206.44	201.31	213.73	201.24	204.09	205.98
213.87	221.57	212.74	214.7	212.79	212.75	210.95	214.47	212.02	209.45	211.12	210.26	214.92	210.99	209.63	212.83	214.01	216.33	213.36	214.06	215.76	213.96	215.55	221	218.95	220.68	212.61	213.29	207.95	210.27	217.57	209.03	208.02	209.16	212.54	216.63	209.84	214.09	213.13	211.51	216.81	214.3	212.49	212.9	206.67	212.63	215.5	221.02	216.05	210.54
200.31	198.4	203.12	204.09	198.46	202.78	199.35	205.29	199.67	196.91	199.52	202.53	196.78	204.82	199.9	198.02	203.83	203.3	201.68	202.97	202.77	203.72	199.18	202.34	203.96	203.49	204.84	195.55	199.94	201.85	199.71	202.89	200.92	199.63	200.54	209.58	204.06	201.62	203.29	199.41	198.47	197.92	197.02	199.41	201.41	199.66	200.83	197.36	205.41	200.91
197.33	194.4	187.76	192.93	194.27	194.94	192.72	199.71	194.49	190.96	197	194.87	195.77	197.2	203.62	195.71	194.23	189.68	190.9	197.09	194.41	193.37	201.81	195.44	194.37	195.39	194.99	197.06	195.51	190.94	202.24	197.93	193.07	192.24	190.59	193.94	197.07	193.61	194.99	199.43	191.83	191.66	199.48	189.62	195.21	201.83	194.63	190.57	196.11	196.82
199.95	200.66	194.89	200.86	197.6	203.29	206.25	203.62	204.17	198.07	199.09	196.8	194.73	194.46	203.33	204.63	193.27	199.53	205.24	201.63	209.89	200.21	204.84	201.86	206.65	201.19	203.27	203.13	204.17	207.32	202.66	197.46	199.82	201.57	202.05	201.8	204.94	194.79	212.42	203.12	196.53	206.97	204.92	203.06	210.26	203.29	201.62	201.09	203.8	203.24
200.3	208.9	201.54	209.29	203.2	206.7	204.24	207.44	207.76	202.84	209.92	204.74	205.93	201.77	210.08	202.65	204.79	203.69	201.83	200.47	208.82	200.02	204.44	206.39	206.33	207.63	207.65	201.19	203.66	204.45	213.19	201.48	203.06	216.03	197.83	202.35	210.37	208.87	209.8	203.9	209.17	206.14	208.55	203.23	204.89	210.4	207.33	210.61	199.71	204.63
193.76	201.45	198.44	201.63	193.9	202.15	200.77	201.59	199.9	197.9	198.59	195.2	189.76	192.77	201.33	199.73	193.43	194.46	196.76	198.29	198.48	196.12	200.82	190.1	197.1	195.66	197.42	202.14	200.82	200.01	199.71	200.36	197.27	194.47	199.01	196.44	197.63	197.46	195.46	192.74	194.07	196.19	193.39	194.03	201.54	196.73	195.11	198.6	197.58	194.31
203.53	205.9	200.31	203.79	201.91	198.32	200.38	200.69	212.12	204.87	203.06	198.8	203.63	204.14	204.31	194.65	203.42	201.32	203.44	209.66	209.66	196.67	202.21	200.95	205.15	204.67	195.62	208.45	204.82	200.33	199.66	204.42	199.55	206.98	207.1	204.39	200.8	203.72	195.95	200.13	201.83	206.91	205.41	209.6	203.14	210.06	195.07	199.55	205.3	203.13
213.26	212.66	218.64	210.5	209.53	205.92	211.83	213.2	210	215.12	219.56	209.58	212.87	213.71	211.93	217.12	210.4	214.16	213.8	204.1	211.66	218.08	214.06	213.91	210.66	211.3	211.99	212.49	210.94	213.37	214.1	211.76	209.7	212.41	216.05	212.24	207.95	215.79	211.8	208.27	209.14	208.24	217.85	208.97	212.64	213.44	211.67	213.39	210.59	211.83
204.86	203.57	205.28	206.65	215.62	211.04	212.33	203.95	208.96	218.3	209.35	213.24	209.76	216.27	216.15	214.47	212.98	209.26	208.94	210.69	209.82	210.55	207.99	211.69	204.71	205.22	209.55	212.39	213.54	212.01	210.44	212.04	207.15	212.53	208.61	209.76	206.64	212.34	214.7	207.73	212.94	206.3	214	216.24	216.87	212.11	215.79	210.43	214.65	210
204.09	203.3	199.39	210.31	207.65	203.5	205.75	209.91	210.77	206.29	207.46	207.26	208.76	204.12	204.94	207.81	208.35	204.04	203.51	208.01	207.01	202.1	214.71	202.82	205.1	198.03	210.35	205.2	201.33	204.18	198.5	206.61	205.17	204.05	204.99	208.72	209.89	207.79	214.32	207.22	208.12	207.2	206.14	209.32	201.17	207.1	208.74	204.25	206.68	207.07
205.02	209.44	204.34	203.6	211.69	208.29	203.37	205.52	200.97	205.45	211.67	198.88	211.87	204.51	211.33	205.94	206.66	207.47	206.14	207.02	207.03	209.75	208.13	207.59	204.2	206.13	203.59	206.88	211.38	205.82	209.12	202.38	209.35	208.17	201.62	207.6	207.01	206.48	208.54	209.55	208.54	200.82	205.8	206.24	203.69	206.6	213.12	205.84	202.23	205.43
203.11	204.62	209.88	202.86	206.89	212.67	204.55	205.38	212.81	203.04	206.07	209.06	206	208.37	203.89	204.06	204.95	204.93	200.5	202.98	205.25	197.66	203.46	206.28	210.08	210.9	205.89	198.6	205.45	202.25	200.21	207.75	209.45	210.04	211.86	207.75	205.85	205.33	202	204.73	201.75	204	204.15	204.21	199.18	205.11	202.32	205.55	207.07	208.35
204.1	201.52	199.55	196.43	198.78	205.77	193.29	201.48	203.31	202.01	202.44	192.05	202.55	196	202.58	203.1	197.76	203.39	199.62	203.26	203.37	203.93	203.6	198.18	199.8	192.39	197.65	195.39	200.69	196.8	202.2	199.75	195.46	197.48	201.52	203.02	199.9	203.79	196.31	206.25	202.26	205.79	197.03	198.91	200.15	199.46	198.77	200.31	194.34	197.24
199.74	215.41	205.26	210.72	209.8	212.21	205.48	206.75	205.2	206.71	215.68	209.55	208.66	209.25	204.77	205.46	205.61	210.48	208.34	212.08	205.1	209.89	209.76	204.49	213.71	206.29	212.61	205.66	205.81	206.77	206.37	212.54	213.25	209.39	208.99	208.41	209.09	208.61	209.93	207.75	205.83	206.77	207.55	207.68	206.25	205.31	209.75	205.38	202.25	214.64
198.85	197.51	195.32	201.41	202.49	196.1	197.97	200.54	200.5	198.78	204.96	194.04	192.34	200.79	197.58	204.85	195.06	202.55	204.67	195.96	196.94	200.28	200.6	201.17	201.32	195.85	198.46	207.47	194.08	196.43	203.71	196.9	194.37	198.75	199.88	197.33	195.3	199.55	198.29	204.1	199.78	198.37	201.2	207.5	206.09	205.18	198.06	206.64	201.56	200.07
200.29	198.14	197.96	202.78	203.55	202.14	200.27	196.48	204.57	202.67	202.75	200.26	201.03	197.98	197.25	201.92	200.71	201.98	196.26	211.46	195.2	196.5	202.1	203.88	199.24	199.32	200.75	199.44	205.03	203.47	196.84	205.84	201.16	202.1	202.87	198.95	195.35	194.5	196.24	196.08	199.99	204.42	200.5	195.97	201.2	197.53	203.2	199.68	198.76	195.04
206.74	201.07	201.36	198.22	192.57	202.42	200.86	204.24	200.28	200.38	206.5	196.29	198.35	200.7	198.23	204.53	204.71	198.2	205.48	199.59	204.56	200.43	197.5	200.47	198.6	195.41	203.14	195.51	194.16	204.15	201.49	198.76	196.94	195.6	194.8	202.88	202.19	195.02	200.38	200.56	202.46	204.51	201.3	192.75	196.49	196.83	195.78	196.27	204.08	199.81
212.96	205.04	213.43	207.18	209.16	212.61	211.8	208.72	214.63	212.12	214.06	210.06	218.09	216.48	209.52	210.98	213.67	213.22	208.65	207.6	219.26	207.77	213.49	216.92	209.27	211.49	209.02	208.82	219.41	214.01	210.04	213.77	207.36	206.83	213.83	210.56	206.64	211.29	206.61	210.3	207.19	209.66	210.22	211.03	210.87	204.99	207.99	209.3	211.42	206.46
213.85	212.19	212.64	218.02	214.1	213.34	214.17	209.16	211.93	215.15	209.91	217.08	212.15	216.52	210.85	215.12	216.88	210.1	207.84	209.69	216.16	220.99	213.37	208.95	208.93	203.75	212.92	214.61	213.44	211.64	216.64	212.61	217.63	217.89	207.81	221.44	209.8	204.02	213.76	211.08	208.23	208.71	212.06	213.22	203.46	208.67	211.41	217.86	215.07	215.21
208.33	214.19	216.68	209.16	206	214.42	215.82	213.68	210.99	214.08	211.39	207.17	205.68	211.06	210.5	205.27	211.78	210.67	209.79	207.63	216.61	214.39	207.37	213.7	212.18	200.34	203.03	207.55	213.6	218.62	206.41	211.18	210.23	211.18	209.77	207.82	201.06	212.83	210.1	213.89	214.61	212.09	214.7	217.5	209.07	207.29	217.61	211.5	205.1	209.98
211.29	210.18	202.21	208.95	210.66	204.49	217.88	208.87	212.14	209.59	208.68	208.31	208.24	206.35	214.51	212.97	209.55	209.63	204.39	211.41	204.41	209.54	217.54	211.43	211.62	203.9	206.18	205.49	210.83	205.92	216.09	208.67	207.61	209.66	211.5	204.07	204.75	207.31	206.82	207.45	208.6	210.68	211.32	209.24	210.1	214.43	213.68	206.37	200.63	207.57
221.24	217.13	214.35	218.43	227.31	225.45	222.49	218.84	220.57	219.74	219.67	223.3	217.42	210.9	218.36	210.22	217.17	215.1	210.67	216.09	219.69	223.01	215.24	225.39	220.5	211.9	212.33	217.71	218.06	215.95	218.9	216.13	214.7	217.43	219.6	213.68	217.27	215.96	215.9	215.71	217.33	215.57	218.27	216.99	222.55	217.8	217.92	211.49	222.77	211.95
211.62	210.87	207.02	214.26	210.85	210.01	206.35	205.74	211.43	209.22	211.2	209.91	207.73	207.29	207.63	209.88	208.36	214.33	205.69	207.19	207.77	213.46	206.59	213.61	201.28	206.25	206.27	201.36	213.37	203.97	204.12	206.86	208.54	213.67	212.98	204.85	204.41	209.43	203.31	206.49	212.61	211.49	214.53	211.25	207.54	208.13	208.51	212.99	205.1	201.54
204.11	197.14	205.95	205.25	202.75	205.48	204.67	196.72	207.05	207.92	201.12	204.14	201.5	202.55	205.03	204.2	201.88	208.14	207.35	205.83	207.98	200.52	211.75	207.89	204.19	207.55	206.5	202.01	210.85	200.26	201.46	205.68	193.33	207.6	199.84	203.36	201.4	201.98	209.8	206.35	199.57	204.41	201.6	207.16	198.15	203.56	211.79	210.14	212.29	197.98
204.74	201.39	206.39	201.38	198.09	207.73	208.58	196.7	208.57	205.24	203.28	203.17	203.18	200.05	208.28	200.49	209.1	198.59	196.99	204.64	208.37	205.47	207.58	198.7	204.16	199.49	209.09	205.08	204.69	200.8	198.32	196.15	203.49	206.59	203	200.54	208.41	206.49	203.01	207.26	206.48	207.63	205.85	207.04	207.68	209.45	210.44	199.68	206.45	197.56
210.85	207.37	211.1	211.15	202.82	206.6	207.3	206.24	195.26	210.56	206.17	204.92	202.61	207.46	209.81	203.57	204.23	206.87	212.57	206.91	206.94	216.86	204.85	204.66	210.73	206.38	212.16	207.86	206.1	209.1	212.74	211.01	208.24	206.3	203.21	212.58	206.85	208.08	207.66	207.03	203.29	214.14	209.92	199.36	209.3	212.4	205.4	207.24	204.99	215.1
223.19	205.56	221.84	216.65	216.7	214.9	213.59	219.79	211.75	221.67	216.84	222.43	221.19	216.14	212.02	220.39	224.33	212.78	219.09	212.8	222.06	212.77	228.12	220.47	215.71	218.59	223.01	219.21	211.58	214.84	221.81	217.82	217.75	216.69	221.61	225.25	214.63	218.73	218.74	218.23	219.86	220.56	214.85	220.29	218.63	215.15	222.38	219.13	215.46	216.48
205.72	199.34	200.06	198.5	200.59	208.29	201.34	197.16	195.3	197.62	201.69	197.96	194.16	195.68	202.86	200.44	198.39	196.34	198.96	198.12	202.93	194.01	206.28	200.81	200.75	196.97	199.24	201.93	194.66	199.26	199.77	202.22	199.61	197.28	193.47	196.34	206.82	201.48	196.31	206.35	200.32	193.09	198.04	193.63	198.13	198.07	194.99	198.66	203.87	201.2
209.41	204.51	205.17	206.35	205.72	209.53	206.91	205.24	212.95	206.93	207.14	208.35	213.6	210.57	208.32	206.86	212.1	207.93	209.38	207.47	211.4	202	209.59	208.88	212.75	211.55	210.61	206.51	214.16	210.61	207.64	209.28	206.04	203.34	211.17	214.29	205.98	209.15	208.05	206.53	209.33	210.91	211.52	208.14	210.08	205.15	208.54	208.32	208.71	209.05
202.3	200.74	205.86	197.44	201.82	204.68	202.56	212.09	205.73	195.77	196.9	205.91	196.94	198.25	207.19	206.66	208.35	202.32	202.37	206.88	201.62	203.13	207.19	195.91	204.31	205.49	204.01	200.41	199.66	205.4	196.27	203.92	200.9	201.57	201.94	207.02	204	204.26	206.92	198.46	204.74	205.78	201.06	199.38	198.46	206.65	204.65	205.47	205.45	204.58
196.88	195.67	192.68	193.4	199.82	194.19	188.79	192.91	189.3	192.89	201.39	197.78	195.18	196.6	192.43	200.66	198.11	197.63	190.81	193.17	198.25	193.84	198.65	193.51	193.12	191.63	194.47	198.2	189.83	199.2	191.88	199.77	194.88	197.43	198.27	194.68	202.76	196.48	190.64	198.24	195.47	199.51	197.88	194.5	194.32	194.13	190.25	201.74	191.6	193.87
217.51	217.29	215.34	216.92	217.75	219.61	213.97	217.16	219.69	220.34	212.26	217.41	217.48	211.82	219.69	213.67	221.54	222.58	216.56	216.59	216.51	217.91	220.24	219.53	220.31	221.9	215.98	223.03	208.01	216.51	217.18	213.11	213.55	220.02	219.19	211.11	218.08	222.81	215.68	213.79	218.79	223.51	212.67	219.88	218.84	216.54	215.51	215.63	218.4	211.58
215.84	217.58	211.45	216.75	221.28	213.27	218.06	216.67	218.12	217.66	221.96	224.4	213.25	212.37	214.24	216.28	213.62	214.82	219.03	220.42	215.73	216.74	222.06	214.51	220.21	217.46	217.56	223.56	212.29	213.47	217.71	212.64	219.8	220	213.77	219.79	217.14	217.06	221.27	221.01	220.04	224.96	214.58	219.14	221.06	213.27	214.59	218.9	219.49	220.76
204.51	198.79	206.93	204.36	207.01	206.87	200.23	202.3	198.95	200.06	213.35	203.02	203.33	201.18	201.89	200.4	204.85	205.86	202.46	204.22	198.06	208.6	208.21	203.34	197.44	204.24	202.3	202.13	208.92	201.25	203.56	199.47	205.75	203.69	201.7	201.59	203.04	204.58	200.53	200.46	196.37	205.25	205.98	205.42	199.31	209.4	198.87	207.67	206.36	195.35
199.57	201.86	202.19	206.13	198.4	201.71	199.24	199.86	197.57	202.3	196.33	196.72	196.52	205.86	199.65	196.91	200.8	203.47	200.46	198.01	200.64	198.64	200.01	197.84	206.61	202.47	198.82	197.67	196.98	194.76	199.78	202.41	205.8	200.28	202.12	201.42	201.88	198.98	200.18	199.69	203.16	196.56	202.08	199.62	198.9	194.77	198.64	203.59	195.45	201.9
208.39	212.68	210.27	213.78	210.05	204.17	213.38	209.36	206.54	211.34	211.43	209.43	212.14	208.34	204.3	205.84	210.31	208.77	208.18	205.09	207.1	207.8	207.65	207.96	201.7	207.66	211.22	208.31	211.54	201.82	212.93	206.32	210.37	210.46	213.24	207.19	210.75	210.03	213.11	206.4	206.63	205.72	212.91	204.87	211.59	205.36	208.43	208.65	208.71	201.87
195.92	192.3	195.55	191.54	198.32	199.1	202.37	199.62	198.71	197.91	194.55	200.36	201.54	199.03	198.31	200.26	196.29	196.77	200.81	197.64	199.37	201.01	204.08	192.08	194.64	199.48	200.79	201.88	195.76	202.33	191.87	185.91	193.77	198.79	191.31	203.3	192.39	201.54	200.44	195.3	196.25	202.47	197.8	204.44	198.89	200.92	201.45	201.08	195	201.11
221.22	210.81	215.02	214.52	214.6	214.79	216.22	215.66	212.27	220.42	220.07	221.03	220.68	211.51	218.43	217.25	218.32	215.3	216.72	219.75	218.9	213.49	215.59	217.48	215.67	219.44	222.26	222.78	217.27	218.52	215.14	222.15	218.25	223.94	218.82	215.49	222.38	216.49	212.3	220.98	213.96	219.07	213.42	219.7	211.35	216.98	216.19	216.95	226.71	213.26
204.21	210.18	204.69	212.81	206.31	205.36	214.54	212.5	212.24	206.97	209.26	212.09	215.82	211.51	207.59	214.82	205.55	205.79	205.84	205.45	205.31	212.3	211.24	209.43	210	205.79	208.12	205.47	207.94	210.5	207.13	201.75	206.4	207.93	207.34	206.58	213.1	203.76	206.21	208.82	206.04	206.49	200.31	209.72	207.86	211.39	200.98	209.44	208.85	203.87
202.43	202.84	208.08	203.83	203.22	203.02	201.09	201.94	212.12	200.55	195.51	206.86	197.49	200.02	201.36	198.58	199.36	202.89	207.28	207.74	206.55	204.81	203.75	202.2	202.77	202.04	200.42	202.45	201	205.32	202.31	205.25	204.08	205.99	201.1	207.55	197.01	202.49	207.75	209.59	205.44	205.24	197.8	207.42	208.9	208.86	203.84	201.83	201.57	199.42
206.94	203.73	204.81	204.36	203.14	203.99	203.53	205.86	206.71	200.99	201.54	200.93	200.23	198.86	205.21	199	200.76	202.09	207.63	199.77	209.06	203.45	203.33	208.12	198.01	202.74	208.97	209.08	204.3	202.22	202.31	211.05	196.87	203.62	204.61	200.89	193.59	199.91	208.21	209.31	198.72	199.94	203.55	204.84	199.73	205.39	206.57	199.99	199.46	202.34
201.26	207.46	203.18	202.12	205.18	205.08	208.35	206.14	203.03	206.72	202.22	202.04	203.54	204.55	202.97	205.63	205.25	196.25	208.61	205.25	206.83	208.85	206.26	203.58	206.35	202.4	202.66	199.65	206.7	203.8	199.91	203.67	210.53	200.12	206.13	199.15	206.97	208.61	203.83	206.7	200.9	204.13	202.35	205.9	206.43	205.38	199.77	202.79	203.81	205.74
215.13	217.03	210.95	215.71	210.86	217.16	213.71	217.96	217.87	212.78	206.34	217.58	214.87	218.89	220.23	222.55	215.16	215.22	217.95	218.24	220.36	221.03	218.38	219.65	214.62	221.33	219.57	223.9	217.13	221.62	220.4	217.8	212.18	212.98	218.88	222.06	221.58	217.83	214.25	218.89	220.52	215.58	219.16	219.06	216.94	224.82	212.02	214.87	212.62	215.29
222.66	215.97	218.13	220.72	217.13	215.99	216	218.12	212.49	215.94	219.76	215.5	219	212.21	216.94	217.68	219.49	223.79	212.13	220.16	210.87	223.95	218.71	215.32	220.11	214.45	216.25	215.88	216.3	218.85	219.9	223.27	217.82	219.36	220.15	213.95	218.26	217.31	213.32	219.89	217.66	210.72	218.97	214.13	212.94	217.98	212.17	218.23	218.28	216.3
206.15	207.22	204.37	211.41	206.85	212.22	202.62	210.01	210.5	210.44	208.4	202.52	204.5	202.72	210.73	202.88	211.59	211.72	206.19	197.76	209.86	209.08	206.73	212.16	208.26	205.03	209.27	207.06	213.25	207.94	212.25	206.38	209.23	210.06	208.81	207.68	203.96	208.75	204.19	206.24	205.64	211.28	205.16	208.21	201.83	216.41	208.41	207.85	209.53	212.72
211.68	204.56	210.25	207.43	209.01	208.53	206.45	209.55	206.84	211.11	216.05	206.08	204.51	214	204.64	207.3	205.89	204.77	207.92	206.91	208.97	211.13	208.6	202.93	201.92	214.53	210.93	204.76	207.46	203.68	206.35	211.65	209.42	209.83	210.23	209.86	215.81	207.52	212.13	207.9	206.9	211.65	215.44	208.15	208.56	210.03	217.75	206.58	213.48	210.59
199.89	214.86	203.04	207.32	210.05	198.44	205.69	214.19	205.36	203	204.94	205.78	204.22	201.81	205.62	204.08	209.61	200.59	201.1	198.09	208	207.66	197.19	208.49	199.35	206.7	206.16	209.53	202.54	205.92	206.82	212.14	207.92	209.21	207.62	206.16	198.16	205.67	207.18	208.69	206.54	199.98	205.17	207.33	204.79	200.59	201.92	201.16	204.25	194.33
202.17	201.83	203.82	207.23	207.63	205.5	201.47	199	203.11	202.61	200.18	200.79	203.12	211.05	202.45	200.07	198.52	196.36	202.23	200.11	202.34	198.56	205.26	203.11	201.43	203.87	202.96	198.9	209.92	204.95	205.2	204.18	196.88	207.98	205.59	200.23	203.54	192.7	202.46	208.19	200.19	203.75	206.3	201.19	208.86	200.19	208.6	204.58	200.11	202.57
215.05	216.87	215.03	216.32	212.15	217.99	220.11	210.27	211.19	217.5	216.68	215.13	218.36	218.77	220.68	214.58	222.06	221.12	217.79	222.66	219.14	218.82	217.13	214.73	214.44	212.81	221.29	217.46	213.9	223.31	217.83	222	208.31	219.4	220.81	218.69	220.63	216.4	214	216.47	220.68	206.97	216.68	217.57	212.47	220.61	213.71	212.91	218.56	217.17
213.16	211.97	201.1	206.39	210.13	215.39	208.13	212.16	208.07	209.22	207.27	200.94	214.49	208.01	208.51	210.71	210.93	209.27	214.93	207.27	210.67	211.11	206.2	204.24	204.82	207.38	210.16	199.51	213.75	205.71	203.71	205	209.31	207.32	208.13	211.39	210.64	213.44	203.54	206.01	203.94	209.26	209.67	208.14	207.98	212.04	207.26	213.87	209.8	199.66
222.38	210.98	219.92	220.76	217.72	211.74	214.81	218.09	218.75	220.09	217.17	215.86	204.08	216.66	223.38	212.85	219.98	212.18	212.15	214.04	214.04	212.84	213.43	213.42	209.58	219	221.72	215.33	214.18	215.64	215.93	218.31	217.44	217.25	213.1	213.19	217.6	220.8	218.65	208.43	218.09	215.86	212.47	217.44	215.26	215	216.51	225.02	207.51	219.52
206.52	211.58	207.37	207.85	208.47	206.15	206.89	205.88	215.89	208.14	205.16	208.76	213.53	197.23	211.73	205.65	209.73	204.04	206.64	208.63	201.64	209.32	203.36	207.49	205.35	199.57	208.57	210.58	203.67	199.92	212.6	212.22	207.35	209.84	207	206.49	206.35	211.13	201.37	213.16	209.33	211.69	204.61	205.32	202.8	210.26	210.47	208.27	206.21	213.98
213.12	214.89	213.99	211.11	210.75	213.79	213.86	212.73	216.69	208.24	219.74	212.79	217.72	210.71	212.3	210.17	208.37	209.43	211.35	217.71	215.14	209.59	214.8	212.22	209.11	210.33	213.32	213.05	214.24	217.22	213.1	216.4	211.01	211.3	204.34	208.81	211.29	210.96	214.31	207.56	208.29	218.34	209.22	219.61	209.98	207.73	212.88	212.53	214.11	212.6
201.42	200.07	196	202.87	200.3	200.36	197.42	196.73	203.15	201.65	203.63	194.23	208.67	194.43	202.61	205.02	204.85	202.6	200.28	201.16	197.71	206.62	202.88	204.47	197.66	197.58	203.7	201.15	198.83	206.42	200.39	203.89	211.09	198.59	198.79	200.25	205.86	205.93	203.27	193.45	208.2	204.47	206.89	200.83	205.7	204.34	202.95	205.64	197.92	200
203.43	198.17	206.32	200.31	197.69	203.58	201.61	202.55	205.38	203.05	201.82	206.99	201.97	204.79	206.98	203.59	196.65	207.73	200.83	204.28	203.29	202.75	205.6	199.99	201.72	204.62	201.02	206.79	202.05	200.27	198.77	203.35	203.7	195.41	202.17	201.25	205.46	200.09	204.76	205.97	207.49	200.57	208.94	199.87	208.45	211.33	201.45	199.58	199.86	207.06
196.55	201.61	195.46	196.67	201.51	199.14	198.18	204.31	200.67	203.38	202.09	200.46	204.78	201.09	202.2	198.04	199.94	193.15	196.47	188.54	196	205.38	205.23	194.68	203.84	204.15	204.07	197.85	195.56	197.19	199.72	195.62	198.37	206.15	202.6	195.7	200.36	200.88	198.95	202.75	207.29	200.65	201.56	200.91	197.02	200.06	203.07	196.74	195.83	200.51
205.71	207.72	210.82	202.17	210.25	209.54	202.12	208.56	211.67	212.07	205.58	204.07	199.51	208.88	215.86	206.53	207.23	208.35	204.22	206.45	208.95	209.49	204.21	205.87	204.48	210.4	200.72	209.62	210.71	207.59	202.99	208.27	213.77	207.74	206.39	205.7	213.27	202.56	209.27	199.37	212.21	205.46	210.08	209.77	210.82	206.56	205.73	214.25	205.86	209.43
207.56	208.61	221.16	218.51	220.37	218.57	217.81	219.35	210.93	214.18	220.5	217.92	215.78	216.16	224.79	214.08	219.31	217.09	222.9	221.05	218.72	220.37	221.76	220.54	212.8	222.02	216.57	219.24	218.17	218.29	216.56	216.8	214.29	215.2	213.47	218.24	222.87	215.72	218.54	220.36	219.24	216.53	218.1	214.85	219.85	216.42	213.55	209.72	222.52	218.31
206.02	202.4	202.96	205.86	199.71	209.77	203.41	199.09	207.46	203.83	201.15	198.66	201.92	196.31	198.24	206.29	205.59	207.87	204.19	203.87	195.5	208.9	196.15	200.58	213.08	199.11	201.73	207.9	198.73	206.27	210.01	202.22	199.94	206.18	198.28	198.95	206.45	197	207.86	209.13	205.48	204.69	199.25	199.93	200.43	197.83	203.74	203.76	195	201.29
202.09	209.5	208.49	211.97	212.66	206.55	203.56	204.92	207.77	212.38	200.83	209.08	208.06	209.19	202.78	211.01	207.96	214.94	211.02	211.15	212.27	206.21	213.1	203.75	214.78	206.89	203.57	216.07	210.33	214.01	210.16	214.06	210.71	208.55	203.67	205.61	217.5	211.02	207.66	216.57	207.35	209.8	208.95	206.11	211.6	212.22	210.14	205.62	206.36	213.73
205.06	208.34	216.04	207.49	201.34	209.66	208.61	205.55	207.65	216.05	210.25	208.1	216.45	208.18	209.44	209.64	208.45	208.08	204.4	211	209.04	206.27	206.74	210.43	205.2	209.59	203.37	208.95	214.03	201.85	213.91	213.3	214.44	213.36	210.8	215.98	204.39	199.32	207.58	206.85	212.51	211.18	207.86	205.28	213.14	209.32	204.92	211.5	211.69	214.28
215.28	207.54	213.38	207.27	209.97	211.04	207.97	208.72	216.94	208.21	208.21	203.16	200.73	205.33	214.12	206.09	205.21	214.79	205.12	205.62	211.12	211.22	208.53	205.97	210.13	206.23	211.49	206.12	213.83	213.01	204.98	207.35	206.77	207.39	206.19	209.21	204.15	205.86	206.26	210.69	197.26	210.37	204.28	207.32	208.81	208.44	212.75	208.96	208.1	215.25
197.75	196.9	200.31	201.34	206.01	202.67	206.8	204.44	205.35	202.91	202.78	197.01	196.24	207.07	198.59	201.23	202.69	196.7	206.71	207.29	198.02	201.78	200.89	205.17	202.94	201.12	206.26	201.54	195.97	204.12	205.38	206.05	204.59	201.03	198.88	202.64	202.55	205.85	200.03	199.68	202.3	204.61	188.72	199.39	201.73	199.32	202.03	200.31	201.59	194.58
196.32	201.48	214.57	199.63	204.66	204.63	200.88	208.97	205.35	200.19	204.84	205.77	203.53	200.21	200.16	203	203.83	204.34	205.84	202.19	205.38	202.82	202.82	203.95	207.68	208.22	204.72	205.44	210.61	205.38	208.01	199.84	201.43	191.96	201.4	206.45	204.49	199.57	205.05	197.14	206.64	198.06	201.71	205.49	202.46	203.91	207.41	207.08	198.79	203.95
214.22	212.38	213.57	212.26	218.07	211.01	219.55	215.58	218.99	214.68	209.49	214.52	208.71	207.78	212.59	219.32	206.32	202.9	220.52	209.85	204.97	213.02	209.54	215	206.73	210.19	213.83	209.14	217.25	216.41	212.14	217.3	212.47	210.59	214.97	216.02	205.17	211.62	210.59	214.34	210.05	217.55	215.93	210.05	212.86	214.54	215.59	211.7	216.14	217.74
215.76	213.5	207.78	212.93	212.85	211.72	214.03	212.56	218.31	216.91	215.96	214.28	209.15	210.86	210.05	207.46	211.15	217.02	214.99	213.49	213.88	213.35	220.82	209.13	206.59	211.59	209.96	212.39	210.71	211.36	207.94	217.26	215.74	215.73	215.06	215.59	215.45	208.36	210.36	217.87	216.7	211.23	212.19	208.9	211.04	210.69	216.67	217.16	213.79	213.18
206.23	209.52	205.78	202.71	208.19	212.3	206.49	206.28	208.33	212.29	213.36	208.95	205.66	208.62	211.48	211.97	206.79	213.39	207.81	209.33	212.07	207.38	212.78	209.52	206.56	214.29	204.86	206.48	210.06	204.71	212.44	205.62	208.52	208.72	204.41	209.83	212.22	212.98	207.84	211.43	214.99	210.3	207.23	212.15	211.44	212.28	206.75	205.82	207.26	206.54
213.88	212.24	214.93	210.04	208.95	209.32	209.97	217.5	212.71	217.69	208.01	207.72	210.26	214.81	203.23	213.67	217.5	216.58	213.58	212.95	207.34	217.79	212.69	211.11	217.66	214.4	214.54	220.82	212.13	211.51	210.75	212.87	213.88	212.96	214.34	209.89	214.58	208.74	214.84	211.77	219.9	215.3	216.39	209.91	217.25	211.5	204.63	216.07	211.58	210.24
206.35	209.32	209.48	198.54	206.8	212.59	207.07	207.11	208.24	209.91	210.77	209.09	213.52	209.78	208.18	203.61	205.44	209.19	209.48	212.4	202.53	211.19	204.4	208.08	213.94	203.89	212.53	206.25	208.9	211.35	206.68	208.07	203.54	209.77	203.96	206.48	208.94	209.48	203.73	213.21	205.51	202.29	206.27	211.79	207.84	205.03	214.77	209.2	210.38	210.62
217.52	222.32	219.47	218	216.24	213.02	218.02	218.1	216.92	217.38	214.97	220.21	220.22	224.45	217.16	225.33	212.25	216.75	215.81	211.9	215	216.52	219.19	219.13	217.35	217.12	211.44	216.05	217.63	216.63	218.28	211.24	213.19	215.13	214.52	214.8	215.13	210.37	214.64	210.61	214.86	216.3	222.09	216.64	217.25	208.37	215.17	218.47	219.55	222.87
204.03	208.18	202.18	204.03	203.31	214.02	218.21	206.19	207.26	210.32	203.96	209.51	201.3	201.09	208.56	204.13	211.18	210.98	215.49	205.99	205.63	204	210.92	218.04	208.46	205.26	210.67	205.14	206.41	207.4	208.43	203.72	209.18	208.26	209.12	213.88	207.83	204.86	213.02	203.01	209.9	208.2	210.04	210.27	205.59	207.43	211.21	204.69	208.47	204.72
210.57	205.76	203.52	203.61	201.94	205.91	204.27	204.98	207.66	207.44	208.87	201.42	202.73	203.6	201.84	204.94	204.16	203.21	205.67	206.87	199.82	207.27	202.26	207.74	206.27	201.66	203.89	200.64	202.28	208.72	200.67	211.19	205.79	208.69	200.36	207.39	204.53	206.85	200.84	202.76	205.58	210.29	202.45	198.94	204.1	202.19	206.55	207.09	200.88	203.44
203.78	207.99	211.3	201.71	209.16	204.95	203.54	210.45	208.19	205.4	206.69	207.54	210.42	210.79	216.32	204.86	208.01	200.08	210.11	202.61	208.17	210.9	211.4	210.98	213.16	207.23	215.58	200.94	211.62	206.36	209.42	213.63	212.33	206.29	206.91	201.79	208.64	200.55	204.54	208.02	203.96	204.22	204.76	208.13	208.64	200.66	211.57	207.22	205.45	203.29
217.54	211.25	212.06	206.17	210.7	216.72	211.01	208.2	213.53	207.18	212.57	210.86	210.09	205.93	211.57	211.91	210.84	213.95	212.49	210.36	217.7	214.61	208.6	210.07	207.45	211.09	214.34	211.64	208.9	214.06	208.36	209.46	214.93	210.81	205.09	216.98	212.81	216.01	207.48	211.33	210.8	214.06	213.41	214.8	210.66	211.28	209.11	205.94	209.99	215.41
202.7	199.77	198.94	202.42	199.27	201.04	199.84	197.02	196.04	196.04	202.33	195.04	190.68	195.88	193.7	196.6	196.59	202.26	201.98	194.61	193.73	203.92	195.25	198.2	201.95	197.06	193.91	198.9	198.89	204.29	191.56	201.66	207.26	195.27	207.44	198.87	198.04	199.58	197.03	201.72	195.31	193.78	205.32	200.51	198.23	196.44	206.99	197.61	198.71	202.16
216.96	213.1	210.76	217.72	212.45	211.88	209.97	216.3	211.85	211.63	211.96	214.65	211.09	206.34	216.54	216.16	218.88	210.24	214.41	212.82	218.86	212.47	206.35	207.13	213.59	208.3	212.62	215.77	216.34	209.26	212.89	215.85	208.11	218.67	220.03	214.12	209.06	211.85	211.32	210.5	209.77	211.08	215.57	206.64	211.75	211.82	212.83	214.71	212.79	218.12
199.93	202.38	201.77	202.99	202.24	197.53	196.67	195.11	201.86	193.84	198.16	201.57	193.09	201.44	198.6	200.24	198.75	192.22	198.36	197.33	192.39	199.27	195.08	200.95	202.58	195.95	197.54	203.1	201.7	194.7	198.01	197.93	199.43	197.21	197.43	200.69	198.27	197.16	205.76	201.75	199.3	198.89	199.03	203.33	196.67	197.17	199.96	199.48	204.61	201.02
199.61	207.88	198.9	205.49	199.23	199.02	206.09	207.33	209.86	206.87	202.47	201.6	202.51	205.31	203.24	198.83	197.05	198.24	207.84	201.97	200.95	207.09	205.62	201.99	205.15	204.75	210.95	205.57	202.65	208.54	194.18	205.62	202.02	205.95	202.73	200.36	209.16	205.26	203.93	207.94	196.46	206.67	202.94	206.06	202.62	202.8	201.03	200.57	203.27	201.2
201.78	209.76	198.53	191.71	199.54	201.27	203.17	201	201.26	199.82	198.65	204.43	206.37	208.95	197.64	205.73	202.93	202.1	204.41	204.58	204.38	204.72	199.36	207.6	197.08	200.27	202.05	209.22	207.99	198.28	205.77	204.7	204.65	201.36	199.45	195.38	207.46	203.87	202.56	203.84	208.96	206.48	205.27	202.93	196.29	205.32	199.11	210.03	202.78	202.37
203.25	201.12	202.69	199.61	199.03	193.97	204.61	198.98	201.42	205.3	202.61	203.86	200.53	197.95	204.91	205.96	197.98	205.03	198.64	199.27	196.56	200.81	197.17	195.58	203.48	203.51	202.23	196.48	202.1	200.07	203.25	200.45	193.35	197.19	203.24	196.8	202.25	194.49	199.08	195.91	205.98	199.22	197.99	194.58	200.37	201.6	195.29	192.8	197.21	197.34
209.88	205.18	200.46	201.3	205.46	206.28	196.35	193.38	199.85	198.25	206.6	195.09	200.07	203.62	203.86	203.98	201.83	202.33	200.18	201.98	201.66	204.76	204.58	207.12	202.24	202.73	203.29	205.21	203.13	203.52	203.11	209.45	210.1	197.23	206.53	204.92	198.33	201.14	204.3	206.48	201.73	203.33	206.64	207.31	210.8	204.92	202.79	205.89	202.23	196.3
204.29	211.42	205.44	201.26	200.76	200.88	199.08	208.82	201.58	206.4	205.33	208.43	205.27	202.94	204.21	201.61	206.42	206.02	205.19	204.9	203.29	199.52	212.67	207.7	203.52	205.56	202.64	203.05	196.35	206.79	199.82	200.26	205.92	202.71	207.87	201.24	203.2	203.46	200.22	203.89	202.79	199.78	205.12	202.92	207.86	200.88	201.78	200.34	206.53	202.16
199.58	207.63	209.62	204.25	198.44	202.31	205.62	200.71	202.95	202.22	208.89	200.63	203.34	210.03	203.26	206.28	199.16	199.98	205.97	206.64	198.73	195.08	200.68	203	203.22	201.18	208.45	202.27	199.2	210.48	206.11	205.55	201.07	204.94	207.93	203.23	207.07	205.72	198.49	206.64	204.38	205.5	200.26	205.08	205.1	206.82	197.44	206.4	202.96	206.09
204.54	202.09	203.07	199.62	208.24	195.75	205.73	198.55	202.41	197.29	211	202.81	197.52	207.53	208.45	204.6	201.94	205.16	204.06	198.15	205.6	199.44	205.86	206.03	212.84	202.68	202.59	207.23	206	207.75	207.9	211.44	202.05	204.79	208.96	204.5	204.19	202.74	204.98	209.18	203.85	209.7	210.01	206.54	206.7	205.34	199.92	205.86	206.67	206.84
209.21	214.64	202.87	205.68	207.73	212.18	209.29	215.7	211.85	213.51	217.36	212.76	211.35	211.19	203.96	212.89	213.86	212.21	209.8	215.95	209.28	211.06	206.38	212.08	213.99	213.18	208.64	212.97	208.71	210.1	210.88	208.07	214.03	215.14	212.67	215.76	216.04	209.77	214.15	206.76	212	213.83	214.06	216.67	211.95	214.05	214.43	219.7	209.31	211.79
212.26	210.04	205.38	206.16	207.12	210.18	204.83	207.78	208.9	209.82	207.78	214.41	204.87	219.77	209.45	207.85	209.03	209.47	200.5	206.94	211.84	211.1	210.67	207.87	207.18	204.89	213.12	207.68	210.35	206.05	212.66	207	205.34	209.12	208.99	206.2	207.95	209.63	205.52	207.05	210.2	209.3	201.7	211.34	206.22	208.35	210.68	203.57	205.55	201.79
205.54	201.07	204.35	202.8	201.53	208.52	206.72	200.73	207.37	201.72	205.78	198.53	206.26	209.19	206.69	207.37	201.14	203.22	202.22	208.37	203.1	205.01	208.83	199	209.85	203.34	200.5	200.99	204.68	207.69	198.84	205.94	206.24	201.23	195.47	202.24	198.39	203.98	201.17	202.95	211.09	204.4	204.9	212.74	212.59	201.59	203.04	204.9	208.01	210.7
209.45	208.08	205.71	206.76	216.46	214.19	210.53	208.68	206.43	211.43	207.08	214.7	213.56	207.58	214.75	206.82	211.04	207.96	215.95	208.93	212.94	205.57	213.55	205.7	213.86	214.64	218.18	212.94	204.08	212.1	207.73	210.8	206.9	207.35	206.59	208.83	214.2	211.46	208.18	214.37	205.87	211.38	210.71	214.18	213.18	209.56	205.24	212.03	209.53	210.09
206.63	207.94	208.6	205.25	209.65	202.78	213.88	200.89	209	211.52	201.55	206.83	209.99	210.02	205.02	206.04	213.48	201.51	202.78	204.57	200.49	204.27	217.32	211.67	212.49	210.08	209.77	205.75	211.23	209.52	206.56	208.57	205.13	206.08	214.08	207.87	204.42	205.98	210.68	208.55	200.42	214.81	207.06	205.7	209.8	212.55	203.76	211.43	207.21	208.57
204.78	207.18	208.35	211.33	211.48	211.21	212.23	209.3	208.55	208.29	208.35	211.52	208.76	215.03	213.19	210.91	211.29	202.63	206.2	210.84	210.09	216.81	206.59	210.94	213.9	213.53	209.8	206.08	211.4	206.24	207.36	206.84	213.38	213.47	213.79	206.71	216.04	211.21	212.85	215.1	209.16	210.74	210.48	208.67	209.1	209.65	208.37	213.14	211.03	210.74
200.85	202.04	203.42	204.82	211.63	200.35	207.48	205.44	202.28	205.33	202.3	199.71	204.26	208.64	204.07	202.52	202.07	198.06	204.99	205.16	208.64	206.16	203.5	205.52	212.95	207.38	204.65	203.57	202.43	207.47	208.32	206.79	205.77	208.71	213.06	209.63	196.94	206.45	206.19	208.01	206.72	209.9	201.4	205.8	202.95	195.37	202.37	206.54	208.11	208.18
200.15	199.11	203.22	203.26	195.6	197.94	192.9	204.81	199.62	201.09	198	198.4	200.97	195.94	194.77	199.49	201.18	193.72	201.01	197.25	196.99	196.38	207.33	206.47	197.09	205.22	200.87	196.96	197.99	201.14	198.85	196.42	198.76	206.47	200.61	201.28	194.81	204.69	194.57	205.69	198.65	202.39	200.32	200.72	196.64	192.46	198.15	200.01	194.34	194.69
221.05	214.1	218.52	219.77	213.01	214.09	216.54	210.94	212.71	217.32	216.48	216.68	207.9	215.61	212.68	216.49	217.65	212.88	217.34	215.29	212.85	210.28	216.04	214.69	217.45	217.24	217.96	216.82	223.24	218.99	223.39	216.07	218.83	212.35	213.89	216.74	203.29	215.34	223.79	218.47	216.2	207.95	217.38	214.42	219.75	219.74	216.2	217.81	214.04	213.51
212.04	213.62	209.08	214.22	218.72	208.4	206.46	212.78	216.27	217.95	213.19	209.21	217.68	213.17	212.83	212.57	213.83	207.43	221.53	210.32	219.21	220.55	211.55	217.17	214.11	212.46	215.06	210.25	212.46	213.49	212.01	211	212.74	208.05	206.13	216.08	218.2	210.1	215.31	213.23	209.07	208.88	213.12	213.59	212.22	208.91	218.27	215.32	209.47	215.54
209.83	205.18	209.31	210.33	208.41	204.72	207.29	208.82	210.67	203.38	215.83	208.97	219.95	208.98	204.17	211.69	208.62	207.19	209.28	212.72	211.36	212.26	205.73	202.46	207.76	210.5	207.1	211.03	210.12	203.74	211.4	205.44	204.89	204.03	208.63	209.13	205.85	210.97	211.08	206.69	212.9	212.25	205.61	210.26	214.31	207.63	218.36	213.81	210.1	210.09
206.92	212.22	203.2	209.1	203.82	205.92	199.8	211.53	205.34	205.2	205.6	204.85	206.03	212.77	211.76	206.13	209.41	204.28	207.06	210.41	203.76	205.67	214.34	212.33	209.34	212.63	205.12	209.45	210.09	211.49	210.5	206.87	213.77	206.73	212.21	210.98	207.08	208.12	206.41	207.38	202.23	205.38	210.24	199.83	202.77	202.14	216.75	205.03	206.61	205.74
194.36	197.88	201.44	203.73	204.12	198.08	200.64	197.61	196.19	200.02	203.22	196.29	200.74	192.94	203.26	199.77	197.34	204.66	204.74	200.61	197.79	201.55	203.23	198.16	199.37	199.22	193.84	198.59	197.99	199.47	197.55	202.69	201.74	201.28	200.29	204.38	198.78	196.64	199.97	197.42	204.64	194.18	199.5	204.56	203.26	207.33	200.23	201.98	201.09	198.17
200.66	204.85	208.02	206.33	200.82	200.81	197.14	202.39	202.41	204.62	203.7	204.37	203.31	203.8	208.58	192.05	199.39	201.21	197.06	201.84	202.15	207.96	201.48	199.56	202.06	205.21	199.07	206.8	200.71	202.84	205.91	204.85	200.54	200.91	195.3	199.79	200.02	206.26	207.79	200.82	199.72	204.35	200	198.78	202.87	203.56	203.7	203.56	202.84	200.9
199.27	203.96	205.63	205.9	196.66	204.28	196.17	205.1	200.63	205.47	199.41	214.17	204.17	206.09	205.68	207.51	200.23	196.69	210.51	193.27	199.46	199.84	207.34	202.68	201.79	201.3	195.2	206.25	197.67	202.15	199.19	205.87	205.18	204.96	198.39	208.37	200.41	202.96	201.18	205.82	199.55	204.56	203.16	204.08	203.26	211.08	206.43	205.5	202.47	203.33
206.27	206.64	206.27	204.78	205.59	207.09	207.44	208.08	206.31	203.51	203.32	203.1	204.82	204.47	198.61	204.69	201.64	201.08	201.28	203.61	199.92	200	208.57	208.16	207.39	202.63	209.82	205.98	207.88	207.53	208.1	201.89	204.42	203.53	200.6	209.99	207.65	207.14	203.24	208.85	204.58	201.34	207.9	202.39	201.98	206.1	205.62	207.41	204.23	204.91
210.2	204.44	207.43	209.52	205.39	211.34	211.16	207.38	205.27	201.03	206.38	203.4	206.72	212.38	206.62	203.65	203.76	201.52	208.28	211.23	215.93	214.32	209.19	209.43	208.38	212.36	200.59	211.14	202.8	210.27	208.51	211.79	207.35	219.82	206.46	206.04	204.13	212.53	209.65	202.94	213.58	215.83	208.49	207.9	204.59	214.89	209.46	215.22	209.62	210.61
200.93	202.78	205.34	200.78	194.82	210.34	203.72	199.39	201.98	206.67	208.28	206.83	202.57	203.6	212.71	206.27	204.92	200.72	203.7	199.11	202.15	202.57	201.5	195.98	208.3	205.98	208.1	205.5	208.21	202.28	204.46	209.63	203.53	201.3	200.11	198.61	210.83	203.24	201.93	202.94	198.71	197.12	207.97	200.27	200.61	200.81	201.74	201.45	199.74	203.62
196.17	206.47	193.1	204.72	197.59	202.98	197.87	197.95	207.94	196.71	197.8	198.62	205.34	205.48	197.64	202.36	198.16	197.67	201.73	207.01	194.47	198.55	206.89	198.84	204.65	201.59	198.01	204.88	205.66	204.13	200.4	204.77	201.05	200.68	203.48	196.89	198.53	204.56	198.69	199.02	198.97	195.66	205.02	199.27	200.56	205.16	199.5	200.29	205.73	200.07
214.76	218.39	220.23	212.69	215.18	222.02	218.51	216.81	220.11	213.54	216.44	217.44	221.41	211.97	220.94	218.5	216.6	216.69	222.63	217.2	215.44	215.4	213.51	221.61	209.34	225.55	212.35	217.38	223.38	217.39	214.87	215.02	217.12	221.17	212.1	216.82	219.43	215.76	215.29	218.12	210.94	215.4	217.85	218.13	216.41	213.22	213.98	213.64	219.7	215.89
198.45	204.86	200.58	200.38	201.2	194.12	199.58	199.48	205.04	200	203.39	202.26	197.74	196.77	196.37	200.05	202.3	199.03	205.68	201.54	200.95	202.21	199.1	194.68	196.34	198.92	201.01	205.31	198.51	201.88	198.5	197.67	202.33	198.77	204.85	200.06	206.49	197.24	202.72	199.88	197.31	199.06	194.36	203.85	204.36	204.17	200.11	193.59	194.25	205.79
210.12	206.46	206.17	204.74	206.05	213.85	208.65	205.67	200.2	204.74	210.88	210.12	207.51	195.93	202.84	204.65	201.16	212.25	204.93	205.35	202.31	200.97	202.31	211.97	204.65	210.98	206.34	204.29	203.65	210.05	209.58	208.15	203.91	201.84	205.85	203.73	200.75	204.57	203.78	202.13	207.85	201.08	200.76	209.61	208.48	208.92	205.85	203.67	209.24	205.74
200.06	196.52	196.24	198.25	204.09	203.72	197.3	199.25	196.43	200.14	204.97	202.38	204.94	206.11	199.88	203.73	195.31	202.02	199.06	198.56	199.63	194.93	204.81	196.43	200.67	202.24	198.8	201.38	198.41	201.59	201.15	197.74	202.62	198.82	201.1	201.31	205.84	197.93	196.68	199.92	204.77	202.48	197.81	195.9	201.01	201.58	193.38	195.76	203.37	203.68
201.01	198.43	201.78	205.47	203.66	199.33	204.57	203.04	202.94	207.1	201.23	197.28	199.5	203.26	203.24	204.33	208.59	204.38	203.27	199.9	200.53	205.24	202.19	200.02	210.28	212.21	198.67	201.12	203.48	203.47	203.25	198.72	199.78	206.5	200.03	198.53	197.91	203.87	200.54	203.51	195.14	206.58	204.92	205.05	194.01	200.09	209.79	203.4	199.91	195.38
196.19	196.03	198.09	197.88	196.39	201.29	194.37	195.11	207.86	200.75	197.71	198.42	201.59	198.49	199.21	201.79	191.75	197.62	200.38	199.27	198.18	198.83	200.09	197.94	199.24	203.15	190.78	194.71	203.64	198.37	197.64	196.12	194.64	195.01	192.22	199.31	197.81	195.88	197.69	194.27	202.43	192.94	196.56	190.66	199.34	192.52	194.17	192.03	196.95	199.78
214.39	220.34	213.61	208.59	215.35	212.77	211.27	212.62	214.24	213.78	211.34	221.4	208.87	216.16	210.37	208.39	203.29	213.63	223.94	211.5	213.09	214.63	208.24	209.6	217.53	208.12	220.05	205.26	214.51	223.28	215.05	210.4	214.57	209.12	212.21	214.96	219.22	218.23	212.27	212.24	216.3	207.65	211.53	217.8	212.45	208.38	223.09	210.85	206.18	209.17
215	211.22	214.03	207.86	216.07	209.66	215.38	205.6	209.55	214.8	203.35	213.95	212.56	210.62	207.68	213.19	214.27	212.27	214.57	207.22	207.55	214.85	208.58	214.24	213.26	217.19	212.26	210.66	207.23	219.45	216.17	215.1	210.25	210	215.53	212.09	214.33	218.19	217.03	220.24	210.56	213.33	212.97	218.33	209.51	210.95	218.16	212.42	216.13	217.28
205.65	204.94	208.13	202.74	207.66	210.96	214.42	207.24	206.83	203.95	210.26	207.35	197.72	205.26	209.62	202.19	203.95	213.65	207.27	208.63	207.69	207.19	209.11	209.18	208.03	204.85	209.61	211.95	213.6	206.75	211.62	207.1	211.45	203.34	206.86	212.36	211.24	213.64	210.4	206.16	207.44	208.45	209.97	208.79	206.85	203.01	214.92	205.99	210.69	210.18
197.08	200	200.34	196.82	190.71	198.38	207.97	200.56	200.18	199.71	205.33	208.08	202.55	195.98	198.6	196.55	195.58	193.85	197.87	207.23	201.18	196.91	194.94	196.86	201.38	197.46	200.9	203.82	194.63	200.66	193.29	195.31	200.08	201.17	201.93	197.26	197.46	209.12	205.1	196.19	202.22	194.32	199.48	196	199.7	200.42	203.55	201.57	193.1	192.14
196.01	203.3	201.9	200.39	203.76	209.74	199.78	200.78	204.13	200.34	195.48	199.19	196.76	197.2	202.67	197.54	209.03	206.12	205.34	198.45	199.39	198.32	209.73	197.55	198.45	200.01	201.68	201.62	204.63	200.03	197.45	205.01	207.65	197	201.65	203.26	200.43	207.98	207.3	201.03	201.13	202.47	198.06	203.06	203.21	196.75	192.34	200.33	200.87	198.4
213.77	216.65	210.66	213.5	212.46	217.84	214.92	214.56	206.36	215.34	213.98	210.86	208.67	204.76	202.28	210.31	210.92	214.75	212.62	215.19	212.55	216.73	208.86	210.22	211.37	216.7	215.68	212.71	213.49	210.37	218.51	210.5	206.71	212.49	209.05	213.73	208.39	207.75	213.87	211.89	211.11	217.22	212	203.8	207.75	213.06	201.27	215.03	213.22	213.47
214.88	209.7	205.28	209.73	214.04	208.31	212.3	218.08	218.21	213.3	211.71	208.93	212.29	220.55	210.88	213.62	212.93	209.55	212.39	216.46	214.59	213.21	205.09	214.45	209.54	217.91	210.92	210.06	209.29	209.4	213.03	210.78	205.98	210.99	214.36	212.32	210.53	210.98	206.72	218.98	220.13	211.29	210.32	208.72	213.81	205.69	211.9	213.91	207.92	215.77
200.53	190.07	199.64	199	195.52	201.87	195.91	194.41	194.29	193.88	198.59	192.63	197.98	198.77	200.03	192.84	197.37	199.33	200.26	199.89	197.78	199.48	194.04	202.48	204.08	198.96	201.67	195.19	201.75	195.02	190.45	192.91	198.75	191.51	201.65	199.94	200.9	192.18	199.6	199.46	197.43	195.66	196.28	197.49	194.75	200.35	201.62	195.27	196.72	198.35
212.23	201.06	209.21	206.31	197.17	200.4	204.53	201.03	203.85	197.22	208.04	202.76	203.94	204.93	195.79	200.97	203.42	207.84	205.57	204.62	203.75	205.65	200.35	203.42	198.89	204.61	202.12	202.45	203.02	202.41	209.87	206.59	200.43	201.44	195.19	197.74	197.77	202.72	203.05	209.93	201.02	199.77	198.73	198.92	199.03	196.75	196.28	206.86	203.36	202.31
195.1	202.59	199.48	197.49	196.21	208.14	204.38	205.04	201.46	206.45	206.4	203.95	199.57	201.01	198.41	197.95	200.08	199.47	200.82	196.34	201.56	204.97	202.7	200.86	193.23	200.64	204.28	199.32	200.23	199.89	202.04	203.87	194.87	199.83	198.59	197.93	204.55	204.37	199.79	195.75	194.83	203.4	202.06	206.89	203.14	205.52	203.61	203.53	207.62	200.09
206.32	205.02	199.38	210.37	195.62	203.44	201.28	207.19	202.48	201.03	200.91	204.61	205.1	202.46	202.39	212.38	209.53	208.44	207.04	210.57	199.77	202.14	201.95	211.01	204.33	205.88	199.69	199.03	203.96	206.11	207.68	206.14	201.13	200.82	199.85	206.12	210.68	195.89	198.58	201.01	202.26	206.4	200.91	206.88	208.81	206.36	204.25	198.19	201.83	203.71
206.83	210.76	208.72	205.4	205.8	212.57	208.94	200.53	219.42	211.86	210.06	210.87	209.22	211.53	208.47	206.87	213.04	204.56	210.46	214.8	212.55	204.71	212.65	211.54	203	209.1	204.02	205.36	211.83	210.45	215.12	211.91	208.62	202.2	211.41	201.49	203.8	210.2	213.58	210.92	213.6	208.19	214.07	215.35	215.06	206.86	207.43	211.03	203.8	209.2
209.02	212.57	207.03	209.41	213.65	212.39	206.44	209.73	208.55	208.39	213.78	213.71	210.98	209.53	210.96	214.73	208.61	212.75	210.51	217.81	210.12	211.49	211.2	215.04	212.66	212.46	215.82	211.87	208.95	214.79	207.37	208.81	207.6	213.02	209.49	210.03	207.68	216.08	213.66	212.26	210.47	211.23	219.69	214.11	211.59	211.03	216.39	207.13	212.44	213.89
208.06	201.9	207.14	201.49	206.69	198.45	205.36	205	202.92	200.5	203.22	205.87	199.22	202.16	205.62	207.24	201.49	195.41	205.34	201.39	206.73	201.94	205.47	202.65	205.58	205.46	201.99	202.65	204.87	209.69	206.69	206.85	201.36	203.88	204.44	195.3	198.83	205.6	198.88	204.55	201.81	202.41	206.4	200.41	200.11	208.6	207.9	204.31	199.39	204.41
203.88	216.04	206.21	211.39	206.79	211.67	217.95	216.12	210.98	214.17	208.7	207.84	211.93	213.03	209.25	211.24	213.85	216.45	215.27	211.72	213.67	211.74	210.06	210.55	216.75	215.95	212.59	215.57	212.36	212.93	213.15	214.22	211.19	213.66	214	208.3	207.56	212.44	217.22	217.74	212.47	214.27	211.12	212.02	214.09	205.77	211.55	211.84	210.16	212.43
[truncated: 150 more columns]
