# Supplementary material for: Genetic dissection of main and epistatic effects of QTL based on augmented triple test cross design
Source: PLoS One. 2017 Dec 14;12(12):e0189054. doi: 10.1371/journal.pone.0189054 (PMC5730204; doi:10.1371/journal.pone.0189054)
Supplement: S6 Supporting Information — (ZIP) [file pone.0189054.s006.zip › z1_650_0.5_10.csv]

203.38	204.83	204.73	203.73	202.93	203.79	205.51	204.38	203.54	203.57	203.13	203.72	204.22	202.23	202.11	202.8	202.92	205.49	205.47	204.49	203.36	201.84	203.73	202.01	202.41	203.7	204.01	204.33	203.42	205.59	201.92	203.01	202.23	204.49	203.86	203.85	205.25	204	205.99	204.36	206.43	205.25	204.28	204.12	207.32	201.55	203.7	206.68	205.16	204.91
212.51	210.81	209.68	212.63	211.95	214.18	210.64	208.03	212.98	211.71	212.78	211.4	213.25	212.37	211.35	210.65	210.9	211.81	212.24	211.73	209.22	210.53	214.97	211.14	214.04	211.88	214.35	211.25	211.2	211.04	211.87	212.04	211.53	211.97	211.65	211.49	210.83	212.21	212.72	210.72	214.87	211.39	210.54	211.28	212.21	210.18	213.24	212.44	210.48	209.92
203.79	206.81	203.17	204.93	204.13	202.8	204.52	205.9	201.82	204.06	204.63	203.46	204.15	204.12	201.63	201.93	203.84	202.79	205.48	204.9	204.06	205.84	202.7	204.28	203.09	204.14	203.19	204.93	202.82	205.73	204.04	205.06	202	205.51	203.39	203.93	205.08	203.98	203.08	204.36	205.06	204.91	205.02	203.02	205.44	202.81	207.18	203.36	203.73	203.94
205.34	199.76	201.48	202.03	203.73	203.23	203.57	203.18	202.12	204.24	202.69	203.12	203.66	201.93	203.82	201.69	204	203.77	202.7	203.7	202.64	202.39	203.21	203.06	204.28	203.59	204.33	203.06	203.83	201.44	203.59	203.85	205.41	201.6	203.3	203.06	204.16	205.19	203.49	199.89	204.63	202.85	203.18	204.36	202.88	203.21	203.75	202.56	201.44	202.92
199.18	200.08	200.33	201.85	200.09	198.9	202.29	203.42	200.9	198.15	202.94	200.53	200.58	200	201.13	202.7	200.81	199.31	197.91	200.99	199.65	198.41	202.07	200.71	199.14	199.97	201.83	200.13	201.03	199.33	199.84	200.12	200.05	199.89	200.19	200.8	199.97	200.45	200.14	199.02	201.39	202.1	201.51	199.75	201.52	197.99	197.79	199.34	200.61	201.82
207.57	211.22	208.6	208.77	211.88	206.58	210.29	206.62	209.44	208.44	210.97	211.42	207.71	208.39	206.94	208.54	207.03	209.85	208.45	209.28	207.5	211.36	208.79	207.36	207.14	208.11	208.62	209.37	209.57	208.6	206.94	209.38	208.8	206.37	208.68	209.77	207.52	208.18	206.67	209.76	210.17	210.15	206.66	210.97	207.27	206.33	210.77	208.36	209.03	209.17
202.25	203.25	201.57	203.1	200.98	201.91	203.03	202.99	203.33	201.98	204.43	202.16	202.67	202.97	204.65	203.31	202.85	200.85	201.95	203.62	199.74	202.03	202.24	202.51	202.09	202.84	201.06	204.5	202.79	202.57	203.37	200.87	203.77	201.97	201.19	200.64	203.71	201.95	203.62	200.28	200.01	202.7	204.78	202.12	202.36	202.42	203.13	204.19	202.1	203.37
200.59	197.7	200.55	199.77	198.11	198.97	201.8	199.7	198.86	198.38	197.56	198.68	198.52	201.43	200.3	198.66	200.25	200.37	198.81	199.42	199.84	198.16	200.68	197.75	199.51	200.15	200.89	198.99	198.92	198.87	201.65	199.79	200.51	198.51	197.08	199.45	199.22	200.3	199.88	200.79	199.98	200.38	197.25	201.25	199.23	199.71	200.39	200.03	198.28	198.55
207.36	208.89	207.41	208.01	205.97	207.92	206.83	209.76	205.33	209.3	207.4	209.67	208.24	208.33	208.33	205.72	208.3	208.24	208.12	209.07	208.39	210.13	206.33	209.87	207.95	208.26	210.13	208.35	208.6	207.62	208.09	207.81	205.95	209.31	208.19	207.19	205.13	207.3	207.38	208.37	207.07	205.41	204.68	207.7	210.74	206.84	209.72	207.81	207.62	205.68
206.75	207.99	211.34	210.04	209.23	207.98	208.28	208.2	208.64	209.52	209.34	209.21	207.75	208.39	210.06	208.65	209.79	208.33	210.21	209.54	208.2	207.83	208.66	208.35	209.71	207.82	210.67	207.28	209.52	207.52	209.98	206.77	206.1	208.87	209.04	207.22	209.1	208.95	209.91	209.68	207.22	210.63	207.92	210.36	209.72	208.78	209.7	209.51	211.67	207.22
194.22	193.77	194.58	197.34	196	195.37	195.13	194.82	194.32	195.93	193.32	195.41	195.01	196.14	194.75	193.74	196.28	193.02	195.59	196.19	195.04	195.57	195.33	196.56	195.35	194.69	193.74	195.42	194.61	195.31	196.3	194.79	193.33	195.32	193.27	195.35	194.39	195.43	195.3	194.19	195.35	193.82	196.6	196.73	195.77	196.97	195.73	196.12	197	196.27
202.67	202.85	203.57	203.39	204.2	203.34	202.2	202.53	205.43	201.77	203.17	202.47	203.63	204.4	204.59	201	204.09	205.24	202.54	206.57	202.69	204.48	205.13	203.39	202.11	203	204.09	200.98	203.37	201.46	204.32	201.55	203.66	201	201.78	203.35	202.22	203.26	203.28	203.5	203.6	203.38	203.12	203.48	201.21	203.87	203.8	199.76	204.01	202.93
197.89	197.2	199.09	198.26	197.89	195.74	196.59	198.25	197.23	197.12	196.31	197.38	198.29	195.65	195.3	195.12	198.49	198.85	200.54	197.86	196.25	199.61	197.51	196.44	197.36	196.43	199.22	199.58	197.38	197.56	198.31	197.46	198.28	198.27	197.08	197.05	198.31	198.98	197.37	197.18	198.19	198.28	198.35	196.82	198.76	195.02	199.02	196.89	199.07	197.04
210.01	209.15	207.59	209	208.56	209.43	206.39	208.77	208.8	206.64	208.4	208.03	210.56	209.74	208.17	208.37	208.53	209.16	211.71	210.73	209.17	210.7	209.36	209.9	208.26	211.52	209.26	206.68	206.1	208.43	206.25	209.18	208.56	207.8	209.73	209.84	207.69	211.51	209.8	207.5	209.19	210.71	209.86	210.02	209.29	206.45	211.43	208.47	209.21	209.23
205.79	206.44	205.31	204.73	207.22	205.47	206.07	202.3	206.96	205.13	205.29	205.09	205.94	205.69	203.97	206.82	203.15	206.75	204.42	203.39	202.96	203.86	202.84	206.74	204.52	203.29	206.01	205.79	204.73	205.94	204.05	204.2	203.98	204.96	203.04	205.64	205.41	203.71	202.99	203.74	203.9	205.13	205.04	204.83	204.49	208.47	205.17	206.2	204.15	205.71
209.68	210.31	208.04	208.18	209.31	208.62	209.14	207.59	208.58	207.43	206.71	209.37	208.93	209.95	208.78	209.78	208.14	211.12	208.14	210.73	206.22	208.35	209.68	207.2	208.01	210.85	207.14	208.09	207.39	208.6	208.74	207.09	208.36	208.65	209.09	209.09	209.68	208.15	208.35	207.26	208.97	208.02	209.45	207.97	208.99	209.13	208.39	209.66	207.91	207.57
212.92	213.39	214.64	213.28	213.37	214.66	213.01	212.68	214.23	214.13	214.99	215.35	215.85	210.97	213.38	213.6	216.22	215.32	215.03	213.73	212.23	215.37	214.79	213.37	214.44	213.56	212.82	214.38	215.71	213.99	214	213.04	214.61	211.77	215.09	212.4	212.26	212.85	215	215.87	211.66	214.91	215.31	214.77	213.52	211.92	213.19	213.05	212.16	213.9
209.28	206.33	207.72	210.54	206.12	207.22	208.46	209.03	206.81	208.33	210.01	211.45	209.77	209.31	208.16	208.69	208.51	208.33	208.24	208.47	210.93	209.95	205.14	211.14	209.51	209.93	209.58	209.23	209.37	209.89	209.38	207.88	208.63	207.68	208.26	207.53	208.35	209.91	209.97	209.08	207.59	207.8	209.09	208.83	208.78	210.1	208.04	208.16	209.47	208.87
201.73	200.82	199.51	199.2	201.11	200.12	198.66	201.46	200.12	202.12	200.84	200.82	202.07	200.38	201.59	198.2	199.2	200.09	199.24	200.92	199.44	200.16	200.48	201.25	200.55	202.64	197.95	199.34	201.19	198.96	200.65	197.81	202.42	199.62	199.88	201.14	200.21	201.65	200.25	199.53	199.54	200.41	197.89	199.6	199.77	203.09	200.95	201.8	199.88	202.7
205.5	202.13	201.53	204	203.74	203.24	201.44	203.41	199.97	202.44	204.2	203.24	202.17	201.21	204.05	202.29	202.46	201.13	203.08	202.34	202.54	202.53	201.28	202.29	203.01	203.36	204.42	203.63	203.69	202.54	201.98	199.76	201.29	203.25	202.91	203.32	203.31	202.93	201.27	203.32	203	203.37	201.97	204.43	202.22	202.22	200.8	200.25	204.08	202.04
203.46	205.43	200.93	202.44	202.49	205.86	202.16	204.86	203.82	202.03	204.41	206.08	203.02	201.96	204.51	201.92	203.44	205.43	205.01	204.27	204.56	203.32	204.57	204.87	203.84	204.9	204.48	203.06	203.1	203.81	205.08	205.04	203.81	203.03	203.41	203.33	203.5	203.08	205.11	205.26	203.37	204.76	204.6	204.81	202.98	202.93	203.87	202.84	205.18	204.3
200.56	199.89	200.74	197.28	199.94	200.48	198.87	200.18	199.41	199.06	198.01	201.15	199.42	199.83	201.34	200.11	199.95	200.67	200.52	200.77	199.9	201.4	199.43	197.21	200.82	201.23	202.75	201.15	200.96	198.01	199.57	200.58	200.59	199.59	200.01	201.38	200.45	199.95	202.75	200.4	201.28	199.72	202.45	199.79	200.82	202.98	201.35	200.53	199.23	201.4
202.47	202.97	202.51	203.78	204.62	205.08	203.92	201.89	203.87	202.17	203.61	201.74	204.5	206.13	206.45	203.99	205.31	202.33	202.6	202.13	204.99	203.64	203.5	203.51	202.37	204.09	203.17	204.18	200.66	204.69	205.43	203.26	202.78	203.36	203.02	206.67	204.39	202.66	202.31	204.83	203.75	202.32	204.59	200.98	205.94	204.46	204.29	203.77	204.91	205.01
206.61	207.56	208.66	207.85	208.63	208.01	208.41	208.53	207.57	207.64	206.41	206.38	208.43	207.18	208.24	206.41	209.18	208.42	206.94	206.23	208.52	208.48	208.25	208.16	210.6	207.95	206.54	207.08	207.22	207.63	205.62	207.55	205.46	209.4	206.84	208.46	205.9	209.85	206.3	208	205.81	207.17	207.89	207.54	209.22	206.78	206.53	206.81	209.43	207.59
211.6	212.88	211.87	209.78	210.51	213.59	210.81	209.82	210.4	212.93	213.45	214.08	209.27	210.69	212.09	211.35	211.21	210.16	211.62	211.44	212.82	210.56	211.72	212.69	211.71	214.09	212.4	210.63	210.56	209.54	212.96	211.87	213.25	215.1	211.71	211.81	212.37	209.68	212.39	209.95	212.63	211.06	211.94	211.11	213.12	211.45	211.35	212.26	211.4	212.42
213.74	212.77	213.69	210.4	212.16	213.25	213.18	212.87	212.96	210.65	211.39	211.98	213.96	211.57	211.97	211.52	211.67	212.15	212.59	211.75	211.61	213.16	210.5	209.16	211.08	211.06	210.14	211.05	211.83	214.13	209.24	212.36	211.9	210.6	212.92	213.05	211.15	212.41	210.31	211.25	211.95	210.68	212.48	210.24	212.8	210.67	211.91	210.73	210.78	214.88
212.53	210.75	213.71	212.82	213.45	212.17	212.43	212.41	212.18	211.22	211.87	212.21	212.1	211.07	211.35	211.01	212.98	214.07	211.43	210.18	210.92	211.18	213.45	209.42	210.53	213.65	212.68	211.62	212.28	211.38	211.98	211.01	210.8	213.39	211.86	212.17	212.11	211.72	213.77	212.35	209.38	211.28	210.87	213	211.43	210.58	211.31	212.97	210.22	210.96
203.87	203.13	203.71	205.82	204.55	204.61	201.74	204.52	204.14	205.25	201.75	206.32	203.4	203.77	204.58	203.1	205.94	204.34	200.67	202.3	204.74	204.74	203.25	205.04	204.55	204.41	203.64	202.11	206.01	203.25	203.4	204.21	205.36	203.97	201.79	205.33	203.02	204.05	205	206.6	200.15	202.52	202.92	203.15	203.3	202.94	202.68	205.39	202.35	203.86
212.81	212.24	211.61	211.09	211.9	213.72	211.19	211.86	212.24	213.12	213.52	212.92	211.15	212.72	212.57	209.96	212.85	212.5	211.54	212.64	210.76	210.49	214.15	210.99	211.97	210	210.38	215.32	211.71	211.44	210.47	210.71	213.31	210.39	210.18	210.76	208.67	213.19	211.91	212.43	210.05	214.32	211.72	211.18	212.16	210.26	212.28	212.22	211.89	209.41
211.91	212.13	211.67	211.65	212.26	212.52	213.25	213.12	212.27	211.51	213.02	212.08	209.47	211.26	211.38	211.64	213.74	211.07	212.73	211.71	210.04	210.6	213.58	211.16	213.06	212.71	211.64	213.26	214.24	211.1	212.07	210.69	213.16	211.4	209.75	210.47	211.57	212.23	212.76	211.78	211.86	211.4	211.72	210.17	211.82	209.69	211.85	209.97	210.41	212.39
196.62	196.24	194.88	194.44	195.91	196.77	193.94	194.62	193.54	197.53	195.9	196.77	193.68	194	195.5	194.91	194.94	198.01	197.29	196.12	195.58	194.77	197.25	196.53	192.81	194.64	197.98	192.78	196.83	194.43	196.57	197.05	196.74	195.11	194.59	195.52	195.58	194.2	193.58	195.39	194.15	194.09	195.67	195.21	195.17	194.22	194.5	196.54	194.3	195.82
217.49	217.57	219.01	217.09	216.8	219.07	215.96	216.6	217.59	217.69	217.47	217.31	218	217.23	217.57	218.65	218.26	219.96	216.84	220.06	218.59	217.47	214.4	218.36	218.8	218.38	215.9	218.65	215.98	217.76	217.74	218.24	218.72	218.53	219.06	219.78	218.89	216.2	219.67	217.33	219.18	219.4	215.44	216.75	217.17	218.79	216.55	220.29	219.06	220.2
195.39	196.01	195.41	196.75	196.31	199.78	195.62	194.5	193.95	195.85	197.03	196.17	194.45	195.56	195.75	195.65	194.51	196.3	195.78	196.16	195.05	193	196.77	192.48	195.35	194.65	194.16	195.18	193.07	198.08	195.39	196.15	191.58	194.79	195.71	193.17	194.04	195.49	195.38	195.51	194.66	196.28	194.27	197.78	194.8	194.21	195.67	195.09	195.61	194.67
209.27	212.34	213.37	211.22	213.74	213.19	211.63	213.29	213.11	211.87	212.03	211.32	213.98	212.45	212.69	214.99	211.9	213.35	211.32	212.62	212.11	212.5	212.55	212.34	215.12	212.87	215.17	211.47	212.61	213.81	213.38	212.59	211.36	214.95	212.67	211.84	214.69	213.18	214.61	211.61	212.3	212.81	211.68	212.05	213.3	212.19	212.76	210.45	214.05	212.46
198.83	200.93	201.17	199.09	201.67	200.65	200.24	201.39	199.57	201.35	198.35	198.57	199.57	197.6	199.9	197.86	200.16	199.14	197.1	200.27	200.07	199.3	198.31	199.39	196.56	200.37	201.2	200.52	201.44	201.79	201.83	198.86	201.54	197.32	201.33	199.25	198.63	196.84	199.71	198.72	200.57	199.39	199.6	197.33	198.63	199.45	194.85	198.7	200.05	198.77
207.13	210.07	206.64	207.99	209.58	205.87	208.57	205.82	204.63	207.53	206.03	207.28	207.21	206.17	208.84	209.08	206.14	208.43	208.13	207.69	208.94	207.71	207.39	206.96	206.85	207.93	206.7	207.27	208.84	207.44	209.14	209.07	208.03	207.7	207.57	209.96	205.94	207.65	206	209.34	206.64	207.33	207.51	206.59	206.7	208.55	207.91	206.54	206.19	206.52
218.44	216.95	217.78	215.74	217.4	215.37	217.14	218.9	217.51	219.26	216.72	219.33	220.49	218.63	217.78	217.84	218.51	217.27	216.78	216.31	217.49	219.19	217.24	218.39	217.59	218.85	217.94	216.73	218.32	216.32	216.58	217.14	217.88	217.74	219.25	218.85	216.15	218.97	218.13	217.9	216.88	217.85	218.49	218.38	220.93	217.12	218.29	216.84	216.39	216.19
206.3	207.43	209.09	208.01	205.84	210.09	206.48	206.98	209.59	207.05	206.75	208.45	208.8	206.82	208.03	206.51	206.98	208.71	208.04	208.74	206.03	206.45	208.37	207.58	208.42	206.66	208.69	205.28	209.02	208.75	209.11	206.8	205.79	210.2	209.41	208.19	208.06	206.45	209.11	207.33	208.39	206.16	208.01	208.4	205.1	207.28	205.67	209.37	206.16	208.02
217.45	216.35	217.39	217.73	215.57	217.85	215.08	219.21	217.88	216.24	218.11	217.09	217.55	214.84	218.23	216.32	215.51	218.9	216.8	216.44	214.86	215.17	216.05	217.22	217.63	216.58	216.17	218.31	216.11	216.1	216.31	216.39	216.21	219.79	215.71	218.6	217.26	216.61	213.58	217.43	218.37	216.08	216.15	217.32	217.31	218.68	217.51	219.56	217.23	216.24
204.69	206.86	206.32	203.4	204.96	205.95	203.09	205.58	205.83	205.21	208.17	204.64	205.58	207.35	207.46	204.42	206.79	205.74	206.99	206.06	208.2	204.21	206.14	209.48	206.18	203.5	204.73	205.12	205.59	207.51	204.69	205.94	208.47	206.66	206.46	206.27	206.6	204.64	207.6	205.92	204.12	204.64	206.33	205.6	207.3	203.65	206.03	204.54	206.14	203.52
211.92	212.54	211.32	212.43	211.97	211.69	213.33	212.42	213.77	215.35	212.81	212	211.4	211.8	212.19	213.75	213.88	210.82	214.35	211.39	209.75	212.64	213.82	211.24	211.96	212.33	214.33	210.22	213.08	212.54	212.17	213.11	212.92	213.32	213.33	213.61	213.41	212.8	211.21	212.28	211.86	212.94	210.67	213.36	213.58	213.61	212.42	209.36	213.25	214.25
211.42	211.09	211.15	209.43	210.64	208.82	210.68	208.67	209.63	210.29	209.23	213.18	211.31	211.42	209.86	209.13	211.5	208.06	208.35	208.16	208.58	209.39	209.11	210.24	211.16	209.61	210.67	210.72	209.58	209.5	207.77	208.52	210.33	209.82	209.42	208.97	209.06	207.12	209.18	210.98	207.57	209.37	209.54	210.24	209.67	210.93	209.36	207.23	208.96	209.33
199.14	200.29	197.34	201.03	201.29	200.58	200.08	200.1	200.42	201.16	200.76	199.88	201.76	199.8	197.81	199.92	200.06	199.85	199.25	201.61	203.49	198.94	202.3	201.19	201.64	202.84	200.94	198.16	200.74	199.19	203.09	199.77	202.37	199.39	201	200.43	198.78	200.85	201.67	198.99	202.35	201.61	200.65	202.25	201.97	199.18	201.51	199.91	199.03	201.4
209.82	208.32	209.03	209.66	210.26	208.14	208.97	208	205.86	208.31	208.86	208.9	207.15	209.41	208.44	207.39	208.16	210.29	208.53	207.78	208.72	209.27	211.01	210.04	209.64	207.6	209.65	208.58	208.83	207.06	209.4	208.21	208.1	208.45	208.48	208.25	210.04	208.46	207.78	208.45	209.71	207.21	209.16	208.62	208.99	208.99	209.04	208.2	209.69	206.71
205.89	205.27	203.22	203.3	204.36	206.65	205.39	204.7	203.74	204.7	204.77	206.02	202.3	204.31	203.87	204.4	205.66	204.23	204.76	201.94	203	203.71	203.01	205.23	201.42	203.42	203.82	204.14	204.85	204.6	201.97	206.52	202.77	205.92	202.52	202.09	202.89	205.86	204.83	204.41	204.49	203.57	204.22	204.81	204.93	202.51	205.09	202.03	203.23	204.23
205.69	205.72	205.57	202.72	205.36	205.31	203.76	205.22	204.49	203.8	202.7	204.24	205.59	204.57	202.54	205.18	204.31	204.24	203.19	202.89	205.45	205.18	205.02	203.78	205.85	205.65	205.04	205.37	203.11	207.95	203.62	205.28	206.37	204.18	205.45	205.45	204.49	204.82	204.66	206.12	205.62	204.07	205.05	206.02	204.07	203.85	205.08	203.94	204.37	203.59
213.88	211.52	214.71	211.98	212.44	212.08	213.77	212.36	212.56	212.97	214.49	209.93	211.11	213.72	213.17	212.91	212.91	214.38	212.24	214.19	210.43	211.16	211	213.62	213.28	212.49	214.2	212.17	213.43	209.99	213.56	213.82	211.74	212.3	211.63	213.89	213.95	212.21	210.67	211.08	211.02	213.5	212.58	212.94	211.66	213.33	211.68	212.91	214.35	213.34
206.14	208.89	207.72	205.81	208.85	206.67	207.41	208.38	209.98	208.06	208.91	206.77	207.52	207.98	208.65	209.4	210.6	207.44	208.82	207.49	205.88	209.5	208.98	209.53	209.18	208.72	208.02	208.23	207.76	210.72	208.87	209.77	206.34	208.57	210.15	209.96	210.1	207.87	210.16	208.31	208.17	210.12	208.22	209.38	208.23	209.01	208.35	207.31	208.9	209.22
208.02	208.83	208.94	209.5	208.09	206.58	208.44	204.68	206.6	207.78	209.42	206.44	207.45	206.55	207.73	207.85	207.86	208.94	207.55	209.94	207	208.19	207.55	208.98	207.76	207.4	206.88	207.14	207.57	208.22	207.18	208.89	207.51	207.22	207.44	209.72	208.75	209.75	209.78	207.69	208.6	206.97	208.64	207.22	207.54	209.99	210.62	208.95	207.14	208.26
207.07	207.97	208.89	206.41	208.53	206.2	206.57	207.43	206.58	206.46	206.53	206.92	207.1	208.43	206.8	206.79	207.71	206.87	205.02	209.52	209.71	207.53	205.71	208.32	208.29	209.86	207.87	206.94	209.41	208.61	208.36	209.13	205.42	206.23	207.04	206.5	208.13	208.96	210.12	208.25	208.46	206.11	206.36	207.6	206.63	208.67	207.19	210.23	207.96	207.66
213.58	211.91	212.81	212.57	213.4	214.12	214.38	214.46	213.76	212.44	212.65	215.04	214.53	211.14	214.37	213.82	214.61	214.07	215.24	214.68	213.3	213.86	213.75	212.58	213.8	212.25	214.59	214.2	214.42	212.01	215.44	212.07	213.99	212.48	214.35	214.53	213.4	214.57	212.54	214.65	215.46	213.09	213.34	212.22	214.22	214.52	211.05	210.88	212.33	212.84
205.98	205.83	206.64	204.07	204.73	204.42	205.89	204.33	204.27	206.66	202.41	207.05	203.83	204.4	204.73	203.73	204.93	203.29	207.28	203.98	204.49	203.43	205.64	206.35	205.11	207.53	205.06	206.07	206	205	202.27	206.55	204.08	204.33	205.8	204.89	204.42	207.15	203.55	205.45	202.44	203.52	204.85	203.69	205.45	204.44	204.62	206.92	204.23	204.94
206.35	208.07	206.82	205.79	206.96	208.7	206.87	207.53	207.74	208.27	207.98	207.76	208.85	208.4	207.99	208.31	207.13	208.8	207.98	207.18	208.35	207.09	207.36	206.58	207.17	208.62	207.78	207.14	206.02	207.66	206.93	207.25	208.3	205.99	208.7	206.57	205.78	208.18	208.79	207.71	207.41	207.71	207.73	205.71	206.93	208	207.63	208.45	208.75	208.66
207	207.42	206.5	207.05	208.66	207.6	208.03	207.9	205.93	206.77	206.87	208.56	206.99	207.69	207.27	208.12	206.08	209.39	206.91	207.53	208.67	206.96	208.06	208.32	206.85	210.3	206.94	205.84	208.25	208.3	208.14	209.79	209.01	207.97	207.21	208.35	207.24	209.43	209.76	206.45	208.06	206.48	209.15	209.13	207.78	207.94	207.4	206.82	210.21	208.31
203.56	203.92	202.97	203.73	204.15	202.63	203.25	202.03	203.02	204.99	203.23	203.98	205.3	204.12	204.4	203.36	202.76	203.5	203.26	201.38	204.11	205.46	205.52	202.34	203.22	203.83	205.02	206.77	201.61	204.01	204.55	204.59	205.51	205.16	203.52	203.81	203.4	205.49	201.93	201.72	202.63	203.25	203.49	204.72	205.45	203.64	203.8	201.83	204.08	203.86
206.99	209.9	209.34	208.2	209.23	212.16	208.53	208.47	208.72	210.2	208.75	209.39	210.89	212.07	208.87	208.75	211.08	208.33	210.33	210.36	209.96	208.18	212.31	211.35	209.85	210.49	212.23	209.45	208.97	209.97	209.41	209.24	212.46	207.77	209.51	209.03	208.75	208.52	210.65	209.64	208.91	209.92	209.58	209.48	208.33	208.56	208.68	210.59	211.43	209.93
212.16	211.02	210.76	212.34	211.25	210.86	213.72	211.53	214.44	211.96	211.46	212.48	213.17	211.67	212.54	212.07	212.64	211.81	211.65	211.05	213.88	213.96	213.23	212.33	212.85	211.38	212.57	212.64	211.91	213.92	211.48	214.59	213.42	213.22	212.75	211.16	213.36	211.05	211.14	213.23	212.45	211.63	211.77	210.93	211.72	212.93	213.58	213.16	212.83	213.93
206.73	207.53	210	206.51	207.45	208.57	207.44	208.22	206.64	206.42	209.39	207.31	205.96	207.57	207.93	209.71	210.28	207.59	209.64	207.45	207.91	207.48	208.01	211.13	208.07	206.97	208.79	206.83	209.75	207.03	207.03	208.02	207.45	208.4	206.89	208.7	209.02	208.81	208.06	208.76	208.22	207.4	206.76	207.2	209.84	206.14	207.22	206.42	207.1	208.03
203.24	202.36	201.83	204.38	203.12	200.78	204.8	202.56	204.24	203.28	202.88	202.31	204.55	204.42	204.55	203.57	202.62	204.82	201.62	203.37	203.75	203.01	202.93	202.66	203.94	201.66	201.09	202.81	205.46	203.92	201.77	204.85	203.15	203.34	200.61	201.29	203.12	203.45	203.14	201.92	203.19	203.08	204.95	203.76	203.92	206.34	204.2	203.09	204.1	203.07
209.27	206.99	208.78	210.57	209.2	209.31	207.35	208.9	208.28	208.89	208.52	209.96	209.54	209.44	207.52	211.28	209.17	206.19	209.23	207.65	209.24	209.62	207.75	209.49	208.26	208.98	208.59	207.22	210.73	206.46	209.43	208.2	210.75	207.08	210.06	209.76	206.91	208.98	208.5	208.87	208.55	208.99	208.01	207.83	208.6	208.96	209.68	208.68	206.4	207.42
205.13	206.82	203.21	204.31	202.08	202.31	203.27	205.32	204.48	203.7	204.23	205.42	201.03	200.77	202.97	201.77	203.43	204.5	203.9	202.88	204.74	203.82	203.83	205.84	205.18	204.75	201.54	202.03	203.1	203.09	202.64	203.49	201.27	200.55	203.78	200.59	204.54	204.22	201.93	205.6	204.13	202.72	204.04	202.94	205.92	205.09	203.15	201.66	205.31	202.44
216.2	218.62	216.66	216.1	216.36	219.31	219.15	216.6	218.04	216.99	215.28	217.47	216.11	214.98	216.17	217.08	215.68	214.88	217.42	216.68	216.42	215.85	215.78	219.24	216.65	217.71	218.41	216.82	217.11	215.94	216.37	217.89	217.01	214.69	216.97	216.01	216.26	214.66	215.79	216.78	216.21	217.76	215.7	216.16	218.04	217.66	218.24	215.95	216.65	215.88
196.26	198.78	200.97	199.11	196.2	199.05	198.79	199.91	198.01	197.09	197.63	199.76	197.64	200.92	197.66	196.91	197.33	198.59	199.31	199	199.51	195.31	197.78	199.3	199.52	198.69	198.35	199.78	198.41	197.94	197.86	201.89	197.52	198.77	199.43	197.18	199.18	196.04	198.58	198.25	197.95	197.83	201.41	197.43	199.22	200.02	199.22	201.43	200.48	198.91
215.14	217.76	219.42	217.62	215.75	219.07	216.93	216.52	217.63	220.17	219	216.77	217.39	216.82	218.61	217.52	218.71	216.83	219.62	218.5	216.04	217.04	217.28	216.9	217.07	217.68	218.42	217.77	218.64	216.2	218.84	215.99	218.1	216.74	220.51	217.72	220.58	218.8	218	216.91	217.73	218.81	218.63	218.22	217.25	218.38	218.23	216.1	218.4	219.67
212.28	212.02	212.14	212.01	211.07	211.94	212.83	211.4	210.12	210.5	211.81	210.26	212.27	212.55	211.01	211.57	210.51	213.51	213.29	212.71	210.37	211.47	214.33	211.96	209.78	212.71	211.32	211.38	211.99	210.3	210.92	212.08	210.22	210.47	211.58	211.49	210.06	209.8	212.36	210.2	211.98	213.19	210.93	209.71	210.51	212.26	211.01	211.05	212.46	213.93
203	201.85	201.71	201.28	201.86	202.78	204.04	204.29	203.27	203.22	202.71	202.91	201.79	203.32	202.65	202.37	200.6	204.3	204.54	203.33	202.9	202.79	204.01	203.03	202.51	200.32	202.72	204.2	202.48	200.98	202.54	202.08	202.42	201.89	202.38	201.89	203.33	202.54	201.71	204.53	203.81	204.12	204.29	203.05	203.34	201.27	202.76	204.49	201.58	201.32
210.5	214.88	211.62	210.84	213.15	212.89	212.09	212.9	209.94	213.48	210.38	212.47	213.99	211.49	212.85	210.02	213.89	211.03	213.67	211.48	211.75	214.21	213.42	213.75	213.02	212.59	212.99	211.64	211.57	213	213.12	212.1	213.44	212.12	211.59	210.9	211.13	211.99	214.74	212.2	212.4	212.56	212.7	212.17	211.13	213.48	213.47	211.78	214.08	211
204.96	204.41	203.62	203.88	203.15	203.24	201.57	205.33	203.92	204.57	202.88	202.33	203.61	205.39	205.01	202.98	203.5	203.95	205.51	204.32	204.72	204.77	202.62	206.31	201.79	202.5	205.01	202.81	204.36	203.91	202.24	203.88	205.82	205.09	203.78	204.86	203.73	205.28	201.47	204.07	203.25	205.04	203.47	204.37	204.43	201.45	203.23	202.78	203.37	204.18
208.97	208.81	206.87	209.42	206.22	209.51	206.64	206.34	209.48	208.86	206.45	205.22	207.42	208.67	206.13	207.08	207.86	208.7	206.98	209.67	207.44	208	211.37	208.21	210.03	209.05	208.61	208.48	208.59	206.03	208.48	207.49	208.87	209.66	208.39	208.66	207.06	205.02	207.68	209.09	205.77	211.7	208.63	208.06	208.26	207.17	208.15	209.89	206.7	207.11
217.16	217.81	215.48	217.39	215.32	217.17	218.51	216.56	217.51	216.28	217.14	219.1	218.61	217.9	218.62	215.73	217.06	217.88	219.61	218.99	218.16	215.56	218.19	218.95	219.92	217.42	218.45	216.69	217.82	218.25	219.52	217.95	217	217.43	216.04	217	218.38	217.76	217.28	219.36	220.03	219.2	221.37	216.52	219.73	217.27	215.48	215.49	217.85	217.92
201.45	198.06	200.31	199.5	199.65	200.18	197.83	201.67	199.42	199.28	199.6	200.22	199.23	200.45	199.35	200.72	199.84	200.35	202.15	201.44	199.64	202.11	200.81	201.3	200.04	200.1	200	200.69	200.78	201.25	201.8	199.93	202.08	202.38	202.79	200.09	199.22	199.53	201.53	199.95	199.84	200.58	201.33	199.7	202.09	202.05	200.72	201.21	200.17	201.2
207.11	207.16	207.14	208.31	207.72	206.32	207.6	209.33	208.07	207.9	209.51	206.9	207.35	208.16	207.64	208.34	205.34	207.18	206.99	210.34	208.13	209	206.72	206.34	209.74	208.27	207.63	206.21	209.15	207.49	208.2	206.4	208.67	205	207.83	208.29	208.88	207.9	208.12	207.92	210.27	208.55	206.46	209.44	208.8	207.35	207.81	208.74	208.2	210.47
206.38	208.56	207.57	208.36	207.27	207.71	208.37	207.37	207.65	206.41	208.16	209.49	206.1	206.73	206.44	205.65	207.68	206.14	209.17	209.19	207.26	206.05	207.16	209.8	207.45	207.79	207.98	206.48	206.32	208.03	207.96	208.63	207.37	209.05	208.51	207.64	208.65	207.26	208.1	207.78	206.23	206.35	207.51	210.36	208.37	209.32	209.08	206.41	207.12	206.32
213.16	211.46	214.89	212.29	215.93	213.57	215.25	214.99	212.32	213.31	213.77	213.17	215.26	213.44	212.72	213.37	213.66	211.93	214.09	215.78	213.05	213.69	211.42	211.71	214.58	211.56	217.15	212.95	213.82	213.46	211.4	215.84	214.28	213.18	212.28	212.71	214.02	215.47	212.44	211.67	215.15	214.73	213.73	211.68	212.33	214.5	213.56	213.47	213.37	213.18
205.31	203.62	203.74	206.65	203.18	205.03	205.27	202.5	206.55	204.8	203.62	203.55	205.21	203.73	204.38	204.48	204.83	205.09	205.62	203.78	203.57	204.22	204.03	205.8	204.19	204.9	204.91	206.79	206.57	205.43	204.45	203.81	203.27	205.27	204.68	204.64	205.2	204.95	205.29	201.68	202.91	205.08	203.94	206.72	205.63	204.4	202.78	204.82	203.9	200.36
207.36	208.18	207.73	208.79	209.54	206.14	207.56	208.28	207.59	208.4	207.97	211.49	208.01	209.9	209.81	210.92	210.62	209.09	209.13	210.77	208.36	210.36	208.79	208.66	208.61	212.52	208.21	208.6	210.31	207.03	208.42	208.83	209.72	209.29	208.25	208.89	208.37	210.02	209.29	208.22	208.95	207.09	208.49	209.54	209.38	208.87	208.56	210.38	207.65	208.24
208.53	207.6	206.42	209.51	209.46	209.12	208.26	208.97	206.57	207.35	210.29	211.51	208	207.4	207.33	208.84	209.19	208.66	208.56	208.04	206.86	208	207.9	210.35	210.78	206.52	208.44	207.4	208.35	208.46	208.11	209.89	206.89	207.12	208.68	208.94	208.99	206.06	208.16	207.23	208.69	209.16	208.53	208.58	208.79	209.47	211.4	207	208.01	211.96
211.27	211.92	211.51	212.34	210.26	211.81	211.52	211.68	212.64	209.81	212.18	214.46	210.54	209.95	211.74	211.91	209.97	214.61	212.14	211.34	210.83	210.84	213.17	211.79	209.17	210.94	212.2	212.58	212.84	210.15	210.43	214.18	211.25	213.14	213.22	211.72	211.34	211.18	209.97	212.14	210.58	210.54	211.02	212.23	211.58	213.35	211.16	210.15	212.84	211.99
206.64	207.54	206.79	208.79	207.99	208.27	206.9	206.88	208.67	207.61	207.16	208.01	205.55	208.1	206.34	209.98	208.46	207.63	209.65	207.8	206.32	207.52	208.91	207.09	208.03	207.7	206.93	207.7	208.43	209.05	208.67	208.27	207.9	208.26	208.97	208.12	207.34	208.8	209.25	209.36	207.48	208.08	206.81	208.05	205.39	207.38	207.29	206.87	207.51	208.98
210.01	207.14	208.23	207.62	205.74	208	207.03	206.13	207.09	208.11	205.87	206.57	208.91	209.06	206.03	206.52	207.65	207.7	208.37	207.87	207.76	205.37	208.45	207.93	207.68	207.77	207.27	206.09	207.59	207.43	209.42	208.58	209.02	206.41	207.41	207.15	207.63	206.47	205.54	205.84	207.96	207.31	207.68	207.46	207.8	205.81	207.38	208.24	205.97	209.59
216	217.91	218.01	220.53	217.36	216.71	219.35	218.19	218.43	215.71	219.5	217.14	217.82	217.41	219.23	216	220.21	217.9	215.58	215.93	216.45	217.44	216.65	217.85	219.51	219.07	218.69	217.31	216.18	217.78	216.03	219.02	216.93	219.86	216.64	218.02	216.99	216.22	214.99	217.35	219	217.23	218.17	217.19	218.58	217.07	215.95	217.31	217.93	217.15
210.65	208.54	209.01	207.84	208.33	208.13	209.92	209.18	209.81	208.2	208.19	209.52	207.5	208.25	208.04	208.73	210.15	207.9	210.89	209.6	210.66	206.78	210.41	209.07	207.46	209.67	207.97	208.85	209.9	208.61	208.05	208.84	207.58	208.58	212.63	209.04	210.19	208.69	209.73	208.87	209.95	207.86	209.5	209.77	212.15	209.69	208.3	209.62	209.63	208.4
205.13	204.29	203.24	204.4	204.4	206.52	206.07	204.19	207.2	204.68	205.14	204.48	206.25	204.58	204.98	204.07	204.33	206.66	204.99	205.34	203.74	205.34	204.83	205.51	208.82	204.96	202.72	205.14	203.88	203.53	202.97	202.83	205.38	204.53	204.69	205.4	202.78	207.73	205.68	203.82	205.7	201.41	204.03	205.22	205.55	205.68	202.68	203.83	205.35	204.91
202.82	203.38	201.05	202.72	204.31	204.43	203.28	204.04	204.49	205.45	201.47	201.59	204.94	202.54	204.61	202.46	204.79	203.04	200.68	204.13	202.21	202.57	203.5	205.13	204.86	202.49	202.39	202.7	205.36	201.37	203.81	202.6	202.36	202.23	205.17	204.45	202.38	201.73	204.41	201.38	204.27	207.12	203.63	203.33	201.88	201.65	201.2	205.19	202.46	203.76
204.71	203.37	204.02	202.27	203.53	204	203.75	203.97	205	202.64	203.06	201.12	201.84	204.29	204.78	204.41	204.95	203.86	202.93	203.9	204.27	202.14	202.26	201.17	203.77	204.26	203.52	205.65	201.25	202.69	203.75	203.89	203.37	202.86	202.18	204.43	204.46	202.71	202.25	204.06	204.13	203.78	202.92	203.48	204.74	201.77	202.68	203.65	204.13	204.35
207.85	207.81	208.1	208.61	206.98	207.59	208.74	207.56	209.44	207.04	204.35	208.89	208.45	208.39	204.45	208.22	209.04	207.17	208.08	207.46	208.14	206.06	205.91	209.51	207.85	209.25	208.97	209.68	207.38	210.75	206.75	207.04	207.75	206.89	207.23	207.82	205.84	206.47	207.21	207.04	206.87	206.59	209.2	208.63	208.49	209.16	208.39	207.36	208.01	208.23
209.16	206.09	208.83	210.35	209.68	211.52	208.11	209.37	209.67	209.53	206.98	208.64	209.67	209.3	208.93	206.01	208.91	207.46	211.36	207.7	209.77	206.22	208.11	209.74	209.06	209.07	210.26	211.9	208.98	210.39	207.14	209.85	209.85	209.16	207.96	206.41	209.14	207.9	209.24	208.29	207.99	208.41	208.85	210.09	210.6	205.43	210.22	208.43	212.68	208.42
206.61	207.19	207.29	206.31	207.13	206.53	204.6	206.48	205.95	206.08	204.1	206.61	208.04	207.19	205.56	206.39	206.91	205.78	205.86	206.29	206.43	206.88	206.55	205.14	208.03	206.7	205.85	205.98	206.54	207.24	206.42	207.07	207.62	206.31	205.24	204.2	204.79	207.78	203.99	207.67	205.26	205.54	204.38	203.75	206.12	207.68	206.64	205.86	206.61	206.64
206.43	206.73	208.97	205.74	206.4	207.87	208.66	208.93	208.47	207.25	207.24	209.17	205.42	207.98	206.95	209.8	208.84	207.95	209.19	207.76	206.5	209.81	206.82	208.18	208.87	208.8	208.09	206.61	207.63	207.86	207.2	208.33	206.9	205.69	206.53	207.01	207.44	208.37	206.81	207.53	209.72	207.98	207.62	209.72	208.01	207.97	207.53	211.36	208.59	208.29
199.41	198.55	197.1	197.92	198.34	198.59	199.83	200.1	198.9	196.48	198.92	199.31	197.86	199.68	200.65	198.49	200.56	198.89	199.16	200.34	200.69	198.48	198	197.21	200.45	201.08	198.81	199.87	200.72	197.85	199.27	198.98	200.75	197.87	199.21	198.86	197.61	198.79	199.63	199.76	199.16	199.24	201.73	199.78	200.32	200.11	201.15	198.96	197.48	198.9
200.98	201.07	201.91	201.03	197.65	200.04	200.67	200.18	198.92	202.39	200.69	200.82	200.64	199.92	199.85	202.34	201.28	199.13	200.58	201.72	199.36	201.01	200.05	199.82	203.83	201.84	199.36	199.57	199.2	198.54	200.22	201.35	200.72	200.4	200.9	202.57	198.66	199.79	203.09	200.29	202.14	199.41	199.2	200.21	199.13	199.43	198.49	200.36	200.88	201.01
198.32	200.97	199.09	198.12	199.07	198.22	200.21	196.73	197.4	198.11	196.83	200.37	197.42	196.99	196.79	199.19	198.42	198.17	194.88	198.36	197.12	196.87	196.64	199.77	195.93	197.18	197.5	197.75	197.69	195.77	199.15	197.72	196.46	196.35	195.51	197.49	197.15	198.05	197.39	197.27	198.93	198.6	197.36	196.9	198.41	196.84	198.21	199.58	198.75	196.66
217.7	220.14	216.34	217.81	218.38	218.53	218.47	217.85	218.18	218.53	217.7	217.06	218.44	218.8	217.81	217.17	215.97	219.07	217.47	218.89	217.48	218.95	218.1	217.42	219.18	218.96	219.43	217.81	219.3	216.73	216.48	219.94	216.96	218.54	218.14	218.45	217.4	216.21	217.7	218.07	216.66	218.41	217.41	216.44	220.79	218.26	219.69	218.42	218.5	217.82
203.13	204.64	206.64	204.25	204.26	204.65	203.29	201.28	203.39	205.04	202.13	202.73	202.02	203.43	203.96	202.52	201.06	203.98	201.29	203.98	205.62	204.1	201.16	204.17	204.04	202.49	203.95	203.79	201.68	202.32	203.45	205.26	203.32	203.51	202.16	203.62	203.9	205.2	203.46	206.31	204.23	204.5	203.45	202.1	203.76	203.53	201.84	204.92	203.7	205.06
215.8	215.67	217.02	218.19	218.15	217.42	216.95	216.44	216.65	215.71	218.24	216.42	219.52	219.86	215.12	214.48	217.92	216.3	216.76	216.44	218.66	216.87	219.68	215.31	217.26	217.1	217.24	216.46	218.57	217.84	218.66	217.73	218.23	218.68	218.08	216.89	218.25	215.35	217.85	215.93	213.73	218.24	216.28	217.84	217.08	219.48	214.69	217.49	215.25	217.04
205.14	204.63	205.32	204.19	206.71	204.71	203.57	203.09	204.27	203.87	204.93	204.04	206.24	204.67	204.45	204.69	205.35	204.6	204.6	206.53	207.75	205.28	204.51	204.57	204.64	204.95	205.97	202.39	203.45	206.4	201.46	204.55	205.15	202.97	203.16	203.02	205.68	205.22	205.59	205.19	203.7	205.25	204.39	205.22	204.94	205.33	204.67	204.79	204.11	207.03
209.95	205.88	208.52	206.9	206.86	210.93	209.36	209.42	208.9	206.97	208.94	209.74	209.09	211.62	209	209.37	212.15	208.34	208.48	206.91	208.77	207.93	208.01	208.29	209.94	208.61	209.58	208.72	209.31	210.12	208.66	207.75	209.48	208.91	208.8	207.09	207.9	208.5	208.69	208.91	210.33	210.85	206.81	209.04	211.01	208.53	207.48	207.93	208.53	210.3
202.78	201.14	199.31	200.99	202.37	199.14	202.08	200.08	198.33	201.82	203.82	199.97	199.57	200.57	200.28	203.17	202.06	198.84	200.64	201.77	199.88	200.78	199.46	200.6	198.83	201.28	200.65	200.97	199.11	202.06	200.88	201.43	201.7	200.05	200.07	200.08	199.79	200.41	201.57	203.57	201.86	199.5	199.52	201.65	199.11	200.31	199.68	200.86	201.1	199.76
210.82	214.55	214.59	210.3	213.89	208.82	213.07	212.65	209.9	212.07	212.2	209.96	214.13	214.06	213.75	212.06	214.72	211.78	213.96	213.31	212.57	213.25	211.7	212.93	213.75	214.21	214.32	210.59	211.54	212.04	212.38	210.69	212.46	213.01	212.97	212.52	213.68	213.59	209.91	210.58	214.31	212.76	212.24	212.76	211.16	213.54	212.71	211.54	211.83	210.49
205.36	203.51	203.64	204.9	205.16	203.82	203.11	204.69	204.51	205.54	205.04	203.08	205.32	206.31	202.77	205.21	204.03	205.3	206.64	202.69	207.33	205.33	205.36	204.79	205.48	204.28	204.83	205.52	202.61	202.58	204.1	203.89	204.77	203.1	204.32	205.13	205.52	202.96	203.85	205.17	204.04	202.9	205.07	201.88	206.11	205.44	207.49	204.5	205.93	205.12
212.87	212.47	213.25	212.64	214.93	212.74	213.23	212.65	214.11	212.46	213.76	214.06	213.3	212.9	213.78	212.44	213.06	213.15	213.68	213.26	212.85	213.93	214.09	212.29	213.07	212.12	210.97	211.6	212.31	213.44	215.46	213.31	212.99	215.01	212.82	213.86	213.07	214.16	214.39	215.34	210.92	211.42	212.76	214.82	211.12	211.19	214.81	213.89	212.01	212.09
202.68	201.34	203.25	203.34	202.72	202.79	202.32	203.17	203.19	201.95	203.34	204.57	201.47	199.95	202.61	202.82	203.78	204.48	203.84	203.71	201.99	203.77	202.97	201.51	202.36	203.2	202.91	203.52	202.25	205.15	202.65	201.43	201.52	204.75	203.88	202.83	203.74	202.76	204.82	203.05	202.21	203.23	203.82	203.43	201.42	202.41	205.12	201.89	201.83	203.08
203.95	201.88	202.44	203.52	200.8	202.77	203.25	200.45	202.78	203.27	201.99	202.32	200.37	201.08	203.67	201.56	202.66	201.99	201.95	200.72	203.55	201.61	200.36	203.92	202.38	205.24	199.7	202.77	202.46	202.48	203.45	200.39	201.41	202.67	203.16	203.03	202.48	202.54	201.89	203.54	202.66	202.21	201.98	199.68	204.58	202.48	204.12	201.53	201.79	202.6
211.94	212.35	211.53	212.68	210.92	211.96	212.71	211.47	211.96	213.8	212.96	213.42	212.4	214.87	211.13	212.13	214.19	211.74	209.49	213.58	211.51	211.89	211	214.15	212.84	213.8	209.64	215.34	211.53	212.04	211.67	212.59	210.67	212.72	212.23	212.43	212.42	212.98	210.5	213.08	211.7	213.65	214.38	212.57	210.44	212.53	213.08	212.22	214.38	209.62
208.71	210.04	208.04	209.11	206.96	209.29	209.77	208.8	209.87	209.88	208.35	209.75	206.94	208.18	209.91	209.66	207.68	211.16	209.7	206.3	208.98	210.07	210.18	209.08	210.73	208.29	209.02	207.82	208.13	210.7	209.61	209.01	209.57	209.38	206.63	209.48	208.24	208.45	210.84	210.61	207.06	210.76	206.72	208	208.97	210.14	208.21	211.37	209.26	207.94
216.08	211.75	211.62	213.75	211.37	211.53	213.02	216.87	211.81	212.82	215.41	213.58	214.99	212.59	214.54	215.55	212.37	213.61	215.74	214.07	212.51	213.6	214.36	215.06	214.41	213.26	215.21	213.97	215.51	212.25	213.83	215.69	212.6	215	212.85	214.11	215.43	214.4	213.61	212.3	211.72	212.33	213.8	211.27	214.97	215.13	213.88	212.47	214.78	211.32
219.44	219.74	215.12	218.04	217.12	215.96	217.51	217.65	219.24	219.26	218.3	216.51	217.01	217.24	216.13	217.16	220.4	218.08	218.17	219.72	217.71	219.42	218.35	219.8	217.55	216.53	218.83	218.92	217.61	216.93	218.15	219.93	216.93	217.44	219.06	216.53	217.7	215.36	219.75	218.42	217.33	216.96	217.69	216.06	218.33	218.44	217.36	220.74	217.54	219.08
191.3	194.64	195.35	192.41	195.39	194.95	194.54	194.68	194.14	194	192.54	192.65	192.98	195.86	193.21	195.16	194.72	193.86	193.81	194.5	195.11	196.53	193.49	192.21	194.51	194.47	194.01	196.33	193.3	194.56	195.02	194.63	192.49	196.54	193.57	195.44	195.74	195.51	195.29	194.93	195.34	193.95	193.2	195.66	194.03	192.2	194.97	195.02	193.71	195.15
206.42	206.47	208.13	205.52	206.68	206	208.63	203.57	207.61	208.06	205.05	206.79	203.45	207.01	207.26	205.54	209.4	204.75	206.07	207.03	206.77	205.67	206.65	205.99	207.38	208.21	204.08	205.04	206.36	206.07	206.19	207.14	206.92	205.53	206.42	209.21	206.37	206.76	208.2	207.43	208.08	206.36	206.98	206.73	206.09	206.42	207.89	206.14	206	206.89
193.96	195.81	193.26	196.33	195.29	193.81	194.88	194.83	193.63	195.19	194.36	192.41	194.62	195.46	195.03	196.76	196.59	194.86	195.95	194.65	194.6	195.13	196.08	196.45	195.84	196.01	193.58	195.03	197.2	194.82	194.8	192.87	195.59	194.18	193.55	196.44	194.53	195.04	196.21	196.66	195.25	194.72	195.31	196.96	195.24	194.56	193.54	195.55	194.4	196.47
208.28	211.28	208.11	209.19	209.39	208.34	208.78	209	209.36	207.59	209.27	208.98	208.72	207.48	206.31	207.85	208.45	207.83	208.53	207.57	208.43	207.4	211.03	210.36	208.05	207.61	208.04	209.79	209.59	207.29	211.36	206.95	208.3	209.41	210.72	207.93	210.18	207.58	208.96	208.99	207.13	210.03	210.15	208.39	209.58	208.08	209.94	208.13	207.66	208.61
208.47	207.22	208.97	207.47	207.64	208.09	207.95	210.87	205.79	206.64	207.31	209.25	207.72	206.35	208.87	208.37	207.13	210.32	208.83	205.93	208.31	207.72	208.39	208.45	207.61	210.02	210.25	210.18	207.76	208.17	209.27	209.77	209.77	211.21	209.73	206.53	209.28	210.82	210.16	207.81	208.28	208.54	207.81	208.27	208.52	207.43	206.22	209.04	207.84	208.6
215.42	211.92	212.08	210.54	211.7	211.62	212.48	214.53	213.1	212.77	212.33	213.43	211.36	211.01	211.9	213.19	212.12	210.6	213.35	213.23	210.94	211.57	212.58	211.39	213.66	210.93	212.43	211.47	212.02	210.11	211.93	213.15	211.71	214.15	210.4	212.05	210.54	210.77	211.66	211.22	210.84	213.1	210.09	212.15	211.12	209.69	210.92	213.54	211.4	210.9
208.49	206.75	206.63	206.9	208.98	210.53	205.89	207.2	208.04	209.05	207.6	208.06	207.29	206.75	208.31	209.12	208.01	208.18	206.22	208.89	208.25	206.57	206.18	207.29	208.7	207.83	206.72	208.72	208.22	208.43	207.45	208.22	208.95	207.65	208.96	208.09	208.81	208.9	206.38	207.23	206.5	207.47	209.09	208.15	207.12	208.4	209.34	206.61	207.44	207.85
203.32	204.51	206.38	206.73	203.76	204.52	207.98	205.16	203.6	206.14	205.02	205.28	204.52	205.27	202.52	203.57	206.58	202.96	203.14	204.49	206.18	206.55	205.12	204.09	204.73	205.38	204.2	206.23	205.49	203.42	204.7	203.52	207.08	202.95	204.16	203.76	204.79	204.45	202.84	204.06	204.91	201.76	203.75	204.89	203.87	206.5	200.95	205.53	203.44	205.43
217.3	216.85	217.06	214.03	216.24	216.41	219.63	216.77	217.03	218.88	217.49	217.13	215.34	217.67	216.68	218.29	218.62	216.84	215.5	215.56	216.5	217.47	219.88	217.05	216.21	217.32	217.49	218.78	216.68	216.37	216.1	217.4	216.16	218.33	218.16	214.76	219.13	217.48	216.37	216.46	215.87	219.71	217.22	220.07	214.2	218.4	217.21	215.49	215.56	216.14
208.9	209.74	206.83	210.86	208.03	207.3	210.39	208.24	208.38	211.02	208.52	207.38	208.76	208.84	207.09	208.75	206.09	206.07	206.95	206.65	210.52	209.33	209.38	208.58	208.31	207.14	208.38	208.39	208.46	209.35	208.79	210.68	207.44	206.92	206.79	209.88	209.34	208	209.84	208.31	206.95	208.28	209.39	208.47	209.55	210.4	207.76	209.9	209.41	210.43
209.32	206.46	207.09	210.62	207.14	210.13	210.05	209.49	206.4	206.27	208.82	209.06	206.03	208.5	209.88	209.59	207.71	209.68	209.23	208.39	209.38	210.58	209.85	207.29	206.7	205.3	207.58	209.22	211.05	207.27	208.89	208.35	207.86	209.58	209.69	206.12	210.69	209.49	207.89	208.05	206.55	208.85	208.15	209.86	208.69	207.74	208.46	208.34	208.59	208.16
203.69	202.89	200.96	203.71	203.72	201.53	201.26	203.66	201.7	204.18	202.31	201.54	203.76	204.15	203.75	203.33	202.38	203.09	204.74	202.89	202.1	204.06	202.95	201.8	201.33	202.68	204.05	202.06	202.68	202.67	202.93	202.68	201.39	199.79	204.87	202.25	203.31	201.94	201.7	200.43	200.14	202.89	202.59	202.33	202.02	202.93	201.52	199.5	203.59	201.09
196.86	193.57	194.3	195.02	195.85	194.33	194.1	195.72	195.15	194.45	195.23	193.98	195.8	196.37	195.26	196.14	197.57	194.31	195.78	196.9	197.18	193.59	194.02	195.55	195.95	198.48	195.13	196.98	195.71	194.46	196.12	193.23	196.25	192.62	196.24	193.35	194.63	195.65	195.92	196.35	195.71	194.53	196.12	194.4	194.76	194.8	197.27	197.05	195.24	196.7
202.79	203.49	201.91	202.52	201.65	201.13	202.6	203.76	201.83	204.47	203.21	202.37	204.47	201.45	202.59	205.65	203.94	204.45	202.85	203.89	205.62	204.33	199.99	204.01	202.68	203.58	204	204.62	203.84	202.25	204.45	205.98	204.95	202.44	205.91	203.74	203.87	202.91	203.7	203.44	202.64	202.1	201.99	204.55	202.73	205.13	202.35	204.65	202.97	202.81
208.75	207.87	207.38	207.87	207.14	208.32	209.16	207.96	208.82	207.19	208.23	208.24	207.14	207.39	206.72	206.58	209.71	209.06	206.31	206.13	208.23	207.17	207.61	206.45	207.87	207.77	204.91	208.04	207.45	208.92	205.79	208.38	209.14	207.37	205.53	206.82	207.2	207.73	207.17	207.08	209.5	206.87	210.74	207.28	206.54	205.85	207.68	209.48	207.67	206.56
209.47	209.59	209	208.58	209.61	207.3	207.46	207.78	210.22	210.17	212.43	211.26	210.05	206.16	208.35	207.72	209.63	209.67	210.53	208.98	208.91	209.55	211.42	210.1	210.15	210.94	208.54	209.77	210.56	207.51	207.14	210.02	211.21	208.08	208.51	210.83	209.54	209.18	208.83	207.9	209.44	209.21	213.25	210.66	210.13	210.92	209.81	208.36	210.82	209.13
203.18	204.36	204.45	201.8	203.54	204.51	200.41	204.73	203.23	205.09	204.96	202.6	202.11	203.92	203.9	204.17	204.41	204.1	202.83	203.49	204.62	201.33	205.04	203.07	203.39	206.34	205.41	203.63	204.48	205.94	204.49	203.65	204.19	204.52	205.38	206.86	204.29	202.04	203.45	203.7	205.18	203	203.56	204.5	200.4	202.9	203.65	201.32	205.44	203.97
213.57	212.73	212.86	212.52	212.52	209.42	212.56	212.32	211.32	211.66	210.83	213.56	211.26	211.62	213.89	211.05	210.31	212.43	211.32	214.17	210.8	212.35	213.04	209.62	213.13	212.49	212.43	211.63	211.51	210.25	212.74	212.83	211.44	210.35	214.55	211.35	208.68	209.47	212.52	212.71	211.37	209.76	213.54	212.86	211.29	210.85	211.68	211.54	210.15	209.26
207.31	210.77	206.25	205.92	207.07	206.94	208.32	206.76	208.37	210.44	207.96	207.89	207.08	206.93	208.27	208.29	206.23	209.05	207.08	206.4	208.92	205.09	206.42	208.65	207.42	208.45	207.58	209.7	208.49	207.51	208.22	207.84	205.96	208.14	207.8	205.88	207.45	205.08	207.58	208.52	208.51	207.37	206.64	207.19	208.19	210.22	206.68	206.2	206.88	206.2
209.51	211.13	207.75	211.48	210.78	207.19	209.93	209.24	209.11	207.06	209.13	208.65	209.4	209.74	211.35	209.51	208.91	211.02	208.3	208.33	209.59	209.88	208.09	209.52	208.7	208.14	206.14	208.69	208.96	208.57	206.74	210.2	207.77	208.94	209.58	208.01	207.57	209	208.65	210.22	208.27	208.73	207.05	208.66	208.13	209.06	208.64	208.86	210.38	208.42
213.06	213.06	212.05	213.69	213.62	213.9	213.76	212.21	211.4	213.99	212.87	211.42	212.51	211.94	213.61	211.37	212.8	210	214.53	212.03	211.58	211.54	216.09	210.56	209.42	211.14	210.61	212.99	211.18	212.64	211.79	212.18	211.49	210.41	211.73	212.06	212.92	210.97	212.92	211.53	209.66	213.22	211.88	213.06	212.73	213.45	212.15	211.92	213.11	213.19
213.01	211.39	211.58	212.82	214.69	210.7	210.12	212.04	211.03	212.32	211.36	211.55	213.65	211.43	209.77	211.67	210.08	212.69	211.37	210.04	211.68	213.89	212.19	213.06	210.74	212.62	212.28	213.07	212.24	212.17	213.83	213.05	212.11	212.51	211.44	213.43	211.36	211.23	212.33	211.89	211.63	214.1	212.08	210.12	214.17	212.15	213.82	212.64	211.86	211.58
208.89	208.08	207.59	208.1	208.87	207.77	207.81	207.13	206.34	209.49	208.97	207.43	208.85	208.82	208.72	209.1	207.64	207.24	209.18	205.19	206.47	207.53	207.73	207.46	206.47	206.93	209.97	206.8	208.25	208.54	206.67	206.93	207.91	207.97	206.62	207.67	207.82	211.08	205.02	205.32	206.53	209.74	208.4	208.21	209.73	211.05	207.81	209.36	206.88	208.81
200.85	198.41	201.38	199.71	198.42	200.33	198.66	200.46	200.94	199.84	199.19	200.38	197.23	200.63	200.85	197.98	199.14	198.68	200.49	197.73	200.02	201.03	199.25	198.99	201.42	198.07	199.61	200.12	198.57	201.13	199.05	200.05	199.71	202.04	199.21	200.22	200.46	197.43	199.45	198.9	202.14	199.21	199.69	199.35	199.69	199.03	197.43	199.88	198.31	200.04
208.4	208.14	210.19	209.56	210.18	210.72	209.13	207.8	209.3	211.73	208.42	208.66	207.64	211.3	210.79	210.07	210.17	208.35	211.17	210.04	206.25	209.03	210.88	208.52	208.71	210.18	209.14	208.3	210.31	209.53	208.45	209.31	208.54	211.17	210.82	208.98	210.83	208.36	210.61	209.34	210.09	210.6	209.71	209.11	211.72	211.26	210.44	209.08	210.15	210.53
215.67	218.3	218.5	216.25	217	215.4	216.78	215.91	217.8	217.96	217.99	217	217.41	216.04	217.33	219.15	217.1	218.25	215.85	218.29	218.5	217.35	216.22	218.5	217.88	216.6	216.29	217.4	217.48	217.69	217.07	217.57	217.67	217.22	217.71	216.7	218.37	218.79	219.34	216.7	217.52	217.62	216.08	215.55	217.13	217.72	215.81	218.26	216.11	217.16
212.7	207.64	208.08	209.58	209.43	209.18	208.83	208.89	210.31	209.48	206.71	209.62	208.05	208.61	209.83	207.55	210.97	210.05	209.39	210.66	207.54	208.12	208.02	206.58	209.15	209.53	207.92	208.88	207.33	210.43	207.54	209.09	206.84	209.17	208.69	208.84	207.92	205.94	209.8	206.76	209.2	209.04	208.21	208.76	209.42	208.52	208.09	210.5	211.89	206.85
211.69	213.14	211.58	212.33	212.17	212.49	213.03	212.64	209.98	214.09	210.51	214.53	211.14	211.17	213.19	213	210.99	211.68	211.84	214.28	212.41	212.34	211.89	214.02	210.91	211.97	211.46	214.46	211.12	210.9	212.2	210.43	214.27	211.21	211.49	209.26	211.12	211.68	209.16	213.31	211.88	212.82	212.97	210.65	210.56	210.87	213.45	213.71	212.8	212.01
210.2	211.31	214.29	210.44	210.7	212.12	211.9	213	212.16	210.43	210.53	212.75	212.32	210.13	212.3	211.21	211.32	210.66	209.67	209.85	210.76	209.86	213.95	210.38	211.6	211.98	211.8	210.61	210.62	208.89	212.99	210.84	211.21	211.36	212.37	212.83	211.97	213.41	211.24	208.78	209.84	210.66	212.92	211.05	212.79	211.57	211.42	210.66	210.96	210.88
204.29	201.77	204.33	203.38	202.17	202.43	203.2	203.59	203	200.18	201.02	205.53	203.21	201.49	203.4	202.97	201.63	203.21	205.17	202.37	201.99	202.42	201.85	203.4	200.73	202.48	203.79	204.12	201.54	201.05	205.28	203.02	202.37	202.16	202.33	203.27	202.68	203.3	201.75	201.4	201.4	199.66	203.23	201.98	201.44	203.44	200.72	202.38	201.66	199.76
210.63	208.92	209.43	208.74	210.87	211.37	209.54	210.74	207.56	206.98	210.71	209.13	207.35	207.79	208.55	208.77	211.45	211.54	209.53	209.77	209.91	211.25	212.11	210.18	207.85	208.22	209.9	211.09	208.55	209.49	208.72	209.58	210.33	210.82	211.21	208.28	208.28	208.62	210.85	209.65	210.03	209.54	209.32	208.26	210.06	209.21	209.6	210.69	208.05	210.11
204.5	204.46	203.34	203.61	204.44	206.85	204.14	206.31	202.92	204.58	204.44	203.88	202.55	203.94	204.8	202.52	204.94	204.35	202.18	206.47	205.37	202.79	205.7	201.85	201.79	205.18	203.4	202.67	202.58	207.2	204.59	204.17	204.06	203.23	204.8	202.57	203.18	205.2	202.11	204.06	204.49	202.05	205.95	204.94	200.97	203.51	202.03	205.02	204.18	204.88
211.94	212.56	213.86	210.09	212.53	210.96	210.53	210.95	210.05	211.56	211.67	210.36	210.37	214.5	209.37	211.52	213.66	213.02	210.71	211.08	212.62	211.13	211.22	212.37	213.07	213.54	212.15	211.39	212.49	211.74	210.11	212.42	213.77	210.35	212.99	210.38	210.55	212.57	209.8	210.25	209.68	211.98	212.1	211.18	213.76	210.45	212.1	209.35	208.99	212.64
217.83	218.01	220.31	217.18	218.92	216.64	219.74	217.62	217.84	217.73	218.13	218.1	215.24	219.39	215.71	216.21	218.26	215.87	219.1	217.4	219.36	217.23	216.63	217.65	217.16	215.97	219.81	217.69	214.58	217.86	216	216.98	217.5	217.94	218.02	218.72	215.54	215.74	218.35	218.76	219.67	216.71	216.7	214.63	216.95	218.32	217.47	215.67	216.22	217.33
210.5	208.49	208.03	209.38	207.78	207.96	208.55	210.61	208.19	209.04	208.12	211.79	207.75	209.52	210.96	209.91	209.27	209.38	207.48	209.59	208.28	208.97	210.93	209.04	209.74	209.04	209.05	209.71	210.04	208.9	209.59	206.34	208.5	207.34	208.92	208.39	209.27	209.09	209.45	211.31	210.65	207.33	209.83	207.96	207.82	207.79	208.12	206.86	208.52	209.99
201.76	202.64	203.75	204.86	203.69	202.51	202.14	203.65	204.16	205.17	204.36	202.41	203.92	204.45	206.17	204.06	205.06	202.2	204.28	201.07	202.6	203.93	203.82	203.13	203.53	203.61	202.49	202.87	203.67	202.56	205.14	202.39	202.88	204.68	203.64	203.27	206.54	202.54	201.38	203.61	200.95	200.77	205.18	202.39	204.36	202.9	203.66	202.66	205.07	205.34
209.79	208.76	208.4	209.11	207.49	209.37	209.88	208.73	206.61	207.61	209.84	208.19	210.03	206.51	208.62	209.31	207.96	208.33	208.61	207.76	209.85	209.62	208.62	208.74	209.46	207.36	210.04	207.49	210.03	209.48	208.85	208.08	207.4	210.2	207.53	209.36	207.09	206.98	208.74	208.39	208.4	208.74	207.37	209.04	210.08	207.93	209.72	209.33	205.63	209.95
208.86	207.34	206.41	209.2	209.24	207.25	211.23	210.03	209.36	206.59	208.2	209.95	208.66	206.68	209.71	208.31	209.29	209.39	209.46	209.01	208.42	211.97	209.49	208.56	210.46	208.88	209.38	208.83	209.73	207.83	208.01	208.85	208.19	208.59	209.81	207.3	210.49	208.11	209.38	210.06	211.63	209.22	208.86	210.21	208.62	210.84	206.77	209.43	209.34	209.79
202.8	204.83	202.57	203.72	201.91	200.53	203.69	200.4	204.35	202.74	203.15	202.31	202.99	203.85	201.91	202.22	202.9	202.09	202.36	202.8	202.91	202.09	201.68	201.89	201.46	200.9	202.32	201.95	201.86	201.44	202.55	201.37	202.19	202.62	202.94	202.06	202.37	203.51	201.92	198.13	199.87	202.99	203.48	203.22	202.52	206.46	201.85	201.71	202.58	200.32
207.78	209.6	209.62	207.27	208.14	207.98	207.96	207.86	207.8	209.79	207.57	209.76	208.58	208.85	209.47	209.01	209.52	209.19	208.55	209.17	209.18	209.4	209.99	207.83	207	208.87	208.76	210.32	209.13	210.88	208.2	206.89	206.52	210.37	208.18	207.15	208.24	211.8	212.01	209.18	208.9	209.15	207.57	209.34	207.49	209.98	208.44	209.79	208.3	211.68
218.67	217.75	218.05	215.89	217.06	216.37	214.73	215.45	216.58	217.74	217.56	216.54	217.07	216.94	217.76	217.34	217.25	215.33	217.66	217.4	217.14	218.46	217.42	217	214.58	218.73	218.38	216.65	216.8	217.22	217.21	217.82	220.77	216.75	217.28	217.34	216.51	218.04	216.62	216.88	218.09	217.78	219.01	218.67	216.38	219.5	214.4	215.78	219.37	215.94
209.99	207.17	208.03	206.95	208.73	211.67	209.39	211.44	206.83	209.87	209.54	208.04	209.32	210.85	209.9	212.31	210.39	209.41	211.55	209.52	209.66	209.57	209.49	211.76	207.11	210.1	208.74	211.18	209.07	210.46	209.21	208.74	210.26	210.41	207.93	211.97	212.23	208.27	210.98	208.61	210.18	209.56	211.03	208.18	208.7	209.4	208.61	206.98	210.42	209.23
194.48	194.14	192.52	194.99	194.52	196.43	192.57	197.29	194.73	194.22	196.42	193.69	194.58	193.55	193.34	194.56	193.95	195.41	195.31	198.41	195.75	196.41	193.72	197.17	195.4	195.73	194.47	193.95	196.22	194.37	195.78	195.65	195.42	195.52	195.81	194.47	195.29	195.77	194.9	195.84	195.9	195.29	195.13	194.45	194.35	193.17	194.55	195.75	195.72	195.53
200.73	198.83	199.37	201.11	200.19	199.29	200.92	198.6	199.27	201.07	201.24	201.25	200.74	200.5	198.74	200.42	199.48	202.09	200.36	200.5	198.88	199.51	202.86	200.25	199.73	201.93	197.79	200.52	199.91	200.19	199.02	200.21	199.92	200.63	200.15	200.31	200.31	200.07	199.52	199.5	201.22	198.73	198.63	201.21	199.54	198.22	200.95	200.65	204.14	202.76
209.77	207.72	209.08	207.52	206.42	209.11	207.71	207.6	207.81	205.65	206.04	207.86	207.42	206.28	205.92	208.85	207.21	209.79	208.9	208.34	206.22	207.53	208.49	207.74	207.58	207	207.88	207.61	207.76	207.04	206.49	208.82	207.95	206.38	207.67	207.95	209.44	208.03	207.56	209.17	208.43	209.66	208.28	207.9	204.26	208.04	210.67	208.01	209.42	207.96
204.71	205.9	207.37	206.37	204.82	204.79	207.07	205.13	204.22	205.36	205.87	204.65	206.29	203.83	204.42	203.84	205.04	206.8	206.24	206.73	206.71	203.47	206.81	204.48	204.91	205.96	207.69	207.74	205.07	206.28	205.27	205.63	206.67	205.44	205.04	203.68	205.47	206.49	204.21	205.29	206.13	204.72	206.56	207.16	204.74	206.63	205.52	206.19	207.01	204.25
205.94	208.84	208.57	205.58	207.82	206.97	207.78	208.61	206.79	206.87	206.62	208.31	208.84	206.46	206.25	207.1	207.58	208.99	207.19	206.68	206.42	206.36	207.08	206.23	208.17	208.26	207.17	208.05	204.97	209.04	209	207.04	207.49	206.72	206.75	207.57	209.08	206.18	207.15	209.05	208.18	204.4	205.92	208.06	208.98	206.66	206.08	207.98	207.02	207.24
210.71	213.05	211.18	210.36	213.28	213.59	211.99	212.65	209.16	214.49	213.18	212.17	211.61	208.98	210.66	212.44	211.61	212.23	212.38	211.01	211.3	211.58	210.14	211.85	209.68	211	208.38	214.73	212.5	211.73	212.77	210.67	211.97	211.49	213.37	210.88	212.01	210.9	214.53	212.66	211.37	213.6	212.19	211.37	214.19	210.81	210.71	210.46	212.29	211.62
202.27	203.96	201.61	203.06	202.02	200.47	202.26	203.44	200.77	200.78	202.72	202.28	202.37	201.32	202.38	203.27	200.98	202.62	203.28	203.51	203.04	204.03	200.89	203.33	202.42	202.06	202.62	202.21	202.11	204.08	202.3	204.93	201.75	202.14	200.01	202.32	204.67	202.61	203.05	204.41	204.28	202.69	204.53	202.58	201.7	201.79	203.16	200.64	203.66	204.69
206.99	208.87	207.52	207	210.59	207.07	206	209.08	209.18	207.54	209.01	210.49	209.06	207.71	210.22	208.85	208.54	207.63	205.93	209.64	211.43	210.3	209.96	208.05	208.66	205.68	209.57	208.56	209.49	207.41	207.96	210.27	206.74	209.84	207.36	208.93	208.39	208.42	211.04	207.43	208.64	209.89	209.79	207.97	207.85	210.32	208.41	207.21	210.45	207.73
205.28	205.65	204.87	203.72	205.31	205.57	207.71	203.7	204.12	205.77	204.87	206.09	207.92	205.65	205.41	207.61	204.84	206	204.4	203.88	206.25	204.39	204.98	204.59	205.72	204.98	204.66	203.76	205.54	206.86	205.7	207.71	207.05	206.41	206.15	204.96	204.06	206.04	205.85	205.03	208.06	207.58	205.22	204.44	205.74	206.28	205.09	205.89	204.33	204.74
216.53	220.07	217.88	216.18	216.29	216.67	216.9	218.06	218.13	218.85	217.6	218.18	216.46	216.17	217.72	217.18	217.98	216.36	213.83	218.17	215.59	218.16	215.08	217.18	217.88	218.74	217.13	216.69	217.08	216.82	215.87	217.62	216.31	217.46	217.69	217.5	215.23	217.53	216.55	217.43	217.49	215.84	214.23	217.12	218.44	218.98	216.97	218.64	217.26	218.03
217.52	217.58	217.98	216.39	217.3	215.71	217.78	216.87	215.58	217.26	216.61	216.58	216.38	217.59	217.52	218.08	216.96	217.42	217.68	215.55	216.29	216.9	216.12	217.71	216.11	217.06	215.91	216.28	214.02	218.22	217.21	215.36	217.11	214.46	217	215.18	217.49	219.44	217.25	218.51	216.91	214.79	216.99	217.01	215.68	216.71	215.57	216.64	216.61	216.4
207.47	209.33	209.23	211.94	208.74	208.88	209.77	209.4	207.62	209.45	208.13	209.3	207.71	209.5	208.69	208.95	210.24	207.5	208.76	208.43	209.61	209.52	208.73	208.37	206.44	209.49	206.22	209.24	207.88	208.4	209.02	209.23	208.12	208.32	208.36	207.05	209.3	207.57	209.98	208.69	210.63	208.37	207.41	206.43	207.88	209.14	209.22	209.29	208.63	208.99
211.63	211.44	211.04	210.04	211.86	211.91	212.56	212.1	211.83	210.14	212.11	213.34	212.04	211.74	212.93	211.54	212.54	212.08	210.44	211.82	210.33	213.31	210.41	214.28	211.04	209.58	211.85	210.91	211.13	210.43	212.47	211.56	210.47	210.55	211.94	213.06	210.98	210.11	212.75	211.86	212.61	212.14	211.19	211.5	210.78	214.1	212.22	212.25	212.16	212
201.76	199.03	197.93	199.96	201.91	202.31	199.76	199.38	198.91	198.53	200.39	199.62	198.4	199.92	200.2	198.48	199.01	198.95	200.35	202	199.4	201.51	199.64	198.18	200.12	202.04	200.25	199.88	200.81	199.42	202.67	198.04	198.59	198.61	197.03	198.55	199.46	200.86	200.48	199.01	197.88	203.19	199.97	200.64	197.66	200.11	201.44	200.16	197.79	200.2
209.36	208.2	209.99	206.51	210.37	210.62	209.28	207.9	207.85	211.02	208.19	212.32	210.43	210.75	207.95	210.43	208.17	209.94	210.13	208.94	207.75	209.95	208.24	209.94	208.74	208.1	210.85	208.03	210.75	210.48	209.89	211.66	210.69	211.3	209.66	209.96	209.44	209.18	208.87	208.26	209.13	209.19	209.98	209.77	209.92	208.3	210.87	209.54	212.28	208.41
207.7	208.9	208.58	208.34	206.39	208.02	206.42	207.86	210.46	206.44	208.66	208.15	208.45	208.24	208.26	207.43	208.42	205.88	205.43	208.73	207.07	205.57	205.38	206.9	205.89	208.49	208.99	209.71	208.19	208.44	206.97	209.4	207.48	208.01	206.24	209.69	209	207.61	207.18	207.11	205.63	208.25	207.73	209.41	208.11	205.92	207.1	210.78	211.47	205.69
199.34	194.95	199.39	197.83	199.13	197.44	199.7	199.1	199.07	200.12	197.9	199.58	200.11	198.45	198.9	197.6	199.64	200.48	198.47	199.04	201.33	200.24	199.46	198.95	199.29	199.86	199.95	198.57	197.89	199.63	200.36	199.7	197.73	198.17	200.16	197.46	198.14	199.44	199.46	200.37	200.81	198.35	197	200.18	198.9	200.98	198.85	200.09	198.78	196.14
212.19	211.16	211.9	209.4	209.95	213.16	210.53	209.44	213.03	213.01	211.5	209.8	214.29	212.16	211.83	212.42	210.3	214.62	212.59	211.01	211.29	211.54	211.31	210.54	211.71	210.64	211.09	213.66	211.35	211.52	212.63	210.93	211.09	211.45	211.8	211.69	210.81	211.83	212.16	212.51	211.31	213.8	208.89	211.51	210.69	211.53	212.65	208.03	211.49	210.03
203.9	203.03	202.08	201.35	203.44	200.32	202.11	201.7	201.39	203.37	202	201.68	203.02	201.45	203.9	201.14	202	203.25	200.66	204.33	203.57	202.52	202.76	200.94	203.39	201.19	202.56	200.67	200.65	203.97	201.16	202.43	203.92	203.6	203.84	200.7	201.83	203.21	202.57	201.88	201.28	200.7	201.88	202.75	203.94	201.18	205.8	199.58	203.41	200.91
207.61	209.34	208.52	209.05	210.08	210.34	206.29	209.58	208.79	208.43	206.97	206.56	207.95	209.6	210.78	207.53	209.28	207.82	208.75	210.58	207.9	210.6	206.63	207.13	208.24	207.13	208.2	209.04	210.1	209.35	209.24	207.69	211.23	207.01	207.87	207.97	208.9	208.36	207.96	209.13	208.95	208.94	207.61	209.54	210.15	210.24	206.55	208.48	207.2	211.91
208.35	207.17	210.79	209.3	212.36	209.65	209.77	210.88	210.2	209.62	208.26	209.39	210.75	210.3	209.94	208.99	209.64	210.89	210.32	210.34	208.48	209.2	209.13	209.61	209.58	209.41	207.49	209.02	206.85	209.06	208.6	209.91	206.57	210.23	209.35	211.07	207.44	207.72	210.4	209.71	209.2	210	209.58	209.51	208.14	209.7	207.4	211.25	208.55	210.6
202.17	204.19	205.96	203.78	202.9	203.02	203.33	203.08	203.36	202.42	202.25	204.97	203.21	203.59	200.91	202.26	204.83	204.75	204.76	203.2	203.34	203.81	203.19	206.2	202.91	202.86	205.17	204.83	202.31	204.26	204.13	202.67	203.51	202.86	204.01	203.76	202.51	201.14	204.24	203.29	203.65	204.67	204.58	203.26	202.68	202.57	200.85	206.15	205.11	204.46
217.32	218.68	214.9	218.99	217.24	217.45	217.1	218.82	217.59	217.45	216.62	218.5	218.13	219.21	218.95	219.6	217.5	217.9	217.47	217.09	217.79	216.22	214.91	217.32	216.28	215.4	217.47	218.18	217.14	217.35	216.76	217.05	214.68	212.91	215.46	216.73	216.28	217.11	216.57	217.07	217.71	216	214.01	219.55	214.85	216.38	216.95	215.34	216.61	216.55
213.63	210.36	211.24	213.92	211.62	212.09	210.81	212.89	211.68	211.74	211.27	213.46	213.14	213.07	212.66	211.33	210.74	212.58	211.63	210.2	211.44	214.26	211.09	211.61	211.52	209.34	210.55	211.98	212.5	211.19	211.03	214.17	207.12	208.93	212.04	210.32	212.83	211.86	210.88	213.09	210.48	210.19	211.24	213.4	211.29	210.7	212.36	210.59	212.04	211.71
196.12	193.84	194.29	195.14	195.89	195.4	196.12	194.96	197.18	196.2	194.29	194.49	195.61	196.21	195.3	194.49	195.71	197.02	195.78	195.19	196.2	194.73	194.36	197.07	196.69	196.37	193.15	194.53	194.87	197.06	195.47	194.61	196.05	192.99	194.95	196.95	195.64	195.73	194.02	194.45	196.67	196.17	195.92	197.57	195.76	194.68	191.86	195.02	195.61	196.01
197.85	201.42	200.04	200.81	201.56	200.71	199.7	200.5	200.9	200.31	202.24	196.62	198.55	202.03	199.93	200.74	201.06	198.36	202.3	201.51	201.73	200.36	200.29	200.05	201.18	198.92	199.42	202.04	201.45	201.44	198.53	199.01	199.17	197.92	200.1	203.4	200.63	200.35	200.36	200.03	200.39	200.07	199.48	200.72	200.4	202.36	200.41	199.11	202	202.72
211.29	210.46	212.74	211.13	213.69	210.39	210.45	211.95	214.56	214.37	210.27	210.46	213.8	214.41	213.45	213.57	209.98	211.64	213.06	212.78	211.82	212.81	210.62	214.46	212.52	213.5	213.65	212.44	212.75	212.31	211.25	212.05	211.95	212.38	212.26	212.88	210.98	212.22	214.16	212.1	210.56	212.48	211.34	212.15	211.43	211.86	212.86	211.38	213.14	211.85
216.71	217.11	219.04	219.04	218.06	217.62	217.71	215.73	217.21	216.4	216.89	220.38	215.99	217.91	219.55	216.9	219.1	218.71	217.69	215.67	217.55	219.07	218.67	217.87	216.61	215.67	215.44	216.63	219.49	215.66	218.48	215.03	217.21	216.73	216.91	215.94	217.71	218.77	217.4	216.8	217.37	218.84	219.64	216.57	219.49	220.39	218.06	217.88	219.29	217.65
197.77	200.76	199.2	200.56	198.13	199.33	200.33	200.33	198.3	199.01	198.97	198.71	200.52	202	198.59	202.63	201.01	198.49	199.83	198.09	200.51	202.47	199.17	200.52	200.12	199.76	199.13	198.7	201.45	200.52	197.99	198.91	197.99	199.02	203.27	200.54	198.94	200.75	197.46	201.45	199.24	198.93	199.23	198.33	198.59	200.28	200.26	197.54	198.97	200.47
200.78	199.23	202.46	201.71	199.27	197.46	200.31	201.89	199.6	202.07	200.76	200.59	199.88	202	198.91	200.86	201.02	202.04	199.33	200.67	200.53	199.81	199.74	198.89	198.84	201.41	199.9	197.23	199.65	202.37	199.37	199.89	202.94	201.96	201.49	199.82	199.39	200.9	200.76	201.28	201.1	198.89	201.64	200.87	198.86	199.42	202.12	201.68	198.63	198.75
202.12	201.19	202.85	201.98	204.17	202.46	203.09	202.02	203	203.01	201.74	202.39	201.14	201.38	201.4	200.95	204.54	202.52	200.56	201.95	202.87	201.46	201.2	203.22	202.52	204.17	204.4	203.64	200.97	203.47	201.74	203.36	202.06	203.19	203.19	203.11	199.82	200.94	203.85	200.39	203.35	205.25	202.69	201.12	202.55	201.84	201.32	202.15	201.75	203.37
203.01	202.94	202.07	202.03	201.85	200.96	203.12	202.73	202.73	201.11	203.87	203.5	201.79	202.93	202.28	203.12	204.17	202.64	202.56	203.48	202.83	200.39	199.71	200.99	201.87	202.2	201.55	203.12	201.83	201.38	205.03	204.39	201.91	201.89	201.44	200.7	202.02	203.42	201.87	203.29	203.63	200.98	201.32	202.47	201.12	202.21	200.09	201.8	202.59	202.38
210.46	212.36	210.52	209.1	212.67	213.36	211.65	212.31	211.74	210.94	208.98	210.59	212.68	213.86	210.18	211.41	211.57	210.53	213.09	211.44	210.81	211.58	211.11	211.51	210.33	212.09	210.8	213.87	212.91	211.13	212.79	212.6	211.2	210.36	210.96	209.37	212.19	210.52	212.02	210.13	214.26	210.5	213.5	212.61	211.71	210.41	209.82	213.6	211.93	209.84
217.43	216.84	216.85	219.78	216.04	217.55	217.18	216.78	218.96	216.79	219.32	216.33	215.43	216.72	217.48	216.78	216.23	217.54	215.51	217.03	216.86	215.03	215.88	218.08	215.69	216.76	215.34	218.81	217.3	215.83	215.98	217.06	217.25	218.9	217.11	217.44	217.77	217.05	217.08	217.55	217.3	216.6	218.39	217.7	217.36	215.78	215.41	217.8	219.92	214.73
201.97	202.37	204.16	202.39	203.99	204.67	204.36	204.23	205.61	201.06	203.4	204.36	203.14	203.89	203.15	204.61	205.07	202.12	203.53	201.17	204.99	202.25	201.5	205.11	203.23	204.84	204.03	203.71	203.37	203.99	203.67	203.66	205.26	203.29	203.72	202.45	202.35	202.21	203.43	204.24	203.44	203.62	200.76	203.13	204.24	202.8	204.66	201.73	201.86	203.46
217.52	217.12	217.45	214.43	215.57	216.54	216.47	218.23	216.23	217.53	215.36	219.13	217.11	216.06	216.56	215.52	218.22	216.99	216.88	215.42	215.05	218.73	216.06	217.44	219.71	215.66	217.02	217.2	217.59	216.64	216.8	217.6	213.88	216.05	215.05	217.5	218.96	215.54	217.1	217.06	214.99	217.86	215.02	216.17	215.76	216.92	216.31	217.03	216.5	216.56
209.58	206.69	209.97	207.11	206.16	209	209.53	209.84	207.26	208.34	206.68	207.77	208.42	207.83	205.62	206.96	208.46	207.37	208.05	207.93	207.52	206.65	206.82	209.15	207.3	208.67	207.33	208.97	206.43	206.6	209.16	207.03	207.95	208.15	209.72	209.66	203.91	208	208.26	205.75	207.38	206.06	207.49	208.92	208.92	205	209.57	208.57	206.56	207.34
200.06	199.6	199.14	201.41	200.68	199.37	200.09	200.59	202.05	202.56	201.74	196.9	203.12	201.14	201.68	200.4	201.4	199.07	199.81	200.26	199.45	200.88	199.94	201.16	202.92	202.33	199.61	204.48	201.11	200.71	200.35	201.45	201.36	201.36	203.43	198.27	199.47	200.2	200.3	199.33	197.65	199.97	202.94	201.81	199.04	201.08	199.64	202.01	200.09	199.69
205.83	203.53	203.05	202.19	204	203.15	202.16	203.11	201.56	203.19	200.84	201.17	202.33	198.45	201.34	202.72	202.92	202.85	203.4	203.68	203.2	200.49	205.04	202.74	201.33	202.27	200.51	203.28	200.38	201.33	201.16	202.77	203.34	203.72	199.44	203.03	203.4	201.89	201.39	204.52	205.03	203.16	202.64	202.78	201.85	202.17	206.9	201.25	201.88	203.12
206.35	206.19	207.38	206.51	207.06	204.34	206.27	206.9	208.3	206.71	206.35	206.14	206.51	206.95	205.15	205.53	208.43	206.32	204.46	204.51	205.98	203.89	203.63	206.99	204.61	206.07	206.66	206.99	207.23	205.86	207.92	207.56	204.98	205.18	207.16	206.73	206.59	206.33	205.63	204.6	205.81	205.29	207.32	206.73	205.62	207.13	204.28	207.63	205.19	207.03
217.19	216.99	218.3	217.78	218.31	218	218.27	219.22	215.05	215.94	218.51	217.62	214.57	215.88	216.48	218.14	215.7	218.74	217.86	218.4	218.56	218.37	217.99	218.59	218.27	219.42	217.51	216.86	217.28	218.67	219.1	217.25	219.19	216	221.45	218.41	216.37	217.91	217.51	216.32	219.45	216.77	218.69	217.18	216.48	218.8	218.75	220.82	217.26	217.26
208.25	208.78	206.75	206.95	209.05	206.7	208.72	208.35	209.85	208.37	208.21	206.99	206.16	207.71	207.75	207.68	205.81	207.88	208.01	207.36	205.24	207.22	206.14	208.83	208.72	208.13	208.15	209.63	208.12	207.59	207.46	206.6	206.28	208.24	208.1	206.82	206.4	208.47	209.21	208.83	208.31	207.55	206.66	209.24	209.28	205.53	207.43	207.82	208.31	206.95
209.48	210.34	210.94	206.25	209.76	209.45	208.58	210.14	210.49	208.6	208.82	207.98	210.21	211.53	208.3	209.2	208.51	210.22	211.01	208.47	208.1	209.01	210.15	210.19	209.1	205.97	208.59	210.44	208.24	208.82	210.18	209.81	209.61	209.52	208.08	210.22	206.62	210.14	208.52	211.23	210.68	210.13	210.18	212.02	211.42	209.31	208.09	208.09	210.94	209.39
208.55	208.59	206.31	206.95	209.2	206.68	208.09	207.19	207.16	206.2	206.52	207.93	206.73	204.47	208.24	205.59	205.97	208.42	206.04	210.9	206.31	208.09	205.07	208.22	209.51	207.58	208.13	207.7	206.33	207.59	207.86	207.35	208.14	207.18	208.13	207.43	208.89	207.46	207.41	207.32	208.24	207.47	208.28	207.53	208.5	208.54	207.29	207.65	208.59	209.36
210.39	209.13	210.42	209.8	209.37	208.13	207.68	209.11	208.35	207.62	207.92	208.63	208.41	208.45	210.62	206.58	207.9	206.85	207.47	208.79	209.32	208.25	208.43	209.78	207.42	210.15	209.13	209.49	207.02	208.56	207.41	208.66	208.72	206.72	207.56	207.33	205.86	209.31	207.4	210.32	207.63	209.34	207.55	209.56	209.81	208.27	207.57	204.63	208.57	208.34
198.06	197.96	200.27	199.71	199.32	201.12	200.63	200.41	200.33	200.55	198.99	200.16	199.35	201.19	199.1	197.89	199.51	200.34	198.2	199.48	200.95	201.13	202.64	202.29	200.43	197.7	199.48	198.89	199.75	197.05	197.89	200.03	198.21	196.93	198.91	198.3	197.77	200.01	199.7	198.01	198.02	201.02	201.16	200.02	200.76	199.26	199.27	199.83	199.48	195.5
198.46	200.49	200.33	201.06	198.26	199.66	199.44	199.63	200.09	200.87	201.4	200.27	199.15	199.01	199.59	197.95	198.4	199.1	200.48	202.75	197.19	200.54	198.24	200.82	200.15	197.61	198.92	200.76	199.02	198.66	200.95	200.8	199.4	198.72	201.42	198.34	197.8	199.69	198.62	200.52	200.92	197.78	198.94	198.19	198.91	198.65	201.76	199.77	198.7	200.64
210.07	209.17	210.84	209.42	208.71	209.48	209.42	208	207.38	207.21	207.98	209.44	208.1	207.09	208.84	207.6	209.53	211.03	205.86	206.5	208.11	209.99	205.15	208.39	209.54	210.31	209	209.83	206.76	208.84	209.94	208.58	207.01	208.11	207.78	210.05	209.29	207.8	208.23	210.4	208.99	208.01	207.65	207.02	207.27	208.75	207.95	210.27	208.67	209.45
209.73	206.95	207.97	209.58	207.35	211.37	210.93	208.86	206.13	206.36	206.69	208.89	211.45	210.11	205.78	210.16	207.71	209.28	210.71	208.67	206.83	208.04	208.44	207.71	209.15	205.88	208.72	209.59	206.35	208.81	207.93	208.55	208.15	207.5	208.78	207.15	207.77	208.39	206.82	208.7	209.47	207.32	209.45	208.42	208.07	207.2	208.26	205.95	208.77	209.21
204.43	204.67	202.42	205.25	207.44	206.05	203.57	203.31	205.95	204.17	205	204.38	201.97	206.71	204.11	203.51	202.41	205.47	203.33	201.52	202.41	206.24	205.64	203.17	205.66	202.83	202.83	205.72	203.35	205.92	202.49	205.18	203.6	205.28	204.35	203.24	204.1	204.66	204.7	204.49	203.6	207.2	203.62	204.82	206.64	204.36	204.82	203.51	203.08	204.35
207.63	210.22	206.81	207.14	209.55	210.65	208.15	206.49	208.69	208.84	207.62	208.77	205.94	207.7	210.6	210.71	209.09	207.97	208.34	208.93	208.58	207.9	207.86	208.56	208.19	209.72	208.73	208.95	206.69	206.87	209.13	210.26	208.83	209.7	209.49	209.64	207.86	209.17	210.2	210.53	206.32	210.58	208.51	207.46	209.3	208.93	209.03	207.98	210	208.85
216.41	216.86	219.46	216.84	216.87	216.35	217.91	215.08	217.69	219.02	216.86	215.76	218.63	219.84	220.04	219.17	219.05	217.76	221.32	217.81	217.59	217.15	219.11	216.69	217.73	216.89	219.81	219.5	219.24	217	218.26	215.8	218.14	216.32	216.16	217.93	216.14	216.6	219.21	216.79	218.51	218.69	219.64	217.48	217.85	219.74	216.94	217.77	218.9	218.88
215.51	216.9	218.23	216.89	215.94	216.93	218.14	218.89	214	216.43	217.12	216.91	217.96	215.48	217.35	217.48	216.6	215.45	216.05	217.69	215.68	219.27	215.86	217.46	215.35	218.87	216.63	214.86	217.34	217.41	215.02	218.22	217.65	216.04	217.47	217.16	217.43	215.21	217.16	216.79	216.02	216.1	217.98	218.08	217.72	218.09	217.16	215.47	214.37	217.74
204.16	204.67	204.5	203.92	204.18	202.19	202.65	205.73	205.55	206.16	202.05	202.71	204.35	203.91	205.66	203.71	202.88	202.06	202.83	203.59	202.43	203.57	203.96	202.16	204.03	202.98	202.32	203.18	202.78	201.98	203.81	202.97	200.63	202.93	203.51	202.19	203.3	205.63	202.01	202.42	204.22	204.08	201.3	203.61	202.12	205	204.61	204.18	200.13	203.77
208.39	209.14	208.99	209.53	208.16	208.08	210.6	207.76	208.06	211.37	206.39	204.32	209.15	210.06	210.43	209.82	209.12	209.2	208.1	208.11	207.34	207.98	209.83	208.55	208.31	209.55	207.75	210.52	205.95	207.28	211.27	207.22	208.49	209.02	208.66	208.8	208.39	208.29	209.33	208.84	209.79	209.17	210.03	208.41	211.01	208.76	207.6	208.64	208.88	211.41
204.07	205.31	203.42	204.89	208.03	203.54	204.97	204.34	204.52	204.74	202.35	206.13	205.56	206.08	203.53	205	205.81	205.81	205.32	205.29	203.35	205.91	204.98	205.15	206.48	204.19	205.64	203.66	205.7	205.43	205.91	205.06	204.38	202.77	205.69	205.11	205.01	204.36	202.43	204.51	203.08	204.01	204.19	203.45	202.97	203.27	203.59	204.28	203.89	203.55
212.16	211	213.24	211.59	213.16	212.43	213.14	212.67	210.84	213.75	213.55	211.79	212.47	212.83	212.8	211.77	212.46	212.5	213.53	211.38	212.54	213.12	213.27	212.76	213.35	214.11	215	213.89	212.23	212.11	212.56	212.46	212.57	210.01	214.32	212.74	212.61	211.96	212.52	211.93	211.84	211.57	212.31	212.11	210.94	212.74	211.8	210.01	213.69	210.82
209.23	208.77	208.4	208.76	208.41	205.11	208.78	206.49	206.52	208.02	204.66	206.91	207.86	209.36	208.63	208.16	208.99	205.4	208.32	208.1	206.57	206.48	206.9	209.43	208.72	207.71	208.77	208.77	208.32	204.6	207.81	206.98	210.53	208.96	204.67	207.04	205.99	206.73	205.63	208.06	206.39	208.1	209.67	209.14	209.63	207.44	208.95	205.65	206.86	207.67
203.59	204.15	201.6	203.97	202.56	202.45	202.37	205.51	205.21	204.4	201.98	202.59	201.37	202.71	203.55	203.1	202.79	205.17	206.18	201.75	205.05	204.38	205.64	204.55	203.64	205.24	203.46	203.09	202.32	203.56	203.16	204.21	204.32	203.04	204.68	204.56	204.11	203.51	203.14	202.97	204.4	202.39	201.69	202.78	201.58	202.88	204.19	207.52	203.57	203.19
203.71	204.35	203.44	204.53	206.1	202.6	203.41	201.79	202.01	204.22	204.5	203.64	201.36	205.61	205.04	201.69	202.3	204.1	201.86	202.82	204.06	202.35	204.25	203.95	205.66	204.16	204.62	203.69	203.33	202.82	201.68	202.55	203.14	202.42	201.79	203.2	200.72	203.31	200.77	203.21	202.89	203.64	204.74	203.05	204.1	203.72	202.77	202.77	204.34	201.23
202.87	203.55	203.34	204.73	201.92	204.01	204.01	203.76	201.34	204.3	203.24	203.61	202.41	203.64	204.07	203.9	201.78	203.66	206.54	203.6	205.12	200.49	205.08	202.78	202.87	204.9	204.75	205.03	201.7	202.81	202.87	203.57	202.93	205.51	204.94	202.35	202.85	203.06	203.53	205.03	200.48	203.33	201.38	205.37	200.89	201.43	200.33	203.16	201.89	202.72
209.35	212.22	213.47	214.6	213.69	211.26	211.31	211.43	211.31	210.77	208.19	212.06	211.51	211.36	208.39	211.88	215.31	212.58	209.21	212.53	210.97	212.06	210.73	211.78	212.79	211.85	212.02	212.06	211.44	211.31	208.76	213.22	211.91	212.41	209.7	211.8	212.66	210.88	212.44	212.9	212.86	212.56	210.91	210.9	210.77	211.72	210.72	212.68	210.31	211.14
207.5	206.89	205	206.36	203.84	206.13	206.18	205.99	206.78	207.43	205.88	205.14	206.28	205.93	207.23	205.9	208.32	209.08	209.4	205.43	207.61	206.05	207.03	206.01	209.52	205.9	206.19	205.08	206.49	207.09	207.81	208.24	205.88	208.16	207.1	206.28	208.2	206.64	206.59	207.48	206.13	206.72	206.57	207.21	207.36	207.2	207.55	207.35	206.37	205.39
209.19	208.14	209.95	208.17	206.34	210.9	208.49	208.74	208.25	208.99	209	206.11	208.93	209.78	206.56	206.85	209.04	210.14	206.77	208.62	211.34	208.91	208.22	208.13	208.96	206.67	208.37	206.92	210.04	207.71	208.63	208.3	207.72	210.38	206.31	208.13	208.19	207.4	208.17	209.93	207.8	208.42	208.29	208.1	206.93	211.78	209.28	208.31	207.21	207.85
208.7	208.69	208.29	207.24	209.5	205.92	210.21	207.96	209.48	209.17	208.13	210.98	207.09	210.12	208.71	206.55	208.13	207.71	208.13	209.51	210.3	208.79	208.29	208.3	209.91	208.65	209.36	208.89	207.59	208.51	207.77	209.94	209.04	207.06	209.02	206.86	208.96	210.37	207.85	208	207.27	206.78	208.72	206.6	207.96	208.84	208.81	208.75	208.18	210.25
206.08	205.27	205.73	205.63	207.96	207.66	207.09	205.55	207.21	205.37	205.11	204.43	207.02	206.56	205.34	206.94	207.55	206.48	205.24	206.9	205.32	206.43	206.05	205.64	204.92	205.94	207.43	204.96	206.11	208.89	206.51	207.32	206.91	204.8	206.38	207.67	206.44	207.53	207.8	205.68	206.38	206.33	207.29	202.99	205.15	206.05	208.37	204.9	204.82	203.61
206.38	208.39	206.63	205.47	206.89	206.53	210.07	208.51	208.99	208.66	208.66	209.86	209.55	206.91	206.94	209.55	207.95	205.79	207.68	208.1	207.1	207.52	209.88	206.79	208.28	206.5	208.82	208.45	208.3	208.36	208.45	208.73	208.51	207.55	207.27	207.24	208.49	208.38	205.75	207.65	207.93	207.36	206.18	206.7	207.31	208.17	207.79	207.18	210	207.29
209.43	210.67	209.88	211.12	209.87	209.09	210.94	212.63	209.23	209.8	210.24	209.35	209.85	207.78	210.22	211.46	208.36	211.25	210.63	210.69	208.78	209.03	206.72	210.6	210.14	207.15	207.14	208.64	208.27	211.92	210.27	210.23	209.03	209.09	209.82	210.31	208.64	211.41	209.94	210.76	208.39	211.15	210.11	208.96	209.54	206.7	211.46	209.05	208.35	210.35
203.02	202.01	204.36	204.5	201.31	203.37	204.32	203.33	201.03	203.65	203.93	204.54	203.18	202.82	202.31	202.88	202.04	202.96	202.78	204.4	204.5	205.22	203.14	205.32	202.71	204.48	202.58	201.44	202.31	203.8	201.76	203.68	201.82	202.69	202.27	203.46	201.55	203.48	202.16	203.6	202.66	202.95	205.52	204.65	202.36	201.37	206.03	202.71	202.96	202.83
199.31	199.35	199.29	198.45	200.28	199.1	200.89	200.46	199.82	202.1	201.86	201.01	198.32	199.97	198.84	199.7	198.37	201.79	200.7	201.86	199.64	201.21	200.52	200.39	200.38	200.27	202.09	200.91	197.97	201.26	199.61	200.8	200.51	201.02	199.84	203	199.41	201.4	197.89	200.42	198.51	201.11	199.52	201.58	202.17	199.56	199.99	200.87	199.7	200.24
218.12	217.41	218.3	216.68	216.84	216.22	218.18	218.16	220.68	216.78	217.79	218.08	216.08	217.03	216.1	215.71	218.56	217.37	217.83	217.72	217.86	217.89	217.52	218.2	218.19	217.39	218.89	217.01	220.21	217.75	219.79	218.7	218.33	217.3	216.21	215.93	217.9	219.7	216.94	215.21	216.51	217.99	216.25	218.69	219.26	217.16	217.52	218.49	217.1	218.11
207.25	206.2	209.47	206.33	206.95	206.3	206.69	203.73	206.39	207.15	204.79	206.12	206.13	205.62	205.83	207.11	206.02	205.65	206.04	208.55	208.71	206.37	206	206.2	205.46	203.34	206.7	207.16	204.91	207.13	205.33	209.3	207.06	207.25	205.22	205.96	209.08	209.18	207.12	208.43	206.53	205.27	206.46	204.94	206.75	206.8	207.54	205.43	206.99	205.65
214.71	210.52	214.24	213.59	214.97	213.97	214.9	214.27	213.48	215.44	212.58	214.12	213.13	212.48	214.54	216.09	211.84	212.1	215.39	216.8	215.25	213.46	215.96	214.87	216.23	215.33	215.39	214.27	213.03	213.86	214.14	213.89	213.71	213.36	215.17	212.34	214.27	216	214.13	213.82	211.88	214.03	214.04	215.28	212.59	213.12	215.19	213.29	213.59	212.22
207.29	210.3	208.45	210	209.3	208.22	209.15	213.33	210.08	209.28	209.91	208.33	208.77	207.04	207.62	209.76	209.01	208.08	204.98	210.12	208.94	209.91	209.11	209.67	209.58	207.73	208.2	208.97	208.15	208.29	208.33	209.46	206.88	208.21	211.14	208.08	208.96	210.33	209.08	207.91	207.11	210.15	206.3	210.15	208.36	208.89	207.23	206.8	208.23	210.07
204.27	205.57	204.85	206.76	205.38	205.53	206.26	204.47	203.28	205.2	205.83	205.54	204.83	203.04	204.24	204.53	207.23	205.44	206.36	204.42	205.48	204.47	204.44	202.92	203.72	203.79	205.93	203.53	207.94	205.68	203.56	204.53	204.92	205.1	204.27	206.24	204.74	205.19	204.47	206	204.38	206.66	204.72	204.83	204.61	204.27	204.39	206.58	203.75	205.45
202.95	203.89	204.11	202.73	202.81	203.82	203.6	204.43	204.21	203.4	204.08	204.05	203.61	202.04	204.15	203.7	204.17	202.05	203.29	203.02	204.06	203.34	205.68	204.07	203	203.56	203.65	205.13	203.8	203.28	204.98	205.03	203.38	203.99	204.2	204.07	204.52	205.79	205.11	203.92	202.05	204.48	205.45	202.39	204.11	204.2	203.1	205.08	205.8	204.8
206.74	207.35	208.11	207.41	208.57	206.55	208.31	206.87	208.79	205.75	205.68	207.16	208.26	206.65	207.63	209.66	208.26	205.71	208.52	205.8	208.39	207.55	207.04	208.28	210.12	206.05	208.3	208.91	208.01	207.77	207.95	209.01	208.7	207.07	206.53	206.45	209.14	208.59	208.02	208.08	207.22	207.38	206.91	207.97	206.81	208.94	203.38	204.67	208.05	209.01
209.14	208.54	208.04	210.06	207.89	206.61	207.63	207.6	208.55	208.63	205.09	207.75	207.38	206.84	206.87	206.95	208.06	206.62	209.41	208.11	208.78	208.97	208.14	205.9	207.93	207.98	211.75	207.81	207.55	209.81	208.68	206.56	208.35	207.68	208.73	207.46	206.24	208.54	205.47	206.94	209.1	205.85	209.14	207.35	205.85	208.3	208.27	207.25	208.63	207.66
210.94	212.41	213.73	212.87	212.3	211.95	210.41	212.63	212.45	211.93	211.91	213.18	213.53	213.67	211.87	210.89	212.63	212.45	214.36	212.9	211.64	210.67	211.88	214.04	213.08	214.9	213.28	211.6	212.27	212.65	209.69	211.2	209.85	212.73	211.72	211.44	213.4	212.69	211.4	212.64	210.96	213.3	212.9	212.19	211.01	212.14	212.44	213.14	212.23	214.33
202.79	201.76	203	203.23	201.93	204.74	203.82	203.93	201.6	203.25	203.43	204.44	204.08	203.88	202.73	205.32	204.13	204.53	203.68	203.12	204.47	204.26	203.01	202.05	204.29	202.28	204.96	202.74	204.47	200.91	202.65	201.83	202.77	203.54	203.5	205.57	203.67	203.56	202.79	203.65	202.85	203.38	202.62	203.78	204.54	202.96	205.19	201.72	204.5	205.98
202.09	200.86	198.18	200.82	199.37	200.36	200.45	199.08	198.91	201.35	200.67	198.72	200.83	200.68	195.65	199.61	201.09	200.4	199.98	200.38	199.68	200.81	199.66	199.51	199.86	201.41	201.06	201.64	200.46	200.58	200.08	200.68	201.57	199.51	201.64	202.12	201.65	199.09	201.21	202.65	199.94	199.62	199.59	199.86	199.18	200.35	199.86	198.01	198.15	200.96
217.75	218.64	215.72	217.32	216.52	216.62	217.58	218.29	218.74	215.34	217.21	219.83	219.58	217.63	217.37	216.98	216.61	217.15	217.24	216.91	214.94	217.65	217.31	216.49	216.44	216.48	217.95	218.61	215.55	215.75	216.38	217.45	216.24	217.77	218.47	217.48	215.15	216.73	216.28	217.76	216.85	216.45	218.89	215.85	219.35	217.57	215.7	216.58	218.6	219.45
197.28	199.7	201.85	201.78	201.67	202.42	201.32	200.43	202.87	202.1	201.68	200.71	200.6	202.47	201.26	199.34	200.84	201.12	201.24	200.38	202.29	202.47	200.11	200.45	201.48	199.9	201.67	202.26	200.52	203.32	202.21	201.72	200.42	201.25	199.62	203.26	202.06	200.4	202.23	200.16	199.83	199.55	201.42	203.83	201.5	200.51	201.15	202.66	198.94	201.37
210.75	211.2	212.3	210.1	212.41	211.08	211.15	211.76	211.36	213.27	212.05	211.05	212.11	212.18	210.88	212.19	212.56	210.18	210.51	213.03	213.35	214.48	209.8	211.5	210.62	213.65	211.92	211.47	210.84	209.59	210.04	211.42	211.97	212.98	209.4	213.23	210.54	213.64	211.14	211.71	211.58	209.84	214.17	212.21	210.75	211.73	211.19	210.01	210.05	209.51
199.22	201.79	200.89	199.51	199.81	199.94	201.94	200.23	199.14	198.46	199.89	199.35	201.06	203.97	200.64	199.87	201.05	202.03	198.19	199.42	199.25	199.97	200.07	202.09	199.78	200.42	200.13	202.5	202.21	202.88	198.46	200.81	200.61	199.33	199.8	200.78	201.7	199.07	202.17	198.92	199.36	200.46	199.96	199.73	199.85	201.7	197.09	199.48	199.72	201.59
203.42	204.32	204.09	204.08	203.04	202.45	204.25	202.84	203.56	203	202.49	203.29	204.08	204.45	203.03	202.18	202.44	202.04	203.33	204.38	204.44	202.51	201.23	203.02	203.29	203.47	203.37	202.66	202.6	203.94	202.87	203.14	203.53	205.88	200.68	200.46	205.17	203.82	203.41	205.08	204.69	202.48	205.24	200.82	203.55	204.01	204.28	203.78	204.61	202.09
214.46	218.17	215.06	214.26	217.27	218.3	218.77	216.94	216.01	215.39	218.86	218.12	215.24	216.75	216.73	217.42	219.03	216.28	217.79	215.26	217.49	217.72	215.57	219.55	217.73	214.88	217.7	215.75	217.12	216.63	219.41	216.53	216.11	217.56	215.82	215.94	217.68	217.32	216.04	217.55	217.05	215.8	215.72	215.43	217.49	214.56	217.18	217.67	217.57	218.37
218.2	215.63	219.67	217.3	215.42	217.93	216.36	217.64	218.46	218.31	218.45	217.47	217.26	217.44	216.86	217.96	217.61	217.31	219.85	218.13	216.22	217.99	218.18	216.14	217.07	218.84	217.36	219.11	216.35	216.06	215.05	215.12	218.88	216.7	220.64	217.32	217.25	217.4	218.25	215.33	217.26	217.94	217.41	216.74	216.88	218.88	218.39	218.01	216.97	216.31
203.57	203.71	201.81	204.27	203.39	203.64	204.29	205.94	206.27	202.81	203.6	205.6	207.06	203.12	204.05	202.66	204.08	202.5	200.89	203.46	205.03	205.8	203.19	203.78	202.65	200.95	204.38	204.04	204.69	204.99	203.28	204.34	203.95	205.64	204.76	206.14	201.44	204.49	203.43	203.33	202.02	203.67	204.62	203.85	203.9	202.47	205.54	204.85	203.86	204.99
203.58	203.36	202.51	203.35	203.28	201.57	205.35	201.08	204.15	205.58	204.52	203.13	203.39	203.39	203.05	204.25	203.4	204.41	203.55	203.47	205.59	204.17	203.78	203.78	203.54	203.28	203.76	205.67	201.19	204.59	202.67	202.44	204.25	201.7	201.59	204.84	202.52	203.07	202.41	202.6	205.81	205.22	203.76	203.65	202.69	203.1	205.42	204.05	202.25	203.84
195.2	194.46	196.93	197.15	197.11	196.76	193.89	195.21	193.96	194.85	193.46	194.83	194.39	195.98	194.96	196.75	195.38	194.3	195.58	194.44	195.43	192.91	193.2	195.8	195.84	195.21	193.36	194.16	194.05	193.82	193.98	196.91	196.66	194.82	194.52	196.05	194.22	194.89	195.95	195.71	193.47	195.87	195.26	195.24	194.82	196.07	195.44	197.15	194.47	195.77
210.66	213.5	214.26	213.43	213.08	212.33	211.3	210.89	213.6	213.63	214.96	214.18	213.04	213.18	213.27	212.92	213.61	211.29	212.4	213.28	213.56	212.42	214.62	213.67	213.82	215.24	213.06	214.73	216.03	209.93	214.51	213.47	212.34	210.59	213.76	214.67	213.67	213.72	212.18	213.51	214.48	212.94	211.62	212.68	210.53	210.56	214.08	213.34	213	213.95
204.33	203.84	202.57	206.05	205.16	201.5	206.05	204.05	203.74	203.3	202.35	204.82	202.03	201.19	202.96	205.35	202.18	204.23	205.12	202.68	201.86	204.28	204.09	204.86	205.03	204.37	201.7	202.76	203.86	203.74	203.17	203.65	203.05	202.32	203.82	205.69	203.26	205.52	203.05	202.05	204.37	206.1	203.69	204.64	203.7	203.26	205.31	203.72	204.98	204.46
218.68	219.39	219.97	216.08	217.5	218.71	220.09	219.82	219.59	217.59	219.55	218.58	219.87	216.61	218.63	215.67	219.51	218.44	218.32	217.06	218.59	218.6	218.05	217.64	216.76	217.27	217.56	218.49	219.95	218.2	218.17	219.21	217.87	218.33	218.58	218.14	219.33	219.67	218.6	217.79	218.06	217.6	216.58	218.46	215.46	220.2	219.15	216.45	218.17	218.12
211.8	213.89	211.39	211.31	209.59	212.36	211.43	213.82	214.22	210.72	210.81	210.7	212.52	214.67	212.65	212.94	212.46	210.55	207.1	210.15	211.83	210.41	211.62	211.22	211.26	214.21	211.59	211.67	212.04	214.86	211.37	209.95	212.19	210.02	211.54	212.41	212.23	213.06	211.62	210.82	215.7	210.09	212.52	212.98	211.79	212.67	211.27	212.03	213.84	211.4
208.82	207.14	207.32	208.82	208.81	208.75	206.44	207.4	206.74	208.33	206.17	207.15	207.23	206.72	207.84	207.33	209.35	207.03	208.52	208.22	206	207.27	207.29	209.54	210.9	208.11	210.08	208.54	207.52	208.26	206.72	209.12	210.76	207.27	207.38	207.08	207.02	208.23	207.65	211.11	206.81	208.77	209.08	208.99	205.72	207.76	206.69	206.53	208.37	208.18
205.74	206.54	203.72	202.74	205.26	201.95	206.4	203.53	203.01	201.68	205.74	203.68	201.76	203.43	206.43	203.75	202.92	204.17	203.56	202.93	202.58	203.84	203.9	204.28	204.35	204.05	203.78	204.49	207.4	204.81	203.6	205.47	204.2	202.72	205.22	203.62	203.06	203.97	202.61	203.26	204.37	206.39	201.39	204.87	206.11	202.97	203.72	204.06	202.34	206.63
210.06	208.63	205.97	206.91	209.88	208.94	209.74	208.62	208.5	209.2	209.59	208.6	207.39	210.24	210.57	208.59	209.03	211.9	209.59	210.42	211.22	206.82	209.05	209.7	209.56	210.63	208.89	209.32	209.85	210.01	212.76	210.86	207.19	211.18	210.08	208.19	212.44	208.37	208.99	208.03	208.56	210.82	208.56	207.94	212.71	207.97	208.48	207.95	211.36	206.83
207.49	205.35	207.24	204.99	205.24	204.57	203.75	203.64	207.19	205.71	205.4	205.95	205.78	205.63	204.61	203.38	206.66	206.69	205.35	205.01	206.21	206.02	206.61	204.32	207.3	205.16	205.17	206.94	204.56	205.09	205.59	203.75	206.39	205.05	204.17	206.65	204.84	206.66	205.16	206.35	206.37	205.04	204.43	206.25	203.44	203.47	207.39	205.07	206.53	206.1
201.18	204.32	200.15	201.81	204.23	203.19	201.99	204.46	202.43	205.25	200.97	202.72	202.69	201.84	203.35	204.64	202.68	202.99	203.17	203.4	202.56	203.18	203.44	204.43	202.31	201.16	200.84	204.42	202.03	205.62	202	201.59	201.67	202.5	202.84	203.81	203.02	202.14	206.13	203.16	202.57	203.32	202.79	204.93	203.11	205.27	204.78	201.29	202.78	202.78
202.02	198.78	199.96	200.41	202.04	200.35	200.34	199.74	199.49	199.26	200.41	199.97	197.91	201.76	197.25	200.26	202.1	200.05	200.88	201.98	200.39	198.7	200.1	201.18	198.12	201.62	199.14	200.21	200.77	199.46	200.98	201.24	200.45	201.01	201.33	201.9	199.87	201.05	202.13	201.24	199.02	198.31	198.42	198.58	200.29	199.73	200.25	202.12	199.66	198.57
208.33	207.62	207.85	206.91	208.42	209.51	207.93	208.55	208.12	205.46	207.28	208.66	204.7	207.17	207.6	208.58	206.73	205.87	206.3	208.36	208.5	207.04	207.58	208.43	206.7	207.06	210.24	207.5	208.2	209.26	209.39	210.24	207.78	206.48	208.19	207.85	206.71	206.99	206.24	208.98	208.48	208.92	206.9	208.9	208.09	207.39	207.99	207.82	205.94	207.61
204.38	203.31	202.82	200.34	200.96	203.35	201.46	203.04	202	204.52	204.37	203.37	202.8	201.31	201.72	203.37	202.63	204.48	200.86	201.93	203.99	203.51	202.32	201.6	201.53	202.05	202.82	203.45	201.48	202.03	202.85	202.12	203.92	203.02	201.83	202.19	201.75	203.44	202.22	202.34	202.66	203.33	201.3	204.63	200.8	202.61	203.88	202.27	201.5	202.57
193.3	196.78	195.71	194.05	195.43	194.39	195.92	193.74	194.54	194.09	194.3	193.7	195	195.36	194.02	195.82	194.13	194.71	194.71	196.36	195.89	192.92	192.72	195.56	194.47	194.48	193.5	193.88	196.32	196.56	193	193.01	194.11	193.23	194.23	192.41	195.41	194.25	193.15	193.78	193.7	195.91	198.33	195.23	193.28	196.77	194.81	193.69	192.06	194.39
203.05	204.37	204.12	203.67	202.34	205.25	203.28	201.05	202.71	203.34	203.88	202.56	205.19	201.84	205.51	203.03	205.09	203.84	202.23	205.85	203.81	202.48	202.53	204.24	200.88	204.36	205.71	202.59	203.51	203.07	204.03	205.57	204.16	203.63	204.42	203.68	201.53	204.26	202.93	202.82	202.33	206.06	202.47	203.7	204.16	205.6	206.74	201.84	206.02	201.24
209.81	210.02	209.02	207.85	210.16	207.34	209.93	209.49	208.76	209.74	208.38	208.52	209.14	210.22	209.61	208.79	208.85	209.12	209.64	208.36	207.41	208.28	208.14	209.67	209.46	209.88	209.16	210.33	208.28	206.49	207.67	208.46	210.01	210.84	208.92	212.5	205.72	210.57	209.54	208.74	210.55	209.92	208.61	208.94	208.95	209.96	209.58	210.49	206.29	212.83
201.71	201.78	202.69	200.63	201.11	198.29	203.43	200.98	199.99	201.59	200.58	200.96	201.27	203.15	200.86	200.46	198.99	200.83	201.45	201.35	199.92	201.64	201.2	201.88	200.99	197.21	201.32	200.28	202.11	200.39	200.16	201.9	200.81	202.12	199.36	200.33	201.81	201.67	202.4	199.8	201.82	201.58	198.64	201.57	199.58	200.92	202.04	202.88	204.29	199.29
208.6	210.93	210.04	209.66	209.82	210.08	208.81	209.28	207.11	208.92	209.76	207.52	208.6	208.67	207.38	209.11	208.74	208.98	210.18	208.09	209.99	208.31	209.32	210.65	208.46	212.05	209.08	208.91	209.69	207.21	208.17	209.16	206.4	209.39	209.92	208.69	207.86	208.3	207.64	207.91	209.37	206.22	208.33	207.77	207.68	208.43	207.71	210.62	207.75	211.11
209.32	208.85	205.81	208.81	208.63	208.09	209.82	206.83	210.69	211.65	207.97	210.15	208.79	209.69	210.07	207.64	206.65	208.56	209.68	209.7	208.85	207.36	208.82	207.7	208.77	209.81	207.67	210.64	209.09	207.58	208.64	209.43	209.05	209.64	208.66	208.71	208.11	208.7	208.42	210.1	208.09	208.52	207.98	209.67	210.66	207.43	209.4	207.44	207.89	209.94
206.94	205.66	206.12	206.9	203.65	204.51	206.93	208.19	205.6	203.44	204.66	205.35	207.49	206.94	203.51	203.86	206.6	204.29	205.83	206.53	205.29	206.26	205.38	203.17	204.5	204.16	206.97	203.97	205.42	204	206.06	208.25	202.77	204.16	204.79	205.28	205.64	207.5	207.87	204.19	205.65	205.17	207.36	204.97	205.58	205.4	206.7	207.36	203.46	206.63
208.98	207.83	209.06	209.9	209.13	206.18	210.18	210.37	206.3	209.4	208.49	208.83	209.69	207.55	209.88	208.25	208.99	208.49	206.57	208.32	207.39	208.57	210.57	207.77	210.37	208.34	208.16	210.42	209.69	207.26	205.36	208.84	209.87	209.22	210.25	209.59	209.37	209.42	208.84	209.53	210.63	209.53	210.89	210.78	210.36	208.41	208.29	209.07	209.37	210.26
208.7	208.32	208.16	209.98	210.11	208.85	207.96	209.64	208.06	209.29	209.47	209.41	207.88	210.16	210.33	209.1	207.67	206.66	206.8	207.49	208.18	209.16	205.81	210.59	209.58	208.96	209.66	207.52	208.77	209.39	209.51	210.59	208.31	205.57	210.18	210.28	209.71	208.14	208.24	208.24	207.11	209.6	208.75	208.74	208.23	206.31	207.44	207.34	208.35	207.96
208.94	206.5	207.53	207.96	204.74	206.11	208.71	208.94	203.89	205.47	205.85	206.28	207.99	206.37	205.86	205.12	207.47	206.28	206.48	206.49	206.39	205.73	205.62	207.23	206.34	206.78	203.37	209.05	205.34	208.72	205.8	207.14	204.84	206.39	207.55	204.63	205.73	206.27	206.97	206.38	206.52	206.63	204.58	205.41	205.02	206.48	205.7	206.55	203.66	204.7
216.28	216.14	217.29	213.48	216.44	215.54	218.62	217.35	216.37	216.34	217.25	217.7	216.7	214.74	218.64	216.87	218.22	216.84	216.36	216.78	217.25	215.67	215.53	215.6	217.16	216.43	217.6	215.46	218.17	216.47	216.55	216.67	216.95	215.45	217.47	215.9	216.39	216.33	217.15	218.66	217.1	216.77	215.75	218.98	219.69	216.57	219.25	217.73	216.25	217.3
203.27	202.05	203.72	205.11	201.63	202.51	201.22	202.33	202.09	205.31	202.76	206.9	203.29	205.11	206.07	203.85	202.6	202.63	201.33	202.62	203.41	202.63	203.42	204.03	202.34	203.28	201.51	205.62	204.51	203.39	203.89	204.89	203.08	200.9	202.29	203.19	202.82	206.05	203.69	202.36	205.44	201.64	202.69	203.2	203.86	203.15	204.06	204.39	205.17	201.94
210.35	211.56	213.41	212.22	212.25	212.59	211.37	211.71	210.63	213.42	209.74	209.48	213.57	211.38	209.85	211.8	212.02	212.83	213.82	214.33	211.24	211.34	213.86	212.1	212.19	211.09	211.97	208.69	210.31	212.52	213.84	212.23	213.99	211.27	209.62	211.43	213.14	211.14	211.23	211.93	212.98	211.53	211.08	212.15	212.17	211.95	213.09	212.37	211.16	210.8
210.66	209.24	210.39	211.14	210.77	211.04	210.72	209	209.68	209.17	208.79	207.44	211.07	209.68	208.48	210.93	209.3	212.52	206.98	210.87	210.06	211.71	209.92	208.68	209.75	209.58	212.79	211.86	210.04	208.84	209.22	207.91	208.89	207.23	210.35	208.91	211.07	211.18	210.16	208.6	209.56	208.7	209.61	209.01	208.87	209.57	209.41	207.66	210.52	210.03
204.96	204.64	202.91	205.22	205.17	204.89	204.34	203.59	203.35	204.26	203.41	205.65	206.03	203.12	204.05	204.77	204.43	206.2	205.14	204.02	204.18	205.64	207.57	204.52	206.26	203.04	206.01	203.63	207.15	204.38	205.77	202.79	203.31	203.27	205.43	205.41	203.49	203.03	206.13	205.03	205.94	204.48	203.25	202.97	203.81	204.77	203.7	207.27	204.05	204.96
199.04	199.88	200.46	201.42	201.39	200.11	200.55	198.68	198.36	199.35	200.28	201.78	199.19	199.98	198.29	197.23	199.16	199.58	202.16	196.01	200.41	200.36	199.77	198.95	199.69	201.17	201.66	201	195.08	199.81	198.04	199.31	200.89	199.74	200.58	200.58	201.57	199.11	200.26	199.54	198.34	198.02	197.94	198.63	198.03	199.48	198.08	200.03	201.07	200.72
210.59	207.6	210.7	208.76	208.46	206.78	209.31	207.72	207.87	207.29	208.92	207.68	210.44	208.74	208.19	209.2	209.44	206.66	206.26	209	208.95	207.91	206.44	208.81	209.05	209.14	210.66	208.36	206.61	209.14	206.47	207.53	210.27	214.12	210.66	209.45	208.04	207.8	211.53	206.87	208.24	208.11	209.17	209.9	208.46	208.03	207.82	209.29	207.79	209.73
206.41	209.68	207.22	208.46	208.13	208.52	209.73	207.87	207.22	208.52	208.57	209.34	208	208.52	209.01	208.22	208.69	209.52	208.03	208.08	207.92	210.17	209.06	209.18	208.12	207.34	209.08	207.94	208.72	209.33	208.66	209.58	207.37	212.23	207.62	208.57	210.27	206.38	208.01	209.57	207.76	208.3	208.35	208.34	210.04	207	209.64	208.26	207.66	208.11
207.31	207.69	207.4	208	209.32	208.42	208.8	207.87	207.51	206.74	208.1	208.51	211.35	208.53	207.25	208.94	207.39	208.09	207.15	207.04	208.87	207.3	206.84	209.65	207.83	207.73	208.52	208.76	208.05	208.29	208.76	209.15	207.81	206.99	206.53	207.49	209.77	208.6	205.76	208.54	208.22	207.56	207.3	209.35	206.46	208.37	210.35	207.43	209.57	208.98
213.42	213.78	212.22	214.5	212.95	212.11	210.23	213.09	212.64	213.24	214.23	211.97	215.63	213.63	214.49	213.84	212.07	214.73	213.79	214.25	211.69	213.84	212.07	211.71	212.79	212.88	213.87	213.37	215.51	214.26	213.62	211.9	212.06	218.14	217.64	213.63	212.33	214.09	214.52	212.89	213.29	212.12	214.11	215.09	214.52	212.76	214	213.36	212.73	215.09
208.97	208.49	208.62	209.81	207.76	208.44	208.72	207.69	208.43	207.47	205.93	209.58	208.7	207.8	208.99	208.25	206.98	207.11	208.26	207.84	208.55	208.84	206.56	207	207.62	211.52	208.96	209.81	209.39	208.36	209.46	209.05	211.42	209.8	209.65	210.28	207.11	209.46	210.43	209.44	207.52	206.48	207.23	209.64	208.14	208.48	209.09	208.26	210.08	210.6
205.78	205.55	207.28	206.4	204.18	206.23	205.55	205.86	207.05	206.47	206.36	205.33	207.25	206.86	204.53	207.93	203.31	204.51	205.79	206.91	206.74	206.04	208.67	207.74	204.45	204.79	205.6	204.25	206.37	207.27	206.73	206.7	205.49	207.15	203.87	203.89	206.07	205.78	206.74	207.61	205.11	206.56	204.5	205.15	208.43	208.13	205.77	207.42	206.14	204.95
207.64	209.19	208.35	208.61	209.08	210.15	209.12	207.21	208.44	209.08	209.7	207.32	208.42	208.9	208.29	210.98	207.71	208.64	209.99	208.07	208.87	208.09	207.93	208.68	208.74	207.74	210.55	208.44	208.56	209.05	209.61	208.01	210.42	207.53	209.58	208.56	208.35	210.58	207.44	207.37	207.35	209.25	209.44	209.54	212.62	207.52	210.83	207.8	208.15	209.63
201.59	200.28	202.59	202.31	202.23	202.98	201.11	202.72	201.45	200.68	201.86	202.41	202.14	201.76	203.15	200.5	205.26	199.43	204.96	203.82	202.2	199.42	204.33	204.18	203.92	203.38	202.19	202.6	203.66	203.79	201.94	202.99	202.17	203.95	202.6	202.95	201.07	201.53	202.17	201.36	202.52	202.38	203.78	202.59	204.22	203.47	202.18	203.88	202.36	202.97
208.4	209.25	208.51	207.72	208.17	207.76	208.9	209.28	205.73	206.19	208.03	206.3	208.33	209.55	208.65	209.12	208.98	208.45	209.68	208.23	207.38	209.19	208.54	209.45	206.85	208.89	208.44	208.4	209.82	207.07	208.39	208.52	208.86	206.06	206.2	206.24	207.94	207.59	207	209.28	207.52	208.88	207.35	208.15	208.09	207.33	206.56	208.64	208.79	204.76
213.76	215.22	214.82	215.02	213.17	213.52	214.59	216.02	213.73	212.81	213.11	213.67	213.18	215.18	215.81	215.44	211.83	215.23	215.17	215.43	213.88	213	214.36	216.08	214.73	212.59	214.64	212.87	211.61	212.9	213.78	212.17	214.27	214.54	211.41	213.58	216.12	215.12	213.63	213.89	211.76	214.34	214.74	216.21	214.24	212.95	215.04	214.27	213.39	213.15
210.13	211.37	213.46	211.96	210.02	212.61	211.33	212.07	209.41	210.97	210.62	209.49	210.23	210.75	210.99	214.62	210.75	215.09	211.4	210.03	209.31	210.53	212.29	210.49	212.16	210.86	212.98	210.74	211.85	210.93	211.63	211.74	211.77	213.05	210.68	212.48	210.48	211.7	209.58	210.71	210.8	211.31	212.32	211.76	212.82	209.5	211.42	212.19	211.43	211.43
199.88	197.02	197.08	199.74	199.06	198.47	197.06	198.39	199	198.46	198.02	198.42	199.7	199.85	197.3	199.24	200.5	197.54	197.7	200.39	199.18	197.6	197.6	199.21	199.6	197.25	196.4	199.95	199.34	197.96	197.57	197.84	198.72	197.73	199.64	197.82	198.99	198.91	198.17	198.65	197.39	199.67	197.24	198.04	199.12	198	202.34	199.17	200.71	198.18
205.09	206.71	206.13	203.7	208.5	208	207.09	209.05	208.16	204.81	206.81	206.8	208.3	208.02	206.44	205.2	204.71	208.78	209.83	207.55	207.17	206.61	208.52	207.69	207.43	206.41	208.68	207.95	207.18	206.06	207.09	208.46	208.77	207.45	206.51	208.26	208.65	209.29	207.45	206.46	208.8	208.37	207.47	206.34	206.89	207.72	208.57	208.51	208.87	210.27
209.28	206.21	208.64	210	205.58	209.11	206.7	209.67	211.1	209.15	209.43	209.69	208.9	208.77	209.86	207.2	206.28	207.88	207.39	210.7	208.94	207.46	207.8	207.14	209.81	207.51	208.29	209.11	209.26	208.77	208.85	204.53	207.93	207.23	208.05	207.11	209.33	208.9	208.99	210.97	211.53	208.19	208.3	210.63	210.18	207.39	208.69	209.51	209.9	207.78
199.56	201.48	201.42	199.94	200.59	200.34	202.46	201.18	200.9	199.44	199.52	199.21	199.96	200.25	200.6	200.25	200.13	198.49	199.56	200.03	201.84	199.39	201.34	204.37	201.79	201.7	201.65	199.55	201.34	200.52	201.72	197.63	200.79	201.18	200.21	198.9	200.31	201.56	198.3	202.55	202.25	198.82	200.57	202.12	199.8	199.96	200.42	201.16	200.29	201.2
202.93	205.42	201.61	202.98	205.46	205.18	202.85	202.54	204.35	201.58	204.84	203.25	202.4	204.29	202.24	202.79	201.72	203.64	203.98	205.61	205.13	205.1	203.02	201.27	203.81	202.39	203.96	202.32	203.75	204.88	205.38	204.16	204.87	203.27	202.93	203.51	204.56	203.17	202.8	202.76	203.4	203.04	203.29	204.54	204.64	204.34	205.64	203.05	205.01	205.04
199.81	199.91	201.16	198.38	200.55	201.49	200.82	199.87	202.52	201.5	201.08	199.23	197.89	203.18	198.03	199.06	201.88	202.94	200.92	200.62	199.22	199.03	201.58	201.09	198.52	199.36	200.32	199.69	201.25	199.04	200.85	200.31	199.5	199.01	200.33	198.99	202	201.48	200.97	200.09	201.3	203.11	200.78	200.43	198.59	199.73	197.68	200.83	198.05	201.47
200.78	201.02	202	200.58	200.18	199.95	198.48	199.21	200.32	201.39	201.31	199.75	202.41	199.17	201.66	199.44	201.78	201.44	201.28	199.76	199.31	201.1	200.52	200.54	200.62	198.67	202.19	200.71	200.64	200.6	200.34	199.78	198.77	199.73	199.86	201.13	201.32	202.01	199.78	199.64	200.19	200.06	201.06	200.55	200.87	199.2	201.74	200.46	200.37	198.56
215.81	218.64	219.27	216.34	216.86	218.02	216.56	215.89	217.68	216.28	217.14	217.49	218.56	216.06	216.02	217.38	216.33	215.6	217.68	217.4	218.34	217.18	216.57	215.58	218.6	217.83	215.98	218.05	215.71	218.06	215.34	216.14	216.45	219.42	217.39	218.24	217.54	216.59	218.71	218.12	218.04	215	217.43	218.01	217.83	213.61	218.45	216	215.88	216.71
200.03	202.08	203.64	202.79	202.87	198.98	199.77	201.75	201.57	201.13	201.18	200.72	202.64	201.63	199.73	201.55	200.68	202.96	203.47	203.55	201.1	201.57	199.9	199.95	200.53	201	201.13	203.5	200.55	200.1	200.04	200.19	202.72	204.25	201.2	200.52	202.39	201.72	201.94	200.09	200.23	200.89	199.5	199.91	199.17	200.99	199.96	200.74	201.97	201.58
208.87	210.41	206.95	208.75	207.18	207.92	207.39	208.02	209.32	209.86	208.2	208.77	208.29	207.23	207.55	210.27	206.56	208.85	209.04	208.55	208.34	208.16	208.91	206.98	210.8	208.55	209.24	207.86	208.82	209.88	208.87	209.84	207.11	209.46	207.03	209.15	208.75	206.78	208.24	207.19	211.8	210.35	206.29	210.71	210.33	209.52	207.62	206.07	210.85	211.93
211.8	210.37	210.38	208.6	209.43	210.56	207.74	211.34	211.19	207.88	210.43	210.73	208.77	208.36	208.91	208.75	210.86	210.14	207.97	210.12	210.37	207.66	209.69	209.43	209.27	208.19	208.38	210.54	210.24	210.23	211.68	209.01	209.54	210.36	209.7	209.5	208.94	211.5	209.1	211.5	208.81	208.06	209.25	208.49	209.42	208.81	208.2	206.91	210.18	208.68
202.77	203.6	202.76	202.1	203.88	202.8	201.83	201.77	203.94	202.47	201.99	203.22	200.55	202.41	203.21	201.75	203.95	202.51	205.05	204.73	204.66	202.3	203.26	206.38	203.62	205.03	203.86	202.29	203.85	202.08	202.33	202.46	201.12	202.89	203.83	203.2	202.33	204.81	201.88	204.15	205.22	202.17	203.71	203.47	202.98	205.58	206.22	201.68	203.65	202.64
211.46	211.69	211.39	212.64	212.47	212.69	212.9	213.05	211.8	211.71	212.91	213.42	210.65	213.7	212.77	212.73	210.37	210.66	208.49	210.7	211.18	212.14	209.99	214.18	211.32	210.82	211.15	211.38	210.74	212.87	210.98	209.55	213.52	211.83	210.32	211.6	210.96	211.97	213.25	213.09	210.21	214.02	211.66	212.37	211.15	210.96	212.94	212.56	208.7	212.91
207.22	208.47	207.33	205.46	207.77	209.94	207.5	205.95	207.98	208.06	207.64	209.75	206.77	209.89	206.23	209.38	207.41	209.55	209.53	206.62	206.59	207.19	205.84	207.48	205.98	206.74	207.33	206.4	209.43	208.02	207.46	207.02	206.75	206.28	207.7	207.6	208.64	208.75	207.03	207.82	207.29	204.7	206.46	206.96	207.1	207.46	204.88	205.83	204.97	207.53
205.39	206.12	206.36	208.78	205.25	206.99	207.82	205.02	206.64	206.69	208.57	208.05	205.98	207.98	207	207.25	205.71	206.92	205.56	206.84	207.01	206.17	207.35	205.35	204.6	206.12	206.77	206.76	203.27	205.13	205.02	206.11	206.79	205.88	205.16	208.05	205.13	207.91	206.17	206.14	206.06	207.41	205.63	207.5	206.71	207.7	206.78	206.5	209.5	206.11
212.16	210.36	212.22	211.45	213.94	212.61	212.83	209.9	212.28	212.02	210.78	212.41	211.6	210.58	209.52	212.56	211.4	209.79	210.63	211.24	214.46	211.86	211.55	213.93	211.57	212.55	211.46	210.56	211.77	210.91	213.62	211.36	211.89	211.47	212.33	211.83	211.05	210.82	212.03	212.79	211.21	211.99	214.38	211.13	212.1	211.93	213.36	211.76	213.61	209.37
210.53	212	214.01	211.45	209.61	211.75	209.9	211.79	211.03	210.3	210.28	212.27	213.39	211.49	211.41	209.05	209.22	212.02	212.71	211.57	213.67	210.34	211.53	210.47	210.37	210.7	210.96	210.49	213.4	209.56	212.52	209.16	214.27	211.72	209.43	210.25	210.25	212.15	211.75	208.19	211.93	212.61	211.48	208.66	211.79	208.94	210.92	210.53	212.28	211.44
208.69	208.46	208.24	208.55	208.54	206.24	208.41	208.94	210.46	206.91	206.07	209.22	208.17	207.52	210.37	206.18	208.01	207.65	206.41	209.74	207.27	207.72	207.42	208.86	208.65	208.14	205.96	207.32	208.04	207.46	206.59	208.29	207.91	207.55	207.08	207.97	206.89	207.4	208.87	209.31	207.14	207.32	208.38	208.07	209.47	207.63	207.1	208.07	207.3	210.27
216.53	217.41	216.73	217.16	218.37	217.98	216.36	217.6	215.86	216.48	216.21	218.92	216.15	216.36	217.04	216.19	220.81	215.91	217.48	219.64	217.79	218.27	219.76	219.86	217.11	215	219.21	217.96	215.9	218.02	215.69	217.26	215.54	219.62	216.63	218.3	218.04	215.11	219.19	216.65	217.07	217.6	218.14	216.69	216.28	216.09	218.64	215.51	215.48	219.03
199.59	200.53	200.67	199.77	199.18	198.06	198.9	199.68	198.26	199.91	199.34	199.98	197.94	199.79	200.15	200.42	197.22	200.22	198.62	198.36	200.82	197.1	198.36	199.95	198.47	201.03	199.22	198.94	200	198.72	198.97	200.17	199.47	198.69	198.94	200.07	200.01	198.4	199.13	200.03	201.63	199.87	200.14	201.61	200.39	200.06	202.33	197.01	199.3	198.39
207.02	206.04	207.83	206.77	207.12	209.28	206.22	206.58	207.73	206.79	207.27	208.62	208.31	206.22	208.54	207.2	205.79	206.94	206.59	207.41	209.1	208.98	205.99	206.69	206.88	208.33	205.77	207.24	207.02	209.67	206.69	207.64	208.03	206.9	206.85	206.54	207.7	207.6	209.33	206.57	207.87	208.44	207.07	207.93	208.1	207.74	207.31	207.04	206.32	205.02
207.94	206.22	205.24	208.79	206.88	205.98	206.62	208.33	205.52	207.29	206.65	208.11	206.33	209.03	207.15	207.17	208.49	207.72	205.43	208.89	206.67	207.69	206.12	207.66	206.55	209.48	208.15	207.31	209.19	208.75	206.89	208.26	206.37	208.04	206.58	207.19	207.2	207.45	207.1	205.71	209.7	209.04	204.37	208.32	207.96	209.49	209.03	209.82	207.99	207.21
212.44	212.98	211.88	212.34	213.2	213.4	212.3	211.98	212.25	209.82	212.43	212.89	213.65	210.35	209.63	211.54	210.26	211.78	213.58	213.64	212.06	213.73	209.38	211.26	214.03	211.57	214.59	212.14	210.95	213.09	210.91	212.88	213.94	211.95	213.67	210.19	214.21	214.82	211.81	211.1	212.55	212.35	210.37	213.11	212.58	214.34	212.14	213.19	209.5	212.33
208.4	209.71	209.7	209.22	209.3	207.34	207.28	207.87	209.05	208.71	207.84	209.64	208.66	208.34	207.99	208.72	207.88	208.76	210.69	209.74	208.18	209.78	208.55	210.16	207.27	209.97	205.98	210.2	208.45	208.48	209.38	209.5	210.56	209.13	211.6	207.11	210.86	208.41	208.46	209.38	209.63	206.54	208.34	208.79	208.03	208.19	211.34	209.93	210.14	210.24
209.28	206.52	205.25	207.77	209.12	210.57	207.47	209.39	208.36	208.31	209.97	208.96	208.69	208.03	209.76	206.81	207.49	209.11	210.44	207.71	208.98	208.45	207.68	206.91	209.85	208.45	206.85	205.96	210.88	210.48	208.65	208.73	208.51	209.51	208.49	206.87	208.42	208.33	207.93	209.7	207.97	209.38	208.79	208.98	206.37	207.83	210.13	210.4	206.36	206.48
209.61	206.92	209.05	207.6	211.23	209.71	210.18	209.01	211.26	210.12	206.42	208.02	207.12	207.58	208.77	209.02	208.97	208.42	209.98	208.09	206.78	208.27	209.95	207.42	210.04	208.5	211.47	209.34	205.81	207.4	207.01	210.03	208.11	208.81	208.39	209.05	205.85	210.33	207.75	208.15	209.97	207.93	209.82	208.22	209.97	210.99	208.67	209.53	208.78	208.68
198.47	196.02	197.7	196.97	198.76	198.22	199.45	196.93	197.16	196.85	199.02	198.07	198.59	199.73	197.22	196.99	199.56	197.48	198.91	196.74	196.72	198.15	199.22	196.85	199.66	196.69	198.7	197.03	197.26	199.34	199.18	199.96	197.21	200.15	197.03	196.67	197.94	198.84	199.45	197.31	196.83	198.07	199.12	198.44	196.49	199.38	197.09	197.63	200.23	198.95
196.15	193.97	194.1	191.41	194.3	194.88	193.85	195.24	194.01	191.46	193.57	194.08	194.91	197.44	194.97	194.78	194.78	193.59	194.72	195.92	193.7	193.35	192.82	191.88	197.05	193.27	196.05	193.93	193.93	193.48	193.26	195.69	193.91	191.26	195.9	194.21	192.22	193.63	192.91	193.31	196.56	195.28	192.76	196.16	194.34	195.87	195.49	195.33	195.74	195
208.6	208.35	206.59	209.38	208.37	207.45	207.84	209.2	207.93	208.46	207.19	208.75	210.3	211.18	210.01	207.8	207.88	210.52	208.81	210.32	211.32	206.94	208.73	209.23	208.83	209.69	206.02	208.98	211.16	207.79	209.47	209.11	209.46	208.21	210.44	207.92	209.52	207.44	214.13	209.14	210.05	209.37	209.11	208.56	208.3	210.12	207.57	208.6	208.95	207.89
219.16	218.47	216.35	220.51	219.42	218.85	217.32	215.17	217.75	220.1	216.23	218.08	217.99	217.45	219.11	218.88	217.32	217.23	218.31	218.48	216.32	216.49	215.79	217.51	214.62	218.48	217.37	215.1	218.72	217.54	215.9	219.02	216.09	218.03	216.6	219.76	218.32	217.37	216.99	217.68	218.54	218.64	217.54	217.59	217.81	216.49	220.57	218.09	215.57	216.57
207.76	210.57	207.98	209.37	205.52	206.82	206.7	205.92	207.83	207.99	206.27	205.93	209.91	206.21	209.26	206.42	207.95	206.36	207.21	206.51	206.92	206.46	205.79	208.78	207.31	208.67	206.25	206.95	205.87	208.17	209.13	209.39	208.56	207.01	210.45	208.59	207.4	208.15	209.9	206.77	207.72	209.88	209.14	208.74	206.97	207.88	206.61	207.78	206.67	208.03
197.95	197.64	200.13	199.49	199.93	199.78	200.88	197.89	199.09	198.41	198.81	198.7	197.43	199.79	199.71	200.86	197.1	196.87	202.44	197.71	200.43	197.72	199.4	197.79	198.26	199.49	198.33	198.52	197.18	198.55	199.5	196.68	197.14	196.42	197.87	198.65	198.88	200.66	198.72	197.55	199.29	199.03	196.99	198.97	197.04	199.52	200.07	197.76	199.88	198.14
207.4	206.05	207.55	209.87	207.39	205.5	207.62	207.1	207.5	208.01	208.39	206.35	210.99	206.85	207.14	210.3	204.65	209.93	206.87	209.91	206.05	206.07	207.29	207.34	208.02	206.79	208.27	207.17	206.39	206.55	207.8	206.62	207.98	206.44	209.31	208.21	207.38	204.76	206.54	206.65	207.18	208.57	210.71	209.01	206.86	206.59	206.67	208.84	208.62	207.43
213.17	212.27	213.25	213.79	211.71	214.26	214.86	214.33	215.93	216.23	212.35	212.32	214.98	213.81	213.54	213.8	213.48	212.94	211.76	213.89	215.55	212.54	213.6	214.45	214.54	214.15	213.55	213.52	215.71	212.76	213.62	213.22	214.27	212.78	213.95	213.44	214.08	214.5	214.02	215.51	212.53	214.85	211.51	212.25	214.09	213.16	215.04	213.76	214.7	212.86
206.01	202.37	203.91	204.62	204.95	204.79	205.59	206.6	204.04	205.01	204.14	203.77	208.6	203.74	202.38	203.75	203.59	206.4	203.47	204.16	207.28	206.36	202.7	205.24	205.59	205.12	205.22	202.28	205.12	204.32	205.63	204.06	207.23	204.33	205.46	204.42	204.18	204.14	203.35	205.15	203.3	206.45	205.23	204.29	204.83	204.86	203.55	205.32	203.95	204.55
200.08	202.23	201.31	200.99	198.3	200.13	202.01	200.59	200.82	198.18	200.29	198.92	198.05	200.21	199.32	201.27	201.01	201.77	200.31	199.87	200.93	201.42	201.12	200.58	200.93	199.2	199.98	200.7	199.45	199.79	200.48	200.16	201.14	198.11	200.25	200.91	200.02	199.85	198.87	197.73	200.49	199.13	197.72	200.74	201.43	199.48	200.06	199.36	198.38	200.93
199.57	203.23	204.73	202.18	203.65	203.7	204.59	203.38	200.56	204.08	202.1	201.88	202.79	203.46	202.87	203.43	203.41	201.98	204.95	198.94	200.88	205.19	202.29	201.38	201.66	203.22	204.8	204.02	200.42	203.52	202.15	201.26	201.94	201.26	203.11	202.21	200.08	202.34	202.48	202.28	204.03	201.82	203.16	201.34	204.5	200.15	201.85	202.26	201.93	201.73
202.74	202.07	200.9	201.91	203.14	202.84	203.26	201.28	202.09	203.62	203.73	202.82	203.36	202.86	203.49	204.14	204.03	202.75	201.9	204.47	204.49	204.99	203.42	204.84	201.59	202.5	202.48	201.08	203.49	203.53	202.55	202.86	203.6	202.15	203.92	204.66	203.45	203.92	202.83	204.29	202.12	203.35	202.78	202.26	203.69	204.36	202.93	203.51	203.58	203.57
203.75	202.92	204.21	203.26	204.73	205.19	201.8	204.88	202.72	203.83	204.18	200.33	203.07	201.26	201.72	202.54	202.68	203.06	200.72	203.77	203.1	201.65	201.23	201.4	201.95	203.7	200.84	201.25	201.65	204.72	200.38	201.23	204.71	202.41	202.83	201.34	201.54	203.58	203.2	204.3	201.94	201.79	200.18	203.58	200.39	204.42	204.88	203.07	200.52	202.17
202.99	203.3	202.78	204.35	204.03	201.79	202.72	201.22	202.75	201.06	203.31	202.21	202.7	203.21	203.21	203.2	203.85	205	201.27	201.25	202.1	202.37	203.84	200.51	203.12	204.39	203.02	201.96	203.25	201.34	203.11	204.15	202.7	201.96	204.67	203.48	200.58	203.32	203.14	201.69	202.62	201.95	202.79	201.62	204.41	203.2	199.85	205.51	201.35	202.93
210	209.06	207.42	209	207.59	207.96	211.24	210.75	210.21	207.79	206.32	210.14	208.48	210.1	208.52	208.79	210.17	208.27	207.45	209.48	209.79	209.29	209.98	207.78	207.53	208.96	207.67	209.73	209.29	208.71	209.74	208.1	209.43	207.77	208.49	206.28	208.03	209.13	207.57	209.98	209.29	209.7	208.03	209.27	207.79	209.79	210.71	207.84	208.95	209.08
211.81	213.49	212.15	210.52	212.5	211.67	212.52	213.54	213.27	215.27	213.61	213.29	214.04	214	215.08	215.14	212.43	212.12	212.42	213.35	212.3	214.14	213.22	214.51	213.98	209.95	213.07	213.13	212.33	210.83	213.71	212.02	213.73	214.17	213.61	212.32	213.59	213.22	211.1	211.72	215.25	210.88	210.35	213.67	214.58	212.41	213.23	213.01	211.51	214.27
201.59	202.07	202.13	203.54	202.03	203.16	202.5	202.64	200.19	203.81	201.45	203.19	203.03	202.51	203.68	202.95	202.48	203.62	204.53	202.91	205.43	202.8	202.77	200.58	203.41	203.27	202.41	202.95	202.04	203.57	202.33	204.74	201.97	203	202.43	201.09	204.79	200.95	202.5	200.45	202.57	203.58	203.31	202.57	202.72	203.57	200.65	201.73	201.65	201.9
201.22	202.27	201.19	200.83	198.58	200.74	197.84	201.25	200.41	198.86	200.94	201.62	200.17	202.64	201.02	199.26	201.84	201.02	198.2	201.45	201.97	201.96	198.19	199.04	199.11	200.08	201.76	198.81	199.64	197.16	201.59	199.01	199.07	199.21	199.36	202.41	201.64	198.61	201.4	200.33	201.74	200.08	201.11	201.73	200.04	200.74	201	199.67	197.64	201.09
207.12	205.6	207.66	207.07	206.71	207.89	208.47	206.68	205.74	205.56	204.6	207.43	204.75	206.61	204.43	206.83	204.89	207.28	207.12	206.02	206.98	207.78	204.45	208.64	210.17	208.15	205.82	206.55	205.07	207.36	206.02	208.6	206.28	203.94	203.68	206.13	204.74	205.63	207.27	203.78	206.45	205.29	205.61	204.68	205.03	207.08	207.3	205.96	206.91	206.22
199.38	199.25	199.81	201.1	199.59	199.64	201.84	200.8	200.93	200.51	199.83	200.86	200.38	199.76	200.6	199.51	200.33	200.84	200.32	199.05	197.99	201.04	200.25	197.02	198.96	198.7	199.42	200.95	200.26	199.09	199.65	199.46	199.92	199.35	199.47	203.48	200.22	200.76	200.36	200.12	199.43	200.15	199.26	199.9	200.76	199.34	201.92	200.07	201.32	197.53
209.1	210.44	210.03	211.9	210.46	209.85	210.32	211.08	207	211.61	210.56	208.67	209.98	210.34	210.69	209.73	209.79	209.86	207.45	208.43	208.99	208.7	211.92	209.47	209.56	209.91	209.9	211.44	208.26	210.26	210.3	209.78	210.35	206.77	209.82	207.63	211.32	210.04	209.74	209.49	206.71	209.82	210.61	208.54	210.26	210.32	211.57	208.19	208.75	207.73
209.17	210.8	207.11	208.67	210.43	208.31	207.22	209.12	208.29	208.38	209.51	209.89	206.82	208.08	209.3	208.6	210.21	208.87	207.85	210.55	208.39	208.31	208	206.89	208.66	209.25	207.89	208.5	210.45	209.38	211.49	209.66	207.24	207.85	208.99	207.51	209.72	209.08	209.89	207.9	208.39	211.41	209.93	209.24	208.78	208.41	206.88	209.33	208.84	208.64
216.3	217.52	216.34	217.3	218.18	215.37	215.66	216.34	217.68	219.13	217.3	218.67	213.69	215.08	216.27	216.53	215.79	217.05	217.08	219.32	219.22	215.59	218.88	218	217.05	215.31	218.08	216.79	216.8	216.49	218.06	218.77	216.31	219.37	215.82	217.49	217.8	219.65	218.23	217.8	217.97	215.78	217.19	218.32	216.94	217.81	217.81	217.45	217.23	217.85
206.29	207.04	205.76	205.79	206.22	205.21	206.21	208.42	208.15	206.18	205.55	207.96	205.1	204.82	206.05	205.8	206.42	206.15	206.77	204.17	206.96	207.51	205.98	206.68	206.46	206.46	206.9	206.01	205.53	206.06	206.72	205.97	206.07	204.71	207.27	206.02	205.68	205.4	206.02	208.14	206.4	207.2	205.34	205.71	209.39	204.32	205.22	207.13	206.87	208.44
199.89	197.78	199.21	198.74	199.35	199.51	199.01	199.28	198.34	201.12	197.15	199.41	202.32	201.15	198.8	200.62	197.03	200.26	197.87	200.79	199.61	200.84	197.94	200.46	198.71	200.28	199.11	201.77	199.89	200.85	199.79	199.97	200.18	199.24	198.97	197.46	199.64	197.7	199.2	198.63	200.36	200.77	198.13	198.17	199.23	199.62	199.65	200.37	199.09	200.41
198.93	197.03	198.33	200.33	201.08	201.51	199.82	199.18	200.43	198.26	200.47	198.6	197.89	200.71	201.59	198.44	201.31	196.33	199.81	199.99	202.11	198.88	200.6	198.51	200.62	201.72	198.8	200.22	200.39	199.36	199.98	198.58	200.38	199.66	200.12	198.24	199.22	198.43	199.23	199.75	198.36	198.35	199.05	199	199.11	199.01	197.86	199.08	198.22	200.07
202.81	199.79	199.55	199.47	200.85	200.81	199.84	202.03	199.95	198.83	200.15	201.5	198.88	201.44	200.73	201.95	200.25	200.37	201.25	200.21	199.08	199.7	199.3	197.55	199.41	200.85	198.08	201.27	199.46	201.71	199.83	200.99	199.91	201.95	198.4	202.63	201.91	202.11	201.55	200.23	200.43	201.04	200.18	202.51	199.98	199.8	199.63	199.9	200.15	198.9
206.48	207.76	210.67	206.98	210.84	210.14	209.59	209.62	207.59	206.61	206.35	210.27	208.43	209.52	208.16	206.88	205.63	208.12	207.69	208.32	210.13	206.74	208.85	206.56	209.79	207.27	209.52	207.83	208.55	208.23	208.11	206.94	208.31	209.16	208.23	209.31	209.39	208.11	207.54	209.78	207.87	207.04	210.88	210.17	210.83	205.98	207.58	209.72	208.1	206.53
207.81	207.76	208.85	206.6	209.83	210.61	209.81	207.99	207.68	206.22	208.78	207.35	210.36	206.59	209.98	209.89	206.71	207.82	204.81	205.79	207.12	206.06	207.54	207.46	208.31	205.45	207.09	207.07	207.84	205.34	207.16	209.02	208.67	210.6	206.77	206.38	210.15	210.11	206.36	207.83	208.1	209.25	207.75	204.54	207.86	209.74	208.17	208.94	208.52	207.28
194.14	195.98	195.46	194.15	193.06	194.23	195.38	195.86	195.67	193.68	193.84	195.04	192.15	195.89	195.11	193.31	195.21	192.64	195.63	195.43	192.58	194.99	194	194.43	197.79	194.69	193.17	193.59	195.69	194.64	194.31	193.39	194.84	193.64	195.34	196.54	191.98	193.22	196.8	192.58	193.62	194.75	193.94	192.66	193.89	195.6	194.3	193.39	191.58	194.46
212.46	211.68	209.68	213.69	211.55	213.97	212.36	212.98	214.23	212.74	213.71	211.72	210.13	211.26	212.78	212.71	209.2	211.81	211.79	213.06	214.48	210.17	211.51	212.15	211.59	211.99	210.52	210.31	211.03	212.65	212.04	210.66	209.46	212.19	211.3	212.77	214.83	210.86	212.22	211.15	210.91	212.78	212.12	216.22	212.99	211.49	212.62	212	210.88	211.23
217.15	216.69	216.05	218.67	217.09	217.59	216.54	217.32	215.8	217.52	218.72	215.78	215.54	215.85	218.3	218.17	218.68	216.51	215.98	217.02	215.64	218.11	214.7	215.74	217.62	217.69	216.62	218.27	218.45	216.5	215.92	217.85	217.93	218.04	215.98	217.37	218.37	220.6	218.27	216.41	216.08	216.4	217.22	217	216.96	218.88	214.88	215.81	217.15	217.48
210.37	210.04	209.31	213.9	211.81	211.78	210.41	213.31	214.14	214.53	212.49	211.4	211.92	212.95	210.73	212.27	211.68	213.23	213.33	210.09	212.75	210.64	210.11	213.05	211.85	213.14	213.09	210.54	212.43	213.62	212.3	209.35	211.03	211.05	214.11	211.88	213.02	213.05	213.61	212.93	212.84	211.88	211.55	209.14	212.82	208.39	213.4	210.92	211.68	210.78
203.85	202.84	204.09	203.84	204.65	204.29	203.15	204.24	205.97	203.17	204.16	202.74	204.62	202.15	204.18	202.49	202.79	203.44	202.76	207.11	203.13	204.42	204.52	200.83	204.11	204.32	205.45	203.46	203.29	203.43	201.44	202.78	203.95	204.34	204.58	203.19	203.45	202.93	203.23	203.68	201.5	205.08	204.3	203.91	204.96	203.82	203.33	203.91	204.68	202.27
211.76	211.36	211.45	211.28	210.73	209.38	210.43	211.31	210.59	210.22	213.28	212.88	213.31	210.55	210.08	211.08	211	211.85	212.95	210.86	212.17	211.15	209.06	213.64	212.08	212.3	212.2	213.08	211.19	209.39	212.92	211.61	210.88	210.5	212.03	212.22	209.69	210.18	212.22	210.26	209.6	210.78	211.08	213.93	210.13	210.98	211.24	212.43	210.23	212.3
201.28	202.57	202.65	202.27	201.62	200.51	202.41	203.93	204.32	202.65	204.1	202.09	202.43	204.09	204.22	205.16	202.09	201.54	203.33	203.7	204.3	201.86	203.32	202.64	202.22	202.91	200.67	204.6	201.88	203.72	202.22	202.68	201.59	201.88	198.85	202.1	201.07	202.22	205.58	201.04	206.58	201.83	202.71	200.65	201.19	200.62	200.59	203.19	203.16	201.05
195.16	193.08	195.5	195.89	195.02	194.39	193.14	192.39	193.43	195.17	194.32	195.02	194.41	194.41	193.75	193.03	192.94	190.46	193.23	194.78	194.52	195.95	191.41	195.24	194.45	194.01	194.09	196.39	194.98	193.88	195.31	192.93	193.34	192.75	196.11	196.07	193.26	192.79	192.77	195.13	192.89	192.47	193.97	193.22	194.39	194.51	196.2	193.51	193.56	194.49
218.24	215.45	215.28	216.42	217.31	217.21	217.94	218.39	217.91	217.54	215.86	216.92	218.48	216.18	217.96	216.1	216.83	215.95	217.35	216.97	215.88	219.12	217.54	216.89	215.98	216.57	216.41	215.83	215.19	216.43	219.65	215.65	218.09	215.17	217.56	217.53	216.78	216.86	217.63	217.76	217.19	214.66	216.01	217.21	217.4	217.82	217.38	216.68	215.6	217.62
207.75	205.36	205.84	207.97	209.37	205.3	207.94	206.42	208.86	208.93	207.95	208.89	207.02	209.39	207.93	206.42	208.74	206.9	208.97	206.99	208.31	208.14	208.61	210.23	208.82	208.01	209.08	207.94	209.18	208.58	209.71	208.39	207.41	209.06	206.67	206.82	207.13	208.77	208.51	207.55	206.87	207.99	206.71	207.95	209.26	206.06	208.02	206.18	207.26	208.57
202.97	205.53	202.82	202.85	203.88	201.46	203.22	201.9	203.76	203.68	204.31	200.97	200.05	204.1	203.1	203.42	203.58	201.83	203.69	204.51	203.19	201.96	200.78	205.57	204.49	201.95	203.17	203.24	203.11	201.36	203.38	205.12	205.89	201.82	201.84	204.23	203.94	200.07	202.86	202.68	204.94	203.33	204.36	202.77	204.05	204.51	203.42	202.34	203.51	205.17
211.28	211.93	211.46	209.01	212.25	213.79	212.02	211.43	213.02	212.14	213.61	210.38	211.29	213.9	211.69	212.11	212.13	209.92	212.41	212.89	212.61	209.11	210.75	212.35	211.91	211.79	211.46	211.89	213.85	209.26	211.36	211.52	211.21	209.65	210.97	213.03	212.62	211.82	212.46	211.69	212.03	209.69	212.45	211.48	210.3	211.47	212.79	211.85	210.82	212.78
209.99	208.99	210.38	210.07	209.52	209	208.35	209.96	210.09	209.88	209.28	209.9	210.56	210.18	208.32	208.88	208.74	209.94	209.78	210.56	210.36	210.1	209.69	210.72	213.4	210.02	208.25	205.9	206.92	209.53	207.67	208.36	206.98	209.3	208.11	207.23	209.41	208.77	209.76	209.48	209.33	206.88	209.23	209.71	209.09	207.94	208.08	209.32	209.06	208.04
202.74	202.88	203.25	204.06	203.83	202.28	204.19	205.29	203.51	202.78	202.55	201.6	204.7	203.1	202.11	201.17	202.78	203.29	202.18	203.53	205.24	203.74	203.53	206.05	203.84	204.98	201.5	203.53	202.72	202.88	203.36	203.57	203.53	203.35	202.07	203.44	203.14	205.71	204.4	204	205.31	201.57	203	204.94	202.92	202.72	203.23	203.4	205.36	202.93
213.2	213.83	213.14	214.24	211.78	214.09	212.46	214.92	211.78	211.98	211.46	212.01	213.83	212.63	213.65	212.86	212.11	215.96	213.58	213.01	213.09	211.66	210.18	210.21	212.75	212.76	213.75	211.94	212.59	214.32	210.75	213.76	214.08	213.02	213.67	211.61	216.24	210.53	214.2	211.87	210.69	212.92	211.47	213.21	213.31	211.35	215.15	212.48	212.34	209.81
210.93	209.54	208.61	208.01	207.97	209	208.98	210.16	207.67	207.33	211.32	207.71	209.56	209.98	205.82	211.26	209.6	206.93	206.7	207.2	211.1	210.09	209.21	208.07	208.11	210.26	209.83	207.55	209.9	208.14	207.31	208.16	206.41	208.78	210.01	208.23	210.4	209.36	206.49	207.73	208.32	208.85	207.03	209.36	207.29	205.74	208.72	209.1	208.8	208.78
204.93	207.75	205.78	208.32	207.25	208.27	206.82	209.36	208.72	207.7	209.21	206.08	208.49	208.7	209.45	209.15	209.64	210.91	209.26	208.27	208.52	208.23	208.59	209.84	206.56	206.01	207.67	208.75	208.06	207.47	207.32	206.56	208.47	207.37	209.1	207.15	206.96	207.91	207.53	207.01	207.15	206.56	207.36	206.8	209.36	209.09	206.78	209.28	208.77	206.89
203.56	205.73	203.06	205.88	206.36	207.12	206.18	204.98	205.71	204.31	205.67	205.96	204.89	202.91	206.53	206.23	204.61	202.27	203.44	205.97	203.4	206.3	203.73	202.69	206.65	204.57	205.91	205.07	205.62	203.36	204.17	207.15	204.98	205.7	205.63	203.15	202.09	205.29	204.94	204.53	204.79	205.34	205.65	204.02	204.39	203.59	206.72	205.3	206.49	204.29
211.34	212.12	210.82	212.95	209.23	210.13	211.86	214.78	210.34	210.67	210.74	214.56	210.66	210.73	210.28	212.86	210.88	209.39	211.71	210.68	211.7	213.52	212.47	211.52	211.52	211	210.69	213.22	211.78	211.14	211.4	213.32	210.15	212.07	212.52	213.7	210.86	210.66	213.57	210.99	212.65	214.82	210.7	214.7	209.85	212.13	212.46	212.09	213.59	214.21
212.37	212.13	210.17	211.38	211.33	212.59	211.7	213.75	208.16	211.5	210.18	212.41	212.82	212.21	210.92	212.13	209.64	211.38	211.38	210.43	212.53	212.09	211.97	211.36	210.04	211.06	210.89	213.12	210.48	210.73	213.48	210.04	212.35	211.9	211.22	211.2	211.91	209.17	212	209.23	211.38	211.83	210.88	210.36	209.6	211.48	211.47	211.98	210.97	210.25
214.42	213.13	214.2	213.29	212.91	213.84	212.41	212.27	213.17	211.74	212.61	211.71	210.83	213.46	211.44	212.61	213.13	214.29	211.13	212.14	212.24	214.26	212.79	214.62	213.26	211.35	212.15	211.11	212.9	211.38	210.33	214.82	213.3	210.65	210.68	211.15	212.73	211.9	210.91	214.48	212.71	212.93	211.22	209.24	210.95	209.59	211.21	213.47	211.83	212.95
198.77	200.83	199.56	201.92	201.51	198.37	201.31	201.71	199.29	201.27	200.37	200.67	200.6	199.25	199.56	202.22	200.12	199.34	199.88	200.67	200.14	200.77	201.38	199.58	202.39	199.24	200.07	200.6	198.53	197.74	201.3	200.59	198.93	198.05	200.41	198.64	201.38	199.84	200.99	199.55	199.48	198.73	200.41	201.04	200.74	201.57	200.38	198.43	200.6	198.65
207.75	205.95	207.33	207.21	209.02	208.38	207.95	208.08	207.56	204.91	208.84	206.7	208.72	209.27	209.07	208.42	206.49	207.65	206.62	207.96	206.03	207.55	208.83	206.74	205.72	210.53	205.46	207.42	206.88	207.51	207.89	207.3	207.47	205.18	209.08	208.68	207.63	207.93	210.21	204.48	208.15	206.51	208.74	210.16	210.59	208.7	208.7	207.14	206.67	208.96
208.74	205.75	208.54	208.2	209.04	208.54	209.17	209.72	208.18	206.53	208.8	207.25	208.22	206.37	206.94	207.78	205.54	206.84	208.34	208.19	211.79	206.91	205.66	208.09	208.97	208.18	208.63	208.82	207.48	207.03	208.85	207.04	206.03	208.44	207.64	207.91	207.54	207.96	209.92	208.18	207.9	206.14	206.47	206.63	208.41	207.77	207.59	208.46	208.21	206.39
212.18	213.38	212.16	212.34	214.09	212.64	213	211.56	213.41	213.58	214.2	210.68	211.61	213.29	212.89	212.71	212.72	212.53	210.79	213.68	211.55	212.69	212.49	212.42	211.54	211.89	212.42	213.71	213.21	211.36	212.37	211.2	211.35	212.95	214.38	211.54	211.28	214.18	213.93	211.12	212.15	212.59	212.36	212.85	213.25	212.3	212.06	212.6	213	212.45
209.5	211.11	210.58	209.71	208.98	209.23	207.98	209.06	209.37	210.15	209.47	209.39	208.09	207.87	211.29	209.37	208.18	208.36	210.56	210.4	209.39	208.68	207.28	208.56	209.45	209.97	207.95	209.35	211.21	208.02	209.66	207.59	207.23	207.78	206.99	209.58	208.46	208.22	209.64	207.75	209.4	208.28	208.68	207.96	208.3	208.9	208.82	208.35	209.86	209.18
206.56	208.06	209.82	208.55	206.43	210.8	209.25	208.59	209.53	207.25	208.75	207.78	212.65	207.71	207.74	208.05	207.74	210.32	208.24	209.84	207.81	209.28	208.5	211.18	212.23	207.7	208.31	208.73	210.59	208.99	210.74	208.95	209.17	209.51	209.27	208.01	207.1	207.38	207.62	207.87	208.21	209.02	207.44	208.22	210.59	210.1	206.8	208.05	208.41	207.67
209.18	210.28	209.95	209.65	207.97	207.99	209.82	209.95	209.51	209.6	209.22	210.48	209.2	211.06	208.49	207.96	211.06	208.63	207.1	208.37	207.6	207.23	209.52	209.92	207.33	208.96	208.3	209.76	209.69	207.57	209.54	208.51	209.42	208.74	208.44	205.85	205.58	207.87	207.99	209.44	206.41	208.02	208.4	210.53	206.95	207.49	207.84	207.89	207.91	208.55
205.39	208.05	209.83	207.84	207.54	207.34	209.03	208.7	207.95	207.65	206.53	209.46	207.99	206.32	207.84	208.25	206.99	207.53	208.7	205.91	209.04	208.35	206.18	207.16	206.31	205.53	207.64	206.18	207.54	207.62	206.55	208.02	205.82	206.4	207.14	208.73	208.78	208.32	207.33	206.45	204.78	206.18	210.66	208.61	206.83	206.78	208.79	206.93	206.35	208.32
211.95	209.34	213.46	212.3	210.22	213.4	211.48	213.06	213.35	213.64	210.58	210.64	212.3	212.92	212.97	210.5	212.11	210.15	207.88	212.7	212.23	211.81	213.11	209.7	211.95	211.25	212.46	210.55	212.28	213.8	211.2	211.49	210.87	213.72	212.54	209.91	209.81	213	212.25	210.48	212.41	211.5	210.07	212.16	212.89	211.33	211.63	211.6	211.93	211.58
203.4	200.94	203.71	202.81	204.2	204.68	201.62	203.35	201.6	203.31	204.02	204.21	203.88	206.57	204.91	203.58	204.73	202.54	203.1	202.05	204.94	203.97	202.79	205.09	203.06	202.46	204.86	203.74	204.05	203.42	202.54	203.04	202.59	205.1	204.76	205.08	203.79	206.25	203.53	204.73	205.01	203.93	203.49	204.26	202.57	203.28	203.3	204.77	205.38	201.48
214.86	213	214.75	213.74	214.43	211.88	213.28	213.03	215.55	215.08	213.92	214.06	213.81	215.46	213.18	213.73	214.19	214.99	214.24	213.23	213.78	212.27	212.57	212.11	213.94	212.3	213.05	213.94	213.89	213.72	214.09	213.51	215	212.76	215.33	213.18	212.8	213.71	212.14	213.4	212.49	213.23	215.33	214.66	212.66	215.88	213.37	211.69	212.54	210.65
194.81	195.62	194.97	194.8	195.97	194.57	194.48	195.32	196.18	193.69	195.35	196.18	194.5	195.78	193.72	195.79	195.6	196.54	197.55	193.83	195.83	196.94	192.75	195.04	195.11	196.63	194.89	195.51	194.95	196.33	194.95	195.19	194.6	193.65	196.11	195.88	194.68	193.56	195.02	195.73	196.15	193.02	194.35	194.97	194.5	196.3	193.59	195.43	193.17	195.32
202.82	201.85	204.09	201.02	202.85	203.7	203.9	204.33	204.42	204.76	205.18	203	202.78	202.18	203.67	203.53	203.78	204.35	204.04	202.86	204.82	202.76	202.63	204.33	201.43	203.35	204.37	202.76	203.27	206.53	203.43	202.05	202.63	204.19	204.49	203.52	204	202.75	203.43	205.94	203.32	205.1	204.19	205.87	201.62	202.35	202.44	203.09	202.2	202.48
200.09	201.08	199.7	198.49	200.23	200.79	199.78	200.66	199.21	200.33	200.8	200.07	199.2	201.88	200.52	201.11	199.16	199.72	200.65	200.72	200.76	200.19	201.21	200.43	199.3	201.48	201.98	199.01	199.03	199.69	200.57	199.71	199.5	200.17	200.53	200.63	199.33	200.44	199.81	200.79	202.38	201.95	200.3	201	202.39	201.25	201.47	202.28	200.13	197.08
200.86	201.57	201.6	200.74	199.94	201.18	198.51	199.93	201.1	201.05	201.96	203.86	202.63	203.62	202.15	200.13	202.83	200.44	202.2	199.41	201.93	201.78	201.25	201.91	201.27	200.32	202.18	200.29	203.78	201.13	201.24	200.68	199.79	201.84	199.67	204.1	200.62	201.2	199.12	201.28	199.89	200.75	203.15	204.58	200.48	200.38	201.46	200.38	202.19	202.24
210.79	208.71	210.78	208.76	210.61	208.15	206.9	208.1	209.37	209.04	210.3	208.91	210.63	210.49	208.43	208.81	208.28	209.57	209.4	210.82	208.46	209.52	207.52	211.36	209.74	209.85	209.17	209.37	208.45	210.91	208.25	210.11	212.97	211.52	209.34	208.13	207.82	210.36	209.22	212.76	210.76	210.12	211.58	209.73	210.57	210.2	209.56	208.64	209.37	208.51
198.24	197.96	199.42	198.25	199.73	199.68	201.41	199.9	197.18	196.2	196.77	195.68	199.12	196.53	197.6	199.45	196.34	196.43	198.47	197.97	196.48	199.45	199.53	196.61	196.9	198.64	196.86	198.01	197.69	198.3	199.23	197.51	194.76	198.71	198.21	197.38	199.11	195.6	198.53	198.71	197.68	200.39	197.67	200.52	197.35	200.51	196.72	196.42	198.96	199.32
200.58	199.78	199.14	198.64	198.61	199.45	198.5	200.55	197.87	199.63	197.15	199.97	200.24	199.84	197.88	199.56	201.05	198.91	197.05	199.63	200.38	200.37	199.26	198.23	199.82	198.34	200.46	198.66	199.68	199.19	200.68	198.06	197.72	200.93	198.28	198.97	200.26	199.6	201.69	200.23	198.3	200	201.49	200.46	198.67	200.17	199.01	199.08	196.88	200.65
206.36	208.26	208.81	206.46	205.77	204.56	204.59	207.67	206.98	206.26	205.94	204.51	206.86	207.36	205.05	207.1	206.58	204.72	204.71	206.22	207.25	207.86	205.11	205.44	207.55	206.35	205.42	206.1	208.38	205.45	206.48	206.34	206.78	206.78	207.11	205.6	208.49	206.87	206.53	208.35	206.86	205.35	206.86	204.54	204.39	208.2	207.89	204.81	204.17	205.61
198.48	198.36	198.12	198.04	197.49	198.14	197.24	196.78	199.96	198.3	200.62	198.15	197.11	197.87	199.84	197.54	197.98	200.78	198.54	198.47	196.11	198.11	197.69	197.26	198.14	199.41	199.01	198.8	199.28	195.45	198.52	198.3	195.63	199.16	197.08	196.95	196.87	199.13	196.6	199.07	197.9	196.68	197.91	197.1	196.93	196.64	197.81	198.22	197.6	200.25
209.45	208.5	209.66	208.71	209.78	208.24	210.56	207.83	208.77	208.8	209.46	208.21	209.93	206.69	209.24	208.85	208.58	209.23	208.88	209.39	209.45	209.58	207	208.39	210.33	208.48	207.6	209.31	208.63	207.65	206.69	208.64	211.12	208.22	209.31	209.82	209.18	208.83	207.57	210.5	209.69	208.31	206.83	206.42	211.36	207.38	208.05	207.33	208.89	208.37
204.95	204.79	203.04	203.59	201.47	203.22	201.47	202.56	203.52	204.19	202.86	205.6	204.91	203.38	204.07	203.12	203.45	202.71	202.47	201.64	206.06	204.67	205.94	203.1	202.9	204.02	203.47	206.34	203.32	201.25	202.89	204.09	201.68	201.45	203.45	201.74	201.92	204.58	202.44	201.98	203.21	200.51	201.35	204.99	203.88	202.95	202.81	202.52	201.84	202.81
208.12	208.97	208.55	209.18	209.43	209.7	209.07	208.51	208.63	208.22	207.83	209.59	208.35	209.3	207.8	208.42	209.85	209.55	207.07	206.62	208.68	208.83	207.34	208.51	210.52	206.81	206.41	207.11	207.86	209.1	208.55	206.28	211.26	206.49	207.35	210	209.17	209.74	208.37	208.09	208.99	208.29	207.84	209.15	207.55	207.52	210.86	207.17	209.81	208.09
209.06	207.34	207.93	207.43	207.9	208.25	207.04	207.55	209.83	208.78	209.06	208.1	206.97	206.35	208.3	209.28	209.82	207.71	206.13	208.08	205.23	208.28	206.39	207.4	206.96	207.66	211.39	207.18	205.67	209.25	207.29	208.38	206.51	206.21	205.63	207.55	209.75	208.61	208.03	208.32	207.26	207.96	206.99	208.12	207.79	212.3	207.36	208.74	208.22	207.25
212.51	208.76	210.83	213.25	210.35	213.85	211.89	214.23	211.27	213.15	210.88	210.9	210.55	211.51	210.68	211.51	213.05	211.56	212.8	209.59	211.84	210.48	211.13	209.75	212.46	212.3	212.96	211.66	212.4	210.15	212.01	210.4	211.8	209.99	210.23	211.02	212.73	212.1	210.52	210.84	209.17	211.23	213.08	209.74	211	212.46	211.89	212.42	212.12	212.37
218.16	219.29	217.8	217.95	215.71	218.45	216.33	217.55	217.36	218.77	220.1	218.66	216.91	219.01	215.85	217.97	216.92	217.28	218.48	216.1	218.29	216.42	219.18	215.8	217.63	219.18	218.55	217.56	218.52	219.18	216.02	217.55	214.93	219.49	216.27	218.4	217.61	218.59	216.46	216.28	218.11	217.71	217.61	215.87	215.99	217.76	217.05	216.41	217.84	219.04
215.75	218.09	216.45	216.83	218.87	215.44	218.07	215.79	213.5	216.05	214.43	216.89	215.95	217.22	219.21	215.41	212.86	218.04	218.09	217.95	215.98	216.48	217.06	218.18	214.96	218.18	217.21	215.5	216.6	218.12	214.72	218.87	216.32	214.38	218.21	216.91	217.89	219.01	219.87	216.81	217.85	216.57	215.83	216.01	215.89	217.66	217.76	216.51	216.86	218.1
210.53	206.71	207.19	206.06	209.2	208.41	207.31	206.4	205.81	208.88	208.92	208.79	207.61	208.81	207.31	205.21	208.65	204.02	205.96	208.24	207.24	208.53	208.01	206.63	210.37	206.85	208.1	209.44	208.86	209.68	207.65	208.16	207.79	209.81	208.59	206.26	209.15	206.93	207.93	208.27	208.04	208.06	206.45	206.49	206.6	207.55	206.98	209.27	207.66	208.9
201.61	203.94	205.55	205.38	200.81	203.88	202.92	202.15	206.36	203.52	204.69	204.77	203.24	202.02	203.42	204.71	201.94	204.35	204.78	204.56	204	201.88	204.4	202.08	205.03	201.15	204.52	203.25	201.1	201.65	202.51	204.21	205.06	205.12	202.77	204.03	202.52	202.83	205.18	204.93	203.99	204.2	202.97	204.96	203.64	205.19	204.29	202.59	203.22	204.57
210.53	211.45	212.81	213.45	211.22	212.38	211.81	213.6	211.61	213.55	211.97	212.73	211.09	211.76	211.71	212.37	213.39	212.53	215.1	211.66	210.62	212.96	210.56	210.94	211.74	212.22	213.16	212.33	210.18	213.39	213.12	210.92	210.65	212.39	214.07	211.89	212.16	209.32	212.79	211.49	211.14	211.88	213.03	210.06	212.36	214.16	211.29	212.59	214.54	214.33
201.96	204.59	201.69	202.26	202.15	203.35	204.53	201.7	201.28	200.17	199.22	203.8	200.8	205.18	203.97	204.39	203.13	203.21	201.63	203.72	204.69	202.54	200.87	201.89	201.76	203.38	202.1	204.12	204.29	202.84	204.44	205.02	202.14	202.31	202.16	204.17	201.98	202.22	202.49	203.01	204.12	200.85	205.19	202.22	203.28	202.45	202.92	204.38	200.22	202.17
211.74	210.72	212.88	212.25	212.22	213.03	212.92	212.98	212.13	214.58	211.92	214.88	212.89	211.16	212.06	213.42	213.49	214.84	213.85	212.85	212.04	214.04	213.32	210.8	213.8	212.49	212.81	215.5	214.5	213.38	211.99	214.73	210.67	214.75	210.83	215.36	211.6	212.92	214.01	214.09	212.22	211.59	211.94	216.62	212.12	213.79	213.15	212.58	213.75	213.13
204.02	199.69	200.18	202.76	202.55	200.8	205.47	203.94	203.11	202.03	202.79	201.63	200.57	203.61	202.74	201.05	201.58	200.87	201.81	203.74	202.47	201.05	203.11	202.94	201.45	199.9	201.33	204.42	201.16	201.11	202.1	203.76	199.29	202.06	202.8	203.79	203.18	203.06	202	201.62	199.65	202.09	201.65	204.02	202.72	204.26	203.45	201.83	201.82	201.53
206.4	206.75	207.81	204.84	207.4	205.24	205.29	207.68	205.46	207.44	206.98	206.35	204.82	207.49	206.11	207.21	204.89	206.89	208.64	207.17	203.82	204.81	208.2	204.17	206.97	206.42	207.41	206.56	205.97	208.1	205.2	206	206.51	208.48	206.91	205.92	203.91	206.18	205.79	207.32	205.72	206.78	206.14	203.85	207.25	207.94	207	204.58	207.3	203.87
217.62	219.04	218.56	216.64	217.07	217.07	215.02	216.13	216.32	217.31	215.29	216.29	215.46	215.71	215.83	216.27	217.67	218.19	215.79	217.75	218.28	217.02	216.2	216.52	215.97	216.92	217.39	215.12	215.26	217.36	215.81	217.98	220.1	216.29	217.18	216.69	216.16	216.35	216.82	217.37	215.6	218.3	218.26	216.49	218.38	217.07	217.92	216.17	217.35	217.64
210.69	210.88	211.4	213.08	212.65	210.69	210.71	211.33	210.66	212.11	212.31	211.42	211.34	212.29	212.68	211.85	213.51	212.54	209.31	212.68	214.39	214.65	211.3	211.67	212.99	210.41	211.45	212.42	213.26	213.81	211.18	211.63	212.52	215.35	212.28	213.32	213.37	212.6	212.56	212.14	213.03	212.67	212.83	211.51	211.57	211.46	211.25	212.5	212.41	211.17
207.03	210.75	205.95	206.53	207.16	208.28	207.53	205.05	208.98	208.59	205.11	206.34	208.68	207.88	208.63	207.43	206.45	207.23	209.22	206.69	207.15	207.54	209.16	207.67	205.97	208.24	207.59	208.58	207.43	208.88	207.87	209.99	208.08	209.08	208.22	207.27	206.97	207.21	208.92	207.88	205.44	206.78	207.19	209.06	208.25	208.63	206.68	209.94	209.22	209.49
217.04	218.22	215.54	216.58	216.29	217.51	216.03	216.82	215.69	215.47	218.39	214.82	215.45	218.06	216.97	216.15	215.93	217.59	216.6	216.17	217.22	216.77	216.74	218.6	217.41	217.7	216.22	218.81	219.08	215.05	217.68	216.74	216.6	216.28	216.92	215.46	215.52	218.08	216.9	218.28	217.64	217.1	216.07	215.08	217.93	218.08	217.47	218.23	214.72	217.78
206.98	207.39	210.21	210.51	210.13	209.35	209.82	207.49	209.24	207.07	209.18	209.54	207.97	209.56	211.28	210.39	209.61	210.04	210.01	208.98	208.11	206.49	208.98	208.2	209.36	209.07	211.58	207.85	211.13	207.87	210.06	209.97	207.62	209.74	208.93	207.99	209.31	206.8	206.12	206.97	210.18	208.67	207.43	209.87	208.33	208.49	206.06	208.13	209.64	208.11
205.42	206.37	205.57	206.13	203.3	204.49	203.11	205.57	205.55	204.83	204.62	205.6	204.53	205.16	205.63	203.98	203.46	204.27	204.25	203.25	206.33	205.3	204.79	205.69	204.12	203.37	205.7	204.73	203.09	207.38	204.04	203.42	201.85	202.3	202.84	202.17	204.39	203.46	203.56	203.64	204.77	204.05	203.03	203.59	204.93	203.34	203.58	205	204.59	204.73
203.62	204.03	201.88	204.63	204.13	202.74	204.35	203.97	202.93	202.45	205.09	204.31	202.97	205.46	204.2	203.28	204	201.14	204.27	202.45	203	203.01	203.31	201.44	202.84	204.37	204.97	200.12	201.8	206.29	200.57	205.36	202.17	204.03	203.95	200.73	204.44	203.74	203.39	201.94	205.48	202.32	203.98	205.54	204.93	203.04	204.32	204.75	203.71	203.07
208.11	208.73	210.4	209.47	210.18	209.07	208.66	209.5	208.51	208.03	208.47	207.78	208.75	210.94	210.21	209.38	210.05	211.55	210.01	208.96	208.53	208.3	213.36	210.3	207.78	211.83	208.28	208.25	208.28	210.96	209.69	209.74	208.95	207.83	209.78	208.3	209.75	209.3	211.2	206.9	209.61	208.91	208.28	209.98	210.26	210.74	208.21	209.87	210.32	209.19
212.25	211.1	211.35	211.21	213.06	212.41	210.42	214.58	212.42	211.08	210.9	213.41	211.68	214.34	212.91	212.1	211.28	210.89	212.76	210.99	212.48	212.59	212.18	212.05	210.26	210.98	212.14	210.15	213.9	211.07	212.66	211.81	210.22	213.97	211.42	212.44	211.1	212.9	211.56	212.6	214.71	209.68	212.04	213.26	211.83	210.83	209.27	210.29	210.31	214.8
207.87	207.78	206.96	209.4	207.69	206.6	209.08	207.01	207.4	209.81	206.62	208.76	207.79	208.06	208.39	209.84	206.27	207.33	208.5	209.33	207.14	206.21	208.55	206.09	208.44	207.65	207.8	207.79	206.24	206.15	207.92	206.85	204.69	207.02	206.67	208.33	209	206.97	207.76	208.61	206.41	208.64	208.85	206.25	209.67	207	207.04	207.59	207.05	208.36
207.73	208.24	209.08	209.86	206.46	206.2	209.05	208.42	211.18	210.78	208.54	207.14	208.59	207.26	207.24	207.65	206.81	209.25	209.04	206.68	207.96	207.2	210.66	209.73	207.88	206.06	208.17	207.01	208.2	209.44	208.63	207.53	209.05	207.52	208.85	206.57	207.17	207.13	208.6	208.17	208.41	208.29	208.4	206.79	206.82	209.25	207.3	208.46	209.16	209.17
205.41	208.36	205.53	208.13	207.34	206.99	205.37	207.2	205.7	206.88	207.22	208.02	204.16	205.96	204.14	207.12	205.31	207.99	206.74	207.99	206.31	204.62	204.96	206.24	206.14	206.91	203.59	202.43	206.76	206.33	206.68	206.4	205.75	204.97	205.47	203.99	206.79	206.86	207.57	206.63	205.84	207.57	206.6	208.1	205.51	206.54	206.08	206.76	203.4	206.43
200.84	204.36	204.66	204.84	205.03	203.01	202.83	204.42	202.76	204.07	203.98	204.86	202.63	205.16	202.72	204.12	205.08	206.21	205.44	204.27	203.9	205.52	203.68	203.45	203.5	202.73	203.12	204.23	206.05	203.06	202.59	204.34	204.5	203.24	202.84	202.38	203.66	205.24	204.1	205.44	204.68	203.8	202.91	205.52	203.83	205.27	202.84	202.32	205.72	203.61
203.71	206.78	203.68	203.81	204.9	203.88	204.22	204.02	204.71	206.44	203.44	205.5	204.94	207.52	206.07	205.38	203.42	204.89	205.68	203.08	203.87	203.73	205.13	205.14	206.98	206.78	204.43	205.97	205.34	207.08	202.94	202.87	204.85	204.22	203.53	204.43	203.28	204.86	206.31	206.7	204.44	204.22	207.12	204.16	205.39	205.79	205.74	204.15	203.54	205.29
205.67	204.15	203.27	203.8	205.56	205.74	205.03	207.31	205.46	204.87	206.55	203.85	205.05	204.94	203.16	206.63	205.98	203.49	206.12	206.87	203.89	204.59	204.42	205.98	204.92	204.43	205.91	206.2	203.52	203.85	202.99	203.72	206.6	203.35	203	202.99	205.56	207.24	202.49	205.2	206.95	206.05	205.73	205.89	205.63	205.1	205.36	205.79	204.1	205.88
208.01	209.84	208.29	206.54	209.92	208.59	210.23	209.51	205.62	209.72	207.53	210.92	209.11	208.65	209.12	208.55	207.09	208.64	208.08	209.32	209.76	210.91	208.27	207.86	208.33	208.96	207.35	208.41	207.07	206.36	208.87	208.7	207.34	209.09	208.66	207.52	207.53	209.14	208.73	207.9	205.71	207.58	207.79	208.04	208.63	206.23	208.66	207.38	206.79	209.02
208.55	207.39	208.34	209.32	208.63	209.7	207.59	209.23	209.63	210.04	207.18	208.84	209.01	209.12	208.75	209.61	209.96	208.97	208.54	210.46	207.25	206.52	208.02	210.15	207.61	209.64	208.34	209.81	207.27	209.09	208.31	208.2	207.49	208.33	208.36	207.52	209.96	210.3	207.64	208.11	206.9	208.95	208.38	208.08	207.69	209.79	208.52	209.75	208.95	207.6
212.61	212.55	213.62	211.47	208.78	211.29	214.28	212.1	210.2	210.83	212.51	212.27	210.62	213.62	214.2	214.67	214.61	211.5	212.15	212.87	213.18	212.49	213.11	213.67	211.9	212.91	210.09	214.92	211.54	211.52	213.46	211.67	212.15	211.73	212.72	212.79	212.36	210.93	212.58	210.1	212.58	212.63	209.45	215.01	211.19	214.14	212.44	211.65	212.76	211.75
199.13	200.83	199.66	198.64	199.96	201.86	197.9	201.15	201.68	198.65	200.99	200.8	201.06	199.51	200.62	200.76	201.28	202.41	198.24	200.11	199.64	199.36	201.71	201.16	200.84	200.25	199.53	202.1	200.62	199.84	200.09	201.45	202.63	198.45	200.84	199.52	199.66	200.65	199.73	201.28	200.79	198.98	199.88	201.01	200.03	202.92	201.57	198.35	198.91	201.49
204.11	203.13	202.38	201.13	202.14	203.75	204.48	204.11	205	202.51	202.43	201.16	202.19	202.67	201.08	203.55	202.2	201.6	202.1	200.23	202.01	202.68	200.82	201.84	205.15	201.1	204.24	205.15	202.03	201.28	203.67	203.88	204.03	201.45	201.45	201.57	204.08	202.6	202.4	204.11	202.19	201.61	205.59	203.88	202.68	204.2	202.59	204.28	202.2	203.74
194.02	195.24	197.19	197.21	196.3	195.08	194.69	195.22	194.65	195.11	195.78	194.37	196.61	194.4	193.98	196.95	195.64	196.5	194.97	198.79	196.5	194.95	194.28	196	195.08	193.39	198.28	194.91	195.63	193.28	196.75	194.45	196.36	196.21	194.23	195.72	196	198.04	195	195.57	193.96	196.26	194.12	197.79	195.72	197.14	196.5	194.73	194.1	194.99
207.79	206.1	206.41	209.06	207.63	208.13	206.54	207.61	205.77	208.04	209.28	208.91	207.53	208.96	210.75	208.03	206.32	208.08	208.23	208.69	207.05	210.53	208.06	208.54	208.85	206.63	209.1	208.94	207.18	207.23	205.74	207.73	207.28	208.4	206.88	206.04	209.98	208.37	208.01	207.95	207.32	207.13	207.36	207.31	204.72	207.67	207.91	207.43	207.42	206.72
212.5	215.02	211.73	211.65	212.81	211.85	212.16	214.42	213.44	214.15	211.16	212.45	212.58	213.68	211.83	215	213.41	213.6	214.1	213.44	212.52	213.73	214.44	212.91	213.34	213.46	213.18	212.3	212.14	212.08	213.38	211.97	211.61	213.69	212.37	214.54	211.89	213.27	213.81	214.07	213.56	214.23	214.31	213.66	212.15	213.35	212.58	212.5	214.6	214.84
204.09	202.75	203.71	202	200.53	203.51	202.97	202.81	202.7	202.98	203.08	201.85	201.88	202.81	199.89	200.22	201.13	202.58	204.24	202.18	203.46	203.49	201.99	202.52	201.19	202.42	203.12	202.98	204.74	203.21	202.85	203.43	204.09	203.09	202.62	201.26	200.88	203.8	203.63	205.55	202.52	201.83	202.91	200.28	203.4	202.44	200.99	203.93	202.26	203.9
219.32	217.81	215.04	217.59	217.59	215.99	216.79	218.31	217.08	217.05	216.52	218.98	218.31	218.82	216.27	217.02	216.13	216.42	215.37	217.64	216.59	217.16	215.47	216.19	216.8	216.99	218.55	215.81	217.36	216.79	218.21	217.17	218.63	217.98	219.81	214.48	217.63	217.77	217.4	218.45	216.4	215.55	218.12	215.04	217.2	215.83	215.67	217.26	217.39	217.33
200.65	202.65	203.06	202.81	203.51	202.6	202.87	200.99	205.54	202.23	203.93	204	204.42	204.75	203.74	201.94	205.03	204.62	204.27	204.25	203.62	202.66	205.97	203.86	202.51	203.13	204.73	202.89	202.39	202.07	204.11	200.45	204.79	203.83	204.05	202.31	202.49	204.49	204.53	203.35	203.43	202.56	203.19	204.03	203.82	203.21	204.33	205.43	206.88	202.57
205.39	202.83	204.17	204.13	202.57	203.39	204.4	203.32	203.09	204.7	204.16	202.15	204.02	203.54	202.65	203.74	204.91	204.33	204.05	203.78	203.13	204.62	205.29	205.56	202.31	203.37	203.5	201.49	202.31	203.35	205.12	204.09	203.93	203.82	205.01	203.46	203.09	202.5	206.3	203.9	204.14	204.04	205.41	205.19	203.48	205.91	203.41	203.02	204.83	203.83
199.96	200.81	199.53	202.72	200.99	202.46	199.92	198.83	199.37	200.1	201.66	202.27	199.74	199.35	201.07	200.17	198.53	202.56	198.17	198.95	199.29	200.2	202.78	199.21	198.97	200.56	200.02	199.59	200.85	202.05	203.1	198.15	198.29	199.97	198.31	201.5	202.29	199.66	202.22	200.36	198.93	199.77	199.6	199.33	200.86	200.23	201.8	201.84	200.88	199.33
213.51	212.15	211.27	213.48	211.75	211.39	210.04	213.85	213.3	212.87	214.02	212.3	213.65	212.79	212.1	213.61	213.31	213.13	211.8	211.85	212.63	213.53	213.12	213.64	210.08	211.89	215.03	213.57	213.16	213.44	211.27	212.29	214.68	212.49	212.75	212.3	212.01	214.53	211.23	212.66	211.93	212.68	214.56	213.36	210.93	213.42	213.77	213.29	211.77	213.92
208.56	208.19	207.3	204.88	206.32	208.81	207.68	210.25	211.09	206.68	209.76	208.26	208.25	205.8	206.89	208.24	206.25	205.92	207.11	208.38	209.2	207.38	208.47	209.02	206.49	206.27	208.16	210.36	208.77	208.67	207.09	208.47	207.8	209.03	208.14	207.58	208.45	207.65	207.54	209.2	206.61	208.37	206.73	207.6	208.58	208.51	206.39	208.58	207.65	207.31
210.41	209.63	209.8	210.03	208.58	209.08	210.23	206.9	207.42	204.99	208.22	210.86	208.36	208.56	208.52	208.64	207.82	209.72	210.36	208.14	208.94	209.34	209.7	207.68	210.2	208.34	211.2	209.78	205.8	207.48	208.02	210.64	208.55	208.96	206.53	208.21	209.08	206.49	210.26	207.38	205.88	210.04	208.62	207.23	208.36	208.15	208.27	207.46	210.54	206.34
211.76	211.37	213.99	212.34	212.67	211.44	211.75	211.12	210.89	210.87	213.85	212.19	212.17	211.64	212.55	211.41	210.65	211.62	212.61	211.03	212.9	209.64	209.32	211.25	209.65	210.32	212.97	211.44	211.28	210.98	211.96	213.42	211.84	214.23	211.43	211.39	211.32	213.61	214.37	212.66	211.55	211.21	212.78	212.94	213.47	212.24	213.11	211.01	213.26	209.38
206.98	206.28	206.65	207.61	208.04	207.5	211.39	207.26	208.13	207.23	210.32	208.76	206.19	208.2	209.2	208.15	208.36	206.68	209.01	208.06	208.4	207.72	209.25	209.91	210.16	205.55	209.26	207.95	208.09	208.39	207.29	208.19	210.6	207.13	208.04	206.1	206.92	211.15	208.74	208.74	206.9	209.39	207.73	206.27	207.72	209.17	207.18	208.62	211.08	206.88
204.36	205.67	203.28	206.3	204.93	202.16	203.05	201.97	203.53	202.15	201.26	203.95	205.73	203.41	204.43	203.1	201.91	202.64	203.25	201.95	201.75	205.16	204.26	202.64	206.76	206.78	204.09	204.73	204.38	202.12	203.13	204.09	204.5	205.2	204.18	204.37	202.56	204.53	203.95	202.93	202.16	205.26	203.09	204.09	205.51	202.97	203.21	203.22	204.78	204.56
207.87	210.59	207.49	206.36	210.14	209.28	209.51	206.82	208.51	208.63	207.4	208	209.72	208.29	210.71	208.14	208	209.68	209.44	210.55	207.93	209.77	207.52	208.48	207.36	208.04	209.24	209.31	207.93	208.89	207.76	209.34	209.06	209.45	207.95	206.48	210.4	208.65	211.25	208.03	207.36	207.77	208.06	208.25	209.7	209.42	210.36	210.21	208.9	209.07
205.85	206.05	206.06	202.54	203.16	203.12	204.6	206.08	204.18	205.41	204.71	206.04	205.65	203.74	205.13	204.37	205.35	205.34	203.17	205.21	205.34	203.99	205.4	204.21	204.89	204.73	201.4	207.09	205.59	206.14	204.75	203.6	205.05	203.94	204.94	201.85	204.03	203.19	204.28	204.37	205.48	204.37	206.01	204.86	204.24	205.7	204.36	206.75	206.01	206.4
201.02	201.43	201.94	201.62	202.63	198.48	201.02	200.15	200.14	201.66	202.73	202.65	200.26	203.43	202.34	202.24	199.81	200.17	201.79	202.85	200.86	200.3	201.48	202.03	204.2	199.37	203.87	200.44	201.47	201.03	200.81	200.98	201.27	198.57	203.58	201.08	201.3	201.23	202.51	202.3	201.71	199.22	201.59	200.79	200.44	200.87	201.74	203.06	200.31	199.84
208.6	206.18	208.96	210.43	207.23	208.24	208.09	207.7	209.93	207.05	207.77	207.23	209.19	210.28	209.96	207.61	207.24	208.22	207.88	207.89	208.78	207.39	210.07	207.48	205.71	208.53	208.72	208.02	206.25	206.14	208.76	208.63	207.04	209.61	207.54	209.64	206.48	209.56	207.09	207.42	210.54	209.24	207.37	210.22	207.17	208.1	209.52	210.35	207.06	206.53
208	207.51	207.66	207.52	209.31	209.18	210.89	211.1	208.27	209.56	208.78	210.34	209.42	210.02	208.69	210.38	208.04	207.24	208.88	209.22	209.76	210.68	206.85	210.95	205.42	210.58	208.29	208.59	206.53	207.74	208.53	209.81	209.95	210.46	209.13	209.56	207.9	208.38	209.55	207.85	209.54	210.27	207.62	208.86	206.05	210.01	206.16	208.96	210.92	210.14
195.71	200.85	199.29	200.56	199.34	198.73	197.44	197.79	199.37	197.55	198.67	198.67	197.52	199.19	198.97	201.71	198.19	198.98	199.69	200.07	199.47	198.79	197.77	197.52	198.54	196.79	199.64	197.68	197.65	199.74	198.63	198.94	199.35	197.76	200.13	200.45	200.86	197.69	197.04	199.78	196.16	197.62	200.25	197.87	200.7	198.24	198.65	199.93	201.13	198.49
212.97	212.23	212.68	212.46	214.29	212.75	213.82	211.82	214.29	216.2	214.75	213.31	216.21	212.43	213.34	215.84	214.52	214.93	213.77	213.12	214.09	213.7	213.02	215.92	214.17	213.43	210.62	215.91	213.64	214.92	212.21	212.37	215.79	212.34	212.95	214.05	212.9	214.82	211.34	212.35	213.54	212.65	213.9	211.18	214.91	215.25	212.93	211.78	211.92	216
209.51	211.25	209.58	211.39	208.78	210.93	211.66	211.54	214.64	211.27	209.86	211.54	210.43	211.68	209.11	212.25	211.34	212.76	209.22	213.37	212.92	211.5	210.24	209.69	211.45	213.77	213.58	212.38	208.51	212.49	209.73	212.97	212.14	209.54	209.29	210.39	212.02	211.12	212.01	211.34	213.08	211.57	211.97	210.31	212.03	211.37	211.41	212.05	209.64	211.31
204.53	201.6	202.36	204.43	203.5	204.6	203.44	205.41	202.95	203.97	202.41	204.45	201.89	203.24	204.25	204.25	204.18	203.4	203.84	205.79	203.57	204.21	202.88	203.6	207.03	204.56	205.29	203.76	203.64	203.34	201.86	203.96	204.31	202.95	202.7	204.29	204.96	205	203.61	206.15	204.69	205.69	204.22	202.48	204.33	205.09	205.44	203.83	203.16	205.33
211.91	213.35	211.91	211.17	209.65	211.45	210.35	210.84	211.59	213.75	212.53	211.33	210.62	211.62	211.86	214.52	209.69	211.21	212.67	212.09	212.36	211.47	211.8	213.35	212.35	209.86	210.36	211.71	211.63	211.65	212.16	210.99	209.67	211.34	213.67	211.8	210.14	209.03	210.07	210.56	211.42	213.79	211.16	210.96	212.31	211.29	212.38	210.78	211.54	212.68
206.13	207.17	209.06	208.22	209.12	209.69	205.68	208.88	206.9	207.04	207.8	209.2	208.24	208.73	204.73	207.59	207.99	205.92	208.83	205.11	207.7	205.56	206.34	206.24	208.03	206.72	207.33	207.08	207.99	207.15	207.67	204.39	205.69	205.7	207.7	207.61	206.91	207.23	207.21	206.82	207.29	208.47	207.5	207.29	210.62	208.3	206.42	206.45	209.7	209.55
200.41	202.54	202.61	201.26	201.21	199.65	198.96	199.18	198.34	200.58	201.15	200.18	198.84	200.7	198.49	200.71	201.15	199.75	201.03	201.18	199.34	197.61	199.04	197.62	199.71	200.27	204.16	199.92	199.91	200.45	199.37	199.79	200.73	198.73	200.04	202.67	203.24	199.83	198.39	199.21	202.16	201.35	201.22	202.73	199.47	197.96	200.55	200.71	199.87	201.13
216.15	216.39	216.74	216.47	218.03	217.62	219.12	217.42	216.85	216.34	217.12	215.46	216.59	218.4	214.71	216.35	214.58	216.02	220.07	218.83	213.98	219.13	217.58	216.91	217.14	216.95	216.5	218.19	216.19	214.46	217.32	217.4	216.53	216.3	216.47	217.71	217.83	218.28	215.88	217.55	216.95	218.34	219.14	217.71	216.55	216.59	218.54	217.94	217.64	217.78
198.97	199.43	198.8	202.31	197.95	199.01	198.7	200.28	197.72	199.44	200.97	200.5	199.47	200.69	199.86	197.64	199.69	199	196.58	199.52	199.86	199.19	199.6	198.96	199.43	198.73	200.79	200.74	200.18	199.44	201.56	199.87	200.49	198.69	201.06	196.31	199.07	200.16	198.98	201.83	197.3	199.01	200.03	200.6	199.93	198.9	199.77	200.13	198.88	198.27
202.99	203.84	204.68	206.8	203.58	205.49	205.28	204.68	202.48	205.08	205.54	204.09	203.56	206.68	205.92	206.65	205.63	202.29	205.11	204.49	206.1	205.58	204.24	204.71	204.09	206.14	204.62	202.75	203.74	205.02	203.92	205.47	205.96	203.88	205.93	204.88	203.15	205.28	204.98	204.69	205.51	202.52	206.7	201.99	206.62	205.72	205.19	205.43	205.61	206.53
196.8	196.34	195.05	194.07	194.66	194.91	192.13	196.59	194.62	195.8	197.43	195.87	198.06	195.03	194.38	194.38	196.64	195.47	196.99	195.28	195.17	194.69	193.5	194.74	192.73	194.54	193.44	194.66	195.35	195.98	193.75	195.34	194.82	197.06	194.43	196.01	195.34	196.16	195.38	196.49	195.44	195.12	194.66	192.49	193.85	195	195.03	195.52	197.03	194.86
193.28	193.44	194.23	194.07	194.58	194.19	195.04	192.66	192.66	193.79	191.34	194.57	192.74	195.29	194.29	194.44	194.02	193.58	193.77	194.86	192.62	193.06	193.54	194.57	192.85	196.32	194.11	194.63	192.76	193.12	191.79	193.94	193.03	192.37	193.98	196.26	193.7	194.78	196.18	196.69	193.13	196.63	194.51	194.3	194.72	195.14	194.07	193.28	192.01	194.97
208.71	205	208.88	207.28	206.3	204.1	209.05	205.95	204.26	206	205.71	207.15	207.61	206.28	207.15	208.22	205.62	207.43	205.99	207.73	206.66	207.55	205.55	206.32	205.02	206.46	205.63	204.68	205.6	206.94	207.02	205.41	208.21	205.75	205.85	207.94	205.66	208.35	205.1	206.35	209.09	204.4	208.89	206.54	207.13	206.39	208.2	206.56	206.34	208.53
209.53	210.91	211.91	211.09	210.98	211.31	213.17	214.66	211.37	211.16	209.74	211.25	210.14	212.33	213.48	212.76	210.99	212.75	211.75	212.91	210.23	213.26	212.58	209.67	210.33	210.06	212.03	214.26	212.36	212.01	212.09	212.77	212.4	209.65	211.62	212.31	209.42	210.52	211.91	209.99	210.92	210.7	211.85	211.76	211.51	212.24	210.73	210.16	213.34	212.53
219.61	216.79	218.72	218.56	218.7	218.15	218.64	219.27	217.54	218.21	218.89	218.27	218.99	215.68	219.4	216.52	217.77	218.27	218.11	216.34	217.27	218.02	218.59	219.5	218.39	218.73	215.85	217.33	219.29	217.3	217.25	216.79	218.61	218.69	218.77	217.01	218.69	219.35	216.79	216.09	216.68	216.94	219.61	218.74	219.2	217.29	218.37	216.5	217.1	219.89
208.31	209.87	208.34	207.87	209.54	211.07	209.11	210.26	208.28	210.29	207.41	208.5	206.89	206.98	208.82	206.19	208.17	208.51	208.63	208.13	207.23	208.54	209.93	210.04	206.11	209.49	210.56	207.5	209.3	209.16	209.31	207.86	208.36	211.28	210.64	209.4	206.5	209.45	211.08	210.08	208.48	208.25	210.11	208.96	208.28	207.7	209.23	209.45	208.12	208.9
207.19	207.96	205.73	206.22	209.14	210.19	209.44	207.24	208.18	207.26	207.47	207.13	208.3	207.16	208.06	209.45	207.06	206.44	208.96	209.04	207.13	207.93	207.72	208.2	207.91	207.93	207.16	207.45	207.55	207.9	207.28	209.57	206.46	207.85	206.18	208.46	206.68	205.69	207.11	208.04	207.69	209.15	208.82	209.3	205.73	205.96	206.6	209.28	207.02	208.96
206.41	206.95	206.06	206.98	207.54	206.34	204.68	206.43	205.05	206.01	207.06	205.5	207.12	206.17	205.06	206.3	208.24	207.09	205.1	205.62	205.95	206.68	205.97	207.71	203.77	207.02	205.34	206.26	206.83	208.13	208.04	205.86	205.76	207.49	205.8	204.21	205.05	206.32	205.87	206.15	205.88	209.45	208.51	208.58	206.59	206.69	205.38	204.63	208.73	208.03
211.73	214.31	212.43	211.27	213.01	213.9	214.35	212.33	212.53	210.27	211.26	210.99	212.6	211.71	210.76	208.87	211.98	213.92	212.14	210.06	210.49	210.59	211.85	212.47	212.21	209.15	210.31	212.79	209.18	211.55	210.18	212.35	212.52	211.22	210.05	211.38	210.94	213.84	211.91	210.79	209.82	211.03	211.92	211.26	211.42	212.77	212.98	209.5	211.63	214.3
206.98	208.08	208.93	210.57	208.53	207.65	206.26	210.27	209.57	208.97	209.22	206.99	209.18	208.71	207.11	208.55	209.3	209.7	209.21	204.76	209.93	209.94	211.16	209.18	209.08	207.17	209.58	208.28	207.72	208.48	210.14	207.33	209.49	206.94	208.37	208.19	208.77	208.36	210.17	208.86	207.23	209.56	207.68	208.5	207.57	211.02	211.16	211.03	208.84	207.33
203.85	204.62	200.58	201.29	202.23	200.1	204.08	203.11	200.95	201.36	203.41	201.92	201.75	203.63	202.63	201.87	204.36	201.3	203.54	202.13	200.88	201.93	203.39	203.73	202.96	202.9	203.34	202.73	203.67	199.81	201.6	203.85	203.07	202.06	201.78	202.95	203.63	200.83	203.11	203.31	203.13	202.4	200.65	204.9	202.25	204.75	202.58	202.19	201.37	202.25
202.88	201.38	202.59	204.32	202.38	202.99	201.83	202.24	200.86	201.22	202.27	202.09	202.92	201.36	204.32	204.73	203.29	202.24	203.99	202.24	202.19	200.22	200.73	203.21	202.61	204.49	201	201.71	202.01	203.58	201.54	203.41	204.03	202.75	202.92	199.81	201.57	203.18	202.26	200.6	202.09	201.09	203.22	203.17	202.53	203.44	202.21	202.47	200.33	201.58
200.77	203.79	200.98	203.8	202.05	203	203.77	200.87	202.55	201.53	201.77	203.96	202.16	203.89	202.63	200	200.14	199.84	202.06	201.14	203.12	201.34	202.15	204.08	201.7	201.82	203.11	204.23	200.7	199.92	203.91	202.5	199.45	199.05	201.86	201.28	202.84	202.95	203.5	201.78	202.39	203.24	202.78	203.45	200.8	202.72	202.53	202.6	201.99	203.52
204.05	203.29	202.22	202.58	201.74	202.65	202.57	203.88	201.43	199.68	201.93	202.5	203.46	200.29	203.72	204.21	204.04	202.26	202.18	203.33	201.96	202.83	201.89	202.06	202.99	202.05	203.12	200.09	201.76	203.4	202.86	199.78	201.06	203.67	202	202.31	201.43	201.05	203.9	202.28	203.2	203.25	202.81	200.97	204.72	202.9	202.85	201.92	202.69	202.59
216.34	218.45	216.5	216.46	219.73	217.88	219.02	219.45	218.34	217.5	219.53	218.99	216.82	217.41	219.52	217.76	217.64	218.73	218.54	219.07	217.89	219.05	218.09	217.76	218.56	218.15	218.09	218.05	218.83	218.85	218.75	218.03	216.58	215.5	218.41	218.69	218.14	219.4	216.66	218.2	218.03	216.17	217.34	218.9	218.39	218.28	216.51	214.53	217.7	217.23
207.05	207.96	208.12	209.1	207.6	208.81	210.43	206.59	210.66	206.87	207.92	208.61	207.7	210.47	207.04	207.93	205.9	206.94	207.97	209.31	208.93	209.6	208	207.18	207.82	209.4	207.16	210.98	208.08	207.9	207.53	207.63	208.83	210.3	208.47	207.32	207.52	207.62	204.72	207.8	208.53	208.55	206.72	210.03	208.03	207.78	208.82	208.69	209.01	207.61
202.89	199.14	200.84	200.47	202.66	199.88	201.24	202.52	199.94	201.07	201.59	200.47	200.48	202.12	200.2	200.04	200.31	199.3	199.31	201.92	200.9	200.23	200.9	201.06	201.32	201.02	199.38	199.32	201.56	198.68	199.37	198.3	199.69	203.25	202.76	200.03	199.3	200.13	198.37	198.4	200.55	198.96	200.83	200.99	202.03	199.71	199.89	199.99	201.45	200
199.34	201.29	197.45	200.41	202.67	199.52	201.94	199.45	201.06	201	200.58	200.74	199.72	201.26	200.23	201.94	199.86	200.71	199.1	201.89	201.26	202.55	201.5	198.45	199.9	204.46	200.99	202.27	199.67	201.05	201.13	203.45	202.59	199.92	199.95	202.29	201.34	200.55	200.04	198.63	201.82	200.18	202.48	202.09	198.75	201.7	200.25	199.21	200.24	201.66
208.49	209.59	209.46	209.05	210.25	208.46	208.8	207.36	208.88	208	208.27	208.78	208.75	208.07	210.28	209.94	210.45	208.55	208.19	207.6	209.54	209.68	207.96	209.61	210.19	208.46	209.2	207.2	207.75	209.62	208.07	209.43	208.16	208.24	210.92	210.38	209.65	208.37	209.01	209.07	209.65	207.51	208.48	209.84	209.98	207.66	209.24	209.88	207.98	209.1
197.84	197.78	197.92	197.1	198.53	195.96	195.93	199.99	198.89	198.27	198.63	198.01	199.04	197.47	196.69	196.8	198.94	199.8	198.72	198.64	197.26	199.39	197.07	201.07	198.45	198.57	197.13	198.67	198.98	197.73	195.63	197.93	201.11	197.12	198.77	198.95	197.53	198.75	197.11	198.46	196.13	197.29	199.52	197.1	196.79	198.02	196.03	198.82	198.05	197.94
205.8	206.35	209.77	209.2	207.37	209.14	210.27	207.95	205.78	207.28	208.59	206.67	209.03	206.22	208.43	207.39	209.53	208.5	208.06	207.6	209.69	209.68	205.32	208.38	208.82	205.63	208.47	208.75	206.65	207.88	208.77	205.88	207.68	207.99	207.69	209.59	206.71	206.98	206.87	206.29	207.79	207.76	209.01	206.8	209.26	206.15	207.27	209.8	205.48	208.08
204.5	202.38	205.41	202.78	203.29	201.94	205	202.7	203.73	203.43	203.7	204.78	202.55	202.68	203.69	202.98	204.34	203.46	204.17	204.24	204.69	204.23	203.15	204.94	203.77	203.04	203.88	204.97	205	203.77	204.59	204.34	204.06	204.02	202.83	204.21	204.16	204.58	203.79	204.67	202.24	202.72	204.19	202.69	204.47	203.93	204.53	203.75	201.09	202.81
206.96	208.5	207.59	206.4	209.31	207.88	210.6	209.21	206.69	207.71	209.15	209.8	209.8	209.29	205.67	209.89	207.05	209.91	210.07	207.69	204.47	209.48	209.95	208.74	206.92	207.55	208.4	208.02	204.72	210.3	208.67	208.32	208.88	209.7	206.61	208.58	207.75	210.53	211.65	207.1	208.86	210.29	209.12	205.38	210.16	210.57	209.07	207.59	207.66	207.83
218.28	217.12	216.66	217.27	218.3	218.07	218.27	218.07	219.58	217.21	217.63	220.17	217.85	217.92	217.5	217.63	218.24	218.13	217.73	218.79	219.52	216.83	218.88	219.26	217.35	219.67	220.69	214.37	217.34	215.81	217.9	218.8	218.96	218.08	219.46	217.13	216.26	215.92	217.39	217.22	217.37	217.63	217.61	218.32	218.97	217.14	218.58	216.77	219.2	216.68
205.96	208.46	208.91	209.36	207.15	209.35	208.65	210.37	209.03	209.11	205.98	208.23	210.28	207.73	207.51	208.29	210.71	210.29	209.9	208.06	209.4	208.75	208.31	210.71	208.72	209.84	208.58	207.6	209.02	208.16	209.47	207.24	209.41	208.44	206.57	208.04	209.1	207.48	207.79	208.19	209.75	208.55	206.91	205.54	210.23	208.73	207.1	209.54	209.28	208.86
204.7	204.12	204.66	205.34	205.98	204.64	204.42	204.95	205.14	206.07	203.59	205.72	204.72	204.96	206.47	206.35	204.92	206.87	204.62	206.46	205.47	205.99	205.11	205.62	203.43	206.53	203.74	203.3	204.16	204.94	203.62	205.39	204.71	206.73	205.76	203.87	206.66	205.89	204.06	204.35	204.35	203.36	203.78	203.34	203.96	204.25	204.73	205.4	203.36	205.03
208.77	208.29	209.81	211.19	209.47	208.64	210.1	210.44	208.73	210.59	212.37	209.89	207.5	210.2	206.51	208.24	208.75	209.3	210.14	208.07	210.45	209.55	209.16	209.17	208.29	209.36	210.78	208.22	207.99	208.22	209.42	210.89	209.5	209.02	207.95	211.24	209.54	212.43	209.16	209.26	209.32	208.59	209.59	210.36	208.73	209.16	209.7	210.33	210.97	209.12
208.93	210.22	205.04	208.8	208.32	206.59	209.48	208.53	207.4	209.35	208.64	210.68	207.79	207.16	210.14	207.56	208.67	209.93	209.22	207.84	210.31	209.98	207.44	207.63	208.02	207.5	207.86	209.94	208.16	208.22	208.24	209.18	209.18	209.94	208.28	209.46	208.8	208.42	207.02	208.76	208.97	209.13	207.95	209.87	206.79	207.72	208.23	209.65	208.07	209.13
203.09	203.59	203.2	204.12	203.36	201.61	204.01	202.26	205.27	204.45	201.6	204.22	203.82	205.86	202.96	202.14	204.1	200.94	201.99	203.66	200.37	204.15	202.77	204.24	202.35	202.32	205.46	205.13	203.26	201.08	201.75	201.78	203.33	202.83	202.85	205.19	202.48	202.88	203.72	201.65	205.42	203.41	202.67	203.66	202.2	206.17	203.66	202.64	203.17	203.16
201.07	204.87	204.03	204.22	202	204.07	203.87	203.97	204.15	205.19	204.96	203.8	204.85	203.29	201.97	201.67	204.45	204.16	201.87	204.14	201.98	202.7	203.93	204.15	202.67	204.16	203.15	204.03	204.56	201.85	204.99	201.45	204.05	202.84	204.34	204.18	201.75	203.67	202.54	203.48	201.7	201.8	205.5	203.67	203.61	204.21	204.01	206.37	205.26	206.44
219.02	216.22	217.41	218.68	217.58	217.21	216.84	215.98	217.12	216.6	217.87	218.62	215	218.99	216.71	218.43	216.79	217	218.59	218.09	218.89	218.87	216.48	217.42	215.24	220.46	219.58	219.47	216.84	220.37	216.86	218.42	217.06	216.8	217.98	217.88	218.77	219.1	217.91	218.41	217	217.52	217.35	218.5	217.59	218.09	218.08	219.39	217.63	218.2
208.25	211.9	214.41	210.14	211.14	213.03	212.33	212.47	210.81	211.79	210.99	210.44	210.44	211.03	211.78	212.03	211.07	213.61	211.73	209.38	210.61	212.7	210.26	211.59	211.7	210.09	210.67	210.5	212.36	211.34	213.22	210.43	211.73	210.65	211.56	209.68	213.88	212.01	212.12	213.08	210.75	211.03	211.71	210.97	211.44	211.26	209.29	211.96	214.56	212.06
203.27	204.41	201.53	203.26	202.61	204.07	202.61	202.75	204.74	204.1	203.9	205.39	203.14	203.66	204.01	203.82	205.07	204.18	200.82	204.99	202.38	202.36	204.41	204.56	204.91	202.85	201.84	202.43	203.52	204.1	201.55	204.78	205.36	201.7	204.88	203.95	204.43	204.79	205.8	202.62	201.76	203.83	203.46	205.36	202.76	204.77	202.51	203.45	204.26	202.35
216.13	214.92	216.42	214.49	217.96	216.98	220.12	217.53	218.15	217.49	217.92	217.27	217.32	217.4	218.66	216.47	216.24	214.54	216.64	214.96	217.06	214.49	217.17	214.45	216.45	215.41	217.55	215.52	216.66	215.97	216.56	217.58	215.25	218.93	214.41	217.04	218.06	217.27	217.6	215	215.59	216.82	217.04	214.9	215.03	218.21	215.92	215.74	218.04	217.42
212.19	210.81	209.36	212.87	210.61	211.08	211.6	211.17	210.9	210.57	212.11	210.19	211.79	210.35	212.25	208.23	211.37	214.09	211.15	213.13	213.92	212.09	212.45	212.74	212.88	212.87	212.21	211.63	211.62	210.28	212.47	211.68	213.38	210.35	212.44	213.28	211.47	212.25	211.8	210.14	212.8	210.88	210.03	212.32	210.89	211.84	213.4	212.47	212.61	210.55
199.27	201.15	202.2	200.28	196.91	199.97	202.06	201.33	199.86	197.62	200.05	198.68	200.19	199.58	200.34	201.16	199.62	201.66	199.12	199.5	200.37	199.97	200.61	200.29	200.22	200.19	200.45	200.47	200.89	198.08	200.29	200.82	200.77	201.79	200.18	200.19	202.33	201.31	200.67	201.21	199.87	199.85	200.27	199.74	198.81	198.95	200.66	199.58	200.44	199.49
216.97	216.26	216.95	216.82	217.6	218.49	220.78	216.4	216.43	217.64	217.63	216.09	215.94	215.96	217.56	218.59	217.45	217.76	217.92	218.4	214.61	216.63	216.83	215.83	216.64	216.81	216.52	215.34	217.65	215.68	217.38	217.02	216.29	218.85	217.6	216.26	215.57	218.02	215.33	216.13	218.45	217.61	216.83	215.09	219.42	217.16	217.34	219.33	215.83	215.98
216.39	216.67	215.53	214.81	216.21	216.49	216.62	217.94	215.72	219.23	216.58	216.55	216.35	217.3	216.75	217.82	216.55	216.65	219.34	218.68	216.68	216.54	217.51	215.68	219.41	219.11	217.75	217.05	218.01	218.84	217.1	218.77	217.5	217.14	216.5	216.06	217.95	216.14	219.07	218.71	217.75	218.31	216.72	216.51	218.26	214.56	216.98	215.32	218.58	216.89
207.3	209.51	207.55	209.77	208.86	209.17	209.41	208.83	208.06	209.32	209.21	206.57	210.64	208.44	209.86	209.18	206.76	208.93	208.05	207.87	209.7	209.25	207.84	208.92	208.44	210.79	208.28	206.38	209.99	206.84	207.83	207.31	210.67	209.24	208.87	209.12	207.88	211.86	209.05	208.52	209.63	209.69	208.26	206.96	209.72	209.24	207.4	208.63	208.6	207.23
217.81	218.51	215.19	217.98	216.28	218.35	218.95	214.72	217.74	217	217.1	217.29	216.91	216.77	216.51	216.95	215.75	217.09	218.19	217.62	218.84	216.04	217.05	218.72	217.65	215.94	216.86	216.06	217.01	218.04	215.18	214.22	214.81	217.86	217.5	216.77	215.35	219.14	217.69	217.07	218.02	214.65	218.13	215.69	217.13	215.42	214.96	217.29	217.43	215.57
209.25	208.49	209.52	208.9	209.37	208.32	209.9	209.49	209.96	209.63	209.96	209.88	208.75	208.75	208.89	211.42	210.71	209.11	210.31	209.96	208.71	210.11	207.43	209.49	209.52	210.21	209.8	211.52	211.46	208.38	210.71	209.39	208.1	209.91	210.69	208.49	210.21	210.86	210.7	209.41	208.38	209.5	208.65	209.28	209.71	210.26	211.45	210.26	209.92	210.77
210.55	214.84	212.36	212.15	212.79	213.83	212.81	212.38	213.13	211.04	211.88	211.54	211.93	212.79	213.65	212.21	212.94	214.2	211.78	213.22	211.59	211.39	211.99	212.63	211.44	214.12	212.31	213.04	214.78	213.77	211.2	212.49	213.06	211.61	211.9	211.33	212.56	213.94	213.76	211	212.23	214.82	211.76	214.87	209.65	215.28	213.31	211.96	210.73	212.62
196.53	194.8	194.96	196	193.28	195.64	195.21	193.93	191.99	197.54	195.96	194.46	193.25	196.21	196.43	194.47	196.9	194.07	196	195.78	194.98	196.28	193.58	192.78	194.23	194.62	196.23	195.68	196.74	197.28	196.2	196.39	192.85	196.92	193.67	194.73	197.17	194.01	194.24	199.38	196.25	195.66	196	195.09	194.5	193.23	193.98	194.36	196.48	194.71
216.39	218.83	216.43	217.71	216.52	219.14	217.48	217.38	217.22	218.09	216.82	216.07	216.3	215.14	220.13	217.17	216.11	216.14	219.71	218.37	218.55	218.13	215.76	216.95	217.05	216.94	214.52	218.9	216.41	216.09	215.34	215.44	214.6	216.27	215.25	214.64	216.08	218.65	218	216.11	218.06	217.77	217.39	216.17	215.02	215.55	216.11	217.01	217.44	217.81
205.54	204.07	204.96	205.07	207.24	201.27	203.23	203.66	203.61	203.48	203.85	201.76	205.48	201.82	204.77	204.79	202.86	204.19	205.07	205.84	203.17	204.33	205.28	203.36	204.92	203.75	204.51	207.66	205.5	203.68	204.73	204.79	202.56	204.1	204.97	203.51	206.01	204.66	205.54	203.47	202.43	204.34	201.17	205.83	203.09	203.91	206.65	205	203.98	203.69
209.59	206.54	207.99	207.04	206.87	209.84	210.84	208.98	206.21	209.31	204.88	208.17	208.72	209.21	208.5	207.39	208.96	207.14	208.05	206.06	207.69	206.05	205.63	206.63	206.45	206.45	209.15	207.41	207.08	207.79	209	209.87	206.46	206.68	210.67	206.18	208.7	206.77	207.92	205.06	208.44	207.35	207.23	210.15	207.81	208.29	208.55	207.79	207.75	205.79
207.79	208.86	208	206.79	210.73	210.99	209.9	209.87	209.94	211.85	207.92	211.27	208.94	209.02	210.31	209.84	209.13	208.5	211.28	206.3	211.39	210.03	209.69	209.6	208.54	210.73	210.36	208.8	207.08	209.94	210.82	212.37	210.52	210.63	211.37	210.98	212.12	210.35	208.28	211.27	211.1	210.83	210.75	208.77	213.32	210.1	208.65	210.64	210.56	208.04
216.36	214.91	215.92	219.14	215.94	215.76	216.97	215.36	215.23	216.94	216.4	217.96	217.62	218.15	216.27	214.31	217.76	215.97	216.18	217.72	216.06	217.4	215.28	215.52	215.93	218.58	216.23	217.08	219.74	216.47	217.38	216.89	216.46	216.11	214.13	215.89	217.24	214.3	216.95	219.28	217.46	216.27	217.2	218.77	215.7	217.7	217.03	218.87	216.71	218.11
212.6	213.72	209.19	212.85	212.07	213.26	211.04	213.28	212.39	211.32	213.07	211.7	212.82	212.01	211.57	212.29	210.78	211.53	213.33	210.86	211.42	210.21	211.51	208.54	210.88	210.08	211.21	210.99	213.25	213.66	210.72	210.43	208.98	213.1	211.53	210.35	211.93	211.54	211.5	210.98	212.67	208.43	211.76	210.94	211.92	211.31	212.04	212	211.6	211.6
207.32	209.99	210.29	207.95	207.97	207.09	210.11	210.09	209.41	207.68	206.76	208.45	208.48	209.31	209.38	209.77	207.48	207.25	207.83	209.27	207.88	210.68	208.8	208.56	209.68	210.91	207.59	211.17	207.2	210.92	209.16	210.66	208.71	205.14	210.31	208.85	211.01	210.97	208.07	207.38	209.43	207.74	207.93	208.49	206.94	210.46	208.5	210.03	209.27	210.13
208.53	208.47	208.14	209.38	207.41	207.39	208.03	208.37	208.37	205.9	206.4	208.45	208.78	208.24	210.51	209.66	209.02	208.68	210.73	208.77	208.72	207.33	206.78	209.39	210.78	208.49	208.21	208.27	207.93	207.28	210.46	210.37	207.28	208.74	210.51	208.52	208.92	211.84	209.15	209.34	209.46	209.05	206.44	208.04	206.25	207.68	208.77	207.78	209.17	207.55
203.16	202.36	201.89	203.31	201.38	200.63	203.66	200.37	202.54	201.54	202.33	201.8	202.34	202.9	202.78	201.74	203.36	201.34	201.89	202.97	201.64	202.82	202.3	204.99	201.74	203.01	201.82	204.39	201.72	201.27	202.57	201.33	202.72	202.54	203.79	203.78	202.7	202.32	202.14	204.55	203.22	200.66	201.85	202.9	203.05	202.23	203.55	201.8	202.13	203.85
209.31	208.95	207.86	207.9	210.4	209.3	211.12	205.58	207.53	209.65	208.19	210.53	207.66	209.08	207.08	208.08	208.34	207.84	211.38	207.51	209.99	208.11	211.35	209.4	211.79	211.58	208.09	209.33	209.53	208.89	208.27	209.21	208.31	211.08	205.96	210.31	207.37	209.86	210.12	209.69	208.94	208.82	208.57	208.7	209.98	210.49	207.97	207.12	208.05	208.86
204.57	202.72	203.51	204.48	203.73	204.47	203.08	204.32	202	203.98	202.08	205.19	205.38	202.29	205.05	203.95	204.01	203.94	204.22	204.36	203.98	204.49	200.69	203.8	201.97	203.67	204.69	202.31	203.39	202.38	204.61	203.39	203.4	202.62	206.89	206.04	204.39	203.49	204.31	202.27	203.76	203.21	203.91	203.08	201.9	203.01	204.7	204.71	202.81	203.8
211.39	208.98	212.2	215.35	211.62	209.93	209.48	209.92	210.9	213.24	211.64	210.42	211.01	209.24	212.88	213.76	212.13	211.12	212.45	211.53	210.03	211.9	213.72	214.27	213.88	212.73	212.32	212.47	211.92	211.14	212.19	211.47	213.98	212.13	214.15	211.44	212.91	213.93	211.68	211.75	210.06	213.01	213.95	212.74	211.25	210.5	209.83	210.18	209.56	210.35
211.97	212.94	213.32	211.77	210.28	212.56	212.98	212.01	212.57	212.88	211.82	212.12	210.63	210.77	211.38	211.78	210.89	211.28	209.09	214.86	212.01	210.63	212.16	209.27	211.24	214.2	213.29	209.67	211.17	213.99	213.72	211.51	214.84	213.75	213.9	212.43	211.25	213.1	210.55	209.47	212.16	210.39	210.51	213.62	211.75	211.2	210.33	209.51	211.14	211.42
202.73	202.67	202.56	204.03	204.94	203.93	204.52	203.92	204.04	203.29	203.46	204.22	204.21	202.71	201.6	202.93	205.39	203.63	201.4	202.41	204.65	203.5	204.07	203.51	204.03	203.45	203.34	202.98	203.41	201.95	204.49	205.57	202.09	204.67	203.12	204	203.5	203.22	202.53	203.12	203.01	205.03	205.92	202.84	202.59	203.02	202.8	203.48	202.7	202.99
198.87	200.05	200.82	200.48	198.15	199.31	200.11	200.96	200.82	201.49	199.02	204.08	201.19	200.35	201.19	200.37	200.15	199.77	200.27	197.7	199.76	200.62	200.6	200.79	200.9	200.71	199.98	201.12	199.53	197.79	200.55	199.56	201.7	200.49	201.5	199.93	199.27	200.43	196.61	200.74	199.42	199.05	202.24	198.62	199.58	200.75	201.24	202.33	202.67	200.53
208.56	206.86	207.59	208.57	208.02	208.36	209.16	208.02	207.74	206.47	207.75	207.36	208	207.21	208.88	207.86	208.62	206.51	209.08	206.67	207.79	205.78	206.11	207.72	206.38	209.46	208.7	208.13	205.77	207.51	207.91	209.56	209.04	207.98	207.97	207.47	205.36	206.21	209.81	208.62	206.87	206.74	207.49	208.75	207.07	208.06	208.86	208.73	207.73	207.8
202.59	204.41	203.23	202.85	204.4	203.02	205.43	203.46	202.77	203.73	204.21	202.73	200.7	202.14	202.54	202.44	205.06	202.21	202.43	204.72	203.19	203.97	201.47	202.98	203.79	201.9	202.28	205.89	203.75	202.91	203.35	203.62	201.17	203.62	202	205.62	203.02	205.31	204.43	202.43	204.6	204.94	201.4	204.57	203.86	205.73	201.2	201.37	203.07	201.32
208	207.8	208.74	205.91	206.91	207.76	206.11	208.02	209.64	206.52	207.79	209.71	209.83	210.22	210.65	207.87	209.91	208.79	207.71	209.77	205.06	211.26	209.35	207.7	207.42	209.99	208.39	211.93	208.61	209.65	208.14	206.13	207.86	209.62	210.1	205.93	207.19	207.63	209.02	209.32	206.48	209.41	208.82	209.73	208.37	208	207.11	206.88	208.2	209.87
208.4	208.52	205.68	209.81	206.65	205.17	205.53	205.69	207.94	207.91	205.95	207.4	207.79	207.82	207.24	206.88	206.25	206.88	206.15	206.19	205.86	205.99	209.07	206.05	205.24	204.62	205.39	204.61	205.56	206.34	205.53	208.51	203.5	204.85	209.15	207.15	206.31	205.09	204.69	206.85	207.03	206.14	206.91	206.26	207.04	207.2	204.59	207.74	205.9	206.14
206.81	207.93	206.43	210.93	209.26	207.82	209.46	209.25	207.72	205.82	208.14	208.18	209.49	205.66	208.3	209.47	208.55	207.21	206.46	208.66	208.85	209.84	208.28	207.93	208.76	209.57	207.43	208.75	209.65	210.78	207.78	206.86	208.61	208.89	208.83	206.63	207.88	208.29	208.29	208.96	207.62	206.04	212.23	206.86	209.91	208.48	208.42	207.9	209.25	209.6
211.14	212.52	213.16	211.37	209.66	211.89	212.87	211.76	211.73	213.54	211.12	212.9	211.99	211.93	211.41	211.06	212.85	209.92	211.89	212.03	210.31	211.12	212.39	210.13	208.08	210.56	211.74	212.89	212.29	210.04	212.12	211.5	208.63	212.3	212.49	213.86	212.35	214.49	210.88	211.83	209.84	211.01	213.57	211.16	210.63	212.55	212.08	211.57	212.08	212.81
202.11	203.45	203.91	202.54	204.58	203.06	204.04	204.54	203.94	199.68	204.19	206.26	202.49	205.73	200.06	204.76	204.52	204.46	203.61	205.1	205.41	205.32	204.33	202.95	204.56	205.27	201.9	202.09	201.31	203.32	204.9	203.01	204.89	203.57	204.17	203.03	202.54	206.82	204.25	205.16	201.65	204.78	201.22	202.43	203.3	203.11	203.58	204.51	203.58	202.1
218.22	218.32	217.15	219.46	218.59	219.27	217.87	216.8	214.79	217.05	218.22	215.45	216.22	217.76	215.53	218.04	215.84	219.44	219.58	216.89	215.21	217.84	217.38	215.75	215.57	217.79	219.89	217.73	219.73	217.38	215.56	216.61	218.95	216.05	215.75	215.64	218.58	217.38	217.29	216.21	215.97	218.66	217.28	216.35	216.03	217.15	217.85	217.95	214.67	216.45
202.35	203.07	202.48	204.2	202.56	205.97	204.13	204.82	202.92	202.73	203.16	205.23	203.23	204.21	205.76	201.81	204.24	202.08	204.42	202.38	202.72	203.42	202.87	202.45	204.21	205.44	204.08	205.34	203.52	203.74	203.32	202.21	203.9	204.33	204.99	203.17	204.07	204.26	203.86	203.22	203.76	204.57	204.91	203.82	204.7	203.24	204.05	202.75	204.82	204.43
206.49	208.71	208.69	210.13	209.15	209.37	209.85	208.62	208.95	209.37	209.72	208.37	207.33	209.1	207.71	209.93	208.98	207.46	208.69	207.33	207.66	208.65	210.54	209.47	207.9	209.97	208.79	207.71	209.01	211.05	209.34	208.33	209.35	208.61	211.2	208.87	210.57	206.62	209.11	208.49	207.63	208.73	208.89	207.13	208.71	207.92	208.41	208.25	209.09	207.38
202.68	206.13	203.87	204.83	204.06	203.24	200.72	203.08	205.63	202.89	204.68	202.53	203.99	204.92	205.15	202.26	200.51	203.43	202.96	203.35	204.76	204.04	203.73	202.74	203.34	204.94	204.29	205.27	204.46	201.75	204	203.35	206.46	203.84	204.61	201.61	203.62	204.31	205.18	204.35	200.82	203.5	203.97	202.17	203.23	203	202.71	202.63	201.93	202.46
198.45	199.3	197.01	197.95	196.54	197.53	198.83	199.11	200.25	197.43	200.68	199.63	198.7	200.48	199.52	199.08	197.57	199.65	196.36	199.29	198.49	199.48	197.83	197.78	199.79	199.05	198.82	196	197.07	201.42	200.11	195.99	198.1	195.66	199.41	196.09	195.16	196.6	196.58	198.34	198.08	198.35	197.29	198.6	198.44	196.52	200.82	199.79	199.29	198.3
215.73	217.02	217.43	218.07	217.51	217.68	217	216.37	219.12	219.02	218.69	217.94	217.72	217.46	216.82	219.48	216.49	218	216.98	216.75	215.78	219.52	216.48	217.68	215.55	216.33	218.2	217.04	216.56	217.61	220.15	219.04	218.77	218.67	217.49	218.56	217.11	217.58	216.36	216.9	218.25	219.02	218.68	217.67	217.47	218.02	219	218.86	217.51	216.21
214.55	215.47	215.18	212.99	216.6	212.4	215.18	211.73	212.67	212.44	213.34	212.02	214.99	212.75	212.72	212.91	213.75	211.05	213.81	212.02	212.51	213.76	213.84	214.68	213.1	213.32	212.95	211.85	211.47	212.67	214.35	214.12	210.46	210.97	212.73	213.89	214.8	214.26	214.35	212.94	213.15	212.17	212.2	212.25	213.72	212.28	212.71	212.27	210.39	211.94
208.92	209.38	210.88	209.01	208.93	207.17	207.36	209.42	209.67	207.48	209.72	209.7	208.88	208.19	209.14	208.74	208.82	210.25	209.04	208.31	209.34	206.76	209.97	208.31	209.47	210.61	206.92	208.08	209.83	208.89	211.18	209.07	207.5	209.84	208.25	210.07	207.66	208.1	208.54	206.49	209.33	205.69	209.79	208.62	207.71	207.14	205.55	207.16	205.69	210.11
203.17	203.84	205.06	205.16	205.01	204.51	205.96	204.1	203.85	205.43	206.15	202.78	205.54	204.84	203.71	205.94	204.66	205.85	204.6	202.94	205.99	201.69	203.77	203.74	203.42	205.97	207	205.88	205.52	203.19	206.02	203.67	204.74	205.09	205.25	203.27	207.05	203.79	204.94	204.16	203.3	205.01	205.66	204.76	206.92	204.87	204.38	203.31	204.29	203.51
195.68	195.91	194.28	197.18	195.08	194.79	193.93	194.28	196.36	193.07	196.66	195.41	194.45	194.84	197.39	191.55	196.07	195.29	196.43	194.09	194.43	195.12	195.24	195.24	195.33	196.81	198.34	195.13	193.79	196.22	194.48	193.69	194.5	196.28	195.97	193.28	194.79	195.23	192.4	196.25	195.67	192.52	197.7	194.24	196.01	196.35	196.53	195.02	196.14	193.22
204.49	203.66	204.4	202.33	202.15	204.14	205.68	202.38	203.71	204.87	202.76	204.79	206.29	203.72	203.29	201.98	203.02	204.35	202.37	202.43	203.93	203.52	203	203.6	203.83	202.74	205.13	204.92	203.96	204.97	204.31	201.38	203.26	204.43	201.71	202.58	203.56	204.77	203.27	204.21	202.19	204.04	201.75	204.98	203.22	202.67	206.33	203.11	201.93	200.08
203.12	204.25	205.7	202.69	206.39	206.15	205.34	204.7	206.05	205.88	202.76	204.84	205.08	202.04	204.16	205.83	203.29	204.39	204.47	204.67	202.51	205.28	204.82	202.57	203.74	201.38	204.23	201.67	207.25	205.59	205.36	204.26	200.61	204.49	204.15	205.29	204.01	202.9	203.74	204.41	206.29	203.88	204.16	203.55	206.33	202.74	203.09	207.18	204.61	204.14
206.19	203.48	204.05	204.35	204.72	206.62	204.36	202.45	203.73	205.68	203.98	206.34	206.5	203.32	205.5	202.68	204.11	204.15	202.41	202.74	206.69	204.78	200.99	205.51	205.62	205.45	206.71	204.92	203.44	203.34	203.46	204.01	203.98	207.08	205.42	204.93	202.38	204.07	206.15	203.3	205.87	204.59	205.51	206.3	206.19	205.66	204.11	205.51	205.21	205.93
217.05	215.75	217.86	216.4	215.35	216.75	216.08	219.33	215.76	217.78	217.32	215.15	217.5	216.18	214.47	216.05	215.97	217.56	217.17	217.36	219.04	216.92	216.14	216.37	217.23	216.51	218.01	217.68	216.26	217.75	219.1	219.09	214.94	218.04	216.45	216.96	219.71	219.65	217.51	215.94	218.98	215.39	216.19	215.73	218.28	216.18	216.17	217.85	216.18	216.68
200.15	198.03	197.74	198.79	200.46	198.06	199.24	199.85	196.76	201.16	198.68	197.88	196.62	200.63	199.86	199.28	199.12	199.37	197.53	199.02	196.23	198.4	197.3	197.88	197.7	199.45	200.16	197.31	199.78	194.23	199.53	198.46	198.18	195.44	197.99	197.9	199.81	198.6	197.64	198.99	199.86	199.44	197.37	198.01	198.77	198.3	198.34	199.58	199.32	198.74
206.89	205.35	205.89	206.37	207.75	206.57	208.85	208.99	207.76	207.81	206.29	210.4	208.15	207.33	209.34	208.41	206.74	208.29	208.64	205.95	207.64	206.71	207.2	207.47	206.53	208.07	208.91	208.12	208.96	206.6	208.54	208.36	208.3	206.54	206.92	207.93	208.4	206.8	208.18	206.31	206.63	209.67	205.89	205.26	207.85	206.94	206.13	208.49	207.3	207.19
202.18	202.06	199.72	204.05	201.61	201.6	201.67	201.74	202.09	202.88	202.28	203.69	202.32	201.78	201.6	201.57	205.11	201.15	202.86	204.71	201.96	201.57	202.18	203.29	203.09	204.86	201.73	202.27	203.16	198.07	201.3	201.07	200.74	203.81	203.64	201.09	203.21	203.68	203.3	201.8	203.2	202.96	202.41	203.5	201.56	201.47	202.16	201.52	202.9	200.63
202.35	203.46	201.37	203.66	203.08	203.89	204.62	202.16	202.75	204.34	202.27	201.44	201.76	203.67	203.27	206.53	201.91	203.55	202.88	205.26	203.54	202.06	202.2	202.4	203.47	206.18	200.95	204.81	202.16	204.11	204.88	203.84	203.56	203.44	202.43	204.06	204.92	204.76	203.68	204.26	201.69	202.88	203.99	202.32	204.59	202.82	203.18	205.7	205.92	206.65
208.63	207.54	207.45	206.71	206.75	207.85	207.15	206.41	207.97	206.31	208.41	210.44	207.57	207.58	208.39	207.96	208.31	209.98	206.65	206.16	207.68	207.5	204.93	207.5	207.52	207.96	209.61	207	207.47	208.59	205.07	208.92	208.11	205.49	206.59	206.98	207.68	208.86	207.61	207.04	205.65	209.04	207.95	210.27	208.32	208.36	206.27	205.96	207.04	207.6
204.27	204.58	202.38	202.7	203.95	205.14	204.41	204.81	202.34	204.13	201.85	203.26	205.3	203.59	203.24	204.79	204.06	205.47	203.85	203.45	201.73	204.98	204.16	202.55	204.48	203.87	203.08	202.59	202.48	203.22	203.54	204.48	206.16	204.15	203.36	205.67	203.35	202.37	202.41	204.42	203.53	201.78	202.92	204.41	202.32	205.12	202.9	203.64	204.87	204.36
206.62	209.59	208.15	207.41	207.72	206.76	206.79	204.92	206.84	206.67	206.44	205.97	206.77	207.21	206.43	203.45	206.28	205.99	204.63	208.14	205.38	205.72	206.66	206.77	207.63	209.17	208.08	208.12	206.87	207.09	207.12	209.63	206.62	205.24	207.35	206.8	205.99	206.65	205.61	206.49	207.07	207.34	206.38	205.77	207.15	206.49	204.98	205.33	207.01	205.47
209.72	209.64	207.64	208.78	210.23	209.89	206.44	211.09	209.42	208.9	208.98	206.14	210.99	208.07	208.6	209.48	208.8	206.32	210.92	209.57	207.37	209.37	211.11	209.67	208.89	210.32	208.94	210.19	208.43	210.72	209.79	209.1	207.05	209.88	211.01	210.68	210.67	210	209.2	208.89	209.96	208.24	209.15	209.89	209.87	209.48	209.41	211.23	209.68	209.49
199.02	200.37	198.97	198.88	199.23	198.86	201.02	198.42	201.08	200.18	199.46	199.72	198.33	202.43	199.41	199.31	199.71	197.14	196.44	198.86	200.33	199.9	200.47	198.93	202.12	200.51	199.22	198.04	202.34	199.47	201.36	201.11	201.31	200.06	198.15	201.72	198.89	199.8	199.13	200.46	197.85	200.36	199.8	201.24	199.39	199.12	198.7	199.48	201.85	199.38
203.59	202.55	202.98	203.8	204.51	204.69	203.22	201.15	202.31	202.89	202.78	203.46	204.62	202.19	203.17	202.31	203.39	204.58	205.99	203.68	205.39	203.29	202.4	204.29	203.55	203.59	202.48	206.28	204.97	201.84	202.01	201.52	203.38	203.6	204.92	202.26	201.2	203.12	202.57	204.2	202.1	201.87	206.94	203.76	202.13	203.53	204.37	204.35	201.86	204.33
204.11	208.36	206.39	206.98	205.33	205	206.15	206.07	207.45	207.47	206.43	205.62	206.95	207.85	205.21	210.31	203.66	203.72	205.75	208.35	205.98	205.27	207.28	205.23	204.55	206.98	207.96	206.34	207.86	207.99	203.39	207.36	208	207.17	206.52	205.75	205.64	204.52	206.72	206.7	205.93	205.46	205.66	205.64	207.28	202.91	203.66	207.77	209.68	208.13
200.87	197.14	197.97	195.56	197.2	198.55	198.69	198.2	197.6	197.99	199.03	199.33	198.58	200.75	196.53	196.59	198.43	198.52	197.86	199.77	197.82	197.23	198.74	199.93	198.32	198.68	199.54	197.63	195.83	199.95	198.63	198.79	198.93	199.1	199.25	198.7	196.63	198.23	198.72	199.85	199.7	196.79	198.56	199.78	198.35	198.39	198.73	197.68	197.48	198.99
218.39	218.08	218.09	216.34	218.96	216.85	218.71	215.43	214.98	218.33	216.61	215.06	219.25	218.41	215.58	216.62	218.48	218.44	214.12	218.24	215.68	219.09	217.13	218.42	217.8	218.02	215.92	215.91	217.7	216.23	215.79	218.43	217.01	215.66	219.4	217.35	215.3	216.97	217.19	216.9	215.9	215.53	218.56	216.52	216.75	216.2	215.78	217.39	214.72	215.85
204.79	205.64	206.1	207.16	206.57	208.63	208.88	206.7	205.66	208.02	205.83	206.82	205.55	206.52	205.89	206.95	207.73	207.14	207.34	205.42	207.72	203.93	203.96	207.49	207.82	208.09	207.08	207.75	207.41	209.46	206.47	203.88	207.02	205.39	207.51	205.36	205.5	209.06	207.89	208.69	206.06	204.75	207.2	205.04	204.89	204.91	207.48	204.77	206.12	206.18
204.26	202.84	204.73	204.48	205.15	202.72	203.19	202.84	203.94	203.19	204.11	204.46	206.59	204.85	202.99	204.25	204.3	205.95	201.81	202.5	204.55	203.28	206.35	200.49	202.8	202.68	202.35	201.78	205.29	202.79	204.08	204.32	203.47	203.78	201.36	201.87	204.17	202.48	204.44	203.47	204.92	204.64	202.66	202.33	202.5	203.06	201.55	202.12	203.43	204.74
206.57	208.81	207.96	209.44	210.78	210.38	211.48	208.16	206.55	207.52	208.04	209.21	205.52	209.21	209.34	210.73	209.02	210.65	208.63	206.83	207.16	208.42	209.8	207.39	209.5	205.55	211.25	207.64	209.64	209.2	210.02	208.41	209.04	207.56	207.47	208.38	208.64	208.68	208.24	208.39	208.96	206.78	210.6	205.77	207.3	208.67	207.7	209.23	210.16	209.64
196.72	200.83	199.13	197.15	198.63	197.25	198.71	197.78	197.07	197.08	197.53	198.41	199.7	196.65	198.49	201.2	198.92	199.56	199.23	201.2	198.55	197.61	198.38	199.49	197.2	196.75	199.24	199.47	200.26	197.28	198.66	197.75	197.34	200.6	199.89	198.7	199.15	197.16	200.07	196.73	196.7	195.78	199.09	198.79	197.94	197.09	199.83	198	198.67	198.15
208.16	207.66	209.96	206.99	210.38	207.14	208.57	209.5	209.02	207.53	209.47	207.64	207.13	208.38	206.64	205.7	208.07	210.24	206.67	207.87	208.05	207.9	206.95	206.16	205.99	207.56	207.34	207.29	209.04	207.15	207.2	207.82	209.57	205.77	206.75	207.62	210.28	208.33	208.06	208.96	209.55	207.49	206.39	206.41	208.31	208.89	208.77	207.48	207.22	208.47
197.16	195.74	192.49	192.87	195.29	195.31	196.36	197.44	195.44	194.16	194.31	197.08	194.71	196.51	195.15	195.81	194.67	193.64	196.7	193.49	194.01	190.91	193.26	196.88	194.71	192.96	193.85	194.93	196.11	194.54	194.57	193.04	196.97	194.95	195.13	196.15	194.58	196.43	195.69	194.06	194.6	194.58	195.2	194.57	197.07	194.94	194.49	197.25	194	195.54
200.65	201.27	203.83	204.45	202.76	200.45	202.14	202.46	201.54	201.61	201.52	204.61	200.88	201.92	205.53	203.51	203.42	202.82	201.56	201.09	200.29	203.54	199.81	202.65	204.92	203.4	203.11	202.31	202.2	203.68	202.87	201.09	204.5	204.45	198.96	202.31	199.8	202.99	202.08	202.98	201.49	201.63	201.93	201.24	203.41	202.39	202.14	202.55	203.53	203.6
202	202.39	202.63	201.97	202.49	202.59	201.55	202.49	202.73	202.89	202.1	201.73	201.88	199.85	202.83	202.24	201.52	201	203.52	201.77	202.53	204.7	203.23	200.88	203.6	203.17	201.15	204.04	202.2	201.53	203.36	203.26	203.12	202.84	202.21	202.11	202.94	203.28	203.68	202.71	204.99	204.79	202.79	203.02	203.51	199.49	200.42	201.84	204.13	202.29
213.38	212.88	211.37	213.6	213.54	214.26	213.53	213.58	214.17	212.51	211.47	213.44	211.38	211.79	214.99	214.79	210.41	213.28	214.12	213.7	212.58	214.07	212.96	212.27	213.57	214.12	212.15	213.07	213.76	210.32	212.69	212.57	210.98	213.71	212.41	213.15	212.64	214.31	212.5	213.33	211.67	212.07	213.46	212.87	213.65	213.16	212.98	213.63	213.28	210.89
215.84	218.67	217.04	215.67	219.02	216.61	218.01	220.14	215.73	218.08	217.77	215.41	217.45	216.45	217.98	216.55	217.61	217.55	216.8	218.43	216.67	218.99	215.95	216.93	216.63	215.18	215.82	218.23	218.41	215.9	218.35	215.82	215.82	216.09	217.6	216.68	217.45	215.94	216.11	217.16	218.01	217.46	218.19	217.12	214.44	216.5	216.5	217.34	218.06	216.93
209.34	210.61	209.31	208.86	208.63	210.01	208.65	209.86	208.85	210.08	210.63	208.93	207.77	207.91	209.76	210.25	209.17	210.72	210.42	209.58	208.14	210.62	211.49	210.13	210.13	209.65	210	210.37	210.05	209.24	209.01	209.91	209.79	210.4	211.05	208.26	210.5	209.73	210.16	210.25	208.79	212.42	207.28	211.51	207.16	208.71	210.6	211.58	209.18	207.66
202.92	203.25	202.5	203.81	202.94	204.2	204.76	203.88	203.44	203.53	203.43	204.09	203.82	203.36	203.52	202.96	205.44	203.55	201.68	205.21	203.83	204.48	204.59	203.13	203.53	205.14	202.16	202.62	204.63	203.81	202.84	204.67	202.93	203.01	203.02	203.31	201.67	202.29	201.94	201.43	204.71	201.08	203.29	203.61	206.05	203.19	205.76	204.2	203.03	202.58
200.92	200.59	199.07	200.64	202.55	201.26	202.11	202.43	200.67	199.89	202.73	200.83	199.35	201.55	202.2	199.41	203.92	202.26	202.3	199.65	202.29	199.75	197.65	201.22	200.7	201.84	201.05	199.68	201.91	200.92	198.71	201.13	201.25	201.81	202.43	201.41	203.38	200.89	199.86	199.43	200.35	202.14	202.47	201.56	200.54	201.38	200.65	198.85	200.29	200.49
218.98	218.69	216.62	216.05	216.66	216.55	216.23	216.45	217.14	216.69	216.9	216.95	216.65	217.3	217.01	216.06	217.48	217.22	217.74	215.82	217.73	215.71	217.2	219.25	216.83	216.67	218.62	217.51	216.71	218.16	216.97	215.64	218.55	219.53	217.09	215.91	217.69	217.99	215.03	215.91	215.74	217.73	215.38	218.31	218.51	215.42	216.92	218.38	218.75	217.27
205.72	205.88	205.57	204.52	204.02	206.1	206.33	205.94	204.99	205.91	204.74	205.49	203.27	207.4	203.92	207.22	204.68	203.42	203.56	203.61	206.82	202.51	205.38	205.91	205.19	205.47	204.27	203.44	207.28	203.66	203.91	205.02	204.56	202.1	203.76	201.66	206.92	203.79	204.94	203.14	204.86	204.78	205.4	206.07	206.4	203.68	204.55	203.19	206.69	205.74
212.47	210.94	209.73	209.53	211.12	210.92	211.72	212.1	210.91	211.44	209.65	214.12	211.59	212.62	209.69	213.41	211.06	209.98	209.95	209.9	212.68	208.99	211.01	212.72	209.28	213.01	213.68	213.18	211.47	212.8	210.44	211.08	214.63	210.36	211.92	209.86	213.34	210.22	213.83	211.1	211.58	211.43	212.49	212.46	210.82	212.58	212.73	212.34	212.33	212.12
211.09	213.41	210.34	211.1	213.61	214.85	212.85	213.66	214.73	210.78	214.6	210.24	211.53	210.62	214.58	210.68	210.73	214.68	215.05	213.06	213.05	211.01	212.69	210.31	213.56	210.21	212.24	213.23	212.83	213.13	213.39	209.51	211.28	211	211.47	208.92	210.94	213.41	214.09	211.27	213.11	213.39	213.45	212.14	212.56	210.69	213.58	212.29	211.34	211.37
207.21	207.73	208.24	208.23	206.65	209.14	207.72	207.62	207.7	207.53	207.46	207.93	205.81	207.16	205.43	206.68	208.04	207.49	208.78	207.94	207.66	205.92	208.71	205.23	208.95	205.93	206.54	207.79	210.35	209.67	208.73	209.84	209.32	210.04	208.1	208.78	205.66	210.84	207.81	208.83	209.34	207.46	206.47	207.93	208.56	210.2	207.41	206.04	207.97	206.78
196.44	199.18	198.87	200.32	199.77	200.02	198.04	199.75	197.22	201.25	197.69	197.05	198.41	198.91	198.2	199.94	202.4	197.67	198.25	200.18	200.17	200.22	199.17	200.1	198.38	200.8	201.01	199.79	199.98	199.75	199.36	198.33	200.81	199.84	201.43	199.25	199.25	199.17	199.18	201.74	199.3	199.34	197.57	200.44	199.64	199.98	198.32	199.47	199.3	198.71
201.55	201.45	199.35	200.08	200.06	200.83	200.32	199.9	197.54	198.63	200.58	199.61	199.04	202.61	200.98	200	199.72	200.45	202.32	201.48	198.54	199.93	198.53	201.25	199.68	201.43	199.59	198.78	199.1	200.86	201.41	201.24	200.91	199.61	200.6	200.1	200.9	201.47	200.25	199.79	198.05	199.63	201.55	199.09	200.04	200.95	199.11	200.1	201.38	201.82
207.88	210.13	208.37	211.3	209.29	208.04	212.29	210.17	207.2	210.18	210.14	208.29	211.83	210.6	210.25	207.36	209.94	209.72	209.84	208.01	210.44	210.13	210.2	210.12	212.35	208.32	210.93	208.03	209.67	206.5	211.52	209.31	210.07	211.83	208.82	208.5	208.79	207.75	210.97	206.92	210.19	212.02	210.01	209.57	208.59	209.53	210.33	210.27	207.4	209.23
216.43	219.67	220.66	216.57	218.18	216.66	216.79	216.3	216.05	217.01	215.72	218.23	216.48	216.21	216.9	217.01	216.75	216.43	217.57	217	218.01	216.87	218.75	216.37	216.53	215.22	216.43	219.59	217.47	217.8	215.5	215.08	216.4	217.11	216.14	217.63	217.73	217.28	216.05	216.83	216.2	216.87	214.68	214.09	218.17	216.95	217.13	219.35	216.43	217.03
211.66	210.48	211.57	212.19	209.16	212.25	212.14	211.89	214.48	212.24	211.25	210.74	212.56	210.76	210.77	212.47	210.63	212.61	211.93	210.71	212.93	213.29	210.34	209.44	210.62	210.71	212.65	212.6	211.61	211.95	212.7	212.04	210.17	211.07	213.52	210.07	212.34	209.5	211.31	211.68	212.42	210.64	211.86	209.52	210.96	211.87	211.81	210.48	212.92	212.55
212.29	212.03	209.91	212.94	210.11	212.39	213.27	212.62	212.24	211.72	212.93	211.65	211.95	211.66	209.98	212.11	212.25	210.67	209.18	213.96	210.01	210.95	209.02	211.8	212.07	209.94	212.13	210.96	211.71	209.89	211.58	212.28	209.51	213.76	212	213.19	210.51	210.95	211.82	211.77	210.36	209.39	211.6	210.41	213.98	210.12	209.5	211.6	212.56	212.95
212.11	210.83	209.58	209.15	206.78	209.16	208.42	209.1	207.87	209.87	209.41	207.68	209.74	210.15	207.66	208.91	209.58	208.56	208.85	209.33	207.23	207.43	209.45	208.84	209.19	210.85	207.12	208.82	207.25	209	208.27	209.51	208.02	209.82	208.9	209.11	209.31	209.26	210.35	207.37	207.68	206.53	207.95	207.5	206.75	207.82	209.41	209.4	208	206.43
199.84	199	199.01	196.3	198.55	200.5	197.21	200.99	198.29	199.96	199.87	199.48	198.22	201	198.55	199.45	200.18	199.43	199.7	200.02	199.02	199.07	199.59	197.85	198.53	202.54	201.7	199.64	200.15	198.14	199.78	199.82	199.9	201.82	200.28	202.45	200.9	200.47	201.35	200.2	197.62	199.38	200.03	200.38	199.04	199.68	201.75	199.89	199.23	200.24
212.89	210.22	210.51	211.13	210.35	211.43	211.76	213.52	210.46	210.22	211.45	209.4	210.84	210.37	213.05	212.56	213.3	209.39	211.74	212.07	212	209.16	210.64	213.72	210.47	209.8	212.32	213.98	212.12	211.16	210.66	211.87	211.32	211.02	212.26	211.98	213.11	210.73	210.69	212.12	211.1	211.53	212.9	210.4	209.33	212.7	211.82	212.54	211.78	213.97
208.99	210.55	211.06	211.71	208.37	211.97	212.89	212.65	213.66	213	212.22	213.96	211.29	212.21	213.18	210.14	213.11	212.97	211.3	211.91	212.53	213.64	210.79	209.99	212.56	213.07	210.65	212.07	210.53	211.3	212.51	211.76	209.72	210.56	212.01	213.12	212.12	210.55	210.89	208.2	211.86	212.55	212.89	211.72	212.81	210.56	210.92	209.89	211.66	212.09
216.59	218.28	215.27	216.57	215.39	219.18	217.5	216.28	218.72	217.06	216.86	216.83	217.24	216.04	215.56	216.4	218.6	215.8	217.48	218.23	218.5	216.8	218.16	216.73	217.02	216.76	218.48	219.54	217.22	217.12	217.67	215.8	215.5	216.42	218.22	217.06	217.54	217.66	217.44	216.94	218.03	215.47	217.08	219.53	217.77	216.56	217.26	216.23	216.29	217.13
205.13	202.94	205	200.48	203.46	205.62	205.38	203.1	203.01	204.26	204.53	204.66	202.77	203.34	202.75	204.2	203.65	204.95	203.18	202.48	203.4	201.91	202.84	203.78	205.18	200.33	202.75	203.33	204.49	203.74	203.94	203.7	204.4	201.53	202.47	204.91	202.87	203.3	206.42	202.99	203.65	202.5	203.54	202.36	202.9	203.99	202.48	202.9	201.93	203.51
202.8	200.65	201.85	199.49	202.63	198.18	200.2	201.12	200.78	200.64	201.28	201.04	200.08	200.06	200.63	200.1	201.27	198.28	202.14	202.13	201.72	201.42	199.36	200.62	199.92	198.54	198.19	200.34	197.97	198.74	199.65	200.35	198.36	201.21	199.78	201.43	199.9	202.31	200.53	200.14	199.31	199.74	198.33	199.5	199.81	199.16	201.92	202.22	199.43	200.1
208.59	208.13	208.75	208.03	210.06	204.89	208.25	207.18	210.18	208.84	208.37	209.23	208.23	209.8	211.48	209.35	210.22	207.51	208.78	208.1	208.28	206.94	208.72	207.43	209.87	206.23	209.81	209.02	208.79	209.14	210.71	206.25	209.4	207.08	207.68	208.63	207.4	208.68	207.64	210.43	206.21	207.7	207.62	208.16	210.82	208.96	209.59	208.68	211.61	208.56
208.73	211.02	210.57	207.7	208.19	208.67	210.3	210.39	209.23	207.96	210.86	209.81	209.22	210.71	210.09	208.68	208.9	209.53	210.14	209.64	209.4	207.46	208.88	209.15	208.25	208.55	211.7	206.83	211.58	209.92	211.26	211.95	208.3	209.55	209.22	210.25	209.2	208.81	209.99	209.71	210.97	211.04	211.12	209.47	210.6	210.41	209.56	209.46	207.38	209.39
213.07	210.87	211.82	211.36	211.18	211.5	211.78	212.52	212.11	211.23	212.1	210.21	211.01	210.95	211.55	213.3	211.75	210.89	210.96	213.64	211.83	212.13	210.9	209.85	212.43	211.53	211.75	211.96	212.79	212.19	211.68	212.88	212.34	210.51	210.72	211.05	211.69	211.01	209.41	211.46	210.19	210.34	211.23	211.29	211.57	212.48	211.99	212.93	210.38	211.24
204.11	203.39	202.31	204.51	204.13	201.79	203.95	204.1	201.89	203.18	206.37	203.91	201.83	201.24	202.45	203.89	205.71	202.25	203.74	204.1	203.12	204.6	204.62	204.72	202.72	201.94	202	202.52	201.67	201.08	203.39	201.72	204.28	204.43	204.38	203.91	201.63	200.93	205.59	201.95	203.65	202.48	201.41	203.39	200.19	202.01	202.77	202.38	203.87	202.47
207.63	206.83	207.65	204.64	207.88	205.42	205.06	206	206.53	205.96	207.85	207.97	204.96	206.94	206.15	204.94	205.76	204.67	206.65	204.83	205.8	207.11	205.05	204.99	206.54	203.48	206.9	205.55	206.04	207.22	207.67	205.35	205.61	207.48	204.02	205.72	206.42	206.15	204.7	204.7	209.51	207.08	205.72	205.21	204.9	205.02	207.65	206.07	206.37	206.78
205.62	202.31	202.09	203.87	201.84	203.02	202.28	202.16	205.95	202.97	201.33	204.59	204.59	204.43	203.33	204.01	203.16	202.61	202.6	202.94	203.85	204.53	203.78	204.72	200.78	202.56	202.68	201.81	204.5	203.34	205.27	204.72	202.86	203.94	204.29	204.27	203.18	203.59	202.98	202.44	201.27	203.27	202.01	202.61	205.79	201.85	204.45	203.36	203.92	204.97
204.76	208.58	208.54	209.1	207.94	206.87	207.52	206.44	208.21	209.02	210.14	208.92	207.29	211.3	207.58	207.95	207.3	209.05	208.52	210	208.17	208.75	210.29	209.77	210.81	207.82	208.42	208.15	208.36	208.59	208.11	208.1	209.43	207.99	207.77	208.57	204.98	208.92	210.97	208.41	209.05	208.86	208.69	206.53	207.24	208.85	207.95	208.58	210.41	209.76
208.09	207.66	207.16	208.62	209.67	208.16	210.44	209.36	209.41	206.21	208.06	207.52	210.37	207.27	209	208.74	208	208.73	207.1	207.98	208.72	208.54	206.23	208.22	209.82	209.63	207.88	210.98	210.89	207.51	208.27	208.58	209.18	211.37	209.1	208.02	208.22	210.18	208.12	207.24	207.86	210.21	208.77	209.27	206.33	208.14	209.92	209.68	211.11	208.93
216.83	217.05	218.13	217.34	217.29	219.42	215.86	212.46	218.99	217.8	218.39	215.33	215.53	218.89	215.76	217.8	216.64	218.25	217.3	217.48	216.6	216.68	217.17	218.37	217.99	218.51	215.64	218.02	218.18	216.59	217.55	215.86	215.9	215.58	217.75	214.69	215.08	216.91	215.85	216.99	216.16	217.78	216.52	218.05	215.9	218.27	217.17	217.41	216.96	216.01
203.67	203.69	202.9	205.91	204.71	201.48	204.77	203.92	204.81	203.15	204.09	202.89	203.5	204.95	203.85	202.51	202.3	202.93	202.97	204.46	204.5	205.13	203.87	203.95	204.97	205.15	202.57	204.87	205.73	204.66	205.51	205.07	203.26	205.88	203.49	204.07	203.25	205.55	201.6	203.35	200.84	201.16	205.63	201.66	205.49	204.22	204.98	203.91	204.74	204.86
203.19	203.63	204.1	205.05	203.08	202.89	203.12	200.48	204.05	203.49	203.36	203.52	203.38	202.28	203.15	203.69	201.41	201.82	203.9	202.91	203.57	202.91	203.51	202.59	204.6	203.01	203	205.36	200.77	201.01	203.23	202.52	200.7	202.54	202.72	203.87	203.98	203.25	203.8	203.24	202.18	204.28	202.74	204.28	201.25	202.39	203.6	203.93	202.79	200.52
215.23	217.5	217.58	217.69	216.86	217.34	217.27	217.69	216.9	216.7	218.4	220.07	219.55	217.22	217.31	218.18	216.45	216.51	218.78	215.46	215.53	217.54	219.6	217.06	214.48	215.52	216.88	217.68	217.56	215.16	218.49	215.84	217.37	215.93	218.14	218.32	215.96	218.18	217.15	216.74	215.92	217.39	216.56	215.84	217.75	218.34	217.66	216.5	216.22	216.83
208.77	210.91	208.15	207.28	208.51	206.29	208.78	207.57	208.29	208.5	209.21	208.24	209.24	206.32	208.88	205.76	208.73	206.99	206.06	207.16	204.73	207.28	205.94	207.14	208.12	205.94	205.67	208.58	209.15	209.59	203.73	208.24	208.68	205.12	207.2	206.76	205.91	207.95	206.77	208.06	208.59	207.99	207.94	210.37	208.28	207.85	208.27	208.22	208.92	209.09
206.48	209.33	208.91	210.06	208.48	209.76	210.02	209.12	209.85	208.72	208.52	208.96	210.39	207.64	210.31	210.16	208.76	208.57	209.74	208.67	210.23	208.92	208.23	207.91	208.48	208.87	206.7	209.41	209.68	207.38	206.81	209.83	211.83	207.7	207.08	206.89	209.81	208.78	207.79	210.96	209.63	209.26	208.14	210.01	209.5	209.82	208.55	209.54	209.57	208.28
204.58	205.53	206.67	204.03	202.65	204.17	201.94	206.07	204.28	204.17	204.41	203.93	205.62	206.74	204.79	206.57	205.08	204.9	205.73	205.83	204.51	204.18	205.4	203.71	205.24	206.65	207.21	202.41	205.79	202.67	207.25	206.47	204.65	205.1	207.56	202.84	204.61	205.25	206.09	205.56	207.12	205.1	203.66	204.21	204.94	205.18	204.96	202.19	206.58	202.11
201.66	203.01	201.6	204.31	203.84	204.07	202.02	204.4	204.61	200.49	204.21	205.01	204.58	205.97	206.72	202.75	202.75	201.51	201.99	203.88	204.81	202.46	204.98	203.67	204.94	204.17	203	205.2	203.78	201.93	201.57	202.76	204.91	204.13	202.35	200.97	202.37	202.33	204.9	206.5	204.26	203.59	202.97	203.39	204.04	203.74	204.05	204.12	202.03	202.02
218.13	218.59	217.78	218.43	217.46	218.66	219.44	217.58	216.83	217.42	216.92	216.76	217.55	219.48	216.69	218.04	218.25	218.17	217.74	217.26	216.88	217.85	217.68	218.37	219.1	218.66	219.1	217.43	216.55	217.34	218.45	218.13	219.13	216.45	217.75	217.87	218.22	216.59	216.67	220.25	217.74	214.93	219.65	216.95	219.38	219.08	218.45	217.83	219.23	216.97
210.81	209.83	212.57	212.7	212.65	212.23	209.81	211.84	212.42	210.99	212.06	207.74	210.97	209.56	210.36	212.43	211.87	210.5	211.73	213.67	211.15	211.28	211.46	213.8	211.24	211.47	213.03	211.47	212.15	213.68	211.14	209.64	211.3	212.39	212.2	208.74	210.16	214.29	214.21	212.64	210.83	211.29	211.57	210.21	212.21	212.46	210.11	212.22	211.9	212.92
213.49	211.99	212.62	212.78	213.29	213.73	212.33	214.47	213.56	212.85	212.57	213.82	213.58	213.74	212.32	211.38	212.2	212.83	213.49	214.45	214.8	212.39	212.29	212.47	212.65	212.82	215.19	212.41	214.07	213.97	214.72	214.01	213.48	212.53	214.96	212.83	213.86	216.46	213.84	212.52	213.8	212.79	214.23	214.69	211.66	212.58	211.27	214.17	213.07	213.55
208.76	206.79	207.45	204.35	206.84	207.15	206.68	207.72	208.41	208.41	210.14	208.95	208.47	209.12	207.83	209.23	206.95	206.61	207.26	206.7	205.63	206.62	208.24	209	207.44	206.94	207.87	208.26	206.71	209.05	209.58	206.7	208.79	207.03	208.52	209.09	207.34	209.77	207.16	209.41	207.71	208.66	207.61	208.27	206.53	208.5	208.97	206.9	208.64	207.13
211.06	210.6	214.74	215.29	213.52	211.79	211.24	211.64	213.39	212.26	213.62	213.31	213.42	212.93	213.01	211.47	214.73	212	212.95	211.9	214.07	213.42	213.26	210.53	212.2	212.5	213.05	212.5	211.42	213.72	215.43	213.51	215.99	211.17	213.97	212.87	212.79	212	214.2	211.33	210.98	212.38	212.97	210.96	212.94	213.37	214.89	210.95	215.16	213.06
207.44	207.24	208.14	208.73	208.71	209.79	208.99	210.1	207.04	207.09	208.28	209.21	208.83	210.24	209.86	208.35	207.59	209.97	207.57	208.28	208.74	208.39	209.95	211.12	208.51	209.41	206.72	209.73	208.77	207.46	208.38	210.03	209.82	206.87	208.39	210.35	207.5	207.45	209.08	208.31	207.95	208.11	209.73	208.4	208.79	209.19	209.31	209.53	209.66	209.5
213.27	212.08	212.61	211.91	211.92	212.18	210.5	211.78	211.64	211.71	212.21	210.73	211.94	211.75	212.41	212.37	211.88	212.19	212.38	212.51	210.32	212.43	209.24	209.65	210.25	212.33	211.78	213.23	212.13	210.66	213.14	212.35	212.9	212.2	212.41	211.53	211.45	211.54	210.88	210.51	210.75	209.74	209.71	210.73	212.66	212.82	212.35	211.43	212.43	210.87
202.89	201.89	203.49	203.94	203.25	204.52	201.28	203.58	201.8	202.04	202.83	204.83	203.35	203.97	202.98	205.8	203.08	202.35	203.54	201.88	203.25	202.13	203.48	203.44	205.09	204.76	203.75	203.64	204.12	203.97	200.85	202.78	205.27	206.23	203.15	204.73	203.75	202.26	203.9	205.34	205.03	202.84	202.98	203.61	202.71	204.8	204.13	203.65	204.8	205.54
217.59	215.7	216.94	218.27	216.53	214.77	218.42	218.36	215.14	215.46	216.82	217.1	216.99	218.82	218.11	217.15	216.83	217.85	217.31	214.81	216.94	217.58	217.88	216.07	216.64	216.57	217.23	217.18	215.64	218.11	216.5	216.88	217.01	217.15	215.72	216.54	216.95	215.83	217.8	215.68	216.77	218.81	215.3	218.66	218.73	218.68	216.51	217.11	216.91	216.91
198.3	199.94	199.74	196.67	198.59	199.15	200.68	199.19	199.06	195.47	199.55	197.2	198.34	198.03	197.22	197.11	198.63	198.18	196.97	199.24	198.43	199.34	197.03	196.61	199.33	198.1	198.11	199.96	198.69	199.24	197.69	198.86	198.95	199.01	198.3	199.31	197.82	199.96	198.43	198.88	197.88	198.01	197.99	197.97	198.32	198.01	199.17	201.25	197.47	199.21
214.28	212.52	212.34	212.2	213.13	210.85	211.42	212.45	213.94	211.26	212.21	210.66	211.45	211.84	211.25	213.19	210.32	212.69	213.17	212.07	211.39	211.65	212.14	212.72	213.73	214.75	211.8	211.83	211.59	212.76	214.55	213.85	213.2	212.57	211.41	213.96	212.88	214.28	212.01	211.33	209.62	211	211.02	213.28	212.37	212.23	213.4	210.74	213.49	213.34
204.18	202.43	204.32	205.66	204.16	203.54	205.42	203.82	204.64	204.63	203.91	203.18	203.53	203.89	202.28	205.02	203.71	203.35	202.89	205.28	202.55	204.7	204.92	203.89	203.93	203.35	203.99	208.03	205.26	203.91	202.7	204.21	203.8	205.2	204.01	203.16	205.46	203.32	205.57	203.83	204.99	202.43	203.49	204.76	203.89	202.99	203.48	203.37	206.99	204.88
215.85	218.62	215.78	214.45	215.47	217.97	217.02	215.92	217.62	216.78	217.54	218.14	217.65	216.58	215.03	216.64	216.84	219.42	216.93	215.08	216.07	217.77	217.63	217.68	216.63	216.7	215.71	217.86	217.51	216.81	216.66	218.13	219.33	216.65	216.71	216.68	218.64	217.25	217.07	217.61	215.31	218.85	216.83	217	214.45	220.43	215.96	218.59	217.99	217.05
210.74	211.2	210.76	212.23	214.54	212.57	211.01	212.72	212.24	211.27	211.82	210	211.83	211.33	211.86	212.39	211.39	213.53	211.64	212.27	211.54	213.07	211.28	212.66	213.12	212.42	208.89	210.49	214.45	211.02	211.36	211.5	213.18	211.66	210.16	211.37	213.19	212.56	210.85	211.07	212.74	211.39	212.28	210.22	211.13	211.69	213.29	212.15	212.43	214.05
217.27	218.63	218.5	220.09	217.26	216.72	218.48	217.8	216.65	218.61	218.03	217.36	219.74	218.99	218.45	217	219.45	217.47	218.13	216.98	219.57	217.88	219.9	219.4	217.17	216.91	217.46	217.28	217.11	216.95	220.27	218.1	217.53	217.16	216.94	217.89	216.41	218.24	216.87	215.65	216.89	217.02	219.76	218.36	217.24	216.29	218.09	217.29	217.15	219.67
198.8	197.91	200.77	197.69	197.73	198.28	198.56	198.13	200.28	200.25	196.79	198.58	200.84	197.14	199.75	197.51	200.04	198.59	197.53	199.56	200.39	198.14	199	198.29	197.63	199.12	199.73	199.25	196.94	198.43	197.11	198.61	197.31	197.15	197.83	196.51	198.49	199.37	199.36	198.35	197.25	199.75	198.61	200.26	197.64	199.54	196.49	198.93	199.78	198.12
215.72	216.64	217.13	219.04	216.78	217.05	219.55	216.32	218.68	218.34	219.26	218.34	216.35	217.43	217.76	216.11	218.42	219.34	216.03	217.23	216.36	219.46	219.07	216.67	218.8	217.77	218.48	217.29	219.06	217.1	218.9	220.38	218.94	219	217.4	218.57	219.25	219.61	217.35	219.07	216.25	216.3	218.68	217.8	216.52	218.62	216.27	218.55	220.53	216.95
211.24	210.38	209.11	208.55	208.02	207.12	210.04	211.84	210.46	208.28	209.53	207.85	210.14	207.67	212.47	210.53	208.44	208.97	211.13	211.75	210.02	209.6	211.97	210.48	207.31	210.94	208.92	211.26	208.49	209.21	208.77	209.33	209.33	209.01	210.48	209.68	208.22	211.07	209.87	209.96	209.98	209.94	210.91	206.66	208.2	210.41	209.51	207.75	209.72	210.74
201.33	201.73	200.32	203.94	200.68	200.38	201.92	201.6	201.14	201.64	201.5	199.62	200.08	199.86	200.64	199.91	201.3	201.86	201.12	199.36	201.28	198.26	199.53	201	199.11	199.37	202.06	200.17	200.9	199.68	199.31	200.47	200.89	200.59	200.64	200.66	200.8	199.13	200.28	198.39	200.23	198.69	199.8	200.05	200.74	200.46	200.68	201.47	201.85	199.15
202.3	201.93	201.89	202.12	200.73	198.46	199.98	201.94	199.83	197.32	201.79	199.74	203.43	201.5	198.32	202.82	199.87	201.6	200.41	201.55	199.95	200.27	201.72	200.55	200.74	201.84	199.72	202.49	200.22	201.47	202.28	199.69	198.26	199.68	198.16	201.37	200.27	199.37	200.81	199.95	202.69	202.19	202.03	199.36	198.61	201.4	200.34	201.63	202.5	202.49
212.36	212.06	212.09	215.09	211.3	210.54	212.37	210.77	212.63	211.95	215.46	213.06	212.36	212.23	210.46	212.71	215	214.6	212.62	212.07	212.59	213.45	212.9	211.89	212.42	211.52	212.8	209.32	210.57	210.93	211.31	211.65	212.22	211.71	213.61	211.39	210.04	212.26	214.19	211.21	213.26	213.59	214.44	211.57	213.15	212.76	212.11	214.58	213.19	211.6
208.17	209.36	208.16	210.49	207.32	206.67	207.17	208.99	208.82	207.57	209.15	206.12	206.94	206.84	209	207.33	209.92	206.68	208.05	207.39	208.38	209.62	210.12	206.46	207.69	206.65	205.75	208.13	206.94	211.41	205.9	208.8	206.5	207.79	206.43	208.15	209.19	209	207.83	205.48	208.9	208.41	209.23	207.28	205.76	207.34	208.52	207.92	208.91	207.51
200.73	199.28	200.99	200.47	199.84	198.63	200	202.13	199.03	199.01	200.34	202.14	200.84	197.93	199.42	199.02	204.48	200.07	200.79	200.34	198.15	199.42	199.53	199.39	201.58	203.29	201.95	199.47	200.34	199.58	200.02	198.89	199.36	201.24	199.82	200.99	199.43	198.87	197.7	201.26	198.86	201.25	199.46	200.86	201.32	201.51	200.4	201.64	200.81	199.51
210.62	212.52	209.64	210.6	213.01	211.03	211.3	213.16	211.78	210.84	208.31	210.84	211.25	213.22	214.21	212.73	212.26	214.37	211.58	209.07	211.48	211.33	212.38	211.63	212.77	212.25	214.43	210.47	212.21	213.57	210.9	211.78	211.99	212.79	211.46	213.71	213.05	209.67	212.49	211.84	212.68	207.72	210.92	212.03	211.7	211.34	211.74	213.22	212.99	209.84
202.18	201.3	203.98	203.08	204.16	200.79	203.07	202.96	203.78	207.23	200.2	200.38	205.19	200.95	203.51	202.91	202.87	202.56	201.67	199.66	200.01	202.33	204.81	204.03	203.92	203.27	203.42	203.71	204.16	201.71	202.9	201.92	202.52	203.85	202.45	201.74	202.08	202.83	203.56	202.33	203.09	201.85	202.01	201.38	202.83	203.12	203.56	204.6	200.92	203.46
210.08	208.76	209.68	207.72	210.54	208.32	207.99	210.95	208.28	210.01	207.79	208.91	206.45	209.34	208.86	208.46	210.78	208.6	207.47	208.43	209.25	206.04	209.83	209.27	208.88	208.2	209.23	206.32	210.43	209.86	209.58	206.47	209.1	207.62	211.11	208.15	208.35	208.93	208.17	208.37	208.08	209.32	211.48	209.35	208.83	206.35	210.17	207.5	208.97	209.15
203.39	203.3	205.04	204.12	204.16	203.05	204.29	204.21	204.73	201.73	203.17	205.3	203.64	204.16	206.52	204.21	201.28	203.99	204.93	203.8	204.58	202.7	203.94	204.96	203.65	204.38	203.78	204.53	204.55	204.92	204.96	204.19	203.89	201.06	203.45	203.98	203.97	203.05	203.66	204.26	201.79	204.29	203.24	203.63	203.11	204.8	203.42	204.19	205.98	204.31
207.16	207.34	208.05	206.61	206.39	208.47	208.11	207.33	209.41	209.71	208.35	208.87	208.4	204.91	207.69	206.14	205.88	205.92	208.75	205.78	206.16	208.96	209.79	209.62	206.09	208.32	208.37	208.61	206.67	208.87	209.28	207.25	208.22	207.97	209.47	207.98	207.88	207.21	208.11	206.28	210.15	207.76	206.76	206.86	208.65	208.36	205.09	206.72	207.41	206.16
209.02	210.24	207.12	207.95	210.01	209.47	205.96	207.36	209.04	208.35	206.92	209.39	210.69	207.67	209.62	210.87	207.06	207.39	209.61	208	210.5	210.67	206.83	208.12	207.17	207.95	209.86	206.46	209.98	208.8	208	207.44	208.85	206.55	209	211	208.34	211.24	208.36	207.31	210.18	209.05	208.01	208.18	209.11	210.07	207.16	209.84	209.75	210.03
212.93	212.3	209.56	211.2	210.77	212.67	213.59	213.35	211.97	211.69	210.44	209.15	212.79	210.5	212.64	211.14	212.23	211.48	210.94	210.47	212.36	212.13	211.32	211.55	212.5	210.4	211.52	213.97	210.18	211.17	209.23	212.02	209.74	211.05	214.32	212.78	209.51	210	209.99	211.56	212.39	211.72	213.29	214.17	212.1	211.97	211.45	211.88	212.74	212.34
206.08	205.65	204.53	203.93	201.78	205.32	204.28	200.84	202.25	203.97	204.91	201.63	203.92	201.05	204.26	204.28	204.82	202.91	203.74	205.64	202.91	204.52	203.57	203.2	204.78	202.54	203.31	202.01	202.39	202.96	204.28	202.42	200.87	201.17	202.63	204.69	202.06	202.82	201.54	203.24	204.04	204.64	205.13	201.9	202.7	204.34	204.29	203.82	203.2	201.8
206.62	205.01	206.25	205.97	206.36	203.52	206.48	205.63	205.72	208.18	208.35	206.17	206.48	207.17	206.65	206.37	204.94	207.38	208.25	207.78	207.58	206.39	205.64	206.92	207.37	204.13	206.21	208.02	207.8	207.87	206.27	208.06	204.23	205.57	205.72	206.31	205.25	206.86	205.41	207.85	206.68	205.47	206.34	205.83	206.28	206.46	206.84	206.69	207.59	206.12
204.97	204.36	204.64	200.34	204.93	202.39	204.23	202.64	204.79	204	203.61	204.07	203.23	203.4	203.94	206.08	203.41	201.32	204.39	206.08	203.3	205.72	205.66	203.82	201.12	205.6	203.76	201.3	203.02	204.94	202.9	204.09	202.9	205.82	203.35	202.68	202.49	202.4	203.29	204.4	200.54	204	203.47	204.01	203.13	203.13	204.9	202.71	204.17	202.81
211.27	213.41	212.67	210.37	211.43	210.35	211.74	211.81	211.21	209.68	212.3	212.36	210.28	211.82	214.36	212.16	210	211.03	211.98	212.06	209.28	210.94	210.63	211.85	211.91	210.77	209.88	211.98	212.16	212.51	210.33	210.93	212.61	209.42	213.2	212.4	211.63	209.62	209.69	210.98	211.14	211.43	213.11	211.19	211.38	210.22	212.06	210.45	211.57	211.11
215.21	214.61	213.06	216.3	211.7	214.46	214.3	213.29	211.92	212.25	212.47	214.66	215.85	215.69	213.19	212.21	214.12	213.24	212.95	211.9	212.87	214.55	213.78	214.82	215.13	211.67	213.91	214.31	214.28	212.16	213.33	212.34	215.82	214.38	215.66	214.51	213.58	213.72	214.99	214.27	213.45	211.33	212.46	213.2	214.85	213.17	215.06	214.26	213.72	213.24
209.36	208.04	211.04	211.07	208.94	209.77	211.26	208.5	210.63	210.15	211.19	209.31	209.52	211.04	211.15	207.58	210.25	208.27	210.19	210.75	209.56	210.59	209.57	209.1	211.29	208.11	209.88	211.18	210.44	209	209.2	206.22	209.78	208.2	210.27	208.3	212.02	210.41	208.29	208.97	210.11	207.12	209.19	209.47	208.67	210.69	211.1	209.44	210.92	207.82
216.66	218.1	217.37	216.39	218.6	218.48	217.47	217.64	218.35	216.44	219.19	217.29	218.98	220.93	217.83	220.44	218.6	215.66	216.54	217.38	218.75	217.14	217.46	218.44	219.73	219.96	218.98	220.01	217.6	217.48	217.05	215.78	215.66	219.79	216.87	218.5	218.37	219.59	217.28	217.43	217.77	218.33	217.04	215.21	216.92	218.18	220.02	217.43	219.95	219.95
209.37	206.8	205.28	209.57	207.35	208.39	206.7	208.52	207.25	209.63	208.03	209.47	207.43	208	208.29	209.47	209.18	208.53	207.67	207.54	207.88	205.57	206.94	207.45	206.96	207.83	208.06	208.44	206.87	206.32	206.67	205.27	209.41	209.21	208.73	207.1	206.96	208.15	208.24	205.84	208.74	207.66	207.14	209.89	207.27	206.89	207.44	208.27	207.19	208.72
207.77	208.09	208.19	208.68	208.71	208.75	209.15	209.94	207.7	208.5	210.63	208.11	207	210.01	210.38	207.95	210.68	208.93	209.72	208.48	207.23	210.07	210.98	205.83	207.26	208.48	208.81	209.46	208.17	207.88	209.3	208	207.85	209.42	208.92	209.76	209.96	208.67	209.7	209.57	208.09	207.9	207.06	207.99	210	208.35	207.54	209.96	206.2	209.06
201.1	201.53	202.61	201.74	203.68	202.07	203.92	201.49	202.34	201.67	203.54	204.68	202.86	202.32	203.03	203.25	199.1	202.03	200.23	203.09	202.68	203.41	205.26	199.46	202.26	201.77	201.03	203.34	202.25	202.56	205.05	202.75	201.88	203.57	204.5	203.45	201.42	201.49	204.54	202.7	202.05	202.39	203.04	201.99	203.19	204.86	203.01	203.45	201.31	203.34
204.09	203.69	203.47	202.02	201.92	203.32	203.14	202.57	202.86	201.17	203.5	202.56	204.82	205.14	204.25	202.77	201.87	203.39	203.02	204.36	203.2	201.89	204.61	202.44	203.2	201.07	205.29	204.04	203.62	203.84	204.23	202.56	204.8	203.85	203.45	205.11	204.47	204.59	200.9	203.03	203.58	205.14	203.08	204.21	202.75	203.02	206.09	204.3	204.82	203.77
203.34	204.66	205.83	204.86	205.25	203.56	204.99	204.93	204.26	203.02	203.08	206.37	203.33	205.12	206.77	205.22	205.01	204.53	202.09	202.57	207.88	204.72	205.64	205.99	201.65	203.42	204.2	206.03	201.85	207.27	203.65	205.31	203.16	204.68	205.44	202.24	202.85	203.91	205.3	204.59	206.41	205.46	205.8	203.46	203.98	203.5	204.94	204.33	204.56	204.28
208.06	209.09	208.89	208.26	210.04	207.45	208.36	208.07	209.76	206.54	209.66	209.37	209.11	208.21	210.63	208.93	208.06	209.4	206.95	210.57	207.74	208.24	209.12	209.44	209.49	211.86	207.96	210.01	209.42	209.98	209.46	209.74	206.78	208.05	209.71	208.44	210.79	208.53	208.04	209.25	207.87	209.84	210.14	208.92	207.99	208.69	210.4	208.58	208.24	210.02
210.69	208.27	210.13	208.27	206.72	210.44	209.03	207.49	209.87	212.46	208.24	207.31	211.56	209.31	209.04	211.85	210.46	210.52	206.54	210.38	207.6	208.77	210.35	206.76	208.94	209.8	207.86	209.76	208.69	212.14	210.3	208.4	208.28	208.65	210.88	209.57	211.56	207.93	208.52	211	210.81	210.62	210.1	207.7	208.06	209.55	209.15	210.85	209.5	213.24
209.74	209.45	208.48	210.3	209.81	210.87	208.99	208.98	208.74	208.94	208.6	209.11	210.24	206.9	209.32	208.58	207.86	207.81	207.22	208.43	206.29	209.45	209.9	208.12	208.37	208.32	209.62	210.72	209.22	207.54	208.8	206.62	210.89	208.34	208.56	209.43	208.89	208.92	208.17	208.18	206.53	209.68	207.61	208.08	210.05	207.54	209.31	210.37	207.3	207.56
203.27	201.82	203.15	200.16	202.18	202.75	203.68	202.56	203.55	203.88	204.78	203.56	203.82	205.86	204.68	203.89	203.21	202.86	201.35	201.17	203.05	202.67	202.11	205.19	201.66	202.02	203.12	203.08	203.72	201.93	203.2	203.37	202.19	203.21	200.7	204.77	204.86	202.65	203.09	204.13	205.88	204.63	203.68	202.18	203.31	204.34	202.39	204.49	204.28	203.65
218.29	216.24	219.43	213	219.32	218.39	217.46	216.03	218.11	217.03	216.78	216.37	216.25	215.98	216.35	218.15	216.75	216.23	215.5	217.6	217.61	217.24	214.91	215.66	218.82	216.4	221.19	215.52	215.49	216.49	216.55	216.61	217.06	217.28	216.85	217.52	220.02	216.12	217.62	218.15	217.64	214.89	219.3	217.91	216.27	216.92	217.44	219.62	214.91	217.98
197.09	198.49	199.75	198.85	199.23	197.44	199.83	199.53	201.34	200.13	199.32	200.05	200.68	201.6	200.19	201.9	198.91	199.25	198.41	199.03	199.37	199.25	202.03	198.76	201.86	198.1	199.61	196.61	200.01	198.98	201.21	200.59	199.02	199.61	199.91	198.15	198.71	199.96	198.11	198.93	199.27	200.12	199.49	199.92	198.9	199.05	199.21	199.35	201.01	198.24
203.03	202.4	202.88	202.52	202	202.89	203.64	202.92	202.65	203.36	201.87	201.78	204.6	203.43	200.67	203.5	200.13	204.72	202.71	204.42	201.11	203.47	203.3	202.69	202.94	202.08	202.87	204.09	201.21	201.77	202.69	201.12	203.89	200.82	202.13	203.58	202.66	202.97	203.23	200.53	202.18	202.23	200.92	202.85	202.35	203.49	202.98	202.26	201.68	204.99
195.88	193.12	193.31	193.71	191.93	192.43	195.21	194.82	193.95	195.6	193.96	193.37	193.3	196.25	194.86	192.53	194.05	196	194.28	193.43	194.49	194.38	194.04	194.15	194.03	192.08	193.69	195.21	192.67	193.96	193.58	193.69	194.58	193.09	192.95	196.52	193.24	193.8	195.75	193.92	194.6	193.97	195.3	196.67	194.48	194.25	193.28	194.65	193.64	193.59
202.26	202.29	202.27	205.21	204.53	202.55	203.92	203.79	204.17	205.04	201.42	202.53	200.43	202.61	203.24	200.93	204.36	201.37	202.74	201.58	202.91	202.39	202.9	204.67	202.6	202.95	201.08	201.63	201.53	202.48	200.92	204.32	203.92	203.11	201.57	201.3	201.5	203.45	200.25	202.73	201.93	202.9	201.95	202.75	204.06	205.69	201.5	204.32	203.87	201.57
209.71	211.14	209.23	208.09	208.04	206.37	209.74	209.11	207.26	208.68	209.77	209.17	210.71	208.18	207.14	208.16	207.92	209.23	208.97	207.97	208.12	208.87	208.18	209.93	208.18	208.49	209.49	208.22	207.29	209.21	209.25	208.41	207.99	208.67	209.22	208.49	209.17	206.77	209.97	209.22	206.99	209.34	208.61	208.88	207.76	209.56	207.72	210.04	208.58	209.16
205.12	201.12	202.95	202.64	202.14	199.4	200.98	200.98	204.09	202.68	204.34	200.74	201.4	200.65	202.74	203.41	202.92	203.14	201.2	203.03	203.39	200.49	204.68	204.32	203.04	200.79	204.08	200.91	203.3	204.16	203.24	204.69	202	202.83	202.4	203.74	202	204.05	202.69	203.63	199.7	204.8	202.6	203.29	199.71	202.04	202.19	202.83	200.51	204.95
200.62	199.57	201.44	199.81	199.68	199.87	202.03	201.79	199.36	202.01	200.14	201.04	199.36	200.42	199.3	200.29	200.57	201.77	201.29	200.19	200.9	200.49	200.75	201.03	200.48	199.62	199.74	199.64	197.9	199.97	201.14	200.13	201.54	201.52	201.79	200.36	200.73	201.21	198.88	200.26	200.56	201.36	200.19	201.25	199.65	201.71	202.43	200.56	200.12	198.95
206.81	207.8	206.06	208.06	206.61	207.85	209.42	206.57	207.58	207.66	208.2	208.32	208.94	210.16	209.58	208.51	207.23	206.96	209.78	209.46	206.06	206.82	205.81	206.02	205.95	207.32	209.05	208.06	208.17	208.41	209.07	206.55	208.88	207.19	209.48	207.32	206.36	208.47	206.47	208.18	206.63	208.71	208.01	207.86	206.22	207.94	208.96	210.03	207.18	207.79
212.65	210.8	214.22	212.19	213.56	210.18	213.86	209.95	209.96	213.52	211.44	210.2	211.53	214.84	210.34	213.5	211.9	211.48	211.57	212.92	212.82	210.05	210.8	209.86	211.73	211.98	212.13	210.99	211.79	211.4	210.87	212.8	213.77	209.21	212.34	211.16	211.13	211.96	212.72	211.69	211.54	210.53	211.83	212.67	211.72	211.86	210.09	211.4	210.67	210.36
205.27	206.24	205.79	205.44	205.13	205.98	203.34	203.62	202.85	205.34	204.98	206.92	203.12	204.78	202.66	205.56	203.21	205.06	205.37	205.21	205.72	205.4	203.91	202.93	206.23	204.99	205.03	202.11	200.75	203.86	205.28	204.36	205.92	205.28	204.09	208.83	205.43	206.25	206.32	205.24	206.14	206.43	204.81	208.25	203.85	202.04	203.49	205.86	202.99	204.85
208.41	209.81	208.9	207.36	209.13	211.61	207.9	205.18	209.05	210.91	210.24	209.4	208.4	208.63	207.68	207.25	208.7	210.92	208.58	207.77	210.84	209.27	208.55	210.34	208.13	207.13	210.53	208.41	206.4	206.19	209.07	209.01	207.23	208	208.37	206.02	209.78	209.32	205.67	209.34	207.41	208.76	206.75	208.16	210.21	208.72	207.86	204.54	206.93	208.25
202.44	202.3	203.6	201.98	202.31	201.6	202.71	203.61	200.78	201.79	203.78	203.53	199.78	202.66	202.69	204.84	201.87	203.2	202.48	202.36	200.03	202.38	200.63	200.97	204.37	201.36	202.03	202.08	202.46	201.74	200.79	202.24	201.44	202.46	201.36	201.55	201.29	205.31	200.69	201.79	202.22	203.84	203.43	202.73	200.92	202.29	202.74	202.73	200.83	202.51
208.47	208.49	208.88	209.32	207.57	208.11	209.09	210.22	208.65	209.99	210.33	209.26	208.71	207.77	207.56	210.99	208.34	208.51	211.42	207.48	210.12	209.86	209.14	209.72	208.42	207.02	210.1	211.12	209.78	206.72	206.88	207.43	208.44	210.07	207.23	210.3	207.91	206.94	208.68	208.03	207.47	209.69	209.22	207	208.25	208.57	207.34	208.91	208.21	208.56
208.74	206.71	207.74	209.56	208.75	207.48	208.28	209.05	208.97	208.27	209.81	208.19	209.41	210.15	208.11	209.19	209.51	207.5	210.01	207.87	207.12	208.89	209.86	207.86	210.63	207.69	207.95	209.75	208.97	208.73	209.74	210.36	207.69	208.5	207.27	208.46	209.62	209.57	208.42	207.94	208.18	208.08	208.76	209.61	209.35	208.96	211.62	209.32	207.26	207.28
215.95	218.95	213.59	219.44	215.85	216.18	217.09	218.25	217.93	217.19	216.54	214.96	216.65	217.31	219.71	218.73	217.8	217.22	218.13	217.66	215.41	214.38	216.54	217.02	216.72	215.93	216.77	214.63	215.17	217.6	217.82	212.37	215.32	216.75	216.56	214.17	218.85	217.18	216.23	217.12	215.54	216.09	215.69	218.3	216.95	218.49	218.89	219.98	214.14	217.41
199.64	202.88	203.37	206.89	204.22	204.84	204.37	204.98	204.41	200.28	204.24	204.19	205.32	204.1	205.07	204.06	205.03	204.45	205.35	203.56	205.28	205.01	202.43	201.85	207.9	204.8	203.82	205.45	203.87	202.31	205.79	203.9	203.96	203.72	202.67	202.6	204.83	202.47	202.21	203.71	203.28	202.59	206.13	203.78	203.46	204.83	203.14	205.28	204.03	203.54
202.37	203.04	203.44	203.21	205.6	204.59	202.87	201.52	201.78	201.82	203.06	200.85	204.29	203.9	202.93	202.76	203.27	201.79	204.03	206.47	202.84	202.58	202.89	204.88	205.73	203.9	203.17	205.69	203.16	204.32	204.78	205.11	201.73	204.09	203.28	202.16	204.75	203.31	204.25	202.84	203.63	203.04	203.33	203.98	204.46	206.46	204.09	203.41	202.05	206.68
208.25	210.62	208.07	212.5	209.44	209.62	208.21	209.85	208.21	208.48	208.34	206.04	207.79	208.66	208.81	208.82	208.73	208.77	208.89	209.23	208.75	207.54	206.53	210.84	209.17	209.62	209.81	208.76	209.68	210.17	209.15	207.41	210.09	209.48	210.93	210.16	210.08	207.17	209.05	209.96	209.37	209.98	207.5	208.99	209.85	210.89	210.07	208.72	210.2	209.62
205.6	206.8	207.74	207.66	208.35	205.87	210.06	207.09	208.77	208.15	207.4	208.47	206.42	206.45	207.7	207.18	208.34	206.83	207.77	206.68	206.22	208.22	206.69	208.11	206.08	207.23	208.06	205.39	208.66	208.39	208.65	208.16	208.35	208.48	206.27	205.61	208.9	208.13	208.25	208.09	206.73	206.05	208.72	207.32	208.69	205.63	208.47	206.18	206.36	206.24
205.12	202.65	204.5	205.3	203.71	204.02	204.19	205.23	203.88	202.84	201.36	204.9	202.56	203.29	203.9	204.89	204.54	204.05	205.71	204.25	202.85	202.87	208.76	200.58	202.45	204.7	204.46	203.94	204.54	203.87	205.07	203.41	202.58	203.13	204.64	204.83	205.04	203.43	204.42	203.56	202.84	204.4	204.49	203.98	202.11	200.42	201.82	204.33	204.11	202.22
212.44	211.47	214.39	212.08	212.73	211.31	214.83	210.04	211.63	212.85	214.91	212.49	213.35	213.76	213.75	213.43	214.76	215.67	214.31	213.27	213.55	213.5	212.01	214.03	211.8	213.16	213.8	213.91	212.5	213.36	211.72	213.05	213.99	215.05	212.08	211.04	212.98	210.68	213.66	213.43	213.68	214.69	214.19	213.4	215.28	210.72	212.21	213.39	212.9	212.33
209.27	208.07	209.23	210.69	209.34	207.67	207.98	209.82	211.71	208.76	211.36	209.44	208.9	208.7	208.09	208.28	210.24	209.86	209.9	207.81	206.95	207.67	209.26	209.79	206.77	206.69	205.98	211.25	209.09	207.09	206.49	208.58	207.08	207.18	208.89	208.74	210.29	206.22	207.98	208.43	207.6	209.08	207.8	209.7	207.89	209.32	208.91	206.85	208.21	207.14
206.24	203.99	203.83	206.57	206.48	207.99	207.53	206.07	204.56	206.89	206.17	205.19	205.84	207.31	205.53	208.11	206.03	204.83	209.66	208.52	207.33	206.65	204.79	206.84	204.45	206.89	204.15	206.81	203.68	203.93	206.93	205.44	207.02	206.62	206.58	204.45	205.36	205.27	207.61	208.03	206.88	207.94	206.83	206.88	205.64	205.73	205.71	206.22	206.18	202.79
204.07	200.55	203.37	203.95	203.92	202.92	203.4	205.13	203.28	205.3	203.32	204.06	203.64	204.39	203.25	203.4	205.91	204.24	201.98	203.12	203.5	203.81	204.02	204.27	203.56	200.58	205.76	204.45	202.69	202.51	202.78	202.49	203.38	202.78	204.2	203.88	204.64	203.62	202.29	203.66	203.04	202.44	204.65	202.92	203.17	205.55	203.5	202.72	202.67	205.19
208.78	210.61	208.55	208.58	210.79	207.88	208.7	208.48	207.02	208.12	206.67	208.68	208.5	209.74	208.72	207.1	212.48	208.02	208.49	206.64	207.86	209.64	210.63	209.39	210.1	208.7	208.22	208.51	209.2	208.86	208.57	209.58	209.55	207.12	209.92	209.22	207.97	207.32	207.44	208.06	211.35	208.87	207.97	204.97	209.4	206.54	209.02	208.42	206.39	209.02
203.24	200.64	204.22	202.32	202.52	202.8	201.66	203.45	202.17	204.96	201.58	202.1	203.73	200.22	202.65	201.93	199.8	201.32	201.63	202.97	203.84	205.21	204.07	200.5	203.43	203.33	202.71	204.04	203.05	202.72	201.28	202.76	203.51	203.35	204.34	202.41	201.39	202.18	201.4	203.31	201.56	203.04	201.62	201.52	201.97	203.3	202.93	202.83	200.26	202.88
[truncated: 150 more columns]
