# Supplementary material for: Genetic dissection of main and epistatic effects of QTL based on augmented triple test cross design
Source: PLoS One. 2017 Dec 14;12(12):e0189054. doi: 10.1371/journal.pone.0189054 (PMC5730204; doi:10.1371/journal.pone.0189054)
Supplement: S6 Supporting Information — (ZIP) [file pone.0189054.s006.zip › z1_650_0.5_5.csv]

202.77	206.18	205	207.12	203.01	205.46	206.37	203.89	204.42	201.95	206.66	205.98	202.25	204.39	205.36	202.22	205.07	206.51	205.34	206.37	207.3	204.77	204.28	202.35	204.71	203.54	206.61	205.67	207.33	207.04	206.14	205.96	202.58	202.63	205.55	207.44	199.32	206.49	207.38	202.17	207.71	206.77	203	201.82	205.71	206.55	205.81	204	203.54	207.35
219.22	217.05	216.83	215.52	216.68	214.12	218.39	215.86	215.97	216.52	218.95	215.62	214.85	217.82	215.93	217.81	218.15	217.17	217.26	217.6	220.9	217.64	219.27	216.49	217.85	218.12	215.81	217.48	220.33	218.17	216.59	221.76	216.14	215.39	219.13	219.33	220.68	218.69	215.59	215.55	215.81	218.33	217.34	214.96	216.7	215.87	218.72	219.85	216.85	220.75
214.05	212.51	210.36	210.47	207.04	211.94	212.21	213.88	213.06	212.66	209.1	209.38	211.94	210.57	212.14	208.44	208.81	211.65	211.33	211.51	215.67	212.72	207.44	211.28	212.68	211.25	210.28	210.62	214.55	213.79	208.38	211.55	214.84	211.18	211.45	215.73	214.44	212.87	210.02	211.4	212.83	210.43	213.08	214.23	211.26	213.38	210.98	212.32	212.83	211.39
205.58	204.35	202.72	202.39	205.08	204.85	205.94	202.55	204.66	205.41	201.58	207.52	203.27	199.02	203.98	201.3	203.27	204.86	203.93	203.93	203.35	207.14	203.4	206.54	203.19	204.17	202.29	203.35	203.44	204.59	202.7	207.28	201.09	201.66	207.1	203.63	204.39	205.36	205.77	203.64	207.26	203.3	206.34	204.19	205.87	202.25	206.3	202.83	205.61	204.68
209.79	212.89	212.18	206.74	212.56	211.64	211.26	208.89	208.69	209.55	209.51	210.3	211.17	209.29	209.52	211.07	209.05	210.24	208.07	211.17	209.46	211.04	208.73	209.56	209.14	209.21	210.62	211.11	210.91	208.69	207.79	208.86	207.84	207.02	209.06	209.55	208.33	209.83	208.18	212.37	211.55	210.74	211.3	211.07	209.11	208.21	207.95	209.2	207.79	211.66
205.44	205.85	208.37	206.86	204.93	206.48	206.31	205.97	209.05	209.55	209.85	207.83	205.95	206.1	211.15	210.22	210.11	207.64	206.96	206.65	208.85	207.36	205.93	211.86	210.19	207.75	209.54	211.08	206.4	209.37	209.96	207.86	206.18	208.58	206.03	210.11	205.87	207.74	204.88	210.66	206.54	208.08	206.78	212.11	205.86	210.64	206.58	208.78	206.37	208.83
218.06	217.32	216.21	215.65	216.97	218.17	216.78	218.99	218.69	217.59	215.52	217.15	213.52	218.1	218.86	218.5	217.41	218.16	217.66	216.76	217.65	218.22	221.36	218.06	218.2	213.73	217.53	217.97	216.13	213.51	219.93	218.19	216.32	219.64	214.03	216.93	217.02	214.85	214.76	217.38	215.71	217.41	218.37	220.41	215	215.06	215.53	215.28	216.73	217.65
211.25	211.3	210.47	208.92	211.15	209.77	212.59	211.2	212.57	206.51	208.54	210.06	209.34	209.62	207.45	211.76	209.11	212.32	211.68	209.07	205.41	207.55	207.31	204.39	210.34	211.06	209.69	209.82	210.91	208.93	209.68	210.15	211.48	211.14	211.04	210.22	207.12	209.52	212.61	207.25	209.94	213.55	209.55	211.36	208.21	211.66	213.13	211.5	208.64	209.89
210.55	210.5	211.79	209.76	213.54	211.11	208.16	211.63	213.23	209.03	211.08	208.74	215.08	211.49	211.6	211.83	210.45	215.54	212.77	211.25	207.94	211.41	209.9	208.46	211.38	212.64	209.31	211.22	212.08	212.52	208.83	209.72	211.74	212.52	212.15	212.24	211.83	212.18	214.23	209.81	214.13	209.82	212.71	210.57	211.27	212.54	212.95	211.03	210.65	212.63
206.49	208.06	211.1	207.42	205.86	209.43	208.76	209.28	205.88	206.81	208.42	205.01	207.58	208.83	206.34	207.15	208.39	206.18	208.11	209.56	208.52	208.74	210.52	206.08	203.97	211.81	211.23	206.03	208.3	205.35	205.18	209.64	208.03	205.77	208.93	208.66	208.07	209.28	207.48	207.42	206.88	207.39	208.56	206.9	206.95	205.3	207.85	211.3	208.79	205.94
213.48	210.22	210.26	212.47	213.62	210.23	213.71	211.43	215.1	212.14	213.21	213.54	209.07	216.14	212.26	214.97	213.02	211.5	215.49	217.33	214.64	213.34	216.94	211.75	214.1	212.4	213	215.73	211.08	215.54	215.52	213.2	211.13	212.5	213.47	213.8	213.29	212.57	215.62	212.63	215.64	212.04	211.92	209.07	212.49	214.18	211.46	214.22	210.58	213.62
193.99	196.77	197.26	192.71	192.06	194.11	193.46	196.18	196.04	195.26	193.92	193.13	195.57	192.21	194.8	193.94	194.73	193.52	196.27	195.24	192.78	194.79	193.52	194.99	192.77	194.08	195.27	194.13	195.72	194.9	191.42	193.84	194.04	193.82	194.18	194.77	195.56	194.39	194.82	195.72	191.04	195.48	189.02	191.57	193.62	194.26	192.62	194.6	193.12	193.25
214.31	216.62	215.61	217.69	218.42	216.96	213.92	216.11	218.4	214.22	217.04	214.75	216.05	215.08	218.77	217.95	218.34	218.9	217.97	218.24	218.18	216.24	215.46	216.46	218.49	217.4	214.11	216.63	213.24	213.39	216.37	219.97	218.08	215.32	217.12	216.8	219.12	219.11	218.45	218.68	218.25	215.66	213.74	217.97	217.96	219.53	216.62	215.31	218	218.89
209.48	212.94	209.9	214.05	206.77	212	215.5	213.32	211.96	211.14	212.81	210.2	209.72	213.37	211.51	212.27	213.4	211.23	211.22	213.07	213.51	212.27	212.29	207.6	211.21	212.77	212.45	210.96	213.4	211.54	212.19	210.19	214.85	213.69	215.35	209.89	211.94	209.84	210.47	211.89	210.15	211.99	212.37	215.19	209.14	214.43	209.92	209.67	210.95	213.24
212.65	211.84	210.49	214.14	211.41	211.6	216.22	211.4	212.18	211.2	213.97	209.79	213.02	209.57	214.74	213.23	212.5	211.08	209	214.07	211.84	210.11	214.24	210.11	212.85	211.67	213.38	215.07	211.86	208.7	214	213.11	211.68	211.7	209.14	213.44	210.49	212.34	210.56	212.35	211.51	213.52	212.14	211.12	211.51	211.74	210.6	210.09	213.59	209.26
207.95	207.5	210.1	206.05	212.75	205.92	208.54	208.98	207.43	214.51	207.9	207.46	210.74	209.34	210.41	208.75	208.17	209.16	210.43	209.22	209.52	204.23	209.48	211.57	210.75	211.15	210.73	207.08	208.25	212.87	210.74	208.66	206.12	208.34	209	209.09	211.33	208.78	208.66	206.75	209.8	207.23	209.76	211.23	208.55	209.46	207.62	206	210.58	207.94
214.32	212.81	208.29	210.55	211.1	209.73	214.54	210.22	212.49	213.84	213.48	211.38	214.44	209.97	213.5	213.04	214.59	212.04	209.83	211.49	211.11	214.63	210.31	218.12	212.6	206.17	211.08	212.15	215.37	213.24	211.51	211.19	214.26	211.57	212.2	212.45	212.07	214.43	211.9	212.2	210.47	209.44	214.02	209.3	210.21	212.09	213.17	211.42	210.67	212.28
210.46	210.87	207.93	213.07	213.56	212.75	210.57	211.35	211.54	211.01	210.86	211.93	209.39	210.38	212.29	210.5	211.73	210.51	208.61	210.84	209.36	211.3	208.7	212.68	208.99	210.31	212.87	214.45	211.28	211.59	211.19	211.12	209.68	211.09	215.28	210.18	210.27	212.08	211.78	209.25	210.22	210.32	210.96	212.98	215.38	210.99	209.03	212.05	212.56	211.91
204.42	204.18	201.11	202.07	204.75	202.07	203.14	198.77	201.72	202.26	202.33	202.23	205.83	204.51	202.3	202.31	203.77	205.52	203.13	201.11	204.99	200.71	201.77	202.53	202.17	202.88	203.48	202.09	202.5	197.81	200.12	201.1	201.76	201.49	200.64	201.34	202.17	202.46	202.02	202.08	199.92	201.82	203.54	201.26	202.73	202.94	201.16	203.33	201.57	205.72
206.85	206.48	209.78	209.66	206.55	210.93	209.25	208.55	214.21	212.23	206.22	207.33	209.92	207.71	211.29	208.49	209.65	208.68	208.6	204.52	204.28	208.74	208.13	207.77	207.02	209.76	208.79	208.94	208.1	209.67	208.89	211.14	212.02	208.89	206.58	207.34	207.9	210.38	207.41	208.8	210.91	209.95	206	206.34	211.41	207.92	206.57	209.76	208.26	210.22
192.41	194.07	195.75	196.37	195.35	195.58	192.58	199.74	196.35	194.7	196.13	194.41	196.38	194.79	195.94	195.78	198.76	195.87	196.54	194.35	196.21	193.15	193.3	192.97	196.98	193.3	194.66	194.04	191.53	201.59	192.68	193.47	194.84	194.65	195.73	198.07	195.62	199.11	196.19	196.24	196.47	193.11	195.44	194.09	193.43	194.46	195.94	196.69	195.61	196.75
194.23	193.89	193.63	192.89	198.23	192.93	197.14	191.67	195.17	192.29	194.69	194.53	191.55	192.13	194.33	194.2	194.37	192.85	193.09	194.69	194.36	193.01	194.47	191.52	196.81	195.83	193.24	195.18	197.92	197.22	194.75	194.4	191.99	192.08	196.14	196.2	192.72	193.96	193.34	193	191.96	194.71	192.48	194.76	195.44	194.81	194.4	191.6	194.45	193.72
207.71	209.1	208.09	209.49	208.57	207.06	207.93	209.68	205.02	210.05	205.65	208.98	208.67	209.12	208.77	205.21	206.95	209.67	207.12	207.35	207.86	208.73	210.03	207.5	207.22	206.02	209.71	211.14	205.73	208.44	209.99	206.35	208.91	206.41	207.78	211.06	207.81	209.07	208.52	209.19	209.23	209.37	210.51	207.47	211.56	210.5	208.26	207.14	209.08	206.75
206.67	208.75	210.17	207.24	207.12	211.48	207	209.98	206.44	209.01	208.01	206.26	207.33	204.71	206.28	206.39	204.15	206.35	207.12	210.32	207.99	210.6	205.02	209.7	209.65	210.72	211.22	208.62	206.29	209.82	206.11	209.02	207.48	208.39	208.82	208.68	207.82	206.88	208.24	207.14	207.83	208.79	207.42	206.91	206.34	211.5	206.12	205.08	209.55	205.79
204.98	202.7	204.44	205.21	204.62	203.66	204.96	203.37	202.27	206.02	203.73	204.39	202.61	202.67	203.72	204.58	205.36	202.56	202.94	204.4	202.29	200.08	203.76	204.64	205.38	202.74	203.68	201.16	202.47	202.76	204.93	203.6	202.51	204.23	207.06	199.5	203.71	203.57	203.57	202.31	204.28	205.97	202.12	202.11	205.05	202.96	204.71	201.32	204.47	202.9
210.36	211.35	210.73	212.09	213.84	213.55	210.94	213.25	211.27	213.01	211.47	209.36	210.17	211.94	211.43	212.01	215.77	213	209.15	209.87	214.12	210.83	212.65	210.86	213.03	211.74	211.46	214.5	212.96	216.09	210.23	209.74	213.84	209.87	211.39	212.21	211.62	213.58	210.74	213.43	213.3	213.2	208.98	211.75	216.43	211.03	211.73	210.51	212.02	213.85
212.46	211.29	211.86	214	213.63	210.15	209.34	210.54	209.68	212.92	210.58	210.93	207.68	210.17	208.9	214.89	209.18	211.19	209.62	211.6	212.5	209.88	212.89	212.03	213.81	209.74	210.57	212.26	208.2	213.62	213.59	210.5	213.08	212.66	211.3	210.78	213.98	210.17	210.9	211.47	207.58	212.5	211.5	210.65	210.03	212.09	209.02	211.58	209.46	211.06
206.6	207.43	209.14	206.77	207.78	207.18	210.59	208.71	207.13	205.77	212.38	204.89	209.44	205.09	210.41	208.97	211.41	208.58	207.98	210.76	208.19	209.65	209.74	211.8	207.99	208.68	209.9	207.67	207.82	206.73	210.12	209.68	209.71	208.19	210.28	209.83	208.58	210.6	210.08	206.79	208.03	209.33	208.61	210.46	208.97	207.61	213.11	210.81	207.19	206.47
217.95	216.85	216.85	221.67	219.15	216.2	219.05	216.71	217.55	217.86	213.85	216.73	218.3	215.76	219.25	219.7	220.4	218.63	216.5	219.28	218.55	221.24	218.74	218.44	215.32	218.13	218.96	217.29	214.91	215.77	216.23	216.3	215.75	217.91	219.67	219.64	217.91	218.33	214.93	218.86	218.67	220.56	219.08	218.69	222.38	216.67	219.11	214	214.42	216.75
203.36	205.61	202.57	203.71	204.61	202.51	202.91	201.14	202.86	202.9	203.74	206.46	200.68	203.44	202.69	202.67	202.8	202.09	205.91	202.17	206.87	204.89	203.8	204.81	202.81	199.74	202.47	204.45	206.02	204.03	204.05	202.89	203.41	204.04	201.88	203.36	202.1	203.69	202.35	205.05	203.4	201.13	205.69	204.7	205.17	205.42	205.34	206.21	200.97	206.4
205.82	204.65	205.41	204.7	201.96	202.42	202.97	203.01	204.88	202.95	202.98	201.96	201.48	202.67	204.54	203.26	204.75	205.46	204.43	204	203.36	205.94	203.07	201.84	204.85	203.49	204.91	203.38	201.98	207.69	202.87	202.43	201.85	208.59	204.29	204.54	207.27	202.45	203.57	201.33	201.52	203.65	207.63	203.05	202.96	205.08	204.07	202.71	208.51	204.97
204.1	203.8	201.83	203.35	204.17	205.23	202.46	201.76	205.85	203.78	206.98	202	200.07	201.94	204.99	202.5	200.74	205.98	200.6	202.54	202.28	207.49	200.5	201.97	202	204.2	204.95	204.28	206.2	207.68	201.24	203.71	200.77	202.55	202.98	201.34	205.48	202.9	204.38	204.22	204.6	204.16	201.65	201.5	203.86	201.92	202.81	203.85	205.4	204.2
203.03	204.56	206.71	202.47	201.57	206.7	202.36	203.3	204.22	204.86	204.04	201.99	202.04	201.93	201.27	206	204.47	202.83	203.18	205.63	200.83	206.91	200.18	202.96	203.62	203.74	201.71	203.14	205.43	199.84	204.89	202.56	203.47	204.05	203.56	201.41	201.64	203.35	203.24	201.61	200.99	201.45	200.16	207.15	205.9	201.74	202.86	205.88	203.98	202.7
203.92	203.8	201.03	202.21	201.35	203.28	207.7	203.6	204.93	201.76	201.9	203.66	203.37	201.05	203.79	201.06	200.25	200.96	203.99	203	205.55	203.85	202.83	206.84	206.04	202.98	201.79	203.51	201.85	201.03	202.06	206.25	205.92	204.28	199.52	203.52	203.93	202.64	205.32	203.65	205.19	204.07	202.52	202.42	200.4	203.61	202.75	200.56	201.98	203.09
209.82	207.83	209.01	206.16	213.62	206.71	212.84	207.22	210.05	209.67	209.49	208.2	208.25	210.51	209.65	212.11	209.12	212.17	207.71	210.18	207.09	211.39	206.44	211.63	210.48	208.75	205.06	211.49	210.89	210.03	207.18	210.04	211.29	208.8	206.62	211.81	211.22	211.67	211.18	211.1	209.62	206.73	210.25	205.44	210.32	210.61	210.4	209.53	204.73	207.62
215.69	218.88	220.21	216.4	221.79	220.99	217.69	217.41	214.08	220.2	218.97	218.37	217.39	217.09	215.55	217.76	215.54	219.47	218.98	220.27	218.76	217.41	220.56	214.72	219.39	216.18	217.26	216.94	218.17	222.51	219.8	217.11	218.33	217.54	219.69	216.62	215.52	218.8	218.28	219.26	217.29	216.91	218.78	216.62	221.28	217.63	220.46	215.26	216.41	217.81
209.37	209.37	208.81	209.09	207.44	209.08	208.08	206.09	209.24	206.96	208.82	207.16	208.12	208.04	211.7	206.38	210.29	207.83	210.14	209.03	206.69	208.15	209.37	207.66	207.08	207.04	209.2	204.83	205.72	206.17	210.36	208.35	208.35	204.95	207.13	211.48	207.47	208.45	207.59	205.32	204.96	206.89	209.14	207.86	206.79	207.18	209.26	205.64	209.17	206.89
205.18	204.77	206.53	204.7	203.31	207.32	202.82	202.2	206.83	204.69	204.81	206.13	204.76	209.06	204.95	203.57	205.22	201.44	205.12	202.75	208.27	202.3	203.77	207.5	203.59	202.3	206	202.15	205.62	203.64	202.27	203.54	204.34	208.02	206.33	203.23	206.19	204.89	206.32	203.34	205.65	206.65	205.86	206.28	205.1	200.51	205.36	203.84	205.42	206.66
208.81	206.15	207.86	206.79	206.14	205.54	207.5	210.01	207.49	207.77	204.68	210.22	204.76	208.4	206.63	202.91	205.24	209.97	210.01	212.19	207.43	209.45	208.52	209.5	206.21	207.54	206.81	207.98	207.33	207.52	208.27	207.34	208.61	206.34	208.45	209.09	206.53	207.8	210.07	207.49	208.82	210.14	205.8	209.36	208.07	209.18	205.38	208.65	205.65	208.71
204.19	203.86	205.51	201.24	204.34	206.04	199.3	204.02	201.68	206.11	203.67	202.66	205.2	203.46	202.33	208.51	204.26	201.91	200.83	203.08	205.21	206.39	205.12	204.73	199.05	204.29	202.56	200.91	203.94	203.15	202.05	203.31	201.9	202.8	199.79	204.49	203.97	201.79	202.02	201.61	203.59	205.39	202.73	202.21	202.59	204.64	203.24	205.14	205.98	203.87
211.45	212.51	210.96	211.78	212.24	212.77	210.65	210.95	211.64	209.53	209.32	211.8	213.64	209.55	210.34	211.44	211.4	211.12	212.56	213.82	212.41	210.02	207.96	207.24	214.03	210.58	208.61	211.73	211.63	214.77	209.95	211.91	212.2	209.79	215.49	211.21	213.92	212.23	211.51	213.13	212.07	213.04	213.92	216.7	211.78	211.73	211.28	209.14	211.54	206.42
204.35	198.15	203.45	201.41	201.07	200.84	202.33	202.35	201.44	199.05	199.75	198.65	203.24	201.26	199.66	199.43	201.76	200.02	204.7	201.39	200.28	199.65	200.67	202.16	203.25	198.76	201.41	201.67	200.02	202.14	199.76	199.96	204.73	201.62	203.37	202.91	202.11	198.11	202.17	204.22	203.66	201.29	203.11	199.87	199.66	200.81	203.7	201.64	200.89	205.2
209.78	206.04	210.37	209.92	210.7	206.38	209.79	210.46	209.76	210.51	207.18	208.86	209.3	206.38	204.56	207.16	214.59	207.96	211.61	205.79	208.99	206.99	210.62	209.34	208.11	208.63	210.21	210.18	208.84	205.01	207.85	208.82	208.85	212.43	210.39	206.01	209.56	205.95	209.83	209.68	207.72	210.39	206.45	211.23	208.76	207.17	208.58	210.25	211.84	208.6
208.8	207.29	209.17	211.29	208.56	207.91	211.71	209.24	208.07	209.64	211.7	207.55	208.84	210.39	210.15	211.72	211.34	213.16	208.38	208.75	208.79	209.94	209.4	209.76	208.78	210.24	205.21	211.67	208.92	209.89	208.76	211.56	209.94	208.56	210.38	205.48	208.92	214.08	207.04	208.09	209.24	211.06	208.18	208.39	210.29	211.72	209.26	212.5	211.19	211.2
204.4	203.43	204.76	202.93	206.22	201.61	206.34	203.31	202.22	205.69	202.58	203.7	204.88	202.66	203.67	206.98	203.67	208.06	200.36	204.24	204.95	203.16	202.71	202.02	205.01	200.74	201.3	200.28	206.24	206.05	207.73	207.49	203.33	203.89	202.28	201.93	204.73	201.9	203.32	203.56	202.61	205.6	203.22	202.6	201.67	204.06	204.56	204.12	201.44	204.91
202.91	206.75	205.81	204.12	203.38	204.14	207.34	204.62	203.1	205.96	207.38	205.93	202.17	203.01	204.13	206.54	206.32	203.99	205.27	204.33	202.14	205.98	205.78	203	201.95	206.14	208.86	204.67	202.92	207.62	206.48	205.86	203.81	203.03	205.37	204.21	206.96	203.97	205.5	203.38	199.32	208.2	204.34	205.45	203.61	204.27	207.86	204.23	207.96	206.04
209.78	207.81	212.3	210.2	210.39	208.31	206.57	211.31	212.23	208.21	210.17	209.73	207.75	207.88	209.1	213.46	210.02	207.37	209.19	210.86	213.24	209.56	209.26	208.12	207.51	209.54	207.75	208.39	208.84	212.93	204.15	207.47	211.54	206.91	209.5	213.24	208.86	211.08	210.82	208.6	210.45	208.43	209.89	210.65	210.5	206.73	208.01	210.44	207.68	210.86
208.15	206.78	211.97	209.02	208.32	206.68	209.49	211.89	207.57	210.04	211.31	212.53	208.11	209.68	207.68	206.08	208.98	206.05	207.67	207.26	209.97	209.69	207.77	206.06	207.6	207.76	209.86	209.95	208.36	209.05	207.98	210.05	207.93	208.44	207.64	208.09	208.23	208.94	209.4	207.51	210.49	208.67	208.65	208.75	208.01	209.2	207.97	210.38	211.1	209.06
205.57	204.41	205.85	203.05	205.11	203.03	206.67	200.34	206.4	204.39	208.69	203.75	202.44	202.62	204.41	203.95	203.03	205.72	205.9	206.9	204.07	204.36	203.28	204.4	204.26	202.93	208.05	204.06	206.56	205.97	205.18	201.43	205.46	204.57	205.51	202.98	203.35	203.34	204.91	205.26	203.98	201.99	203.86	204.7	203.04	204.29	205.79	205.3	208.17	204.28
207.63	208.35	205.71	208.82	208.71	207.23	207.06	206.9	206.39	207.2	206.82	209.45	206.92	206.02	209.28	207.04	207.83	207.1	208.06	207.95	204.4	206.62	210.4	208.53	207.63	209.83	209.26	207.48	208.67	207.13	205.77	207.77	208.83	207.89	208.66	208.85	209.46	206.75	207.03	207.74	209.88	207.97	204.49	208.36	207.41	208.11	208.14	207.36	204.53	209.41
200.78	196.1	201.97	198.97	200.34	200.93	200.33	199.08	200.89	200.85	199.1	201.17	200.14	196.99	198.22	201	197.46	197.77	199.09	199.6	201.11	200.57	197.99	202.03	199.56	199.13	198.83	200.97	197.59	200.39	200.68	200.67	199.89	202.99	201.55	204.36	198.76	202.65	200.21	198.82	198.87	199.8	201.54	199.58	204.2	202.95	199.63	202.54	202.81	196.6
201.06	202.05	205.02	207.33	202.19	202.62	201.97	204.71	203.56	202.83	200.58	199.78	201.37	200.86	203.54	201.81	201.56	199.05	200.78	200.25	203.33	207.76	203.67	204.37	199.48	203.21	201.72	201.16	202.95	202.76	199.96	200.05	199.81	201.72	199.08	201.99	203.37	201.24	202.31	205.35	200.66	202.98	203.23	204	205.08	200.18	201.12	201.05	201.62	200.67
210.14	209.1	212.61	210.09	211.06	209.48	210.26	208.05	209.48	211.57	208.68	213.39	212.27	213.96	209.42	207.54	210.61	205.49	211.12	209.81	208.71	211.22	208.71	205.82	211.09	209.89	209.89	209.69	211.68	212.11	208.84	209	209.08	208.5	211.31	209.13	207.21	212.48	209.8	210.98	209.36	207.83	208.62	210.64	210.38	211.27	208.62	208.88	209.3	210.54
200.84	199.51	199.76	198.38	197.21	195.82	197.08	198.01	196.42	199.4	196.89	200.87	196.14	198.07	199.84	202.01	197.88	196.6	198.9	198.04	197.4	198.42	199.96	194.78	199.86	198.35	198.31	196.92	199.11	200.01	199.23	200.7	196.97	198.52	196.01	200.58	197.44	195.76	196.3	194.82	197.48	199.22	196.27	197.03	197.42	199.87	198.96	200.82	198.15	196.22
203.17	202.65	204.85	203.29	200.32	202.05	201.83	199.28	204.32	202.95	203.43	204.5	201.98	202.54	201.95	202.27	201.44	201.54	202.79	199.87	203.64	201.14	205.39	200.81	203.17	200.91	202.24	199.96	202.37	200.96	205.52	204.57	205.11	203.4	203.33	201.31	204.35	203.45	206.02	200.12	202.65	203.4	203.3	203.56	201.36	205.44	201.94	203.16	203.89	204.21
206.82	207.97	206.59	205.79	206.51	208.76	212.08	206.31	206.73	209.05	204.65	208.44	207.14	206.6	209.29	206.36	208.5	206.25	205.31	208.54	209.08	207.83	209.12	208.97	208.14	208.54	207	208.24	209.83	205.21	209.36	206.5	207.89	208.92	206.66	212.28	206.06	209.62	207.75	206.2	207.06	209.6	209.58	206.14	208.42	210.49	209.4	208.4	209.81	211.13
213.03	209.98	210.8	209.29	212.39	211.67	208.51	212.62	211.67	210.68	212.07	212.13	212.87	212.69	214.21	214.19	210.84	208.96	212.86	209.95	210.99	212.6	212.75	211.29	209.65	213.5	211.18	209.68	213.74	211.77	212.04	210.89	214.25	213.67	211.52	213.83	213.95	214.1	211.02	211.08	212.48	213.95	207.26	213.47	208.55	212.68	213.52	214.47	213.32	210.94
209.55	209.95	210.61	210.19	209.61	211.61	213.74	209.95	212.81	212.29	210.2	209.87	213.27	212.58	211.8	211.41	210.4	212.43	213.87	214.42	214.25	212.59	210.71	210.46	211.77	213.33	211.76	212.39	215.2	210.61	213.68	210.8	215.07	215.68	209.45	212.32	210.07	211.92	212.33	210.43	208.32	209.63	209.72	213.17	215.76	211.17	212.82	211.15	208.41	209.91
205.91	207.07	202.21	204.35	202.02	203.9	203.05	200.32	201.96	203.52	204.98	202.02	203.46	203.8	206.97	206.95	205.64	200.98	204.21	206.93	205.72	202.87	203.75	203.99	206.15	205.48	204.8	205.04	206.24	204.56	207.38	203.59	204.33	203.21	202.96	204.88	207.79	205.86	204.1	203.8	201.77	202.4	205.53	203.07	200.51	201.06	202.05	201.85	201.79	202.01
210.39	212.44	211.73	212.11	207.61	212.46	215.08	212.57	211.61	211.61	213.27	209.61	212.61	210.63	212.89	212.03	213.57	214.39	207.99	208.19	209.79	214.2	209.89	212.6	213.55	212.38	211.12	211.68	212.96	212.72	212.5	210.58	214.52	212.45	212.19	214.22	212.93	210.22	209.22	209.54	210.97	213.59	210.99	213.12	213.27	210.39	211.69	212.55	213.15	212.71
215.8	217.36	215.91	214.35	216.92	216.33	217.01	213.04	218.25	215.13	216.77	217.67	218.53	212.25	214.07	217.12	217.02	215.84	217.8	216.94	214.34	218.1	215.19	218.8	215.21	213.52	220.12	215.78	216.63	214.57	219.22	215.47	216.51	214.82	214.79	213.75	217.23	214.27	219.61	217.01	219.14	217.68	218.24	216.97	216.13	216	219.67	219.15	219.6	219.66
206.11	204.72	203.35	206.29	206.98	202.64	205.87	204.12	202.08	205.83	206.49	204.96	205.29	202.29	203.35	205.36	200.99	203.11	203.4	203.96	204.75	202.69	202.74	202.6	205.14	203.2	206.42	203.38	201.74	203.91	205.52	202.52	205.78	203.91	203.58	206.59	204.11	203.72	202.57	201.21	204.77	203.57	202.89	206.94	203.99	202.98	204.06	202.49	203.1	202.47
206.39	208.22	208.18	207.79	206.81	204.39	211.11	205.84	206.95	207.5	205.15	211.23	208.34	208.02	205.68	206.43	209.68	206.06	211.48	209.69	207.57	209.16	206.87	208.93	207.01	211.8	208.03	211.47	209.36	210.65	210.79	210.42	213.26	208.33	208.8	209.21	207.88	209.75	212.09	207.95	210.68	210.47	208.28	207.32	208.41	208.34	206.55	209.02	207.31	210.12
210.49	212.11	209.86	214.53	213.83	212.92	209.45	211.84	213.99	210.37	210.94	208.61	211.26	210.78	210.2	210.79	212.5	210.79	210.8	211.96	211.91	213.15	215.8	210.03	213.77	212.77	213.04	212.84	214.76	211.77	211.02	211.78	211.1	213.33	213.49	212.66	212.32	208.21	212.63	210.43	210.68	213.83	212.16	214.47	214.67	210.12	211.61	208.39	212.91	213.28
203.58	205.7	205.66	205.85	206.24	208.73	202.97	204.76	203.91	204.95	201.2	205.03	202.44	204.23	203.28	201.48	208.24	205.12	205.55	206.03	203.27	206.2	204.37	202.09	206.96	205.04	206.75	206.11	204.67	207.89	204.8	206.03	206.57	208.7	204.45	205.7	208.46	208.3	202.5	204.15	205.6	205.85	205.93	206.67	204.12	206	209.9	204.7	202.17	207.42
202.24	202.46	204.61	206.74	204.05	202.97	204.65	205.08	204.25	202.78	203.94	205	204.26	201.73	202.86	204.13	206.14	201.15	201.38	199.6	200.95	206.61	205.27	199.31	205.91	204.75	203.61	204.35	202.6	205.09	204	200.01	202.08	202.28	202.61	202.23	203.96	204.54	203.2	205.61	202.88	201.63	205.16	204.93	201.69	204.49	201.8	203.08	203.7	203.83
209.48	213.17	213.69	210.4	212.32	211.37	211.86	212	210.59	212.43	212.51	211.78	211.04	213.33	215.56	211.76	212.88	210.6	209.13	211.98	207.93	208.12	212.08	209.01	211.87	211.94	213.57	210.38	211.76	210.95	212.69	215.85	213.07	212.15	211.7	211.35	214.5	212.47	210.55	210.74	211.09	212.03	212.18	209.47	213.93	211.28	212.4	207.77	212.98	209.74
211.42	211.99	212.51	214.24	213.1	211.75	209.88	212.49	212.93	210.63	210.64	212.26	212.08	210.94	210.26	209.3	212.65	211.07	209.31	210.92	210.41	212.24	209.14	210.69	212.92	211.82	208.98	212.45	211.6	210.63	211.42	213.22	210.72	211.83	214.02	211.2	212.1	211.26	208.82	211.15	209.56	209.74	211	209.04	209.6	212.88	211.06	214.83	211.5	213.3
202.25	198.87	200.64	204.48	204.64	201.89	207.12	200.08	203.77	202.17	201.51	201.98	201.14	201.41	204.35	203.12	203.42	200.81	203.03	205.51	201.42	206.52	204.12	202.8	202.61	206.15	203.78	207.54	203.97	205.38	203.55	200.9	202.42	204.49	201.84	199.79	202.8	207.09	202.65	200.7	201.14	201.19	201.89	208.36	201.41	205.22	206.46	201.55	202.54	203.57
200.45	204.48	203.84	203.91	204.09	202.05	204.06	201.08	200.87	206.93	205.16	204.59	203.51	202.66	205.01	204.97	202.93	207.24	201.86	204.38	204.01	204.24	202.97	204.43	204.22	207.11	204.09	203.61	205.09	206.1	205.38	207.52	205.59	206.41	204.06	206.67	204.25	202.26	205.59	207.47	204.11	202.84	203.66	204.68	204.21	202.75	199.08	204.49	200.69	203.27
214.34	215.35	210.87	216.13	216.88	211.46	213.43	211.36	208.66	214.23	212.91	211.62	210.44	210.69	209.36	210.29	213.2	211.91	210.99	217.29	215.16	214.48	214.29	214.03	210.12	213.93	210.84	214.93	214.59	214.42	214.01	215	213.34	217.43	213.99	212.86	214.65	210.76	214.66	212.51	212.02	217.68	209.46	213.29	215.55	213.4	214.7	213.75	212.84	212.49
214.01	212.56	211.45	213.02	212.89	208.93	209.87	211.71	209.43	213.28	212.23	210.98	210.64	210.75	210.38	210.57	212.95	212.17	209.48	210.07	211.43	211.44	212.61	214.15	212.11	214.62	212.62	211.1	210.51	212.18	209.45	210.67	211.15	208.63	212.58	213.19	213.7	212.45	210.95	208.58	211.02	213.86	209.86	211.21	208.61	214.04	212.2	214.96	211.26	211.94
212.25	211.81	214.45	209.14	211.49	212.57	211.67	210.6	213.26	209.25	211.92	212.59	212.88	213.02	212.18	210.02	211.1	214.23	211.74	213.69	213.55	212.89	212.2	211.76	216.4	214.18	213.14	211.66	208.49	211.91	210.07	214.23	214.25	213.07	211.79	208.97	210.36	213.42	211.01	211.48	208.48	211.73	210.44	210.45	212.71	211.42	209.85	210.8	216.9	212.31
206.94	206.54	206.13	204.08	209.44	208.16	205.46	204.66	207.61	206.75	206.77	206.55	207.8	204.86	204.72	208.81	207.88	204.75	209.28	206.71	206.74	206	203.79	204.4	206.15	203.34	205.37	208.71	205.17	210.31	206.32	206.75	204.35	204.53	205.63	206.43	205.23	208.74	206.36	207.31	205.94	206.04	206.23	205.38	206.22	209.11	206.88	206.34	201.82	202.02
202.16	203.43	204.04	202.25	200.88	203.98	202.68	201.6	202.67	202.02	200.91	200.36	201.52	204.78	200.88	200.34	197.39	204.35	203.84	199.86	200.56	198.67	204.11	201.59	204.4	201.69	203.19	202.87	202.54	202.1	202.69	201.92	202.8	203.11	204.24	199.06	203.7	201.93	201.52	201.66	202.79	201.02	202.39	203.46	200.89	203.42	203.25	203.78	200.96	204.49
207.88	208.04	206.96	205.72	207.64	207.96	206.96	210.13	204.89	206.68	210.81	208.96	210.75	208.56	207.62	209.36	208.58	205.23	208.35	207.67	206.86	212.26	209.95	211.83	209.19	209.66	207.77	209.97	208.85	204.87	207.85	208.91	211.72	209.62	204.58	212.75	208.65	204.55	208.23	205.47	207.26	210.13	209.07	206.8	210.5	207.43	210.43	207.77	207.97	209.21
199.97	204.76	204.79	206.27	204.26	200.08	204.89	203.56	205.45	204.41	201.04	202	200.93	200.89	205.62	202.41	199.49	202.04	202.99	205.31	205.91	203.7	205.64	201.8	202.54	203.67	202.23	201.63	203.34	206.41	199.64	203.06	200.7	202.65	203.17	199.23	200.26	202.34	202.26	203.4	205.46	200.8	203.16	203.63	204	199.11	202.16	203.91	202.66	206.36
204.2	202.95	201.95	204.96	203.89	203.45	200.42	201.54	202.76	201.66	203.44	200.5	203.64	204.85	203.72	202.84	200.95	200.25	204.86	201.61	201.73	205.07	202.02	204.5	203.4	202.17	203.43	202.17	202.13	204.62	206.29	202.97	204.22	202.08	203.06	203.61	203.05	202.13	204.44	201.57	203.88	205.14	202.15	206.02	200.03	205.3	202.91	202.36	201.28	202.33
200.59	203.66	201.65	202.91	205.02	201.72	203	204.27	202.59	206.27	206.72	200.82	201.82	207.88	207.87	203.06	199.37	201.06	206.15	206.45	201.97	200.15	205.14	203.26	202.8	203.32	202.69	204.07	202.9	203.57	207.25	205.04	203.03	202.33	204.09	203.58	203.45	202.91	202.42	203.95	205.13	202.25	204.34	204.95	204.24	206.42	200.61	198.19	203.22	201.12
212.52	215.06	211.69	212.85	212.06	212.49	211.55	210.29	211.06	210.44	214.69	210.97	211.93	211.46	211.67	211.1	214.65	211.3	210.98	214.17	210.92	213.29	210.21	213.64	213.54	212.37	214.67	214.44	213.81	211.95	209.84	212.98	214.1	211.87	211.15	211.54	209.9	210.73	212.02	212.78	212.7	210.28	211.69	209.93	211.19	210.66	212.68	210.33	213.24	214.35
200.68	202.42	199.12	202.88	201.31	203.95	205.51	200.94	201.08	202.97	204.67	200.8	199.3	204.58	202.09	206.52	201.74	202.74	202.06	200.89	202.63	201.93	203.04	205.37	202.7	201.37	203.04	203.89	198.62	203.63	199.24	202.95	200.23	201.73	199.75	203.09	202.1	202.79	202	203.68	201.73	203.33	205.29	200.08	200.97	201.86	203.76	201.24	202.08	204.13
209.24	210.25	205.88	208.58	206.22	208.56	207.45	210.01	212.71	209.98	206.47	206.62	211.83	209.9	207.87	209.21	209.22	210.07	207.16	206.51	208.17	209.34	209.06	207.05	208.42	205.65	209.08	208.86	207.41	210.13	208.94	207.41	209.22	203.73	208.97	206.45	205.93	207.07	209.42	209.37	208.23	206.97	208.38	212.85	209.27	208.88	209.03	210.68	211.44	207.24
205.85	201.48	200.02	202.4	201.85	207.37	201.87	207.69	203.37	204.06	203.26	203.72	201.96	204.51	201.93	204.86	203.19	201.7	199	204.81	205.09	205.4	205.65	205.33	205.88	202.04	206.16	204.35	203.65	201.11	204.4	202.24	199.16	204.56	204.22	204.97	205.13	204.03	204.36	203.68	203.4	203.13	203.52	202.41	203.61	202.89	201.73	200.27	201.09	201.34
198.29	197.93	198.96	196.41	198.42	197.69	197.19	196.23	196.24	198.22	199.53	196.02	200.93	196.34	198.88	195.58	197.79	198.71	198.78	197.97	198.13	199.33	198.08	199.31	196.92	197.16	200.29	200.05	197.11	197.56	198.2	197.94	196.21	198.07	198.02	198.57	199.69	195.63	198.51	196.54	200.59	199.04	196.68	202.31	197.58	196.3	199.01	198.2	198.73	198.59
217.95	220.06	219.49	215.6	214.85	218.49	219.36	216.62	220.06	218.67	218.62	216.9	220.94	221.65	219.12	215.61	216.03	220.22	218.79	217.31	217.32	218.52	215.84	215.74	218.41	219.73	215.9	218.02	219.67	218.06	216.14	215.56	218.58	216.93	220.39	219.52	219.92	216.71	220.85	216.58	211.82	220.62	218.1	216.73	218.85	218.46	218.96	214.21	218.09	217.06
196.01	193.66	194.68	194.77	194.4	194.58	199.14	196.48	194.4	196.35	197.43	196.23	194.63	195.69	194.25	195.57	194.58	196.17	195.5	194.79	195.36	196	194.61	195.39	193.78	195.01	194.21	196.05	194.55	198.59	196.46	195.19	196.34	194.59	196.19	196.47	194.34	193.34	192.56	194.36	195.89	192.88	194.96	195.03	194.44	196.91	196.43	193.62	195.93	197.74
204.42	205.67	205	204.67	205.52	204.47	202.66	206.18	205.18	199.99	202.12	202.49	203.48	204.98	202.97	205.18	200.79	205.26	201.44	201.1	203.19	202.27	204.24	199.99	199.25	206.48	202.8	202.03	202	204.88	203.74	202.84	205.96	201.96	208.19	204.94	205.82	203.06	202.1	203.42	204.51	203.7	203.39	203.18	203.96	204.37	203.51	206.21	204.76	205.05
198.16	199.32	196.04	201.17	200.79	195.45	196.73	199.03	197.35	194.32	201.88	197.69	198.27	199.04	200.29	198.02	197.99	197.29	199.56	200.2	197	196.49	195.89	196.18	198.28	199.12	196.7	198.87	199.49	201.47	197.42	197.51	200.26	200.04	199.91	198.72	197.97	198.52	198.52	199.57	198.82	198.99	199.08	201.45	195.08	195.43	197.34	195.28	200.58	199.49
193.26	192.82	193.35	192.84	191.07	191.95	194.41	194.27	192.99	194.2	190.83	195.74	191.6	194.33	193.94	193.64	194.72	194.7	193.51	193.39	195.19	193.9	194.25	191.41	192.54	196.31	194.57	197.38	193.33	191.71	193.32	195.47	196.35	196.42	190.84	193.51	191.86	194.49	197.17	192.86	191.74	194.78	193.67	195.75	190.94	195.9	195.67	193.09	193.17	195.22
209.21	209.86	207.87	210.16	212.87	205.41	208.69	213.23	209.05	210.36	213.61	212.32	209.52	207.79	210.89	209.84	211.69	208.51	212.22	209.67	209.44	207.82	206.65	209.66	209.16	211.06	210.33	208.72	211.33	210.02	212.44	207.63	209.58	206.77	208.47	208.31	208.66	208.38	210.45	210.67	210.94	209.64	210.92	209.15	212.05	210.12	211.53	208.62	210.69	212.49
203.4	209.23	209.83	207.81	207.16	211.84	206.48	207.66	209.38	207.71	209.86	209.56	208.46	208.1	210.08	209.61	208.91	208.16	209.56	207.09	208.31	207.23	209.76	202.82	209.08	207.48	208.91	208.95	212.22	209.36	211.34	208.58	206.84	206.13	209.67	210.38	207.44	210.83	210.06	210.39	207.28	209.45	206.85	208.17	206.84	206.87	208.78	204.96	210.62	208.04
210.23	208.38	209.86	209.93	205.65	207.47	205.83	210.84	208.37	208.39	208.22	208.47	209	206.01	207.23	210.04	208.49	208.51	209	208.84	207.42	211.52	208.15	208.23	206.54	211.38	209.61	209.8	207.27	207.86	205.67	208.91	207.1	205.33	211.11	210.3	209.13	208.25	207.44	208.65	209.49	210.22	209.09	206.95	207.34	206.2	208.11	208.87	208.58	205.34
207.47	208.93	209.26	206.1	208.72	208.16	210.29	210.27	207.61	210.15	208.73	206.05	209.93	208.18	210.71	207.92	209.96	206.7	209.67	208.93	213.22	206.08	208.92	210.68	212.19	206.28	204.12	209.54	207.73	208.12	211.43	209.4	205.57	207.55	208.53	210.23	209.07	208.08	209.02	205.32	210.9	207.71	208.96	210.43	207.93	207.28	210.49	208.19	210.33	210.75
198.04	197.77	200.29	200.57	200.78	200.43	197.7	199.97	199.4	200.35	199.1	200.45	199.16	199.19	202.91	202.16	201.63	202.02	199.99	198.35	201.33	201.23	198.08	199.35	200.57	199.06	199.23	198.87	201.46	201.17	201	201.3	197.72	196.85	196.59	201.82	202.22	198.88	201.28	199.71	200.06	200.26	200.84	198.83	199.91	198.18	198.63	202.73	195.19	200.41
205.84	210.22	207.2	206.44	209.1	206.35	207.71	210.01	210.44	207.93	206.83	205.94	207.39	207.22	209.64	211.54	209.04	210.02	207.72	207.46	205.78	206.08	208.04	205.83	207.74	209.16	207.12	207.62	206.53	205.17	206.22	211.09	209.52	210.11	207.56	204.99	211.61	205.88	209.03	205.86	205.22	208.25	206.83	205.42	204.2	207.47	211.03	208.26	208.04	209.94
206.26	203.04	200.89	201.93	203.66	204.99	203.37	204.75	204.23	202.37	203.36	204.83	204.77	204.82	203.02	201.7	202.93	205.51	203.65	203.61	205.62	202.49	202.91	204.56	202.34	205.06	203.7	202.06	205.05	203.92	202.6	203.76	201.56	205.22	208.71	205.68	204.47	202.67	207.37	208.5	203	204.96	201.64	204.7	205.95	200.64	204.93	203.05	203.7	205.32
206.46	210.3	207.5	207.59	207.35	207.4	209.55	208.93	208.34	208.03	204.81	208.36	209.35	205.2	209.94	207.83	210.11	207.88	209.63	208.54	208.62	210.06	209.16	208.09	207.65	209.28	209.83	207.82	210.27	208.54	209.48	209.45	206.66	207.84	206.77	211.6	206.11	211.68	206.97	208.38	210.15	209.54	209.98	209.93	210.17	208.62	208.52	208.84	211.19	205.89
200.38	203.23	201.96	205.82	203.81	199.39	204.02	201.98	202.36	204.51	203.47	201.16	201.21	204.67	203.54	204.2	201.18	202.47	202.28	205.14	200.9	203.64	202.46	203.1	203.73	203.5	201.66	204.75	202.33	201.16	202.69	202.59	204.87	205.01	205.15	203.86	203.22	202.37	200.4	204.47	202.02	205.07	205.38	207.03	203.36	203.97	206.18	201.79	205.61	202.09
206.97	206.84	205.42	208.25	206.61	210.81	206.56	210.33	207.86	209.55	208.88	211.07	206.5	210.54	207.08	207.05	205.22	208.51	207.95	210.03	204.52	210.96	204.47	207.1	208.18	205.73	207.18	206.27	207.36	207.36	207.1	203.83	207.17	209.09	207.48	208.8	206.58	203.74	210.31	206.83	208.34	207.18	207.76	206.69	207.02	206.56	204.11	208.64	206.32	205.67
206.81	206.72	206.66	207.24	206.19	206.81	205.67	203.15	203.05	205.67	208.89	206.5	207.55	209.2	207.24	205.98	207.27	206.18	204.52	205.17	204.53	205.13	208.44	205.28	205.98	204.77	205.52	207.24	206.18	205.56	208.24	205.62	207.63	209.93	205.44	208.1	208.32	207.5	206.75	205.94	205.45	208.53	206.36	207.07	206.16	206.84	207.88	204.87	206.32	202.71
220.58	220.29	217.82	215.49	219	217.16	218.43	219.54	218.08	215.43	215.67	217.98	216.8	216.85	219.59	214.52	220.86	217.14	219.32	218.64	216.39	218.52	221.3	219.6	220.85	218.48	214.89	221.02	216.17	218.61	219.93	214.92	219.62	217.39	218.36	216.61	218.36	216.89	216.96	218.36	218.01	217.33	219.13	216.63	218.67	216.05	218.6	218.51	218.33	217.06
198.39	200.28	200.43	203.31	203.95	202.72	198.98	200.04	198.39	202.14	201.7	198.41	201.21	200.62	202.39	199.12	201.95	199.42	201.02	199.58	199.09	203.45	200.49	203.53	198.16	200.73	201.92	199.7	199.4	200.69	201.99	201.85	201.07	200.8	198.22	199.29	200.48	200.81	201.3	195.76	203.42	196.88	198.51	203.52	201.23	202.07	203.44	202.87	203.2	203.06
213.31	210.13	212.88	210.37	212.04	217.41	210.32	213.06	210.54	210.13	213.55	214.83	209.03	214.41	212.65	210.34	211.85	209.08	212	215.03	210.79	212.59	213.01	210.93	212.12	214.15	212.56	212.03	207.03	213.17	209.98	211.45	212.39	212.06	214.69	209.61	212.55	212.75	211.15	211.44	210.3	208.12	214.7	210.51	210.72	213.83	211.48	211.98	213.49	211.3
202.87	200.92	201.27	200.3	202.31	198.71	201.22	198.99	200.07	198.97	201.04	202.85	201.72	202.41	196.85	198.98	197.42	199.38	201.12	200.01	200.21	204.24	203.05	201.29	197.68	197.96	199.54	198.45	200.81	201.22	201.7	200.46	201.78	201.05	204.52	200.85	199.46	200.25	198.84	196.29	200.3	197.72	198.41	203.08	197.52	199.65	200.4	201.4	200.73	203.01
202.55	205.64	203.42	202.03	204.3	204.59	205.12	203.64	206.19	204.17	203.67	203.24	204.13	202.91	202.62	202.4	202.63	203.99	202.85	204.76	204.61	203.55	204.99	204.39	202.83	205.41	203.84	205.67	203.29	204.03	204.65	204.99	205.16	201.15	201.71	205.3	204.89	203.92	206.34	205.25	201.96	199.85	203.08	204.09	203.4	205.87	206.76	205.23	205.02	204.84
213.07	209.01	212.9	212.13	215.8	212.48	216.13	210.89	213.13	211.19	212.3	214	216.01	211.63	211.13	211.58	214.93	214.07	214.61	214.18	213.76	214.92	214.17	211.91	214.02	215.95	215.12	214.76	215.39	210.5	214.57	212.39	214.76	214.1	213.32	215.74	214.21	216.3	215.87	213.25	215.33	214.79	216.27	213.95	215.13	210.49	215.49	213.28	212.69	212.23
207.19	209.14	207.67	208.38	205.75	207	209.46	210.89	208.2	208.09	207.54	206.17	208.6	206	209.04	207.56	207.82	207.85	211.01	207.46	205.97	207.64	206.16	208.17	210.13	211.12	209.88	211.18	209.6	204.96	206.5	211.28	208.72	209.66	203.87	207.51	210.01	208.08	208.56	207.93	205.94	207.89	208.57	210.33	205.75	210.95	205.39	205.84	208.91	207.51
208.57	202.94	207.27	209.61	205.96	208.27	206.58	209.97	206.99	207.5	208.3	208.84	205.44	211.74	206.32	207.09	206.61	207.68	209.44	208.34	208.41	208.75	209.62	206.34	209.49	208.27	207	209.12	211.34	207.21	209.66	211.06	206.72	207.78	207.83	207.88	206.28	212.84	212.04	206.19	209.91	209.35	210.51	208.07	206.34	210.98	210.95	207.38	207.6	209.28
218.9	217.65	218.48	212.97	218.81	217.82	213.76	216.35	218.87	216.97	217.66	215.94	215.55	216.85	217.01	215.76	216.34	215.55	218.2	216.76	218.53	219.4	215.28	214.19	218.61	217.6	217.55	216.54	215.94	216.07	216.08	219.45	215.9	216.13	216.27	211.73	217.79	215.66	218.05	217.12	216.56	218.76	216.08	215.58	220.66	215.58	215.05	215.57	220.53	214.93
202.91	204.22	204.34	203.9	203.94	201.01	202.28	203.2	204.15	202.34	205.58	201.55	201.01	199.85	202.41	202.78	203.46	203.13	203.04	202.98	201.45	199.07	205.96	203.75	205.16	203.38	203.4	203.48	203.29	203.33	202.53	202.1	202.13	203.93	203.44	203.38	204.61	205.22	199.57	203.15	202.62	202.91	205.28	202.28	205.05	201.28	202.84	203.77	202.76	202.91
196.13	196.45	200.41	199.51	195.93	199.01	201.65	199.08	200.82	202.17	200.12	202.54	200.76	198.07	200.26	201.55	198.28	200.26	198.08	198.42	199.07	200.21	201.5	198.48	197.01	201.32	198.64	198.74	200.59	199.35	198.52	201.51	198.6	200.04	199.57	200.17	197.13	200.65	198.4	200.28	199.71	199.52	200.7	195.47	196.63	198.36	199.97	196.07	199.12	198.28
204.64	200.17	202.14	200.9	199.84	203.62	207.05	203.82	200.41	203.33	202.32	204.37	202.83	202.29	200.39	205.14	201.68	201.54	202.42	204.19	200.85	202.59	205.13	202.12	205.32	201.87	202.72	201.18	198.64	204.74	199.92	199.42	204.6	196.7	201.39	203.92	203.04	201.07	203.08	202.87	203.85	204.56	204.58	203.73	204.17	203.61	203.22	201.69	202.52	203.54
212.64	214.69	213.09	213.74	209.31	212.55	212.54	214.28	211.89	214.96	213.21	212.34	213.13	217.08	213.82	213.01	214	215.85	210.98	214.23	214.95	214.03	216.68	213.58	214.6	212.13	216.55	212.93	215.55	211.86	211.77	213.47	215.74	216.49	213.06	216.14	213.32	213.38	214.55	212.82	212.69	216.53	211.55	214.8	215.9	213.5	213.88	212.37	213.74	212.02
213.99	214.87	215.23	213.33	213.17	212.71	213.58	210.94	211.01	213.53	215.13	212.59	212.28	214.61	210.93	210.75	210.72	214.28	214.39	212.69	208.53	212.88	209.99	212.57	211.09	210.48	213.06	214.14	213.65	214.08	211.86	214.03	211.43	210.8	215.1	213.48	211.92	214.43	211.57	213.77	213.63	211.01	214.03	214.89	211.94	213.68	215.64	214.48	213.13	212.42
221.41	216.14	216.16	218.74	216.72	219.34	214.86	216.91	215.94	217.88	218.08	221.54	218.18	215.34	217.12	217.67	218.42	212.22	218.29	217.35	215.76	217.08	220.67	217.47	213.7	219	215.55	215.72	216.93	214.84	216.87	215.64	216.01	213.79	220.76	218.3	216.49	214.85	218.67	218.28	217.47	217.13	213.18	217.11	216.84	216.77	220.28	216.54	214.1	218.98
205.86	205.3	207.38	203.21	206.44	207.29	206.08	207.31	206.42	205.8	207.58	205.65	207.5	203.88	205.01	207.84	209.86	207.02	206.86	202.38	202.55	207.58	205.1	206.17	205.29	206.91	206.25	206.75	205.63	209.5	207.89	205.38	203.61	206.24	206.76	207.85	210.33	208.05	202.18	208.09	207.06	204.41	206.97	208.36	208.2	204.2	209.88	204.51	202.93	205.19
198.39	195.3	193.32	192.53	192.97	193.53	193.19	193.72	198.14	195.81	194.37	193.6	194.61	195.18	192.86	195.31	196.32	193.52	196.82	191.93	192.82	194.24	193.53	195.86	194.04	193.35	192.72	195.24	195.49	196.27	196.37	192.32	189.89	194.51	193.12	196.89	195.54	193.6	195.47	198.93	191.22	192.89	194.54	195.43	194.66	194.22	192.94	190.42	193.62	191.63
202.22	200.25	200.11	199.4	200.08	201.45	201.61	198.6	202.7	203.48	200.87	199.34	197.24	200.8	197.83	200.95	203.22	198.53	202.65	201.05	200	204.3	200.83	196.25	201.07	197.74	200.63	204.07	201.6	200.77	200.23	203.84	200.26	197.64	200.53	201.62	205.94	200.18	198.56	202.42	200.96	200.05	201.57	204.33	199.09	199.01	203.73	200.48	198.67	199.43
213.7	211.29	212.83	215.38	214.25	213.82	213.18	214.11	213.02	215.08	214.57	212.32	214.81	212.95	211.52	214.82	214.83	214.68	210.77	214.05	213.86	212.71	213.9	218.05	213.59	216.37	211.58	210.11	211.92	213.31	212.51	215.49	214.89	212.1	213.19	211.97	213.96	214.29	214.59	209.58	214.24	212.37	213.28	217.07	212.97	214.35	213.64	216.67	214.31	211.7
207.03	206.96	209.76	209.2	211.51	207.67	205.38	209.5	210.62	207.64	208.14	207.87	207.44	207.91	209.09	207.75	209.15	206.69	207.79	208.63	209.34	208.79	208.63	208.68	210.16	207.6	210.01	212.68	209.94	203.73	206.93	208.75	209.52	206.84	209	209.16	207.8	206.94	207.23	209.31	210.64	210.88	207.72	211.67	207.57	209.04	208.01	210.37	208.55	210.57
202.17	203.68	202.64	202.23	205.48	202.03	201.26	201.66	203.47	203.94	203.36	204.74	202.66	204.57	202.7	204.95	203.13	204.33	205.38	203.14	200.57	203.65	201.53	203.76	203.61	204.1	203.36	199.45	204.34	202.47	200	204.96	204.24	202.19	206.48	207.73	201.58	201.85	203.2	201.1	202.51	204.46	203.31	205.57	199.9	203.57	204.27	202.4	200	199.93
202.74	205.14	200.92	198.15	203.09	204.27	200.83	202.4	203.47	203.52	201.5	205.04	205.46	201.05	205.88	202.56	200.56	204.13	203.49	201.17	201.21	202.91	205.12	201.53	200.69	201.28	201.97	202.57	203.06	197.63	202.62	201.32	197.53	206.57	206.49	198.13	201.94	204.46	204.4	201.22	200.07	202.4	201.51	203.61	199.59	203.01	203.3	202.31	200.35	203.02
205.09	202.98	202.5	201.39	201.11	202.41	202.97	202.69	203.55	204.03	203.48	201.01	201.22	204.79	199.98	204.46	200.68	204.17	205.36	201.21	201.84	200.82	203.25	199.13	201.25	200.4	202.09	202.15	200.2	203.77	202.57	204.23	203.46	202.27	198.59	204.55	203.19	204.51	199.93	203.9	203.93	202.97	201.29	202.39	201.88	201.44	202.21	203.2	202.56	204.37
204.59	204.33	205.78	207.42	204.36	202.17	204.54	205.15	205.53	203.37	203.44	204.96	200.05	208.95	205.43	203.46	207.1	207.45	205.09	206.56	208.66	204.93	204.82	205.32	203.52	202.15	203.13	207.76	201.23	206.23	204.15	203.63	203.07	200.29	201.76	204.8	205.89	203	206	206.74	204.88	202.8	207.9	205.26	208.24	206.75	205.93	201.37	204.2	204.26
207.39	210.53	207.33	206.47	206.7	207.5	210.04	206.47	207.07	211.77	207.19	211.71	208.48	208.37	209	209.66	209.51	207.62	206.87	206.14	211.02	210.04	209.24	209.58	207.03	207.18	212	210.94	208.94	211.13	208.43	210.33	208.11	207.15	208.85	209.95	210.69	207.07	207.9	207.3	210.11	207.52	210.65	206.26	209.51	209.07	208.72	208.76	208.04	209.53
214.13	214.89	213.98	211.5	212.12	213.01	213.24	211.71	212.41	212.26	214.45	215.56	211.68	211.23	212.49	211.45	213.17	209.07	214.48	215.11	210.41	215.71	211.95	214.6	215.6	210.78	212.05	210.77	212.4	210.65	214.49	216	213.27	213.91	212.99	213.15	212	210.92	215.84	216.01	215.5	213.47	214.37	214.01	213.9	210.89	213.39	212.21	209.92	208.84
204.74	203.28	207.02	206.06	204.66	205.73	206.3	206.42	205.8	201.72	208.59	205.31	205.41	205.71	207.36	207.06	206.97	202.62	207.28	206.28	206.05	207.52	205.76	205.94	207.41	201.84	206.06	204.76	204.43	206.71	207.47	206.67	203.64	209.63	206.95	206.85	203.99	204.87	206.23	204.44	206.49	204.14	207.04	208.9	206.59	206.07	203.66	201.59	204.45	207.11
209.23	211.51	211.39	207.83	209.88	208.09	208.81	207.52	209.42	207.8	211.27	208.65	209.08	210.78	209.68	208.99	206.52	211.7	212.59	210.77	211.38	209.28	207.34	207.67	213.53	207.69	209.1	208.27	209.74	207.91	208.69	208.1	208.59	205.37	206.68	207.58	210.17	209.52	207.39	213.15	210.19	205.58	212.94	203.01	210.21	207.44	207.19	208.58	209.11	207.57
217.63	219.72	215.18	218.01	216.12	216.62	218.25	218.23	219.92	217.87	214.9	219.44	216.71	217.16	215.08	219.85	219.46	218.04	217.43	217.78	218.66	218.04	218.8	214.6	214.72	214.92	217.91	216.9	218.38	217.55	218.99	217.64	217.75	219.7	214.09	217.08	217.96	218.77	221.55	217.13	217.14	221.32	219.84	217.73	214.91	217.69	218.4	217.82	215.72	218.79
200.48	202.64	203	207.35	202.51	201.19	202.28	207.38	204.04	204.45	204.75	200.39	202.85	209.09	204.89	201.99	202.75	203.67	203.05	201.49	206.22	201.18	204.31	204.5	200.77	204.03	201.94	201.23	204.82	204.76	204.19	204.05	200.8	201.99	202.33	201.73	203.64	206.67	200.76	206.56	204.88	204.21	200.49	208.65	202.34	201.51	205.57	202.69	203.98	204.87
207.31	208.46	210.78	211.64	210.55	213.09	208.21	209.94	207.31	208.34	208.83	208.2	207.22	210.18	210.75	206.54	209.51	209.9	208.12	209.41	209.22	209.48	207.1	208.79	209.41	211.41	207.76	211.16	207.45	209.47	210.05	208.99	210.83	210.6	210.06	210.59	209.99	211.09	209.73	210.57	208.1	207.51	205.2	208.36	207.36	211.88	209.7	209.36	209.01	211.52
202.75	203.56	203.39	206.39	203.44	204.35	205.86	204.78	205.77	204.8	201.94	204.24	203.24	204.11	204.66	205.48	204.66	202.7	205.53	204.31	199.05	204.44	202.75	201.33	205.97	204.61	205.42	200.96	206.22	208.04	204.59	205.34	203.22	204.78	202.91	204.47	203.64	206.91	205.13	202.69	205.42	203.3	204.98	203	203.13	204.32	204.26	200.69	202.44	204.75
206.66	206.74	207.69	207.09	208.79	206.83	206.97	204.93	206.56	202.79	208.63	205.33	205.37	203.38	207.15	207.44	205.72	206.55	204.08	206.47	207.23	209.9	206.9	208.65	208.78	202.56	206.82	204.96	209.88	208.76	207.55	206.96	206.59	206.21	206.64	207.72	202.81	207.24	205.12	207.44	208.1	206.5	207.92	207.19	206.32	204.31	209.98	208.9	205.09	209.91
205.04	203.21	201.67	201.82	204.18	203.76	203.98	202.22	201.07	203.8	200.29	205.13	201.01	202.08	202.28	204.01	201.69	202.92	202.83	200.12	200.45	202.4	200.06	200.77	201.93	201.83	202.24	203.58	205.22	202.52	200.71	205.15	200.41	200.79	203.39	201.4	205.53	201.35	202.02	204.84	199.57	203.12	204.25	203.03	203.58	200.16	202.03	205.24	203.05	206.64
211.23	209.12	208.45	210.77	209.75	206.69	209.74	208.25	208.57	209.74	211.72	208.88	209.19	211.05	209.2	205.35	207.78	210.85	212.24	209.24	213.09	209.77	206.79	210.77	209.93	210.99	212.12	210.53	208.7	211.29	210.98	208	209.39	208.78	207.61	210.52	210.71	210.4	211.26	208.1	209.56	210.53	209.12	210.53	207.99	209.14	211.06	210.45	206.9	205.1
219.22	215.22	219.31	220.04	217.73	216.28	220.83	217.54	216.17	216.6	217.21	219.65	218.31	216.19	217.12	219.01	215.46	219.61	218.96	221.4	217.17	218.13	220.73	218.1	215.79	219.26	216.86	214.93	217.72	214.64	217.09	219.6	217.41	214.58	219.04	216.29	217.25	218.95	217.8	222.3	216.38	217.04	216.94	216.45	218.72	216.29	217.75	217.76	215.26	216.03
208.95	206.13	206.67	206.36	206.82	209.78	209.89	208.71	206.5	207.08	204.23	207.59	206.12	208.83	204.86	207.82	210.5	206.74	206.13	207.02	210.4	208.96	209.69	208.07	207.49	210.05	208.45	208.81	208.23	205.22	206.09	207.87	207.6	207.19	207.41	206.19	206.18	207.52	208.27	204.68	208.2	207.03	209.17	206.14	211.09	207.45	209.68	206.24	207.23	211.21
217.51	219.38	216.69	216.59	220.43	218.4	213.73	218.23	217.1	217.4	217.64	216.91	219.73	217.01	214.95	214.79	216.69	218.07	216.91	217.11	217.14	217.75	217.5	216.85	219.81	214.47	217.4	219.84	216.62	215.2	217.29	216.83	220.56	214.74	217.39	216.26	216.18	215.88	217.38	219.69	215.87	217.48	215.02	218.01	218.58	214.82	220.3	214.11	215.43	216.37
200.23	204.37	202.28	201.86	204.3	202.17	204.99	199.95	203.77	203.68	203.76	205.05	204.24	208.22	202.02	203.58	205.63	205.26	205.1	204.34	202.42	204.87	205.52	208.11	204.58	200.62	201.2	206.37	206.84	205.36	203.09	205.4	203.58	207.37	206.12	204.07	203.37	205.02	205.85	204.47	205.05	203.11	202.43	200.82	202.55	202.17	203.91	205.39	203.41	202.5
207.73	206.75	210.93	207.71	209.42	211.84	210.77	210.76	207.98	209.41	208.79	205.79	210.3	210.48	209.13	208.89	211.58	209.58	208.74	208.68	205.01	209.68	208.97	210.73	208.11	210.77	208.71	211.45	208.66	209.98	206.88	209.07	208.35	210.72	208.04	210.2	210.33	204.78	209.14	208.72	211.67	206.91	209.83	208.57	210.73	208	209.32	206.63	210.31	208.61
205.23	205.91	204.17	202.24	199.07	198.07	202.7	202.64	200.83	205.33	204.89	201.89	203.23	204.72	204.42	203.08	200.84	203.11	202.64	206.87	201.78	199.53	203.81	202.3	203.89	200.91	206.24	203.57	202.34	205.75	207.53	203.68	204.48	201.82	202.75	201.55	203.36	203.32	203.54	202.74	205.69	203.07	204.46	203.57	202.19	199.18	204.58	200.99	202.3	203.95
200.88	200.16	202.37	202.51	198.29	200.38	201.62	201.9	205.59	200.6	200.08	198.78	198.82	199.07	203.68	198.42	201.88	195.33	201.55	199.71	199.4	198.01	203.01	196.93	201.07	199.03	200.34	200.35	197.93	197.77	198.88	200.46	200.29	200	200.35	200.38	199.84	199.37	199.7	202.38	200.1	198.94	198.97	201.52	200.25	200.95	201.22	196.52	198.64	200.31
209.36	208.75	208.66	207.17	209.77	212.89	212.12	209.2	209.13	209.99	209.09	211.59	212.85	208.32	212.16	208.78	209.45	209.64	211.07	210.66	207.81	209.56	208.98	209.36	208.68	210.89	206.99	213.42	209.97	209.74	208.57	209.09	208.3	207.39	210.89	206.77	209.62	209.93	209.6	211.29	212.85	208.3	213	210.98	211.1	207.72	211.66	209.35	208.22	209.95
209.92	206.26	209.33	207.65	210.37	206.98	207.99	210.68	207.56	205.18	208.92	206.17	212.04	212.26	207.72	208.7	210.09	207.66	209.01	207.03	207.55	209.22	208.46	209.18	210.64	209.82	205.18	212.23	209.6	207.66	210.54	209.18	204.66	205.69	208.63	208.89	206.47	209.16	207.3	208.73	206.71	208.64	209.5	210.85	210.39	208.12	212.41	210.96	207.58	209.42
205.65	204.7	204.57	207.17	204.29	205.07	202.78	204.32	206.49	203.98	202.67	203.75	205.44	205.06	205.67	205.8	207.07	206.47	207.34	203.52	206.58	205.52	208.43	209.55	206.19	204.21	205.51	205.25	204.76	207.68	206.18	201.66	204.58	204.95	202.62	204.64	206.7	206.1	206.86	208.52	205.25	205.96	203.26	206.12	205.83	203.13	204.6	204.97	205.89	204
209.6	208.92	206.85	209.84	208.75	206.43	210.45	209.66	211.14	209.3	205.71	211.8	206.66	206.88	204.59	209.47	209.11	208	211.09	208.42	209.77	203.84	206.8	207.64	211	210.89	208.18	211.71	209.51	209.43	204.56	208.18	206.59	208.86	209.37	209.93	210.82	208.09	209.77	210.24	207.39	209.77	210.7	210.08	206.98	207.88	208.31	206.41	208.86	207.34
204.84	200.75	202.13	201.94	200.34	201.81	203.46	203.48	202.27	201.21	200.71	202.39	202.62	200.31	200.17	202.37	202.46	202.72	202.62	205.12	202.29	201.72	203.35	201.86	202.75	204.05	203.16	201.21	197.46	199.73	205.21	201.47	203.5	205.42	205.92	201.98	202.08	204.42	205.56	204.47	209.4	202.09	203.57	202.83	203.05	202.09	199.84	200.79	205.6	200.62
194.23	197.41	195.15	193	195.99	192.32	194.2	197	192.71	195.35	193.92	193.58	193.65	195.53	197.62	193.55	192.52	193.58	194.13	192.83	192.27	193.14	196.08	195.72	194.52	194.96	192.52	194.24	194.99	193.23	193.35	193.76	195.07	197.47	195.85	193.44	195.77	194.99	194.33	194.08	194.41	191.18	190.43	191.61	194.86	196.08	196.04	194.37	192.43	195.79
211.71	207.11	210.11	210.32	209.39	212.67	211.16	214.02	210.5	211.77	212.22	210.26	209.86	210.29	211.34	209.73	211.66	211.8	212.75	213.2	209.62	210.36	209.78	208.22	213.09	212.14	214.87	209.85	212.15	209.81	209.32	209.52	212.19	211.8	209.84	211.75	208.24	212.08	210.69	209.95	211.6	212.72	211.16	212.45	209.68	212.99	212.32	214.36	210.91	211.64
202.23	198.61	198.18	200.45	198.86	198.68	199.16	198.63	197.99	202.19	199.65	196.91	200.36	199.82	199.17	199.59	198.84	198.4	197.12	200.82	199.13	199.74	196.2	200	197.03	204.44	197.78	197.78	200.3	201.22	199.28	200.09	199.33	200.43	204.19	195.69	202.97	198.45	199.08	200.76	198.26	202.18	200.53	199.35	200.33	197.71	200.22	199.83	200.19	199.99
202.72	200.14	202.89	200.95	200.65	201.03	201.62	203.66	199.46	202.08	200.08	203.22	199.42	202.6	202.71	199.92	200.64	203.32	200.74	201.13	199.84	203.09	199.46	201	201.75	197.35	202.49	202.5	202.7	201.08	197.17	200.43	200.48	202.35	205.24	199.57	202.42	198.49	202.91	202.89	201.22	203.2	201.08	202.6	198.25	199.83	202.22	200.31	201.23	203.22
201.68	204.68	206.3	204.65	202.76	202.16	204.06	203.36	205.37	204.17	205.81	202.09	201.98	204.95	203.73	201.24	205.14	207.51	204.78	205.18	201.76	205.54	201.02	204.53	201.25	202.89	204.11	201.98	206.2	202.28	205.79	206.78	205.38	205.67	202	203.62	201.1	203.65	200.21	203.89	200.39	200.3	203.68	203.18	203.79	203.69	206.43	204.94	203.34	202.35
199.67	200.28	199.54	201.79	201.2	200.81	198.29	202.3	199.25	198.59	199.28	198.76	203.34	202.09	201.36	199.22	201.42	199.59	196.86	201.53	200.86	200.27	204.19	201.98	198.69	197.85	201.71	201.33	201.94	199.81	201.84	202.38	199.4	200.85	199.56	198.43	198.72	199.92	199.42	202.41	201.32	201.68	201.61	200.21	199.44	196.6	203.86	200.1	197.05	200.13
216.76	215.68	213.5	218.01	217.72	217.35	217.74	215.32	218.75	216.17	215.91	214.81	216.83	217.13	211.96	216.08	215.95	215.9	218.04	216.69	218.12	218.62	216.28	219.35	216.55	214.66	215.43	215.73	217.73	215.6	214.06	216.15	218.26	218.12	216.16	217.58	218.59	214.15	217.62	215.28	215.89	218.25	217.91	214.87	217.05	215.2	215.39	217.9	213.84	218.48
207.39	209.38	206.37	206.07	205.27	205.84	210.2	208.97	205.45	212.2	211.78	207.31	207.01	208.59	205.25	208.59	209.16	210.5	209.13	205.68	208.17	208.64	209.05	209.11	207.92	209.76	206.05	208.86	205.57	207.6	206.4	205.87	209.78	205.13	206.29	207.05	206.2	207.46	207.48	204.92	207.51	208.29	208.67	209.82	208.23	210.31	208.8	207.11	206.77	214.06
216.82	218.46	219.17	215.28	218.25	221.07	217.98	220.34	215.62	219.31	217.94	217.33	220	215.69	218.55	217.63	213.76	214.9	219.22	218.66	217.69	213.6	213.25	218.41	218.17	218.33	218.86	219.12	216.4	219.05	216.16	221.23	218.34	218.92	219.78	217.66	215.63	217.82	219.4	213.74	221.92	215.56	216.31	216.96	219.9	214.4	218.01	218.73	215.44	218.43
205.81	207.51	205.4	207.18	209.57	205.51	203.66	203.35	205.94	210.63	204.46	204.56	207	209.85	207.01	204.5	210.11	203.51	206.85	205.73	204.16	205.84	207.24	205.84	206.59	204.59	205.79	203.63	205.38	203.8	204.4	207.47	208.42	206.22	207.19	207.03	207.01	206.25	207.99	207.99	205.21	209.23	208.25	207.83	205.36	204.21	205.15	209.22	207.3	207.59
205.94	210.24	207.86	206.63	208.56	207.81	207.83	208.86	207.49	206.93	207.26	206.1	207.2	205.35	208.83	206.48	205.36	211.12	208.5	207.62	210.6	205.51	206.83	205.29	205.98	209.91	208.12	206.48	208.56	207.5	208.54	208.98	206.83	208.62	209.05	207.43	205.59	207.69	208.45	205.93	211.39	208.01	207.1	207.57	206.01	209.43	209.13	206.03	211.83	207.38
198.33	197.86	196.64	197.06	199.09	198.68	197.42	197.11	197.53	199.1	197.93	198.5	195.45	196.71	195.99	197.31	198.65	195.71	200.77	200.55	196.16	198.67	198.24	198.76	194.89	199.38	197.5	194.96	198.82	197.76	197.57	201.53	200.97	198.46	196.66	198.41	197.13	196.43	196.11	198.23	201.15	198.17	198.12	197.87	198.18	194.93	200.1	198.95	197.1	197.86
209.09	207.88	209.58	208.28	206.34	209.32	210.39	205.13	207.06	211.2	209.75	206.92	210.11	207.53	206.49	206.65	209.28	208.39	210.3	209.64	211.04	211.83	207.26	210.46	209.04	207.76	206.84	210.67	209.42	210.46	207.35	207.41	211.79	205.2	211.13	207.65	206.97	208.19	209.58	207.9	211.49	211.24	208.91	206.96	209.45	209.23	213.06	208.71	206.35	209.7
204.49	211.45	208.54	207.25	205.6	207.51	208.71	211.8	207.67	206.6	211.16	209.62	210.7	210.15	208.48	210.11	208.64	208.17	208.05	206.63	207.74	212.17	209.01	204.01	211.17	209.52	203.08	207.73	205.95	208.63	206.79	205.38	207.26	208.46	206.65	208.89	209.88	207.52	209.62	208.83	211.74	210.24	210.7	206.92	205.92	208.06	207.38	212.3	209.23	206.32
207.57	211.33	208	208.22	212.48	208.8	207.39	207.26	207.74	210.46	207.17	209.06	207.42	206.79	206.65	211.15	211.77	207.87	210.08	210.89	209.28	208.01	210.61	209.01	208.68	212.84	208.7	209.26	207.4	209.98	209.93	207.51	207.94	205.73	210.06	206.83	208.64	208.7	207.15	208.24	209.82	210.46	211.23	208.55	212.48	207.34	207.98	207.9	209.73	210.36
202.26	206.07	207.93	204.68	204.19	203.87	203.85	204.05	203.55	203.68	204.81	205.15	203.52	204.22	202.61	202.69	203.41	204.38	204.63	203.36	201.4	204.78	203.08	204.87	203.07	205.11	203.68	204.24	204.01	207.58	204.02	204.39	201.9	202.14	205.8	205.42	203.44	204.3	203.65	201.58	202.93	204.58	205.47	204.47	206.05	202.82	201.1	206.34	206.58	205.57
195.88	193.54	195.67	195.17	193.32	195.39	194.2	194	195.6	192.47	196.53	192.9	198.41	198.77	196.31	191.68	196.28	192.05	196.02	195.44	197.28	194.18	194.77	194.51	195.04	197.51	195.75	194.1	193.53	195.63	195.28	194.94	193.19	196.7	196.46	193.9	195.64	195.68	194.19	196.63	196.25	194.77	196.58	195.2	193.41	193.06	196.4	195.15	193.33	195.74
207.42	208.44	210.35	210.79	210.7	210.24	206.74	210.44	209.31	205.7	207.86	208.05	209.72	208.39	209.68	208.21	211.13	206.81	207.58	207.49	207.03	208.28	212	210.71	209.55	208.88	213.13	208.8	207.76	209.51	205.58	209.85	203.73	207.56	207.07	210.6	210.56	207.48	206	208.87	209.94	208.97	209.14	208.36	208.14	209.25	207.23	208.09	206.79	206.7
205.99	208.49	208.67	205.45	208.64	208.5	209.18	206.06	206.82	208.48	208.94	208.05	207.88	208.42	207.66	211.81	207.01	206.93	209.28	208.91	208.87	208.91	209.86	209.62	207.58	208.85	207.56	207.93	209.5	208.89	209.27	205.75	208.77	207.9	207.63	206.87	210.54	208.53	210.29	210.98	207.67	208.78	207.78	208.39	209.37	209.81	208.47	210.63	208.05	208.96
197.33	198.08	199.32	198.39	201.27	200.2	197.26	200.31	198.56	197.74	197.33	201.21	197.49	198.64	197.71	200.36	197.34	197.86	199.5	196.41	198.45	197.31	200.16	199.77	200.65	197.83	196.53	201.93	201.18	199.94	196.86	198.09	199.17	194.71	200.72	199.07	195.9	199.13	196.57	195.79	199.57	195.46	197.01	198	200.81	194.84	196.01	197.47	199.58	196.95
199.79	200.13	201.13	201.72	198.8	199.48	200.25	197.41	199.46	199.37	198.79	199.43	198.3	200.48	200.23	200.93	197.43	198.83	202.45	198.7	199.04	200.7	196.68	197.88	197.23	199.64	200.8	201.18	197.42	199.3	200.69	201.66	198.9	200.09	199.19	199.63	198.46	198.36	197.42	202.78	196.38	200.12	199.34	198.51	199.54	202.21	197.48	200.89	198.08	197.77
205.24	202.7	205.39	204.2	200.34	205.28	202.72	205.71	206.44	202.4	204.01	204.71	209.03	204.24	204.22	202.31	200.48	204.8	204.13	206.05	206	203.33	204.15	202.32	206.57	203.28	203.31	203.22	205.14	203.38	205.29	202.64	205.35	204.61	206.46	203.93	205.14	205.09	203.6	200.08	206.77	205.55	201.03	204.33	204.63	203.03	207.48	204.59	204.33	199.88
213.28	213.62	211.95	213.85	215.68	211.25	214.41	213.13	213.8	214.55	209.87	214.7	211.53	214.3	210.77	214.16	211.18	210.55	210.49	212.67	213.57	213.29	213.98	213.58	209.41	211.36	210.89	214.65	213.22	214.32	214.66	210.97	214.8	211.77	218.09	211.3	208.73	211.37	214.32	214.22	212.51	215.98	211.24	208.2	211.92	215.26	214.17	213.5	212.01	211.27
197.74	199.69	196.93	198.37	197.59	199.85	202.82	200.33	199.75	201.45	201.32	199	197.14	198.89	199.69	200.32	198.65	202.24	197.3	198.3	199.15	199.14	200.55	198.17	201.2	200.87	199.24	198.73	194.59	200.24	198.15	201.22	199.59	200.06	200.49	197.23	196.94	200.22	200.33	197.9	199.73	200.71	200.93	201.1	195.62	200.39	196.72	199.04	200.88	197.49
209.88	211.2	211.72	208.81	216.47	210.55	213.16	213.07	207	213.71	209.42	209.96	212.88	213.11	211.91	209.35	212.52	210.89	210.38	211.33	211.05	213.91	214.34	211.84	212.25	211.13	213.48	212.37	210.32	211.76	210.36	213.97	211.55	212.95	210.58	212.56	212.28	210.13	211.26	207.47	209.54	213.88	211.93	211.71	211.65	212.62	210.95	213.58	212.31	207.27
211.25	211.06	212.32	214.32	209.8	213.09	213.65	210.53	208.07	213.75	212.56	215.22	211.32	211.42	212.43	210.22	212.8	210.45	212.91	209.76	210.57	209.64	209.85	212.98	212.55	213.02	215.16	210.17	213.04	209.83	208.93	210.06	213.38	211.28	212.02	211.35	211.71	210.28	210.21	211.03	214.84	210.66	207.71	211.46	211.95	210.96	213.69	214.08	214.13	207.76
208.23	213.28	208.94	209.43	211.57	211.45	211.12	210.18	213.22	211.27	211.66	207.83	209.37	208.55	209.96	209.11	211.68	207.4	205.58	210.78	208.13	204.09	210.38	208.91	206.61	208.1	209.47	210.17	209.55	211.93	209.58	209.76	212.95	211.38	206.51	209.62	209.52	206.35	204.26	209.8	207.96	207.55	208.5	211.13	207.06	206.24	206.52	206.92	208.36	207.12
213.55	213.98	215.87	213.34	213.51	212.42	216.42	213.46	211.72	213.26	214.36	214.43	212.49	209.81	214.51	215.21	212.03	210.03	211.9	217.27	212.26	210.42	213.47	211.58	212.42	209.34	213.44	213.39	212.58	214.07	217.05	214.07	214.27	211.96	210.32	210.42	209.51	214.12	213.73	212.92	215.78	211.34	212.43	212.72	211.14	214.56	213.01	213.04	210.93	213.48
202.88	204.37	202.02	203.32	203.59	199.17	204.09	201.06	203.34	200.74	203.85	201.89	205.08	203.6	203.11	202.23	200.49	203.64	201.21	203.21	203.36	198.99	204.6	201.03	203.77	200.91	200.56	203.27	200.87	205.52	202.64	205.23	202.77	203.71	204.2	204.01	204.82	201.8	200.87	199.63	203.35	203.68	204.04	201.01	206.14	201.66	204.33	204.54	204.7	200.81
206.21	204.43	204.81	206.85	205.77	204.42	204.59	201.5	203.82	204.92	205.56	203.07	204.84	205.75	204.23	206	203.72	205.85	203.47	203.3	202.72	207.41	206.43	205.34	203.84	203.65	206.2	209.15	201.7	207.16	203.5	205.84	203	208.84	205.88	204.4	204.14	206.46	204.04	204.93	202.36	204.08	204.58	204.74	207.65	204.62	206.03	204.25	202.61	203.09
216.86	218.04	219.89	221.07	217.75	219.67	215.36	217.05	217.74	217.08	214.61	217.67	217.44	219.44	217.69	217.11	215.41	217.78	218.17	219.32	216.56	221.64	216.91	219.12	218.52	218.31	219.54	218.09	216.25	216.23	218.59	219.27	218.11	219.95	214.74	216.32	216.67	214.45	219.52	216.48	218.98	219.92	216.89	216.68	216.24	215.47	217.86	217.83	219.55	219.64
196.96	198.06	197.96	201.11	200.14	195.12	198.57	199.46	198.03	205.12	202.2	201.05	199.87	200.07	198.08	201.5	197.09	195.5	198.43	198.36	201.35	200.41	197.96	197.23	199.72	199.65	201.61	199.07	200.24	200.84	198.29	201.33	199.91	202.07	201.3	199.45	200.45	202.58	200.06	198.11	198.47	195.81	199.94	203.58	193.42	197.01	198.91	198.31	202.39	197.75
207.15	208.64	208.95	210.45	207.34	209.08	211.92	209.5	210.61	208.35	210.33	205.65	206.06	205.59	206.77	209.62	208.52	205.64	206.04	206.63	207.36	207.36	211.81	209.82	209.29	207.27	207.71	207.78	210.41	208.35	207.32	208.87	207.4	206.73	208.71	207.63	206.56	207.42	208.41	206.73	211.04	208.14	207.47	209.2	206.06	208.63	205.78	208.3	207.02	209.04
217.33	219.4	217.15	214.77	218.48	219.3	216.56	217.68	219.59	220.25	217.53	218.56	215.19	220.59	217.73	216.86	214.62	217.19	214.75	218.79	217.16	216.13	217.81	218.63	217.51	217.67	219.75	217.57	221.77	218.13	218.18	218.65	218.29	216.64	217.86	220.88	218.8	213.44	221.98	214.61	220.04	218.87	217.93	217.92	218.6	218.45	213.96	219.51	215.54	218.57
204.03	205.32	201.9	201.79	201.17	204.56	200.98	200.53	202.46	200.68	198.18	202.11	204.22	203.2	199.8	203.62	204.04	202.35	201.2	202.37	202.41	204.34	207.65	203.74	202.84	199.62	204.08	202.54	201.16	204.42	203.32	200.35	201.76	201.56	203.42	206.75	205.24	200.54	200.04	203	200.78	200.36	202.12	202.88	202.21	202.96	204.29	201.14	202.82	203.37
217.73	216.84	216.57	219.77	216.64	218	217.45	215.14	218.06	216.25	215.62	216.85	217.52	219.42	214.66	216.87	216.11	218.08	219.23	223.09	221.95	217.5	219	216.52	219.62	216.25	217.39	217.8	221.81	215.16	216.32	220.79	217.78	218.88	219.09	217.49	214.01	216.48	219.16	217.33	217.51	216.68	215.61	218.53	218.8	217.81	216.3	217.91	218.85	219.65
209.82	211.88	209.44	208.58	207.84	209.77	211.31	208.64	209.29	209.06	211.8	207.67	211.65	208.05	207.87	207.56	206.94	205.37	207.41	210.94	209.14	206.76	208.21	208.58	209.59	209.64	212.73	210.91	210.33	209.44	210.06	210.35	211.07	208.26	212.84	210.86	210.26	208.84	207.89	208.3	210.31	209.76	208.72	206.36	208.39	213.15	209.78	208.82	211.82	209.23
206.45	203.97	204.78	204.55	202.53	203.25	205.16	203.32	204.7	206.55	203.35	202.04	205.24	203.8	202.93	205.7	200.31	206.81	203.69	205.52	201.69	200.41	205.25	204.01	204.59	204.79	201.99	204.85	203.17	201.6	204.01	205.16	202.49	204.11	202.31	200.97	206.12	203.72	202.54	205.07	205.05	204.41	205.66	201.32	203.77	202.79	206.06	204.59	203.89	202.55
199.53	200.8	200.31	199.19	199.47	198.78	199.82	195.8	200.51	198.28	198.56	197.81	194.49	200.97	197.7	195.64	201.01	201.45	199.29	199.5	198.58	197.63	201.41	203.04	199.35	199.98	196.53	198.95	200.49	199.41	200.97	198.54	198.69	200.09	202.34	203.27	197.45	199.79	199.22	198.35	198.98	200.23	198.02	201.3	199.85	198.42	197.98	202.8	199.5	197.37
205.13	204.5	202.41	205.77	207.22	203.39	203.51	203.37	206.35	202.9	205.02	206.62	205.88	205.14	205.08	204.78	206.82	203.09	205.84	204.6	206.81	205.68	207.41	208.68	206.17	202.68	202.31	204.61	205.18	206.51	203.65	208.35	203.49	204.3	206.4	205.09	206.89	204.5	206	207.19	205.82	203.04	204.28	206.28	204.71	207.11	204.95	205.87	206.48	204.97
210.83	213.43	216.26	212.1	210.96	211.67	212.12	213	210.6	212.02	214.3	211.91	213.23	211.06	212.4	212.69	212.39	210.89	212.43	212.22	211.58	212.57	214.26	211.95	214.98	212.38	215.54	212.99	213.05	215.28	212.26	214.34	216.87	211.49	215.3	215.38	214.13	215.34	214.8	210.17	215.98	212.41	212.49	214.01	214.34	210.78	214.27	214.25	213.46	210.34
204.84	210.45	209.42	207.14	207.39	210.2	210.65	209.5	207.26	211.43	211.15	209.59	205.31	208.74	205.59	208.25	206.65	208.23	209.72	210.22	211.09	208.49	204.57	207.93	208.87	206.8	208.54	206.31	209.03	211.97	212.31	210.43	207.95	208.12	208.27	210.63	209.82	208.78	206.16	209.43	208.97	207.94	209.95	207.89	208.37	209.32	210.9	208.51	209.14	207.91
203.52	205.29	205.67	206.47	204.05	204.84	206.67	204.79	204.01	206.57	205.1	208.89	205.99	207.75	204.04	201.8	207.47	206.9	204.26	208.41	207.49	202.94	208.12	206.91	206.87	205.32	203.72	203.29	207.01	205.82	202.36	204.93	205.88	207.51	205.74	207.23	203.24	206.2	205.77	204.45	206.18	205.77	205.44	205.7	203.64	201.1	206.13	206.02	207.4	207.68
210.27	208.98	210.76	207.71	210.12	208.71	207.41	208.71	206.78	208.33	206.13	209.68	209.89	205.9	206.45	213.36	205.89	211.41	206.58	207.08	209.9	211.6	208.83	209.03	208.67	211.28	206.99	206.44	210.8	207.23	209.26	211.17	207.35	208.16	208.45	211.74	210.53	209.96	207.33	208.81	210.68	212.11	208.5	206.26	210.76	205.76	208.91	206.31	212.15	209.96
197.32	199.71	197.11	198.78	199.92	195.32	196.85	197.77	200.66	198.79	198.38	199.98	195.41	196.56	199.35	196.31	200.52	198.88	195.24	198.77	202.09	197.94	198.02	196.26	194.9	198.51	195.64	196.45	196.48	198.59	197.51	196.87	196.34	200.97	197.48	198.48	200.66	196.76	200.33	197.47	194.59	195.71	196.44	201.13	197.07	199.23	196.71	200.16	195.4	198.28
198.84	198.66	199.81	198.19	197.52	199.05	198.61	199.92	199.85	198.75	200.07	201.4	199.95	198.37	200.46	203.18	200.07	200.17	197.21	200.75	199.17	198.25	199.82	196.72	197.34	200.4	202.52	200.13	199.84	200.25	198.94	203.39	199.62	200.08	200.06	200.67	199.94	199.51	200.01	199.31	197.57	200.51	199.09	201.38	198.59	202.16	199.31	199.85	200.08	201.12
209.71	210.97	208.92	205.11	206.72	206.53	204.62	208.89	208.74	209.65	210.99	209.01	207.01	208.09	207.34	207.1	206.47	207.64	207.73	205.5	204.14	206.44	208.47	207.75	205.73	204.41	209.58	206.26	208.31	207.32	205.55	204.46	206.41	209.51	209.76	206.08	207.19	208.75	205.44	206.23	206.04	206.36	208.09	208.87	204.01	208.87	208.52	205.46	208.72	205.9
211.37	208.22	210.28	208.61	209.54	210.49	211.06	208.87	208.27	210.49	205.8	207.19	210.35	210.04	208.01	210.9	211.17	211.98	210.59	210.15	208.1	209.19	207.57	210.02	207.11	208.13	205.57	211.58	207.29	209.55	209.83	213.86	209.94	212.94	209.86	212.42	213.28	209.45	211.95	207.69	208.89	207.61	207.54	206.97	208.69	209.76	213.54	209.83	211.03	210.49
207.98	209.25	207.63	206.91	208.05	209.44	210.16	210.08	210.06	209.64	207.34	211.25	209.65	209.37	212.08	209.45	212.57	209.66	209.8	205.22	208.11	209.47	209.46	209.82	210	209.49	210.26	211.42	209.78	208.89	210.37	208.63	208.62	210.83	209.4	210.86	210.07	212.6	210.6	210.11	210.78	210.81	208.31	212.74	208.78	209.78	209.01	208.98	207.91	206.18
208.94	211.65	212.13	210.76	211.82	209.08	210	206.52	212.4	212.38	208.31	207.07	212.23	208.48	208.69	205.79	209.09	207.8	212.49	208.31	211.19	210.58	206.9	205.91	207.31	208.57	211.66	210.43	209.4	210.48	207	207.5	211.99	208.74	210.92	208.43	205.8	210.12	207.71	212.68	210.87	210.31	210.4	204.4	206.63	205.41	208.76	211.19	206.75	207.71
204.85	202.58	201.55	202.87	203.81	203.08	202.3	199.47	202.39	203.33	202.79	201.6	204.17	206.55	201.79	204.34	204.43	207.4	202.56	205.42	205.39	203.37	203	201.73	202.57	203.74	205.29	200.63	203.42	204.34	203.37	204.83	204.51	203.05	202.91	203.82	205.52	202.68	202.4	203.64	198.94	202.78	201.46	203.67	200.65	203.88	204.52	202.51	203.35	204.44
193.29	193.28	195.8	194.65	196.05	197.08	194.35	199.52	191.31	196.11	196.43	189.77	192.23	195.41	193.59	192.14	193.08	196.14	195.76	194.52	192.34	193.92	197.81	196.03	194.77	194.4	193.75	195.52	192.39	190.11	195.53	195.64	196.42	195.07	193.22	198.07	194.66	192.86	196.72	195.16	195.32	196.28	196.49	196.44	193.54	194.06	194.48	194.74	197.61	193.25
206.6	206.65	206.23	204.83	204.51	205.13	205.26	205.29	205.15	206.1	201.92	207.53	208.19	206.42	203.2	202.55	204.31	204.94	204.47	206.34	205.86	205.28	206.79	207.14	205.42	203.47	205.02	205.71	203.9	202.31	204.47	204.63	202.54	200.8	201.65	202.07	203.8	205.86	207.45	206.09	204.45	202.31	207.25	205.38	204.9	202.99	204.15	205.96	203.55	203.17
204.01	205.4	199.27	206	202.17	201.4	207.03	203.42	204.41	201.48	203.95	201.08	203.88	202.79	202.29	202.88	205.07	207.43	206.84	203.51	202.13	204.11	200.89	207.23	200.22	204.81	202.08	205.28	202.5	203.77	200.64	206.29	206.26	204.7	205.64	203.85	204.02	203.91	201.8	202.2	202.27	199.33	201.41	201.16	207.09	202.55	201.75	206.07	201.66	201.49
215.62	215.81	216.6	216.71	216.53	217.77	214.96	215.23	216.19	214.53	218.28	217.7	215.36	214.8	217.03	218.37	217.05	215.33	215.92	217.69	218.54	216.05	217.94	221.4	213.69	214.67	214.89	217.88	216.14	214.96	215.44	215.09	215.62	216.73	215.56	216.46	215.25	214.71	216.59	216.27	217.34	215.54	217.28	216.33	216.7	216.45	218.65	219.8	214.31	219.49
200.44	200.65	198.46	198.52	198.69	198.56	195.74	197.28	196.74	199.56	198.49	197.05	200.21	201.46	195.47	199.56	199.37	199.29	195.6	198.84	195.07	198.02	197.5	201.44	197.27	199.77	197	199.74	198.41	197.51	197.1	199.98	196.58	198.33	194.35	196.98	199.25	195.34	197.48	198.76	195.3	196.21	199.2	196.83	195.92	202.01	199.34	199	202.66	195.28
206.77	204.84	207.48	204.23	207.56	201.77	206.56	201.89	203.31	208.37	207.07	206.82	210.21	208.43	204.67	204.72	202.76	204.87	205.15	207.89	205.85	204.1	206.95	207.47	204.79	206.92	205.95	202.43	203.76	205.81	206.3	206.35	207.15	203.95	203.52	207.41	205.23	206.3	204.32	205.57	208.26	204.52	205.21	209.16	206.32	206.51	210.37	205.66	204.27	203.32
209.33	209.9	206.22	206.78	207.3	208.23	206.76	209.3	207.76	209.36	209.7	210.04	209.05	211.61	210.97	207.33	211.97	207.86	207.36	208.43	208.11	207.38	206.82	210.31	210.28	208.94	207.28	208.63	208.01	210.52	209.74	208.57	208.69	209.71	206.93	208.37	207.07	209.21	206.35	207.42	208.01	206.86	208.14	205.24	210.79	206.73	207.91	206.23	208.06	207.75
204.46	206.23	207.83	206.76	207.88	208.89	208.17	206.82	208.4	207.92	205.45	206.07	207.17	209.26	206.06	204.99	207.26	206.41	211.29	204.79	206.56	207.83	208.69	208.93	203.96	209.89	206.25	206.64	212	205.97	211.14	206.68	209.73	203.86	208.29	206.14	211	205.45	207.09	206.49	209.93	204.06	207.82	205.99	206.05	205.85	203.75	209.74	206.32	207.36
210.41	209.63	211.68	210.17	210.65	208.22	208.59	211.62	208.54	207.73	211.52	210.41	207.29	207.23	209.78	209.82	207.68	207.81	208.12	207.78	207.16	208.57	214.18	212.49	212.67	211.73	207.21	210.39	209.3	206.65	207.04	211.53	208.04	209.8	207.53	208.35	208.73	212.27	209.42	212.13	211.05	209.4	207.42	210.12	212.75	208.51	210.6	208.95	210.67	209.91
210.37	206.93	209.47	209.14	208.08	209.81	208.69	207.13	208.72	211.9	210.3	209.7	208.49	210.32	208.22	208.04	210.13	207.94	209.12	211.22	207.07	210.95	206.11	208.19	207.56	207.97	207.05	208.68	208.33	208.74	207.93	208.87	210.99	211.09	212.67	207.3	209.87	206.55	209.55	208.34	206.56	209.88	212.22	210.33	208.78	211.73	209.52	209.37	210.24	209.67
211.91	207.19	207.83	208.61	211.18	209.41	208.94	208.42	208.92	209.08	208.45	206.47	209.64	212.93	208.17	209.39	209.85	208.4	206	210.9	211.12	210.23	208.06	206.62	210.36	209.08	210.29	208.09	207.27	210.86	206	209.36	207.29	209.35	207.15	210.22	208.93	208.26	208.3	206.54	209.21	203.57	210.23	206.77	210.55	211.87	207.87	208.56	211.75	209.04
211.52	215.51	211.47	213.31	211.71	213.92	210.25	214.05	210.15	211.12	211.85	210.09	212.61	208.63	210.91	211.89	213.26	208.61	208.13	213.37	214.29	210.34	212.43	209.69	214.33	210.21	212.82	211.71	211.68	213.37	214.76	211.14	212.25	213.89	211.76	208.32	213.04	210.23	212.04	213.16	210.46	213.75	208.79	213.05	209.8	209.99	212.4	208.03	211.14	211.02
205.35	210.92	208.77	210.77	209.95	213.07	207.1	208.33	209.14	208.35	208.86	213.37	210.99	210.57	211.8	209.97	209.4	211.59	212.6	207.16	209.72	210.29	207.88	210.23	210.86	207.89	211.79	210.47	208.6	209.74	210.37	208.96	207.45	207.88	210.19	211.57	209.91	210.05	212.41	211.83	212.07	206.2	208.85	209.67	210.4	209.51	209.25	211.07	208.46	211.96
208	208.13	205.84	205.35	212.16	208.21	209.86	211.29	204.08	208.39	205.64	206.97	206.19	204.4	205.7	209.56	208.66	209.35	209.17	208.1	207.34	209.69	208.71	209.93	206.24	212.13	207.89	204.76	208.61	206.85	209.67	204.97	206.89	206.21	209.37	207.31	205.74	206.88	208.25	207.57	208.92	206.92	206.97	206.47	207.9	207.83	207.29	208.31	208.52	209.29
206.82	205.99	205.38	205.59	205.15	206.37	202.98	208.96	207.57	207.1	208.41	203.75	204.69	206.95	205.86	206.74	207.38	204.7	205.12	208.16	205.03	205.36	205.91	207.61	205.27	204.48	206.08	206.49	204.64	206.08	206.06	209.87	207.31	208.22	204.28	209.78	205.9	209.02	203.96	207.41	207.74	206.59	202.38	206.25	208.16	205.63	205.54	204.68	207.99	207.76
206.63	209.28	206.62	209.18	206.89	210.85	209.22	206.29	208.93	207.49	210.95	210.48	209.44	206.46	207.88	210.11	207.3	211.54	205.49	208.69	205.06	210.31	209.98	204.69	211.6	207.09	208.35	210	209.46	207.9	208.68	208.08	208.23	205.32	206.81	209.6	205.68	207.85	208.57	210.35	204.15	205.96	209.63	209.68	208.35	207.44	206.7	207.06	205.68	208.91
210.2	214.74	212.99	213.2	217.52	212.71	209.73	212.68	212.38	212.97	212.31	212.21	214.19	214.73	211.96	211.02	210.22	214.4	213.08	214.14	214.54	211.49	214.19	211.28	212.33	215.27	210.71	213.69	213.99	211.34	213.85	213.07	213.13	211.71	211.09	213.88	209.41	213.18	216.32	213.02	212.6	216.23	214.73	211.73	213.99	214.96	211.82	214.11	211.82	213.2
207.01	209.82	213.21	207.09	212.3	206.19	209.84	207.79	210.77	206.95	211.12	208.56	210.64	207.13	209.74	209.64	210.11	208.31	214.1	210.11	214.69	208.84	208.3	206.35	210.54	208.64	209.94	205.09	214.56	210.18	210.99	209.4	208.24	211.14	209.23	210.5	206.13	211.56	208.17	210	211.19	211.24	210.01	209.3	212.1	206.37	209.95	211.74	211.84	211.08
204.41	201.71	205.34	204.4	204.42	203.63	206.58	203.45	205.3	205.89	202.47	204.13	204.13	204.51	205.65	203.36	202.08	204.67	203.77	205.9	208.44	205.52	202.05	203.56	203.44	203.68	206.84	204.97	203.51	203.68	205.76	203.96	202.69	203.02	203.69	201.52	202.11	205.53	201.86	205.11	204.62	205.46	205.84	201.98	199.9	200.88	205.25	205.95	201.21	205.27
208.59	208.51	208.36	210.93	211.64	210.21	207.58	208.84	207.08	207.87	213.01	209.39	210.5	208.36	211.04	212.34	204.36	204.81	207.42	207.9	209.09	207.88	207.63	206.79	208.02	207.38	208.41	207.02	210.36	210.06	210.45	207.8	208.98	207.61	209.67	207.05	206.97	209.3	209.53	212.37	207.85	207.6	209.65	209.97	206	210.79	208.76	208.14	206.61	208.54
198.96	196.37	199.04	199.01	199.02	195.82	198.41	200.07	198.41	197.32	195.41	198.21	196.86	198.66	198.86	194.5	197.02	197.31	194.88	199.74	200.02	198.21	194.23	195.75	199.33	197.67	199.08	194.09	197.13	199.87	200.14	200.34	198.81	197.94	197.54	196.77	196.96	196.98	198.67	198.24	201.56	198.1	197.97	196.53	200.72	197.47	200.46	197.09	198.62	194.34
203.15	205.46	204.08	203.92	202.11	206.51	204.81	206.61	203.88	202.77	205.54	203.88	204.79	204.69	203.38	201.11	204.76	206.35	209.92	200.57	205.01	204.02	202.26	204.36	205.89	203.61	203.74	202.83	200.29	206.14	205.44	203.79	203.03	205.62	204.87	202.06	203.04	206.77	204.63	203.45	203.75	203.8	204.14	204.1	206.48	202.45	204.6	202.19	204.09	203.08
206.76	209.17	210.25	204.47	211.17	212.94	206.65	207.25	207.99	207.16	210.55	211.64	209.63	208.34	213.04	209.6	208.04	210.9	211.04	208.74	209.26	209.52	208.7	207.05	208.3	212.81	210.45	207.53	210.52	211.62	208	211.27	208.04	211.11	208.35	208.29	211.53	206.73	211.89	207.93	208.38	209.04	210.22	211.14	211.91	209.84	208.74	205.85	210.89	208.44
208.69	206.25	208.19	210.82	207.82	206.91	208.59	208.77	205.69	209.19	207.73	210.9	204.59	208.75	205.79	205.85	209.6	203.86	206.75	209.66	208.01	205.03	205.11	208.84	204.31	209.61	208.94	209.56	205.93	207.3	207.69	213.13	206.84	208.21	204.23	209.9	207.25	211.77	209.44	211.48	211.74	205.74	208.23	208.6	206.97	209.12	210.01	206.36	206.73	209.91
212.76	210.49	211.61	211.54	209.64	210.35	213.09	212.07	211.32	211.19	212.54	211.22	211.27	212.33	210.59	209.38	210.07	211.18	207.76	212.88	211.78	212.48	212.83	214.91	211.68	211.85	210.11	213.34	212.78	213.76	208.2	212.25	209.71	213.19	212.91	211.32	212.32	214.7	213.36	211.2	211	212.73	211.67	212.13	212.32	210.67	212.96	211.54	212.04	214.9
201.17	203.68	205	203.91	204.27	203.96	207.52	204.55	204.18	201.04	203.36	203.44	202.62	203.92	203.58	201.28	201.86	204.72	204.88	201.48	205.15	200.52	204.58	203.66	203.15	202.38	207.32	201.58	209.01	203.18	201.74	202	203.17	205.92	203.57	201.73	202.43	203.9	202.9	203.04	206.08	201.3	206.77	201.94	207.43	203.76	203.66	204.7	201.81	204.37
204.55	203.68	204.25	207.26	204.08	203.79	205.55	202.81	201.43	203.35	202.09	204.58	207.62	204.35	206.29	203.88	204.63	205.63	201.54	205.15	207.21	206.75	203.86	204.72	207.29	205.31	206.63	203.71	206.46	205.28	204.37	204.75	207.99	205.09	200.42	205.02	204.31	206.35	202.49	203.26	206.41	202.43	206.36	205.87	202.97	204.88	205.54	208.26	203.88	203.98
204.03	203.36	200.79	204.54	203.93	202.3	203.27	200.88	201.15	203.42	203.96	203.05	200.64	199.69	202.8	202.4	201.52	203.86	201.71	202.71	198.97	202.38	205.31	201.8	203.84	203.86	204.18	202.38	201.83	204.02	200.9	198.95	201.11	199.6	203.75	202.61	203.81	202.63	203.28	200.32	205.18	200.42	199.63	203.29	204.45	202.88	201.77	204.37	203.15	201.98
219.67	217.13	220.39	220.02	219.22	218.3	217.01	219.45	220.95	217.07	216.21	215.64	218.14	217.58	218.53	215.73	218.6	216.15	218.8	221.08	215.77	217.28	217.9	217.6	218.08	216.59	220	217.98	214.49	215.84	217.01	216.8	213.15	219	218.89	220.99	214.91	216.72	217.17	219.3	217.91	215.42	219.12	219.6	218.48	215.66	217.19	218.31	215.46	216.79
215.58	215.03	218.79	220.48	220.65	214.82	216.61	214.51	215.51	217.17	216.5	215.81	215.78	215.72	221.21	219.39	218.41	218.35	217.34	216.72	216.75	219.88	214.88	218	217.49	219.67	217.82	219.22	217.72	216.33	218.6	215.68	217.74	218.69	217.63	216.74	216.15	218.53	213.4	215.81	216.91	213	217.12	218.06	215.09	215.21	219.7	216.13	219.21	216.1
201.35	201.41	198.64	198.54	198.19	201.78	199.55	201.79	203.74	201.43	200.06	201.45	200.48	198.86	198.04	200.46	198.04	200.31	200.24	198.11	201.75	203.45	199.69	200.96	203.25	199.27	200.9	201.31	199.92	202.6	201.24	201.91	202.05	200.44	200.04	199.96	197.27	201.03	202.92	202.26	195.45	199.37	202.89	200.4	200.1	203.65	201.97	201.09	197.92	198.49
209.99	210.97	212.28	211.15	209.55	212.29	212.01	211.38	212.9	211.27	210.45	209.68	215.61	208.31	214.07	211.51	208.98	213	211.32	212.03	211.76	211.82	207.12	210.53	215.34	212.14	212.44	212.09	215.32	212.81	211.44	213.57	213.55	208.73	211.19	210.54	211.61	207.61	211.64	213.81	209.94	212.47	213.26	215.82	210.82	212.44	214.85	213.28	212.19	212.36
205.55	208.87	206.49	204.97	208.63	207.71	207.01	208.94	206.52	206.65	205.95	206.87	208.18	206.84	208.97	204.98	209.63	206.47	208.17	207.23	207.17	208.01	208.36	209.12	206.67	206.3	210.31	210.54	208.8	207.03	207.98	207.7	205.87	206.66	208.65	206.92	207.25	201.48	205.34	209.86	209.95	209.14	209.72	207.63	209.33	210.92	210.01	208.72	206.97	209.85
203.73	204.48	203.29	202.89	204.14	203.73	202.65	204.16	202.98	202.56	203.96	204.88	205.98	204.43	201.73	203.72	205.68	204.36	203.56	204.49	204.65	201.82	202.89	203.6	204.96	203.68	202.34	203.69	201.2	205.63	202.45	205.84	206.31	202.17	203.2	200.41	202.73	206.34	204	204.13	205.37	203.43	204.63	204.67	205.21	197.52	202.33	205.05	202.31	203.53
203.65	201.95	203.22	204.24	203.21	205.7	205.82	202.35	203.44	206.34	202.45	202.99	201.26	203.23	203.83	199.89	203.34	198.99	205.62	201.31	203.38	206.24	202.44	207.73	203.87	205.92	205.33	204.68	207.16	203.53	200.06	204.07	203.11	202.53	202.38	205.82	199.84	201.4	202.85	204.97	205.07	203.4	204.84	200.98	206.17	200.32	200	205.41	204.28	205.33
201.46	200.63	197.92	199.05	199.26	198.55	197.04	198.01	196.45	200.6	197.68	197.86	197.97	200.35	199.32	199.04	197.16	198.42	198	199.32	198.34	200.87	199.29	201.68	198.96	200.19	202.43	197.25	199.89	200.84	200.53	194.57	200.44	195.5	200.48	202	197.51	200.58	198.37	199.65	201.11	198.39	199.04	200.99	196.94	198.92	200.03	196.92	198.01	195
211.29	212.47	210.34	211.4	211.04	213.13	211.66	207.73	213.84	209.27	212.31	209.52	211.13	212.97	211.36	210.73	210.9	209.81	212	215.45	211.4	210.35	212.99	208.84	208.86	212.71	212.06	211.94	214.31	214.76	215.18	212.61	212.55	213.51	212.82	210.84	211.64	209.04	212.75	210.28	213.53	213.39	211.55	211.84	212.81	211.8	210.51	211.97	213.54	211.88
191.83	198	194.08	191.6	191.86	196.08	196.92	193.7	195.25	193.64	194.86	195.82	195.02	194.04	196.59	197.42	195.1	192.46	193.43	199.26	198.33	192.1	196.52	192.91	194.54	194.59	195.21	194.57	200.77	196.62	195.01	195	192.61	194.8	196.11	194.12	193.42	194.98	195.52	197.98	195.11	194.54	197.54	197.34	194.46	195.51	192.45	190.01	193.85	190.1
209.93	212.86	211.31	210.38	211.45	214.08	210.25	210.68	211.96	215.9	212.84	210.91	213.75	207.91	213.99	211.39	211.18	214.33	211.86	213.61	210.19	211.97	213.86	210.9	214.54	211.05	209.75	211.73	211.7	211.12	216.66	211.95	212.22	210.81	214.19	210.8	213.67	216.56	212.86	210.19	215.12	212.55	213.13	214.57	213.35	207.86	210.8	209.99	212.75	209.76
205.15	203.03	204.78	208.73	207.84	206.83	206.29	204.21	204.85	205.51	206.93	207.21	206.04	203.31	204.78	208.51	206.3	203.46	207.76	207.64	206.43	204.53	207.24	205.87	205.58	210.17	207.38	206.91	205.41	202.44	204.41	207.13	210.05	207.89	208.67	205.19	208.22	203.99	207.34	206.42	205.95	207.31	210.22	209.02	206.78	206.21	204.49	207.22	210.4	205.11
213.64	213.27	208.63	210.89	212.52	214.14	210.77	214.04	213.83	213.77	212.28	213.74	213.62	212.97	214.35	209.52	211.74	210.46	213.77	210.31	215.92	210.31	211.05	212.9	212.45	209.99	211.35	210.8	208.74	210.73	211.33	213.73	210.13	211.84	213.92	212.24	215.94	209.73	212.03	212.12	210.93	210.57	210.87	211.74	213.02	211.51	216.57	215.31	214.16	213.15
192.22	192.39	196.45	192.82	195.82	195.57	196.24	194.69	193.67	195.77	194.26	194.39	193.9	194.71	195.09	194.15	195.26	192.7	195.03	194.68	195.21	194.18	194.51	194.23	195.05	197.8	195.95	194.26	192.11	194.11	192	194.65	193.22	196.09	196.67	192.75	190.79	194.36	192.75	197.47	194.92	193.82	192.05	192.96	195.74	192.3	192.94	190.77	191.74	192.9
201.39	200.68	199.33	200.36	204.24	200.6	198.94	205.59	199.46	205.78	201.81	201.03	199.51	201.65	203.09	202.18	203.07	201.81	201.04	204.13	199.11	201.89	201.8	197.93	202.37	201.56	202.63	201.06	202.14	200.71	201.99	200.42	199.19	199.21	199.08	199.76	201.64	199.79	200.49	198.54	203.08	199.62	198.08	200.98	200.16	201.65	200.52	202.74	202.54	197.88
199.92	196.49	197.72	199.44	200.89	201.21	197.37	200.34	197.17	199.03	197.79	199.15	198.83	200.2	199.04	202.54	199.83	199.57	197.87	196.55	201	200.28	200.05	198.13	199.08	200.17	197.16	200.35	198.55	198.57	200.05	201.25	197.7	200.5	196.81	199.28	199.91	199.93	198.82	201.41	197.79	198.7	196.7	198.8	200.88	199.24	199.62	202.14	199	200.59
205.06	206.57	202.82	202.08	201.08	202.72	205.84	202.24	208.53	202.45	204.1	200.5	201.29	202.29	203.75	203.74	203.27	202.97	202.23	203.82	200.43	204.68	206.06	203.19	201.91	204.45	203.6	206.4	199.43	204.04	202.34	203.79	198.86	202.38	205.26	204.58	201.03	205.6	203.46	203.22	203.32	202.19	200.94	204.52	207.95	201.54	201.01	206.08	207.76	204.6
199.7	199.06	199.06	200.22	201.18	200.5	201.19	196.33	201.51	200.86	197.57	200.58	198.53	197.75	199.88	201.35	198	198.12	201.06	200.22	200.26	200.12	199.58	200.22	197.72	201.85	199.48	200.32	200.71	200.12	200.86	199.98	196.66	199.45	197.61	201.98	196.79	199	200.77	199.73	199.6	199.86	201.17	198.85	198.39	199.86	201.53	200.18	198.22	197.58
199.72	199.07	201.79	199.82	198.97	202.26	201.64	201.28	198.43	201.25	200.04	198.33	202.18	201.6	200.65	198.92	200.13	198.25	196.41	200.31	196.78	199.63	200.79	196.49	197.78	199.28	199.36	201.08	198.76	200.91	199.6	198.36	200.23	199.22	199.92	199.9	201.92	199.65	201.19	198.48	199.87	201.07	197.72	200.27	201.74	198.76	199.17	199.25	199.64	199.22
205.73	204.97	205.33	199.32	200.64	202.4	200.58	203.57	200.28	205.09	198.52	203.19	202.39	204.63	201.71	203.12	204.18	202.66	204.08	202.99	199.68	207.18	203.02	203.19	206.31	204.52	202.11	205.42	205.05	203.21	202.08	203.43	202.15	201.73	203.58	207.2	204.14	203.85	206.18	201.7	206.94	206.2	202.12	201.87	201.99	203.79	202.94	205.64	203.46	204.7
215.27	215.13	221.86	217.51	217.06	216	218.55	220.24	214.58	217.99	218.4	214.31	216.02	216.37	218.74	214.03	214.2	219.77	217.3	218.19	216.37	211.48	214.08	217.52	217.29	215.62	218.4	217.07	215.14	216.37	214.73	217.67	217.38	218.92	216.88	221.35	215.53	217.85	215.51	219.32	217.55	219.98	213.97	217.27	216.25	216.86	220.5	217.88	215.65	216.44
203.12	201.09	203.87	204.05	202.85	201.6	199.23	204.37	206.41	204.08	202.79	203.79	204.46	203.26	201.9	207.47	208.35	204.22	200.79	201.78	205.21	201.6	206.36	204.33	204.64	205.36	202.83	202.73	200.14	200.03	198.83	205.16	206.41	202.93	203.87	203.91	201.99	205.06	203.24	202.37	203.44	201.24	206.62	201.78	206.11	208.33	205.31	204.8	203.9	203.87
210.41	210.07	211.03	207.68	206.66	208.81	203.65	210.45	208.95	208	211.65	209.99	206.96	210.49	208.03	209.27	208.06	204.6	207.76	210.36	210.65	208.68	208.35	206.23	207.54	208.91	206.99	205.65	205.91	210.99	211.92	208.31	202.9	209.97	208.29	205.38	209.47	205.84	208.17	211.38	209.26	208.32	207.98	208.54	207.48	211	207.51	208.52	206.88	207.45
196.82	197.31	203.18	199.47	199.33	198.78	200.01	202.98	200.07	198.82	198.21	202.19	201.9	199.86	200.08	203.81	203.73	200.87	200.96	202.45	200.59	197.84	200.39	199.36	197.54	200.55	200.77	197.55	199.14	200.38	202.28	198.82	201.79	196.47	201.49	202.07	200.33	199.66	202.31	199.92	204.12	198.2	199.92	200.58	197.45	200.25	198.33	199.35	199.61	198.99
208.46	206.47	207.46	208.37	209.25	208.54	209.55	208.44	208.76	211.03	209.62	210.5	212.02	209.37	207.65	208.63	206.5	208.85	205.52	211.05	205.9	207.07	209.47	206.96	211.01	211.07	209.37	205.18	210.89	211.79	209.7	210.78	204.2	206.12	208.56	208.15	206.36	207.62	208.38	209.34	209.84	209.43	211.36	206.35	210.51	207.66	207.67	211.52	208.41	207.45
209.46	209.88	206.24	208.64	207.61	208.26	209.26	209.93	208.26	206.24	206.72	205.78	212.26	210.98	204.84	209.47	208.75	212	209.05	205.84	208.71	211.15	210.75	207.83	209.04	207.43	207.87	205.64	208.24	208.74	206.48	205	209.89	208.6	209.94	210.63	207.85	210.13	209.02	209.24	208.24	208.39	208.57	206.81	206.4	209	208.41	207.64	208.14	209.91
204.15	205.1	203.16	205.5	202.56	200.55	206.41	203.12	205.06	204.09	202.26	200.91	206.09	206.6	204.59	205.2	203.53	203.55	203.91	204.49	203.26	203.71	205.56	199.99	203.32	202.54	200.96	199.54	199.67	200.08	202.31	200.78	200.89	200.93	200.73	200.71	203.12	200.44	204.2	201.53	203.57	202.55	202.19	201.59	202.91	201.39	205.55	204.23	203.36	203.04
208.02	209.52	208.73	209.89	209.58	207.32	209.95	210.93	210.05	210.9	210.73	206.39	211.57	211.07	209.69	208.23	212.17	208.5	210.94	207.45	210.1	210.37	210.32	207.03	210.01	207.07	207.72	211.62	207.88	210.18	208.29	213.02	208.92	207.9	210.74	214.67	208.63	208.46	209.87	210.44	207.04	211.97	211.83	212.68	209.16	206.57	210.5	212.35	210.29	209.55
198.23	201.84	200.17	198.73	197.88	201.48	199.29	195.57	201.84	202.79	195.96	201.2	200.52	199.18	203.53	198.65	200.21	201.53	200.57	200.68	202.41	200.21	200.58	201.72	199.94	200.11	201.25	203.34	202.98	202.26	203.66	202.81	199.7	201.43	197.28	201.88	199.5	200.8	198.18	200.34	199.25	200.51	199.59	200.07	201.03	200.75	200.08	200.86	199.48	201.23
199.24	196.25	198.95	196.56	197.05	199.03	196.92	200	200.05	201.15	199.38	196.95	202.01	197.95	200.98	201.32	199.8	198.45	197.1	199.52	198.12	202.58	202.09	196.95	198.92	199.08	200.26	199.8	197.44	202.57	202.44	200.4	200.7	201.37	199.04	200.93	199.25	197.77	197.65	198.8	198.83	197.75	195.81	201.21	201.89	197.56	200.8	197.3	201.34	197.94
218.72	217.65	217.69	217.84	218.38	213.55	217.12	216.06	216.41	219.44	218.72	217.2	218.53	217.71	219.34	216.05	219.9	218.53	217.86	219.84	217.97	216.65	217.94	218.19	213.88	218.89	214.97	219.16	216.36	215.79	220.2	212.5	215.55	217.96	220.21	216.77	217.04	215.24	215.63	212.76	215.59	214.43	212.82	217.12	219.72	216.49	217.62	215.73	215	218.45
198.21	199.75	200.28	199.18	200.83	197.29	199.94	203.41	200.72	202.14	199.72	200.13	198.6	197.59	202.24	202.99	202.21	198.37	202.6	199.51	200.2	200.5	198.69	197.32	200.99	196.89	201.63	199.31	201.84	200.18	196.86	197.62	200.01	199.72	197.79	200.5	198.22	200.53	200.75	197.31	199.47	198.68	196.56	199.82	199.68	200.34	200.32	199.51	199.22	201.86
198.51	199.04	196.67	199.39	196.92	201.17	202.62	196.79	203.02	198.87	197.93	194.19	196.53	196.79	198.79	202.19	196.91	201.5	196.38	199.87	198.71	198.05	195.81	197.69	195.89	199.9	199.75	199.67	196.8	196.98	197.53	199.39	199.18	196.74	193.83	198.27	196.84	199.83	198.15	196.42	199.11	199.17	198.88	198.26	199.79	195.92	197.87	201.08	200.26	199.38
211.78	210.66	213.25	211.55	213.37	211.34	209.52	212.47	209.9	214.23	212.64	213.86	210.01	212.03	209.47	215.29	208.53	211.09	211.63	210.92	213.43	212.16	209.14	212.29	211.08	215.96	211.71	208.49	213.12	214.84	209.36	211.53	213.83	210.79	210.87	212.14	211.78	210.6	211.94	211.28	210.61	212.49	214.2	211.05	214.94	212.61	212.07	213.16	211.43	215.42
203.68	203.55	201.59	207.45	203.97	201.09	204.23	204.35	203.23	202.71	204.53	203.51	200.26	200.65	203.68	203.88	202.34	201.24	205.62	205.23	203.55	202.59	205.96	204.4	204.44	201.94	203.99	203.32	202.53	205.47	203.65	203.47	201.14	201.72	199.77	202.79	203.05	203.89	203.06	205.03	204.52	205.92	201.4	197.05	204.76	205.19	205.05	204.24	202.5	202.63
211.34	210.25	210.93	211.05	212.47	211.7	208.47	211.72	214.98	211.53	208.41	210.67	211.6	208.56	212.32	211.91	212.73	213.73	208.12	212.06	213.91	214.13	213.84	209.54	212.6	209.69	211.07	211.31	212.95	213.28	212.44	208.79	210.72	211.73	210.91	212.44	211.64	212.88	208.65	211.93	209.7	211.4	212.28	209.1	210.28	212.82	210.88	214.07	212.55	212.33
205.5	203.23	202.85	205.37	204.9	203.67	202.95	203.76	203.08	206.53	204.66	204.52	207.12	203.53	204.63	203.46	205.58	207.38	204.15	203.06	207.12	202.99	203.42	203.44	204.45	202.23	202.4	207.52	201.44	206.94	203.4	201.47	205.63	204.68	204.03	201.86	204.01	199.89	204.93	204.26	202.93	204.87	204.91	206.33	208.07	206.82	204.74	204.58	205.32	203.1
201.72	204.92	205.5	203.41	201.76	206.09	202.02	202.31	202.81	201.06	204.29	201.77	203.64	203.72	200.97	202.88	204.79	201.85	202.24	203.36	203.35	199.44	202.26	202.46	202.69	206.24	202.34	205.13	199.82	203.62	199.34	204.76	198.71	204.63	202.62	201.46	204.84	203.8	205.62	205.67	200.72	200.5	201.4	200.63	207.02	203.07	204.79	204.89	201.07	203.21
213.08	210.75	214	213.35	210.74	208.24	213.85	212.81	212.93	209.8	214.82	210.07	211.72	213.1	214.29	212.56	210.65	208.39	211.14	213.83	209.18	211.45	213.38	210.21	211.46	214.06	210.03	210.35	211.96	214.03	211.13	212.96	215.19	213.16	208.87	207.29	209.1	211.61	212.03	210.63	209.82	211.79	208.23	213.55	212.56	211.48	214.99	210.86	211.04	211.48
201.27	196.51	200.12	196.98	198.27	196.73	199.9	199.01	201.15	197.08	196.19	199.23	200.84	200.95	201.22	197.86	201.13	197.37	196.63	202.59	199.89	197.38	200.09	200.36	197.41	196.97	197.76	198.4	194.35	198.99	197.75	199.31	199.05	196.02	196.39	199.73	199.13	200.89	197.49	196.15	196.93	203.59	197.02	199.07	196.28	195.95	196.88	200.89	199.36	199.33
204.04	207.03	205.21	199.98	205.49	206.08	202.61	208.13	203.31	205.13	206.4	204.39	204	205.96	200.71	204.28	201.86	202.21	202.25	206.14	204.29	204.9	203.23	205.27	201.62	201.79	204	200.65	205.52	205.56	206.54	207.29	205.93	207.42	202.09	206.5	202.24	204.83	204.12	201.02	203.15	201.94	203.48	202.59	203.45	204.58	207	206.82	202.33	201.63
210.24	204.97	208.36	205.94	208.81	209.58	208.18	208.4	209.17	206.48	208.34	205.3	205.51	207.68	209.08	207.99	203.71	208.84	207.67	203.71	203.57	208.54	209.07	207.97	208.99	207.78	210.07	207.15	204.25	206.61	204.58	208.53	207.66	207.05	207.64	203.95	204.91	208.35	206.85	206.61	207.99	209.23	208.86	211.12	206.85	206.7	208.03	212.1	206.29	207.76
206.13	200.51	202.55	202.37	202.8	203.8	204.17	203.7	203.52	204.66	204.8	203.3	203.03	202.68	201.02	206.79	203.29	201.45	200.29	199.85	201.89	201.72	199.92	203.17	202.32	202.17	204.92	204.61	205.66	203.31	202.33	201.7	202.38	202.3	203.46	201.35	203.24	204.05	203.41	203.91	205.62	203.7	202.81	203.43	205.27	201.44	201.81	201.92	200.41	203.03
212	212.34	211.22	216.54	213.42	214.34	210.84	214.07	213.09	213.81	211.17	209.95	213.78	212.27	210.63	211.89	210.73	209.8	209.18	210.57	212.87	210.17	210.83	213.25	213.36	213.41	206.24	214.46	214.58	210.62	209.2	211.32	212.2	213.74	212	213.42	210.28	215.37	210.25	211.51	215.58	212.23	210.72	211.57	210.5	212.86	211.98	212.11	211.87	214.42
214.61	211.94	210.73	212.05	209.62	211.83	213	212.44	210.41	210.91	211.82	214.74	214.31	210.8	213.15	212.32	213.12	213.44	210.94	211.64	210.57	211.74	211.36	208.46	215.36	211.41	211.3	213.59	213.53	211.85	213.66	210.94	210.23	215.57	211.35	212.18	211.74	210.73	213.79	213.89	211.48	214.6	210.42	211.34	211.81	211.22	211.28	209.96	210.44	210.77
205.68	204.94	208.58	208.84	211.81	208.61	209.54	208.27	210.01	207.81	210.03	209.27	206.79	207.37	205.61	208.4	209.5	212.04	207.34	209.66	209.83	208.92	207.13	207.07	207.25	211.77	209.34	208.84	205.31	205.14	210.19	205.42	207.85	208.6	206.19	208.8	206.53	207.61	209.27	207.71	207.77	208.16	208.92	206.38	209.95	208.99	205.6	209.24	209.59	209.35
205.73	201.43	203.45	203.88	200.93	202.45	202.57	206.13	204.99	201.69	205.42	199.34	207.43	201.45	204.26	203.61	203.56	202.08	197.05	200.41	201.51	200.87	201.83	203.34	202.1	199.07	202.22	202.27	203.6	200.79	202.96	201.99	202.39	203.23	203.66	201.34	201.48	204.96	202.47	205.8	204.98	203.5	198.37	204.53	204.88	202.59	204.13	202.27	204.18	200.13
199.39	197.09	198.82	202.17	199.68	200.94	199.45	200.37	201.15	197.97	203.11	199.74	199.52	198.05	202.95	198.66	202.7	196.75	201.87	201.75	199.89	199.2	201.01	200.83	202.1	201.44	198.76	199.88	200.55	202.06	195.99	196.73	202.87	201.66	201.29	200.43	200.71	200.76	203.13	199.3	199.95	199.95	200.86	203.01	199.53	201.4	197.79	194.82	202	199.33
204.52	205.62	203.48	209.26	207.99	206.39	207.46	205.75	208.32	206.29	205.62	203.9	209.38	206.79	203.78	208.63	208	207.82	206.3	209	206.33	208.37	210.01	207.52	202.77	205.18	205.13	203.64	205.92	205.02	206.41	204.88	204.55	207.7	203.82	204.18	207.17	205.38	205.72	205.71	204.99	206.65	205.22	207.25	205.11	207.89	205.72	210.49	206.19	207.72
209.48	207.4	209.71	208.41	210.07	207.28	209.94	211.65	210.2	211.11	208.27	209.57	206.95	208.55	210.1	212.12	211.07	212.23	209.61	211.5	209.16	208.56	209.26	210.49	209.79	210.92	210.55	211.88	205.02	213.27	208.37	211.21	210.14	209.63	209.76	206.77	206.6	211.18	209.08	208.64	208.78	211.16	210.52	208.66	208.04	209.77	208.26	207.5	208.36	209.55
205.3	204.57	205.02	205.47	205.72	207.24	205.83	204.55	205.72	206.38	204.67	206.81	207.72	201.88	205.4	205.99	204.07	205.31	208.6	205.9	209.01	210.07	207	205.98	204.64	209.85	207.25	206.02	206.55	208.36	206.55	207.43	209.31	211.58	205.91	207.3	205.16	208.82	207.56	203.97	201.38	204.28	204.97	206.09	209.16	206.42	206.38	208.42	205.79	206.33
204.34	204.19	202.9	202.34	206.51	203.3	205.99	200.89	202.94	199.51	205.87	205.35	202.22	205.96	206.74	202.75	204.95	201.39	203.4	200.95	203.72	201.62	201.07	205.36	203.07	205.62	199.98	204.39	202.77	202.98	203.62	204	203.73	205.74	202.11	205.09	200	202.28	204.49	206.21	203.01	201.3	202.85	203.72	202.13	202.12	207.12	202.88	203.47	205.31
208.68	206.72	203.62	207.37	204.98	210.36	207.23	204.42	206.96	207.21	205.97	208.17	207.73	207.42	207.37	206.66	205.35	204.86	206.78	205.37	206.83	204.41	206.82	205.89	206.72	208.86	208.38	206.61	205.09	205.23	206.47	203.43	206.42	206.78	206.61	203.83	207.05	206.51	208.15	207.33	209.84	205.79	208.11	205.9	205.66	208.54	203.52	209.36	206.06	206.99
207.04	205.95	208.86	208.29	206.48	205.07	204.33	208.87	205.69	207.96	207.5	204.73	207.83	204.27	205.37	207.78	207.39	206.19	209.26	207.97	207.88	207.25	206.81	206	207.43	208.55	208.81	208.48	208.85	208.44	208.48	208.9	209.29	204.11	207	204.18	208.26	208.91	208.57	205.74	204.11	205.77	208.25	208.81	211.11	210.97	204.26	206.67	206.04	209.04
210.03	213.41	214.69	211.88	211.39	209.57	214.94	212.94	211.53	210.25	212.22	211.23	210.74	215.38	209	209.63	211.21	211.64	213.95	212.82	213.54	212.97	213.33	212.23	210.03	211.43	214.82	212.46	210.22	211.47	213.07	209.9	211.99	208.13	211.49	213.8	210.24	213.21	210.95	214.23	211.7	214.68	212.97	213.5	213.69	209.04	210	211.24	210.32	210.37
201.81	202.21	200.57	198.11	199.48	198.47	199.03	197.84	200.01	200.61	204.6	203.46	203.47	202.37	201.05	201.98	200.81	203.07	198.8	199.57	199.4	199.21	199.58	204.35	202.46	202.12	201.12	200.67	202.62	199.18	199.59	201.11	203.97	201.03	202.84	200.66	202.08	204.08	197.02	203.11	201.53	202.13	201.45	199.21	197.34	200.69	202.08	202.06	201.53	203.36
199.68	196.71	199.42	198.01	200.34	197.15	199.61	200.71	198.5	197.28	199.72	199.68	202.19	197.32	197.85	196.3	198.63	198.79	198.1	197.56	200.85	198.03	198.7	200.08	200.93	199.53	199.43	200.95	197.47	198.72	196.82	198.05	195.73	197.48	203.13	196.63	200.94	201.55	196.57	200.85	199.31	200.1	198.8	197.53	196.78	198.86	197.83	195.73	200.64	201.51
202.63	205.45	204.58	202.96	204.89	204.97	206.5	203.07	208.09	207.14	203.19	202.11	205.42	203.14	205.26	202.84	208.86	203.08	204.91	204.42	208.44	204.83	204.3	200.9	204.3	205.75	203.55	207.5	204.53	203.98	211.76	204.73	205.7	205.92	202.83	205.49	204	204.25	202.96	209.63	206.49	203.39	204.4	202.86	203.02	201.43	205.66	208.21	203.73	203.51
209.44	208.74	205.96	208.37	207.28	208.67	211.11	210.41	205.43	206.57	207.27	206.59	210.36	207.4	210.18	207.35	207.52	208.24	203.64	207.03	207.42	213.18	205.86	208.94	210.12	207.17	206.21	208.82	209.11	210.07	211.78	205.11	208.53	208.92	206.7	207.11	207.1	204.93	206.95	211.47	208.38	207.77	207.65	209.62	207.62	208.72	206.4	206.44	206.48	212.31
206.57	203.2	201.43	201.9	202.08	207.32	201.85	203.21	202.56	203.87	203.63	204.97	203.67	204.75	202.92	201.63	205.38	203.86	200.04	203.68	201.7	205.07	200.89	202.68	200.78	199.38	202.59	205.32	206.11	207.37	204.17	202.96	204.84	207.3	206.83	204.14	204.27	206.33	203.45	205.65	202.01	201.43	202.49	204.08	201.8	205.4	201.57	203.03	201.39	205.07
200.53	196.23	198.78	199.82	200.74	198.35	201.88	199.34	199.93	198.08	199.63	199.38	198.02	199.21	201.03	199.17	196.6	199.97	197.17	198.49	200.72	201.9	203.46	198.84	203.06	200.61	201.16	199.6	199.51	198.31	202.43	197.85	201.32	197.14	198.45	200.91	200.05	198.87	198.18	197.01	200.01	200.72	199.75	197.56	198.12	197.36	196.33	196.54	198.87	197.02
205.31	207.38	205.92	206.55	206.2	206.86	207.64	206.09	208.73	207.2	208.06	206.55	207.6	205.05	205.44	203.13	207.27	204.91	205.78	206.56	207.58	203.9	207.1	204.46	207.21	208.01	207.88	208.53	206.35	207.02	201.86	208.77	204.3	206.89	203.08	205.6	206.72	206.22	206.43	203.61	208.22	204.79	206.86	209.5	206.9	206.46	207.11	205.73	204.18	207.47
201	203.88	207.08	207.01	206.26	203.08	204.56	206.79	202.63	202.92	202.42	203.58	203.38	207.99	200	207.57	205.24	205.52	205.06	203.91	205.09	204.71	202.8	204.02	204	207.38	201.07	203.79	204.94	202.22	204.17	205.12	205.15	201.58	204.6	205.4	204.96	205.5	205.13	204.84	203.7	202.77	204.45	202.48	203.91	205.21	202.59	204.67	202.93	205.05
210.05	210.84	208.41	211.06	211.73	207.67	206.56	206.69	209.42	210.29	206.74	204.61	209.06	207.26	210.21	208.11	207.58	208.99	206.06	208.68	208.89	209.13	210.53	209.38	209.85	206.88	207.71	210.42	210.55	209.22	209.39	208.15	211.81	208.84	206.33	209.58	211.56	208.64	207.13	210.13	209.54	205.38	206.54	207.42	210.95	209.9	208.99	207	210.82	205.48
210.46	207.05	210.18	208.69	207.87	210.27	210.43	208.47	211.74	208.95	205.81	209.64	207.61	206.03	208.07	210.25	209.71	208.53	209.01	210.95	206.51	207.52	208.24	208.4	207.19	208.63	209.74	204.9	208.86	209.33	205.74	208.6	208.86	210.3	207.71	207.71	206.83	209.34	211.65	207.78	207.28	209.14	207.25	210.43	208.94	207.68	211.24	207.46	209.02	209.3
207.69	209.53	213.77	210.88	208.85	208.49	206.92	210.57	208.99	208.23	206.35	210.27	211.47	206.51	209.62	209.81	207.61	208.75	209.41	213.9	212.77	205.58	210.73	208.59	212.74	207.2	208.55	208.12	212.02	208.25	208.63	209.79	211.29	211.65	209.54	208.67	207.52	207.55	209.28	212.03	209.4	208.9	207.31	209.48	212.31	206.32	212.18	207.97	209.83	211.64
200.02	203.49	199.59	202.04	201.36	199.76	198.21	201.92	200.59	199.84	198.69	198.23	198.19	200.1	200.22	201.02	200.58	201.68	200.7	201.03	198.23	201.05	199.03	201.79	201.41	203.57	200.06	203.29	199.05	200.01	202.75	199.61	200.64	197.75	199.09	201.69	200.15	202.77	200.88	201.01	198.06	200.09	201.82	197.58	200.98	202.24	201.49	197.38	198.87	199.9
211.33	206.8	212.83	210.26	209.22	210.45	207.11	207.65	209.62	210.75	206.82	210.2	208.26	213.27	211.63	207.88	211.19	209.87	208.04	210.6	206.47	206.97	210.52	210.13	208.72	210.67	209.88	208.87	211.5	208.82	209.52	211.86	212.12	206.29	207.82	209.97	209.39	209.48	209.4	211.31	210.74	207.64	207.77	206.34	209.18	209.25	210.75	208.72	206.4	208.17
213.22	213.33	212.85	213.31	210.84	215.3	213.41	211.64	213.25	213.44	211.24	212.27	212.53	213.17	210.71	212.65	213.33	214.66	209.52	215.21	211.41	211.85	212.61	211.29	212.32	214.61	211.51	212.02	213.6	213.87	212.94	215	209	212.8	212.47	210.95	214.59	214.85	213.61	213.33	211.91	211.72	210.78	211.09	212.07	213.22	215.35	213.65	212.5	212.73
193.34	198.97	197.88	195.51	196.93	193.66	198.13	194.85	193.42	196.17	192.04	198.09	193.29	193.78	197.34	197.88	193.85	193.94	198.18	195.45	193.68	193.31	195.44	195.48	196.42	196.37	196.48	194.09	193.42	193.56	193.23	194.85	190.94	194.47	196.81	195.34	194.27	194.43	193.63	193.46	195.27	193.78	194.03	195.34	197.03	196.85	196.89	195.7	196.69	192.37
198.24	196	201.19	196.44	201.42	200.82	197.58	198.53	198.75	200.4	198.62	196.33	200.34	194.95	197.1	198.9	199.42	199.52	197.95	199.57	200.21	199.71	202.29	200.67	197.96	199.4	201.56	197.82	197.35	200.96	199.01	198.28	199.26	197.71	197.35	201.69	197.66	199.23	198.03	197	198.07	198.51	201.88	199.1	200.4	197.85	199.91	197.59	199.95	198.91
208.94	206.41	208.6	208.78	208.18	208.92	207.21	206.31	207.05	207.42	208.01	211.54	209.22	210.04	206.97	206.69	207.53	207.72	205.91	205.48	208.67	208.01	208.14	207.6	209.2	211.21	208.3	210.91	209.16	210.89	210.18	208.52	206.79	206.78	206.11	212.5	210.6	207.76	209.9	207.25	210.41	209.16	209.1	209.25	208.56	208.52	210.79	208.18	209.82	205.23
209.12	209.48	210.34	207.4	209.4	207.03	205.88	208.84	206.83	207.79	208.05	209.02	207.2	209.51	206.27	208.77	210.93	204.84	207.39	207.25	204.72	207.55	207.78	205.89	208.81	208.82	205.98	207.98	206.59	211.21	207	209.79	208.38	205.63	208.05	206.69	208.41	207.65	207.93	208.2	207.39	206.93	205.85	205.61	206.51	205.34	209.06	207.27	210.47	209.78
198.03	202.03	201.62	198.16	198.69	199.95	201.07	202.37	199.9	199.14	201.98	200.51	199.74	201.54	202.51	201.04	198.45	200.73	199.62	197.52	200.18	198.69	196.75	198.41	199.54	195.85	196.25	198.61	201.3	198.57	195.57	198.76	200.5	202.23	199.99	200.75	198.19	199.82	199.64	200.6	198.94	201.55	199.48	199.69	199.96	201.55	199.32	198.77	201.5	195.68
207.28	205.67	208.54	205.87	207.35	205.86	205.14	208.08	208.7	208.81	205.58	207.6	207.89	207.32	208.86	205.71	207.53	208.13	207.71	207.63	208.77	207.88	205.48	207.4	207.95	208.03	206.48	207.24	207.3	208.27	206.17	204.18	207.63	207.62	210.86	206.27	209.53	208.84	206.53	208.34	207.11	209.05	209.63	208.43	208.56	206.45	202.3	207.42	208.44	207.39
210.98	211.97	209.63	212.07	212.89	211.78	211.9	213.97	211.55	213.52	215.32	213.64	213.91	215.03	214.86	211.76	215.1	210.07	214.39	212.86	214.08	216.16	211.83	212.41	211.87	211.04	215.86	211.36	212.5	215.03	214.77	212.89	211.45	214.13	212.68	214.03	214.49	215.92	212.04	212.95	211.6	209.79	214.61	211.87	210.73	214.84	210.21	213.6	212.66	213.72
211.52	208.43	215.17	211.87	208.49	210.72	210.99	214.06	212.59	207.89	213.19	214.99	214.49	211.52	212.93	213.59	211.79	212.25	213.54	208.24	208.69	214.66	211.5	212.24	209.51	211.19	205.95	213.06	211.48	208.97	213.19	211.72	214.39	210.32	209.62	211.85	211.26	211.54	209.82	210.96	210.88	210.39	209.98	210.13	213.39	212.04	213.73	209.7	209.96	213.65
203.14	202.48	204.12	205.68	200.85	204.58	202.71	202.6	204.84	200.61	202.45	206.8	204.9	200.91	207.31	205.14	203.91	207.7	202.74	204.59	203.83	200.57	202.79	204.3	203.58	204.02	201.9	205.63	205.25	205.68	200.96	203.19	204.73	205.54	204.01	201.7	201.08	203.49	200.63	203.46	202.64	206.47	202.71	202.56	205.76	203.02	200.75	203.31	204.15	203.34
200.89	203.66	203.63	202.96	201.46	204.17	202.31	203.91	204.06	203.77	204.24	201.8	205.37	199.84	202.95	202.39	202.17	201.07	205.22	198.36	203.67	202.64	204.32	201.51	203.52	201.95	200.73	205.32	204.89	204.19	201.47	202.92	201.21	198.8	204.07	201.49	201.66	205.51	202.46	202.32	201.34	201.3	202.55	202.74	202.78	202.87	201.5	202.39	202.21	203.04
200.34	200.17	199.21	201	200.57	200.65	202.19	198.96	197.96	200.63	203.12	199.72	200.47	197.06	198.89	199.8	199.26	202.89	200.53	198.22	201.36	200.42	201.28	199.95	202.17	199.24	200.53	201.13	199.83	199.88	202.71	200.86	201.26	204.14	199.46	202.27	199.46	199.18	200.91	201.84	201.51	199	202	199.72	200.31	200.82	202.43	200.04	202.3	198.58
203.73	207.84	203.5	202.26	204.67	204.72	202.21	205.52	202.23	205.98	207.78	208.13	204.99	205.09	204.28	204.47	204.57	204.97	203.39	207.23	205.05	204.81	208.54	206.24	204.28	201.79	208.57	204.55	205.38	200.56	206.63	206.68	200.56	206.23	205.75	204.91	205.93	207.25	206.72	207.34	204.29	204.46	206.46	206.47	206.52	201.03	205.13	203.76	205	205.71
206.84	208.52	207.55	212.05	209.59	207.27	207.86	208.8	206.55	205.63	204.89	206.78	211.45	208.6	206.27	204.46	208.15	209.11	203.88	205.05	207.62	208.98	203.9	207.19	205.47	207.98	208.23	205.68	208.65	206.21	204.57	207.51	209.89	205.31	210.66	207.99	208.48	206.45	208.01	208.97	208.56	205.62	208.71	208.26	209.68	207.19	208.25	207.51	209.77	209.68
219.77	219.2	220.76	216.76	214.4	218.75	217.21	221.08	219.01	215.38	218.18	216.39	216.22	216.55	214.46	216.16	216.34	216.99	217.04	216.99	214.53	220.86	218.38	218.78	213.91	217	218.43	219.58	216.53	215.27	215.19	218.34	215.81	215.76	216.96	218.01	218.12	217.08	218.77	218.31	215.35	219.36	214.65	216.67	216.82	219.3	216.22	215.77	218.4	216.62
200.26	202.68	203.4	205.84	202.01	201.05	204.1	200.49	204.28	202.18	203.35	207.04	199	199.99	201.95	206.72	199.32	203.26	203.3	202.52	205.08	201.91	201.19	203.45	200.73	205.22	202.57	201.23	202.14	202.29	203.7	200.83	207.83	202.33	202.03	202.83	203.36	201.28	202.8	198.48	204.86	206.75	198.4	200.97	204.41	206.8	200.61	205.23	200.15	203.7
207.85	211.78	213.97	210.78	208.8	207.96	211.14	210.35	208.78	210.43	210.21	210.55	210.69	209.6	208.8	211.42	208.13	210.66	212.16	209.18	209.19	207.6	211.39	209.81	209.5	205.89	209.69	210.95	209.58	208.09	211.69	208.1	212.27	210.16	207.95	209.74	208.2	209.94	210.8	207.59	212.35	209.34	207.46	209.54	210.35	206.94	210.11	209.78	209.98	210.87
209.26	207.12	208.45	211.83	207.39	207.7	209.18	207.77	207.11	209.23	210.79	208.64	206.96	210.16	208.72	208.35	210.22	210.34	212.18	207.89	211.57	210.71	205.72	210.04	207.68	212.21	211.24	210.64	210.48	209.53	210.03	206.03	209.66	209.65	208.69	209.8	210.51	211.33	207.56	211.68	211.34	207.01	210.58	212.69	209.04	208.91	211.87	208.72	209.64	207.68
198.71	198.37	197.9	197.47	199.4	195.4	197.19	198.49	201.13	198.75	197.29	199.46	199.99	201.32	198.1	196.19	200.49	198.86	195.31	201.55	199.64	196.33	200.3	197.71	199.07	200.77	199.47	201.78	197.57	198.41	201.45	200.52	197.53	200.44	202.7	201.95	198.84	195.88	198.31	198.36	197.71	199.36	200.11	202.43	197.32	199.18	199.92	198.62	196.97	197.5
198.28	199.84	199.62	200.74	194.89	197.56	200.09	196.69	197.1	199.14	198.99	200.65	198.34	201.59	197.93	198.68	196.14	198.31	200.67	198.51	196.82	199.56	198.97	199.57	198.04	196.92	199.7	196.71	199.22	200.69	199.59	201.18	201.1	199.56	193.37	199.62	200.53	202.5	196.41	199.32	198.79	200.49	199.53	200.82	199.56	201.65	198.63	198.63	197.66	201.03
200.83	200.57	201.53	199.14	199.61	201.14	197.28	200.91	198.91	199.56	199.64	200.63	201.12	199.79	199.55	201.33	197.64	198.01	197.46	200.89	195.76	201.42	203.04	196.33	198.04	196.76	199.49	201.51	200.76	197.79	200.88	198.4	201	200.15	202.32	199.96	198.93	202.94	201.45	196.32	198.19	199.21	198.54	201.29	200.07	198.36	201.72	199.6	196.6	198.31
204.73	205.26	200.94	205.93	201.34	202.99	202.78	202.96	201.91	203.31	202	200.66	204.82	203.13	202.54	202.37	203.84	203.99	202.8	204.04	202.66	202.55	199.14	206.91	207.69	203.54	203.52	202.06	201.05	200.16	204.16	205.46	202.83	203.15	202.62	202.35	202.31	203.7	203.82	202.14	202.9	205.5	204.11	202.1	201.77	202.59	201.81	201.53	200.82	207.27
209.36	209.76	206.43	208.58	206.08	206.83	206.92	207.27	204.73	210.25	208.87	206.42	205.55	207.07	209.12	205.94	202.9	209.86	211.83	204.68	206.71	210.06	209.06	211.2	206.35	209.5	206.2	204.21	206.76	209.58	207	209.09	207.46	211.6	204.66	206.54	206.91	208.73	206	207.82	209.16	209.38	208.26	209.42	206.71	207.68	206.75	209.6	207.19	207.29
197.87	199.09	197.03	198.26	201.31	202.26	199.49	200.83	196.43	197.57	202.38	200.81	199.45	200.76	198.52	201.95	200.66	195.05	199.16	199.38	198.36	197.44	198.07	199.64	200.67	199.77	199.7	199.42	196.25	199.57	199.4	199.48	196.51	197.56	198.81	196.54	199.83	198.22	199.84	198.82	201.89	197.87	199.31	200.22	202.71	201.41	196.13	197.93	199.59	200.06
209.33	205.42	209.33	206.26	207.27	210.91	210.12	207.98	208.49	207.97	213.45	207.64	207.61	208.52	205.09	208.18	205.79	208.86	210.41	207.84	211.32	212.06	210.13	209.07	208.69	212.04	208.31	211.38	206.55	207.79	209.85	206.78	211.26	209.29	208.12	211.14	206.98	210	205.98	207.48	206.39	206.82	209.16	207.95	210.33	207.14	206.36	206.12	206.99	209.67
216.29	217.44	215.78	216.06	217.37	216.76	219.19	216.96	218.41	218.05	214.61	217.62	216.54	216.41	219.66	214.27	222.8	216.85	214.49	216.24	216.25	217.83	217.41	212.57	218.64	215.98	215.83	216.47	215.08	215.48	214.67	218.71	216.09	220.31	217.99	216.77	215.57	218.99	217.7	218.24	216.23	216.92	218	214.79	217.01	218.6	216.6	216.18	216.08	218.74
209.4	208.14	208.51	208.48	206.27	211.73	208.21	209.63	208.42	209.06	211.25	210.02	207.48	206.26	208.22	206.96	210.07	209.13	212.77	208.68	211.17	208.28	210.62	208.71	205.97	208.43	207.75	209.53	209.39	209.5	208.17	210.39	210.75	208.18	211.07	210.27	210.5	210.13	207.4	207.58	211.12	209.29	207.47	209.24	208.68	206.88	211.6	212.52	205.77	212.33
201.63	198.35	198.66	197.45	195.38	198.56	196.29	201.91	199.59	199.32	199.56	202.41	198.82	199.92	199.37	199.81	201.34	200.38	197.98	198.6	198.6	203.81	198.26	197.69	199.84	198.19	198.09	199.94	197	202.31	199.23	197.78	196.57	199.17	199.88	198.63	200.86	201.68	200.31	200.4	196.99	200.03	199.83	199.95	200.79	199.29	197.8	201.78	199.3	198.69
200.8	199.4	199.44	202.22	198.32	196.87	200.81	200.49	199.63	200.51	201.21	200.38	200.53	197.84	202.49	199.99	198.72	201.49	197.72	201.58	200.98	202.43	200.17	201.25	202.22	202.3	200.72	201.22	201.93	196.95	200.32	200.07	200.53	200.92	201.15	201.7	202.9	197.34	202.94	199.18	203.57	202.3	198.89	200.94	203.01	202.49	202.31	199.62	198.36	201.12
203.75	203.23	200.08	201.21	203.32	202.37	201.82	202.24	200.4	202.92	201.6	202.38	203.27	200.42	204.83	204.84	205.13	205.06	203.44	202.19	205.34	207.38	205.43	202.8	203.02	200.33	204.12	207.66	204.57	206.21	203.94	203.4	205.7	202.62	206.02	201.41	203.65	205.46	203.69	206.34	201.47	206.57	203.79	206.55	203.26	204.45	201.36	206.9	201.74	205.69
212.63	209.36	212.28	205.36	205.49	205.84	206.58	207.73	207.41	211.62	210.01	208.4	209.58	208.45	206.28	206.78	207.8	208.13	207.42	210.5	208.85	210.05	211.56	207.97	207.87	206.49	210.58	205.78	204.34	212.83	212.15	212.23	208.41	207.14	209.48	206.98	206.38	208.95	207.82	208.81	208.01	207.55	207.62	209.07	206.52	210.67	206.66	210.06	210.92	206.82
208.66	206.51	206.83	206.55	207.67	207.18	211.94	208.84	208.45	209.51	207.19	205.64	207.72	210.76	208.98	210.03	207.96	207.96	204.41	207.97	207.83	210.35	208.72	210.71	208.39	209.35	208.56	210.38	211.54	210.56	208.24	207.76	211.14	211.5	208.82	210.91	212.78	206.36	206.3	209.11	208.37	204.51	212.97	208.46	214.05	209.61	208.81	211.75	206.26	210.88
207.49	207.18	210.94	207.92	208.93	211.62	210.09	209.35	207.61	209.49	209.49	206.1	208.87	210.85	209.38	208.54	211.34	209.91	209.2	210.65	211.27	211.15	208.05	207.17	209.23	207.11	210.61	210.35	210.24	207.07	210.2	207.34	208.29	210.35	209.65	207.47	208.31	210.99	207	211.28	210.49	205.6	207.16	207.43	208.55	211.62	206.76	207.1	205.64	211.77
210.71	209.96	208.28	209.16	209.21	210.56	208.45	208.11	209.24	208.53	207.89	210.46	206.21	210.2	208.07	208.13	209.06	211.22	208.77	205.15	206.1	211.73	206.98	206.61	208.32	208.76	208.26	209.51	208.39	209	209.88	208.55	207.45	208.08	208.17	208.67	210.06	209.3	208.53	206.77	210.66	208.78	207.35	209.71	205.58	206.55	210.96	209.35	212.38	210.32
216.38	217.9	219.1	215.92	216.83	215.44	214.3	216.01	216.26	219.29	214.52	214.28	218.56	216.73	216.74	213.11	216.26	216.76	217.24	219.81	215.67	218.4	218.32	220.05	216.04	220.28	217.16	216.83	216.75	217.58	218.77	215.35	215.59	218.21	216.09	218.5	216.11	212.94	217.9	214.13	217.66	216.12	216.94	217.32	216.09	215.4	218.08	215.29	214.19	218.06
193.8	193.83	195.16	192.81	193.06	197.28	196.62	196.46	197.44	194.42	197.46	197.76	194.95	193.9	197.19	192.25	194.86	196.76	195.3	198.04	194.72	194.67	194.28	193.87	195.17	196.16	195.22	194.87	192.44	194.18	193.59	193.01	191.59	193.53	196.36	194.56	195.08	194.09	193.47	194.99	196.67	192.93	197.78	192.04	197.5	193.51	193.34	195.07	193.94	193.96
206.42	207.89	207.8	206.12	205.14	209.9	207.44	207.16	207.66	207.22	212.9	207.53	205.21	208.06	206.84	209.4	209.36	209.48	209.43	209.56	208	208.44	211.44	206.41	208.52	208.74	204.1	210.05	205.93	208.29	209.57	206.79	205.85	206.76	207.88	204.2	208.37	211.21	207.26	210.7	209.09	206.85	207.98	209.97	206.48	208.41	205.43	209.87	207.44	209.09
208.73	209.27	209.46	209.01	209.9	204.61	210.89	209.54	207.71	210.37	208.96	208.03	207.82	209.36	209.34	209.05	205.35	206.48	210.75	207.45	206.28	209.63	208.11	209.49	210.82	208.85	208.51	210.39	209.23	209.16	209.64	208.93	211.92	209.48	208.13	209.22	210.15	207.77	207.12	209.92	209.5	208.68	206.68	207.02	210.54	208.17	206.21	209.7	206.51	206.91
205.54	204.38	200.65	201.27	205.65	203.53	202.14	204.96	202.81	204.76	203.42	202.69	205.22	202.54	203.04	201.99	204.9	204.43	204.48	203.02	204.41	206.91	205.93	203.58	203.65	205.5	204.4	202.67	204.48	202.16	204.41	203.58	199.75	205.02	204.98	203.35	204.14	205.24	205.44	201.52	203.47	204.49	201.57	204.97	201.87	206.09	205.32	202.15	201.31	203.88
217.97	216.8	217.71	217.65	214.38	217.27	214.69	217.52	215.46	220.4	216.25	220.02	212.48	214.97	217.75	219.29	214.21	215.23	214.6	214.21	215.24	221.3	218.17	216.2	219.21	216.87	216.39	212.99	217.55	216.02	215.69	220.22	216.52	218.38	215.59	216.3	215.91	219.17	217.07	215.78	216.92	215.58	218.87	215.84	215.79	216.37	214.99	217.3	213.51	215.78
209.82	207.76	206.59	209	203.89	208.84	210.18	207.08	210.57	210.48	208.05	207.17	207.9	210.21	207.22	206.86	210.3	208.54	206.42	210.98	208.66	206.2	209.21	213.23	210	205.65	210.3	211.35	206.95	208	207.44	204.89	206.78	208.52	209.27	210.13	206.54	207	208.78	210.09	212.23	211.09	209.68	209.31	207.29	206.67	210.46	207.02	205.66	209.67
210.21	206.98	210.5	208.31	210.8	209.32	206.66	209.2	210.34	207.66	212.15	210.24	208.16	208.55	209.95	204.9	206.64	209.86	209.83	206.45	213.26	206.32	207.46	210.87	205.73	208.96	207.06	208.75	209.4	210.44	209.22	211.44	208.91	209	206.53	208.41	204.35	211.23	205.68	210.19	208.43	209.56	210.09	213.55	208.47	209.76	208.5	209.51	206.31	208.22
207.1	207.69	207.03	209.64	211.41	208.46	212.92	207.25	206.83	208.13	206.68	209.02	209.96	205.56	208.88	213.15	206.61	209.58	206.86	207.1	206.49	208.28	209.53	206.52	209.36	211.22	207.92	207.5	208.86	211.53	208.52	207.71	210.04	206.03	209.13	207.42	208.99	210.53	209.71	209.15	209.43	209.98	207.18	209.24	209.7	207.02	209.12	209.4	209.14	205.2
206.62	208.69	211.41	207.48	209.07	208.8	207.27	206.77	208.63	209.2	209.72	209.66	210.54	208.5	209.59	208.42	207.3	211.21	210.58	207.21	207.17	210.07	206.35	209.83	205.76	209.96	210.37	206.99	212.66	209.25	209.92	206.26	210.59	209.29	206.79	207.78	209.75	209.12	208.15	208.67	205.89	206.93	208.84	206.97	208.13	207.3	209.57	208.12	209.14	208.96
203.56	206.41	203.93	205.34	203.8	203.43	204.01	205.26	206.6	207.19	204.8	205.84	203.37	204.97	206.39	201.26	203.22	202.92	201.35	206.18	202.62	205.06	208.24	206.01	203.19	205.58	202.25	205.37	204.4	204.92	207.84	204.05	203.83	203.94	206.52	206.57	203.87	206.69	207.17	205.89	206.63	206.56	206.13	204.85	204.99	206.56	200.5	203.87	208.09	203.68
211.42	209.77	208.36	206.35	212.39	209.84	210.32	210.92	207.16	211.68	208.23	212.88	208.85	210.24	208.7	206.33	210.92	211.69	207.76	207.53	207.47	210.51	211.53	212.99	209.65	210.59	212.39	207.86	211.93	209.09	208.46	208.81	211.34	208.74	209.75	208.32	208.79	208.9	208.2	209.65	210.19	208.85	211.11	208.62	207.88	209.62	209.2	207.98	211.51	208.44
209.35	211.05	210.42	213.73	211.36	210.36	207.67	210.75	210.4	211.7	214.28	213.69	213.96	212.75	212.32	213.15	210.91	210.76	213.06	213.41	212.6	208.74	210.28	210	210.89	211.13	209.22	215.31	211.33	214.18	210.36	214.3	210.61	210.14	212.65	212.53	211.89	213.44	211.63	209.04	211.52	211.96	211.4	212.24	212.07	210.42	214.34	214.37	209.58	210.3
207.39	205.7	207.76	207.6	209.47	209.58	206.89	210.13	206.94	210.92	209.68	206.04	206.35	207.67	207.4	207.87	209.88	210.67	208.69	206.79	206.99	208.42	207.21	209.02	205.29	208.58	209.49	207.67	207.6	207.85	207.25	209.87	208.17	209.47	206.9	208.51	210.21	208.68	206.36	209.36	207.46	205.97	207.42	208.42	208.18	209.23	206.47	209.36	207.34	209.49
204.85	203.6	202.34	201.07	197.37	201.4	202.7	202.55	202.12	201.6	204.13	200.99	199.08	199.64	200.65	203.11	204.87	200.59	200.87	201.28	201.62	203.25	202.43	203.14	203.02	204.3	202.8	202.98	204.17	201.32	199.38	204.57	204.19	205.65	204.06	203.46	202.01	204.54	202.48	201.61	201.4	204.37	206.1	202.37	203.46	203.47	202.85	204.51	200.36	202.98
204.16	196.73	199.86	202.03	199.3	199.65	200.15	202.1	201.94	199.26	201.82	198.82	201.47	202.6	200.78	201.12	200.63	201.91	199.86	200.57	197.57	198.81	196.87	201.19	199.59	198.02	201.75	200.92	200.55	200.78	198.22	201.44	198.46	201.42	197.62	202.14	201.85	196.41	200.6	198.1	199.8	200.44	199.91	201.1	203.06	203.31	199.72	201.61	198.4	200.35
203.57	207.66	202.99	203.32	201.03	201.09	202.97	202.11	201.84	203.94	203.79	204.34	203.65	206.46	201.6	204.36	204.83	204.66	204.41	201.82	205.44	203.49	203.55	204.94	202.21	202.56	203.7	205.26	205.03	201.35	203.52	205	203.51	203.14	203.09	205.34	203.3	206.81	201.52	203.31	204.34	202.61	200.77	204.29	203.55	203.57	204.39	201.8	202.79	206.32
207.95	208.32	210.81	208.26	210.47	209.43	207.78	212.05	207.76	206.41	207.24	208.7	206.5	206.04	209.96	208.38	211.37	208.43	209.36	208.49	210.8	209.05	208.95	211.97	210	206.03	208	205.76	206.99	208.74	211.04	209.12	208.35	204.67	208.92	207.83	209.34	208	209.12	207.45	207.97	208.94	209.08	206.9	210.37	207.9	207.19	209.36	207.75	205.91
200.67	201.11	198.93	199.61	200.22	198.59	197.89	200.53	198.31	198.83	197.69	201.62	202.74	200.05	199.09	197.58	199.2	200.91	199.8	197.65	198.38	197.98	200.59	197.88	200.93	201.24	200.2	197.41	200.07	198.2	199.68	199.12	196.8	201.42	197.51	198.97	201.44	201.83	199.11	202.24	202.15	200.14	198.24	199.17	200.53	197.21	202.27	199.04	199.86	201.77
203.12	201.74	202.53	202.82	201.95	204.88	201.54	201.29	204.3	204.77	204.42	201.53	202.75	201.55	200.17	202.35	200.48	204.22	201.27	202.19	202.21	200.74	203.84	202.06	203.77	202.73	205.47	201.95	204	200.19	207.01	200.73	203.19	199.73	203.51	201.55	199.28	199.89	199.4	200.27	202.36	203.16	202.39	202.09	200.7	203.05	201.85	202.2	201.48	203.5
208.41	210.47	209.31	208.21	205.14	205.74	203.5	208.58	209.92	209.4	207.28	206.45	209.14	208.13	207.18	207.93	208.68	209.66	209.87	208.4	208.23	209.11	206.82	208.46	210.87	207.71	207.06	208.98	207.08	208.53	207.27	207.8	209.78	206.09	211.18	209.98	206.9	212	207.06	208.01	208.44	208.45	204.77	206.19	210.03	211.64	207.09	207.15	206.27	208.19
210.36	207.48	209.82	209.54	208.78	206.73	211	208.76	210.48	208.78	210.42	207.45	209.21	207.69	210.14	209.48	207.59	208.02	208.49	211.06	208.73	207.01	205.15	210.95	208.02	211.03	207.95	205.78	209.9	210.61	207.34	208.82	209.72	206.83	206.76	208.19	209.67	209.7	210.02	204.7	206.35	209.38	208.75	207.72	208.38	210.13	209.56	206.63	209.22	207.87
208.88	205.46	206.8	206.57	207.88	207.83	210.56	209.42	209.25	206.85	208.33	208.17	208.04	210.36	207	206.39	205.59	209.83	209.46	206.12	206.13	207.78	207.43	209.42	206.53	209.17	206.34	206.24	209.84	208.39	205.78	208.92	210.94	207.78	205.26	209.88	205.17	207.32	209.12	207.76	210.55	209.98	210.59	207.41	207.94	209.45	206.1	207.18	207.5	211.03
206.43	209	207.58	206.49	208.03	206.46	207.82	205.25	209.96	207.63	209.29	208.01	209.83	207.37	208.52	207.47	206.17	205.97	206.42	210.42	209.66	207.69	209.09	208.77	208.86	205.66	207.41	207.71	208.9	209.34	207.32	207.53	209.01	208.68	205.1	208.14	209.74	208.12	205.85	204.12	208.81	207.74	209.34	209.4	209.05	205.95	205.96	208.34	207.9	205.83
204.82	205.45	205.95	205.44	207.06	206.12	208.26	208	205.16	204.93	205.95	206.7	207.04	204.86	206.19	204.72	206.44	207.47	205.16	205.12	207.9	208.14	206.24	207.44	205.86	207.47	208.94	204.78	203.27	205.98	204.91	206.67	207.35	207.27	204.07	206.41	206.09	204.24	207.07	206.24	204.67	206.7	205.27	207.41	205.44	207.63	209.25	205.38	209.99	206.46
212.81	212.27	213.11	210.64	213.64	211.72	212.49	212.07	212.61	209.61	210.65	211.47	212.36	208.19	214.28	211.76	213.14	213.53	210.26	211.29	210.41	212.05	209.17	212.87	212.41	209.99	208.77	211.69	209.39	212.92	210.63	212.26	212.33	214.87	213.89	213.11	210.03	214.67	214.31	211.61	210.07	212.35	211.63	213.81	214	210.2	207.2	210.97	213.67	208.23
197.45	194.13	192.42	193.6	193.5	196.77	194.97	197.09	192	194.31	191.25	196.18	195.15	194.98	195.81	194.59	194.02	192.74	194.48	191.39	194.88	193.54	192.83	194.16	196.47	195.21	195.14	195.78	194.13	193.34	190.99	192.31	196.65	195.94	192.92	193.69	196.18	197.51	193.56	195.46	193.92	190.75	194.52	194.82	194.41	195.54	191.58	192.04	195.39	197.23
202.82	202.77	203.72	206.05	204.29	203.48	203.78	201.57	202.38	204.3	204.15	199.82	202.14	205.6	205.62	203.71	203.24	197.37	202.56	204.64	203.16	202.71	200.55	205.23	202.25	202.18	203.92	202.93	204.61	204.01	203.07	206.98	202.26	201.26	203.19	203.09	203.66	203.61	204.64	203.45	201	202.97	200.19	201.38	203.97	201.59	203.93	204.41	200.17	202.88
195.13	194.5	197.81	194.34	195.28	194.31	195.34	196.19	195.38	196.49	195.18	193.66	197.54	194.34	194.82	196.85	195.46	198.31	195.32	196.52	193.05	195.97	197.04	193.11	198.44	193.7	195.88	197.92	197.44	194.23	194.82	196.15	195.39	196.02	196.48	197.45	196.27	198.67	193.58	197.19	197.7	194.25	195.18	197	193.31	195.92	195.14	195.78	195.83	194.72
220.58	215.58	214.62	219.38	217.72	220.72	220.2	214.37	217.75	216.98	216.76	214.89	217.32	217.25	220.44	216.08	218.2	216.64	217.56	217.75	217.22	218.1	215.26	220.33	219.3	217.16	219.25	217.12	218.94	214.87	217.63	215.51	216.56	214.31	217.54	216.58	216.65	217.45	217.63	214.45	214.95	216.67	215.72	214.64	213.24	215.58	215.74	215.9	215.6	215.45
209.36	207.04	208.58	208.75	210.45	211.48	206.67	208.76	208.65	207.87	212.67	209.4	204.77	207.62	212.03	205.15	207.3	206.23	207.95	209.12	209.02	210.15	207.07	211.67	209.28	209.91	210.45	207.02	209.05	211.55	209.31	208.55	206.24	206.8	209.7	210.06	210.16	213.17	207.77	207.09	212.32	207.56	212.5	205.04	209.56	207.3	208.25	212.94	211.37	209.42
212.41	207.9	211.3	209.55	210.92	206.11	208.45	210.32	210.53	209.3	207.04	206.38	210.38	207.71	209.38	211.98	208.4	208.49	206.69	210.16	206.78	209.15	208.33	206.76	209.36	209.86	209.06	210.88	210.54	206.7	207.15	204.61	209.25	205.71	206.13	209.8	206.75	210.13	208.5	209.19	209.91	208.36	208.19	207.57	210.11	211.45	210	210.19	209.03	206.71
191.75	194.26	197.5	190.67	193.26	192.13	197.54	194.07	194.78	195.11	194.21	196.27	193.38	193.76	196.1	194.42	191.84	193.27	192.6	192.82	193.91	195.79	195.25	196.74	191.59	191.57	193.69	197.75	191.79	192.94	195.26	195.6	195.46	192.59	194.33	194.26	191.71	196.22	193.14	192.57	195.95	196.21	197.52	193.84	197.17	194.38	194.91	190.96	191.4	197.7
213.26	206.73	204.19	209.86	208.06	205.52	203.54	206.17	208.29	206.02	210.57	208.43	208.83	210.04	207.67	206.33	208.73	211.31	207.96	207.32	207.63	209.75	208.02	209.26	208.66	207.52	208.57	208.35	209.47	204	208.37	208.97	206.8	209.12	208.56	207.14	207.24	209.46	210.26	205.63	209.46	207.53	207.61	207.46	208.42	210.65	208.15	210.68	206.54	208.95
205.2	205.32	205.69	202.93	205	203.67	202.02	206.04	206.15	204.88	204.84	204.7	206.85	202.34	204.97	206.36	202.96	205.58	207.58	202.54	201.62	202.98	202.93	206.27	204.37	203.6	204.58	201.79	205.96	204.59	204.43	208.2	203.68	207.66	200.76	203.65	204.62	207.9	204.62	204.73	204.4	206.07	206.77	207.73	202.89	204.31	201.62	209.44	205.5	205.71
215.57	214.84	213.47	215.06	215.38	214.52	212.9	211.5	214.6	211.3	211.65	214.73	214.23	214.2	216.64	213.67	216.21	216.98	209.96	214.73	214.29	212.51	213.81	214.79	212.44	215.32	210.01	217.22	216.19	211.99	211.47	213.42	209.26	214.67	213.3	214.47	213.6	214.74	212.12	213.57	213.55	213.07	211.34	216.18	211.24	214.28	214.27	216.15	212.27	213.63
208.63	207.64	207.65	209.01	206.68	209.09	209.99	207.64	207.27	208.32	205.85	208.5	209.98	206.64	205.27	207.73	210.54	207.82	208.86	208.02	210.33	207.75	205.75	208.5	210.91	209.57	209.12	207.35	207.76	208.03	207.7	208.92	206.9	207.85	208.15	209.69	209.21	206.24	209.73	210.03	206.12	206.08	210.16	208.03	207.64	207.95	207.78	206.84	205.57	205.41
208.52	205.71	207.88	206.94	207.4	207.49	208.02	205.41	205.17	204.72	206.99	203.82	207.34	206.32	208.38	207.8	206.07	205.05	205.38	206.61	209.4	206.2	207.89	210.29	208.21	208.66	209.14	206.6	207.31	205.12	207.93	209.76	208.06	206.35	207.66	207.59	206.34	206.28	205.8	203.91	206.28	205.13	206.55	208.15	210.27	202.34	206.96	204.35	208.6	204.85
218.74	216.79	217.18	215.85	218.24	214.17	216.16	218.05	216.38	221.53	218.16	216.61	219.68	217.95	215.41	217.96	216.12	219.03	216.25	215.46	219.05	219.12	217.46	217.26	216.88	218.64	216.17	216.35	218.87	219.72	217.28	217.02	215.87	216.36	217.45	219.09	220.48	215.39	219.87	214.15	218.42	214.41	218.05	217.84	217.6	217.18	217.9	219.54	215.73	215.4
209.66	209.59	207.97	206.4	212.02	206.64	209.46	205.89	208.92	209.3	207.11	210.49	209.94	210.11	210.11	209.09	207.67	207.16	208.71	208.64	208.42	209.02	209.28	206.68	205.79	206.84	211.75	209.05	208.73	208.55	209.95	209.17	209.85	207.47	208.83	209.85	213.61	208.51	209.25	209.05	211.97	209.66	209.88	208.54	210	209.45	208.72	209.38	210.95	204.89
211.42	213.1	213.12	214.61	211.63	211.69	210.92	208.95	209.74	208.84	208.13	207.79	212.34	206.28	209	211.19	209.13	214.37	210.28	213.21	211.01	210.2	211.59	211.41	211.06	210.08	210.72	209.92	210.2	213.63	209.96	212.76	212.16	215.09	210.66	215.79	214.08	212.19	210.12	210.27	210.42	212.08	212.73	210.58	208.64	213.16	210.79	212.92	210.92	211.18
204.39	201.59	200.72	198.53	197.86	204.46	197.84	199.06	199.52	199.63	196.91	201.02	201.78	202.16	199.72	200.59	198.28	200.63	203.41	202.86	196.16	200.47	198.71	199.71	199.67	199.1	198.3	196.62	199.56	201.53	204.46	199.19	201.09	200.97	199.62	198.78	199.1	201.35	199.05	202	202.51	201.58	199.29	198.88	198.86	199.79	199.54	197.6	200.45	202.41
198.66	199.87	196.47	198.73	202.83	198.63	198.68	200.62	196.29	198.38	200.18	201	199.98	199.34	197.3	200.61	200.74	199.12	199.53	198.94	201.12	199.91	198.32	198.81	197.68	197.2	198.24	197.93	199.66	201.83	199.8	200.16	199.89	201	201.82	199.23	198.14	198.38	196.43	201.66	200.25	200.55	198.55	201.76	200.21	198.62	196.5	197.44	199.32	197.75
206.92	204.95	207.08	210.18	208.05	207	209.66	211.89	206.77	209.58	210.54	205.56	208.28	208.6	209.69	209.25	207.76	207.93	208.97	209.52	208.99	207.14	206.04	209.06	205.61	208.61	206.46	208.47	206.92	209.44	207.92	209.37	206.55	205.64	209.15	210.72	207.01	209.95	209.8	209.15	207.89	207.43	209.98	207.5	207.9	211.6	206.25	210.33	208.4	207.9
213.83	211.02	214.32	211.58	210.43	212.33	208.27	215.12	213.39	211.08	210.74	213.16	213.7	213.07	210.05	209.85	213.44	212.64	213.89	211.58	211.68	209.35	214.88	211	210.7	214.38	211.87	212.63	209.41	209.81	213.12	212.32	210.81	212.21	208.91	211.09	212.09	211.78	211.78	210.76	210.61	209.65	213.05	212.89	212.82	213.11	214.49	211.5	213.46	215.7
211.54	211.15	210.83	210.22	211.88	209.4	210.73	209.31	214.07	211.51	210.95	211.75	209.18	212.19	211.62	211.57	211.77	213.72	211.72	212.85	209.88	211.86	212.67	210.46	212.37	211.81	210.75	211.49	210.69	211.32	211.8	210.69	215.54	210.01	213.45	211.68	213.35	212.27	207.77	213.64	212.29	212.04	214.03	211.23	210.14	212.76	211.42	213.76	211	208.71
200.43	204.39	204.29	204.17	205.17	204.8	202.98	201.02	206.68	205.31	204.89	204.42	205.6	202.77	205.55	207.64	207.92	205.39	204.45	206.01	204.78	206.64	204.84	204.5	206.06	206.85	201.85	204.14	204.56	204.73	205.09	200.38	204.01	207.43	205.59	204.26	203.96	203.33	205.37	203.95	201.81	204.98	206.78	205.81	204.08	204.61	207.54	210.45	204.44	206.61
203.73	204.64	204.76	205.62	200.54	204.51	204.05	204.17	202.52	203.46	203.24	203.68	201.82	198.82	206.42	204.79	202.2	206.29	202.02	204.11	204.99	205.34	204.56	204.44	204.53	202.41	203.02	204.12	202.6	204.6	204.52	205.23	202.58	201.93	201.71	206.23	205.59	206.02	203.82	202.92	205.32	206.44	199.49	205.13	203.28	202.17	203.28	203.85	204.44	200.23
201.48	197.31	198.9	199.04	200.46	203.54	197.9	196.59	199.43	197.39	194.48	195.77	199.28	201.28	196.09	198.53	199.44	202.94	197.52	202.74	198.97	198.06	198.73	201.14	198.83	199.78	199.38	199.21	198.78	200.74	197.4	198.36	198.29	201.36	199.99	200.41	200.24	199.97	200.12	199.73	199.04	201.13	197.99	198.12	199.2	200.94	203.04	198.55	201.29	197.32
210.34	209.62	206.83	208.88	208.32	209	210.16	208.14	210.09	208.96	210.16	209.45	208.17	207.43	213.75	208.81	206.87	205.87	207.38	206.46	209.56	209.37	209.63	207.6	209.02	205.22	210.15	206.64	208.95	210.34	210.32	208.6	208.94	206.07	207.59	206.99	207.05	209.6	208.27	209.19	212.9	210.84	210.56	209.22	208.61	206.92	207.21	209.15	211.61	208.52
210.26	209.66	208.83	208.92	209.85	207.22	208.69	209.79	210.5	208.61	210.32	210.66	210.12	206.39	206.94	209.65	209.74	208.65	211.52	201.69	207.45	206.93	212.89	208.19	207.44	208.76	207.18	209.64	209.02	204.85	210.19	204.74	208.06	208.73	207.79	207.56	208.32	208.89	207.61	211.19	205.55	205.43	205.07	207.01	211.05	208.89	207.63	210.14	208.12	209.57
210.92	209.6	212.6	216.05	210.83	211.33	210.97	212.34	209.67	213.75	209.81	211.61	213.98	213.08	211.47	208.86	215.8	213.12	213.43	211.55	212.52	209.42	212.91	209.65	208.83	210.21	212.32	210.81	212.66	210.51	211.11	211.22	208.73	209.45	211.88	210.02	210.2	212.51	210.77	212.36	209.3	216	210.74	212.19	209.98	209.43	208.7	209.57	210.08	213.27
195.18	194.75	194.05	194.02	191.89	192.8	197.15	192.52	192.37	195.91	194.84	192.73	197.29	195.81	193.01	198.73	191.37	194.87	193.25	191.79	198.23	191.5	193.9	195.42	194.26	190.58	193.94	194.39	197.44	192.93	194.39	194.31	192.96	195.31	194.91	196.64	194.18	193.72	194.25	191.83	195.09	195.64	191.88	193.35	192.68	193.47	194.29	191.21	195.59	194.33
207.04	205.39	205.85	204.45	206.7	206.37	209.69	205.27	203.71	206.4	208.46	202.18	207.45	207.87	207.11	206.96	205.96	208.69	206.87	206.13	204.73	206.59	205.2	203.31	207.5	207.57	207.47	206.83	202.46	207.8	208.89	207.59	205.36	207.3	205.89	208.6	207.59	205.4	207.87	209.01	208.39	206.4	203.29	205.21	204.37	206.12	206.25	206.84	203.2	205.84
210.86	211.29	207.7	204.48	208.23	207.73	211.08	210.86	209.3	211.18	208.66	212.49	209.95	208.97	210.28	207.33	207.42	208.97	208.51	208.73	210.48	210.88	209.61	209.8	209.74	207.95	207.77	206.2	209.68	212.13	208.34	211.53	205.8	209.9	208.85	207.83	211.04	210.14	211.49	208.73	209.31	208.96	208.45	206.82	205.35	209.23	210.03	206.5	206.41	212.25
200.91	198.75	199.74	199.89	200.9	198.72	203.33	199.55	198.94	198.7	201.44	203.85	198.78	200.62	200.27	200.52	195.87	201.77	202.44	195.83	198.98	198.23	200.78	201.77	202.44	198.61	196.74	204.05	199.42	201.61	196.25	202.03	197.43	199.79	197.89	198.81	198.16	199.05	200.18	201.42	199.84	200.85	200.38	197.06	201.14	202.4	202.68	200.06	199.36	202.72
217.84	220.83	217.06	219.83	219.81	217.93	219.65	219.72	217.19	217.41	215.35	218.57	217.27	218.1	217.5	218.12	217.44	218.63	220.03	219.9	217.28	221	217.01	219.01	218.78	220.08	217.56	216.99	217.99	216.51	215.19	217.42	216.62	218.57	219.22	217	217.06	218	221.62	220.28	219.28	220.48	219.71	217.49	217.11	219.38	216.36	217.26	218.42	218.89
214.72	211.97	211.18	212.04	213.5	211.82	212.65	213.54	213.38	211.46	211.42	212.06	210.65	212.47	214.69	209.31	211.66	211.81	211.94	215.85	212.57	215.5	211.81	213.35	210.23	210.41	212.45	213.19	210.63	213.27	210.83	212.54	206.96	212.5	215.86	208.94	208.16	214.35	212.09	211.39	212.3	208.91	209.16	208.29	215.37	212.24	211.29	212.13	216.51	214.27
203.84	203.93	205.64	202.92	200.13	201.79	205.52	203.95	202.19	201.57	203.02	201.77	204.86	202.08	200.78	202	198.61	205.16	202.98	202.93	203.3	205.12	201.23	201.56	203.77	202.17	201.51	204.12	204.06	209.36	204.08	202.38	204.1	203.87	203.44	204.7	200.66	200.56	199.96	202.74	203.09	202.51	203.85	204.33	201.96	202.22	204.93	198.44	205.92	204.02
205.38	206.39	208.91	204.37	202.96	201.45	202.27	205.02	203.66	204.43	204.52	201.71	202.6	200.92	204.6	203.52	201.92	203.66	201.58	202.77	203.94	202.37	201.66	204.33	204.08	202.31	201.64	204.95	204.93	202.37	200.62	203.2	202.94	199.85	207.09	203.86	202.73	201.33	204.75	205.44	203.56	202.7	200.55	204.19	205.1	204.6	204.12	201.29	206.03	205.14
212.05	207.35	208.86	207.54	202.69	207.07	205.66	209.96	208.19	205.84	208.32	207.11	205.71	209.87	205.11	209.21	209.23	210.79	212.08	211.14	208.42	211.61	208.28	207.59	207.65	207.39	210.38	205.67	206.94	210.94	208.64	207.79	210.01	206.79	207.54	207.06	208.78	207.73	209.2	207.08	208.66	209.47	209.77	210.69	207.52	206.44	207.69	206.54	206.9	205.41
206.86	209.07	209.51	205.7	207.71	209.7	209.27	211.24	207.76	208.1	207.19	206.89	207.69	208.59	209.99	207.49	207.89	206.35	207.2	210.14	207.47	208.06	205.29	210.71	209.51	207.6	209.87	204.83	205.93	210	205.25	209.79	208.79	205.87	206.48	206.63	209.43	208.81	207.69	205.93	207.13	210.3	208.16	209.86	207.2	206.52	210.55	206.75	207.99	210.53
211.72	212.83	211.73	212.13	212.24	212.92	212.42	212.46	210.76	209.16	211.55	211.93	214.3	217.46	212.24	212.82	212.37	212.31	209.72	209.26	212.61	212	213.87	212.8	211.52	211.99	211.75	212.94	212.29	208.86	211.33	214.02	211.24	210.46	212.21	210.71	214.12	212.86	211.09	213.64	210.8	210.42	214.06	212	211.57	211.51	214.1	212	211.83	213.42
205.76	203.43	204.38	206.36	204.49	206.52	208.25	204.44	203.41	203.13	207.34	208.03	204.86	201.39	206.2	203.48	208.29	207.33	208.51	204.64	204.47	203.98	203.04	204.76	205	201.65	205.76	205.86	206.82	203.62	205.45	207.76	204.12	204.42	208.34	207.65	206.45	205.21	203.52	204.16	206.81	205.89	206.49	205.74	206.72	207.04	204.09	205.28	206.08	210.11
202.08	201.5	196.15	202.43	200.54	198.26	200.39	198.94	204.6	201.57	199.62	202.88	199.85	201.55	196.46	200.5	198.05	201.13	198.49	201.44	199.69	200.42	202.84	200.14	199.34	200.92	199.95	202.17	197.14	197.82	198.85	202.72	199.41	202.73	198.4	198.45	200.22	199.41	201.37	201.25	199.89	200.7	202.35	200.35	199.69	201.24	199.11	197.97	201.33	201.9
193.99	196.01	193.06	195.28	194.8	193.84	191.66	198.17	194.72	193.93	198.4	198.27	194.89	195.56	197.55	198.12	197.34	192.89	197.38	197.58	193.64	193.67	200.16	192.34	195.69	194.05	198.6	197.39	197.52	195.96	194.6	193.37	193.91	195.66	191.85	193.93	195.77	193.23	193.38	193.74	194.71	195.01	196.59	200.71	192.41	195.8	193.59	195.27	195.81	194.82
206.15	204.69	203.29	203.84	202.25	203.76	206.59	202.73	203	205.88	203.6	203.55	204.06	201.24	203.2	203.31	204.37	202.66	203.44	204	202.12	202.82	204.62	202.96	203.57	204.3	202.38	206.46	202.95	205.49	202.59	201.98	203.51	203.84	204.1	205.73	202	203.97	201.34	206.19	201.24	202.8	202.27	204.46	203.58	205.46	202.49	205.91	206.63	201.88
209.75	210.8	210.06	210.96	214.98	210.63	212.74	209.39	207.33	208.16	209.8	212.64	210.85	210.06	213.72	215.3	211.23	210.82	210.71	212.74	210.4	212.92	211.82	212.81	210.35	213.53	212.89	212.83	211.23	213.45	210.81	211.72	213.26	211.69	208.97	211.71	210.95	211.41	215.19	217.09	210.04	211.93	210.22	210.42	211.72	213.83	212.8	211.28	206.27	209.3
210.59	206.09	207.79	207.98	209.4	208.27	207.56	206.77	207.81	209.33	208.2	210.37	209.01	207.56	210.13	209.45	208.21	209.04	208.68	206.69	206.22	206.51	205.66	209.07	209.45	209.98	205.31	207.35	208.64	207.51	209.66	208.1	208.58	208.21	204.37	206.49	211.36	205.47	208.89	209.2	207.96	202.83	208.17	210.06	207.99	208.53	208.43	207.75	207.85	207.22
211.67	211.09	209.19	210.56	209.01	209.7	209.79	208.88	211.19	207.97	208.1	210.68	212.83	207.98	209.48	205.63	209.05	209.71	209.53	209.92	213.68	209.31	211.67	207.91	213.2	209.99	208.76	207.34	209.34	205.91	212.32	211.47	212	207.32	211.69	210.77	208.97	206.84	206.87	208.5	207.85	210.82	209.92	212.66	212.87	206.92	209.36	212.03	210.23	213.27
204.02	203.76	206.6	203.13	203.75	206.56	204.56	205.79	203.5	204.71	204.88	206.42	203.41	203.93	207.93	203.57	205.89	203.82	204.61	205.46	206.27	204.4	204.42	202.79	203.47	204.08	203.46	205.74	204.98	200.67	204.61	205.57	208.9	206.26	204.27	202.73	204.68	202.22	204.43	204.91	205.38	208.59	206.98	204.32	204.34	204.28	202.7	201.74	204.63	204.97
206.43	210.3	205.47	208.65	208.25	206.45	207.31	209.68	209.59	209.48	208.4	209.26	209.92	210.92	210.96	207.29	206.06	206.25	207.49	212.68	207.79	208.13	208.5	209.83	207.97	208.33	209.43	210.85	205.83	211.04	207.11	208.03	208.34	208.39	208.84	206.77	207.75	207.62	208.39	209.52	208.06	208.9	209.09	210.4	208.77	208.55	209.02	209.54	210.8	209.15
215.69	216.55	218.25	218.47	216.81	216.14	219.91	219.31	216.55	218.66	219.12	212.85	216.94	215.86	217.56	215.68	216.07	216.28	219.71	213.67	215.76	216.25	218.33	216.27	215.49	216.49	216.02	214.62	216.12	219.52	218.17	219.9	215.43	215.54	220.31	218.9	217.58	216.79	214.84	219.06	216.27	216.83	216.2	220.67	217.78	217.72	219.39	215.51	218.99	214.14
205.79	205.45	203.41	206.56	202.72	204.9	207.74	200.56	206.59	204.6	202.75	202.54	204.9	205.28	203.23	202.82	205.27	203.27	206.08	201.55	201.68	202.53	202.37	207.54	207.13	206.79	203.43	203.67	203.41	203.24	203.71	206.35	203.51	203.84	204.58	205.05	204.63	203.95	203.89	205.08	201.29	203.69	204.93	205.38	207.24	202.93	206.82	204.29	205.32	203.84
199.59	201.76	202.62	203.94	201.51	202.5	200.92	199.55	199.28	202.94	201.23	201.82	200.42	200.18	198.8	202.17	199	205.14	197.48	202.14	199.85	200	205.61	201.33	201.94	202.23	202.69	200.06	201.62	200.46	201.44	202.64	198.53	201.1	199	199.84	199.91	203.51	200.67	201.95	202.05	201.71	201.37	201.2	202.36	201.43	205.62	201.13	201.89	200.58
210.63	211.97	215.08	211.55	211.99	211.34	212.08	211.4	210.69	209.1	214.8	207.83	210.32	211.44	212.48	212.07	211.18	210.14	209.65	212.02	213.05	214.19	214.21	213.01	211.78	213.29	211.09	212.6	207.76	208.88	213.69	209.27	208.29	210.84	212.47	210.59	211.75	209.79	211.45	212.03	214.18	211.95	210.52	211.58	211.21	211.6	212.9	209.53	209.61	212.39
217.14	216.36	216.93	219.95	216.77	224.03	216.39	214.12	217.46	213.81	219.15	215.64	221.83	216.36	216.43	217.64	217.72	212.95	215.27	213.08	222.23	216.9	215.38	212.92	216.22	220.25	214.78	215.13	218.74	215.52	215.31	215.41	219.98	218.99	218.82	217.56	217.81	216.5	216.09	217.67	215.72	219.05	217.84	217.61	219.4	217.06	215	216.51	218.14	214.6
205.54	205.12	207.18	205.99	206.48	204.19	205.27	204.52	205.14	204.03	205.52	206.37	206.38	204.8	204.16	206.39	206.97	203.34	204.66	205.02	208.14	206.83	204.61	203.29	209.28	202.91	209.6	206.93	202.85	206.5	206.47	205.62	206.27	207.18	205.27	205.82	205.6	204.69	204.22	205.18	206.44	208.54	206.96	199.68	208.29	204.9	203.04	204.53	206.77	207.15
214.81	212.78	214.46	214.62	211.94	213.21	218	215.16	213.47	214.9	211.41	211.42	213.83	214.24	213.41	211.56	212.53	212.79	210.57	215.39	213.01	213.97	211.53	214.89	212.76	213.81	214.14	211.27	213.68	217.85	213.73	213.43	213.05	211.94	214.88	213.45	209.34	215.68	213.97	216.66	214.54	214.03	215.71	213.74	212.59	214.38	211.53	214.18	212	211.77
212.93	210.61	212.55	208.21	212.5	214.38	216.77	213.55	214.07	212.04	212.34	211.59	213.64	212.9	211.11	215.63	210.98	213.55	214.03	211.11	211.52	212.26	212.24	210.55	213.76	213.48	210.84	216.29	212.42	210.17	210.82	210.54	211.46	214.61	213.29	212.64	210.35	211.69	212.43	215.74	214	209.64	210.42	210.51	211.99	211.89	212.08	211.33	209.77	210.81
198.07	202.22	198.54	197.82	199.56	201.03	201.44	198.38	199.81	196.51	200.98	202.96	200.25	196.61	200.81	202.74	202.59	202.84	201.25	201.21	199.45	200.51	199.45	199.43	197.07	198.72	199.26	198.46	197.56	202.52	201.04	198.36	199.69	200.26	200.95	202.61	200.87	200.61	197.72	199.01	200.08	200.25	196.49	201.55	202.93	199.59	198.82	198.16	196.83	200.7
212.67	213.61	211.41	208.83	210.58	210.73	212.13	214.01	212.16	212.26	210.87	211.47	213.77	211.58	213.7	210.9	210.8	214.54	210.65	212.67	209.82	211.04	210.24	212.05	212.76	211.4	211.9	211.87	213.73	211.76	210.53	211.2	213.14	211.11	211.25	212.45	209.4	209.44	211.02	210.53	211.88	210.31	210.62	214.61	214.45	209.24	212.91	211.96	213.61	212.27
209.59	209.64	209.9	209.49	212.22	208.21	209.24	210.63	209.79	208.54	206.32	208.87	208.03	204.61	210.99	208.58	209.74	206.38	208.36	208.2	208.5	209.34	208.27	209.21	209.16	205.17	208.17	206.91	210.16	209.41	208.32	207.74	208.57	207.81	211.7	208.14	209.01	206.61	205.94	211.83	208.71	208.91	208.87	206.7	207.35	208.09	206.52	206.16	209.26	206.91
207.13	207.23	207.3	208.26	207.31	209.25	206.78	206.56	210.28	210.67	212.45	210.14	204.27	210.97	206.41	210.9	208.62	209.18	211.62	210.58	205.6	206.04	208.75	209.37	205.81	206.64	206.9	208.9	208.63	208.52	207.9	209.07	208.72	209.91	208.88	210.67	208.29	210.58	210.55	207.66	209.15	208.26	210.37	209.32	205.46	208.37	211.75	211.66	206.52	208.16
204.17	201.9	201.31	200.65	202.26	201.5	204.85	200.54	203.29	205.6	202.67	203.38	203.94	204	200.11	201.01	204.96	201.6	202.05	204.6	203.48	202.38	202.86	201.73	199.46	201.82	202.4	199.14	201.7	203.78	201.97	202.07	202.95	199.02	202.54	202.36	205.15	203.18	202.75	201.84	202.74	200.97	204.44	203.29	199.04	203.69	201.82	200.5	204.62	202.3
218.7	216.21	216.89	214.25	216.2	221.01	216.13	215.27	219.8	215.21	216.06	219.61	215.57	220.44	219.41	217.63	218.3	219.76	215.65	217.46	218.59	220.16	218.47	217.84	219	217.23	218.28	218.28	216.48	216.82	217.65	217.08	216.95	217.86	216.52	212.85	218.69	217.88	215.78	219.9	218.61	217.56	217.7	218.73	214.18	215.64	218.09	215.68	219.78	216.38
198.86	199.15	200.7	197.9	198.01	198.14	200.89	200.65	198.97	200.99	197.58	198.28	200.95	196.88	199.49	197.77	200.02	199.24	197.62	199.11	198.75	199.34	200.16	200.54	197.8	198.96	200.34	202.03	196.65	198.24	199.63	200.56	199.86	197.94	201.16	194.74	196.28	198.07	196	198.29	193.98	199.55	196.44	200.84	199.92	199.18	203.2	197.16	199.81	197.86
205.96	203.78	207.32	204.99	207.95	204.8	203.12	201.74	203.73	206.98	205.95	207.1	201.26	204.69	206.25	207.13	206.02	203.88	203.53	205.09	204.51	203.05	203.79	206.67	204.36	203.92	206.78	202.68	205.03	204.46	204.91	207.33	205.04	204.94	202.74	206.69	205.4	205.29	206.87	204.73	201.69	202.59	202.3	202.65	205.23	204.6	204.15	206.02	203.92	206.67
201.5	203	202.96	203.72	204.72	200.28	208.08	203.94	204.29	201.46	202.96	204.41	203.34	201.28	201.01	201.23	202.21	202.38	202.45	205.38	203.42	204.35	205.15	204.15	202.98	201.98	201.92	205.48	202.36	204.37	202.28	202.54	204.45	200.91	203.94	204.63	203.45	202.26	205.66	201.79	200.81	204.5	202.64	202.59	201.86	202.44	203.98	202.35	203.58	205.55
210.38	211.93	213.01	214.33	212.57	213.48	211.45	211.77	213.4	212.35	211.21	211.78	211.59	211.45	213.18	211.33	213.93	215.19	211.71	213.46	213.88	210.01	213.63	212.93	211.3	213.15	214.08	214.31	215.06	211.54	213.39	212.67	213.93	211.58	212.6	213.41	210.79	212.18	212.12	213.98	213.32	211.05	213.22	216.53	212.77	212.36	212.3	217.19	211.4	213.46
205.22	208.63	207.18	206.92	205.91	205.26	206.64	206.4	208.03	208.58	206.51	206.64	205.72	204.65	205.91	210.33	208.29	208.6	209.71	205.32	206.47	205.25	206.88	205.34	210.39	204.04	207.72	210.89	208.48	206.05	206.05	206.46	204.87	206.9	203.65	206.69	204.73	203.99	206.4	207.59	206.79	202.95	205.95	205.65	204.28	207.25	208.43	205.85	204.76	202.89
205.98	204.76	206.72	209	206.81	208.73	208.42	206.77	207.33	206.06	206.15	207.01	203.3	205.07	205.3	205.23	203.85	208.76	207.72	202.61	207.9	207.96	205.19	204.41	205.35	206.78	207.01	206.6	206.98	203.97	201.42	206.05	203.4	207.7	204.61	204.61	206.97	208.41	204.31	204.21	203.51	204.66	206.75	204.64	207.36	205.92	209.19	208.71	207.05	205.43
204.12	205.93	206.42	207.65	204.24	203.48	203.31	205.39	203.93	204.9	205.1	202.17	202.74	204.72	203.98	203.2	205.07	204.8	200.39	205.78	204.86	200.07	203.93	202.12	204.66	202.25	205.31	204.19	205.39	200.45	202.57	203.68	204.14	202.92	205.11	204.54	205.6	206.32	207.3	204.58	203.23	202.56	203.09	206.44	204.33	204.22	207.29	207.66	206.86	204.55
199.6	198.95	198.53	198.46	198.87	201.16	200.15	201.98	199.75	200.2	201.91	196.65	199.38	195.7	195.49	198.94	199.29	199.92	201.22	196.25	197.56	198.65	201.07	198.74	199.85	198.45	197.16	200.97	202.34	201.17	198.83	197.16	199.66	199.73	199.08	199.91	203	197.71	199.08	203.15	201.88	202.2	199.22	201.79	197.17	198.16	196.32	197.54	199.14	198.6
206.88	204.67	206.64	205.31	207.73	204.78	207.89	205.23	209.01	208.41	209.29	208.61	208.79	207.3	209.33	207.32	208.45	209.3	209.7	206.06	207.48	207.7	205.9	206.56	206.9	208.24	211.54	209.13	206.18	210.32	209.39	208.95	207.49	205.7	210.1	208.32	208.41	203.42	209.98	208.99	204.95	207.74	209.09	206.87	208.72	205.47	207.97	207.68	209.33	208.39
200.31	206.72	201.24	202.86	199.79	206.94	204.38	204.81	206.5	201.37	202.97	203.08	200.93	203.3	205.93	205.37	202.26	205.08	203.38	201.09	204.67	202.92	203.99	204.81	202.86	206.72	202.9	203.38	205.05	203.5	201.68	205.35	201.3	202.27	206.27	202.77	201.81	201.94	202.19	204.5	206.03	206.96	202.98	203.53	201.87	203.96	204.5	206.24	205.4	203.61
201.89	199.5	199.21	199.76	196.27	197.68	198.33	198.68	200.37	200.01	201.5	200.43	195.69	201.35	200.19	200.68	198.66	206	196.88	199.95	199.46	199.1	198.8	199.54	197.33	193.27	198.91	199.17	197.18	200.11	199.46	199.77	199.85	197.44	198.73	197.9	197.72	198.94	201.39	200.75	199.74	198.71	200.46	201.45	200.55	198.39	197.93	197.34	200.72	201.47
208.99	209.88	209.3	207.23	209.99	209.95	212.52	210.21	209.75	207.26	209.68	210.36	210.71	208.98	207.54	208.63	210.07	210.05	206.23	210.53	207.06	206.39	208.65	208.95	208.24	207.58	209.23	211.37	208.38	205.74	207.14	213.26	210.88	210.78	210.43	208.43	205.21	210.96	210.78	207.27	207.56	208.31	207.74	209.22	209.93	208.75	212.27	207.76	212.62	207.16
208.55	207.82	208.66	208.94	208.21	211.25	210.2	207.12	207.07	206.87	208.74	206.69	207.9	208.9	207.18	206.8	205.48	208.4	211.9	208.03	206.39	206.71	210.32	208.68	206.87	207.2	209.2	211.11	208.05	207.68	210.52	208.17	206.44	207.4	208.89	207.25	210.41	207.99	211.59	207.98	207.42	207.48	208.24	205.26	208.34	207.14	207.06	206.81	210.25	207.07
196.65	202.57	200.86	196.4	199.81	201.74	202.69	199.43	199.27	196.45	202.12	200.61	201.51	199.23	205	200.99	200.53	195.37	201.02	201.92	201.05	202.34	202.04	201.75	201.47	199.57	197.81	196.91	202.73	196.63	198.68	201.68	200.13	203.35	201	198.62	197.63	199.45	200.14	201.33	199.5	200.12	201.13	199.74	200.37	199.68	200.3	201.39	199.17	197.66
208.33	206.06	207.51	208.41	208.53	209.61	208.33	210.07	207.11	209.28	210.1	212.86	207.52	208.99	205.4	206.39	209.38	207.15	212.83	211.28	207.68	210.26	206.6	208.73	210.25	206.21	208.87	208.42	208.48	207.67	207.75	207.11	209.08	208.96	208.1	206.57	207.82	207.82	206.4	207.99	210.36	210.56	209.23	210.32	210.01	213.67	208.26	209.44	208.01	208.51
208.97	205.89	210.15	209.89	208.5	207.92	206.27	206.85	212.1	207.58	210.89	210.61	208.73	204.04	208.66	210.05	207.15	212.48	211.21	209.85	209.03	210.09	209.52	210.43	209.23	209.17	207.59	209.84	209.01	204.94	209.74	210.02	208.91	208.39	207.47	210.47	206.05	210.29	208.94	208.3	212.26	209.91	207.21	207.31	211.56	208.76	207.98	204.75	206.46	205.19
214.19	216.9	215.08	219.92	216.7	215.81	216.35	218.39	218.7	216.93	214.79	219.7	215.47	216.93	220.31	217.09	217.67	218.97	214.12	218.74	216.77	218.31	213.84	219.05	215.11	216.03	217.04	218.48	216.35	216.43	214.47	218.03	220	217.54	215.06	216.21	215.04	218.39	219.91	219.8	216.64	217.36	217.92	215.87	219.77	216.71	216.14	215.72	215.23	218.77
208.12	204.09	208.31	204.38	206.72	205.2	204.47	209.26	207.69	206.47	207.56	204.53	206.42	205.07	204.61	206.22	204.61	205.45	207.96	207.73	207.15	204.41	209.16	206.64	206.83	202.56	204.14	204.57	210.06	208.15	206.8	204.67	207.05	206.48	205.98	206.1	207.75	204.02	203.24	208.24	204.36	204.39	208.16	206.9	207.08	206.23	207.72	206.65	206.48	206.16
203.34	205.81	202.05	203.61	204.8	204.39	207.5	202.7	204.57	206.86	204.82	204.73	200.3	204.82	203.14	203.73	204.03	202.19	204	203.73	204.43	204.18	202.64	204.71	204.4	202.12	202.2	205.96	203.86	203.74	203.24	206.26	203.01	203.16	201.95	204.49	201.98	203.78	206.4	199.06	202.73	202.5	202.62	205.39	207.36	204.1	204	205.32	205.1	202.35
206.68	203.05	205.98	203.51	200.36	203.57	202.66	204.18	206.26	203.91	201.49	203.85	205.06	200.94	202.7	202.08	204.01	202.34	199.2	202.36	204.78	204.9	203.82	204.4	205.3	204.21	202.99	203.42	206.24	202.79	206.42	201.74	202.74	200.9	206.63	204.63	203.93	204.88	199.76	204.1	201.78	201.21	202.5	204.9	203.98	205.01	201.9	201.05	202.71	207.17
201.95	199.28	202.21	203.58	202.09	203.88	201.81	205.63	200.51	204.44	200.74	204.26	199.37	203.45	201.77	206.11	203.69	205.05	202.2	201.94	201.31	200.58	202.07	203.37	201.74	204.18	203.36	203.85	202.35	202.38	203.6	200.37	202.15	202.87	203.61	204.85	200.92	201.07	201.47	202.34	204.12	203.82	204.74	201.77	202.73	205.23	204.89	200.24	204.33	200.35
203.31	202.31	204.47	202.03	202.09	201.9	201.29	202.49	204.25	201.17	202.48	205.63	200.11	206.49	203.57	202.24	203.43	205.83	202.59	204.72	204.86	204.92	199.05	204.67	204.28	204.61	204.42	202.58	208.38	202.6	203.55	202.65	204.65	205.96	201.92	203.4	202.12	202.7	205.18	202.06	201.45	205.23	204.27	203.28	203.49	200.38	204.59	203.63	200.51	202.98
207	202.29	204.88	202.01	205.63	204.7	201.35	203.17	204.85	201.34	205.87	203.87	200.34	201.25	203.17	201.18	203.56	204.62	207.34	205.12	203.68	205.01	205.03	201.66	203.99	200.31	200.33	203.46	204.35	201.62	202.92	201.54	201.9	204.73	203.34	202.25	202.6	204.05	204.92	207.02	206.14	202.71	203.44	202.41	201.03	204.38	203.72	203	204.17	200.84
202.49	204.4	202.08	205.28	206.66	205.59	203.05	201.26	208.47	203.57	202.92	206.24	202.4	207.85	204.92	206.41	204.06	200.7	206.68	208.88	205.49	201.98	203.72	204.81	207.83	205.54	206.46	207.35	206.08	204.5	204.9	204.41	204.22	200.83	203.96	204.54	203.47	203.67	205.35	203.62	204.66	201.17	207.96	204.7	204.39	206.36	208.2	204.27	203.03	206.93
210.87	211.52	206.07	208.96	205.24	210.02	208.06	206.37	207.6	210.06	210.78	208.42	206.11	208.99	208.56	207.77	207.7	209.24	206.41	208.81	212.21	210.54	205.42	208.14	208.5	210.8	205.98	211.37	210.54	209.12	207.73	210.42	207.78	206.58	208.63	206.69	207.9	209.51	207.63	208.84	207.74	207.82	209.48	207.2	207.61	209.02	208.85	208.14	207.51	207.95
211.88	212.33	213.66	212	210.98	210.36	210.77	212.09	209.85	212.34	211.05	214.16	212.52	215.7	212.87	213.77	210.73	212.46	212.9	215.54	208.04	214.06	211.6	212.81	214.71	212.66	211.56	214.61	211.64	209.81	214.86	212.66	209.8	212.44	212.54	214.95	213.88	213.52	210.85	212.96	216.33	213.1	213	212.54	212.97	211.06	206.62	212.09	212.39	212.18
205.79	202.5	200.87	204.53	203.13	204.53	200.16	205.02	202.74	204.91	202.74	202.37	201.56	201.83	199.29	202.01	202.7	201.33	203.01	202.51	201.35	205.31	202.77	203.13	203.87	202.46	200.5	203.64	203.73	200.15	200.48	202.21	201.87	200.78	202.94	203.72	203.52	202.24	206.52	203.54	203.09	202.37	201.58	203.2	202.73	203.34	203.08	205.18	205.97	199.98
199.71	199.64	199.03	201.55	200.35	202.57	199.79	202.48	201.25	199.75	200.19	201.24	199.74	200.53	203.65	201.21	202.03	203.96	203.43	200.96	200.23	202.66	200.92	199.6	200.23	199.4	198.95	203.66	201.22	201.3	197.42	199.69	202.85	201.39	199.14	203.4	201.83	200.17	202.45	198.84	201.07	199.1	199.75	201.43	202.16	199.4	202.29	203.4	197.32	198.42
216.53	213.72	213.59	213.93	219.09	213.68	216.39	215.55	217.65	215.05	219.51	219.34	214.98	218.57	221.73	213.89	219.1	216.03	217.7	219.24	215.14	217.95	215.9	214.14	218.31	215.33	219.44	219.93	215.98	217.66	216.57	215.66	214.88	218.97	218.14	217.6	220.33	217.71	220.13	217.02	218.5	217.07	216.23	217.3	215.64	219.27	215.03	218.01	218.5	217.92
200.59	202.9	202.34	203.83	198.89	200.61	200.66	200.28	201.07	201.62	202.6	200.93	200.06	202.83	199.86	203.67	202.39	201.13	198.52	204.99	199.47	198.63	201.03	199.78	201.4	200.33	200.96	201.15	203.64	199.57	195.79	203.48	199.51	198.86	201.12	201.57	204.27	202.16	201.67	197.22	202.01	203.41	201.38	200.05	197.49	201.65	201.37	197.71	198.9	200.31
206.15	205.36	202.86	204.49	207.9	205.69	205.69	211.91	209.03	207.65	205.67	208.39	207.65	206.06	207.69	210.92	206.37	206.8	207.09	205.41	208.6	207.72	207.35	210.11	213.25	210	209.44	208.82	206.4	206.43	203.98	206.08	209.87	206.96	208.17	208.8	208.63	204.37	209.35	209.51	208.94	209.49	205.57	205.85	208.03	208.64	208.92	211.01	205.96	206.83
207.24	209.92	210.22	210.53	207.45	206.21	207.87	209.19	206.2	209.95	212.68	207.57	208.61	207.92	206.4	208.69	206.67	208.59	210.96	206.09	210.6	206.74	205.54	209.75	206.83	206.92	210.61	207.54	209.73	205.43	206.09	208.35	206.82	206.47	206.76	206.44	206.38	206.82	206.56	206.42	209.39	209.45	203.15	204.5	208.87	208.37	207.33	208.72	208.06	208.95
212	211.37	208.28	207.35	209.32	210.87	209.56	214.2	215.92	207.44	213.37	211.34	209.85	211.12	212.17	206.97	211.8	213.39	212.79	213.03	211.8	210.65	211.95	210.91	212.77	211.59	216.58	212.71	212.88	216.23	211.57	212.84	209.21	215.12	211.22	213.86	211.83	215.29	210.89	211.04	210.89	210.07	215.07	211.12	213.55	211.18	211.03	212.47	212.59	210.45
215.63	212.25	211.12	215.18	210.9	214.15	210.29	213.75	213.43	212.63	210.19	213.63	210	211.96	213.01	212.51	211.59	212.34	214.71	213.89	212.84	210.96	215.37	215.58	211.54	212.31	213.08	214.26	212.63	213.23	214.25	211.68	214.02	210	211.08	210.36	214.23	213.57	211.83	213.49	214.21	212.1	213.83	211.25	212.07	211.61	214.45	211.01	216.43	215.95
214.64	213.47	211.63	209.81	209.65	215.38	212.93	214.77	214.52	213.09	216.13	211.7	212.43	211.2	212.88	212.78	211.67	210.54	213.89	212.12	209.32	211.2	210.92	210.77	213.99	216.08	214.52	212.25	212.66	213.39	213.04	210.78	212.05	211.87	210.74	211.33	214.59	211.12	211.72	209.98	210.76	211.76	214.8	214.12	211.59	210.13	212.64	214.92	211.02	212
209.96	210.11	210.72	207.92	207.68	211.07	209.28	209.47	209.05	207.22	205.05	211.25	211.68	208.2	210.95	208.12	210.97	211.06	208.99	209.59	207.69	212.31	208.15	210.72	211.06	210.19	209.21	210.77	207.43	210.44	210.21	205.22	213.34	207.42	208.8	205.76	210.71	207.63	210.5	208.13	209.7	208.14	210.28	211.35	210.07	214.08	209.9	209.3	208.11	209.76
208.14	207.22	207.88	210.62	205.85	205.38	209.89	203.8	207.95	205.29	205.37	208.56	208.12	206.58	206.55	207.36	209.11	205.36	205.15	207.43	209.08	204.32	210.49	209.4	207.25	207.01	208.41	207.06	210.09	206.07	208.5	207.37	212.22	208.16	206.59	207.89	208.91	206.54	204.49	209.88	208.65	204.93	207.25	210.4	209.8	206.84	205.75	208.05	208.74	204.16
208.12	206.71	206.89	207.5	208.42	206.3	207.02	207.29	205.4	203.3	203.74	210.81	204.31	205.78	205.26	207.94	206.4	207.76	209.36	206.13	205.73	208	206.67	207.23	206.66	206.41	208.12	206.8	210.08	208.4	205.35	208.33	206.19	204.98	205.97	206.08	205.57	204.17	206.33	206.9	209.78	206.63	210.25	206.01	206.3	204.6	205.66	208.82	210.63	204.89
202.77	202.39	205.19	204.81	201.23	203.04	204.34	203.88	203.95	202.09	205.6	199.67	199.45	205.04	201.33	203.42	202.33	202.87	203.3	201.08	205.22	200.34	205.65	202.81	202.98	201.62	203.14	206.59	202.18	203.88	201.82	203.14	202.1	204.12	202.2	202.6	202.77	205.4	202.72	202.01	200.98	204.91	202.48	206.18	201.94	201.14	200.12	206.64	205.21	200.63
205.55	208.39	209.47	207.83	206.62	206.01	206.97	208.45	207.12	207.83	206.15	206.72	206.19	212.05	207.66	207.63	207.43	209.98	206.51	206.3	209.08	209.29	208.56	212.47	207.33	203.63	208.15	210.06	209.71	209.4	208.51	212	205.65	206.61	208.89	208.36	208.01	207.31	209.71	206.94	209.54	209.22	207.57	204.78	208.21	208.07	207.19	209.71	208.38	205.59
193.67	197.04	196.46	193.9	194.04	195.87	193.85	191.32	191.5	193.01	194.35	196.75	190.53	194.53	194.1	194.07	196.57	190.53	193.39	193.23	196.73	196.82	197.39	194.07	198.44	196.38	195.79	195.25	194.58	192.22	193.19	192.64	196.01	194.72	193	195.82	194.28	191.41	196.3	189.87	191.54	196.31	194.46	194.94	196.05	195.04	196.23	191.87	194.7	192.11
196.2	198.13	195.41	197.64	201.1	194.36	200.15	196.55	196.97	199.04	196.59	197.92	201.67	197.71	197.68	196.42	196.93	197.31	196.16	198.72	198.88	197.63	197.83	197.47	199.37	198.71	201.1	197.95	199.49	195.31	199.24	199.86	197.94	195.48	198.02	197.55	195.16	196.75	197.25	200.54	199.96	200.08	198.52	197.55	198.95	196.9	200.54	198.36	198.94	197.5
214.12	215.55	217.57	216.74	218.1	216.19	216.3	215.31	215.16	219.18	219.59	216.76	213.91	213.36	219.74	216.52	217.94	217.07	216.88	215.38	217.21	219.91	213.48	216.54	218.12	217.93	216.36	217.52	216.47	216.73	217.35	218.66	217.42	220.24	213.59	217.95	216.3	217.3	216.46	217	217.69	216.51	219.13	216.02	216.72	217.6	217.56	219	216.27	218.45
195.62	195.31	197.44	195.29	199.17	198.07	199.54	199.58	199.03	198.09	200.88	200.92	197.3	196.69	199.86	194	196.17	196.52	199.2	198.57	198.96	197.08	201.81	198.95	198.76	197.11	196.9	199.37	198.44	198.69	197.56	197.81	199.22	196.55	198.32	199.74	198.24	198.27	198.4	198.09	199.77	195.47	196.51	195.27	198.04	196.68	199.22	198.91	200.05	197.19
200.6	197.87	200.32	199.09	198.77	197.34	201.02	199.5	200.99	198.18	199.78	198.95	198.66	199.79	199.44	196.46	199.29	198.23	198.01	203.15	199.95	203.56	199.17	203.42	201.55	197.7	198.5	200.38	201.38	199.46	198.43	200.47	199.51	198.74	201	199.08	197.49	203.05	198.83	198.45	197.97	198.76	201.85	197.38	198.54	200.19	200.25	197.51	199.53	200.07
202.02	199.96	205.06	199.4	203.44	204.12	202.16	201.15	202.48	207.15	202.35	204.54	203.49	202.3	202	204.13	205.37	204.49	203.02	202.75	199.83	204.78	203.15	200.07	200.72	203.35	205.58	207.94	202.41	205.03	203.79	204.14	201.99	203.3	205.8	204.73	204.49	201.05	204.21	205.05	203.51	203.28	205.93	205.37	201.12	201.5	199.51	201.95	204.18	203.81
211.97	211.12	212.11	211.78	214.3	213.24	211.86	208.8	208.98	209.31	212.74	209.89	211.73	211.08	210.06	211.53	210.3	212.1	209.14	211.67	214.85	210.28	209.86	212.81	209.22	211.43	209.71	211.34	210.53	211.75	208.04	210.64	209.06	212.18	212.6	211.63	212.66	210.5	212.86	210.44	213.42	213.12	209.43	209.79	210.96	209.04	213.15	210.54	209.07	212.97
210.7	208.55	208.51	207.06	209.52	209.19	207.93	206.96	208.01	213.97	208.14	208.68	208.28	209.97	210.45	207.64	208.76	210.74	210.2	209.94	203.62	209.53	208.11	208.07	208.06	207.29	208.32	207	205.54	211.24	209.01	204.6	207.19	207.05	209.28	208.66	209.87	208.95	211.55	204.96	211.09	206.84	210.21	206.39	207.67	209.2	208.02	207.61	212.79	208.82
209.06	208.78	209.12	211.17	207.74	209.42	206.98	210.32	209.32	210.31	207.08	207.63	206.24	205.65	208.85	207.4	207.36	208.26	207.68	205.38	207.67	207.28	207.03	208.68	207.65	207.94	209.69	204.83	207.85	205.75	206.27	206.27	209.54	205.87	206.27	208.92	205.17	208.72	207.82	210.12	204.34	206.91	210.07	206.86	210.18	212.97	210	210.27	209.7	206.69
202.95	202.08	203.72	203.97	205.47	205.5	205.95	203.75	201.22	203.88	205.21	206.02	201.32	201.14	204.72	200.03	205.64	204.35	203.08	205.41	205.48	203.59	205.11	202.38	203.36	201.06	204.32	206.02	204.64	205.7	203.88	203.96	203.7	202.9	205.73	206.25	204.81	204.65	204.78	203.99	204.5	204.37	202.05	205.06	206.36	205.61	204.37	205.91	202.98	202.3
198.24	196.79	198.78	197.56	195.83	194.85	201.18	198.53	197.89	198.3	198.92	199.04	200.05	197.73	200.01	204.21	195.6	196.89	199.87	196.01	197.61	199.96	199.44	197.12	197.69	196.76	198.5	198.06	202.95	199.1	199.81	200.74	199.91	196.76	198.49	200.21	196.84	198.42	203.13	196.6	198.14	196.43	200.75	198.06	197.37	198.02	197.91	199.39	198.16	200.96
210.64	205.42	206.42	208.31	208.14	205.99	206.46	206.23	204.16	208.77	209.12	206.76	210.03	208.69	210.82	206.77	205.33	203.4	207.12	207.87	211.75	208.9	206.07	209.56	206.84	209.61	207.45	204.6	208.26	209.13	208.85	208.51	209.06	208.2	211.73	209.26	207.91	206.97	207.62	210.75	208.5	210.6	208.29	209.03	208.24	209.56	207.7	207.44	208.44	206.85
205.08	205.1	206.81	210.89	207.61	207.58	206.97	207.72	210.06	208.81	208.65	207.58	207.27	209.53	206.86	207.9	210.59	205.81	209.84	207.56	209.78	207.2	211.05	208.1	208.62	209.1	207.29	210.35	205.92	211.98	213.05	210.67	209.92	205.88	210.28	203.06	210.72	213.84	208.27	211.45	206.06	208.64	206.93	208.72	210.68	205.46	206.21	212.81	207.01	209.23
203.99	204.41	206.54	204.06	203.18	205.9	205.65	205.41	209.78	206.78	204.22	206.89	204.93	204.38	204.38	204.53	206.81	203.84	204.26	204.09	201.81	206.01	204.94	202.44	205.75	206.35	205.47	204.59	205.81	202.82	207.33	204.02	209.38	205.93	202.09	205.26	204.37	205.74	205.9	204.55	203.76	204.34	206.72	204.61	204.78	203.99	206.36	202.54	204.86	200.85
208.18	209.59	208.96	209.26	208.38	209.71	209.7	211.59	208.59	209.2	208.18	210.48	213.81	207.39	208.17	208.71	210.31	211.39	211.51	209.17	204.35	210.92	208.49	209.39	208.11	209.95	211.19	211.29	208.97	210.48	208.07	213.68	210.91	208.8	209.32	209.69	212.43	209.57	209.93	209.77	211.62	210.27	209.67	206.04	208.8	208.42	212.7	211.3	207.2	207.66
211.86	209.73	204.69	205.39	209.05	207.3	210.08	208.48	205.49	206.74	208.79	205.46	209.88	209.04	209.78	206.08	206.9	207.32	204.91	207.39	205.16	207.89	207.82	211.91	209.72	209.72	207.96	209.85	209.25	209.19	207.58	207.63	209.53	207.03	209.4	209.47	211.17	210.26	206.3	208.88	207.79	209.03	209.36	207.81	209.35	209.33	212.18	207.11	206.33	208.36
207.54	205.56	211.79	205.75	207.46	206.87	209	211.3	209.79	206.53	209.78	210.83	209.63	208.32	212.01	208.03	210.28	207.84	206.96	206.8	207.7	210.59	209.82	205.39	210.86	208.11	206.61	209.41	209.53	210.69	205.94	205.66	208.93	210.28	211.27	212.2	209.4	207.83	211.36	208.81	211.28	208.52	212.17	211.28	208.04	206.84	208.58	207.4	209.21	208.77
218.07	217.92	217.74	219.84	218.1	216.15	218	218.35	216.76	216.04	220.18	218.25	217.56	219.55	221.16	217.37	217.61	216.44	219.08	216.2	219.01	219.64	213.68	214.66	218.75	216.9	217.35	217.33	217.93	219.4	220	218.48	217.54	217.48	217.82	217.91	217.42	217.43	218.48	216.11	218.71	216.93	216.77	217.29	217.73	216.53	219.51	214.12	217.42	217.15
205.57	205.22	208.2	208.72	209.49	208.54	207.87	208.72	206.49	208.77	207.68	207.82	209.22	208.26	206.9	206.97	206.8	209.42	206.47	209.06	207.51	208.38	208.07	207.33	211.8	207.38	205.89	209.72	206.68	209.14	210.89	209.05	207.8	210.84	204.84	209.39	205.36	207.82	207.35	208.44	209.42	205.86	209.11	206.84	208.09	209.37	209.34	207.12	206.71	204.5
212.93	209.28	212.7	212.23	213.75	213.86	211.74	212.62	211.39	210.89	208.59	211.62	212.25	210.46	211.61	212.95	208.23	211.48	210.63	211.71	210.08	210.27	211.63	210.85	210	213.52	212.66	210.66	211.72	211.59	212.1	213.18	211.2	211.06	210.79	208.4	211.78	208.31	214.18	207.79	214.54	211.33	209.93	210.7	212.06	210.98	211.64	210.84	209.75	213.71
196.87	201.58	199.13	196.75	197.11	199.29	197.16	199.21	197.56	199.1	196.87	195.45	201.78	197.11	197.59	201.85	201.31	197.4	198.25	198.71	199.07	197.77	200.09	195.85	194	198.22	200.95	197.48	194.19	199.9	199.82	196	200.18	196.75	198.35	199.13	198.94	198.62	199.5	196.33	196.22	194.63	200.19	199.79	195.99	198.02	199.53	199.56	195.27	197.14
212.82	211.18	209.95	213.02	212.1	212.58	210.68	211.58	211.54	211.06	212.88	211.71	208.15	211.73	211.46	211.8	215.76	211.47	216.73	211.38	215.44	211.79	211.77	211.41	209.12	210.58	212.55	215.29	214.78	212.46	211.03	216.23	211.56	211.56	210.35	213.06	208.91	209.89	212.73	211.73	213.42	212.55	211.87	210.63	212.13	214.13	214.65	213.82	212.33	212.53
198.4	199.9	199.36	198.02	199.47	199.11	200.21	201.02	199.48	204.36	200.66	201.24	201.88	198.98	196.65	197.52	202.61	195.29	195.93	199.47	199.66	197.31	200.88	198.69	202.01	198.37	201.07	199.47	197.56	200.07	196.71	199.49	199.28	199.57	198.68	199.62	196.97	197.95	197.27	197.62	199.52	202.38	199.74	201.51	199.95	198.52	197.43	199.54	200.34	199.93
195.56	193.08	192.31	192.03	193.43	191.95	193.18	191.93	195.87	195.47	189.9	196.67	191.63	196.96	194.91	191.33	195.48	195.26	193.7	192.75	198.21	193.39	198.31	193.04	197.08	197.77	191.36	193.12	195.88	190.79	195.96	193.86	195.51	195.76	194.97	193.59	197.53	196.96	195.31	195.07	193.52	190.61	194.05	192.68	196.31	196.97	194.3	194.11	195.29	195.22
210.35	208.55	206.7	206.41	208.01	208.31	209.42	208.94	209.38	207.66	208.88	210.44	204.26	203.78	208.6	209.71	208.78	208.17	208.03	207.4	207.7	208.37	207.82	205.26	208.29	208.66	205.16	206.48	211.12	204.45	209.48	209.17	206.37	208.12	205.13	207.11	209.44	205.26	202.91	208.96	209.79	208.03	205.71	208.91	211.99	206.6	205.05	208.41	206.39	207.77
208.69	207.87	208.86	209.29	207.91	207.16	207.37	206.75	206.54	206.45	205.36	206.97	210.11	208.56	207.34	209.17	208.09	208.54	208.84	207.66	207.25	207.79	207.16	208.08	208.01	207.77	208.42	209.62	206.5	210.78	208.74	209.73	209.77	207.61	210.42	206.03	207.9	208.16	211.33	206.49	207.17	208.81	206.51	212.11	208.27	209.03	206.91	208.83	207.92	206.37
207.09	211.62	210.12	211.31	208.89	209.34	206.39	208.35	210.5	204	207.57	205.92	207.41	208.62	210.84	207.34	207.75	209.85	209.34	210.13	207.71	211.68	208.32	209.26	208.43	206.44	205.97	207.68	212.05	208	206.97	211.17	210.13	210	208.14	207.56	209.47	208.97	209.39	211.42	210.01	209.16	206.44	212.81	205.7	207.14	207.43	209.48	209.17	208.45
207.83	208.39	207.55	208.87	210.02	211.25	207.61	208.66	208.01	208.04	206.16	210.06	207.22	205.45	208.57	207.23	208.88	209.06	208.09	213.11	205.15	205.27	209.62	209.04	206.83	214.55	208.48	205.16	208.61	212.96	210.01	209.19	211.87	211.3	207.84	210.36	209.03	204.53	210.25	206.72	210.19	208.58	208.05	208.99	206.18	206.97	208.49	208.47	209.05	210.21
205.08	201.28	200.81	201.83	201.49	207.82	207.42	204.81	203.87	205.38	205.67	205.5	201.42	207.76	203.03	204.61	202.73	202.49	205.29	206.08	202.19	202.33	203.44	205.76	200.3	204.98	205.94	202.88	204.62	201.33	204.82	203.73	203.98	206.35	206.69	203.69	202.38	204.76	204.39	201.3	202.86	206.79	204.34	203.6	203.2	200.56	204.91	204.71	202.69	204.94
213.52	211.48	209.73	215.32	212.01	210.69	212.2	207.81	211.19	212.58	212.13	210.35	209.73	213.55	211.95	212.65	211.2	211.24	211.67	213.15	209.94	211.1	213.12	213.99	211.26	210.42	214.42	213.62	213.54	212.05	212.69	209	211.02	211.92	209.09	211.51	208.23	213.01	208.44	211.29	213.09	210.03	208.99	213.9	211.89	210.65	211.28	211.49	211.75	213.76
217.4	218.54	214.98	215.76	214.12	218.75	215.98	218.14	215.64	217.09	216.16	213.63	217.6	215.9	217.47	219.11	214.19	217.82	215.06	216.98	215.16	216.07	214.18	213.9	212.76	221.79	215.17	216.79	219.67	218.11	218.49	214.85	216.02	213.69	215.62	216.25	216.6	219.54	214.42	216.54	215.62	218.2	217.34	215.46	217.3	217.13	217.75	214.88	218.25	217.2
213.09	208.29	211.98	209.89	210.08	210.53	209.25	213.46	210.78	213.95	211.94	210.91	211.63	213.65	214.58	210.8	209.69	208.48	211.36	216.48	213.22	209.25	209.86	213.64	212.5	211.59	210.75	211.54	212.68	216.59	209.59	213.9	210.93	210.91	209	209.17	212.18	215.26	212.84	211.17	213.08	211.96	212.17	210.82	211.14	210.78	212.64	211.76	212.49	212.04
215.37	214.17	211.67	213.11	213.24	214.12	212.56	214.64	211.78	210.83	212.4	214.54	211.54	211	209.87	214.39	213.15	210.99	216.23	211.77	211.9	212.47	213.2	209.48	211.49	210.33	211.93	216.44	211.86	211.15	211.87	211.4	212.98	212.54	209.34	210.3	210.24	212.4	212.13	212.04	211.68	213.04	208.87	215.15	215.53	213.59	211.83	211.46	213.12	211.68
198.77	202.61	202.66	200.97	200.99	203.36	203.24	201.34	200.65	201.55	197.74	199.62	202.1	200.91	202.02	198.23	201.67	201.76	201.39	201.8	199.43	202.9	202.08	200.32	201.53	202.38	199.33	198.62	199.07	203.12	200.67	199.16	203.43	200.79	200.4	199.19	198.54	200.48	201.26	204.41	201.5	202.04	199.75	198.28	201.26	204.22	200.89	201.84	200.69	202.36
206.58	210.78	209.66	209.14	210.58	210.71	205.57	208.16	207.19	207.42	206.51	204.46	210.53	207.53	207.54	207.43	207.87	208.23	210.64	207.63	206.52	207.43	209.84	209.99	205.84	207.95	209.22	210.2	206.04	207.32	208.3	209.86	208.09	208.31	206.53	206.94	209.45	208.81	207.91	209.19	210.84	207.89	208.6	210.5	205.14	206.01	203.36	208.75	204.71	206.78
192.75	196.48	196.31	194.76	195.69	198.66	196.48	193.14	195.21	193.42	197.47	194.97	193.69	192.55	190.5	194.39	195.51	192.48	198.15	190.28	195.9	196.86	194.13	196.24	195.45	195.11	196.15	196.7	195.82	196.82	196.85	195.12	191.81	198.61	196.58	192.38	195.64	194.22	194.88	192.74	198.9	191.32	192.35	195.61	198.63	193.1	199.47	196.97	194.98	192.13
193.44	190.97	197.12	198.37	194.29	196.16	195.83	195.52	193.95	193.63	195.89	193.86	196.12	193.52	193.55	195.36	190.18	195.61	198.82	198.1	195.56	196.17	198.36	195.54	194.94	195.97	192.61	195.33	195.64	193.29	194.17	193.73	196.79	192.33	191.73	194.77	197.15	194.84	195.83	196.49	195.01	196.03	197.95	191.53	196.25	194.48	193.7	195.82	194.69	197.96
203.38	202.62	201.65	203.87	204.64	202.59	205.18	205.65	203.48	201.97	203.28	202.25	206.51	203.22	204.67	202.41	206.42	204.48	204.9	203.12	203.92	206.68	201.19	201.21	203.8	205.54	204.62	205.85	204.31	204.01	201.29	204.09	202.56	205.77	204.57	202.92	202.97	201.92	206.14	205.84	203.49	205.13	205.19	205.61	202.49	199.46	201.78	205.27	204.39	205.15
210.88	211.62	209.19	211.54	213.29	212.93	212.5	212.29	212.89	210.52	213.07	212.1	210.34	211.91	212.47	210.41	212.67	209.95	212	209.6	213.12	213.6	208.68	213.19	212.66	210.75	210.7	212.43	213.31	210.34	210.81	208.93	209.66	215.09	210.98	210.14	210.64	212.47	216.47	211.19	210.78	215.66	213.6	215.87	215.31	212.41	211.38	211.31	215.1	211.41
210.94	211.29	211.06	208.44	211.11	208.94	209.29	208.11	209.99	207.57	209.81	215.8	213.12	210.42	211.46	211.79	210.04	213.67	208.21	212.41	212	212.36	213.07	212.07	213.06	211.93	208.89	210.2	212.86	211.41	212.7	213.91	210.69	212.14	210.83	215.01	211.37	213.82	207.83	212.62	212.95	212.74	212.26	213.41	212.57	213.38	211.44	213.23	213.61	212.56
207.89	211.88	206.32	206	211.64	210.45	207.78	209.74	207.28	210.41	207.59	211.19	208.02	207.9	207.82	207.23	205	210.06	207.46	208.66	205.9	210.1	208.66	206.25	207.35	209.24	209.7	211.93	209.37	206.25	211.63	207.32	209.88	210.96	208.03	206.81	208.02	209.99	206.41	210	205.8	208.84	210.38	208.24	207.33	209.38	211.36	208.13	210.42	207.58
208.17	207.21	207	206.85	204.37	209.51	206.05	204.83	207.5	207.62	207.03	206.43	206.01	204.39	206.16	206.79	207.69	205.84	205.9	205.63	205.52	207.44	205.78	208.06	207.07	206.81	205.05	206.33	209.74	205.06	204.42	205.3	206.32	208.49	208.25	207.19	206.78	207.32	205.46	206.45	207.95	208.1	204.69	205.76	207.09	208.49	206.9	207.05	207.47	205.19
211.42	208.77	206.77	210.32	210.37	209.2	209.35	210.32	209.88	210.61	211.56	207.17	211.13	209	207.91	207.41	207.21	209.85	209.49	207.57	210.33	209.15	208.31	210.55	211.04	207.16	210.39	207.76	208.83	207.35	206.48	210.5	209.32	206.81	209.46	206.87	208.1	211.12	208.69	208.08	213.23	207.76	211.53	206.76	209.5	208.26	210.54	207.51	210.71	209.69
208.62	206.64	208.53	205.64	208.18	205.64	210.06	208.7	204.7	205.4	208.36	206.75	207.75	210.12	207.74	208.96	206.49	205.82	209.06	208.16	209.48	206.84	206.19	210.01	209.15	210.57	207.92	202.9	207.55	208.36	208.76	209.32	207.41	209.85	208.79	208.97	207.97	206.13	205.91	209.18	208.51	208.65	206.39	208.3	208.5	206.15	207.48	210.15	210.35	208.59
203.09	203.78	204.89	205.36	206.63	202.22	202.8	202.32	204.37	201.76	201.29	205.75	204.4	201.01	202.79	202.94	204.77	202.18	204.67	201.01	200.31	202.95	203.5	201.65	203.34	202.93	200.84	203.93	202.07	204.44	201.25	204.89	200.75	204.3	204.18	202.46	205.51	202.4	202.68	200.48	202.22	203.48	201.36	203.79	203.2	202.91	201.58	203.77	205.11	203.76
203.21	200.53	205.77	205.08	202.77	198.85	203.73	203.22	200.48	205.75	205.08	201.6	202.3	203.07	203.31	203.16	201.74	201.88	200.28	201.86	203.57	201.82	201.84	204.63	202.28	202.11	202.22	200.22	202.18	201.69	202	201.12	199.83	201.29	201.22	199.14	205.69	200.38	199.04	202.38	202.69	205.94	204.37	201.96	204.04	200.93	207.3	201.98	200.89	205
207.62	208.2	210.94	205.82	211.83	205.55	208.68	210.88	210.38	207.69	207.14	207.77	207.55	211.63	208.71	207.68	207.5	211.31	207.56	208.28	207.07	209.18	207.76	206.35	209.65	208.02	206.55	208.79	207.67	207	207.99	206.82	206.56	210.01	205.97	210.82	213.42	205.84	206.7	209.45	209.68	208.68	209.99	210.92	209.19	212.07	207.83	209.64	208.39	206.93
209.02	205.54	208.52	210.28	211.09	209.63	210.2	208.88	206.69	206.36	212.66	210.29	206.47	208.86	210.08	210.81	210.73	210.49	211.06	208.56	208.68	209.93	213.81	210.31	209.13	209.23	209.92	210.66	208.96	211.56	212.38	207.78	211.02	208.15	207.57	210.97	208.86	212.31	210.68	207.88	212.92	210.31	207.54	212.85	210.76	210.87	211.81	210.36	210.48	208.59
203.99	203.85	204.23	203.85	203.71	204.88	203.88	204.8	205.66	202.42	200.76	207	204.32	202.59	203.88	202.42	204.72	202.02	203.11	202.53	204.13	204.28	202.19	200	205.13	205.52	201.27	202.09	203.53	203.78	204.21	201.6	203.62	204.17	204.95	201.24	204.72	204.89	203.18	199.32	203.13	203.22	200.23	204.3	204.14	207.88	198.65	205	200.3	203.74
214.67	216.87	213.27	214.25	214.48	210.95	211.9	212.27	214.95	215.23	213.1	211.66	217.07	212.47	214.96	215.38	214.2	212.68	214.44	214.96	212.29	212.52	211.21	217.61	215.19	210.2	216.27	216.49	212.57	212.88	212.43	213.34	218.11	213	210.4	213.04	213.25	211.78	213.11	213.89	216.54	214.01	212.66	213.94	213.23	217.39	212.85	215.52	213.59	211.36
217.9	214.79	215.15	212.16	213.74	214.26	214	212.84	211.7	212.15	216.02	214.64	215.4	213.72	215.82	214.03	214.05	217.45	213.81	214.08	213.37	216.1	217.6	213.2	212.66	213.78	215.38	212.09	216.24	213.02	214.3	216.49	211.99	212.91	212.43	215.04	212.83	213.55	214.22	213.75	213.31	213.43	210.75	214.69	214.78	215.55	211.48	213.91	215.95	214.08
207.46	208.59	211.93	208.35	207.86	207.36	210.27	208.12	211.15	211.15	209.1	207.33	207.92	210.37	208.26	207.56	210.55	211	207.79	205.86	207.58	207.29	208.61	211.95	210.67	206.74	210.13	207.62	209.84	210.18	210.93	209.42	207.74	206.09	211.41	209.75	214.03	208.32	207.81	209.31	212.13	208.99	210.87	208.68	209.44	208.27	210.11	210.03	208.47	206.39
208	210.55	209.47	206.63	208.2	207.98	209.75	205.59	205.26	210.55	211.4	209.33	208.06	208.42	208.18	205.9	204.45	208.47	206.27	209.96	206.7	208.74	206.53	206.11	207.63	207.83	207.41	209.81	205.81	207.35	207.91	209.23	207.42	209.35	208.76	206.81	207.24	207.93	206.96	207.88	205.26	208.04	207.48	207.33	207.96	212.06	205.39	207.77	207.32	210.91
210.91	212.62	209.97	213.44	210.91	211.1	212.44	211.77	210.22	210.92	214.61	212.08	209.74	211.72	213.31	212.97	208.72	211.46	211.59	210.82	211.09	212.79	212.94	214.9	213.3	212.6	209.31	212.19	212.18	213.86	211.35	211.33	211.38	211.98	211.82	214.33	212.57	213.28	208.36	211.92	212.27	211.82	213.99	210.46	212.22	210.92	212.7	214.02	210.06	214.95
212.6	211.13	209.76	212.9	212.48	210.08	212.16	211.51	213.59	212.66	215.63	211.54	211.87	212.07	215.92	211.68	209.8	208.5	214.34	210.75	211.02	211.56	211.67	212.32	211.54	212.7	212.63	208.56	212.54	211.13	209.49	211.65	210.64	208.85	211.19	211.88	210.5	214.22	212.2	210.5	210.89	212.86	210.75	211.83	209.81	215.67	211.53	214.97	214.8	210.17
220.99	215.8	217.23	215.08	218.64	218.76	215.33	221.22	219.62	218.2	220.73	219.65	217.16	221	222.54	217.55	217.45	221.09	221.74	216.78	217.49	216.71	221.49	215.7	218.86	217.02	218.86	216.58	219.97	218.73	216.3	217.87	217.48	216.67	215.45	217.15	218.08	218.33	216.3	216.37	219.42	221.63	218.41	217.29	216.33	217.27	219.95	220.8	217.27	219.38
205.79	206.89	207.73	207.62	208.81	207.93	205.17	210.88	206.37	206.74	207.78	208.05	207.81	210.3	209.13	205.77	208.99	207.85	208.94	208.74	209.97	206.54	208.34	207.36	207.14	208	205.8	208.61	210.97	207.76	206.39	207.31	203.09	209.9	203.29	207.67	206.61	205.46	206.8	208.57	210.2	204.78	208.42	208.12	208.36	207.5	208.33	204.3	207.39	208.5
196.64	202.79	201.93	203.08	199.48	200.44	200.25	200.07	197.91	199.73	201.72	198.02	199.54	199.23	199.47	197.9	201.46	200.45	198.63	200.2	197.34	201.78	200.31	199.62	201.61	199.03	199.91	198.46	200.66	199.21	200.61	201.55	200.91	197.66	201.61	201.86	198.21	202.48	200.94	199.9	198.76	200.67	201.75	201.85	202.11	202.68	204.12	200.78	198.81	197.9
216.49	217.18	217.57	214.59	217.76	217.08	215.9	220.58	216.3	218.29	221.12	221.13	218.34	219.42	217.75	217.19	217.65	217.18	219.04	217.99	222.32	217.23	221.01	216.71	215.83	216.7	217.36	216.25	219.43	218.36	215.86	216.94	218.28	217.73	218.44	217.73	218.21	216.88	218.88	216.81	218.56	216.85	219.12	216.37	217.16	220.93	218.77	216.78	217.27	220.72
199.28	201.09	199.83	198.93	198.27	199.49	203.45	200.11	204.07	201.9	200.33	202.78	201.05	202.74	201.67	201.84	199.37	198.59	198.5	199.82	196.46	203.83	200.16	200.05	202.29	200.5	198.33	202.92	202.8	200.83	203.08	199.54	202.3	202.17	199.29	197.78	200.24	201.64	198.29	201.03	198.74	203.38	200.57	198.59	201.89	199.41	200.44	201.54	197.24	198.91
208.67	207.64	206.46	205.35	206.71	206.48	208.99	207.55	207.43	210.05	205.79	208.24	209.8	207.99	206.85	206.94	212.79	207.85	206.06	209	207.25	209.66	207.01	210.56	207.88	204.97	206.67	206.12	211.15	208.54	204.96	211.16	205.47	205.05	205.81	207.01	210.54	211.08	206.96	208.51	207.34	207.68	209.02	205.66	203.45	210.71	210.88	206.98	209.62	208.85
216.35	217.4	218.58	215.5	217.19	215.01	216.53	218.02	216.19	218.73	216.76	213.43	217.83	220.49	216.15	214.9	216.57	216.61	215.53	219.1	218.47	218.51	216.6	216.78	216.95	215.31	219.93	215.65	219.79	215.29	219.24	217.21	217.04	220.27	217.7	214.86	216.93	220.74	216.83	219.05	216.23	218.49	218.55	217.89	217.01	214.29	214.34	217.69	219.39	218.14
200.91	202.14	203.35	200.9	200.25	204.46	204.54	200.61	205.93	203.73	202.93	204.06	202.02	202.19	201.77	204.54	202.13	199.19	201.75	201.92	201.26	199.3	199.94	202.56	199.75	204.29	204.84	203.41	202.94	203.08	202.48	201.58	201.56	201.66	203.24	200.22	203.05	202.45	200.03	201.27	201	203.5	202.6	202.23	201.16	202.97	202.1	202.07	203.7	200.98
204.98	209.47	210.95	207.68	208.72	207.13	212.35	208.64	209.09	208.34	207.79	206.9	207.62	206.59	208.39	209.92	209.28	211.26	210.36	210.84	207.39	211.71	213.04	210.53	206.52	207.03	206.9	210.16	207.02	208.29	207.84	207.7	207.59	211.28	208.47	211.83	211.71	207.92	209.69	210.21	206.46	210.42	209.8	207.97	205.44	209.09	207	208.26	210.43	207.72
216.96	220.63	217.23	216.3	217.59	219	218.25	216.29	220.19	216.66	217.45	216.58	215.35	214.52	216.51	217.06	217.19	217.53	216.45	214.94	216.65	216.6	218.15	214.29	218.73	219.64	218.22	216.75	217.58	217.41	217.61	217.68	217.59	218.77	214.81	219.16	214.62	215.79	217.09	215.93	219.03	213.8	216.85	213.72	217	215.58	217.84	214.45	215.72	216.17
201.24	200.51	203.93	197.69	201.53	200.58	200.93	200.42	201.71	199.97	200.08	199.39	200.29	201.63	198.71	200.09	200.32	202.66	200.39	200.34	202.16	199.27	200.8	200.83	200.21	202.59	199.87	200.25	200.55	197.51	200.17	203.04	200.78	197.37	199.21	202.44	198.37	202.15	201.86	196.75	201.53	200.49	199.82	201.29	198.25	197.7	202.26	199.62	200.06	198.6
215.49	218.38	215.92	216.84	217.32	214.33	216.83	217.51	219.43	219.46	219.04	217.5	217.63	221.91	217.6	219.37	215.02	215.33	217.96	220.99	219.16	218.32	218.27	216.02	218.26	219.05	219.78	219.99	217.26	219.96	220.17	214.91	218.99	219.13	217	218.12	218.41	217.63	219.05	216.42	216.09	218.93	218.4	217.87	218.63	215.27	220.7	214.43	217.24	215.75
203.69	202.49	202.09	206.09	202.06	205.87	206.95	204.67	204.93	207.38	203.58	202.24	206.08	204.88	206.81	204.04	205.29	204.9	204.74	207.1	203.8	205.85	205.76	202.58	205.5	205.69	206.07	204.76	208.9	206.27	206.42	208.23	206.62	204.17	206.92	205.89	204.94	205.78	205.84	205.68	204.41	207.09	207.33	204.72	205.63	202.91	204.39	206.78	206.12	206.29
211.04	209.79	207.5	207.09	208.22	208.69	207	208.18	211.73	211.26	210.98	209.01	205.99	205.71	209.58	215.01	208.88	205.92	206.22	211.96	210.05	208.4	212.41	208.39	210.24	206.6	208.58	209.66	211.49	208.29	208.57	206.35	210.15	207.46	212.04	213.71	208.46	207.49	207.83	207.54	205.58	209.54	206.62	207.33	206.41	207.55	209.33	210.89	208.78	210.17
201.41	204.49	198.52	201.02	199.59	200.57	198.85	199.18	199.89	198.84	202.33	200.71	204.13	202.2	201.77	199.06	200.65	200.83	198.87	199.97	199.45	198.63	201.84	201.12	198.7	199.72	199.28	200.18	196.23	200.19	198.45	200.81	201.17	201.57	198.7	201.56	202.59	201.89	199.71	201.06	199.8	199.19	202.4	202.57	202.55	196.52	198.38	200.49	200.95	199.74
207.27	209.87	204.82	208.32	208.07	210.13	206.47	207.68	205.57	210.33	209.92	208.02	211.19	210.33	210.55	206.81	207.27	207.44	206.72	211.35	210.01	204.7	206.48	207.96	207.16	207.91	211.13	207.97	210.04	211.23	209.08	207.37	207.49	207.86	208.55	207.72	208.51	208.67	209.45	208.59	208.62	209.83	208.02	207.17	210.94	207.32	206.59	207.31	206.58	206.88
197.84	198.33	199.53	201.22	199.61	198.38	198.68	200.52	200.56	198.17	199.95	197.35	196.94	201.06	202.8	201.42	202.57	202.32	200.22	201.83	198.89	201.32	198.94	198.31	199.27	200.74	200.76	202.25	201.4	200.74	200.75	198.14	198.83	200.6	198.74	200.48	197.38	199.41	196.46	199.67	197.84	202.09	196.13	199.75	199.1	201.46	201.4	198.1	200.67	202.61
204.77	205.06	202.99	200.87	205.04	203.75	206.4	204.7	203.85	207.73	206.31	201.36	201.13	203.57	205.93	202.42	204.44	202.27	201.22	203.66	202.28	207.15	203.9	204.04	201.09	204.98	209.42	203.78	210.35	201.09	203.03	204.26	205.03	206.62	204.24	207.58	202.11	209.41	201.85	205.12	204.61	207.39	202.58	203.91	204.24	207.1	205.05	203.76	203.8	202.61
211.61	208.41	210	208.55	211.57	206.33	207.72	213.31	209.29	208.39	208.61	208.82	214.41	207	208.76	209.97	207.73	211.28	211.36	209.41	207.99	204.76	209.62	209.89	209.95	211.89	209.56	206.62	210.6	209.65	207.96	210.07	209.83	208.35	207.51	207.68	210.91	208.4	208.89	207.8	207.58	210.12	208.32	207.2	208.99	208.6	204.72	211.3	213.58	210.73
209.68	209.19	210.45	209.31	213.32	208.63	211.78	213.09	210.51	211.9	213.71	209.93	213.76	210.31	213.97	210.91	210.28	210.05	213.08	209.48	211.42	214.88	210.13	210.57	209.94	213.77	212.6	213.4	216.16	211.17	211.25	211.66	211.47	211.39	211.79	211.38	210.21	212.13	214.11	211.92	215.58	209	212	211.08	211.8	210.79	211.6	213.26	208.76	211.27
220.7	214.57	217.43	217.71	214.37	215.44	215.46	213.17	216.27	217.74	216.77	221.15	219.25	217.39	216.92	215.64	213.86	217.96	217.11	218.38	215.11	217.52	215.95	221.85	217.67	218.36	213.83	218.12	217.43	215.39	215.61	218.31	216.85	215	219.07	216.04	215.38	219.51	217.98	216.91	216.66	219.61	214.75	214.14	216.66	218.17	214.57	216.2	212.74	218.77
205.99	206.06	205.04	206.41	206.97	206.15	201.87	204.51	205.34	207.79	206.75	205.3	203.86	204.3	201.18	204.86	204.85	204.18	206	204.54	203.56	203.22	203.88	204.62	203.32	207.37	205.19	204.03	206.22	205.96	205.73	206.27	204	204.03	206.68	206.72	203.71	207.73	207.19	209.32	204.18	207.8	205.68	204.37	210.52	202.78	207.59	205.05	206.37	202.7
210.63	210.02	209.53	208.4	206.83	208.72	211.49	210.23	209.82	207.39	208.25	209.33	209.68	210.08	208.62	208.49	212.57	212.9	205.42	208.77	207.55	211.26	208.53	210.28	210.23	212.8	206.28	209.53	207.86	209.82	205.89	210.77	209.54	206.95	209.54	213.02	207.09	211.32	207.53	206.3	208.2	205.24	209.72	208.75	208.79	208.22	208.2	211.24	207.69	206.83
198.74	201.64	199.6	193.56	200.17	201.57	200.27	200.42	199.07	202.57	200.44	200.71	197.49	198.42	201.49	196.67	198.41	202.04	196.29	201.08	202.93	199.36	198.34	202.75	198.55	196.08	201.27	199	199.5	198.95	199.7	199.69	199.32	200.77	198.78	200.5	198.91	201.38	199.37	200.11	202.56	199.88	199.93	203.98	197.78	198.59	197.87	198.21	201.37	196.58
210.14	207.64	210.77	208.28	205.53	209.98	208.61	209.7	209.24	209.47	208.47	211.04	210.75	209.42	206.9	206.39	211.47	208.99	210.05	207.9	207.79	205.22	207.81	205.65	210.19	210.85	209.42	208.84	213.23	209.93	208.59	207.43	211.21	211.58	207.39	210.73	209.26	208.8	211.27	209.04	207.06	210.65	206.33	208.5	210.99	206.77	210.59	209.96	204.93	211.47
211.43	211.23	213.7	213.29	212.06	215.14	212.74	210.96	209.25	211.98	212.44	212.32	213.86	208.68	209.96	212.83	209.91	211.41	212.36	214.16	210.17	210.8	211.34	213.29	212.49	208.54	211.63	208.81	209.67	212.57	211.92	213.51	210.18	210.21	210.71	210.88	212.53	208.47	208.78	211.84	215.66	209.1	209.85	212.14	211.37	213.56	210.43	212.62	210.57	207.7
200.62	201.05	201.28	199.03	199.29	197.3	200.53	200.49	202.04	198.41	200.68	198.32	198.67	199.19	199.97	198.34	199.66	199.94	198.53	202.05	195.22	199.76	200.3	200.24	200.62	201.43	202.44	199.78	202.3	202.44	197.95	198.99	197.7	197.65	201.93	200.56	199.39	198.99	195.92	201.91	200.4	195.74	199.53	203.02	199.01	200.52	202.57	196.52	200.23	203.47
209.23	212.9	210.98	213.7	213.15	210.62	214.41	211.95	212.7	210.87	213.63	211.55	212.08	214.89	210.59	209.95	209.72	211.33	212.83	215.7	212.52	212.29	213.73	211.68	212.81	207.42	214.23	214.8	211.65	210.63	213.96	217.52	210.04	212.42	211.17	213.16	216.59	211.52	209.87	207.58	210.96	210.24	211.83	213.03	210.18	210.84	208.54	212.54	211.23	214.13
207.96	205.38	209.27	210.08	214.01	205.62	203.98	210.37	209.86	210.49	207.52	205.13	206.53	202.9	206.43	208.61	205.37	206.91	209.3	208.41	205.97	208.51	204.11	205.97	203.89	205.95	207.73	207.13	203.47	207.65	205.34	207.18	205.09	205.08	208.57	204.6	205.44	206.5	206.56	206.69	207.89	207.74	206.69	207.29	208.69	208.37	207.61	208.79	205.03	206.87
205.54	202.62	203.63	203.52	203.62	205.95	202.88	203.35	201.51	203.62	204.12	205.35	200.53	202.78	200.84	198.22	202.94	199.97	204.36	204.57	200.33	202.36	205.49	204.66	203.28	201.69	206.15	201.28	200.24	203.09	201.38	204.48	204.69	205.41	203.79	204.82	204.29	202.51	200.23	201.83	202.92	203.03	207.73	202.4	202.96	206.34	203.71	203.16	202.96	205
206.01	207.94	210.29	207.25	206.65	205.51	208	209.2	206.61	208.02	206.43	207.51	209.96	207.64	207.99	206.76	204.69	212.12	209.36	208.89	206.91	210.77	206.89	204.45	205.15	208.96	207.76	207.56	206.98	210.57	205.26	205.44	208.8	209.2	210.49	207.81	209.3	207.1	208.35	206.97	207.67	210.96	208.77	203.41	209.43	208.92	206.87	207.4	207.27	209.56
202.65	204.02	206.53	204.03	206.9	203.14	205.08	204.22	201.97	205.68	202.01	203.91	199.93	205.13	203.5	203.51	201.67	205.17	206.68	203.87	204.78	202.31	207.37	206.86	205.88	204.97	203.84	208.16	205.95	204.58	201.5	203.35	204.75	204.76	204.4	199.88	206.87	206	203.44	203.61	204.75	201.38	203.04	205.8	204.61	200.78	204.67	201.58	203.47	205.59
202.82	198.38	201.65	200.01	199.02	198.64	200.13	199.85	198.12	198.24	202	201.07	201.09	198.54	201.02	200.44	202.13	198.04	198.6	200.27	200.07	201.64	202.42	201.86	202.13	199.02	196.98	200.23	201.9	201.71	200.31	201.78	202.09	200.59	203.15	200.49	201.05	204.58	201.33	200.46	199.91	199.4	200.37	199.87	198.93	198.71	201.31	203	201.41	199.36
209.1	211.42	210.07	209.89	207.97	205.5	206.85	206.59	208.36	210.02	205.94	208.72	208.39	209.18	208.92	211.68	208.92	206.81	209.43	211.19	209.15	209.49	208.32	209.1	205.62	210.44	205.89	207.17	207.31	208.03	207.32	206.37	208.61	207.09	208.38	212.15	206.47	207.63	209.25	204.16	208.23	208.8	213.4	210.86	209.94	208.32	210.07	207.13	207.81	209.69
209.31	212.24	214.46	209.35	212.53	212.7	212.3	211.29	213.34	209.1	210.45	210.83	211.79	212.26	210.57	210.1	211.81	214.23	207.47	210.85	212.76	211.06	213.84	210.46	214.83	214.4	211.95	213.38	212.33	213.97	207.76	212.88	213.08	211.88	211.3	213.51	210.33	207.99	215.25	210.46	210.63	210.35	210.14	208.64	211.97	213.97	213.35	208.94	212.33	214.6
207.53	207.45	206.55	207.54	209.34	206.6	206.93	205.56	209.46	207.54	208.05	209.94	207.24	207.3	210.67	208.29	205.64	208.97	208.8	209.31	208.2	209.25	207.95	207.7	208.3	206.7	205.22	206.27	207.73	210.38	209.35	208.65	210.45	208.04	206.37	210.47	210.05	207.82	208.1	209.09	213.35	208.63	209.5	207.16	205.6	208.13	209.13	207.28	206.39	205.83
209.87	213.18	212.53	213.37	212.82	212.94	212.54	210.95	214.29	213.16	212.58	211.74	210.28	212.61	212.51	209.47	216.83	211.11	215.9	213.35	214.06	211.57	211.46	212.46	212.63	212.31	211.45	211.96	210.65	213.88	213.19	212.41	210.75	211.49	215.81	213.82	214.83	213.05	215.14	213.16	214.62	211.25	215.12	212.54	212.18	213.63	215.43	211.22	215.78	215.36
210.99	210.8	211.84	210.22	212.63	212.84	211.81	211.81	211.5	211.99	209.44	210.57	208.89	209.34	209.35	212.78	211.08	207.02	211.8	213.25	211.6	209.79	212.36	212.39	212.94	212.02	210.51	212.84	209.43	209.08	211.32	212.33	209.19	210.33	211.87	211.64	209.25	212.15	212.16	209.4	213.51	209.13	210.52	213.61	212.27	215.61	211.34	209.6	212.68	210.35
207.71	208.93	208.09	207.97	207.89	206.23	206.59	209.62	208.42	206.74	210.13	206.83	206.77	209.92	206.96	208.8	205.88	210.53	205.97	210.48	210.62	209.64	211.56	207.49	212.71	210.34	206.62	205.26	208.29	211.01	208.63	209.52	210.31	211.52	208.22	206.01	210.74	209.18	211.66	210.07	206.73	210.69	209.13	206.48	208.68	207.75	205.43	208.94	208.23	209.16
207.69	204.42	208.87	208.04	206.91	208.48	204.69	207.9	206.85	211.45	209.09	207.94	202.76	207.17	209	206.92	207.7	206.53	204.43	207.37	207.42	206.55	207.68	208.51	208.27	209.84	205.53	208.64	203.28	210.2	206.01	207.89	206.02	207.29	206.41	207.43	206.52	207.98	208.24	208.23	207.14	206.67	207.32	205.58	205.96	206.08	206.74	209.13	209.79	207.95
201.8	201.92	204.39	200.26	204.1	204.58	204.23	203.48	202.52	202.43	203.34	203.66	203.45	203.64	203.56	205.15	204.45	204.43	205.91	203.51	200.85	205.34	203.56	204.84	202.01	203.52	203.64	201.77	207.58	202.21	202.62	200.08	203.64	206.28	201.95	201.69	203.38	206.5	203.81	203.63	206.37	200.57	203.38	203.65	201.97	202.93	204.88	203.82	201.92	203.65
209.81	213.98	211.87	211.49	215.4	211.6	211.51	211.13	210.42	212.73	212.1	212.57	210.41	211.89	211.61	209.5	212.73	210.75	213.03	211.17	211.25	207.72	213.19	213.72	210.31	211.22	210.81	212.56	211.64	211.45	212.85	211.33	206.75	210.4	210.76	212.87	211.13	210.78	211.76	209.14	211.23	210.44	208.62	209.08	210.85	209.96	210.32	209.78	208.94	211.07
205.13	201.62	202.11	201.97	204.39	207.06	208.71	204.28	200.91	202.75	205.15	206.57	206.16	205.37	200.06	203.73	203.6	208.95	206.38	205.22	204.3	202.33	204.55	208.23	203.53	203.11	204.83	206.4	202	206.66	206.12	205.35	207.34	204.49	204.12	205.42	203.25	205.41	204.55	203.5	203.24	204.34	204.54	204.65	206.01	203.43	203	204.61	202.96	204.64
198.13	199.38	199.42	199.13	198.07	197.2	197.51	195.78	197.36	196.57	199.2	198.41	197.9	198.11	199.2	200	198.92	199.71	200.49	200.88	198.63	198.96	198.94	198.59	197.59	197.99	194.78	198.16	196.64	199.07	198.61	197.98	196.85	199.14	198.08	201.65	199.76	197.41	199.46	200.43	200.58	199.79	200.08	200.19	197.06	202.33	198.13	200.02	202.45	200.69
200.33	195.6	201.46	203.75	201.5	201.52	201.95	200.71	202.78	200.75	200.56	203.93	199.1	200.84	200.04	201.36	199.71	199.03	197.73	198.78	199.58	196.74	204.26	203.37	204.48	201.61	201.75	201.33	204.55	198.08	202.2	201.86	201.92	201.1	203	200.33	203.87	203.03	200.65	204.08	197.86	199.46	206.05	200.51	200.31	200.11	203.16	202.43	200.14	201.54
209.12	205.91	204.8	209.17	201.97	208.34	207.85	208.07	206.61	208.37	208.97	205.43	204.99	206.47	205.1	207.36	212.08	208.87	209.81	204.91	206.14	207.92	206.46	208.28	208.23	210.38	205.81	207.17	206.15	210.61	205.77	208.05	208.49	208.59	210.23	207.88	206.15	209.14	206.99	208.09	207.14	207.32	208.47	208.56	207.87	210.01	205.71	208.69	206.86	206.71
206.39	207.77	209.66	207.5	210.4	207.21	208	208.48	210.15	212.11	204.47	212.51	208.84	207.19	205.42	208.15	209.28	209.38	207.44	210.97	205.87	208.4	210.58	209.75	207.9	206.76	209.85	210.76	208.51	209.57	208.21	208.87	209.06	207.49	206.3	209.01	211.67	210.39	207.3	208.39	207.57	208.17	206.87	212.45	206.48	211.05	206.98	206.16	206.27	209.98
207.92	208.95	211.58	207.02	210.02	207.05	207.32	212.86	208.36	209.15	206.76	207.17	209.28	205.42	204.66	209.12	207.32	206.66	207.93	210.04	210.07	208.24	207.14	207.1	209.82	207.47	209.27	208.9	206.56	207.55	209.39	205.02	208.14	210.56	209.37	208.3	210.3	209.22	210.51	205	207.68	210.07	211.19	206.6	208.04	210.33	211.11	211.22	208.19	210.41
209.44	207.63	207.93	208.9	208.26	207.44	207.01	208.02	208.43	209.11	209.09	208.6	207.57	204.93	209.8	207.07	208.22	208.95	203.87	205.09	206.62	206.75	210.95	211.43	205.2	208.54	207.65	208.06	208.07	208.31	209.32	208.69	206.27	205.69	204.69	207.25	204.82	208.69	206.78	207.15	209.49	208.03	209.42	205.21	203.08	208.84	209.55	207.19	208.12	204.37
203.62	205.24	206.05	205.13	206.15	203.1	203.34	205.12	204.92	203.77	205.25	204.88	205.11	204.27	204.32	202.02	203.4	205.4	200.58	201.33	203.15	202.74	203.13	200.53	207.03	204.66	202.97	206.08	204.9	206.32	203.56	205.89	204.56	206.32	203.42	204.96	203.98	202.74	205.31	204.57	206.32	203.53	205.96	207.75	202.04	207.37	203.6	203.58	205.36	204.96
205.37	205.22	205.4	204.31	205.58	204.05	205.67	201.92	202.92	203.31	203.33	203.4	205.68	202.99	204.14	199.72	205.89	201.56	202.98	206.14	204.29	205.11	203.91	208	204.77	204.22	204.57	205.81	203.32	205.32	202.86	201.5	200.74	205.95	205.67	204.49	204.43	203.43	206.97	204.77	205.8	203.94	207.6	205.84	204.97	202.79	204.58	203.03	203.73	206.32
197.66	200.35	198.67	198.69	196.52	199.18	198.12	202.34	199.02	197.7	199.79	200.46	197.63	200.11	203.51	199.83	200.18	199.31	196.31	198.36	197.63	200.73	197.98	197.35	196.79	201.84	197.2	199.39	198.27	199.62	202.39	195.96	201.64	199.65	199.6	196.58	200.45	198.53	202.08	198.28	202.09	198.64	199.4	202.49	202.9	197.41	201.72	200.89	200.53	198.64
214.49	212.35	210.58	214.82	213.43	211.81	210.46	211.28	211.88	212.21	212.31	213.68	214.52	213.69	213.36	213.45	211.25	211.43	211.82	214.4	212.24	209.98	210.55	213.33	210.4	209.88	212.95	210.28	211.57	212.58	214.34	214.79	213.38	210.62	211.35	211.87	216.86	210.52	214.32	212.57	211.59	211.28	210.12	210.29	211.67	212.03	212.64	212.59	212.3	213.09
212.46	209.95	213.97	212.84	210.75	209.23	211.41	212.41	210.05	209.02	211.38	211.95	213.1	213.78	213.37	212.99	213.19	211.41	212.24	214.96	211.07	211	215.11	211.21	213.69	208.85	212.13	212.48	211.18	210.6	215.43	211.63	214.8	211.63	214.14	213.23	209.88	215.56	210.36	209.34	211.45	213.88	213.51	213.49	212.49	210.35	214.31	210.63	209.89	210.86
210.73	209.25	209.6	210.47	208.83	206.12	204.74	210.4	205.63	208.31	210.07	206.68	208.75	208.94	208.58	209.31	206.79	204.92	206.41	210.8	209.34	208.82	210.65	208.7	207.79	206.66	208.65	210.89	209.6	210.12	212.95	206.92	208.91	207.87	207.15	207.77	210.33	208.81	210.17	208.57	209.73	208.71	207.92	207.66	207.36	209.28	210.98	208.21	210.88	210.75
207.95	204.92	203.42	206.38	208.97	207.63	207.03	206.07	206.44	204.67	210.2	203.3	208.27	210.47	207.02	206.44	204.69	205.13	207.42	209.4	206.75	208.94	206.2	205.46	207.98	206.61	204.36	205.23	205.3	205.49	206.83	211.33	205.98	203.5	208.09	206.83	204.24	205.23	209.76	204.99	204.52	206.83	205.09	206.61	204.95	207.94	207.07	207.45	205.2	209.38
202.21	200.93	200.81	202.63	203.95	202.06	203.71	203.2	200.99	204.27	202.8	202.83	203.39	202.05	203.39	200.91	204.38	198.66	202.05	202.9	202.6	201.91	204.8	202.89	203.72	201.84	200.37	203.37	202.15	204.39	201.04	201.54	204.82	203.05	202.04	206.62	203.6	203.75	204.45	205.46	206.36	203.76	203.71	201.9	200.68	203.63	200.23	205.12	197.86	205.79
207.8	205.59	208.32	207.7	203.75	207.63	205.91	209.09	210.03	204.04	208.75	210.81	209.4	204.39	211.11	206.54	210.12	209.55	209.66	209.04	208.78	205.6	206.02	202.99	207.55	210.43	207.18	208.59	207.63	207.42	205.13	206.53	208.71	205.2	205.16	207.03	205.96	209.21	207.95	207.39	205.97	209.45	211.27	211.24	205.07	209.73	208.54	209.91	209.12	208.62
210.54	205.8	206.23	207.01	209.18	206.07	208.83	206.22	205.33	205.57	209.28	207.37	204.6	211.47	204.9	208.31	207.63	206.15	208.14	206.99	209.37	205.18	207.33	206.43	207.11	206.65	207.52	205.92	207.85	206.66	206.31	207.99	207.92	204.89	206.45	210.6	209.78	209.95	209.1	207.49	206.34	210.18	208.71	208.04	207.98	205.44	206.27	209.42	209.76	208.57
201.98	202.26	202.01	200.13	201.51	203.16	201.72	204.13	202.31	200.91	200.9	202.82	202.23	200.88	200.91	202.78	203	200.86	204.35	200.18	204.07	201.46	204.82	198.97	202.44	202.19	203.36	203.57	199.12	201.45	204.6	205.11	202.48	200.05	202.45	201.39	205.24	201.8	203.03	204.21	205.27	204.3	200.09	202.69	202.08	205.02	201.8	202.89	200.15	201.08
198.32	199.12	198.2	199.93	200.22	201.18	199.22	202.12	201.74	201.77	200.7	197.98	200.33	197.94	199.69	200.21	198.19	197.36	198.86	200.29	200.02	196.64	201.86	200	201.67	200.18	196.71	198.41	199.21	198.57	202.36	202.38	198.29	199.39	199.72	202.48	199.3	199.28	198.63	201.25	199.56	197.94	203.05	198.62	200.76	201.56	198.49	198.16	200.27	194.96
205.2	203.38	200.48	201.51	201.46	200.25	202.55	198.11	202.97	204.2	200.48	204.44	200.86	199.12	198.95	202.91	199.8	200.1	199.08	200.31	199.92	198.28	202.55	202.03	200.43	200.77	199.48	196.33	200.06	201.25	200.41	200.31	197.85	202.14	199.92	199.21	199.15	203.46	200.42	197.97	196.62	202.03	199.78	202.17	199.06	197.63	200.27	199.82	198.14	198.35
211.77	209.01	209.88	215.79	214.08	209.43	210.43	213.59	212.96	213.23	214.6	210.95	214.18	217.44	211.45	214.57	213	209.65	213.81	211.64	215.61	210.38	212.48	211.36	214.2	210.05	212.53	212.34	210.63	213.94	212.39	215.32	213.89	214.36	214.64	210.88	211.1	213.93	214.14	211.71	214.23	211.59	211.25	210.98	214.89	213.75	213.21	215.43	211.72	213.07
212.98	206.74	212.72	212.77	212.98	211.11	211.14	211.33	209.91	211.37	212.86	212.99	210.48	212.11	211.65	210.04	210.57	213.28	211.83	214.15	211.85	211.77	211.89	208.9	210.29	210.39	210.44	211.76	213.43	210.48	212.22	210.84	210.35	210.82	210.47	213.67	212.28	208.74	211.47	211.12	210.35	211.56	210.47	209.74	208.1	213.82	213.91	212.11	210.07	210.59
205.13	202.34	201.83	202.99	203.34	204.19	203.45	201.38	204.23	203.05	204.02	203.9	202.46	206.09	202.38	205.07	199.48	201.65	201.03	199.64	205.17	204.42	200.49	205.13	204.58	202.16	205.14	206.5	206.67	205.57	204.07	204.06	200.52	204.71	203.57	204	203.18	201.12	202.52	203.43	202.57	201.45	203.85	203.73	201.13	201.1	203.37	202.49	204.38	202.95
206.32	209.5	207.85	210.95	208.36	210.95	207.89	211.22	208.13	209.98	209.81	207.97	208.32	209.15	207.98	207.05	206.95	207.47	209.19	214.52	208.82	211.75	205.22	208.64	212.68	208.33	206.94	207.42	206.99	207.34	206.81	210.34	205.48	205.21	210.19	208.71	210.7	209.14	207.47	206.14	209.1	207.37	209.62	206.26	207.95	208.54	207.4	204.74	207.99	203.99
204.12	207.17	202.76	203.29	202.85	201.38	205.77	202.62	202.07	205.15	207.15	201.83	203.99	203.74	202.78	202.4	203.91	201.49	201.35	206.01	202.77	205.38	202.67	204.78	207.08	201.96	201.24	204.21	203.57	206.34	199.78	202.74	204.95	203.86	204.01	205.45	203.86	202.9	200.31	205.76	206.27	202.98	204.22	203.73	204.51	206.54	201.66	204.59	200.57	203.14
204.7	206.37	204.62	204.11	203.72	203.12	204.94	205.34	203.14	204.24	205.48	205.55	201.69	204.25	210.2	207.51	204.72	202.8	204.21	201.4	205.38	208.14	201.52	207.14	204.44	200.36	206.54	204.11	201.1	203.94	203.91	204.3	203.32	204.51	205.94	207.62	202.6	201.53	202.48	204.53	204.58	203.68	202.99	203.12	204.73	205.05	200.94	204.72	203.35	204.16
203.38	202.67	203.6	203.93	207.65	208.49	205.74	208.73	206.19	204.83	207.61	205.41	204.71	207.85	201.75	205.09	206.04	207.12	202.26	205.08	202.94	206.9	209.47	206.04	203.75	203.85	204.55	207.41	204.82	203.23	202.41	204.97	207.07	209.71	204.81	202.98	206.81	203.94	201.83	209.7	204.03	208.18	204.88	205.33	208.36	205.97	204.12	201.4	207.22	207.05
198.22	200.36	198.43	202.37	198.21	201.57	199.64	199.16	197.72	196.69	206.08	199.31	201.3	200.18	197.86	201.67	200.22	200.9	200.62	195.71	201.38	205.58	199.99	201.27	199.03	201.42	201	199.92	198.49	200.5	198.61	194.74	199.87	199.8	197.88	202.31	202.81	200.26	197.6	198.77	200.16	197.71	200.11	199.87	203.24	198.98	202.73	196.41	200.01	199.93
211.95	213.88	211.61	214.46	215.32	212.38	215.98	212.42	212.22	211.92	212.27	213.69	212.23	215.65	213.96	213.26	213.2	215.28	211.68	213.73	210.79	210.01	213.38	212.23	211.31	208.25	215.23	212.73	211.84	212.54	216.04	211.32	211.52	211.45	212.17	213.12	214.38	212.8	211.89	213.26	208.74	215.43	209.53	210.99	214.93	213.48	211.46	212.88	210.78	209.77
196.77	199.99	200.98	201.15	200.1	201.71	200.81	200.69	200.51	200.25	200.93	198.56	205.02	198.39	202.72	201.62	198.85	196.34	200.54	198.85	198.05	198.58	197.84	202.84	198.32	199.38	201.51	202.11	197.36	196.64	197.23	201.37	199.26	203.34	198.39	200.03	200.45	197.89	200.28	197.27	197.35	200.82	197.39	198.66	197.66	195.42	201.58	201.71	196.86	199.72
216	213.2	211.39	207.47	211.67	213.49	211.73	213.87	211.53	211.35	211.12	212.38	210.99	214.57	215.48	212.08	217.14	210.93	212.44	213.7	213.36	215.26	211.47	213.88	216	212	212.66	217.61	213.79	212.09	208.16	212.46	212.47	212.03	212.79	214.05	209.62	209.53	212.5	211.19	212.02	213.36	214.61	212.25	213.87	210.94	209.57	213.99	210.37	215.57
210.43	211.89	210.88	212.5	212.07	210.64	209.91	212.93	210.81	213.08	212.61	210.49	210.22	211.3	211.94	213.81	214.91	211.39	210.19	213.38	212.32	211.45	211.34	212.1	214.08	212.96	212.99	209.65	210.28	211.59	211.88	211.93	212	212.3	213.41	211.9	213.31	212.27	212.96	212.47	211.47	214.59	210.09	213.49	212.47	212.08	210.89	209.11	211.61	214.17
207.14	203.97	205.92	207.66	203.11	204.23	203.2	202.32	205.77	203.1	203.89	205.01	207	201.75	205.2	201.77	206.06	205.12	204.57	206.32	204.69	206.14	205.47	206.64	204.68	203.81	205.1	205.97	206.02	204.9	204.66	205.77	202.64	206.29	207.31	204.3	204.92	202.91	205.37	206.29	207.52	203.37	203.21	206.48	202.45	201.97	205	207.31	203.53	203.39
207.68	209.39	207.32	211.28	210.79	211.02	210.07	208.28	212.36	209.23	209.41	211.18	208.67	208.48	211.73	208.57	209.72	210	208.64	209.83	209.44	208.57	210.09	212.5	208.12	210.82	210.41	210.03	205.83	207.67	208.83	206.77	207.57	210.14	207.99	207.15	210.81	209.18	209.36	212.2	210.51	211.05	210.66	208.65	206.96	212.82	207.27	210.72	207.88	210.65
207.93	213.32	209.8	208.78	208.7	209.74	208.46	213.12	210.04	208.38	211.92	209.07	209.91	205.33	207.2	208.27	208.94	210.23	208.24	208.86	207.53	210.26	210.87	207.55	209.57	207.43	208.86	211.24	207.95	209.08	208.24	212.46	210.29	209.95	212.63	211.21	209.11	208.63	208.56	210.15	209.52	209.68	206.55	210.87	209.14	209.75	208.55	212.72	209.39	208.22
207.08	205.97	208.76	205.03	204.9	206.2	205.76	207.31	205.78	207.09	202.86	207.02	209.46	205.72	206.5	208.52	209.91	204.29	208.43	208.03	206.45	207.84	206.22	203.75	203.2	207.83	209.35	206.4	207.72	206.6	205.68	203.69	206.45	205.68	205.2	207.9	205.69	205.79	206.71	201.8	206.95	203.94	207.94	208.54	209.89	208.67	203.61	209.08	205.6	203.81
200	199.41	198.16	200.12	196.45	198.64	200.84	198.3	199.34	199.23	202.58	199.72	200.7	194.53	199.32	197.4	197.45	200.88	198.75	198.64	196.16	201.91	199.04	195.42	199.42	197.44	202.11	197.33	198.82	199.21	196.68	202.15	198.16	197.25	197.36	200.14	195.89	199.55	198.96	202.66	196.54	197.37	204.33	199.25	196.25	198.72	198.88	197.97	197.23	197.85
209.83	208.28	208	207.74	210.74	206.83	212.38	208.25	208.66	205.56	208.7	209.97	208.66	208.5	210.08	209.59	211.62	208.62	209.98	211.3	206.2	212.51	210.04	208.35	206.39	206.26	207.3	210.44	207.93	211.91	208.55	209.2	208.33	211.6	207.3	209.93	209.9	208.3	206.85	209.38	206.6	205.3	211.05	210.29	208.44	209.51	209.99	208.58	207.16	209.11
205.04	202.73	202.13	205.42	204.2	204.53	204.54	206.96	200.03	205.09	202.36	204.39	204.85	204.04	204.28	204.57	205.69	202.25	202.77	204.59	204.78	206.25	201.98	203.17	204.13	203.33	204.89	204.45	203.8	201.15	204.71	203.63	203.27	203.37	204.62	205.44	204.66	204.26	204.14	206.92	205.29	205.58	206.03	205.08	205.01	204.21	204.79	202.85	205.41	201.54
198.64	200.25	196.98	199.05	198.55	200.14	194.39	200.03	199.25	196.25	199.6	198.67	198.2	195.77	198.07	197.65	200.27	199.09	199.01	197.36	201.72	198.73	198.63	203	198.05	200.26	196.32	196.74	198.67	197.96	201.49	198.16	198.95	199.56	193.91	201.4	201.36	199	201.36	200.83	199.51	199.07	197.89	198.78	200.07	195.06	198.36	195.84	196.95	199.54
203.58	199.88	201.1	205.57	200.45	200.71	202.29	203.42	203.04	199.57	198.35	199.81	198.13	205.19	203.28	205.13	204.34	200.38	202.39	203.07	201.8	200.21	202.56	201.8	203.82	203.36	200.35	205.99	207.73	204.72	200.31	201.96	201.2	204.67	201.12	201.69	204.09	202.22	199.63	205.88	203.08	202.14	202.85	200.74	200.03	201.01	201.33	199.73	199.11	200.96
201.66	202.03	200.42	203.3	199.43	204.51	202.9	196.86	203.22	198.18	201.48	196.67	205.73	197.51	200.65	200.88	200.97	200.58	202.2	200.84	199.81	205	201.34	200.35	199.27	200.12	200.66	200.39	202.41	198.85	198.86	200.15	200.23	199.06	199.31	200.16	200.48	200.01	201.63	199.9	201.22	203.2	200.24	198.98	202.53	202.61	198.66	201.57	196.85	201.46
198.18	197.79	196.28	198.52	198.05	198.27	197.33	199.52	199.62	199.46	196.53	196.97	199.13	195.13	197.8	198.14	195.94	195.04	199.17	198.14	194.58	197.34	195.45	198.37	196.38	196.46	196.52	197.74	199.15	199.38	197.91	196.56	194.92	198.7	197.85	194.93	200.69	197.99	196.68	197.17	198.34	198.52	196.7	197.43	198.42	197.45	197.31	195.97	198.21	197.99
201.44	203.2	198.15	197.56	200.43	204.54	201.87	200.17	200.29	197.4	199.58	203.04	196.26	198.57	200.88	198.24	200.56	204	200.59	198.82	200.06	201.82	199.9	199.17	198.62	199	201.15	199.93	199.89	200.11	198.27	200.85	198.26	202.42	200.66	200.13	199.92	200.19	202.16	203.03	197.83	200.71	195.07	197.97	200.89	199.88	199.13	201.75	200.5	198.96
201.15	199.44	198.82	202.88	204.42	204.74	202.49	203.28	202.77	202.71	203.98	203.95	205.96	202.8	204.04	201.6	203.48	205.19	202.84	202	206.42	200.55	200.81	201.65	204.05	204.89	204.67	202.64	201.93	203.17	206.61	205.4	204.32	202.78	201.26	202.15	200.16	203.97	201.58	199.65	201.89	201.35	203.91	204.71	206.61	201.28	203.73	203.01	202.65	204.25
201.71	202.47	199.29	200.13	195.5	200.47	200.7	196.89	200.23	199.74	199.84	199.95	196.52	197.3	199.83	200.2	199.94	197.01	197.26	199.83	199.3	198.05	200.85	198.32	196.91	199.72	199.83	198.61	201.08	199.92	196.84	200.27	198.14	199.96	197.6	196.47	200.37	195.3	197.66	198.2	196.37	201.93	198.34	198.2	197.77	195.42	201.3	199.11	198.62	199.13
208.42	206.8	212.95	208.59	209.71	206.19	210.61	208.26	205.69	205.65	205.48	208.01	206.26	207.82	203.96	207.67	205.61	207.59	207.84	205.92	207.75	208.08	208.21	206.72	208.14	206.26	212.18	206.35	208.77	208.79	208.32	208.08	213.27	209.57	205.53	205.9	207.85	206.98	208.79	207.42	211.78	208.42	209.64	208.48	212.15	208.64	208.38	207.72	206.2	206.67
210.19	211.81	209.85	210.34	207.98	207.94	207.85	209.7	205.91	208.68	211.05	209.31	206.43	208.24	207.41	210.17	210.07	210.13	211.13	208.84	209.59	207.73	207.61	211.65	207.03	211.77	207.72	209.55	211.93	211.2	208.7	208.88	209.1	207.95	210.11	208.93	211.66	212.08	209.42	210.62	209.04	208.93	208.89	210.04	205.91	208.77	209.38	208.86	208.99	212.37
212.47	212.75	215.63	212.29	212.32	213.72	211.4	212.39	215.7	213.02	213.44	213.88	214.84	211.73	213.45	213.43	214.19	210.37	214.71	212.68	215.65	214.21	214.35	211.82	213.81	213.64	210.1	211.58	216.19	209.01	215.84	215.31	212.47	215.08	210.07	213.96	213.42	211.95	210.49	213.27	216.66	211.03	214.79	215.46	214	214.32	210.14	214.12	212.53	216.21
213.34	212.93	215.65	213.77	212.69	212.56	213.42	215.03	213.35	215.44	212.78	213.51	214.51	213.94	212.21	210.77	212.22	214.85	214.3	214.93	212.71	214.55	212.31	212.57	214.36	210.91	215.17	216.34	214.26	212.94	215.74	213.33	212.07	212.31	212.23	212.06	215.73	214.49	211.52	215.07	210.53	212.43	211.35	211.01	212.56	212.71	211.12	211.58	215.77	212.59
200.69	196.69	195.71	196.17	197.7	199.98	204.66	195.86	198.38	197.3	197.21	201.47	199.98	198.44	202.09	201.79	199.45	200.05	199.72	196.49	202.13	200.15	198.59	200.56	196.26	199.36	197.29	197.81	198.01	200.73	200.3	199.72	199.57	195.27	195.11	202.9	204.22	200.85	199.2	198.4	200.66	196.82	198.69	200.93	200.48	199.27	198.77	198.77	201.01	200.32
205.07	202.01	202.63	204.84	206.09	204.83	203.7	204.3	204.36	205.53	204.03	205.66	202.38	203.08	204.4	207.46	205.15	206.05	206.79	204.22	203.33	203.42	200.96	204.3	205.21	206.72	204.12	207.85	203.49	201.91	204.89	207.81	202.89	204.97	204.59	203.54	203.28	204.76	203.68	199.73	200.94	203.41	204.64	205.02	205.73	203.88	203.66	206.4	206.1	204.54
215.75	213.46	215.36	211.92	214.18	211.18	213.11	210.27	213.54	212.95	213.9	210.65	211.74	213.82	216.11	208.77	210.6	211.34	211.83	214.23	214.59	212.74	213.51	214.82	212.56	209.99	214.54	212.5	215.56	212.52	212.32	211.1	214.92	214.39	212.96	211.23	214.94	213.59	212.24	211.43	210.45	214.45	212.69	213.76	209.37	212.22	212.99	211.47	213.61	211.77
196.38	197.06	192.16	194.71	194.67	193.79	194.91	194.55	195.39	196.55	197.08	192.95	192.07	196.63	195.86	192.26	196.99	194.14	195.68	194.49	196.86	192.98	194.99	194.83	194.66	193.65	192.25	196.38	195.47	198.65	196.37	191.64	191.43	195.11	195.25	194.78	195.56	191.49	194.04	193.71	196.76	194.77	194.64	196.96	190.85	194.46	194.23	192.65	190.3	195.03
201.28	205.73	204.54	201.93	205.42	203.31	200.82	205.31	202.25	202.71	201.55	202.3	204.55	203.95	202.14	203.26	204.35	203.91	199.83	202.91	202.3	203.21	204.37	203.1	201.61	205.87	204.3	202.11	201.66	204.62	205.51	199.64	205.25	204.85	204.16	201.45	204.46	205.09	203.18	204.87	202.74	202.14	201.88	203.99	203.93	204.4	202.03	202.52	201.68	207.85
197.32	194.63	193.48	193.43	195.09	192.14	192.06	194.51	195.73	193.47	192.47	191.64	194.72	195.5	195.72	193.48	193.25	194.36	193.57	194.35	195	192.67	195.39	193.82	194.21	196.46	194.21	196.19	196.09	195.41	196.82	197.06	197.25	196.17	194.28	194.28	193.61	193.42	194.1	195.72	191.23	194.26	194.22	192.94	193.63	192.48	196.09	197.81	193.08	193.64
209.74	208.8	207.83	207.18	211.64	208.46	211.44	210.67	209.28	209.93	207.9	209.7	207.95	210.26	208.57	211.28	209.43	209.76	210.18	209.35	208.16	208.51	207.65	207.57	206.94	207.12	209.33	211.24	211.68	208.12	207.44	211.05	210.01	209.66	210.24	208.2	209.26	207.93	206.28	208.48	208.8	209.22	212.5	208.4	209.84	208.88	210.24	207.67	208.02	209.13
201.49	201.83	199.83	200.05	202.41	203.22	202.24	201.45	204.74	199.35	200.19	198.37	198.12	197.88	205.54	200.16	196.48	206.2	201.37	199.84	200.18	203.16	200.4	201.47	199.08	201.54	203.39	198.28	200.19	202.91	202.18	200.41	203.62	199.61	199.98	202.08	201.81	199.72	198.49	200.56	200.97	204.95	199.15	203.46	200.34	202.95	203.67	203.35	201.01	203.77
211.71	210.71	216.48	211.06	210.08	210.2	211.7	212.61	212.92	210.14	212.31	214.4	213.69	213.13	213.53	214.25	212.78	211.16	215.93	212	213	210.68	214.72	211.3	213.59	213.67	212.99	210.28	211.83	211.3	213.27	210.59	213.31	214.47	216.29	216.62	213.9	211.06	210.91	212.1	214.68	214.26	214.83	214	212.79	211.65	210.99	214.08	210.83	212.57
204.94	205.89	205.22	206.64	207.66	202.25	208.53	201.44	204.03	208.85	204.69	204.68	204.02	202.93	205.95	203.04	204.38	203.79	203.85	204.34	202.94	202.4	207.43	203.3	203.62	202.93	206.13	202.55	202.47	207.83	204.31	204.59	202.98	206.18	205.97	203.95	203.12	206.22	202.99	204.93	200.71	204.48	203.76	202.99	203.61	203.49	203.78	205.28	202.84	202.2
197.33	194.04	194.69	195.96	199.08	194.15	195.21	197.44	197.48	195.3	195.58	196.38	193.4	196.71	198.13	195.19	193.02	195.9	193.43	197.06	195.23	194.02	191.42	195.87	195.91	196.05	196.37	196.24	197.9	197.24	195.64	196.59	194.14	194.18	194.79	195.81	195.9	193.21	195.47	195.65	195.58	193.81	198.73	194.63	194.92	193.48	192.71	197.34	198.55	198.25
200.13	201.48	197.86	200.88	199.88	199.45	198.59	203.97	200.48	199.32	200.16	199.67	200.5	200.69	204.15	201.02	200.54	199.4	203.94	198.53	203.39	200.69	200.56	198.51	198.38	203.52	198.99	202.49	199.89	200.03	202.1	201.6	200.39	199.78	200.56	200.07	201.82	197.19	201.31	200.14	200.58	202.44	200.34	201.4	202.6	201.91	201.11	198.71	201.6	196.49
217.4	216.68	216.99	217.17	216.86	219.7	217.27	218.84	218.5	218.33	214.6	217.2	221.3	217.21	215.8	219.04	216.33	218.67	218.89	218.23	215.26	216.77	220.43	215.79	216	218.57	220.69	215.61	217.49	216.3	217.49	219.92	219.41	221.81	217.59	217.23	216.47	218.25	216.71	218.84	215.91	214.02	221.56	221.35	221.34	218.24	217.63	222.24	216.79	219.3
203.14	202.74	202.2	206.11	199.65	201.77	199.28	201.86	201.45	201.38	201.97	201.27	204.7	203.82	199.64	203.31	200.36	200.85	203.81	200.28	201.52	204.03	205.96	202.52	201.28	202.68	198.68	203.97	201.04	199.93	201.64	200.46	202.98	201.32	202.85	202.54	201.32	202.57	200.19	201	201.96	204.79	201.52	203.03	201.75	201.14	200.55	204.14	201.04	202.77
211.04	211.02	210.46	207.87	209.52	211.5	209.89	210.33	207.4	210.73	209.81	212.48	209.25	209.3	208.54	206.25	208.26	209.95	210.84	206.92	212.73	211.26	208.19	207.98	208.95	211.85	213.43	209.5	208.3	209.61	209.44	207.74	207.48	211.07	211.76	210.93	208.84	212.29	208.51	211.12	212.58	211.54	209.89	210.92	208.75	210.93	212.89	205.22	208.16	208.6
209.57	211.37	213.38	210.81	213.1	213.65	211.16	211.67	208.36	212.69	211.19	214.53	211.4	211.98	212.35	213.68	211.7	210.64	214.13	209.88	210.58	210.73	212.03	212.84	209.68	212.38	210.56	210.67	214.71	213.95	213.98	209.33	207.79	209.36	214.11	208.77	211.49	214.53	216.17	210.49	214.01	212.51	211.06	212.71	210.46	209.79	212.85	214.36	213.2	212.4
208.48	204.35	210.53	209.81	207.2	205.14	208.32	208.77	210.7	206.83	209.76	209.02	207.99	206.54	209.14	205.52	209.42	209.15	207.87	205.86	208.46	209.19	205.37	211.31	207.12	206.08	205.52	210.64	202.05	205.95	211.05	206.68	208.19	211.62	210	205.79	208.04	208.36	209.62	208.71	206.22	205.9	211.21	208.04	207.33	208.76	205.31	207.09	209.5	205.83
200.5	199.17	196.81	200.17	203.05	199.78	199.38	198.56	197.31	197.45	200.13	201.32	202.3	197	199.25	195.37	199.03	194.84	197.87	200.58	200.79	200.04	198.98	199.92	199.27	198.72	201.08	197.11	197.29	200.63	199.82	197.6	197.89	201.3	201.86	199.15	200.95	198.53	200.41	198.41	201.78	199.68	197.55	200.41	198.96	199.7	203.68	198.27	199.72	199.21
200.25	199.9	199.27	200.66	198.35	199.51	200.66	198.66	203.28	198.15	198.3	199.88	197.83	197.9	201.6	198.09	201.07	198.38	199.74	198.32	197.68	200.51	201.36	201.53	199.77	199.16	202.57	201.26	199.79	199.35	204.09	199.03	201.86	200.04	199.82	202.06	202.97	200.74	198.18	198.88	201.08	200.51	201.16	199.29	201.37	200.86	198.58	199.95	202.12	200.24
204.68	200.23	201.66	203.01	204.25	204.81	202.54	202.13	202.5	203.98	201.62	201.07	200.77	202.59	202.36	199.83	203.55	203.47	203.61	202.24	205.09	201.29	205.1	204.1	202.51	200.79	202.34	202.28	199.13	200.12	201.45	203.54	200.22	201.85	200.74	200.15	201.42	205.5	201.06	202.85	202.96	203.61	203.4	203.43	201.61	198.76	200.78	201.12	204.22	201.4
196.57	199.69	197.78	197.1	197.8	200.38	197.7	200.6	196.89	199.06	195.11	202.36	198.63	197.76	198.16	197.43	198.29	200.08	199.16	199.78	202.86	201.53	202.77	198.19	198.17	201	201.02	198.3	195.72	197.92	199.6	200.45	199.81	198.67	201.41	195.85	200.58	198.04	197.57	199.66	198.27	199.14	198.43	200.49	201.08	199.81	200.6	196.25	200.67	195.46
214.24	213.94	215.72	212.74	212.83	213.26	216.88	215.26	213.63	211.93	214.97	214.6	213.16	212.95	214.45	215.85	212.75	212.09	216.24	214.69	212.74	208.53	213.98	212.54	215.11	217.2	212.45	215.31	214.98	216.64	212.71	212.62	217.33	213.99	214.52	213.66	215.56	212.33	216.03	211.34	212.97	214.86	210.35	212.25	214.59	214.63	214.31	213.4	209.77	213.14
207.97	206.96	208.58	209.64	209.24	208.97	209.39	209.52	206.9	212.15	206.22	206.79	207.45	209.49	207.66	208.88	207.63	210.5	207.92	209.66	210.93	207.86	208.33	208.92	210.71	206.19	209.37	210.61	206.12	209.74	207.88	210.67	210.38	208.05	206.28	212.39	208.85	207.29	209.75	208.87	212.62	211.13	209.05	211.38	209.57	208.72	207.84	208.62	211.14	210.27
212.64	211.69	208.64	209.31	206.39	207.95	214.93	208.85	209.78	210.38	207.02	208.2	208.51	210.05	210.55	210	209.89	207.92	210.9	210.77	206.57	213.43	211.26	207.91	212.29	208.96	206.65	212.33	211.34	212.2	209.82	207.64	207.82	207.42	209.34	209.07	205.26	211.32	211.93	208.26	208.08	210.52	210.77	207.84	212.9	211.31	209.19	209.11	208.35	208.36
212.85	211.49	215.58	215.14	215.09	216.15	214.07	213.95	214.05	214.4	217.09	213.1	213.43	212.91	214.71	212.41	212.01	212.73	216.99	216.23	210.55	212.2	213.81	211.48	211.2	215.65	217.68	211.64	213.03	216.21	215.22	211.53	214.12	215.03	212.9	217	216.07	213.7	212.27	214.43	210.1	214.98	213.96	214.65	211.59	211.88	213.03	215.96	214.97	213.55
202.73	198.13	199.57	198.54	198.07	199.11	199.57	203.93	198.76	201.37	200.05	199.25	197.9	198.31	198.3	201.51	200.4	200.76	199.58	197.69	198.83	198.04	198.14	200.87	198.74	199.2	199.92	200.29	197.47	198.66	195.86	203.4	200.16	200.9	202.66	199.42	202.05	200.23	201.24	199.12	199.35	199.38	196.79	197.86	198.95	200.98	199.89	199.33	201.1	199.58
204.63	205.59	202.55	202.33	204.17	207.28	205.53	202.13	203.07	202.25	205.78	200.68	202.84	202.76	202.48	202.84	204.12	199.42	202.54	203.85	201.78	207.24	201.68	203.52	201.25	201.63	200.85	205.11	200.98	204.21	203.81	205.81	203.5	201.84	201.27	199.31	205.64	199.67	202.61	203.5	202.56	201.58	200.18	204.6	207.3	201.89	201.93	202.76	206.89	200.4
205.2	202.65	200.16	198.57	199.94	204.36	202.09	199.61	200.7	201.41	200.94	204.8	202.01	201.89	198.18	201.1	200.21	200.39	202.61	201.67	203.15	202.69	201.11	200.63	199.83	201.25	202.56	199.56	199.35	200.31	199.66	203.27	201.05	200.49	202.67	201.29	201.01	201.65	199.36	199.63	200.35	200.03	200.99	200.16	199.8	202.87	198.09	199.74	200.97	199.5
209.13	210.09	212.29	209.56	210.81	213.12	213.18	213.58	209.83	213.14	210.33	211.82	211.21	211.89	208.87	213.37	211.42	213.5	211.62	208.44	211.79	212.69	210.88	212.61	211.17	209.1	213.89	210.5	215.44	211.49	213.6	213.36	209.25	209.36	215.77	212.06	208.4	209.02	210.98	212.77	211.72	211.8	210.36	213.28	213.42	212.62	209.77	209.92	211.76	214.93
210.48	206.47	210.59	206.98	208.34	209.13	206.41	203.65	209.02	208.02	203.07	208.69	207.66	208.91	206.83	208.99	207.37	207.36	205.82	206.43	209.79	206.25	207.28	203.91	211.53	208.79	206.11	206.93	208.4	205.69	207.41	210.21	207.21	209.08	207.47	205.65	210.53	204.81	206.02	204.33	207.58	211.14	209.18	211.93	205.54	205.04	208.86	207.35	205.45	206.53
202.33	203.41	201.16	204.95	201.27	207.34	200.73	204.71	203.02	202.85	198.08	201.17	203.34	201.82	202.38	201.74	203.78	203.1	203.65	205.91	202.84	206.23	202.62	203.98	200.47	206.36	200.33	202.3	206.06	202	203.18	205.94	202.51	205.04	205.48	202.72	202.46	200.27	203.67	202.88	201.56	203.43	203.87	200.67	200.31	204.89	206.5	205.34	202.99	204.64
202.3	200.47	198.36	201.43	202.92	203.31	203.53	201.36	203.63	202.63	202.24	203.04	201.8	202.2	203.92	202.29	201.33	203.18	203.49	203.84	200.51	203.26	203.99	203.35	202.02	203.84	203.39	205.4	201.88	202.84	201.18	201.37	203.41	203.29	201.74	201.96	202.89	201.69	205.4	203.92	204.34	206.3	206.06	202.44	204.02	201.59	203.77	204.27	202.16	202.59
210.54	212.5	211.39	211.96	214.04	211.02	208.13	207.76	211.84	209.96	211.02	211.65	210.54	214.56	210.57	210.94	212.58	208.05	213.96	210.22	211.35	212.05	211.48	210.36	212.39	211.06	213.78	209.1	210.38	211.86	213.32	210.43	213.66	212.06	213.73	210.07	212.81	215.7	212.13	211.87	210.34	212.24	214.72	212.53	207.84	209.37	209.63	213.2	213.41	210.14
209.22	210.46	207	211.52	209.43	207.97	214.12	206.5	210.45	210.75	209.04	207.64	207.15	207.03	207.95	210.63	206.48	206.29	205.3	206.26	210.62	207.3	214	208.85	208.31	210.64	207.67	208.78	209.41	207.73	208.16	208.81	208.5	209	209.62	206.76	207.03	208.78	207.06	209.89	207.12	209.77	209.36	208.8	210.33	205.81	211.33	213.29	206.95	210.74
213.41	214.08	212.31	213.13	216.32	210.85	210	212.95	214.51	210.59	213.81	209.76	211.96	211.69	212.35	211.86	213.79	213.07	212.36	213.98	215.04	212.25	207.71	212.43	212.97	212.31	214.39	214.69	215.18	209.42	216.88	211.08	213.23	212.5	211.99	211.04	211.57	211.54	212.06	213.27	215.33	213.81	212.05	209.4	214.76	212.09	213.12	212.33	216.6	213.33
207.54	208.62	207.93	213.33	209.75	208.86	207.17	208.58	209.78	210.53	210.32	209.23	209.15	209.92	212.08	208.69	207.56	205.71	211.12	208.8	207.21	206.97	206.32	204.21	207.28	210.36	205.76	208.62	211.6	208.9	205.23	210.25	208.87	207.97	209.54	207.29	209.8	208.18	208.89	208.26	210.23	208.3	207.82	207.43	209.39	208.65	208.1	207.23	206.26	211.14
210.22	207.11	208.87	207.72	207.6	208.47	209.17	208.41	206.58	208.12	211.73	205.59	206.55	204.19	207.65	208.48	207.88	206.08	210.56	208.56	209.8	209.04	207.53	207.23	207.52	207.8	209.16	210.72	209.88	210.05	205.65	205.4	209.86	208.63	208.08	210.94	208.29	205.65	208.77	207.57	207	207.03	207.68	206.09	209.41	207.29	208.47	208.35	208.13	207.47
202.98	205.1	201.31	204.89	205.77	204.28	204.08	204.36	203.76	200.89	200.94	202.34	201.68	206.38	200.64	205.73	201.31	204.5	203.75	205.33	203.47	204.67	202.68	202.42	207.06	203.36	203.28	202.88	203.86	204.89	205.03	206.25	202.37	202.21	204.96	204.01	201.99	200.21	201.26	200.68	202.62	204.59	201.86	202.56	200	202.81	204.43	205.83	203.03	200.51
204.65	206.31	206.95	208.19	207.14	202.75	208.15	208.38	207.36	208.65	209.54	207.4	205.14	206.45	207.28	208.37	210	209.55	205.83	208.66	207.41	207.38	207.44	208.83	208.91	205.22	204.47	208.45	207.49	207.2	208.79	207.41	206.82	206.88	206.3	204.64	204.05	208.89	206.41	210.1	209.39	209.69	207.73	207.43	206.31	206.68	206.74	210.44	212.2	205.98
209.11	210.32	212.36	207.47	212.59	213.7	212.16	210.76	213.12	212.38	208.75	212.91	210.55	210.98	209.08	211.36	216.38	214.05	211.52	212.68	207.95	212.68	211.58	211.34	212.87	211.98	212.52	214.6	209.15	213.07	210.85	211.38	209.66	212.04	209.21	210.92	210.84	207.88	212.37	211.33	211.6	208.56	211.42	213.99	208.65	215.38	211.74	212.74	211.42	210.74
215.02	213.08	213.95	212.47	209.65	213.85	213.99	212.01	210.17	211.2	212.31	209.65	213.23	212.79	211.83	214.94	209.73	211.52	219.26	211.36	211.4	212.89	213.33	212.74	211.21	214.16	212.2	212.59	210.78	213.92	211.02	213.7	214.71	212.96	209.11	214.62	209.95	211.47	212.86	212.13	212.38	211.05	210.68	211.23	213.6	211.2	210.04	213.46	211.85	210.32
211.94	212.13	213.1	210.38	208.13	211.21	214.54	212.03	213.73	212.41	214.15	211.21	211.65	212.26	212.5	209.12	210.35	210.52	211.94	207.66	210.07	211.96	209.33	211.62	212.41	213.13	210.39	213.31	209.67	209.01	210.72	212.58	210.93	212.02	213.69	206.79	211.58	210.48	209.2	211.81	211.1	216.08	210.19	212.22	211.36	209.56	213.32	216.31	210.5	211.61
206.91	208.41	208.11	203.64	207.68	209.35	206.12	209.75	206.9	207.05	207.79	209.56	202.31	205.32	207.97	208.82	207.82	208.13	207.03	205.04	208.23	209.74	207.96	208.54	205.57	207.29	208.5	207.08	206.91	207.1	207.57	209.48	208.72	207.08	209.04	208.89	207.33	204.81	206.47	206.12	204.64	207.3	206.56	207.44	209.05	208.22	208.1	209.79	207.34	208.74
204.45	206.79	205.75	203.04	201.67	199.37	203.27	201.61	203.34	202.51	201.75	203.28	203.98	203.39	204.68	204.34	203.35	204.01	205.34	202.39	203.22	205.23	201.13	203.83	200.97	200	203.6	200.75	202.23	203.74	200.03	204.28	204.09	200.92	204.24	202.96	204.7	205.13	201.24	202.78	201.87	203.36	202.27	203.38	202.65	203.37	204.21	203.91	202.18	206.29
209.45	209.11	207.8	205.16	207.17	207.23	207.05	207.58	207.54	208.49	207.59	209.21	207.95	207.34	207.42	209.12	204.2	207.71	209.52	207.3	207.64	208.4	208.39	209.45	208.74	206.07	209.67	208.9	207.18	209.84	209.08	206.36	210.13	204.97	209.8	206.63	208.79	211.06	206.76	208.19	209.3	206.16	204.72	205.55	208.06	209.58	209.63	211.42	206.28	208.96
205.12	202.55	206.4	204.18	204.54	205.04	202.86	204.08	204.92	202.65	200.37	205.13	201.82	204.71	202.27	199.92	204.25	200.13	203.38	202.91	201.57	203.24	205.22	205.44	201.15	205.39	200.66	203	203.54	202.79	202.94	203.78	206.12	200.18	202.61	204.13	202.07	202.8	203.76	201.64	205.34	204.49	205.95	202.19	203.86	203.73	201.76	204.85	201.67	206.1
200.24	198.58	199.05	200.83	198.99	199.39	198.63	200.32	201.56	200.35	199.91	197.39	196.76	199.13	198.77	197.29	199.67	198.67	202.48	199.61	197	196.7	198.17	198.14	200.36	197.35	199.26	197.03	200.38	199.74	199.01	199.69	198.47	197.84	196.36	197.92	198.15	198.25	198.07	199.8	200.19	199.23	199.51	199.34	199.85	200.38	196.09	202.6	202.47	200.97
199.67	199.19	201.69	202.82	202.31	200.98	204.77	201.69	202.91	201.14	201.99	202.63	202.36	203.47	202.2	199.67	204.06	200.24	202.44	200.93	204.41	203.36	203.71	202.72	203.74	199.96	202.55	203.55	201.69	202.17	202.81	201.38	199.53	203.04	202.42	204.29	203.6	202.75	204.63	201	201.87	204.08	200.42	203.14	203.44	203.5	199.75	200.59	202.41	199.52
204.77	208.62	207.51	211.31	210.08	207.68	205.75	204.92	204.8	204.78	206.6	209.01	205.76	209.8	210.58	209.39	207.45	206.58	205.32	212.25	209.22	210.56	209.28	207.02	210.16	204.38	206.35	210.97	207.62	203.99	211.27	211.95	209.64	206.72	209.06	210.04	209.7	213.74	211.09	210.32	209.23	207.27	212.25	211.12	209.62	208.01	204.74	210.18	205.71	209.34
[truncated: 150 more columns]
