# Supplementary material for: Genetic dissection of main and epistatic effects of QTL based on augmented triple test cross design
Source: PLoS One. 2017 Dec 14;12(12):e0189054. doi: 10.1371/journal.pone.0189054 (PMC5730204; doi:10.1371/journal.pone.0189054)
Supplement: S6 Supporting Information — (ZIP) [file pone.0189054.s006.zip › z1_650_0.8_10.csv]

205.63	205.59	205.73	204.55	205.69	205.66	206.05	205.94	205.12	205.8	205.61	204.72	205.02	205.59	204.86	206.36	205.43	204.94	206.51	205.64	206.33	205.3	205.87	207.29	204.91	205.82	205.19	205.98	205.89	206.13	206.59	205.02	204.9	205.78	205.85	204.88	206.11	205.38	206.28	205.75	206.05	205.99	205.59	205.74	206.29	205.89	205.39	206.45	205.33	206.44
206.68	205.12	206.14	206.41	205.49	205.14	205.34	206.27	205.7	205.06	205.32	205.34	204.31	206.64	206.31	205.48	205.12	204.64	204.87	205.16	205.79	205.68	205.84	205.95	204.87	205.55	205.93	206.02	205.69	206.04	206.55	205.97	204.79	205.54	205.02	205.37	205.62	206.3	206.11	204.43	205.07	205.63	205.09	206.45	206.6	206.09	205.64	206.03	206.05	204.76
212.83	213.46	212.67	211.85	212.99	211.93	212.91	212.24	213.49	213.14	212.82	211.91	212.28	213.54	211.45	213.29	212.69	213.26	212.6	212.61	212.22	211.7	213.36	212.72	212.82	211.49	212.22	213.03	211.95	212.28	212.81	213.43	212.27	212.34	212.67	212.23	212.02	212.64	212.64	212.44	212.89	212.21	213.2	211.77	212.33	211.38	212.02	211.62	212.79	213.4
199.95	198.61	198.13	199.19	198.58	197.1	198.32	198.38	198.08	199.42	198.86	198.72	197.95	198.19	199.27	198.27	199.22	199.59	199.01	198.08	199.56	199.29	198.24	198.77	198.86	197.53	198.34	198.33	199.2	198.97	198.75	198.6	199.35	198.61	199.37	198.49	198.57	197.9	198.25	198.76	197.74	198.89	199.23	198.76	197.79	197.45	199.87	199.07	198.79	197.95
208.43	207.84	207.84	208.54	209.05	208.47	207.93	208.43	208.88	208.72	209.13	209.14	207.97	208.75	209.8	208.73	209.44	207.87	208.66	208.05	209.36	208.64	208.55	209.13	208.3	208.98	209.23	208.22	208.11	209.38	208.49	208.06	208.07	208.54	208.78	207.86	209.01	208.78	207.25	208.8	208.47	208.49	208.64	207.43	208.32	209.3	208.27	208.92	208.28	209.1
208.16	208.74	208.68	209.5	207.9	208.15	207.35	208.52	208.37	209.41	209.05	208.29	208	207.58	208.05	209.03	208.03	208.53	208.14	209	207.35	208.66	208.09	209.22	208.34	208.02	208.58	209.06	208.37	209.15	208.87	208.61	208.04	209.48	208.48	207.57	208.68	207.55	209.84	209.2	208.05	208.47	209.13	207.2	208.36	208.15	208.27	208.41	207.87	207.66
205.84	206.5	206.59	204.4	205.52	204.93	205.53	206.28	206.03	205.32	205.88	204.64	204.11	206.04	205.47	206.31	205.42	204.9	205.08	204.67	204.36	205.42	204.82	205.79	204.64	206.3	205.27	205.53	205.12	205.04	205.31	205.24	205.48	204.89	205.26	205.6	204.83	205.35	205.35	206.04	206.09	205.87	206.34	204.87	204.77	206.23	205.87	206.01	206.78	204.86
208.21	209.01	208.76	209.54	207.98	208.34	208.81	208.6	208.36	208.21	207.93	208.31	208.67	208.25	207.89	208.84	207.55	209.56	208.08	207.98	208.63	209.56	208.56	209.36	209.04	207.82	208.76	207.98	207.73	208.82	208.29	207.88	208.8	207.87	208.38	208.48	208.17	209.8	209.14	208.38	209.28	208.37	207.68	208.55	208.82	207.99	208.56	209.31	209.72	208.2
208.27	207.33	208.71	207.09	207.6	209.2	205.92	207.64	207.12	207.84	206.65	207.81	207.84	207.75	207.49	208.54	207.02	207.8	206.85	206.29	208.05	208.05	206.65	207.63	207.11	207.82	207.08	208	208.04	207.24	207.22	207.14	207.36	206.37	207.46	208.06	207.21	206.84	207.16	207.79	207.18	207.53	208.01	207.28	207.26	207.35	208.85	208.11	208.6	208.61
209.47	208.51	208.29	208.66	207.84	209.54	209.98	209.03	209.01	209.3	208.57	207.9	208.41	209.23	207.98	208.68	207.38	208.65	208.16	208.39	207.37	208.14	208.2	208.48	209.01	207.41	208.11	208.49	208.81	208.26	207.39	209.09	208.65	209.35	207.16	208.59	208.85	208.36	207.75	208.24	208.71	208.07	207.9	209.72	209.27	209.95	208.28	208.27	208.45	207.67
212.75	212.51	212.58	213.33	213.17	212.37	213.04	214.44	213.14	213.8	213.44	214.48	212.71	212.82	213.46	211.84	212.19	213.18	213.82	211.2	212.46	212.44	212.34	213.22	213.53	213.26	213.64	211.98	212.74	213.29	212.4	212.85	212.76	212.94	212.91	211.99	212.85	213.01	212.74	212.67	212.64	213.77	212.67	213.79	212.8	213.5	214.17	212.72	211.37	212.87
211.86	211.7	211.53	210.68	212.29	212.82	211.72	212.08	211.04	210.99	213.08	211.6	211.57	211.26	211.29	211.25	211.31	211.98	211.48	211.12	211.82	211.62	211.62	211.21	211.68	211.66	212.69	211.78	212.28	212.44	212.11	210.74	210.85	211.54	212.11	212.17	212.13	212.11	211.12	210.79	210.66	210.78	212.1	211.95	211.34	211.71	211.73	211.58	211.45	211.25
202.66	203.79	203.45	203.62	204.1	203.15	202.27	202.97	202.64	203.54	202.58	202.98	202.82	203.03	202.38	203.17	204.13	202.73	203.31	204.5	202.91	202.7	203.03	204.3	203.28	202.96	203.34	203.75	203.34	203.5	203.47	203.32	203.26	203.68	201.85	204.13	203.42	202.87	203.71	204.07	203.91	202.51	204.2	203.36	202.99	204.58	203.91	202.96	203	204.49
195.55	195.29	195.27	194.31	194.9	194.58	195.69	194.43	194.93	195.09	194.81	194.72	194.77	195.26	196.94	194.51	195.88	195.76	194.7	194.64	196.21	195.38	194.01	195.04	195.42	195.36	194.08	195.69	195.73	195.95	195.92	195.28	195.61	193.5	195.49	195.98	194.16	194.67	194.92	195.4	196.16	194.6	195.71	195.69	194.81	195.82	195.29	195.91	194.29	194.6
212.73	213.05	213.16	213.04	211.37	211.83	211.66	210.67	210.86	212.28	212.75	212.97	212.88	212.11	213.34	212.06	212.97	213.08	212.5	212.51	211.89	211.76	211.84	212.21	213.53	211.73	212.41	213.08	212.97	212.45	212.28	211.63	212.12	211.32	212.32	213.16	213.31	211.83	212.73	212.77	211.76	213.6	213.92	212.78	212.88	212.41	211.67	212.83	211.92	212.43
205.83	206.57	206.54	205.67	205.29	206.29	207.42	207.37	206.87	206.02	205.63	206.5	206.48	206.31	205.54	206.53	206.32	207.71	205.61	205.84	206.68	206.63	206.55	206.9	206.41	206.77	206.16	206.85	206.87	206.67	206.68	206.83	207.35	206.24	205.72	206.02	206.09	206.39	204.98	207.1	206.63	206.63	206.82	206.26	206.05	206.52	206.59	207.15	207.24	206.35
207.65	207.61	208.09	207.07	208.06	208.08	206.76	208.01	206.82	208.21	208.96	207.71	207.43	208.63	208.03	208.39	207.66	207.71	208.12	208.44	207.45	208.42	208.45	207.84	207.25	207.94	208.62	209.29	208.39	207.92	207.01	207.82	207.45	208.6	208.46	206.87	206.73	207.9	207.87	207.71	208.49	207.31	206.94	208.62	208.23	206.68	208.99	208.56	208.23	207.9
209.06	209.97	207.92	208.33	210.16	209.44	209.36	209.94	208.68	209.81	209.93	209.17	208.5	209.33	209.65	209.6	209.42	209.65	210.14	211.26	209	209.7	209.34	209.98	209.23	209.22	209.03	209.4	208.53	210.3	209.29	210.16	209.42	209.25	208.82	209.16	210.09	209.49	209.64	208.89	209.96	208.29	209.31	209.44	210.17	209.64	208.97	209.15	210.04	209.61
217.35	217.61	216.39	216.64	217.42	217.36	217.12	217.35	217.04	216.65	216.71	216.44	218.2	216.55	215.97	216.69	217.17	216.62	216.32	216.18	217.22	217.17	216.94	216.4	217.04	216.71	216.11	217.67	217.41	217.05	216.58	216.97	217.56	217.42	216.46	216.96	216.42	217.7	216.25	217.19	217.22	216.62	218.06	216.89	217.13	216.74	218.03	216.99	216.87	218.02
203.86	202.51	203.36	203.66	202.91	203.55	203.25	204.22	204.23	204.25	203.45	203.44	203.76	203.36	204.91	203.77	203.49	204.28	203.62	203.61	204.05	204.18	203.18	203.58	203.61	203.13	204.14	203.31	203.56	203.41	204.17	202.78	204.29	203.64	204.17	203.24	204.08	203.21	203.12	203.67	203.68	202.38	204.21	203.74	203.69	204.67	203.83	203.14	204.62	202.93
209.51	209.72	209.99	208.97	209.1	208.59	209.2	209.79	209.54	210.44	209.4	210.05	209.9	209.31	209.54	210.4	209.44	209.81	210.58	208.84	209.26	209.52	209.02	209.56	209.98	209.01	209.85	209.3	209.27	209.3	209.51	209.7	209.32	209.9	210.22	210.42	209.01	210.97	208.62	209.47	209.91	209.02	209.65	210.03	210.28	209.83	210.49	210.19	209.54	208.82
207.39	208.11	207.74	207.24	208.12	208.74	208.81	208.02	207.4	206.95	208.14	207.73	208.8	207.71	207.65	207.16	207.73	207.49	207.21	207.96	207.39	207.62	207.47	207.77	207.07	208.65	209.13	208.97	206.7	208.48	208.14	207.95	207.2	208.01	207.99	207.3	206.19	208.14	208.35	207.95	207.9	207.47	208.11	207.89	207.76	207.56	208.28	208.07	208.12	208.44
208.33	209.7	208.73	209.2	209.24	209.08	208.72	207.74	208.98	207.4	207.62	208.44	209.19	207.6	208.21	209.13	208.04	208.48	208.76	209.18	208.25	208.47	209.36	208.94	209.64	207.88	209.27	208.93	207.91	208.05	209.29	208.3	208.55	208.92	207.81	208.06	208.32	208.63	208.54	209.37	208.71	208.06	208.03	208.76	209.37	208.42	208.2	209.03	208.12	207.8
204.78	204.56	204.77	205.11	204.45	204.74	205.2	204.46	204.58	205.01	204.66	204.26	204.55	204.39	204.72	205.82	204.55	204.77	204.16	204.2	205.19	204.9	205.18	204.94	204.82	205.19	205.47	204.71	204.09	204.19	205.43	204.02	204.71	204.26	206.04	204.34	204.82	204.73	204.92	205.85	204.84	204.43	204.68	204.91	204.99	205.96	204.75	204.15	204.05	204.35
207.87	208.77	207.99	207.99	208.18	209.24	207.52	207.63	207.38	208.04	208.94	207.69	208.57	207.54	208.25	208.28	208.22	207.24	207.08	207.6	208.97	208.09	207.17	207.48	207.43	207.68	208.12	207.59	207.58	207.37	207.54	208.1	207.86	207.54	207.33	208.15	208.35	207.23	207.96	208.6	206.77	209.26	209.03	207.36	206.4	207.76	208.47	207.92	207.74	207.6
212.02	211.6	211.5	212.18	210.66	211.32	211.84	211.32	212.49	211.37	212	211.92	212.16	211.72	212.03	211.55	211.21	210.59	210.91	211.29	211.32	211.65	212.35	211.8	211.73	211.88	212.25	210.99	210.91	211.76	211.73	211.55	211.58	211.79	211.57	211.44	212.05	211.49	211.99	210.77	211.49	212.95	211.29	212.12	211.04	211.26	212.95	211.02	211.41	211.02
207.15	208.4	209.14	208.29	207.36	208.54	208.81	208.51	208.05	207.63	208.72	209.34	208.69	208.62	208.65	208.79	208.99	209.78	207.75	209.32	208.91	209.33	209.14	208.41	208.18	209.05	208.2	208.84	207.81	208.82	208.57	208.5	209	207.35	207.35	208.21	207.8	207.07	208.29	208.27	208.78	208.9	208.19	208.69	208.17	208.97	208.46	209.64	209.09	208.41
205.76	206.24	206.56	207.46	205.04	206.71	206.6	205.9	206.82	206.07	204.26	207.19	206.48	206.01	205.73	206.74	206.82	207.03	205.48	206.49	206.74	206.36	206.04	205.98	206.71	206.73	206.84	205.1	205.85	205.42	206.51	205.53	206.27	205.42	206.34	206.41	206.87	206.29	205.9	206.44	206.59	205.79	206.24	205.74	206.66	206.34	206.3	206.67	206.26	207.02
212.82	212.01	213.01	212.41	211.96	213.09	211.32	212.36	212.58	212.29	212.95	212.81	212.99	210.9	211.87	212.42	212.91	212.2	212.03	212.46	211.51	212.74	211.45	211.97	212.6	212.15	211.69	212.58	212.77	211.78	212.72	211.44	211.33	211.8	213.17	212.15	213.42	213.06	211.09	211.95	212.27	212.93	211.11	212.86	212.21	212.81	213.08	212.82	211.33	212.4
200.22	200.3	199.13	199.6	200.25	200.3	198.93	199.64	199.48	199.88	199.61	200.04	199.52	199.52	198.98	199.37	199.73	199.95	198.82	200.88	199.13	198.68	199.53	199.65	198.48	199.93	198.99	199.28	198.97	199.63	200.56	199.5	199.56	199.92	199.32	198.72	199.76	198.91	199.16	199.88	200.39	199.75	199.78	200.44	199.11	199.91	200.21	199.96	199.46	200.1
209.31	210.82	208.45	208.77	209.35	208.48	209.98	210.12	208.97	209.87	210.12	208.71	210.37	210.6	210.61	209.24	209.45	208.74	209.39	210.42	209.58	209.9	210.45	209.93	208.93	209.13	209.65	209.29	208.86	209.4	209.17	209.65	209.83	210.11	209.2	209.44	208.49	207.8	211.1	209.33	209.84	209.64	209.67	209.74	209.02	210.58	210.78	209.91	210.13	210.76
212.43	213.64	212.57	213.77	212.77	212.18	213.36	212.49	212.4	212.85	214.19	213.62	213.2	213.34	212.5	213.08	213.29	212.43	211.76	213.62	213.78	213.59	213.06	212.33	213.12	212.46	213.82	212.7	212.46	212.87	213.28	213.45	214.14	213.36	212.88	213.37	212.3	212.08	212.88	213.12	213.32	212.08	212.83	213.71	213.67	213.38	212.8	212.07	212.17	211.54
208	209.2	208.16	207.46	207.08	208.31	207.61	207.8	207.46	208.99	209.18	207.49	208.8	206.89	207.39	207.87	207.29	208.82	207.1	208.08	206.39	208.62	207.62	207.61	208.59	208.08	207.06	208.03	208.58	207.47	206.71	207.85	207.21	207.58	208.67	208.17	208.44	208.67	208.47	207.27	207.78	207.94	208.21	207.19	208.3	208.16	208.57	207.79	206.17	207.36
204.84	206.43	205.13	205.58	205.96	206.36	205.17	205.59	204.99	205.5	204.3	205.96	206.18	204.57	205.83	206.54	205.26	205.01	205.51	205.68	206.19	205.31	205.5	205.86	205.92	204.8	205.51	205.7	205.14	206.09	205.17	205.68	206.29	205.21	205.8	205.41	205.4	205.2	205.99	206.17	205.49	204.61	205.9	205.49	206.1	204.93	204.89	205.04	206.02	205.23
213.62	213.67	214.39	213.89	214.79	214.14	213.57	213.62	213.75	213.92	215.08	214.54	214.42	213.96	212.64	214.8	212.6	213.61	213.24	214.08	214.43	214.15	214	213.58	214.02	212.79	214.12	213.92	212.69	213.76	214.34	213.56	213.87	213.61	213	213.98	213.62	214.78	213.23	213.96	213.36	215.1	213.59	213.72	213.32	214.21	213.85	213.41	213.47	213.58
208.34	208.03	208.79	208.73	208.58	209.14	208.99	209.13	207.93	208.44	208.85	207.96	209.07	209.07	208.91	208.04	208.39	208.77	209.3	208.88	209.22	209.5	209.21	207.96	208.55	209.11	209.03	209.74	209.14	209.52	209.59	208.76	208.34	209.69	209.22	207.85	208.43	209.49	208.65	209.53	208.27	208.69	208.77	209.32	209.4	208.98	207.88	207.89	207.46	209.44
209.21	208.48	207.84	208.47	208.72	208.56	208.13	208.67	209.37	208.73	208.25	209.25	208.42	209.24	209.33	208.75	209.81	208.43	208.18	209.2	207.3	210.11	208.73	208.73	208.29	209.37	208.85	207.39	208.52	207.84	208.38	207.69	208.54	208.04	209.05	209.11	208.41	208.54	208.54	208.34	208.85	209.05	207.64	208.13	209.37	208.49	208.69	208.83	207.9	207.89
213.07	212.84	211.89	213.31	213.66	212.79	213.68	213.89	212.55	212.47	213.38	212.84	213.12	213.18	213.16	213.09	213.52	213.22	213.71	213.37	212.2	212.7	212.92	213.69	212.35	212.46	212.84	212.82	213.05	212.71	212.68	213.65	212.59	213.39	212.91	212.29	213.33	212.67	213.51	213.4	212.41	213.01	212.57	213.88	213.33	213.3	214.17	212.63	213.85	213.09
207.13	207.86	208.16	207.47	207.86	207.96	206.91	207.74	207.57	207.06	208	207.4	208.47	207.33	207.32	207.8	206.58	208.56	207.58	208.14	207.49	206.73	208.61	207.6	206.35	207.81	207.65	207.89	206.79	207.71	206.07	207.13	207.01	208.6	207.71	207.51	208.36	206.85	207.78	208.96	207.14	207.18	207.81	206.87	207.36	206.39	207.83	208.5	207.13	206.11
207.31	207.14	205.36	206.06	207.2	206.89	206.89	205	206.03	206.36	206.35	206.2	206.4	206.14	206.35	206.23	206.83	205.8	205.93	206.18	206.8	206.7	205.46	207.41	206.17	206.78	207.5	206.8	206.48	206.88	206.04	206.02	207.19	206.33	206.59	206.37	206.05	207.05	207.1	206.23	206.27	205.62	206.95	206.77	206.64	206.53	206.74	205.35	207.67	205.02
209.15	209.67	209.68	209.43	209.11	209.65	209.8	208.7	210.18	210.64	209.51	209.31	209.81	208.71	209.6	209.38	209.27	209.64	209.99	210.78	209.59	210.31	209.09	209.05	210.39	209.98	209.66	209.91	210.45	209.91	208.62	209.18	209.36	207.87	210.61	209.56	208.91	209.19	209.1	209.81	208.69	209.15	210.54	210.27	209.92	210.13	209.02	209.19	209.3	210.11
208.87	208.04	206.82	207.58	208.34	208.32	207.63	208.85	207.8	207.94	206.54	208.65	207.86	206.52	207.94	207.9	207.2	207.05	207.71	207.52	207.35	207.51	207.14	207.07	207.14	206.55	207.57	207.1	207.58	208.71	207.54	207.05	207.81	207.31	206.75	206.67	206.89	208.54	206.81	207.66	208.01	208.52	206.26	208.44	207.76	206.85	207.83	207.12	208.47	208.24
205.79	206.22	206.99	206.19	206.68	207.06	206.18	207.35	206.45	206.18	205.81	206.41	206.83	206.62	205.62	205.8	206.08	206.25	206.99	206.63	205.57	205.69	204.59	205.67	206.29	206.34	207.03	205.89	205.9	206.64	206.81	206	206.99	205.51	206.24	206.92	207.31	206.26	206.46	206.34	205.76	205.93	206.04	206.9	206.73	206.26	206.72	207.08	206.62	206.14
204.87	204.35	204.54	203.84	204	205.07	205.33	204.66	204.46	204.14	204.57	204.64	204.63	204.62	205.39	204.55	206.1	204.42	204.86	204.8	204.42	204.66	204.7	204.5	204.14	204.14	205.01	204.08	205	204.18	205.27	203.11	204.33	204.7	204.52	204.12	204.89	203.93	204.73	205.36	204.39	203.49	204.44	204.32	204.69	204.83	204.48	203.79	203.78	204.81
204.22	202.45	202.94	203.47	202.98	203.72	204.31	203.3	202.69	201.99	202.75	203.66	202.59	202.7	203.17	201.92	203.68	202.51	202.39	204.12	202.85	203.34	202.01	203.62	202.17	203.37	203.51	203.82	203.9	202.47	203.78	203.56	202.51	204.01	202.9	203.48	202.23	204.12	202.09	202.87	203.8	202.75	203.78	203.31	203.76	203.28	203.36	202.77	203.5	203.92
202.52	202.89	203.13	202.13	202.38	201.8	203	201.97	202.62	202.05	202.47	201.63	202.2	201.76	201.97	203.22	201.6	202.78	202.28	202.56	202.8	203.56	201.7	202.17	201.69	201.56	202.72	202.68	202.55	202.36	201.93	202.63	201.76	201.33	203.44	201.75	203.14	201.99	203.33	203.81	202.63	202.1	202.8	203.39	202.9	201.89	203.56	202.71	203.37	202.66
211.13	213.22	212.22	211.44	212.5	212.07	211.88	211.97	211.68	212.14	212.08	212.23	212.93	212.2	211.52	212.18	211.76	212.7	212.51	213.18	212.93	212.63	212.61	213.24	213.34	212.29	212.6	212.52	212.62	213.23	212.22	211.74	212.49	212.11	211.58	212.88	211.75	212.15	212.82	212.94	212.6	211.44	212.58	212.98	211.92	212.49	213.89	212.31	212.98	211.27
204.16	205.12	205.03	204.29	204.92	205.66	204.83	203.59	204.55	203.88	205.68	204.37	204.18	206.11	203.74	204.88	204.56	203.81	204.99	205.71	205.37	204.17	204.96	205.46	204.71	205.02	204.58	204.37	204.26	203.72	204.67	204.68	204.45	204.63	205.19	204.8	205.38	205.77	205.34	205.63	204.66	204.35	205.46	203.96	204.73	203.82	204.42	205.05	203.67	205.39
202.52	202.11	201.94	202.35	201.43	203.05	201.89	201.7	203.22	202.64	203.67	202.05	201.96	203.47	202.9	201.87	202.33	202.82	201.98	203.01	202.97	203.16	201.91	202.59	201.8	204.03	202.03	202.69	202.94	201.72	203.26	203.12	204.01	202.56	202.43	203.24	202.18	201.7	202.75	202.25	202.88	202.32	204.35	203.24	202.33	202.86	201.86	202.97	202.98	202.99
209.09	210.55	209.4	210.44	210.18	209.7	208.97	208.53	209.73	208.46	209.48	209.1	210.57	208.73	209.8	210.09	208.81	209.27	209.79	209.77	210.02	209.18	208.98	210.18	209.54	209.21	210.2	209.62	209.66	209.3	209.28	209.67	209.3	210.19	209.64	208.99	210.08	209.58	208.83	209.96	208.62	207.83	209.51	208.95	208.8	210.08	209.62	209.41	210.65	210.23
203.12	203.52	203.53	202.14	203.78	203.11	202.81	203.54	203.77	203.34	203.8	203.15	203.19	202.72	203.99	202.36	203.29	202.08	204.06	204	202.55	203.55	203.7	203.91	203.58	202.73	204.57	203.57	203.38	203.27	203.3	202.65	203.01	203.06	203.82	203.57	204.09	203.04	203.49	203.35	202.74	202.87	202.03	203	203.35	202.28	202.6	204.04	203.25	203.06
208.11	207.21	208.39	207.5	207.49	207.43	207.42	208.37	208.31	207.45	206.16	207.95	208.9	207.32	208.21	207.9	208.48	208.04	208.03	208.11	206.56	207.6	207.59	208.19	207.46	209.36	208.7	208.02	207.17	207.54	207.48	208.12	207.11	208.53	207.4	207.97	208.76	208.58	208.26	207.22	207.93	207.87	207.29	207.82	207.14	207.47	208.51	207.03	207.73	207.54
201.69	200.15	200.95	200.6	201.28	200.09	200.43	200.82	200.77	200.99	200.75	200.58	201.61	200.49	201.16	200.8	201.02	200.31	201.24	200.22	200.31	199	200.25	200.35	199.74	200.97	198.67	200.83	201.26	200.04	200.62	200.6	200.11	201	200.05	200.51	200.39	200.65	199.91	199.85	200.09	199.73	199.5	200.04	199.59	200.59	201.47	200.23	200.47	200.51
208.81	207.4	207.05	207.53	207.75	206.83	207.4	206.71	207.92	207.96	207.48	207.28	208.16	208.4	208.65	207.64	206.78	206.24	207.75	206.69	207	207.2	208.1	207.67	207.12	207.87	209.11	207.1	208.35	207.4	208.37	208.06	209.59	207.98	208.41	207.89	207.22	207.46	208.5	207.32	207.4	207.92	208.25	208.07	208.42	208.06	206.91	208.66	207.27	207.43
212.58	212.15	212.33	212.89	212.78	212.58	212.13	212.86	212.4	213.94	212.94	212.93	212.87	212.57	212.68	213.52	212.46	213.31	213.43	213.45	214.11	211.9	214.03	213.66	213.17	212.87	212.89	212.8	212.88	214.39	212.21	212.93	213.39	212.88	212.53	213.74	212.32	213.06	213.35	212.92	213.18	212.16	213.36	212.82	214.77	213.74	212.01	211.3	211.86	212
204.35	204.16	204.27	203.39	203.58	203.54	203.29	203.73	202.98	204.56	203.92	203.97	203.11	204.12	204.16	203.26	203.86	203.51	203.66	205.35	203.59	204.46	204.73	204.05	204.01	205.02	204.96	204.58	203.18	204.4	204.29	203.91	204.03	203.23	203.64	204.33	203.91	204.08	204.18	204.23	204.61	205.59	204.1	203.64	205.23	203.66	204.84	204.26	203.59	204.63
211.16	212.16	211.53	211.69	210.47	212.35	213.42	211.56	211.52	211.58	210.88	211.55	211.41	211.79	213.17	212.32	211.96	212.55	211.83	212.07	211.95	210.94	212.1	212.36	211.63	212.13	212.08	211.54	212.15	212.37	212.12	211.93	212.45	212.67	211.56	213.22	212.23	212.05	211.74	212.55	211.37	211.43	211.47	211.65	211.41	210	211.15	212.01	212.04	212.48
212.95	213.87	212.7	212.95	213.57	214.71	213.64	212.91	214.76	213.91	213.93	212.8	213.63	213.92	214.35	212.89	214.14	212.74	214.29	214.7	213.45	214.11	213.5	213.8	214.95	214.34	213.29	214.08	213.73	213.32	215.03	214.19	213.63	213.64	213.69	213.04	214.18	213.12	214.17	213.84	214.01	213.98	213.76	213.57	213.73	212.94	214.05	213.45	213.44	213.79
204.98	202.93	204.48	203.8	203.56	204.03	204.85	204.53	203.62	204.35	204.04	203.03	204.97	203.46	204.07	203.44	204.59	204.78	204.09	204.37	203.67	202.26	203.75	203.22	204.31	202.83	204.09	203.15	203.71	202.88	203.72	204.72	204.04	204.26	203.55	203.76	203.75	205.47	204.24	204.47	203.77	204.72	204.04	202.92	204.04	203.34	203.44	203.86	203.02	204.06
207.34	208.75	207.29	207.84	207.02	207.89	207.95	207.91	208.99	207.84	208.85	206.53	207.3	205.67	208.03	207.52	207.21	207.5	207.77	207.09	207.92	207.33	208.97	207.14	208.8	207.28	207.5	207.05	208.85	208.32	207.7	208.78	207.07	209.28	208.05	207.15	208.74	208.87	207.13	208.07	207.02	207.1	207.05	206.84	207.12	207.57	207.73	207.32	208.43	208.75
204.58	204.14	204.9	204.29	205.15	204.14	205.93	203.91	205.48	204.45	205.03	205.9	203.78	204.03	204.22	204.11	204.58	204.47	204.54	204.48	205.54	205.95	204.79	204.63	203.53	205.42	204.22	204.79	205.18	205.49	204.36	204.55	204.86	205.9	205.22	204.7	204.96	205.12	205.04	204.33	205.01	204.97	205.74	203.68	204.06	204.39	204.26	204.34	204.1	205.04
218.36	218.59	217.59	219.09	218.6	217.75	216.96	218.31	217.43	217.32	217.57	218.06	217.78	218.28	216.27	216.92	217.57	216.36	216.96	218.52	217.4	218.32	218.3	218.83	218.8	217.71	218.04	217.67	216.89	216.36	217.25	218.82	217.57	218.94	218.63	217.99	218.33	218.04	217.68	217.56	219.08	218.16	217.18	217.22	217.87	219.17	218.9	217.56	217.81	219.18
210.44	208.67	208.65	208.75	209.29	208.92	208.92	208.78	208.92	207.37	209.27	208.53	208.91	209.42	208.17	209.43	209.62	208.53	209.54	208.44	208.61	209.86	208.79	208.78	208.62	208.93	208.13	209.94	209.43	208.66	208.87	208.75	208.72	209.1	208.66	209.94	209.76	209.11	208.92	209.31	209.12	209.2	208.35	207.83	209.29	208.42	209.34	209.41	208.6	209.29
207.24	207.84	208.15	207.78	208.37	208.67	206.72	205.92	207.84	207.5	208.09	207.86	206.92	208.71	207.2	208.81	208.52	207.47	207.59	208.53	207.72	207.45	208.12	208.04	208.11	208.2	207.13	209.28	207.98	208.02	207.86	207.5	207.24	207.28	206.57	207.36	207.61	207.31	207.51	207.26	206.76	208.05	207.25	207.9	207.72	206.63	207.67	207.62	207.53	209.2
202.33	203.85	201.4	202.03	203.37	203.57	202.23	202.46	202.25	202.85	203.01	203.3	201.99	202.17	203.1	202.16	202.41	201.6	202.64	202.44	202.3	202.52	203.13	203.89	203.49	202.96	202.12	202.77	203.19	202.07	202.83	202.8	203.38	203.22	203.47	203.12	202.45	202.43	203.66	201.61	202.56	202.8	202.76	202.31	202.82	203.68	202.44	203.82	201.85	203.18
202.44	202.49	202.31	203.26	202.66	203.24	202.2	202.03	202.43	202.33	202.3	203.16	202.03	202.93	203.32	201.73	201.7	201.94	202.47	202.38	202.89	202.62	202.99	202.32	203.16	202.79	201.55	202.6	202.84	203.45	203.6	203.64	202.43	203.62	201.96	203.91	201.98	202.65	203.38	201.69	202.86	201.48	202.06	201.99	202.07	202.27	202.63	201.92	201.57	202.33
211.31	210.68	211.95	211.98	210.89	212.08	210.79	210.72	210.39	210.81	211.61	212.09	211.51	211.46	211.56	211.93	212.5	213.43	210.75	211.14	211.48	212.2	212.14	210.88	211.72	212.37	212.01	212.07	211.82	212.4	212.27	212.09	211.74	211.62	210.95	211.94	211.4	211.98	211.44	211.74	211.75	211.85	212.42	211.79	211.83	211.21	211.02	213.03	212.08	211.96
204.27	202.48	203.99	203.16	203.24	202.92	202.87	202.94	203.84	203	204.54	203.95	203.33	204.06	203.44	202.92	204.02	204.45	204.07	203.92	203.6	203.7	202.53	205.06	203.79	204.55	202.37	202.98	203.73	202.66	203.79	203.54	203.2	202.95	204.36	204	202.48	203.86	202.46	204.31	204.51	203.64	202.91	203.02	202.75	203.32	203.7	203.43	202.13	202.39
208.91	208.65	208.06	208.6	208.91	209.03	207.68	208.33	207.58	207.63	209.26	208.69	208.1	209.23	208.22	208.18	209.22	208.77	208.72	209.48	208.56	207.82	208.35	208.21	208.72	208.24	207.56	207.71	207.76	207.51	209.52	209.3	208.83	209.48	208.79	209.6	208.94	208.03	208.21	207.02	208.54	207.82	209.1	209.13	208.03	208.65	208.99	208.43	208.31	209.31
202.95	203.87	202.79	204.83	203.41	203.85	203.89	203.86	203.23	202.62	202.96	203.37	203.53	202.82	202.75	203.27	204.79	204.12	203.53	203.65	203	203.11	203.23	203.71	203.14	202.73	203.04	204.21	203.95	203.33	203.58	202.99	203.74	203.88	203.5	203.93	204.24	202.72	204.26	203.81	202.81	204.34	203.55	203.53	203.48	204.06	203.92	202.83	202.81	203.76
197.57	198.68	198.72	198.61	198.93	197.49	200.32	198.54	197.87	199.12	198.37	197.93	197.98	198.37	198.88	198.83	198.28	198.32	198.64	198.31	198	198.29	199.24	198.3	198.25	198.01	197.62	198.03	198.14	198.21	199.47	198.61	198.1	198.32	199.29	198.55	198.52	197.93	198.14	198.56	199.58	199.41	198.22	197.73	199.1	198.1	198.09	198.19	198.92	198.3
217.75	218.59	216.72	218.23	219.87	218.32	218.03	217.11	217.32	217.72	218.29	216.57	217.27	217.21	218.3	218.75	217.13	216.41	218.02	217.71	218.23	218.34	218.07	217.66	218.44	217.7	216.85	218.74	217.17	216.87	217.51	218.3	217.49	217.46	217.28	218.3	217.94	217.7	218.84	217.75	217.68	216.91	218.05	217.68	217.9	216.53	217.11	218.66	217.9	217.3
214.65	213.56	212.61	212.62	214.01	213.81	213.57	214.03	214.5	213.75	213.4	213.83	213.09	213.95	213.04	214.05	212.85	214.65	213.24	213.63	214.09	214.6	214.33	212.95	214.79	213.74	214.08	214.02	213.52	214.23	213.74	213.49	212.61	214.12	213.43	213.97	213.11	213.73	214.07	213.35	213.75	214.91	212.58	214.19	213.04	214.02	214.09	213.57	214.25	213.2
212.78	211.25	211.59	213.52	213.31	211.5	211.14	212.54	212.72	212.49	212.87	212.6	211.47	211.85	210.82	212.98	211.92	212.75	212.77	211.14	212.81	213.2	212.22	212.49	212.64	212.49	212.22	211.92	211.91	211.17	211.57	211.68	212.97	212.37	213.24	211.88	212.82	211.87	212.33	212.59	211.27	211.84	211.91	213.94	213.01	212.36	212.57	212.43	211.91	212.28
209.44	209.38	208.62	209.09	208.1	208.33	208.12	208.84	208.56	208.39	208.34	208.38	209.17	209.01	210.54	207.85	210.1	208.89	208.52	208.4	208.67	208.25	208.71	208	209.14	208.23	209.06	209.15	207.73	208.99	208.57	207.61	209.59	208.21	209.15	208.6	208.52	208.54	208.07	208.62	209.6	206.8	209.15	208.83	207.51	208.84	208.97	208.2	208.86	208.83
203.34	203.41	204.94	204.35	203.06	203.35	202.93	203.38	203.41	205.17	203.88	202.48	203.95	203.41	202.83	203.11	203.13	202.89	204.09	203.35	203.5	202.76	203.47	203.49	203.75	202.73	203.34	203.02	203.57	203.74	204.27	204.14	204	202.97	203.85	204.37	203.03	204.07	204.71	203.71	204.3	204.06	202.89	204.21	204.23	203.76	202.89	203.8	205.12	204.42
203.5	203.23	203.2	203.63	202.3	203.73	203.26	203.09	202.95	203.87	202.67	203.67	202.9	202.54	202.92	203.72	203.17	203.03	203.92	204.56	203.15	203.06	202.83	203.7	203.26	203.99	202.85	203.16	203.41	203.61	202.64	202.9	203.73	203.16	204	203.13	203.72	202.99	202.45	203.99	202.64	203.22	204.37	202.99	202.76	204.09	203.15	203.07	204.47	201.88
203.14	204.28	202.67	204.2	203.24	203.48	203.81	203.18	203.12	203.81	203.24	203.29	202.66	203.15	204.14	203.7	204.74	203.37	203.88	203.47	203.98	203.33	203.27	203.24	203.85	204.02	204.05	203.52	203.52	204.3	203.5	202.27	204.07	203.09	204	204.01	203.31	204.13	201.91	203.57	203.22	204.85	203.05	204.32	203.43	204.68	202.85	203.26	204.22	203.65
213.63	214.2	212.69	213.14	213.72	214.65	214.02	214.62	213.36	212.92	213.59	213.39	213.71	214.63	214.91	214.78	213.81	213.6	213.94	214.32	214.13	213.76	213.86	213.41	214	214.63	214.08	212.44	214.07	213.88	214.5	213.94	213.35	212.9	213.59	213.32	214.28	213.6	213.54	213.25	212.16	214.15	214.08	213.96	213.19	212.97	214.03	212.87	213.87	214.28
208.76	208.82	208.37	207.92	207.85	208.1	207.96	208.42	208.68	207.91	207.99	208.07	208.03	206.8	208.08	207.1	207.18	207.11	208.13	206.71	208.39	207.78	206.98	207.57	207.71	207.58	207.58	208.53	207.43	209.01	207.23	207.88	208.11	208.58	208.4	206.98	208.11	206.63	206.52	207.3	207.94	208.53	206.74	208.42	207.83	206.79	207.75	207.09	208.24	207.47
204.31	204.22	205.04	204.83	204.63	205.75	204.43	203.65	203.48	204.25	206.18	204.66	204.44	204.08	203.85	204.05	205.47	204.59	204.85	204.55	204.65	204.5	203.35	203.86	204.57	204.32	203.66	205.19	204.72	203.94	205.08	204.71	204.7	204.53	203.79	203.73	205.67	204.68	205.4	203.88	204.42	206.04	204.33	203.91	205.32	204.52	204.19	203.43	204.64	205.31
217.84	216.94	217.3	216.93	216.91	216.91	217.57	216.94	217.59	216.6	216.93	216.55	216.77	215.99	216.98	216.59	217.24	217.17	217.35	217.35	217.01	217.81	217.25	217.36	218.08	215.68	216.64	217.24	216.42	216.32	216.93	217.71	216.69	216.78	217.15	215.23	217.21	216.41	216.99	215.77	217.72	216.22	216.67	217.38	216.68	216.47	217.66	216.88	216.88	217.65
205.75	204.86	205.47	204.72	205.82	206.62	205.29	205.41	204.71	205.63	206.32	206.18	205.64	205.41	205.89	205.66	205.49	205.76	205.49	205.7	205.08	205.66	205.35	206.36	205.46	205.7	205.16	206.03	205.35	205.18	205.72	206.16	205.76	205.03	206.19	205.87	205.23	206.09	204.61	205.1	205.16	206.39	205.52	205.47	204.59	205.61	206.74	205	205.96	205.66
216.55	217.03	215.44	218.13	217.43	216.46	216.03	217.64	216.62	216.76	216.79	216.38	216.06	215.9	217.09	217.17	217.66	216.37	216.85	216.21	217.28	216.8	216.39	217.49	216.56	217.69	216.15	217	216.76	216.58	216.58	216.8	217.3	217.17	216.5	216.99	217.23	216.48	216.63	217.22	216.28	217.45	216.55	216.2	216.49	216.92	217.68	216.9	216.88	216.41
212.64	212.12	212.22	211.76	212.2	212.32	211.57	212.55	211.97	212.98	211.85	212.07	213.15	212.24	212.73	212.4	211.42	212.76	211.71	212.57	211.42	213.36	212.17	212.8	212.36	212.07	212.26	212.23	211.88	212.23	213.43	212.13	213.36	212.76	212.65	211.44	213.28	211.66	212.46	212.13	212.53	212.23	213.06	212.3	212.23	213.02	211.94	212.75	212.27	211.63
209.76	208.1	207.14	208.38	209.14	209.82	208.15	208.11	208.33	207.35	208.08	209.16	208.55	208.7	208.75	209.14	208.65	208.74	209.13	207.64	208.28	208.29	208.06	207.92	208.76	208.15	209.3	208.08	207.2	207.3	208.28	208.05	207.39	209.71	207.91	207.77	207.11	208.72	209.12	207.62	208.34	208.89	208.71	208.54	210.38	208.62	208.75	208.23	208.37	207.59
208.33	208.47	209.06	209.26	208.85	208.83	208.21	209.97	208.51	208.1	209.64	208.31	209.13	210	208.13	208.47	210.37	208.91	208.86	209.04	208.44	208.35	209.42	208.08	208.73	208.82	209.03	208.13	209.41	208.21	209.22	208.3	209.18	207.96	207.65	208.99	208.55	208.81	208.43	210.12	209	209.25	209.32	209.03	209.32	208.73	209.1	208.92	207.57	208.75
206.69	206.18	206.71	206.65	205.81	205.98	206.69	206.45	206.62	205.14	206.23	208.08	205.5	206.73	206.36	206.37	205.37	206.29	207.14	207.56	206.18	206.88	205.19	206.18	206.66	206.05	206.16	206.28	206.81	206.88	205.39	206.75	205.94	206.21	205.83	207.22	207.15	206.14	206.52	207.16	206.45	206.44	206.62	207.91	206.01	207.17	205.89	205.92	206.63	207.28
216.44	216.15	215.64	216.26	218.36	217.42	215.46	217.46	217.46	217.25	216.31	217.25	217.27	216.37	217.54	215.26	217.17	216.8	217.75	217	215.9	216.94	216.8	217.29	217.02	217.4	217.47	216.43	216.53	216.62	217.37	217.31	216.52	217.48	217.88	216.59	216.46	216.77	217.6	217.59	218.67	217.36	215.75	216.57	216.67	216.59	217.2	216.48	216.95	216.64
199.93	201.48	200.4	199.17	200.96	199.91	200.86	199.18	200.12	199.99	200.8	201.1	200.11	199.76	200.57	200.29	200.19	200.07	200.71	200.27	200.11	200.14	199.72	200.68	199.59	198.48	200.94	200.9	200.18	200.51	200.47	198.78	200.78	199.63	200.48	200.79	199.82	200.47	200.34	199.31	201.59	200.74	200.73	200.49	200.99	200.81	200.52	200.04	201.1	200.27
200.36	200.54	200.47	200.17	199.82	199.67	200.39	199.61	201.53	200.04	200.5	200.58	200.47	198.77	201.27	200.55	199.83	200.84	199.33	199.9	200.02	200.59	200	200.02	200.18	201.05	200.34	200.88	200.91	199.68	199.26	200.17	199.32	200.94	200.86	200.35	199.73	199.24	200.37	200.04	200.44	198.85	199.87	199.37	200.71	199.83	200.01	201.08	198.71	201.15
211.09	212.18	212.51	212.78	210.68	211.25	212.32	212.2	212.13	212.04	211.18	211.43	210.89	211.39	212.6	211.41	211.97	212.26	211.79	211.28	211.99	212.44	212.07	211.37	212.57	212.66	211.75	211.69	212.23	211.87	212.55	211.52	211.67	212.03	212.86	211.87	211.95	212.02	211.92	210.52	211.69	212.02	212.3	211.81	211.25	212.69	211.87	212.68	211.31	211.66
205.78	206.52	205.04	204.19	205.38	204.51	204.99	205.47	203.59	204.95	206.39	203.83	204.09	204.88	203.5	205.21	204.47	204.89	205.64	204.55	205.17	205.26	204.81	205	204.63	204.99	204.08	204.61	203.79	205.93	204.59	203.84	206.21	203.85	204.68	205.36	205	204.93	205.29	204.83	205.13	204.54	205.22	204.04	204.71	204.47	205.47	204.34	204.94	204.28
201.67	200.43	201.84	201.67	200.8	201.64	201.59	201.82	199.76	200.17	201.76	201.23	201.2	200.66	202.01	202.2	201.6	200.96	200.76	201.51	200.96	201.28	200.68	201.08	201.32	201.19	201.7	201.37	201.45	201.77	200.75	200.98	200.87	201.78	200.5	201.58	201.52	201.27	201.68	201.76	201.93	202.32	202	202.11	200.35	200.49	201.44	201.73	201.15	200.91
214.34	212.93	213.54	212.76	212.61	212.6	213.3	213.62	212.67	213.52	212.35	213.07	213.23	212.68	211.87	213.81	213.75	212.92	212.74	212.8	213.21	213.15	212.52	213.65	213.75	213.54	213.34	213.65	213.58	213.03	213.02	211.84	212.99	214.38	213.21	213.07	212.31	212.93	213.35	212.57	213.41	212.85	212.23	213.43	212.01	211.58	212.5	212.67	213.9	212.52
211.17	212.55	211.31	211.61	211.94	211.65	212.06	211.6	211.82	212.55	210.76	211.37	211.43	212.2	211.75	212.29	212.28	211.97	210.63	211.75	212.01	211.5	211.97	212.06	211.15	210.91	211.47	210.53	211.4	211.9	212.3	212.15	211.67	210.94	211.93	211.94	212.29	211.96	211.07	210.93	213.43	213.01	211.73	211.26	211.38	211.03	211.76	212.67	211.94	211.43
207.99	206.35	206.49	207.94	208.37	208.18	208.1	207.86	207.14	207.87	207.18	207.93	209.49	206.58	207.04	207.69	209.85	206.89	206.85	207.97	208.34	207.06	206.64	207.39	207.54	207.72	208.15	207.77	208.64	208.56	208.85	207.59	207.93	207.76	207.59	207.87	208.07	208.19	206.9	209.27	208.18	206.98	208.2	208.04	207.8	207.68	207.55	208.27	207.95	208.55
208.42	208.26	208.77	209.06	208.67	208.54	208.51	208.7	208.74	209.09	209.11	209.15	209.26	209.22	207.63	208.98	208.47	209.09	208.41	208.94	208.12	209.42	209.04	209.1	209.23	208.74	209.69	209.34	208.56	208.55	208.98	208.04	208.6	208.08	208.11	208.41	208.72	208.62	208.86	208.98	208.82	208.32	208.22	208.88	207.81	207.38	208.34	209.1	208.46	208.98
212.08	211.69	210.9	211.55	212.44	210.67	210.05	210.83	212.39	212.85	212.37	211.9	212.64	211.73	212.11	212.05	210.98	211.75	210.93	211.63	211.72	213.07	212.89	212	211.38	211.95	211.35	211.63	211.39	211.92	211.82	210.4	211.78	211.52	212.38	210.6	211.58	212.44	211.39	210.83	211.51	212.35	211.26	210.7	211.69	211.17	210.25	211.88	211.28	210.61
201.8	202.62	202.64	202.59	202.05	202.01	202.17	203.06	201.66	202.61	203.17	203.02	202.48	202.19	203.35	201.84	203.09	202.69	203.11	203.32	202.42	202.27	203.02	202.62	203.6	202.44	201.86	202.72	202.74	202.87	202.6	201.8	202.35	202.76	202.65	202.24	203.03	202.06	202.43	202.45	202.01	202.29	202.22	202.68	202.54	202.08	202.19	201.75	202.33	202.45
217.16	216.99	216.59	216.11	216.89	217.08	217.14	216.45	217.15	216.3	217.52	216.86	216.89	217.02	216.77	216.86	216.52	215.55	217.98	216.35	216.23	215.89	217.35	216.59	217.31	216.87	218.05	217.08	217.07	217.86	216.41	216.11	218.09	217.79	216.32	216.56	216.93	217.66	217.02	217	217.94	217.03	217.37	216.28	217.22	217.51	216.91	216.48	217.38	218.28
199.59	201.28	200.69	199.48	200.42	200.32	202.01	200.57	200.04	200.29	199.41	200.4	199.29	200.91	199.51	201.29	200.82	201.14	200.17	201.25	200.84	199.91	200.7	200.19	199.4	199.16	201.27	199.35	199.97	199.79	200.35	199.91	200.36	199.78	201.86	199.93	200.89	200.34	199.67	200.45	200.82	201.54	199.37	199.6	201.35	199.9	200.56	201.24	199.66	199.99
216.45	216.05	216.2	217.54	217.91	216.97	216.4	216.93	218.38	217.61	216.21	217.58	216.52	217.1	217.74	216.98	216.79	216.08	217.99	216.72	217.51	216.44	217.37	216.74	216.01	217.29	217.36	217.36	217.3	217.29	217.89	217.5	217.36	216.74	217.12	217.54	217.14	216.6	217.62	217.23	216.09	216.95	215.85	216.57	216.64	216.99	216.58	217.05	216.86	216.81
207.97	206.89	207.78	207.95	208.57	207.85	207.94	208.44	207.05	207.89	207.41	206.62	207.7	206.18	207.67	208.28	207.08	207.24	207.03	207.24	207.2	207.54	207.12	207.57	207.71	207.63	208.17	207.38	206.08	207.04	206.94	207.91	207.32	207.89	207.66	207.41	206.69	207.2	207.88	207.26	207.27	207.47	207.7	207.67	207.95	207.89	207.49	208.28	207.82	206.79
208.03	208.13	208.58	208.88	209.01	208.11	207.77	208.8	209.05	207.82	207.47	208.93	208.65	208.36	208.11	208.56	208.27	208.63	207.93	207.56	210.11	209.03	208.55	209.2	208.78	207.58	208.59	207.73	208.83	208.89	209.33	208.22	208.5	207.81	208.5	207.26	208.65	207.69	209.21	208.27	208.69	207.68	208.96	209.03	208.75	208.02	208.79	208.48	208.12	208.74
217.85	217.04	217.86	217.62	218.73	218.14	217.82	216.96	217.76	218.06	217.91	217.62	218.68	216.75	217.11	217.08	217.47	218.15	217.9	218.01	217.72	216.97	217.33	216.66	217.84	217.66	217.06	218.58	217.69	218.37	219.28	217.37	218.14	218.92	218.27	216.65	217.91	217.62	217.68	217.9	216.55	218.02	216.89	217.53	218.19	217.44	217.33	217.25	217.59	217.08
211.15	212.25	211.16	211.96	212.4	211.06	211.69	211.16	211.77	211.24	211.46	211.89	210.93	212.72	211.57	211.2	211.62	211.77	211.15	211.69	211.21	211.85	211.72	212.32	211.11	211.84	211.38	211.57	211.25	211.39	211.96	213.06	211.47	211.36	211.92	212.74	211.35	210.68	211.37	210.43	211.81	211.84	212.75	211.13	210.09	211.76	211.48	210.87	211.12	210.14
204.37	202.98	203.54	203.98	204.4	204.02	203.44	203.38	203.63	202.43	203.24	203.6	203.24	203	202.52	203.61	204.27	203.5	204.59	203.91	203.63	203.48	203.79	204.18	203.86	205.02	201.74	203.54	204	204.28	203.94	202.34	203.19	202.73	204.08	203.19	204.2	204.36	202.88	203.43	203.79	202.56	203.65	203.87	204.57	203.63	203.61	203.61	203.07	203.83
206.92	206.56	205.76	206.47	205.93	206.63	207.05	206.05	206.62	207.93	206.75	206.24	205.97	206.5	206.09	206.67	206.95	206.72	207.16	205.96	206.42	206.71	206.1	206.54	206.68	205.83	206.16	206.86	205.75	205.4	205.62	206.94	206.84	206.5	206.61	206.83	205.1	204.83	206.45	206.34	206.91	206.55	205.92	205.77	206.51	206.38	206.02	207.03	206.73	206.38
209.91	209.6	209.68	210.56	209.98	209.97	209.03	208.8	210	208.97	209.98	210.29	209.1	209.24	209.01	209.43	209.65	210.15	209.99	210.72	209.67	211.33	209.2	208.42	209.76	209.22	209.61	211.06	209.88	209.77	209.9	208.84	209.58	209.43	209.19	210.21	209.25	208.83	209.48	208.95	210.08	209.54	209.65	210.51	210.24	209.86	209.62	210.59	210.44	209.7
210.2	208.05	208.47	209.08	208.93	207.75	209.12	208.54	208.53	209.5	209.39	208.96	209.55	206.85	209.1	209.48	209.29	208.51	208.06	208.61	208.6	209.19	208.86	207.93	208.95	208.24	208.4	209.57	208.79	208.66	208.7	208.37	209.79	208.98	209.58	209.29	209.72	208.21	208.42	208.88	209.17	209.81	209.03	208.78	208.71	209.52	209.05	208.85	207.99	208.94
212.51	212.55	212.79	211.79	212.37	211.84	213.07	213.03	212.43	213.39	212.55	211.54	212.54	212.47	211.99	211.56	213.08	211.93	212.48	213.18	212.03	211.46	211.84	213.49	212.83	212.62	211.27	212.62	212.89	213.57	213.54	212.12	211.93	211.18	211.53	212.36	211.43	212.6	211.41	213.52	212.71	212.46	213.25	211.68	212.96	212.82	212.74	212.98	211.54	212.17
208.21	208.94	209.02	209.4	208.58	208.15	210.69	208	209.48	208.49	208.93	208.95	209.08	208.49	208.31	208.05	209.64	207.95	208.89	209.38	208.89	208.42	208.44	207.81	209.24	208.91	208.78	209.11	208.72	207.53	208.97	209.33	208.39	207.9	209.26	209.18	207.61	207.88	208.48	208.76	208.98	207.63	207.8	208.35	209.55	207.36	209.04	208.66	209.21	209.22
196.39	195.05	195.08	196.15	194.85	195.57	195.49	195.53	197.07	194.9	195.07	194.04	193.7	194.64	195.48	195.57	194.07	195.88	195.11	196.09	194.95	194.38	195.83	194.64	195.47	194.96	195.68	195.11	195.81	195.52	195.3	195.42	195.16	195.37	194.46	195.63	195.04	195.23	194.58	195.01	195.61	195.21	194.94	194.87	194.97	195.29	195.82	195.5	195.17	195.37
209.18	209.04	209.78	209.23	208.65	208.87	208.6	208.41	209.9	208.45	209.85	208.97	208.48	208.83	208.3	209.53	208.94	209.05	209.44	208.26	209.21	208.48	208.64	208.86	209.37	208.99	209.01	208.53	208.75	209.4	208.32	209.05	208.43	208.88	208.97	208.45	209.18	210.13	208.41	208.71	209.2	208.05	208.62	208.42	209.53	208.9	208.88	209.35	209.61	209.45
198.31	198.87	197.4	198.39	198.37	198.38	198.62	197.36	198.35	197.48	198.83	198.65	199.98	197.67	199.21	198.15	198.97	198.89	198.68	199.09	197.71	197.2	199.45	199.65	198.49	198.24	198.38	198.59	199.23	199.37	198.31	198.74	198.52	197.97	198.44	199.38	198.85	198.31	199.05	198.49	199.12	199.71	199.16	199.06	198.42	198.32	198.38	197.36	199.14	199.12
211.9	211.55	210.84	211.22	211.6	211.51	212.23	211.76	212.63	211.11	210.86	211.67	211.47	210.28	211.01	211.07	212.2	212.44	212.12	211.87	210.02	210.49	212.68	211.77	211.59	212.07	211.15	210.96	210.94	212.91	212.79	212.22	210.62	210.88	210.88	211.26	211.42	210.5	211.51	212.07	210.97	211.89	211.55	211.51	211.29	210.44	210.95	211.22	210.72	211.11
203.86	203.28	203.52	201.58	202.14	202.44	202.64	202.03	202.56	202.69	202.5	202.17	201.95	202.02	202.6	202.86	202.3	202.78	203.19	202.96	202.91	201.42	202.18	202.38	202.79	201.69	202.84	203.05	202.79	202.87	202.89	202.81	202.41	202.33	201.76	203.02	202.34	202.79	201.54	202.8	202.22	202.99	202.5	202.06	202.4	202.7	202.45	202.35	202.77	201.63
211.59	212.08	211.21	212.12	212.08	212.24	214.34	212.04	211.74	212.49	211.73	212.28	210.89	212.22	211.02	212.19	211.88	212.47	211.1	212.29	211.39	212.12	212.34	211.26	211.86	212.62	212.82	211.59	213.07	211.49	211.88	211.64	211.82	211.66	211.53	212.46	212.21	211.29	211.55	211.27	211.49	210.64	211.89	212.29	211.38	212.13	211.13	212.05	211.54	213.2
209.88	209.22	209.52	209.01	209.33	209.77	209.25	209.71	208.02	208.68	209.94	209.25	210.17	209.29	208.45	209.55	209.22	209.87	209.76	209.29	210.62	210.44	209.52	210.01	209.99	211.01	209.51	210.56	209.17	208.31	209.49	210.05	209.08	209.51	209.72	208.8	209.19	208.57	209.32	208.92	209.31	209.09	210.02	208.46	209.91	209.66	209.9	210.02	209.68	209.72
211.77	213.6	212.05	213.18	211.29	211.5	212.75	212.14	210.67	211.76	211.97	211.87	211.61	212.1	211.82	212.09	211.5	212.33	211.25	210.95	212.39	211.4	211.53	212.01	212.9	212.35	211.24	211.87	210.73	212.26	210.17	211.73	212.26	212.34	211.66	211.46	212.53	212.48	211.85	211.89	211.6	212.72	211.48	211.08	211.4	211.54	211.18	212.58	212.01	212.72
209.06	209.07	208.64	210.01	208.54	209.78	208.98	210.4	209.57	209.86	209.36	209.45	210.33	209.67	211.2	209.4	210.38	209.45	207.8	210.49	209.8	209.73	208.92	210.43	209.3	209.22	209.9	210.26	208.86	209.1	209.6	209.36	211.16	209.25	208.84	209.69	209.97	209.91	209.47	208.86	209.57	209.04	210.4	209.43	210.12	209.24	209.1	210.66	210.06	210.06
211.54	212.48	211.6	212.16	211.74	210.58	212.35	211.98	211.67	211.5	211.94	211.35	211.26	211.36	212.04	211.52	210.88	212.33	212.19	212.67	211.4	213.69	212.54	211.56	213.01	212.29	211.95	210.41	212.86	212	212.01	211.16	212.41	211.6	213.05	211.57	212.13	210.67	212.95	211.28	212.77	211.97	211.34	212.91	211.33	211.82	212.83	212.72	212.69	211.23
211.46	210.76	212.37	211.11	211.37	211.49	212.13	211.79	211.54	211.33	212.49	210.05	211.5	213	211.89	212.34	212.39	212.09	210.87	211.88	212.8	211.72	210.9	211.32	210.63	211.79	211	210.63	210.8	210.93	210.11	211.3	210.99	211.15	211.52	210.91	212.01	212.29	211.8	211.63	211.88	210.03	210.72	210.5	210.8	212.13	210.46	211.81	212.25	210.57
202.42	202.43	202.81	202.47	202.74	202.61	201.82	203.05	202.9	201.85	202.24	202.74	202.69	203.91	202.49	203.1	202.97	200.76	202.56	202.65	201.94	203.3	202.03	203.31	202.66	202.06	203.1	202.63	202.51	202.06	203.16	201.3	202.46	202.55	202.89	202.66	201.44	202.01	202.21	202.14	203.12	202.97	201.82	203.04	201.7	202.66	201.61	202.54	202.95	201.83
208.82	208.97	209.44	208.51	209.37	208.63	208.68	208.15	209.67	209.36	209.24	208.04	208.05	209.63	208.08	209.6	209.08	208.65	210.29	208.52	208.33	208.27	208.69	209.08	209.47	209.17	209.22	209.94	209.39	208.15	208.23	208.77	208.1	207.79	208.51	208.05	208.79	208.55	208.76	209.02	208.63	208.83	210.02	208.76	208.92	208.9	208.55	207.7	208.98	208.29
213.46	213.22	212.13	212.17	212.11	212.57	212.48	212.03	212.2	212.54	212.15	211.67	213.62	212.68	211.94	212.11	211.08	212.16	212.41	212.52	212.65	212.09	212.59	211.73	212.7	212.3	212.34	211.95	212.01	212.41	212.1	213.14	212.66	212.21	212.44	212.82	212.41	212.94	212.86	212.59	212.74	212.87	213.34	212.32	212.38	212.21	212.32	212.59	211.7	212.1
203.76	204.13	204.1	203.56	203.51	203.4	202.85	203.16	203.35	202.88	204.07	203.52	203.97	203.27	202.15	204.35	203.17	203.27	203.69	202.16	203.54	203.77	203.39	203.75	203.19	203.96	204.05	204.19	203.45	204.06	203.88	203.63	204.63	204.95	204.21	203.62	203.75	203.17	204.56	204.11	203.87	203.95	203.75	203.5	203.76	203.6	202.76	202.73	202.33	204.78
209.42	208.49	209.52	208.99	210.45	208.29	210.03	208.36	207.93	209.01	208.89	209.48	208.34	207.91	208.24	209.1	209.25	208.37	208.76	208.8	208.98	208.25	209.73	208.98	208.65	209.23	209.29	209.51	209.16	208.95	208.15	208.99	208.97	209.39	209.52	208.39	209.13	208.57	208.82	208.34	208.97	207.66	208.64	210.02	209.23	208.72	208.89	209.15	208.91	208.54
209.13	207.98	208.13	209.11	208.43	209.3	209.91	209.93	209.4	208.62	209.04	208.21	208.33	209.96	209.43	209.5	209.3	209.24	208.17	208.87	209.17	208.9	207.9	209.01	209.22	208.38	208.56	209.13	207.78	208.1	208.69	208.57	208.62	209.38	208.3	209.46	208.22	208.3	209.2	207.57	208.84	208.81	208.75	208.29	208.93	209.08	209.04	208.97	208.44	209.6
208.54	209.07	208.91	208.42	208.42	208.06	208.09	209.09	209.77	207.97	208.47	208.51	209.13	208.3	207.86	208.56	207.36	208.99	208.49	208.38	208.02	208.76	207.52	208.09	209.29	208.78	209.17	208.7	208.18	208.59	209.04	209.37	208	209.46	208.64	207.93	207.92	210.37	207.99	208.85	208.73	208.91	208.81	208.99	207.82	208.8	209.14	208.12	208.99	209.26
207.47	207.59	208.32	208.04	209.66	207.73	207.21	207.06	207.66	206.98	206.96	207.52	207.38	208.79	208.01	207.22	208	207.64	209.11	208.23	208.21	207.42	207.19	206.88	208.2	207.81	207.83	207.05	208.09	206.49	207.95	208.46	207.61	207.89	206.84	208.3	207.2	208.84	208.12	208.44	207.87	207.42	207.44	207.92	207.93	208.35	207.9	207.66	207.22	208.54
212.33	211.7	212.09	213.11	213.05	213.08	213.24	212.15	211.9	212.41	212.92	212.32	211.72	212.19	212.84	211.94	211.17	211.42	212.62	212.91	211.62	213.31	212.37	212.16	212.65	212.37	212.75	212.89	212.05	212.37	211.54	211.3	213.54	212.09	212.52	211.45	211.18	212.74	212.75	213.86	212.44	213.04	212.66	212.88	213.43	211.51	213.12	212.4	211.54	212.52
208.1	209.91	208.2	207.53	208.52	208.94	207.93	208.37	208.43	208.42	208.87	208.5	208.98	209.55	209.49	208.79	209.13	208.29	208.9	209.44	208.68	208.84	209.34	209.96	209.22	208.63	209.18	209.21	208.59	208.45	209.16	208.92	209.95	207.38	208.17	208.81	209.37	209.22	208.43	208.75	208.95	208.44	209.19	209.35	208.2	208.32	208.58	208.53	208.73	208.32
206.32	206.51	206.93	206.88	207.43	206.47	205.82	207.19	206.42	206.93	206.17	206.56	206.98	206.76	206.41	205.89	206.31	205.29	206.59	205.98	205.18	205.73	206.57	205.55	207.09	206.4	206.47	206.8	206.34	206.18	206.65	206.17	206.51	205.67	206.82	207.17	206.27	206.71	205.54	205.32	207.03	206.87	207.11	206.44	205.85	206.95	206.78	206.47	205.59	207.19
214.8	214.11	213.35	213.56	214.27	213.44	214.65	214.04	214.71	214.42	213.62	214.33	213.96	213.59	213.41	213.87	214.43	213.16	214.13	213.79	215.33	213.62	213.55	214.16	213.47	213.99	213.44	213.72	212.55	213.07	214.06	213.95	213.06	214.39	214.86	213.37	214.01	213.53	213.8	213	215.81	213.8	214.71	215.17	214.17	213.96	214.02	212.88	214.35	212.29
211.67	212.12	211.31	211.45	212.65	212.01	211.72	211.36	212.16	211.92	211	211.55	211.39	211.45	211.34	211.76	211.63	211.92	211.66	210.98	211.4	211.17	211.71	211.74	210.47	212.5	210.93	211.91	211.23	211.71	211.24	212.33	211.81	211	211.5	212.12	211.56	212.07	211.24	211.77	210.84	211.38	212.19	211.71	212.02	210.8	212.64	211.2	211.59	211.46
209.77	207.8	208.8	208.03	209.66	208.37	208.55	208.08	208.42	208.47	208.31	209.02	207.74	207.34	208.03	208.41	207.66	208.6	208.07	207.88	209.01	209.67	209.03	208.37	208.09	207.26	208.93	208.06	208.51	209.19	208.36	208.61	209.25	208.68	208.99	208.56	207.66	208.09	208.19	208.96	209.53	209.74	208.93	209.08	207.32	207.92	208.57	207.95	208.77	207.88
208.53	209.71	208.29	209.55	208.25	209.49	208.91	209.96	207.38	209.09	207.76	208.48	208.92	207.53	210.18	209.55	209.16	208.04	209.78	209.01	208.74	208.75	209.86	209.35	208.94	208.47	208.94	208.75	208.57	208.95	208.47	208.47	208.56	209.46	208.27	208.17	208.55	209.06	209.08	209.08	209.15	209.44	207.93	209.87	208.78	208.39	207.99	208.35	209.14	208.75
203.11	204.11	203.04	202.31	203.05	201.94	202.88	202.46	202.67	202.75	201.97	202.73	202.43	202.92	202.41	202.35	202.15	202.07	202.91	203.04	201.33	202.89	201.95	201.46	204.14	201.8	202.68	202.44	203.22	202.47	202.07	202.54	201.49	202.18	202.6	202.68	202.38	202	202.31	202.68	200.92	202.8	203.29	203.03	202.02	202.53	201.01	202.64	202.49	202.88
208.8	207.82	208.91	207.19	206.85	207.4	208.8	207.05	206.26	208.11	207.44	206.9	207.03	207.13	208.02	207.32	207.84	206.41	207.63	207.6	207.22	208.52	208.41	207.79	208.04	207.29	207.47	207.08	207.38	208.53	207.51	209.21	208.99	208.38	208.14	206.58	208.26	207.52	207.59	207.39	208.46	207.74	206.9	208.32	207.49	208.17	206.95	206.46	207.62	206.82
207.21	207.87	208.34	207.11	207.98	207.06	207.02	207.65	208.21	207.32	207.86	207.1	207.98	207.23	207.61	207.37	207.54	207.83	207.77	208.4	207.17	208.38	205.74	206.75	207.56	207.29	206.92	208.55	207.26	207.66	207.51	207.9	207.36	207.92	207.22	206.1	207.3	208.8	207.52	208.09	207.73	207.23	207.26	206.39	207.58	207.83	208.25	207.34	206.96	206.39
202.79	203.56	203.75	202.45	203.44	203.22	204.2	204.02	204.11	203.45	202.87	203.68	203.75	204.2	204.12	203.87	202.67	202.97	202.53	202.57	203.85	203.31	203.86	203.31	203.3	203.73	202.2	203.18	202.41	203.46	203.8	202.36	204.1	203.46	203.01	202.91	202.78	204.65	203.8	202.73	203.94	203.07	204.65	202.76	203.15	203.4	203.77	203.74	203.9	204.74
208.91	209.86	208.95	208.85	208.75	209.28	208.82	209.59	210	209.14	210.28	208.85	210	209.15	209.29	208.91	208.76	209.35	210.72	209.71	209.66	211.09	210.88	209.33	209.74	210.08	207.95	209.65	209	210.89	209.4	208.89	208.83	209.85	207.24	209.28	209.39	208.97	208.5	210.25	209.28	208.99	209.46	210.47	208.46	208.69	209.38	209.2	209.11	209.03
206.11	206.18	205.27	205.69	205.94	205.94	205.97	206.74	205.74	205.85	206.73	205.48	206.6	206.35	206.81	206.77	206.58	207.04	206.56	206.66	206.54	206.96	206.98	206.82	206.63	207.39	206.4	205.69	206.55	206.29	206.24	206.3	207.3	206.13	206.94	205.47	206.48	207.01	206.13	205.67	206.51	204.69	206.78	206.01	206.78	207.24	206.17	206.25	206.83	206.88
198.12	197.97	198.68	199.55	198.87	198.37	198.1	198.24	198.03	198.57	198.24	198.91	198.25	198.24	198.52	198.47	198.81	198.11	199.29	198.95	199.33	198.53	198.27	199.62	197.86	199.4	199.82	198.06	198.55	198.06	199.08	198.99	198.99	198.15	198.45	199.1	198.46	197.63	198.7	199.13	198.54	199.56	199.08	197.33	198.44	198.04	198.31	197.71	199.09	198.39
205.29	204.83	204.66	204.54	204.95	204.88	204.33	205.17	204.59	204.69	204.77	204.61	204.88	204.47	205.66	205.36	205.18	205.7	203.07	204.73	203.78	204.85	204.06	204.39	205.22	205.02	205.64	204.4	205.32	204.33	204.77	204.71	204.89	204.84	203.47	205.43	205.62	203.22	204.87	205.09	204.34	203.47	204.73	204.76	204.59	204.36	204.75	202.4	205.2	204.6
211.86	212.99	212.99	212.86	212.52	212.66	211.09	212.29	212.23	212	211.78	212.93	211.85	212.46	212.34	211.8	213.21	212.41	212.37	212.65	211.58	211.02	211.95	212.72	211.39	211.58	211.88	211.96	212.61	212.69	212.55	211.8	211.81	212.06	212.89	212.66	213.15	213.25	212.46	211.88	212.78	212.82	211.88	211.96	211.37	211.87	212.33	211.84	211.84	211.74
208.23	208.62	209.18	209.12	208.81	208.06	208.35	208.15	208.81	208.48	209.11	208.85	207.93	208.81	209.33	208.84	208.17	208.35	208.41	209.85	209.65	209.35	208.32	210.12	208.8	209.26	209.26	208.63	209.13	208.87	208.47	208.56	208.97	209.02	207.99	207.71	209.58	209.9	208.48	209.41	209.13	208.64	208.7	207.75	210	208.75	207.65	208.5	208.25	209.34
201.83	202.87	203.16	202.4	201.86	201.32	202.07	202.98	202.82	202.91	203.22	202.52	201.8	202.07	201.55	203.07	203.02	202.51	202.79	202.43	203.55	202.23	201.09	203.27	202.04	203.1	201.84	202.68	202.35	202.41	203.75	203.92	201.82	201.67	202.99	202.92	202.24	202.54	202.11	202.17	203.21	202.07	202.27	202.9	202.75	202.37	202.21	202.05	202.84	201.21
199.52	199.3	199.1	199.92	199	199.39	200.28	200.5	198.9	199.24	200.31	198.79	199.69	200.2	200.38	198.67	199.65	199	199.79	198.05	199.6	200.52	198.91	197.7	199.6	199.32	199.01	199.52	199.55	198.49	199.62	199.76	199.34	200	199.62	198.53	199.77	199.46	198.53	198.48	198.83	198.52	197.98	198.89	199.63	199.06	200.01	199.2	200.28	199.52
193.76	194.29	192.69	193.09	194.25	193.75	194.86	194.74	194.51	194.45	194.83	194.43	194.55	193.85	194.61	193.83	193.64	193.37	194.88	194.26	194.43	194.94	193.6	194.17	194.29	195.22	193.9	194.48	194.39	192.46	193.91	194.14	194.83	194.15	194.09	194.28	194.65	194.44	193.57	194.26	193.91	193.6	193.22	193.5	194.24	193.65	195.26	194.98	194.69	194.65
215.67	216.78	216.8	215.96	217.96	217.09	217.47	217.8	216.24	217.5	216.76	216.58	216.84	217.58	217.73	217.39	215.63	216.94	217.12	217.54	217.06	217.21	217.13	217.17	216.96	215.85	217.2	217.4	217.28	216.6	217.54	217.32	216.25	217.66	216.4	216.62	216.38	216.83	216.8	215.88	217.06	216.56	217.02	217.34	216.74	216.36	216.54	216.8	215.94	217.77
202.1	203.21	203.49	202.11	202.4	202.9	201.77	202.5	202.4	202.44	202.67	202.97	202.9	202.12	202.61	202.99	203.04	202.11	202.73	202.23	202.57	202.87	202.31	201.47	201.53	202.03	202.56	204.24	203.59	202.53	202.98	202.15	201.49	203.77	203.09	202.54	202.97	202.93	203.08	204.07	204.1	203.16	202.71	202.33	202.65	201.97	202.56	202.08	201.95	202.37
213.94	212.73	213.06	211.67	213.76	212.02	212.48	213.35	213.7	214.03	212.82	213.67	212.73	213.75	212.61	212.86	213.23	213.12	213.49	213.99	214.13	212.72	211.97	213.25	213.36	213.35	213.16	213.91	212.88	213.47	212.85	214.35	212.61	212.06	213.35	212.06	213.26	213.16	212.43	211.97	211.62	212.96	213.14	213.42	213.36	213.25	212.75	213.4	212.58	213.49
212.67	212.02	213	213.19	211.96	212.11	211.46	211.18	211.92	212.6	212.68	213.5	212.11	212.32	211.47	212.36	212.45	212.2	212.35	211.7	212.76	212.79	212.41	211.98	212.31	212.94	212.93	212.13	213.06	210.88	212.54	212.75	212.45	212.78	212.09	212.58	211.89	211.88	211.93	213.07	212.3	211.15	212.83	213.28	212.77	211.2	212.7	212.06	212.81	212.43
204.71	205.31	205.54	205.07	205.34	204.76	204.49	204.45	204.34	204.34	204.03	205.39	204.7	204.59	204.92	204.81	203.62	203.27	203.92	204.6	204.89	205.26	204.78	204.53	204.31	204.32	205.07	204.18	204.67	204.82	204.25	204.72	204.29	204.39	204.07	205.09	204.8	205.11	203.43	204.98	204.58	205.71	205.19	204.4	204.92	205.16	205.01	205.53	204.91	205.18
208.22	207.81	208.76	207.78	207.26	208.35	208.95	208.56	207.14	208.21	208.09	207.7	208.4	208.39	208.34	209.74	208.65	206.98	208.01	209.2	208.56	208.23	209.15	208.59	208.18	209.22	207.58	209.09	209.11	207.74	208.47	208.22	208.51	208.54	208.18	209.19	207.67	209.5	207.39	208.65	207.94	209.14	207.4	207.52	208.09	209.23	208.37	208.3	207.49	208.11
199.93	201.09	201.2	200.53	200.78	200.55	200.19	200.9	199.39	199.95	199.5	200.31	199.26	200.53	200.11	199.74	201.38	199.86	200.86	199.52	199.68	201.12	200.83	199.31	200.15	199.99	199.89	200.18	199.96	200.35	200.29	199.9	199.97	201.32	201.05	200.25	200.73	200.98	199.25	200.25	200.27	200.97	200.27	201.17	200.39	200.2	200.25	200.28	200.45	200.69
204.88	204.21	204.44	205.17	204.73	204.47	205.12	205.03	204.59	204.72	204.73	204.07	205.01	205.62	204.61	204.14	203.36	203.79	204.05	203.85	204.16	205.69	204	203.2	204.81	205.15	204.11	205.64	204.72	205.94	204.7	205.47	204.56	205.13	205.93	205.58	205.28	204.06	204.8	205.59	205.64	204.6	204.49	205.25	205.03	204.59	204.27	205.72	205.33	205.4
194.55	193.2	193.46	195.15	194.07	194.97	194.21	194.5	194.52	193.34	194.22	193.29	195.3	194.64	194.66	195.55	193.11	194.24	194.82	194.35	193.42	193.99	194.92	195.04	194.67	193.82	193.28	193.79	194.56	194.22	194.66	194.17	193.84	194.09	193.83	194.37	194.36	193.61	193.72	193.56	193.1	193.83	194.06	193.94	193.65	194.23	194.46	194.13	194.63	194.21
195.48	195.79	195.47	194.83	194.92	195.18	195	194.98	194.71	195.43	196.48	194.91	195.7	195.16	195.85	194.81	195.03	195.19	195.36	195.31	194.9	194.68	194.27	196.45	194.8	194.48	195.45	195.11	194.71	195.38	195.63	195.5	194.41	195.42	195.19	194.24	195.81	195.4	196.07	194.92	195.15	195.56	194.59	195.17	194.14	195.54	194.76	195.47	195.46	195.74
205.42	206.39	206.85	206.33	205.82	205.87	205.92	205.88	207.16	206.22	205.66	206.71	207.31	204.97	205.97	207.02	206.88	205.97	206.69	205.75	206.59	206.39	206.23	206.18	206.51	205.89	206.68	207.25	206.16	206.79	206.6	205.18	206.39	206.72	206.97	205.84	206.25	207.22	207.09	206.33	205.7	206.32	207.14	207.07	205.57	206.34	205.81	205.05	206.99	207.11
205.59	204.8	205.09	205.57	204.04	205.09	203.54	204.24	205.66	203.93	204.42	204.45	204.5	205.14	204.05	203.76	204.99	204.6	205.2	203.81	205.25	205.14	204.57	203.54	204.49	205.56	204.67	203.11	205.43	205.25	205.7	203.74	203.61	205.05	204.01	204.82	204.74	203.32	204.41	205.06	204.14	203.76	204.01	204.52	204.38	203.63	205.22	203.22	205.25	205.68
211.13	211.56	211.42	211.98	212.18	209.63	211.9	211.76	211.26	212.06	211.69	212.1	212.25	212.36	211.72	211.11	211.09	212.25	211.24	212.23	211.56	210.8	210.41	211.88	211.39	210.33	211.92	211.78	212.64	211.29	211.9	211.39	211.33	211.66	211.27	211.6	210.97	211.46	212.34	211.89	212.72	212.19	211.91	210.78	211.14	212.12	210.76	212.52	212.16	211.17
208.33	208.29	208.64	208.6	208.67	209.19	208.72	209.08	208.75	210.07	209.41	208.89	210.08	207.81	209.3	210.01	208.05	208.96	209.02	208.04	209.62	208.98	208.25	208.41	208.62	209.45	208.37	208.62	208.73	209.43	208.24	208.81	209.86	208.82	209.13	208.83	208.7	207.97	209.22	208.4	208.12	207.85	208.6	207.98	208.69	208.52	208.73	209.23	208.41	209.25
207.69	207.78	208.8	207.59	207.97	208.54	207.84	208.01	207.76	207	207.19	208.03	207.72	208.07	208.17	207.65	209.21	207.66	206.95	206.95	207.21	207.21	207.18	207.59	206.66	208.64	207.34	207.95	207.9	207.11	207.64	207.21	207.69	208.7	206.32	207.39	208.7	207.59	208.21	207.53	207.78	208.44	208.29	207.75	207.73	208.32	208.07	208.29	207.93	208.5
211.75	211.89	212.78	211.99	211.89	210.26	211.95	212.29	212.18	211.62	212.27	212.07	211.77	211.69	210.53	210.72	211.72	211.6	211.61	212.53	210.7	211.59	212.24	211.67	211.96	211.79	211.25	212.75	212.19	211.42	212.85	212.23	210.98	212.12	211.94	212.18	211.22	212.55	211.73	212.41	210.71	212	212.8	211.71	211.29	211.28	211.9	212.58	211.78	211.42
213.48	214.81	214.77	213.32	214.03	213.97	214.26	214.55	214.55	214.22	213.09	214.52	213.6	213.86	213.82	213.55	213.64	213.03	214.3	214.85	214.1	214.14	213.81	213.65	212.62	213.44	214.59	214.48	214.54	214.84	214.08	213.45	213.88	213.19	213.51	214.88	212.93	214.38	214.02	214.28	213.78	213.15	212.94	215.27	214.07	214.45	214.47	214.03	214.96	213.52
208.96	209.37	209.16	208.59	208.94	209.52	208.48	207.98	207.99	207.98	208.3	209.54	209.26	208.37	209.11	208.85	208.62	207.87	208.88	209.44	208.57	209.14	208.85	209.17	207.56	208.24	209.39	208.33	207.47	208.88	209.56	208.09	208.94	209	209.1	208.56	209.28	208.11	208.63	208.88	209.69	208.62	208.91	209.14	208.11	209.81	208.17	209.38	208.74	207.89
209.22	209.65	208.85	210	208.13	210.29	209.48	209.18	210.24	208.5	209.08	210.53	209.02	209.46	209.15	209.81	209.76	209.67	209.56	208.73	209.36	208.21	209.06	208.36	210.03	209.36	208.35	208.66	210.78	209.13	209.93	209.4	210.57	211.14	209.86	210.19	211.23	208.99	209.44	209.79	209.65	209.88	209.11	210.07	208.56	210.13	209.1	210.14	208.69	208.51
212.97	213.27	213.15	212.02	211.81	212.73	212.36	212.62	213.5	212.53	213.09	212.37	213.2	213.22	213.4	212.18	212.39	213.62	212.74	212.93	212.02	213.23	212.64	213.41	212.76	212.63	212.98	213.25	213.24	213.19	212.2	214.02	212.49	213.4	213.15	213.54	212.45	214.06	213.21	212.7	212.29	213.1	212.84	212.78	213.1	212.9	213.94	212.84	213.47	213.73
211.73	210.98	211.3	210.42	211.02	211.64	212.2	211.81	210.95	212.2	212.06	211.66	211.53	211.82	212.03	211.21	210.97	212.63	212.53	212.83	211.49	212.29	211.68	212.51	212.12	211	211.21	211.3	211.27	211.35	211.73	210.9	211.88	211.86	212.29	210.41	211.8	211.39	211.95	210.75	212.47	210.98	211.36	211.13	211.18	211.38	210.96	210.88	211.66	212.72
207.35	207.62	209.04	208.08	208.74	208.58	208.65	208.32	207.73	209.59	208.66	208.64	208.43	207.97	208.81	207.06	207.63	207.87	209.38	208.87	208.86	207.35	208.73	208.01	209.18	208.67	208.6	207.91	209.88	208.22	207.88	207.65	208	208.02	208.61	207.37	207.98	207.97	208.75	210.29	208.39	209.56	208.5	209.93	208.78	209.17	209.06	208.88	208.74	209.54
204.02	204.04	203.86	203.92	202.99	203.85	204.11	202.74	203.22	205.58	204.17	203.89	204.83	203.23	203.73	203.82	204.7	203.89	203.77	203.19	204.83	204.06	204.71	203.52	203.52	203.29	205.29	203.31	202.92	203.35	203.56	202.68	203.09	204.96	203.75	202.66	203.14	203.66	203.91	204.92	203.95	203.41	203.16	203.11	204.16	203.2	204.31	203.59	202.81	203.94
207	208.29	208.87	206.44	206.87	207.87	208.15	207.21	207.44	208.4	208.74	208.03	206.95	207.92	207.55	206.92	208.2	207.94	206.81	208.76	207.02	206.83	207.46	207.99	207.9	206.76	206.77	208.19	207.81	207.65	207.94	207.49	208.64	207.9	208.73	207.47	207.74	207.36	207.43	207.51	207.58	208.34	207.01	208.17	207.76	207.62	208.12	207.26	206.99	208.18
212.78	213.12	212.32	212.15	212.72	211.78	213.93	212.57	213.01	213.59	212.96	212.63	213.67	212.63	214.54	212.92	212.59	212.68	213.42	212.25	213.35	212.91	212.33	212.26	212.26	213.82	213.19	211.84	212.96	213.89	212.61	213.83	213.01	212.97	212.62	212.99	212.46	211.49	213.22	213.54	213.62	212.96	213.49	211.99	212.96	212.95	212.47	213.18	212.39	213.78
201.12	199.53	199.3	199.47	199.68	198.9	199.06	199.11	198.98	199.58	200.35	198.9	199.66	200.3	199.3	199.13	198.82	199.28	199.95	199.35	199.6	199.8	199.62	198.92	199.87	198.77	200.42	199.49	198.85	199.34	200.04	200.02	200.15	199.24	200	199.59	200.53	200.42	198.94	199.73	199.97	200.77	198.74	200.09	199.22	199.25	200.58	199.55	199.19	199.71
202.6	203.67	202.84	203.92	203.69	203.98	202.94	204.06	203.52	203.8	204.11	203.6	203.44	203.73	203.48	203.16	203.51	202.91	202.56	203.02	203.06	202.64	203.69	203.27	203.26	203.04	203.62	203.28	202.86	202.43	203.63	203.86	203.18	203.73	203.83	203.88	202.54	202.64	204	203.51	202.65	201.97	202.74	204.49	203.59	204.25	203.15	203.44	204.38	203.3
198.62	198.44	197.84	197.89	198.56	197.24	197.92	197.33	198.64	198.9	198.09	198.71	198.37	197.82	197.49	197.8	198.87	197.34	198.71	197.76	198.26	197.8	197.67	197.34	197.2	197.7	197.77	198.47	197.99	198.58	197.56	197.9	198.19	199.98	198.48	198.47	197.83	197.78	198.01	197.66	197.6	197.98	198.31	198.63	198.52	198.06	198.91	198	197.39	198.28
206.63	207.82	208.4	208.24	206.75	208.33	206.94	209.92	208.49	206.99	207.17	207.25	206.98	208.38	207.12	208.32	208.51	207.39	207.22	207.29	208.59	207.42	208.45	208.23	207.82	207.51	207.56	207.54	207.58	207.83	208.21	207.54	206.76	208.29	207.96	207.35	209.03	207.06	208.33	208.17	207.05	208.15	208.43	207.85	208.43	208.59	206.88	207.65	207.89	208.26
211.26	212.19	211.02	212	211.51	211.37	211.94	211.05	210.37	211.92	211.29	213.27	212.54	211.35	211.54	212.53	210.64	211.49	212.94	210.68	212.09	211.97	211.45	212.23	211.5	211.42	212.29	212.42	212.57	212.01	211.16	212.42	212.47	212.07	211.4	213.04	212.05	211.29	212.67	211.84	211.46	213.04	211.83	212.23	212.68	212.24	212.12	214.51	212.58	210.71
207.51	208.39	208.25	208.15	207.67	208.41	208.16	208.72	208.93	207.85	208.13	208.27	208.39	208.45	208	208.55	208.84	207.91	208.1	208.11	209.35	208.36	208.11	207.95	209.87	207.4	207.78	208.56	209.77	208.21	207.97	208.24	208	208.91	208.88	207.53	208.35	208.44	208.94	207.68	207.83	208.61	208.66	208.87	208.38	208.4	208.77	208.08	208.49	207.59
199.34	198.56	200.46	198.7	199.41	199.34	199.72	199.82	200.1	199.19	199.61	198.57	199.76	199.02	200.4	198.57	199.94	199.11	198.92	199.9	199.77	200.52	200.19	199.78	198.15	198.65	199.87	198.89	200.24	200.97	199.9	199.48	198.41	199	199.64	199.3	198.7	198.33	198.86	199.46	199.83	199.51	198.49	198.16	200.31	198.69	199.61	198.95	199.36	200.03
204.4	204.61	205.19	204.11	204.27	203.88	203.78	203.5	203.71	203.93	204.88	204.7	205.08	205.65	204.55	204.39	205.05	204.14	205.27	204.6	204.28	204.97	205.36	204.57	203.97	205.37	205.19	204.11	204.16	203.81	204.2	204.92	205.89	204.87	205.73	205.04	205	205.22	204.6	204.13	205.34	204.41	205.09	203.38	204.8	204.56	203.87	204.39	204.48	205.06
198.1	198.66	198.44	197.75	199.63	197.11	198.14	198.49	199.14	198.52	199.48	198.86	199.17	198.34	197.4	198.95	198.22	198.59	198.43	199.72	197.03	198.17	198.98	199.32	198.01	198.93	198.85	199.08	199.21	197.54	198.26	197.83	198.98	199.26	197.4	198.1	197.81	199.96	199.25	198.06	199.36	198.69	198.34	198.9	199.13	198.75	198.13	199.7	197.73	198.42
201.92	202.54	201.48	203.61	202.79	203.21	202.18	202.88	202.73	202.88	202.73	201.52	202.56	202.46	202.21	202.52	203.19	201.44	201.87	202.11	202.92	201.83	202.05	201.63	203.68	202.28	200.89	201.72	203.13	202.36	201.71	202.26	203.38	203.15	201.68	202.97	202.33	202.14	203.87	202.03	201.26	201.17	202.46	203.4	202.55	201.66	202.84	201.17	202.16	202.28
203.03	203	204.71	202.89	203.49	203.31	203.74	202.72	203.44	203.02	203.7	203.31	202.99	202.56	203.24	202.69	203.99	202.3	203.61	203.84	204.08	204.67	202.74	203.59	203.01	203.21	202.7	203.93	203.46	203.12	203.09	203.57	203.93	203.18	203.74	202.72	203.44	203.83	203.05	202.88	202.98	204.04	203.1	203.04	202.91	204.55	203.18	202.92	203.43	202.97
204.09	203.2	203.57	203.27	203.91	202.98	203.29	203.69	205.02	203.15	203.91	203.26	203.09	203.63	203.76	202.92	203.55	203.07	203.51	202.71	203.54	203.82	202.32	203.37	202.64	203.63	202.34	202.53	203.87	202.54	204.55	203.97	203.06	204.28	202.27	203.74	203.35	202.97	203	204.24	203.35	202.45	204.12	203.49	203.39	204.38	203.16	205.21	202.98	203.69
193.73	195	194.08	194.03	194.14	194.33	195.27	194.85	193.46	193.88	194.86	194.56	193.75	194.14	195.44	194.6	194.03	193.77	194.6	194.7	193.98	194.79	193.15	194.35	193.63	193.94	194.46	194	193.33	193.42	193.6	194.68	194.64	193.92	195.05	194.17	194.16	194.11	194.02	193.97	194.74	194.98	194.59	195.12	194.68	195	193.97	193.76	194.43	195.35
211.54	212.1	211.02	211.09	213.34	213	211.96	211.49	212.13	211.73	212.22	211.38	212.88	212.81	211.83	211.74	210.36	213.58	212.24	210.33	212.69	212.37	211.58	210.54	211.28	211.4	212.47	211.81	211.53	212.32	212.28	211.87	212.16	212.24	212.33	210.83	211.29	212.32	210.7	210.52	210.94	211.25	210.93	212.15	211.05	211.61	211.14	211.35	212.09	211.7
217.69	216.9	215.43	216.62	216.4	216.94	216.3	218.25	216.48	216.23	215.71	217.68	217.13	217.91	216.28	217.48	216.73	217.4	216.83	218.01	217.25	217.16	217.22	217.49	216.84	217.91	216.4	216.4	216.67	217.57	218.01	217.1	216.97	217.83	218.04	216.98	216.85	216.42	216.42	217.05	216.65	217.84	218.32	217.06	217.17	216.59	216.61	216.96	215.94	216.71
200.75	200.21	200.19	200.06	200.95	200.53	199.39	199.32	200.18	201.19	200.04	200.8	199.88	200.2	200.59	199.95	200.79	199.78	199.87	201.39	200.5	199.97	200.97	200.58	200.75	200.97	200.75	200.14	201.41	199.68	200.23	201.62	200.83	201.52	200.71	200.24	199.9	200.63	199.59	200.93	200.92	200.34	200.13	199.4	200.43	200.91	201.11	199.74	200.07	199.37
200.37	199.76	200.03	200.08	200.14	199.59	199.59	199.02	200.08	199.23	199.89	199.26	199.1	200.9	199.46	200.24	199.33	199.3	200.32	199	199.53	199.66	197.89	199.02	199.29	200.19	200.84	199.64	198.59	199.06	199.33	199.66	198.99	199.29	199.41	198.98	199.5	200	199.35	199.53	199.43	198.91	198.74	199.35	200.03	198.7	198.57	199.28	199.58	198.94
201.91	203.01	202.23	202.62	202.71	201.96	202.17	202.36	202.17	202.41	203.13	202.55	202.09	201.3	202.14	201.58	202.6	202.35	202.86	202.92	203.42	202.8	202.72	202.82	203.89	203.06	203.31	202.04	201.39	202.8	201.73	202.41	202.36	201.77	201.78	202.44	202.22	202	202.74	203.45	202.55	202.62	203.13	203.45	201.91	203.22	201.92	202.42	202.21	202.76
198.51	197.66	198.93	197.16	197.95	198.62	198.34	197.71	198.47	198.15	198.18	198.05	199.1	199.58	198.89	199.74	198.94	198.89	199.63	198.95	197.82	198.43	198.04	197.73	197.83	199.53	198.59	198.01	199.28	198.71	199.27	198.97	198.17	198.54	200.23	197.39	197.55	199.1	198.84	198.84	199.07	197.53	198.21	199.16	199.91	199.05	199.08	198.12	198.74	198.55
204.04	202.96	203.95	204.52	204.23	203.54	203.64	204.38	204.12	203.05	203.71	203.55	202.86	203.64	203.24	203.9	203.98	204.36	204.54	203.98	205.08	204.12	202.87	203.44	203.49	203.02	203.96	202.56	203.91	204.82	202.86	204.9	204.29	202.84	204.36	203.44	203.86	203.17	205.1	203.16	204.17	203.9	203.78	203.87	203.22	203.92	203.34	204.07	202.96	202.65
203.86	204.84	202.76	202.86	204.06	204.46	204.76	203.23	204.7	203.42	204.31	202.83	204.53	203.28	203.43	202.49	203.57	203.03	203.22	204.31	202.94	203.9	202.73	203.81	202.54	203.87	204.47	203.37	204.21	203.76	203.54	204	202.89	204.17	203.17	204.24	204.33	203.5	202.68	204.87	203.73	202.77	202.53	203.62	204.54	203.89	203.83	203.31	202.66	203.82
212.44	213.31	214.05	213.03	213.72	212.29	212.63	213.2	213.06	212.7	213.81	214.13	213.25	213.6	212.65	213.04	213.28	212.94	212.96	212.09	212.58	214.17	213.13	212.67	213.25	212.93	212.17	214.03	212.67	212.26	212.81	212.99	212.58	212.73	212.51	212.71	213.82	213.19	212.92	213.63	212.22	213.92	213.71	212.45	213.67	212.73	213.17	212.86	214.02	212.95
199.58	198.96	199.03	200.46	200.02	200	199.36	200.37	199.95	199.37	200	199.95	198.83	198.82	199.42	200.51	199.27	199.7	199.93	199.67	199.04	198.07	199.63	199.57	198.88	198.88	200.16	199.07	199.67	200.27	199.64	200.04	199.55	199.73	200.33	200.01	200.5	198.64	200.72	201.48	200.36	200.31	200.34	199.64	199.56	199.58	199.24	199.63	199.74	199.79
202.56	202.37	203.48	202.52	202.53	202.89	203.36	202.31	203.19	202.11	202.73	200.96	203.63	201.6	201.58	202.08	202.02	203.49	202.06	202.05	203.42	201.3	202.39	203.54	202.18	202.86	202.29	202.14	203.4	202.03	203.53	203.38	203.09	203.49	202.14	202.71	201.62	203.95	203.29	203.29	202.6	202.28	202.23	202.27	202.64	203.12	203.11	203.12	202.92	202.26
208.25	207.73	207.1	207.21	208.47	207.66	208.43	207.56	208.13	207.28	207.35	207.26	209.67	207.71	208.34	209.13	206.63	207.08	208.42	206.92	207.34	207.96	208.78	208.36	208	207.36	208.7	207.59	206.86	208.25	208.25	207.81	208.16	207.13	206.88	207.47	207.81	207.42	207.89	207.24	207.48	207.45	207.73	208.04	207.41	207.41	207.8	207.79	207.53	208.13
217.85	218.42	217.03	218.39	217.36	216.35	217.61	217.5	217.56	217.21	217.45	218.12	217.22	217.08	219	217.67	219.15	217.51	217.96	217.67	218.11	218.23	219.21	218.03	217.12	217.88	217.25	217.46	218.71	217.99	218.57	217.63	217.89	217.86	218.74	217.29	218.05	217.15	217.28	217.93	218.42	217.45	218.44	216.85	216.96	218.05	217.28	217.94	218.28	217.24
194.95	195.01	195.42	195.65	195.5	194.79	196.33	194.6	195.96	194.97	194.92	195.17	195.58	196.1	195.05	194.86	195.28	194.21	196.54	195.16	195.76	196.32	195.69	195.25	194.28	195.19	195.37	193.81	194.97	196	195.07	195.5	196.3	195.25	196.04	195.19	195.19	195.32	195.31	196.39	195.13	195.51	196.06	195.76	195.06	194.73	194.77	195.32	194.74	195.23
200.76	201.01	201.47	200.7	200.17	199.79	199.82	201.56	200.2	200.5	199.66	200.01	201.48	200.21	200.03	200.02	201.45	200.18	200.42	200.73	199.81	198.82	200.71	200.94	199.91	201.05	200.92	200.85	199.78	200.44	200.39	199.95	199.91	199.49	201.02	200.88	199.97	200.51	200.5	200.13	200.83	200.63	201.08	201.06	199.66	200	199.64	199.65	200.42	200.99
209.76	209.76	208.96	209.87	209.38	209.64	209.72	210.51	208.29	210.07	210.17	209.03	209.75	210.39	210.41	209.28	208.77	208.13	210.06	209.99	210.79	209.83	209.06	209.5	209.03	209.26	210.48	210	210.09	209.78	209.38	208.99	210.41	209.61	209.95	207.9	208.43	210.35	209.52	209.66	210.16	209.54	209.41	209.99	210.17	210.88	210.02	208.58	209.66	209.31
199.96	198.67	199.18	199.17	197.69	198.39	198.68	200.46	198.04	199.98	199.36	197.96	199.47	199.24	198.26	197.84	198.49	198.17	199.54	198.34	197.93	198.54	198.23	199.23	198.4	199.57	197.41	197.96	198.54	198.95	198.7	197.55	198.31	199.8	199.33	199.32	196.92	198.75	198.57	198.68	199.02	199	198.56	199.01	200.17	199.2	198.67	198.66	198.53	198.42
217.38	218.22	218.4	217.75	217.26	217.77	217.72	217.4	218.38	217.73	217.97	216.94	217.54	217.01	217.44	215.89	218.69	217.86	218.5	217.85	217.27	219.09	218	218.29	218.63	217.05	217.73	217.62	217.65	218.73	217.1	216.54	218.33	217.17	217.77	217.34	218.84	218.02	217.71	218.25	216.85	217.71	217.41	217.14	217.62	216.58	218.1	217.37	218.22	217.98
200.48	200.88	199.65	201.22	201.2	199.96	199.4	200.17	199.38	200.81	201.04	200.3	201.07	200.82	200.01	200.66	200.64	200.68	200.35	200.43	200.53	200.45	201.26	199.24	200.08	200.8	200.49	201.11	202.17	200.49	200.49	200.88	199.56	200.89	200.4	200.66	199.85	200.18	200.29	201.05	199.96	199.58	199.12	199.61	200.43	200.27	201.44	200.08	201.06	200.39
209.15	209.96	209.24	209.79	209.16	208.14	209.25	208.6	208.04	207.35	208.83	208.82	208.57	208.62	209.03	208.72	208.69	209.09	208.4	208.64	208.1	208.78	207.76	208.82	207.97	209.12	208.49	209.13	209.3	209.07	209.24	208.72	208.44	209.3	208.08	209.03	209.01	210.14	208.2	208.18	208.44	209.39	208.53	209.56	208.02	208.35	208.73	208.35	210.25	208.89
209.24	209.43	209.4	208.59	207.85	208.58	208.61	209.2	208.1	208.69	208.71	209.02	209.38	209.82	209.89	208.47	208.66	208.41	208.58	210.1	209.72	208.11	208.53	208.28	208.75	208.28	208.73	207.83	208.47	208.85	209.34	209.11	209.05	208.21	208.03	208.73	208.94	209.81	210.23	209.24	208.32	208.48	208.37	208.85	208.71	210.01	208.46	208.75	209.29	209.74
209.38	208.92	208.59	208.99	208.98	210.44	208.91	208.67	207.73	208.17	208.65	209.32	208.71	209.06	209.47	207.54	209.6	207.75	209.19	209.34	209.13	208.94	208.61	208.33	209.39	208.03	208.88	208.92	208.87	208.82	209.22	208.32	208.86	210.02	208.65	208.93	208.4	208.95	207.7	209.73	209.31	208.5	209.8	208.33	207.78	208.67	208.63	208.42	207.72	207.65
196.63	195.49	195.9	194.9	194.69	194.53	194.07	194.41	195.51	194.72	194.69	195.57	194.93	195	194.78	196.29	195.97	195.22	194.93	195.78	195.67	194.47	195.55	194.88	194.66	195.2	194.54	195.02	194.91	195.91	195.06	195.67	195.28	194.72	195.59	195.63	194.67	195.07	194.77	196.11	194.01	194.78	195.2	195.66	195.38	194.23	195.92	195.34	195.83	195.86
200.26	198.87	200.22	200.98	200.53	199.33	200.11	200.91	200.53	200.5	199.5	200.27	202.01	198.97	200.06	200.73	199.56	199.25	200.45	200.22	200.1	199.14	200.72	201.04	200.52	201.47	200.05	201.21	200.98	200.25	202.01	201.09	200.39	200.42	201.2	199.65	199.82	201.64	199.45	199.7	200.41	199.72	200.14	200.94	200.99	200.35	200.69	199.43	200.09	199.73
208.19	207.86	208.04	209.33	208.91	207.51	207.84	208.67	209.47	209.01	209.49	207.52	208.51	208.74	208.28	208.51	208.39	209.61	209.42	207.34	208.56	208.31	208.68	208.53	209.56	208.88	208.18	208.39	209.42	208.15	208.89	208.92	208.42	208.46	209.21	208.2	208.7	209.3	207.3	207.86	208.94	208.79	208.61	207.79	208.68	208.74	208.99	208.88	209.2	209.11
209.46	208.57	208.4	208.88	207.69	209.19	207.82	207.71	208.55	209.2	208.98	207.38	208.19	209.2	207.94	209.03	208.87	208.18	208.95	208.96	208.92	208.03	208.06	208.9	209	209.87	208.84	209.51	208.28	207.22	208.36	207.76	208.28	208.09	207.94	208.51	207.84	209.32	207.61	208.93	209.19	209.22	208.34	209.72	208.7	208.97	207.77	208.15	208.95	209.4
201.3	200.94	200.27	201.91	202.05	201.4	201.9	200.58	200.35	201.48	201.1	201.03	201.26	201.35	201.42	201.21	202.63	200.13	200.17	201.14	202.25	201.34	201.16	201.43	201.62	201.31	200.57	201.05	201.82	201.48	201.85	201.64	201.67	201.45	200.75	200.59	202.15	201.79	201.94	201.05	200.6	200.02	201.77	201.76	201.57	201.21	201.12	200.49	200.46	200.91
200.32	198.34	199.18	201.01	199.43	199.9	199.71	197.97	198.83	199.43	199.01	199.18	199.51	199.41	198.95	199.2	199.83	199.91	198.43	199.8	200.23	200.43	199.46	198.77	200.08	199.14	199.88	198.79	198.77	198.33	198.35	199.37	200.02	199.28	198.97	198.69	198.34	198.99	200.05	199.36	199.99	198.61	198.74	200.57	199.61	197.9	199.34	198.63	199.8	200.05
207.29	206.9	206.94	208.04	207.71	207.24	206.86	207.24	207.78	207.25	208.51	208.09	207.71	208.04	207.69	207.78	207	207.11	207.95	207.29	207.71	207.66	207.55	208.24	207.86	207.47	207.11	208.01	208.89	208.46	207.06	207.72	207.52	207.2	208.02	207.55	207.49	207.36	208.35	206.14	207.02	207.46	207.21	207.56	207.17	208.06	206.85	207.34	208.19	207.22
200.65	200.88	200.79	200.52	198.87	200.11	201.19	200.42	200.28	200.49	200.81	201.61	201.54	199.62	200.06	200.33	199.91	200.76	200.35	199.29	199.57	198.83	199.8	200.76	199.55	201.48	200.45	199.72	200.4	199.72	199.8	199.87	199.85	199.63	200.63	200.27	200.5	201.05	200.99	200.6	199.84	200.16	199.1	201.11	201.27	200.41	200.18	200.52	201.2	200.15
208.97	206.96	207.06	208.67	209.16	208.82	208.98	208.05	207.52	208.06	208.67	208.52	209	207.89	208.85	208.99	208.06	207.82	209.42	208.78	208.95	208.98	208.68	207.8	208.08	209.69	208.7	207.62	208.85	208.79	208.52	208.67	207.58	209.16	208.24	208.53	208.73	207.84	208.58	207.79	208.59	208.36	208.18	207.36	208.03	208.89	208.13	209.19	208.59	208.7
208.2	208.13	206.89	207.35	208.3	206.86	208.4	206.71	206.99	207.79	208.67	208.2	207.78	208.57	208.65	208.72	207.04	207.83	208.34	206.49	208.05	208.47	207.68	208.4	208.15	208.23	207.17	206.63	208.34	206.13	208.59	207.25	207.27	207.03	207.23	207.7	207.19	209	207.61	207.85	206.7	206.94	207.85	209.08	208.32	208.44	208	207.01	206.33	207.65
199.5	200.68	199.77	201.26	200.29	199.87	200.43	200.09	199.91	199.92	200.73	200.12	200.92	200.24	201.16	199.78	199.93	200.85	200.48	199.65	199.08	201.32	199.66	199.72	200.17	200.03	200.8	200.51	199.38	200.8	201	199.19	200.23	200.66	201.26	199.84	200.68	200.23	200.44	200.35	200.17	199.79	200.17	199.87	201.13	198.35	201.22	199.9	200.53	201.02
207.56	207.36	208.29	208.59	208.14	207.36	207.27	207.51	207.98	206.76	208.6	207.13	207.74	207.82	207.39	207.41	207.97	207.76	207.33	207.14	205.89	207.82	206.92	207.34	206.98	207.53	207.74	206.75	207.65	207.95	208.29	208.07	207.9	209.04	207.54	208.2	207.35	207.07	207.42	207.81	207.98	206.92	207.94	207.1	208.45	207.97	207.95	207.62	207.64	206.19
208.47	208.99	209.27	207.66	207.76	208.86	208.19	208.56	208.02	208.79	209.05	209.28	208.99	208.42	209.11	209.34	209.25	208.08	209.97	209.46	208.07	208.04	210.01	208.57	207.98	210.2	208.66	208.97	209.56	208.86	209.36	209.2	208.08	209.33	208.83	208.79	208.2	209.17	208.41	209.08	208.96	209.01	207.81	208.81	208.28	208.06	209.37	209.61	208.45	209.61
206.82	205.31	207.61	208.13	206.13	206.16	205.44	206.25	207.06	206.35	205.79	206.79	207.26	207.18	206.19	206.51	206.43	205.99	206.3	206.74	206	206.14	205.57	205.67	206.88	205.81	206.16	206.52	206.45	206.78	206.59	206.19	206.97	206.12	206.37	205.35	205.59	206.6	207.05	205.38	206.34	206.63	207.05	206.03	205.75	205.96	207.39	206.22	205.73	206.17
207.07	205.35	206.86	205.59	206.35	206.77	206.28	205.83	206.4	206.58	206.59	206.05	207.18	207.14	205.24	205.9	205.66	206.24	205.75	205.32	205.87	205.8	206.57	205.71	206.54	207.04	206.63	205.94	206.89	206.08	206	207.38	205.97	205.9	207.26	207.96	206.13	206.71	206.4	205.59	206.07	206.83	205.92	205.96	206.95	206.9	206.11	206.98	205.54	206.77
215.7	217.3	218.06	217.14	216.16	216.88	217.07	216.2	216.19	217.22	217.16	216.46	216.52	217.36	216.95	217.95	217.04	216.88	216.87	217.29	215.78	216.55	217.75	217.72	217.89	217.7	217.57	216.71	217.03	217.74	216.38	216.47	218.36	218.06	216.85	216.28	216.97	216.38	215.88	217.3	217.73	217.73	217.16	216.51	216.87	216.51	216.97	217.63	216.46	216.75
211.15	211.38	211.56	211.06	211.69	212.45	211.19	211.54	212.14	211.71	211.98	210.93	211.8	212.27	212.14	211.02	211.85	212.37	211.75	211.29	212.63	211.53	211.73	211.82	210.72	211.16	212.76	212.47	211.71	211.16	212.7	211.45	211.75	211.34	213.02	211.82	211.33	212.35	211.47	211.1	212.48	211.44	211.91	211.82	211.37	211.75	212.6	211.53	211.46	211.17
208.18	207.98	208.66	209.34	208.83	208.61	209.35	208.08	208.46	209.73	208.66	207.88	208.95	208.5	207.86	208.69	208.66	208.43	208.71	208.13	209.2	209.44	208.93	208.38	209.73	208.7	208.13	208.32	208.37	208.49	209.82	207.85	208.22	208.13	208.27	209.07	207.92	208.66	207.12	209.36	207.87	208.26	208.56	208.71	207.67	208.97	208.99	208.77	208.61	208.77
212.41	212.09	212.44	212.31	212.8	212.31	212.16	210.96	212.98	212.03	212.64	212.34	212.09	212.03	212.32	211.88	212.17	211.24	211.83	212.82	212.33	212.02	212.32	212.78	211.35	213.49	212.98	211.72	212.73	212.73	212.78	212.3	211.17	212.43	213.02	211.39	211.7	212.81	211.94	212.63	213.28	212.31	211.92	212.03	211.26	213.06	212.52	212.47	212.6	211.58
202.48	202.51	201.78	203.63	204.05	204.08	202.42	203.21	202.68	201.42	202.51	202.03	202.82	202.8	202.34	202.6	202.57	203.35	202.99	202.38	202.29	203.4	201.99	200.98	203.54	203.09	202.67	202.73	202.47	202.73	202.83	201.91	202.04	201.75	202.94	202.29	202.83	202.38	202.12	202.5	202.37	200.99	201.98	203.47	202.23	201.76	202.33	202.23	201.79	204.25
202.74	203.81	203.23	203.4	202.74	202.89	203.84	202.79	203.84	203.59	203.41	203.98	202.99	203.37	203.78	204.57	203.49	203.15	202.54	204.13	203.09	204.33	203.32	203.82	202.83	203.18	202.35	202.81	203.77	204.37	202.59	203.23	202.99	202.68	203.74	203.55	202.37	202.73	203.25	203.3	203.27	203.34	202.65	204.21	201.64	204.03	202.66	203.34	203.26	203.29
208.34	209.35	209.93	209.39	209.48	209.94	210.33	208.91	210.41	209.97	211.03	209.46	210.41	209.72	208.84	210.76	209.51	210.03	209.75	209.44	208.98	209.78	210.08	209.8	209.57	209.62	209.58	210.69	209.37	208.81	209.85	209.62	210.19	208.61	209.07	209.77	209.57	209	209.67	209.12	209.23	210.19	210.19	210.17	209.81	209.07	210.19	210.19	210.12	210.58
211.77	211.63	211.49	210.94	211.83	211.99	211.15	211.87	211.67	212.13	211.51	211.98	211.01	211.56	212.52	212.02	211.08	211.79	211.31	210.39	211.17	211.48	210.75	211.95	211.26	212.09	211.33	211.7	210.53	211.44	211.77	212.11	212.47	210.33	211.33	210.99	211.11	212.47	210.86	213.48	212.13	212.38	210.64	211.88	210.88	211.57	211.84	210.42	211.12	211.01
200.49	200.63	201.16	200.7	200.28	201.04	201	200.43	200.03	199.87	199.89	201.29	200.3	200.37	200.62	200.31	201.57	200.95	201.28	200.81	200.23	200.76	200.52	199.16	200.41	200.93	200.67	200.42	199.76	199.84	201	200.57	200.43	200.67	200.47	200.69	200.49	200.4	200.1	200.93	200.24	200.82	199.52	200.18	200.52	199.1	200.66	200.35	200.24	199.72
203.5	202.88	203.04	203.69	203.95	202.7	204.08	203.28	203.36	203.39	202.74	203.28	204.35	204.6	203.09	202.88	203.76	204.22	203.45	203.61	203.32	202.39	203.19	202.48	202.98	202.69	202.85	202.2	203.54	203.13	203.93	202.95	203.03	203.95	202.3	203.5	203.01	202.02	202.88	203.32	203.27	202.23	203.37	202.9	203.98	202.52	202.19	204.12	203.07	203.91
206.33	207.25	206.79	207.89	207.31	207.72	208.37	208.03	206.87	207.24	207.94	208.64	208.22	207.68	207.86	207.36	208.6	208.35	207.93	206.82	205.98	207.5	207.74	208.74	208.47	208.59	207.5	208.58	207.44	209.55	207.57	206.92	209.55	208.14	207.68	207.19	207.75	207.62	206.98	207.15	209.06	208.16	207.26	207.74	207.17	207.93	208.65	209.01	208.19	209.53
208.11	208.97	208.62	209.31	209.99	208.39	208.24	208.51	209.14	208.11	208.06	209.52	209.12	207.34	208.83	208.38	209.23	208.78	209.6	208.85	209.75	208.72	208.86	207.9	209.46	209.64	208.78	208.52	206.83	209.61	208.05	208.26	208.63	209.43	209.6	209.16	208.62	208.66	208.38	209.26	208.45	207.77	209.11	209.97	206.98	208.84	209	208.84	208.49	209.22
198.98	199.36	199.08	200.86	199.3	199.2	199.2	200.29	199.92	199.76	199.17	201.09	199.3	199.44	198.94	199.2	200.47	199.48	198.8	198.73	199.05	198.89	201.02	199.09	199.38	200.21	199.5	200.82	199.43	200.64	199.71	199.36	199.28	200.52	198.88	198.41	199.29	199.5	198.43	200.04	197.95	199.16	198.82	199.23	198.2	199.87	199.38	198.75	200.5	198.56
204.11	203.07	203.6	204.35	202.43	202.67	203.66	204.21	203.28	203.87	203.76	203.01	203.36	203.13	203.2	203.46	203.41	203.23	204.34	203.58	201.77	203.22	203.97	204.54	203.56	202.87	203.31	204.36	203.6	202.96	202.06	203.89	204.12	202.99	202.54	204.11	203.3	203.61	204.59	202.8	203.32	203.28	204.19	205.26	204.81	203.4	203.06	204.8	203.68	203.42
209.11	209.57	209.35	209.39	209.1	209.31	210.41	209.5	208.42	209.52	208.72	209.88	210.94	209.41	209.69	209.23	209.14	209.66	210.08	208.68	209.07	209.04	209.04	210.01	209.36	208.87	210.13	209.02	209.45	209.98	208.82	207.23	209.9	210.23	209	209.87	210.16	209.36	209.84	209.02	209.64	209.29	209.61	209.08	209.36	209.26	209.67	209.49	209.88	208.62
217.05	215.99	217.12	217.61	216.42	216.21	216.29	217.11	217.66	217.06	216.31	217.55	217.79	216.25	216.45	216.68	217.68	216.8	215.72	217.77	216.71	217.45	217.81	217.01	216.04	217.72	216.06	216.71	215.97	217.02	218.15	217.24	218.43	217.89	217.61	217.21	216.79	216.31	216.76	217.22	217.19	216.28	217.69	216.78	217.18	217.62	216.88	216.15	216.33	218.42
214.16	213.56	213.5	213.76	213.66	213.48	214.72	212.84	214.4	213.71	213.96	213.94	213.29	213.79	213.96	213.76	213.85	213.86	214.05	212.76	213.04	214.45	213.17	213.98	213.06	214.58	212.63	213.05	214.99	214.16	213.37	213.8	213.85	212.47	214	212.83	213.48	212.78	213.95	214.58	213.34	213.62	214.89	214.2	213.21	213.72	212.22	212.42	213.71	212.62
203.97	203.71	204.56	203.41	202.83	204.4	203.2	202.81	203.5	204.6	203.26	203.25	204.02	204.47	202.58	203.23	204.12	203.45	204.35	203.59	202.18	203.6	203.11	204.21	203.95	204.43	203.34	203.46	203.51	204.46	203.87	203.36	203.71	204.78	204.33	204.08	203.24	202.25	204.24	203.74	203.79	203.93	203.14	204.43	202.78	202.95	203.59	203.2	203.85	203.54
205.22	205.44	206.55	206.74	206.87	206.9	205.36	206.45	205.84	206.61	206.55	206.57	207.01	206.38	206.53	206	206.45	206.17	205.57	205.44	206.62	206.14	206.38	206.39	206.19	206.04	206.63	205.79	206.5	206.94	207.33	206.91	206.31	206.97	206.95	204.66	206.6	206.59	206.23	206.3	207.28	207.29	206.44	205.93	207.08	206.92	206.71	207.42	205.08	206.41
209.84	210.39	210.04	209.47	209.71	209.34	209.36	209.84	209.89	209.16	209.84	210.64	209.03	209.65	209.48	207.29	210.64	209.28	209.01	210.24	210.89	209.06	209.67	208.88	210.4	210.44	210.01	208.64	209.46	210.19	209.47	208.95	209.88	209.51	210.25	210.28	210.38	209.39	209.61	209.7	209.06	209.52	209.42	210.14	209.85	209.39	209.72	209.43	209.8	210.43
203.35	203.54	203.24	204.86	202.98	203.35	203.18	203.44	203.25	203.53	204.62	203.85	203.71	203.94	203.2	203.55	204.08	203.61	204.34	203.08	203.59	202.46	203.58	204.14	203.63	204.69	203.71	202.8	203.07	202.84	203.6	203.62	203.89	203.77	204.53	202.03	203.54	204.18	203.41	203.91	203.66	203.34	203.3	203.72	203.63	204.16	203.61	203.73	203.46	203.36
202.86	203.66	202.81	203.25	202.89	203.01	203.04	202.27	201.55	203.3	202.76	203.69	203.17	201.55	202.73	203.02	203.66	203.07	202.35	202.02	202.97	201.39	202.06	203.42	203.16	202.71	201.83	202.46	202.05	202.21	202.2	201.56	202.94	201.64	202.93	202.43	204.01	203.18	201.95	202.12	202.02	202.44	203.12	202.1	202.4	202.9	202.15	202.88	202.55	201.86
198.3	198.51	197.78	199.17	197.23	198.56	198.25	197.93	197.77	197.35	197.83	199.32	197.66	199.04	198.18	197.47	199.1	198.43	197.68	198.02	197.82	197.61	198	197.7	197.37	198.34	198.18	198.09	197.71	198.08	198.93	198.36	198.24	198.09	197.9	197.05	197.89	198.19	197.03	197.97	196.85	196.69	199.1	198.96	197.94	198.43	198.51	198.5	198.3	197.25
211.98	210.99	211.24	211.78	210.71	211.13	212.51	211.82	212.2	211.49	211.11	212.32	211.46	210.93	211.81	212.48	211.01	211.85	211.14	212	211.35	212.21	211.31	212.29	211.97	212.16	211.21	211.97	211.59	212.63	211.51	212.73	211.3	211.9	211.42	212.84	211.34	212.71	212.36	211.84	211.39	211.65	211.03	211.16	211.25	210.9	211.69	211.98	210.46	210.29
207.58	208.17	207.22	208.13	208.4	207.08	208.51	207.93	208.1	207.5	207.01	208.26	208.13	208.15	207.18	208.47	207.81	207.23	208.06	207.99	208.4	207.39	208.91	207.77	207.83	207.32	207.2	208.49	208.17	207.62	207.58	206.86	207.96	207.37	208.27	209.02	208.7	206.69	207.98	208.66	207.87	208.25	207.02	208.14	207.42	207.7	208.75	207.91	207.34	207.03
211.91	210.9	211.65	211.32	212.63	211.76	211.24	211.82	210.95	210.84	212.18	211.83	210.99	212.03	211.9	211.16	210.99	211.58	212.84	211.38	213.37	212.73	211.55	212.47	211.71	211.26	210.65	212.93	211.03	210.94	211.74	211.94	211.23	211.37	212.46	211.43	212.25	212.44	212.01	211.01	211.49	211.05	211.38	211.61	211.54	211.18	211.68	212.01	211.9	211.15
208.84	208.23	208.02	207.59	207.96	208.33	208.4	207.5	207.29	208.05	207.91	207.74	208.19	207.16	206.29	208.04	207.36	208.41	207.3	207.34	206.35	207.44	207.95	206.86	207.74	207.63	206.87	208.92	207.93	206.38	207.85	208.38	207.46	207.36	207.71	207.76	207.97	208.18	207.86	207.62	207.22	207.63	208.46	207.22	207.49	208	207.81	208.21	207.37	207.9
208.29	207.9	208.5	208.88	208.71	207.82	208.69	208.43	208.07	208.71	208.67	208.55	207.87	208.6	207.66	209.64	208.5	209.48	209.23	209.16	208.35	209.11	209.48	208.15	209.19	208.32	208.04	208.07	209.06	208.53	208.42	209	209.36	209.91	210.4	208.43	208.12	208.19	207.37	208.33	208.81	208.76	208.04	208.89	208.1	208.33	208.75	207.64	208.98	208.67
211.25	212.73	210.83	211.76	210.28	211.98	212	211.62	211.96	211.44	211.43	212.08	211.91	210.67	212.47	210.66	212.23	212.01	211.26	211.79	212.08	211.65	211.72	211.94	212.09	211.78	211.67	211.53	210.74	211.73	211.46	211.2	212.65	210.79	211.98	210.78	211.03	212.27	210.7	212.03	212.23	212	211.44	210.75	211.32	212.15	211.93	211.88	210.86	211.63
211.37	212.18	211.91	211.1	211.5	212.19	210.52	211.85	211.15	212.83	210.72	212.07	212.19	212.59	212.04	211.19	211.96	210.89	211.7	211.58	211.5	211.59	211.33	211.47	212.55	211.66	211.32	211.26	211.38	212.27	212.97	212.19	211.99	211.8	210.94	211.17	211.97	211.9	211.2	212.09	210.59	212.91	211.66	212.14	212.2	211.65	212.15	211.84	210.95	211.53
212.07	211.94	211.04	212.79	212.4	212.4	212.43	211.4	212	213	211.51	214.01	212.48	212.12	211.88	211.02	211.27	212.21	210.56	210.74	212.3	212.12	213.07	212.82	211.49	212.06	211.6	212.34	211.53	211.14	211.03	212.67	211.7	210.96	210.88	211.62	211.8	211.2	211.13	210.75	212.48	210.71	211.84	212.87	211.77	211.46	212.81	212.53	211.42	211.18
218.6	217.47	216.89	218.44	218.28	218.26	216.61	217.27	218.68	219.02	218.27	217.77	218.03	217.18	218.28	217.8	217.89	217.43	218.44	218.11	217.25	217.87	217.4	218.21	217.99	217.23	217.73	217.3	217.3	218.04	216.34	216.86	217.3	218.72	217.92	217.27	218.15	218.58	216.95	218.28	216.83	217.32	218.57	218.29	218.75	217.5	219.21	216.97	216.86	217.81
202.5	203.98	203.14	204.36	202.88	203.31	203.97	202.34	202.11	202.8	203.26	204.37	203.5	202.9	202.92	203.55	203.07	201.73	203.87	202.48	203.28	202.63	202.3	203.85	205.05	203.81	203.6	202.73	202.9	203.42	203.86	202.82	202.97	202.91	203.04	203.26	202.26	202.76	203.82	204.57	202.38	203.13	203.15	202.67	203.62	202.36	201.39	203.36	204.07	203.5
208.32	208.56	208.57	209.28	208.26	208.7	207.79	208.67	207.97	208.53	208.13	208.8	207.54	209.55	208.71	208.08	207.85	209.56	208.81	207.34	209.21	209.33	208.08	208.8	208.44	208.81	210.33	209.21	208.84	209.57	207.38	209.09	208.28	208.31	209.66	209.13	209.25	207.96	208	209.22	208.18	209.97	208.91	209.18	209.29	208.11	209.24	208.96	209.36	208.28
202.36	202.23	202.62	202.44	202.12	201.67	202.05	202.35	202.32	201.34	201.77	202.48	202.2	202.35	202.38	202.53	202.33	203.2	202.26	202.25	202.51	202.1	201.9	201.81	202.47	203.15	202.44	202.34	203.66	203.19	203.31	202.46	201.76	204.24	202.24	202.82	203.09	202.55	201.44	201.69	202.02	202.49	203.1	201.54	202.75	201.87	202.44	202.12	201.46	201.53
217.18	217.34	218.32	217.43	215.86	216.27	217.21	216.45	216	216.83	217.36	217.39	217.03	216.86	216.56	216.94	216.13	216.62	217.04	217.07	217.68	216.27	216.96	216.7	217.33	216.38	217.11	216.59	217.05	217.51	217.18	217.37	218.13	216.37	216.69	215.44	216.84	216.68	216.4	216.4	217.75	217.15	216.26	217.31	217.12	218.05	217.62	215.87	216.4	216.76
207.93	208.8	208.76	209.03	208.98	208.23	209.22	209.22	208.13	208.7	208.56	208.92	209.49	208.25	207.45	209.3	208.63	209.13	208.76	209.51	208.58	208.37	208.94	209.36	209.12	208.28	207.9	209.34	208.56	208.75	208.57	207.67	209.08	207.95	209.36	208.97	208.97	208.83	207.51	208.67	208.82	208.48	209.41	208.87	208.36	208.57	207.46	208.27	208.64	208.67
198.4	198.16	199.94	198.09	199.41	199.18	199.39	200.09	198.41	197.58	198.54	198.69	198.51	198.44	198.85	198.67	198.96	198.25	197.9	198.51	198.62	198.82	198.44	198.19	198.86	200.47	198.6	198.08	198.39	198.85	198.97	199.52	199.11	197.88	199.3	197.85	197.42	199.42	198.37	198.38	198.62	198.2	197.29	198.43	199.45	198.65	198.79	199.49	199.53	199.59
207.48	207.48	207.82	207.71	207.89	207.77	208.17	208.15	207.87	208.68	207.58	207.07	207.72	207.9	208.21	208.68	208.18	208.85	207.96	208.49	207.74	206.89	208.03	206.8	207.36	208.15	207.65	207.67	208.42	207.13	209.3	207.5	207.74	208	208.44	208.01	207.57	207.87	208.65	208.57	207.64	207.36	207.83	207.21	207.82	207.59	208.66	207.77	208.26	207.75
201.19	200.5	200.74	199.79	200.47	200.46	200.13	200.4	199.52	201.03	199.86	200.48	199.69	200.81	200.14	199.73	199.69	200.39	199.96	201.23	200.67	200.3	200.23	200.21	200.82	200.8	200.76	200.87	199.75	200.23	200.73	200.45	200.29	200.03	199.74	198.34	199.99	198.99	200.44	200.94	199.54	200.69	200.94	201.32	201.16	200.11	199.87	200.33	200.7	201.57
208.97	208.65	208.57	209.53	208.69	207.83	208.47	208.27	208.22	208.31	209.32	208.6	208.34	208.34	209.33	208.26	208.3	208.96	207.85	207.24	208.41	208.01	208.73	208.79	209.7	209.62	208.4	208.4	208.52	208.18	208.3	209.54	209	209.12	209.28	208.59	209.12	209.46	208.52	208.66	209.04	208.58	208.89	209.04	207.6	207.91	208.73	208.39	209.42	209.85
209.55	209.7	209.67	209.8	208.1	208.83	208.53	210.32	209.53	209.83	209.03	209.52	208.72	209.99	209.92	209.85	210.41	208.92	208.93	210.18	209.25	209.49	209.81	208.64	209.85	208.71	209.15	209.41	208.89	209.33	209.46	209.51	208.91	209.23	209.26	209.58	208.97	209.09	208.18	209.62	210.08	208.98	209.63	209.99	208.08	209.73	209.08	208.91	209.03	208.81
208.25	207.32	208.4	208.5	209.14	207.76	207.36	207.36	208.95	207.91	208	206.86	207.46	207.97	208.06	206.72	208.13	207.7	207.06	207.15	207.23	207.6	208.26	207.4	207.43	208.21	207.86	207.44	207.51	207.66	208.73	207.32	207.34	208.09	207.89	207.23	208.6	207.63	207.68	207.47	207.7	207.32	207.22	207.76	208.37	208.5	207.09	207.9	208.06	207.78
208.72	208.24	207.97	209	209.04	208.53	208.63	207.76	208.15	208.16	208.6	208.53	208.37	208.77	206.72	208.99	208.42	209.36	208.65	208.32	207.87	208.01	208.51	208.65	207.75	209.65	209.16	209.8	208.47	208.03	209.57	209.28	209.1	209.68	207.83	208.64	208.04	207.62	208.65	208.87	208.24	208.83	208.02	207.17	206.83	208.3	208.33	208.34	207.69	209.42
203	204.81	203.59	203.81	202.54	203.07	204.01	204.12	204.97	204.35	203.32	203.46	204.33	203.92	203.63	203.27	204.27	203.68	203.69	204.1	203.39	202.76	203.38	202.87	202.93	203.7	204.18	203.55	203.02	203.65	204.01	202.89	204.5	204.99	203.64	203.9	203.85	203.8	205.48	204.15	202.97	203.38	203.81	203.23	203.12	203.22	203.91	203.54	203.63	204.18
209.25	209.19	209.33	209.24	209.14	209.55	210.31	207.97	210.02	209.8	209.1	208.51	210.75	209.43	209.94	208.91	209.84	209.82	210.03	209.88	208.26	208.84	211.26	210.61	209.36	209.21	209.97	209.56	209.45	209.74	209.65	209.61	209.16	208.67	208.96	210.86	209.32	209.42	208.07	209.96	208.72	210.16	209.71	209.12	209.56	208.87	209.25	210.12	209.59	208.52
211.88	211.64	212.65	211.54	212.51	211.6	213.18	212.19	212.82	212.36	212.1	212.53	212.15	212.63	212.84	211.39	211.6	212.43	212.69	213.54	213.56	210.81	211.89	211.35	212.04	212.13	212.6	212.78	212.2	212.39	212.17	211.49	212.1	212.49	212.85	211.91	211.1	213.17	212.77	212.57	211.92	212.53	212.36	212.32	211.37	211.47	213.15	211.98	212.24	212.2
205.51	206.39	206.1	206.67	207.38	205.3	206.39	205.94	207.13	206.28	207.19	205.67	207.17	206.07	206.34	205.06	206.79	206.88	206.71	206.32	207.07	206.53	206.62	206.46	206.01	207.07	205.92	206.49	206.23	206.77	205.23	204.86	206.77	206.68	206.36	206.49	205.16	205.59	205.82	206.83	206.55	206.74	207.61	205.82	205.87	206.32	207.18	206	206.3	206.07
212.19	212.43	212.36	212.07	212.04	211.66	213.22	212.42	213.65	212.59	211.63	211.34	212.63	213.33	211.32	212.2	211.91	212.01	213.3	213.1	213.27	212.27	211.8	213.04	211.84	212.73	211.99	211.67	212.25	212.63	211.93	211.83	212.61	210.45	211.22	211.45	212.57	212.39	212.63	211.37	212.24	211	212.7	212.42	212.77	212.33	212.13	213.41	212.16	211.92
218.1	217.87	217.24	218.25	217.43	217.89	217.24	217.5	217.47	217.59	218.35	218.42	218.12	216.92	217.83	217.19	217.83	217.2	218.68	217.85	217.12	216.44	218.62	217.97	217.33	217.59	218.04	218.22	217.36	217.9	218.69	215.99	218.94	217.95	218.37	216.86	217.86	217.53	217.11	216.67	217.22	219.21	219.29	218.11	217.5	217.68	217.91	218.23	216.94	218.13
199.65	199.66	198.94	200.3	198.95	198.84	199.59	199.38	199.64	198.59	198.93	199.32	198.02	199.43	199.25	198.72	200.72	199.6	199.9	198.75	199.06	198.86	200.4	199.5	200.43	198.52	200.23	199.65	200.33	199.29	198.6	198.01	197.64	198.99	199.85	199.52	197.91	199.16	198.73	200	199.74	200.33	198.79	199.49	198.97	199.63	198.47	200.12	199.48	199.25
205.95	206.4	207.01	207.86	206.66	206.25	207.11	206.75	205.95	206.54	207.25	207.49	205.29	205.81	205.41	204.95	206.52	207.1	205.06	206.52	206.47	206.09	205.85	205.8	206.18	206.08	206.48	206.8	206.84	206.35	206.73	205.06	206.95	206.62	205.46	206.46	207.22	206.38	206.02	205.76	208.2	206.61	206.45	206.73	205.12	205.81	205.84	206.15	207.66	206.91
204.36	204.32	203.95	203.82	203.79	205.09	204.49	203.75	204.02	203.73	204.23	204.47	203.86	203.53	203.86	205.07	204.76	202.51	205.59	204.96	205.28	205.03	204.49	203.28	204.28	203.54	203.99	204.15	203.14	203.42	203.96	203	202.66	203.54	202.88	203.66	205.26	203.78	203.53	204.65	203.86	203.85	204.64	205.31	204.02	204.7	204.49	204.25	204.3	203.76
212.09	210.98	211.37	212.58	211.75	210.92	212.25	210.73	211.71	212.2	211.12	211.44	211.91	211.04	212.19	211.67	210.92	211.97	211.65	212.04	211.31	211	210.87	211.16	210.76	211.51	212.15	212.14	211.78	211.24	211.33	211.92	211.03	213.28	212.33	212.14	211.21	212.27	212.43	212.21	211.35	211.27	211.81	211.43	211.29	210.36	211.85	210.62	211.2	210.67
203.49	204.89	203.75	204.45	203.9	204.06	203.75	204.25	203.26	203.88	203.82	203.23	202.85	204.71	204.37	204.64	204.72	203.78	203.84	203.74	203.71	204.24	203.83	204.06	203.8	202.55	202.26	204.67	202.99	203.23	203.84	203.01	203.58	203.47	203.13	203.9	204.27	204.04	204.19	204.51	203.83	203.37	202.23	204.35	204.15	203.84	203.67	203.65	203.18	204.51
212.74	211.95	212.33	213.04	213.52	212.06	211.92	212.37	212.52	211.78	212.74	211.03	212.96	212.1	212.13	212.74	213.09	212.19	211.19	212.62	213.06	212.1	212.17	211.59	211.63	211.11	211.32	212.45	212.7	213.04	213.36	212.09	212.51	212.59	212.46	212.38	212.51	212.25	212.56	212.37	212.38	213.33	213.03	212.46	213.03	212.09	212.42	212.65	211.68	211.66
212.37	211.51	212.2	210.54	211.78	212.18	212.36	212.11	212.27	211.36	210.98	210.72	211.31	211.14	213.18	211.88	210.17	211.82	211.53	211.69	211.13	211.88	211.8	211.24	210.8	212.35	212.4	212.08	212.36	211.28	211.95	211.1	211.69	212.38	211.25	212.07	212.46	212.05	211.14	211.46	212.22	210.84	211.92	211.24	211.9	212.06	211.79	211.86	210.94	212
203.12	201.94	203.29	203.54	203.9	203.15	203.78	202.55	202.02	202.92	203.12	204.85	203.25	202.83	203.68	203.38	203.41	203.41	203.43	203.18	204.58	203.87	204.47	203.58	202.91	204.46	203.55	203.27	202.61	203.56	203.2	202.87	203.29	202.69	203.11	203.48	204.04	204.12	203.17	202.71	202.84	204.47	203.17	203.43	203.44	202.51	203.03	203.5	203.77	203.87
199.49	198.84	199.08	198.64	199.96	200.18	199.47	198.02	199.33	198.32	200.23	197.55	199.08	199.25	199.08	198.76	198.77	198.61	199.1	199.11	198.8	199.8	200.28	199.89	199.62	200.28	200.47	199.07	198.85	200.65	198.23	199.34	201.24	199.39	199.39	199.89	200.02	198.92	199.48	198.95	199.26	198.96	199.73	199.77	199.58	198.99	198.35	199.37	200.24	199.19
217.7	216.27	215.97	215.55	216.24	217.01	217.91	217.4	217.72	217.8	216.72	217.26	217.01	216.86	216.44	217.56	215.74	216.06	216.32	217.48	218.27	217.26	218.61	217.68	218.32	217.45	217.4	217.82	217.69	216.5	217.15	217.42	216.49	218.45	216.36	216.59	217.68	216.29	216.96	217.64	216.97	216.71	216.74	217.19	217.66	215.58	216.87	215.72	216.61	216.71
207.85	208.94	208.59	209.43	208.92	208.52	209.16	207.9	209.31	209.5	210.19	207.87	210.14	208.88	209.16	208.96	208.76	207.63	208.44	207.41	208.76	208.64	209.38	207.52	208.06	207.23	208.68	208.2	208.04	208.46	207.45	207.78	208.67	206.96	208.99	207.79	207.82	207.7	209.25	207.97	208.13	208.3	208.89	207.88	208.69	209.39	208.11	208.8	208.24	208.59
200.53	200.22	200.9	200.42	199.44	200.72	200	201.35	200.61	200.47	201.49	200.27	200.44	200.09	200.19	200.06	201.42	199.99	200.36	200.03	199.86	199.69	201.5	199.99	200.45	200.18	199.77	200.01	200.76	200.63	200.13	199.99	199.72	200.02	201.08	200.37	200.42	200.28	200.61	199.88	199.8	200.18	199.81	200.01	199.7	199.43	199.99	200.73	199.95	200.5
208.5	208.29	208.2	207.82	209.41	209.06	209.33	209.01	209.21	208.86	209.21	209.18	209.81	208.52	209.36	209.59	208.9	209.1	208.59	209.36	207.73	207.5	208.97	208.11	208.5	208.97	209.91	209.16	208.47	208.84	208.54	207.55	208.8	208.45	209.3	209.46	207.26	209.24	207.49	209.13	209.8	208.8	208.96	207.93	209.25	208.74	208.18	208.94	208.48	208.58
211.95	212.59	212.57	211.84	211.64	212.44	212.7	212.24	212.14	213.64	212.1	211.67	213.19	211.57	212.64	212.79	213.39	212.67	213.32	211.61	213.57	211.81	212.94	212.31	213.2	211.79	212.81	212.19	212.7	211.96	211.2	212.69	211.92	212.1	212.36	213.19	212.74	213.05	212.16	212.06	211.74	212.73	212.19	212.45	212.17	212.78	212.53	212.89	211.62	212.46
202.6	203.15	203.02	203.22	202.42	203.13	203.17	201.38	201.86	202.5	201.77	201.78	201.95	204.59	203.63	202.63	202.32	203.6	201.29	201.75	202.39	202.67	202.55	202.94	201.89	203.02	201.37	202.48	203.47	202.72	202.43	201.95	202.53	201.84	202.65	202.25	203.07	202.41	202.88	202.12	201.91	202.19	202.41	202.96	201.47	202.74	203.26	202.23	203.07	203.03
212.59	211.82	210.78	211.24	213.91	212.19	211.44	211.79	211.28	212.68	212.8	211.66	211.75	212.02	211.26	210.82	212.22	212.48	210.91	211.24	210.59	211.36	211.78	212.23	212.87	212.64	212.5	211.85	211.75	211.58	212.2	211.72	213.47	212.56	212.53	212.35	211.25	212.09	212.01	211.21	212.24	211.53	211.34	211.21	211.34	210.65	211.05	212.03	210.82	212.01
206.7	207.3	206.53	206.87	207.86	207.49	208.12	208.65	207.01	207.13	207.87	206.21	207.86	207.42	206.45	207.26	206.98	207.93	206.97	206.66	207.8	207.25	207.48	206.08	207.63	207.66	207.73	207.46	208.08	207.48	207.26	207.63	206.99	206.37	207.88	207.8	207.42	208.25	207.42	207.85	207.94	207.7	207.48	208.16	208.74	207.31	208.61	207.89	207.81	207.42
202.1	202.92	203.12	203.95	202.3	202.41	203.47	202.28	202	201.75	203.08	202.07	202.72	202.66	203.27	201.87	202.54	203.05	202.24	202.49	201.51	201.95	202.24	202.14	203.35	203.28	202.31	202.67	202.48	202.32	202.82	202.48	202.73	203.21	202.08	203.37	203.14	202.17	200.57	202.61	202.86	203.59	202.05	203.78	202.77	202.46	203.22	201.04	202.66	202.83
218.21	216.89	216.23	217.06	217.03	216.94	216.46	216.16	216.65	217.59	217.29	216.74	216.17	217.08	218.65	217.28	217.28	216.84	217.15	217.29	216.31	217.21	217.94	216.5	217.2	218.01	216.87	216.5	216.22	217.42	217.63	216.76	217.73	216.8	216.04	216.56	216.78	216.97	216.53	216.92	217.01	217.65	216.58	216.66	216.48	216.49	216.84	217.51	218	217.48
213.43	213.76	214.28	213.74	214.17	214.71	214.03	213.32	213.16	213.16	214.13	214.18	213.6	214.47	214.01	213.86	212.75	213.8	213.56	214.63	212.97	214.15	213.64	214.02	212.55	213.73	213.92	214.08	213.62	213.79	214.18	213.46	213.27	213.59	214.3	213.93	214.54	213.87	214.46	213.74	214.25	214.12	213.88	212.19	213.96	212.81	214.01	214	214.18	213.46
217.74	218.25	217.92	217.72	217.69	217.98	217.73	217.66	217.36	218.6	217.08	217.65	216.22	218.11	216.87	218.87	218.04	216.85	217.31	218.52	217.51	217.95	218.84	218.35	217.34	218.68	217.21	217.96	219.34	217.24	218.3	217.79	218.22	217.38	217.7	218.44	217.32	217.61	217.95	218.39	218.55	217.42	218.63	218.07	218.26	218.03	216.78	218.34	217.34	218.24
212.39	213.47	213.2	214.05	212.34	213.74	212.47	213.61	212.75	212.45	212.02	212.16	212.73	212.04	212.73	212.61	213.72	212.72	213.75	212.72	212.47	212.44	213.96	213.29	214.08	212.24	213.98	212.5	213.37	212.72	213.61	213.17	213.4	213.37	213.87	211.62	212.11	213.08	213.12	213.03	212.32	214.32	212.18	213.01	213.83	213.96	212.91	213.22	213.02	212.39
200.71	199.29	200.8	200.45	201.46	199.75	200.53	200.17	199.51	200.05	199.61	199.59	200.36	200.84	200.23	200.11	200.85	200.7	200.77	200.33	200.32	200.29	200.26	200.25	200.85	200.3	200.88	200.38	200.09	201.07	200.85	201.3	198.99	200.23	200.26	201.17	200.47	200.03	201.36	200.63	199.7	200.44	200.26	199.52	199.99	199.95	200.93	200.12	200.58	201.35
212.01	212.38	212.69	210.92	211.49	211.77	212.29	212.77	210.83	210.72	211.66	211.17	211.71	211.45	211.82	211.84	211.24	212.02	210.9	212.64	212.16	210.97	210.73	211.85	211.46	211.66	211.83	211.39	211.38	212.06	212.59	211.34	211.59	211.35	211.45	211.9	210.45	211.53	211.42	212.26	211.92	212.41	212.29	212.02	210.88	211.36	211.61	212.73	210.93	211.77
213.04	212.08	211.71	212.32	212	211.92	213.31	212.46	212.4	211.55	213.16	211.38	212.69	212.59	212.78	212.33	212.96	211.74	212.28	212.1	211.9	213.12	213.3	211.23	212.86	212.41	212.58	212.92	212.61	213.59	211.93	211.77	212.06	211.12	211.72	211.92	212.36	213.03	212.71	212.26	211.78	211.2	211.77	212.04	212.98	212.89	212.19	213.09	211.92	212.7
202.62	203.08	204.59	202.64	205.12	204.14	203.77	204.09	203.55	203.8	203.98	204.39	205.07	203.79	204.83	203.76	203.05	203.37	203.44	203.89	203.68	203.91	203.4	203.7	203.72	202.91	203.81	203.62	202.66	202.9	202.83	203.66	203.43	203.97	204.22	203.83	203.35	203.29	203.15	203.27	203.47	203.86	203.11	203.34	203.11	203.16	203.21	203.33	202.76	203.42
212.35	211.83	212.63	211.79	212.51	212.04	211.64	211.26	211.45	212.24	211.09	211.74	212.47	211.65	212.27	211.99	211.23	211.17	211.38	212.29	212.39	211.65	211.72	210.95	211.84	212.04	212.11	212.23	212.74	210.69	212.24	211.7	213.33	211.54	212.06	210.9	210.75	211.73	212.17	210.87	212.16	211.81	212.37	211.71	211.91	212.15	212.07	211.7	212.21	212.24
212.55	213.73	212.65	213.23	212.62	211.41	212.89	212.99	211.97	212.31	212.41	212.4	212.45	211.75	212.16	211.72	212.7	213.32	211.77	212.12	211.38	211.92	212.96	211.92	213.26	212.93	212.5	213.84	214.13	213.58	212.84	212.12	213.32	212.59	212.37	211.82	212.36	211.74	211.43	213.08	212.65	212.62	212.86	211.64	213.29	211.99	212.51	212.29	212.13	212.35
200.19	200.72	199.36	199.56	199.18	199.93	199	201.23	199.23	200	199.98	199.33	199.49	199.11	199.55	200.03	199.82	199.55	198.15	199.68	199.22	199.73	199.46	200.4	199.82	199.43	199.6	200.5	199.41	199.86	199.11	200.02	200.9	198.34	199.67	198.98	198.8	200.41	199.48	199.52	199.43	199.95	200.39	199.33	198.95	199.36	198.81	199.47	199.46	200.28
194.62	193.02	195.53	194.95	194.43	192.91	194.37	193.99	194.95	194.1	194.36	193.85	193.83	194.11	192.58	194.48	194.09	195.01	194.35	195.45	194.5	194.41	193.69	193.07	194.53	194.46	195.09	193.86	193.49	194.5	194.47	194.36	193.61	194.05	194.97	194.53	193.76	193.81	195.06	193.36	194	194.33	194.5	195.48	194.51	193.75	193.75	194.6	193.19	193.33
208.11	206.5	207.21	207.71	208.38	206.01	207.08	207.29	208.27	206.72	206.22	207.71	207.65	207.03	207.31	208.71	208.08	207.84	206.96	206.4	207.35	207.9	208.4	208.02	208.01	207.78	207.14	206.16	207.89	207.79	207.43	208.84	208.17	207.66	207.37	207.65	208.03	208.42	207.63	206.76	208.06	206.6	207.92	208.5	208.09	207.3	207.63	206.77	207.96	207.86
200.41	199.6	198.75	198.78	199.5	200.01	198.83	199.41	199.18	199.57	199.36	198.47	200.72	199.42	199.97	200.18	198.98	199.79	199.9	199.25	198.64	199.76	200.17	199.51	199.18	199.7	199.69	199.78	199.31	199.69	199.52	198.58	199.24	198.15	197.81	198.28	199.48	199.53	199.25	198.08	198.33	200.09	199.1	199.59	198.31	198.97	198.68	200.57	200.23	199.77
206.71	207.56	207.51	207.39	207.72	207.92	207.84	207.47	208.37	207.84	207.16	206.93	206.87	207.36	207.58	208.3	207.34	207.26	207.84	207.57	207.81	208.2	208.56	207.95	208.22	207.24	207.26	208.27	208.63	207.85	208.58	207.37	207.8	208.22	206.49	207.71	208.82	208.05	208.12	207.82	207.54	207.13	208.63	208.4	207.78	207.43	208.3	207.47	208.66	208.1
208.64	209.1	208.39	208.6	208.06	209.22	208.81	209.24	208.32	208.82	208.4	209.13	208.11	209.27	208.22	208.83	208.48	208.57	207.96	208.51	208.06	207.35	207.54	208.26	208.65	207.87	208.57	209.29	207.86	208.94	209.93	208.47	208.12	208.86	207.6	208.5	208.54	209.21	209.19	208.72	208.16	208.67	209.03	209.41	209.92	208.36	208.53	207.55	209.49	208.11
216.16	216.97	216.42	216.21	216.65	217.16	216.7	216.58	217.4	217.26	218.49	217.15	217.16	216.4	217.26	217.41	216.78	217.08	217.03	216.91	216.99	216.81	216.71	216.97	217.79	216.35	216.63	218.22	217.37	217.75	216.57	217.18	217.44	215.82	216.54	216.22	216.65	216.33	216.42	217.18	217.71	217.58	216.89	216.84	217.11	217.74	216.38	216.69	217.11	216.99
212.28	211.65	210.6	211.19	210.92	211.58	211.97	211.43	211.53	212.13	211.23	211.19	210.73	211.39	212.18	212.59	212.22	211.27	211.44	211.3	211.61	213.16	210.81	211.72	211.98	211.04	211.79	212.44	212.03	211.9	211.43	210.77	211.24	212.44	210.96	211.67	211.79	210.7	212.02	212.35	212.13	212.33	211.39	212.16	211.64	211.47	211.96	212.2	212.04	212.32
208.08	210.08	208.94	208.73	209.01	208.68	208.59	209.12	208.08	208.74	208.99	208.58	208.39	208.87	208.6	208.86	208.62	208.43	208.36	207.17	207.53	209.16	208.75	208.76	208.62	208.26	209.52	208.3	207.92	208.2	208.45	208.69	208.81	208.94	208.25	209.32	209.08	208.46	208.29	207.9	210.08	208.94	208.53	209.49	208.35	207.24	208.52	207.9	209.64	207.84
197.01	197.76	197.95	198.43	198.07	198.43	198.18	198.34	198.06	197.91	198.36	199.95	198.41	198.54	198.43	197.91	198.71	198.39	198.15	198.44	196.75	196.79	196.98	198.07	198.7	198.25	198.39	198.24	198.34	198.23	197.86	197.66	196.87	197.23	199.01	198	198.86	198.53	197.51	198	196.65	197.31	198.15	197.07	196.34	196.55	197.5	198.12	198.83	197.95
211.41	213.16	212.67	212.26	214.04	213.58	212.47	214.13	213.52	212.83	212.94	213.09	212.39	212.19	212.73	213.9	212.97	213.54	213.87	212.88	214.24	212.73	213.53	213.77	213.5	212.24	213.39	212.96	212.61	213.6	211.63	212.47	212.48	212.27	212.84	212.79	213.08	212.39	213.86	213.38	213.11	213.85	214.8	213.73	212.6	213.14	214.35	213.46	213.31	212.11
205.92	205.49	206.37	204.55	204.9	204.9	205.8	205.38	205.19	204.36	206.26	205.31	204.98	205.96	205.6	204.67	205.46	205.61	207.02	204.37	204.17	204.82	206.14	205.36	205.53	206.23	204.29	206.62	206.12	205.08	205.34	206.21	206.16	205.35	206.56	205.19	205.57	205.82	205.1	206.11	204.77	206.85	205.22	206.09	205.32	205.51	206.28	206.42	205.3	205.55
211.17	212.35	213.27	213.34	212.45	212.34	213.16	212.91	211.75	212.63	213.56	213.59	211.75	213.54	212.27	212.79	213.07	213.78	212.99	213.69	213.78	212.87	213.2	213.19	214.58	213.11	212.54	213.7	212.97	212.94	213.26	211.57	213.41	213.45	212.17	212.53	212.67	213.97	213.04	212.84	212.91	213.67	212.45	212.69	213.08	213.43	211.79	212.19	213.31	213.31
209.14	208.63	209.05	208.37	209.13	207.85	209	208.49	207.9	208.5	208.48	208.12	208.47	208.7	208.63	208.07	207.58	209.72	207.88	208.81	208.43	208.87	208.3	207.65	209.07	209.13	208.71	208.89	209.5	209.43	208.14	208.64	208.98	210.31	208.2	208.35	209.06	208.7	209.28	207.96	207.97	209.24	208.49	208.58	209.13	209.45	208.93	208.79	208.67	208.8
207.86	208.45	207.88	207.93	207.59	208.7	208.14	207.4	208.37	207.51	207.69	207.66	208.22	207.71	208.12	207.96	205.59	208.07	209.04	207.62	207.91	208.62	207.48	208.18	207.22	207.97	208.06	207.42	207.72	208.39	207.8	208.82	207.99	206.95	208.82	208.55	207.17	207.1	208.51	208.23	208.31	207.08	208.26	208.75	207.66	208.36	207.42	208.87	208.32	207.88
198.72	199	198.97	199.92	199.87	199.87	198.94	200.54	199.2	200	198.29	199.85	200.34	198.98	199.79	198.59	200.32	199.71	199.29	199.07	199.66	198.99	200.21	198.17	199.43	199.52	199.81	199.55	199.94	200.24	198.77	200.06	199.62	200.28	199.54	199.81	199.81	200.12	199.48	199.35	200.16	198.96	199.3	200.49	198.72	199.3	200.8	199.74	199.93	199.51
216.64	216.39	216.45	216.21	218.44	216.88	217.15	216.91	216.59	217.85	217.31	217.43	217.32	217.04	216.08	217.35	216.07	215.79	216.97	217.61	217.54	217.92	217.47	217.04	217.63	216.65	216.56	216.14	216.44	216.67	216.85	217.27	217.35	217.56	217.37	216.21	216.29	216.43	217.69	216.17	217.57	217.64	217.17	216.29	217.11	216.14	216.52	217.11	218.17	216.61
200.28	200.21	201.63	200.39	200.98	199.55	200.15	200.68	198.7	200.75	200.96	199.94	200.6	201.13	201.24	200.94	199.92	201.6	200.56	200.21	199.99	198.98	200.47	200.42	200.86	201.39	200.25	201.33	200.56	199.88	200.34	199.77	200.15	200.24	200.34	199.73	199.22	199.31	200.09	200.38	201.52	200.13	200.84	199.86	200.83	200.72	201.12	200.21	199.76	201.3
217.33	217.3	217.05	216.48	216.78	216.86	217.14	216.56	218.13	217.34	216.34	216.72	217.28	217.39	216.75	216.61	217.29	217.13	216.88	216.38	217.17	217.95	216.43	216.77	215.68	217.29	216.5	215.78	216.54	216.86	216.81	218.24	217.9	217.01	217.48	217.4	215.88	216.99	216.44	216.51	217.02	216.95	218.13	216.98	217.47	217.54	216.29	216.96	217.65	217.7
209.14	209.03	209.24	207.98	209.79	208.97	208.97	208.03	208.8	209.62	209.36	209.47	208.54	208.25	207.86	208.6	208.84	209.39	208.45	208.36	209.07	208.3	208.72	208.46	208.82	208.36	209.94	208.94	209.5	208.93	209.11	208.6	209.71	209.36	209.54	208.45	208.43	208.47	208.61	208.93	208.21	208.97	209.3	207.68	209.02	209.12	208.99	208.76	209.79	208.67
203.09	203.12	202.86	204.64	203.7	204.68	203.56	202.86	203.03	203.97	203.9	203.65	203.75	203.77	203.8	204.39	204.24	204.19	203.81	204.24	203.68	203.09	204.47	203.78	203.69	204.18	203.97	203.48	203.11	201.94	204.26	204.33	203.17	203.83	203.82	203.05	204.16	203.11	202.88	203.05	203.45	203.81	204.39	202.29	203.11	203.64	203.77	204.35	204.35	203.57
203.36	204.33	204.11	203.78	202.78	202.35	203.56	203.93	203.28	204.25	203.89	203.25	203.68	204.27	204.25	204.36	203.83	202.64	204.61	203.87	203.91	204.54	202.66	203.52	202.73	204.08	205.03	204.12	203.13	203.69	203.39	204.04	203.98	203.41	203.37	204.42	203.82	204.27	202.42	203.16	203.29	203.57	202.9	202.8	203.06	202.71	204.15	204.54	203.32	204.31
217.44	218.36	217.65	217.36	217.84	216.82	218.5	217.27	218.5	217.47	218.11	217.53	218.07	217.56	217.77	218.14	217.59	218.28	218.27	216.25	217.94	219.05	217.23	218	217.83	218.32	217.95	217.07	219.21	217.98	216.81	217.52	217.09	216.94	217.74	217.58	217.27	217.51	218.69	218.21	218.22	217.73	217.85	218.43	219.04	217.51	218.26	218.68	218.35	217.91
211.32	210.89	211.41	211	211.62	211.99	211.49	212.35	211.98	210.66	210.58	211.34	210.75	210.71	212.61	211.75	210.25	211.91	211.78	211.9	212.04	211.89	213.09	212.35	211.47	212.26	211.47	211.69	211.09	211.32	211.63	212.39	212.26	211.33	211.72	211	211.76	211.61	211.48	211.48	211.19	210.99	211.52	211.73	210.96	211.48	211.66	211.98	211.96	210.49
198.96	200.4	198.65	199.61	199.57	200.12	199.63	199.31	199.42	198.56	200.36	199.2	199.4	199.25	200.89	199.45	199.84	199.14	199.67	199.06	199.04	198.95	200.05	199.67	200.55	199.14	199.07	199.89	199.89	198.79	199.3	198.23	199.39	198.3	199.04	199.51	199.52	199.62	199.99	199.37	199.63	199.76	199.29	200.22	199.57	200.71	200.94	198.99	199.56	199.34
203.56	203.18	203.22	202.75	204	203.8	203.47	202.57	204.08	202.79	202.87	203.81	203.54	202.83	203.87	204.18	203.45	203.84	203.55	203.59	203.15	203.05	204.23	203.81	203.36	204.06	203.81	203.22	202.5	203.16	203.19	202.86	203.87	202.52	203.37	202.93	203.05	204.03	203.03	202.99	203.42	202.72	204.57	204.24	203.53	202.49	203.32	203.02	203.85	203.06
205.17	205.92	204.33	205.09	204.39	204.83	204.59	204.16	204.78	203.25	204.14	204.15	204.27	205.22	205.3	204.02	204.76	204.98	204.05	205.09	204.73	205.51	204.54	205.85	204.84	204.58	204.39	204.7	205.43	205.36	205.49	205.66	204.62	205.35	205.46	204.75	204.67	204.81	205.07	204.74	204.07	204.72	204.52	204.18	204.98	204.62	203.59	205.92	205.04	205.16
200.2	198.67	200.25	200.24	198.55	200.22	199	199.7	198.86	199.72	199.78	200.15	199.43	199.42	199.56	199.24	200.48	200.23	198.53	199.98	199.28	200.01	199.66	200.53	200	199.7	199.11	199.42	198.95	199.32	199.89	199.35	200.11	199.4	200.11	200.02	200.12	198.8	200.19	200.67	198.99	199.43	198.96	200.46	199.25	199.89	199.73	198.93	198.76	199.97
199.87	199.21	199.82	200.18	199.29	199.7	198.97	199.65	199.82	199.95	198.16	200.43	199.44	199.13	199.35	199.78	199.71	199.69	200.58	199.11	199.87	199.84	200.96	200.39	198.57	198.78	200.64	199.81	200.38	200.13	199.04	198.54	199.13	198.84	199.58	199.69	198.69	200.3	199.46	199.32	200.24	199.1	200.07	199.06	199.81	199.29	198.86	199.66	198.79	199.48
203.42	203.71	203.79	203.18	203.9	203.36	203.42	204.01	202.9	203.71	204.03	203.58	203.53	203.75	203.84	204.62	204.6	202.57	203.9	204.77	203.83	204.24	203.2	202.95	202.98	203.2	203.2	203.55	203.95	204.14	205.2	203.87	203.16	203.78	203.85	204.37	204.46	204.36	203.78	204	203.46	203.18	203.39	202.82	203.15	203.82	204.05	205.09	203.85	203.59
217.33	216.99	217.82	216.77	216.43	216.42	217.16	216.37	216.08	216.91	216.69	217.24	218.32	217.64	216.69	216.72	217.4	216.98	218.11	216.49	216.82	216.25	217.94	216.62	217.33	217.29	217.03	217.39	218.21	216.97	216.53	216.98	217.46	217.91	216.43	217.62	218.12	218.59	218.07	217.68	216.96	217.59	216.2	217.23	216.76	218.25	216.99	216.44	218.35	216.91
194.74	194.22	195.01	194.07	194.75	194.25	194.19	194.03	193.95	194.08	193.67	194.85	194.15	193.04	194.43	193.33	194.17	194.22	194.27	193.71	193.78	195.35	194.42	193.71	193.99	193.98	193.48	194.77	195.33	194.32	192.78	194.79	193.99	194.34	194.7	193.76	193.54	193.77	193.82	194.34	193.43	194.76	193.73	194.98	193.72	193.28	194.29	194.36	193.41	194.83
206.28	207.51	206.35	205.08	206.87	206.93	205.41	206.26	205.72	206.5	206.54	205.83	207.09	205.89	205.03	206.63	206.77	206.33	206.56	206.66	207.2	206.36	206.25	206.62	206.49	206.83	205.64	205.67	206.19	206.72	206.23	206.25	206.18	206.44	206.02	205.38	206.54	207.29	206.2	205.97	206.45	206.45	206.26	206.49	206.88	207.14	207.34	205.42	206.15	206.25
217.28	217.25	217.62	217.05	217.7	217.76	218.32	217.94	217.44	218.53	218.69	217.3	216.53	217.94	217.29	218.72	219.16	217.31	217.75	217.7	216.35	216.46	219.24	217.48	217.89	218.22	218.31	217.41	218.2	217.36	216.92	216.99	217.13	217.69	217.67	217.79	218.07	216.48	218.2	218.75	217.4	217.83	219.2	218.03	217.76	216.29	216.75	217.88	217.92	217.46
203.91	202.29	204.54	204.45	203.61	204.02	202.84	201.9	204.51	203.29	204.28	202.65	203.57	203.83	203.68	203.73	203.36	204.16	203.69	203.59	203.31	203.1	204.06	203.52	204.65	203.64	204.35	204.69	203.81	203.56	202.95	203.59	203.26	203.09	202.78	205.46	204.72	203.89	204.21	204.01	203.5	205.01	205.38	203.16	204.78	203.96	202.29	203.13	203.23	203.71
207.99	208.8	206.72	207.88	208.57	208.16	206.83	207.68	208.5	207.77	206.97	206.84	208.65	207.31	207.91	208.14	207.77	207.71	207.32	207.01	207.58	208.51	208.76	207.27	207.68	208.58	206.92	207.75	207.26	208.1	208.32	206.98	208.7	207.94	208.03	207.85	207.81	208.5	207.95	208.91	208.17	207.41	207.81	208.67	207.48	208.16	207.18	207.61	208.13	208.15
212.05	211.02	211.29	211.28	211.01	211.72	211.27	211.19	212.25	211.16	211.67	211.98	211.8	212.15	211.85	211.99	211.95	211.46	211.86	212.21	211.86	211.1	212.16	212.25	210.94	211.74	210.79	210.81	212.17	212.46	211.55	210.82	211.41	211.82	211.37	211.83	211.39	211.42	211.05	212.18	212.12	211.29	210.82	212.28	212.91	211.28	212.23	211.75	212.26	212.57
201.96	203.92	203.43	204.06	203.37	202.96	204.3	203.81	204	203.07	202.53	203.5	204.92	203.97	203.06	204.45	202.03	203.54	203.46	204.05	204.56	204.57	204.94	204.02	204.19	203.96	203.71	203.3	203.37	203.91	203.24	203.03	203.75	203.23	204.36	203.04	203.51	203.86	204.04	204.81	204.27	203.18	203.4	203.35	203.88	203.95	202.97	203.33	203.87	205.58
205.87	206	206.46	208.04	204.8	206.22	207.18	207.13	206.44	206.18	206.8	205.55	207.23	206.74	206.47	206.29	206.62	206.21	207.55	206.58	206.23	206.45	208.09	206.04	206.85	207.1	206.52	206.99	206.42	206.9	205.34	207.75	207.66	206.5	206.56	206.08	206.31	207.38	207.68	206.66	206.32	206.07	207.45	206.02	206.79	206.19	205.54	205.79	206.68	206.18
203.04	203.79	203.86	203.43	204.49	203.54	203.62	203.37	203.09	204.21	203.43	203.77	203.86	203.71	202.65	203.32	203.71	202.97	204.04	202.65	205.05	203.37	202.92	203.35	204.77	203.17	204.78	203.83	203.85	204.21	203.66	201.94	203.79	203.18	204.13	203.41	203.02	204.04	203.39	203.95	203.55	204.78	202.5	203.12	204.46	203.34	203.77	202.2	203.9	202.9
204.08	202.77	203.95	203.38	204.22	203.44	203.09	203.25	203.78	204.53	203.82	203.58	204.32	205.42	202.67	204.35	204.3	204.46	203.1	204.21	204.91	203.69	203.88	202.96	202.93	203.73	202.78	203.64	204.89	203.29	203.67	203.68	203.68	204.68	203.32	203.38	204.29	203.05	204.05	203.28	203.62	203.64	203.78	204.14	203.71	204.17	203.27	203.87	204.38	203.77
206.43	206.8	206.1	206.35	206.11	205.26	206.57	206.55	206.22	206.77	205.88	205.94	206.18	206.66	206.84	206.67	206.77	206.14	207.17	206.15	206.14	206.01	206.13	206.16	206.34	207.09	206.43	206.81	206.55	206.01	206.98	205.48	205.63	207.29	206.11	205.19	206.92	206.09	206.48	207.13	206.51	206.52	205.85	205.72	206.52	207.23	206.68	206.37	206.77	208.05
216.82	217.15	217.1	216.89	216.53	216.62	216.79	217.79	216.36	216.91	216.93	217.04	217.69	216.15	216.95	216.83	216.21	216.68	217.72	217.5	218.08	217.39	218.03	217.76	217.02	216.08	217.01	217.74	217.96	216.36	217.71	217.23	216.98	216.88	216.58	216.42	216.44	217.05	216.33	217.12	216.77	216.22	216.9	217.04	216.23	217.09	217.92	217.41	216.23	216.99
205.71	204.97	204.02	205.45	205.45	205.47	203.86	203.94	205.03	205.21	205.32	205.77	204.78	204.22	204.51	204.98	205.1	204.64	204.16	204.76	204.17	205.43	204.74	204.04	205.15	205.07	203.67	205.43	205.38	204.5	205.19	204.07	205.74	203.76	204.85	204.04	203.98	204.85	205.32	204.56	205.63	205.39	205.46	205.05	203.89	204.85	204	203.92	204.8	205
202.13	203.52	203.04	203.34	203.11	201.79	201.9	203.35	202.84	203.19	202.51	202.34	202.74	201.89	202.82	202.53	203.39	201.43	202.36	202.67	202.92	202.58	201.63	202.07	201.93	202.64	202.75	202.78	202.75	202.82	202.47	203	203.37	203.05	203.44	202.4	202.2	203.48	202.36	203.5	201.68	201.95	201.91	201.78	202.07	202.92	201.36	203.5	202.78	202.38
209.34	208.8	209.92	209.15	209.04	209.4	209.26	209.9	209.78	208.25	209.09	209.6	210.08	208.87	210.35	210.03	209.35	208.92	209.19	210.21	208.43	209.19	208.82	208.71	209.34	209.17	210.52	208.52	208.73	210.12	209.52	207.9	208.89	209.33	209.16	209.95	209.04	208.24	208.96	208.85	209.13	210.37	208.79	209.69	208.43	210.31	208.4	209.22	209.05	209.51
208.94	207.63	208.89	208.96	209.43	209.3	208.62	208.44	208.33	208.44	208.94	208.65	207.89	208.95	209.07	210.73	208.62	208.34	208.95	209.6	208.5	209.42	208.46	209.66	209.17	209.25	208.7	208.64	207.96	208.1	209.12	209.04	207.69	208.49	208.44	207.62	208.49	208.58	209.23	208.61	209.37	208.9	207.98	208	209	208.37	208.5	209.27	208.75	209.35
210.61	211.37	212.3	211.11	210.58	211.2	212.5	211.65	211.79	211.51	211.96	211.32	211.99	211.45	211.94	211.83	211.27	211.32	211.17	212.77	211.57	210.7	211.88	211.53	211.16	211.07	211.64	212.29	211.77	211.69	212.33	211.46	210.83	210.53	211.06	211.88	212.29	211.4	211.63	211.5	212.55	211.58	211.81	210.49	210.88	212.19	213.04	210.31	212.38	212.92
212.83	212.65	212.8	214.16	213.6	212.25	212.76	213.02	213.16	213.39	212.22	213.52	213.17	213.02	213.22	212.87	214.4	214.12	212.78	213.53	213.91	212.15	212.54	212.42	213.3	212.31	212.39	213.59	212.13	213.49	214.29	211.26	213.1	213.21	213.1	212.14	213.11	212.8	213.05	213.16	213.07	213.25	213.85	213.52	212.82	213.13	211.61	212.93	213.39	212.98
212.02	211.23	211.54	211.03	212.3	211.77	211.53	211.98	211.2	212.86	213.07	212.35	211.46	211.3	211.88	213.35	211.31	211.13	211.54	212.08	211.08	211.58	211.9	211.73	212.9	211.57	211.92	211.4	211.63	211.01	212.64	212.92	211.89	211.35	210.95	212.09	211.92	212.72	212.37	211.41	211.96	211.93	211.39	211.64	212.14	212.47	211.11	211.55	213.11	210.47
211.76	212.01	211.77	211.5	211.98	211.29	211.18	213.09	211.29	211.65	211.76	211.49	212	211.18	212.94	213.22	212.24	210.06	210.75	211.45	212.11	211.25	210.34	211.95	212.24	211.28	212.21	212.25	212.33	210.45	211.74	212.47	211.43	211.26	211.17	211.92	211.35	211.53	211.05	212.09	212.07	211	211.8	211.46	211.77	211.96	212.95	212.82	212.64	210.63
208.28	206.77	207.36	207.45	208.79	207.99	207.55	208.92	206.86	208.6	207.89	208.68	208.77	208.13	208.16	209.12	208.36	209.69	207.88	208.3	208.22	206.97	207.4	207.7	208.42	207.99	207.4	207.17	208.08	208.35	208.36	208.15	208.14	207.74	207.64	207.47	207.94	207.47	208.15	208.28	207.73	207.75	209.32	208.61	209.15	207.34	208.75	208.92	207.94	207.26
209.38	209.19	210.41	210.33	209.31	210.24	209.81	210.82	209.37	209.18	209.52	209.51	210.1	209.4	210.01	210.44	209.76	210.06	209.39	209.42	209.16	209.73	210.61	210.39	210.41	208.95	208.83	209.49	209.39	209.48	209.08	209.45	209.54	208.58	209.08	209.67	208.95	210.16	209.98	208.9	210.65	209.18	208.83	209.85	208.98	209.05	209.88	208.95	210.09	209.46
198.05	197.75	198.41	198.27	198.79	197.55	197.08	197.69	198.9	198.03	198.6	199.95	198.23	198.01	197.05	198.5	198.31	198.28	199.86	197.21	198.24	198.21	198	198.54	198.23	198.36	198.48	198.65	198.02	197.56	197.73	197.78	198.02	196.71	198.08	197.52	198.11	198.7	197.91	197.72	199.34	197.75	197.01	198.94	198.71	199.35	197.16	199.51	199.22	198.66
200.03	199.98	199.2	199.14	199.3	200.1	199.49	200.38	198.84	199.73	198.86	199.82	199.95	199.37	199.96	199.63	199.24	199.47	198.25	199.37	199.11	199.23	199.03	199.39	200.68	201.06	199.55	199.17	201.18	198.34	198.96	198.94	199.33	199.72	199.62	198.14	200.01	199.62	199.09	199.55	198.32	199.91	199.66	199.05	199.16	200.39	199.53	199.13	198.45	199.9
201.42	201.12	201.84	201.68	200.76	201.31	201.66	201.72	202.04	201.44	201.27	200.93	201.48	201.36	200.13	200.86	200.51	201.73	200.93	200.68	201.7	201.15	201.14	201.9	201.66	202.48	200.3	199.94	200.72	202.17	201.51	201.98	201.49	201.02	201.26	201.64	200.09	201.11	201.16	201.64	200.67	200.74	199.59	200.82	202.11	201.82	201.92	200.7	201.72	201.42
199.98	199.57	201.24	200.56	201.41	200.62	201.03	200.23	200.71	199.42	199.56	201.15	200.89	200.01	200.65	200.57	201.4	200.4	201.31	200.23	200.22	200.38	200.34	200.31	200.86	199.59	201.37	200.36	199.93	200.96	201.17	200.43	199.81	199.36	200.27	201.31	201.23	199.78	200.4	199.92	200.52	200.28	200.53	200.36	199.87	200.55	200.07	200.88	199.96	200.12
209.17	210.21	209.36	208.72	209.48	208.02	208.67	209.21	208.7	208.31	209.29	208.35	207.74	209.47	208.22	208.45	209.29	209.44	209.34	208.85	209.22	208.83	209.43	208.88	208.73	209.42	209.54	209.66	208.46	208.4	208.25	208.38	208.8	209.04	208.36	209.12	208.41	208.7	208.76	209.37	208.46	209	208.38	208.37	209.11	207.89	208.73	208.33	209.18	208.3
208.38	206.89	207.97	207.81	207.9	207.72	207.8	207.5	208.92	207.29	207.72	208.06	208.3	207.86	207.74	209.38	207.28	208.26	207	208.5	208.21	207.47	207.76	207.85	208.76	208.95	208.18	207.37	207.23	207.85	207.86	207.47	207.49	207.18	207.27	209.08	206.77	208.91	208.48	208.62	207.72	207.92	207.05	206.85	207.4	207.55	207.54	207.94	207.54	208.3
202.86	202.34	202.62	203.12	202.47	204.2	202.94	201.96	202.89	202.96	204.12	203.77	201.42	202.38	202.96	202.15	203.77	202.49	201.75	202.5	203.82	203.47	202.88	202.91	203.39	203.02	203.17	202.2	203.43	203.37	203.67	204.38	204.91	202.61	203.52	202.87	203.99	203.5	203.42	203.21	203.27	202.08	203.06	201.99	203.17	203.11	202.81	201.94	203.14	203.12
211.69	211.78	211.02	211.09	211.16	211.36	211.78	211.38	212.65	210.96	211.4	211.6	211.76	211.33	212.25	212.65	211.86	211.57	211.42	211.1	210.01	210.94	211.91	211.83	211.42	211.18	212.29	211.56	212.34	211.23	211.71	210.95	210.56	209.85	212.13	211.83	211.79	210.89	210.87	211.42	212.59	211.5	210.24	210.97	211.99	210.9	210.83	212.67	211.65	211.77
206.33	208.05	207.16	207.93	207.68	207.7	207.36	207.21	207.97	208.86	207.16	206.74	207.25	209.01	207.75	208.02	208.04	207.27	207.94	208.01	208.2	209.06	207.43	207.81	207.42	208.57	206.97	207.95	207.81	208.22	207.88	206.85	207.93	207.52	208.52	207.06	208.55	207.71	207.21	207.47	208.99	207.46	208.12	208.42	206.12	207.48	208.1	207.24	207.74	209.44
211.39	211.27	211.4	211.69	212.37	211.5	211.9	211.48	210.86	211.86	210.96	210.5	211.85	210.78	211.95	210.54	212.65	211.62	210.92	212.43	211.94	211.48	211.46	211.9	211.39	211.59	212.62	211.08	212.85	211.93	210.95	211.67	212.16	212.05	211.08	211.84	212.37	210.67	212.61	211.72	212.13	211.4	210.98	210.75	212.25	212.28	211.58	212.14	211.78	211.22
203.77	202.77	203.27	203.48	202.77	202.23	202.24	203.91	202.07	203.9	203.55	202.98	203.64	203.64	203.3	203.02	202.88	203.36	203.56	202.51	203.26	202.77	204.18	202.77	203.66	202.25	203.27	202.99	203.31	203.34	202.43	203.58	203.48	202.67	204.54	204.07	203.01	202.32	204.25	202.2	201.9	203.53	203.52	202.28	203.59	202.9	202.31	202.84	203.36	203.56
206.21	204.69	205.21	204.75	205.78	205.4	205.72	205.32	206.03	206.4	205.43	205.78	206.49	206.62	206.3	205.32	205.72	205.84	206.82	206.31	205.79	205.7	205.44	204.61	204.87	204.12	205.88	205.6	204.71	206.45	205.76	206.63	204.82	204.55	205.81	205.23	204.73	205.47	205.9	204.23	205.53	205.82	205.44	206.15	205.88	205.04	205.83	205.68	205.69	206.47
208.89	208.39	207.59	208.55	208.49	207.42	209.62	208.69	208.95	208.49	208.26	208.89	208.56	208.44	208.29	209.32	208.72	209.75	208.26	208.24	208.44	209.12	207.66	208.5	209.24	208.57	207.67	209.35	208.32	207.88	209.46	209	208.6	209.51	208.25	208.03	208.49	209.29	208.57	207.47	209.14	208.57	207.96	209.32	208.27	208.19	209.3	209.41	208.79	207.7
206.97	208.04	206.78	209.84	207.16	208.35	206.27	207.5	208.63	207.91	208.31	207.98	206.82	207.54	207.77	207.93	207.97	208.47	208.53	208.5	208.35	207.47	208.36	207.12	207.86	206.93	207.25	207.94	207.76	208	207.41	207.62	207.95	207.9	207.35	206.48	207.5	207.32	208.37	207.65	207.99	207.58	207.28	207.34	207.2	207.74	207.37	207.33	208.07	207.67
204.82	205.14	205.17	205.11	204.62	204.78	206.09	204.47	204.56	205.59	205.29	204.57	204.53	204.24	204.51	204.15	204.54	205.03	205.6	205.29	205.43	205.29	205.1	204.69	205.44	203.69	204.32	205.19	204.48	205.47	204.85	205.94	204.84	204.09	204.76	204.58	205.16	205	204.76	203.59	204.71	204.96	205.61	203.93	204.45	205.09	205.75	204.6	205.43	204.99
210.5	211.53	211.54	212.16	210.88	210.71	211.65	212.25	211.45	212.48	212.12	211.01	211.5	211	211.56	213.68	211.02	213.59	211.59	212.3	212.34	211.79	212.18	211.34	211.65	212.67	211.68	211.21	211.65	212.44	211.4	211.68	211.28	211.56	211.43	211.73	210.55	211.73	211.79	211.08	213.23	212.02	212.01	212.13	212.11	210.13	212.85	211.32	211.14	212.12
212.8	212.17	211.16	212.1	211.23	212.28	210.26	211.31	211.55	212.3	210.44	212.53	211.46	210.92	212.11	211.21	212.03	211.12	213.35	211.27	212.85	212.43	212.05	212.57	211.8	212.06	210.4	211.04	211.78	210.62	212.68	211.92	212.51	211.69	211.01	212.04	212.06	211.84	211.01	211.91	212.41	211.35	212.53	211.49	212.14	212.43	210.76	211.68	210.94	211.65
194.25	196.53	195.64	195.01	195.02	195.28	195.16	195.47	194.15	196.11	194.58	195.71	194.76	195.18	194.34	194.98	195.76	194.72	195.78	196.8	195.43	196.59	194.79	195.88	195.57	194.34	195.85	196.15	195.34	195.67	196.03	195.41	195.52	195.24	196.29	195.54	195.21	195.39	194.66	196.41	195.78	195.25	195.62	194.85	194.76	194.65	195.15	194.95	196.25	196.23
203.88	204.46	204.19	203.28	204.24	203.85	202.92	202.63	204.41	203.44	202.51	203.08	203.35	204.06	203.19	203.74	203.89	204.99	203.41	204.06	203.99	202.82	202.56	204.03	203.6	202.98	202.27	203.06	202.66	204.26	203.84	204.2	203.67	203.47	204.48	203.47	203.42	204.13	203.98	202.68	204.39	203.86	204.17	203.33	204.06	202.57	203.81	202.73	203.83	203.93
200.49	200.73	201.56	200.8	201.82	201.08	200.84	201.4	200.27	201.43	201.26	201.76	201.35	201.5	201.46	200.81	201.27	200.67	200.44	200.98	201.56	201.32	200.68	201.75	200.98	201.53	202.53	202.26	200.97	201.22	201.33	200.65	200.58	200.52	199.5	200.33	200.85	200.84	201.56	201.87	201.42	201.46	201.58	201.4	200.78	200.58	202.08	201.79	200.87	200.67
208.34	209.03	208.93	206.82	208.92	208.21	207.61	208.35	207.92	209.42	208.62	207.2	207.14	208.99	208.87	208.37	209.67	208.12	208.49	208.63	208.18	207.14	208.38	210.03	207.8	209.03	208.37	208.49	207.75	208.02	208.23	208.4	208.57	208.42	209.4	208.05	209.23	207.38	207.49	208.58	207.69	208.02	208.32	208.2	208.15	208.34	208.33	208.52	209.64	207.61
212.42	212.68	212.5	210.79	212.07	211.25	211.9	211.56	211.42	212.42	212.19	210.98	210.75	211.71	211.6	211.4	210.89	211.82	212.08	211.51	211.48	211.97	211.69	210.9	212.49	211.5	211.68	211.59	211.53	211.21	210.94	212.29	210.28	211.45	211.39	212.12	211.37	212	210.71	211.77	212.42	210.51	211.03	211.62	211.72	212.25	211.8	211.62	211.49	211.05
207.2	206.85	207.54	207.64	207.22	208.18	207.31	207.23	206.16	207.16	207.23	207	208.5	207.55	207.02	206.98	207.68	208.25	207.35	207.18	208.22	207.56	206.6	207.74	206.87	207.65	206.99	208.67	208.49	208.34	208.67	207.21	206.63	208.07	208.26	207.7	208.35	206.78	207.2	207.82	207.43	208.37	207.28	208.35	207.29	207.73	208.02	207.46	207.8	207.58
211.99	210.6	212.04	210.95	211.2	211.13	211.37	211.54	211.51	211.76	210.83	211.74	211.38	212.2	211.26	210.87	211.21	211.35	210.82	212.28	211.61	211.44	212.41	212.43	211.42	210.91	211.35	211.55	211.14	212.01	211.86	211.16	212.03	210.53	212.08	211.54	211.67	212.26	211.78	210.94	211.07	211.25	211.83	210.61	210.37	211.36	210.63	212.31	211.85	212.04
208.05	208.15	206.37	208.23	207.82	208.22	208.36	207.41	207.01	207.31	207.43	208.35	207.36	208.14	207.72	207.99	207.82	207.67	207.2	208.17	208.1	207.94	207.06	207.14	207.32	206.78	207.32	207.38	208.52	207.87	207.77	207.79	208.08	207.41	207.63	208.38	207.74	207.45	208.92	208.8	207.5	208.36	207.28	208.23	206.61	207.9	207.36	205.99	207.8	207.21
201.91	202.38	202.99	201.84	203.38	202.04	202.56	202.49	202.86	203.26	201.79	202.69	202.77	202.75	202.5	201.45	202.66	200.7	202.76	202.19	203.14	203.14	202.64	203.23	202.15	202.14	202.36	201.68	201.99	202.07	203.1	201.83	201.31	201.31	202.28	203.75	201.51	203.37	202.48	202.16	202.7	201.56	202.19	203	201.67	201.46	202.74	201.73	202.66	201.88
208.53	207.61	207.57	207.87	208.3	207.04	206.87	206.84	207.83	208.22	208.06	208.1	207.53	207.75	207.56	207.23	208.65	208.03	208.43	207.98	207.28	206.95	207.37	208.62	208.5	207.72	208.66	208.05	207.31	208.34	207.05	207.15	209.13	207.73	206.9	207.98	208.58	207.69	207.08	208.91	208.25	207.67	206.85	207.36	207.6	207.9	208.43	209.36	208.38	206.68
210.63	210.88	210.68	212.78	211.81	212.76	212.38	211.89	211.04	211.67	211.92	211.11	211.81	212.68	211.51	212.84	212.14	212.35	211.05	212.18	212.94	212.18	212.53	212.36	210.86	212.88	212.54	211.34	211.92	212.06	212.29	211.53	212.19	211.58	212.59	212.25	211.98	210.77	211.98	211.65	213.01	212.37	212.8	210.79	211.63	211.47	212.91	211.79	210.76	211.02
206.4	207.68	206.92	207.59	207.47	208.17	208.11	208.51	207.88	208.25	208.16	208.6	207.77	206.53	208.54	208.38	207.87	208.16	207	207.12	207.37	206.54	207.38	208.23	207.46	208.03	206.95	208.08	207.94	207.84	208.45	207.41	207.45	208.52	207.56	207.64	207.52	207.86	207.31	206.31	208.58	207.03	208.14	207.94	208.25	207.03	206.3	206.3	207.95	207.46
212.31	211.35	211.68	211.87	211.16	211.92	210.82	211.5	211.46	211.85	211.72	211.5	211.31	211.91	211.05	212.51	211.57	211.83	212.13	211.46	211.64	212.4	211.76	212.41	211.54	211.37	209.57	210.23	212.66	211.78	211.19	211.78	212.48	212.45	211.49	211.24	210.77	210.91	212.42	211.59	211.73	210.69	211.9	212.6	213.5	211.23	211.25	210.31	211.75	211.13
207.63	208.34	208.89	208.07	208.23	208.91	209.01	207.65	208.12	208.49	208.91	208.84	207.79	208.43	207.39	209.01	208.66	206.75	209.13	208.32	208.01	208.99	209.52	208.7	208.66	208.83	208.1	208.5	208.67	207.75	208.84	208.89	208.36	208.49	207.76	207.82	209.12	207.43	208.33	208.05	208.53	207.25	208.5	208.19	209.69	208.76	208.56	208.04	207.81	209.85
200.6	199.82	199.04	200.34	200.45	200.94	200.71	200.85	201.42	200.39	200.62	200.51	200.28	201.72	200.5	200.63	200.52	201.15	200.42	199.48	200.76	200.16	200.72	200.94	201.5	199.3	200.17	199.61	199.92	200.28	201.05	200.19	199.96	200.88	200.38	199.71	201.19	200.99	199.92	199.77	200.65	200.35	201	201.68	200.05	200.54	199.69	199.69	199.99	200.28
201.4	201.47	200.3	199.9	201.15	201.92	200.34	201.1	201.11	201.29	200.8	201.29	201.36	201.07	201.01	201.5	201.09	200.88	201.45	201.77	201.88	200.27	201.33	201.77	201.55	200.99	202.55	202.18	202.04	200.51	200.7	200.89	201.09	201.9	201.75	201.49	201.5	201.19	200.63	200.5	202.26	200.63	201.16	201.09	201.76	202.27	200.73	201.42	201.31	202.31
203.72	204.65	202.8	202.5	204.29	202.51	203.16	203.52	204.33	203.88	203.68	203.71	204.23	203.93	202.86	203.15	204.02	202.93	204.1	203.71	202.98	203.14	202.78	203.35	203.68	204.18	202.97	204.29	203.41	204.15	203.28	203.32	203.44	204.91	203.6	202.68	204.52	203.71	203.9	203.89	203.55	204.56	203.17	203.65	203.01	204.6	203.57	203.99	202.31	202.8
212.12	209.87	211.24	211.45	211.34	210.62	211.08	211.17	210.57	211.84	212.14	211.64	210.9	211.22	210.17	212.5	211.22	210.97	212.99	211.94	212.44	210.7	211.66	212.67	210.39	210.75	211.46	210.99	211.41	212.28	211.66	211.48	212.84	211.27	212.89	210.74	211.76	211.13	212.54	211.35	211.04	211.76	211.31	211.6	211.86	210.97	211.75	210.95	211.9	211.82
211.73	211.02	211.49	211.32	211.53	211.18	212.28	211.88	212.11	211.26	212.29	212.47	211.51	212.1	210.9	210.91	212.33	210.97	211.15	210.52	211.97	212.34	211.46	212.05	211.24	212.55	212.45	211.36	210.93	212.76	212.7	211.68	211.08	211.36	211.89	211.59	211.43	212.29	210.82	211.33	211.95	211.79	210.39	211.56	210.93	211.34	211.74	211.69	210.96	212.34
212.44	212.44	211.39	212.36	212.76	212.63	212.55	211.42	211.09	213.95	212.52	213.08	212.34	213.01	212	212.26	212.18	212.76	212.56	210.76	211.18	212.88	211.63	212.23	213.59	213.12	212.81	211.83	213.14	212.95	212.75	210.9	212.77	212.8	211.58	211.86	213.26	212.93	212.09	212.65	211.68	211.89	213.31	212.46	212.56	212.03	211.94	213.43	212.19	213.26
206.87	205.96	207.65	205.97	205.73	206.16	206.85	207.52	206.21	206.62	207.49	206.7	206.27	205.25	205.69	206.99	207.15	205.31	207.72	206.14	206.86	207.88	206.96	207.13	205.43	206.94	206.29	207.21	206.41	205.76	205.99	204.59	206.54	206.1	206.72	204.6	206.23	206.94	206.25	205.44	206.98	206.31	206.86	205.74	206.24	207.18	205.73	205.48	205.67	206.11
202.73	203.36	203.95	203.54	203.5	203.45	203.43	203.92	202.28	203.89	202.93	202.73	203.89	202.76	202.47	202.92	203.27	203.83	201.8	203.71	204.33	202.57	202.81	204.11	202.69	203.2	203.98	202.57	201.78	202.8	203.72	202.86	203.75	203.45	202.77	202.24	203.72	203.01	203.65	203.51	202.84	202.82	203.32	203.12	202.31	203.29	203.8	202.43	203.13	203.37
206.4	205.91	206.14	205.94	206.29	206.92	206.87	206.19	205.37	205.61	205.32	205.29	206.37	205.33	207.24	206.09	206.59	205.22	206.56	206.17	205	206.94	206.81	206.29	206.83	207.27	207.96	206.88	205.26	206.06	207.26	207.13	206.52	206.7	206.43	206.26	205.97	205.56	205.5	207.47	206.71	206.2	207.08	206.55	207.25	206.42	205.55	207.41	206.16	206.03
217.15	217.17	215.69	216.11	216.79	217.81	216.89	216.91	217.13	218.08	217.1	217.05	216.97	216.38	216.78	215.86	217.23	217.31	216.24	217.63	217.08	217.32	217.27	217.26	217.19	216.94	215.59	217.15	216.45	217.47	217.15	218.41	216.94	218.06	217.58	217.05	216.75	216.48	216.15	216.81	216.09	217.41	217.61	217.08	216.82	217.13	217.76	216.45	215.85	215.66
206.54	206.29	207.28	206.93	207.2	206.41	206.38	206.73	206.94	205.65	207.26	207.49	205.68	206.92	207.75	206.85	204.67	205.93	205.78	205.82	206.45	207.3	207.13	206.15	206.54	207.66	206.78	205.74	207.02	206.47	206.56	206.53	207.2	206.67	207.22	206.81	206.05	206.04	205.32	206	206.56	206	207.02	206.21	207.07	205.24	207.06	206.59	206.13	206.23
217.86	217.18	216.16	217.16	217.38	217.77	217.34	218.11	217.97	216.96	217.69	217.34	218.53	218.07	217.45	216.79	217.59	217.44	217.51	218.01	217.56	217.62	217.94	217.54	217.27	218.47	218.26	217.03	217.81	218.07	217.46	218.81	217.91	219.09	218.77	217.83	217.46	218.44	218.82	217.67	218.46	217.85	216.61	219.15	218.06	217.93	217.43	216.62	218.36	218.15
199.95	200.18	200.26	198.72	199.18	199.21	199.2	198.72	199.68	200.58	199.04	198.34	198.46	199.03	199.93	199.36	198.73	198.83	199.94	199.79	200.22	199.73	199.27	199.17	199.85	199.68	198.47	198.78	198.2	200.42	199.1	199.53	198.1	198.83	200.91	198.84	199.11	199.17	199.26	198.33	199.08	199.13	199.99	199.49	200.41	199.37	199.07	199.12	199.44	199.45
200.78	200.13	200.55	200.09	200.83	199.97	199.42	199.59	200.87	200.38	199.75	199.79	200.47	200.46	200.17	200.29	200.38	201.12	200.76	200.37	199.59	200	199.88	200.8	200.08	200.97	199.7	201.25	200.19	201.01	201.33	199.58	200.35	200.96	200.23	200.5	200.4	200.55	200.53	200.08	200.54	201.06	200.28	200.48	201.04	200.29	200.5	198.99	199.78	200.43
204.48	204.55	204.8	204.46	203.88	204.5	204.55	204.77	204.8	204.34	205.03	204.83	204.63	204.8	204.09	204.21	204.77	205.18	203.78	204.62	203.55	205.54	204.63	204.44	205.56	204.39	203.86	204.19	204.91	204.17	204.64	203.97	205.29	203.94	204.59	204.57	203.97	204.34	204.85	204.17	203.78	204.24	203.97	203.75	203.78	204.8	204.4	203.61	204.65	203.06
208.56	208.63	209.46	208.87	208.61	209.31	207.89	209.52	208.85	209.46	208.59	209.54	208.79	208.97	209.36	208.45	208.01	209.91	208.21	209.69	208.79	209.84	208.27	208.86	207.91	208.47	209.17	208	208.68	207.97	208.45	208.8	209.85	210.05	209.88	209.68	208.93	209.19	208.58	208.57	208.74	209.1	208.4	208.83	209.41	208.59	208.53	208.33	208.91	208.52
200.8	200.73	199.78	200.02	199.91	200.58	201.02	201.03	199.49	201.32	200.45	200.61	201.04	201.56	200.03	200.73	199.6	199.88	199.49	199.42	200.57	200.7	200.52	199.55	200.43	201.03	200.42	200.62	201.37	201.64	200.48	201.13	200.34	200.78	200.6	200.74	200.71	200.62	200.48	200.43	200.49	199.86	200	199.87	200.16	200.72	201.32	200.09	201.43	201.12
207.56	206.44	207.33	207.49	206.7	208.09	208.86	206.49	207.94	207.29	207.85	207.46	207.82	208.13	207.17	208.13	208.3	208.22	207.39	207.51	207.26	208.02	206.96	207.78	207.36	208.06	208.22	208.54	207.86	207.51	207.41	208.73	207.29	207.36	207.22	207.15	207.37	209.28	207.33	207.77	206.62	207.4	207.63	206.58	208	208.39	207.21	206.9	208.28	207.44
203.85	202.01	204.18	203.13	203.43	203.43	203.73	203.99	203.99	203.33	201.93	203.44	203.03	203.94	202.84	204.41	203.34	202.75	203.4	202.81	203.22	203.62	202.02	201.92	203.62	203.23	203.83	202.4	203.23	203.15	202.08	202.42	202.65	203.32	202.77	203.64	203.33	203.94	203.82	203.21	203.03	203.43	202.43	203.26	203.37	203.25	202.69	202.79	201.75	203.65
203.34	203.33	204.43	203.14	202.46	203.21	203.05	202.95	203.27	203.67	202.07	203.35	203.19	204.08	203.47	203.47	203.77	203.4	203.72	202.59	202.52	204.27	203.54	202.87	202.53	203.39	203.96	202.92	202.8	203.33	202.66	203.82	203.91	204.5	203.14	202.93	204.23	202.93	203.05	203.41	202.82	203.69	203.32	202.43	202.61	203.57	202.13	203.39	204	202.61
208.68	209.72	208.79	208.59	209.49	209.11	209.78	208.96	210.02	208.73	208.6	207.95	207.81	208.82	208.1	209	208.5	208.21	209.29	208.18	208.32	207.93	208.95	208.36	208.67	208.77	209.38	208.06	208.83	208.9	209.03	208.36	208.9	206.54	209.78	209.45	208.94	208.97	209	208.39	209.41	207.91	209.66	208.65	208.17	209.21	209.42	208.95	208.56	208.61
207.06	207.29	207.46	208.93	207.52	208.19	208.49	207.22	207.95	208.17	207.94	208.13	207.59	206.85	207.41	208	206.66	207.36	208.04	207.47	208.24	207.49	208.4	207.78	206.72	208.13	207.85	207.11	207.45	207.47	206.48	208.73	209.17	207.61	207.53	207.9	209.76	207.87	207.48	207.13	207.65	207.23	207.06	207.13	207.81	208.31	207.13	206.41	209.29	207.57
200.6	200.22	200.38	201.62	200.31	201.1	200.91	200.62	200.35	199.46	200.06	199.33	199.75	199.78	200.37	199.46	199.94	200.79	199.21	200.46	199.04	200.82	200.49	200.4	200.47	200.83	200.64	200.53	201.57	199.44	199.01	200.08	200.19	200.68	201.25	199.79	198.66	201.46	201.84	201.7	200.32	200.26	199.43	199.71	199.86	200.4	199.63	200.12	200.82	199.62
212.9	212.55	212.8	213.69	212.93	213.35	212.88	214.34	213.29	212.13	211.94	213.19	212.15	211.97	212.3	213.51	213.14	213.58	212.97	213.67	213.39	212.46	212.58	211.45	212.9	212.51	212.89	211.4	213.32	213.28	213.09	213.29	212.87	213.12	213.76	212.66	213.35	212.52	213.72	212.95	212.61	213.37	212.01	213.43	212.35	214.34	212.81	211.52	213.01	213.83
203.77	202.7	203.09	204.24	203.41	203.52	203.43	204.1	203.47	203.18	203.05	203.04	202.94	202.37	203.32	204.02	204.01	203.39	203.66	203.99	203.81	203.6	202.44	204.57	202.49	202.35	203.71	202.3	204.58	204.1	202.92	203.5	203.43	203.15	203.27	204.15	203.71	204.65	203.5	203.35	203.62	202.07	202.43	203.18	204.07	202.73	203.13	202.39	203.29	203.72
211.42	212.43	212.15	210.99	211.83	212.08	211.13	211.45	211.32	211.86	211.53	211.33	211.6	210.81	211.65	210.7	212.08	211.64	211.69	211.71	211.04	211.61	211.43	211.41	211.45	212.71	211.99	211.71	211.28	212.14	211.05	211.65	211.56	211.75	210.91	212.07	211.03	212.73	211.68	212.12	211.77	210.49	213.5	211.94	211.31	211.97	211.89	212.22	211.82	211.28
208.9	209.5	208.56	209.16	208.65	209.3	209.42	209.79	209.34	209.17	209.15	208.82	208.07	208.69	209.73	208.79	208.6	209.02	209.74	208.69	209.03	209.04	207.68	209.23	209.36	210.12	209.58	207.88	209.53	208.33	209	210.16	208.41	207.85	209.03	209.63	208.8	209.36	209.56	208.83	207.62	208.24	209.26	208.86	208.13	209.74	209.64	208.04	207.8	208.34
199.04	199.55	199.02	199.4	200.78	200.13	199.95	198.05	199.07	199.66	199.51	199.05	200.09	198.78	199.11	198.78	199.74	199.05	198.97	198.86	199.95	199.84	198.62	198.95	199.43	198.71	200.26	200.14	200.15	199.31	199.34	199.03	198.91	200.32	198.12	198.33	200.15	199.47	199.44	199.79	200.25	199.09	199.01	200.05	200.37	198.77	198.98	199.44	199.83	199.72
202.84	205.17	204.95	203.06	204.24	202.01	203.84	204.85	204.17	203.53	203.63	204.58	204.82	204.12	203.56	204.51	203.7	203.9	203.66	202.83	203.38	203.78	203.6	204.02	203.77	204.03	202.19	204.72	203.99	205.32	203.89	204.51	202.22	203.47	203.64	204.1	203.94	203.75	204.7	202.65	204.29	203.4	203.66	203.26	203.96	203.85	204.82	203.77	204.1	204.27
204.44	203.56	203.96	203.6	203.42	203.59	203.66	203.75	203.46	203.88	203.03	202.65	204.32	203.43	204.26	203.89	204.21	202.98	204.04	203.21	204	203.66	203.8	203.86	203.38	203.39	203.14	203.31	203.12	203.79	202.57	203.7	204.22	203.45	203.82	203.03	204.22	203.26	202.54	204.61	203.46	203.22	204.3	203.27	203.51	202.63	203.5	204.04	204.13	202.99
216.38	217.07	216.68	217.03	216.62	217.15	215.85	216.7	217.02	217.03	216.78	217.11	217.01	216.21	216.01	215.93	216.97	217.64	217.2	216.06	215.55	216.56	218.19	216.22	218.05	216.91	216.35	216.82	216.34	218.06	217.41	215.87	217.35	218.01	215.27	216.48	217.5	216.56	217.55	216.88	217.53	216.8	217.58	216.94	217.01	217.18	217.01	216.23	217.41	216.79
207.15	205.78	206.34	206.17	206.65	207.32	206.15	206.61	205.87	206.83	205.46	206.36	207.09	206.35	206.99	205.85	206.58	205.52	205.66	206.06	205.36	205.31	207.29	206.21	206.55	206.38	205.96	206.31	205.62	206.58	207.67	206.75	205.19	205.46	206.9	207.49	207.18	207.78	205.95	206.32	206.84	206.06	205.78	207.08	207.21	206.76	206.56	206.81	206.42	206.15
217.57	217.16	217.06	217.25	217.98	217.62	216.57	216.46	216.34	216.14	218.36	216.8	217.54	217.06	217.96	217.54	216.57	216.69	215.97	218.35	216.28	215.63	217.09	217.3	217.33	218.07	216.62	216.89	217.58	216.23	217.38	217.09	214.62	217.19	217.18	216.76	217.31	217.56	217.09	216.71	217.59	217.78	217.11	217.35	215.49	216.79	217.9	216.67	216.56	217.05
213.6	213.35	212.25	212.83	213.18	213.6	212.83	212.79	213.72	212.24	212.55	212.67	212.89	213.84	213.99	212.54	213.22	212.66	212.47	213.57	213.78	212.93	212.72	214.05	213.13	212.38	212.76	213.08	211.76	213.18	213.26	212.06	213.5	212.47	213.14	211.28	212.89	211.84	213.04	211.79	212.61	214.09	213.63	212.58	213.2	211.59	213.1	212.28	212.25	211.75
208.52	208.26	208.78	209.98	208.44	207.27	209.08	208.89	208.21	208.17	208.35	207.65	209.01	207.8	208.86	208.8	208.27	208.11	209.25	208.1	208.05	209.63	208.99	209.17	209.19	208.9	208.82	208.98	209.12	208.65	207.19	208.6	208.36	208.56	208.21	208.93	209.27	207.4	207.83	207.61	208.04	208.13	208.04	208.36	207.89	209.25	209.55	208.57	209.2	209.28
193.6	193.1	194.76	195.13	193.9	194.29	194.55	193.98	193.35	193.54	193.26	195.18	194.06	194.31	193.38	194.79	193.42	194.5	194.98	194.12	194.78	195.11	192.98	195.48	194.63	193.8	194.23	196.03	195.43	194.95	194.35	194.1	195.01	194.44	192.62	193.8	192.95	195.56	195.45	194.05	194.1	193.21	194.36	193.16	194.42	194.84	193.6	194.14	193.3	192.76
209.61	208.84	208.39	208.74	208.95	208.99	208.7	209.24	207.69	207.93	207.29	208.17	208.95	207.88	208.05	208.5	208.56	208.34	209.21	208.94	209.06	208.63	209.11	208.66	208.39	209.22	208.84	208.93	208.53	207.71	209.38	208.81	208.68	207.4	208.42	208.77	207.9	209.4	209.04	207.89	208.83	208.25	209.65	208.4	208.61	207.99	208.41	207.61	207.56	209.13
210.41	208.86	208.9	208.54	207.68	209.61	208.93	208.41	208.38	209.45	208.82	207.76	209.09	208.73	208.67	209.03	208.9	209.3	208.95	207.76	208.87	208.99	208.95	208.83	209.15	209.38	209.99	208.23	208.65	209.83	208.96	209.53	208.9	208.21	209.22	208.23	208	208.3	208.93	208.03	209.1	208.98	208.64	209.86	209.5	208.98	209.13	209.82	208.66	209.81
209.49	208.99	208.96	208.03	207.38	209.03	208.62	207.9	208.53	208.26	208.69	209.64	208.98	209.23	208.24	207.92	208.76	208.56	208.9	208.27	208.23	208.24	209.43	209.05	208.07	209.14	208.4	209.16	208.26	208.95	208.97	208.55	208.54	209.15	207.99	208.79	208.28	208.4	208.68	208.52	208.59	208.91	208.85	207.48	208.64	208.78	209.21	208.76	207.44	207.71
207.92	208.05	207.85	207.84	207.64	207.37	206.61	207.63	208.32	207.79	207.66	207.88	208.59	207.26	208.35	207.39	208.24	208.6	208.07	207.16	208.03	208.5	207.52	207.12	207.9	207.67	208.84	207.34	208.48	208.22	207.26	206.68	207.83	207.52	207.99	207.37	206.92	207.5	208.28	206.73	207.65	207.94	207.24	207.84	207.39	207.47	207.5	207.92	207.83	207.52
204.44	204.61	203.75	205.9	205.31	204.75	204.23	203.86	204.48	204.49	205.23	205.2	205.26	205.49	205.34	204.63	205.27	205.25	203.5	205.57	204.33	204	205.91	205.88	205.67	205.18	204.49	205.09	205.12	203.53	204.92	204.43	203.99	204.69	205.07	204.63	204.53	205.19	204.33	205.25	205.45	204.64	205.12	205.3	206	204.8	205.34	205.4	205.15	205.35
208.02	207.9	207.86	207.95	207.27	208.57	206.64	207.29	208.54	207.4	206.72	208.62	208.31	208.32	207.23	208.65	206.06	207.07	207.8	207.91	208.55	207.13	209.07	207.66	208.66	206.55	208.8	207.9	208.43	207.33	208.24	207.73	207.47	208.83	207.41	207.54	208.73	207.9	207.43	207.65	207.57	207.95	206.91	206.81	207.86	209.37	207.87	207.6	207.9	207.76
213.47	212.99	212.32	214.18	212.82	213.61	213.35	212.53	212.88	212.64	213.49	212.25	213.36	212.7	212.63	213	213.08	212.32	213.22	213.81	214.33	214.14	212.73	212.49	212.63	214.08	213.03	214.13	212.29	212.85	213.77	213.51	211.93	212.92	214.52	212.95	213.1	212.8	212.05	213.23	213.67	212.97	212.01	213.74	213.41	213.18	213.52	212.06	213.2	212.71
203.82	204.36	204.13	203.54	203.69	203.95	203.45	204.64	204.97	204.31	202.52	202.96	203.87	203.78	203.21	204.76	203.41	202.88	203.41	203.43	202.97	202.96	204.25	204.24	202.53	203.01	204.11	203.42	205.07	202.97	203.41	203.98	203.61	204.61	203.85	202.7	203.25	202.92	203.83	203.27	204.21	203.27	204.11	204.26	204.04	204.43	205.39	203.66	203.18	203.13
208.07	209.12	208.89	208.51	208.77	209.7	209.7	209.25	207.47	208.42	208.83	209.41	209.04	208.08	207.73	208.84	208.76	207.39	208.97	207.93	208.61	210.57	209.14	208.54	209.33	209.55	209.07	208	209.09	208.16	208.93	208.22	208.5	208.55	208.12	208.04	207.9	207.62	207.37	208.9	209.56	207.65	208.52	209.98	207.96	209.28	208.68	208.51	209.54	207.98
208.6	207.2	207.83	207.58	207.78	207.77	207.26	207.32	206.92	207.51	208.29	208.04	206.55	207.6	207.53	208.11	207.87	208.39	206.4	207.1	206.75	207.71	207.77	206.95	207.73	207.45	207.59	208.39	206.84	207.87	206.91	207.14	207.63	207.1	207.41	207.12	207.98	207.3	207.15	207.43	208.77	207.01	206.99	208.02	207.65	208.92	208.19	207.23	208.52	207.08
217.41	216.02	217.51	218.49	216.79	217.25	217.33	216.14	217.57	216.86	216.33	217.57	217.01	217.38	217.03	216.59	217.11	216.98	217.03	217.13	216.53	217.02	216.55	217.33	216.16	218.07	216.74	217.28	216.77	217.75	217.92	217.29	216.6	217.11	217.18	217.09	217.85	217.5	217.09	217.68	217.26	218.32	215.99	217.11	216.67	217.71	217.86	217.3	217.12	217.59
210.68	211.64	211.3	211.9	212.44	213.11	211	212.02	211.87	211.4	212.23	212.35	211.64	212.96	212.01	212.04	211.82	212.02	212.97	210.8	211.64	211.41	212.13	211.77	211.8	210.84	211.76	212.08	210.53	212.2	211.6	212.84	212.62	211.15	211.59	212.08	212.68	213.02	211.39	212.76	210.92	212.6	212.42	211.65	211.76	212.07	211.69	211.37	212.07	212.54
208.38	207.18	207.92	207.26	207.01	207.73	208.24	208.44	208.94	207.89	207.85	207.34	208.14	207.34	205.83	208.38	207.85	206.48	207.49	207.25	207.57	208.39	206.78	208.04	207.13	208.06	208.02	208.2	206.75	207.58	208.61	206.29	208.34	207.73	207.04	207.62	208.11	207.78	207.29	207.38	207.78	207.43	207.99	208.56	207.94	207.95	207.85	207.2	209.1	207.87
212.34	213.43	214.48	214.24	213.1	212.94	213.67	213.59	213.33	213.95	213.32	211.38	214.11	212.91	213.01	212.45	213.69	212.89	212.59	212.87	213.16	212.16	213.4	213.77	212.72	212.04	212.87	213.03	212.86	212.14	213.06	212.11	213.02	213.81	211.97	212.97	213.67	213.35	212.86	213.31	211.89	213.53	213.26	212.43	213.77	213.04	212.27	213.14	212.59	211.73
203.87	205.27	205.23	204.65	204.2	204.35	205.19	203.62	205.03	204.53	205.29	204.77	204.81	204.31	204.61	204.25	204.9	204.46	204.37	204.95	205.64	205.09	204.21	203.67	205.37	204.43	203.76	204.22	204.31	204.51	203.88	205.15	204.46	204.64	205.9	204.69	204.71	204.15	205.1	204.74	203.88	204.16	203.93	204.59	205.13	204.14	203.49	204.3	204.41	204.86
203.8	202.84	203.47	203.12	202.95	203.07	202.99	204.02	202.72	203.95	203.06	203.26	203.46	203.11	203.29	202.29	203.93	203.13	203.63	202.46	203.57	202.39	203.74	203.58	203.36	203.33	203.76	203.9	203.31	203.57	203.44	203.34	203.57	203.56	202.38	203.17	202.67	202.89	203.12	203.01	202.66	203.98	203.9	203.12	203.38	203.29	202.75	202.77	202.84	202.14
207.43	207.24	207.31	207.36	208.65	208.68	207.31	207.07	208.39	208.51	207.13	207.75	208.56	206.8	206.84	207.58	207.64	207.54	207.85	207.82	207.49	209.15	208.02	208.4	207.82	208.73	208.16	207.46	208.06	208.43	208	207.01	206.92	207.52	208.31	207.84	207.4	208.97	206.69	207.8	207.54	207.26	207.57	208.74	208.02	208.43	207.91	208.01	207.5	207.54
213.57	212.53	213.97	212.32	212.74	212.6	212.36	213.03	212.7	212.41	212.81	212.65	213	212.99	213.69	213.38	213.37	213.65	214.11	211.16	213.07	212.26	212.44	213.65	212.22	213.42	212.59	213.13	213.07	210.95	211.41	212.78	213.44	212.66	211.73	213.59	213.74	213.17	213.35	212.68	212.74	212.23	213	213.47	213.1	213.23	212.51	212.68	213.01	213.58
195.72	195.1	195.01	195.1	195.47	194.9	194.66	196.41	195.49	195.31	195.66	195.94	196.42	195.75	196.46	195.45	195.2	194.94	195.36	195.2	195.97	196.15	195.61	195.1	194.86	195.98	195.67	195.8	195.72	195.38	195.49	195.8	195.81	195.39	194.9	194.29	195.25	195.3	195.35	194.11	196.31	195	195.03	195.73	195.15	196.79	194.78	195.88	195.95	194.49
203.96	203.7	203.56	204.03	204.75	204.56	204.59	203.19	204.34	204.33	204.1	204.09	204.74	203.89	204.01	203.33	203.21	202.56	203.41	204.41	204.2	203.3	204.26	203.99	203.03	203.43	203.01	204.41	204.74	203.14	203.17	204.75	204.38	203.87	204.32	204.15	203.61	204.71	203.73	204.26	203.88	203.74	204.1	204.54	202.67	204.05	202.92	204.76	204.41	204.08
207.04	208	207.36	207.15	208.94	208.24	208.29	208.35	208.22	207.83	205.97	207.27	208.1	207.91	207.24	208.45	206.79	207.62	207.33	207.58	207.47	207.31	207.89	207.02	208.28	208.12	208.08	207.7	208.13	206.61	207.5	208.6	208.82	207.93	208.17	207.81	208.61	207.4	208.05	208.34	207.46	207.99	208.15	208.57	207.44	206.98	207.09	206.76	208.18	208.85
216.78	215.84	217.6	216.52	217.12	217.26	217.93	216.87	217.73	217.25	217.3	217.49	216.82	216	216.81	217.73	216.42	217.2	217.23	215.79	217.54	217.62	218.01	217.79	216.83	216.8	216.53	217.11	216.48	217.26	216.23	217.65	216.84	215.52	215.69	217.39	216.55	217.31	217.72	218.5	217.95	216.47	217.53	217.76	216.26	218.16	216.72	217.01	217.72	216.37
199.55	199.4	199.39	198.98	198.67	198.91	199.45	199.58	199.45	198.51	198.7	198.47	200.47	199.97	200.7	199.41	199.15	198.67	199.21	200.51	200.26	199.34	199.44	199.05	199.8	199.15	200.74	199.59	199.85	200.28	199.81	198.53	200.24	199.64	200.09	198.84	199.62	199.55	199.19	199.35	200.01	199.12	200.15	198.98	200.18	199.37	200.77	199.45	200.11	198.52
198.66	197.35	197.74	198.59	198.48	198.16	198.01	198.03	197.96	198	198.52	197.44	197.58	197.28	197.78	197.43	197.98	197.48	197.99	197.74	198.33	197.91	198.28	197.52	197.3	196.81	198.66	198.44	197.78	198.65	198.73	197.45	198.97	196.74	198.86	197.83	198.82	199.03	197.66	198.24	198.3	197.91	197.36	197.89	197.98	198.05	197.83	198.03	197.74	198.49
204.01	204.25	204.35	204.2	204.19	203.41	203.86	204.12	202.86	203.77	204.24	203.38	203.55	203.92	205.22	204.85	203.46	204.24	204.12	203.24	204.28	203.46	203.68	203.88	203.72	204.48	203.16	203.85	204.17	203.91	203.57	203.36	204.02	204.39	205.19	203.34	203.36	204.28	204.06	203.9	203.7	203.34	203.53	203.69	204.75	203.64	203.48	203.5	204.01	205.15
209.51	208.93	208.22	209.38	207.61	208.75	209.03	208.33	208.15	208.31	208.87	208.52	209.31	208.5	209.11	207.39	209.05	208.16	208.42	209.38	207.99	209.68	209.27	208.37	207.84	209.03	208.93	209.38	208.93	208.7	208.98	209.36	209.04	208.05	208.47	208.8	209	207.55	208.34	208.22	209.21	208.21	207.83	209.41	206.86	208.23	207.43	208.98	208.99	208.32
204.71	204.53	203.71	205.34	204.01	204.22	203.85	202.5	203.88	204.15	203.28	204.15	202.92	204.22	203.09	203.7	203.56	202.11	203.72	202.94	203.83	204.07	204.21	203.61	203.42	203.78	202.88	204.21	203.84	204.57	203.98	203.98	205.03	202.94	204.87	204.46	203.92	203.46	203.07	203.58	204.46	203.19	203.46	202.36	203.56	203.39	203.97	203.46	203.38	204.41
202.93	202.09	204.03	202.76	203.18	202.61	202.51	202.19	203.6	202.91	203.62	203.24	203.71	203.36	203.06	203.58	201.99	202.51	203.14	201.23	203.68	203.47	202.89	203.5	202.68	202.68	203.55	202.31	202.41	202.48	202.55	204.61	202.75	203.42	203.42	204.38	203.49	202.97	203.41	202.96	203.1	202.11	203.64	202.56	203.21	202.65	204.25	202.83	202.94	203.37
208.59	208.98	210.01	209.73	209.38	210.17	208.66	209.28	208.53	209.09	209.45	209.06	210.44	208.43	209.2	210.57	208.55	208.41	209.22	208.67	209.09	208.79	210.6	209.12	209.39	208.9	209.2	209.49	209.45	209.61	209.79	209.12	208.6	210.02	209.3	208.37	208.43	209.7	209.6	209.78	210.42	209.15	209.84	208.82	209.53	209.5	209.27	209.53	208.96	209.54
200.28	200.51	200.43	200.08	200.17	201.18	199.99	200.24	200.95	199.81	200.12	200.41	200.43	199.76	201.45	198.65	200.04	199.21	200.54	200.45	201.24	199.91	199.6	200.6	199.37	199.8	200.21	200.25	199.98	200.95	201.01	200.29	200.23	199.74	200.29	199.66	200.22	199.21	200.83	200.26	199.08	198.93	199.95	199.74	200.65	200.41	199.71	199.81	200.2	200.67
217.26	217.84	217.32	216.16	217.68	218.64	217.04	216.14	218.15	216.49	216.17	217	216.89	218	216.79	216.26	215.74	216.67	217.91	216.64	217.86	216.36	217.41	217.68	218.43	217.03	218.23	217.79	217.78	217.74	215.78	216.73	216.86	216.43	217.34	216.46	216.97	216.73	216.99	217.67	217.1	217.32	216.32	216.48	217.38	217.28	217.18	216.47	215.96	215.98
207.07	208.09	209.49	207.93	207.92	207.57	208.19	208.06	208.46	207.96	207.86	208.16	208.74	207.98	207.46	208.23	207.86	207.74	207.4	208.09	207.62	207.67	208.14	208.7	207.68	208.72	207.49	207.53	208.08	207.46	208.65	208.38	208.42	207.09	208.75	207.85	208.11	207.66	206.84	208.61	206.97	207.64	208.82	207.99	207.93	208.11	208	208.13	209.18	207.49
207.75	207.56	207.67	206.98	208.01	208.09	208.17	208.01	207.49	207.79	208.76	207.48	206.66	208.3	207.56	207.77	207.93	207.96	207.95	206.92	207.77	208.32	207.33	208.81	208.33	206.89	207.21	208.66	207.94	208.69	207.59	207.84	208.64	207.86	207.77	208.89	208.97	208.44	208.19	209.24	207.48	206.27	207.37	206.52	207.9	208.46	208.57	207.85	208.32	207.94
200.93	199.62	201.66	200.31	201.02	200.4	200.21	200.74	200.09	200.87	200.54	200.35	200.95	200.73	201.18	200.27	200.17	200.94	200.07	200.07	200.7	200.83	200.29	200.58	200.1	200.63	199.82	200.65	199.59	200.6	200.25	199.54	200.3	199.33	199.57	200.48	200.28	200.13	199.32	199.81	200.89	200.73	199.9	201.39	200.76	200.46	200.52	201.02	200.06	200.3
216.95	216.02	217.35	217.42	217.36	217.34	217.23	216.81	216.51	216.27	217.12	217.93	218.18	216.32	215.38	217.06	217.17	216.78	216.41	217.51	217.49	216.63	217.06	217.33	217.1	217.4	217.83	217.63	217.96	216.35	216.98	217.37	217.43	217.26	216.06	216.23	216.35	216.72	216.97	218.11	217.5	218.54	216.34	217.86	217	215.93	216.96	216.63	216.88	216.68
199.79	199.3	199.77	199.18	200.24	199.43	199.55	199.53	199.44	199.13	198.51	199.26	198.55	199.91	199.35	199.2	199.8	199.29	198.3	198.78	200.23	199.02	198.31	199.45	200.19	199.01	198.93	199.83	199.04	199.65	199.82	199.18	198.96	199.65	201.26	198.38	199.29	197.67	200.45	199.69	198.75	200	199.1	199.99	198.49	198.39	199.33	200.04	198.65	199.7
209.53	210	209.68	209.42	209.68	208.9	208.9	209.45	209.81	210.37	209.36	210.34	209.31	209.23	209.42	210.26	210.35	208.59	210.51	209.8	209.49	209.62	209.21	209	209.38	208.98	209.14	210.05	209.23	209.7	209.08	209.57	209.1	209.99	209.16	209.83	208.94	208.88	210	209.49	208.67	209.95	209.56	208.91	209.51	209.13	209.21	209.03	210	209.61
205.6	204.12	204.71	204.46	206.79	205.55	204.48	205.41	203.75	204.65	203.44	204.53	204.53	204.64	203.84	204.47	204.55	204.4	204.5	203.77	203.92	205.59	204.23	204.68	203.6	204.76	204.11	204.67	204.42	205.01	204.94	204.4	203.69	204.5	205.16	204.9	204.45	205.74	204.08	205.13	204.51	204.67	204.65	204.65	205.45	205.12	204.02	204.6	205.07	205.03
206.64	207.27	205.98	206.57	206.78	205.27	206.3	207.49	207.68	205.67	205.26	206.06	205.79	207.03	206.91	206.75	205.65	206.87	205.79	205.64	207.54	205.22	206.03	206.61	206.13	205.57	206.15	207.19	207.3	206.36	206.47	206.3	206.07	206.48	206.25	207.59	206.4	206.18	206.45	206.04	207.19	204.96	205.82	205.69	204.98	207.5	205.71	205.87	206.38	206.51
202.73	203.95	203.48	203.63	204.58	203.64	204.01	203.85	203.34	203.91	203.23	203.34	204.41	203.64	203.77	204.33	202.97	203.9	203.79	203.83	203.83	204.13	202.42	204.17	204.31	203.6	203.87	203.47	203.71	203.93	202.25	202.38	205.34	202.83	202.91	204.9	205.01	204.28	204.01	204.16	203.5	203.06	204.04	204.68	203.6	203.88	203.99	202.59	203.79	203.99
194.71	196.23	196.19	195.29	195.38	195.09	195.47	195.31	194.9	195.46	194.65	194.56	194.65	194.28	195.17	196.11	194.11	195.27	194.77	196.74	195.04	194.48	196	194.3	195.49	195.04	195.22	195.88	195.65	194.44	195.64	194.77	193.81	195.91	195.86	193.72	194.66	195.07	195.9	195.56	194.8	194.82	195.28	194.84	195.7	195.53	195.97	195.46	193.64	196.13
201	200.84	201.67	200.69	200.18	201.15	200.64	200.85	201.27	200.7	200.82	200.76	200.8	200.49	200.95	200.75	200.56	199.94	199.69	200.85	200.57	200.79	201	200.62	200.4	198.99	200.51	201.58	200.53	200.71	200.02	200.69	199.7	200.14	199.13	201.69	200.46	199.77	199.52	202.25	200.3	201.38	199.44	201.67	200.9	199.58	200.11	199.65	199.07	201.64
202.46	202.51	201.37	201.43	202.25	202.3	202.83	201.86	203.14	202.14	202.04	202.41	202.94	201.67	202.91	202.75	201.9	201.94	202.06	202.48	202.37	203.56	202.54	202.75	202.49	202.85	203.28	201.96	201.42	202.37	201.93	203.65	202.56	202.99	202.93	202.22	202.66	202.79	202.4	203.5	202.73	203.09	202.31	201.71	202.89	202.18	201.81	203.45	202.33	202.23
202.79	203.02	203.9	203.89	203.17	203.71	203.85	203.37	202.95	203.28	203.34	203.66	204.38	203.72	203.86	203.12	204	203.86	203.39	202.61	203.05	203.23	202.63	202.99	203.75	202.69	204.26	202.11	203.6	202.68	203.03	204.22	202.7	202.92	202.7	203.67	202.39	203.28	202.38	202.41	202.96	204.17	204.16	202.79	202.81	202.75	203.42	203.26	203.38	202.46
208.38	208.32	207.36	207.63	208.02	207.13	207.78	208.28	208.58	207.5	208.46	208.09	208.82	208.41	207.83	208.42	207.75	206.95	207.44	207.69	207.47	208.77	208.35	206.75	207.31	208.82	207.86	207.53	206.89	207.57	207.25	207.79	208.26	207.78	206.3	207.83	208.66	208.43	208.07	208.37	208.53	207.83	207.96	208.38	207.27	207.94	207.67	207.06	208.43	207.74
199.69	199.65	199.92	199.36	200.1	200.4	200.08	200.16	200.66	200.45	200.07	199.88	199.45	200.42	200.27	199.44	199.43	198.65	201.06	200.19	200.52	200.33	199.71	198.69	199.52	199	201.01	199.31	199.96	199.12	198.91	200.21	199.58	199.44	200.43	199.81	200.22	198.8	199.8	199.73	200.79	198.98	199.12	199.35	199.51	199.63	199.35	199.6	200.3	199.97
206.82	206.81	207.63	206.73	208.44	208.75	207.25	208.9	207.7	208.52	207.33	207.83	208.4	207.56	207.49	208	207.93	207.12	208.15	207.36	208.4	207.57	207.53	207.4	209.16	208.65	208.38	207.58	208.2	207.53	207.7	206.98	207.02	207.53	207.23	207.54	207.43	207.81	208.84	206.59	207.73	207.82	208.59	208.31	208.51	207.35	208.43	208.2	206.65	208.03
218.87	217.92	218.87	217	217.55	218.47	219.03	216.93	217.78	216.77	218.03	218.22	217.48	217.33	218.02	217.27	217.59	218.25	218.34	217.57	218.43	217.11	216.84	216.88	217.91	217.4	218.29	217.05	217.33	216.78	217	217.93	217.23	217.76	216.55	217.71	219.11	218.16	218.05	217.57	218.27	217.04	217.17	217.72	217.88	217.76	218.13	217.71	216.82	217.68
202.57	202.97	202.5	201.89	201.87	202.39	202.58	201.79	202.73	203.49	203.02	202.29	202.88	203.6	203.14	203.41	202.59	202.54	202.53	202.82	202.43	203.53	201.82	202.66	202.83	202.87	202.59	200.71	202.57	202.28	203.85	202.56	202.24	202.35	202.99	203.43	203.31	203.5	203.81	203.44	201.53	201.92	202.4	203.11	201.84	203.27	202.56	202.37	202.44	203.75
207.59	208.63	208.57	208.33	209.61	208.42	209.39	207.7	207.48	208.26	208.75	208.41	207.61	208.27	207.9	207.72	208.05	209.62	207.68	208.85	208.83	208.33	209.01	207.89	208.67	207.9	207.82	207.69	208.83	208.86	208.13	208.83	208.11	208.6	208.53	208.99	207.82	208.07	207.2	208.92	207.56	208.36	208.12	207.59	207.54	207.83	208.22	207.91	209.54	208.54
207.62	207.8	206.99	208.01	207.6	207.53	208.17	207.29	208.03	207.39	208.1	207.7	207.78	207.9	207.55	208.67	208.39	207.5	207.95	207.79	208.21	208.01	207.61	207.74	209.45	207.6	207.52	207.63	207.85	208.33	207.8	207.88	207.97	207.21	207.99	207.9	207.58	206.72	208.52	208.36	208.37	206.85	208.8	207.78	207.06	208.56	209.11	207.51	207.79	208.61
208.23	208.46	207.63	208.28	208.76	208.91	209.5	209.42	207.58	209.3	206.56	208.64	208.05	208.23	208.36	208.06	208.99	208.2	208.38	208.01	208.7	207.83	208.44	208.66	208.45	208.82	208.25	208.85	208.75	208.25	208.25	208.92	208.9	209.78	208.57	208.11	208.15	208.21	208.24	208.26	209.57	208.33	208.95	208.27	207.69	208.15	208.72	208.84	209.13	209.31
212.27	212.36	213.32	213.03	211.59	212.65	213.69	212.57	212.97	213.2	212.92	212.9	212.74	212.75	212.92	213.61	212.39	213.7	212.83	213.02	213.1	213.14	213.08	213.98	212.21	213.41	213.33	212.85	212.01	214.27	213.59	213.76	212.36	212.68	214.29	214.44	212.48	213.04	214	212.6	213.26	212.76	212.47	213.11	212.62	212.16	213	213.43	212.82	212.67
217.43	217.95	217.49	219.07	218.76	216.74	218.17	217.63	217.24	217.85	217.36	218.72	217.46	217.38	217.8	216.73	217.92	218.51	217.48	217.86	218.76	217.48	217.12	218.34	218.43	217.62	218.29	218.15	218.29	217.48	218.88	217.08	217.95	217.62	218.49	217.66	218.33	217.51	217.29	217.7	218.81	218.38	218.11	218.14	218.02	216.34	217.62	218.03	217.45	217.86
203.51	203.43	203.85	202.36	202.72	202.59	203.31	203.01	202.72	203.83	203.63	203.42	203.28	203.86	202.98	203.88	205.01	203.57	203	202.98	203.43	204.13	204.17	202.75	202.84	204.76	203.27	202.39	203.51	203.97	203.38	202.82	203.26	202.92	204.64	204.9	203.05	202.69	203.25	202.25	201.86	203.12	203.96	204.07	203.63	202.6	203.95	203.2	203.52	203.89
213.49	213.18	213.72	213.16	212.98	213.06	213.01	213.11	212.33	211.68	212.59	212.97	212.22	213.01	213.91	212.71	213.05	214.14	213.37	214.08	212.15	213.38	212.22	213.49	213.08	213.92	212.83	212.35	213.76	213.11	213.27	213.04	212.28	212.14	212.65	212.69	212.01	214.04	211.42	213.54	212.65	214	212.65	214.04	212.97	212.57	212.18	212.66	212.38	212.59
208.61	207.62	208.26	208.79	209.27	208.95	209.12	208.2	208.56	207.95	208.75	208.76	208.6	209.32	209.37	208.91	211.02	208.32	209.59	210.37	209.09	208.8	208.04	208.64	208.09	208.44	208.29	208.17	208.21	208.45	207.95	210.09	208.91	208.57	207.92	208.91	209.5	209.02	208.3	208.9	208.16	209.48	209.71	209.9	208.14	209.13	207.72	209.12	209.32	208.16
206.5	206.97	207.44	206.93	206.52	206.9	205.09	206.92	205.54	206.21	205.62	206.85	206.44	206.61	205.85	205.23	206.79	207.03	206.86	206.54	206.87	206.08	206.61	207.15	206.26	206.64	206.33	206.35	206.59	206.28	206.31	206.91	206.64	207.53	206.79	206.48	207.72	206.6	205.45	206.07	206.82	206.86	206.1	205.67	206.44	205.87	206.57	206.79	206.65	205.62
211.18	212.38	211.74	211.74	211.52	211.72	212.07	210.76	212.11	212.27	212.12	211.78	211.55	211.92	211.07	211.54	211.38	211.19	211.19	210.66	210.21	211.42	211.65	212.12	211.48	210.7	211.86	211.92	212.08	212.6	210.82	211.37	211.98	211.81	211.69	211.72	211.18	211.86	210.62	211.61	211.46	211.6	211.94	211.95	210.91	212.29	211.9	212.16	211.72	211.58
205.27	203.86	203.51	204.2	203.22	203.67	204.56	203.67	203.92	203.64	204.13	204.47	204.26	204.51	203.81	203.99	203.15	203.65	204.16	204.58	203.89	204.3	203.5	204.27	204.57	203.75	204.16	203.08	204.86	204.61	204.38	203.18	203.87	204.44	204.57	203.65	204.5	205.16	204.07	204.68	204.07	203.8	205.08	203.9	204.38	204.18	203.81	203.65	204.45	203.95
209.15	209.5	209.73	209.47	209.49	209.7	209.25	208.94	209.51	209.98	209.48	209.76	208.85	209.93	209.75	209.29	208.58	208.96	209.98	209.03	210.39	210.39	209.57	208.97	211.16	209.91	208.86	210.37	209.92	210.7	209.46	208.74	209.58	209.75	208.25	210.17	210.55	209.96	209.69	209.98	209.41	210.23	209.33	210.72	208.95	209.38	209.7	208.96	209.11	210.08
208.32	207.16	207.57	207.5	207.98	208.17	209.57	207.88	208.23	208.21	208.75	208.15	207.6	207.34	207.25	208.26	207.77	208	207.27	207.13	207.99	207.37	207.76	207.74	208.78	206.58	206.74	208.58	208.07	208.65	207.71	207.95	208.22	207.31	208.07	208.39	207.47	209.64	207.27	207.52	207.61	209.14	208.2	207.07	207.99	207.92	207.37	206.94	208.37	207.17
200.7	200.21	199.59	200.59	200.14	200.27	199.9	198.61	199.7	199.64	200	199.88	199.59	200.06	200.23	201.06	200.31	199.97	200.54	200.74	199.56	200.48	200.37	201.43	199.51	200.69	200.24	201.3	200.58	199.74	200.75	199.47	201.02	200.51	200.71	200.14	201.9	201.17	200.22	201.08	200.47	200.81	201.19	200.3	200.17	200.4	200.14	199.89	199.15	200.19
208.96	208.86	209.28	210.32	208.83	207.48	208.86	208.46	209.04	208.3	208.65	208.85	208.22	208.8	207.96	208.26	209.06	209.1	209.08	208.43	208.78	209.16	209.65	208.65	208.36	208.66	209.09	208.6	209.58	209.24	209.02	208.24	208.21	208.75	208.67	208.02	209.01	208.09	208.54	208.71	208.28	208.73	208.86	208.78	208.08	209.35	208.87	209.57	208.64	209.82
203.4	202.47	203.51	203.51	203.69	203.03	203.05	203.77	203	203.55	202.85	204.16	204.31	203.75	202.91	203.33	203.45	203.71	202.25	202.4	203.91	203.49	202.79	204.64	203.53	204.64	203.5	202.93	203.39	202.78	203.62	203.63	203.41	202.21	203.66	201.68	203.07	203.71	202.98	203.31	202.02	202.75	202.33	201.85	202.91	202.64	202.89	203.45	203.04	204.21
207.2	205.75	206.56	206.87	207.63	207.02	207.43	205.7	206.63	205.12	205.16	206.25	207.51	207.71	206.54	204.43	205.69	206.93	206.43	206.22	207.4	205.93	205.92	206.46	206.18	206.87	205.36	206.5	206.42	206.5	206.86	206.09	205.35	206.92	206.66	205.82	206.85	206.36	207.42	205.42	206.24	206.31	205.57	205.75	205.23	206.68	206.6	205.56	205.79	206.4
201.15	200.93	201.65	199.88	199.55	200.03	200.22	200.24	199.73	200.68	199.51	199.66	200.39	200.07	199.54	200.45	200.43	199.68	200.44	199.48	200.52	199.89	199.98	200.99	200.42	200.15	200.96	200.49	200.53	200.71	200.5	201.07	201.33	199.99	200.13	199.47	199.53	199.7	200.7	200.33	200.19	199.6	201.43	199.73	199.56	200.02	201.81	200.79	200.06	201.76
211.23	211.2	211.94	212.42	212.32	211.21	211.66	210.93	211.31	209.83	211.83	212.04	211.17	210.82	212.66	212.63	211.72	210.6	211.58	210.07	211.71	211.55	210.66	212.03	209.77	211.61	211.99	211.98	211.04	211.6	210.95	211.92	211.32	211.71	211.07	210.93	211.49	210.57	212.76	210.58	209.94	212.28	211.65	212.2	211.08	211.69	212.11	211.8	210.21	211.84
194.41	194.38	195.04	195.33	195.69	195.27	195.68	195.53	195.58	193.87	195.45	194.18	195.21	195.12	195.37	195.19	194.79	194.17	195.2	194.8	194.54	194.36	196.86	195.17	195.39	194.98	195.68	194.08	195.04	194.77	194.92	195.72	195.89	195.58	195.71	194.54	195.83	195.27	196.34	194.67	195.28	195.28	194.54	194.13	196.38	194.7	194.51	195.14	194.37	196.09
205.32	204.22	205.1	203.79	203.93	205.32	204.16	204.42	204.14	205.62	205.02	203.66	204.79	204.53	204.4	203.59	204.19	205.18	205.02	205.68	205.17	203.29	203.89	204.94	204.33	204.01	204.62	204.59	204.02	204.91	204.61	205.33	205.46	205.11	204.54	205.15	204.29	205.03	205.48	204.09	203.86	203.46	203.88	205.07	204.53	205.34	205.64	204.45	204.42	204.17
208.83	208.27	209.52	207.9	207.48	207.68	209.06	209.2	210	207.91	207.84	208.36	207.66	208.73	209.37	207.96	209.41	208.09	208.68	208.25	207.98	208.54	208.98	208.19	209.36	208.58	208.51	208.23	209.64	208.8	208.71	207.75	208.27	209.06	206.91	208.24	208.01	208.26	207.75	208.13	207.94	207.86	209.1	208.24	208.73	208.46	209.5	209.09	208.46	208.17
202.78	204.01	204.15	203.78	203.55	202.94	202.78	202.88	202.8	202.46	203.46	203.37	204.24	202.05	202.66	203.83	202.74	203.79	203.48	203.65	203.63	203.27	202.46	203.78	203.75	203.41	203.72	203.25	202.86	202.7	203.84	203.41	202.68	203.3	203	203.02	203.39	202.75	203.94	203.12	203.91	202.68	203.28	203.14	203.32	204.47	202.16	202.65	202.75	203.08
193.8	194.59	194.24	194.73	193.8	195.63	193.88	193.54	195.45	194.43	193.11	195.22	194.4	193.84	194.83	193.74	194.58	193.47	194.41	194.03	194.61	195.08	193.26	192.5	193.63	195.41	194.35	193.67	195.19	193.96	194.64	193.83	194.62	194.61	193.81	193.89	193.93	194.35	194.38	194.88	193.34	193.87	193.55	193.26	194.04	193.7	193.95	193.99	193.78	193.72
203.58	203.56	204.78	203.58	203.09	204.13	204.24	202.99	204.44	204.55	203.98	203.55	204.45	203.55	204.9	203.32	203.03	203.07	203.06	203.54	202.95	204.18	203.74	204.28	204.15	204.43	204.06	203.22	204.08	203.96	203.66	202.99	203.84	203.76	203.27	202.89	203.37	203.78	204.68	205.18	203.02	203.6	202.81	202.91	204.05	203.65	203.58	204.04	203.48	203.76
205.5	205.27	204.96	204.62	203.56	204.53	204.55	205.27	204.78	204.77	205.87	203.57	204.29	204.78	203.99	204.52	204.36	204.87	204.94	204.39	204.68	204.49	204.69	203.77	203.98	204.54	203.85	204.88	204.51	204.17	204.71	205.04	205.15	204.27	204.38	205.28	205.25	203.94	204.53	204.29	205.21	204.56	203.88	205.75	204.47	204.58	204.77	205.07	205.28	205.19
208.74	208.32	207.83	207.37	207.95	206.83	207.65	206.22	207.87	207.9	207.29	208.65	207.52	208.61	208.32	207.48	206.18	208.55	208.06	208.18	207.66	207.6	208.17	208.53	208.1	208.12	207.71	208.57	207.67	208.18	208.35	207.52	207.14	207.89	208.44	208.16	208.87	207.5	208.23	208.01	208	208.08	207.41	207.79	207.61	208.78	207.97	208.26	208.76	207.98
217.78	218.04	218.28	218.96	218.42	218.09	218.29	217.54	217.87	218.42	217.25	217.89	216.59	218.58	218.34	217.94	216.89	217.56	219.19	217.62	218.03	217.97	217.97	217.28	216.9	217.05	217.96	218.11	216.98	218.98	218.13	217.82	218.24	218.31	216.8	218.18	218.26	218.67	217.44	216.45	218.02	216.8	218.06	217.42	218.42	217.24	217.75	216.77	216.88	217.27
198.51	199.47	198.1	198.51	199.21	197.65	198.12	198.83	197.77	197.97	196.86	197.56	199.54	197.86	197.97	199.35	198.29	198.79	199.19	198.85	198.01	196.58	198.6	198.14	197.62	198.37	198.58	197.49	198.42	197.72	197.23	198.63	198.38	198.33	199.03	197.73	197.44	197.98	198.26	197.74	198.41	198.11	198.17	198.93	197.29	198.42	198.34	198.01	198.04	198.57
209.87	209.49	210.11	209.42	209.69	209.46	208.6	209.66	208.39	209.7	209.4	209.78	209.62	209.23	209.9	209.47	209.57	209.13	208.25	209.59	209.84	210.02	209.2	208.53	209.27	208.88	209.66	209.99	209.49	208.5	209.97	209.72	208.98	210.11	208.88	209.5	209.29	209.48	209.74	208.69	210.16	208.75	208.57	209.28	209.83	208.03	207.2	210.11	208.62	208.24
200.36	200.56	200.17	199.15	200.52	199.77	201.12	200.84	200.18	199.58	200.56	200.16	200.75	201.17	200.89	199.73	200.78	199.77	200.36	200.24	200.72	200.11	200.66	200.67	200.25	200.3	200.41	200.03	200.22	200.38	199.94	200.85	200.03	201.34	201.02	200.49	200.21	201.06	200.15	201.2	199.69	200.59	200.13	200.14	199.13	200.51	201.88	200.82	201.24	200.08
211.22	211.32	210.44	211.24	210.99	211.92	211.74	211.24	211.54	211.76	211.96	212.14	211	210.7	210.36	210.98	211.6	210.49	211.4	211.66	211.94	211.51	212.46	212.58	212.09	213	212.22	211.01	212.53	211.61	212.62	211.17	211.72	210.46	211.34	212.19	212.4	212.26	211.78	210.79	210.96	209.91	213.13	211.26	210.77	212.3	212.3	211.89	211.87	212.33
195.14	195.71	195.16	194.39	195.28	194.26	195.97	195.45	194.34	195.35	196.71	193.98	194.68	195.12	195.2	195.98	196.08	195.56	194.57	196.14	195.03	196.41	195.79	194.66	194.56	194.25	194.29	194.96	195.08	194.86	195.48	195.31	194.78	194.96	195.72	194.72	194.22	196.02	195.26	195.02	194.78	196.11	194.5	194.52	195.76	195.72	194.35	195.56	195.15	195.3
212.92	212.16	211.17	211.66	211.07	211.25	212.1	210.82	212.96	211.98	212.49	211.97	211.38	212.77	212.3	212.07	211.11	211.48	212.56	213.49	212.65	211.47	211.4	211.39	212.14	210.83	212.27	210.57	211.2	211.45	211.78	211.98	212.74	211.41	213.12	212.23	212.11	212.17	211.37	211.47	212.4	211.26	211.03	212.81	210.81	212.05	211.09	212.7	210.71	211.85
204.15	206.27	205.74	203.9	206.74	205.52	206.64	205.77	206.94	205.47	206.96	205.12	204.8	205.08	205.54	205.58	205.89	204.46	206.63	206.14	205.37	205.99	205.79	205.6	205.6	206.02	204.47	205.47	204.68	205.67	204.35	206.61	205.35	204.32	205.01	205.15	204.51	204.88	205.14	206.07	205.68	206.19	205.69	206.01	205.11	204.72	205.66	204.97	205.31	206.3
202.34	203.3	203.37	202.52	203.27	202.46	203.69	203.77	204.13	203.32	202.7	203.56	203.19	202.17	203.06	202.14	201.87	201.28	203.43	202.76	202.56	202.25	202.32	203.36	203.31	202.71	202.37	202	202.19	203.11	202.3	203.3	202.52	202.86	202.17	202.14	201.54	202.9	203.8	201.23	203.09	202.83	202.7	202.37	202.47	202.72	201.96	202.65	203.51	202.82
202.64	201.95	203.29	202.25	200.93	202.75	202.8	203.06	203.08	202.48	202.71	204.11	202.42	203.25	202.16	202.5	203.3	202.94	202.72	202.66	202.81	202.85	202.53	201.79	202.58	202.15	202.6	202.17	203.11	202.55	203.45	203.09	202.22	202.8	203.45	202.67	202.9	202.04	201.97	202.79	201.82	203.05	202.38	202.41	203.89	201.43	203.29	203.73	200.84	202.44
199.59	198.62	200.16	199.77	198.51	199.35	199.32	198.65	199.79	200.19	198.67	200.42	198.76	199.05	198.99	199.91	199.33	200.36	199.19	198.57	198.97	200.36	198.43	199.01	198.74	200.23	199.29	198.68	199.08	198.4	199.19	198.83	199.63	199	198.78	199.75	198.98	198.76	198.46	200.54	198.64	199.94	199.57	199.07	198.94	199.46	198.54	199.17	198.89	199.02
212.03	211.79	212.5	212.74	211.18	211.75	212	211.91	212.03	212.84	211.33	212.58	212.06	212.08	212.27	212.86	211.4	212.33	212.94	212.13	213.07	211.94	211.35	212.85	211.7	213.1	212.38	211.95	212.79	212.12	212.28	211.97	213.29	211.69	213.12	213.14	211.87	212.08	212.06	212.69	213.38	212.56	213.47	212.02	211.34	212.87	211.52	213.77	211.44	212.7
211.28	211.99	211.9	212.06	211.94	211.06	211.98	211.33	212.18	211.47	212.26	211.46	211.75	212.61	211.91	211.8	210.54	213.6	211.65	211.1	211.55	212.09	211.9	211.4	212.09	211.28	212.23	210.96	211.58	211.03	210.51	212.01	211.29	211.65	211.2	212.44	210.96	211.89	212.48	211.62	210.86	212.24	211.5	212.76	211.45	211.47	212.72	211.73	211.71	211.99
216.86	217.08	217.09	217.34	217.15	217.16	216.54	217.25	216.94	216.77	217.11	216.44	217.46	217.75	217	216.97	217.15	216.51	217.47	216.97	217.42	216.58	217.7	216.13	216.73	217.81	217.43	216.96	216.53	216.81	216.71	215.9	216.55	216.89	217.54	217.17	216.8	216.89	217.1	216.76	217.39	216.95	217.41	216.69	217.24	216.38	216.93	216.09	216.98	217.08
209.07	209.23	208.16	209.1	208.69	208.85	209.94	208.51	208.94	208.83	209.51	209.03	209.88	208.27	208.46	208.57	208.85	208.75	208.09	209.84	208.97	208.66	208.37	208.47	208.3	208.28	209.68	208.73	209.64	209.62	207.65	208.05	209.09	209.41	208.64	208.48	210.34	209.12	208.65	208.93	206.83	210.29	208.13	208.63	209.44	208.05	209.12	208.83	208.15	208.39
213.08	211.97	212.17	211.2	212.85	212.23	211.67	210.75	211.08	212.33	211.09	211.15	211.87	210.88	212.27	212.71	211.69	211.95	211.47	211.29	211.59	211.29	212.1	211.73	212.03	210.19	211.49	213.11	211.37	211.37	210.97	211.26	211.56	211.77	211.79	211.51	211.92	210.47	212.55	212.33	212.59	211.19	211.03	212.46	211.11	211.31	211.24	212.14	213.91	212.1
209.39	208.71	209.31	209.12	208.56	208.53	209.2	208.61	208.77	208.32	208.55	208.36	208.09	210.17	208.41	208.07	209.12	209.87	208.79	209.04	208.43	208.52	207.95	208.46	208.93	208.93	209.82	208.58	208.8	209.06	208.75	208.59	209.27	209.24	209.39	208.41	208.99	209.47	209.42	209.01	209.09	209.03	208.48	209.86	208.21	208.73	208.72	208.46	208.45	208.45
211.97	213.12	213.22	212.58	213.61	212.11	212.32	212.41	212.81	212.75	213.43	211.64	212.88	211.9	211.88	212.18	213.09	213.04	212.26	210.99	212.4	213.17	211.57	212.29	211.75	212.13	213.29	211.16	211.77	212	211.5	212.75	212.73	213.2	213.35	213.14	212.91	212.08	212.7	211.85	212.1	212.17	213.59	213.02	211.83	213.57	212.42	212.46	213.01	211.55
198.6	198.52	198.06	198.68	199.89	198.62	198.23	198.61	198.64	198.16	198.69	198.28	198.95	198.63	198.96	198.56	198.53	199.34	198.79	198.87	198.44	198.06	198.13	200.71	198.61	198.24	198.5	198.96	197.43	198.67	199.01	198.38	198.82	198.3	197.82	198.95	198.42	197.13	197.94	198.7	198.84	197.97	198.72	197.84	199.03	199.22	197.91	196.92	197.75	199
216.97	217.68	217.56	218.19	217.65	216.77	218.12	216.66	217.92	217.44	218.19	217.37	217.55	217.29	218	219.43	216.82	216.84	216.89	217.94	218.96	218.6	217.57	217.61	217.38	217.66	216.68	217.63	218.85	218.36	217.37	218.16	217.78	217.86	217.79	217.26	217.68	218.34	217.2	217.83	217.56	218.12	217.71	217.56	217.25	218.14	217.26	218.41	218.22	218.7
202.1	203.56	202.85	202.06	202.56	202.34	201.13	203.14	202.58	201.54	203.57	203.07	202.47	202.56	202.02	202.45	201.9	202.28	202.76	201.7	202.53	202.8	203.33	201.92	201.75	202.14	202.67	202.95	202.31	202.68	201.29	202.5	203.16	202.99	201.55	201.57	201.27	201.07	201.19	202.01	202.4	201.54	200.83	201.99	201.62	202.07	201.86	203.1	202.53	202.07
203.27	204.86	204.46	203.07	203.93	203.63	204.48	203.95	203.61	204.05	203.31	203.46	203.2	203.3	203.55	203	203.35	203.69	203.86	204.33	203.48	204.87	203.6	203.67	203.23	203.5	204.53	202.54	204.62	204.15	203.49	203.43	202.99	202.42	203.69	204.23	203.02	203.53	205.02	203.93	204.09	204.25	204.3	204.6	203.72	203.51	203.43	203	203.3	203.99
209.34	208.14	208.17	209.01	208.22	209.15	208.49	208.49	208.02	208.11	207.78	208.72	208.68	208.91	208.71	208.19	208.14	209.8	207.99	208.77	208.28	208.41	208.96	208.96	208.85	209.5	207.82	207.72	208.78	209.84	208.92	208.51	209.1	208.78	208.52	208.51	209.16	208.95	209.08	209.25	209.19	209.41	208.73	208.92	208.34	209.63	208.47	208.53	208.38	208.65
207.71	207.44	206.76	207.86	208.1	208.59	207.72	205.88	208.45	206.82	207.8	207.22	207.42	208.49	208.93	206.52	207.67	208.16	207.32	207.13	208.56	207.41	207.07	208.58	207.58	207.63	207.93	206.59	207.76	208.21	207.76	205.89	207.02	207.52	207.19	209.21	207.56	208.07	206.8	207.69	207.87	207.81	208.12	207.93	207.48	207.59	207.85	206.41	207.14	207.54
201.46	201.19	200.9	201.17	201.04	202.92	201.56	199.78	200.51	201.98	201.57	200.28	201.76	200.96	200.9	201.03	201.31	201.77	202.55	200.86	200.84	201.97	201.72	201.98	200.89	201.33	200.69	201.39	199.72	201.37	200.99	201.53	201.85	201.3	200.2	200.86	201.78	201.35	200.57	200.98	200.99	201.63	200.95	201.88	200.09	200.5	200.96	201.35	202.74	201.31
211.05	211.93	211.74	211.85	212.67	211.81	212.58	210.95	212.68	212.31	210.94	211.8	211.4	212.04	210.97	211.31	212.28	212.11	213.24	211.49	210.38	211.9	211.8	211.18	211.43	211.37	210.92	210.92	212.14	211.8	210.74	211.41	212.67	211.73	211.86	210.81	212.36	210.39	211.88	211.69	211.53	210.72	211.44	211.48	211.03	211.98	211.97	212.07	211.02	211.06
203.02	203.75	203.75	203.76	203.64	203	203.87	204.84	204	203	204.75	204.56	202.85	204.27	204.62	202.28	203.84	204	204.1	204.95	203.87	204.17	203.57	204.18	205.18	204.7	204.24	203.32	203.55	203.71	203.7	203.42	203.23	204.17	205.1	203.42	204.67	204.15	203.73	204.07	203.53	203.99	204.25	205.1	203.47	204.19	204.03	203.71	204.27	202.6
217.1	219.3	218.44	216.93	218.61	217.52	218.78	218.34	218.24	217.67	219.12	218.19	218.16	217.65	218.37	217.33	216.93	217.97	217.91	218.81	216.91	217.63	218.69	217.21	217.7	218.1	217.4	217.59	218.37	217.58	218.34	217.49	217.9	218.12	217.95	216.92	217.58	217.53	218.21	218.15	217.77	217.77	217.95	218.38	217.53	217.13	217.52	217.75	219.14	217.67
205.07	203.98	205.45	204.85	204.5	204.56	204.69	205.38	203.33	204.61	203.92	204.75	205.51	204.7	205.63	204.77	205.48	205.51	205.09	203.98	204.96	204.3	203.85	204.52	205.08	205.36	204.15	204.65	204.97	205.64	205.67	204.46	205.89	204.05	204.79	205.21	204.36	205.14	204.32	204.77	204.18	205.83	204.7	204.79	205.01	205.63	204.47	204.89	205.6	204.39
204.44	204.6	204.11	205.2	204.74	204.25	203.22	203.58	203.82	204.32	205.11	203.81	204.42	205.44	204.36	203.73	203.93	203.55	204.93	205.83	204.08	204.57	205.26	203.81	205.2	203.03	204.6	205.07	205.12	204.84	204.71	204.41	204.29	205.64	205.03	204.78	205.14	204.44	204.71	202.47	204.94	203.5	204.02	205.18	204.62	204.29	204.19	205.27	206.15	204.11
203.91	203.22	202.86	203.6	202.88	203.75	203.34	202.27	203.37	203.26	204	203.22	203	203.97	203.89	203.83	202.82	203.23	202.87	203.01	203.14	203.57	203.38	203.1	203.09	203.21	204.24	202.61	203.84	204.09	202.55	204.51	203.36	202.45	202.55	202.83	203.06	203.13	203.55	203.16	203.11	202.87	204.05	203.74	203.32	204.37	204.3	204.13	203.48	202.95
210.83	210.76	212.01	210.53	212.37	210.89	210.41	212.44	211.45	211.31	211.37	212.57	212.66	211.15	211.24	212.17	212.29	211.21	211.99	210.96	211.9	211.76	211.1	210.86	211.43	211.09	211.31	210.87	210.89	210.56	211.43	211.6	212.04	211.07	212.11	211.53	212.12	211.2	212.4	211.78	211.31	210.72	211.4	213.11	211.27	212.06	211.08	212.94	210.6	212.17
212.93	213.15	212.8	213.61	213.26	213.29	212.81	213.02	212.73	213.52	213.7	213.06	213.24	213.47	214.26	213.67	213.07	213.26	211.62	211.92	213.33	212.78	212.55	212.5	213.09	212.99	213.64	212.23	212.68	212.02	213.16	212.09	211.77	213.24	212.07	212.3	214.15	211.43	213.16	212.88	212.48	211.95	213.45	211.97	213.23	213.18	212.32	213.99	213.36	212.9
212.45	212.6	211.51	211.74	211.33	211.93	213.14	212.68	212.54	211.85	212.2	212.72	213.22	211.53	212.64	211.76	211.55	211.12	213.32	212.09	212.14	212.52	212.01	212.91	211.76	212.43	211.9	212.73	212.67	213.2	213.36	213.23	211.61	212.75	212.96	211.81	212.18	211.86	211.67	211.72	212.15	211.81	211.79	211.9	212.54	212.06	212.27	213.11	212.64	212.93
206.69	205.93	207.01	206.9	207.5	207.09	205.87	207.07	206.55	206.25	207.1	206.35	207.09	207.71	207.16	206.96	206.94	207.34	205.47	206.48	206.31	206.65	206.39	206.14	207.01	206.46	205.45	206.49	206.67	205.79	207.25	206.75	205.61	207.78	205.23	206.54	205.79	206.49	206.08	205.56	206.24	206.55	206.91	207.14	206.31	205.44	205.36	206.22	205.94	206.97
198.98	199.89	199.25	199.87	198.93	199.14	199.46	199.71	200.29	199.48	200.07	200.16	198.87	200.16	201.26	200.19	198.67	199.73	198.68	199.06	199.72	199.66	199.14	200.24	199.48	199.77	199.78	199.98	199.58	199.73	201.22	200.21	199.25	199.99	198.98	200.93	201.06	199.57	198.93	199.42	198.4	199.9	198.97	200.47	199.7	198.8	199.3	199.6	199.26	199.38
210.08	209.45	209.68	208.6	209.94	209.28	210.01	209.17	209.07	209.87	209.05	208.74	209.5	209.95	209.7	209.23	208.56	207.48	209.48	209.46	209.87	209.46	209.7	209.26	209.33	209.07	208.62	210.36	209.28	209.43	209.9	209.56	209.13	208.95	209.29	209.6	209.32	209.33	208.96	210.46	209.01	209.84	210.82	208.91	208.78	209.57	209.78	209.87	208.61	209.34
208.49	209.91	208.31	208.91	208.96	208.5	209.33	208.96	208.55	209.54	208.39	208.94	209.55	208.19	208.15	208.39	208.84	208.45	209.21	208.17	209.1	209.44	208.51	209.49	208.71	208.39	209.88	208.09	208.42	209.04	209.24	209.14	208.71	209.45	208.82	208.87	208.56	208.68	208.76	209.46	208.32	208.49	208.55	209.16	208.66	208.21	208.94	208.41	209.23	207.93
203.22	202.84	204.14	203.71	203.28	202.27	202.96	203.22	203.28	203.47	203.4	202.9	202.58	202.84	202.88	203.12	203.63	203.7	202.55	203.01	203.22	203.09	202.7	203.14	203.94	203.76	203.64	204.2	202.45	203.04	202.78	202.66	203.5	203.32	203.05	203.58	203.38	203	203.42	204.38	202.18	202.53	203.05	203.61	202.81	203.77	203.13	201.95	203.33	203.24
209.84	208.64	209.12	209.85	208.77	208.66	208.94	208.78	208.67	209.02	208.38	208.98	208.35	209.07	207.98	208.82	209.76	208.57	208.96	208.41	208.07	207.97	206.73	208.72	208.15	209.12	208.68	208.72	209.26	208.05	209.18	209.4	209	208.35	207.7	208.68	208.75	208.24	209.17	207.47	209.6	208.17	208.95	208.26	208.1	209.69	209.36	207.89	209.2	208.98
211.28	211.45	212.38	212.11	211.59	212.39	212.31	212.67	212.45	212.5	212.84	213.01	210.99	212.11	211.98	211.38	212.74	212.62	211.36	211.1	212.5	212.57	211.36	212.29	211.27	213.25	210.89	212.52	211.81	212.05	211.14	211.39	211.66	211.03	210.41	212.16	211.61	211.04	210.79	211.52	212.42	211.06	212.29	212.01	211.78	211.95	212.03	210.62	211.98	211.58
200.26	200.59	200.54	201.03	201.39	199.18	201.6	200.32	199.82	200.57	200.03	200.48	200.63	199.77	200.62	201.08	201.21	200.48	200.87	200.54	200.99	200.86	199.49	200.19	198.72	199.64	200.77	200.42	200.78	201.47	199.48	200.38	200.84	201.31	200.42	200.3	200.77	200.44	200.03	199.93	201.95	201.33	202.29	200.12	200.77	200.91	201.41	200.04	200.9	200.98
216.38	218.48	217.13	218.19	217.82	216.46	218.9	217.86	217.06	216.91	218.14	218.53	217.39	217.78	217.3	217.48	217.88	216.69	218.3	216.93	218.95	217.31	218.79	217.83	218.62	217.8	217.69	218.32	217.37	217.87	218.24	219.37	217.7	217.75	218.15	217.49	216.37	219.21	217.14	217.05	217.74	218.93	218.05	218.19	216.82	217.31	217.49	216.65	218.56	218.15
199.97	199.87	199.76	199.33	198.54	198.8	199.32	199.56	198.9	199.79	199.66	199.62	200.94	199.82	199.22	199.27	199.87	199.63	199.36	199.81	200.56	198.19	198.91	199.64	198.24	199.22	199.1	199.86	199.61	200.12	200.29	199.52	199.49	199.67	199.11	198.95	199.63	199.27	198.25	199.45	199.71	198.9	199.68	199.18	199.34	199.73	200.02	199.15	199.84	200.56
211.2	212.71	213.14	212.62	212.23	212.76	212.68	212.88	212.91	212.66	213.01	212.58	211.94	211.29	213.55	212.59	212.36	213.06	212.95	211.72	213.05	212.91	213.05	211.03	213.24	213.06	212.88	212.84	213.38	212.55	213.31	211.45	212.97	211.9	212.75	213.17	212.94	212.29	212.21	212.58	212.51	213.45	213.3	211.8	212.18	212.56	211.73	212.37	212.51	212.25
204.61	204.74	205.39	205.26	203.85	204.43	204.42	204.45	203.35	205.95	203.82	203.66	203.24	204.71	204.24	203.73	204.43	204.93	204.08	205.58	205.31	204.01	204.01	202.81	204.02	205.46	204.71	204.43	203.72	203.73	204.39	205.08	203.82	205.46	205.49	203.84	204.72	203.97	204.15	204.72	203.85	205.64	204.95	204.76	204.2	204.36	204.4	205.92	204.5	206.12
198.18	198.94	198.94	197.68	197.83	198.09	196.93	197.35	197.58	198.2	198.74	198.15	197.86	197.34	198.31	198.31	198.86	198.13	197.87	198.49	196.94	198.26	198.99	198.37	197.87	197.21	197.5	197.07	198.29	198.33	196.59	198.17	198.84	197.98	197.88	198.1	198.51	197.68	197.07	198.04	198.24	198.56	197.95	198.12	198.54	198.68	198.9	198.53	197.57	197.26
199.73	200.33	199.66	199.2	199.63	198.65	199.1	198.83	200.18	200.75	199.84	199.37	200.23	199.29	200.17	199.25	200.24	199.78	199.43	199.52	198.98	198.84	199.49	198.8	199.5	198.94	200.74	198.69	199.58	198.12	200.94	199.96	199.43	198.69	199.72	200.42	200.36	199.82	199.12	200.81	199.7	199.42	199.44	198.98	198.14	198.91	200.17	198.02	198.74	199.61
195.24	195.31	195.19	194.69	196.19	195.71	195.64	194.31	194.36	194.4	194.72	195.68	195.6	195.97	193.94	195.12	196.05	195.76	195.47	194.66	195.41	194.42	195.79	195.68	195.57	194.48	194.2	194.5	195.25	196.02	194.77	195.24	195.63	195.96	195.56	195.27	194.96	194.96	193.88	195.72	195.54	195.63	195.69	195.33	195.52	196.42	195.07	194.48	195.07	194.53
193.99	194.1	193.66	194.03	193.96	195.18	194.38	194.34	194.07	193.51	194.95	194.5	194.11	194.27	193.63	193.36	194.13	194.49	193.82	194.03	194.6	194.47	194.13	194.38	194.48	194.3	193.93	195.08	194.27	194.77	193.87	194.81	195.02	194.63	194.18	194.53	193.9	193.49	194.77	194.55	193.81	193.58	194.23	193.73	194.56	194.2	195.47	194.14	194.26	194.8
199.96	200.14	199.55	199.82	199.25	198.69	198.93	200.6	199.73	200.1	199.67	200.34	198.83	199.12	198.93	199.83	199.45	198.99	199.21	198.53	199.3	198.9	198.64	199.95	198.61	199.45	199.86	199.8	199.3	199.26	199.16	199.48	199.71	199.5	199.29	198.29	198.36	199.58	199.89	199.81	199.52	199.32	199.88	198.74	198.57	199.53	200.33	197.9	199.23	199.59
209.24	208.03	209.26	209.47	209.67	210.56	209.45	210.3	209.53	208.78	208.89	209.52	209.41	209.6	208.01	210.48	209.31	209.93	208.39	209.97	208.37	210.18	209.64	209.67	209.54	209.52	209.16	209.83	209.63	210.43	209.52	210.1	210.5	208.82	209.67	209.54	209.22	208.84	209.06	209.2	210	209.46	209.2	209.55	209.37	211.48	209.49	208.68	209.12	209.78
211.71	211.62	211.21	210.36	211.8	211.43	210.1	211.06	211.34	211.62	212.56	210.43	212.39	210.5	212.06	209.56	210.64	211.71	212.95	211.16	211.98	212.08	210.67	211.15	211.56	212.31	212.77	211.49	211.9	212.53	211.51	211.48	212.47	211.48	211.33	211.76	212.25	211.42	212.2	211.87	212.82	211.8	211.3	211.61	212.16	212.04	212.22	211.89	212.5	211.05
211.84	211.91	212.03	212.56	212.19	210.87	211.65	212.12	211.96	211.75	211.52	211.85	211.54	212.58	212.12	210.68	211.71	211.32	212.73	211.76	211.08	210.96	210.94	212.45	211.6	212.34	211.67	211.01	211.79	210.52	211.58	211.89	211.25	211.73	212.06	212.18	211.98	210.94	212.61	211.68	211.18	211.02	211.94	211.37	212.11	211.79	211.73	211.84	211.83	212.53
200.85	200.42	200.3	201.31	199.2	200.87	199.96	200.51	200.35	200.38	199.61	199.41	200.26	198.94	200.16	200.36	200.26	199.54	199.4	200.27	199.95	200.94	200.74	199.68	201.18	200.8	200.63	199.51	200.56	199.83	200.31	199.1	200.55	199.62	199.82	199.29	198.6	201.39	200.69	200.4	199.86	200.99	199.02	199.77	200.69	200.12	200.54	199.37	200.3	201.19
199.06	199	199.69	199.19	199.95	198.17	199.01	199.23	198.94	199.81	199.94	199.96	198.07	198.89	198.9	200.05	199.9	198.25	199.69	198.57	199.89	199.73	199.3	199.28	198.28	199.03	199.54	199.6	197.96	198.93	199.56	198.07	199.02	198.18	199.98	198.09	199.39	198.95	199.08	199.43	198.95	199.14	199.96	199.48	199.96	199.69	199.95	199.34	198.9	200.42
202.09	202.94	203.11	202.58	203.17	203.73	202.81	202.8	202.7	204.39	202.48	203.97	201.78	203.19	203.24	203.26	202.51	202.77	202.84	203.78	202.48	202.98	203.12	203.74	203.54	203.47	204.17	203.22	202.94	202.87	203.47	203.3	202.24	203.95	204	202.95	203.61	203.4	203.23	202.69	204.4	202.92	203.38	203.54	202.49	204.26	203.65	202.03	203.44	203.84
200.13	198.78	199.36	199.91	199.18	198.43	198.89	199.7	199.34	199.58	198.72	199.45	199.9	199.81	199.25	198.84	198.35	200.5	199.18	200.27	199.98	199.35	199.82	199.28	200	200.01	199.03	199.68	199.22	198.47	200.51	199.37	199.89	200.32	199.28	199.46	199.59	199.07	198.71	199.45	199.04	198.37	198.62	199.47	198.68	200.59	199.62	199.48	199.58	198.36
218.56	217.55	218.06	217.52	218.01	218.28	217.71	217.52	218.16	217.37	217.89	217.4	218.14	217.68	216.61	218.46	218.37	219.37	218.58	217.14	218.85	217.4	216.36	218.48	217.94	216.83	216.87	217.04	218.12	217.42	217.97	217.84	218.34	216.98	217.93	217.08	218.2	217.82	216.98	218.68	217.75	218.4	218.37	217.71	217.05	217.69	218.08	218.07	217.76	216.49
210.14	210	208.96	209.42	210.7	210.56	209.81	209.65	210.78	210.74	209.02	209.17	209.35	208.75	210.03	209.66	209.13	209.94	208.74	209.49	209.07	209.64	209.81	209.73	209.72	209.91	208.95	209.65	209.16	208.86	209.99	208.97	209.2	209.62	208.96	209.67	208.35	208.21	208.59	209.16	208.38	209.76	209.61	209.74	207.99	209.88	210.61	210.44	209.99	209.73
200.43	200.93	200.58	201.25	200.75	200.11	200.31	200.01	200.88	200.06	199.6	199.2	200.58	200.92	199.41	199.74	202.34	201.15	200.78	200.43	201.09	200.38	200.36	201.34	200.37	199.68	200.56	200.18	200.36	201.84	201.05	199.03	200.05	200.43	199.14	200.35	199.9	200.91	200.73	199.42	200.82	200.15	200.39	199.81	199.33	200.05	200.28	200.98	199.93	199.97
208.92	208.26	209.66	208.36	208.63	208.98	208.38	209.43	208.6	208.02	208.35	208.89	209.43	208.84	209.34	208.18	208.12	208	208.57	209.44	208.78	208.8	207.97	209.52	209.27	208.32	208.45	207.71	208.44	207.65	208.67	208.03	208.68	207.97	208.05	209.71	208.53	207.66	209.29	207.97	207.58	209.18	207.27	209.02	209.42	208.84	208.49	209.24	209.59	209.16
203.83	203.87	203.29	204.19	204.16	203.74	202.64	203.69	203.55	204.31	203.57	204.3	203.79	203.94	202.84	204.11	203.95	203.67	203.22	203.59	203.09	203.67	203.72	202.68	202.97	204.23	203.36	203.94	203.12	203.41	203.08	204.2	204.62	203.2	203.12	203.74	202.96	204.45	204.07	203.3	202.62	202.52	203.76	203.12	203.88	202.61	203.68	204.23	203.63	203.53
204.25	203.64	203.78	203.4	203.84	203.41	203.85	203.3	203.79	203.4	203.32	203.83	202.72	202.94	203.39	204.12	204.5	203.93	204.06	202.65	204.04	204.02	203.66	203.62	203.69	202.32	203.27	203.37	203.24	203.92	202.61	204.53	203.79	203.39	204.4	203.31	203.92	204.01	204.09	204.07	202.77	203.16	203.74	202.7	204.31	204.17	203.81	204.08	204.25	204.06
204.11	203.45	203.5	204.66	203.84	203.91	202.25	203.6	203.27	204.52	204.57	203.76	203.97	203.61	203.51	205.15	204.38	204.3	204.53	204.4	205.36	204.28	203.83	203.74	203.48	203.58	203.08	204.34	202.94	203.5	204.1	203.24	203.02	204.17	204.85	204.48	203.09	203.91	204.59	203.56	203.27	204.53	204.24	203.3	203.69	203.42	203.69	204.03	204.61	204.56
203.57	203.94	204.22	202.69	202.51	203.08	203.78	203.16	203.1	203.45	203.55	204.91	203.63	204.16	203.97	204.13	202.7	203.59	203.71	203.23	203.9	203.12	204.04	202.89	205.57	204.08	203.45	202.6	205.41	203.21	203.94	202.51	203.59	203.62	203.11	203.77	203.38	203.81	204.64	203.08	203.84	203.62	203.35	202.69	203.18	203.62	203.29	204.17	204.31	203.81
203.82	203.25	202.68	203.04	203.26	203.14	202.71	202.41	204.09	203.14	203.25	202.56	203.14	203.11	203.25	203.12	204.03	202.82	202.4	203.8	203.06	202.66	203.32	203.04	203.45	203.54	204.46	203.92	203.6	204.28	204.72	202.46	203.24	203.06	202.82	204.34	203.55	203.73	203.51	203.45	203.52	203.09	203.1	203.18	203.04	203	203.92	202.26	203.37	203.78
193.99	193.61	194.17	194.38	193.03	193.66	194.17	194.14	194.65	194.79	193.78	194.64	194.5	195.3	193.39	194.68	194.44	195.2	194.75	194.81	194.71	194.23	194.98	194.69	194.8	194.28	194.15	194.51	195.3	194.4	194.4	193.97	193.82	193.77	194.66	193.77	195.85	194.77	193.63	194.35	193.61	195.18	194.34	195.15	194.03	194.25	193.86	194.09	193.65	194.42
208.53	210.1	209.48	208.98	209.03	209.54	209.69	210.05	209.68	209.75	210.33	209.42	209.38	209.87	208.84	209.94	210.38	209.51	208.7	209.24	208.51	210.6	209.37	209.53	209.54	208.41	208.81	209.05	208.8	209.97	208.6	209.38	208.41	208.51	208.83	209.87	209.28	209.62	210.15	210.25	209.66	208.93	209.94	209.86	208.77	209.82	209.63	209.97	209.24	209.74
214.03	213.84	213.34	214.18	213.91	213.45	213.48	214.06	214.55	213.99	213.89	213.15	213.88	214.2	212.95	214.8	214.05	213.16	213.37	212.92	215.34	213.87	214.3	213.67	213.45	212.57	214.8	215.69	214.61	214.86	215.23	213.99	214.61	213.36	214.17	213.87	213.92	214.56	213.57	214.98	214.41	213.72	214.16	214.12	213.59	213.85	213.41	214.21	213.38	213.14
208.48	208.67	206.79	208.25	209.71	207.83	206.77	208.9	208.7	208.12	208.07	208.17	208.51	210.02	208.46	208.67	207.55	208.44	210.22	209.24	207.6	208.16	209.25	209.08	209.07	209.57	208.93	209.34	208	208.17	207.38	208.07	209.03	208.74	208.94	208.52	208.79	208.3	207.3	209.65	207.71	208.53	208.13	209.38	208.92	209.23	208.51	208.26	208.37	209.2
200.89	200.25	201.01	199.95	200.9	199.09	199.4	201.25	200.54	200.78	200.55	199.71	200.07	201.27	199.63	199.48	200.48	201.08	199.35	199.94	200.45	200.67	200.47	200.17	200.59	200.18	199.99	200.11	200.64	200.85	200.5	200.39	201.29	199.86	199.29	200.93	199.61	200.54	199.86	199.76	199.63	200.32	201.65	200.33	200.36	200.36	200.26	199.61	200.19	200.3
207.1	207.86	206.73	207.71	207.75	208.56	207.6	207.64	207.84	207.41	208.75	207.16	208.64	206.79	207.35	207.74	206.89	207.46	206.93	207.72	207.22	208.27	207.57	206.71	207.18	206.43	206.39	206.69	207.17	207.79	209.51	207.37	208.11	207.34	207.47	208.25	207.78	207.92	209.17	207.47	207.16	207.01	207.42	207.58	207.52	206.79	208.17	207.18	208.48	208.07
207.83	208.44	207.34	208.47	207.42	206.97	207.19	207.55	208.34	206.87	207.35	206.22	207.67	207.04	206.89	208.56	207.43	208.19	206.7	207.52	208.33	208.13	208.57	207.15	207.72	207.56	206.54	208.62	207.28	207.1	207.96	209.2	208.01	207.45	208.47	208.21	207.73	207.2	207.66	207.07	207.87	207.65	208.69	208.49	207.4	208.34	208.13	208.65	208.74	207.92
203.35	202.25	202.65	203.85	203.46	202.47	201.94	202.12	204.04	203.69	203.73	204.38	203.76	202.99	202.57	202.7	204.66	203.45	204.09	204.32	203.86	202.2	202.52	202.85	203.81	204.09	202.92	203.53	203.66	203.78	203.82	202.94	203.77	202.47	203.7	203.99	202.79	205	203.31	203.47	204.17	202.87	204.27	203.23	204.17	203.39	202.36	202.65	203.43	204.71
202.27	202.47	203.51	202.92	201.67	203.11	201.31	203.4	202.92	202.23	203.25	202.19	202.28	203.17	202.77	202.76	202.32	201.71	201.61	202.91	203.24	203.2	202.43	203.1	203.8	202.69	201.4	202.2	202.75	202.68	203.15	202.2	203.45	202.87	202.59	202.02	203.07	203.2	202.45	202.61	202.93	202.95	202.59	202.81	202.17	201.15	203.14	203.26	202.07	202.46
208.92	209.68	209.92	208.49	208.62	208.59	208.95	208.31	208.11	208.76	208.87	208.73	208.84	208.77	210.03	209.63	208.4	207.7	208.78	208.55	208.58	207.82	208.85	208.06	207.99	209.38	208.25	208.72	209.6	210.15	208.87	209.41	208.89	209.42	209.57	208.96	207.79	208.72	209.15	209.46	208.69	208.16	208.41	208.68	208.64	209.01	207.89	207.93	208.43	209.59
203.84	203.86	204.78	204.52	206.18	203.75	203.88	204.1	203.98	204.16	204.89	203.59	204.57	204.67	205.18	204.39	204.35	203.85	204.6	204.54	205.12	204.88	205.11	204.8	204.75	205.63	204.27	203.56	204.68	204.62	204.12	203.69	203.38	203.79	204.65	205.47	204.45	204.2	204.21	204.84	205.41	204.07	204.95	204.62	203.78	204.67	204.96	204.93	204.34	203.9
201.51	202.68	200.72	201.4	200.4	201.5	200.42	201.45	199.37	201.02	201.57	200.52	200.14	201.13	200.93	200.22	201.3	200.61	201.34	200.08	201.39	200.7	200.98	201.06	200.76	201.9	200.59	200.69	200.4	201.35	200.78	200.87	201.52	201.07	201.55	200.51	201.47	201.67	201.26	201.58	201.58	200.36	201.12	201.23	200.47	200.91	202.21	201.2	201.32	200.97
216.16	217.32	216.1	217.51	217.23	217.29	216.63	216.87	216.78	217.4	216.55	217.81	216.39	217.62	217.28	216.34	217.13	216.15	217.36	216.54	217.79	218.06	216.88	216.65	216.34	216.57	216.93	216.6	217.17	217.1	216.84	217.01	216.81	218.81	216.97	216.42	216.82	216.4	216.94	216.64	217.39	216.84	216.5	216.3	216.8	217.67	216.65	217.17	215.24	216.47
199.45	199.15	198.72	198.84	199.22	199.18	199.62	199.7	199.03	199.54	200.94	199.45	199.95	199.24	201.03	199.17	199.44	199.32	199.47	200.01	199.77	199.59	199.35	199.48	198.96	198.9	199.89	200.68	200.22	199.47	198.17	200.65	199.29	199.75	199.5	198.1	199.32	199.8	198.55	199.43	197.09	199.13	199.68	200.06	199.64	199.38	199.48	201.12	199.78	199.26
203.89	205.65	204.09	204.89	205.4	204.16	204.61	205.43	204.87	204.91	205.16	204.52	203.34	204.66	205.13	205.17	204.19	204.79	204.74	204.82	204.84	204.89	204.23	205.34	204.48	204.85	204.87	204.56	205.46	203.78	205.06	205.64	204.18	203.92	204.33	204.74	204.9	204.45	205.26	203.57	204.34	204.73	205.2	204.25	204.27	204.72	205.81	204.98	204.53	203.24
211.04	211.95	212.47	210.44	211.92	212.02	212.61	211.5	211.74	212.91	212.39	210.78	211.24	211.34	211.44	212.2	212.51	211.52	211.27	211.06	210.99	212.26	211.31	210.95	211.59	211.84	211.46	211.21	211.97	210.94	210.22	212.51	211.7	211.92	210.4	212.37	210.89	211.39	211.7	211.09	211.81	211.57	211.55	211.92	211.95	211.01	211.81	211.98	211.36	210.26
201.67	202.32	202.44	202.45	203.03	201.23	203.65	201.84	203.48	203.42	201.9	202.24	201.79	202.41	201.64	202.87	202.29	202.61	202.81	202.87	203.23	201.41	202.26	203.43	202.84	203.05	202.6	203.24	203.1	202.35	202.4	203.13	203	202.82	202.09	202.89	202.68	203.28	202.88	202.12	202.18	202.91	203.5	202.07	202.91	203.36	202.5	203.46	203.07	203.79
205.69	205.41	205.7	206.22	204.34	205.41	207.81	205.51	206.12	205.36	206.26	205.8	204.89	205.22	206.27	206.1	205.46	206.46	205.75	205.72	205.36	205.17	205.18	205.12	204.46	205.39	205.84	205.63	204.95	204.38	205.16	205.4	204.91	205.37	205.79	205.82	203.8	205.45	205.5	205.32	204.86	205.95	206.5	204.8	204.75	205.9	205.22	205.44	205.02	205.74
204.8	205.47	204.42	205.42	204.18	205.59	205.13	205.08	205.42	205.18	205.11	204.74	204.66	205.13	205.55	205.36	204.64	203.88	203.9	203.99	204.43	205.1	205.05	206.58	204.7	205.06	204.36	204.83	205.02	205.06	205.08	205.2	204.75	205.51	204.01	205.07	203.23	204.9	205.01	204.53	203.86	204.32	204.12	204.56	205.47	204.4	204.47	205.25	205.23	205.15
208.13	208.01	208.46	206.97	207.23	208.29	206.64	209.48	207.77	207.07	207.51	207.39	207.56	208.41	207.68	206.5	206.15	207.28	207.91	207.99	207.09	207.55	208.05	207.83	207.78	208.34	207.26	206.13	207.59	207.55	207.11	207.73	207.1	207.27	208.8	206.07	207.82	207.27	208.2	207.33	207.93	207.68	207.36	208.55	208.41	208.11	207.47	208.6	208.18	209.69
217.98	218.31	217.39	217.41	218.83	218.11	217.53	218.83	218.14	218.07	217.83	216.84	219.05	217.92	218.64	218.2	217.68	217.97	218.5	217.67	217.66	217.49	216.52	218.51	217.39	217.85	218.18	216.43	217.93	217.45	217.44	217.65	218.03	215.73	217.13	218.34	218.89	217.66	218.61	218.25	218.4	218.23	217.95	217.59	217.8	216.84	218.26	216.88	218.68	218.38
212.55	212.85	213.16	212.51	212.5	212.82	211.86	213.45	212.35	212.5	213.42	212.54	213.53	213.36	212.11	213.21	213.72	213.15	212.94	211.31	212.03	214.11	212.34	213.01	213.29	213.08	212.48	212.44	212.74	213.47	212.72	213.82	213.94	212.26	213.93	212.59	213.57	211.9	212.68	212.74	213.08	213.86	213.87	212.99	212.71	213.61	212.95	213.95	213.06	212.15
209.87	208.35	209.39	210.04	208.96	208.31	209.46	208.13	208.64	207.5	209.9	208.59	208.23	208.68	209.06	207.82	208.78	208.76	207.93	209.74	209.22	207.85	208.82	208.44	207.99	207.79	208.41	208.28	206.97	208.59	209.08	207.08	209.18	208.59	209.36	208.81	208.09	209.13	210.24	208.63	208.88	208.47	208.83	209.39	209.59	209.86	207.86	208.13	208.35	210.26
204.9	204.31	205.69	203.78	205.71	204.79	203.94	205.18	204.77	205.39	204.81	204.88	205	206.78	204.97	203.98	205.24	204.73	205.26	204.41	205.08	204.1	204.61	205.37	206.21	205.47	204.85	205.3	204.55	204.71	205.18	204.16	205.11	204.57	205.18	205.8	205.01	204.66	205.24	204.11	204.68	206	204.67	204.11	204.59	204.89	204.99	204.15	204.6	204.85
211.29	210.86	210.89	211.59	211.05	211.32	211.29	211.3	211.3	211.52	211.72	210.77	211.84	211.87	211.6	212.01	212.56	211.33	213.06	211.1	210.38	212.05	211.69	211.87	211.06	210.76	211.54	211.31	211.65	213.35	211.79	210.43	212.01	211.68	212.85	212.28	211.48	212.39	211.67	212.07	211.46	211.04	212.3	210.3	210.63	211.43	211.61	211.81	210.4	211.34
217.57	217.17	217.14	217.99	217.64	217.67	217.03	218.37	217.11	218.89	217.36	217.92	216.87	218.05	218.38	216.62	218.49	218.11	217.22	218.12	217.87	217.23	218.74	218.83	218.6	217.79	218.45	218.52	217.56	217.54	218.83	218.33	219.05	218.52	218.02	217.79	217.65	217.61	218.46	218.66	217.98	216.58	218.43	217.31	218.4	217.38	218.51	217.29	217.76	217.44
202.74	202.31	202.31	202.79	203.49	202.53	202.61	203.28	203.39	202.47	202.46	202.26	203.59	201.85	203.95	202.1	202.94	202.88	202.03	202.92	203.97	202.32	201.25	202.06	203.57	203.7	202.36	202.66	202.73	201.93	202.91	202.87	202.39	202.97	202.05	203.15	203.07	202.25	203.26	202.77	202.46	202.61	202.92	202.14	202.14	201.53	202.32	202.67	202.49	203.18
201.69	203.1	203.42	203.92	202.59	203.28	202.82	203.81	202.06	203.27	203.62	203.01	203.17	203.09	202.07	203.59	202.79	203.34	203.86	202.96	203.15	203.17	202.82	203.05	203.12	203.12	203.08	202.9	204.01	204.22	202.92	202.81	202.48	203.32	203.54	203.69	202.8	204.54	203.37	203.68	202.83	203.34	203.11	202.08	203	203.31	202.94	203.54	203.52	203.41
202.98	203.82	203.9	204.03	203.88	204.69	204.44	204.28	204.89	204.47	204.11	204.76	203.93	203.96	202.24	204.6	204.82	204.03	203.82	203.16	203.65	204.1	202.99	203.12	202.69	203.76	204.17	204.49	204.63	203.78	204.59	204.11	204.55	203.21	205.34	203.56	203.59	204.47	204.45	203.8	204.49	204.91	204.72	204.12	204.02	205.2	203.59	203.56	203.22	204.29
213.89	211.9	211.91	210.82	211.8	211.91	212.02	211.56	212.49	211.42	210.93	211.17	211.3	210.96	211.28	211.38	211.93	212.48	212.96	211.7	213.24	211.61	211.16	211.03	210.49	212.55	211.57	211.41	211.72	210.89	211.57	212	211.31	212.51	211.63	212.39	211.49	211.4	211.18	213.14	212.23	211.17	210.16	210.62	210.68	212.47	210.56	210.72	212.06	211.52
202.72	201.74	202.77	203.41	202.71	203.07	202.95	204.08	201.57	202.62	201.09	202.32	201.65	202.38	203.58	202.71	203.31	202.67	202.76	202.6	202.48	201.5	200.7	202.4	202.79	202.91	201.78	202.94	203.05	202.67	202.47	202.91	202.85	201.73	202.17	202.58	202.34	202.18	202.8	202.15	203.03	202.51	201.78	203.09	202.29	202.88	201.45	201.91	203.59	202.18
203.68	203.96	203.07	202.92	203.68	203.73	203.76	203.78	203.23	203.42	204.62	204.4	204.33	203.48	202.79	202.26	203.63	202.87	204.64	203.62	203.18	204.72	202.74	203.27	203.75	203.6	204.59	203.88	203.27	204.48	203.9	203.79	202.52	204.05	204.77	202.49	203.8	204.26	203.78	202.57	203.81	203.75	203.56	203.64	202.99	202.78	203.46	203.74	203.72	203.62
203.65	203.84	203.66	203.79	203.6	204.7	203.09	202.81	203.04	202.57	204	203.45	202.97	205.08	203.02	202.86	203.62	204.3	202.42	204.1	202.89	203.78	205.02	204.97	203.18	203.5	203.4	204.94	203.35	204.46	203.68	203.74	204.02	203.97	203.98	204.56	203.42	203.89	203.92	204.26	204.14	201.74	204.33	204.18	203.9	203.91	204.27	203.02	203.84	204.43
207.84	207.4	207.15	207.73	206.82	206.98	206.8	208.55	206.38	207.12	207.47	207.13	206.91	207.56	207.51	207.31	206.54	207.81	207.75	208.91	208.54	206.95	207.44	208.25	207.89	207.89	208.29	206.88	206.83	208.12	206.36	207.81	207.93	207.48	207.69	208.19	207.13	206.22	207.37	207.85	207.14	208.26	207.78	207.2	207.46	207.58	208.82	208.28	207.75	206.64
207.46	207.02	207.62	208.17	207.89	208.36	207.73	208.65	207.77	206.14	207.42	207.4	208.02	207.83	208.42	207.06	207.62	207.97	207.84	207.91	206.7	207.74	209.04	207.76	208.18	207.75	208.64	208.4	207.23	206.83	207.89	208.01	208.62	208.97	207.14	207.75	208.05	208.44	207.71	207.3	208.2	207.8	208.56	207.78	207.81	207.11	207.02	207.88	207.21	208.47
199.51	201.52	199.58	199.8	200.34	200.9	199.6	199.32	200.34	200.45	199.95	200.58	199.08	200.35	200.4	200.57	199.99	200.09	199.66	199.94	201.18	199.96	200.98	200.23	200.54	201.36	200.42	199.15	200.97	200.26	199.7	201.38	200.75	201.02	200.44	199.57	200.35	199.91	200.07	199.68	200.59	200.15	201.07	199.93	201.31	199.41	199.08	199.69	201	201.17
203.4	203.64	203.54	203.01	202.87	202.82	204.15	203.26	202.99	202.84	203.02	202.24	203.87	203.74	201.95	202.89	202.68	203.17	203.48	202.85	202.78	202.53	203.46	202.94	203.62	203.54	203.42	203.23	202.91	203.69	203.45	204.71	202.74	202.98	203.04	203.26	202.37	204.33	202.63	203.4	203.12	203.36	203.95	204.34	202.56	202.04	203.36	201.75	202.33	202.26
203.26	203.56	202.67	202.77	203.42	202.94	202.39	203.43	202.41	203.94	203.62	202.65	203.35	202.84	205.15	203.93	202.79	202.7	202.75	204.18	203.34	201.68	203.53	203.42	202.53	203.81	202.72	203.02	204.46	203.98	203.04	203.6	203.15	203.87	202.96	203.11	203.82	202.29	202.6	203.21	202.7	203.51	202.81	203.21	203	204.16	203.41	202.96	201.23	203.06
207.96	207	207.91	207.93	206.4	208.5	206.55	206.96	208.62	208.69	207.98	206.68	207.84	208.79	207.73	207.9	207.54	208.77	207.36	208.49	207.48	208.53	207.72	206.78	207.39	208.72	207.88	208.16	207.89	207.7	207.98	208.23	207.38	209.04	209.06	207.44	208.65	208.84	208.02	208.18	207.56	207.11	207.46	207.34	208.17	207.73	207.07	207.08	207.43	207.65
199.53	199.34	199.81	201.74	199.06	200.37	200.04	200.9	200.8	200.71	200.76	200.71	201.54	201.68	200.2	199.67	200.48	200.41	200.86	200.21	199.98	200.03	200.75	200.63	199.84	200.22	199.42	200.66	199.95	199.75	199.94	200.55	199.81	199.55	199.93	200.19	200.15	200.79	200.21	200.65	200	200.33	201.08	200.47	200.06	200.22	199.93	199.84	199.8	200.88
206.75	205.56	204.45	206.35	206.65	206.44	205.81	204.96	205.11	206.12	206.18	205.08	204.93	205.05	205.35	206.35	204.41	205.91	206.04	205.99	204.52	205.01	206.65	205.47	205.07	204.7	206.04	205.38	205.87	207	207.04	206.11	204.94	205.79	205.64	205.02	205.08	204.69	205.54	205.09	206.49	205.08	205.26	205.36	206.35	205.94	205.39	204.52	204.62	205.56
208.03	208.38	208.1	208.4	208.48	208.57	208.51	208.29	208.21	209.26	208.76	208.5	209.19	208.79	209.76	207.86	208.07	208.89	209.19	207.43	208.94	209.03	207.15	208.14	209.05	208.16	208.57	208.26	208.14	208.54	209.2	207.46	208.34	208.43	208.46	208.55	208.08	207.45	208.82	208.76	207.63	207.41	208.73	207.91	207.82	208.47	208.25	208.34	208.34	208.17
207.96	206.24	206.87	207.42	208.04	206.52	207.5	207.19	209.08	208.23	208.23	207.2	207.49	208.42	206.47	207.28	208.84	208.14	207.77	208.29	209.15	207.58	208.48	208.62	207.71	208.55	207.69	207.95	208.54	208.43	208.06	207.4	207.66	208.25	209.3	208.46	207.34	206.92	207.73	208.04	207.98	208.05	207.75	207.66	207.7	208.42	208.59	208.25	206.68	208.65
208.46	208.06	207.98	207.43	208.72	208.15	207.91	208.55	207.66	207.86	206.73	207.64	208.51	208.64	207.57	208.42	208.97	207.77	209.54	209.01	209.33	208.41	210	209.11	207.51	209.28	207.18	207.91	209.19	208.17	208.29	207.49	206.72	208.84	209.11	208.05	209.44	208.91	209.84	208.68	209.44	207.38	207.8	207.23	207.46	208.92	208.21	208.63	208.23	209.65
210.85	210.77	210.07	209.58	208.39	209.44	208.55	209.74	210.01	209.83	210.2	208.92	209.35	209.93	209.19	209.12	209.51	209.57	211.22	210.59	209.84	209.09	209.03	209.15	210.22	210.68	208.77	209.33	210.01	209.18	209.41	210.06	209.71	210.14	209.87	208.82	209.55	209.4	209.19	208.47	209.14	210.32	210.65	208.99	210.79	209.07	210.27	209.6	209.22	209.85
200.01	198.7	199.42	199.4	199.28	199.17	199.01	200.14	199.83	198.94	198.84	199.77	199.67	198.96	200.76	198.94	199.29	199.8	199.68	199.29	198.15	199.22	198.89	199.34	199.42	198.25	199.44	200.15	200.11	199.19	199.51	198.56	199.24	198.83	199.81	198.82	199.07	198.62	200.14	199.98	198.9	199.58	199.52	199.48	199.6	199.2	198.54	200.13	200.05	199.95
204.67	203.15	204.38	203.49	204.12	203.73	204.53	204.46	203.8	203.8	203.7	203.87	203.89	204.07	203.09	204.42	203.91	202.79	203.46	203.52	203.45	204.06	202.92	204.04	204.22	203.2	204.48	203.88	203.25	204.35	204.03	203.54	204.97	203.8	204.09	204.53	203.98	204.49	203.59	203.41	202.28	204.38	202.8	205.12	204.3	205.19	204	204.44	203.68	203.49
196.16	194.55	195.44	196.73	195.17	194.63	194.95	195.44	194.59	196.36	195.84	195.12	195.5	196.07	195.98	195.21	194.92	194.97	194.61	195.65	195.84	195.17	195.72	196.29	195.88	195.54	194.37	194.5	194.37	195.08	194.77	195.58	195.45	194.9	195.29	194.52	195.59	195.81	194.84	194.66	195.03	194.08	194.17	195.39	195.36	194.86	195.61	195.31	196.35	194.79
213.59	213.02	213.43	214.51	213.85	214.38	213.88	213.56	213.88	214.49	213.99	213.6	214.3	214.3	215.13	213.75	212.65	213.48	214.52	213.14	214.07	214.04	213.19	214.02	213.7	213.66	213.63	214.32	213.09	213.67	214.32	213.91	214.53	213.73	214.21	213.86	212.99	213.51	213.59	214.7	214.09	212.69	213.52	214.15	214.9	214.02	214.17	214.11	213.64	213.5
208.32	207.51	208.33	209.03	208.52	207.34	207.77	207.5	207.42	208.25	207.87	208.17	208.01	207.09	206.98	208.52	207.07	208.68	207.64	206.97	207.25	208.66	207.59	208.83	208.59	208.59	208.61	207.5	207.75	207.94	207.52	208.37	208.13	208.67	207.8	207.39	207.51	207.71	207.72	208.59	208.1	208.28	207.89	208.77	208.12	207.64	207.55	208.27	208.85	207.49
207.88	208.88	209.28	209.52	208.61	209.5	209.36	209.87	208.37	209.09	207.7	208.24	209.1	207.22	209.37	208.07	208.74	209.76	209.2	208.33	209.58	209.6	208.51	208.58	208.66	208.32	208.16	208.39	209.17	208.5	208.69	209.19	208.9	207.86	208.23	208.16	209.25	209.67	209.39	209.67	208.7	208.22	208.9	209.76	208.89	208.71	208.67	208.39	208.71	208.6
204.18	204.2	203.85	203.3	204.62	203.31	203.1	204.05	203.88	203.45	203.53	202.72	203.56	202.83	203.46	203.85	203.61	202.73	203.6	203.57	204.04	203.3	203.71	203.64	203.56	203.29	202.76	203.6	204.17	204.9	203.56	203.85	204.09	204.6	204.43	202.63	203.35	204.49	203.67	202.33	203.53	203.87	203.45	203.91	202.96	203.15	204.63	204.09	203.17	202.31
212.08	211.87	213.21	212.46	212.65	212.58	212.09	211.48	212.13	213.29	212.63	213.31	212.2	211.57	212.45	212.35	212.37	212.18	212.44	211.89	212.17	211.99	213.21	212.94	212.44	212.28	210.94	212.15	212.06	212.07	213.1	210.91	212.19	212.67	212.25	211.85	212.86	213.42	213.49	211.56	212.8	212.35	212.06	211.84	212.5	213.29	211.64	212.43	211.91	213.49
203.02	202.58	202.91	203.15	203.63	203.05	203.15	203.29	202.44	202.49	202.47	203.18	203.94	203.01	203.13	203	203.43	204.28	203.13	203.65	202.47	203.38	203.12	202.25	203.49	202.77	203.85	204.12	203.63	203.9	203.1	203.36	202.43	203.2	202	204.22	203.21	204.64	203.43	203.73	202.86	204.06	203.41	203.66	202.98	202.53	203.32	203.77	202.48	203.83
198.6	199.65	198.36	198.09	199.54	199.13	199.06	198.46	198.47	198.36	199	198.11	197.99	199.42	199.48	198.47	199.02	197.74	199.49	198.29	199.04	198.88	198.19	199.66	197.97	198.32	198.76	197.52	198.29	199.11	199.05	198.59	198.06	198.52	198.03	198.91	198.76	198.46	198.86	199.3	198.14	197.89	198.26	197.99	199.93	198.88	198.55	198.72	198.52	199.04
205.75	205.24	204.02	205.42	204.05	204.6	204.38	204.96	204.63	204.88	204.88	203.8	204.12	204.07	205.65	204.21	204.12	203.65	203.64	204.74	205.12	205.63	204.82	204.49	205.64	205.95	203.93	203.86	204.31	204.89	205.45	205.06	203.64	205.64	205.24	203.87	203.29	204.32	205.64	205.12	204.33	205.12	203.45	204.14	204.58	205.41	205.12	203.04	204.48	203.3
199.88	198.18	199.43	198.46	198.99	198.31	198.32	199.69	198.84	198.83	198.29	199.83	198.94	198.49	198.48	198.97	198.17	198.67	198.54	198.59	199.85	198.64	198.6	198.73	198.64	198.41	198.44	199.64	198.55	199.09	199.42	198.52	198.28	198.07	199.36	198.65	198.77	199.44	198.27	199.02	198.39	198.89	198.59	199.01	196.94	198.88	198.8	198.64	198.84	198.78
196.83	196.99	197.61	197.64	197.95	198.63	197.11	198.08	197.42	197.95	197.24	198.51	198.29	198.61	198.55	198.34	197.72	198.96	198.17	197.49	199.15	197.85	197.62	198.11	196.62	197.7	198.54	197.93	197.8	197.97	198.04	197.96	197.81	198.16	200.6	198.21	198.04	196.97	198.84	197.39	198.98	198	198.01	198.4	197.92	198.98	198.42	197.85	197.23	198.15
217.72	216.96	216.03	216.56	216.86	217.88	216.28	215.51	216.95	215.74	217.19	217.17	216.78	217.11	217.13	215.65	217.37	217.32	216.7	217.82	216.74	217.34	217.3	217.49	216.69	216.74	216.4	217.39	217.51	218.06	217.12	217.32	216.6	217.67	217.57	217.1	217.41	218.34	216.55	216.8	217.35	216.67	217.71	218.07	217.02	216.45	216.68	217.04	215.45	218.1
212.77	212.21	212.78	212.26	211.85	212.01	212.52	211.93	212.68	212.08	211.94	212.21	212.98	213.43	212.25	211.37	212.49	212.57	213.3	212.6	213.09	212.88	212.8	212.68	212.51	212.99	211.09	213.02	212.89	211.83	212.09	211.42	213.39	212.13	213.28	211.98	212.84	212.16	213.06	212.88	213.28	213.43	213.15	211.82	211.89	212.53	212.11	211.96	212.65	211.88
209.09	209.2	208.64	208.36	208.97	209.58	208.62	208.99	207.98	209.8	208.67	208.41	208.32	209.36	208.5	208.3	208.95	207.82	207.71	210.56	208.18	208.04	208.5	208.8	210.02	208.7	208.65	208.73	208.6	208.49	208.18	208.67	209.69	208.47	208.82	208.98	208.69	208.76	208.51	210.47	209.31	208.99	209.01	208.82	208.78	208.71	208.73	208.91	207.8	209.38
200.16	200.44	200.66	201.13	199.28	199.39	199.66	199.67	200.61	199.78	199.1	200.43	200.09	200.19	200.76	199.78	199.47	199.87	200.15	198.61	200.36	201.02	201.26	200.43	198.94	200.14	200.24	200.26	199.7	200.1	200.39	200.34	200.31	201.71	199.37	200.72	200.54	200.24	199.58	201.87	198.92	200.81	199.47	199.55	200.23	199.96	199.95	200.39	199.65	200.65
206.71	206.32	206.71	206.5	206.36	206.35	205.92	206.47	205.6	207.51	206.66	206.14	205.96	206.28	206.9	206.03	206.14	206.47	205.29	206.54	205.53	206.55	205.72	207.14	206.41	206.04	206.35	206.71	206.72	206.48	207.26	206.75	205.38	206.22	205.58	207.44	207.01	207.61	206.54	206.7	206.46	205.62	207.42	207.47	206.82	206.66	206.63	205.61	206.94	207.56
218.54	216.52	217.96	217.09	218.71	217.14	218.12	218.19	218.7	217.51	217.81	218.2	219	216.79	217.45	218.63	217.99	218.24	218.23	218.62	217.91	218.18	217.75	218.13	218.23	217.68	219.09	217.18	218.36	218.42	217.61	218.09	217.72	217.78	217.89	217.62	217.89	217.55	217.25	217.55	217.75	217.86	217.98	217.78	218.11	218.51	218.24	217.44	217.84	217.34
207.67	210.52	208.59	209.74	207.58	210.18	208.32	208.18	208.51	209.01	209.33	208.02	208.11	208	208.49	208.68	207.97	208.46	208.64	206.92	208.32	208.29	209.12	208.39	206.64	209.81	208.52	208.51	208.81	208.91	207.92	209.28	209.16	209.07	208.35	209.02	207.92	209.02	208.4	209.29	208.06	210.04	208.41	209.65	208.44	208.75	209.46	209.53	209.93	208.93
206.71	206.78	205.75	206.46	205.33	206.63	205.63	206.25	206.02	206.68	206.06	205.98	207.4	206.67	205.98	204.92	207.31	206.15	206.63	207.32	207.15	206.37	206.72	206.17	206.58	206.21	206.56	207.26	205.66	207.98	206.18	206.17	206.64	206.48	206.27	205.01	206.64	206.91	205.75	205.62	205.53	206.74	206.31	207.53	207.67	207.01	206.92	204.77	205.89	206.44
194.65	193.71	195.42	195.18	194.38	194.8	195.38	194.75	195.93	193.93	195.27	195.07	194.5	195.38	195.2	195.26	195.37	194.95	195.54	195.38	195.77	195.37	194.7	194.34	194.91	195.49	195.22	194.38	195.4	196.21	194.82	196.42	195.17	195.28	195.71	195.04	194.52	195.52	195.19	194.54	195.57	195.74	195.66	195.24	194.31	195.11	196.26	195.02	195.75	194.57
209.29	208.21	209.43	209.54	207.82	209.03	208.67	209.5	209.19	209.52	208.34	209.23	208.03	208.79	208.64	208.47	209.29	209.08	208.07	209.77	207.95	208.58	207.86	208.05	208.32	208	208.4	208.3	209.26	208.9	208.67	208.03	209.83	208.06	209.49	209.04	207.99	209.16	208.59	209.97	208.68	208.85	208.91	208.03	208.94	208.73	208.23	208.5	209.05	208.97
208.27	208.52	208.62	208.24	208.66	208.2	208.51	208.31	209.4	208.57	208.92	208.1	208.89	208.67	208.6	208.1	208.57	209.11	209.25	209.05	209.11	209.46	209.27	208.28	209.01	208.54	208.87	209.14	209	207.61	208.77	209.16	208.66	209.91	207.43	209.01	209.55	208.11	208.52	208.72	208.49	209.83	209.1	207.77	207.7	208.91	209.61	209.18	208.42	208.51
202.74	203.78	202.88	203.75	202.34	203.4	202.86	202.64	202.71	202.88	203.24	202.78	203.71	202.23	203.3	203.08	202.99	203.01	203.34	203.21	202.05	204.37	202.47	202.92	202.88	203.69	203.49	204.09	204.08	203.12	201.48	203.14	202.41	204.86	202.65	203.02	203.22	203.21	202.88	203.87	202.3	202.99	202.74	203.51	203.24	202.53	203.85	203.31	203.53	204.05
209.21	209.01	208.4	209.09	208.51	209.01	208.43	209.39	209.17	207.32	208.18	208.66	209.28	207.64	210.04	208.91	207.81	208.89	209.74	208.27	207.95	208.77	209.01	208.23	208.98	207.93	209.07	209.64	208.82	209.96	209.02	208.61	209.45	208.44	208.33	209.34	209.03	208.19	207.93	208.46	209.31	209.37	207.5	209.08	208.13	208.55	207.8	209.47	209.4	209.46
195.29	193.55	195.13	194.46	194.23	194.85	193.05	194.58	194.62	194.05	194.03	195.21	193.77	194.18	195.9	193.23	195.05	192.66	194.19	194.97	195.22	193.55	195.38	192.58	194.3	194.91	194.13	195.24	194.31	195.35	195.08	194.64	192.64	193.81	194.36	194.41	194.91	193.77	193.85	193.36	193.45	194.77	194.47	194.45	194.32	193.97	194.45	193.69	194.21	194.47
213.97	214.1	213.72	213.31	213.82	214.24	213.91	214.29	214.33	214.19	214.64	214.02	214.09	213.79	213.43	214.57	213.45	213.68	214.79	213.86	213.85	213.86	214.31	213.56	213.62	213.24	214.88	212.6	212.82	214.21	215.21	212.01	214.03	213.74	214.51	213.06	214.58	213.49	213.86	214.49	213.89	214.21	214.07	213.64	214.74	214.93	214.18	214	214.08	213.46
203.48	202.98	203.74	202.97	203.73	203.57	203.01	202.97	202.72	204.1	202.31	203.49	203.33	202.4	203.34	204.92	203.64	203.32	204.55	203.4	203.45	203.35	203.84	203.76	203.46	203.82	201.96	203.13	203.36	202.93	203.41	201.87	203.27	203.53	204.18	203	204.49	203.16	202.51	203.31	202.47	202.63	204.04	202.82	202.67	202.63	203.62	204.09	203.73	203.25
199.73	199.52	199.79	200.89	199.89	201.05	199.84	200	200.19	199.68	201.12	200.66	200.15	200.73	200.13	199.78	199.12	201.6	201.16	201.48	199.98	199.92	200.88	199.84	199.66	200.72	200.68	200.15	201.2	199.38	199.6	200.73	200.11	200.62	200.99	200.26	201.7	199.96	200.91	201.39	199.95	200.26	200.14	199.74	200.54	200.32	200.41	201.83	200.57	200.04
204.11	202.98	203.83	203.75	204.19	203.6	203.35	202.64	203.85	203.53	202.87	203.21	204.22	203.96	203.44	204.55	203.93	204.23	203.4	204.13	203.67	203.84	203.28	202.76	202.78	203.71	202.63	204.14	203.6	203.71	204.3	201.4	204.58	204.03	203.76	203.85	202.47	203.55	202.49	203.54	202.61	203.74	203.8	203.55	203.54	202.85	203.97	204.04	202.81	202.06
217.45	216.89	216.47	216.53	217.04	217.5	216.29	217.93	216.65	218.28	216.33	216.64	215.78	217.13	216.05	218.9	216.99	217.21	216	216.83	217.46	216.69	216.31	215.71	216.46	216.56	216.48	216.69	215.61	217.2	216.79	217.53	216.75	217.7	217.11	216.9	217.3	216.99	217.11	217.5	217.67	217.47	216.96	217.37	217.52	217.68	217.35	216.63	217.27	217.21
209.24	210.47	209.85	209.85	210.12	209.46	208.5	210.63	208.32	208.75	210.95	210.71	209.16	209.01	209.32	209.42	209.22	208.98	208.45	209.53	208.47	209.6	208.88	210.18	210.43	209.96	209.94	209.53	210.69	210.39	209.63	209.58	210.83	209.43	208.74	209.33	210.15	210.38	209.95	209.99	210.14	210.06	209.83	209.9	209.97	209.65	209.59	208.42	209.4	210.46
217.03	216.72	216.56	217.25	217.38	216.5	217.5	217.37	216.77	216.73	216.48	216.81	216.92	216.91	216.76	217.01	216.82	217.74	218.63	216.93	216.96	217.93	216.57	217.13	216.19	217.31	218.19	217.77	216.44	216.72	218.86	216.99	218.65	217.05	217.56	217.21	216.64	216.06	217.08	218.19	215.84	216.62	217.27	215.89	216.91	216.9	217.52	215.56	216.93	217.01
207.23	207.7	206.24	207.12	208.13	207.06	207.96	206.84	207.9	209.6	207.94	208.78	206.49	207.17	207.44	206.88	207.04	207.68	208.57	208.2	208.09	206.77	207.72	207.06	207.36	209.15	207.47	207.04	207.88	207.55	207.03	208.32	207.72	207.28	207.21	207.3	208.07	208.17	207.63	207.18	208.86	207.08	208.27	207.68	207.47	206.64	207.22	207.68	208.08	207.02
207.13	207.78	208.18	207.31	208.49	208.33	208.46	207.68	208.08	207.32	207.86	209.01	207.56	207.8	206.41	207.53	208.55	208.37	207.53	207.68	207.78	208.32	207.87	208.27	208.48	207.98	207.93	208.22	208.64	208.45	206.88	207.24	208.96	208.57	207.52	207.23	206.9	207.35	208.65	207.59	208.04	207.5	207.36	207.95	207.89	208.36	207.84	207.48	208.61	208.21
217.06	216.13	216.81	216.2	216.82	217.2	216.66	217.87	217.02	216.9	217.76	216.97	217.53	215.9	216.62	216.17	216.82	216.7	217.36	217.21	216.65	217.91	216.56	216.72	217.6	216.99	216.12	216.62	217.24	217.85	215.6	216.51	217.33	217.03	217.91	217.55	217.1	216.78	216.89	217.27	216.26	218.03	216.56	218.21	216.97	217.21	216.92	218.48	216.89	216.35
[truncated: 150 more columns]
