# Supplementary material for: Genetic dissection of main and epistatic effects of QTL based on augmented triple test cross design
Source: PLoS One. 2017 Dec 14;12(12):e0189054. doi: 10.1371/journal.pone.0189054 (PMC5730204; doi:10.1371/journal.pone.0189054)
Supplement: S6 Supporting Information — (ZIP) [file pone.0189054.s006.zip › z1_650_0.8_5.csv]

201.56	202.3	203.23	202.02	204.79	204.32	203.51	202.34	202.8	201.14	203.42	202.95	202.74	201.1	202.81	203.62	203.26	202.17	204.28	201.53	202.62	202.47	201.79	202.44	201.8	202.18	202.37	202.55	202.7	203.12	201.88	204.69	203.48	201.39	201.73	202.72	202.21	203.18	202.04	201.82	203.79	202.29	203.13	202.44	202.67	203.08	202.56	202.05	202.61	203.22
198.93	198.39	197.77	198.48	198.33	197.39	199.19	198.84	198.95	198.12	197.61	199.95	198.27	197.84	197.77	198.32	199.15	198.19	198	198.45	198.35	198.92	198.07	198.79	197.48	198.39	197.94	198.76	198.56	200.2	199.45	198.78	200.54	198.33	199.19	197.9	197.03	197.9	199.7	197.86	199.51	199.07	199.26	198.73	198.73	199.92	197.03	199.58	198.65	199.17
212.54	213.51	212.19	213.06	212.31	211.78	213.87	211.53	211.57	213.19	213.27	211.85	212.97	213.13	212.45	211.47	212.19	211.54	212.45	212.37	213.08	211.91	211.88	212.93	212.46	212.23	210.36	210.82	211.97	212.54	211.63	213.24	212.47	211.52	212.91	211.4	212.72	213.04	212.42	211.22	212.32	213.17	212.43	212.67	213.24	211.17	212.7	213.23	211.12	212.16
208.08	209.25	208.16	207.76	210.41	208.63	208.62	207.96	209.65	208.81	208.95	207.38	208.69	209.15	207.73	207.88	207.83	210.51	209.61	208.95	209.04	207.93	209.55	208.64	208.16	207.89	208.24	209.7	210.48	207.82	207.95	208.11	208.27	209.72	209.56	207.2	207.84	208.61	208.85	209.73	208.22	208.2	209.14	208.74	208.24	208.2	207.71	208.49	209.3	208.53
217.94	215.7	216.21	216.51	216.56	218.66	218.18	217.81	217.64	216.78	217.95	217.38	218.14	217.56	217.78	216.51	215.72	216.41	216.56	215.89	217.53	216.24	220.02	218.17	216.76	217.48	217.06	217.6	216.32	217.03	216.57	215.61	217.84	216.96	216.91	217.57	216.06	216.93	216.3	216.93	216.42	216.75	216.44	218.33	215.79	216.51	216.44	217.58	217.28	216.83
201.78	203.61	202.2	201.06	202.77	201.72	201.82	202.9	202.25	200.92	202.27	201.36	202.74	203.68	203.15	201.65	202.99	201.9	202.65	202.82	202.25	202.45	202.96	200.46	201.74	201.73	203.36	202.73	201.59	203.55	203.84	202.11	203.75	203.05	202.22	201.38	202.39	202.54	201.41	202.03	203.36	201.77	201.86	201.11	202.12	202.72	202.45	201.66	203.13	204.12
216.56	219.05	217.02	216.16	217.33	215.5	216.18	217.1	217.44	216.54	215.35	217.83	217.29	217.56	217.15	216.69	216.84	217.22	217.99	217.85	217.76	218.09	214.89	216.93	216.75	217.04	216.07	217.51	218.18	217.81	217.27	216.17	217.12	216.66	217.51	217.4	218.26	216.84	217.4	215.99	216.18	216.77	217.52	216.45	215.53	216.87	218.95	216.55	217.21	216.72
205.24	207.56	206.78	205.92	206.77	207.33	207.16	205.82	206.46	207.5	206.72	205.12	208.65	206.67	206.7	207.66	207.13	206.52	205.71	205.74	206.82	207.68	205.04	206.88	207.73	206.99	207.5	207.14	206.01	207.12	208.25	206.13	205.45	204.64	205.42	206.84	204.1	206.48	207.91	207.14	206.1	206.52	207.12	207.04	205.33	207.66	206.8	206.09	205.53	206.52
207.34	209.06	207.75	209.28	208.2	208.53	209.25	208.83	208.37	209.22	209.99	208.16	208.67	207.2	209.42	208.34	210.03	206.83	209.63	210.08	209.64	208.37	208.08	208.88	208.71	207.87	208.29	208.26	208.17	209.06	208.85	209.01	209.12	209.88	210.07	209.86	208.02	208.59	207.23	208.67	207.63	208.49	209.22	209.91	208.43	208.22	208.77	208.44	210.4	208.14
209.06	209.03	209.58	208.8	209.16	207.16	206.55	207.04	207.21	210.47	207.54	208.39	208.54	209.4	209.47	207.41	208.57	209.17	207.79	207.54	208.57	207.56	209.14	209.19	209.46	207.37	208.64	209.01	207.35	208.25	208.18	209.23	208.23	208.48	210.02	209.48	208.61	206.8	209.23	209.78	208.59	208.07	208.41	206.92	209.13	208.35	209.19	208.55	208.79	207.4
215.36	216.43	216.68	217.21	217.6	218.2	217.07	218.1	217.57	216.95	217.19	216.77	218.42	216.48	215.84	216.06	216.17	217.72	217.8	215.8	217.3	216.83	217.03	217.26	217.82	217.26	216.87	216.26	216.92	215.97	217.15	217.36	217.02	217.05	216.42	217.31	216.81	216.29	215.61	216.77	217.21	216.44	218.87	217.93	218.83	216.84	214.81	215.72	216.87	217.5
209.42	208.65	209.63	208.92	207.65	210.86	210.01	208.99	208.31	208.26	209.6	209.72	209.16	210.05	210.96	209.17	209.01	208.87	209.1	208.52	209.89	209.56	210.32	209.73	209.89	209.35	209.08	211.01	211.42	208.67	209.28	209.37	208.81	209.45	209.97	209.95	209.32	209.96	208.64	209.35	210.44	210.35	211.21	210.75	207.92	208.83	208.48	209.2	209.06	209.73
205.1	202.97	203.74	203.62	204.05	203.86	204.6	203.16	203	203.3	204.33	204.91	204.04	203.48	203.27	203.1	205.17	204.01	202.6	205.53	203.69	204.08	205.15	204.06	202.42	203.22	201.67	202.9	203.81	203.97	203.73	203.35	203.32	205.37	204.76	203.43	202.58	202.98	203.31	203.73	203.88	204.6	203.89	202.37	203.79	203.97	204.52	202.69	203.82	203.03
205.98	206.32	206.13	206.9	206.45	206.85	205.17	206.48	206.4	206.66	205.72	206.69	206.62	206.01	205.51	207.07	206.58	206.61	206.27	205.18	206.2	207.9	207.31	207.26	206.07	205.77	207.57	207.44	205.99	207.39	205.42	207.35	208.17	206.26	206.95	206.19	206.42	206.07	208.47	206.77	206.59	204.92	206.62	206.45	205.87	205.38	206.77	207.24	206.18	205.48
207.87	209.89	207.04	209.05	208.72	208.72	210.62	208.74	209.17	207.03	208.65	208.72	209.03	209.86	210.25	210.72	208.07	210.3	210.01	208.99	209.72	205.92	210.42	209.38	207.77	207.96	207.73	209.02	208.53	208.29	207.64	207.98	207.88	209.43	207.43	210.02	208.73	207.58	208.22	208.61	208.52	208.36	206.71	207.53	207.49	208.79	208.38	209.08	207.77	208.44
211.62	211.01	212.57	211.88	211.66	212.61	211.35	212.69	212.63	212.69	213.21	211.12	212.22	211.28	212.39	211.29	211.13	212.49	212.15	212.03	210.65	212.15	211.99	210.86	210.75	211.98	211.21	211.11	212.38	212.79	210.48	210.66	212.14	211.8	212.45	211.97	211.2	211.3	210.78	211.1	211.63	210.41	211.86	211.2	211.51	212.24	211.36	211.05	210.73	213.19
211.39	211.61	212.47	212.06	212.87	211.76	211.71	210.38	210.75	212.01	211.92	212.1	211.57	210.86	212.31	211.05	210.54	211.29	212.79	211.23	211.7	211.95	211.52	211.74	210.8	211.82	211.75	213.05	212.27	210.94	211.11	210.99	211.13	213.46	212.88	210.34	213.72	213.48	211.45	211.09	212.16	212.02	210.62	210.55	210.35	212.21	213.16	212.23	212.19	211.47
203.06	204.91	204.77	203.52	204.84	204.15	204.06	203.31	203.62	204.24	203.83	204.85	204.63	201.95	203.93	205.34	203.63	203.44	203.36	203.39	204.31	201.66	201.74	204.52	204.19	203.09	204.46	204.07	202.43	203.91	204.92	203.34	203.62	203.54	203.64	202.47	203.87	203.36	203.54	204.35	201.92	204.3	203.38	203.23	204.26	203.52	203.8	203.76	203.95	203.77
218.86	218.16	217.09	218.29	217.68	218.06	217.09	218.06	217.14	216.78	217.41	216.99	216.61	218.31	217.83	216.9	216.85	218.71	217.67	215.9	218.2	217.87	217.76	218.59	218.18	217.93	219.2	217.77	218.9	217.81	218.13	217.49	217.64	218.53	217.63	218.19	217.68	218.62	218.29	217.52	216.37	218.8	218.49	218.04	217.22	217.53	216.62	217.94	218.61	219.41
210.31	212.99	211.81	213.5	211.29	212.25	210.91	210.89	211.58	212.05	212.43	212.36	211.62	212.53	213.26	211.8	212.03	210.82	212.38	211.46	212.31	211.32	211.35	210.88	211.7	211.56	212.69	210.26	212.62	210.64	213.29	212.99	212.34	212.28	212.97	211.51	211.28	210.36	210.91	212.24	211.33	211.12	211.86	212.35	211.56	211.53	209.86	211.13	212.08	211.97
209.37	209.55	208.55	207.97	208.79	209.55	208.87	209.43	208.84	208.76	207.5	209.04	208.46	207.26	209.43	209.52	207.07	208.55	208.77	207.91	208.73	208.95	209.61	208.33	209.4	209.29	208.84	208.18	208.37	207.59	208.74	209.01	208.1	210.03	210.08	209.67	206.3	209.02	208.27	208.7	208.87	207.78	209.72	209.22	210.2	209.48	208.02	208.34	209.28	209.57
208.86	208.86	208.93	206.77	207.45	209.1	209.89	208.99	207.83	208.74	207.86	207.03	210.08	208.33	208.97	207.69	206.95	208.27	208.33	210.06	210.01	209.05	209.03	208.26	208.54	207.87	208.86	208	209.88	208.09	209.36	208.5	208.11	209.97	207.92	209.01	208.69	209.09	209.73	210.17	209.04	206.52	207.65	209.57	208.82	207.85	207.85	207.81	209.44	208.48
214.07	213	212.34	213.18	212.3	212.4	212.77	213.58	213.57	213.61	212.45	210.08	213.52	212.68	211.56	213.14	211.98	212.69	211.4	211.25	213.82	213.64	212.85	211.41	211.91	211.82	212.82	212.73	213.77	212.7	212.43	212.52	212.29	212.15	211.3	213.63	212.14	211.79	211.69	212.74	213.95	212.21	210.77	212.66	211.39	212.84	211.93	212.72	212.45	214.56
200.2	200.48	201.53	199.86	201.41	200.4	201.01	200.65	198.77	199.09	201.75	200.93	200.83	200.55	198	199.67	199.28	201.98	199.9	200.29	200.18	201.16	199.49	200.41	199.73	201.29	201.96	200.74	201.4	199.86	200.39	199.22	199.29	200.97	200.16	199.92	200.93	199.09	200.33	199.8	198.81	201.42	200.37	199.08	199.61	201.09	200.5	201.4	200.06	199.96
213.41	212.27	213.91	212.94	212.46	213.83	212.28	214.1	213.29	212.9	212.94	213.36	212.04	212.98	213.39	212.79	212.89	214.88	212.38	213.73	212.26	212.54	214.09	212.1	213.05	213.87	212.85	212.92	214.16	212.41	214.15	212.17	211.73	211.43	212	211.59	213.25	212.79	213.45	213.44	213.56	212.44	212.81	212.66	211.12	213.72	212.76	213.71	212.1	213.31
203.57	203.07	202.34	203.73	202.81	204.24	202.48	201.97	204.26	203.44	202.56	203.38	203.09	204.17	203.88	204	202.02	202.14	204.5	202.99	204.11	201.65	202.1	202	203.95	203.37	203.39	203.77	204.4	203.76	204.5	202.1	205.19	202.53	203.75	201.64	203.76	204.46	203.25	203.1	203.33	203.92	203.75	202	203.09	203.6	201.78	203.45	203.43	202.85
201.03	202.16	203.84	202.71	204.93	203.09	202.44	202.24	201.9	202.33	202.19	202.49	203.35	202.6	204.39	203	202.24	203.3	203.28	201.72	202.58	201.64	203.04	202.82	203.37	203.09	203.51	202.62	203.11	202.74	202.97	202.76	203.37	204.57	201.91	202.34	202.79	203.14	203.08	204.56	203.22	201.7	201.66	201.89	201.37	201.66	202.85	203.58	203.04	201.86
208.84	208.97	208.11	209.09	210.59	209.14	208.29	208.12	207.78	207.33	209.38	208.39	209.42	210.22	208.85	209.54	210.29	208.9	209.82	207.32	207.78	209.42	208.48	208.08	208.45	207.71	209.12	208.28	207.73	207.55	208.1	209.62	208.43	209.59	209.61	207.68	209.25	208.12	208.1	210.33	209.07	208.33	207.54	208.3	209.94	208.42	208.78	208.81	209.71	209.18
216.54	217.7	216.42	216.52	218.34	217	216.47	217.88	216.36	217.19	216.6	217.75	216.11	218.41	217.47	216.36	216.39	217.45	218.43	215.73	216.01	216.74	217.83	216.54	216.68	216.57	216.6	216.09	216.66	215.78	216.74	217.48	217.53	217.49	215.07	215.93	217.38	216.6	216.58	217.47	216.21	217.31	216.92	218.11	217.78	216.8	216.59	216.17	216.87	216.42
208.15	207.6	208.37	208.38	207.88	208.12	208.28	208.49	208.42	208.81	206.34	208.04	207.17	208.81	207.65	209.24	208.81	209.3	206.88	207.53	207.24	208.36	206.25	208.08	207.98	207.61	208.35	208.62	206.02	207.79	209.03	207.19	207.98	209.55	207.76	209.22	207.35	208.36	206.99	207.58	208.41	207.73	206.94	207.38	206.65	208.07	207.39	207.54	206.54	206.83
203.36	201.07	202.55	202.14	202.92	201.03	200.27	203.19	201.99	202.59	202.7	203.81	204.03	201.21	201.02	203.21	201.66	201.59	203.11	202.58	202.57	203.29	202.07	202.33	203.79	203.3	201.84	202.95	201.05	203.49	202.74	202.19	204.37	201.65	202.29	200.79	203.97	203.59	202.57	202.97	201.57	202.91	202.31	201.43	202.45	202.26	203.49	203.17	203.91	204.52
208.42	208.48	209.17	207.7	208.71	209.86	208.45	208.09	209.36	209.25	209.73	209.03	208.71	208.48	210.04	208.56	209.26	208.7	210.07	210.06	209.31	206.82	211.09	209.01	209.71	209.47	208.64	209.51	207.53	209.73	207.61	207.16	208.8	208.08	208.82	208.93	209.84	209.24	208.56	206.74	209.91	209.04	209.66	208.19	209.44	208.51	207.17	209.35	209.44	209.54
204.59	205.17	205.09	205.66	203.65	204.36	205.71	204.1	203.79	204.28	205.44	205.33	203.91	204.37	203.87	203.84	203.82	204.11	205.05	204.24	205.38	203.89	204.9	204.37	202.85	204.12	205.34	204.08	204.78	203.94	205.13	204.89	204.05	205.72	204.74	204.07	204.19	205.4	203.91	205.56	204.55	204.03	204.84	203.06	204.93	206.16	206.59	204.93	205.43	204.67
208.92	208.55	208.2	209.5	208.66	208.96	209.78	207.45	208.54	207.55	208.63	208.11	208.09	207.58	209.06	209.9	207.77	208.24	209.1	207.49	209.06	208.81	207.49	210.78	209.86	209.16	207.98	207.54	210.4	208.85	207.55	209.29	207.41	207.38	206.63	208.64	209.33	207.72	208.84	208.41	208.69	207.84	208.2	207.08	206.88	208.16	209.37	209.68	208.58	209.83
214.79	213.06	214.16	213.93	213.01	213.16	212.39	213.29	212.66	213.39	213.98	212.63	213.09	212.14	212.72	213.85	213.55	212.46	213.4	211.59	213.43	212.99	214.06	213.22	212.79	214.65	212.84	211.69	213.74	212.81	214.22	214.58	212.31	213.71	213.68	212.68	213.26	213.19	212.34	212.58	213.1	213.03	213.15	213.12	212.57	213.14	213.47	212.33	212.81	214.11
200	199.5	201.04	200.46	200.87	199.38	202.64	199.74	200.43	200.04	199.65	199.96	199.55	201.41	199.94	201.25	199.76	200.86	201.12	199.35	201.31	199.12	199.58	198.88	199.79	200.41	199.74	198.33	201.93	199.82	200.12	200.42	199.74	199.99	199.28	197.81	200.7	199.38	201.42	200.97	200.47	199.11	201.11	200.74	201.23	199.79	199.21	200.5	200.75	201.04
212.65	212.69	211.41	212.49	212.1	212.84	212.13	213.22	210.96	211.86	213.52	213.18	211.67	213.28	213.29	213.73	213.92	210.81	212	213.33	212.1	212.34	212.92	210.62	212.41	212.43	213.77	211.69	213.84	212.91	211.49	212.35	213.11	213.07	212.56	212.7	212.19	212.97	210.5	213.19	211.11	212.32	212.4	212.31	211.77	211.06	211.45	211.66	212.47	212.15
214.66	213.72	213.84	212.65	213.21	212.3	213.29	213.46	212.26	214.63	212.19	212.46	215.01	212.9	213.98	214.35	212.9	211.73	214.27	212.12	213.34	211.65	213.67	213.53	212.71	212.64	212.69	212.81	212.66	212.71	212.55	213.73	214.56	213.96	211.34	212.97	212.71	213.1	212.41	213.59	213.2	212.62	211.59	212.66	214.57	213.79	213.69	212.54	212.03	213.01
208.19	208.27	210.06	210.61	206.78	209.28	207.78	208.21	209.76	208.75	208.13	208.52	208.92	208.62	207.92	208.3	208.08	208.53	208.07	208.27	209.57	207.67	206.97	208.63	207.84	207.38	208.91	208.31	207.45	209.58	208.71	209.17	207.85	211.04	209.31	208.31	209.58	208.23	207.69	210.76	207.59	208.55	208.08	208.39	208.41	208.42	208.28	208.65	209.14	209.35
200.67	199.64	198.3	199.89	201.03	198.78	200.14	200.4	199.52	200.5	199.8	200.14	200.86	199.26	200.73	200.8	199.11	199.6	199.8	198.52	200.93	201.24	200.06	199.16	199.04	200.1	199.1	198.09	199.59	198.93	201.03	199.09	199.03	199.22	200.37	198.2	198.7	199.27	199.25	201.3	198.24	200.17	199.57	199.88	200.3	200.51	197.98	199.64	200.85	199.75
210.96	213.4	212.33	211.74	211.01	212.27	211.63	210.68	212.19	211.26	212.99	212.22	211.83	211.01	210.53	211.97	211.86	211.12	211.19	212.63	210.73	213.08	211.15	210.99	210.63	211.65	211.74	211.5	211.3	211.47	211.61	211.5	210.24	212.43	212.46	210.87	211.07	210.83	212.35	211.69	210.73	211.02	211.13	211.28	213.18	211.21	212.84	212.39	211.04	210.51
209.27	209.12	209.19	207.45	209.97	209.31	210.53	209.84	208.38	208.74	209.09	209.28	208.42	210.08	210.23	209.88	210.2	208.74	208.63	210.93	208.2	210.98	208.74	209.98	210.06	210.03	209.23	207.89	210.27	208.06	208.07	210.39	209.87	211.01	208.61	209.17	208.8	208.48	211.2	210.02	210.25	210.56	208.4	210.87	209.48	209.55	209.91	210.39	210.49	210.75
211.15	212.8	211.05	213.59	211.43	211.95	213.37	212.06	211.94	212.74	213.11	211.35	210.95	210.51	210.51	211.12	212.1	211.02	211.95	210.28	211.87	211.68	212.1	213.03	211.23	210.44	212.77	213.64	210.58	211.77	211.2	211.45	211.09	211.88	211.94	211.1	213.13	212.2	212.32	212.26	212.1	210.61	210.75	210.76	213.37	210.98	212.09	211.11	213.25	211.24
200.48	199.31	201.21	199.84	200.12	198.36	197.77	199.87	198.11	199.26	201.28	200.56	198.91	199.29	198.54	200.72	200.03	199.37	200.83	199.73	199.58	201.03	200.81	200.13	200.52	198.68	199.01	200.3	198.82	199.95	199.82	198.6	201.06	197.88	197.63	199.96	199.19	199.94	198.6	198.68	200.77	199.8	200.75	199.88	200.81	199.67	199.73	198.64	199.76	200.16
209.95	211.09	208.7	208.04	209.41	208.3	208.4	210.23	208.38	207.91	209.4	207.69	208.84	207.93	208.75	208.61	208.07	207.29	207.97	208.14	209.19	208.8	210.54	208.3	208.48	209.2	208.78	208.7	207.61	208.65	207.37	207.68	208.99	208.98	210.32	210.08	209.4	208.67	210.09	208.99	208.47	209.23	208.95	207.73	208.93	210.39	208.08	209.67	210.13	209.07
208.28	209.64	207.94	208.52	207.72	208.81	209.09	208.17	207.77	207.87	208.7	209.34	209.04	209.18	210	209.43	210.36	208.45	207.51	208.79	208.7	208.62	208.54	208.04	211.62	208.58	208.09	207.73	208.36	209.24	208.23	209.72	207.98	210.31	208.67	208.26	208.7	208.05	208.46	208.42	208.09	209.45	209.07	208.39	209.6	210.38	207.83	208.65	209.2	209.33
205.25	205.11	204.24	204.31	206.35	206.04	206.07	203.24	204.98	204.65	205.68	205.38	204.19	204.02	205.19	204.47	204.6	204.7	205.77	203.62	202.75	203.36	206.18	204.85	205.16	204.53	206.23	203.98	204.24	204.41	204.71	205.03	203.44	205.14	205.23	204.14	205.43	203.8	204.93	204.61	203.11	203.98	205.57	206.01	206.64	205.46	203.7	204.5	203.91	205.92
212.63	211.2	211.35	211.38	211.26	211.84	211.39	212.79	212.02	210.78	210.83	211.5	212.59	211.45	210.02	213.52	209.68	210.93	211.87	212.02	211.8	209.82	210.61	211.33	213.26	212.64	211.52	209.28	211.42	211.85	211.53	210.89	211.68	211.35	209.13	211.24	211.88	211	211.22	211.49	211.69	211.41	210.98	212.14	210.36	212.64	211.19	210.6	212.24	213.82
212.57	211.61	212.2	212.4	212.67	215.23	212.36	213.57	212.94	211.12	213.61	214.59	211.75	211.66	213.36	213.57	212.9	212.72	213.97	211.23	213.89	212.89	213.72	213.82	214.21	211.8	213.08	214.62	212.84	211.71	212.55	211.84	212.28	213.3	211.71	211.61	211.5	211.85	211.76	212.12	212.66	213.73	212.02	212.52	212.23	213.41	213	213.72	212.89	213.28
211.04	210.59	211.63	210.6	212.06	212.53	212.72	210.29	212.4	210.27	211.66	210.41	212.2	212.74	211.41	210.89	211.99	213.63	211.08	212.3	210.55	210.82	210.49	211.2	212.1	211.72	212.68	211.79	210.92	211.48	211.26	212.46	210.65	211.74	210.76	210.98	212.14	211.61	213.04	211.71	212.99	211.66	211.41	211.1	212.67	212.9	211.78	212.96	212.29	211.55
210.71	211.97	213.53	212.65	213.27	212.24	213.64	212.41	212.05	213.41	213.33	213.32	212.01	214	211.82	213.52	211.49	212.59	214.1	213.04	212.92	214.02	213.6	212.26	212.3	213.29	212.22	211.98	212.73	213.95	212.7	212.33	213.12	214.28	212.11	212.52	211.65	214.06	212.95	211.55	211.72	213.47	212.67	212.98	214.33	213.57	214.48	213.49	213.47	212.38
209.78	209.67	208.91	208.8	209.24	210.39	210.34	211.34	209.91	210.07	209.41	208.84	210.55	208.46	210.45	207.5	211.04	211.33	209.27	210.26	210.37	211.48	211.28	207.94	208.9	209.21	209.12	208.77	209.32	209.51	208.77	209.63	209.83	211.06	208.87	209.28	209.03	209.45	208.97	210.2	208.64	209.49	209.41	210.4	210.25	209.25	209.05	210.67	209.39	210.33
209.01	211.39	208.6	209.68	209.35	210.69	209.83	209.44	210.6	208.98	209.25	209.69	210.25	209.76	207.78	209.32	208.8	208.59	209.95	207.4	209.56	208.89	209.8	209.67	209.23	208.87	208.85	211.18	209.16	208.76	209.19	208.74	210.63	209.86	208.59	210.1	208.92	209.63	208.14	208.7	210.14	209.85	209.71	210.28	208.16	210.92	209.43	208.32	209.87	209.64
209.04	210.11	209.42	209.39	208.8	208.8	208.98	208.43	209.55	209.62	207.68	209.25	209.36	208.98	209.05	209.68	209.07	206.79	210.02	209	209.73	207.01	208.41	210.31	207.66	209.44	208.18	208.2	208.73	208.9	209.26	208.55	209.66	209.75	209.4	209.09	208.33	208.9	208.51	209.23	208.91	209.6	208.06	209.39	209.37	207.14	209.21	206.76	208.41	208.32
201.09	202.04	203.36	201.2	202.19	201.11	204.27	203.75	201.88	205.11	201.91	201.68	203.31	202.32	203.7	203.23	202.76	201.87	203.04	203.18	202.78	202.64	202.11	203.48	203.9	202.65	203.03	202.79	201.83	202.51	202.83	203.41	202.41	202.73	202.18	202.75	201.06	202.79	203.49	202.38	202.79	202.09	202.6	201.49	203.32	201.74	201.47	202.73	201.71	204.83
205.84	208.07	209.65	208.05	207.36	209.05	208.76	209.5	207.79	209.49	207.76	209.34	207.04	209.15	207.2	209.16	207.39	210.08	208.9	208.94	208.59	207.81	208.59	209.19	208.24	210.65	208.9	207.79	209	209.06	207.86	208.53	207.66	208.72	208.37	206.84	209.43	207.83	208.6	206.99	207.59	209.47	209.36	209.55	208.03	208.36	208.95	209.02	210.18	208.78
203.67	204.38	204.07	203.34	203.56	203.36	203.23	202.56	204.6	203.51	203.43	203.88	204	203.23	201.92	203.27	203.74	203.11	203.98	204.92	203.33	204.34	202.56	202.45	201.73	202.24	206.1	202.7	202.21	203.72	203.27	204.33	203.77	203.84	202.33	202.93	203.59	203.25	204.63	203.75	203.36	204.42	204.53	203.59	203.2	203.67	203.02	202.03	202.85	202.06
216.52	217.18	216.68	217.01	217.11	217.81	216	218.16	218.71	216.6	217.9	217.66	217.9	216.63	216.6	216.17	216.36	218.58	215.89	216.64	217.28	217.63	217.34	217.26	217.01	217.29	215.56	217.85	217.81	217.37	216.13	217.9	216.36	216.42	217.63	217.16	216.58	217.54	215.65	215.87	216.94	217.44	216.07	217.78	216.04	217.93	216.24	216.48	216.97	216.6
207.92	208.77	209.89	209.5	208.97	211.68	209.09	209.5	209.46	208.92	209.82	209.83	208.32	207.95	210.52	209.76	209.53	210.46	208.14	209.53	210.97	209.09	209.84	209.05	210.28	211.01	208.95	209.86	210.39	208.08	209.43	210.19	209.04	210.19	209.72	208.31	209.35	208.41	210.14	208.3	210.6	210.05	209.22	208.77	209.09	209.56	210.82	210.2	208.78	208.49
207.96	208.82	210.14	207.21	207.5	209.08	206.36	207.6	209.09	208.29	206.79	207.74	208.11	208.03	207.71	206.46	208.35	208.93	206.44	208.96	208.81	206.18	208.5	209.15	207.69	208.38	207.92	207.37	207.38	207.99	207.19	207.88	209.18	207.45	209.35	207.06	207.23	208.31	207.36	208.7	207.05	209.26	208.33	206.92	207.11	208.86	208.66	208.52	207.29	208.49
201.98	202.57	202.63	200.69	200.91	202	200.71	200.43	201.92	201.37	201.5	201.73	200.43	200.04	201.23	200.92	200.42	202.88	201.75	199.9	200.25	200.22	201.81	200.89	200.81	200.77	201.36	200.6	200.02	200.88	201.26	201.68	201.56	202.59	201.87	203.57	201.27	201.76	200.96	200.97	200.9	200.53	201.69	200.84	201.53	200.43	202.38	200.83	200.31	201.8
207.75	207.82	208.87	209.49	209.91	208.86	209.71	207.88	209.91	209.71	208.45	207.55	209.47	209.58	209.34	209.52	208.7	209.35	210.8	207.3	209.23	209.58	210.2	208.57	209.32	209.02	208.52	209.4	208.49	209.99	209.24	209.45	209.75	209.87	208.58	211	209.3	209.7	209.18	207.8	208.49	209.91	209.9	211.02	209.35	208.97	209.62	211.23	209.71	210.52
207.46	209.44	207.68	205.24	206.75	208.11	208.11	207.36	207.31	208.68	207.02	208.97	207.44	207.19	206.29	208.56	207.82	206.37	207.24	206.52	207.22	207.09	207.97	207.15	207.8	207.35	206.55	207.17	207.34	208.2	206.78	207.83	208.12	208.04	210.09	207.05	205.89	206.51	209.23	207.75	207.64	209.34	206.91	208.16	207.96	206.58	208.86	208.29	207.31	207.47
210.93	211.05	212.5	211.98	213.19	212.47	212.19	212.46	213.06	212.87	212.36	213.98	211	211.93	212.88	212.35	211.65	210.77	213.15	212.59	212.18	212.6	213.48	213.53	212.08	212.54	212.6	211.72	213.29	210.92	211.49	211.45	211.39	211.58	212.49	213.23	212.89	212.4	212.13	211.65	212.53	212.76	213.29	212.49	211.85	212.06	213.19	212.29	211.92	212.8
200.91	203.6	203	200.69	202.61	202.22	203.9	203.72	201.35	202.68	201.26	203.68	203.44	202	203.11	201.2	200.33	203.77	202.89	204.27	202.55	204.37	202.98	203.27	202.43	202.79	202.16	202.03	201.53	201.56	203.68	202.06	202.45	203.83	202.35	200.65	201.46	203.02	200.87	203.38	203.57	202.61	202.56	204.16	202.13	203.47	203.03	201.42	204.85	203.23
204.9	203.19	202.91	204.28	204.02	203.23	203.95	203.27	203.18	204.08	203.89	202.7	203.93	202.46	204.87	202.26	204.93	203.41	204.42	203.87	204.88	202.41	204.67	204.29	203.59	204.71	204.06	202.54	204.06	202.28	204.5	202.97	202.6	204.58	205.54	204.03	201.95	203.32	203.48	203.76	203.15	203.38	203.52	203.9	206.01	203.8	203.12	205.4	204.45	203.1
204.96	202.76	202.89	203.6	206.18	203.58	204.08	202.27	204.37	203.39	204.95	203.5	204.21	203.82	205.94	204.75	205.01	204.16	203.33	204.29	202.99	204.34	204.93	203.97	205.37	202.06	202.76	203.95	203.12	203.91	205.64	204.75	204.6	205.22	203.67	204.95	203.09	204.07	204.36	204.09	202.76	202.54	203.48	204.34	204.36	203.42	203.3	203.51	204.23	203.09
208.62	209.49	209.2	210.24	209.52	209.49	209.44	209.32	210.97	209.3	208.14	209.89	207.56	208.93	208.83	209.31	210.24	208.35	209.62	208.85	208.9	208.53	208.76	207.99	209.16	208.87	209.07	210.02	210.67	208.83	210.87	208.3	207.18	208.23	208.64	209.74	208.75	208.66	209.24	210.02	207.12	210.06	208.67	210.17	209.46	207.37	210.08	209.34	209.86	209.73
217.4	218.27	218.52	217.38	218.89	218.73	217.46	216.93	217.45	218.41	218.75	218.2	217.78	216.51	217.23	217.1	218.62	219.16	219.77	218.68	218.34	216.53	216.83	216.87	217.54	216.91	217.11	216.64	216.25	216.84	217.15	217.73	217.35	217.49	218.75	218.9	217.61	218.66	218.54	218.29	216.41	216.94	217.37	216.57	216.28	218.99	218.25	217.27	217.08	216.35
207.05	207.5	207.17	206.72	206.01	206.41	206.84	206.96	205.41	207.99	205.4	207.64	207.37	205.58	205.47	206	207.54	207.01	207.06	206.16	205.47	205.99	206.86	206.04	206.55	206.35	206.65	204.49	203.02	206.29	206.26	207.53	205.37	205.23	207.32	206.37	206.41	206.44	206.26	206.02	206.38	206.15	206.58	205.98	205.62	207	206.82	205.71	205.4	205.95
208.84	210.3	209.85	209.19	210.2	210.7	209.77	209.53	209.91	208.55	209.44	210.9	210.7	210.02	210.24	209.79	208.65	209.29	210.17	209.92	210.15	209.49	211.06	209.51	209.84	210.26	209.47	209.15	210.11	209.53	208.96	208.48	209.9	210.97	209.39	208.24	210.95	211.05	209.92	210.19	210.73	209.97	210.57	208.72	208.05	208.77	209.4	209.34	209.11	209.35
202.01	202.81	203.36	202.24	204.33	202.33	202.59	202.21	202.88	200.72	203.43	203.4	201.49	202.37	203.14	201.43	202.2	202.71	203.47	203.28	202.15	202.15	203.23	202.5	202.16	201.88	204.47	202.33	201.82	202.9	202.67	204.01	203.96	200.87	203.79	203.48	201.87	202.84	202.63	203.67	202.22	201.82	202.89	203.47	203.21	205.1	202.18	201.75	201.64	204.17
211.41	211.86	212.06	212.26	210.21	212.68	210.65	212.17	212.36	211.88	211.74	211.61	211.46	211.74	210.79	211.57	210.61	212.05	211.82	212.44	210.98	210.01	212.44	211.79	213.61	211.38	213.28	212.41	211.63	214.34	211.58	211.32	212.92	212.31	212.59	209.47	211.63	212.52	212	210.91	212.77	212.72	211.04	211	211.2	211.14	211.53	211.06	212.79	212.44
208.56	206.2	206.41	205.75	206.58	206.19	205.17	206.8	205.28	204.81	206.08	205.8	207.22	207.6	206.11	205.93	205.7	207.32	206.53	207.88	205.81	207.2	206.34	206.85	206.92	204.84	207.26	206.55	207.08	203.75	205.74	206.9	203.92	206.3	206.47	205.5	205.63	205.67	206.01	204.21	206.23	206.48	207.14	205.04	206.4	207.39	206.63	205.73	206.05	206.92
212.24	211.96	212.28	211.68	211.11	212.06	211.5	211.84	213.55	211.15	210.65	210.53	210.52	210.69	211.86	212.66	212.5	210.14	213.06	211.21	213.06	212.45	213.26	209.78	210.84	211.78	211.67	210.5	212.05	211.33	211.59	211.92	210.96	212.29	212.24	211.29	212.42	211.42	212.2	210.73	211.69	211.49	211.07	210.16	211.19	212.04	212.2	212.69	212.47	209.93
202.59	203.42	202.68	203.44	202.48	203.04	203.08	201.17	203.49	204.25	203.14	203.68	204.11	202.38	202.6	203.44	203.77	202.52	201.2	203.35	203.38	201.94	200.51	203.39	203.54	203.03	200.33	202.32	201.99	203.2	202.03	201.23	203.35	202.55	202.44	203.08	202.84	201.67	202.51	203.97	201.85	201.88	202.59	202.95	200.99	202.27	203.51	200.24	202.96	203.38
195.44	193.93	194.08	195.03	196.82	196.42	196.19	194.3	194.93	195.27	193.9	195.06	194.9	195.1	195.19	195.26	196.04	193.18	195.49	193.82	195.9	196.46	195.61	194.87	193.27	195.06	195.25	195.97	195.25	195.85	194.02	195.38	196.09	194.63	196.94	196.96	194.31	196.46	194.89	194.33	195.13	196.57	196.42	196.78	193.59	195.76	197.08	195.28	195.24	196.09
194.62	194.71	194.92	194.8	192.65	194.34	194.06	193.32	195.21	193.88	195.53	195.22	194.24	193.77	194.16	194.12	195.34	194.56	194.6	193.66	194.52	194.13	195.3	194.78	194.8	196.04	194.67	194.69	193.29	193.1	193.67	193.68	193.78	194.07	192.46	195.92	194.29	195.86	195.45	194.49	194.32	194.55	193.65	193.75	193.73	194.83	194.8	195.54	193.78	194.31
206.48	205.53	205.48	205.8	204.87	204.32	206.73	204.71	206.27	205.46	205.2	205.8	205.37	205.76	205.07	205.6	205.79	206.34	205.11	205.27	205.72	205.59	205.57	206.18	206.27	205.54	205.25	207.04	205.61	204.97	204.68	206.18	205.81	205.29	205.9	205.27	205.8	204.57	206.84	205.36	206.97	205.62	206.74	205.55	205.95	205.71	206.23	207.41	207.94	205.65
212.32	212.63	210.54	212.97	212.41	210.94	210.55	211.53	212.26	212.02	211.65	210.62	213.09	211.53	211.19	212.56	212.28	211.23	210.36	212.41	211.43	209.99	212.8	212.55	211.27	211.66	212.34	211.82	211.72	211.42	213.2	212.15	213.11	210.99	212.4	210.43	211.82	211.83	211.15	211.44	210.48	211.75	211.8	211.38	211.93	211.17	210.49	212.37	212.25	211.57
212.15	212.84	211.88	212.38	212.02	211.97	212.04	210.16	209.51	211.82	212.38	213.44	211.91	212.11	211.27	212.12	212.61	211.51	212.15	212.93	211.08	211.16	214.72	211.22	213.7	211.59	212.47	212.29	211.29	210.95	212.63	210.74	211.53	211.28	211.37	211.44	211.42	211.78	211.27	211.42	211.38	211.26	210.62	211.3	211.34	212.57	210.68	209.77	211.26	213.85
198.66	198.36	198.51	199.38	198.91	199.37	200.26	199.51	198.27	198.86	199.91	198.57	199.69	199.08	199.54	198.76	197.89	199.84	199.12	198.47	199.46	199.47	198.81	199.94	199.62	199	199.22	199.79	199.38	200.2	200.42	199.58	199.31	198.87	199.53	199.16	200.49	199.06	199.95	199.92	198.19	199.94	198.22	200.31	199.83	198.48	199.39	199.39	198.71	200.86
206.88	206.83	206.36	207.64	204.88	207.42	206.96	205.34	205.54	206.95	207.12	206.1	208.02	206.15	205.7	206.15	206.74	205.78	205.21	206.33	206.25	206.05	205.6	206.63	207.49	205.68	205.38	205.87	204.25	207.32	206.65	206.86	206.94	207.99	204.42	206.34	207.96	206.3	205.46	208.36	207.32	204.41	205.87	207.4	207.03	205.8	207.13	204.8	207.3	206.65
210.03	209.34	208.3	207.7	210.35	208.12	209.53	208.88	207.8	209.85	209.37	209.24	208.41	209.01	209.21	209.07	206.87	209.44	208.28	207.55	208.68	209.03	209.88	208.81	208.12	209	210.72	210.14	209.27	207.2	208.01	209.54	210.76	208.31	208.76	208.35	209.68	208.73	207.73	208.71	209.85	208.04	208.09	209.42	209.98	210.42	208.14	209.8	209.43	209.37
209.5	208.34	207.74	207.5	209.13	209.44	207.64	208.99	207.79	207.14	209.75	207.96	210.07	208.72	208.93	209.19	208.47	208.71	208.58	208.5	207.92	207.57	208.17	207.39	209.1	208.29	208.85	209.99	210.48	209.45	209.46	207.5	209.26	207.35	208.72	207.56	207.45	208.26	209.5	208.57	209.01	207.49	208.03	210.84	210.1	207.8	208.61	209.82	208.21	210.04
210.27	211.2	212.6	210.86	212.01	211.93	210.83	211.41	211.84	212.28	209.73	211.27	212.16	213	212.57	212.71	212.14	211.77	210.46	210.8	211.4	212.13	211.91	211.78	210.75	210.2	210.75	211.46	210.91	210.92	211.56	210.95	209.83	211.54	212.24	210.89	211.43	211.08	212.05	210.29	211.15	212.51	211.63	211.92	210.15	211.78	211.57	211.12	212.17	211.81
205.34	204.2	203.77	205.29	205.53	203.99	206.07	204.43	204.94	205.17	204.6	203.95	203.62	205.02	204.45	202.71	203.98	202.92	203.74	204.76	204.52	204.75	204.77	204.94	204.44	203.69	204.85	203.55	205.74	204.18	203.66	204.55	204.58	203.24	204.36	205.57	204.02	205.2	203.63	204.12	206	204.93	205.38	204.05	204.37	205.16	204.6	204.07	204.12	204.08
207.51	209.47	208.91	208.03	208.49	208.4	208.51	208.47	208.81	207.78	208.09	206.28	209.11	209.43	209.25	208.01	208.58	208.2	208.1	206.92	209.16	207.34	208.67	209.01	207.61	209.17	208.28	207.73	208.59	207.89	208.96	209.16	208.56	208.74	209.45	208.98	208.21	207.42	208.98	207.89	207.65	209.1	207.53	209.26	208.41	207.41	208.16	209.16	210.09	207.34
212.23	212.93	211.91	211.8	211	211.99	210.2	212.03	210.88	212.49	210.8	211.75	211.28	210.89	211.29	212.16	210.61	210.81	212.1	212.23	211.75	212.61	211.95	212.4	212.23	211.34	211.38	212.26	211.67	212.28	210.51	212.27	211.45	211.83	212.81	211.2	212.67	210.99	210.77	212.31	211.85	212.55	212.19	212.01	210.95	211.82	212.78	210.94	212.44	213.11
203.31	203.34	205.21	203.38	203.72	204.52	202.74	202.16	204.56	202.53	203.62	202.02	203.39	204.35	203.53	204.19	205.51	203.09	202.65	202.17	203.16	202.65	201.69	202.23	202.86	203.32	203.74	202.54	203.45	202.59	203.04	203.98	203.5	203.46	203.04	203.26	202.94	203.31	204.24	202.18	202.6	202.94	202.17	203.36	203.43	203.07	204.31	202.54	204.38	201.69
204.34	204.4	204.2	203.22	206.34	204.72	203.81	202.69	205.29	204.45	204.65	204.1	204.7	206	204.29	204.96	204.59	204.83	204.54	204.03	204.62	203.79	204.04	203.84	204.61	204.87	205.17	206.2	206.06	205.01	205.05	205.64	205.39	204.8	204.15	205.09	202.03	203.16	205.06	204.31	204.72	205.71	206.61	205.21	203.85	204.27	204.23	204.98	203.81	203.46
202.99	204	203.38	202.75	202.51	203.22	203.42	203.57	204.18	203.63	203.78	201.7	204.74	203.71	203.8	203.42	203.28	203.62	201.88	203.35	203.71	204.44	203.07	202.83	203.71	203.74	204.38	203.83	203.42	203.24	202.72	204.29	203.33	204.84	204.45	203.23	205.41	202.32	203.35	204.13	203.87	202.33	204.98	201.99	203.45	204.1	203.59	203.52	201.89	202.98
212.94	213.03	212.32	213.1	212.11	211.4	213.03	212.46	213.19	213.1	214.25	213.49	212.98	213.49	211.51	213.27	211.06	212.49	211.68	213.85	211.21	211.87	212.67	213.68	212.38	211.47	213.11	212.54	211.71	212.36	212.52	212.77	212.62	213.34	213.38	212.26	212.05	211.18	213.17	214.25	212.64	213.39	213.8	211.48	212.07	212.72	212.23	213.1	213.1	211.51
208.23	209.93	209.53	210.21	207.86	208.95	208.69	208.85	208.03	208.8	210.24	208.14	211.41	211.4	208.76	209.52	208.84	209.88	209.88	210.35	211.01	207.6	210.18	207.92	211.06	210.55	210.7	208.1	210.31	209.85	209.87	208.29	210.76	209.56	210.1	210.03	210.71	210.21	210.83	208.41	208.54	209.95	209.8	210.66	210.11	209.62	209.81	207.58	209.49	208
194.15	194.13	194.81	195	194.34	195.11	194.1	195.63	195.24	195.58	196.12	195.59	196.11	194.49	194.43	194.99	195.14	194.61	195.56	196.64	194.86	196.09	194.74	195.22	194.52	196.06	194.68	196.46	194.13	195.59	196.62	194.28	195.11	195.46	194.09	195.26	195.19	195.41	194.58	196.28	194.41	195.69	194.31	197.18	193.94	196.57	194.61	196.23	194.59	195.72
203.21	202.77	202.58	203.37	203.72	203	202.81	203.26	204.37	203.34	203.57	202.22	202.22	204.64	202.26	202.65	203.54	203	203.71	204.23	203.83	201.67	203.56	203.5	202.68	202.7	200.88	202.92	202.99	202.79	202.86	202.97	202.05	201.52	205.13	204.22	202.5	201.4	204.23	202.99	204	204.12	202.64	203.4	203.22	203.94	202.84	203.61	203.85	202.99
206.92	208.56	207.03	208.73	208	208.41	206.48	208.32	207.03	206.67	206.81	206.49	208.08	209.45	208.69	206.91	206.8	206.91	208.24	207.85	209.05	206.75	206.49	209.04	209.38	208.06	207.35	207.96	207.77	206.05	207.5	207.44	208.35	207.23	206.83	208.06	207.86	207.95	206.79	208.63	209.52	208.03	207.04	207.03	207.9	208.64	207.84	207.56	208.93	207.45
209.57	209.45	209.77	210.97	210.96	208.69	209.48	209.94	208.63	210.1	208.04	210.04	208.69	209.29	209.26	209.58	210.01	209.78	209.19	208.53	209.91	208.23	210.87	210.82	209.93	208.1	209.7	210.08	209.98	210.75	210.73	210.14	208.89	209.08	209	208.11	210.14	209.62	208.88	209.96	209.56	209.12	209.81	208.75	211.55	210	209.58	210.01	209.62	209.37
211.12	213.48	211.47	211.42	210.69	211.96	211.5	211.15	210.58	212.23	212.05	211.81	212.06	211.82	210.38	212.52	210.79	211.68	213.9	212.69	211.63	211.14	212.26	212.29	212.51	211.25	210.97	211.88	211.36	212.13	212.59	212.1	211.46	211.93	211.84	212.29	212.24	213.07	211.45	212	209.97	211.3	212.22	211.9	212.23	211.5	211.89	212.17	211.93	211.92
203.26	202.82	201.96	201.96	203.33	202.68	202.06	204.04	203.87	202.98	202.45	202.13	202.94	203.48	203.8	202.95	202.68	203.36	205.81	203.09	203.36	203.85	202.66	201.09	201.1	203.34	203.61	204.72	203.25	202.93	203.11	203.57	203.55	203.38	202.83	204.49	203.01	202.93	203.71	204.48	203.77	201.84	202.34	203.15	203.95	203.14	203.52	202.48	202.96	202.18
212.28	211.3	211.32	212.93	212.31	212.41	211.91	210.41	212.29	210.97	210.68	211.97	210.88	210.52	211.69	212	212.34	211.87	210.39	211.17	213.16	212.24	211.95	211.36	211.67	212.05	212.08	211.13	210.91	210.7	210.75	211.17	211.17	212.04	211.74	212.17	212.33	212.76	211.88	212.31	211.6	210.29	212.15	212.1	212.91	210.19	211.87	212.43	210.24	211.04
200.99	199.78	198.67	199.12	198.82	198.84	200.41	198.9	199.88	198.29	200.8	198.59	198.45	199.87	198.7	200.46	199.36	200.04	199.16	199.59	198.33	200.41	197.44	199.02	198.6	199.35	199.53	198.8	199.02	199.41	199.49	201	198.3	198.58	198.8	198.43	198.84	198.12	200.14	197.91	199.64	199.1	200.04	199.78	198.96	200.5	199.82	199.72	199.13	198.17
198.46	197.02	198.42	198.25	199.68	198.38	197.46	197.4	199.18	196.78	197.18	198.55	196.59	196.88	198.04	196.73	197.65	197.3	197.5	197.26	198.5	196.57	198.61	198.75	198.02	198.03	197.46	197.17	199.55	196.71	199.64	197.06	199.01	198.98	197.91	198.75	198.88	197.85	197.82	197.6	197.34	197.22	195.26	198.5	197.63	198.93	199.02	198.83	199.59	199.13
204.93	203.38	204.35	203.68	204.37	202.88	202.72	202.68	204.97	204.75	202.73	204.84	202.35	203.55	203.07	203.88	202.83	202.09	201.9	203.05	203.84	202.47	202.69	204.84	203.98	204.23	202.57	203.67	203.61	202.99	203.38	202.26	204.1	203.08	202.69	204.11	202.91	202.41	204.81	203.89	203.66	203.83	203.4	203.23	202.93	202.84	204.24	204.74	204.38	204.15
209.73	209.24	209.77	210.71	209.36	207.72	209.29	208.97	210.47	209.41	210.05	210.03	209.7	210.43	209.35	209.06	210.12	210.7	208.44	208.79	209.7	209.48	209.7	209.31	208.82	209.18	210.12	207.94	208.54	209.3	209.78	208.27	210.07	209.04	209.9	208.46	211.55	210.51	210.41	208.6	209.91	209.25	209.09	209.95	207.55	209.09	209.85	210.1	208.55	209.35
206.52	207.45	205.75	206.13	206.09	206.96	206.81	206.74	204.62	208	206.47	207.44	205.18	208.12	207.14	206.01	207.46	207.31	205.55	206.62	207.58	207.26	206.88	207.55	206.42	206.22	206.55	206.53	205.04	206.49	205.48	207.05	207.31	206.75	206.23	207	206.87	206.87	205.83	206.71	206.43	206.85	205.58	206.85	206.93	207.76	206.52	205.68	206.32	206.55
210.9	210.94	209.87	209.93	209.43	209.57	210.85	208.74	210.47	209.59	208.69	208.45	208.7	209.64	209.22	208.88	209.79	209.33	206.92	209.69	209.77	209.27	209.39	210.28	209.37	207.74	208.83	211.54	208.31	209.53	209.52	210.51	208.76	207.89	210.36	210.18	209.6	209.56	210.87	210.02	208.13	208.8	210.59	209.64	209.22	209.39	209.81	209.8	209.98	209.83
201.99	200.37	199.34	199.11	200.36	200.7	199.84	200.89	200.01	202.1	200.98	200.38	200.55	198.49	201.27	200.28	200.7	200.33	200.05	199.96	201.53	201.69	199.28	201.12	199.51	199.69	199.47	199.29	201.08	200.59	200.66	199.72	200.16	199.54	200.63	200.43	199	199.93	200.18	200.07	200.2	200.93	200.81	201.92	200.69	199.2	200.77	200.47	200.25	199.55
210.68	210.32	211.26	212.74	212.13	211.4	211.44	210.2	211.15	212.2	210.14	211.62	210.22	211.38	211.97	211.53	212.36	212.38	210.99	213.01	211.27	211.59	212.03	212.88	212.62	212.6	212.29	212.43	212.23	211.68	211.03	212.77	211.68	212.18	211.38	211.59	211.91	210.1	211.8	211.02	211.82	210.4	209.6	210.89	211.5	211.81	211.61	212.65	212.38	212.37
212.19	210.48	212.07	213.23	212.2	212.17	211.85	212.96	211.39	211.77	212.56	212.43	213.48	212.83	211.89	211.43	212.82	212.59	212.81	212.71	211.09	211.62	212.52	212.92	212.34	213.04	212.41	213.28	212.04	212.98	212.73	212.38	210.81	211.93	213.53	213.02	213.35	213.31	211.9	212.07	212.63	212.04	209.4	211.62	211.88	211.09	213.33	211.67	211.53	211.56
209.1	209.46	209.35	208.59	208.16	208.74	209.39	208.46	209.65	208.21	208.33	207.53	208.33	207.44	207.09	209.07	207.87	209.21	207.94	207.59	208.57	208.98	208.44	208.15	207.57	208.22	209.15	207.13	209.74	208.24	208.66	208.81	208.65	207.57	209.46	209.3	209.38	209.44	208.19	209.39	208.61	208.06	211.43	208.67	208.24	206.95	208.68	206.87	207.71	208.69
217.55	216.41	217.36	217.16	217.63	218.21	216.95	217.1	216.23	215.53	216.19	214.55	217.53	217.42	216.28	217.52	217	216.5	217.09	217.52	215.67	216.58	216.74	218.19	217.98	215.52	218.05	217.62	215.56	216.35	217.35	216.03	217.23	218.36	216.12	218.03	217.27	217.78	216.28	217.59	216.82	218.19	215.7	216.94	215.87	216.85	217.75	216.02	216.97	217.34
207.65	208.88	209.04	206.3	207.57	208.7	207.63	207.36	206.69	207.19	208.46	207.54	206.13	209.32	206.53	206.19	207.39	208.61	208.05	206.66	205.99	208.81	208.32	208.62	207.96	208.03	207.53	207.2	207.18	209.43	206.87	208.36	207.39	207.3	208.41	208.64	207.47	207.37	207.83	207.46	207.91	208.4	209.31	207.21	208.77	205.83	207.52	206.59	208.12	207.03
199.34	200.61	201.23	201.99	201.01	200.28	199.09	201.63	200.28	200.17	201.39	200.08	200.05	200.57	199.24	200.85	200.67	201.49	200.2	199.15	199.45	200.35	200.73	199.5	200.64	199.84	200.03	200.32	200.46	199.82	199.65	200.03	201.26	201.1	200.2	199.74	199.9	201.04	199.73	200.71	199.77	201.21	198.81	199.45	201.2	200.45	199.63	200.28	200.37	201.52
211.58	211.54	211.92	211.69	213.27	213.41	212.21	212.44	212.58	210.18	211.89	211.46	210.34	211.39	210.83	212.29	211.25	211.38	213.39	210.52	211.97	212.56	211.45	212.95	211.2	211.76	211.43	211.61	212.68	212.01	211.85	211.1	211.81	211.76	211.36	212.4	211.68	211.29	210.81	211.61	212.89	211.21	211.2	211.84	211.67	212.06	210.81	212.23	211.15	212.09
212.02	210.11	211.93	211.72	212.45	211.02	209.9	211.41	210.97	212.91	213.07	210.47	211.73	210.9	210.79	212.01	212.05	211.74	209.4	213.12	212.31	210.5	212.15	211.45	210.81	211.97	212.88	210.85	210.95	211.05	211.92	212.64	211.31	212.64	209.68	210.61	213.97	212.19	211.48	211.07	210.13	212.25	211.44	211.3	211.03	211.92	210.91	211.01	211.34	211.84
203.35	204.12	204.02	203.09	203.25	203.62	204.5	206.11	203.89	203.95	204.72	203.39	203.64	203.84	205.16	203.47	205.04	204.17	203.5	203.75	203.95	202.84	203.18	202.59	202.03	202.51	203.02	204.56	203.29	206.16	203.08	205.17	202.53	203.3	203.67	204.65	203.13	204.71	202.56	204.51	202.53	203.26	202.68	204.96	203.52	202.97	203.28	203.83	205.14	205.12
199.66	199.99	197.53	200.85	199.7	199.78	198.41	199.67	199.72	198.7	199.14	199.12	199.46	199.99	200.16	200.3	198.35	198.31	199.73	199.32	200.15	200.05	200.92	199.67	200.96	199.36	199.48	200.81	199.57	198.61	199.55	199.45	201.75	198.08	200.52	200.45	201.83	200.3	200.03	198.92	199.12	200.17	197.9	201.22	199.67	198.88	200.1	200.17	201.18	200.48
204.3	204.44	204.83	204.93	204.72	204.79	203.93	205.5	203.67	203.65	204.46	204.87	204.14	205.78	204.66	205.68	205.77	204.5	206.04	205.78	204.61	205.66	202.86	204.53	204.12	205.06	204.34	204.41	206.05	204.24	204.24	205.1	204.85	203.34	205.44	203.5	206.52	205.35	204.97	206.92	205.93	205.4	204.56	204.79	203.4	204.17	203.12	205.37	204.14	204.65
210.06	211.23	210.63	211.14	212.13	210.21	212.15	211.04	211.38	211.81	211.7	212.7	211.62	211.69	210.93	211.76	211.31	210.21	211.24	211.77	211.66	210.7	210.42	212.07	212.27	211.95	211.92	213.24	211.66	211.2	211.27	212.39	210.87	212.47	211.52	210.99	210.66	213.24	211.36	210.88	212.22	213.67	211.99	210.51	212.89	212.16	211.8	210.72	211.55	210.21
199.91	201.07	200.32	200.86	200.58	200.03	198.89	200.54	198.33	200.17	199.13	201.44	201.53	199.17	201.02	199.62	201.09	199.83	199.08	200.18	198.77	200.28	198.41	199.87	200.56	198.16	199.17	199.45	201.15	199.6	200.74	201.7	199.31	200.85	199.81	201.61	200.58	200.67	200.82	202.24	200.46	199.44	201.82	200.66	200.77	201.5	200.67	201.1	200.37	200.18
205.49	206.86	205.36	206.91	205.88	205.61	207.47	206.62	205.43	207.27	207.46	207.23	207.38	206.04	207.29	206.31	206.12	204.62	206.76	208.87	206.74	206.93	207.71	206.11	206.27	206.42	206.14	205.6	206.99	207.51	207.52	207.32	207.56	207.31	205.74	207.38	206.9	206.47	207.25	207.74	206.79	206.97	205.32	205.02	207.26	206.9	206.91	206.92	205.6	206.71
198.97	198.42	200.55	199.16	198.8	199.16	199.95	199.21	197.49	199.05	199.02	199.73	198.5	199.45	198.6	198.83	198.11	200.9	198.26	195.82	199.48	199.23	198.79	197.96	197.83	198.88	197.67	200.22	197.86	198.97	197.67	199.47	199.77	197.77	197.4	199.57	198.59	197.77	198.23	198.27	197.78	198.21	197.85	199.51	198.02	196.86	198.97	197.05	199.44	198.35
205.19	206.23	206.71	206.49	206.06	206.41	207.22	206.54	206.98	205.57	204.97	207.03	205.89	206.91	207.4	206.47	206.34	206.42	206.74	206.26	206.01	205.75	207	206.78	207.02	205.05	205.57	206.19	204.34	206.09	209.21	206.07	206.54	207.08	206.32	206.37	205.88	206.18	205.23	206.21	206.27	204.83	206.63	206.04	206.93	206.94	206.27	206.15	206.36	205.38
201.98	201.23	202.19	200.89	201.34	201.17	201.43	201.19	201.16	203.25	200.45	200.48	201.99	201.5	200.14	201.48	199.91	201.85	202.93	202.06	201.2	200.62	200.54	200.44	201.52	201.25	201.56	203.29	201.17	200.35	200.98	200.94	201.3	202.72	201.63	201.22	200.42	201.74	201.07	201.76	201.61	201.42	200.9	202.9	201.89	199.89	201.59	200.71	201.52	201.12
205.04	206.43	207.09	208.23	205.8	207.06	207.56	207.01	207.79	205.27	206.97	205.88	206.06	205.63	207.49	207.23	206.33	207.43	206.22	205.67	205.47	206.52	206.56	206.1	206.4	207.75	206.75	206.68	207.36	204.93	206.08	208.4	207.14	206.31	206.55	208.15	205.86	206.02	206.53	205.08	206.78	206.49	206.47	206.76	206.92	206.81	206.4	208.17	206.66	206.19
212.43	211.94	213.03	211.19	213.04	211.58	211.36	212.26	213.14	211.94	212.11	212.98	210.8	212.71	212.76	211.81	210.86	212.52	211.6	213.58	212.85	210.64	212.43	212.16	210.66	211.32	210.92	213.94	211.53	212.28	211.38	213.02	212.08	211.6	210.86	211.66	211.9	211.6	210.64	210.81	211.57	212.2	213.11	213.8	211.9	209.71	213.36	211.42	211.13	211.74
209.96	210.22	210.19	212.98	210.42	210.12	210.84	211.55	212.36	211.83	211.58	209.9	210.8	210.04	211.49	208.94	211.1	210.95	210.99	210.26	212.73	211.3	212.59	210.69	210.87	211.14	210.7	211.66	211.92	210.65	211.63	211.4	212.03	211.6	210.89	212.42	209.86	212.11	210.93	211.29	212.26	212.88	210.91	211.05	212.18	210.82	210.62	212.31	211.45	210.11
205.22	204.93	203.31	203.8	203.86	202.67	202.76	203.83	202.98	203.77	203.33	203.14	204.25	203.44	202.94	202.6	203.68	203.42	204.07	202.75	203.47	203.9	202.65	204.72	203.44	202.95	203.47	204.34	202.54	205.32	203.01	204.36	203.51	203.33	205.36	203.5	204.78	203.46	203.35	205.22	204.62	202.5	203.81	203.27	203.59	203.87	204.1	205.16	202.39	203.73
202.89	204.4	202.9	203.3	204.33	203.55	203.1	204.75	204.38	204.56	203.23	204.06	204.28	203.47	204.6	203.84	203.47	203.59	203.67	204.09	202.06	203.91	203.05	204.88	203.99	202.95	205.38	202.18	203.63	204.42	203.75	205.25	205.02	203.18	203.57	203.31	204.63	202.61	202.83	203.15	204.55	204.38	203.12	204.8	204.05	204.14	203.23	204.33	205.21	203.87
212.52	213.82	210.56	211.59	211.43	212.21	211.6	209.85	211.43	212.06	213.13	210.75	211.68	211.56	213.14	212.69	212.12	210.84	210.14	212.12	212.52	211.41	212.6	211.69	212.05	212.48	212.32	211.93	213.3	212.08	213.08	212.52	211.39	210.63	212.34	211.7	211.47	212.15	212.9	210.29	211.02	210.44	210.68	210.89	211.74	212.33	211.11	211.44	213.15	212.05
208.22	208.58	207.23	208.21	207.64	209.91	209.17	207.35	208.05	209.35	208.2	208.84	208.37	207.34	207.38	208.29	208.5	208.24	208.44	208.78	209.69	207.6	208.56	206.73	208.92	208.9	209.53	209.74	208.8	208.73	209.31	208.74	208.94	208.01	207.64	208.96	208.97	209.21	209.56	209.45	207.8	209.03	209.44	208.17	208.3	208	208.93	208.13	208.24	207.86
217.88	218.16	216.89	218.01	218.44	217.81	218.27	217.35	217.38	217.2	217.49	218.42	219.2	218.21	218.14	216.08	218.56	217.18	218.29	218.27	216.57	218.68	218.03	218.79	218.91	216.73	217.1	218.76	218.1	216.89	217.48	216.71	218.64	218.02	217.71	218.9	217.17	217.83	217.37	218.18	217.52	217.96	217.45	217.75	218.33	218.37	218.51	217.7	218.95	218.09
211.94	211.37	210.43	212	210.98	211.51	211.72	210.45	212.83	213.09	211.33	212.66	212.05	210.91	212.01	211.68	212.57	210.38	210.86	212.17	211.79	211.5	211.37	211.06	211.38	211.8	211.41	210.35	211.39	210.14	212.75	211.47	210.74	212.2	212.1	211.52	210.69	211.67	210.62	211.74	211.63	213.04	212.16	212.76	210.92	211.38	212.74	212.29	211.85	212.02
206.41	207.31	208.59	207.96	208.49	207.14	206.71	208.98	207.04	205.86	209.04	208	208.7	207.76	207.07	207.4	207.05	208.27	207.36	208.64	209.22	208.73	206.55	207.1	208.74	205.95	208.65	209.5	207.23	207.01	207.36	208.63	206.87	206.47	208.36	208.09	205.52	207.9	206.97	206.87	208.68	207.68	206.38	206.84	207.73	205.97	208.77	206.97	207.28	206.44
203.52	203.35	205.41	204.58	203.28	205.32	204.19	202.82	203.55	204.22	204.01	204.38	204.15	203.91	204.51	202.93	202.54	204.03	204.36	204.34	204.04	204.02	205.41	204.9	202.83	204.47	204.76	202.76	204.83	204.99	203.99	201.7	205.51	204.51	203.78	202.95	202.88	203.86	203.7	202.62	204.62	204.03	204.04	203.62	202.04	203.72	204.56	204.19	204.14	204.28
205.21	204.44	203.53	204.62	204.25	204.04	203.95	204.26	204.47	205.12	205.28	204.51	204.54	203.94	204.69	205.47	204.53	205.96	205.22	204.41	204.66	204.94	205.1	204.16	204.14	203.95	204.41	204.69	203.93	205.23	204.65	205.13	204.96	204.58	206.15	205.06	205.36	204.2	206.14	205.09	205.92	204.41	204.23	206.58	203.28	205.48	204.63	205.07	204.19	205.09
207.63	208.19	209.04	207.02	206.88	208.46	208.12	208.81	208.43	207.4	207.54	208.18	208.15	207.88	206.94	206.63	206.91	207.44	208.24	208.88	207.91	206.57	206.67	208.53	208.19	209.39	207.93	208.1	207.19	208.03	207.54	207.05	208.27	207.45	208.36	208.38	207.09	207.33	208.2	207.66	208.13	205.93	207.85	207.32	207.1	208.09	207.83	207.78	208.36	208.74
201.49	203.9	202.49	202.91	203.53	203.94	203.52	202.79	202.27	202.52	202.75	201.98	201.08	201.35	202.6	202.19	202.31	203.09	202.85	201.16	200.42	202.76	202.88	203.88	201.57	201.88	203.08	202.64	203.22	201.77	202.59	202.01	201.97	202.1	203.28	203.2	203.1	203.62	203.99	202.27	203.17	202.78	202.95	201.73	203.69	202.93	204.14	200.48	203.6	201.87
212.16	211.83	210.85	212.9	211.54	210.87	213.19	210.93	212.4	210.72	211.63	211.49	212.46	212.61	211.84	211.41	213.08	211.01	211.92	211.3	213.51	211.5	211.6	212.57	210.59	211.01	211.52	211.39	212.27	211.76	213.25	212.14	210.92	212.93	213.15	211.65	211.56	210.32	211.41	212.76	211.42	210.45	211.11	213.21	211.27	211.55	212.34	211.5	212.68	213.81
217.48	217.67	217.55	217.43	217.65	216.86	216.43	216.59	215.29	215.82	218.69	216.79	215.9	216.37	218.06	217.75	216.61	216.95	216.31	218.51	215.91	216.66	217.09	216.92	217.33	216.05	217.03	216.76	216.92	218	216.48	215.19	218.02	216.65	217.16	217.26	216.37	217.39	217.04	215.06	216.72	217.87	216.37	217.68	215.94	217.02	217.27	217.23	217.67	217.29
217.13	217.66	218.13	215.38	214.79	216.79	216.94	215.36	217.1	218.6	217	217.06	216.68	215.28	218.21	215.36	216.29	217.14	217.73	216.33	215.49	216.58	217.44	216.39	218.53	217.05	215.7	216.46	217.14	216.21	217.86	217.32	217.18	215.09	216.82	216.92	215.56	216.88	216.34	217.62	217.59	216.2	216.57	217.49	217.05	217.4	216.78	216.13	216.33	217.51
209.54	208.24	209.1	209.4	210.19	210.93	209.07	210.86	211.56	211.23	210.44	209.91	209.85	210.21	209.11	209.91	210.98	209.3	209.69	210.06	208.97	210.26	209.32	209.41	211.5	209.43	210.09	207.47	209.59	210.17	210.11	210.77	209.51	210.66	209.04	209.35	211.01	210.47	209.16	208.93	209.69	208.38	209.19	209.39	211.32	210.66	209.81	207.89	208.94	210.79
213.69	212.71	214.36	212.91	212.41	211.24	214.02	212.82	212.52	213.03	214.2	213.07	212.41	211	212.3	211.9	212.17	212.98	212.71	211.04	213.48	212.27	213.76	213.27	213.59	212.69	212.38	212.58	212.61	210.29	213.69	211.88	212.49	213.73	213.24	214.23	212.97	211.34	211.23	211.8	212.83	212.13	215.05	213.48	212.41	212.44	213.82	214.55	214.27	212.24
214.45	211.62	212.63	213.35	213.44	213.93	212.76	213.61	213.09	213.09	211.78	214.08	212.11	212.08	213.84	213.68	213.3	213.53	213.41	215.01	212.98	213.19	213.52	212.37	211.23	213.76	212.54	211.21	213.35	213.15	213.32	211.7	213.22	213.84	213.01	213.87	212.37	212.73	213.42	212.58	214.79	212.97	214.25	212.77	212.07	211.74	213.6	212.89	211.23	214.05
216.4	218.6	216.88	218.24	215.92	216.81	216.83	215.02	218.2	216.28	216	217.82	218.02	217.48	217.51	216.2	217.17	216.96	216.72	216.82	216.11	217	216.53	217.01	217.64	216.13	219	217.88	215.94	217.78	217.19	215.98	219.13	218.75	218.38	217.37	217.03	215.89	218.14	215.74	218.19	217.1	217.78	217.61	218.43	216.63	216.73	217.35	216.67	217.27
203.24	205.77	205.11	203.73	204.69	205.05	205.71	204.17	206.02	203.83	206.82	204.84	205.63	202.46	206.01	204.43	204.14	204.35	204.15	203.94	204.55	204.04	206.06	203.74	204.77	205.17	204	204.99	204.07	204.16	206.24	204.38	205.41	204.22	204.63	205.36	205.55	203.5	205.13	205.97	205.9	204.42	204.3	204.43	203.36	205.43	202.89	206.02	205.01	206.24
204.99	205.6	205.56	203.38	206.49	203.4	203.7	205.13	205.22	205.17	206.58	204.32	204.1	205.89	204.19	204.43	204.54	204.81	204.97	206.06	204.14	204.44	204.54	205.26	203.44	204.78	204.62	203.85	204.71	205.76	204.16	204.67	205.42	205.9	205.35	204.58	204.31	205.94	205.55	204.21	205.89	204.25	206.43	202.52	204.63	205.07	205.74	204.05	203.83	205.32
193.34	195.79	194.04	195.33	194.83	194.38	193.4	194.11	194.53	193.92	193.93	195.85	194.77	195.08	194.27	194.45	195.69	194.16	192.96	193.87	195.08	195.04	195.02	194.71	192.88	194.78	193.32	193.61	194.43	193.44	193.65	193.84	194.57	194.99	195.03	194.05	195.39	193.9	193.87	193.79	194.67	193.68	193.38	193.82	194.81	194.52	193.71	194.27	194.46	195.2
217.23	217.74	218.14	217.16	216.46	217.9	217.13	217.12	217.46	217.28	216.73	217.08	218.13	218.24	218.73	218.03	219.44	219.2	218.28	217.95	218.53	218.64	218.27	217.93	219.72	217.97	216.65	217.09	217.16	219.07	218.54	217.41	217.53	216.27	216.79	217.04	217.62	218.31	217.78	217.39	216.52	218	217.43	216.61	217.07	217.37	217.7	217.42	218.39	216.99
195.66	194.77	194.69	196.66	194.72	195.61	193.63	195.21	196.26	194.88	194.47	194.13	195.97	194.71	194.6	193.34	196.12	195.37	194.31	196.11	195.12	194.7	194.63	195.18	194.72	196.21	194.15	195.62	195.02	195.58	195.25	196.2	194.11	195.19	196.22	195.31	195.13	193.13	195.61	193.53	195.34	194.39	195.99	195.73	195.81	196.1	195.79	194.71	195.82	197.09
193.55	194.28	193.08	194.46	195.26	194.28	194.78	194.35	193.17	194.21	194.77	193.75	193.63	192.93	193.08	192.54	194.11	194.37	194.64	193.67	192.63	196.24	194.95	194.54	194.55	195.31	195.59	192.73	194.54	194.52	194.48	193.77	193.71	193.29	193.52	195.34	194.43	195.05	194.24	194.12	192.55	194.95	194.17	192.61	195.39	193.13	194.37	193.63	194.12	195.39
198.99	198.39	200.15	200.13	199.24	199.18	199.36	199.77	198.74	200.03	199.39	199.04	200.12	200.02	199.14	197.68	197.88	198.73	199.27	199.54	198.43	198.52	200.08	199.39	199.96	198.19	197.8	200.37	201.08	199.48	198.76	199.81	200.67	199.89	199.83	199.72	198	200.15	199.93	199.53	198.95	197.92	199.61	200.68	201.51	200.98	199.66	200.04	198.23	199.64
208.06	209.1	208.02	208.25	207.78	209.56	208.04	207.35	208.12	210.13	207.25	207.74	207.06	209.83	208.97	209.24	206.46	208.33	208.79	208.31	208.57	207.94	209.1	208.06	207.57	207.65	208.67	208.57	208.15	208.21	209.65	209.44	208.6	208.17	208.52	209.28	207.34	207.89	208.82	208.13	208.37	208.51	208.51	208.28	208.45	207.55	208.86	208.6	207.85	207.68
209.02	208.97	207.81	207.03	207.91	206.75	208.89	208.29	210.43	207.75	206.55	208.43	209.31	207.45	208.85	207.18	209.11	207.27	208.67	206.47	209.13	207.18	208.51	208.63	205.82	207.77	207.45	208.69	207.41	207.2	206.77	208.09	208.3	208.61	207.4	208.09	207.64	207.71	207.18	206.23	207.93	208.7	208.19	206.78	209.73	207.17	208.21	208.38	207.23	206.6
205.44	203.5	202.73	202.04	203.38	204.24	202.34	204.4	203.58	204.29	205.29	204.54	202.48	202.95	202.82	204.43	203.43	203.31	202.7	202.84	203.72	203.26	202.74	204.55	203.79	204.23	204.05	203.25	204.76	204.08	203.8	203.76	203.24	202.3	203.89	204.21	202.87	205.42	204.73	204.31	202.9	204.41	203.71	205.12	204.81	202.28	203.89	204.24	203.53	203.31
202.1	201.18	202.36	200.57	202.15	201.3	199.97	202.36	200.21	201.63	200.78	201.11	201.23	201.75	200.35	201.83	200.81	201.67	202.07	201.64	200.97	201.23	201.88	202.27	200.8	203.19	200.02	201.63	200.86	201.45	200.71	201.29	201.55	201.15	200.32	201.45	199.63	200.97	201.82	202.94	200.52	200.76	201.76	200.5	199.18	201.39	201.53	201.41	203.04	202.37
208.31	207.52	208.27	208.22	209.59	209.54	207.56	208.52	207.69	208.37	207.6	206.89	207.7	208.02	207.96	208.67	206.36	207.56	205.95	206.48	207.59	207.4	208.16	208.5	207.32	206.8	207.44	207.58	209.62	208.66	207.01	206.57	207.19	208.23	207.64	206.9	208.52	208.12	208.06	207.9	208.09	207.82	206.96	206.94	207.08	207.9	208.74	208.29	207.99	207.73
209.78	208.72	209.53	208.07	209.56	209.52	209.98	209.45	208.85	209.34	210.12	209.12	208.19	208.54	208.93	209.84	210.07	209.29	208.53	208.82	209.41	210.41	208.27	209.86	208.15	211.45	209.64	210.31	210.55	210.4	210.33	209.08	209.96	209.59	210.92	209.28	209.91	208.82	209.34	206.98	208.84	209.31	208.77	208.95	210.58	210.14	209.75	209.49	208.92	209.97
205.03	204.68	204.15	204.82	203.38	203.6	205.44	204.85	204.63	205.33	204.55	204.93	205.35	203.45	204.82	205.11	205.95	205.27	204.49	205.07	205.02	205.51	204.42	204.05	205.34	203.7	203.98	203.54	204.76	204.96	204.92	204.27	204.12	203.2	204.8	203.53	205.26	205.57	204.57	206.55	203.89	204.25	204.4	206.17	204.34	204.66	205.13	205.19	206.74	203.98
211.69	213.09	214.28	211.31	212.56	212.17	211.62	212.2	211.53	213.56	211.32	213.23	213.41	210.39	211.11	210.45	211.46	211.54	211.16	211.27	211.65	211.23	212.65	209.84	210.49	211.06	210.92	211.02	211.44	211.89	211.32	210.73	211.28	211.96	211.96	211.66	212	211.44	211.76	211.28	210.81	211.01	213.15	212.09	212.2	210.98	211.94	211.79	212.55	212.14
207.18	205.33	207.94	207.01	205.27	206.02	206.51	206.27	207.58	205.78	204.9	206.16	207.63	207.06	206.32	207.06	206.38	206.69	208.24	206.6	206.53	206.7	207.32	206.99	205.96	205.1	206.63	204.51	206.53	206.23	207.44	206.24	206.05	206.95	205.34	205.97	205.31	204.82	206.29	205.69	205.78	205.5	206.04	208.75	207.39	204.54	206.31	204.97	206.62	206.69
217.66	218.15	216.9	216.99	217.33	216.65	216.25	215.89	216.51	217.02	217.61	216.82	217.89	218.39	216.1	217.66	216.14	217.39	217.1	216.65	218.11	216.08	216.45	216.51	217.28	217.03	216.38	217.4	216.43	215.95	216.62	216.61	217.65	215.37	216.64	216.44	215.93	216.42	217.18	219.12	216.17	217.61	216.45	215.82	216.83	216.66	217.01	217.52	217.77	217.2
203.21	201.65	202.79	204.8	202.23	200.77	202.49	204.41	203.15	203.11	202.59	203.33	201.19	202.57	202.77	202.73	200.74	202.5	202.34	202.84	202.2	202.18	200.69	203.15	201.58	201.98	201.91	203.01	203.44	201.43	202.98	202.24	202.96	201.1	201.79	202.79	201.36	201.96	201.09	203.45	203.54	201.83	204.32	203.55	201.92	202.48	202.06	202.24	201.09	201.83
208.36	209.11	208.8	209.69	209.05	209.59	209.83	208.29	208.44	208.19	207.73	206.85	207.66	209.91	208.58	208.1	208.95	209.7	209.01	207.81	209.24	209.85	208.53	209.19	208.24	207.77	206.52	208.88	207.68	208.58	209.45	207.36	209.16	208.47	209.63	209.85	210.58	210.1	209.7	209.58	210.55	208.45	209.44	209.42	207.91	207.85	208.84	208.8	208.34	210.26
197.41	197.5	198.75	197.86	196.93	197.45	197.56	199.03	198	197.85	198.07	198.88	197.71	199.09	197.91	198.15	199.68	197.58	197.22	197.67	197.36	197.69	198.13	198.79	197.66	196.41	198.48	197.5	198.31	198.9	197.19	198.5	197.34	197.99	197.46	199.08	197.21	199.4	197.22	198.95	196.96	197.82	198.12	197.75	198.31	197.3	198.18	197.48	199.23	196.73
203.92	203.34	205.29	205.42	205.11	204.69	204.46	204.74	203.56	204.49	205.52	204.72	204.38	203.45	205.49	205.73	203.37	204.86	203.36	204.78	203.87	205.92	205.7	204.69	204.26	204.99	204.5	205.83	205.52	204.89	205.02	206.14	204	204.23	204.23	204.59	205.51	203.8	203.46	205.5	205.21	205.81	204.53	205.72	204.43	206.12	205.01	204.69	202.62	203.56
209.66	209.61	208.35	208.41	208.18	207.86	209.7	209.14	209.07	209.72	208.29	208.8	206.38	209.41	209.71	208.23	208.47	209.77	209.14	209.52	209.32	209.53	207.67	208.53	208.34	208.43	207.49	208.7	209.95	208.88	209.07	207.93	207.45	208.35	208.05	209.03	209.93	209.15	208.48	207.95	208.13	209.06	209.48	208.34	207.82	206.9	209.54	207.77	207.45	210.21
208.99	207.33	207.91	208.57	207.79	210.23	207.25	209.78	210.29	208.74	209.04	209.64	209.22	208.68	209.36	207.78	205.96	208.29	207.08	206.87	208.9	208.17	209.68	208.4	207.21	207.59	208.82	209.64	211.27	208.65	209.2	209.84	207.98	209.04	208.23	210.02	208.3	208.99	208.86	207.77	207.24	209.57	208.81	208.12	209.17	209.24	208.68	208.9	207.35	206.22
217.59	216.25	216.62	217.44	216.78	215.63	217.72	216.66	216.75	216.33	217.81	218.24	218.48	217.05	216.59	216.87	217.96	217.73	217.62	217.18	216.51	218.06	215.41	216.58	218.93	215.76	215.74	218.24	217.04	216.88	218.04	216.91	217.26	219.61	218.03	217.9	217.58	216.9	218.68	217	217.04	216.59	217.62	215.7	216.69	215.79	215.49	215.63	216.82	215.45
202.3	204.64	204.59	204.39	204.81	203.92	204.27	203.59	202.82	204.98	203.3	204.33	203.91	204.72	202.58	203.24	204.66	204.42	204.23	204.81	203.66	203.84	204.87	202.81	202.44	204.53	204.59	203.63	201.58	204.19	203.18	204.41	203.6	201.92	203.77	206.45	203.57	204.32	203.62	204.22	202.8	202.23	203.62	204.26	203.49	201.82	204.1	203.44	203.85	204.22
207.28	206.71	209.44	208.38	208.16	206.47	209.04	206.91	208.23	207.93	207.4	208.51	207.18	207.07	206.51	206.95	209.47	207.66	207.31	208.66	207.79	208.4	208.23	209.97	209.38	207.6	207.04	208.88	208.07	207.08	209.22	207.13	207.49	207.55	208.29	208.3	209.68	206.18	206.93	206.37	207.96	209.38	206.33	207.03	207.81	207.13	207.64	210.11	207.53	207.82
210.24	211.48	213.15	210.48	211.91	211.32	212.69	211.29	210.86	211.62	211.75	212	212.05	213.05	210.64	211.07	211.39	213.08	211.36	212.4	210.85	212.69	210.38	212.05	212.05	212.2	211.26	212	211.66	210.56	211.06	211.47	211.02	211.93	211.26	213.47	213.27	210.24	213.11	212.57	212.14	211.92	213.96	211.38	210.3	210.97	211.59	212.07	211.52	210.48
202.35	204.38	204.8	203.4	204.12	204.68	204.85	205.09	204.7	203.9	202.95	204.23	203.82	204.63	203.03	204.1	203.52	202.7	204.03	204.4	203.17	204.5	203.35	205.04	204.67	204.97	204.05	203.68	204.01	203.18	202.58	204.32	203.96	204.87	204.62	203.97	203.87	203.83	205.19	204.9	204.1	204.19	203.19	205.3	203.36	204.1	204.46	203.83	203.07	204.65
211.05	210.68	209.81	209.13	210.16	210.74	210.09	208.91	210.69	208.36	210.47	208.9	209.86	210.17	210.06	210.74	209.82	207.96	211.3	210.18	210.07	208.88	210.57	209.12	207.72	210.18	208.38	208.36	210.25	210.18	209.14	209.77	209.07	208.89	209.67	208.02	209.13	208.54	209.51	210.08	209.42	209.08	208.65	209.33	209.88	209.38	210.03	208.64	208.74	210.45
211.58	213.55	213.44	211.4	214.92	211.71	212.74	212.38	213	212.17	212.61	213.21	214	212.5	209.98	212.28	212.96	213.57	212.75	212.11	212.77	213.57	214.79	212.54	213.16	213.34	212.67	212.13	212.66	211.73	211.82	211.46	210.54	212.51	211.65	211.59	212.72	211.09	210.24	211.57	210.77	211.49	212.15	214.58	212.56	213.55	212.85	214.87	212.7	212.24
206.12	206.79	205.22	207.02	204.39	208.06	205.82	205.7	205.94	205.91	205.64	207.08	207.83	207.33	207.32	207.89	206.18	205.97	205.69	206.98	207.41	205.97	206.26	206.84	205.37	204.58	207.57	206.57	208.01	207.49	206.65	205.52	205.46	205.81	206.27	205.65	205.54	205.48	205.98	206.74	207.23	204.99	205.82	206.38	206.32	205.42	207.23	204.82	205.58	207.02
216.63	216.38	217.07	217.88	216.92	216.72	217.19	217.44	217.39	216.02	214.27	216.51	216.64	219.38	216.54	217.19	215.97	216.37	217.67	216.99	216.75	217.76	217.69	215.58	216.78	216.46	215.8	217.27	217.37	218.79	216.26	215.12	215.46	216.96	216.39	216.85	216.7	217.76	216.64	217.54	214.96	217.23	217.32	216.52	215.76	217.8	216.01	217.38	218.51	215.21
207.98	207.55	209.77	210.03	208.8	207.01	209.19	208.04	208.28	208.84	209.28	207.59	207.48	208.18	207.94	207.38	208.99	207.43	208.4	209.06	208.42	210.7	207.4	209.59	210.44	208	209.57	206.41	209.24	208.71	208.09	208.83	209.96	208.99	209.9	208.52	209.66	208.5	209.49	206.74	210.25	208.41	209.95	209.06	208.98	208.46	207.24	210.4	207.03	207.42
205.41	204.12	202.28	204.5	203.91	203.68	204.82	202.33	202.91	205.15	204.46	203.6	204.95	203.47	203.73	204.49	204.81	203.28	202.98	204.64	203.27	203.39	203.47	204.26	204.38	203.08	205.11	204.27	203.86	205.16	204.57	204.26	204.15	204.96	203.6	204.07	202.21	203.48	205.02	203.12	203.65	204.96	203.88	204.88	204.29	203.81	204.95	203.08	203.7	202.97
204.32	205.59	205.86	205.46	205.55	208.48	206.26	204.89	204.92	205.93	205.65	203.65	204.09	206.06	205.06	205.42	207.14	207.59	205.04	206.21	206.47	206.72	206.29	204.55	205.26	206.29	205.29	206.03	206.43	205.41	207.06	204.07	207.2	205.48	205.21	206.83	205.26	205.5	205.5	206.86	206.13	206.11	204.53	203.99	207.81	205.06	206.37	206.32	204.66	205.62
199.97	198.32	200.14	200.11	199.91	200.97	199.34	198.78	198.99	198.1	197.96	199.16	198.81	199.72	200.21	199.92	196.85	198.32	199.09	198.41	198.63	199.7	199.73	199.57	199.63	200.02	200.31	199.43	200.01	198.16	198.04	198.89	200.02	200.39	199.6	200.42	200.21	198.89	198.8	200.05	200.64	200.23	200	200.67	200.32	198.69	199.96	199.68	200.96	198.87
203.89	203.94	204.52	204.04	203.16	203.35	203.52	203.1	203.53	203.9	203.83	203.47	205.62	205.55	204.04	202.53	204.24	204.96	203.16	204.53	203.36	203.05	201.93	203.39	204.67	202.49	202.98	203.68	203.16	202.75	203.34	203.47	203.31	205.7	203.74	203.23	204.08	204.72	203.31	204.93	204.92	203.15	203.65	203.5	204.06	204.65	203.79	203.24	203.51	204.12
197.35	200.49	201.19	199.06	200.73	201.77	198.88	200.67	200.93	199.25	200	200.24	199.49	200.24	199.09	198.91	200.25	200.09	200.32	200.95	200.76	201.13	199.04	200.22	200.7	199.39	201.05	200.1	201.86	197.07	199.36	200.43	198.66	200.12	199.65	200.47	199.5	199.36	198.19	200.54	201.21	198.66	200.01	200.21	198.4	200.49	200.15	199.2	201.03	200.52
218.05	217.25	214.5	217.25	216.67	215.5	217.82	217.63	216.69	216.26	216.17	216.27	215.89	217.49	216.64	218.62	216.81	218.71	216.84	216.47	218.04	218.19	214.97	217.47	216.55	216.18	217.52	216.95	217.25	217.7	216.52	217.89	217.13	215.53	216.67	215.71	217.4	216.55	217.23	216.09	217.35	216.81	216.38	216.06	216.55	217.74	216.22	217.65	216.36	217.57
207.81	209.79	210.24	208.17	206.97	208.91	208.77	208.84	206.88	207.76	209.11	209.66	207.98	208.81	208.68	209.05	208.68	209.36	207.98	209.55	208.68	207.65	209.37	209.48	208.16	208.75	208.1	207.59	207.57	208.39	208.7	207.62	207.63	208.26	208.55	206.74	208.52	209.83	209.32	207.85	208.42	207.92	207.91	207.34	208.59	207.76	207.75	209.27	209.2	207.78
205.8	207.27	204	205.31	206.81	207.21	207.13	206.79	207.13	205.5	205.58	207.86	206.73	205.17	205.87	206.73	206.79	207	205.84	208.07	204.59	205.67	205.25	206.51	206.83	207.08	206.03	206.19	207.85	207.46	206.91	206.54	206.08	206.42	206.48	205.97	207.83	206.11	206.06	206.54	206.7	206.07	205.41	208.37	206.91	206.49	207.7	205.26	207.4	207.88
217.05	216.26	215.34	217.47	216.28	216.8	216.83	217.04	216.92	217.45	217.03	215.97	217.7	216.44	217.5	217.05	216.71	216.35	216.82	216.78	216.83	217.54	217.3	217.05	217.04	217.07	218.12	216.26	217.58	217.96	217.66	216.76	217.38	217	215.95	216.76	215.72	215.91	216.65	217.07	216.9	217.15	216.66	218.47	217.64	217.76	215.6	216.8	217.35	217.35
200.58	199.69	199.29	201.31	200.33	200.51	199.91	199.37	200.97	201.41	200.39	200.6	199.97	200.5	199.74	202.06	201.43	200.38	199.39	201.12	199.12	200.53	200.91	200.55	200.82	200.19	200.27	200.06	199.39	200.96	200.48	200.7	200.48	199.91	201.16	202	199.98	199.93	199.51	200.88	199.17	200.2	199.22	200.92	199.8	200.6	199.69	201.25	200.19	200.04
218.53	216.82	217.86	219.67	218.56	218.39	219.06	216.71	218.72	217.18	218.31	217.54	217.23	216.57	218.93	219.4	216.96	218.79	219.55	217.94	216.93	217.28	217.69	218.86	217.63	218.07	217.85	217.71	216.94	216.72	217.17	219.55	217.41	219.05	217.49	218.47	217.8	216.63	219.39	218.79	217.66	217.55	218.69	216.22	219.41	220.21	217.59	217.29	219.07	218.1
215.86	218.21	218.29	215.69	216.48	217.91	216.05	217.96	217.31	216.96	216.86	216.18	218.11	218.27	217.28	217.36	217.09	218.5	216.11	216.55	217.94	217.68	216.92	217.74	218.31	216.08	215.53	218.43	217.07	216.67	216.43	217.33	216.68	218.12	217.69	217.94	216.4	216.59	217.82	215.93	215.9	216.87	217.22	217.01	217.31	217.56	217.15	217.8	216.97	217.71
199.51	198.96	200.01	199.23	199.4	196.96	198.77	200.03	198.29	200.46	200.14	199.15	200.78	199.48	197.65	200.53	197.7	199.28	199.15	199.01	199.13	199.9	199.51	201.06	198.92	199.3	199.87	199.06	199.79	199.52	198.1	199.72	199.15	198.88	198.25	199.57	199.39	196.95	197.97	200	198.92	200.17	198.66	198.85	198.6	199.16	199.72	198.55	198.46	198.75
209.9	208.22	209.2	210.48	208.14	209.81	208.7	207.75	209.6	208.74	208.77	209.22	208.17	209.47	209.75	210.29	208.05	208.33	210.49	208.24	207.43	207.45	208.58	208.62	208.92	208.94	209.96	209.49	209.36	209.17	209.01	209.15	209.03	208.71	209.59	208.39	210.68	208.26	208.28	208.31	207.86	209.14	207.64	208.5	209.69	209.37	209.16	207.31	208.24	207.83
217.47	216.16	215.98	216.16	215.14	215.02	217.06	216.41	216.84	215.95	216.99	216.86	218.76	216.15	215.03	216.67	214.73	216.25	217.29	215.94	217.58	216.65	216.51	217.65	216.25	215.79	216.39	217.12	215.96	218.37	217.7	218.02	217.47	216.65	216.65	218.06	216.48	217.88	217.29	217.62	217.06	217.31	217.51	217.89	217.25	218.51	217.07	216.83	216.98	216.89
212.92	213.72	212.37	211.49	212.21	213.54	214.13	211.39	212.7	212.44	212.97	212.26	212.85	212.82	212.47	213.54	212.75	213.33	212.28	214.13	213.2	212.91	213.33	212.58	213.44	212.86	211.76	213.38	212.71	212.22	213.31	213.04	212.42	213.99	212.92	212.9	213.26	214.6	213.81	213.43	213.2	213.18	213.6	213.01	213.61	212.7	212.44	213.87	213.24	213.16
217.72	217.06	217.91	216.91	217.73	218.3	217.33	218.34	217.67	217.2	218.14	218.71	219.16	216.46	217.37	217.41	217.37	219.43	217.82	217.53	218.42	217.57	216.94	218.16	217	217.21	218.59	217	217.92	218.48	218.33	218.81	219.07	219.02	216.91	217.72	218.19	218.57	218.54	218.32	217.35	217.21	218.48	216.51	218.87	217.83	217.18	216.94	218.03	217.85
198.96	199.7	198.8	200.78	199.78	202.14	201.42	199.36	199.15	199.54	199.03	199.13	199.22	198.8	198.91	200.75	198.05	200.75	200.19	198.54	199.79	198.6	198.84	199.23	199.95	201.44	198.35	198.07	199.26	200.2	199.71	200.69	199.18	199.37	199.77	200.01	200.56	199.38	198.08	199.97	199.06	199.28	200.93	198.02	197.58	199.85	198.51	198.28	199.86	200.08
202.29	200.15	200.95	200.89	202.02	200.1	200.4	198.89	200.61	202.17	199.83	201.5	199.63	201.39	198.48	199.59	199.59	200.78	200.01	199.85	200.96	200.7	200.61	200.29	200.38	200.43	202.48	201.45	200.72	200.39	200.98	200.78	200.95	199.22	201.31	200.33	200.47	200.05	200.39	199.9	200.68	201.38	200.31	200.06	201.04	200.66	200.77	198.86	201.06	198.33
211.15	213.28	211.11	209.73	210.69	211.47	211.27	211.42	210.78	211.53	212.01	210.4	210.06	211.2	210.99	211.56	211.76	211.73	211.68	212.77	210.46	212.21	210.52	211.03	211.5	210.22	212.12	210.39	211.58	210.41	212.58	211.63	211.79	212.24	211.16	209.62	211.85	211.76	211.59	210.69	209.5	210.6	211.6	211.46	210.2	210.94	211.99	210.32	211.67	211.94
211.29	212.01	211.21	212.91	212.26	213.47	213.72	213.16	212.68	212.65	213.21	213.87	213.28	214.25	213.06	212.83	213.87	211.29	212.6	212.31	212.43	212.42	213.51	212.49	212.17	212.89	213.83	214.25	213.46	212.87	214.17	212.51	213.52	212.75	214.28	213.71	213.25	213.38	213.01	213.12	213.05	211.7	212.23	213.39	212.05	212.61	215.14	211.8	214.19	214.71
202.9	203.68	201.39	202.75	204.29	203.03	202.45	200.17	202.32	202.55	200.47	202.51	202.89	201.18	203.31	201.59	201.82	202.22	201.25	202.66	202.22	203.74	202.17	202.59	202.37	203.41	202.12	202.05	202.3	204.21	202.71	201.48	200.32	201.65	202.58	201.65	203.88	202.5	203.24	201.96	202.33	201.83	201.81	202.5	201.65	203.54	202.42	202.59	201.87	202.67
212.49	213.93	212.15	211.62	212.18	213.08	211.92	212.28	211.51	213.03	211.61	212.8	211.33	211.97	210.61	213.15	212.05	212.83	212.43	212.4	211.52	212.6	212.01	210.91	211.17	212.21	212.9	211.5	212.52	212.89	213.17	211.5	212.24	211.72	212.62	211.62	212.11	211.98	212.87	214.03	213.23	214.2	212.14	211.14	213.66	212.02	211.15	213.3	211.58	212.64
207.98	209.65	208.76	208.39	207.95	207.81	209.07	210.14	208.35	209.48	207.58	207.53	208.1	207.08	207.4	208.23	208.15	207.32	208.08	208.43	209.88	207.9	207.91	209.49	208.52	208.2	209.65	208.37	209.43	208.5	210.34	208.57	207.93	211.29	209.02	209.29	207.29	207.86	209.15	207.61	208.74	208.58	209.02	207.64	209.56	209.41	207.31	207.92	208.1	210.61
213	212.71	212.66	213.21	211.16	212.71	212.93	213.08	211.95	212.33	212.8	213.25	214.45	212.04	212.2	212.57	211.35	212.55	211.04	211.14	214.2	214.39	213.77	212.93	213.58	210.05	212.94	212.38	212.28	212.53	212.38	212.22	212.45	212.88	211.78	213.82	212.68	211.89	212.46	211.92	212.42	212.68	211.37	212.66	212.15	211	210.77	212.98	213.52	212.67
218.1	216.69	216.24	218.13	219.21	216.69	216.3	218.56	218.38	217.99	219.08	216.83	218.77	216.59	216.78	218.38	217.39	217.07	216.68	217.11	217.16	219.02	217.83	218.95	217.12	218.91	217.71	217.63	217.35	215.79	218.64	218.02	218.62	216.51	217.73	218.05	217.61	217.96	217.92	218.08	217.06	218.05	217.45	217.09	215.71	216.95	217.71	218.53	217.17	216.75
212.13	212.06	212.4	212.71	214.13	213.16	211.04	212.52	212.7	212.33	212.59	214.24	212.72	214.06	213.51	212.94	214.57	212.6	213.48	214.52	213.46	213.84	212.38	214.29	212.34	212.33	213.17	213.94	212.77	213.51	211.92	211.48	212.35	213.53	214.16	212.67	213.98	213.57	213.46	211.41	213.35	213.36	213.08	214.38	212.26	212.12	214.43	213.75	212.17	212.79
209.29	208.79	209.49	209.3	207.9	208.7	208.18	210.04	208.78	211.02	210.9	210.95	210.08	207.81	210.14	209.97	207.92	209.26	210.49	208.46	208.66	209.7	209.11	208.48	209.31	209.42	209.29	209.39	209.64	210.2	209.9	209.15	210.09	208.66	209.14	209.26	210.17	208.55	209.6	209.07	208.74	210.72	209.56	209.16	209.84	209.46	208.85	209.1	209.94	209.77
210.93	212.34	211.22	210.24	211.07	211.56	212.66	212.5	211.23	210.85	212.49	211.3	211.78	210.63	210.34	211.58	212.19	211.15	212.21	213.66	211.59	211.48	211.7	210.87	212.99	212.69	212.98	211.03	210.83	209.94	212.26	211.61	212.84	211.52	213.33	211.93	210.11	211.15	213.04	210.61	210.99	212.05	210.65	212.34	211.75	212.02	211.36	211.92	212.12	212.61
200.44	200.12	201.19	200.99	199.88	202.02	200.16	201.25	200.96	199.08	200.53	200.71	199.7	200.99	200.12	198.71	199.56	199.53	199.58	201.18	199.93	201.44	200.15	200.17	200.41	200.8	200.43	201.89	199.3	199.48	199.2	200.27	200.08	199.56	201.08	200.27	199.87	200.87	200.18	200.71	199.82	200.31	200.78	201.39	198.73	200.84	200.48	200.22	201.7	200.29
194.44	194.47	196.72	195.32	196.45	194.27	195.3	195.91	195.29	195.29	194.94	194.11	195.37	196.11	195.67	194.07	195.71	195.74	195.74	195.96	193.93	195.52	196.55	195.36	194.46	194.87	195.73	195.66	194.4	195.24	196.25	195.24	195.19	195.69	195.46	194.68	194.77	195.21	194.46	194.6	194.55	194.6	195.89	195.48	194.49	194.72	195.61	194.92	195.45	195.7
203.6	204.92	201.85	203.19	203.31	203.98	202.63	204	202.48	202.01	202.33	204.27	203.17	203.29	204.96	205.61	205.13	203.44	203.19	204	204.56	202.29	203.09	202.49	203.53	202.4	202.14	203.09	203.15	204.59	201.55	203.26	203.39	202.97	203.41	204.31	202.47	201.99	204.38	202.86	203.15	202.83	201.73	204.69	204.22	202.98	205.27	202.94	201.7	202.11
204.03	203.18	202.82	201.69	201.45	201.76	202.46	203.17	202.07	201.13	202.52	202.63	202.16	203.16	202.47	201.25	202.95	203.16	202.85	201.92	202.53	202.63	202.65	202.03	203.55	202.35	201.01	203.45	202.14	202.9	203.16	201.71	202.26	204.57	201.88	202.52	202.14	202.16	202.07	202.82	202.5	202.96	202.55	201.88	203.16	203.8	204.7	202.92	202.21	201.86
211.97	212.32	213.16	211.41	212.44	211.64	211.73	213.4	211.64	211.88	211.83	212.24	213.66	213.55	213.94	210.84	212.87	212.08	214.64	213.82	212.53	212.77	212.22	211.97	212.25	214.05	214.02	212.08	211.31	213.08	212.08	212.63	212.02	211.98	212	212.42	212.5	210.78	211.76	210.95	211.39	211.42	211.94	213.27	211.53	212.01	212.49	211.48	213.27	212.8
209.29	209.82	208.96	209.29	207.44	209.45	209.75	209.33	207.28	208.99	209.69	209.01	207.17	207.1	210.11	209.16	207.92	207.67	208.89	208.69	209.29	209.65	209	211.19	207.14	209.55	209.82	207.81	208.7	206.79	208.98	208.91	207.24	208.17	208.62	208.59	208.09	209.46	209.22	207.77	208.25	209.29	209.29	208.12	209.53	209	208.53	207.84	208.56	208.26
203.1	203.38	205.5	203.66	204.14	203.4	201.06	203.82	201.85	202.4	202	204.38	202.66	202.88	201.83	203.44	202.09	202.87	203.17	202.78	204.06	203.13	203.85	203	201.95	204	203.43	202.63	204.08	203.78	202.71	203.61	202.38	204	204.59	203.39	202.14	203	203.4	202.08	203.17	202.53	201.87	203.28	202.81	204.05	204.13	203.87	202.21	203.07
212.01	210.64	211.55	210.54	212.07	210.9	212.58	210.98	211.79	212.68	211.72	211.77	212.28	210.48	211.57	212.88	209.92	211.66	210.16	212	210.06	212.09	211.49	209.84	211.49	211.16	210.37	210.74	211.88	213.36	212.45	211.66	211.59	210.81	211.15	211.24	212.33	212.16	212.28	210.42	211.46	211.37	210.35	210.97	211.25	211.88	210.92	210.94	212.01	209.6
201.97	200.45	201.31	200.55	199.08	201.28	200.56	200.44	199.1	201.12	199.61	199.85	199.28	200.25	199.21	200.38	199.39	199.94	199.37	201.86	197.7	200.04	200.42	199.03	200.43	200.86	201.04	198.27	199.5	200.22	200.98	200.75	201.06	201.19	199.41	201.74	200.13	201.95	200.24	199.87	200.4	201.23	200.57	199.59	200.86	197.29	201.45	199.36	199.66	200.09
202.02	201.51	203.62	202.44	203.39	202.11	202.03	202.73	203.27	203.02	202.86	201.41	204.04	203.24	201.66	202.02	204.56	202.56	202.12	204.1	203.04	203.17	203.08	202.85	202.75	201.27	201.69	203.22	202.35	202.95	202.61	203.55	203.68	203.68	202.39	202.18	203.65	204.05	203.62	204.24	202.85	201.74	202.16	202.5	201.84	203.22	202.77	203.16	202.24	200.69
212.21	212.16	211.08	212.42	211.26	211.01	210.46	211.41	211.06	211.71	211.25	211.52	212.98	211.42	211.2	210.52	212.23	211.48	210.68	212.78	212.22	212.29	211.99	212	211.28	211.28	211.02	212.53	211.27	210.24	211.79	211.16	211.44	212.04	212.7	211.48	211.79	211.66	210.76	210.7	212.11	211.26	210.8	211.49	212.61	211.28	212.31	212.54	211.65	211.11
206.68	207.83	206.51	207.14	208.56	208.31	208	208.23	206.23	206.79	206.69	206.57	207.89	208.15	206.45	209.02	207.81	208.17	208.05	205.67	206.32	207.75	207.7	206.46	208.08	206.99	207.97	208.39	208.82	206.56	206.99	209.37	208.02	206.14	208.27	208.13	208.77	206.94	206.71	206.46	206.97	208.14	206.96	208.96	206.28	209.43	207	207.39	208.07	207.27
203.6	202.14	201.55	202.99	201.15	204.51	204.31	203.45	203.36	202.51	205.75	203.77	201.98	202.15	203.61	202.28	203.25	202.36	203.9	203.59	204.01	204.18	203.7	203.44	202.54	204.72	203.16	205.06	203.51	204.42	203.23	205.09	203.72	203.87	203.3	204.66	204.3	203.48	203.29	202.66	203.18	202.28	202.9	205.31	203.33	204.92	202.27	204.15	203.39	202.46
219	217.5	217.57	219.27	217.57	216.56	217.35	217.12	218.49	218.03	216.97	218.76	218.5	218.14	216.54	218.4	216.96	218.1	217.84	217.92	217.49	217.99	219.3	215.98	216.55	218.26	216.34	218.27	217.53	218.48	216.61	218.06	216.43	216.37	218.01	219.06	217.61	216.08	219.2	217.17	217.35	218.44	219.28	216.95	218.09	217.25	216.37	217.73	219.27	217.65
210.49	211.31	211.16	211.82	213.44	213	214.03	210.79	211.07	210.31	211.23	211.5	212.74	210.62	211.44	211.15	210.88	212.4	211.59	210.99	211.04	211.78	211.64	212.85	210.77	212.19	212.49	211.61	211.04	211.17	212.34	211.84	212.04	211.97	213.09	211.15	210.83	209.98	211.81	212.53	212.95	211.82	212.5	212.19	212.1	211.9	211.42	213.86	211.99	211.94
210.16	211.97	211.38	212.38	211.34	211.91	211.25	209.92	211.21	211.31	210	211.75	211.08	211.92	212.28	212.02	210.68	210.47	212.26	210.18	212.83	212.28	212.48	212.76	210.86	211.06	211.21	212.29	210.91	211.21	211.38	210.5	211.87	211.03	212.2	209.93	210.99	213.01	213.18	212.22	212.81	210.64	212.55	209.28	212.02	213.17	210.4	212.98	211.6	212.44
203.13	202.82	203.02	204.25	201.75	203.4	204.22	204.03	203.14	203.43	203.86	203.32	202.8	203.7	203.34	203.78	204.01	202.8	203.05	202.27	203.1	203.68	202.83	202.22	203.02	204.88	205.91	201.59	203.28	202.23	203.37	204.6	203.4	204.52	203.63	203.49	203.46	203.78	202.58	204.05	203.48	203.81	204.88	203.54	202.33	204.12	203.97	203.8	203.09	203.69
207.68	209.07	208.91	207.4	206.71	207.57	206.19	207.19	207.64	209.02	207.51	208.83	208.6	207.57	208.08	206.96	206.01	207.26	205.7	207.63	207.46	209.42	206.83	207.47	207.75	207.47	208.31	206.2	207.17	208.69	206.81	207.25	207.35	208.42	208.33	209.62	207.07	208.03	208.86	207.38	208.07	206.55	206.51	206.68	208.18	207.63	207.39	208.59	208.59	207.73
198.61	198.79	199.45	198.06	197.2	199.95	197.86	198.93	198.14	198.24	198.18	201.05	197.91	198.77	198.83	198.53	198.11	199.53	198.21	198.21	198.96	199.01	196.63	200.16	197.92	198.63	199.21	198.98	197.79	199.19	198.84	197.71	198.35	198.8	197.94	198.39	197.95	199.16	199.18	198.75	198.42	198.14	198.11	199.17	198.01	199.3	198.47	197.85	198.98	197.62
213.18	212.47	212.43	213.1	211.95	212.95	212.72	213.03	212.25	211.47	212.95	212.81	212.85	213.55	211.72	212.84	212.57	211.62	212.3	212.88	212.36	211.14	211.31	212.13	210.48	211.35	212.46	212.49	211.92	213.15	213	212.21	211.53	211.25	214.16	212.32	211.86	213.49	212.26	212.36	211.18	213.46	213.76	212.47	212.25	212.15	212.05	212.84	214.06	212.77
201.99	201.43	202.03	203.71	201.95	204.39	204.11	200.77	201.82	203.27	202.3	203.75	203.05	201.14	202.19	203.26	202.58	201.24	203.2	202.23	202.5	203.02	202.83	204.18	202.26	201.45	202.61	202.16	201.28	202.74	202.87	201.14	203.64	203.89	201.9	204.13	203.15	203.79	202.85	203.22	202.02	202.91	201.59	203.86	201.99	202.62	203.51	202.55	203.38	202.72
199.09	199.04	200.52	201.66	198.46	198.64	199.27	200.21	199.03	198.58	198.25	201.02	201.52	199.46	199.7	199.91	200.03	198.55	198.36	198.73	201.44	199.52	200.18	200.35	199.9	198.96	199.64	199.02	199.48	200.02	199.61	200.32	200.18	199.07	198.98	198.2	199.27	198.32	199.04	199.29	200.51	199.84	199.41	198.78	198.76	199.74	198.89	200.1	199	200.73
203.85	204.48	205.2	204.15	204.42	202.01	203.02	204.54	201.88	203.26	203.88	204.83	205.01	204.48	203.08	201.82	204.37	202.34	201.91	204	203.48	203.91	203.79	204.28	203.51	203.63	203.54	203.46	204.04	202.9	204.04	204.21	202.93	204.88	204.04	203.33	205.42	202.93	203.39	203.27	206.11	205.12	204.31	204.14	204.09	203.08	203.7	203.55	203.49	205.23
210.55	212.33	211.33	210.97	211.64	210.66	211.11	210.72	211.69	211.16	210.13	210.48	212.45	210.62	213.17	210.89	212.16	212.07	210.66	212.37	212.06	210.7	211.19	211.68	209.76	212.46	211	211.51	211.31	211.41	211.73	210.67	211.82	211.8	212.42	211.48	211.58	212.23	212.7	211.27	210.77	210.73	211.9	212.78	212.72	212.28	210.54	210.7	212.65	211.41
204.53	202.97	202.84	204.76	202.87	202.69	203.76	203.99	204.87	203.5	203.36	204.59	204.5	203.37	202.69	205.26	202.88	202.9	203.46	205.19	204.02	203.66	203.23	205.03	203.16	202.55	202.85	201.46	204.08	203.03	202.76	204.45	203.86	203.37	204.23	201.98	202.7	202.63	204.27	203	203.11	202.54	204.25	203.62	203.67	203.08	203.53	204.06	205.43	203.75
216.85	217.99	217.27	218.31	216.65	216.84	217.07	217.99	216.04	217.6	215.98	216.87	216.71	217.93	217.4	218.3	218.55	217.51	217.67	217.71	216.04	216.25	215.25	217.71	217.45	216.97	216.61	216.7	216.37	216.9	217.31	217.67	217.52	215.33	216.99	218.52	217.12	217.48	217.92	216.8	218.54	216.94	215.36	216.97	217.65	215.73	217.37	217.79	218.92	216.69
206.33	208.14	207.47	209.97	208.17	209.56	207.68	208.66	207.96	208.78	206.84	208.51	207.09	207.33	208.18	209.09	208.37	209.15	206.92	208.53	209.72	207.48	208.65	206.98	208.07	206.3	208.01	207.61	207.52	207.74	208.92	207.9	207.22	206.47	207.83	208.48	207.98	206.86	207.65	208.05	206.81	208.16	207.84	208.1	206.51	207.5	209.12	206.15	207.08	207.24
206.07	208.08	208.1	206.95	207.73	207.3	208.23	207.09	206.48	206.76	207.64	207.44	206.9	207.49	207.14	207.42	207.19	206.88	207.28	209.16	206.54	207.55	207.11	208.26	207.56	207.31	205.73	207.46	208.39	207.57	208.02	208.27	208.44	207.49	207.5	207.94	206.97	209.5	206.78	208.15	208.06	207.32	208.27	207.15	209.07	208.07	207.91	207.63	208.22	208.49
192.8	193.03	193.11	195.17	193.68	194.33	194.09	195.45	194.21	193.19	195.44	195.06	195.52	193.82	195.31	193.02	194.79	194.95	193.09	194.81	194.07	194.22	195.03	194.53	193.21	195.21	194.66	194.18	193	193.8	194.71	194.2	193.33	193.46	194.31	192.6	194.74	194.03	194.71	195.59	195.33	194.76	196.12	192.4	193.54	194.11	194.73	194.21	194.75	195.01
207.73	209.8	208.8	209.86	207.58	208.46	210.5	208.87	207.75	208.83	209.09	207.53	208.06	208.71	208.13	209.21	207.58	206.25	209.18	208.77	207.1	208.95	209.29	206.59	208.63	206.34	206.4	207.99	208.14	209.02	207.4	207.3	208.31	208.44	209.33	207.71	209.69	208.35	209.44	206.79	207.17	210	208.47	207.66	209.49	208.04	208.4	208.04	207.04	207.91
197.43	197.77	196.39	197.12	198.65	197.68	198.13	195.39	197.27	198.7	198.78	197.19	197.67	198.14	197.54	198.45	197.08	197.57	199.44	199.16	198.13	199.27	197.54	198.37	198	197.38	198.11	197.66	199.05	199.22	198.19	197.98	197.95	198.63	197.93	198.33	198.49	196.67	198.37	197.7	198.44	197.13	198.13	197.82	197.25	197.42	197.11	197.7	197.09	197.25
208.38	208.22	209	208.06	207.31	207.45	208.99	209.21	209.81	207.67	209.26	208.14	208.97	209.9	207.69	209.43	208.89	209.43	207.75	209	208.62	207.95	209.56	208.9	210.12	208.04	209.42	207.98	208.72	208.92	208.38	209.48	209.24	208.31	210.03	208.6	208.53	207.23	208.15	207.37	208.27	207.89	210.42	208.31	209.18	209.9	208.68	206.94	208.21	211.29
203.71	202.1	202.84	204.75	203.47	202.07	205.44	204.34	203.2	204.52	204.41	202.44	202.18	204.06	204.01	203.69	203.18	203.66	203.23	202.16	202.5	203.2	204.1	203.06	203.14	205.24	202.79	202.6	203.85	203.83	204.9	202.04	202.25	203.91	203.6	205.06	203.67	203.31	202.86	202.13	203.66	203.68	202.78	205.5	203.98	203.46	203.88	204.96	204.75	202.7
199.03	197.89	199.57	198.4	198.08	197.8	198.73	197.05	200.19	198.24	198.9	197.98	198.78	198.51	200.04	198.94	198.97	197.83	199.55	197.98	199.13	199.69	199.78	197.31	199.41	198.91	197.82	199.07	199.54	199.39	198.54	198.5	199.47	199.16	197.69	198.75	198.23	197.28	198.08	200.79	197.6	200.4	199.06	197.87	199.07	199.82	198.04	200.49	198.03	201.18
203.05	203.01	203.66	203.36	204.09	202.6	205.44	204.25	204.28	204.66	204.45	203.75	203.14	205.06	205.53	204.34	203.99	205.74	203.29	203.5	204.44	204.07	204.27	203.24	202.84	203.89	203.2	204.95	202.77	204.38	204.54	203.79	203.16	204.82	204.28	203.13	202.85	202.7	203.29	202.86	204.21	203.51	204.18	203.96	203.42	203.43	204.08	204.15	204.4	204.15
198.37	199.02	199.4	199.86	198.94	200.24	199.38	198.84	199.22	199.33	200.22	199.76	198.73	197.81	198.37	199.29	199.08	199.72	199.66	198.93	199.91	200.79	198.7	199.86	198.91	200.35	198.85	198.46	198.29	201.12	199.38	198.16	198.05	198.86	200.55	198.97	199.75	198.9	197.69	199.37	199.91	198.45	198.6	200.15	199.79	200.38	200.57	199.79	200.04	200.26
206.18	207.97	207.77	207.86	206.86	206.61	207.28	207.24	207.33	208.11	208.52	208.6	208.66	206.11	207.49	208.21	207.35	208.36	207.56	208.14	206.24	206.51	207.42	208.37	207.81	207.2	208.01	207.74	206.99	207.81	208.51	209.04	207.2	207.86	206.72	207.39	207.07	207.14	208.99	207.56	206.9	207.61	209.25	208.12	207.1	208.3	207.56	208.44	206.68	207.86
211.49	210.91	212.51	213.15	211.61	211.82	211.22	210.87	210.31	211.73	212.64	212.38	211.85	210.65	211.31	211.68	210.63	212.48	212.85	212.77	212.02	211.9	210.41	211.49	211.58	211.53	211.95	210.71	211.56	212.44	212.23	210.91	211.32	211.78	210.67	210.82	210.51	211.12	210.79	212.74	210.32	211.75	211.67	211.53	210.46	211.24	210.18	212.36	211.05	210.73
212.4	211.41	210.9	211.4	212.09	213.19	211.98	212.59	212.08	212.11	211.8	210.82	212.72	212.42	212.32	213.23	211.39	211.17	212.22	210.85	210.95	211.74	212.15	212.17	214.38	212.19	211.88	211.04	212.63	211.74	211.88	212.15	211.21	212.6	212.65	211.6	209.78	211.29	209.58	212.68	210.72	212.07	211.95	210.73	211.27	211.8	211.7	211.57	211.52	210.97
207.1	208.17	207.53	208.39	206.55	207.95	207.49	208.48	206.99	207.65	206.73	207.02	206.81	208.56	207.28	209.05	206.25	208.52	207.82	207.48	207.41	209.21	207.68	206.82	208.63	207.06	208.52	207.85	206.97	209.06	207.81	207.68	208.32	208.09	207.44	208.07	208.35	208.8	208.01	207.21	207.7	207.94	208.99	208.97	206.95	206.57	208.99	208.01	207.87	207.5
206.25	207.12	208.34	207.38	206.11	210.35	206.71	206.43	207.99	207.97	207.21	208.54	207.1	207.95	206.48	207.3	205.28	207.29	207.61	207.18	207.7	208.15	206.65	207.19	208.48	209.37	207.13	207.26	207.36	207.37	207.89	207.57	208.4	208.52	207.82	206.78	208.74	206.75	207.22	205.53	207.94	206.75	208.77	208.74	207.19	208.12	206.21	206.61	207	207.58
203.74	203.6	202.87	204.23	203.16	203.78	203.83	203.96	201.95	201.77	203.99	202.65	203.15	202.56	201.03	202.84	202.32	204.3	202.4	203.34	203.14	203.61	205.31	203.75	203.58	203.77	203.42	203.78	201.73	204.22	203.98	202.96	202.57	203.58	203	203.11	202.89	202.48	203.99	205.17	203.67	204.21	202.78	203.41	203.68	203.96	204.01	202.62	202.71	204.39
207.56	208.62	209.24	208.19	208.33	207.62	207.49	208.19	208.74	209.21	207.88	209.47	209.34	209.09	207.92	209.05	208.31	206.22	207.52	207.83	206.88	207.68	208.15	207.43	208.76	208.57	207.91	209.19	209.49	208.1	206.42	207.12	208.42	208.41	207.1	208.16	208.56	208.03	208.86	209.81	207.66	208.76	207.92	207.98	209.34	208.23	207.6	208.52	208.89	207.7
216.06	217.17	216.9	216.53	217.12	218.25	216.17	218.44	218	217.31	217.02	216.2	216.71	217.31	217.3	216.64	217.69	216.53	216.15	216.94	215.63	216.2	217.74	216.41	215.73	218.25	217.15	215.47	215.78	215.97	217.28	216.68	218.37	217.08	216.43	216.63	216.99	216.36	218.12	217.57	215.97	216.53	218.33	216.37	216.27	217.02	216.75	216.7	219.28	216.19
200.31	200.46	200.04	201.36	200.87	201.73	200.64	201.21	202.13	201.05	200.31	201.47	201.37	200.32	200.92	201.75	202.97	202.29	202.29	201.46	201.96	201.29	200.33	202.77	200.44	201.46	200.9	201.25	200.81	201.56	202.29	201.35	202.29	200.1	198.9	200.66	200.85	202.39	200.79	200.43	201.35	201.26	202.43	201.27	201.73	200.46	201.38	200.55	201.31	202.23
209.84	209.18	208.99	209.61	208.27	210.14	210.27	208.45	209.22	209.79	210.03	209.9	209.07	209.86	210.42	209.46	211.13	208.38	208.72	210.5	207.86	209.77	210.14	209.19	209.89	209.57	209.93	207.92	209.63	209.13	210.23	208.38	208.64	208.21	211.17	209.48	210.33	209.86	207.51	209.42	208.75	210.88	208.82	208.97	209.97	208.33	207.98	209.54	208.95	208.15
208.49	209.06	208.3	208.65	207.15	209.53	210.28	209.99	210.29	209.11	210.15	208.09	209.1	209.31	208.88	208.16	208.45	208.06	209.37	209.9	208.13	207.33	208.83	209.45	208.34	207.93	209.59	209.32	206.98	209.44	207.94	210.62	209.3	207.76	208.54	208.68	208.12	208.73	209.08	209.28	208.8	209.51	209.11	208.88	209.68	209.15	206.37	209.31	208.22	209.26
216.07	217.42	217.13	217.57	216.42	216.91	217.22	216.86	218.5	217.55	217.61	216.84	218.47	216.88	218.14	215.97	216.69	219.65	216.03	217.64	216.82	217.17	216.68	216.97	217.59	216.88	216.38	218.08	216.93	216.67	217.83	216.5	217.39	216.71	215.66	217.22	218.67	217.21	216.49	216.36	216.66	217.06	217.33	216.9	216.33	216.66	215.51	216.72	215.85	217.14
209.47	207.54	207.32	208.09	207.81	208.26	208.62	208.4	207.01	206.19	208.3	208.06	210.29	208.81	207.25	207.53	207.92	207.23	208.3	208.14	207.25	208.22	208.86	208.75	207.87	207.86	207.89	207.49	207.46	207.17	208.67	208.03	207.37	207.35	207.64	208.01	208.28	209.47	208.16	207.4	208.21	206.83	206.37	209.05	209.05	208.07	207.25	208.95	207.86	207.16
203.22	204.43	202.03	202.29	203.71	202.58	203.41	202.96	202.82	204.02	202.88	203.56	203.93	203.78	203.37	205.42	204.14	204.16	204.57	203.92	204.9	201.44	204.32	203.67	203.45	203.19	203.68	204.37	203.18	202.51	202.51	203.61	201.84	202.4	203.55	203.01	205.21	202.3	203.42	202.11	203.07	202.66	202.79	204.11	202.31	203.02	203.31	202.69	202.5	204.39
199.42	201.79	201.61	199.93	201.15	200.02	202.06	199.03	200.19	199.7	198.85	199.42	199.7	201.1	199.43	200.12	200.9	199.28	200.35	201.51	200.82	199.13	199.96	200.11	199.84	200.42	200.19	201.34	200.69	198.84	200.87	199.24	198.26	200.02	202.31	199.46	199.47	202.37	200.2	201	200.27	200.01	199.52	200.8	200.13	202.32	199.07	200.43	200.22	199.15
213.86	211.27	211.69	210.92	210.81	210.53	211.59	211.43	212.99	210.7	210.61	212.57	212.03	212.58	212.54	212.14	210.93	211.02	210.82	211.31	210.51	210.3	210.3	213.34	211.64	212.49	211.89	212.59	213.12	211.48	211.63	211.39	211.13	212.16	211.46	212.84	213.17	213.3	211.29	210.67	212.09	210.52	212.13	212.94	212.24	211.79	214.12	211.17	210.94	211.47
203.56	201.5	203.1	202.27	202.7	202.86	201.83	202.25	201.87	200.85	201.79	202.55	201.9	201.86	203.46	203.99	201.96	201.48	202.66	204.01	203	204.4	202.54	203.8	201.57	203.1	203.24	202.18	200.3	201.9	203.76	202.53	201.37	202.17	202.29	203.15	202.38	203.25	202.23	203.19	203.63	202.18	202.56	201.33	202.36	202.85	203.33	201.83	203.16	202.86
195.11	194.02	192.79	194.05	193.3	193.24	194.32	195.14	193.1	194.04	192.61	193.69	193.75	193.81	193.81	193.83	193.06	194.05	194.2	194.06	192.86	193.45	195.81	195.19	194.86	193.58	194.91	193	195.04	193.67	193.5	194.8	193.22	193.55	194.84	195.4	194.07	193.37	194.54	194.02	193.2	193.26	192.9	194.49	193.91	193.08	194.79	193.98	193.63	195.76
208.68	208.94	208.73	208.12	207.36	209.8	209.16	211.33	208.95	210.68	208.4	208.31	208.33	207.75	211.57	207.56	208.94	209.11	208.26	208.5	207.14	209.04	207.88	209.51	208.73	208.47	210.23	209.85	208.48	209.78	210.95	209.17	210.17	209.47	208.79	208.62	209.15	209.36	206.38	208.85	209.93	208.35	208.97	208.13	208.61	207.2	209.57	208.66	208.7	207.69
215.48	217.64	217.06	216.35	217.22	216.17	217.13	217.24	215.59	215.75	217.77	219.02	217.32	216.82	216.24	217.18	218.02	215.97	217.47	217.43	216.02	219.03	217.29	217.9	215.85	217.2	217.05	217.62	215.87	216.53	217.08	217.12	217.72	216.74	218.03	218.97	217.7	217.26	216.74	217.17	217.35	218.26	218.96	218.57	216.85	218.81	218.72	215.04	215.57	216.85
203.72	205.57	204.69	204.58	205.18	204.31	204.31	204.89	205.84	205.58	203.3	205.51	203.82	204.16	203.66	204.25	207.24	205.05	204.12	204.08	205.7	206.11	204.16	206.38	204.83	206.9	206.02	206.27	204.84	203.63	204.41	203.96	202.7	205.2	204.15	204.86	206.78	204.77	204.36	203.91	206.45	203.37	205.41	204.36	205.74	206.14	205.68	204.31	207.47	204.17
205.95	205.41	204.02	204.99	204.48	204.54	204.25	204.83	205.11	204.32	206.24	204.41	206.11	206.44	205.36	205.86	205.84	204.04	205.58	205.41	205.12	206.07	205.7	206.73	204.98	204.2	207.63	205.87	202.96	205.23	205.21	205.14	205.34	206.57	204.33	204.22	205.35	206.76	206.15	205.33	205.84	204.83	205.16	205.66	207.27	206.12	205.35	204.84	206.55	206.49
214.5	214.68	212.73	213.51	212.16	212.31	212.64	213.14	212.98	211.88	213.61	213.57	211.99	213.98	211.95	214.2	211.98	212.56	211.37	213.17	213.77	211.76	212.84	213.04	213.68	212.67	213.2	213.11	212.17	212.08	211.91	213.08	212.67	212.26	212.11	212.9	213.12	212.14	214.02	212.37	214.19	212.39	213.81	213.38	214.46	210.86	212.25	212.63	211.59	212.24
203.08	203.37	202.53	203.9	201.94	204.16	203.13	204.7	203.14	203.73	204.5	202.84	205.59	203.83	206.32	202.01	202.95	204.02	203.64	204.14	204.23	202.8	204.37	202.75	203.92	202.3	203.69	203.24	202.49	203.65	203.88	202.37	202.8	203.89	204.12	203.05	202.69	203.04	201.92	202.58	203.3	203.74	203.78	204.31	204.18	202.5	203.28	203.12	204.72	203.56
199.41	200.36	198.47	200.32	200.65	199.3	199.97	198.63	200.97	198.28	198.89	200.71	198.79	198.25	197.53	198.88	198.25	199.09	198.69	199.82	199.83	200.11	199.71	198.06	199.75	200.38	199.19	200.21	199.84	200.05	199.56	199.89	199.34	200.87	200.89	199.8	198.49	201.05	199.38	200.39	199.8	199.66	199.19	200.79	199.34	199.62	199.05	198.52	199.07	198.05
212.58	211.99	212.87	212.6	212.27	212.08	212.26	212.84	212.14	212.83	213.11	212.84	213	212.19	211.71	213.14	212.19	212.82	212.87	212.69	211.5	213.94	213.46	212.48	212.5	213.79	212.14	212.4	210.99	212.66	213.36	213.09	213	211.9	211.28	211.47	212.35	213.84	211.01	212.12	212.03	212.1	212.14	212.79	213.5	212.51	212.27	213.4	211.32	210.19
208.72	208.38	208.49	207.96	209.42	208.35	209.08	208.3	209.36	208.33	208.4	208.54	207.69	209.41	207.98	209.23	209.22	207.45	206.79	207.33	209.67	208.08	209.57	207.42	207.31	211.01	208.2	207.49	208.19	208.88	208.94	208.95	207.9	209.17	208.12	208.35	208.75	207.43	208.48	208.39	208.51	208.72	209.58	207.51	208.31	209.72	208.73	207.74	209.43	209.31
195.31	194.83	194.94	194.94	193.26	193.56	195.39	194.06	195.42	194.7	194.19	193.74	195.93	194.39	194.76	195.85	194.78	191.72	194.75	193.9	194.81	194.45	194.55	194.31	193.76	193.2	193.55	192.68	195.49	193.62	194.52	193.87	194.64	195.92	194.13	193.59	194.96	194.55	194.56	194.85	193.18	195.74	193.92	193.46	193.97	194.97	194.21	195.17	193.56	195.42
214.45	214.27	213.13	213.95	213.39	213.78	211.79	214.05	213.23	214.11	213.85	214.48	214.78	213.49	213.55	214.4	215.28	212.2	214.93	214.33	213.3	213.98	215.56	214.68	214.84	213.59	214.4	214.05	213.2	215.47	214.06	213.77	212.45	214.84	213.92	213.97	212.19	215.15	214.66	215.49	213.57	214.43	213.55	212.88	214.43	214.33	214.48	213.16	212.92	213.62
206.14	204.57	204.84	204.77	204.89	204.28	204.11	205.48	204.01	203.77	204.45	203.95	204.64	205.95	205.33	204.75	203.35	204.28	203.53	205.3	203.97	205.61	207.01	203.51	205.68	205.51	204.43	204.55	206.11	204.62	204.93	204.71	205.16	205.89	205.68	204.02	205.65	205.4	206.08	204.52	203.08	204.29	205.66	203.73	205.9	203.99	204.9	204.35	204.37	205.4
215.25	217.78	217.89	217.66	216.37	216.94	215.75	217.32	217.56	215.76	218.54	217.43	217.13	215.45	218.33	216.15	215.52	216.26	217.15	216.6	218.6	216.75	217.61	216.53	217.3	217.67	218.23	215.61	218.48	215.93	218.12	218.22	215.63	216.7	218.27	217.57	216.24	215.77	217.08	217.05	217.06	216.18	217.47	216.54	216.5	217.2	216.83	217.13	216.41	217.57
208.26	208.31	207.78	208.38	207.86	208.15	206.56	208.33	209.31	209.07	205.99	208.31	209.78	209.02	207.51	209.29	208.11	210.1	208.91	207.95	208.04	207.26	208.19	210.66	207.08	208.15	208.59	208.75	208.36	208.42	207.1	207.66	207.94	206.78	207.81	207.66	207.89	208.16	207.43	208	208.45	207.31	207.29	207.74	207.46	207.64	206.81	208.53	208.21	205.96
209.82	207.29	206.53	208.77	207.04	208.31	207.61	208.04	206.99	206.21	205.29	208.1	206.57	208.55	207.51	206.64	206.64	207.58	207.42	208.98	208.62	207.72	209.27	207.46	207.71	207.18	206.27	207.78	207.6	206.8	205.39	207.55	208.82	208.57	206.8	207.81	206.98	207.26	207.73	207.96	206.01	208	207.8	207.14	208.44	206.27	208.92	209.01	207.21	207.67
209.04	209.2	209.29	209.16	209.54	210.07	207.18	210.04	208.15	207.58	208.83	208.32	210.98	209.54	209.86	207.73	209.78	211.36	210.03	209.27	208.51	209.13	207.49	208.7	209.08	208.42	211.31	209.73	209.86	208.8	210.6	209.33	208.25	208.75	209.65	207.89	209.27	208.93	208.49	210.04	209.11	210.12	209.56	210.4	211.05	208.93	210.61	208.76	208.74	209.87
198.56	198.28	197.11	197.72	197.51	198.95	198.96	198.06	197.86	199.44	197.26	198.82	198.53	197.23	198.54	197.09	198.54	197.61	199.42	197.1	197.45	198.58	199.25	196.48	198.2	196.83	198.97	197.13	198.87	196.91	196.68	197.99	196.16	197.97	199.24	197.46	197.78	198.69	198.52	197.65	198.72	198.8	198.73	199.34	198.95	197.77	196.59	196.71	198.34	197.53
213.17	213.03	212.69	213.34	213.75	213.25	212.7	214.01	214.09	214.41	214.08	212.83	215.4	214.96	214.5	214.37	214.42	213.86	212.23	214.14	213.35	214.39	213.27	214.22	212.24	212.42	212.15	211.44	214.74	214.47	213.29	212.37	214.8	213.3	212.57	214.25	213.61	214.24	213.78	214.58	213.34	212.68	213.03	214.38	212.93	213.9	213.52	213.94	213.11	213.67
210.77	213	212.46	212.18	213.28	213.01	212.73	210.91	213.98	212.65	213.65	211.73	212.4	213.1	213.67	212.74	211.41	212.17	212.52	213.16	211.31	211.45	212.42	212.2	213.17	211.26	211.6	212.57	212.74	213.71	211.71	212.53	213.54	212.34	212.2	210.76	211.88	210.11	211.97	212.28	212.27	212.68	213.79	213.56	211.92	210.9	211.11	212.24	213.75	213.04
201.79	201.18	199.65	202.93	200.55	202	201.35	201.13	201.48	200.85	200.37	200.42	200.2	203.23	201.01	201.64	201.5	201.01	201.53	201.82	200.95	201.09	201.68	199.94	200.63	201.25	201.27	203.33	200.67	202.72	200.02	201.79	200.19	202.87	201.03	199.5	200.56	200.89	201.39	202.45	200.24	202.97	201.46	201.9	202.47	199.97	200.04	201.65	201.14	200.95
201.04	201.25	201.86	201.76	202.66	200.87	201.11	201.71	201.02	200.95	199.36	201.5	202.65	201.11	201.05	202.55	200.53	201.65	200.36	200.87	200.44	201.4	201.24	200.97	201.65	200.55	202.42	200.97	200.61	199.59	201.63	202.36	202.12	200.78	201.91	201.8	200.72	200.41	200.78	200.5	200.48	202.14	202.25	201.28	200.67	200.97	203.9	201.89	202.12	200.39
199.34	200.67	200.65	200.03	200.57	200.87	200.52	201.62	200.33	201.89	199.76	201.3	201.32	200.22	201.87	198.58	200.48	201.37	200.61	201.14	200.88	200.26	199.17	200.25	199.61	201.35	199.64	199.37	200.3	198.7	199.71	199.74	199.98	199.83	200.31	200.17	199.8	199.16	201.16	200.76	199.95	200.81	200.47	198.49	199.37	200.65	201.9	200.02	201.07	200.76
203.28	203.88	203.49	202.84	204.11	202.71	203.56	203.87	204.56	203.16	203.55	203.85	203.12	202.68	201.98	203.48	202.89	202.06	203.21	202.09	203.98	203.05	203.49	205.78	204.66	203.47	202	206.28	204.08	202.47	205	204.08	203.22	203.84	203.43	202.94	204.49	205.54	203.26	201.51	202.68	203.29	202.57	204.09	203.35	204.57	204.95	203.88	202.45	203.98
212.58	211.11	211.29	213.37	212.33	211.75	212.59	212.41	212.86	211.92	210.51	210.2	211.73	212.83	211.11	210.69	211.37	210.75	211.43	211.7	212.1	211.09	211.71	211.59	212.94	212.11	211.83	211.27	212.07	211.82	210.51	211.79	211.84	210.37	212.25	212.37	212.44	211.97	211.45	209.21	212.48	211.8	212.51	212.93	212.82	211.14	211.49	211.99	211.63	212.61
208.96	209.47	208.44	210.48	206.56	208.92	209.37	208.16	207.94	208.24	208.71	209.15	209.36	207.61	209.19	209.32	207.43	209.35	207.84	208.92	208.64	208.02	208.02	208.27	208.96	210.08	210.49	207.55	209.99	206.46	209.78	207.46	209.84	206.9	208.62	207.77	206.04	207.57	208.24	209.91	209.48	208.96	210.01	208.51	209.91	208.81	208.3	207.32	210.99	207.46
213.11	213.51	213.93	211.05	212.93	211.9	212.68	212.24	211.97	214.73	213.69	213.14	213.65	212.69	212.9	214.67	213.05	212.94	214.5	213.37	212.21	212.59	212.31	211.29	215.17	212.83	212.37	212.79	214.22	212.96	212.89	212.03	213.7	212.23	214.38	212.75	213.27	213.02	214.41	213.31	213.54	212.98	212.22	212.94	212.44	212.53	214.18	214.52	214.03	211.67
205.51	205.53	205.82	204.47	205.43	204.79	204.44	204.82	205.43	202.71	204.8	205.41	204.78	205.02	204.2	203.09	205.17	204.03	205.22	204.67	204.1	205.18	204.56	203.86	205.11	203.66	204.38	205.53	205.8	205.24	204.74	204.36	203.63	205.01	203.87	205.34	203.98	205.48	204.68	204.82	204.58	204.61	204.64	205.34	203	205.01	204.64	205.9	205.3	204.53
208.14	208.5	208	209.41	208.81	210.3	210.2	208.54	208.55	209.31	208.91	208.61	209.35	208.42	208.67	209.7	210.34	208.1	208.03	209.61	209.07	208.04	208.48	208.41	211.28	208.37	208.05	208.5	208.92	209.04	210.14	207.77	208.77	207.94	209.5	206.63	207.92	208.68	206.66	208.26	207.02	207.73	209.34	208.26	210.16	209.84	209.43	208.33	207.59	209.17
211.49	211.07	211.94	212.32	212.55	211.74	212.54	212.58	211.77	211.21	211.74	211.31	209.94	213.75	210.29	212.32	213.16	211.93	212.68	211.6	211.2	213.05	211.43	212.97	213.05	210.33	212.53	211.65	212.6	210.58	212.03	211.31	212.27	211.91	211.98	210.77	211.57	211.87	211.13	211.99	210.99	211.04	212.53	211.63	212.21	210.73	210.43	213.23	211.88	212.01
210.57	209.17	208.56	209.43	209.44	209.22	207.43	209.21	209.91	210.36	209.21	210.42	209.94	208.06	211.7	208.68	210.79	209.59	209.79	209.24	211.68	209.73	209.98	212.12	210.16	208.8	207.7	209.28	211.81	208.72	210.9	208.17	209.58	208.24	209.22	209.16	209.91	209.53	209.2	211.07	207.8	208.75	210.03	208.98	208.76	210.51	209.75	209.23	210.82	209.02
205.95	203.63	202.89	203.99	204.34	203.61	205.58	204.96	205.95	205.21	204.12	205.07	204.59	203.91	203.9	205.32	203.39	204.77	204.53	206.75	204.39	205.14	205.23	205.2	204.85	205.19	204.01	206.15	203.74	204.14	204.56	203.94	204.38	206.13	203.9	204.7	205.09	204.67	204.6	203.82	203.87	206.94	206.08	203.68	204.66	203.78	203.33	204.27	204.6	204.96
196.92	196.77	196.1	198.57	198.53	197.14	199.72	196.67	196.99	198.5	198.03	198.41	197.56	198.44	198.77	197.53	197.89	197.29	198.15	197.84	199.42	197.4	197.51	198.1	197.9	196.75	197.9	199.4	196.53	198.64	196.89	198.12	197.23	197.72	197.5	197.21	197.53	198.75	196.08	197.77	197.85	197.58	198.99	197.5	198.15	197.53	199.21	195.21	199.46	198.12
198.93	199.58	200.58	200.22	200.13	198.34	198.98	199.37	198.95	199.52	199.55	197.81	199.07	200.51	199.58	200.35	198.58	199.75	201.01	200.12	198.23	199.16	197.88	200.86	199.02	199.52	199.03	200.24	201.06	199.29	199.6	198.44	198.13	199	198.66	199.15	198.48	199.78	199.61	199.8	198.21	199.26	199.9	198.5	200.38	198.84	201.39	199.2	200.11	199.8
212.31	212.32	212.35	213.28	212.24	211.37	212.04	212.74	211.47	210.56	212.75	210.67	210.95	212.37	211.42	211.43	211.45	211.85	212.47	212.34	212.66	213.36	212.64	210.02	211.98	210.86	211.76	211.75	211.84	211.56	212.57	211.25	211.22	211.55	212.74	211.47	210.1	211.24	211.62	212.32	210.15	211.66	212.74	212.03	211.92	211.31	212.22	210.86	212.03	212.34
203.86	204.11	202.79	203.06	203.18	203.44	203.12	203.59	203.08	203.89	202.7	203.34	203.69	203.71	203.63	202.74	202.77	202.83	204.66	202.1	203.2	202.74	204.36	202.58	203.67	203.48	202.18	203.27	203.26	204.49	204.55	205.34	203.48	203.57	201.52	202.7	204.43	203.7	202.86	202.48	204.48	203.22	203.52	203.51	203.43	202.99	203.52	203.41	202.59	203.55
207.69	207.79	208.78	206.53	207.27	208.14	208.17	207.89	208.35	207.53	207.39	209.83	205.96	207.86	207.85	208.3	206.67	209.46	208.31	208.04	206.56	208.44	207.3	208.53	207.43	208.25	206.9	208.01	206.71	208.14	207.5	208.71	208.49	207.25	206.98	208.82	208.08	208.96	207.62	207.04	207.5	207.5	207.92	207.6	208.12	208.09	208.54	207.56	207.1	207.38
209.04	209.07	208.49	207.85	209.84	209.1	209.58	207.88	209.51	209.17	208.59	209.47	208.84	208.76	208.95	209.69	207.71	207.64	209.17	209.36	207.01	206.67	208	208.89	209.66	210.38	208.89	209.2	207.98	209.44	210.3	208.89	208.08	208.36	210.37	208.86	208.22	206.97	209.63	209.68	209.14	208.78	209.04	209.56	209.77	208.5	208.99	206.28	209.6	209.36
210.58	211.61	211.89	211.34	211.48	210.76	210.67	212.18	211.11	211.38	212.41	212.84	212.33	211.85	210.26	212.08	211.35	210.9	213.09	210.69	212.51	212.64	212.37	212.69	209.73	211.34	211.9	210.25	211.87	211.74	212.56	210.38	210.88	211.44	213.05	211.58	210.8	210.97	211.54	213.57	210.32	210.58	212.46	211.79	211.69	212.06	212.4	211.09	210.96	211.69
206.97	207.03	206.13	204.89	207.06	206.45	206.35	206.7	207.95	206.46	205.58	205.82	206.97	205.41	206.49	205.39	207.13	206.82	205.78	206.99	206.07	206.11	205.1	204.13	207.97	205.21	207.22	205.34	204.25	207.17	207.67	207.59	206.99	205.71	205.27	206.02	206.08	208.15	206.16	205.98	207.73	207	205.73	205.62	205.4	207.94	205.97	206.38	206.15	205.84
207.1	205.76	207.84	208.86	209.02	207.65	206.86	207.92	208.27	208.81	207.12	208.77	207.38	205.81	206.81	206.74	207.75	209.28	206.41	209.31	206.78	208.63	208.76	208.8	207.07	209.07	207.92	207.24	209.04	207.42	207.64	208.32	207.49	209.34	207.37	207.51	205.61	208.55	206.73	206.38	206.44	209.12	207.55	207.74	206	207.6	207.09	207.22	207.99	206.89
195.32	197.09	194.39	194.57	194.91	195.91	195.62	194.09	192.48	194.42	195.5	196.99	195.92	195.06	195.33	193.25	195.11	196.17	194.66	194.03	195.65	194.99	194.59	195.78	195.22	196.66	195.52	194.3	196.43	195.16	194.38	194.89	195.36	195.59	195.35	197.5	194.97	195.58	196.87	194.24	195.69	196.28	195.21	194	194.62	194.31	195.59	195.5	196.02	194.6
207.59	208.02	206.73	209.44	208.88	206.99	208.45	207.74	208.48	207.98	207.81	207.9	206.6	205.47	206.65	206.25	208.1	206.5	207.74	207.14	205.24	207.25	207.18	206.5	208.29	207.87	207.13	207.73	207.15	207.85	205.65	207.32	207.09	207.3	207.88	206.54	208.67	207.12	206.54	206.82	207.06	207.12	206.54	207.8	207.68	207.03	205.96	208.06	208.61	207.52
195.92	196.83	195.01	196.33	194.92	195.71	195.86	197.38	195.02	195.27	194.42	195.93	195.73	195.45	195.3	197.1	194.89	194.63	195.77	193.4	195.77	194.37	194.91	195.51	194.08	194.43	194.18	195.7	193.87	194.44	196.41	194.2	195.15	194.37	194.42	194.49	195.11	195.46	194.56	196.72	194.64	196.64	196.2	194.99	195.23	194.41	196.27	195.57	195.07	195.35
210.94	211.46	211.38	212.51	212.46	211.3	213.11	213.27	213.19	210.47	211.41	212.98	211.25	212.5	212.28	212.49	211.13	211.48	211.31	210.97	212.98	211.47	212.14	211.4	210.37	211.23	213.44	212.22	211.83	211.63	210.83	211.19	210.73	211.73	211.96	211.04	213.12	211.9	212.68	212.55	212.36	212.02	211.31	211.69	210.18	209.86	212	211	211.3	211.3
211.19	214.18	212.15	212.34	211.85	211.67	212.74	212.05	212.33	212.8	212.12	212.37	212.91	212.26	213.3	212.74	212.68	212.68	212.02	211.58	213.92	212.47	213.75	212.59	213.16	213.47	213.25	210.85	212.7	211.39	212.58	212.31	214.41	212.67	212.83	212.36	212.8	211.16	212.63	212.39	212.54	213.51	212	213.11	212.6	212.86	211.44	211.6	212.06	212.9
208.17	209.21	208.09	209.29	208.69	207.83	208.17	209.42	208.99	207.12	208.47	209.12	206.94	207.67	209.18	206.41	205.71	207.2	205.78	207.87	207.69	207.88	209.13	207.69	208.63	207.97	206.81	206.13	207.29	207.52	207.65	207.81	208.05	206.18	207.51	206.71	207.39	207.26	209.06	209.97	207.36	209.2	206	207.65	207.71	208.79	208.14	206.98	208.22	206.44
199.07	199.23	198.78	198.08	199.51	200.73	198.29	200.61	198.7	198.43	198.97	197.83	197.38	199.86	197.41	199.73	198.45	197.75	197.83	199.61	199.18	199.99	198.5	196.98	199.26	198.5	198.4	198.99	198.14	197.67	197.87	199.84	199.77	196.91	198.49	197.36	198.16	199.3	196.82	198.94	198.41	199.44	198.38	198.09	198.73	199.71	198.73	199.49	197.17	199
204.03	203.91	203.67	204.73	203.08	202.06	203.46	204.47	202.71	203.62	203.73	203.52	205.76	202.86	203.68	203.1	205.49	202.82	204.86	203.98	202.42	204.2	203.13	203.74	202.62	204.28	203.66	203.25	204.25	203.68	206.01	203.74	203.66	204.31	204.01	202.75	202.67	202.6	203.78	204.47	204.08	203.55	203.69	202.7	204.1	203.36	203.27	202.96	202.81	202.72
213.93	212.38	215.5	215.6	214.18	213.07	212.77	213.35	213.99	212.67	213.28	213.96	214.95	212.83	213.58	215.13	214.61	212.49	213.65	213.05	213.08	213.07	213.76	214.38	213.69	214.13	214.04	215.52	213.06	214.41	212.73	215.1	212.6	213.88	212.93	213.38	214.61	213.29	214.89	213.81	214.46	213.83	214.25	212.93	214.64	213.07	214.09	213.53	214.73	213.84
208.48	209.77	209.2	209.36	208.7	208.62	209.47	209.37	209.43	209.35	210.83	209.53	209.23	208.65	209.63	209.28	209.37	208.21	208.66	208.59	209.46	210.59	208.79	208.84	207.25	209.27	207.95	208.33	209.11	209.93	209.65	208.7	209.48	208.14	208.83	208.46	209.99	209.71	210.11	208.95	209.92	209.06	208.97	210.08	210.68	210.39	209.43	207.67	210.05	208.4
198.7	199.8	199.99	198.98	199.28	200.92	200.36	200.49	199.83	199.14	200.6	200.09	199.53	199.66	197.03	200.49	199.38	199.31	199.9	200.1	200.09	199.15	200.45	200.8	199.79	199.52	201.5	199.3	200.75	199.6	199.28	198.37	199.64	199.3	198.47	199.39	201	200.45	199.51	199.47	198.02	199.64	199.39	199.66	198.74	199.79	198.79	200.73	199.54	199.59
208.87	209.53	209.5	208.03	207.59	209.15	209.82	209.47	207.07	209.47	207.88	207.99	208.41	208.2	208.43	208.73	208.91	207.87	208.64	209.06	209.98	205.95	208.13	207.76	207.55	209.73	207.47	208.89	208.01	209.46	208	209.55	209.17	208.7	207.95	209.66	207.9	209.36	207.16	209.94	208.9	209.87	207.7	209.27	209.4	209.36	208.54	209.18	208.08	208.36
207.17	207.08	207.96	207.53	208.16	208.69	206.41	206.92	207.02	207.18	207.88	207.4	207.59	206.28	209.05	209.18	207.94	208.41	206.95	206.72	207.18	208.91	208.04	208.11	208.65	207.54	206.55	207.26	207.05	207.91	208.91	207.65	206.41	205.82	208.28	208.23	209.16	207.07	208.02	208.52	208.55	207.74	206.86	207.01	207.01	207.3	207.83	208.91	207.25	208.43
204.59	205.35	204.94	206.13	205.38	204.21	205.18	205.28	205.73	206.25	206.21	207.01	205.52	204.9	206.21	206.96	204.87	204.51	206.66	204.52	206.78	206.23	204.58	206.27	206.22	206.88	205.46	206.49	203.77	204.54	205.78	204.96	205.72	205.68	206.97	205.21	205.54	206.32	204.4	205.98	207.15	205.99	204.62	205.77	204.92	204.5	204.65	204.51	206.37	206.64
208.02	208.31	209.23	208.58	209.06	207.84	209.15	208.25	206.36	208.48	208.88	208.49	208.74	207.47	209.57	208.31	208.65	207.9	209.9	207.82	211.28	209.28	208.85	209.48	207.89	208.15	209.63	209.38	209.28	206.43	208	209.04	209.69	209.65	209.91	210.01	208.61	208.13	210.26	208.26	208.82	208.85	207.71	208.16	208.73	207.72	209.64	208.49	207.94	208.32
217.75	217.08	217.17	218.7	217.19	216.59	216.21	217.19	216.59	216.72	215.1	216.53	216.75	217	216.13	217	217.89	215.94	216.72	216.5	217.33	217.92	217.15	216.62	216.53	217.5	217.08	217.42	217.45	217.46	216.24	216.03	217.07	216.45	216.65	216.23	218.51	217.71	217.01	216.98	217.55	216.37	216.97	218.34	217.13	218.5	216.27	217.74	217.08	216.92
212.56	214.3	212.79	211.88	212.12	213.27	212.84	212.67	212.76	212.43	211.56	212.46	212.76	211.98	212.56	212.73	211.59	212.23	211.87	213.72	212.32	212.94	212.24	212.93	212.54	213.09	213.85	213.09	212.68	211.63	213.22	213.26	213.81	211.71	212.05	211.58	212.96	211.94	212.42	212.14	212.54	212.8	210.97	212.99	213.23	212.06	213.17	213.12	212.24	210.42
202.6	202.76	202.14	203.74	203.32	202.13	203.85	203.09	203.59	202.92	203.87	202.21	203.08	203.2	202.97	202.62	204.13	203.14	204.48	203.14	203.72	204.25	203.23	203.41	203.63	203.12	203.84	203.83	204.19	202.84	202.01	203.9	205.23	203.28	202.58	204.74	202.95	204.26	203.37	202.64	202.7	204.11	204	201.55	203.8	203.37	202.85	202.13	203.82	202.55
212.42	213.19	212.35	212.71	212.55	211.05	212.2	212.87	214.31	212.56	212.51	213.78	214.47	211.95	212.53	212.98	213.91	213.35	212.03	211.99	213.39	212.71	212.95	212.92	213.09	213.65	213.09	213.14	212.22	212.88	214.28	212.93	213.05	213.77	213.87	212.87	212.26	211.22	213.81	212.39	213.08	212.44	211.7	212.61	211.65	212.96	212.08	211.87	213.31	212.88
217.18	218.92	218.92	215.59	217.39	216.87	216.81	215.17	216.5	217.76	218.13	215.58	217.22	218.16	218.03	217.3	216.91	216.33	215.88	216.83	217.3	216.83	216.95	216.55	216.78	217.32	216.9	216.72	217.44	218.83	215.74	217.1	217.04	216.6	215.73	216.4	217.53	217.71	215.64	215.66	218.22	218.58	216.21	216.43	217.56	218.46	217.34	217.22	216.92	216.84
210.14	208.16	208.25	208.73	210.71	209.01	209.19	208.22	207.18	207.87	209.05	209.15	208.62	208.8	209.81	208.38	207.71	207.53	209.77	208.44	208.34	208.56	209.19	208.2	209.34	209.64	207.43	209.1	208.55	208.45	208.96	207.89	208.47	208.96	208.64	209.7	208.33	208.47	209.09	209.49	208.27	208.09	207.72	207.86	208.51	208.85	208.42	207.76	208.03	208.64
207.68	207.75	209.59	209.67	207.96	209.28	207.5	208.65	209.68	209.6	208.33	207.92	206.68	209.01	209.04	207.82	209.08	208.56	207.88	209.37	208.38	208.85	209.37	209.86	207.32	211.26	208.56	206.44	208.87	208.51	208.6	208.58	208.72	208.09	208.92	208.47	209.58	209.08	208.4	208.05	209.66	208.93	208.44	208.59	207.86	208.13	208.62	208.15	208.98	207.85
203.33	204.96	202.71	202.46	203.92	202.62	202.24	204.24	204.22	202.41	202.28	200.87	202.36	201.94	204.65	201.58	202.78	204.51	203.64	203.54	201.91	202.29	202.16	203.59	204.82	203.59	202.82	203.03	202.91	203.15	202.84	203.41	202.64	203.13	201.33	202.13	203.02	203.29	204.97	203.5	203.2	202.98	203.16	204.69	204.12	203.17	204.25	203.49	203.13	204.19
199.13	199.55	199.02	200.57	197.45	200.75	198.14	199.9	199.37	200.41	199.35	198.67	199.8	200.46	198.45	199.85	199.26	199.69	200.73	198.66	200.21	198.14	200.15	199.65	197.7	199.15	199.38	198.42	200.36	199.08	199.56	199.93	200.44	199.86	199.19	199.53	199.83	200.32	199.21	200.39	200.69	200.63	199.29	200.05	200.14	198.81	198.77	200.96	199.23	198.94
210.24	211.63	210.09	212.04	212.04	213.04	211.37	211.52	210.69	213.18	213.2	212.02	210.58	212.41	211.93	212.24	212.02	211.44	212.46	211.46	212.34	211.65	211.56	211.67	212.83	211.15	213.23	212.13	211.35	210.49	210.67	212.24	212.04	211.02	211.27	212.33	211.3	212.04	210.34	210.84	211.88	212.72	210.91	211.66	211.73	210.83	212.53	210.71	210.62	212.2
215.59	218.43	217.08	217.33	217.5	217.39	217.07	216.86	217.18	217.27	217.05	215.94	216.44	217.77	216.37	217.21	215.62	217.11	216.06	216.4	216.96	218.12	216.47	215.95	217.99	216.91	218.17	215.61	217.24	216.81	216.3	216.9	218.09	216.49	216.51	216.94	218.18	216.41	217.38	217.3	217.51	217.76	216.79	217.67	217.14	217.68	217.38	216.57	217.66	217.76
213.46	212.13	211.52	213.58	211.85	211.1	211.04	212.06	210.85	212.4	211.07	214.05	211.45	210.57	212.29	211.39	211.35	212.45	210.64	211.59	210.44	210.41	211.64	211.15	212.97	211.97	212.62	212.57	211.8	210.84	211.76	210.9	213.07	212.7	211.18	210.52	212.1	211.71	211.36	212.41	210.97	212.88	212.19	211.9	211.15	211.85	211.02	211.26	210.44	211.74
199.4	197.05	197.9	197.04	199.17	198.68	197.56	198.01	199.02	197.69	195.41	199.69	197.88	198.8	198.7	199.11	198.26	198.65	198.61	198.53	197.62	198.95	197.74	199.24	198.93	200.13	199.79	199.47	199.16	198.56	199.51	199.56	197.67	199.58	198.38	199.6	199.74	199.76	198.96	198.67	198.95	200.05	197.27	198.72	198.83	198.26	198.22	197.31	196.99	197.94
197.94	196.47	198.22	198.64	199.69	198.06	197.68	199.08	198.54	198.56	197.72	197.93	197.76	197.48	198.09	197.64	199.58	199.06	198.89	196.24	196.36	198.88	198.68	199.29	198.13	198.37	196.5	197.76	198.49	198.45	199.15	197.31	197.66	196.4	197.59	196.82	197.77	196.06	199.07	199.16	197.18	198.79	198.65	198.49	197.19	197.54	198.33	197.72	198.21	198.22
197.41	199.83	198.5	197.34	199.12	198.22	196.59	198.67	197.34	197.82	197.79	198.37	197.82	196.6	197.82	198.99	198.98	198.53	197.1	198.53	198.05	197.74	199.13	198.74	197.11	198.39	197.82	199.33	197.87	198.69	199.63	197	198.48	199.3	198.26	197.47	198.37	198.15	197.37	198.38	199.32	197.75	196.17	197.07	197.51	196.95	198.03	197.91	198.62	196.97
201.19	200.65	198.97	199.33	200.33	201.14	200.33	198.87	200.5	198.76	200.09	200.29	199.47	200.51	200.65	199.03	200.27	200.46	200.63	199.22	200.69	200.86	202.48	199.71	200.12	200.23	201.01	200.99	201.71	200.54	199.54	200.8	200.14	199.16	197.74	201.33	200.62	201.82	200.91	200.44	199.94	200.54	200.32	199.37	200.53	199.94	199.98	198.78	200.32	200.46
211.86	212.02	214.34	211.47	210.64	211.58	212.11	211.76	212.35	211.41	212.4	212.04	211.56	211.25	212.59	211.99	211.13	211.76	211.7	211.69	211.78	212.08	211.92	211.88	210.3	212.13	212.89	212.29	211.57	210.57	213.62	211.94	212.74	210.19	211.07	211.68	212.66	211.57	211.13	210.72	212.78	212.43	211.95	212.36	213	211.79	210.53	212.42	211.97	210.3
199.45	200.04	198.31	199.82	198.55	200.01	198.21	199.02	200.79	199.46	199.45	198.59	197.62	200.1	200.48	199.47	200.42	199.2	199.44	199.23	201.01	199.58	198.25	198.45	199.8	199.01	201.12	199.17	198.53	199.12	199.93	199.59	199.17	199.48	200.3	198.58	199.11	201.45	199.17	198.5	199.96	200.59	198.19	201.47	198.8	199.14	198.68	201.05	199.39	199.34
206.87	207.42	207.79	206.62	209.36	208.74	207.87	207.11	206.64	206.6	207.9	205.82	208.61	209.14	207.98	207.58	207.71	207.46	208.81	208.87	208.01	207.89	208.71	206.59	209.01	207.49	207.26	207.26	207.85	208.21	207.17	206.29	206.7	207.65	207.55	206.95	208.27	206.94	208.04	206.82	206.99	206.68	209.94	207.56	207.67	206.67	208.14	208.16	208.68	207.59
216.84	217.56	216.86	216.47	216.86	217.2	217.28	217.53	215.77	215.04	217.9	215.98	217.83	217.81	216.68	217.61	216.45	217.79	216.89	218.94	216.82	216.83	217.6	217.64	216.42	215.74	216.23	216.89	215.81	217.68	217.88	217.59	218.19	217.47	217.34	216.03	217.48	217.83	218.62	217.27	218.17	216.5	215.55	217.78	216.8	217.36	216.77	217.22	215.37	215.74
206.67	208.63	207.84	207.57	208.06	208.87	207.4	207.62	206.4	209.32	208.02	207.25	206.16	206.04	208.58	208.92	209.01	207.25	207.41	208.61	206.96	206.95	208.05	206.9	207.6	207.69	208.76	207.79	207.41	207.64	208.46	207.34	206.96	207.28	207.44	207.2	207.56	208.03	207.5	207.23	207.65	205.35	207.91	207.68	208.17	207.54	209.1	208.36	206.9	208.92
218.18	216.99	218.66	217.48	218.66	216.91	219.69	218.11	216.07	218.85	218.79	219.76	217.68	215.51	218.09	219.13	218.6	217.97	218.14	217.41	217.34	218.75	218.47	216.18	216.99	216.97	216.25	218.73	218.51	218.86	216.59	217.74	217.54	218.64	217.97	218.82	216.88	217.29	217.92	218.27	216.92	218.35	217.56	217.4	218.58	216.55	218.01	217.59	219.18	218.13
205.56	206.72	206.55	205.44	206.47	206.72	205.66	206.21	206.93	205.92	205.53	206.28	206.52	206.24	206.61	206.45	206.89	208.15	207.1	206.87	206.09	206.4	206.86	207.38	205.88	206.27	206.91	205.05	208.01	207.39	205.83	205.92	206.03	205.58	206.8	207.33	205.72	207.29	205.18	206.88	208.05	207.09	206.08	207.51	205.9	205.88	206.44	207.39	206.79	206.73
213.53	213.63	213.69	212.14	213.51	213.82	212.89	212.12	212.22	213.62	212.69	212.74	213.17	211.66	212.31	213.29	213.26	212.98	214.66	213.4	214.55	211.61	212	215	212.29	213.12	211.66	212.98	214.76	212.72	214.15	214.34	212.65	212.74	214.21	213.61	211.95	213.38	212.72	212.28	213.24	213.2	213.73	213.09	213.75	214.48	212.17	212.43	211.38	213.28
207.48	208.62	206.86	209.2	208.05	207.64	208.37	207.09	207.84	206.06	204.39	207.15	206.79	209.04	207.45	207.8	207.08	207.2	206.67	207.64	206.53	206.35	208.42	207.39	208.19	207.55	206.85	207.54	205.86	207.36	206.75	207.45	208.24	207.01	207.78	207.73	207.5	208.78	208.19	208.27	208.24	207.73	208.61	209.09	208.39	206.52	207.85	208.1	206.91	208.29
215.3	218.19	216.55	218.02	217.6	217.04	216.06	216.34	216.63	217.72	216.11	216.84	215.85	218.21	217.74	216.03	217.71	217.68	216.98	217.48	216.23	217.03	216.64	216.91	216.82	216.13	215.77	217.03	215.98	218.23	217.25	217.01	217.39	216.74	216.48	216.98	217.21	217.93	217.88	216.31	217.41	216.81	217.06	217.47	214.65	218.54	217.92	215.75	217	216.38
218.64	218.2	218.88	217.18	218.13	217.34	217.49	218.57	217.58	217.29	216.83	217.29	217.86	217.94	218.21	217.5	218.86	218.38	216.9	219.18	219.01	218.16	217.02	217.66	218.09	218.62	218	219.14	217	219.13	219.42	218	216.64	219.18	217.38	217.81	218.55	217.54	217.99	216.21	217.93	217.4	216.88	219.1	218.65	217.87	218.23	218.5	219.09	218.94
212.81	212.46	212.09	212.37	210.93	211.09	210.99	211.25	211.12	212.14	211.21	211.24	212.27	210.41	213.14	212.23	212.14	211.62	212.89	211.53	212.45	211.72	212.96	212.07	212.21	211.69	213.05	213.13	212.1	211	209.83	211.67	210.93	211.96	212.71	210.46	211.49	211.29	212.03	213.49	212.14	211.28	211.07	212.29	211.63	211.77	211.39	211.17	211.09	212.14
203.2	204.47	203.8	202.94	204.3	204.07	203.68	204.73	201.56	204.21	204.24	203.49	204.31	203.9	205.37	203.4	202.08	202.99	202.99	201.29	205.14	204.15	202.41	201.67	204.54	205.02	203.98	202.48	204.06	202.71	203.47	204.55	203.38	203.19	202.46	204.45	205.02	203.59	203.78	203.78	205.64	204.48	203.25	203.03	204.48	203.63	202.57	203.4	203.58	203.4
207.54	209.49	209.55	207.73	208.35	207.82	206.46	206.29	208.49	208.08	206.36	208.16	207.57	208.99	206.74	208.1	207.77	206.59	207.01	208.02	209.41	206.95	208.35	207.92	208.11	208.74	206.85	207.93	209.07	208.04	207.11	209.22	206.79	206.81	208.57	208.45	208.19	207.36	206.33	205.36	206.39	209.21	206.28	205.87	207.75	207.94	206.68	207.71	207.66	207.42
199.71	200.03	199.8	202.38	200.69	200.97	200.82	201.43	202.3	202.17	201.05	201.29	200.95	201.17	202.08	200.49	200.83	201.64	201.69	200.04	199.36	201.11	200.42	201.64	201.11	200.41	202.77	200.17	200.47	202.02	201.18	203.11	200.94	201.3	202.26	200.73	200.27	201.45	200.82	201.39	200.38	201.57	201.64	201.03	202.21	201.98	200.19	200.04	200.73	200.86
208.18	207.67	209.4	206.99	207.63	208.53	207.6	209.16	207.88	207.67	208.82	208.4	207.58	207.04	210.54	208.79	208.03	208.86	208.57	208.36	208.03	207.61	207.96	207.64	210.02	208.47	208.89	209.97	208.29	207.97	209.45	208.21	207.43	207.02	209.1	208.22	208.89	207.86	209.65	208.53	209.38	209.66	209.65	208.83	208.08	207.98	207.43	208.53	208.33	207.92
202.56	202.58	203.01	202.2	202.57	202.37	201.59	201.77	202.52	202.62	201.51	202.94	201.35	201.73	202.72	203.55	202.58	202.4	202.86	203.91	202.98	203.2	202.48	201.53	201.95	202.05	203.27	202.73	202.46	201.73	203.12	203.77	202.11	201.93	203.87	202.08	202.9	203.84	203.33	202.49	202.34	203.6	202.36	201.91	202.19	203.26	202.86	203.84	204.49	202.81
209.89	209.48	208.56	207.69	208.5	209.34	208.81	210.06	208.86	209.06	208.15	210.54	209.43	209.07	208.7	208.57	209.24	209.33	209.92	209.38	208.1	208.61	208.41	208.84	209.55	208.84	207.8	208.51	208.6	208.12	208.91	208.61	210.39	207.5	208.03	207.26	208.55	207.32	208.59	209.25	209.67	209.78	208.95	208.91	209.11	207.13	208.98	209.2	208.09	210.15
216.88	215.68	216.76	217.45	217.88	219.22	219.48	217.64	218.5	217.83	217.61	218.2	214.99	216.89	216.76	217.51	217.06	218.9	217.87	215.5	217.38	216.27	216.76	218.03	216.14	216.97	217.31	216.39	215.98	215.73	217.61	215.79	216.44	218.92	216.24	216.51	215.6	218.12	218.03	217.05	216.73	217.36	217.21	216.64	218.2	217.19	215.66	215.85	217.1	217.16
208.96	207.69	207.61	208.2	207.73	209.17	208.87	209.38	207.98	207.79	209.6	209.2	206.88	209.42	206.86	209.31	208.42	208.49	208.21	208.39	209.1	209.08	209.24	210.97	210.5	207.9	208.57	208.45	209.08	208.38	208.55	208.69	208.18	209.24	207.82	207.04	208.35	210.04	206.62	209.07	209.11	209.34	209.79	209.07	209.25	208.87	209.7	208.47	207.72	208.97
203.78	204.23	202.41	202.9	203.7	202.38	204.62	202.54	205.07	204.15	202.54	204.67	204.42	203.7	203.84	203.78	201.94	202.29	202.47	202.11	202.12	204.21	204.71	205.06	204.46	203.35	204.39	202.3	203.45	202.66	204.19	202.77	202.59	202.08	203.79	204.46	204.85	202.87	202.05	204.29	203.11	204.2	205.11	204.25	203.71	202.27	202.59	203.71	202.6	202.77
211.22	210.77	209.79	210.23	212.43	210.22	212.31	211.39	210.68	211.14	211.38	211.5	211.17	211.02	211.97	211.36	211.73	211.28	211.8	212.9	211.08	212.4	212.35	212.26	210.23	210.58	210.99	212.34	209.57	212.55	212	212.29	211.66	211.6	211.46	211.05	211.14	211.16	212.19	212.76	212.05	210.39	212.85	210.33	212.55	213.56	210.9	211.74	213.06	211.06
205.38	203.54	203.44	202.64	202.83	204.41	204.42	203.25	201.95	203.92	203.79	202.96	203.01	203.62	204.75	204.48	202.62	202.98	203.83	202.29	201.39	204.1	201.93	205.18	202.17	204.07	204.16	204.11	204.2	204.33	203.18	204.11	203.46	203.42	203.45	204.43	203.52	202.96	203.27	204.97	205.1	203.74	202.08	204.1	204.1	203.75	204.03	202.69	203.13	203.71
207.72	208.87	207.23	209.84	210.4	207.93	209.66	209.27	208.78	208.98	207.68	209.86	206.77	208.86	208.4	210.72	208.44	209.76	209.08	207.7	211.01	208.16	209.82	208.89	209.04	209.4	208.66	208.26	209.16	209.65	207.86	208.83	208.79	207.84	208.21	209.03	208.13	208.41	207.96	208.57	209.2	209.55	210.13	207.32	208.98	208.03	207.91	209.24	208.87	207.72
208.94	206.53	208.01	208.24	207.5	206.86	208.15	207.05	207.12	208.17	206.92	207.1	208.71	208.47	209.71	208.99	207.23	207.4	205.87	209.19	207.33	208.45	208.26	209.02	207.23	207.81	208.55	208.33	208.62	207.59	206.85	207.48	208.5	208.43	206.11	208.2	208.46	208.27	206.82	207.09	209.2	207.82	208.06	207.99	208.04	208.81	207.13	205.88	207.13	209.48
212.47	212.71	210.81	210.3	211.82	211.18	211.59	211.38	210.71	211.97	211.23	209.92	209.83	210.44	211.69	210.11	210.87	212.72	212.94	211.79	209.79	212.86	212.45	211.82	211.59	212.26	214.14	212.31	212.53	210.7	212.77	213.14	211.29	213.17	211.8	213.13	211.65	211.37	212.29	211.06	210.6	210.81	211.5	210.78	209.62	212.62	209.66	212.65	211.8	211.68
210.32	210.14	211.75	211.7	210.75	210.89	211.11	213.7	212.16	212.16	212.72	211.56	212.04	210.62	212.46	212.25	212.92	211.04	211.04	211.7	210.35	211.84	212.3	212.38	211.45	210.97	211.52	212.85	211.4	211.53	210.34	212.05	211.38	212.02	211.49	212.37	212.96	212.46	211.53	211.82	212.02	211.95	211.99	211.72	212.47	210.92	211.27	210.32	212.29	212.6
199.93	198.46	200.88	199.92	199.21	201.82	199.24	199.68	200.81	198.22	200.34	200	201	198.1	199.06	200.24	199.13	200.13	199.17	200.67	199.09	198.63	198.69	200.71	198.38	199.43	200.07	199.74	199.66	197.43	200.01	199.32	197.29	199.32	199.7	199.51	197.44	199.67	200.51	199.69	198.09	199.91	197.65	200	199.66	199.23	201	199.86	198.34	201.67
200.45	198.28	199.76	197.59	198.78	198.67	198.82	199.05	199.49	200.11	200.72	199.89	198.05	199.76	198.74	197.53	199.13	198.28	200.34	199.86	198.83	199.16	199.65	198.79	200.33	197.17	200.56	199.05	200.04	199.05	201.09	199.35	199.12	198.21	199.06	199.9	200.49	199.85	200.24	199.64	200.11	199.03	201.41	199.54	197.87	200.05	199.1	199.57	199.69	198.71
210.59	211.21	210.96	211.89	211.97	211.52	210.81	210.8	211.36	211.66	211.8	212.27	210.51	211.36	210.31	210.02	210.29	212.09	211.69	211.43	212.31	211.55	211	212.05	211.66	211.93	211.38	213.26	210.6	211.43	212.04	211.4	211.66	212.74	213.2	210.27	210.82	209.32	213.64	213.89	212.93	211.51	212.5	211.95	210.8	211.13	211.66	212.4	212.87	211.05
207.93	209.54	209.29	207.24	208.76	209.78	207.34	208.54	209.51	208.83	207.63	209.45	207.75	209.62	208.03	209.06	209.16	207	208.75	207.03	208.96	208.09	208.64	207.31	208.15	208.68	210.69	208.33	207.88	207.67	209.92	209.78	208.1	209.23	206.76	210.07	208.46	208.64	208.58	208.08	208.07	210.73	207.13	209.12	209.04	209.44	208.66	207.52	208.87	208.25
217.32	217.35	214.89	216.5	217	216.77	217.62	216.61	217.57	218.05	216.96	217.8	218.54	216.77	217.35	216.86	218.05	216.06	217.43	216.59	215.55	216.29	215.28	216.98	217.1	217.41	218.7	216.88	217.07	216.09	217.52	217.35	217.32	215.84	217.14	216.27	217.24	218.11	217.6	217.12	217.13	217.81	216.78	216.73	217.66	217.47	217.5	216.92	217.61	218.07
211.16	211.67	211.85	211.97	210.94	212.4	210.52	212.58	211.3	213.46	212.36	211.33	211.87	209.47	213.29	209.92	213.32	211.62	212.69	210.37	213.47	212.53	210.62	210.41	212.01	211.14	212.16	211.7	210.51	213.96	210.96	211.3	213.1	211.54	213.18	211.43	213.15	212.8	212.57	211.86	212.25	211.37	212.8	211.51	211.92	210.68	210.26	211.71	213.64	211.72
206.25	203.92	204.31	207.21	205.6	207.32	205.92	206.05	205.66	205.64	206.5	205.92	204.42	205.2	205.42	205.58	204.58	206.24	204.13	205.8	206.13	205.63	204.97	206.13	205.33	206.28	204.64	205.81	204.53	204.1	206.6	205.4	207.37	206.95	204.49	205.64	206.86	204.69	205.69	205.83	206.85	205.53	206.31	206.16	205.99	205.24	206.82	205.12	206.22	204.92
196.67	197.15	198.94	198.83	198.26	198.02	198.99	197.25	196.85	199.44	199.3	197.38	196.62	198.8	196.52	199.59	197.82	199.6	198.58	197.06	195.75	198.06	196.43	198.86	196.92	197.8	199.23	197.74	197.93	197.79	197.97	198.56	197.59	199.3	198.13	196.24	196.96	197.35	197.76	197.97	197.84	197.86	198.25	197.42	198.34	197.16	196.81	198.1	197.38	199.59
194.07	194.93	194.31	194.86	194.3	194.14	192.58	193.29	192.64	194.19	194.66	195.07	196.25	194.2	192.66	194.23	195.43	194.62	193.76	195.25	193.29	194.22	196.11	194.94	194.67	193.21	194.33	193.95	193.69	195.04	195.14	193.84	193.3	195.22	194	193.93	194.45	194.67	194.05	195.07	192.98	193.98	194.05	194.53	194.73	193.76	193.16	195.87	194.5	194.02
208.07	206.04	207.66	208.05	208.09	207.59	209.29	207.61	208.26	208.29	205.08	207.57	209.2	207.8	208.16	208.9	207.74	207.64	206.29	207.16	207.31	208.14	209.29	207.51	208.09	206.99	208.14	207	207.84	207.74	208.09	209.21	208.36	208.48	206.61	208.14	208.81	207.7	208.54	208.26	209.03	207.13	208.02	206.93	207.7	206.6	207.08	207.54	208.72	207.27
212.87	213.47	211.61	213.06	211.4	211.54	211.44	211.1	211.04	210.62	211.96	212.94	211.54	211.34	211.33	210.28	211.3	210.22	211.14	210.62	210.22	211.87	211.81	214.03	211.88	211.48	210.51	211.6	210.93	213.3	211.19	212.08	212.04	212.25	212.55	211.89	212.45	211.65	210.98	212	210.5	212.97	212.26	213.02	211.66	210.99	212.43	212.55	211.43	211.02
209.15	208.13	207.44	207.38	207.92	208.83	207.91	208.71	208.67	209.28	210.24	209.85	209.13	209.08	207.08	208.71	209.09	208.62	209.69	209.17	208.71	208.08	207.8	209.23	208.64	207.92	208.6	206.86	207.69	207.57	207.51	207.89	207.93	209.47	208.79	208.53	208.62	210.08	209.62	209.51	207.89	207.56	207.37	208.64	206.33	207.64	208.78	207.92	208.51	206.35
200.28	200.82	201.32	200.15	200.53	200.56	198.99	200.85	200.59	199.83	201.27	199.38	200.24	198.96	199.79	199.59	198.63	200	201.39	199.73	200.53	198.77	199.54	200.05	200.49	199.29	199.2	199.6	199.57	198.49	199.85	199.62	198.52	200.23	200.02	199.26	199.28	201.71	200.64	200.93	201.01	200.76	199.34	200.05	199.82	201.77	200.22	199.93	198.81	200.89
203.77	201.9	205.22	202.93	204.96	203.33	204.24	202.86	203.22	204.25	203.82	203.54	203.71	203.34	203.49	205.16	203.43	204.91	202.84	203.31	202.96	203.33	202.24	203.48	204.17	202.2	202.9	204.42	204	205.85	203.02	204.21	203.56	202.81	204.02	202.89	205.16	203.27	203.66	204.33	203.62	204.04	203.47	204.31	201.28	205.14	202.81	202.98	203.23	204.6
206.53	206.11	206	206.56	205.82	206.15	205.59	207.38	206.1	206.16	206.53	206.78	206.42	207.74	205.5	205.31	205.71	208.2	204.73	206.47	206.15	206.78	206.15	206.19	206.13	207.66	204.35	205.46	206.83	205.48	205.25	205.23	206.89	205.45	205.64	207.04	206.92	206.28	205.52	206.69	206.71	206.33	205.46	205.42	206.3	206.56	206.98	206.7	207.37	206.12
201.23	202.17	201.91	202.9	204.02	202.48	204.73	203.88	200.76	201.74	202.62	202.33	202.74	203.29	202.64	203.97	202.27	202	202.9	203.13	203.35	204.17	201.88	203.13	201.32	202.01	201.88	203.84	202.51	201.95	202.31	203.34	203.94	201.35	200.95	202.81	203.22	201.97	203.34	202.3	201.42	202.08	202.58	204.34	202.12	201.89	204.01	203.16	201.75	203.83
204.08	203.93	202.63	202.57	204.71	202.18	203.82	201.72	202.87	201.23	201.78	204.81	201.35	202.25	202.53	202.49	202.73	203	202.87	201.92	203.39	201.87	202.76	200.95	201.15	202.29	201.85	201.64	200.65	202.72	203.94	201.74	201.19	202.98	202.16	202.55	200.76	201.37	204.17	203.03	201.55	203.73	202.93	203.34	201.43	202.08	203.92	202.34	204.72	201.67
217.94	217.75	217.5	217	216.55	218.42	218.03	217.86	218.16	218.46	218.45	217.83	217.75	218.23	219.3	216.19	218.42	218.93	217.13	215.46	216.27	217.36	218.81	217.33	216.51	216.03	218.44	216.67	216.14	218.74	217.7	216.46	216.52	218.01	217.68	217.51	217.47	217.07	217.69	218.8	218.47	217.35	218.14	216.43	217.5	217.39	217.73	217.78	218.9	218.94
207.32	209.03	208.69	209.78	208.16	209.25	208.03	209.08	210.1	209.16	205.1	207.66	208.49	208.39	207.8	209.6	207.97	207.83	208.77	209.45	208.37	208.95	208.5	208.1	209.15	210.31	207.28	207.97	206.75	208.05	208.1	209.1	207.55	207.67	208.69	208.41	208.79	209.57	207.78	210.95	206.95	208.3	209.92	208.15	207.77	207.58	206.79	208.11	207.59	208.46
209.3	207.18	208.99	208.42	208.51	208.64	210.03	207.22	207.93	209.9	208.58	208.27	209.53	208.01	210.25	208.38	207.88	210.4	210	209.38	208.53	208.63	209.26	209.18	208.33	208.97	208.24	210.72	208.76	207.73	209.99	208.01	209.23	208.95	207.85	209.83	208.39	207.34	208.77	209.88	210.49	208.68	207.76	208.09	208.31	208.63	207.63	207.27	208.02	208.35
209.12	208.41	207.44	208.18	207.54	206.98	208.17	207.05	207.04	207.03	208.66	208.54	207.22	207.32	208.64	207.9	208.54	207.56	208.57	208.11	207.31	207.76	207.5	207.75	208.46	208.88	207.77	208.2	207.52	208.12	207.33	206.81	207.39	207.52	207.74	206.69	208.93	207.99	207.28	208.48	208.01	205.08	207.49	206.89	207.73	208.24	208.57	207.6	209.35	205.93
210.59	212.21	212.02	213	211.47	211.88	211.77	211.97	211.9	211.34	211.98	211.49	212.56	212.03	211.83	211.54	211.2	211.76	213.17	210.8	211.73	212.94	211.63	210.57	213.31	211.34	210.89	211.83	210.93	211.05	209.38	211.53	210.88	212.16	212.96	211.38	211.56	211.47	211.9	210.57	210	211.42	210.51	211.57	212.81	211.62	211.78	210.97	211.5	210.65
198.72	200.44	199.23	201.25	199.49	199.15	200.21	199.82	199.23	199.29	200.25	199.16	199.01	201.97	199.51	200.17	199.94	200.2	199.7	201.23	199.38	202.12	199.59	199.5	201.39	199.49	199.94	198.65	200.62	200.38	199.57	200.56	198.74	198.72	199.05	199.58	199.5	200.82	199.07	199.13	200.31	199.8	200.68	200.04	200.57	199.73	200.41	199.74	199.8	200.34
203.98	203.57	204.67	200.26	202.61	201.95	203.91	200.92	201.87	201.54	204.04	203.41	203.35	202.15	201.82	203.31	204.96	203.26	201.74	203.24	202.03	201.38	201.77	201.89	202.96	202.95	202.99	202.63	203.01	202.33	202.01	203.14	203.01	202.96	201.33	202.32	201.69	202.07	202.82	202.23	202.45	201.41	201.67	203.75	203.99	203.13	203.46	203.24	204.66	203.36
210.18	208.21	209.3	208.07	208.62	208.67	210.03	208	208.86	208.27	208.94	207.42	207.66	208.29	208.91	208.77	209.14	209.15	208.78	208.44	209.04	209.93	208.48	209.32	209.51	208.28	209.69	208.78	208.86	208.9	209	208.22	210.14	209.23	207.98	208.97	206.73	207.92	207.46	211.2	207.47	209.99	209.59	208.11	208.92	208.76	208.82	207.66	207.5	209.41
205.17	204.95	205.99	204.27	205.19	205.08	206.24	205.55	206.72	204.32	204.93	204.76	204.77	205.39	206.46	207.32	206.24	204.46	206.38	205.97	205.24	203.97	205.89	205.06	205.74	205.94	204.39	204.69	205.45	206.16	204.29	204.53	205.79	205.43	204.79	206.22	203.62	207.05	205.27	205.44	205.4	205.22	206.04	206.64	206.37	205.12	206.31	205.2	205.73	204.65
216.2	216.29	218.02	217.14	216.41	216.5	216.93	216.49	217.09	217.63	216.08	216.59	217.76	215.46	218.6	217.6	217.05	215.81	217.15	216.63	216.4	217.31	217.33	216.69	218.16	217.53	215.73	217.91	217.27	217.24	217.5	216.23	217.18	216.78	216.83	216.82	216.64	217.02	214.18	216.9	216.54	217.83	217.45	216.53	217.34	215.79	216.77	217.37	215.87	216.93
208.61	206.78	207.82	209.16	209.19	206.01	208.37	208.87	207.02	208.38	208.65	209.08	207.29	207.71	209.04	208.29	209.18	206.32	206.77	208.49	207.78	207.54	207.86	207.04	208.18	208.59	208.97	208.27	207.15	208.73	207.98	207.69	208.56	207.97	209.59	207.78	208.04	207	208.57	209.77	210.19	207.95	208.03	209.56	208.49	207.91	207.04	208.04	207.85	207.28
208.75	210.6	208.45	209.35	207.5	209.13	210.53	209.46	209.52	209.65	210.65	209	210.06	210.86	210.66	208.83	209.53	209.89	208.84	209.55	209.1	209.04	210.44	209.24	209.78	211.09	209.76	208.13	208.98	209.62	209	210.72	209.08	209.16	211.54	210.06	209.13	208.34	208.49	209.81	210.34	210.29	208.63	210.93	207.64	208.29	210.06	208.45	210.86	208.72
208.1	208.79	207.07	206.78	206.07	208.5	206.61	207.87	207.25	208.48	208.22	207.86	208.42	208.4	206	208.25	208.89	207.78	207.22	208.03	209.03	207.6	208.17	208.27	208.13	207.64	207.18	208.17	206.85	207.6	207.15	207.35	208.64	209.37	208.36	206.03	206.15	208.18	208.73	207.99	208.2	206.94	206.4	207.23	208.76	207.98	209.25	207.37	208.27	207.78
209.85	211.85	211.81	210.32	210.77	211.62	211.37	212.69	211.81	211.8	211.62	211.31	212.81	210.7	212.07	211.45	211.69	209.58	211.83	211.3	211.51	209.98	212.23	212.51	210.92	210.89	210.83	211.79	211.31	210.23	213.24	211.86	212.14	210.6	211.96	212.1	211.95	212.56	214	211.42	211.87	211.27	211.67	211.96	212.45	210.51	211.34	210.35	211.08	209.71
198.64	198.19	199.61	199.66	198.88	199.8	200.4	198.55	199.87	198.95	200.03	200.65	199.32	198.21	198.84	198.8	197.22	199.89	199.16	199.36	199.36	198.81	198.57	198.84	198.53	198.57	199.18	199.81	199.64	197.32	199.29	199.18	199.54	200.17	199.64	199.96	198.97	200.37	200.13	200.34	199.77	199.38	199.51	199.44	199.57	201.18	199.31	198.75	197.64	199.25
207.79	208.37	208.16	208.62	208.37	208.51	207.27	209.3	208.92	209.19	206.75	208.94	208.76	209.33	208.73	208.29	209.81	208.67	207.72	208.85	208.52	207.8	208.28	209.5	208.32	207.99	207.77	209.65	207.75	210.18	209.92	208.35	207.95	207.82	209.06	209.08	208.14	209.47	208.8	208.37	209.31	209.31	208.66	207.15	208.22	207.38	206.89	208.16	207.52	209.21
198.21	201.31	200.54	199.55	197.09	200.4	198.42	199.4	197.89	200.44	198.8	201.04	199.28	201.33	200.09	199.87	200.28	199.46	198.62	199.18	198.93	200.24	200.29	198.42	200.4	199.62	200.31	199.79	199.17	199.82	198.53	198.28	198.2	198.53	198.31	198.6	198.47	199.59	198.35	199.78	198.57	197.65	199.56	199.46	199.28	201.28	200.34	199.9	199.6	201.41
204.03	203.67	204.24	202.29	204.06	202.4	202.53	203.29	203.86	200.66	203.51	203.94	202.2	202.24	203.4	203.73	203.19	204.28	203.04	202.04	204.07	202.46	203.87	202.88	204.81	203.55	204.11	201.65	205.42	202.78	203.5	203.32	202.96	202.93	202.42	204.22	202.55	205.07	203.94	203.3	202.85	203.9	202.73	203.1	203.46	202.66	202.91	202.73	204.78	203.12
209.35	208.95	210.16	209.95	209.37	209.38	209.53	209.71	209.31	209.21	210	209.62	209.82	208.86	209.41	209.45	209.91	208.93	208.81	208.02	208.85	209.5	208.01	208.62	209.8	210.53	210.2	210.29	208.49	210.4	209.47	208.43	209.1	208.64	210.32	209.38	210.86	210.39	209.32	209.47	209.92	208.54	209.75	208.7	209.96	210.43	211	209.76	211	209.59
209.38	209.21	209.69	209.67	210.02	208.07	208.41	209.38	207.97	207.98	209.18	208.17	210.04	209.54	208.42	209.51	208.98	208.83	207.63	209	208.57	209.14	208.87	208.13	207.49	208.79	207.7	208.3	209.33	209.1	208.42	208.39	208.77	207.35	208.05	209.35	208.59	208.66	207.5	209.94	210.03	207.78	207.64	209.17	209.07	210.11	208.49	210.38	209.29	208.37
212.73	213.43	210.11	209.8	210.39	212.91	212.51	210.83	212.08	211.13	211.45	212.02	211.44	213.18	211.13	211.52	211.39	211.26	213.28	211.42	210.92	212.34	212.37	211.51	210.92	212.19	213.05	211.52	210.03	212.66	212.49	213.12	213.35	210.42	214.39	211.41	211.84	210.4	213.09	212.12	212.07	211.39	209.74	212.67	211.91	210.79	212.19	210.93	212.65	210.86
207.04	208.64	209.12	208.89	209.25	207.75	207.95	208.78	208.16	207.4	207.52	209.65	208.25	207.68	209.84	209.59	207.65	209.48	209.52	208.61	208.72	207.4	208.51	208.89	207.53	208.59	209.17	207.31	206.39	209.23	208.38	209.81	208.01	209.07	209.54	208.91	208.99	207.51	208.87	208.48	207.46	207.69	207.48	208.11	210.63	207.01	206.83	209.82	208.15	207.91
210.74	211.83	211.12	211.5	211.63	211.57	211.26	211.93	212.42	212.48	211.82	210.13	212.76	211.23	210.75	211.71	212.12	212.05	211.76	210.75	211.74	211.21	211.45	212.17	212.87	210.37	211.52	211.15	211.45	212.66	211.34	209.41	210.58	210.58	211.29	211.95	212.35	210.85	209.76	211.05	212.02	210.11	212.48	212.16	212.11	210.23	211.5	211.18	213.64	211.71
208.26	208.71	209.54	208.94	208.45	210.2	208.9	208.39	209.17	209.77	209.18	209.4	208.62	209.64	209.24	209.96	210.35	210.39	211.3	209.84	210.2	210.56	210.16	210.63	210.67	209.83	211.14	209.67	211.16	210.17	210.85	209.31	209.93	209.78	208.96	210.69	208.83	209.46	210.88	210.27	209.52	210.04	208.76	207.64	208.99	209.55	209.43	209.1	209.96	209.64
204.32	204.87	203.55	204.88	203.62	204.24	204.95	205.71	205.53	206.37	204.05	203.84	204.7	204.71	204.89	203.44	204.97	204.92	205.39	204.01	205.8	204.16	205.54	204.41	204.29	204.28	205.48	203.68	204.74	204.46	204.29	205.85	204.87	204.42	204.78	204.94	203.71	205.28	203.83	205.42	206.21	203.96	207.1	204.8	203.91	204.36	205.34	204.97	205.73	205.13
217.27	217.17	216.29	215.9	218.36	217.83	218.25	218.05	219.31	217.27	218.25	217.93	218.59	217.87	216.97	218.27	217.61	219.59	218.63	218.05	216.81	217.38	217.26	217.41	217.24	218.57	218.98	217.92	216.92	217.52	217.77	216.51	218.35	217.87	216.17	217.09	216.93	218.94	215.91	217.77	217.38	217.36	219.46	217.45	216.47	216.79	217.62	216.24	217.73	218.12
212.19	212.4	212.77	211.71	211.51	212.92	212.44	210.51	211.97	212.08	211.33	210.25	212.08	212.06	213.86	210.49	211.51	212.68	210.39	211.26	212.15	212.87	211.64	211.07	210.9	211.25	210.48	209.73	210.39	212.31	211.27	212.51	212.64	212.23	212.55	211.14	212.4	211.53	211.49	210.47	211.08	212.43	211.3	212.46	211.29	211.24	211.04	210.46	212.92	212.28
216.97	219.11	218.8	217.82	217.78	217.56	217.98	217.53	217.19	218.13	217.27	216.51	217.54	218.63	218.37	217.51	218.92	218.1	218	218.78	218.16	217.68	216.31	218.18	217.24	218.04	217.68	217.13	216.96	217.22	217.65	217.43	216.78	218.05	218.34	218.43	217.42	216.84	217.15	218.46	220.21	216.85	217.94	218.54	217.73	218.39	216.71	215.95	217.26	217.17
212.84	211.07	212.64	212.38	213.61	212.71	210.86	212.12	213.7	213.14	211.73	211.73	212.18	213.17	211.89	213.33	212.99	212.04	212.72	213.86	212.54	213.28	212.87	212.07	210.81	212.71	211.53	211.26	213.88	212.78	211.74	213.12	213.05	213.87	211.99	213.08	212.53	211.36	213.37	212.86	211.73	214.18	211.19	211.74	212.65	213.98	212.47	211.76	211.62	212.22
199.36	199.8	199.32	199.89	200.09	200.16	200.02	200.1	198.98	199.83	201.23	199.21	199.68	199.6	200.02	199.42	199.38	199.05	198.5	199.07	199.48	198.69	198.92	200.2	198.49	198.68	199.86	200.52	201.48	198.73	198.68	199.94	199.05	198.41	199.55	201.43	199.16	198.58	197.9	199.59	199.58	199.13	200.4	199.26	198.29	198.7	199.44	199.45	196.6	198.96
208.13	208.39	209.36	209.51	209.91	209.42	208.4	206.13	210.51	209.07	209.86	209.63	210.45	208.87	210.15	207.88	207.49	206.99	208.59	206.68	208.81	209.46	209.6	208.59	208.4	208.3	209.81	209.23	210.06	208.49	207.99	208.8	211.26	208.65	209.84	209.09	210.44	209.41	208.27	207.02	209.01	208.3	210.11	208.42	208.32	208.83	208.28	209.2	209.16	210.04
210.03	208.79	207.69	205.25	207.9	207.9	209.91	208.09	207.81	208.19	210.69	208.82	209.41	206.94	209.14	209.32	208.78	209.66	209.33	209.02	209.57	208.76	209.28	211.15	208.71	209.09	207.9	208.21	208.23	209.86	207.96	207.98	209.42	208.05	208.68	208	208.19	208.71	207.53	209.41	209.37	208.59	208.13	207.57	208.86	208.8	208.89	208.04	208.08	208.21
208.75	207.48	209.71	208.38	206.88	207.08	209.12	207.38	207.42	208.39	208	206.96	207.11	209.67	208	207.49	205.52	209.19	208.85	208.72	208.21	205.54	207.04	207.96	208.03	207.57	207.23	206.79	209.66	208.52	207.64	206.81	207.83	207.19	205.85	207.64	207.05	208.13	207.5	207.23	209.17	206.48	207.48	209.43	209.51	208.27	208.51	208.64	207.34	206.31
206.02	205.76	205.65	206.29	206.78	206.99	207.69	206.45	205.88	206.05	205.88	206.95	207.32	205.85	206.36	206.29	204.79	206.23	206.89	207.28	205.24	206.64	207.33	207.72	204.79	206.55	206.65	206.37	205.49	207.15	206.28	206.44	206.64	206.2	205.72	207.01	206.81	207.5	206.86	206.27	207.31	207.26	205.58	206.9	207.17	208.27	205.78	206.21	205.48	207.22
203.78	204.47	202.08	202.56	203.81	203.27	205.37	204.87	204.2	205.78	205.05	203.5	204.27	202.59	202.94	204.1	204.03	202.84	205.42	204.54	203.85	203.39	204.76	205.14	203.17	203.94	204.79	204.31	204.81	204.38	203.68	204.11	202.43	203.32	205.18	203	204.27	204.14	205.57	203.89	203.1	204.26	203.51	203.43	203.59	204.39	204.15	204.17	203.58	202.97
205.35	207.54	207.15	206.27	206.53	207.09	206.49	206.31	206.61	207.08	207.02	205.23	205.68	205.95	206.13	205.59	206.46	208.19	205.78	207.99	206.97	205.93	205.21	205.95	206.34	207.29	206.91	205.53	205.2	206.44	206	206.96	204.72	206.76	206.15	206.32	206.81	207.06	206.31	206.2	206.83	207.28	206.75	207.63	205.48	206.9	205.59	206.9	206.78	207.77
207.97	206.99	208.98	208.66	207.84	207.35	206.83	207.68	209.33	206.44	208.84	208.04	207.71	208.21	209.45	206.37	207.38	207.77	207.23	208.37	206.97	207.6	208.87	209.74	208.14	207.56	207.36	207.7	210.32	211.14	207.89	207.13	207.42	207.85	206.83	206.95	207.55	207.63	207.81	207.74	208.3	207.75	207.43	210.12	205.87	209.29	208.12	206.46	207.96	209.68
200.39	198.03	199.02	199.82	199.85	199.21	200.38	197.79	199.65	199.6	199.23	201.73	198.78	200.56	197.78	199.96	199.8	199.7	200.13	198.98	200.12	199.56	198.33	198.59	198.72	199.17	199.21	200.23	199.42	199.89	199.97	199.23	199.79	201.2	199.8	199.52	200.05	199.65	199.9	199.82	200.48	200.05	198.8	198.72	199.36	198.14	199	199.66	199.7	199.75
216.65	217.16	217.69	216.7	217.97	216.86	218.77	216.3	216.58	216.28	217.71	216.48	217.46	215.61	218.55	216.5	217.71	215.9	216.31	215.76	217.17	217.1	216.63	216.4	218.09	217.07	217.27	218.44	216.2	217.88	216.6	217.37	217.3	216.97	216.31	216.26	217.33	215.79	216.68	216.3	214.84	217.7	218.01	217.1	218.47	215.59	217.45	216.92	217.71	217.51
217.49	218.39	217.84	218.24	215.52	217.19	217.93	216.56	216.63	218.12	217.4	216.03	217.63	218.5	216.34	217.73	216.83	218.16	216.61	217.1	216.74	218.68	218.25	218.76	217.54	218.76	216.97	218.07	218.79	216.79	217.14	216.23	216.27	216.64	217	220.16	217.44	218.18	218.44	216.44	218.28	218.05	218.04	217.03	217.42	217.14	218.1	219.74	217.65	217.71
194.23	193.52	193.07	194.1	194.05	192.84	193.7	195.26	192.93	193.21	194.06	194.86	192.96	194.14	192.9	193.28	195.09	194.74	195.02	193.77	192.73	194.12	193.77	194.27	193.58	194.95	194.18	195.15	194.6	194.01	194.86	193.78	193.54	195.11	193.67	195.66	193.49	194.38	195.24	193.99	194.48	193.85	193.62	193.88	193.39	194.4	194.8	194.11	193.88	195.35
199.04	199.39	198.59	198.23	199.85	199.41	199.69	200.23	198.85	200.12	200.74	199.15	198.7	198.76	199.41	197.7	200.47	201.37	198.7	199.31	198.45	199.41	200.44	201.17	201.44	197.74	200.19	199.38	198.63	199.37	199.42	200.86	200.04	199.42	198.87	198.71	197.99	199.22	201.7	199.44	199.62	199.15	199.09	200.41	199.55	197.95	198.97	198.79	197.43	197.96
208.54	208.33	207.5	208.74	208.68	209.24	208.5	209.24	209.03	207.8	208.38	207.99	209.6	207.98	209.59	208.98	208.76	208.69	208.44	209.3	207.7	209	209.58	209.21	208.3	206.41	207.88	209.17	208.66	209.87	208.76	208.78	207.28	207.25	209.61	209.76	208.58	208.21	209.36	208.4	209.42	208.6	209.51	209.07	209.04	210.39	209.68	208.87	209.01	208.69
212.72	212.25	212.44	212.52	212.48	211.5	211.76	211.12	211.96	211.55	210.86	211.68	210.61	210.82	212.77	211.76	211.64	211.4	211.21	212.26	211.69	212.5	212.93	210.38	211.14	211	212.95	210.93	212.1	211.03	210.46	209.7	212.81	212.95	212.28	212.75	211.96	211.43	210.08	211.8	210.08	209.91	211.47	212.16	210.12	212.26	211.05	212.63	212.86	212.02
199.45	198.73	201.25	198.08	199.62	199.27	201.27	198.65	199.38	200.1	198.84	199.36	199.68	200.79	200.45	199.41	200.72	199.34	198.84	198.9	200.01	199.41	199.48	199.41	199.32	199.76	200.87	199.08	199.99	199.64	198.61	198.88	198.52	199.91	198.61	199.58	198.57	200.84	199.59	198.99	200.63	198.86	198.84	198.85	199.42	199.91	197.62	198.22	199.15	198.84
201.56	201.61	199.09	202.45	199.17	201.94	201.09	199.38	199.78	198.37	199.98	200.02	201.66	201.91	200.13	200.68	200.37	199.43	199.77	199.88	199.94	201.99	198.24	199.82	199.36	198.55	199.75	199.94	199.91	199.53	200.64	201.78	199.31	198.99	200.19	202.37	199.8	199.19	201.31	200.73	201.45	199.56	200.45	198.62	199.02	201.11	201.25	200.23	199.45	199.89
210	210.67	210.64	209.53	208.96	209.6	209.94	209.02	209.89	209.24	209.26	211.06	210.25	209.58	208.63	209.03	210.42	208.87	210.89	209.33	209.38	210.96	210.45	210.92	209.32	207.18	210.35	209.4	208.75	211.07	210.43	208.55	207.49	209.42	210.73	210.95	209.24	209.42	210.53	208.51	208.51	210.85	209.4	209.71	209.52	208.82	208.81	209.78	208.72	210.06
207.67	207.63	206.96	206.9	208.17	207.83	207.36	207.3	208.03	207.71	206.87	208.06	209.12	207.02	207.81	206.9	207.52	208.56	208.05	206.31	207.72	206.92	205.93	208.02	207.61	207.95	205.91	207.79	209.61	207.16	208.25	208.29	209.78	208.38	208.27	207.72	207.82	208.87	208.47	209.25	207.97	206.47	208.15	208.52	207.62	208.31	205.98	208.71	208.2	208.23
207.54	206.84	207.25	208.03	208.59	208.11	207.42	208.78	209.01	207.54	208.19	207.7	208.51	205.77	208.77	205.73	206.02	207.99	206.52	207.05	206.27	207.21	206.51	207.83	207.98	208.38	210.25	208.46	207.99	208.29	207.73	205.36	207.72	206.35	208.14	209.07	209.65	206.95	207.6	206.31	206.88	205.98	208.51	207.3	206.65	208.58	206.65	208	207.88	207.56
218.63	217.26	218.15	218.12	218.86	218.22	218.47	215.82	216.78	217.4	218.2	218.43	217.97	218.95	217.85	217.67	217.92	217.5	216.55	215.97	216.9	217.03	217.43	218.01	217.7	218.36	217.98	216.77	218.54	218.34	217.7	218.35	218.46	218.39	219.33	217.52	218.52	218.54	217.3	219.18	218.07	217.67	217.28	218.15	219.72	217.44	217.03	219.11	217.62	217.64
205.06	203.42	204.57	202.68	204.24	202.48	203.13	203.57	203.29	202.62	205.34	204.39	203.77	204.57	203.17	202.74	202.82	203.72	202.95	204.01	201.44	204.13	204.47	203.7	204.46	203.06	203.24	203.56	203.82	203.4	203.43	204.67	203.87	203.52	204.45	202.95	205.08	202.53	202.14	202.12	205.39	203.76	201.78	202.56	203.89	203.09	203.82	204.07	204.63	203.6
209.92	207.42	209.35	208.63	208.9	208.01	208.91	209.45	207.32	208.51	208.09	207.84	209.13	208.6	208.81	208.75	208.57	208.14	206.67	208.25	209.8	209.31	209.6	208.47	208.18	208	208.81	209.93	207.44	209.21	208.78	209.33	207.8	207.79	209.88	209.07	207.77	209.72	207.49	207.96	208.63	208.87	208.58	208.85	210.13	208.63	209.74	208.28	207.26	209.79
212.91	211.49	213.2	211.74	211.67	212.19	211.26	211.8	211.53	212.68	211.3	213.3	211.88	212.21	211.8	213.19	213.73	212.14	213.02	213.25	212.62	212.56	212.47	212.09	210.97	211.74	213.78	211.84	212.83	211.25	212.53	211.83	213.58	212.84	212.22	214.15	210.95	212.61	212.87	212.34	213.75	213.42	212.21	213.03	213.27	212.76	213.25	211.76	213.72	212.44
209.04	209.48	210.27	209.96	208.02	210.33	208.7	206.63	207.08	207.74	207.7	208.04	207.48	208.31	208.47	207.37	208.5	208.5	207.55	208.71	208.64	209.12	208.69	208.8	210.12	209.41	208.25	208.15	208.81	208.55	209.16	209.51	207.85	207.91	208.61	208.62	209.72	208.55	210.29	208.86	209.83	209.12	209.69	208.04	208.25	209.09	208.07	208.17	208.01	207.65
206.84	209.93	207.88	208.45	207.2	207.55	207.8	209.27	207.63	208.81	209.57	208.36	209.92	209.08	209.81	208.6	208.08	208.23	209.97	208.58	208.75	208.12	208.49	207.6	207.94	208.02	210.46	206.99	209.78	210.25	208.05	207.36	209.18	208.47	209.17	208.79	209.76	207.9	209.16	208.14	208.66	207.61	209.19	209.56	208.99	209.04	208.31	208.05	208.88	209.04
211	211.25	210.4	211.15	210.41	211.75	211.35	211.5	211.97	211.97	211.45	214.52	211.44	210.88	211.29	211.68	211.6	211.08	212.31	212.56	213.35	211.36	212.16	210.54	212.72	211.59	212	212.03	211.22	209.72	212.17	211.34	212.03	211.5	212.09	212.51	212.24	210.73	210.32	209.36	210.45	212.06	212.31	210.55	211.44	211.13	210.92	210.63	214.14	212.12
208.9	206.94	208.45	209.01	209.48	208.31	209.91	207.77	208.49	208.37	208.77	208.47	210.2	208.63	209.4	209.68	208.64	208.99	208.46	208.96	209.32	206.92	208.02	209.33	209.53	208.87	208.53	208.73	208.91	207.53	209.29	207.91	207.95	207.86	209.11	207.22	207.97	209.6	208.79	207.47	208.27	210.27	208.49	208.35	209.84	208.53	208.95	208.29	210.33	206.8
208.05	208.14	207.9	206.56	207.17	206.1	207.68	207.96	207.14	207.24	207.77	205.73	209.38	209.95	207.47	207.13	207.25	208.71	207.7	206.4	206.93	207.16	208.42	208.03	208.03	207.74	209.71	206.83	206.67	208.38	206.78	210.2	208.01	209.2	206.71	206.69	208.66	206.95	207.12	209.58	208.68	206.65	209.72	208.96	208.39	207.33	208.56	207.58	207.97	206.93
200.89	201	201.96	201.98	201.58	202.35	201.64	201.25	201.22	202.17	200.78	201.27	201.34	201.93	201.28	202.95	201.11	202.93	201.98	200.64	201.8	201.49	201.06	202.2	201.27	203.3	202.21	201.71	201.19	202.43	201.9	202.2	200.31	201.55	201.39	200.99	200.6	202.21	200.34	201.33	201.4	201.51	200.52	203.26	199.43	200.38	200.82	201.74	200.62	201.74
201.68	200.27	203.31	199.26	200.59	200.49	201.2	200.37	201.32	200.1	200.16	201.19	200.56	200.1	200.02	200.91	200.37	201.52	200.01	200.17	201.12	200.47	201.08	199.56	199.92	199.52	200.82	200.63	200.05	199.96	199.79	199.45	201.39	202.32	199.91	199.46	201.14	199.01	200.27	199.81	199.16	199.64	199.31	200.25	198.63	200.49	201.56	198.33	199.76	199.62
206.96	207	209.18	205.44	206.41	207.98	206.47	208.9	208.91	209.46	207.45	208.5	209.22	208.9	206.59	207.26	208.81	207.59	209.37	206.71	208.01	208.56	207.97	208.94	208.48	206.33	207.19	207.24	208.83	209.25	207.94	208.66	209.61	207.31	207.04	208.37	208.07	209.1	206.67	206.87	208.1	206.66	207.08	209.25	206.79	207.71	208.13	206.92	207.76	207.32
208.24	209.33	209.42	207.1	209.9	208.72	207.42	209.66	209.2	208.58	206.92	208.93	208.55	207.88	207.11	208.9	208.04	209.2	208.22	208.54	208.22	207.42	209.5	208.69	207.78	209.47	210.6	208.07	210.67	209.69	208.57	207.57	207.98	209.15	207.59	208.02	207.9	208.98	209.77	207.94	208.9	209.82	208.05	207.19	209.47	210.88	209.05	209.77	209.16	209.6
210.62	209.43	212.77	211.28	211.75	212.2	213.65	212.05	212.28	213.22	210.37	211.1	211.6	212.16	213.23	211.84	211.31	213.1	210.9	212	211.36	211.69	211.84	211.45	210.94	213.1	212.03	212.8	210.23	213.56	212.57	212.8	211.91	212.09	212.96	212.29	210.49	212.18	211.24	212.25	212.8	212.26	210.17	211.99	211.09	213.07	210.49	211.89	212.87	211.83
217.19	217.3	217.71	217.83	216.59	215.74	217.57	217.76	217.22	216.63	217.08	217.64	217.56	216.1	217.41	217.03	217.64	217.9	217.11	216.19	216.09	216.81	217.19	218.61	217.46	218.03	217.27	218.01	217.08	215.31	217.33	218.04	217.04	218.09	218	218.98	216.97	217.78	216.7	215.5	218.01	216.84	216.42	218.04	217.91	217.6	216.67	216.59	217.88	215.3
208.2	206.87	207.31	208.03	208.73	208.15	207.99	208.39	207.51	206.67	207.92	208.42	208.49	208.55	207.91	206.06	207.24	207.49	208.2	209.1	208.51	207.92	207.11	207.88	208.37	209.04	207.94	209.38	207.26	207.69	206.03	207.23	209.04	206.72	208.13	208.42	208.83	208.61	208.88	208.38	206.63	207.36	207.57	209.15	208.17	207.04	207.4	207.73	207.3	207.92
205.49	204.84	207.77	206.87	204.92	205.11	205.71	206.28	205.81	206.47	206.54	207.12	205.58	204.55	206.43	206.17	205.93	207.86	206.17	205.88	206.71	208.43	206.12	207.02	207.02	205.19	206.8	207.27	205.15	206.48	206.69	206.85	206.07	206.24	207.56	206.7	205.25	206.83	205.53	205.94	206.4	205.05	207.18	208.18	206.75	207.76	207.76	207.89	206.45	206.57
211.71	211.26	212.17	213.25	211.9	211.67	210.5	210.55	209.51	211.08	212.49	211.07	210.92	210.66	210.95	211.23	211.58	212.6	210.26	211.16	212.93	213.2	212.89	211.89	211.45	210.76	211.92	211.53	212.84	213.12	213.89	212.55	210.38	210.47	210.99	211.67	212.39	211.38	212.04	211.39	210.93	212.76	210.94	212.02	210.3	211.61	212.93	212.37	212.36	211.8
213.47	214.1	213.1	213.45	212.25	215.63	213.2	214.04	213.63	214.78	212.6	212.75	212.38	213.15	214.74	213.96	214.97	212.78	214.35	213.26	211.73	214.8	214.13	212.94	214.8	213.26	214.28	213.81	214.6	214.56	213.5	214.18	212.43	212.45	213.29	213.26	214.17	213.53	215.01	214.28	214.03	213.6	214.91	212.94	212.79	213.7	214.68	213.21	215.37	214.36
195.07	195.89	194.65	194.22	194.5	193.9	193.94	193.7	193.94	194.12	193.55	192.61	193.55	195.23	193.16	194.73	194	194.32	194.45	193.8	195.63	194.9	196.05	193.79	193.68	192.72	194.13	194.48	193.54	193.77	195.15	193.54	195.04	194.81	194.08	193.71	195.45	194.12	195.04	194.8	193.87	193.21	194.5	195.92	194.88	195.09	194.01	195.14	191.58	193.7
216.55	218.2	217.21	217.75	217.12	217.65	219.83	216.66	219.37	218.44	218.02	217.35	218.87	218.84	218.17	217.29	219.09	219.86	217.04	218.39	216.72	218.19	216.24	218.12	217.83	216.84	217.59	217.18	218.39	218.16	217.74	218.09	218.84	218.57	219.03	218.29	217.79	216.65	217.35	216.81	219.1	217.27	216.55	217.46	217.69	216.67	215.67	217.49	218.09	217.3
201.01	198.53	201.34	200.94	200	200.61	200.36	198.79	199.84	200.02	200.87	199.98	199.68	201.11	200.83	199.27	199.95	198.97	200.89	201.24	201.32	200.82	200.79	199.68	201.71	200.42	200.34	200.36	202.14	199.59	200.28	199.41	200.5	200.72	199.49	200.33	202.41	200.77	200.89	198.86	201.56	200.2	200.84	199.4	199.3	200.62	200.56	200.31	201.48	201.82
210.62	209.86	208.96	210.21	209.21	211.31	208.75	209.04	208.55	207.21	210.4	210.18	209.37	210.29	210.08	211.79	209.59	209.34	210.56	207.64	209.93	210.02	210.05	209.89	210.59	210.12	209.51	210.84	211.53	206.96	210.38	210.03	209.41	209.8	209.96	208.95	207.45	208.35	210	211.03	208.98	209.73	210.22	208.8	209.86	207.34	209.15	209.05	209.02	209.53
206.43	204.16	204.98	204.82	205.29	203.94	203.4	206.68	205.59	204.19	204.62	203.69	203.84	204.91	204.73	205.26	205.21	203.71	205.21	205.45	202.57	204.97	204.36	202.47	205.29	203.97	205.18	204.51	202.67	203.44	202.92	205.71	203.65	204.02	204.53	202.84	205.37	205.28	204.62	203.81	204.72	205.48	205.8	204.33	204.87	203.62	204.27	204.48	203.47	204.19
203.93	203.31	202.57	202.07	203.92	202.6	201.31	203.91	204.47	201.33	204.06	201.9	203.1	204.9	203.48	202.37	203.91	203.16	203.07	203.9	203.14	201.46	203.81	200.82	203.43	202.54	202.14	202.04	202.29	203.16	202.66	203.01	202.77	202.95	203.56	202.8	202.69	203.02	203.11	203.1	203.63	203.14	204.16	203.55	203.12	202.71	204.55	202.97	203.14	202.99
198.23	199.88	199.67	200.19	200.11	200.74	200.52	200.87	199.82	201.71	200.88	200.68	199.88	200.49	199.92	199.14	200.21	199.83	200.2	202.06	200.72	199.43	202.67	198.85	201.67	200.21	200.59	199.48	199.91	201.09	201.44	200.96	200.2	200.1	199.48	201.14	199.36	200.39	200.47	199.32	199.91	198.85	201.16	200.8	201.16	200.86	200.41	200.24	202.49	200.15
210.03	207.39	207.69	208.6	209.28	207.45	208.51	209	208.52	209.51	209.34	208.56	208.39	207.01	208.44	208.06	208.57	207.45	208.31	206.48	210.61	208.47	208.5	208.45	209.35	208.71	207.99	208.97	209.49	207.92	209.06	209.91	208.15	207.42	209.32	208.26	208.67	208.32	210.43	209.33	208.32	208.8	208.67	206.2	208.46	208.03	209.38	207.28	207.8	207.17
216.91	219.15	217.87	218.38	218.11	216.46	217.94	218.25	217.71	218.03	218.15	217.81	216.99	218.39	217.78	217.62	216.36	217.78	216.73	219.28	216.01	217.99	217.97	219.42	217.24	219.13	218.71	217.11	218.53	217.62	218.43	216.66	218.71	218.06	219.06	218.2	217.95	217.79	216.92	217.06	217.74	218.66	217.71	216.21	218.97	218.3	217.02	218.81	217.74	218.22
206.9	208.9	208.46	207.12	207.77	207.52	208.54	207.46	207.62	207.44	206.68	207.92	206.59	209.02	209.08	207.85	208.3	207.59	206.92	207.75	207.5	208.16	208.47	207.7	207.16	206.45	207.35	208.51	208.17	206.68	207.56	206.69	209.24	209.09	208.01	206.36	208.4	207.33	207.42	207.51	209.06	207.19	207.79	208.8	207.37	207.36	208.56	208.57	207.86	207.75
206.92	205.46	206.02	207.1	207.01	205.72	205.79	207.1	207.01	206.94	207.07	205.48	205.27	205.78	204.49	206.63	206.49	206.19	208.15	206.1	206.31	205.86	205.48	206.86	207.44	204.19	206.41	206.98	205.57	207.39	206.95	207.74	207.01	205.82	207.4	206.61	206.69	206.23	206.25	205.88	206.75	205.12	206.27	207.07	205.49	207.74	207.92	206.19	206.8	206.38
204.22	203.22	202.9	202.93	202.97	202.52	202.37	203.8	203.43	202.97	203.81	203.03	202.94	203.17	203.47	202.88	203.78	203.91	204.12	204.78	204.41	202.3	203.68	203.41	203.67	202.23	203.17	203.2	201.94	201.83	202.39	203	204.31	202.61	202.09	202.68	203.45	203.35	201.75	204.84	203.23	203.45	203.33	202.29	202.81	202.51	204.83	204.56	202.5	203.05
208.09	208.81	209.28	208.87	208.03	210	208.31	208.4	209.92	209.78	207.94	209.57	208.17	208.12	208.63	206.97	209.28	209.34	209.14	209.13	207.45	209.39	208.87	208.11	208.4	208.12	208.75	208.33	210.81	209.78	208.57	207.99	208.55	208.9	208.81	209.11	209.15	208.18	207.81	208.88	208.73	208.81	209.59	208.86	208.57	210.11	208.14	207.67	208	208.41
217.11	216.95	218	218.27	216.91	219.83	215.05	217.34	218.75	218.61	218.78	217.66	218.9	217.55	219.15	217.81	218.11	218.88	217.07	218.47	218.1	218.38	218.14	217.72	218.15	217.45	219.6	219.49	217.06	217.86	217.75	216.93	215.95	218.73	218.15	218.37	216.05	218.36	217.09	217.36	217.78	218.31	218.53	217.21	217.36	217.79	217.13	217.35	216.6	218.22
199.1	198	198.22	199.24	198.75	198.57	198.9	199.85	199.38	199.48	196.89	199.51	198.66	200.56	198.58	196.96	198.07	198.89	198.35	198.89	198.64	199.44	199.14	198.59	198.83	199.2	197.65	199.88	198.75	199.14	199.22	197.51	199.4	198.37	199.29	198.25	199.22	197.83	196.99	197.98	199.66	197.66	198.06	198.88	198.68	198.06	198.42	197.62	198.85	198.89
209.93	209.18	208.84	208.3	210.14	208.75	208.9	209.35	209.2	208.3	208.65	209.84	210.52	209.44	209.61	209.11	209.21	208.73	210.03	208.57	210.96	210.25	210.7	209.14	209.87	210.53	209.07	209.75	209.89	209.71	208.72	211.5	210.18	208.21	209.05	209.34	210.4	208.99	209.41	208.77	208.85	209.5	211.89	208.76	210.24	209.01	209.67	209.02	210.36	209.96
211.07	211.98	211.24	211.9	210.74	209.38	210.86	211.49	211.51	210.81	210.76	210.42	211.35	212.43	210.02	212.07	210.46	210.95	211.01	209.89	211.32	211.47	211.06	212.27	209.86	210.74	211.78	211.94	211.82	212.13	212.44	210.8	212.79	210.8	211.58	211.7	211.22	212.9	211.41	211.62	211.16	213.51	210.93	211.06	210.53	212.13	212.25	210.7	211.74	210.02
198.79	199.51	197.84	199.98	199	199.91	198.01	200.2	200.78	199.27	199.5	198.67	199.29	198.06	199.12	199.69	198.95	199.39	200.3	198.38	201.83	199.43	198.18	201.37	200.62	200.3	200.71	199.34	199.85	201.12	197.73	199.57	198.16	198.73	200.97	198.78	199.78	198.73	198.8	198.57	198.58	199.61	199.63	199.22	198.99	199.65	198.58	199.49	200.37	197.91
209.73	207.56	207.86	207.95	207.77	208.6	208.11	206.7	207.57	208.3	207.66	208.24	208.26	206.69	207.81	206.7	207.92	207.25	208.08	207.42	206.49	207.22	207.87	208.28	208.2	206.4	207.18	206.92	208.47	207.93	209.45	207.5	208.14	207.61	209.51	208.04	209.02	208.16	206.29	207.11	207.09	206.6	207.71	207.72	208.63	205.94	207.79	205.8	207.09	206.98
206.97	209.14	208.13	209.15	206.63	208.23	207.26	207.39	208.56	209.39	207.87	208.76	207.96	208.1	208.85	208.85	209.86	209.58	207.14	208.85	207.2	208.38	208.62	208.12	207.54	208.62	209.29	209.38	208.44	210.55	209.59	208.13	209.54	209.06	208.38	207.33	209.5	208.89	207.58	208.55	208.63	209.23	207.42	208.21	210.29	208.52	208.87	208.78	207.59	208.54
218.08	216.77	218.72	217.55	217.93	218.9	219.51	217.25	218.05	217.35	218.98	218.29	216.94	218.74	219.23	217.55	218.55	216.77	217.83	217.68	217.4	216.84	218.02	218.49	218.71	219.35	217.64	218.32	217.96	217.96	217.18	218.55	216.46	218.76	217.6	217.56	216.03	217.78	218.2	217.29	217.67	218.31	217.84	218.93	220.07	218.43	218.72	218.48	216.89	218.48
205.1	207.47	208.33	206.89	205.99	204.93	205.66	206.19	205.14	207.51	206.91	205.77	206.02	206.38	205.85	207.27	206.76	205.79	205.54	206.98	205.55	206.08	206.15	206.46	205.64	205.46	207.19	206.6	205.92	207.44	204.72	207.62	206.83	206.35	206.21	206.48	206.8	206.9	205.79	208.08	206.49	206.33	207.55	206.27	206.57	206.84	205.79	206.1	207.52	205.49
212.81	211.46	212.06	211.89	211.97	212.3	212.26	212.68	212.38	211.81	211.45	212.78	212.22	211.01	213.27	211.19	212.55	211.39	210.9	212.87	214.24	211.18	211.84	211.16	212.22	211.76	210.06	211.98	210.88	211.91	210.89	210.94	210.49	212.69	212.36	211.53	210.34	212.18	212.48	211.34	211.52	212.18	211.92	212.27	210.59	211.31	211.88	212.6	211.73	213.45
213.33	214.5	213.61	213.43	212.32	213.49	214.18	211.33	211.87	211.88	214.09	213.12	212.09	213.31	213.95	212.39	213	214.04	213.44	213.88	212.89	211.73	214.09	212.8	215.38	211.99	212.82	213.28	214.27	212.25	211.88	213.1	213.64	213.81	213.36	213.39	211.8	213.8	214.09	213.69	213.59	212.41	212.94	213.17	213.86	211.23	214.94	211.68	214.79	212.44
216.51	217.79	218.03	218.53	216.92	216.13	216.28	216.95	217.14	216.1	217.06	217.32	216.17	217.72	216.92	217.19	217.44	218.57	216.17	217.54	216.87	218.26	216.38	216.72	216.11	216.8	216.88	217.11	217.63	217.88	216.61	217.35	218.98	217.79	215.89	217.37	217.51	216.83	217.39	215.92	217.3	216.68	215.87	217.11	217.49	216.78	218.03	217.48	218.9	218.09
211.29	212.09	210.4	212.58	211.17	212.56	212.36	212.25	211.77	212.02	211.16	211.04	212.24	211.64	210.9	211.51	213.08	210.73	211.69	210.58	210.98	211.24	211.81	211.65	211.93	210.6	211.66	211.32	211.13	211.22	210.28	211.37	211.45	212.58	213.54	211.76	211.45	211	210.58	212.07	211.33	210.69	211.68	210.97	212.47	210.63	212.13	210.61	210.48	211.51
217.8	216.47	216.49	218.36	217.38	216.66	216.87	217.66	217.85	217	215.93	216.77	215.97	217	217.43	217.42	216.9	216.09	217.54	217.23	216.48	218.08	216.38	216.77	217.13	217.89	216.89	217.64	217.36	216.39	215.71	217.56	217.05	216.23	218.16	216.02	216.73	217.14	216.04	217.12	217.68	217.35	216.5	217.01	217.69	217.48	216.15	217.85	216.05	218.06
198.28	198.29	199.31	200.53	200.37	199.57	199.32	200.26	199.46	198.57	198.23	198.94	200.05	199.28	200.57	199.82	199.33	199.55	200.53	199.52	198.04	199.9	198.67	200.09	199.38	199.25	200.1	199.37	199	200.43	200.96	200.32	202.08	199.71	198.31	199.23	199.11	199.85	199.94	198.99	199.92	199.51	199.93	200.63	199.63	198.12	199.3	198.72	199.94	199.11
203.12	203.5	202.6	202.85	204.86	203.51	202.98	203.65	204.02	203.57	203.78	202.27	203.51	204.48	204.03	201.87	203.63	204.7	202.79	203.43	205.24	203.89	203.55	203.64	202.82	203.66	203.94	203.55	202.94	204.55	203.11	203.92	202.32	203.1	202.75	205	204.68	203	202.67	203.1	203.28	202.71	204.66	204.44	202.78	203.77	203.43	202.82	204.38	203.03
202.43	202.53	203.84	202.73	203.3	201.38	200.97	203.25	202.9	203.73	202.28	203.3	202.26	202.17	202.25	202.81	202.69	203.62	201.54	203.82	202.4	203.41	202.33	202.6	202.87	202.5	203.02	202.84	201.8	202.94	204.36	203.97	203.3	202.64	202.52	202.49	202.31	201.65	203.34	202.1	201.85	201.48	202.53	203.01	202.02	203.89	203.49	200.72	203.63	203.69
213.32	214.07	213.59	212.01	215.1	212.35	213.39	212.68	212.67	215.14	212.48	211.46	213.77	212.21	212.53	216.52	211.79	212.6	211.99	213.25	213.51	212.65	212.87	211.34	213.12	213.67	212.5	213.69	211.83	213.07	213.71	214.08	213.77	213.26	212.23	210.72	212.15	211.83	212.41	212.77	213.4	212.47	212.13	215.23	213.13	213.27	211.54	211.67	211.64	213.24
210.74	210.42	209.62	211.56	208.95	209.35	208.43	210.17	208.67	210.13	209.05	208.35	210.27	209.12	209.52	210.53	210.64	209.71	210.06	209.72	210.24	209.39	209.83	209.53	210.4	209.28	208.66	209.81	211.18	210.55	208.36	209.05	210.92	210.88	210.55	209.56	209.54	210.25	208.92	209.21	208.37	210.67	210.97	208.93	208.47	207.99	209.53	210.83	209.33	210.21
199.95	201.55	200.84	199.84	200.97	201.04	199.62	201.8	200.05	200.85	200.32	198.62	199.35	201.35	198.96	198.55	198.36	198.99	200.69	199.38	200.69	200.5	200.44	200.74	201.12	199.9	199.78	199.43	199.53	201.31	201.58	199.92	200.02	200.3	198.56	199.59	200.62	199.62	200.63	198.6	200.49	200.79	201.35	200.4	200.01	198.51	199.79	200.44	202.14	200.08
199.33	199.2	198.49	199.2	199.85	201.66	198.67	200.58	198.82	199.36	200.27	198	199.73	198.02	198.8	198.06	198.84	199.52	198.94	198.73	200.12	199.6	199.54	199.48	199.21	198.28	199.65	199.47	198.77	199.23	199.84	198.5	199.4	199.65	198.99	198.97	200.51	199.91	198.79	199.08	200.52	200.75	199.99	199.67	198.22	199	199.42	198.36	200.8	197.78
211.08	212.83	214.35	212.06	213.06	213.37	213.51	212.48	211.86	211.85	212.31	212.45	211.83	212.58	212.66	212.46	211.32	212.71	212.97	212.89	212.32	213.52	212.73	211.26	212.5	213.74	212.71	213.58	211.45	211.63	212.88	212.72	211.62	211.67	213.24	211.77	213.74	213.73	211.01	212.05	213.28	212.03	212.95	212.37	213.21	212.72	211.94	211.87	211.98	213.98
209.74	208.51	209.38	208.28	209.48	208.69	211.21	209.02	208.55	207.63	208.45	210.38	208.9	209.43	209.48	209.47	207.6	209.79	208.64	209.55	209.81	210.89	209.38	209.62	208.02	209.27	209.74	209.27	208.83	209.34	208.44	208.2	208.96	210.61	209.1	209.12	209.32	208.59	209.63	210.04	209.74	209.14	209.49	210.1	210.84	209.3	210.41	208.58	210.76	209.88
209.78	207.39	209.01	206.43	208	206.08	206.69	208.34	208.72	207.75	207.1	208.19	206.09	207.56	207.89	208.6	207.89	207.38	205.62	208.69	207.21	207.5	207.53	207.9	208.38	207.72	208.5	208.59	206.85	207.09	207.65	206.07	208.1	207.26	207.6	207.88	206.96	208.52	208.39	207.23	207.58	208.06	208.41	207.38	209.29	207.24	207.64	207.58	207	207.35
206.88	207.21	206.65	206.53	205.93	206.16	205.12	204.89	205.3	206.02	206.17	204.92	204.92	206.61	206.85	207.43	206.63	205.4	207.28	206.87	207.74	205.86	206.13	205.96	205.27	206.77	206.72	206.81	207.03	205.51	206.24	205.81	206.83	206.1	207.35	206.31	205.86	207.61	205.58	205.63	204.3	206.66	206.57	205.65	207.26	206.75	205.26	206.32	205.96	205.88
198.89	198.3	199.36	200.37	199.18	199.55	198.75	199.91	198.71	200.37	199.87	198.92	199.31	199.13	198.71	199.29	198.06	199.51	197.87	198.43	198.32	199.07	199.57	199.26	198.83	198.48	199.82	199.43	200.37	199.3	199.55	199.7	198.78	199.94	199.4	198.24	199.36	198.88	198.12	199.49	199.69	197.84	200.27	199.59	198.56	199.44	199.72	200.21	199.14	199.39
203.64	203.16	203.22	204.03	203.18	204.16	202.98	204.44	204.95	203.69	202.58	203.94	204.04	203.08	202.5	204.43	203.81	203.92	204.14	203.78	204.17	202.99	203.54	202.56	203.26	203.14	202.71	202.08	205.19	205.12	203.86	205.49	202.88	203.38	203.79	202.13	203.89	203.47	204.27	204.76	202.94	202.71	202.85	202.05	203.27	202.29	203.99	203.27	204.4	204.52
214.82	214.33	212.68	214.32	213.08	213	215.18	213.17	215.22	214.09	213.65	213.9	216.08	215.12	212.45	212.48	214.06	213.94	213	212.39	213.85	213.85	214.12	214.64	214.39	213.89	213.44	213.94	212.83	214.5	212.83	213.49	214.94	214.32	215.74	213.93	213.92	213.42	214.63	213.38	213.52	213.29	212.5	213.73	214.41	213.2	213.72	213.53	213.68	213.47
200.77	202.09	201.78	202.83	202.5	201.11	201.95	201.58	203.73	204.09	201.24	201.2	203.04	203.06	202.64	200.71	203.92	202.73	203.03	204.77	203.26	203.04	202.14	202.79	202.31	201.82	203.53	203.56	202.31	203.67	203.72	201.99	202.3	203.02	203.26	201.38	201.02	200.87	202.25	202.89	201.07	202.93	202.6	204.25	203.37	203.15	201.48	201.57	202.96	202.83
218.82	216.18	218.09	216.41	216.07	215.99	217.17	216.56	216.46	216.65	215.98	216.92	218.32	217.41	215.91	216.85	216.98	216.62	216.35	217.11	218.06	216.55	215.77	216.68	217.69	217.23	217.57	215.49	217.06	216.38	217.05	217.51	215.52	216.74	216.95	215.96	217.27	216.73	217.35	216.52	216.37	217.38	217.44	216.93	217.05	216.15	217.96	216.44	217.06	216.66
212.8	212.33	212.09	210.87	213.26	210.8	210.63	211.4	212.92	213.35	213.94	213.25	214.08	211.79	212.96	210.86	212.94	211.62	210.65	212.13	213.61	212.31	211.86	212.52	213.44	211.92	210.21	211.13	212.34	213.46	213.42	213.66	212.54	211.86	212.23	213.22	212.84	213.07	211.78	212.68	212.57	212.58	211.45	210.62	210.61	212.42	212.13	211.1	213.11	213.51
198.8	198.83	198.47	199.12	200.12	200.67	200.44	199.89	200.34	196.57	200.53	198.48	199.91	201.14	200.86	200.85	198.83	200.32	199.3	200.71	198.75	201.78	198.6	200.38	201.48	199.87	200.03	199.6	199.46	199.59	198.37	199.92	200.29	198.85	198.43	199.16	199.76	199.26	198.53	200.15	200.26	199.64	198.24	198.01	199.47	198.13	197.53	199.69	199.24	199.98
202.98	203.07	204.01	204.27	203.85	203.99	204.05	203.38	204.7	204.12	205.38	203.89	203.06	202.55	202.72	202.32	202.58	204.68	204.13	203.53	203.66	202.21	203.58	203.48	204.1	203.18	203.5	203.93	204.23	202	204	203.85	202.47	202.82	204.27	203.99	204.34	205.43	203.87	204.27	202.94	204.42	204.54	203.35	204.45	203.32	205.48	202.95	204.43	202.78
195.47	195.86	194.8	196.1	195.91	194.97	194.08	193.74	195.5	196.22	194.75	194.26	193.78	194.66	195.4	196.26	194.28	195.85	196.09	195.9	195.48	197.24	196.07	196.18	194.3	193.85	195.37	194.92	195.41	195.11	195.52	195.79	193.79	195.97	194.67	195.5	195.62	194.23	196.32	196.2	194.29	194.33	195.28	197.24	195.52	194.82	195.45	194.85	196.88	195.21
207.38	207.34	208.99	206.52	209.68	205.21	207.24	207.4	206.33	206.29	206.81	207.11	209.6	209.19	207.36	207.94	208.25	207.35	208.18	208.2	208.36	208.05	207.8	207.95	206.23	208.61	208.35	206.49	207.75	208.12	206.71	206.21	207.37	206.56	207.87	207.97	206.67	206.79	208.82	208.53	209.44	207.03	206.09	207.56	207.1	208.77	207.19	207.15	207.76	209
200.99	202.22	201.8	199.02	202.07	201.97	201.03	200.24	200.94	199.63	200.54	200.87	198.61	199.99	200.44	199.79	199.53	201.14	199.29	199.6	200.91	200.57	200.41	200.35	200.32	199.93	199.74	199.6	200.55	200.74	200.39	199.87	200.11	200.93	199.84	199.83	200.05	198.85	200.95	200.38	200.4	199.13	200.25	200.49	200.73	199.82	198.87	199.59	199.2	198.19
212.16	214.12	214.64	214.14	213.93	214.91	214.14	212.94	214.24	214.13	214.34	215.4	214.47	213.23	212.74	213.88	211.68	214.11	212.95	214.11	213.27	213.39	214.22	214.23	213.2	213.72	213.56	214.82	213.42	214.61	213.14	214.03	213.31	212.66	214.24	213.69	213.35	213.85	213.32	215.94	212.57	212.75	215.02	213.6	212.73	213.06	213.62	213.73	214.41	214.32
217.24	218.13	217.4	216.32	218.79	217.59	217.46	216.39	217.66	216.74	217.74	216.16	217.39	216.62	216.3	216.77	216.2	216.86	216.42	217.22	217.72	216.38	216.64	215.68	216.61	216.94	217.76	218.34	216.83	218.66	218.09	216.55	216.18	217.46	215.84	217.77	216.59	216.54	216.89	218.42	216.61	216.22	216.47	215.68	217.06	215.38	218.55	216.28	218.03	214.77
210.55	211.12	210.98	212.6	211.38	212.4	210.44	211.52	212.07	212	211.78	211.63	212.4	210.21	211.14	212.55	212.65	213.29	212.26	211.7	209.62	210.65	212.05	211.64	211.2	211.06	211.28	210.37	211.73	211.73	211.51	210.7	210.24	209.64	211.6	212.54	211.1	211.08	211.48	212.47	211.51	212.22	209.76	210.8	210.95	210.99	212.78	213.07	211.58	211.83
211.78	214.22	212.33	213.31	214.25	212.74	212.46	212.96	212.06	213.15	210.76	213.78	213.16	212.85	211.42	212.54	214.26	214.06	212.51	213.76	213.21	212.74	214.41	213.87	212.7	213.36	211.89	213.69	213.53	213.23	213.05	212.98	211.89	214.03	213.13	212.49	212.97	212.65	212.6	213.7	214.25	213.29	214.22	214.24	211.55	211.97	212.93	214.13	212.95	211.74
194.17	193.32	194.02	195.32	195.07	195.83	194.34	193.63	195.31	194.42	193.76	194.48	193.62	196.42	194.08	193.5	192.59	192.01	194.7	194.11	193.03	194.41	193.5	194.31	195.39	194.92	194.8	193.63	194.51	193.25	194.71	194.04	192.8	192.8	194.84	194.41	195.13	193.83	194.9	194.34	194.29	195.62	194.86	192.97	193.03	192.94	194.02	194.95	195.2	194.65
208.73	207.47	210.91	209.5	206.75	208.84	209.84	208.69	209.01	209.33	207.98	208.69	209.52	208.77	208.98	207.53	208.69	209.27	209.7	207.39	209.68	207.97	209.08	211.85	209.65	209.64	208.58	208.7	209.97	208.07	210.22	208.61	208.05	210.02	207.82	206.62	208.75	207.55	207.97	208.29	209.03	209	208.29	210.4	209.71	208.24	209.28	207.89	208.8	210.21
213.91	212.98	214.45	214.17	213.08	214.54	215.18	213.27	213.81	213.26	213.57	213.56	212.45	214.11	214.53	214.7	211.33	215.03	214.31	215.16	215.22	213.01	213.87	214.85	213.63	214.71	211.93	213.75	215.19	214.31	214.33	213.8	212.95	214.37	213.54	214.88	213.94	215.1	215.71	213.57	213.34	213.29	213.38	213.59	212.79	213.13	214.29	213.97	212.62	213.23
212.24	212.19	213.62	210.88	211.69	211.11	210.08	209.75	211.71	212.61	211.59	212.1	212.78	212.65	211.39	211.81	211.05	212.03	211.46	212.6	212.56	213.07	212.44	211.06	211.46	211.08	212.73	212.26	211.82	212.04	211.25	212.13	211.04	212.03	210.98	211.13	212.17	212.59	211.54	211.24	211.36	212.01	211.32	213.75	211.28	210.44	212.08	211.44	210.55	212.09
198.01	201.07	199.3	199.44	199.26	199.01	198.75	199.49	198.11	200.18	200.5	199.32	199.85	200.44	199.66	199.95	199.81	200.06	198.16	199.14	197.97	199.65	198.69	199.7	198.83	199.38	198.24	201.23	198.82	200.13	199.7	198.59	199.1	198.48	199.68	199.43	199.06	199.14	200.35	200.37	200.54	199.39	199.17	199.19	199.78	199.34	199.27	198.86	200.14	199.32
203.93	202.09	202.54	202.44	203.47	204.21	204.86	202.59	203.42	203.06	204.67	202.74	203.8	202.82	202.97	205.24	203.57	204.46	203.87	203.19	203.43	203.12	203.62	204.45	202.54	202.64	202.19	202.15	204.03	202.31	202.47	201.07	203.86	203.55	202.42	204.02	204.66	203.6	203.42	202.93	203.88	204.15	201.45	203.27	203.54	202.05	203.5	201.74	203.2	203.56
210.24	208.36	208.31	207.02	207.74	208.35	207.45	207.02	207.2	208.13	207.92	207.12	208.11	209.67	207.79	206.75	207.77	206.32	205.97	207.66	208.51	208.69	209.26	206.32	207.51	207.3	208.63	206.87	206.6	207.59	207.72	209.29	207.58	208.52	208.43	206.42	208.1	208.49	208.27	207.18	207.95	207.08	205.75	206.97	208.78	206.63	208.67	206.48	208.03	207.83
198.53	198.71	198.05	198.57	200.4	198.84	198.22	197.93	196.19	196.55	199.34	198.25	196.83	197.27	199.74	197.29	199.28	196.8	199.06	197.58	197.61	198.27	196.63	197.87	199.17	197.47	197.86	197.42	198.55	198.77	198.23	196.72	199.68	197.14	197.81	197.39	197.14	198.97	198.8	197.83	198.21	197.94	197.4	199.19	197.94	198.75	197.22	198.03	198.92	199.29
198.28	198.28	199.44	198.25	198.58	199.65	201.1	200.21	198.63	199.33	199.97	199.82	199.53	199.08	199.38	199.66	199.78	199.14	199.19	198.71	199.43	199.99	200	199.6	198.92	199.63	198.73	199.97	199.58	198.61	200.22	200.12	199.51	198.58	198.29	199.58	199.54	199.43	199.14	198.55	198.69	198.7	199.84	200.27	201.31	199.62	197.46	200.57	200.56	198.12
204.12	203.14	203.2	204.23	204.91	203.15	204.77	202.34	204.45	202.58	203.41	204.84	202.62	204.87	203.43	205.19	203.62	204.08	202.46	205.45	203.15	203.09	203.24	203.62	204.64	204.02	202.41	203.91	203.75	204.28	204.79	203.36	203.69	203.69	203.79	204.5	203.17	203.88	204.61	202.37	204.38	203.74	203.32	204.95	204.05	204.27	204.41	202.46	202.7	201.72
200.39	199.3	200.3	199.49	199.14	199.41	198.48	200.16	198.69	199.73	199.91	199.68	198.59	199.88	200.18	200.04	197.35	199.8	199.1	198.84	199.22	200.66	200.14	199.36	200.33	199.49	199.56	200.02	199.16	200.22	199.19	200.03	198.64	197.93	199.97	198.61	198.25	200.36	197.61	200.12	198.55	198.37	199.76	200.26	201.61	201.49	200.06	201.09	198.96	198.64
207.92	208.19	208.62	209.55	208.29	208.2	208.7	210.58	208.16	207.89	208.05	209.67	208.24	210.02	208.27	209.39	209.03	209.23	209.94	210.45	209.95	209.1	208.83	209.3	210.06	207.73	209.46	206.75	209.92	210.3	209.89	208.34	208.96	208.48	209.56	207.63	208.27	208.53	210.17	209.2	207.8	209.8	210.31	210.49	209.13	208.75	209.92	208.99	209.64	208.65
208.36	210.12	210.01	208.01	210.56	209.52	209.04	209.18	209.25	210.6	209.8	209.03	208.95	208.78	210.45	209.94	209	209.56	210.81	208.93	209.62	210.49	209.24	211.4	209.34	208.53	209.76	209.01	209.61	210.25	208.88	208.65	210.13	208.58	210.77	209.89	210	209.72	210.83	209.24	208.29	209.19	210.33	209.89	209.41	209.4	207.82	207.53	210.34	208.56
210.68	209.32	207.99	207.97	208.96	208.6	208.62	208.49	207.73	209.25	207.39	208.15	209.23	209.53	209.85	209.61	209.61	208.91	210.33	209.08	208.54	208.58	207.31	207.72	207.17	209.3	208.08	209.45	206.06	209.48	208.6	208.06	210.17	208.75	208.76	208.07	208.61	209.84	208.8	208.72	209.23	208.93	209.3	208.56	208.33	208.62	211.27	207.93	208.37	209.45
205.4	205.09	204.11	207.55	204.59	204.24	205.02	205.87	204.4	204.92	204.68	205.36	204.22	205.44	203.34	204.72	205.84	204.98	202.74	206.84	205.45	204.51	204.91	205.81	204.56	204.18	204.99	203.5	203.27	205.14	205.21	204.77	205.05	204.72	204.01	204.91	205.43	205.58	204.89	204.58	203.99	205.5	204.82	203.05	204.13	204.29	204.84	205.16	204.97	203.77
199.54	201.31	200.6	200.43	200.61	199.79	199.72	198.96	200.5	199.64	201.08	199.4	200.46	200.19	199.19	200.76	199.77	202.97	198.48	199.04	200.34	199.65	200.54	199.34	201.38	200.73	199.67	199.21	199.07	199.58	199.33	200.16	199.83	198.99	199.73	198.97	200.48	201	200.1	199.86	199.27	200.09	200.13	199.26	200.37	201.21	199.99	200.24	199.36	200.28
205.43	206.44	206.89	206.77	205.54	205.2	207.52	205.1	207.76	207.2	207.16	206.21	207.37	206.32	205.65	205.03	207.73	207.87	206.77	205.84	208.24	206.94	205.37	205.98	206.21	203.77	206.99	207.24	205.64	207.02	207.34	205.4	206.19	206.36	206.01	205.57	206.1	207.7	206.15	206.98	207.53	207.56	205.37	206.39	205.64	204.76	207.59	206.45	208.46	207.66
207.58	207.71	208.83	207.81	205.7	209.19	207.62	207.23	209	207.85	209.33	206.15	207.95	208.03	206.38	208.4	208.31	206.82	207.8	206.86	206.19	207.11	206.17	207.73	207.42	207.14	206.92	206.14	206.66	206.45	207.69	207.51	206.28	208.12	208.61	207.23	207.12	207.32	207.86	207.16	206.3	205.26	207.95	208.33	207.7	207.89	208.39	208.09	207.61	208.56
211.46	213.25	213.07	213.55	213.31	213.54	213.16	213.9	213.11	213.03	213.13	213.13	213.37	212.73	211.42	213.03	212.79	213.32	212.83	214.42	213.2	212.66	211.92	213.15	213.25	212.04	212.84	211.2	213.69	213.14	212.29	211.91	212.58	212.49	212.22	211.63	213.95	214.39	213.23	211.87	213.97	211.99	212.29	212.47	212.85	211.71	211.77	213.69	212.25	213.52
208.15	207.62	206.75	208.69	208.71	208.42	206.5	207.41	209.57	207.98	206.45	206.92	208.02	207.87	209.26	206.08	207.64	209.29	208.05	208.55	208.47	207.42	207.78	208.8	208.54	208.32	207.8	209.53	206.99	206.28	207.43	209.35	207.08	209.07	208.01	208.55	208.32	208.35	207.11	207.29	209.82	207.8	207.08	207.42	207.88	208.48	206.85	208.12	207.21	207.11
211.21	211.38	212.56	211.23	210.58	213.01	212.54	210.64	210.44	212.43	210.78	213.44	210.83	213.44	212.67	212.52	211.03	212.05	210.23	211.33	212.43	212.36	211.52	210.76	211.32	211.34	211.72	212.21	213.23	210.91	212.82	210.49	211.25	211.67	211.92	211.5	210.65	211.83	212.49	212.06	212.23	212.32	213.11	210.95	212.67	211.82	211.06	212.62	211.39	212.68
202.38	204.02	203.56	203.52	204.82	202.83	204.13	203.56	203.37	203.69	205.56	202.51	204.09	204.43	203.17	203.54	203.51	205.59	203.03	203.51	203.16	204.36	203.36	203.15	203.81	204.6	205.17	203.86	204.11	204.69	204.15	203.6	204.97	203.31	203.22	204.08	202.61	202.73	204.85	203.97	203.71	203.22	205.82	204.52	204.8	204.58	204.53	204.19	203.27	204.6
212.76	211.93	211.24	213.38	213.01	214.65	214.88	213.36	213.63	212.99	213.38	212.31	212.36	211.8	213.69	212.41	211.95	212.54	213.99	213.77	211.83	213.27	213.32	214.3	213.42	213.76	213.64	213.42	212.45	212.19	213.06	212.34	213.98	213.25	213.21	213.39	213.77	213.47	212.78	212.2	214.41	212.22	211.74	210.56	211.29	212.79	211.63	210.37	213.25	213.45
203.36	202.78	202.14	203.74	203.72	204.09	203.69	203.57	203.63	202.55	203.67	203.72	202.24	202.9	203.84	203.22	203.82	203.58	203.28	204.4	203.08	202.91	204.15	205.12	203.42	201.22	203.59	204.03	202.67	205.21	203.05	204.79	205.42	205.21	203.62	203.77	204.12	203.86	202.8	203.36	203.85	204.71	204.54	203.18	203.16	204.89	203.24	203.81	203.28	204.26
202.52	203.52	204	203.27	202.36	202.68	203.65	202.67	202.64	203.05	202.11	201.73	201.71	202.17	202.92	202.84	202.9	202.92	202.52	202.17	202.57	201.61	201.69	202.09	201.93	204.07	201.84	202.95	201.97	202.9	201.48	203.45	202.77	202.06	202.77	204.36	202.64	201.79	201.5	203.94	201.91	201.63	201.87	202.12	203.72	202.8	201.65	203.09	202.56	203.33
202.33	201.83	203.42	202.38	201.84	203.94	200.86	204.31	203.44	200.79	201.22	201.83	203.4	203.28	203.12	201.61	203.42	202.65	201.79	202.48	201.98	203.27	202.2	202.61	201.16	203.11	202.54	204.07	202.65	203.46	203.24	201.71	204.12	202.27	201.4	202.64	202.15	203.38	201.48	202.84	203.03	203.35	201.99	201.51	202.08	203.34	202.55	202.18	200.31	203.05
194.93	195.96	195.73	195.11	193.89	195.39	196.09	195.04	195.87	194.72	194.24	194.76	195.74	195.96	196.19	195.51	195.69	195.15	195.59	195.03	195.03	196.02	195.62	196.13	194.61	197.66	195.44	195.07	194.07	195.38	195.1	196.61	193.37	193.24	196.92	194.91	193.13	195.86	195.14	195.82	195.56	195.23	194.7	195.46	195.24	193.88	195.93	195.27	196.66	195.8
208.15	209.72	207.8	206.85	207.06	207.81	207.22	207.8	207.79	207.09	206.97	207.99	207.54	208.52	207.29	208.62	208.13	209.1	208.17	207.56	206.88	207.64	207.86	207.86	208.88	206.78	209.29	207.74	207.06	208.4	208.39	207.04	208.4	208.11	206.63	206.39	208.9	209.14	207.45	207.94	206.74	208.14	208.39	207.96	210.32	208.07	205.84	208.45	207.96	208.31
207.5	208.81	209.15	208.22	207.41	207.85	209.21	207.9	208.89	208.3	206.92	209.93	209.01	209.36	207.33	209.22	209.04	209.91	209.26	208.21	208.75	205.89	208.56	208.12	208.57	207.09	209.24	207.84	208.53	208.89	208.35	209.67	208.46	208.04	209.34	210.67	207.11	210.12	208.26	207.58	207.95	208.73	208.19	209.56	210.72	208.55	208.4	209.06	208.15	208.08
213.4	212.31	213.21	212.45	212.71	212.39	213.26	211.54	212.92	213.55	214.69	214.29	212.34	212.92	213.48	212.84	212.55	215.06	209.66	214.04	212.17	213.87	212.89	212.83	212.73	213.67	213.28	212.85	214.18	214.02	213.36	213.77	213.18	212.92	213.94	214.46	213	214.15	212.2	214.06	211.81	211.69	213.97	212.96	213.7	212.44	213.99	213.37	212.22	213.6
207.64	207.16	207.76	208.27	208.16	207.72	207.8	207.17	206.38	207.22	207.9	207.45	210.42	206.79	207.1	207.3	208.76	207.47	206.41	207.67	208.32	208.3	207.48	207.92	207.48	210.22	208.2	207.58	207.54	207.57	208.47	207.69	207.57	207.42	206.99	209.24	208.87	208.53	209.16	207.62	207.92	207.73	207.83	208.1	208.89	207.41	208.44	206.22	207.58	208.47
199.1	199.58	200.76	198.29	196.99	199.65	198.32	198.07	199.01	200.72	198.75	199.49	199.35	199.66	200.11	199.5	198.98	198.45	199.58	199.06	198.37	198.2	199.37	200.13	200.52	200.9	200.55	201.14	198.29	200.31	198.68	199.6	198.75	199.82	199.41	200.79	198.87	198.51	200.05	199.14	198.83	200.02	199.64	198.13	200.44	197.7	199.37	199.71	199.16	198.87
199.24	199.79	200.61	198.71	199.6	199.79	199.3	200.54	201.65	198.91	201.08	198.69	198.72	199.92	199.65	199.68	200.32	198.94	198.24	200.33	200.08	198.69	199.49	199.7	198.91	199.72	197.48	200.84	200.38	199.04	199.65	200.83	199.73	198.61	198.87	200.03	201.08	200.65	198.71	200.86	198.71	199.88	200.6	198.83	199.37	200.03	198.79	199.13	200.04	198.73
209.65	209.93	210.33	209.77	208.46	208.55	211.26	208.53	210.09	210.39	211.05	210.17	208.79	209.05	209.41	209.1	209.9	210.06	209.62	209.53	208.86	209.73	210.04	209.9	208.93	211.07	208.94	209.81	210.27	210.28	211.49	210.23	209.96	210.1	210.42	210.08	210.83	210.39	209.76	209.77	210.7	209.77	210.17	210.51	210.37	208.05	209.16	209.55	209.67	210.45
211.38	212.54	210.83	210.71	213.56	212.02	211.96	212.79	210.78	210.02	211.85	211.85	212.59	211.06	212.26	210	211.77	211.19	211.21	212.56	211.46	212	211.64	211.2	210.97	212.18	210.99	209.7	212.63	211.29	210.9	212.88	211.9	210.65	212.84	211.87	212.24	211.88	211.99	211.27	212.19	211.37	210.28	212.05	212.77	212.31	212.06	211.2	209.8	212.49
210.64	209.08	211.04	208.93	208.83	209.2	208.93	210.32	208.84	209.63	210.4	210.57	208.89	211.66	208.08	210.44	210.76	209.98	210.43	208.16	209.6	210.11	210.92	208.92	209.99	210.25	210.45	211.49	210.02	209.72	209.21	209.09	208.98	208.89	209.98	209.62	209.21	208.66	209.4	210.44	209.59	209.11	208.05	209.86	209.31	209.35	209.45	209.08	209.35	209.49
202.97	203.69	202.32	204.16	203.02	203.49	203.22	202.91	203.46	204.22	203.5	202.81	203.76	202.96	204.1	204.78	203.43	201.95	203.72	203.61	204.08	203.98	202.53	204.25	204.05	203.08	204.74	203.54	203.59	203.6	204.57	203.49	203.13	204	204.13	203.05	203.04	205.54	203.52	203.84	203.08	204.31	204.07	203.67	203.25	203.49	202.97	203.41	205.03	203.92
203.25	204.08	204.52	202.93	204.19	203.32	203.86	203.68	203.63	203.84	204.34	202.76	204.66	202.61	204.45	203.07	203.53	204.44	202.96	203.89	202.99	203.89	203.95	204.5	204.93	203.25	203.72	204.73	204.08	202.91	204.41	204.29	204.3	204.28	203.8	203.01	203.21	204.13	204.64	203.96	202.85	205.06	202.28	205.16	204.57	204.87	202.21	202.14	204.5	203.32
215.99	217.15	216.57	217.9	217.74	218.51	216.24	217.55	218.72	217.36	217.88	218.1	216.67	217.53	217.55	217.4	216.99	216.8	217.61	218.42	218.67	217.27	217.98	217.43	217.85	216.71	217.62	218.57	218.05	215.97	217.95	216.42	218.75	216.81	217.22	216.94	216.88	216.56	218.27	217.97	218.78	217.26	217.32	216.6	218.9	218.7	218.86	217.34	216.82	218.21
205.88	206.23	206.53	208.62	205.2	206.44	206.61	208.19	205.75	207.59	207.55	205.86	206.08	205.64	206.13	207.9	206.1	207.11	205.82	205.59	205.07	206.86	206.63	205.51	207.83	205.13	206.44	204.88	205.48	205.29	206.89	206.25	206.54	207.38	208.21	206.71	206.86	204.59	206.95	206.97	206.59	206.61	206.13	206.14	207.27	204.87	205.29	204.98	206.78	206.85
206.94	205.41	207.16	207.28	207.21	206.57	206.54	206.69	203.71	206.89	205.5	206.8	205.32	207.23	206.34	206.62	206.57	205.85	206.96	206.69	205.7	205.98	207.05	205.76	206.45	206.44	206.49	206.02	205.16	207.53	208.63	206.1	206.81	206.51	206.64	207.02	205.46	206.39	206.34	205.63	206.84	206.91	207.08	206.16	207	206.19	206.19	205.56	207.25	207.63
204.8	204.35	203.93	204.31	202.84	202.81	204.73	201.59	203.39	202.79	202.78	204.14	203.34	202.11	204.52	202.08	203.81	203.19	202.67	204.56	204.9	204.03	204.68	202.87	205.05	202.46	203.41	203.56	204.86	204.47	203.63	204.39	204.01	203.51	204.64	203.34	204.41	203.45	203.47	204.69	204.64	202.85	203.19	204.06	203.58	202.25	203.94	204.25	206.88	203.29
216.03	217.02	218.49	217.38	217.17	215.59	217.29	217.56	216.58	217.46	217.95	218.56	216.94	219.03	217.19	216.26	217.31	217.07	216.25	217.42	216.26	215.96	216.46	216.58	216.95	216.37	218.87	217.95	216.51	216.22	216.83	215.88	215.14	217.74	217.17	215.82	217.42	217.68	217.29	217.56	216.77	216.87	216.99	218.31	216.06	217.23	217.22	217.18	217.35	216.84
212.2	210.31	211.67	213.31	210.18	210.73	211.85	210.4	212.17	212.05	212.47	210.86	211.34	211.42	211.06	210.38	211.41	211.08	210.94	212.47	211.49	213.47	210.77	211.55	212.16	209.85	211.25	212.81	212.05	211.16	212.7	212	210.62	211.14	213.28	211.81	209.72	210.27	210.72	211.16	211.23	211.54	211.23	210.47	211.09	211.41	211.29	212.14	210.51	211.33
201.3	201.72	200.16	200.11	202.08	200.63	198.59	200.52	201.42	200.5	201.34	201.62	200.3	199.54	199.33	200.93	198.75	199.23	200.96	201.08	200.29	201.3	199.33	199.01	201.4	200.15	201.06	200.52	200.04	200.42	199.94	201.61	199.26	199.97	199.73	199.36	201.11	199.99	199.16	200.15	199.8	199.26	201.66	199.42	200.21	200.63	198.99	200.4	200.52	200.45
211.31	211.98	211.51	211.93	210.85	210.13	211.95	211.37	210.38	212.9	213.35	212.12	210.66	212.33	211.56	212.01	211.61	210.67	211.97	212.68	212.09	212.55	212.78	212.97	211.81	210.55	210.06	212.23	211.6	210.88	211.03	211.45	211.56	210.91	210.68	210.09	210.74	212.76	210.07	211.6	210.34	211.8	210.92	212.12	210.64	212.42	213.19	209.98	211.57	210.93
196.02	195.69	195.09	194.56	195.11	194.77	195.05	193	192.81	196.33	195.22	195.56	196.33	194.08	194.39	194.2	196.75	194.4	194.65	194.95	193.9	196.79	193.43	194.86	193.7	196.07	196.04	194.82	194.58	196.18	195.52	194.51	196.57	194.9	196.54	195.28	195.82	195.57	196.17	197.48	195.19	196.31	194.52	196.89	194.87	195.98	194.56	195.51	195.74	194.93
210.95	209.81	210.61	208.64	208.39	208.62	208.94	209.47	208.84	210.02	208.91	208.88	209.27	209.89	209.86	209.85	209.31	210	209.54	210.54	209.85	210.88	208.54	209.99	209.88	208.98	209.56	209.45	208.65	209.73	210.25	210.81	208.96	210.08	208.38	208.57	209.63	210.26	209.74	209.93	209.65	208.55	209.29	208.6	209.85	209	209.6	207.57	208.87	209.53
211	208.27	209.42	209.19	209.17	208.91	208.93	210.17	209.23	208.82	210.25	211.34	211.2	212.12	208.69	210.41	210.16	209.97	209.89	208.78	210.12	209.34	208.9	211.11	209.41	209.33	208.66	209.25	209.7	210.61	208.98	210.27	209.11	207.79	209.45	211.58	210.96	210.37	209.54	209.89	209.78	210.49	211.34	209.67	209.42	210.01	210.7	209.33	208.56	210.08
204.8	202.32	203.46	203.17	204.46	204.31	203.87	203.89	202.39	204.32	203.7	204.13	202.22	201.74	203.86	206.2	203.53	202.88	203.97	204.21	204.34	203.22	204.94	203.76	203.57	204.07	204.42	203.55	203.39	204.31	203.75	203.49	205.68	203.38	203.61	205.37	204.24	201.52	202.75	204.77	203.78	204.21	204.8	202.68	203.75	203.38	203.42	203.17	203.69	203.78
192.6	193.7	193.33	195.19	193.78	195.56	193.97	193.24	193.86	194.39	194.97	193.85	192.23	195.82	194.18	196.23	194.48	195.14	193.64	192.72	194.35	193.49	193.75	191.89	193.37	193.96	194.41	195.66	192.99	195.03	194.05	195.69	193.99	193.89	193.63	194.12	195.39	193.83	192.74	193.95	193.97	194.22	195.67	194.39	193.8	193.11	194.2	193.35	193.61	194.23
207.89	208.02	208.56	208.42	208.43	208.87	207.64	207.55	209.95	206.55	208.07	209.3	209.88	208.37	208.69	209.33	207.19	208.73	207.99	206.58	207.44	208.02	208.5	209.28	209.26	208.04	208.06	208.28	210.1	208.32	209.29	207.34	209.46	208.13	209.04	208.56	207.68	208.36	206.57	208.23	209.22	208.96	209.7	207.67	209.56	207.48	208.5	206.96	208.37	210.31
202.45	200.16	199.43	199.92	200.76	200.22	200.76	199.95	199.74	200.5	201.18	199.31	199.36	201.26	199.18	201.98	199.32	200.12	201.72	200.25	201.55	200.68	200.71	200.45	199.18	199.68	201.75	200.55	202.3	200.96	200.49	199.69	200.78	200.45	201.87	199.67	200.55	200.81	200.64	199.82	200.85	200.37	199.83	200.12	199.88	201.2	199.82	198.77	201.47	200.11
217.74	217.25	217.27	217.1	218.73	217.07	217.57	218.43	218.69	217.23	216.92	216.31	216.85	218.16	218.08	216.89	217.4	218.24	218.42	218.77	218.63	219.78	217.51	216.45	217.83	215.94	218.19	216.56	219.05	217.37	216.16	216.95	217.76	217.64	217.21	216.22	216.28	217.96	216.31	216.66	217.83	216.66	215.87	215.99	216.83	217.03	217.76	217.12	217.17	216.95
208.91	207.79	207.95	209.15	208.17	208.59	208.69	210.23	208.45	208.89	207	207.98	208.47	207.51	209.16	208.91	209.29	207.79	207.52	208.59	209.04	207.35	209.28	208.14	209.37	208.16	209.21	208.9	208.57	208.53	208.14	209.27	207.85	209.64	207.91	207.63	209.06	209.79	209.63	209.85	208.86	207.41	207.39	207.22	209.28	208.97	209.63	207.96	208.83	210.06
212.74	212.36	213.55	212.39	211.51	212.45	211.87	211.84	212.31	214.03	210.7	212.07	213.36	213.25	214.57	211.54	211.94	211.83	212.76	213.79	211.85	213.65	212.02	212.82	212.82	214.03	212.6	212.23	211.78	212.18	211.99	211.76	212.11	212.49	211.34	211.61	211.9	212.59	213.17	214.19	212.16	212.16	211.4	212.38	213.26	212.74	211.58	212.34	212.28	212.44
208.73	209.32	208.39	208.51	206.78	207.01	207.07	207.65	208.14	208.01	209.13	207.86	206.47	208.17	208.04	208.33	207.09	207.93	207.63	207.53	209.66	206.22	207.27	207.65	205.61	206.92	208.51	206.78	207.18	208.68	207.05	207.07	206.77	206.48	209.05	206.8	207.95	206.37	206.69	207.07	207.68	206.75	207.95	206.67	206.79	206.91	209.31	208.29	207.46	208.28
217.49	216.95	218.61	216.76	218.91	217.38	217.15	216.93	216.6	217.58	217.61	217.48	217.35	218.99	217.17	217.8	216.95	219.16	217.42	217.27	216.72	219.26	216.53	216.92	216.93	218.45	218.76	218	219.4	217.74	217.88	216.94	218.46	219.96	217.46	217.48	217.86	217.05	217.1	220.8	217.61	216.14	216.51	218.59	218.91	215.93	218.21	217.44	217.94	218.53
216.77	218.46	218.38	216.71	216.56	217.75	217.3	218.08	218.38	218.1	217.73	215.34	216.88	218.68	218.83	217.01	217.53	219.07	218.68	216.58	219.43	218.47	215.58	217.83	217.36	216.86	218.18	218.07	217.84	218.66	217.16	217.42	218.78	217.62	215.13	218.14	218.06	217.78	217.51	217.06	217.56	218.84	218.79	218.9	217.77	218.53	218.01	216.87	217.64	217.67
197.32	196.59	197.55	198.45	198.2	197.45	198.63	197.46	198.83	198.1	198.43	198.65	198.11	197.45	198.58	198.12	198.95	197.8	199	197.95	198.03	198.14	197.57	197.16	197.14	197.55	197.98	197.21	200.12	198.21	197.4	198.49	199.54	197.8	197.5	198.21	198.16	198.21	197.39	197.45	197.48	196.76	198.24	197.88	198.38	197.81	198.51	197.01	197.05	198.88
212.49	211.41	211.92	211.51	210.98	210.42	211.81	211.77	211.85	209.87	211.16	214.07	212.84	212	213.4	213.23	211.12	211.25	211.35	212.61	211.44	211.56	213.04	212.95	211.32	212.74	210.83	210.31	212.5	211.24	210.4	211.56	211.6	212.52	211.09	212.02	210.42	212.94	211.54	210.9	211.9	211.77	209.3	211.11	211.34	211.55	212.77	211.76	212.54	211.71
207.85	208.14	208.2	207.25	208.23	206.52	208.95	208.09	208.7	207.72	207.68	207.98	205.41	209.26	206.59	208.49	207.82	207.96	209	207.33	207.21	207.91	207.38	207.67	207.23	209.85	207.85	208.14	206.49	206.77	209.18	205.34	207.46	207.46	207.43	207.8	206.78	207.41	209.13	206.31	206.67	209.34	208.09	208.25	207.69	207.11	207.48	208.65	207.1	206.45
214.61	214.21	213.37	212.44	214.97	213.6	213.18	214.45	212.9	214.7	213.48	213.6	214.57	212.82	213.52	213.76	213.27	213.66	213.8	213	212.29	213.99	214.09	213.77	215.14	213.45	212.99	213.58	213.29	214.26	214.6	212.92	213.49	212.92	213.47	215.43	212.2	213.26	212.83	213.14	212.45	214.99	213.97	213.29	215.63	214.39	212.67	214.85	213.91	213.48
206.38	208.56	206.17	207.3	209.75	206.33	208.41	208.78	206.99	207.61	206.37	208.88	208.16	208.01	208.62	208.14	207.68	206.88	207.27	208.22	208.58	207.16	205.65	206.41	208.22	208.29	208.8	207.53	207.37	207.97	208.41	206.32	208.7	206.81	207.07	207.95	208.59	207.33	207.48	208.31	208.26	207.69	208.11	206.23	205.33	206.38	208.16	207.87	206.38	208.48
203.26	202.54	202.07	202.93	202.66	203.54	203.5	201.92	203	203.32	203.63	203.46	203.4	204.07	204.64	204.68	204.44	202.25	203.43	202.38	202.78	204.98	203.03	203.83	202.31	203.34	203.6	203.64	202.76	204.01	202.74	203.32	202.17	203.75	202.53	203.87	204.19	202.87	203.38	203.98	203.45	204.1	203.04	202.88	202.36	202.67	203.37	202.85	204.32	202.99
200.24	198.65	198.27	198.44	198.45	198.41	198.72	198.4	199.45	200.36	200.06	199.24	198.07	199.27	198.28	200.7	200.41	199.7	199.67	199.83	198.1	199.83	199.28	198.94	200.36	199.02	198.91	200.12	199.21	198.32	198.49	198.86	198.71	199.32	200.98	199.13	198.61	198.67	198.08	200.62	199.64	199.09	199.36	200.82	200.49	200.97	200.03	198.34	199.17	199.09
216.92	217.63	215.72	217.5	217.18	217.59	217.13	216.84	217.19	217.34	218.2	217.56	217.09	218.27	216.71	218.65	218.85	217.86	218.08	218.5	216.62	217.79	216.39	218.39	217.56	216.11	218.68	217.07	216.72	217.22	217.92	216.88	217.7	217.61	216.63	218.87	218.27	216.44	217.54	217.08	218.8	218.34	217.4	217.79	217.94	217.33	216.91	216.95	218.93	217.9
212.59	211.45	210.45	212	210.95	209.91	211.29	213.76	211.11	212.66	210.93	209.22	211.69	210.27	210.67	212.54	210.51	210.19	211.99	212.04	210.72	212.74	211.26	210.83	210.83	210.96	210.74	211.7	214.78	208.54	212.17	211.43	211.33	211.46	211.97	212.03	211	211.22	211.94	212.73	211.83	209.63	211.58	212.04	210.19	212.55	211.98	211.32	212.46	210.98
209	207.89	208.19	208.09	208.77	209.33	208.58	208.49	210.13	207.47	210.26	208.6	208.53	208.65	209.27	209.12	207.53	209.29	209	208.25	209.27	207.12	209.41	209.9	209.89	208.49	208.88	208.01	208.48	209.27	208.48	209.07	208.13	208.14	208.98	207.8	208.81	209.33	206.94	208.04	209.26	208.91	208.63	208.03	206.4	206.96	208.93	208.85	210.07	209.13
211.72	212.11	212.05	213.12	211.46	210.65	211.2	211.82	211.97	212.58	211.03	213.03	211.18	210.51	210.64	211.84	211.98	212.52	210.66	209.15	211.53	211.13	209.76	212.39	210.25	211.7	211.33	212.15	211.38	211.98	211.62	211.26	211.55	211.36	212.38	212.63	211.75	212.61	211.18	211.68	212.68	211.61	213.08	211.1	210.49	212.16	210.91	210.33	212.55	210.79
211.63	212.53	212.16	212.64	212.99	211.03	211.98	213.01	211.99	210.77	212.75	214.52	212.84	212.68	212.89	214.47	211.54	213.95	212.54	213.24	213.17	213.5	211.3	212.89	212.68	212.6	212.32	212.68	211.56	213.2	211.19	213.71	210.63	211.96	214	211	211.99	212.17	213.4	212.12	212.3	213.13	212.68	212.85	212.73	212.8	212.56	213.04	212.83	211.58
201.39	201.59	202.14	201.28	200.25	201.23	201.47	201.57	200.47	200.75	201.22	201.34	202.85	201.22	199.54	202.93	200.47	202.58	200.44	200.43	201.04	201.14	200.79	201.47	203.32	200.61	201.04	202.56	201.56	201.69	200.12	202.92	201.32	201.31	201.3	200.24	198.84	201.4	201.02	201.15	201.15	200.93	200.72	198.96	201.65	201.21	200.4	202.95	201.9	202.94
197.14	198.37	199.95	197.55	198.17	199.98	196.92	198.77	197.76	198.46	198.34	198.08	199.32	198.06	197.92	197.87	198.67	198.64	198.78	199.75	199.07	197.87	198.33	198.75	199.43	197.06	199.39	197.01	198.22	198.76	197.37	196.56	198.36	198.41	199.52	198.39	198.16	199.09	197.64	198.81	199.3	197.43	196.48	198.82	198.9	199.71	196.67	199.28	199.16	196.28
204.05	204.3	203.62	203.1	202.18	204.11	204.24	204.77	205.17	205.58	205.32	203.23	204.56	204.95	204.92	203.13	204.46	203.43	205.3	204.95	202.78	203.79	203.46	203.3	203.93	204.39	203.72	204.11	203.75	203.98	204.19	203.03	203.92	203.45	203.34	205.07	203.23	204.77	204.45	204.23	203.96	204.39	204.24	203.45	204.67	203.87	202.86	204.37	204.13	204.65
198.49	201.79	199.91	200.34	199.41	197.3	199.19	199.14	199.99	199	199.61	199.68	200.22	197.93	200.82	200.13	200.05	200.16	201.06	199.1	200.72	199.1	199.16	199.52	199.43	199.91	198.57	199.17	199.11	198.66	199.74	198.44	200	199.35	198.54	199.1	199.74	199.47	199.09	200.21	199.4	199.98	198.79	199.18	198.88	198.87	200.02	199.39	199.3	198.87
200.41	201.27	202.01	200.5	201.74	198.41	201.15	199.84	200.24	200.07	199.93	200.79	199.58	200.19	200.73	201.03	201.03	200.67	198.53	200.03	198.47	199.61	200.4	200.15	201.57	201.06	198.07	199.53	198.48	200.04	198.68	199.37	200.03	200.57	199.26	199.59	199.34	201.13	200.05	202.14	197.77	200.55	200.32	200.1	199.46	200.12	200.22	201.54	201.59	200.5
209.03	210.05	207.75	209.82	209.5	211.01	209.72	209.32	210.4	209.34	207.64	209.17	208.53	207.86	209.72	209.57	209.26	208.52	211	210.08	210.36	209.21	210.29	208.62	208.85	209.41	210.4	210.63	209.64	210.93	210.14	209.29	209.23	209.4	209.69	208.83	209.59	208.53	210.28	209.97	210.75	209.69	208.87	208.32	210.39	208.01	210.02	209.51	210.42	209.72
204.53	203.32	204.2	203.39	203.48	202.61	204.18	204.45	206.26	203.54	204.28	201.4	203.12	205.28	205.85	205.46	203.76	203.36	203.9	204.35	202.95	204.52	203.95	203.23	203.6	204.24	204.72	203.91	202.79	204.82	203.75	205.33	203.91	203.13	203.5	204.5	204.58	203.69	204.87	203.24	202.52	203.12	202.7	204.65	204.03	205.38	204.22	202.88	204.43	203.01
209.45	208.89	208.53	208.41	208.04	207.56	207.58	207.59	208.62	208.51	207.87	208.99	207.97	208.49	208.13	207.19	208.83	209.18	207.86	208.07	207.52	209.94	208.71	207.01	206.85	208.3	208.89	209.29	207.61	207.31	208.17	207.84	207.91	207.21	208.56	208.34	209.06	209.49	208.81	207.7	208.35	209.07	208.99	209.91	208.54	209.62	208.18	207.08	208.65	209
198.97	199.78	199.75	197.69	199.97	197.5	199.67	199.23	199.21	200.04	199.95	199.55	199.34	198.25	199.75	199.53	200.06	199.88	199.99	200.11	198.82	200.31	200.2	199.61	198.63	198.37	198.16	200.36	197.22	201.63	199.34	197.79	199.23	198.88	198.26	199.59	200.42	200.06	198.59	200.45	199.76	198.98	199.49	200.39	198.09	199.94	199.55	199.14	201.1	199.36
205.76	206.67	205.95	204.58	203.55	203.42	204.86	204.79	204.64	205.14	203.66	203.33	205.31	204.34	204.89	205.5	203.37	204.62	204.46	205.9	204.62	202.76	204.5	204.71	204.97	204.87	204.63	203.45	203.74	204.57	203.59	204.69	203.14	205.43	204.95	205.06	205.96	204.03	205.31	204.88	204.2	205.86	205.37	204.34	204.1	204.94	204.05	205.32	204.41	205.18
202.77	204.18	203.1	201.64	203.48	203.4	202.6	202.58	203.49	202.07	202.02	202.47	202.24	202.9	201.88	201.93	202.32	202.48	202.11	202.67	202.01	201.32	202.36	202.39	202.55	202.32	201.44	200.24	202.86	201.74	201.27	202.06	203.12	202	203.2	202.9	203.11	203.37	202.58	203.07	201.34	204.5	202.62	203.61	201.82	201.76	202.58	202.82	202.12	202.64
209.22	207.69	208.58	209.34	208.58	208.07	208.98	209.28	207.93	209.43	208.34	208	206.6	208.44	209.11	207.43	208.98	208.26	209.17	208.48	209.65	208.39	208.17	208.28	209.48	207.91	209.38	207.13	208.07	209.31	208.25	207.13	209.85	208.02	208.32	208	209.67	208.8	210.46	208.21	209.65	208.28	208.49	208.05	209.44	207.76	207.45	208.89	207.09	208.89
200.15	201.12	198.53	199.31	201.56	199.03	200.21	199.63	200.8	200.58	199.72	199.09	200.35	199.85	200.11	199.96	199.73	200.45	200.26	198.19	199.79	198.65	198.6	199.13	199.61	199.33	200.7	198.23	199.05	200.1	199.69	199.04	200.09	200.54	198.71	199.82	200	200.48	200.32	200.07	199.37	201.47	199.18	199.49	198.63	200.83	198.76	199.94	199.98	201.71
205.18	205.73	206.64	205.98	206.1	205.89	206	206.72	205.93	205.28	206.97	206.67	206.59	207.09	205.67	207.02	205.47	206.23	206.77	205.33	206.95	206.66	208.87	206.64	206.91	207.6	206.13	207.93	205.93	205.64	206.23	205.76	207.27	207.03	205.28	206.34	204.68	205.69	206.47	205.62	207.06	206.36	206.81	205.86	205.97	206.14	205.85	206.27	205.99	205.71
207.83	207.13	206.94	206.04	207.33	205.79	207.84	207.5	207.37	208.34	206.88	208.11	207.46	207.95	206.92	208.38	207.37	208.97	207.68	208.82	207.73	208.04	206.24	208.57	208.31	206.78	206.96	206.95	207.51	207.45	207.88	207.67	209.27	207.36	207.13	206.41	208.8	207.57	207.5	209.27	207.49	207.15	208.37	207.52	208	208.05	208.74	209.56	207.98	207.01
197.95	199.2	199.87	200.17	199.94	200.18	199.13	198.82	198.75	198.57	201.03	200	199.43	200.12	199.93	198.19	199.23	199.21	198.94	199.08	198.32	200.39	199.05	199.78	200.67	200.69	198.07	199.71	200.01	199.66	199.54	201.05	198.35	198.85	200.93	199.82	200.45	199.31	199.64	201.15	200.21	200.08	199.76	199.56	199.87	198.19	198.36	198.07	200.14	199.49
207.38	207.39	208.49	207.36	207.68	208.42	206.86	207	209.17	207.98	206.38	207.69	206.89	207.47	208.47	207.77	206.6	207.99	208.4	207.63	207.41	208.03	207.86	207.32	208.38	208.65	207.98	208.59	207.02	207.11	206.24	206.86	207.01	206.79	208.95	207	207.1	209.28	207.88	209.01	207.08	207.98	207.17	208.26	209.42	208.23	208.21	206.84	208.1	208.58
211.23	209.84	210.46	209.96	209.44	209.78	206.62	208.14	209.23	209.04	210.46	209.05	209.79	208.21	208.42	210.11	209.68	209.32	208.63	209.29	210.85	209.01	209.76	210.04	209.28	210.64	210.57	208.41	209.17	209.32	209.06	210.71	208.76	210.67	209.41	209.46	208.43	209.27	208.46	209.72	208.51	207.7	208.6	211.03	208.91	208.38	210.5	209.81	208.59	208.96
212.6	213.89	213.47	213.87	213.96	213.55	215.09	213.17	213.52	212.84	212.28	211.81	213.27	214.54	212.79	212.86	213	212.97	214.69	213.07	214.48	213.42	212.52	210.28	214.01	213.51	213.52	213.66	213.62	213.4	213.38	215.03	212.85	214.92	212.77	213.7	214.57	212	212.8	213.66	213.75	213.47	213.24	213.63	212.89	214.47	213.34	214.26	214.12	212.68
200.8	202.44	201.81	202.93	201.18	202.99	201.81	201.92	202.9	201.91	201.93	202.44	201.12	203.09	200.69	202.14	202.31	202.17	202.8	201.7	202.13	201.39	202.57	202	202.49	201.35	202.5	203.45	202.99	202.74	201.04	202.32	201.95	201.39	200.86	202.31	202.1	201.91	202.98	202.81	201.96	202.72	203.82	201.51	204.26	202.03	201.22	201.95	202.1	202.97
204.28	205.82	203.35	203.78	205.73	204.35	204.38	203.77	204.11	205.19	205.26	203.82	206.67	205.44	203.3	204.56	204.43	205.8	204.89	203.98	202.9	204.96	205.09	205.17	204.36	206.01	204.48	204.37	202.79	204.47	203.89	204.52	205.46	206.32	204.38	203.25	204.7	204.27	203.89	204.64	204.86	204.56	204.33	205.14	206.56	204.77	204.67	205.03	205.71	204.45
208	207.98	207.51	206.9	208.98	208.86	208.25	207.76	209.08	208.67	207.3	208.34	206.95	207.71	206.97	207.11	206.8	207.52	207.68	208.91	207.26	208.43	207.15	207.07	206.95	208.06	207.07	208.54	206.28	208.61	207.19	207.91	208.07	206.15	208.33	207.58	208.61	208.67	208.8	208.76	206.55	206.71	206.4	207.77	208.63	206.57	209.09	207.27	207.26	205.55
209.51	208	207.9	207.81	207.35	207.28	207.78	207.73	206.34	210.02	209.16	206.63	207.68	206.86	208.2	207.76	207.38	208.12	208.2	208.98	206.43	207.74	207.11	206.9	208.4	208.82	208.59	208.11	206.33	207.64	208.04	206.3	207.52	209.86	207.5	209.23	209.3	208.05	206.7	207.59	207.89	208.4	205.24	206.99	208.43	207.66	207.26	206.14	207.55	208.25
209.07	207.58	207.67	210.12	209.07	206.95	206.84	207.4	208.44	207.74	209	207.92	209.37	208.37	209.25	209.06	208.31	208.47	209	209.28	208.28	207.22	207.49	210.97	208.14	208.41	209.43	208.74	209.3	209.61	208.41	208.59	207.32	207.33	207.7	208.22	208.31	207.93	208.27	208.15	209.65	209.79	208.48	208.78	209.09	208.71	208.05	207.14	208.7	208.6
211.77	212.18	212.78	213.44	212.68	212.1	212.41	213.57	213.34	211.67	211.77	213.24	212.19	213.25	211.78	213.59	212.09	212.29	211.39	210.9	210.76	211.11	212.59	213.12	211.89	212.23	212.04	212.43	211.36	213.22	212.21	212.93	211.44	214.12	212.66	210.61	211.96	213.66	211.87	211.64	212.33	212.04	212.53	213.59	212.47	212.57	210.54	210.82	212.94	211.65
217.87	217.52	217.07	217.45	219.16	218.6	218.21	217.6	217.8	218.64	217.94	219.38	216.23	218.66	218.66	218.05	216.72	218.98	218.09	217.08	217.77	216.44	216.83	218.59	217.1	217.48	218.4	219.05	216.71	217.13	217.63	218.24	218.28	218.18	217.23	218.62	216.62	217.26	217.27	219.44	216.69	218.87	218.62	218.09	216.26	218.53	215.82	216.77	218.65	215.82
204.03	204.2	203.77	204.12	202.62	203.89	203.58	203.61	204.1	203.55	203.79	204.72	203.34	204.5	202.84	203.43	205.15	204.09	204.2	201.5	202.95	204.5	203.39	203.67	204.84	203.13	202.68	204.18	204.43	203.1	202.46	204.56	204.9	205.14	204.75	204.35	202.47	203.45	203.98	203.16	204.64	203.78	203.52	203.36	203.23	203.03	202.61	203.47	203.53	205.22
205.03	203.05	203.6	205.87	204.1	202.86	206.56	205.08	205.01	203.7	204.94	205.06	204.82	204.72	205.16	203.19	204.34	204.09	204.86	203.29	204.54	205.43	203.07	205.66	205.12	202.65	204.07	205.95	204.02	204.76	205.62	203.31	205.75	204.15	203.32	204.72	204.3	205.29	204.43	203.36	202.98	205.34	205.22	204.38	204.28	205.08	205.25	205.17	204.59	205.68
211.64	213.71	211.14	212.41	211.82	213.06	213.36	211.64	213.2	211.14	212.59	212.68	213.36	212.99	212.31	213.05	212.49	214.42	212.16	209.72	213.09	212.52	212.01	212.05	211.61	213.97	214.98	212.8	212.24	211.6	212.63	213.29	211.86	212.15	213.04	214.14	213.6	211.01	211.47	212.69	212.04	212.52	212.75	213.67	212.36	211.34	212.61	212.14	212.39	210.6
209.66	211.09	210.92	208.94	210.3	209.9	209.87	209.36	209.31	210.04	211.3	208.94	210.31	209.57	210.09	208.55	209.84	209.21	209.53	209.72	210.33	208.91	208.77	208.42	210.21	208.18	207.92	211.05	208.93	209.07	209.5	209.48	209.62	209.33	207.43	210.06	209.46	209.38	209.68	209.97	208.4	209.44	209.58	209.56	209.7	210.77	208.72	208.99	211.22	209.5
207.21	206.52	208.65	208.74	208.1	207.97	207.4	207.87	207.25	208.22	207.45	209.3	207.88	207	208.46	209.34	207.02	206.24	208.28	208.14	208.42	208.54	208.25	206.69	208.68	209.23	209.22	206.97	209.27	208.58	207.79	208.84	208.52	207.74	208.59	207.29	206.46	209.05	206.74	207.6	207.74	206.64	207.37	207.92	207.61	207.42	206.48	207.86	207.59	205.51
217.08	217.55	216.43	217.36	217.86	218.15	216.72	217.26	216.85	219.27	217.94	216.86	218.3	217.49	217.39	218.46	218.86	217.17	217.82	218.83	218.85	217.68	216.73	217.83	218.31	216.06	217.01	217.41	216.59	217.1	218.41	216.78	218.09	219.08	215.77	216.8	216.3	217.32	218.4	218.96	216.88	218.32	217.65	218.56	218.07	215.78	218.04	218.36	218.13	218.08
206.68	207.8	208.29	207.96	208.93	207.81	207.9	207.61	209.09	209.95	206.98	208.03	208.06	210.2	207.43	207.15	209.04	206.72	208.91	207.92	207.79	207.97	207.65	207.26	208.2	207.98	207.55	206.82	209.59	207.75	208.3	209.59	208.27	206.01	206.27	207.03	208.85	207.65	207.53	205.91	207.44	208.32	208.73	208.29	207.66	207.48	208.4	207.93	207.79	207.8
207.01	206.06	206.92	207.5	207.12	206.51	207.09	207.54	206.31	206.92	207.47	206.25	209.15	207.19	206.68	207.45	208.45	208.3	206.88	208.04	206.92	206.97	207.27	207.81	209.24	208.54	208.73	208.82	206.8	207.63	206.62	208.78	206.98	206.27	207.43	207.17	209.41	208.39	207.55	207.91	207.84	207.12	206.58	207.66	208.59	207.07	208.04	206.83	206.79	207.33
212.45	213.29	213.36	212	213.66	212.89	211.14	213.79	212.89	213.18	213.3	211.59	213.26	212.43	213.4	214	212.81	213.13	213.34	211.89	213.44	212.31	212.68	212.49	213.17	212.26	213.38	213.28	212.68	214.54	212.93	213.46	212.99	212.69	213.01	214.12	212.9	213.6	214.35	212.51	212.42	213.5	213.31	211.95	212.51	212.19	212.69	212.5	212.85	210.88
203.43	202.8	203.93	203.9	203.54	204.05	204.36	204.14	202.63	202.59	204.91	203.01	203.43	203.55	205.63	203.03	203.56	202.91	200.69	202.57	204.28	203.2	203.71	203.52	203.6	203.22	203.27	202.43	202.58	203.69	202.78	203.4	201.95	202.98	202.24	204.16	201.9	203.09	202.56	204.13	202.72	202.29	204.3	203.73	202.18	204.56	203.24	205.05	203.16	203.19
199.21	199.86	199.63	197.92	200.31	198.66	198.94	200.07	199.35	199.47	199.29	200.21	197.74	199.4	199.73	200.33	199.06	199.92	199.23	200.03	200.43	199.17	199.23	200.22	199.8	200.44	201.25	200.59	198.13	197.96	198.13	200.15	198.19	198.65	199.61	199.55	198.84	200.67	197.87	199.51	200.17	198.09	198.35	199.13	198.57	199.03	200.21	198.63	199.84	200.83
201.93	202.75	203.79	203.83	201.8	202.29	203.05	200.78	202.3	202.73	202.71	201.7	201.84	202.26	202.96	202.43	203.03	202.47	202.62	200.51	202.71	202.31	202.63	201.97	203.34	201.92	202.51	203.42	202.13	202.41	203.51	202.35	201.9	203.93	203.2	201.63	203.77	203.2	201.82	202.03	200.92	201.43	202.34	203.05	203.66	203.16	203.65	201.88	200.93	202.78
210.2	207.82	208.63	209.29	208.22	208.11	210.3	209.29	209.45	206.96	209.91	209.47	209.35	210.01	207.93	208.26	209.72	207.94	210.25	209.33	208.28	209.4	208.76	209.29	207.15	207.91	208.57	208.84	207.17	209.54	209.41	207.23	207.44	208.15	208.76	209.87	207.14	208.12	207.76	207.5	209.19	207.34	209.45	209.69	208.04	208.42	209.28	208.23	207.66	207.44
209.94	212.06	212.33	211.34	211.8	211.52	213.07	212.63	211.93	211.29	212.25	211.46	212.46	211.04	210.56	211.78	211.51	212.78	210.82	210.07	209.77	210.41	212.66	211.97	212.24	210.82	211.14	212.34	210.73	211.75	211.57	211.88	210.37	211.32	210.9	213.56	212.73	212.55	210.61	212.01	211.23	212.03	212.29	211.55	211.71	210.48	211.56	211.41	211.23	211.94
203.5	205.74	207.3	204.45	205.25	204.83	205.45	205.97	204.72	203.9	204.97	205.19	204.79	205.26	203.51	203.99	206.36	203.45	204.78	202.52	204.09	205.7	205.2	206.01	204.62	204.12	204.91	205.11	204.19	204.89	204.02	204.56	205.18	204.31	204.68	205.08	205.86	203.99	203.02	204.98	204.24	204.48	205.61	205.58	205.72	203.51	204.93	205.17	205.57	206.07
205.13	205.82	206.36	207.53	206.67	205.74	207.53	205.67	206.38	206.1	206.19	205.6	205.93	206	207.44	207.51	206.31	205.77	206.38	205.48	206.13	206.77	208.62	206.22	206.56	205.32	205.33	205.14	205.6	206.07	205.52	206.55	205.13	206.61	207.24	204.63	206.25	206.68	207.51	206.26	206	206.41	206.17	206.5	207	206.87	204.79	203.94	207.1	206.33
209.4	211.12	209.57	209.41	209.93	206.66	209.43	208.38	207.7	209.24	209.35	208.46	209.07	209.12	207.66	207.23	207.74	208.4	210.38	210.2	207.9	208.03	208.1	210.04	208.14	209.8	208.8	207.97	209.45	207.81	209.59	208.3	208.66	208.03	209.68	207.76	207.45	209.77	209.18	209.48	208.19	208.74	208.38	205.99	209.22	208.47	209.07	209.87	208.36	209.33
204.22	205.37	204.82	205.4	206.3	204.5	205.28	205.49	205.05	203.05	205.64	205.13	205.71	205.14	204.2	204.16	205.55	205.65	203.99	205.99	205.23	204.13	202.8	204.38	205.54	203.69	203.65	203.98	203.92	203.4	204.91	205.72	206.83	204.61	205.45	203.88	205.61	203.73	205.15	204.61	204.07	203.02	205.96	204.87	205.11	203.68	205.34	204.7	204.98	203.44
209.16	208.17	208.87	208.71	209.44	208.55	211.56	209.9	209.64	208.43	209.81	209	211.22	209.39	209.73	209.14	211.7	209.68	210.52	210.04	210.51	210.88	209.82	208.39	209.09	210.34	210.97	208.74	209.1	209.38	208.4	209.05	210.35	208.95	208.37	208.78	209.75	209.57	209.72	208.47	208.44	211.68	209.26	208.89	209.78	209.52	211.27	208.65	210.71	207.8
206.53	205.54	204.15	206.98	204.33	206.21	206.33	205.6	206.44	203.36	205.58	205.92	206.37	204.9	206.23	205.95	204.86	205.68	204.5	206.54	206.29	207.62	205.2	205.48	206.8	204.87	206.04	205.73	205.42	205.32	205.83	205.3	206.42	205.87	206.06	205.5	207.06	204.42	206.42	206.19	203.71	204.48	206.92	207.05	206.13	206.22	207.31	206.34	204.55	206.2
209.01	207.8	209.15	207.39	209.49	207.9	207.15	207.75	207.23	208.69	208.19	207.89	208.19	208.33	207.39	207.85	208.62	209.26	208.19	207.52	209.4	208.83	208.6	207.99	207.57	209.83	209.34	207.92	209.29	209.97	208.15	207.5	208.49	206.91	208.34	207.78	209.09	207.94	208.34	207.99	207.31	209.03	209.08	207.88	209.15	207.96	208.09	206.71	209.34	207.94
211.29	211.79	210.18	212.44	210.5	213.26	212.47	211.58	212.68	211.76	211.29	210.69	211.99	212.26	211.48	211.75	211.4	212.28	212.4	211.87	213.71	212.26	212.87	210.03	212.54	211.42	211.12	212.5	212.4	212.1	211.49	212.73	211.58	210.21	212.06	211.43	211.79	213.2	211.49	211.62	211.23	211.65	213.44	213.77	211.82	211.25	211.56	210.66	213.37	212.13
202.85	201.74	202.01	203.25	201.85	202.27	201.98	203.1	202.4	204.28	202.71	201.24	202.91	202.5	203.65	202.8	202.35	201.31	202.45	200.83	200.4	200.7	202.1	201.67	201.92	202.76	200.74	201.93	204.03	202.43	201.53	203.99	203.74	201.99	200.56	201.29	202.03	202.63	202.37	202.52	202.8	201.5	201.42	201.2	201.61	203.21	203.31	203.1	202.79	202.42
204.74	206.71	206.26	205.54	206.26	205.43	205.39	205.6	205.82	204.69	205.07	205.06	205.16	204.71	204.88	205.45	206.14	206.26	205.27	206.5	205.73	205.18	205.4	205.81	204.82	206.82	207.34	205.53	204.67	206.85	205.08	206	204.96	206.76	206.79	204.37	204.38	205.96	204.64	206.86	204.95	206.11	206.34	204.99	207.32	206.01	206.17	206.47	205.4	206.94
210.53	211.42	210.39	212.23	211.28	212.01	211.29	211.24	211.27	210.64	212.54	209.7	210.12	209.69	212.25	211.15	211.73	211.13	212.02	211.85	211.33	212.85	211.63	211.1	209.84	212.01	212.36	211.36	213.98	212.5	212.54	211.25	210.09	210.64	212.02	212.79	210.91	211.77	212	212.39	211.87	212.44	210.85	211.57	211.09	211.26	211.12	211.51	212.18	211.64
212.64	213.02	211.81	212.61	213.57	213.07	213.59	213.14	212.5	213.85	215.44	213.13	212.53	212.79	213.2	211.86	214.26	214.97	213.14	213.57	212	213.97	212.93	214.44	213.49	213.87	213.48	213.58	212.97	211.29	212.57	212.1	213.32	212.64	213.41	213.81	211.3	213.07	212.79	213.81	214.32	214.53	213.14	213.23	211.92	213.6	212.71	213.58	213.02	212.44
216.68	216.65	218.17	216.09	218.2	217.29	215.4	217.77	216.69	216.57	216.94	216.65	216.47	215.49	215.44	217.02	218.59	218.01	216.69	217.56	216.85	216.37	218.62	217.07	217.48	215.96	216.91	218.12	216.84	217.31	218.15	216.02	215.97	217.1	217.15	216.43	217.42	217.25	218.07	218.05	216.76	217.62	215.01	215.8	215.73	217.81	215.98	217.07	217.93	215.9
209.74	208.37	208.02	210.76	208.34	207.74	208.65	207.63	208.68	208.1	210.78	208.68	209.86	211.28	209.05	208.86	209.1	208.84	208.4	207.86	209.4	208.62	208.54	209.57	208.29	209.31	206.67	208.6	209.27	210.23	209.46	209.98	209.36	208.64	209.36	209.8	208.96	207.4	207.5	209.02	207.57	208.22	208.57	207.43	210.02	208.64	207.4	207.09	207.75	209.32
215.78	214.86	215.25	213.32	214.94	212.96	212.48	214.26	216.68	214.48	213.52	214.31	213.02	213.52	211.93	213.28	212.45	214.56	213.88	213.48	212.95	212.69	213.41	213.35	216.26	213.31	216.02	214.57	214.03	214.02	213.89	213.38	214.33	213.95	213.54	213.18	212.24	212.84	212.14	213.54	213.31	212.6	214.87	214.37	213.46	213.07	212.4	212.14	213.99	213.68
212.17	210.22	210.01	208.5	210.9	209.91	208.75	209.32	208.56	209.66	208.75	209.63	209.89	209.53	207.46	210.26	208.93	209.33	208.2	209.48	209.7	209.58	209.13	208.18	209.42	208.73	209.11	209.62	209.96	209.93	210.4	208.39	209.56	209.31	208.79	210.43	210.12	208.52	209.24	208.73	210.42	208.45	209.11	209.32	206.92	209.91	210.86	211.29	209	209.56
204.89	205.11	205.38	204.13	202.87	207.12	205.08	205.78	204.97	205.35	205.18	205.73	203.71	205.98	204.13	203.08	204.86	204.55	204.86	204.43	205.12	205.14	205.29	204.84	205.59	205.01	203.52	204.68	204.79	204.89	204.62	205.03	205.35	205.04	205.2	204.81	205.28	204.55	203.9	204.3	204.35	205.44	204.7	203.79	205.7	203.24	203.92	204.69	206.17	205.18
202.55	204.87	204.5	204.2	204.22	202.34	204.7	204.7	203.27	202.58	204.19	203.34	204.81	204.37	205.18	202.76	204.64	203.25	201.77	204.36	203.65	201.66	204.67	203.35	203.96	202.53	205.28	202.92	204.67	203.4	202.7	203.67	202.88	203.98	203.42	202.68	203.87	203.39	203.67	203.78	202.98	203.63	203.58	202.78	202.27	203.52	203.49	203	205.19	206.03
203.11	204.81	202.94	205.01	204.3	202.33	202.94	203.14	203.49	203.94	204.34	202.98	202.8	201.85	204.44	204.2	202.97	204.28	203.86	201.24	203.24	204.64	203.66	204.09	203.71	203.16	204.13	204.36	202.81	204.24	205.23	204.37	202.66	203.79	204.61	201.6	204.39	203.96	202.95	203.29	204.61	202.08	203.3	203.66	203.3	203.45	202.17	204.63	204.94	205.56
210.55	212.14	211.88	212.22	212.23	211.04	211.77	211.06	211.09	211.88	213.74	211.45	212.33	210.82	210.81	209.92	212.89	209.83	210.72	211.99	210.81	211.44	210.74	210.86	212.62	212.52	209.65	211	212.62	211.14	211.16	212.2	210.72	211.57	211.98	211.29	210.31	211.08	211.38	211.24	210.51	211.14	212.94	211.48	214.04	212.3	211.65	209.14	212.37	212.28
199.83	198.75	200	202.18	198.9	199.83	199.34	199.33	200.83	200.55	199.58	202.31	201.58	199.39	201.12	201.53	199.81	199.35	200.65	199.62	198.46	201.37	199.6	200.07	198.18	199.61	200.3	201.27	199.67	200.18	201.07	199.75	200.57	199.73	200.56	200.77	200.34	200.78	200.44	200.66	200.03	200.07	199.91	200.91	200.74	201.09	199.81	199.7	199.71	199.99
204.78	204.26	205.7	204.82	205.23	204.45	203.29	203.78	204.47	203.82	203.95	204.36	203.39	202.71	204.87	204.84	203.43	203.87	203.62	206.36	204.55	206.02	204.96	203.8	204.82	203.65	205.69	203.49	204.82	204.59	204.67	205.54	205.34	205.45	206.6	204.75	205.47	205.11	205.24	204.9	203.88	204.13	204.97	203.45	204.46	204.3	203.88	205.89	204.23	205.89
203.59	205.42	204.68	203.77	202.75	205.67	204.1	204.68	205.18	204.31	203.62	204.83	203.49	204.51	206.59	205.67	205.13	203.3	204.88	204.05	204.65	205.33	205.69	203.36	204.45	203.82	203.1	205.18	205.06	205.72	205.86	205.06	203.82	205.81	204.83	205.1	203.93	204.5	202.54	204.75	204.09	203.87	205.9	204.49	204.58	203.62	204.96	204.72	204.69	206.35
208.73	205.98	206.38	206.22	204.98	206.32	208.66	206.18	206.78	206.15	206.49	207.85	206.08	205.7	206.54	204.71	206	206.16	205.65	206.26	206.86	206.47	205.65	204.85	207.09	205.75	208.1	207.49	206.88	206.36	208.21	206.79	207.63	206.83	207.42	206.17	206.94	205.67	205.9	206.81	205.84	206.06	207.04	206.56	206.64	207.26	204.76	206.13	206.6	206.65
198.47	202.02	201	200.39	201.3	200.58	200.82	202.65	201.36	200.21	202.74	200.65	199.26	199.48	199.42	201.99	200.68	199.63	200.75	200.09	200.03	200.48	198.8	200.85	201	199.93	199.89	200.41	201.21	200.21	202.23	199.63	200.68	199.09	199.74	200.33	200.7	200.68	201.27	200.24	200.32	201.1	200.39	200.95	200.41	202.63	200.15	200.1	199.45	200.85
202.71	202.02	201.87	201.97	203.24	202	203.43	203.62	202.49	202.12	201.43	201.34	201.71	202.66	202.01	201.63	203.71	203.61	202.98	202.97	203.02	202.84	202.39	204.79	203.24	202.98	202.57	202.75	201.25	202.29	203.2	204.15	202.2	204.13	202.34	203.01	202.06	203.76	202.42	204.16	202.1	204.99	202.52	201.98	202.64	203.29	201.3	203.87	203.16	203.61
204.72	204	203.99	203.27	204.67	204.62	205.25	203.31	202.98	204.29	202.58	205.22	203.91	203.28	204.2	202.97	205.66	202.87	204.47	203.92	204.16	202.43	202.63	202.63	202.51	202.71	203.41	202.61	201.76	204.25	203.12	202.78	203.62	203.74	203.55	203.81	205.04	204.93	202.72	204.18	203.44	204.2	204.3	202.99	203.11	203.66	203.64	202.72	204.1	203.7
212.25	212.06	212.91	213.94	211.43	212.77	213.27	214.17	213.3	212.62	211.43	212.65	212.85	212.75	213.66	213.45	213.27	214.01	213.69	212.94	212.71	213.1	211.15	212.92	211.49	214.1	214.04	212.44	212.45	214.32	214.21	212.43	211.49	213.67	211.93	214.1	212.37	211.98	213	213.35	211.34	212.84	211.94	211.16	211.76	212.71	213.53	213.51	212.1	211.97
199.17	198.28	197.26	197.73	198.22	197.09	198.88	196.56	197.93	197.53	199.54	197.24	197.71	197.35	197.91	198.25	198.16	198.39	197.22	199.28	197.83	198.59	197.3	197.96	197.78	198.31	198.61	196.96	197.63	198.96	197.62	198.02	198.07	197.4	199.78	197.25	198.42	198.22	197.54	198.24	197.13	197.94	199.19	199.4	197.99	197.81	197.96	197.64	200.12	199.67
206.1	208.8	209.19	207.16	208.43	207.69	208.03	208.6	206.07	208.62	206.8	209.43	208.79	207.22	206.79	206.97	208.21	207.61	207.81	207.65	209.22	209.34	208.71	208.61	206.32	208.98	207.45	206.71	209.49	206.4	209	209.44	206.69	207.78	208.77	206.83	205.99	206.66	208.29	207.26	207.67	207.03	208.43	207.54	208.19	206.66	206.74	206.65	207.63	207.47
201.87	203.92	204.33	203.6	204.27	204.67	203.89	203.97	202.8	203.68	201.44	204.16	203.99	203.99	204.65	204.33	204.82	203.3	202.27	203.13	204.16	202.98	203.75	203.67	204.73	204.99	204.68	202.56	204.2	202.81	205.03	202.49	204.01	203.58	203.95	204.86	204.58	205.17	203.58	202.94	203.9	203.49	202.5	203.05	201.35	204.78	204.17	202.47	203.37	202.94
208.47	209.61	208.1	209.86	209.38	210.38	208.27	209.58	209.05	209.51	207.79	209.86	208.78	207.52	208.88	208.01	208.87	208.33	209.14	208.55	208.2	209.61	209.2	209.95	209.98	208.08	208.39	208.01	207.18	208.19	208.88	208.69	208.26	207.57	209.01	208.75	208.04	208.37	207.85	210.04	208.61	207.68	208.57	208.59	208.33	209.39	208.72	207.21	208.67	209.23
201.22	200.92	199.74	200.41	201.83	199.92	201.04	199.7	200.6	199.6	199.85	198.97	201.26	199.39	199.01	201.07	200.37	200.32	199.69	201.18	199.2	201.18	199.92	200.88	201.18	200.54	200.83	199.74	200.96	200.54	199.59	200.86	199.91	199.89	199.12	199.64	200.52	200.36	200.09	199.92	198.97	199.92	201.64	199.15	199.62	200.45	201.58	199.45	199.62	201.99
206.9	208.69	209.57	209.34	208.75	209.34	209.01	207.93	207.84	208.19	209.19	208.93	209.94	208.44	208.1	208.34	208.96	209.55	209.75	208.92	210.36	208.32	208.26	210.17	210.65	207.95	208.79	209.65	209.44	209.14	208.68	210.43	209.48	208.57	210.4	209.47	210.66	209.2	209.31	208.43	209.53	208.94	208.63	209.97	208.88	209.13	208.91	209.39	210.21	208.32
211.66	211.31	209.15	211.83	213.11	211.17	212.35	210.9	211.34	212.81	210.69	212.7	211.33	211.26	211.43	211.2	210.7	210.97	213.73	211.23	211.76	211.32	211.96	211.94	211.59	213.15	211.87	211.43	211.8	211.52	210.12	212.28	211.83	211.88	211.11	212.25	210.75	211.44	211.8	212.71	211.18	212.08	212.47	213.1	210.95	213.07	211.8	212.16	212.34	211.92
203.81	204.09	204.54	205.5	204.79	204.22	206.13	204.75	205.6	203.15	203.65	205.14	204.98	204.08	205.9	204.81	204.96	205.43	205.32	205.3	204.25	205.55	204.65	205.82	206.01	203.24	204.35	205.41	204.7	204.62	204.54	203.89	203.94	204.82	205.58	203.5	205.24	204.42	204.7	206.03	203.86	205.13	206.13	203.89	204.43	206.35	205.87	204.53	205.39	206.26
208.48	208.44	207.92	207.85	209.12	209.53	208.07	208.88	209.28	209.54	207.31	209.57	208.77	209.29	207.87	208.94	208.37	209.64	208.85	207.85	208.75	208.9	208.05	209.47	208.23	208.52	208.64	208.64	207.56	209.31	209.5	209.37	209.32	209.56	209.59	209.56	208.85	208.5	208.52	207.8	209.41	209.42	207.53	208.93	207.35	208.55	208.96	208.66	208.04	207.44
208.06	209.01	209.03	208.64	208.88	208.75	210.04	209.85	208.03	208.45	209.61	207.51	208.31	207.33	206.67	209.34	208.09	208.3	209.25	207.13	207.5	208.27	208.71	208.5	207.47	208.07	208.69	207.13	208.85	208.38	208.22	207.19	207.06	208.04	208.45	210.74	208.93	208.88	209.81	209.24	207.58	208.42	208.68	209.92	209.74	210.31	209.21	207.52	208.38	207.75
199.31	199.89	199.8	199.83	199.26	199.89	200.1	200.03	199.34	198.43	199.12	199.13	200.62	198.99	199.19	200.55	199.28	200.46	198.93	198.68	197.37	200.08	198.98	200.21	199.13	199.3	200.03	198.54	198.04	198.95	199.93	199.84	199.35	200.83	199.4	198.15	198.86	198.32	200.78	199.4	197.93	198.6	198.9	198.01	200.67	200.29	200.13	199.67	198.15	200.58
210.92	212.47	212.7	211.29	212.84	211.7	210.99	211.49	210.97	211.43	211.62	212.24	212.61	212.61	209.95	211.57	210.98	210.84	212.75	213.34	212.96	212.35	214.11	210.12	213.04	211.03	211.44	211.57	210.8	211.48	211.4	211.7	210.67	211.67	211.85	211.63	211.6	212.14	211.12	211.11	212.25	212.99	211.49	212.75	212.17	212.56	211.2	212.33	212.56	212.86
202.73	203.4	204.19	203.35	201.93	201.04	201.77	201.83	203.12	202.73	201.64	201.32	204.33	201.94	202.57	202.47	201.73	202.7	201.74	201.21	201.71	202.9	202.86	203.49	201.98	203.38	204.01	202.36	201.72	201.59	202.32	203.31	200.15	202.31	202.06	201.73	200.79	202.89	200.82	202.31	203.17	201.88	202.14	203.17	203.18	202.34	202.29	203.09	202.87	202.28
[truncated: 150 more columns]
