# Supplementary material for: Genetic dissection of main and epistatic effects of QTL based on augmented triple test cross design
Source: PLoS One. 2017 Dec 14;12(12):e0189054. doi: 10.1371/journal.pone.0189054 (PMC5730204; doi:10.1371/journal.pone.0189054)
Supplement: S6 Supporting Information — (ZIP) [file pone.0189054.s006.zip › z1_700_0.2_10.csv]

211.96	213.65	215.18	212.83	214.31	214.76	214.03	212.54	215.61	211.21	210.21	217.84	210.27	210.04	210.87	209.43	208.53	209.51	208.06	211.56	211.98	212.51	214.18	210	213.83	213.12	214.1	209.25	211.22	212.84	211.9	209.89	209.95	214.09	210.41	219.14	213.54	213.88	209.85	211.96	216.24	211.86	209.44	212.71	213.69	210.8	215.09	211.53	210.02	211.1
215.09	216.26	220.37	217.89	217.66	220.31	215.23	217.51	221.18	217.08	220.41	214.16	222.24	222.29	218.06	216.63	218.7	217.98	220.76	216.73	220.22	217.57	223.9	216.44	216.94	216.53	219.33	219.91	220.11	214.94	214.37	222.11	219.36	217.55	217.81	219.02	220.12	215.29	218.79	217.84	218.65	221.17	217.05	215.01	219.57	220.17	219.22	213.01	216.64	214.11
208.47	208.31	209.64	205.31	204.44	210.35	204.85	209.19	207.79	206.46	209.29	211.26	209.07	209.86	204.72	209.81	209.34	204.39	210.27	203.87	208.63	207.14	205.65	208.3	208.97	211.73	206.74	208.54	209.81	207.21	208.69	209.09	205.77	209.53	207.93	206.55	204.82	203.83	203.59	213.66	207.53	209.22	210.33	204.06	208.64	211.37	204.58	206.82	209.64	214.53
209.36	209.12	206.51	208.52	205.07	206.77	213.78	207.56	212.84	206.74	209.54	213.34	210.09	208.3	212.59	213.73	205.76	211.23	206.41	210.95	210.21	206.15	209.95	212.04	210.47	211.73	207.83	211.83	208.24	210.07	209.62	209.72	207.38	215.3	214.85	209.82	212.11	210.09	211.29	212.52	208.21	209.34	208.31	209.63	212.72	205.5	212.8	216.85	207.2	206.87
213.42	204.69	208.97	204.74	209	206.2	206.78	209.12	207.56	211.68	208.07	208.97	207.39	206.62	206.72	210.34	206.26	210.05	202.77	207.49	212.5	208.83	206.78	213.28	208.98	211.13	210.51	205.11	209.44	205.51	208.51	210.87	211.4	205.9	210.72	209.1	206.56	205.12	215.35	207.51	206.73	209.27	209.75	205.89	209.18	209.08	211.14	209.54	208.87	208.32
213.06	214.02	208.9	210.98	210.03	210.1	215.4	213.77	207.87	209.86	212.46	215.08	210.23	209.22	210.74	212.64	212.73	212.65	213.69	212.67	213.12	211.77	211.84	213.19	216.76	214.43	208.45	211.5	212.43	214.33	212	211.89	213.97	211.13	214.69	210.41	215.19	211.32	209.79	215.11	213.89	210.71	212.97	214.2	213.57	210.53	208.44	213.07	210.57	212.62
204.62	206.61	201.71	204.75	207.5	203.49	202.43	203.23	206.07	203.08	203.47	198.88	203.73	201.26	202.43	201.33	203.33	200.84	203.73	201.54	197.09	202.93	208.25	203.5	201.5	205.12	202.14	203.19	201.53	204.54	206.87	204.06	203.25	204.45	204.98	204.55	199.66	207.48	202.55	204.45	203.51	204.42	207.15	204.19	201.45	200.84	200.06	200.98	200.9	204.62
206.73	209.74	208.49	212.13	212.61	206.3	211.82	207.89	209.4	207.92	211.86	213	211.32	214.49	211.74	208.85	211.23	210.11	206.93	206.49	209.93	208.68	204.83	203.46	213.2	206.98	212.23	209.83	210.4	206.74	211.92	206.39	213.24	205.59	208.46	206.65	209.33	205.27	213.18	210.2	206.05	209.38	210.33	207.86	203.46	209.49	213.64	215.42	209.05	207.58
209.87	206.26	208.82	210.08	209.99	209.55	211.39	207.28	208.68	208.35	214.13	206.94	212.73	215.66	212.36	212.35	209.85	206.51	208.47	206.99	207.13	211.88	210.61	204.44	205.25	213.6	211.01	213.59	216.32	206.83	209.99	210.66	208.01	208.68	210.92	206.74	211.95	207.92	211.06	213.28	205.72	205.04	207.48	210.84	207.05	207.3	207.94	209.46	212.44	211.96
204.64	201.75	198.33	201.8	197.22	202.48	206.16	199.86	204.25	202.25	205.66	204.36	210.31	204.48	204.04	203.15	202.89	203.67	205.11	200.34	200.22	199.97	198.32	198.04	200.82	201.19	200.49	202.11	203.11	204.38	203.51	205.05	200.86	204.54	201.39	202.75	200.93	199.36	203.43	203.21	198.3	205.35	200.91	203.38	203.96	203.51	205.64	202.46	203.43	204.43
205.3	205.83	210.66	208.29	210.4	212.75	212.55	208.43	208.33	205.76	210.73	210.46	204.93	209.82	207.31	206.17	209.32	212.56	213.04	205.64	210.21	210.6	210.92	209.89	208.6	212.37	206.52	208.26	206.98	207.78	211.56	215.31	208.72	207.11	211.07	206.67	203.63	212.96	208.92	209.22	208.51	212.25	208.01	205.61	207.13	208.48	212.17	208.43	209.01	205.6
208.7	211.42	205.69	211.35	210.03	205.81	208.17	204.97	212	206.52	213.7	208.77	205	209.59	209.56	204.87	208.64	206.98	211.69	209.66	207.96	209.36	209.54	207.34	203.52	211.96	209.65	209.3	209.64	210.87	204.2	208.79	206.78	206.37	208.34	205.86	212.32	206.64	209.37	208.61	216.86	209.48	214.31	207.22	207.69	207.95	206.2	206.03	207.22	209.07
205.6	209.51	206.57	208.67	211.12	208.11	208.84	210.57	203.55	205.74	206.21	210.14	207.82	203.75	209.52	208.21	205.18	210.75	209.36	206.21	206.57	201.51	209.22	207.45	210.81	209.34	208.16	206.8	213.15	209.82	206.33	202.39	207.95	204.45	214.34	207.16	207.44	206.09	211.15	208.67	210.58	209.83	205.23	207.32	205.58	207.82	205.86	207.5	206.51	211.45
203.1	204.38	204.34	203.53	201.46	202.14	202.49	204.17	203.97	207.61	206.47	204.47	202.27	206.98	198.11	201.12	202.16	203.22	199.2	206.32	200.1	206.91	205.2	201.59	201.52	201.94	204.41	204.05	201.12	207.16	202.75	201.17	199.77	200.57	196.52	204.78	200.89	203.15	200.69	204.19	203.77	199.44	204.35	202.42	201.44	204.21	206.17	207.65	203.77	206.84
207.92	208.65	209.89	214.88	212.44	212.2	210.52	212.83	212.46	213.78	211.24	211.47	211.28	211.33	209.89	214.8	211.75	209.3	210.86	210.2	216.38	210.99	206.69	211.92	210.34	212.11	213.62	215.03	206.72	212.61	210.53	210.14	206.78	206.04	209.84	205.79	212.11	211.54	209.15	210.34	210.02	209.78	207.12	210.78	210.46	212.39	209.89	211.32	209.92	214.76
200.8	198.44	197.37	197.21	197.26	199.89	199.18	197.95	201.68	199.4	198.94	199.72	203.99	198.76	203.37	198.92	203.21	200.3	198.53	202.13	198.79	201.94	196.74	199.15	197.72	200.2	198.94	199.62	197.51	202.01	199.81	202.22	199.65	194.87	202.51	202.3	196.7	199.32	198.47	199.26	201.75	200.74	201.45	202.16	201.22	202.5	197.17	199.78	202.74	201.27
219.59	220.49	221.57	217.27	215.87	219.35	218.27	218.32	216.89	214.27	211.08	221.03	219.75	216.29	218.66	218.22	218.28	217.93	218.06	221.51	220.94	214.61	220.67	218.95	220.18	218.02	214.93	217.9	217.73	217.53	220.23	221.84	218.57	220.44	218.72	219.26	217.92	219.12	219.85	220.02	217.21	220.17	217.96	218.55	215.03	216.86	215.29	222.85	214.46	217.64
203.94	200.01	203.38	206.54	204.28	201.08	204.04	204.58	202.1	199.58	205.35	201.32	200.44	206.69	198.69	203.23	204.16	202.09	205.49	202.15	199.85	201.56	201.83	201.43	202.41	206.21	202.12	203.49	204.6	200.49	207.41	204.79	202.06	198.82	204.36	203.69	199.84	204.5	203.3	202.2	201.56	202.49	201.14	201.76	199.96	205.68	200.07	204.09	202.3	201.92
205.22	208.18	210.51	205.23	210.72	208.88	208.56	210.03	206.36	205.87	206.86	207.41	208.1	213.32	210.89	207.42	207.04	205.01	211.24	210.04	206.57	208.85	207.65	211.85	205.6	205.81	209.16	204.61	208.53	207.18	211.28	209.36	203.95	205.46	205.64	206.29	204.97	208.47	205.68	204.6	202.16	205.91	202.88	207.59	205.4	210.28	210.08	208.71	200.9	204.24
207.89	207.24	213.3	208.86	206.47	207.87	206.66	210.85	208.45	208.88	210.02	206.73	205.01	207.88	206.61	207.18	207.83	208.96	206.36	211.11	210.97	205.93	206.8	208.23	210.09	205.37	213.89	205.15	206.8	207.31	205.71	206.37	209.52	203.2	206.5	206.7	206.07	208.05	213.08	209.66	203.92	204.5	209.94	204.44	207.26	214.3	210.36	210.57	207.6	207.77
199.22	197.44	197.94	191.44	199.05	197.65	200.17	197.91	197.07	198.64	198.68	198.39	196.84	198.2	199.44	204.75	198.73	201.38	198.36	199.76	197.6	206.48	194.23	201.31	196.95	201.24	200.17	197.13	196.59	200.58	197.02	198.04	200.59	199.01	197.32	196.21	199.85	200.88	199.43	197.67	197.38	202.67	200.91	201.21	196.93	199.87	200.17	197.76	200.86	200.28
204.31	213.9	214.71	212.46	210.82	213.25	214.33	213.16	206.64	217.52	215.08	212.06	213.42	210.72	212.8	214.85	212.36	212.83	211.7	216.35	212.06	211.4	215.86	208.98	211.8	212.23	209.27	212.77	214.16	213.77	212.83	211.43	207.68	212.6	210.4	212.97	210.81	213.19	209.82	212.09	212.67	212.98	215.13	208.78	208.56	209.69	208.33	215.66	209.17	211.5
207.9	212.93	213.35	213.83	214.17	210.24	214.47	209.25	212.39	214.55	209.88	212.88	211.7	210.18	212.54	212.56	213.97	215.89	210.93	212	212.95	217.65	210.31	215.66	211.35	210.44	209.49	212.41	212.6	209.32	212.25	208.3	213.57	209.87	215.86	208.81	211.19	214.45	209.79	216.24	210.04	215.7	210.52	211.22	209.68	212.75	212.36	212.06	209.84	209.62
199.78	200.89	202.99	196	205.34	196.12	196.94	201.77	200.83	196.33	200.35	197.29	198.9	201.45	197.57	198.53	196.9	200.88	204.84	199.8	198.71	197.51	198.41	199.82	198.76	200.93	194.3	198.39	198.44	197.82	198.34	200.66	196.34	200.03	201.7	198.07	202.87	199.69	197.52	200.35	198.51	199.14	197.34	196.78	198.44	199.73	201.33	202.39	199.92	199.72
207.99	207.7	208.18	208.56	213.88	212.04	210.95	210.41	212.95	209.49	209.4	205.66	213.59	211.16	207.14	207.02	211.76	206.69	204.01	211.23	205.53	210.81	206.6	203.42	209.58	208.14	211.49	206.48	215.93	208.52	207.67	210.75	204.57	206.28	205	215.02	209.92	210.34	212.14	209.28	208.64	206.07	210.09	208.39	209.46	207.35	202.94	207.32	209.93	205.17
213.87	208.62	206.23	216.86	211.33	211.46	212.22	211.14	214.07	211.72	211.27	210.25	213.87	212.18	212.24	212.15	211.99	212.42	216.46	214.68	211.88	213.02	207.64	212.78	210.26	208.84	210.04	214.69	213.26	208.72	212.77	214.16	210.35	206.44	213.15	209.64	207.85	211.45	213.89	209.47	210.4	212.43	207.37	208.89	212.3	211.74	213.21	212.96	210.48	210.79
206.57	202.67	201.4	204.87	207.74	202.7	204.09	206.64	199.48	201.41	205.51	202.32	208.21	203.41	203.6	205.23	201.11	206.98	202.58	203.51	202.03	202.76	202.89	203.9	202.92	200.47	202.69	202.25	199.9	204.89	204.92	203.63	204.35	205.26	206.8	201.2	203.05	206.34	204.45	200.71	203.99	202.63	205.51	205.79	204	205.98	199.42	197.11	199.18	199.54
219.23	219.38	212.77	219.31	219.63	217.59	218.7	212.99	220.03	223.91	215.25	216.72	220.04	218.53	220.83	220.65	215.84	223.5	220.55	214.49	219.8	213.45	219.26	218.82	219.65	220.92	216.11	216.65	216.67	220.65	220.68	219.71	217.84	218.2	221.87	217.38	219.4	220.54	214.77	218.67	215.92	216.04	215.73	218.94	218.38	219.16	217.4	219.74	220.84	219.64
202.22	202.26	199.64	204.54	206	197.87	204.75	205.21	200.59	206.33	201.33	201.33	203.64	198.82	202.17	204.53	203.35	200.32	200.21	202.58	202.81	200	201.43	202.32	200.29	203.24	200.49	200.9	202.33	200.24	204.62	200.34	203.49	202.72	200.67	202	201.24	202.1	200.98	203.08	199.55	204.1	202.03	203.14	199.11	204.46	204.9	201.9	202.05	202.74
198.72	200.24	202.09	198.2	195.21	195.32	197.05	194.93	200.28	197.25	196.32	203.45	200.81	200.34	200.07	198.58	196.39	200.51	200.56	197.95	198.95	200.51	199.42	198.03	199.09	193.35	198.4	199.02	197.23	201.49	194.82	205.6	201.05	198.24	199.59	194.12	198.55	201.91	198.65	201.5	200.99	201.85	195.01	198.07	200.45	200.18	202.25	198.01	198.75	197.61
207.01	202.99	202.22	203.1	198.45	201.09	205.31	201.9	204.85	203.07	200.81	201.26	207.89	199.95	201.95	201.04	203.8	201.37	206.71	207.67	201.11	202.46	197.63	204.7	200.69	205.04	203.13	203.03	202	204.98	201.98	202.39	205.37	198.68	200.87	200.76	200.27	201.99	198.74	199.68	202.4	206.55	201.33	198.89	204	206.54	201.14	202.85	200.97	203.43
202.35	209.67	208.2	208.99	206.81	206.1	215.27	205.5	208.23	205.88	209.61	209.07	212.31	205.7	206.08	207.81	209.05	201.99	207.92	203.53	208.63	208.09	209.41	207.8	208.47	207.7	208.36	204.27	210.55	211.57	211.03	207.64	209.89	207.34	207.3	204.98	213.82	207.26	208.21	209.45	203.14	212.31	206.52	204.89	210.09	208.46	213.64	213.65	210.81	209.07
214.6	210.78	207.38	207.93	208.35	209.72	206.45	209.34	206.22	208.26	212.48	201.79	212.45	208.38	207.75	211.5	207.98	206.61	205.21	204.28	206.39	207.83	203.94	206.52	209.97	206.76	207.71	205.98	206.95	210.99	210.62	204.2	205.41	208.1	210.51	204.01	206.57	214.52	205.98	204.84	209.13	207.87	208.39	206.53	205.11	204.68	212.92	209.6	205.25	207.83
205.06	206.01	208.72	208.05	206.33	210.12	209.85	207.06	210.25	209.35	206.74	210.11	208.97	208.78	209.92	207.03	209.21	209.17	211.05	208.28	209.52	204.5	205.59	207.14	209.15	205.56	205.87	214.89	210.32	206.46	207.53	207.89	208.2	211.44	209.32	208.64	209.77	210.71	207.96	206.99	209.04	210.92	205.34	206.78	208.38	209.55	210.63	209.38	209	210.36
198.9	200.15	197.55	198.33	199.21	202.04	200.43	199.93	198.18	200.55	196.7	199.93	199.27	200.54	199.95	201.02	199.39	199.37	197.8	200.65	202.7	196.42	200.95	200.98	204.79	200.59	200.26	201.55	203.7	201.86	198.69	202.94	197.12	195.11	199.65	203.24	201.34	201.72	202.2	199.45	203.31	199.01	200.99	201.72	198.26	197.76	199.24	196.93	203.59	199.49
204.17	204.56	202.85	204.96	202.55	199.89	208.45	202.89	204.15	209.96	200.01	207.81	202.04	205.5	203.53	207.85	203.44	201.82	203.25	203.49	203.86	204.24	207.04	205.35	204.31	205.11	207.64	202.84	204.87	202.39	200.06	205.47	204.28	204.16	204.92	199.15	205.79	208.78	204.09	200.85	206.05	199.16	208.49	202.76	203.37	202.36	204.66	208.35	208.96	200.51
204.4	205.32	202.8	203.55	205.92	202.37	200.69	206.32	203.43	202.32	206.97	203.33	203.81	205.06	207.92	203.69	202.25	206.2	202.15	201.69	205.39	200.93	207.43	203.77	208.26	204.1	207.27	203.91	204.36	203.47	205.65	207.21	204.79	204.31	204.35	206.76	205.19	203.96	203.14	202.94	200.79	206.52	201.51	202.91	205.83	207.03	203.42	206.56	199.23	204.53
211.89	215.16	212.72	217.45	216.46	214.8	211.67	209.9	211.67	210.38	216.59	216.9	214.42	212.53	213.98	207.6	211.53	213.43	214.32	212.6	212.71	217.94	213.47	206.24	214.7	214.03	214.63	209.96	210.21	213.45	211.84	212.37	213.12	212.38	217.35	212.98	212.12	211.56	211.97	211.66	212.26	211.82	215.17	209.46	209.89	211.85	213.08	209.26	210.78	213.77
201.18	202.51	202.7	200.78	204.36	203.97	204.75	200.95	206.23	205.34	200.35	201.62	204.14	202.32	207.27	200.78	202.53	203.93	203.26	199.75	208.71	197.54	204.87	203.88	205.32	203.24	203.06	206.55	202.19	208.69	204.18	207.08	203.45	205.26	199.3	204.44	207.15	204.06	206.91	197.48	201.8	205.06	202.37	200.59	200.12	201.63	200.97	201.95	200.03	205.64
199.02	205.35	205.59	203.8	203.28	205.68	208.21	201.4	201.32	202.23	203.59	200.44	205.58	200.34	202.08	200.38	204.91	201.58	199.5	201.87	207.62	199.47	203.92	202.35	196.07	199.22	205.93	199.43	198.75	202.5	202.25	202.24	204.24	204.35	201.59	203.44	201.97	199.76	206.37	196.04	206.23	202.02	204.16	205.98	204.51	206.1	205.19	203.73	202.59	200.63
200.63	201.3	201.78	198.71	198.02	197.36	200.49	201.97	200.39	202.12	199.21	205.44	199.35	195.39	199.81	202.64	198.76	200.45	204.81	200.43	198.28	205.41	198.95	196.88	204.12	193.54	197.76	199.98	199.64	198.21	202.06	201.91	198.94	198.27	200.19	199.42	199.94	201.06	198.8	197.71	197.51	197.42	196.18	196.34	199.22	195.33	199.01	199.66	202.33	199.53
207.1	211.41	209.25	210.9	213.77	210.99	208.24	206.75	210.72	209.55	210.6	209.64	212.9	202.8	203.62	209.24	210.07	206.76	207.71	210.13	209.92	213.53	211.5	211.56	213.59	208.67	209.6	209.67	209.73	208.5	214.87	211.98	211.18	210.78	212.18	211.09	208.44	209.7	206.11	206.6	208.45	209.3	208.69	212.73	204.87	207.39	211.89	210.58	211.94	211.55
222.49	216.97	221.13	216.57	216.06	219.57	215.25	218.21	216.34	218.57	218.73	218.43	217.34	216.7	221.76	216.28	211.53	217.59	215.27	217.71	216.12	215.37	214.23	220.87	217.52	217.55	214.82	213.49	216.41	213.59	215.97	214.12	215.25	219.73	216.25	216.01	213.47	216.95	217.77	218.29	212.67	214.22	213.15	221.5	217.8	216.84	216.95	220.74	212.26	214.52
207.94	205.3	207.19	207.24	208.33	205.48	205.09	206.22	211.49	205.97	209.09	205.31	211.75	209.53	208.19	204.83	204.87	206.06	206.53	209.65	206.51	206.43	209.73	208.24	205.55	207.98	211.16	207.66	205.62	209.55	211.13	211.21	212.33	205.28	205.98	205.62	203.73	205.72	203.11	208.93	207.35	206.43	207.32	206.3	203.78	208.69	208.24	208.12	209.75	206.05
205.89	208.43	208.88	210.33	206.53	213.72	208.84	206.59	210.37	209.13	204.15	208.84	209.93	211	205.59	208.75	212.89	209.26	210.11	208.03	212.21	211.16	213.26	209.8	209.37	211.77	210.17	208.16	210.94	207.47	208.89	212.37	209.04	215.1	213.67	211.94	209.12	207.09	209.32	210.02	210.9	206.21	212.28	205.56	209.23	213.19	206.3	208.96	206.38	204.61
211.02	212.16	209.48	206.96	210.03	204.81	207.04	209.41	212.05	209.57	211.57	212.14	208.14	210.31	211.24	213.05	209.27	211.95	210.97	207.44	207.93	210.69	205.36	205.91	210.62	207.14	205.68	205.95	206.46	203.08	209.42	214.64	210.84	213.83	206.73	214.06	208.02	209.96	209.34	210.01	209.02	211.99	207.06	206.27	211.59	215.9	211.46	209.77	210.1	208.86
209.31	204.81	205.33	199.68	210.02	204.37	203.25	203.14	205.24	207.24	206.72	201.14	198.76	209.04	203.96	203.2	205.25	203.05	204.8	204.37	203.65	203.87	204.09	206.75	204.65	201.76	201.05	204.43	205.89	202.48	204.35	203.7	205.71	203.64	202.81	206.18	202.47	200.36	208.67	207.78	207.49	201.03	205.14	200.93	199.41	207.6	204.06	203.23	201.63	204.53
201.6	201.39	205.78	202.07	203.1	205.97	203	203.88	204.52	204.11	206.09	199.3	204.48	205.98	205.51	208.45	204.29	203.53	211.48	202.95	206.87	208.95	203.24	205.18	201.05	202.04	207.37	203.55	207.7	203.97	202.85	203.78	203.97	206.12	202.94	204.28	204.78	202.55	204.5	202.72	201.48	201.36	205.04	208.31	205	200.49	204.67	204.99	202.56	204.44
205.39	201.31	203.25	202.69	207.28	206.27	205.96	202.99	200.31	203.43	197.93	200.72	202.64	201.54	204.35	202.53	200.57	202.64	201.22	200.55	203.75	205.91	203.56	204.55	199.61	201.87	207.05	198.05	201.37	203.34	203.24	201.32	205.14	202.39	203	207.19	202.18	198.77	202.45	197.36	200.35	205.8	202.25	202.5	203.6	206.38	204.53	203.78	203.05	206.22
205.87	211.04	209.03	209.91	209.31	209.09	209.41	207.64	210.2	209.74	211.92	210.18	207.14	210.95	209.56	214.01	211.36	211.44	207.35	214.73	209.92	210.8	209.74	209.23	212.66	210.61	209.66	207.19	209.18	208.4	210.34	211.85	212.73	211.91	212.42	211.43	211.69	212.86	207.66	207.43	210.18	211.99	208.61	210.48	208.45	206.13	209.5	208.29	208.49	203.79
203.8	202.25	204.49	206.42	203.08	200.87	206.1	197.52	204.18	199.3	200.41	205.25	204.24	202.18	204.69	201.28	201.44	204.92	201.3	204.87	203.71	203.12	203.64	203.21	204.48	202.34	208.08	200.12	204.8	202.02	205.89	201.73	200.65	201.04	203.03	201.9	203.52	204.02	202.7	207.36	210.06	203.67	203.88	205.87	202.34	203.21	204.49	202.57	203.06	200.36
210.65	212.46	208.88	211.67	213.01	214.48	211.3	211.24	213.25	209.55	210.26	213.64	209.5	214.64	208.26	208.9	207.78	210.47	213.08	207.9	210.81	210.6	216.12	213.9	206.73	215.63	213.41	214.77	214.87	208.52	217.67	212.24	214.47	212.54	213.23	214.56	208.58	210.65	212.54	209.93	210.37	211.13	213.49	209.38	208.22	209.56	210.7	215.6	212.23	212.06
201.58	200.27	195.51	197.26	202.9	197.81	199.34	201.27	199.86	199.58	201.27	198.6	197.67	192.55	195.99	200.89	197.58	201.73	197.87	197.22	192.55	199.22	196.64	198.54	197.92	194.34	197.03	192.77	195.68	196.06	195.27	200.34	196.07	200.66	197.71	201.31	201.35	196.76	197.7	195.83	197.44	196.09	196.99	197.75	194.36	199.32	193.6	199.35	200.47	193.72
208.23	208	208.35	208.6	213.86	207.5	207.74	206.25	208.14	212.57	201.18	210.3	205.58	207.9	207.81	204.72	208.33	207.11	209.34	204.8	207.24	206.12	207.6	208.69	206.57	210.89	207.82	204.11	208.81	208.37	210.77	202.55	207.84	210.55	210.66	207.59	205.79	209.22	209.22	205.59	203.57	206.74	210.37	202.25	207.35	206.14	211.81	208.07	210.71	208.92
196.4	191.19	192.29	195.31	197.05	193.38	198.65	195.38	198.71	196.36	194.9	199.76	197.74	194.05	195.23	190.66	192.21	194.01	196.98	189.7	196.56	193.13	194.71	191.75	195.09	191.47	193.07	192.17	194.39	193.8	195.29	199.01	192.86	191.94	194.54	198.03	188.11	195.47	196.69	195.23	193.2	194.25	195.4	193.91	194.45	199.86	195.17	196.9	195.33	194.03
206.56	206.5	205	207.53	205.5	203.42	204.56	207.78	207.45	209.9	207.2	204.68	205.17	204.63	201.34	203.32	204.94	207.69	204.81	208.37	199.26	203.96	206.44	204.93	203.56	204.62	207.52	207.75	200.99	203.81	202.78	210.03	204.21	207.93	208.17	208.21	205.95	204.43	203.8	205.24	202.55	208.16	199.67	206.68	206.37	205.08	203.69	207.79	206.86	209.13
210.31	209.1	210.58	210.83	210.54	211.2	212.46	210.36	209.97	206.88	207.07	208.48	208.02	208.98	209.08	215.13	207.55	207.42	206.99	207.75	206.89	207.46	207.12	208.84	209.36	211.11	212.63	205.76	208.72	207.36	205.42	212.98	207.46	216.43	205.54	210.98	208.07	203.28	207.03	210.65	206.73	209.9	204.65	204.89	210.28	207.31	200.29	205.63	205.08	209.51
212.28	214.02	210.95	208.97	216.1	212.14	212.41	208.91	218.98	209.76	212.93	211.16	210.12	210.83	215.29	214.18	214.1	212.26	213.4	213.67	208.08	212.68	209.52	217.68	212.57	208.99	215.67	210.41	215.25	211.41	209.15	211.97	211.31	212.14	215.6	210.85	212.74	212.2	209.07	208.5	206.85	211.62	209.56	212.58	212.48	212.16	208.84	208.31	209	208.64
211.21	208.71	204.41	203.72	207.27	204.67	209.55	208.75	208.11	207.09	210.54	211.57	207.37	211.22	207.59	212.53	210.91	204.04	207.21	206.94	205.66	208.3	204.66	207.58	204.31	205.29	205.59	211.27	211.2	208.98	208.6	204.16	205.71	209.96	208.13	207.2	209.67	207.99	209.84	209.73	208.89	209.24	205.47	206.98	213.58	209.26	210.96	208.05	206.85	212.82
212.73	208.88	209.66	211.54	210.71	209.19	211.36	211.99	211.84	207.66	214.19	214.15	210.32	215.63	215.51	210.97	213.44	212.47	206.75	211.85	213.14	211.6	209.18	211.6	209.72	210.9	211.38	211.86	210.87	211.47	214.11	210.42	209.2	210.08	212.7	213.8	211.11	208.17	209.41	214.55	215.83	210.74	211.16	211.56	209.25	209.93	207.29	211.93	211.83	211.91
200.53	198.99	197.48	202.9	199.34	199.26	201.64	198.56	193.28	201.04	203.81	200.88	201.88	204.76	199.77	201.55	197.32	197.74	201.12	201.86	201.22	202.28	199.65	196.7	198.16	192.33	195.41	199.38	200.99	195.83	202.17	201.54	196.49	202.16	202.92	200.78	199.61	195.19	199.14	194.76	197.96	199.8	198.7	198.85	198.04	201.52	198.17	203.39	201.31	198.74
203.97	208.44	204.94	206.59	208.5	204.05	203.02	204.92	206.34	201.23	210.89	205.46	211.3	206	207.44	206.77	207.38	206.62	205.8	207.48	204.91	207.52	203.66	208.62	203.62	208.4	204.5	206.69	207.36	206.36	206.18	208.12	202.59	207.5	209.33	208	209.17	204.99	205.59	206.98	203.07	210.59	203.25	205.09	202.31	207.65	204.36	207.31	208.45	206.93
201.39	202.1	205.01	204.07	203.71	201.12	204.74	204.61	205.02	203.11	201.41	208.05	202.67	200.52	206.27	202.65	199.48	202.13	204.39	198.17	204.15	202.79	202.08	200.69	203.76	204.29	205.04	200.85	199.68	204.42	201.46	200.53	203.73	203.34	206.57	203.64	204.58	204.9	204.18	210.84	204.12	203.21	202.59	205.32	206.99	201.13	201.21	200.89	203.95	199.42
201.69	202.05	201.74	205.99	207.14	197.6	204.86	202.61	202.92	197.84	202.66	201	203.48	206.94	204.83	202.84	202.2	203.56	202.52	200.38	205.14	203.24	201.22	200.91	206.49	208.21	202.87	200.2	203.92	200.7	201.31	202.97	201.13	202.15	204.76	201.37	205.95	207.09	197.95	198.9	207.73	207.45	200	202.06	205.7	201.81	204.13	204	200.77	201.85
212.83	202.97	210.82	208.25	206.48	207.19	205.52	205.06	206.52	209.72	204.81	202.6	210.6	208.82	209.18	205.52	206.26	208.62	209.71	207.77	208.55	207.18	209.11	212.36	206.34	208.81	210.14	208.13	206.66	208.62	208.4	208.3	207.55	209.2	209.46	209.71	209.89	208.58	207.95	202.55	210.64	207.7	206.03	204.09	206.9	205.59	206.86	209.23	209.13	209.95
208.62	207.43	207.72	206.6	208.86	208.02	206.88	203.89	204.91	205.38	208.35	207.19	209.15	206.74	204.76	206.61	212.3	212.85	206.91	205	210.53	209.1	205.41	207.05	206.23	207.15	207.75	207.4	210.53	211.67	205.11	207.14	206.94	202.36	209.53	205.09	204.2	208.24	207.59	205.7	207.68	211.15	212.28	207.06	207.63	207.85	208.68	206.42	211.77	207.69
215.35	211.98	212.55	211.09	215.3	215.09	212.56	210.68	213.97	210.09	210.2	209.9	212.7	208.14	209.54	214.97	211.84	212.79	214.41	210.4	214.35	215.07	207.58	213.05	209.17	213.73	216.29	214.53	214.55	211.1	212.45	216.21	214.06	208.92	214.7	208.57	209.76	216.61	208.33	211.97	215.89	212.75	214.5	212.8	216.05	210.89	211.22	209.66	213.23	213.58
218.44	220.37	215.34	215.69	217.53	213.05	217.2	213.56	214.03	218.75	221.13	214.67	217.87	215.84	214.67	213.75	216.65	218.81	218.92	221	214.8	217.03	219.31	212.05	216.72	217.52	217	218.12	220.02	216.15	216.23	216.17	216.68	222.59	213.43	218.11	220.02	218.41	218	215.54	222.31	216.86	215.05	220.05	213.02	219.74	216.71	215.27	218.54	217.7
212.05	211.6	210.75	208.38	206.68	210.62	212.2	211.22	211.48	209.76	211.91	212.4	213.7	213.64	212.52	212.9	215.22	213.76	212.44	211.23	213.27	214.66	209.68	209.78	208.61	214.84	211.53	213.87	211.31	211.91	215.63	206.81	212.02	208.39	211.31	212.62	212.26	213.09	211.42	213.19	207.37	212.89	213.14	211.91	207.61	208.37	212.22	213.66	211.3	212.78
220.19	214.12	223.89	213.38	214.11	220.02	219.72	215.89	217.96	218.33	221.28	218.01	215.76	212.39	217	218.64	218.2	219.4	218.15	218.69	214.28	215.82	218.48	213.67	222.99	217.51	221.3	212.97	211.43	216.07	213.42	219.48	215.73	213.78	215.9	220.4	216.31	219.35	221.67	216.12	214.19	214.85	219.71	216.89	215.91	216.18	211.97	218.66	220.88	214.41
197.99	195.81	196.68	194.15	189.78	193.31	194.77	194.63	193.95	196.7	193.6	190.78	193.83	198.85	195.33	199.03	195.18	201.86	196.6	196.96	197.33	193.72	194.89	194.17	197.91	192.97	198.39	194.26	194.53	195.37	198.15	195.47	194.2	195.57	193.55	194.41	194.2	192.88	196.77	201.32	190.74	194.2	192.82	194.78	193.17	196.87	191.3	198.18	195.09	191.75
206.84	212.74	207.6	209.09	207.15	214.9	211.93	213.64	211.49	212.07	213.32	209.2	210.07	215.51	205.62	207.29	212.56	206.71	206.63	206.23	206.07	205.2	210.69	209.64	209.09	207.58	208.35	207.04	209.89	208.44	208.55	210.23	211.33	209.25	207.79	210.63	209.01	208.38	210.02	209.06	213.87	208.89	202.8	209.75	209.97	211.21	211.02	210.11	210.55	212.52
191.4	192.95	191.03	197.66	190.83	198.01	199.07	199.03	192.18	192.53	196.55	193.89	193.39	190.41	195.16	195.07	194.66	192.38	196.28	191.49	194.69	191.75	193.02	195.29	197.34	194.83	195.02	193.84	195.2	193.12	195.47	194.75	191.76	193.62	191.78	196.51	190.51	194.8	198.54	197	194.27	194.8	195.47	194.36	193.96	193.65	192.17	194.96	191.99	191.65
202.8	199.96	205.15	204.25	201.28	206.43	204.57	201.54	203.85	201.45	199.6	205.16	202.64	203.13	204.97	206.51	204.7	201.89	204.13	202.51	201.7	206.38	207.95	200.85	204.84	199.82	201.39	203.87	202.16	204.8	206.27	199.02	201.38	200.09	202.05	201.37	204.6	201.28	205.08	205.11	201.9	204.19	200.67	204.55	203.9	201.46	203.07	209.02	199.93	203.47
209.48	210.6	213.07	214.3	212.11	214.6	210.6	209.43	214.19	215.64	213.18	214.2	214.41	213.54	210.67	217.8	211.31	212.73	219.21	213.51	213.5	214.23	213.7	214.14	210.5	211.08	212.77	212.12	211.08	211.58	214.33	211.64	211.58	212.98	216.43	209.88	215.66	214.01	214.69	210.03	216.58	211.78	210.99	209.65	215.39	212.9	212.83	213.94	212.56	211.24
203.51	206.68	202.23	203.72	204.93	201.28	200.27	205.12	205.67	205.3	206.98	206.33	202.79	199.9	206.78	201.85	202.09	200.2	205.92	200.67	199.98	203.2	202.7	203.78	208.39	201.19	203.45	202.04	199.59	206.45	201.36	200.15	202.47	201.85	206.67	202.6	204.93	203.15	200.05	208.7	203.37	200.34	196.18	202.36	202.87	202.59	204.26	201.75	200.2	199.72
203.36	202.47	199.12	204.71	198.22	202.2	202.01	202.27	199.97	199.14	201.84	198.13	199.1	202.17	204.84	202.77	204.62	202.59	203.66	202.66	204.49	203.86	207.32	203.72	202.14	201.91	204.83	207.41	203.36	201.19	205.57	203.01	205.9	205.38	205.58	198.86	203.35	199.29	207.18	199.59	207.28	201.04	200.51	208.6	199.7	201.9	200.52	202.24	204.78	200.02
208.11	208.85	206.92	205	204.02	206.76	209.03	205.24	207.75	207.06	205.34	209.57	206.44	203.33	207.24	207.77	201.2	205.77	206.37	205.49	211.49	207.09	208.2	207.18	210.3	210.97	205.19	206.81	204.41	208.85	205.99	207.76	208.22	209.03	205.76	207.1	206.02	207.72	208.8	204.42	209.91	202.82	207.7	204.53	203.99	209.49	209.18	206.24	201.25	206.04
214.37	214.65	211.31	207.3	210.13	210.73	210.95	214.1	211.03	211.33	205.59	212.63	209.37	213.01	215.72	209.93	207.73	212.87	211.15	210.53	212.8	207.4	211.36	214.12	210.8	210.51	209.17	213.59	212.76	207.58	211.55	207.58	211.01	210.51	207.28	211.62	213.45	215.11	210.43	213.64	211.36	211.91	210.96	213.68	214.22	213.11	213.69	212.43	212.02	213.78
203.35	207.23	205.74	201.42	203.98	200.33	201.72	202.97	197.15	202.25	205.35	203.36	201.28	201.29	203.86	202.92	197.01	207.12	199.62	202.86	204.98	203.69	201.48	203.15	198.47	201.4	202.65	202.12	203.37	201.4	204.93	199.65	196.64	203.17	199.86	201.4	200.78	200.52	202.85	203.88	207.14	195.23	202.29	203.59	205.68	203.72	202.6	201.53	206.24	200.83
205.9	202.52	202.65	203.88	204.18	202.09	204.15	201.49	198.77	199.8	201.07	203.03	203.69	200.43	200.31	199.77	205.54	199.13	204.05	202.59	204.34	199.07	205.85	198.88	198.97	198.1	204.92	202.47	200.88	201.37	203.15	200.72	201.81	197.07	202.72	204.87	199.68	198.22	207.88	200.26	200.81	193.92	201.15	201.09	205.67	201.7	203.43	198.47	201.06	199.28
202.88	204.14	203.57	207.75	205.19	200.56	209.23	205.35	204.12	204.14	204.41	201.98	206.72	203.5	204.01	200.18	207.28	206.15	209.94	205.26	207.58	205.24	200.74	202.49	205.38	206.03	204.17	204.21	203.66	206.68	203.06	205.52	201.23	204.97	204.55	199.06	207.16	207.4	203.48	206.89	205.63	201.24	202.63	203.6	206.77	204.95	202.34	207.87	205.86	200.82
216.4	210.83	212.72	213.52	214.62	210.63	213.29	210.94	213.82	211.52	211.57	213.53	214.99	213.69	209.69	209.45	209.91	213.29	216.24	213.36	212.75	214.24	208.3	211.72	213.86	213.06	210.37	215.22	212.5	214.18	213.05	213.82	211.89	209.41	210.3	210.53	216.85	213.54	216.52	215.3	214.87	209.8	212.41	210.52	211.32	213.22	214.32	213.15	212.26	212.13
204.95	205.72	210.82	212.4	209.78	208.55	207	209.37	208.61	208.01	209.43	208.01	206.77	207.45	209.55	208.66	211.34	213.51	204.35	206.64	207.39	209.11	209.66	209.68	206.97	205.8	212.95	205.02	208.97	206.14	206.49	207.98	209.93	209.13	211.04	204.1	206.23	211.89	208.49	210.1	205.49	207.31	210.57	206.6	209.68	208.6	210.23	207.43	207.07	210.67
210.57	209.24	210.93	212.21	211.84	207.35	209.71	210.58	213.32	209.85	212.74	212.97	209.79	209.02	214.01	209.08	211.62	212.07	214.71	209.23	215.11	211.54	208.95	211.83	211.39	215.59	206.17	214.01	211.65	210.4	210.9	211.9	207.64	204.74	209.83	209.87	210.97	209.82	213.91	209.63	213.32	211.03	211.21	212.43	215.37	213.24	212.47	214.65	213.15	210.98
206.63	210.45	208.43	207.24	209.08	208.02	205.33	209.46	202.95	203.47	204.9	214.47	208.87	207.28	206.45	207.64	206.35	213.34	210.46	211.14	210.31	206.8	211.84	210.11	207.56	210.49	209.36	210.06	205.67	208.29	208.72	209.72	207.62	208.42	211.23	208.09	206.21	210.21	206.25	210.25	205.97	208.93	205.43	208.04	209.59	205.94	209.4	207.33	206.39	208.88
213.69	213.43	214.33	209.42	213.15	207.77	212.64	212.22	213.42	213.34	214.26	213.3	213.98	212.44	211.35	209.94	211.51	210.61	210.65	213.65	209.15	211.15	213.27	211.85	211.55	208.22	213.34	208.77	214.5	210.19	211.83	210.84	212.95	214.8	210.76	213.32	214.44	217.86	213.11	215.31	207.55	212.74	216.41	213.52	213.44	208.78	208.92	204.94	215.09	205.16
211.42	208.74	210.63	213.68	209.97	214.1	211.31	215.03	212.39	217.05	213.14	212.25	218.91	211.14	212.99	211.41	210.37	214.45	215.24	211.88	211.51	216.36	212.71	216.05	212.63	215.9	214.63	214.24	215.39	211.35	212.02	216.18	208.92	212.15	216.63	213.75	211.34	215.29	214.63	217.04	215.77	214.35	212.12	211.05	218.52	215.68	213.44	209.86	220.94	211.6
213.24	212.27	211.79	209.93	208.48	212.43	216.77	208.56	217.71	213.54	211.58	215.51	218.72	213.17	213.7	214.94	214.86	212.62	211.96	211.4	218.03	214.66	215.41	213.71	212.42	213.27	214.26	211.51	214.26	212.95	211.27	215.78	213.24	214.56	210.75	216.34	217.25	209.88	213.96	214.09	212.52	206.26	210.45	213.3	210.13	210.34	210.08	213.38	212.75	216.82
202.65	206.71	210.28	207.14	208.25	209.39	210.23	209.5	208.65	207.72	206.96	204.91	209.8	211.51	207.51	208.04	208.1	209.04	208.3	208.5	208.2	206.62	208.34	206.54	205.83	208.11	208.72	210.45	207.87	212.59	209.39	206.28	205.43	203.18	209.66	211.15	209.92	208.16	209.58	211.79	210.73	210.19	205.54	204.84	209.15	207.44	206.63	210.89	209.84	206.13
201.95	205.37	199.94	202.87	211.4	200.51	205.32	199.76	206.55	206.5	197.76	201.1	201.3	206.46	202.33	200.73	201.18	203.77	206.75	208.16	204.07	203.66	203.01	200.82	202.29	201.85	199.99	203.4	201.28	204.52	201.9	202.27	200.05	197.9	200.14	201.08	202.37	205.99	201.52	204.7	205.2	200.99	206.33	205.33	202.57	199.52	203.77	205.83	198.86	200.67
214.82	212.1	209.15	206.28	217.33	215.32	209.02	207.8	216.46	209.36	210.95	214.36	213.17	210.54	207.12	214.03	210.78	209.68	218.14	216.01	214.77	216.72	214.23	209.74	218.64	215.16	215.05	214.16	213.37	210.38	211.33	215.42	212.13	207.08	209.03	214.73	209.96	214.87	207.18	210.75	214.6	212.47	210.68	211.64	209.24	209.64	211.79	211.34	216.07	212.06
217.5	217.57	217.41	214.55	219.67	219.25	221.04	219.42	219.77	216.44	213.12	218.85	222.93	223	221.68	214.35	218.34	219.65	219.62	216.22	218.97	217.24	217.14	218.73	217.68	218.54	218.13	219.73	216.2	220.95	219.97	221.25	213.36	219.01	220.17	220.49	220.85	219.65	219.2	217.37	217.66	221.89	218.1	218.51	219.63	216.38	216.81	220.99	217.27	220.8
200.94	198.82	201.15	201.8	202.88	199.89	202.88	203.18	200.42	200.89	201.96	204.67	204.72	202.38	199.61	200.74	198.87	200.21	203.56	199.3	202.94	200.29	201.42	201.66	202.97	208.19	204.84	200.58	197.26	204.65	200.56	201.86	200.57	202.79	202.35	203.88	203.53	199.22	200.18	204.94	205.09	202.72	201.1	197.79	203.3	200.61	204.61	206.11	204.17	204.36
214.7	217.4	217.82	212.45	210.77	214.62	212.54	214.04	210.94	215.2	214.83	216.02	213.22	209.74	213.94	218.8	211.94	212.54	216.17	217.12	216.7	220.22	213.76	212.37	214.39	214.33	219.08	214.8	216.34	219.08	213.14	212.98	216.25	214.55	211.04	214.53	211.83	214.77	212.29	212.16	211.24	210.2	215.49	214.03	213.91	210.15	217.45	214.44	213.66	218.15
215.15	215.45	211.71	212.73	213.67	213.89	211.53	208.4	208.78	214.22	212.07	212.03	212.48	212.38	216.68	214.95	212.96	210.79	213.07	211.34	213.61	209.83	214.49	214.78	209.64	212.57	213.41	211.8	213.62	210.87	215.02	209.39	209.03	210.93	209.27	215.49	213.47	209.95	218.19	214.15	211.82	207.39	210.74	211.11	210.01	211.29	210.4	216.93	207.77	214.86
211.5	209.07	208.11	210.09	212.49	204.81	202.49	206.42	205.88	205.49	211.56	208.99	209.4	210.94	209.32	210.15	210.53	207.87	201.9	206.71	207.16	205.14	211.17	210.39	205.44	206.55	204.54	209.61	208.61	208.38	204.96	204.05	213.61	207.1	211.32	209.8	208.59	210.65	207.52	209.45	210.25	211.42	213.61	211.16	207.12	207.09	209.85	209.6	210.75	208.37
208.9	197.96	204.53	203.68	204.57	202.92	204.02	199.95	205.61	204.7	200.75	201.5	198.47	203.01	203.26	202.98	198.01	203.03	203.51	203.7	200.88	206.04	201.88	202.28	206.31	203.29	202.7	207.06	198.18	202.95	203.61	208.11	204.51	203.64	203.9	207.24	207.43	201.57	199.38	202.32	201.88	200.43	203.58	202.95	201.25	201.84	204.44	206.77	202.92	200.81
218.56	217.88	216.97	217.17	213.86	218.28	216.15	216.33	217.69	219.94	218.63	216.38	220.82	219.47	218.44	215.72	222.12	214.53	216.62	217.85	220.05	219.35	218.37	216.3	215.18	219.16	219.61	213.06	215.54	220.2	215.66	214.44	217.57	218.07	219.64	215.56	215.46	214.77	216.3	216.75	216.67	216.27	215.09	212.57	218.32	220.3	214.2	221.51	212.84	214.26
209.63	213.99	215.24	214.98	213.83	215.03	213.46	210.77	218.45	212.85	211.23	211.3	212.58	211.07	211.34	214.52	212.98	215.16	213.93	212.01	207.98	209.19	211.21	217.08	215.18	210.86	213.36	211.11	208.67	208.14	208.39	212.13	214.28	214.35	211.79	214.37	209.13	207.73	207.66	217.42	207.67	214.62	211.63	214.35	217.21	212.68	212.35	211.13	211.87	210.89
216.18	215.17	212.84	208.28	214.62	204.55	213.44	211.66	210.76	210.36	210.95	213.33	215.51	209.91	207.86	211.79	210.99	212.43	214.4	208.56	214.08	210.82	211.83	212.44	213.79	216.97	213.6	212.47	214.38	210.55	213.39	207.78	212.71	214.74	208.42	216.08	214.01	209.28	214.59	212.58	213.73	206.73	209.78	209.4	210.93	208.52	206.48	214.05	213.02	208.64
212.49	211.55	207.33	210.08	210.99	211.34	207.87	206.52	205.99	212.38	212.38	206.24	209.11	210.21	213.34	206.03	211.9	210.6	215.03	214.11	210.88	209.33	214.19	210.44	208.36	212.31	212.9	212.74	213.06	210.9	215.47	216.03	209.83	212.98	210.99	212.28	206.3	209.11	206.96	211.91	210.43	207.93	211.03	214.95	210.18	213.08	209.48	208.81	207.02	208.59
214.01	214.93	213.88	214.66	212.47	214.42	214.55	213.76	212.15	213.38	212.7	216.16	213.9	209.29	215.81	211.97	216.04	215.68	213.07	215.88	215.99	211.63	214.62	212.29	215.18	213.94	216.09	214.46	210.16	218.47	212.95	213.98	211.44	211.97	214.9	218.8	212.72	216.75	214.67	213.8	213.38	209.75	215.29	210.47	214.35	213.21	210.65	210.89	210.49	210.12
212.5	213.56	211.76	211.93	212.6	213.74	210.05	210.9	212.86	211.16	209.39	212.91	216.94	216.32	210.08	210.98	210.96	212.16	211.83	213.76	213.59	213.29	211.54	217.06	209.25	212.7	214.4	208.93	212.53	217.29	215.68	213.06	209.72	211.42	215.91	213.32	210.93	209.88	211.88	208.27	212.09	218.64	213.27	214.02	215.98	215.4	212.94	212.04	208.44	212.07
212.21	218	215.53	212.14	206.34	212.99	209.15	211.72	208.84	210.88	210.41	208.94	210.92	211.54	213.41	209.91	211.77	211.71	213.11	208.98	210.49	209.1	209.51	215.8	212.73	210.43	210.59	209.75	208.3	211.07	210.07	211.41	213.31	211.15	214.95	211.79	210.36	214.14	213.85	213.24	209.4	211.47	211.55	209.81	210.37	212.17	208.84	212.36	211.64	212.41
202.6	208.44	213.21	207.34	202.43	203.49	203.86	205.27	206.73	204.13	205.02	203.98	206.23	204.43	207.36	203.2	202.61	207.22	203.16	203.16	208.58	205.99	209.53	207.84	201.01	206.33	207.38	206.25	207.97	210.42	209.04	211.19	203.66	201.99	204.59	204.48	206.75	205.81	204.12	207.22	204.91	209.88	207.96	206.58	196.9	207	205.78	205.39	209.25	204.73
202.82	201.18	202.98	201.01	207.23	207.85	206.94	194.8	204.08	200.78	205.75	206.42	205.97	204.61	205.44	199.24	199.75	204.95	199.43	202.65	205.35	199.78	205.84	206.47	210	204.86	207.26	205.18	205.52	205.18	203.4	201.99	202.92	201.32	202.13	202.16	203.48	207.21	199.95	205.53	207.3	203.42	204.13	206.55	202.02	205.93	201.96	200.49	206.59	204.37
219.62	220.57	221.16	217.51	215.71	218.67	221.64	216.92	222.04	219.88	218.64	216.73	221.91	219.32	220.29	218.75	212.26	217.52	221.43	224.53	220.29	215.58	218.06	219.43	217.82	218.8	222.2	219.99	218.33	216.58	217.72	219.41	217.28	218.35	222.21	214.74	215.52	217.41	221.65	218.64	219.84	220.15	216.24	215.82	220.46	216.4	218.42	217.68	216.62	218.95
199.62	199.42	200.97	203.96	201.96	202.36	201.92	206.12	203.77	207.65	202.33	204.08	207.09	200.11	202.95	205.17	201.86	205.83	207.42	201.28	201.45	203.19	200.33	200.76	206.26	203.89	203.18	201.97	205.3	205.15	201.97	205.17	205.46	196.15	201.69	199.1	204.07	205.47	204.84	207.72	205.8	198.55	200.23	201.77	202.97	198.73	201.82	199.69	199.46	202.42
202.51	201.52	199.89	201.87	197.83	193.03	203.84	199.31	200.77	200.1	198.54	197.03	199.54	201.92	200.16	199.52	199.91	198.25	203.58	197.87	201.04	201.01	204.07	196.49	196.72	199.39	199.48	197.19	198.48	198.57	203.99	200.18	200.98	198.42	199.71	196.39	199.41	198.49	196.2	199.11	197.46	199.82	197.76	200.19	200.61	196.18	205.41	198.89	199.64	203.2
211.59	206.25	210.76	212.08	209.95	202.2	213.85	210.74	207.24	209.4	211.43	206.18	206.51	207.6	207.15	209.39	208.11	209.66	215.27	210.56	209.75	214.96	206.4	213.94	211.86	214.8	210.35	211.14	214.44	211.23	208.46	206.77	205.96	214.11	205.91	208.42	211.22	211.29	211.08	213.38	206.04	205.44	205.48	206.54	209.15	212.76	211.43	215.32	210.25	204.53
204.76	205.3	202.44	203.42	201.43	206.44	205.63	204.41	205.16	207.73	203.19	206.81	206.73	206.54	206.85	208.56	205.5	198.79	203.18	202.12	204.39	207.04	209.49	207.24	203.8	207.34	204.77	204.6	206.84	209.28	201.2	205.43	204.44	205.63	202.35	203.91	206.03	201.59	205.4	204.9	199.98	207.2	206.53	203.59	202.69	205.17	205.3	205.43	204.65	205.49
200.57	206.43	207.27	207.55	203.92	200.56	200.94	200.89	204.8	201.86	198.94	202.09	205.74	207.98	205.84	204.59	200.41	203.31	204.53	207.08	207.98	204.67	205.93	206.71	202.72	199.92	202.44	203.42	204.81	203.96	205.4	201.79	207.42	201.63	203.14	202.53	200.98	206.59	202.95	202.92	208.96	201.96	203.1	203.86	204.53	203.91	201.74	205.93	207.38	196.95
200.01	212.36	211.01	207.53	209.95	209.41	206.38	203.46	207.7	202.25	209.43	209.13	204.83	205.72	204.55	207.16	206.21	209.45	207.82	208.13	204.44	202.45	208.8	209	210.57	207.61	209.48	206.65	204.54	208.42	207.75	201.02	210.97	207.49	207.08	205.24	207.91	211.95	207.05	206.54	209.88	205.86	207.16	206.37	209.31	211.71	210.41	205.31	208.55	207.93
201.95	205.67	203.35	203.66	202.58	202.68	198.39	202.22	207.07	198.59	202.72	204.32	207.78	201.14	203.24	205.75	204.55	193.08	202.59	203.85	203.21	201.83	207.77	205.47	200.18	207.51	201.86	197.29	201.44	204.09	203.36	201.67	201.93	203.15	201.85	204.57	201.19	200.4	199.41	197.99	201.8	202.24	207.31	200.06	200.78	203.8	202.17	198.77	203.7	207.14
213.51	215.81	211.04	213.73	212.82	209.2	217.39	218.77	213.01	214.5	213.25	215.96	211.88	215.7	212.7	210.16	209.14	215.21	212.03	215.74	210.32	213.2	214.33	213.32	210.16	213.52	209.63	211.29	209.66	213.94	214.51	210.9	216.25	212.41	210.93	207.37	212.72	213.56	210.41	210.43	216.13	213.67	211.22	212.51	213.61	208.59	215.74	207.07	211.9	210.78
207.09	209.6	208.64	206.54	211.71	209.13	206.75	205.38	209.45	213.54	207.73	206.88	205.87	208.98	204.63	207.19	204.93	209.47	207.99	209.18	208.02	209.15	207.21	205.91	211.36	208.5	205.03	207.86	206.94	211.33	205.84	205.58	207.69	207.35	204.01	208.07	206.98	204.76	212.2	208.27	209.03	206.17	203.57	202.72	210.15	205.1	209.87	207.32	209.24	210.1
209.85	209.48	212.99	215.22	211.17	213.46	210.37	210.27	212.33	211.17	212.82	207.2	212.53	212.63	207.75	213.65	211.24	211.96	215.76	209.36	211.05	214.27	213.46	213.59	214.83	207.56	209.93	212.96	213.1	216.79	214.03	214.54	214.79	217.36	212.6	212.26	217.07	212.05	214.68	212	211.23	209.04	210.23	215.35	210.39	206.63	216.2	211.38	213.31	210.82
206.51	210.44	211.87	208.47	215.17	211.29	204.35	207.53	206.51	209.94	206.61	206.91	208.66	206.98	206.1	207.47	209.29	208.09	211.03	207.41	211.07	206.28	208.28	213.46	210.27	210.5	212.62	213.12	207.93	206.83	207.58	208.72	207.58	207.37	211.22	211.2	207.22	211.21	207.54	213.32	209.16	207.57	205.76	208.42	209.62	206.57	205.52	206.29	207.27	207.12
211.48	201.83	205.76	207.7	212.71	208.45	202.62	212.11	206.53	208.34	209.83	210.02	206.38	209.08	215.17	205.29	206.73	212.66	211.06	207.99	206.19	207.57	208.58	206.14	210.25	208.96	208.75	209.91	207.59	209.34	209.06	209.77	206.23	206.11	209.83	210.54	206.14	212.33	210.38	203.56	206.44	207.74	202.44	207.46	208.96	206.71	208.52	213.74	211.98	212.63
195.61	190.73	196.68	191.79	196.56	194.34	193.29	193	196.12	194.78	195.16	196.52	189.88	192.69	194.77	192.64	192.82	195.1	193.63	191.73	196.53	189.87	195.74	194.61	197.11	196.18	197.09	193.29	196.71	195.39	194.44	193.58	200.16	196.27	190.72	199.8	198.22	193.28	196.43	193.56	197.2	197.45	190.7	196.24	199.88	190.63	194.53	194.79	195.66	190.12
209.72	207.58	210.42	205.44	208.06	203.98	210.6	207.56	214.13	202.86	211.97	205.48	206.09	207.61	210.07	208.57	206.82	207.3	209.69	209.99	203.48	208.75	206.15	211.38	207.82	209.42	209.48	205.37	211.46	207.51	205.06	209.81	208.15	209.74	212.61	213.86	209.16	205.81	208.19	207.8	207.16	208.13	209.55	204.98	211.68	209.65	207.92	207.97	206.21	207.79
203.65	201.64	202.28	204.18	206.15	204.41	205.8	201.83	205.69	201.73	202.92	200.33	203.61	206.52	198.71	203.08	205.16	207.82	201.55	207.03	200.76	205.22	203.93	202.48	198.04	201.57	202.83	203.24	202.8	206.6	208.4	206.41	203.15	201.54	209.63	206.46	202.74	199.7	204.87	204.5	200.65	205.11	203.4	203.37	205.83	207.22	203.95	206.48	202.27	203.2
211.28	207.82	213.36	211.93	214.95	209.49	211.26	210.91	210.27	209.22	211.62	212.35	209.83	213.36	209.14	212.68	212.04	214.41	215.21	211.63	211.89	214.54	212.41	211.49	210.82	210.85	215.14	212.76	210.58	216.14	209.54	208.98	210.24	215.74	209.93	210.54	213.07	210.93	213.54	211.16	211.18	211.27	213.37	217.39	210.55	214.17	213.54	212.6	211.79	211.08
206.91	208.54	205.2	206.16	206.6	209.21	210.49	207.64	203.33	210.9	205.36	206.3	207.54	211.48	210.42	212.86	204.92	209.47	205.93	207.1	207.8	211.34	210.99	205.39	211.46	208.27	202.8	207.21	205.41	207.44	203.79	210.04	208.41	204.2	204.82	209.5	209.49	211.53	205.59	207.92	212.09	205.13	207.8	208.68	204.33	209.15	205.53	210.96	208.42	211.96
211.59	212.66	213.36	210.69	210.43	210.59	216.26	210.64	215.13	212.4	214.85	213.54	211.19	216.21	210.71	211.05	211.06	214.01	216.57	211.62	209.46	213.08	214.47	213.17	213.3	209.38	208.15	210.29	216.11	218.55	211.45	214.92	211.97	214.65	210.76	211.14	213.88	211.23	214.45	215.83	208.95	213.21	213.9	210.81	215.5	215.19	209.85	214.16	210.21	207.32
210.59	208.48	211.07	212.57	207.46	213.18	205.4	209.15	205.98	209.99	206.36	210.09	210.96	208	206.38	207.7	208.7	209.25	206.91	211.39	207.74	203.36	204.88	206.01	205.78	205.26	211.38	208.49	208.96	205.74	205.5	208.47	206.53	210.07	209.7	210.14	212.8	209.65	206.72	206.77	211.28	209.59	212.56	215.38	210.53	211.49	209.01	205.44	206.31	210.97
209.22	211.69	208.19	207.43	210.43	205.85	206.99	207.7	212.39	208.74	207.77	208.4	210.89	206.6	209.79	213.05	207.03	210.03	208.61	207.5	210.83	210.05	209.01	210.51	207.86	212.98	210.49	208.29	207.4	211.9	209.56	205.17	207.33	208.86	208.36	208.82	210.36	206.82	214.36	209.16	211.12	207.27	209.63	205.93	210.83	211.33	207.7	209.83	210.66	208.34
210.34	214.88	209.21	214.94	209.47	214.13	212.07	214.7	210.01	217.96	208.19	213.32	206.64	216.88	212.16	215.68	216.55	208.75	211.74	212.97	217.25	215.59	205.6	212.28	212.55	213.16	211.99	211.98	211.96	212.49	213.22	210.99	214.35	211.46	210.78	208.28	213.11	211.47	209.55	213.07	212.43	207.58	208.06	214.82	209.57	210.62	211.56	217.09	207.77	216.21
197.59	199.96	200.81	204.1	205.21	198.49	200.8	195.8	200.69	195.18	197.78	203.24	197.44	200.65	200.64	198.73	201.71	202.62	195.86	200.83	203.17	199.07	199.48	199.63	199.93	199.78	201.39	199.68	199.42	197.14	200.99	200.54	198.49	198.03	202.86	197.19	203.65	198.9	205.81	200.94	200.86	196.76	201.64	200.16	203.45	197.69	198.83	198.99	204.69	201.16
213.01	207.63	210.47	204.45	208.57	209.8	213.92	206.17	212.27	208.52	207.36	210.29	204.67	214.46	211.78	208.88	207.09	209.41	207.71	208.99	211.31	205.25	207.93	207.69	208.13	211.99	209.59	206.19	202.13	212.52	210.88	205.44	210.11	210.21	212.26	209.72	211.37	210.52	211.49	209.43	209.18	206.79	212.04	210.79	210.03	211.14	207.05	206.76	211.16	208.57
194.04	200.27	202.86	201.69	197.93	201.65	202.07	198.85	201.06	201.03	195.83	199.41	200.99	195.66	200.19	199.78	198.75	199.57	196.46	196.66	202.85	198	203.14	202.3	199.04	201.29	200.92	201.94	203.41	201.28	198.29	201.75	200.28	200.57	196.77	198.5	194.91	198.38	199.07	193.8	196.59	198.11	202.01	196.17	197.65	200.47	200.14	204.68	197.65	201.92
201.86	201.33	202.19	207.14	201.1	202.76	202.96	205.89	204.57	204.97	207.93	202.48	199.72	205.33	204.06	202.92	201.12	199.23	205.72	205.54	203.02	202.42	202.53	204.28	204.03	207.89	199.53	202.84	206.81	205.64	207.15	205.7	205.16	204.38	207.36	207.6	204.59	203.14	203.77	202.67	202.93	203.6	205.4	204.36	204.56	204.82	206.79	203.11	204.75	200.49
210.83	209.55	209.02	209.66	211.4	210.7	207.77	209.05	215.72	210.46	211.86	208.34	211.27	208.05	206.98	209.91	212.87	213.25	214.48	212.17	208.37	206.73	207.77	211.88	213.21	208.91	211.34	209.7	210.56	210.91	210.16	212.76	208.17	212.3	214.75	212.26	210.85	216.72	208.18	211.47	208.88	215.63	214.74	210.81	209.88	211.05	212.71	209.71	212.22	211.55
199.55	204.02	202.28	203.62	203.07	201.87	200.06	199.62	207.23	200.26	199.23	201.04	205.67	205.27	202.01	203.71	205.54	204.91	201.14	200.91	202.82	203.11	203.68	202.49	202.44	205.74	202.74	203.92	201.22	207.18	204.32	207.03	205.63	201.54	199.52	199.98	202.24	202.73	202.62	201.23	202.45	201.33	200.45	207.41	200.73	205.76	202.24	204.6	204.72	201.27
200.75	203.68	203.11	204.42	203.43	200.95	204.47	206.69	206.26	202.98	203.34	204.08	202.53	206.68	203.28	202.14	207.77	201.01	200.98	206.2	206	205.16	203.35	208.77	202.97	203.72	202.43	203.36	204.57	203.66	202.23	202.1	202.32	207.17	204.34	200.57	202.94	201.24	203.1	204.83	202.08	201.61	201.59	202.64	201.91	200.26	203.71	201.7	206.45	202.57
200.99	200.99	206.52	202.09	204.32	208.08	201.56	206	207.16	211.93	207.33	206.75	205.62	209.17	208.24	207.08	207.65	209.59	206.38	207.72	205.78	209.54	202.43	205.89	203.91	205.83	205.13	208.63	210.3	209.52	205.86	203.47	206.19	207.62	208.54	208.76	212.52	202.39	209.09	201.9	206.52	204.53	208.48	203.73	204.68	204.25	204.31	208.6	206.26	208.13
205.68	212.38	211.03	208.57	208.63	203.66	206.91	208.87	202.22	203.13	208.94	209.09	208.84	206.06	207.19	209.28	209.89	204.45	207.94	207.27	203.14	207.86	207.65	203.94	207	209.39	210.18	208.23	208.76	202.9	205.9	204.93	206.85	205.82	206.58	206.99	207.74	212.01	210.72	204.37	207.33	206.94	209.36	206.56	207.26	210.36	207.92	206.38	207.41	208.02
203.87	196.74	206.43	204.84	201.12	205.75	204.37	201.32	204.39	206.52	199.83	200.29	198.83	202.02	201.39	202.46	200.61	198	199.4	198.11	199.85	199.39	200.88	197.08	205.58	201.45	197.69	206.3	197.33	199.93	204.25	198.1	202.21	202.47	201.37	202.9	201.51	198.15	202.04	198.45	201.34	198.47	202.26	202.93	201.3	199.45	203	199.44	205.1	194.97
199.5	201.9	199.09	200.49	200.86	200.57	201.75	200.49	202.17	203.67	199.43	198.16	201.52	202.22	203.32	202.7	194.41	199.67	197.28	201.39	202.47	201	203.01	202.08	198.68	204.21	199.22	202.16	198.81	204.85	204.76	199.16	198.8	201.29	197.97	203.88	199.92	201.62	202.24	197.96	199.89	197.1	200.04	201.67	200.8	205.41	202.93	198.89	201.85	203.21
209.47	209.67	208.89	207.29	204.7	205.99	210.3	210.91	209.27	212.52	210.47	205.89	208.06	206.39	207.48	208.6	206.58	201.47	209.65	210.83	204.65	204.88	206.91	207.13	205.71	211.8	210.03	212.55	204.64	210.37	207.85	208.39	211.64	208.6	207.02	209.02	207.15	208.51	210.93	214.84	207.1	210.03	211.72	208.91	210.24	209.19	208.27	209.65	206.78	211.84
203.95	207.4	206.01	209.29	206.98	209.56	210.81	205.46	208.48	206.24	202.07	206.21	208.98	210.33	207.08	208.25	205.62	207.11	207.17	213.4	207.02	212.22	206.26	210.66	207.04	209.03	209.42	208.65	202.31	210.7	207.45	207.87	197.69	205.01	205.9	204.57	208.69	203.07	207.04	207.26	210.03	209.55	205.74	206.25	204.87	206.32	206.68	206.98	207.76	209.48
211.79	202.72	211.71	212.18	212.4	213.42	209.77	211.53	210.57	213.05	209.21	212.11	208.7	214.69	209.39	212.35	213.56	208.44	207.92	211.72	212.99	209.87	210.21	207.26	209.92	209.97	215.45	209.72	211.19	206.09	215.65	214.54	209.48	210.55	211.55	214.67	208.95	212.94	212.29	208.87	212.16	214.19	212.3	212.27	210.59	212.81	207.2	210.34	210.38	213.28
202.89	199.3	195.12	198.82	200.47	199.06	202.07	201.48	202.67	202.73	200.43	199.49	201.43	202.13	198.84	197.51	202.81	197.95	202.4	194.91	203.43	197.03	200.41	195.34	196.89	196.58	198.05	202.92	200.96	201.76	203.54	201.36	199.56	200.88	202.11	198.22	197.87	198.88	199.1	199.59	195.75	202.45	195.59	198.92	198.13	197.79	201.21	196.89	202.63	202.93
202.98	203.77	205.86	200.62	203.67	205.37	206.21	204.76	208.82	201.27	204.73	207.88	205.31	201.33	202.52	202.96	206.84	202.4	201.81	203.29	205.94	205.4	202.42	206.45	199.62	207.18	204.01	206.72	203.15	202.81	205.54	200.99	203.41	207.42	203.2	207.1	200.73	206.87	202.65	208.01	204.65	205.77	207.81	201.73	203.13	204.45	201.78	204.17	208.27	205.08
207.84	209.44	210.19	210.12	214.44	212.94	214.63	211.27	212.48	211.89	210.63	211.89	216.06	212.94	214.66	212.23	211.26	209.06	208.83	207.18	211.21	212.89	205.67	217.17	213.05	213.84	210.12	210.04	212.46	214.24	215.64	205.95	214.24	213.3	211.72	209.39	208.22	213.28	209.66	210.96	212.02	209.08	215.34	213.62	214.83	217.26	214.95	208.75	209.68	210.97
218.54	214.22	211.39	213.01	214.87	206.33	213.8	212.19	207.44	212.84	210.63	213.35	207.36	217.09	214.76	210.53	212.82	213.79	212.99	210.78	212.77	213.45	212.23	213.84	211.45	208.2	210.7	214.85	212.18	211.08	208.92	208.05	213.13	212.44	215.72	212.14	211.95	208.76	213.3	212.9	213.96	213.64	212.61	216.36	213.29	212.93	215.24	215.45	211.61	216.27
196.7	200.86	197.7	195.59	195.74	199.71	199.02	199.25	203.37	200.07	199.83	198.64	196.96	197.95	196.74	191.94	196.88	203.63	197.86	198.67	199	194.55	194.99	201.67	198.64	202.33	199.54	205.44	199.28	197.04	201.45	197.64	200.71	198.64	198.29	198.69	199.05	199.73	200.24	194.64	194.94	196.55	196.09	197.25	200.55	198.9	198.46	193.33	195.81	196.79
203.82	204.24	206.6	201.49	206.8	203.02	203.18	204.43	200.65	199.47	203.01	205.39	202.11	199.67	202.5	198.55	209.96	201.43	204.85	203.19	203.54	203.66	203.34	205.5	203.42	204.63	204.38	206.06	201.84	205.85	208.84	204.81	201.77	202.16	208.01	205.81	205.07	199.26	198.9	203.69	200.35	197.83	201.52	205.19	201.27	201.12	200.31	208.99	199.32	201.44
208.45	214.78	209.18	208.27	211.44	207.68	212.69	213.74	213.25	204.27	210.02	211.97	209.72	215.48	213.04	209.62	210.1	211.77	211.69	208.88	208.52	208.49	211.29	212.06	213.17	215.15	214.27	214.65	214.68	211.37	211.36	210.09	214.29	211.46	213.8	210.27	213.44	208.65	212.99	209.33	211.57	211.57	208.55	210.56	214.99	212.09	210.63	212.23	210.6	210.34
209.87	208.36	202.27	207.92	209.17	209.32	209.77	208.01	209.62	208.23	207.57	209.75	209.21	211.71	205.88	205.44	212.13	207.78	210.34	206.45	209.15	209.81	209.55	202.89	207.41	207.76	208.95	207.39	208.36	205.35	205.49	206.94	211.38	208.49	209.6	211.21	213.25	207.97	210.82	205.33	209.52	211.89	212.04	206.79	206.85	209.58	209.1	206.09	208.11	208.64
204.08	208.87	205.43	205.59	206.23	210.73	207.19	205.81	206.77	204.97	208.21	208.32	209.14	208.28	210.57	207.77	203.89	204.55	207.97	211.17	204.3	201.06	208.81	204.01	208.47	207.94	204.68	202.87	204.79	207.25	206.75	208.28	208.46	207.07	205.98	209.69	209.88	204.76	210.7	203.52	210.22	206.03	205.82	210.58	206.71	202.1	208.13	208.53	207.33	205.24
207.34	210.34	206.74	205.58	210.29	208.33	209.83	207.53	206.34	208.83	208.14	210.56	206.46	209.64	205.73	208.6	205.56	211.24	209.78	207.05	210.08	206.88	207.36	206.72	209.2	211.97	203.3	213.17	208.41	211.2	204	212.5	209.67	210.4	207.47	213	205.96	202.01	209.08	205.09	205.85	210.63	204.11	207.32	207.53	210.08	211.8	211.37	210.91	209.96
208.48	207.29	203.36	206.5	205.9	209.87	209.36	204.92	208.13	201.45	208.38	205.35	207.9	204.33	203.19	201.39	209.24	204.83	210.24	205.45	205.88	206.48	208.43	205.79	204.58	209.34	207.72	207.21	211.34	204.21	209.32	207.07	204.34	208.65	206.5	207.54	202.94	207.99	207.28	208.28	208.72	207.12	205.12	204.37	205.64	206.97	210.68	203.86	207.64	206.86
220.18	215.61	214.98	214.85	217.56	214.73	219.06	212.79	216.15	218.9	215.71	217.02	214.35	218.82	216.9	217.93	213.14	216.57	209.12	217.25	219.8	215.75	214.61	214.92	214.96	220.38	216	217	218.2	219.58	217.78	213.3	219.73	212.51	216.89	215.57	217.56	218.53	214.03	219.47	217.21	218.2	216.2	216.79	219.75	214.2	216.12	218.05	213.78	220.83
213.3	208.75	211.74	214.74	216.13	213.04	209.91	211.32	213.61	212.47	213.86	206.39	210.51	211.97	211.55	216.72	215.82	209.2	209.45	211.98	211.04	211.19	214.73	212.01	210.68	211.86	214.64	211.43	212.68	215.03	213.95	211.58	213.22	211.21	209.62	209.51	212.05	211.92	214.66	215.63	212.43	214.72	215.82	213.01	208.08	212.26	214.13	213.06	210.02	212.17
208.22	210.14	208.29	204.43	210.67	207.17	202.8	207.46	206.95	210.39	203.56	205.48	207.31	204.39	214.49	207.47	205.48	204.94	209.66	210.04	209.7	210.97	207.95	207.44	208.89	214.59	209.87	207.62	206.35	210.98	204.74	211.69	213.67	209.05	206.88	213.13	210.31	209.82	209.84	209.64	206.16	207.88	204.61	209.79	208.21	206.17	212.67	211.26	208.52	208.04
205.3	206.97	208.33	205.1	208.46	208.53	205.61	204.43	207.92	206.5	208.28	207.87	208.08	208.19	207.17	209.13	207.45	205.03	207.7	206.89	206.14	206.7	208.19	203.8	206.48	208.08	208.04	205.83	208.56	209.23	210.59	206.1	210.35	207.36	207.4	208.31	209.77	208.8	205.1	201.64	207.81	205.5	211.43	208.64	205.29	207.1	209.89	212.24	206.16	205.86
208.88	214.8	216.39	213.45	215	213.94	209.52	210.46	210.69	212.15	208.47	214.29	211.73	208.39	209.51	212.13	211.83	208.21	210.36	212.26	209.99	209.85	209.03	215.54	210.05	214.89	210.33	210.8	215.71	213.21	211.43	213.02	208.43	208.48	214.12	210.9	212.97	210.34	214.27	206.75	210.47	208.69	210.3	210.36	210.02	210.86	208.76	213.66	211.68	210.95
195.37	191.12	191.03	191.98	193.86	196.73	197.6	195.37	191.34	192.69	193.94	197.34	194.74	191.96	193.53	188.36	195.23	190.77	192.31	198.61	189.99	193.97	196.54	192.17	193.7	193.56	195.19	196.28	196.9	191.88	197.51	196.85	192.47	196.77	186.87	190.25	192.5	194.68	194.6	193.42	191.77	191.03	194.54	193.27	191.15	198.13	190.21	196.27	196.46	196.27
200.37	202.84	195.61	199.31	202.27	194.89	195.7	199.78	199.47	204.85	200.76	195.25	198.76	196.49	198.67	201.43	193.03	198.57	200.43	200.97	195.93	191.92	198.47	196.68	197.31	196.89	199.38	199.56	198.18	199.18	196.93	197.78	192.34	193.78	199.87	198.47	203.08	199.1	204.43	191.78	195.86	202.88	198.53	198.23	202.89	201.15	199.56	195.39	197.89	198.47
210.76	211.15	210.49	209.23	209.57	211.85	209.48	212.83	206.64	205.22	212.91	205.39	212.4	211.01	207.24	212.91	215.57	211.33	208.69	209.18	209.47	207.06	207.59	209.33	214.93	211.01	208.63	213.61	208.86	209.11	210.32	215.68	206.54	208.37	213.37	213.21	207.9	208.26	208.56	213.66	211.12	206.16	209.79	212.14	211.69	215.16	208.38	210.55	211.7	207.05
200.36	199.86	203.1	201.02	197.31	199.51	201.84	204.05	204.26	201.76	196.05	197.26	204.38	202.82	199.47	199	201.42	200.14	202.1	201.81	199.54	201.41	197.32	200.21	198.26	197.53	201.63	205.25	200.96	200.65	201.88	201.74	205.36	199.44	198.85	198.11	201.5	201.22	200.46	201.8	200.04	199.48	199.7	200.44	196.87	203.09	201.08	199.6	194.97	199.98
197.9	198.6	200.38	197.92	195.35	201.27	201.42	199.15	197.87	195.89	198.5	198.05	197.7	199.3	199.86	197.4	198.63	199.59	204.26	197.77	198.1	203.12	195.71	192.99	199.27	198.91	197.85	203.17	197.81	202.28	197.39	198.26	200.9	199.11	198.25	199.94	199.69	199.45	199.25	201.89	202.9	205.68	199.64	199	196.39	198.87	193.56	201.95	199.35	202.91
216.57	219.36	222.85	218.4	217.14	218.11	220.59	216.46	218.18	217.66	219.5	215.39	217.63	219.5	216.58	219.09	219.14	217.57	214.32	216.24	220.26	216.51	215.18	215.66	218.83	218.68	219.22	217.63	218.72	214.04	218.94	215.85	213.6	217.71	217.57	215.59	216.17	222.25	221.99	216.75	220.05	220.16	219.97	215.36	220.88	214.46	220.49	218.92	218.55	215.19
206.15	203.11	204.87	197.09	202.9	201.03	201.87	206.46	200.06	201.87	200.81	204.04	199.74	203.94	205.01	203.28	203.87	207.41	204.16	205.4	203.26	203.59	202.95	203.28	202.13	201.38	205.8	205.1	199.45	205.22	205.92	206.71	207.13	208.2	204.07	202.52	204.18	200.28	202.29	202.12	201.41	201.63	204.74	211.86	202.44	202.87	204.09	204.15	196.95	206.76
202.74	201.85	199.13	200.16	201.5	204.93	198.4	201.36	203.26	204.49	207.64	201.18	202.91	198.8	207.25	205.61	202.96	201.4	198.27	200.36	199.45	202.37	201.49	201.28	204.95	203.78	209.9	208.32	207.4	204.29	201.98	204.66	196.1	203.31	202.49	199.15	203.83	205.85	205.5	203.44	204.44	203.87	205.2	204.04	202.13	201.92	203.53	200.05	202.57	200.39
203.75	207.17	208.38	201.47	208.95	206.81	203.64	204.38	205.08	205.6	207.21	206.43	210.24	202.66	204.36	205.92	206.14	207.08	201.77	203.86	204.77	205.7	205.5	211.27	202.7	201.53	206.5	206.16	202.07	204.75	199.03	204.06	207.69	203.83	209.39	208.5	205.67	206.64	209.01	205.89	202.95	208.12	205.56	200.17	207.78	203.38	206.47	203.25	205.75	207.29
206.34	207.3	206.96	206.65	207.29	205.27	210.82	207.31	205.51	209.11	205.02	205.12	205.7	207.31	206.02	207.13	207.43	206.28	207.19	206.08	204.77	200.81	210.15	205.34	203.26	207.73	207.09	207.17	213.83	208.19	208.29	209.99	208.37	208.29	206.41	210.99	209.44	207.59	209.76	207.13	208.1	208.3	203.92	208.44	209.49	203.4	206.82	209.68	209.75	209.3
211.49	207.57	206.7	210.2	212.96	207.2	205.49	208.84	209.71	207.21	213.37	205.75	205.55	213.3	210.5	211.33	211.05	204.53	209.3	205.44	213.87	206.33	210.71	207.69	215.32	206.92	209.72	209.1	206.2	203.03	209.5	205.59	208.15	207.09	212.81	209.29	211.67	213.32	207.49	209.19	208.26	209.77	208.04	214.16	209.08	212.59	209.67	212.24	208.92	204.91
204.55	208.88	207.93	208.55	207.8	207.51	207.63	202.84	206.43	207.59	208.44	207.79	205.33	206.05	207.41	208.28	207.77	206.59	203.33	201.17	211.52	209.6	205.73	201.87	208.44	212.68	209.05	206.67	209.92	209.38	208.27	211.23	207.89	210.08	207.41	207.24	210.33	209.61	204.01	209.05	205.93	210.75	206.74	208.75	215.14	216.28	208.79	210.02	206.59	207.53
209.18	207.27	206.4	208.9	210.15	208.8	211.14	208.99	209.16	212.68	207.91	209.02	209.42	208.01	208.26	208.43	207.28	210.18	208.62	204.06	210.14	207.73	205.28	210.22	206.2	208.85	208.7	207.73	208.57	208.36	204.43	207.9	210.67	210.99	211.66	207.9	212.3	210.3	208.17	208.03	204.62	209.55	209.22	207.76	210.82	209.03	211.07	209.2	208.35	204.99
201.77	205.28	203.54	205.36	204.84	203.1	208.09	203.68	201.49	205.49	202.14	204.85	204.95	206.43	200.58	206.83	205.89	208.99	200.82	209.44	205.37	204.12	207.75	208.46	206.33	205.52	201.73	208.09	205.72	204.32	202.94	203.23	202.08	206.46	203.86	205.23	204.95	208.4	203.46	201.88	203.57	207.8	200.95	204.73	205.18	204.59	205.28	203.09	202.5	204.68
202.16	203.52	202.51	205.27	205.85	200.83	204.82	203.63	204.8	204.01	202.59	201.41	202.79	201.33	202.56	203.95	207.11	198.17	201.09	199.39	200.55	200.56	206.12	203.38	201.09	200.07	202.45	200.05	205.45	205.96	204.68	207.59	208.33	207.19	204.95	202.14	202.44	201.8	206.47	203.61	205.54	204.34	206.53	203.75	202.23	206.37	202.25	208.19	202.96	200.93
216.69	219.78	224.24	219.95	220.13	216.52	217.71	217.67	222.56	216.75	219.64	220.8	222.36	217.24	218.32	219.65	218.7	215.68	218.8	215.38	218.51	225.72	218.26	216.42	216.15	219.34	216.82	216.78	213.22	219.11	219.41	218.97	214.21	218.89	219.94	217.54	219.49	218.1	218.44	216.54	217.52	215.79	219.72	219.42	216.9	220.53	216.44	216.66	218.46	219.75
212.92	214.87	208.47	209.51	211.09	208.25	205.04	211.6	205.03	208.7	208.25	208.59	204.96	208.57	204.26	213.79	208.15	207.7	204.49	210.16	208.34	208.17	211.75	207.18	208.4	208.68	209.27	209.53	208.76	207.91	206.74	208.56	208.53	212.97	204.78	206.53	209.88	208.05	206.98	205.04	209.33	207.48	209.68	207.1	207.39	204.29	210.39	211.42	206.78	205.86
214.63	212.5	212.48	212.63	208.13	211.98	214.94	214.98	211.09	214.58	213.44	208.79	213.08	216.06	214.36	215.9	212.98	208	217.4	212.35	213.34	214.01	214.21	212.3	219.33	215.08	211.87	211.84	213.38	211.29	211.9	214.98	214.72	216.88	213.14	209.54	208.53	212.61	209.66	208.27	215.95	211.11	213.61	210.28	211.07	210.2	215.64	211.71	213.04	214.22
213.35	220.29	214.67	218.02	218.27	218.56	218.74	215	219.36	217.35	211.94	215.32	213.4	213.09	215.89	218.27	215.62	219.86	214.84	215.87	216.7	213.15	218.46	214.91	217.3	218.93	212.8	217.93	215.66	216.21	215.2	215.93	217.97	214.54	217.75	218.47	216.39	222.28	222.68	215.87	218.91	218.16	218.69	216.5	214.98	217.3	220.45	218.7	215.34	215.5
210.75	210.85	210.12	207.54	208.64	211.61	205.1	207.46	201.96	207.81	210.99	209.26	203.18	208.11	212.92	208.19	213.42	209.09	208.05	206.39	207.04	208.63	207.39	207.29	204.35	207.52	210.5	208.51	208.72	212.08	211.48	209.56	209.47	208.77	208.92	207.79	209.39	210.08	211.29	207.71	201.95	205.56	207.88	208.99	210.14	211.51	214.31	205.61	206.6	207.63
204.98	208.17	207.73	207.91	211.17	207.34	213.08	212.9	208.03	210.35	206.05	209.57	209.53	208.45	211.55	204.51	208.98	207.98	212.3	206.52	209.05	208.92	207.97	208.67	209.57	205.95	214.99	206.05	212.92	209.55	204.75	206.41	201.31	209.29	209.44	213.18	211.99	213.41	210.42	210.65	208.38	209.15	210.44	214.89	204.06	206.52	213.4	208	207.08	210.14
217.21	216.35	219.89	219.83	219.55	215.76	218.21	215	217.51	223.38	218.97	212.94	221.73	215.33	214.58	215.7	215.54	218.96	213.79	216.6	218.13	217.54	213.31	209.69	213.79	215.14	218.13	216.63	219.25	215.48	215.07	216	211.77	215.86	213.99	211.7	213.74	219.47	217.61	221.26	215.68	215.03	214.42	214.08	214.1	217.41	217.48	212.97	217.37	215.86
203.55	205.22	202.51	207.98	201.58	203.13	205.2	206.59	199.99	205.31	205.09	203.44	203.38	206.47	207.06	207.54	200.71	204.94	205.2	202.46	202.38	206.85	203.42	202.74	206.4	204.89	200.56	202.45	207	203.85	202.1	205.9	203.7	209.58	204.89	195.67	210.12	204.81	206.4	201.58	203.35	199.32	206.53	203.85	202.85	200.84	209.82	206.81	198.13	201.66
215.22	215.71	212.21	212.14	211.24	214.26	213.35	208.68	215.32	214.91	210.51	211.94	210.97	213.74	207.39	209.93	212.44	213.92	210.21	212.62	209.3	212.31	213.15	211.22	210.23	211.02	208.29	208.02	211.13	212.26	211.52	215.55	213.34	212.25	211.69	207.4	210.29	214.35	214.73	210.69	212.69	214.04	215.84	211.21	209.71	211.96	208.16	211.61	206.62	212.61
203.46	196.75	199.69	198.16	203.84	199.51	204.72	201.23	203.23	201.65	205.88	205.08	204.36	198.21	201.58	204.24	202.46	199.59	201.32	200.16	202.28	201.52	201.17	205.09	202.61	197.52	206.48	205.72	202.37	201.01	200.65	205.74	199.55	204.26	203.35	199.38	206.39	202.92	199.52	201.36	198.4	205.63	203.81	200.55	200.83	202.77	198.67	203.63	203.52	201.17
214.47	206.48	210.01	213.87	210.54	203.44	210.09	210.63	214.12	213.45	214.7	205.39	209.86	209.62	213.86	212.41	215.62	206.11	209.91	213.96	217.34	213.55	210.06	214.93	214.47	214.78	215.06	216.52	209.31	215.68	208.39	215.64	213.35	212.36	213.66	213.87	212.71	209.93	213.24	211.66	206.97	211.61	208.4	210.87	211.8	215.65	210.65	210.9	214.13	213.22
204.16	205.34	205.3	201.22	203.18	202.09	207.45	203.02	200.73	202.6	200.12	197.64	203.2	201.83	207.53	204.58	203.93	202.4	201.17	203.36	201.69	203.03	206.33	206.72	205.96	200.37	203.28	205.21	204.82	204.95	200.46	206.71	198.67	205.02	199.83	202.39	204.41	207.77	203.07	202.52	201.51	203.77	203.98	202.88	202.54	207.85	204.36	203.69	205.49	201.63
196.35	197.23	199.98	201.22	194.08	197.1	194.86	197.85	196.64	199.28	201.15	196.32	195.79	194.02	198.41	199.94	196.75	202.39	201.69	193.58	197.38	204.2	204.46	196.83	203.62	198.55	197.71	195	200.63	203.4	193.99	195.56	197.12	196.57	198.95	196.58	199.92	199.65	197.43	202.2	195.3	196.77	193.62	197.72	200.12	196.79	197.95	196.29	199.99	199.33
209.69	208.64	211.18	215.92	212.72	213.93	212.99	209.89	210.84	213.54	215.51	213.05	214.47	211.8	210.53	209.86	212.85	210.86	211.96	208.6	212.95	209.14	211.32	214.03	214.18	212.42	208.59	213.1	211.04	211.5	206.51	211.65	215.23	211.7	212.02	210.76	212.77	216.37	211.52	214.28	214.21	210.29	213.2	214.31	218.16	211.25	212.59	209.44	209.99	213.18
200.19	202.56	204.88	207.78	201.73	209.21	201.28	206.09	202.39	203.19	203.88	205.48	201.91	202.76	201.99	205.11	201.04	204.07	205.31	205.73	202.37	200.76	204	202.84	204.59	202.97	205.28	202.47	205.75	205.94	206.48	205.17	204.48	201.01	204.84	205.85	201.09	201.92	199.23	202.08	204.83	205.58	201.33	210.11	200.1	204.89	210.78	200.94	202.02	207.92
214.68	209.99	213.13	211.72	215.3	213.63	219.79	214.26	211.12	212.51	211.86	212.16	208.47	212.18	217.54	208.84	213.46	216.73	208.28	214.47	211.93	216.83	215.02	211.51	209.73	210.46	213.14	210.95	212.31	214.36	212.27	212.7	210.55	217.63	210.21	208.47	211.71	212.78	213.48	214.71	212.59	216.3	209.8	212.58	211.31	215.46	211.24	216.51	214.46	211.74
203.62	207.58	203.5	208.77	205.22	207.11	211.02	205.43	204.33	205.3	207.42	206.65	207.51	206.01	203.46	205.88	204.77	208.35	209.16	207.59	207.42	208.25	207.64	206.59	204.97	204.42	202.93	205.66	202.66	206.43	207.14	208.9	203.71	203.06	206.44	205.9	213.65	208.53	204.58	206.93	205.92	205.93	207.79	206.64	210.58	208.74	207.07	208.28	212.12	205.86
205.3	200.98	204.01	201.7	194.18	203.46	200.08	204.7	203.15	203.8	205.84	205.33	199.99	202.75	199.36	198.35	205.11	204.57	199.35	199.76	202.58	207.17	203.06	204.63	203.65	199.23	201.09	207.9	202.5	204.59	207.77	206.21	201.19	206.47	200.43	198.57	203.5	202.58	204.09	196.48	207.36	198.62	202.31	205.31	195.61	204.25	201.77	201.87	198	207.52
196.71	197.64	194.07	198.74	198.94	197.25	193.11	195.19	198.54	195.16	201.4	195.59	196.65	200.44	197.4	196.63	195.7	201.32	200.47	198.49	197.91	201.13	198.33	199.15	194.83	201.51	197.19	202.4	202.81	198.23	199.68	196.05	195.85	194.92	202.71	198.87	193.51	198.46	199.15	194.97	200.63	197.07	198.32	194.47	198.17	200.42	198.79	200.48	194.25	200.3
216.26	218.39	217.38	217.26	218.15	212.27	216.23	214.92	217.91	212.79	215.4	213.07	215.38	216.51	213.66	215.93	215.31	216.79	220.39	215.7	218.21	218.7	217.27	217.98	212.72	217.01	216.95	218.69	215.97	216.75	215.74	217.49	216.05	217.17	218.18	213.77	222.4	216	217.52	217.47	219.87	211.74	218.25	218.15	220.57	217.85	218.62	220.9	214.57	217.21
209.88	200.93	200.44	208.37	209.77	204.87	206.17	206.96	205.9	204.45	207.36	210.14	210.84	203.95	204.79	204.22	206.88	205.75	208.67	206.4	201.26	203.64	206.85	209.84	206.62	212.85	204.77	201.88	205.18	202.79	205.52	209.21	207.03	210	204.49	206.74	209.38	204.99	204.02	208.63	205	206.55	210.18	210.47	206.9	206.17	206.86	207.58	200.87	203.23
206.78	205.51	208.85	208.43	211.68	211.71	210.56	211.93	207.53	207.97	209.94	212.82	208.45	207.77	208.1	212.77	212.01	207.22	209.65	203.94	207.91	211.04	210.41	210.72	211.23	203.97	209.47	208.67	210.41	211.2	208.64	210.03	206.88	208.61	208.09	209.85	209.68	215.09	214.38	208.94	206.86	208.65	212.83	209.49	211.01	210.93	209.41	209.69	212.87	211.28
210.32	207.37	207.88	208.86	204.79	205.67	213.57	208.7	207.66	209.44	210.48	213.66	212.22	208.89	206.04	208.51	203.03	206.86	203.49	203.76	212.47	206.9	207.79	208.79	205.4	210.49	207.85	211.83	210.21	207.04	206.87	209.42	206.92	207.9	208.17	210.31	206.51	208.47	208.4	205.32	208.96	208.45	209.66	209.33	209.68	209.11	210.44	208.86	204.5	210.07
214.7	219.02	218.37	213.21	217.61	214.54	216.66	220.71	218.72	217.02	217.38	215	217.1	216.85	224.34	218.08	216.7	219.37	218.49	217.19	217.11	219.48	214.63	219	221.66	215.96	219.95	217.26	218.15	218.54	218.53	218.09	220.28	214.7	214.63	221.83	222.98	216.86	213.85	218.78	217.01	216.8	218.81	218.37	218.41	219.82	216.78	219.98	216.02	213.97
203.87	201.42	203.9	204.7	198.28	201.96	206.91	202.96	200.04	204.09	200.3	201.7	199.24	203.21	199.73	202.6	203.62	203.67	203.3	203.46	207.48	202.7	201.91	204.81	203.27	203.91	206.58	205.45	205.52	203.24	199.64	199.48	204.8	207.49	206.27	201.87	204.59	203.78	201.14	206.32	203.28	203.63	204.44	200.61	205.62	200.89	203.35	202.23	206.4	200.97
207.81	201.63	206.71	203.27	207.21	205.79	208.23	203.23	204.3	203.4	203.36	205.83	204.15	205.21	199.3	203.84	202.6	201.96	203.83	206.77	206.11	207.49	204.03	203.86	210.42	202.74	202.87	203.13	205.8	197.11	202.41	203.26	201.59	204.59	203.64	206.31	203.78	202.42	201.03	205.73	200.75	203.74	199.71	206.4	202.01	204.09	206.53	204.15	206.38	200.09
202.36	201.59	200.59	205.83	201.92	201.81	201.37	201.79	204.37	199.03	198.75	202.6	204.39	203.54	201.62	206.23	197.72	207.38	205.22	206.83	204.3	206.31	208.1	202.7	202.85	202.22	201.52	203.19	203.1	205.29	202.88	203.1	207.36	202.8	208.09	200.39	204.62	204.29	205.87	202.34	205.15	204.7	206.51	205.92	206.57	201.25	206	203.66	199.18	205.9
202.78	211.6	208.4	203.8	207.31	205.16	205.56	207.82	208.56	210.64	209.13	207.49	211.1	207.29	207.32	210.03	203.02	207.77	208.76	207.62	211.94	209.78	211.3	208.47	209.6	207.69	207.54	209.28	212.16	212.58	211.75	209.41	204.31	207.53	209.83	210	210.92	207.02	204.83	205.94	207.39	208.72	205.64	207.67	210.36	209.88	205.75	206.28	206.81	210.31
201.27	208.89	204.73	204.03	205.56	201.18	200.53	205.1	203.65	205.05	206.11	205.77	203.61	207.72	201.35	203.56	202.85	203.01	205.92	204.55	198.81	201.92	200.98	203.1	203.06	207.55	201.42	203.31	203.82	201.47	204.63	200.64	204.41	205.43	208.47	206.54	203.6	198.69	196.02	205.1	208.45	206.84	202.18	208.24	206.8	204.17	202.46	205	200.31	200.72
213.69	218.6	220.5	216.55	216.11	218.25	216.14	212.7	215.02	214.26	218.37	216.58	217.85	221.47	216.27	218.25	213.68	217.87	213.82	214.38	213.75	217.89	217.61	221.7	216.65	216.55	220.66	216.46	216.01	219.92	218.39	216.84	217.09	214.54	217.21	215.31	215.66	216.13	217.73	221.68	221.58	221.7	217	213.89	212.57	217.55	218.27	213.86	214.28	219.02
207.12	203.39	206.09	203.9	204.7	207.73	207.61	206.95	205.88	207.27	201.94	208.1	203.09	204.54	206.04	206.74	203.72	203.03	204.34	204.43	205.19	203.9	203.04	205.97	202.06	207.55	208.72	210.15	204.28	209.1	210.19	204.39	202.68	205.6	208.01	205.65	203.44	204.87	210.29	203.25	210.97	208	204.9	207.54	207.02	209.33	201.15	206.04	203.77	201.53
207.85	210.11	208.31	206.71	198.92	209.31	207.25	209.98	208.61	206.91	205.3	208.05	206.43	207.23	205.49	207.01	205.17	204.66	206.09	206.72	209.59	207.79	209.83	209.31	208.22	211.2	209.65	207.41	205.29	210.22	204.82	206.93	208.94	207.72	204.28	208.61	207.78	206.84	207	204.83	207.04	205.57	206.68	207.2	208.85	210.64	202.27	209.65	207.81	207.07
208.9	206.94	214.7	209.38	212.56	207.52	207.54	208.46	208.45	210.71	211.08	208.51	211.02	209.04	209.8	204.03	209.31	210.77	211.29	207.4	206.74	207.42	207.47	209.67	209.19	212.83	205.72	209	210.8	209.33	207.67	212.31	207.54	208.48	212.46	210.48	207.3	207.61	207.58	206.71	208.48	207.45	215.43	209.62	209.8	209.89	209.5	207.88	202.81	213.29
217.69	216.44	214.86	218.25	217.6	217.93	219.5	216.74	221.79	221.12	216.44	213.78	214.29	216.8	218.44	216.33	219.18	219.86	218.47	220.6	214.83	221.87	217.88	221.5	217.25	212.33	217.7	218.54	220.79	219.15	222.8	213.98	214.7	221.87	222.56	218.56	216.21	216.18	218.2	217.52	215.11	217.74	219.62	214.37	215.93	219.44	218.67	214.4	215.59	218.11
207.66	202.44	209.51	203.5	204.66	206.36	210.41	208.94	203.48	205.34	208.35	201.91	205.33	207.27	205.43	205.86	208.14	201.72	209.27	206.96	206.89	204.2	206.5	207.61	201.48	205.48	205.14	208.36	207.38	205.52	205.93	204.63	208.6	208.43	201.84	208.78	207.6	205.27	206.84	201.46	204.63	207.91	204.42	202.6	205.56	205.63	204.54	212.22	208.58	209.15
204.58	205.69	205.13	206.68	206.36	204.03	207.94	211	205.82	211.05	208.72	208.27	208.18	209.25	204.96	208.17	211.42	203.65	208.8	208.52	206.86	205.85	206.84	208.61	207.31	208.39	207.82	209.64	205.43	211.22	209.47	210.99	208.49	212.19	208.26	206.45	207.76	213.31	207.41	208.35	207.26	211.35	208.03	209.51	204.95	205.92	208.2	209.57	209.23	210.03
201.32	210.95	207.97	208.75	208.81	207.81	208.26	205.67	209.6	208.26	214.51	206.45	207.47	209.33	211.25	204.81	210.34	209.9	207.34	214.9	207.54	208.74	214.21	205.91	205.77	206	208.64	211.17	210.21	211.36	206.14	207.78	211.97	207.69	206.23	210.22	211.52	210.86	210.69	212.03	209.14	206.09	207.66	211.53	207.83	205.57	210.6	204.86	210.53	207.63
198.74	205.46	194.13	202.12	197.99	203.61	205.35	204.18	199.32	204.38	203.83	201.39	204.03	203.52	200.18	199.91	198.86	202.91	196.08	195.98	203.88	202.09	202.96	201.19	205.37	199.72	207.28	199.16	199.18	202.59	201.25	205.68	200.23	206.43	203.95	200.55	205.26	205.45	202.97	203.87	203.69	202.3	201.2	204.22	203.25	197.69	201.42	201.51	200.42	200.38
205.48	206.25	202.79	211.01	204.87	205.8	203.12	207.3	207.86	206.47	206.84	205.99	206.91	211.58	204.86	208.39	201.2	206.04	207.35	207.25	205.67	206.8	206.33	207.1	203.85	207.81	203.88	209.08	202.92	204.99	208.75	201.66	205.76	210.24	204.32	208.32	206.99	201.85	205.64	202.36	205.15	204.73	204.94	206.04	202.77	210.12	205.48	205.15	205.61	207.3
200.67	204.08	203.16	196.69	199.96	204.79	201.83	204.06	203.98	202.15	199.6	202.54	198.58	201.66	197.04	198.01	201.85	200.47	203.19	199.3	199.11	196.1	200.91	199.94	194.18	199.37	196.45	202.27	196.08	200.43	202.43	196.41	198.69	197.17	201.45	203.54	193.64	203.01	199.86	198.15	201.17	201.73	204	200.37	200.68	202.32	202.89	203.78	196.7	203.48
202.72	206.23	202.78	209.3	203.58	206.5	206.41	208.93	205.59	209.92	207.25	206.13	207.59	204.19	209.68	203.43	200.8	203.92	205.01	209.98	207.89	207.74	206.66	204.91	209.44	202.34	206.4	206.13	207.56	204.08	209.64	204.83	203.63	205.41	206.26	203.91	203.13	211.04	210.07	205.09	211.55	209.93	203.41	209.96	202.89	203.06	211.77	206.72	204.17	209.47
214.39	208.26	209.85	208.35	208.52	212.38	209.9	214.44	212.58	209.74	211.9	213.36	210.82	212.55	205.17	214.26	212.09	207.6	210.79	212.87	212.37	209.98	212.61	213.39	211.7	214.49	206.97	208.72	209.29	209.41	215.52	207.07	214.11	211.98	214.89	210.78	214.35	210.52	214.78	209.6	211.53	207.78	213.31	209.16	212.66	213.58	209.65	219.64	212.9	210.37
211.11	211.23	214.28	216.1	212.14	206.85	211.84	209.7	211.76	212.92	212.57	211.78	212.85	216.71	213.19	210.88	206.78	208.42	210.76	212.72	209.89	214.08	214.34	215.81	214.39	212.09	209.01	209.32	212.08	214.89	208.92	210.79	210.5	214.04	209.26	209.91	214.56	212.94	217.75	215.2	209.82	212.45	213.88	215.29	215.26	214.04	213.13	211.39	214.94	215.1
213.67	213.63	210.7	212.86	208.74	210.1	211.98	217.38	204.36	217.11	211.21	210.95	209.53	214.27	216.76	211.11	212.57	214.87	211.55	212.17	212.56	214.79	207.77	210.57	209.43	215.41	215.33	211.88	209.91	209.51	213.27	212.48	215.21	216.24	210.46	211.36	211.13	210.49	212.44	211.97	213.43	212.47	216.12	215.96	214.3	210.81	210.66	215.01	209.15	212.04
206.86	212.58	205.67	206.07	207.71	211.58	209.42	207.72	205.25	204.14	210.44	207.96	210.03	208.28	207.91	211.09	210.38	209.94	208.51	210.41	202.75	208.9	211.62	212.05	205.76	207.35	206.98	201.42	203.93	204.22	207.71	208.1	203.67	202.41	211.57	211.09	212.67	206.73	204.44	206.45	207.6	208.6	207.35	208.04	207.8	208.5	207.98	207.68	213.24	205.61
193	192.86	193.1	194.82	193.85	195.77	193.02	196.56	189.84	195.63	193.25	190.93	189.33	195.54	193.5	191.27	196.51	193.78	194.12	192.88	193.87	195.11	196.62	194.65	195.32	195.34	192.55	191.84	193.97	192.13	192.75	193.37	191.23	193.3	196.25	192.19	193.61	194.6	196.57	197.01	195.25	194.43	193.08	195.31	193.82	194.43	192.92	194.6	193.97	193.5
196.24	199.93	194.26	201.91	197.94	199.77	195.08	196.84	198.59	198.59	198.31	198.67	200.96	192.53	193.6	195.94	199	197.42	202.62	196.93	197	191.42	196.97	199.89	198.5	197.1	200.16	197.1	201.16	195.52	201.45	200.96	195.62	194.96	198.01	193.85	200.4	196.68	199.56	198.81	193.75	198.87	194.49	198.14	203.19	198.9	199.55	197.05	202.93	194.45
218.61	217.35	222.68	219.1	220.96	220.17	218.89	218.62	215.28	217.36	219.91	214.31	218.75	216.55	221.37	215.22	217.06	217.64	214.46	215.4	217.49	215.1	215.95	218.02	216.99	217.14	219.87	214.68	221.77	219.57	217.28	222.08	213.36	215.47	213.96	216.6	220.92	218.48	220.19	221.68	214.7	223.04	217.48	215.27	218.79	213.44	214.74	216.67	218.61	220.94
209.73	201.77	204.85	204.89	206.37	206.05	199.49	204.25	199.77	205.98	205.19	204.68	203.57	199.51	200.94	206.94	203.32	209.11	198.6	200.38	204.01	205.2	202.61	200.88	200.32	202.85	204.23	206.67	200.27	202.15	202.73	208.67	204.72	199.68	202.43	203.19	203.96	205.59	199.76	202.3	204.06	202.7	202.98	202.82	201.82	201.15	201.36	207.71	203.36	208.91
207.28	205.12	204.69	204.96	208.49	203.88	205.69	206.2	204.98	206.46	204.67	203.21	205.3	198.48	203.74	203.96	207.16	209	206.85	199.42	207.74	204.9	198.47	205	207.17	203.63	206.32	207.91	204.59	211.22	204.85	205.26	208.63	203.51	203.52	205.07	205.81	203.67	203.72	207.24	201.9	203.11	204.22	204.21	207.1	201.72	203.97	199.99	203.63	206.85
208.42	208.17	206.59	210.08	206.82	203.52	206.71	207.55	205.09	207.97	210.44	211.59	208.48	209.98	216.02	209.23	209.16	210.49	212.57	208.91	206.57	211.76	205.71	209.18	206	210.49	206.08	208.62	204.64	205.3	206.12	208.04	206.37	208.53	209.43	207.82	208.24	215.88	208.35	207.16	211.23	210.24	206.16	212.98	210.66	209.47	204.96	208.23	211.04	206.45
209.79	216.64	211.76	218.07	215.98	213.65	213.42	216.17	214.87	210.23	215.3	212.46	215.98	211.01	215.12	213.49	209.13	211.02	211.82	212.45	215.49	213.56	207.82	208.88	212.11	213.4	210.77	209.55	212.37	210.48	215.21	212.41	215.68	216.36	213.55	212.58	213.07	208.26	213.75	210.42	212.16	207.83	217.94	211.84	207.32	211.17	217.83	213.17	210.14	212.13
206.87	213.49	210.95	213.81	210.63	209.71	209.38	207.31	202.67	207.1	208.81	207.57	213.66	207.05	208.97	206.58	206.69	213.65	208.52	209.07	213.76	211.16	207.4	208.72	205.4	209.52	208.54	211.16	208.66	209.9	206.55	206.03	210.79	209.17	208.87	210.42	211.79	213.06	209.18	206.78	206.39	206.48	209.13	211.13	203.67	208.36	204.11	208.5	207.32	208.62
225.03	218.08	215.88	213.36	215.69	222.47	216.97	220.75	214.36	216.77	212.51	216.81	220.41	217.2	216.3	218.69	215.35	220.09	221.67	216.24	219.79	220.84	216.63	220.12	222.13	220.61	217.16	214.29	217.6	217.4	219.61	220.11	215.44	223.79	216.7	217.11	215.72	217.25	219.3	219.33	222.31	216.13	218.74	219.19	216.29	216.15	221.81	220.79	216.52	216.85
207.45	208.87	203.67	205.04	210.07	206.69	211.07	203.18	208.04	207.5	209.63	204.47	212.8	206.04	209.71	210.12	204.48	206.33	213.38	205.27	209.86	206.9	205.22	208.96	201.88	206.21	206.62	205.81	205.51	205.66	208.28	205.95	209.99	204.79	206.75	210.63	207.85	208.84	206.69	206.07	207.37	204.6	209.19	210.39	213.13	212.46	208.87	211.21	207.8	211.75
207.99	213.55	210.33	209.66	209.3	208.54	208.59	209.48	212.7	208.04	211.49	207.82	210	210.71	210.57	213.64	205.97	205.39	210.99	211.23	208.65	209.75	207.43	211.09	205.26	209.66	208.34	209.7	207.48	211.31	208.71	207.01	208.76	209.75	210.25	210.93	207.83	213.97	213.17	208.02	208.03	208.61	203.33	210.71	211.14	213.87	211.15	210.64	210.65	208.35
208.01	212.87	213.85	213.09	210.33	213.84	215.94	216.99	212.93	213.15	215.46	207.03	212.41	212.56	211.78	214.52	212.83	213.56	210.31	211.6	213.19	212.31	211.09	214.46	213.51	207.8	213.25	210.49	213.27	211.75	209.56	210.02	211.71	215.89	211.41	210.91	212.77	212.54	204.26	208.4	211.21	210.98	215.98	211.29	211.72	211.24	209	211.97	213.11	210.38
200.76	195.99	202.43	203.24	200.14	198.61	201.34	202.63	201.45	203.16	198.79	197.75	197.71	200	201.02	201.93	196.16	205.28	194.63	199.92	202.63	199.92	198.59	200.4	200.21	198.13	199.7	199.85	197.1	194.08	195.8	198.09	198.88	201.55	204.6	195.52	192.68	199.88	197.17	196.49	197.65	196.12	197.87	197.07	198.04	201.57	204.3	196.67	199.75	201.63
209.18	204.99	208.76	208.25	211.15	207.5	207.07	207.63	205.47	210.7	207.13	209.64	209.4	206.56	208.15	212.82	211.28	208.8	208.78	204.35	208.67	207.5	209.56	209.51	208.09	206.77	204.61	208.87	206.68	211.31	210.6	208.72	204.64	209.68	211.33	208.05	211.01	205.92	206.64	211.59	203.78	209.09	208.78	208.09	208.09	209.91	204.4	206.1	210.26	205.34
195.26	192.44	193.14	198.08	195.1	194.1	192.66	195.52	196.9	198.09	195.55	191.43	195.62	193.18	190.87	192.39	192.86	197.65	195.65	199.41	194.53	195.83	193.96	198.54	190.07	189.13	195.56	193.89	199.09	190.95	195.88	194.58	197.37	195.3	196.1	188.33	190.98	195.15	191.01	194.16	194.58	192.78	192.03	191.87	194.05	196.51	193.93	196.8	195.01	191.68
203.32	202.2	204.8	198.03	202.25	199.74	204.63	201.62	202.03	202.4	202.29	202.38	201.01	204.13	209.28	203.28	204.48	203.35	202.12	204.6	202.22	204.46	197.62	205.05	202.34	204.03	202.9	198.47	200.29	201.19	204.7	202.64	198.51	204.41	202.69	199.72	198.65	197.42	198.77	204.62	203.11	202.23	198.72	202.26	201.92	204.83	202.45	202.89	201.78	206.75
202.96	196.32	197.39	202.96	202.71	198.21	204.39	202.27	202.49	198	200.12	202.19	200.6	199.82	201.42	197.52	198.8	195.02	201.68	201.66	203.42	202.23	200.31	198.94	199.62	200.35	201.54	203.25	198.57	202.81	201.72	202.17	198.26	200.24	202.62	198.64	202.57	199.28	202.61	201.27	198.4	205.17	204.91	197.58	202.51	201.6	200.19	196.86	198.9	198.49
210.33	207.96	208.92	210	209.63	208.09	208.85	207.85	209.07	206.64	207.21	211.02	204.51	206.43	208.27	209.66	208.85	209.62	208.5	211.98	206.78	204.93	210.39	206.79	210.23	210.09	209.78	205.36	205.72	207.57	204.87	206.49	210.56	207.89	209.18	208.88	205.2	212.14	208.29	205.6	202.82	209.17	210.24	206.66	207.38	210.33	204.88	205.91	213.3	206.89
210.29	207.14	208.11	206.05	210.15	209.16	209.76	210.12	210.29	211.85	208.55	212.26	208.14	207.84	205.57	211.61	210.01	209.09	205.43	210.26	211.52	212.9	207.68	212.96	209.75	205.83	208.88	209.96	212.49	211.1	213.41	206.53	206.92	207.21	212.12	210.25	205.59	205.41	208.88	208.6	212.78	209.57	209.45	210.67	207.67	214.01	206.42	206.24	212.5	209.98
205.26	199.57	204.32	205.76	199.77	206.24	204.16	204.31	205.6	207.91	204.42	199.92	202.26	204.46	202.27	202.95	198.3	198.48	200.51	202.94	203.03	203.43	201.88	198.34	199.75	205.27	203.91	205.05	202.46	203.06	200.58	200.28	200.97	204.01	200.64	202.21	201.9	199.01	205.41	201.44	205.44	203.75	207.48	201.12	203.62	201.64	202	203.06	205.09	201.69
205.86	208.6	212.98	203.17	203.6	209.44	210.77	212.51	211.85	209.17	206.6	207.14	207.27	206.25	213.87	209.17	211.57	204.85	209.3	211.68	206.07	208.91	206.65	207.22	203.9	209.14	210.67	206.85	212.12	211.57	211.29	212.46	206.07	205.95	205.3	208.56	208.59	204.45	207.17	208.85	212.6	204.2	204.67	208.49	205.47	212.05	209.98	207.59	202.98	207.05
207.12	207.05	206.78	204.91	204.72	206.27	203.38	209.75	204.26	207.89	200.62	205.86	203.12	203	206.86	206.15	206.93	203.93	203.96	206.33	200.67	207.64	206.71	202.72	210.84	210.33	206.81	207.7	207.36	202.62	204.04	205.72	201.93	204.34	212.04	204.37	202.66	204.21	206.29	204.75	205.9	203.11	204.17	203.26	206.37	199.78	207.04	204.14	205.97	210.86
211.07	202.35	207.77	207.46	205.39	206.87	213.27	211.32	210.45	206.67	204.82	203.67	210.55	209.6	210.63	212.74	204.96	209.92	206.66	210.37	206.12	209.39	210.86	210.81	206.22	204.91	209.95	206.29	212.75	210.07	205.12	210.04	204.99	203.78	203.74	205.33	207.35	210.02	205.37	206.44	208.48	208.83	202.93	207.01	209.87	204.57	205.31	207.47	205.97	209.54
207.64	207.22	208.85	205.31	212.57	210.07	208.6	210.06	204.47	208.99	214.18	208.9	211.85	211.62	210.68	209.29	209.76	210.46	213.82	207.7	209.82	211.48	202.12	207.56	208.66	211.33	209.43	210.34	209.58	203.35	208.35	214.89	207.39	209.51	208.08	207.9	205.42	207.76	211.79	203.19	210.56	203.43	213.25	204.9	208.29	209.01	210.16	208.49	211.33	207.37
199.4	201.23	205.57	199.02	200.08	205.46	202.43	200.96	201.41	204.76	200.49	199.23	198.34	203.01	202.29	196.47	203.85	196.45	204.69	205.56	201.62	203.27	201.6	200.03	202.07	195.28	203.12	202.65	201.78	201.46	202.84	202.99	208.29	200.04	199.42	200.29	200.08	198.13	207.13	200.31	199.89	201.19	200.45	201.9	196.93	199.88	203.8	203.26	198.91	200.19
200.65	196.75	200.6	199.24	201.33	204.17	199.02	200.21	196.83	202.67	200.85	202.87	200.77	199.67	199.46	206.7	200.12	201.3	199.34	202.21	194.42	197.34	200.63	201.33	198.59	195.37	201.82	201.61	200.57	205.49	196.84	199.89	198.96	201.75	202.5	202.21	205.29	196.98	199.5	203.14	204.29	201.58	197.37	200.07	204.84	195.36	205.98	198.7	201.42	199.09
204.9	206.49	203.67	206.49	204.71	202.42	204.29	201.62	206.22	201.1	205.09	204.58	204.62	200.98	205.98	203.73	201.58	203.34	201.29	205.7	203.13	206.49	206.27	203.11	202.21	201.01	200.36	203.03	198.76	209.06	203.6	201.81	204.38	204.76	201.93	201.16	208.33	204.82	202.7	200.61	204.44	204.42	203.21	202.94	200.05	203.27	202.56	203.88	203.35	204.9
206.65	206.82	206.95	209.15	206.62	210.96	204.52	208.96	206.74	207.71	205.64	203.03	206.3	206.61	208.07	202.84	209.49	206.27	204.9	200.4	208.2	207.66	207.32	207.74	203.28	208.94	206.92	208.94	202.07	205.71	204.48	208.12	202.89	204.17	207.27	203.29	208.68	204.19	210.57	204.29	207.3	206.01	207.01	212.42	209.65	202.83	203.06	212.62	206.96	206.41
207.81	207.28	209.47	213.24	207.49	205.77	205.62	208.34	213.92	209.37	208.51	209.18	207	211.61	210.2	208	205.54	208.15	212.15	209.22	213.12	206.07	205.04	213.92	208.35	208.25	206	215.32	212.18	206.92	207.95	208.49	208.95	210.24	208.22	212.74	202.79	210.07	215.22	210.71	213.98	210.53	206.02	208.7	209.73	211.17	206.66	212.54	204.71	207.57
207.98	207.59	210.05	208.28	208.57	206.68	207.75	208.6	206.48	211.77	208	204.66	212.66	210.82	207.84	210.4	206.78	209.57	205.75	204.63	207.7	208.18	205.37	210.95	205.83	204.2	211.46	208.76	212.08	208.09	208.44	210.76	206.18	212.71	211.37	204.76	205.91	208.2	203.28	206.33	208.34	207.58	211.67	205.78	206.76	205.42	210.11	206.16	214.67	206.22
204.32	198.22	207.22	202.23	203.72	198.49	205.52	200.58	204.18	204.13	203.98	202.68	199.66	207.16	201.89	204.12	201.7	200.47	203.57	205.38	202.05	204.79	205.17	202.86	203.58	203.24	199.73	198.93	202.39	204.17	205.6	202.12	202.55	202.07	204.2	205	204.59	204.01	202.35	203.67	204.36	204.51	206.33	207	206.03	201.48	198.57	201.24	203.83	201.96
208.45	211.42	211.38	214.68	207.67	208.39	216.35	212.57	211.65	213.82	213.22	215.87	212.84	214.84	210.49	212.3	213.38	215.12	218.28	208.47	215.48	211.02	209.38	213.25	212.64	210.46	208.34	208.5	216.37	215.17	212.88	213.23	209.61	212.03	209.89	210.72	212.75	211.8	210.85	214.57	209.59	210.3	211.85	212.98	211.76	213.13	211.24	214.12	211.99	212.92
213.43	212.22	212.52	212.3	213.29	211.08	213.57	213.76	215.18	210.73	205.35	213.46	210.83	214.18	213.94	213.63	213.65	209.17	209.16	211.23	212	213.72	216.23	212.33	211.99	207.51	215.19	212.22	211.74	211.35	209.5	208.59	215.54	208.36	208.76	212.61	215.28	212.62	211.26	212.53	216.74	210.27	212.81	210.52	211.99	208.9	211.53	213.02	213.98	212.53
202.11	204.62	206.69	200.87	204.37	206.37	198.73	203.49	203.13	198.6	198.47	204.9	204.02	202.28	200.15	201.73	204.29	200.43	201.31	200.93	204.29	202.1	203.56	203.17	206.87	201.24	205.65	201.83	202.3	204.77	199.16	200.25	201.4	202.88	201.29	204.58	198.9	201.49	204.61	200.73	203.41	205.06	206.19	201.37	200.61	204.9	201.82	204.75	202.66	202.11
213.45	217.9	215	213.29	213.71	207.58	211.4	210.47	214.33	214.15	214.46	207.95	210.22	208.95	215.52	217.44	207.94	210.07	213.53	214.48	212.65	212.75	217.4	212.15	209.21	213.28	214.71	212.14	215.45	212.63	208.02	211.34	209.69	209.52	214.74	210.98	210.58	211.97	216.09	207.18	217.62	214.73	209.65	207.47	214.31	211.09	213.82	209.93	214.14	210.54
209.23	208.5	204.2	206.47	209.82	207.36	205.52	208.18	210.75	204.4	210.23	211.55	212	213.91	207.76	206.64	205.87	210.12	208.6	205.27	208.7	211.27	211.47	207.51	208.06	206.48	206.76	209.08	208.16	208.41	206.47	211.23	209.1	209.36	214.09	209.87	211.21	209.36	205.66	208.55	208.54	210.44	206.85	203.8	205.36	206.74	206.95	207.1	202.4	207.88
209.54	204.83	205.05	205.82	205.07	208.05	209.86	208.37	209.75	203.3	210.8	210.33	207.54	207.61	208.48	208.59	202	207.38	203.02	210.33	205.57	211.23	206.44	212.49	206.11	204.56	206.28	210.77	204.82	204.25	207.55	208.57	206.38	210.45	209.44	208.3	209.75	206.61	207.34	206.36	207.73	205.83	209.13	206.56	208	206.86	206.74	205.92	211.92	207.71
212.3	208.79	210.77	212.16	212.66	207.2	212.39	210.86	204.87	212.4	211.06	209.5	212.45	212.93	208.33	211.81	210.12	213.12	208.52	211.88	210.09	213.78	212.3	212.54	211.13	211.08	212.07	212.5	208.07	205.93	215.68	207.36	211.9	214.06	207.93	215.27	210.5	210.06	210.73	212.1	213.94	210.85	207.95	208.44	208.74	209.12	213.52	209.45	210.85	209.65
207.6	213.12	212.23	210.57	206.5	209.74	209.54	204.52	205.69	211.77	210	208.17	208.74	209.89	211.37	211.92	214.86	206.84	210.44	210.35	211.94	208.37	208.51	205.19	211.54	206.89	207.78	208.93	207.53	210.89	213.79	212.71	208.64	208.62	210.14	210.56	209.2	208.95	209.7	211.26	205.45	211.11	208.48	212.52	206.01	208.05	211.87	209.92	209.06	209.23
207.6	201.63	206.02	200.39	203.9	203.86	205.72	203.36	202.72	205.84	202.46	203.6	204.64	203.93	206.11	205.7	206.45	201.28	204.41	208.22	210.97	203.56	208.64	202.54	200.88	206.06	205.21	202.09	202.54	205.19	205.96	202.78	202.97	204.02	203.42	202.43	201.31	203.85	203.94	201.14	201.51	202.9	204.86	203.09	203.48	201.36	206.65	205	205.68	199.62
202.31	198.67	202.14	202.21	197.83	204.05	202.1	198.99	201.42	197.19	201.03	198.85	198.22	203.2	205.42	202.05	197.14	200.21	202.75	203.88	200.18	204.13	200.53	200.69	196.52	199.67	195.04	197.75	203.39	197.71	202.25	204.45	198	201.56	203.97	201.34	204.83	201.49	199.42	198.09	199.74	201	201.12	201.41	202.8	204.61	202.15	195.94	201.95	199.76
204.61	206.53	206.88	198.93	209.53	206.04	206.38	206.65	205.84	209.37	205.86	202.06	203.5	201.67	209.62	211.77	205	203.58	202.88	208.17	206.13	210.1	206.7	206.53	205.92	206.75	205.82	207.27	203.8	209.65	205.1	206.71	207.27	203.29	203.55	205.3	202.26	205.25	206	204.68	204.25	205.29	209.53	204.89	209.69	206.06	207.83	201.67	207.45	207.01
216.41	207.63	213.23	210.57	213.92	211.52	208.29	217.07	209.87	207.66	211.73	210.48	211.84	216.79	211.19	215.67	209.51	209.66	213.3	213.82	210.01	212.59	212.16	209.64	218.96	214.03	210.97	214.82	209.72	214.58	215.18	215.07	210.09	213.33	212.11	213.98	212.7	211.4	213.74	219.24	209.2	210.19	213.52	210.66	216.7	215.02	219.29	212.63	208.58	213.85
196.22	201.24	198.32	199.1	197.66	195.26	201.66	199.7	199.62	199.66	202.37	196.34	198.9	195.18	198.18	198.61	196.42	198.31	201.07	200.91	203.41	195.46	198.18	196.66	198.85	202.72	196.5	199.94	199.96	202.38	201.19	196.8	199.02	194.3	199.26	200.91	199.46	199.5	197.52	196.05	197.75	196.61	197.06	203.02	201.94	192.93	200.1	199.58	198.62	200.83
208.36	209.73	206.58	208.56	208.57	209.37	204.9	206.29	210.02	209.94	209.28	209.32	206.68	212.43	206.53	212.75	205.09	208.32	205.8	207.74	204.03	206.33	208.42	206.84	207.3	204.15	207.97	210.12	206.48	203.4	213.82	205.45	205.95	204.91	206.8	207.84	205.44	203.97	210	205.93	211.82	203.95	204.8	207.35	208.9	206.81	211.84	210.14	202.67	205.75
217.46	218.5	224.09	222.41	218.3	217.8	216.9	214.86	219.45	218.18	211.55	213.9	211.81	219.57	219.85	213.63	219.48	219.06	217.34	213.2	214.85	217.49	214.71	215.17	216.61	216.83	224.3	216.7	221.99	220.21	217.53	217.98	217.84	216.88	220.75	216.5	217.39	212.49	212.69	224.24	218.31	217.55	220.47	220.84	218.16	219.72	213.1	212.64	217.22	217.3
216.54	216.95	218.76	218.6	219.8	221.33	220.82	218.27	219.03	221.38	221.16	223.93	218.42	216.35	218.95	215.69	216.79	215.51	218.7	218.33	215.55	222.24	219.48	222.7	215.31	222.75	212.37	216.28	217.81	221.96	215.6	216.6	217.79	216.85	216.6	221.33	220.07	215.75	219.04	217.87	220.42	217.56	217.51	215.1	214.2	216.2	215.39	219.12	213.93	217.82
209.08	207.2	208.78	210.96	209.09	211.57	209.48	208.51	210.26	210.94	209.1	207.45	207.6	209.55	207.07	212.79	206.94	212.3	212.71	213.8	209.75	213.49	209.64	208.06	212.32	209.65	208.84	212.75	206.1	209.16	208.19	209.82	203.89	206.82	207.86	208.21	206.56	209.03	211.27	207.47	208.73	208.05	208.58	210.35	208.15	206.59	207.86	209.48	208.72	213.46
221.85	219.26	223.52	215.04	217.33	218.71	210.19	219.76	216.46	216.85	222.04	223.21	219.55	219.64	217.37	217.09	216.33	216.57	218.11	216.13	220.01	214.15	219.47	219.19	216.12	215.59	215.77	219.02	217.78	215.64	219.49	221.55	214.2	220.24	223.28	217.95	219.86	219.93	215.13	220.43	218.44	217.92	218.24	217.6	216.42	218.29	216.06	219.81	222.83	224.19
197.84	195.22	193.96	199.75	196.01	193.39	195.86	192.9	197.21	196.46	195.42	192.95	195.55	196.17	190.43	195.1	190.12	192.12	200.71	195.77	195.55	198.02	193.31	194.39	196.52	201.44	191.79	197.18	193.36	194.57	198.14	193.64	193.94	190.32	197.06	194.09	193.01	195.15	197.02	190.21	191.38	188.73	195.14	194.19	199.23	198.81	196.6	194.53	187.21	197.75
212.97	208.5	204.66	212.39	208.91	209.97	207.91	208	204.22	208.35	204.27	212.79	205.25	205.59	208.16	211.17	207.73	208.56	206.56	209.19	206.94	209.09	207.05	201.71	210.9	205.41	206.82	204.75	206.92	209.36	207.33	210.37	209.03	206.3	206.23	209.93	205.29	213.12	205.46	209.84	209.25	206.18	207.71	208.46	212.25	212.55	206.48	208.05	202.32	210.91
206.57	205.38	209.42	210.5	214.61	204.38	212.28	208.91	205.76	210.4	203.85	213.57	206.45	210.52	207.97	211.35	206.63	211.43	212	211.65	203.76	206.44	206.14	205.5	211.38	210.19	213.15	206.02	207.09	210.54	209.91	208.06	207.86	202.13	205.42	209.71	206.28	210.98	208.4	210.24	212	203.7	206.31	206.9	206.41	208.49	209.75	203.24	210.08	209.84
214.01	209.29	211.23	212.33	214.7	211.84	212.9	210.12	212.82	211.12	210.41	210.11	211.38	211.87	212.74	212.03	212.89	212.43	208.93	211.05	212.32	217.56	210.22	213.14	209.45	212.29	211.89	212.05	210.27	211.1	212.38	214.47	209.72	215.81	208.1	209.92	212.46	214.64	208.53	209.67	214.05	213.04	213.07	210.04	216.31	210.07	217.55	211.86	210.33	213.84
204.65	200.5	199.16	199.17	198.6	199.22	200.37	203.11	202.19	205.02	201.31	205.72	201.06	200.74	204.82	201.24	199.91	200.47	201.04	200.4	200.94	200.32	199.79	202.89	199.75	200.39	200.44	200.54	202.89	198.72	202.49	195.91	201.82	199.97	203.41	197.19	201.63	203.87	201.68	204.98	201.19	198.59	204.27	198.87	199.44	197.67	204.27	201.54	199.79	199.58
210.78	213.35	213.54	209.85	215.3	208.33	211.29	212.23	209.42	211.49	214.94	209.88	206.73	212.51	214.27	216.22	207.65	212.59	210.44	208.68	209.17	211.02	212.76	211.1	213.78	209.8	212.5	208.63	216	215.75	210.91	212.28	207.91	207.85	218.2	210.22	215.69	210.87	213.72	213.21	210.14	212.56	206.03	206.75	213.1	208.49	214.05	212.08	212.14	213.14
204.3	203.82	203.05	201.38	203.07	202.21	204	210.1	201.51	202.18	202.17	201.53	206.86	201.89	201.81	202.69	195.66	204.05	205.97	201.32	205.88	202.65	204.5	198.62	201.55	206.3	206.87	204.3	202.64	199.16	205.84	204.49	201.97	205.03	203.6	201.03	202.67	207.29	203.18	201.86	208.13	201.04	201.89	205.18	205.36	206.79	204.34	201.32	203.38	201.29
204.89	202.4	204.57	206.47	206.47	203.42	202.31	204.02	205.2	204.65	205.57	203.43	204.8	200.4	203.6	205.68	203.69	203.68	205.17	206.68	210.09	205.38	208.19	201.3	203.85	205.8	201.06	198.99	208.9	205.19	203.57	205.25	206.33	205.34	204.55	198.59	207.19	206.71	198.65	205.88	200.77	203.56	202.72	200.74	203.19	202.76	205.02	200.61	204.94	199.32
209.52	211.9	214.1	210.78	213.33	214.05	208.64	212.15	210.77	215.53	211.11	214.08	213.46	211.39	211.8	211.28	210.63	212.7	211.49	212.32	211.27	210.3	212.59	213.71	216.38	209.51	212.08	212.77	211.57	212.21	209.45	214.93	211.12	216.18	210.89	213.38	211.6	210.08	214.52	209.95	215.63	210.61	214.05	215.63	214.31	214.95	212.5	212.32	213.39	209.29
216.54	218.43	220.04	216.09	217.83	214.98	222.21	216.77	218.19	218.66	219.68	218.93	218.46	217.26	215.02	218.08	214.58	218.54	216.25	217.5	219.81	215.89	218.43	219.01	216.55	219.19	219.72	217.83	223.86	219.14	214.61	216.04	217.85	212.77	215.43	222.71	217.23	220.63	220.54	215.97	213.92	219.53	216.29	214.81	216.99	219.48	215.55	220.13	217.66	222.17
195.89	196.34	196.46	191.3	191.74	195.99	192.81	194.48	191.35	195.3	196.67	194.4	191.15	196.1	195.42	196.37	191.97	192.76	199.39	196.65	194.83	195.72	193.97	194.21	194.74	195.73	195.78	195.44	195.88	196.36	192.74	197.1	194.29	193.27	191.83	197.66	194.08	199.96	192.14	194.05	195.71	194.89	196.22	193.28	194.88	194.27	194.46	199.01	192.47	195.7
212.33	209.71	211.14	207.57	207.73	207.71	207.56	212.98	213	208.11	209.87	212.53	210.51	212.18	204.35	211.22	206.64	209.1	208.92	210.66	205.92	215.21	210.38	207.43	208.96	212.1	209.49	206.12	207.86	208.45	211.76	208.38	206.62	210.34	211.12	210.35	209.67	213.31	205.57	210.73	208.19	205.32	212.44	205.46	205.79	214.53	212.52	210.2	208.43	209.01
205.84	206.76	207.39	204.85	214.69	211.34	207.99	211.94	209.45	208.43	211.49	206.57	208.15	214.74	209.45	207.67	207.88	207.39	210.61	215.92	208.91	207.06	207.91	210.06	210.11	208.78	209.85	204.73	209.47	207.14	207.32	209.18	207.61	209.91	212.19	205.35	207.03	209.38	209.22	210.95	210.26	210.04	211.5	205.1	208.63	209.18	208.76	207.78	208.25	209.31
215.56	213.03	211.59	210.75	209.96	210.68	213.09	213.59	214.57	214.4	215.31	211.6	212.39	216.81	215.42	214.35	211.81	220.35	216.2	215.6	212.82	210.64	210.71	214.84	213.79	212.53	217.37	212.32	213.32	211.8	211.64	211.22	214.62	216.44	211.34	217.4	215.49	215.12	212.83	212.72	216.4	212.77	211.08	216.81	210.86	211.36	213.79	213.51	213.24	213.29
202.38	204.34	201.29	203.14	204.5	200.03	205.43	204.43	197.65	199.29	201.95	200.28	203.38	203.6	202.7	199.61	203.86	202.02	204.9	201.55	201.34	205	205.41	201.88	205.33	206.08	199.95	199.95	201.99	200.4	200.71	200.06	201.67	204.48	199.27	202.81	198.09	204.01	203.34	201.18	203.92	202.3	203.54	202.9	201.12	204.76	203.45	202.74	198.62	209
217.12	216.17	214.85	218.86	216.83	215.74	216.41	218.11	218.46	218.19	218.05	219.74	220.06	215.82	216.82	219.32	216.6	215.26	217.81	217.58	219.86	221.08	214.1	214.81	216.44	218.24	213.91	218	210.68	214.77	220.74	218.11	222.78	218.19	219.93	220.28	217.89	220.9	218.12	214.71	216.65	218.35	219.18	218.36	222.28	215.61	215.32	212.66	218.08	216.41
209.59	209.74	212.18	217.58	212.93	213.22	211.07	205.62	212.5	210.82	209.72	214.24	207.01	211.97	210.85	210.29	210.1	209.69	211.66	207.28	213.06	213.46	208.52	211.19	214.18	216.01	209.47	212.69	210.27	205.22	212.59	212.47	208.47	215.04	215.8	209.73	208.06	212.15	215.2	213.32	213.19	211.36	212.71	210.96	216.92	208.57	211.16	212.3	209.36	209.89
202.3	197.66	207.44	202.38	199.95	202.3	203.7	208.06	206.05	202.23	206.03	198.62	201.93	207.56	204.18	202.55	202.81	206.14	207.06	204.82	203.85	203.01	203.74	203.14	203.9	203.66	201.83	202.83	206.25	202.84	198.97	201.15	203.43	204.92	204.45	203.96	205.56	198.95	203.26	200.98	201.84	206.39	202.19	206.3	201.43	205.51	203.27	202.1	208	205.58
201.95	201.08	203.78	205.15	206.8	207.27	204.51	203.2	204.08	204.39	203.57	207.22	206.17	202.17	202.61	203.26	200.82	203.99	199.65	201.25	201.27	201.9	201.37	199.85	199.8	202.13	205.39	205.97	203.96	199.98	201.96	201.5	200.98	199.15	197.7	204.01	202.29	204.94	203.55	203.58	203.63	204.75	206.21	203.66	202.11	203.58	202.24	201.87	200.53	202.71
210.35	213.1	215.87	214.17	212.46	216.32	214.46	214.42	211.91	209.65	208.35	211.87	214.66	214.26	215.82	216.7	216.29	214.07	213.07	213.35	216.07	216.04	213.88	209.18	212.7	219.41	214.98	211.07	216.15	212.44	215.91	210.86	214.55	206.91	218.29	211.28	215.13	213.05	210.09	213.07	214.49	209.94	216.14	211.29	217.11	210.38	214.62	214.41	212.08	212.68
196.03	191.89	201	194.2	194.12	194.21	195.37	193.62	193.12	193.18	196.43	197.72	193.42	190.55	195.06	193.44	195.93	192.59	193.81	194.06	193.81	195.07	201.79	196.61	191.89	194.64	198.12	192.91	192.55	195.85	197.28	195.49	192.96	194.32	191.45	194.02	193.54	196.39	196.16	196.58	196.96	196.45	195.75	194.82	193.69	191.63	191.78	194.14	191.6	195.19
207.74	209.34	210.56	210.16	208.95	207.12	205.5	207.51	208.52	203.3	204.3	206.04	202.68	206.22	206.43	207.94	200.38	204.3	205.62	202.72	201.68	204.35	200.15	208.2	202.89	208.43	210.32	203.73	208.95	203.33	205.52	209.49	201.84	205.79	210.43	203.24	206.69	204.49	206.34	206.93	209.85	204.38	206.73	208.78	209.77	205.69	211.73	207.74	209.5	207.59
206.56	202.87	206.55	200.17	205.95	204.34	199.66	202.15	205.09	204.79	205.56	203.76	200.49	203.94	199.82	206.73	204.69	201.92	199.98	201.71	202.91	203.55	203.47	202.4	204	202.67	204.48	205.64	208.02	204.13	207.83	203.73	203.13	197.7	202.72	208.16	200.88	200.91	205.23	202.01	199.41	202.71	207.05	204.67	205.19	204.14	204.69	205.27	203.78	204.71
204.23	203.38	201.97	201.35	203.07	202.6	201.02	203.89	198.61	201.46	202.52	203.93	202.55	201.41	203.59	201.96	204.06	204.11	198.77	202.2	204.37	199.64	199.42	205.12	203.88	203.17	204.92	201.3	202.84	205.21	201.23	196.25	203.09	202.98	200.96	202	199.42	202.95	199.29	202.9	204.87	204.65	203.99	201.41	204.04	204.36	201.19	206.03	206.1	200.5
212.73	208.48	209.42	214.36	209.38	210.52	213.64	208.58	208.6	209.76	211.36	215.84	209.06	212.69	209.17	206.18	209.23	210.34	208.7	206.17	206.56	207.95	212.58	204.7	209.05	214.79	207.1	213.46	204.71	208.58	211.6	214.82	211.85	208.85	207.58	210.98	209.24	209.46	207.34	207.53	206.69	210.08	204.97	203.56	208.45	206.42	209.67	211.79	207.98	206.94
209.31	208.82	210.13	208.16	212.02	210.32	207.29	205.25	207.22	208.97	208.07	207.86	212.75	206.67	210.41	202.96	211.33	208.71	206.53	210.04	208.61	208.11	205.27	207.9	209.29	210.21	209.39	209.67	209.08	210.04	207.16	202.84	207.1	207.65	208.79	209.74	208.59	212.37	211.72	208.15	206.54	205.79	205.62	211.16	207.19	213.17	206.84	207.33	210.73	207.17
214.5	211.57	213.22	210.77	214.38	212.72	215	207.31	212.19	209.49	211.32	210.98	212.66	209.09	210.76	209.4	213	212	210.15	211.2	208.96	214.73	212.41	207.46	208.94	210.56	212.49	209.18	205.83	212.26	211.69	209.4	210.68	212.6	212.53	214.27	214.78	210.41	212.59	209.72	212.56	210.57	214.76	210.53	211.52	214.71	212.39	209.12	208.39	213.6
208.27	213.42	210.69	209.77	209.99	207.82	206.07	207.94	205.55	208.84	209.68	206.29	211.92	208.4	205.05	210.73	211.52	208.58	212.23	204.8	210.3	211.61	206.88	208.42	209.21	212.14	212.33	203.09	208.94	208.27	208.3	207.42	207.61	207.48	210.69	209.39	211.86	204.89	209.1	212.09	207.92	208.68	203.4	209.09	210.82	208.93	207.94	210.88	206.52	205.94
208.51	209.51	211.19	208.01	209.89	212.35	211.21	211.23	208.1	209.37	205.32	207.21	211.23	211.21	202.21	210.33	209.59	211	210.06	211.45	211.56	205.24	206.93	212.92	211.95	209.71	210.55	210.61	207.16	205.22	211.25	209.09	211.95	209.43	211.75	207.63	209.8	213.71	209.59	207.37	208.82	207.45	206.8	207.45	214.94	210.41	213.95	206.77	210.83	207.23
199.6	200.84	205.9	205.29	206.83	198.91	204.72	203.35	206.35	203.45	207.54	205.33	203.62	202.66	202.93	204.41	206.79	202.35	201.69	205.69	207.1	201.79	205.29	205.21	202.08	202.81	203.35	202.83	199.1	206.19	202.44	199.5	202.93	206.94	201.95	200.79	199.25	204.36	206.45	205.47	201.52	200.47	206.34	204.39	203.55	202.46	205.24	205.33	200.98	204.2
214.57	219.15	212.42	209.94	208.53	214.72	213.52	211.17	214.15	210.57	217.69	207.43	213.33	210.6	217.45	207.87	212.93	212.02	212.38	211.03	209.57	210.27	212.97	208.76	206.02	210.52	213.76	210.07	216.42	211.29	208.15	210.92	210.17	211.87	209.11	212.34	210.74	213.68	212.27	211.14	209.33	217.03	211.29	210.73	211.17	210.98	216.73	209.69	211.32	215.14
211.29	210.56	210.46	211.53	212.69	210.95	210.81	212.77	216.62	210.54	208.83	211.57	211.41	213.63	214.59	210.18	209.5	216.58	211.1	214.17	215.69	211.21	212.36	211.18	210.97	211.42	212.32	210.92	213.76	210.28	216.85	215.42	212.14	211.21	212.04	212.23	212.01	211.39	212.03	214.23	211.63	212.49	213.04	214.93	210.9	212.88	212.36	214.95	212.47	211.41
202.42	203.05	201.19	201.98	203	205	204.07	205.1	203.57	202.56	203.66	203.84	206.34	200.85	200.14	206.16	204.74	208.54	203.46	206.59	205.11	203.28	199.06	209.85	204.8	203.87	203	206.15	204.04	200.88	202.51	200.63	206.42	207.68	206.17	204.84	204.49	202.78	205.38	201.43	202.68	200.42	203.27	202.03	200.23	204.77	205.81	202.21	201.55	206.05
200.25	196.7	204.1	199.03	197.9	198.64	198.95	197.21	202.96	197.26	201.59	202.27	200.94	199.51	200.56	197.39	198.04	198.95	203.01	201.98	200.69	198.02	200.22	202.83	194.85	201.76	199.07	202.09	201.71	200.07	199.47	200.55	200.73	199.78	200.18	201.96	199.18	199.09	198.37	202.92	202.47	196.59	198.56	200.77	207.54	202.9	199.56	202.69	199.19	200.85
194.36	197.77	198.15	194.23	199.05	194.49	200.62	190.26	195.98	198.3	193.16	190.52	193.62	195.84	197.08	196.79	193.98	195.17	198.79	194.44	196.77	196.33	193.76	198.34	195.65	195.87	193.19	195.71	191.74	195.03	201.23	195.26	195.8	196.08	197.86	199.36	198.24	199.19	195.77	195.92	195.93	191.66	192.92	193.62	200.7	193.71	201.72	199.62	197.64	192.76
210.99	212.78	215.39	208.84	207.96	215.74	214.04	214.92	210.73	208.06	208.4	204.97	212.49	212.93	212.72	213.32	216.28	214.07	209.77	211.03	210.26	214.22	213.55	210.87	210.6	212.03	211.62	209.94	213.54	207.66	210.7	212.62	209.41	209.49	212.35	213.2	208.27	210.49	215.28	209.74	211.76	217.46	208.04	208.81	210.01	210.33	210.59	209.28	214.27	207.1
198.5	203.56	201.62	197.81	197.27	198.75	200.61	199.41	202.84	203	202.82	199.44	202.6	201.51	199.18	200.63	200.89	196.24	198.06	204.85	198.9	201.65	196.48	201.09	206.49	201.49	198.39	201.03	197.4	199.75	202.16	201.2	200.57	201.26	202.96	201.54	203.8	204.66	200.8	202.4	198.93	203.97	199.58	205.12	197.78	197.53	205.08	196.02	199.37	201.19
196.52	200.99	205.17	200.98	203.34	203.72	204.52	202.54	200.99	201.6	198.94	198.58	202.84	200.93	201.01	204.02	205.93	199.76	207.21	203.02	204.34	200.95	201.18	200.85	201.81	201.38	204.05	205.06	204.06	202.81	200.31	201.04	204.88	200.82	200.23	205.62	200.55	200.09	202.17	202.88	201.29	202.73	201.46	205.38	200.58	204.37	201.89	199.35	198.6	206.11
213.78	212.25	213.66	215.71	215.81	212.42	212.08	212.52	213.36	210.5	211.91	214.17	209.81	209.49	211.38	213.8	214.97	210.8	209.1	213.13	212.86	211.12	208.59	211.1	215.58	215.21	209.54	207.21	215.9	212.69	213.17	212.26	210.77	212.81	212.46	212.21	210.81	209.12	212.43	210.32	208.7	211.93	211.32	210.46	212.55	213.51	211	214.23	209.1	210.49
206.12	205.16	205.61	201.75	201.07	210.04	201.09	202.68	203.93	207.53	204.78	205.45	201.92	205.59	199.74	205.95	201.31	206.32	201.3	198.71	208.21	202.98	203.36	208.51	199.15	204.5	203.18	205.88	203.23	205.18	198.64	204.42	206.99	203.34	198.48	207.63	198.72	201.3	206.78	203.59	204.7	208.24	206.19	206.32	202.79	206.11	202.31	199.24	204.88	203.34
201.87	201.76	199.27	199.23	200.54	201.18	198.78	201	199.54	198.97	198.53	200.04	196.41	201.89	199.18	202.04	201.46	203.96	195.78	201.69	198.73	200.57	198.59	199.15	198.62	204	200.84	196.9	197.48	199.92	194.52	199.36	198.79	201.4	203.09	200.57	201.49	197.96	201.43	197.73	200.29	197.86	202.43	199.32	195.98	199.22	196.29	203.16	196.32	200.28
210.67	211.96	211.85	216.93	213.22	214.58	209.74	211.38	213.11	214.22	208.92	211.31	208.87	211.64	208.21	213.07	208.4	213.83	210.06	208.9	213.35	211.63	209.45	213.78	213.48	210.55	210.8	212.32	212.29	209.91	216.58	215.79	209.59	212.1	212.26	209.8	215.73	212.99	215.5	209.2	211.58	210.87	216.77	213.85	215.22	208.53	208.36	211.52	211.8	213.03
204.1	199.13	201.66	197.51	197.06	198.96	198.39	195.73	199.61	195.66	195.56	193.77	194.13	201.25	196.54	201.06	196.43	197.32	190.64	199.55	194.03	198.82	195.78	199.04	195.48	193.88	198.43	196.3	194.41	198.3	198.27	200.87	198.02	193.4	196.84	196.97	195.5	196.87	199.01	200.04	196.84	197.66	200.39	194.86	201.99	195.09	200.1	197.52	195.82	196.79
207.54	205.66	206.67	212.82	206.3	208.45	208.08	204.72	207.6	208.68	203.96	206.88	207.43	207.79	210.81	207.95	206.69	206.06	208.09	208.34	209.42	207.01	206.37	204.9	206.59	209.77	210.26	206.67	210.9	205.45	200.02	205	203.56	211.38	203.21	211.66	205.95	208.56	205.35	209.33	207.56	208.09	205.49	207.28	206.2	210.04	204.34	210.09	210.43	208.19
217.52	209.17	211.27	215.04	212.02	213.37	212.6	207	213.14	215.11	209.57	208.31	217.5	213.58	212.15	209.58	211.69	212.9	209.06	212.04	212.89	210.37	215.15	210.13	207.21	209.57	208.72	212.9	212.59	211.14	210.75	213.07	216.67	211.75	207.69	210.92	213.1	211.36	210.54	213.66	210.83	211.78	209.85	213.22	206.49	217.6	211.37	210.21	211.16	211.65
207.09	204.4	207.24	205.3	204.96	202.65	208.05	202.77	204.82	206.3	206.3	206.11	204.13	206.25	206.46	209.05	206.08	206.28	203.37	203.29	202.34	208.71	204.97	206.98	203.48	204.81	209.43	208.26	201.14	206.47	205.27	200.84	201.87	202.56	206.93	204.93	207.09	202.26	202.84	211.06	204.79	205.93	202.27	202.92	203.33	201.87	203.56	203.4	205.78	206.41
205.73	209.25	209.27	212.36	206.17	207.18	207.36	203.13	207.07	209.89	205.63	210.96	209.12	210	207.95	210.06	206.93	210.37	202.7	211.16	211.85	207.54	208.93	203.19	204.4	211.84	208.57	208.7	203.67	212.43	206.13	205.62	206.02	208.92	210.6	208.05	207.48	208.01	210.54	208.41	206.3	205.22	207.03	206.1	211.41	205.16	208.19	210.15	205.39	207.82
197.76	200.29	196.61	197.64	200.8	203.61	200.84	202.81	198.16	200.56	200.85	197.72	200.82	198.09	204.46	196.58	200.21	200.17	206.74	202.15	200.54	202.65	200.7	201.65	198.28	202.55	197.38	204.12	200.89	201.26	203.92	202.94	197.85	201.47	204.92	203.96	203.65	199.33	198.6	203.21	202.63	198.95	201.5	200.61	197.86	197.73	205.61	200.17	198.15	200.53
196.39	195.66	202.04	196.58	195.17	193.2	193.33	194.04	194.27	193.96	194.37	195.68	194.22	197.51	191.02	192.62	193.17	199.08	192.27	196.13	193.85	195.44	195.78	189.18	197.26	194.46	194.6	194.34	194.93	194.92	198.69	194.56	194.71	196.38	197.3	200.55	192.87	197.07	199.17	194.47	193.42	194.46	196.88	196.07	192.13	194.78	195.73	196.28	191.4	195.19
210.44	214.71	208.92	209.33	212.67	215.18	208.28	212.89	209.24	213.78	214.58	212.61	211.84	209.83	212.52	213.52	214.87	204.97	211.22	214.35	212.94	210.81	212.56	210.9	211	209.81	216.56	212.83	211.15	212.63	214.6	210.93	212.6	208.63	211.33	213.83	207.97	210.26	216.56	212.44	218.4	212.89	212.89	210.78	211.58	208.57	215.51	212.81	211.31	208.12
218.25	215.2	219.19	222.7	216.07	220.95	219.34	218.81	221.2	214.59	217.36	219.63	221.63	218.58	220.31	217.28	218.09	217.2	217.36	216.11	213.06	220.43	216.26	217.52	216.65	219.47	216	216.18	222.16	220.05	219.24	215.68	216.16	217.8	220.36	215.56	214.39	218.67	213.51	218.51	219.15	217.78	214.76	219.75	216.9	215.17	214.6	218.13	218.91	218.72
220.64	215.83	219.25	218.26	215.63	218.98	215.91	218.1	218.88	222.3	215.05	216.6	217.75	220.9	215.06	219.47	219.54	212.36	218.25	216.03	220.8	216.05	211.01	219.7	216.74	219.2	219.01	217.64	215.89	215.44	214.93	218.68	219.74	215.26	216.36	217.95	215.61	214.44	212.63	216.53	220.14	217.22	217.95	216.7	220.12	219.63	213.02	221.15	217.43	215.4
211.9	212.54	208.61	211.99	214.71	210.68	211.07	206.91	211.2	211.95	212.85	211.7	216.19	213.68	214.86	211.36	213.06	214.02	216.39	214.05	212.83	212.15	211	214.85	210.38	208.58	214.3	211.4	211.04	208.16	212.98	211.24	211.56	206.36	209.86	209.8	210.49	209.92	209.77	212.65	210.34	212.2	213.99	210.87	213.23	209.5	207.59	212.2	214.34	209.12
212.03	210.44	206.68	209.66	210.39	213.59	213.15	206.35	207.87	213.23	208.57	210.47	208.48	207.36	210.7	207.04	204.21	203.75	210.4	211.59	211.67	209.96	209.66	205.89	209.48	204.08	208.03	203.91	204.3	207.83	209.12	205.03	202.53	207.07	207.5	212.54	208.39	210.88	207.02	207.61	205.17	205.8	208.48	205.67	204.94	203.67	204.58	207.47	209.66	205.09
210.91	212.01	211.74	210.29	211.09	211.86	213.44	213.22	210.34	211.82	214.09	213.55	212.93	211.59	211.91	211.7	207.85	211.87	214.68	212.31	208.25	213.37	212.15	210.53	209	215.67	210.61	209.23	210.02	214.16	209.13	215.23	211.44	209.47	214.03	211.84	207.8	214.88	213.9	216.38	215.91	211.26	214.31	209.73	211.88	213.51	209.97	211.79	213.54	213.45
207.35	204.77	208.34	208.39	204.52	208.62	207.03	208.85	201.81	210.19	209.87	208.84	206.16	208.72	208.99	204.19	209.48	209.91	206.35	208.53	206.25	211.39	207.38	208.07	206.26	207.71	207.38	207.73	207.45	210.16	203.65	205.76	208.86	208.55	207.31	209.1	210.63	206.73	206.13	205.39	205.73	204.71	209.42	211.45	207.06	208.77	210.71	203.17	210.13	208.26
210.32	215.73	211.44	212.2	214.77	211.81	210.98	211.69	209.56	210.71	214.79	212.95	215.47	208.99	210.32	211.65	210.99	211.01	209.03	211	211.39	212.66	209.27	217.24	216.53	211.35	209.28	210.64	210.99	212.54	208.35	210.66	209.37	212.06	213.43	212.15	211.87	208.79	212.02	209.92	211.97	211.77	207.01	207.63	217.52	209.63	211.51	211.94	209.92	213.76
202.83	209.1	210.4	208.23	208.33	211.68	208.97	209.82	204.92	208.78	208.44	204.76	210.04	210.89	206.75	207.36	205.8	208.6	212.14	208.52	203.65	207.42	209.2	204.14	205.32	208.35	207.13	208.19	206.51	205.82	208.77	205.72	212.15	209.52	208	210.21	212.54	213.05	209.68	206.95	209.9	209.47	207.83	209.21	208.84	206.58	206.16	203.27	209.63	205.68
203.97	204.15	203.21	208.43	203.41	205.01	204.07	204.52	203.53	205.22	202.69	201.84	200.84	199.6	206.46	200.25	204.64	201.94	204.37	205.23	206.93	203.52	203.48	206.89	204.15	201.78	201.01	207.04	205.67	207.75	201.33	201.99	204.51	200.56	205.44	204.66	204.44	202.41	205.14	204.82	208.08	201.73	200.02	203.6	202.72	207.3	207.45	203.11	199.83	201.15
209.06	201.69	207.4	204.97	208.93	205.7	204.25	207.35	206.93	202.29	203.1	210.13	204.64	203.63	207.25	206.75	208.45	200.93	212.23	207.25	210.39	209.84	203.59	204.23	203.53	210.16	206.52	206.09	203.04	204.44	210.13	202.3	210.2	209.19	208.76	206.54	209.83	206.32	204.85	207.52	205.77	209.1	203.36	208.35	203.42	211.12	207.83	205.4	202.8	202.32
200.28	199.84	201.11	208.32	203.26	204.36	204.26	202.25	204.33	198.4	203.88	202.14	197.78	202.91	206.37	201.26	201.98	200.7	203.11	203.07	202.77	201.89	196.76	201.21	203.2	197.34	203	202.15	207.83	206.37	202.47	209.56	197.66	203.01	205.78	201.33	202.25	196.95	201.47	201.59	201.38	199.96	207.09	204.08	201.57	200.13	201.97	204.02	200.34	199.3
202.11	200.94	203.03	199.43	198.12	200.92	202.06	199.74	201.95	203.64	200.38	202.57	200.11	199.56	200.15	199.5	198.67	201.46	196.57	200.76	202.9	194.32	197.12	196.06	196.4	196.5	199.43	199.39	197.92	198.6	195.25	206.22	196.1	201.8	202.75	202.31	201.87	200.58	203.29	197.05	201.25	193.84	199.4	195.95	203.41	202.23	198.52	200.12	200.43	198.65
200.87	204.39	198.41	203.98	194.53	200.23	201.58	203.54	196.14	201.77	200.04	202.45	204.98	201.99	200	198.14	202.24	199.45	201.66	199.87	196.39	198.47	200.4	197.7	199.11	199.76	200.21	199.63	202.33	202.21	197.05	195.26	197.61	199.18	199.4	202.97	198.59	197.05	197.61	200.95	204.08	196.2	201.71	196.69	201.21	203.58	197.37	198.8	203.28	200.69
209.48	211.01	210.83	210.07	209.49	209.85	209.03	209.45	210.42	208.63	212.89	213.71	215.13	216.01	212.01	212.17	211.01	215.15	215.99	211.52	215.83	209.72	211.13	207.21	207.99	211.46	214.65	209.51	213.11	210.04	210.36	210.43	216.66	211.48	211.91	209.15	213.11	217.73	214.28	210.71	213.41	209.13	208.46	210.9	214.23	209.23	210.95	211	210.99	206.49
207.54	201.61	201.24	203.23	207.67	204.36	203.93	203.53	202.97	202.48	203.56	203.68	201.78	206.94	204.58	205.33	209.2	204.52	205.33	202.82	207.13	199.88	207.56	203.95	204.2	200.54	207.28	203.64	209.33	208.15	207.2	204.03	203.85	205.91	203.06	203.88	201.71	207.31	206.73	204.13	204.19	206.34	201.86	204.96	205.83	200.88	207.08	206.27	207.09	200.26
202.24	202.35	207.04	201.98	204.2	204.5	200.99	209.12	200.78	200.38	208.3	204	203.95	203.54	205.56	201.95	203.17	204.13	206.16	200.6	206.32	204.95	197.84	204.24	201.78	204.17	201.84	205.23	203.83	205.16	206.56	209.32	205.21	205.41	209.12	204.97	205.88	203.11	207.12	206.27	202.68	205.74	208.51	204.15	202.65	198.59	209.66	205.57	207.45	200.38
209.07	212.95	214.71	211.21	207.23	212.9	210.61	207.4	208.53	212.77	212.56	212.12	212.58	210.64	213.49	213.83	210.3	208.46	212.78	214.63	209.78	207.23	216.95	215.11	208.57	209.82	207.06	211.81	211.5	209.85	213.83	216.34	210.12	211.65	216.58	210.96	206.45	207.6	213.65	210.71	215.07	211.69	211.75	213.43	213.68	213.79	213.84	210.05	213.42	210.48
215.55	215.99	217.29	218.08	215.83	212.37	216.27	215.47	216.67	216.32	216.62	217.97	216.37	213.6	217.11	216.75	217.65	219.54	215.11	214.18	215.08	215.7	219.39	218.19	220.93	216.74	215.47	212.99	217.19	218.53	217.43	213.17	215.55	219.84	217.36	219.24	217.14	219.2	218.53	216.08	220.62	221.08	218.84	220.96	214.32	217.49	215.48	219.72	219.6	213.68
197.59	198.66	198.26	199.01	194.82	204.42	199.58	203.31	201.04	206.25	200.94	202.47	199.71	196.16	202.52	205.82	201.52	198.06	197.56	200.72	197.05	201.27	198.89	199.9	201.48	199.21	199.91	197.48	199.64	198.61	205.67	202.51	195.51	200.77	205.05	203.04	199.8	202.91	207.42	200.52	202.37	204.04	202.45	203.52	201.62	200.34	206.52	204.37	199.56	206.11
206.88	209.37	208.68	201.75	211.4	205.51	203.4	204.46	210.54	211.28	208.1	207.1	205.75	207.86	208.67	206.35	207.25	208.31	203.28	209.9	206.27	205.74	209.23	211.35	210.16	202.78	209.32	210.13	207.7	207.77	209.46	208.76	209.31	208.55	211.23	207.34	209.52	210.18	210.58	213.39	205.94	207.25	210.69	204.6	205.73	203.45	200.58	206.89	208.63	203.19
211.5	210.76	207.8	207.68	206.54	206.81	206.61	209.4	201.31	214.16	209.75	207.94	206.81	206.52	214.06	206.34	207.02	209.82	210.84	207.4	207.38	210.61	207.88	209.74	204.7	208.66	209.02	209.87	206.39	210.84	213.6	210.7	208.73	207.85	209.48	212.56	211.52	209.84	206.26	207.78	208.22	209.06	206.83	209.9	207.99	207.25	209.6	211.51	206.6	208.84
202.36	203.76	205.73	204.2	207.67	206.46	204.76	205.86	203.77	205.26	206.88	203.56	205.21	207.2	205.8	203.85	204.08	203.46	208.56	206.83	205.37	205.26	208.62	200.08	200.61	202.61	202.92	203.85	208.62	204	202.78	204.45	203.47	205.49	208.1	204.28	203.48	206.75	203.65	203.08	209.33	204.08	207.07	207.58	198.48	201.51	202.48	202.81	201.7	210.45
206.2	202.45	207.43	206.29	201.62	205.05	203.81	204.09	200.85	205.04	201.19	205.19	206.06	203.79	203.64	201.9	208	205.66	201.56	199.56	199.37	207.23	205.88	203.17	205.51	201.54	205.57	203.62	202.04	202.96	208.82	201.81	204.78	208.83	204.92	202.19	205.82	205.59	201.09	205.57	206.27	203.97	203.47	205.28	205.38	205.77	203.91	205.81	202.8	206.77
215.96	209.25	211.4	211.41	211.41	211.36	211.43	215.62	211.2	212.77	211.85	215.5	211.34	206.56	209.94	217.14	209.12	213.21	217.16	210.05	216.28	212.47	211.25	216.61	215.08	210.72	210.24	213.75	216.59	211.64	212.37	214.34	210.99	208.57	219.85	210.49	211.13	215.13	212.06	216	208.32	215.73	213.53	214.61	214.49	210.85	212.22	208.86	215.42	212.7
205.76	203	203.01	199.64	202.23	202.19	207.25	204.78	200.93	201.97	201.14	207.29	204.66	203.61	201.61	202.53	207.34	204.83	202.9	200.96	202.89	206.7	207.07	198.81	204.75	199.87	201.59	201.69	202.69	197.7	202.13	204.11	204.07	201.66	203.18	196.61	205.04	203.82	204.81	207.71	204.81	203.35	203.88	204.89	204.15	200.64	201.81	207.19	200.88	203.74
213.3	212.92	210	210.12	217.99	209.95	209.18	216.86	211.47	209.19	213.15	213.43	212.22	211.97	210.26	214.01	212.21	208.42	208.93	213.72	213.46	213.78	211.08	212.53	213.31	211.52	212.17	215.78	207.54	212.71	212.39	214.92	211.1	209.08	211.26	213.66	209.16	212.89	214	215.62	212.12	220.05	210.76	210.21	215.06	211.98	212.96	209.42	213.95	210.68
206.06	208.2	211.77	207.59	210.39	205.78	208.22	206.13	207.49	209.25	207.83	208.86	213.33	211.22	211.18	208.26	211.07	209.91	212.58	211.44	210.74	208.62	209.82	206.81	210.07	208.73	207.97	210.18	211.8	209.8	208.06	207.6	209.76	211.61	208.23	209.02	211.15	209.06	212.18	211.05	203.91	208.11	209.76	209.75	207.18	210.49	209.88	209.4	207.16	203.9
206.2	198.21	203.65	204.16	205.61	205.56	204.45	204.71	208.54	206.86	204.83	204.02	207.4	205.67	204.72	201.8	206.01	209.57	207.22	205.44	203.83	207.34	203.69	207.31	205.52	206.04	206.17	207.55	209.88	204.53	204.65	204.59	205.49	206.39	201.69	200.86	205.99	204.91	210.74	207.24	208.77	205.54	208.71	205.17	207.95	203.05	205.92	205.3	207.74	207.68
205.6	201.76	198.04	204.37	204.45	203.91	201.74	202.1	201.64	202.44	201.77	197.4	201.94	207.3	200.65	200.58	202.86	204.54	206.77	205.42	199.29	205.39	203.61	206.96	200.93	204.62	204.14	200.55	204.75	200.68	202.94	202.59	204.32	205.06	201.6	203.28	205.3	204.4	205.2	205.03	203.46	200.89	202.49	203.08	204.25	206.5	203.03	201.72	201.99	203.95
206.15	204.92	204.54	207.19	206.6	199.43	207.25	204.88	203.96	204.74	204.2	206.46	203.28	202.77	204.98	202.27	203.35	204	205.81	202.95	204.76	205.81	203.2	200.3	200.72	205.63	206.77	205.1	204.64	204.54	205.38	203.31	208.58	206.63	204.08	208.45	205.24	202.6	206.32	199.51	206.07	204.25	203.6	205.87	205.27	204.88	207.69	208.16	204.26	209.36
210.78	214.54	217.36	215.35	216.96	214.76	212.8	214.4	213.27	213.17	214.37	212.01	215.84	214.54	218.25	214.44	211.78	209.1	216.49	213.26	212.79	216.42	214.94	208	211.26	211.43	213.5	214.69	207.89	214.77	212.61	214.12	214.68	209.9	212.22	212.7	210.63	216.32	212.49	216.89	216.36	215.54	217.77	212.09	213.59	213.58	216.9	212.22	211.37	212.98
215.31	217.85	213.71	214.32	221.94	219.87	213.82	218.37	215.91	216.82	217.67	213.33	215.57	221.07	215.52	218.43	214.27	217.51	218.44	214.16	213.9	216.05	216.18	215.86	216.74	217.26	213.44	214.03	215.62	217.25	210.31	212.42	222.74	213.71	209.77	215.75	216.69	219.4	213.53	216.23	220.46	220.4	218.8	218.34	219.25	215.93	217.9	219.25	218.63	213.57
208.8	210.52	208.75	210.2	208.41	206.6	201.87	207.06	209	205.53	205.62	212.76	206.67	211.48	207.93	211.39	210.31	211.66	211.04	203.5	208.54	210.49	208.59	211.12	208.78	204.98	206.46	205.97	206.9	210.99	204.49	206.39	207.39	212.37	203.43	207.01	209.71	205.69	207.05	213.5	205.41	207.7	209.31	206.78	208	203.76	208.03	208.99	210.26	207.75
210.39	208.65	207.12	210	209.02	208.36	208.31	207.39	207.13	203.99	213.03	210.79	205.92	209.22	204.77	207.07	208.26	203.46	211.34	209.07	207.5	205.79	205.77	208.83	207.51	207.59	209.4	207.63	210.56	205.03	208.32	207.54	209.33	210	204.05	206.22	205.68	206.85	206.48	209.37	210.48	205.14	208.77	203.37	208.11	207.33	210.68	210.68	205.12	209.1
202.68	208.38	204.39	210.61	203.39	206.83	205.52	206.95	202.77	207.21	208.62	206.83	208.29	209.1	204.21	208.33	206.04	206.27	209.68	204.7	204.73	201.11	210.46	204.08	204.05	200.34	203.73	208.27	205.58	204.94	207.05	209.57	207.06	206.86	203.23	206.51	205.08	208.09	208.19	204.5	203.13	202.9	203.61	204.66	203.91	206.53	204.08	203.44	200.8	210.14
192.76	195.93	198.6	195.87	196.32	191.16	193.37	194.18	192.54	194.64	194.5	191.45	192.83	199.21	192.59	193.94	195.7	191.91	191.53	195.94	194.16	191.74	188.92	197.13	195.25	197.48	196.26	189.33	194.95	191.04	192.19	191.52	193.73	197.56	193.72	191.47	197.26	191.97	194.14	191.59	191.13	191.71	198.4	191.67	193.66	193.79	190.42	199.56	194.51	191.82
204.01	208.26	207.99	203.66	201.65	203.82	206.29	202.95	204.29	201.52	208.21	201.94	204.58	203.14	204.08	207.18	203.55	201.93	206.36	204.54	200.85	206.47	204.54	202.26	201.22	201.4	201.51	203.9	199.23	202.03	199.58	202.34	202.82	205.46	207.01	204.51	200.14	198.76	202.16	205.42	197.97	207.1	203.29	209.24	205.67	203.18	201.74	201.33	203.67	202.56
199.48	199	200.48	201.5	203	199.27	203.94	203.49	200.93	201.55	199.48	198.69	196.64	199.14	199.22	198.17	201.16	199.18	198.59	201.32	198.36	199.49	199.21	199.11	200.73	198.92	202.38	197.42	197.33	202.4	200.62	202.94	201.5	201.03	203.32	204.41	199.13	200.92	198.05	198.43	199.59	202.4	198.33	197.54	199.88	199.74	201.43	203.55	201.09	201.52
210.15	209.12	207.91	207.26	210.97	209.7	211.64	207.94	205.32	208.41	212.07	209.24	209.53	210.41	206.79	212.9	204.46	207	211.27	216.46	208.59	209.65	208.84	211	211.89	208.63	210.63	212.07	204.42	209.39	210.59	212.96	206.92	209.96	210.09	212.29	207.48	209.14	214.24	209.78	211.66	208.56	209.7	204.4	210.09	207.63	204.94	209.58	204.52	207.34
209.17	211.61	209.95	209.59	209.67	207.22	213.06	213.22	211.62	204.76	207.82	208.8	214.08	210.28	209.74	211.07	213.35	207.1	210.51	210.66	208.07	206.84	211.25	209.25	209.97	215.57	208.41	209.47	206.39	209.6	210.15	210.97	208.37	205.45	209.02	208.44	208.32	211.67	207.27	205.37	209.4	209.19	209.47	206.45	207.34	207.26	211.63	207.24	204.88	212.79
205.57	212.31	207.83	206.77	212.49	212.08	211.23	209.74	210.24	208.29	208.1	210.57	212.16	209.86	211.82	210.05	208.99	209.97	207.4	205.91	208.65	206.47	211.82	215.15	209.62	212.46	207.63	207.21	204.53	211.31	208.79	207.67	208.4	209.17	205.31	209.48	209.67	212.83	210.49	205.26	207.74	205.93	208.61	206.94	212	213.37	206.81	205.7	207.82	206.33
197.49	205.69	200.51	203.53	203.63	205.59	204.7	201.4	204.05	202.61	200.39	206.18	204.96	201.43	204.37	201.21	198.59	203.08	202.94	206.33	204.87	205.42	202.62	202.05	203.91	199.5	203.66	203.67	205.52	201.34	205.07	205.13	202.35	200.31	206.83	202.54	206.23	200.51	200.64	207.07	201.46	206.26	200.28	203.34	198.76	207.39	204.84	205.62	203.8	200.3
197.88	201.45	192.19	201.45	200.2	200.7	202	199.68	200.08	200.69	192.64	194.55	195.46	195.81	197.72	198.71	202.86	194.12	198.02	199.92	196.53	200.92	198.51	199.55	197.11	196.4	197.59	195.92	200.26	202.47	197.56	195.92	199.86	199.24	203.95	206.7	202.68	195.96	199.73	194.33	192.92	198.19	196.84	197.31	200.28	198.03	196.15	201.23	197.76	198.52
205.21	214.75	208.03	208.42	208.16	205.93	205.72	208.48	209.72	205.88	211.08	206.34	207.86	207.05	206.74	208.19	209.44	207.31	207.41	208.1	204.02	205.15	210.07	205.31	206.99	207.86	200.76	207.47	200.81	213.64	210.9	203.64	207.73	207.18	206.34	201.81	209.44	207.15	205.38	206.15	205.84	207.04	208.72	208.43	207	208.35	205.47	208.57	204.73	213.25
204.02	194.31	200.09	196.11	196.09	194.43	199.64	201.34	199.59	202.12	198.41	195.34	198.44	199.65	199.94	197.78	197.03	201.83	200.09	199.35	200.98	200.53	199.95	198.08	196.26	195.2	201.58	198.4	201.23	195.6	193.88	199.89	198.71	197.21	195.43	201.18	197.29	198.06	198.57	197	195.89	194.81	198.75	199.55	198.91	197.09	198.21	201.58	201.76	197.23
212.29	211.1	204.62	206.11	208.9	208.88	212.3	208.17	212.93	211.07	208.9	211.39	205.65	210.74	208.68	207.12	212.63	209.11	209.59	208.25	212.52	208.07	208.46	211.88	205.83	212.53	208.01	208.7	211.95	208.28	210.54	210.97	207.77	206.8	208.25	212.98	208.83	207.06	208.44	211.07	208.21	208.57	213.94	211.67	209.53	206.83	207.1	212.09	211.17	212.86
205.54	208.54	212.21	207.21	207.05	208.33	210.37	206.51	211.06	208.23	211.09	212.49	211.24	211.57	208.87	208.2	211.69	210.52	205.67	205.82	206.81	207.06	211.28	209.36	209.76	201.39	207.92	208.98	213.11	207.89	210.17	213.34	204.84	213.22	207.08	209.27	205.92	212.44	207.22	205.98	208.45	211.4	207.67	211.98	206.32	208.77	206.77	207.49	207.88	207.95
201.09	203.08	201.37	201.2	196.12	200.01	196.68	203.38	201.37	199.71	197.37	202.43	200.55	198.15	201.5	203.56	193.23	197.99	200.77	199.4	198.9	201.59	201.48	199.02	197.17	197.91	198.64	198.7	204.68	197.3	198.98	196.76	200.26	204.42	200.53	203.3	195.14	202.63	202.59	196.46	197.97	201.94	201.01	200.68	201.53	197	198.04	200.88	200.52	201.57
211.12	207.4	208.67	209.79	211.03	208.29	208.73	210.75	205.62	208.96	212.25	211.5	210.83	212.16	212.86	209.61	208.7	210.19	210.36	207.29	206.56	207.05	208.11	217.12	212.35	208.23	207.19	210.71	204.24	212.44	206.08	209.46	207.81	207.69	208.92	209.42	213.46	210.5	206.77	210.22	207.4	210.11	207.38	211.22	209.57	208.54	201.84	205.58	204.27	210.45
197.32	199.28	197.45	200.23	198.59	201.83	197.31	200.72	196.52	199.47	201.34	202.27	203.35	200.77	198.09	199.7	199.52	200.58	197.9	199.86	201.8	203.44	195.42	199.71	202.23	197.2	201.37	195.9	198.83	201.05	199.7	200.53	198.57	198.23	198.5	198.16	196.28	200.67	204.16	200.05	201.44	200.06	197.31	196.45	202.49	201.44	200.76	198	199.87	198.77
208.54	209.83	204.51	206.6	204.93	208.28	210.1	208.48	207.25	211.9	211.71	203.76	208.83	213.34	209.5	205.87	205.42	201.74	208.57	211.28	210.89	208.04	212.01	204.09	208.17	208.56	207	210.37	206.37	209.23	213.53	205.41	211.65	205.64	210.42	210.03	212.23	203.66	210.12	206.53	208.24	206.13	210.52	209.65	206.16	207.49	207.69	210.44	211.17	206.26
201.73	201.25	199.69	195.27	197.64	200.47	200.09	197.82	194.76	204.01	203.43	204.13	203.74	203.04	203.38	201.08	199.05	202.06	200.76	202.45	203.67	203.84	201.41	203.68	198.79	206.76	198.15	197.07	200.55	199.55	201.63	202.67	202.65	196.76	199.08	204.86	198.25	203.38	199.02	200.95	198.36	195.09	195.03	199.55	201.87	200.9	202.03	200.99	203.23	196.81
210.6	209.78	209.48	208.87	209.47	208.47	212.09	206.8	206.62	211.64	206.97	208.21	210.76	211.21	207.25	212.68	207.81	210.06	207.08	210.21	207.97	210.05	208.65	212.48	207.42	208.96	211.07	206.21	208.99	211.01	211.3	211.26	212.28	206.86	205.84	210.25	207.05	208.06	207.69	207.35	208.75	207.92	206.28	208.64	211.56	207.94	211.29	205.01	209.54	213.62
211.71	212.35	207.25	205.62	209.83	207.91	212.04	209.67	208.7	209.38	206.27	207.4	206.76	208.61	209.7	204.58	211.17	207.76	211.09	210.15	210.75	208.66	205.14	212.3	213.06	210.18	209.28	206.72	211.18	214.45	209.53	212.5	205.53	210.85	209.85	210.47	206.61	211.7	206.43	203.91	213.28	207.65	208.62	205.46	211.8	212.98	210.82	206.34	206.1	209.73
205.17	206.84	207.69	208.66	209.83	209.5	208.45	209.25	207.2	207.78	211.12	205.77	209.12	210.36	209.82	210.92	204	209.27	205.77	209.47	209.08	205.95	209.75	215.8	209.34	209.85	209.62	213.33	213.32	206.37	210.28	208.1	208.25	207.1	210.67	205.58	212.25	209.44	206.94	212.61	211.2	210.96	210.62	208.97	208.9	207.75	210.39	214.2	209.72	207.43
204.11	206.92	204.96	203.66	203.79	202.68	207.82	201.65	206.24	202.69	205.35	204.71	202.06	204.31	199.87	204.22	206.44	203.47	201.59	198.45	204.12	198.18	205.43	204.55	204.75	207.35	206.26	199.6	203.28	202.91	201.39	198.63	205.14	207.03	201.21	200.52	207.75	202.93	203.18	206.1	205.68	203.15	201.24	205.16	203.89	207.38	203.34	202.19	202.96	203.61
198.47	197.02	200.75	199.21	200.26	196.45	198.04	196.27	197.42	196.55	199.62	201.83	200.38	195.42	192.24	197.55	201.27	198.83	197.61	202.78	200.53	200.43	194.74	201.2	200.31	203.06	197.36	198.46	197.25	200.04	195.07	197.34	199.78	195.46	197.4	201.64	203.17	196.65	201.34	197.53	194.51	198.53	201.13	198.58	197.63	203.56	198.53	198.09	200.34	198.71
204.09	207.28	208.84	205.95	206.56	208.12	213.37	205.33	206.94	207.29	203.92	204.27	207.21	207.07	204.99	203.85	207.73	203.15	201.97	204.12	203.77	205.91	204.73	204.96	204.31	201.38	204.32	202.88	208.46	203.76	204.79	207.86	208.57	209.04	206.18	205.23	199.79	211.18	207.35	208.76	206.78	203.59	208.34	203.9	205.64	207.92	203.31	204.97	205.46	206.65
199.81	201.78	199.72	199.96	200.26	199.97	199.53	200.98	203.17	198.46	201.48	201.2	198.93	198.92	203.64	198.59	198.42	195.03	200.19	202.58	203.74	204.67	204.86	200.25	198.59	198.8	200.11	198.75	206.69	202.61	197.05	198.63	202.04	197.41	199.77	203.13	200.85	197.74	203.75	197.59	198.94	201.49	200.11	203.09	199.31	201.15	199.41	197.02	202.25	206.96
197.54	196.17	196.87	193.26	194.47	194.91	192.99	195.22	193.55	197.09	196.01	194.51	198.16	194.85	191.95	194.96	196.35	195.03	192.31	196.11	196.17	198.12	196.41	197.46	200.52	194.99	197.13	196.34	194.65	201.28	193.28	197.25	193.64	193.46	194.05	195.62	195.52	192.11	197.03	193.97	198.22	192.49	198.44	196.51	190.69	195.94	193.93	192.78	192.66	192.6
206.94	207.05	210.27	207.29	210.17	213.12	210.92	208.98	208.64	208.19	210	206.84	208.86	211.38	206.6	204.53	214.66	211.42	211.42	204.41	213.67	204.79	204.58	205.3	211.98	209.44	207.79	213.28	214.26	207.46	205.46	205.58	208.01	211.25	213.04	210.01	207.19	207.87	205.03	209.1	205.65	209	207.24	207.3	208.99	207.44	208.76	205.44	208.34	205.37
199.37	199.82	206.33	202.16	207.41	200.92	199.01	201.88	204.91	203.66	202.52	204.93	202.52	201.65	202.07	201.52	201.08	202.91	206.61	206.34	201.92	201.84	203.83	205.78	205.54	207.72	199.74	202.86	204.89	200.79	208.09	203.56	206.3	201.11	205.12	205.14	204.9	200.36	201.57	202.15	207.4	203.34	207.89	206.85	206.07	202.75	205.36	201.03	204.93	202.2
204.69	208.22	206.16	204.85	207.41	205.37	206.52	210.15	209.08	204.36	210.47	206.89	206.93	206.21	211.42	202.83	206.99	209.27	203.85	209.24	209.92	210.06	211.14	206.55	201.25	208.13	205.11	211.57	208.18	210.98	210.41	206.55	211.77	206.89	207.41	211.3	208.18	210.41	208.02	215.29	205.58	209.56	206.06	206.87	210.22	206.57	209.89	212.18	206.7	207.02
192.42	199.01	194.83	196.2	197.75	192.86	194.56	194.6	197.5	192.41	194.7	193.25	197.31	194.67	196.19	197.85	194.98	189.18	195.07	195.5	190.96	200.03	192.34	193.59	196	189.32	194.02	193.53	192.33	192.83	192.86	200.12	200.41	194.45	196.1	194.52	197	196.42	197.92	197.29	196.12	192.21	195.6	194.67	196.32	191.42	192.69	192.1	191.41	193.25
199.61	199.66	198.34	197.4	205.15	200.31	197.49	195.09	199.04	202.56	200.46	197.42	198.11	200.22	199.05	200.99	199.28	190.75	200.56	197.75	195.79	196.38	200.52	197.09	201	198.25	197.45	195.54	196.78	200.59	198.77	197.54	198.1	196.9	200.84	195.97	198.1	201.58	202.12	199.93	196.37	196.26	199.75	200.25	200.95	196.13	196.26	193.76	199.55	199.64
220.3	215.7	220.31	222.42	215.72	219.79	218.02	216.46	215.3	220.61	215.46	219.54	219.69	215.59	221.76	215.87	218.9	218.71	217.12	212.71	215.18	218.44	218.08	216.63	219.89	218.03	215.18	218.98	217.42	220.08	217.19	221.96	219.26	222.87	219.63	218.9	215.8	218.01	220.33	222.72	212.51	214.31	217.56	215.93	222.84	216.63	213.11	219.3	217.84	220.29
209.65	209.51	208.66	210.06	214.31	210.52	208.91	212.87	209.21	210.05	215.17	210.33	210.63	215.82	214.06	209.6	215.6	209.67	215.52	213.85	214.5	213.99	209	212.53	218.61	209.94	211.91	211.29	211.57	212.76	209.46	209.71	216.44	208.68	208.6	216.29	209.36	209	216.93	207.97	210.26	209.97	207.68	211.03	211.86	210.71	209.81	204.99	213.9	213.83
198.7	201.18	204.45	197.65	202.19	195.18	199.37	202.53	200.9	201.07	199.96	200.22	203.71	197.17	198.79	199.65	199.21	199.7	199.02	205.28	203.36	196.65	203.38	198.73	198.27	198.04	201.34	200.94	197.24	202.29	202.4	202.22	197.18	201.6	201.64	201.6	202.32	199.16	203.64	202.74	195.46	199.11	200.91	202.34	204.8	202.61	198.62	196.23	202	198
212.5	209.49	210.76	213.94	205.29	213.97	211.27	208.29	211.01	214.53	210.63	210.8	214.54	213.32	208.37	210.55	212.23	209.12	211.07	208.79	209.5	209.85	214.96	209.58	214.43	209.58	212.41	214.22	217.48	213.36	205.98	209.59	211.45	214.16	211.77	211.62	210.01	209.8	212.94	213.51	213.47	211.52	213.35	208.01	211.53	210.87	208.33	214.38	209.62	211.83
213.26	208.36	209.01	209.75	206.89	210.73	212.57	210.65	209.12	209.32	211.1	208.9	212.22	211.78	213.73	214.29	207.4	209.5	205.84	212.12	212.66	210.94	207.73	213.15	210.53	210.25	215.73	206.7	209.61	207.35	209.98	208	206.59	208.49	207.7	208.98	209.17	209.84	209.18	210.49	209.22	213.81	208.92	209.48	207.8	215.1	213.41	212.33	208.08	211.49
208.24	211.83	205.78	205.46	205.84	208.87	208.95	202.86	208.29	208.08	205.99	207.34	205.6	210.5	205.51	203.76	213.08	209.65	207.04	212.15	205.99	209.44	207.85	210.52	204.46	203.56	209.07	207.68	207.11	209.35	208.43	207.79	208.37	210.91	205.77	206.23	210.23	210.01	209.39	212.84	206.96	207.61	206.66	209.36	209.83	207.54	202.52	209.3	210.61	201.96
213.92	209.41	212.32	214.2	218.8	217.04	216	216.1	213.3	211.23	216.11	216.44	217.29	213.76	210.72	210.1	213.45	218.39	217.39	210.96	217.5	214.87	212.58	213.62	215.91	210.17	214.91	211.55	210.84	214.56	210.34	213.01	211.33	213.2	212.95	217.47	212.45	214.34	213.36	214.68	213.15	214.73	213.45	216.37	212.94	209.65	214.49	215.03	214.94	212.18
205.15	213.04	207.11	212.22	212.06	212.64	204.98	208.46	208.41	205.9	210.43	207.69	212.21	206.55	208.81	209.37	209.41	210.8	210.4	208.97	207.36	203.19	208.67	211.25	211.18	204.71	208.43	209.72	206.22	203.67	205.69	207.58	210.98	204.6	210.71	209.14	208.89	205.92	207.55	210.58	205.01	202.84	206.45	205.66	207.62	207.9	207.34	209.17	206.12	209.31
214.87	209.93	211.48	214.09	212.33	211.17	216.19	208.78	212.87	216.43	208.87	211.23	214.19	210.52	211.05	214.46	211.59	213.07	215.65	210.92	210.12	212.37	210.7	214.12	213.52	214.2	208.21	211.31	214.58	212.75	210.59	211.51	210.14	209.95	213.51	212.18	208.48	208.96	214.89	209.98	208.32	212.5	213.81	208.98	213.21	209.27	213.52	211.59	212.94	210.92
203.77	203.76	205.6	202.12	203.16	202.96	204.94	206.93	204.4	202.5	207.17	206.83	204.38	206.72	203.54	202.03	208.34	204.39	212.28	199.58	205.06	200.31	203.23	205.18	206.93	212.13	203.69	207.3	207.6	210.77	204.37	202.93	203.6	205.62	205.44	205.78	202.75	201.58	206.06	203.95	203.72	200.4	201.61	204.36	201.26	208.4	205.79	205.89	203.62	201.53
216.81	213.53	217.17	214.89	222.95	220.08	220.18	215.98	217.48	216.69	217.58	220.06	220.56	217.84	218.63	213.74	215.89	218.54	218.25	214.3	216.66	219.01	211.57	211.65	216.53	213.71	214.43	217.18	217.69	218.73	214.22	216.75	217.94	219.94	218.22	213.89	218.75	217.67	216.9	215.56	214.31	217.61	218.61	222.29	217.74	220.63	215.93	220.57	214	216.7
212.93	209.71	218.07	211.02	211.89	218.7	212.87	210.93	209.37	214.53	215.15	212.06	212.27	213.96	211.36	215.38	209.64	213.82	214.06	216.49	213.61	216.46	209.65	210.95	213.53	212.15	212.34	214.82	211.71	216.58	208	213	209.36	211.23	215.35	213.42	213.02	209.53	216.6	215.3	211.56	211.88	213.13	215.38	211.7	217.01	212.58	215.14	215.02	215.27
210.32	209.88	212.61	213.38	210.29	202.69	212.29	213.88	212.23	216.52	213.24	213.77	213.92	210.98	212.47	212.07	213.43	216.48	210.33	208.28	212.09	211.87	206.11	211.63	211.4	212.89	217.94	211.79	209.99	211.84	213.94	211.53	214.69	209.66	212.77	210.63	212.84	214.24	214.74	211.4	213.64	209	215.08	215	209.6	213.73	212.76	215.04	213.53	210.97
201.24	205.78	200.96	204.67	201.59	196.31	202.19	202.21	205.59	207.22	204.12	205.7	199.52	202.11	201.62	204.29	206.48	202.22	202.9	205.92	201.84	200.77	205.12	204.32	201.75	201.46	202.63	207.45	200.38	205.6	202.3	203.06	194.37	204.36	204.95	205.94	198.46	203.1	202.95	200.9	200.89	203.05	200.82	202.12	204	207.36	204.65	204.27	202.48	203.6
204.76	206.45	208.19	209.86	209.57	208.78	208.14	204.97	206.4	205.96	208.43	211.83	210.64	208.29	209.38	205.74	211.99	211.74	207.57	208.85	204.64	210.5	205.92	206.89	209.24	205.81	207.45	208.15	211.27	203.55	207.25	208.52	206.1	203.93	206.72	205.45	207.66	208.28	207.74	206.18	210.5	210.7	206.96	210.56	207.6	207.65	209.2	207.31	207.27	209.18
207.96	210.62	206.44	209.36	206.66	205.52	209.53	205.68	210.73	211.21	208.07	204.89	205.55	208.83	206.92	206.54	206.63	204.61	212.16	208.93	205.49	207.35	205.34	209.31	205.86	210.04	205.74	212.39	209.56	211.04	209.56	210.78	210.15	209.34	206.32	206.86	208.11	207.43	207.03	205.54	207.72	209.56	208.47	208.72	209.92	210.17	203.93	208.63	206.56	205.85
206.11	203.72	203.22	207.91	208.91	207.1	208.68	209.56	211.46	209.21	214.7	215.3	209.59	209.53	213.66	210.05	209	212.02	215.73	206.54	214.56	209.88	212.86	206.45	208.18	211.52	207.85	206.08	206.19	210.94	208.52	208.84	211.42	206.13	207.46	210.96	208.15	210.96	207.6	206.54	211.95	208.57	208.83	209.43	214.84	209.28	213.97	205.64	211.73	205.39
210.44	213.77	213.45	210.21	209.57	211.48	210.05	211.56	212	209.69	213.56	210.59	213.59	210.74	216.1	211.99	209.3	216.82	212.29	207.08	210.4	210.59	213	216.46	215.7	208.26	210.79	211.52	214.58	211.28	215.24	211.36	215.98	211.28	214.76	212.7	209.93	212.8	209.74	213.93	210.73	209.47	210.23	213.65	211.92	211.58	213.2	214.99	206.96	217.3
212.25	215.73	210.17	210.25	213.61	210.57	210.25	213.59	211.6	213.24	211.14	213.82	214.02	213.07	212.94	211.11	209.12	212.49	206.28	206.68	214.46	210.4	211.22	209.04	216.21	209.81	208.32	211.98	216.07	211.17	214.75	213.43	213.9	208.64	213.17	213.96	213.66	210.75	212.65	209.07	214.63	214.92	210.55	210.49	209.25	213.07	209.36	213.09	209.38	206.99
211.25	213.31	211.71	210.66	213.92	210.62	210.89	218.02	214.2	211.11	217.11	214.44	213.22	209.99	207.86	212.34	214.06	210.64	213.74	215.48	212.44	215.38	207.02	211.17	213.36	214.29	208.89	212.38	209.54	209.47	210.46	212.84	215.17	209.67	208.15	209.64	211.96	210.79	209.08	208.55	212.16	211.57	209.87	210.89	212.08	212.73	208.7	212.98	213.33	209.23
205.82	202.48	204.1	203.07	202.59	204.32	204.34	208.51	203.95	199.62	204.6	202.42	202.96	202.98	207.44	205.18	203.8	204.56	208.64	200.26	206.74	203.65	206.46	205.39	201.18	206.47	204.38	204.2	203.48	200.1	203.63	206.02	200.61	201.32	205.75	205.55	203.19	206.59	204.89	200.91	205.64	199.85	208.81	200.78	205.96	206.31	206.78	206.85	201.48	206.22
204.87	203.67	206.04	205.9	206.58	205.09	205.08	207.58	205.14	201.55	208.36	206.55	204.76	208.16	205	206.83	204.35	202.57	203.06	204.54	205.82	206.89	203.18	202.19	202.98	201.4	205.96	205.69	201.03	204.61	204.15	203.83	208.31	205.24	206.87	205.22	204.77	201.5	208.39	206.1	204.9	198.88	203.5	204.62	207.45	204.45	204.67	206.12	204.39	208.85
206.88	208.29	208.62	205.21	208.3	206.83	209.41	210.45	204.9	207.77	207.04	207.26	207.05	206.48	210.21	208.84	209.51	210.93	210.76	207.55	207.75	211.31	211.34	209.99	209.98	207.21	211.13	205.73	208.16	205.97	208.01	208.54	209.75	206.55	211.98	206.25	207.53	205.42	208.38	209.95	213.47	204.52	209.49	207.75	207.44	202.78	208.65	209.21	207.17	210.54
208.65	215.26	215.78	210.55	211.71	209.09	216.57	208.19	212.89	210.22	212.95	213.38	210.76	213.33	213.06	214.67	214.2	217.98	213.18	214.68	213.67	216.32	217.08	214.19	214.71	211.51	212.16	214.32	214.83	210.55	215.31	212.81	215.06	212.46	211.88	211.52	212.95	213.27	212.3	210.21	210.75	215.54	214.36	216.58	209.13	212.38	212.81	212.76	214.58	214.48
205.26	201.91	196.64	201.42	199.1	200.98	200.43	204.68	200.2	204.9	208.38	203.87	203.1	205.57	203.11	200.05	204.43	201.87	198.96	206.07	197.82	202.42	203.58	206.26	199.49	199.59	203.5	198.12	199.44	197.54	202.53	200.78	203.07	200.79	204.93	202.84	204.2	200.45	200.85	204.89	205.44	203.06	204.76	199.6	200.07	205.68	205.6	203.26	200.87	202.71
201.25	198.76	195.9	202.42	199.57	198.42	200.62	199.91	195.97	198.88	203.27	195.11	199.57	202.98	198.21	202.8	200.75	198.08	199.51	199.25	197.42	203.42	201.97	199.29	195.06	202.22	198.67	198.24	202.16	203.41	201.32	200.11	201.29	198.93	198.8	203.07	195.94	200.39	203.8	196.19	201.43	206.04	200.9	201.21	203.39	198.99	206.22	201.52	197.44	199.04
208.81	214.23	209.51	206.18	204.55	208.15	210.24	208.78	205.36	209.31	206.23	208.51	209.63	207.95	209.84	208.46	208.79	209.41	207.95	207.86	209.3	204.73	210.13	206.06	208.58	210.94	208.1	206.32	210.79	205.4	208.22	208.66	208.54	209.23	210.32	212.01	207.74	209.04	206.82	207.48	208.55	209.32	206.38	208.9	210.95	204.74	206.45	212.17	208.95	208.98
209.1	213.03	209.49	214.57	214.2	212.24	211.06	212.66	211.78	216.66	211.4	214.1	214.33	209.33	213.47	213.6	212.05	210.84	212.37	214.83	212.82	213.9	211.06	212.37	213.77	209.66	213.1	210.69	212.86	212.29	209.01	211.22	213.31	208.4	211.4	216.32	211.58	212.09	215.84	212.92	213.59	214.53	210.34	212.46	215.07	214.29	212.67	210.92	206.81	213.9
208.18	210.53	208.26	206.15	211.72	208.27	209.07	203.06	209.74	210.1	208.64	214.74	205.6	205.93	210.6	208.14	202.95	204.29	207.55	206.47	206.76	212.1	206.6	210.28	207.76	207.97	206.96	203.42	211.83	208.03	207.86	209.03	204.53	209.07	210.24	208.59	207.65	203.98	205.44	207.02	204.66	205.36	207.71	211.18	213.03	211.37	209.98	204.41	207.81	210.21
196.59	199.99	202.08	198.86	204.98	206.46	196.75	199.76	199.47	204.27	202.84	200.49	203.85	201.82	206.54	204.17	202.23	207.16	199.35	200.37	194.64	207.36	204.06	197.19	194.68	201.89	202.72	203.33	204.88	204.16	206.59	202.4	205.44	206.25	203.76	202.66	207.61	204.42	197.53	200.72	205.83	205.99	203.92	200.81	204.92	204.43	203.9	203.12	201.95	198.2
219.41	221.51	213.67	215.51	215.59	219.11	216.51	213.6	217.51	215.37	218.99	221.56	217.29	216.18	221.24	218.6	218.54	215.85	213.17	216.87	214.46	216.4	219.09	215.83	217.41	214.81	222.84	215.97	217.85	218.69	221.11	216.39	220.27	211.9	213.83	217.82	221.46	219.14	213.47	212.6	216.28	213.72	217.6	215.9	216.33	215.67	215.7	218.46	215.77	218.66
201.81	201.2	204.93	205.22	203.12	204.67	205.16	205.27	205.45	210.46	208.74	203.13	203.58	200.73	205.5	204.06	201.41	200.62	202.42	203.92	206.96	206.49	208.39	203.38	199.46	207.33	206.22	204.5	203.87	206.75	204.77	206.73	203.64	206.34	204.65	206.81	204.9	204.01	204.47	206.25	208.4	204.4	206.62	209.57	208.48	207.19	202.87	206.66	207.6	204.42
207.23	208.79	208.12	209.39	213.07	207.17	206.68	206.94	205.1	211.76	208.34	203.1	213.54	211.82	204.14	211.19	204.33	206.86	209.11	205.16	207.37	207.98	206.21	210.21	203.33	207.96	206.11	207.15	206.46	205.59	207.07	210.41	207.6	207.48	210.53	210.3	209.94	205.93	209.01	205.18	211.76	210.77	210.51	211.9	209.96	209.48	210.05	210.32	205.84	209.25
203.57	202.21	200.5	203.33	201.4	201.3	201.02	199.47	198.39	203.89	201.39	203.54	199.61	200.66	202.35	202.72	203.23	204.79	201.9	205.86	200.19	205.67	200.74	201.48	198.84	200.55	203.87	204.93	201.36	203.97	204.07	203.24	199.73	202.95	202.24	204.63	202.95	198.43	207.02	202.13	205.39	204.75	204.62	196.04	201.71	203.59	203.18	202.68	203.71	199.09
203.33	205.3	203.06	202.16	204.97	199.41	203.28	204.12	207.61	202.89	200.42	206.94	198.99	200.55	205.56	205.26	203.43	208.84	205.78	203.48	202.66	205.46	205.71	202.58	203.95	207.54	204.03	206.78	203.84	206.15	200.14	202.22	207.54	200.77	203.79	208.64	200.42	205.11	201.78	202.7	203.25	204.41	203.66	201.56	204.89	205.84	208.35	205.07	202.1	208.9
212.21	210.2	217.54	210.5	212.03	212.24	212.55	211.15	209.22	209.88	214.15	212.52	212.29	212.61	209.18	214.38	209.56	213.04	214.49	211.31	214.14	211.26	209.32	208.26	218.14	212.83	211.21	214.7	209.05	215.97	211.43	212.38	213.62	210.65	214.42	210.58	212.69	208.65	209.96	211.28	213.78	216.29	210.95	213.93	212.31	215.02	209.85	209.42	212.57	215.04
216.6	215.69	219.05	215.96	213.97	218.05	214.87	213.46	216.36	216.65	220.68	216.06	215.55	217.97	220.26	216.32	220.97	216.8	217.26	216.97	213.31	220	216.28	217.33	219.63	218.04	217.93	222.86	218.25	216.16	222.59	211.66	221.07	217.93	217.08	216.98	217.96	215.46	223.58	218.58	217.92	215.12	212.38	212.29	225	217.58	217.79	219.62	221.09	216.15
197.61	199.74	200.31	200.28	202.69	199.56	197.29	198.6	202.11	201.44	199.71	203.31	200.69	197.97	201.98	199.42	201.33	202.25	197.31	201.82	193.32	201.2	201.2	197.36	199.52	200.71	198.03	198.33	195.95	199.74	202.36	197.44	200.28	201.65	198.96	201.88	203.95	200.22	202.59	195.7	203.22	199.03	194.23	199.95	198.78	197.72	199.13	197.37	199.58	200.38
205.35	207.24	205.44	204.28	203.96	207.07	204.85	203.53	206.25	204.63	206.16	208.1	202.13	197.98	207.47	203.48	205.71	204.15	206.62	206.6	207.28	207.18	204.58	206.83	205.88	203.29	204.12	201.95	202.7	203.23	206.89	202.91	203.47	206.35	206.81	202.11	210.78	206.36	207.86	209.56	206.14	205.04	209.1	207.1	201.87	207.4	208.11	203.42	208.01	199.41
214.35	209.86	215.49	214.6	214.66	211.17	214.95	215.19	212.52	214.61	210.68	217.3	213.36	212.18	215.01	215.38	212.36	208.09	214.52	213.77	213.62	212.81	211.79	215.45	213.33	213.94	212.55	214.2	211.4	209.84	211.24	214.35	211.63	210.15	213.93	211.63	212.54	211.58	213.2	214.56	213.76	210.46	209	211.42	211.56	211.59	212.29	210.65	215.1	214.33
204.49	203.88	199.86	202.96	198.75	202.09	203.14	202.66	203.66	209.82	203.7	203.05	204.49	205.55	207.19	203.16	203.47	203.75	203.87	199.58	203.32	206.04	204.97	201.75	205.45	204.17	205.77	198.2	202.47	201.63	201.45	206.6	203.52	203.5	203.02	207.09	207.22	204.65	203.49	203.71	202.04	204.03	202.36	202.75	202.38	206.87	205.81	203.77	204.92	203.28
203.13	205.45	199.93	202.3	198.04	201.93	203.56	201.83	203.55	194.3	203.87	204.66	202.72	206.2	206.46	202.27	202.11	200.95	206.07	200.91	206.06	203.89	205.05	201.64	202.76	204.49	198.98	209.57	204.8	199.34	206.67	205.03	207.55	206	208.19	202.25	203.08	202.74	202.66	205.36	204.05	201.42	203.23	200.94	201.37	201.25	202.4	205.71	205.32	206.06
195.49	198.56	196.81	199.11	199.99	197.85	200.34	197.56	202.13	202.44	200.78	200.11	199.04	201.26	201.53	194.59	197.56	198.26	201.81	204.1	202.46	197.37	201.89	196.71	196.93	201.12	199	196.53	201.33	199.85	197.22	199.11	198.26	194.67	203.55	200.84	194.48	197.83	197.53	200.35	202.17	197.04	203.29	194.37	198.77	192.64	199.99	193.48	200.31	201.47
202.93	206.16	203.14	200.12	202.7	206.63	202.37	202.81	199.62	204.84	198.19	202	203.49	203.15	205.99	197.15	203.35	201.12	204.14	205.48	202.03	205.01	202.83	202.85	200.24	203.92	203.44	206.4	206.59	199.85	206.16	202.64	205.55	201.84	204.61	202.91	203.67	200.21	205.81	204.62	201.16	205.68	203.49	202.17	203.28	205.4	201.25	204.12	201.91	203.42
204.1	207.91	210.33	209.51	210.17	216.62	208.48	209.92	207.86	208.2	204.19	211.15	211.16	207.69	213.25	209.16	210.75	211.02	207.93	207.51	209.53	209.42	203.54	210.06	206.13	210.9	210.69	209.73	207.74	208.55	206.26	208.03	210.09	206.13	214.16	209.82	212	208.31	205.3	213.17	206.47	210.63	207.66	207.97	201.56	209.07	206.5	204.27	211.02	211.68
207.53	211.5	211.98	206.51	210.3	209.37	209.56	209.71	209.39	207.59	210.69	207.92	211.63	210.12	211.8	209.85	207.59	212.35	211.38	206.37	205.98	211.78	205.21	208.42	208.63	208.67	200.8	208.68	206.94	207.47	206.72	209.27	211.24	209.56	208.01	210.44	211.42	208.82	206.85	208.55	205.57	205.6	209.37	206.34	210.09	209.68	208.5	211.93	210.77	210.66
206.8	208.27	209.97	203.78	209.69	205.26	212.48	206.17	211.35	211.12	205.92	203.58	202.93	210.08	211.56	206.04	210.56	206.29	208.98	202.08	210.89	203.73	210.11	209.45	205.15	209.97	206.31	209.26	204.82	204.3	208.96	205.84	211.24	207.28	213.1	210.83	208.38	207.51	208.79	205.49	207.36	206.93	204.73	206.64	211.11	209.7	208.54	208.08	207.1	214.82
204.82	203.16	199.37	200.35	205.87	200.04	201.59	204.01	199.31	200	200.92	202.55	198.98	202.65	204.58	201.83	203.5	199.68	196.47	206.13	200.78	206.31	200.66	200.99	202.58	200.94	202.79	200.22	200.61	205.52	201.99	199.87	196.99	199.53	198.09	202.37	203.01	199.45	202.3	201.68	199.87	202.45	200.39	199.1	199.99	199.82	199.45	205.34	199.36	201.21
206.52	208.12	210.29	202.11	209.48	209.64	207.45	203.61	212	211.14	204.49	208.9	209.25	210.78	208.83	208.99	208.04	206.95	211.32	206.9	205.97	208.34	205.63	208.12	204.82	208.61	207.5	208.45	207.86	204.53	210.1	205.67	208.3	208.42	210.91	208.29	207.16	208.92	206.51	206.75	205	208.29	203.23	208.68	207.34	207.07	204.52	205.66	210.14	206.04
217.86	218.39	217.01	219.98	220.05	217.41	218.23	217.91	217.93	217.11	219.82	216.73	218.34	216.1	217.95	218.47	214.86	217.05	220.14	218.85	215.49	216.83	217.92	219.22	215.62	212.74	218.91	213.91	215.86	217.43	217.2	217.23	224.47	217.83	216.71	218.33	216.45	218.61	217.01	216.98	219.34	217.12	215.23	214.07	218.69	218.23	221.85	219.11	216.01	221.39
198.64	210.47	202.57	199.58	199.81	200.79	199.6	195.01	204.52	200.5	197.66	202.38	205.98	198.38	201.88	201.29	199.62	207.45	198.8	202.55	202.69	200.44	197.06	202.5	204.47	206.62	202.54	202.99	201.99	203.85	202.49	202.54	198.82	200.12	195.99	206.02	203.74	201.1	203.03	196.63	200.96	200.42	201.28	205.87	203.12	201.51	204.3	200.43	196.97	198.28
205.05	205.87	206.65	209.71	206.82	212.67	204.16	207.53	209.34	211.38	209.22	212.31	212	211.27	207.7	201.12	211.69	206.57	207.04	210.2	211.38	209.45	211.78	212.21	212.64	205.79	206.44	207.53	207.46	208.74	208.77	206.91	206.2	211.64	209.11	202.98	205.13	206.27	205.6	209.5	206.23	209.78	208.49	210.33	212.76	209.54	210.7	207.07	207.28	211.41
207.87	211.69	209.58	211.92	213.72	213.11	209.65	211.73	210.86	210.67	210.63	218.24	207.65	211.12	212.06	211.13	208.91	212.36	216.12	209.74	209.01	216.21	210.33	211.39	214.07	210.03	215.67	207.64	208.23	210.6	208.8	214.05	217.44	209.15	209.91	212.72	204.59	211.17	213.75	213.63	213.51	214.46	209.57	211.56	210.97	213.06	213.83	212.39	211.23	209.4
213.14	215	217.05	209.5	213.76	208.74	209.8	213.74	214.66	212.08	212.75	212.69	213.09	215.23	212.49	214.33	211.68	212.43	213.65	210.33	209.72	216.83	210.66	213.69	209.24	214.37	213.96	212.87	217.57	210.95	217.07	214.55	217.14	211.07	215.31	212.79	216.9	219.23	212.94	214.37	217.01	217.82	214.6	212.07	211.55	215.46	214.88	213.54	215.95	214.06
212.47	206.89	214.03	210.35	214.16	208.88	213.72	211.91	210.21	209.69	209.95	216.41	205.51	211.44	214.33	205.65	207.84	208.76	216.32	212.41	212.05	212.91	212.74	212.1	212.95	212.85	212.86	210.24	212.94	209.91	205.93	215.77	211.93	215.46	210.69	211.05	211.48	207.12	206.92	208.43	217.96	208.7	211.02	211.21	215.04	205.95	209.77	213.57	213.69	213.06
211.87	213.79	213.48	211.67	212.01	211.67	215.36	212.12	213.45	214.4	212.45	215.87	210.78	211.6	214.58	217.37	218.27	210.89	216.59	213.21	211.28	216.01	216.27	215.71	210.77	216.1	213.54	216.25	212.7	213.09	218.59	212.64	214.77	211.01	213.14	209.48	216.02	212.91	212.57	213.28	217.92	211.3	211.68	212.27	214.86	210.45	208.92	213.96	214.94	213.09
201.82	200.64	205.07	205.49	205.63	205.8	203.35	199.8	207.82	201.51	207.8	197.84	203.32	201.5	201.38	201.4	201.79	203.35	202.89	202.41	202.63	203.06	208.84	205.46	208.52	203.15	205.15	204.06	205	201.95	205.15	201.37	200.23	204.61	207.07	199.88	202.5	201.69	204.21	206.15	204.72	207.49	201.07	206.63	202.07	202.86	202.85	205.43	198.73	203.11
208.27	208.73	207.76	211.28	205.86	208.2	210.18	209.38	210.15	208.93	207.63	207.2	212.01	206.51	210.53	207.51	206.77	203	211.72	213.12	206.15	213.34	203.27	208.11	209.46	205.79	211.79	209.39	209.91	209.81	206.04	205.33	205.97	206.96	208.83	214.41	208.47	205.1	211.03	211.57	208.68	208.52	211.1	208.43	207.7	207.65	206.23	210.41	210.85	210.2
208.73	209.49	207.11	205.71	202.87	210.7	205.07	208.09	209.11	205.93	204.5	204.86	208.8	205.61	205.3	206.46	205.74	208.35	207.91	206.42	205.75	208.21	209.99	207.32	207.97	207.77	210.91	204.93	205.74	205.5	206.05	205.29	206.64	205.99	204.04	202.97	208.18	203.86	209.73	206.79	206.5	204.23	209.06	207.45	201.88	208.72	206.95	209.02	208.52	207.61
210.23	207.89	207.32	211.94	203.59	210.24	211.66	205.5	209.83	210.53	212.27	209.91	205.67	207.43	207.3	210.95	208.92	207.28	214.07	206.79	208.93	209.03	210.35	206.72	210.05	212.5	210.56	209.6	207.47	204.1	212.68	210.31	207.88	208.55	206.78	209.86	209.79	209.39	206.53	206.19	209.09	208.01	208.25	208.78	212.2	206.36	207.97	207.46	206.21	208.25
208.58	209.42	213.6	206.4	209.04	206.11	207.93	208.05	206.13	207.84	209.84	207.15	205.56	208.51	204.47	211.54	209.64	207.42	207.81	208.89	208.92	202.5	207.13	211.42	207.32	208.65	209.66	208.18	211.48	208.05	208.3	209.25	207.11	208.39	209.92	207.56	207.31	208.79	211.7	209.45	200.78	203.13	206.87	211.18	207.28	207.05	205.62	207.54	209.23	210.13
198.32	203.75	200.65	201.47	203.47	204.68	196.4	200.39	201.98	203.82	198.13	201.9	199.97	199.93	200.88	201.68	203.16	199.92	201.43	198.45	202.05	204.91	199.79	201.66	198.16	200.4	202.41	201.34	202.8	200.78	200.32	199.28	202.45	197.07	199.05	195.44	203.08	201.69	201.09	198.84	202	200.89	202.39	207.02	198.8	203.35	205.25	199.33	198.84	199.52
209.27	208.75	207.07	207.46	207.51	210.42	207.04	206.71	208.05	206.87	208.56	205.9	212.46	210.36	209.55	209.15	211.24	209.95	206	208.16	209.87	208.07	208.94	206.06	207.12	208.76	208.09	204.37	204.79	207.34	208.62	212.84	207.84	208.67	204.89	206.64	205.81	213.78	203.72	210.5	211	207.31	204.68	209.3	207.76	205.27	207.11	210.99	207.33	208.19
202.76	206.56	201.75	202.02	206.26	208.38	204.23	205.32	203.4	203.9	205.18	207.58	203.16	205.56	206.32	200.97	203.16	206.54	207.56	199.79	205	202.44	199.05	204.16	202.77	205.35	205.07	203	209.11	205.83	201.23	206.07	204.8	204.62	201.8	200.97	205.78	207.51	206.5	201.33	202.58	204.06	202.97	202.74	200.74	202.6	204.56	200.21	200.64	206.62
218.29	218.27	215.72	214.76	219.33	219.8	216.29	214.94	217.39	214.93	218.23	216.56	217.7	217.38	215.18	216.4	215.09	219.11	214.95	216.77	212.84	219.21	212.98	216.29	223.02	221.77	217.99	217.88	216.81	215.19	212.89	213.87	219.19	222.68	221.79	217.35	214.72	214.25	216.24	219.69	217.1	219.12	214.87	215.81	213.35	214.12	216.22	219.68	219.11	216.89
199.85	201.89	201.15	205.03	198.74	200.58	200.78	198.36	206.49	202.99	205.62	203.11	204.56	205.78	206.67	200.41	202.66	202.44	203.04	205.89	208.74	205.13	200.93	206.45	205.1	206.78	208.15	211.67	201.66	204.42	204.81	204.27	201.91	202.71	202.37	208.56	207.89	200.97	207.53	205.51	202.6	200.64	204.2	206.95	210.12	203.75	205.49	205.5	205.43	202.18
215.98	217.08	218.02	218.34	223.25	218.69	218.09	221.66	214.36	214.42	216.38	216.11	216.8	212.55	214.14	213.97	220.25	217.91	217.59	215.47	218.87	212.06	217.62	218.76	217.64	215.53	219.24	217.59	215.35	221.64	220.12	215.09	217.27	215.57	216.33	218.04	220.91	216.96	215.49	217.5	219.54	215.56	216.6	216.5	214.48	220.07	213.55	218.41	218.07	217.08
201.96	198.13	197.6	203.28	201.48	201.16	198.82	196.61	201.64	203.25	202.09	199.83	198.25	199.05	205.54	199.31	200.16	201.23	200.41	203.23	200.51	196.84	199.22	204.53	200.17	201.08	203.75	202.71	199.78	202.95	197.65	203.06	201.07	198.09	196.01	201.22	199.48	200.89	199.88	199.24	201.72	199.71	204.13	200.74	198.55	196.24	201.79	202.52	202.02	197.06
201.06	194.97	200.93	197.02	196.71	198.1	198.88	200.93	198.95	198.75	199.01	197.19	202.82	201.04	199.49	204.96	197.12	203.87	200.36	201.36	196.59	201.2	203.11	198.66	204.94	198.63	201.48	200.66	200.73	197.89	199.68	197.43	203.54	202.77	202.41	199.82	197.74	196.47	199.45	200.81	198.61	204.32	195.92	204.06	201.35	199.98	199.26	198.55	196.99	199.32
201.67	200.04	202.36	199.64	205.52	205.27	204.37	197.81	203.98	200.74	202.33	203.7	203.91	199.96	203.7	205.65	201.42	203.9	200.74	202.26	206.33	201.7	201.05	202.72	199.72	202.61	202.39	203.4	200.33	200.6	199.35	198.28	205.62	203.85	201.27	203.82	199.59	199.48	203.85	203.88	202.62	201.79	198.11	202.53	197.91	204.02	203.41	196.68	201.32	202.35
203.34	203.98	203.34	200.3	207.64	202.36	199.75	203.18	203.38	206.17	200.87	204.3	198.12	203.2	202.46	201.23	200.47	201.33	204.55	202.11	201.58	202.57	200.14	204.83	203.89	207.87	203.89	205.96	202.64	206.04	198	203.68	202.15	204.71	201.78	198.46	202.41	200.08	207.35	201.26	205.87	201.74	199.85	204.83	200.85	200.82	203.11	199.99	203.7	199.69
211.27	212.96	216.46	213.92	215.01	211.07	212.75	212.6	216.21	214.53	209.75	212.01	208.3	213.85	216.9	209.73	204.82	210.79	211.88	209.29	210.63	210.67	213.35	212.42	213.33	213.46	210.11	209.04	207.89	211.2	211.5	211.97	206.59	212.41	213.43	208.02	207.72	209.85	212.75	211.27	216.73	207.47	210.97	212.16	212.94	211.08	215.64	213.18	210.22	215.38
207.83	206.66	208.76	203.5	203.11	207.36	209.3	203.46	209.03	212.75	209.03	209.48	206.44	207.53	205.87	206.53	208.36	203.96	215.33	210.48	205.55	204.38	206.08	208.9	207.72	205.61	208.29	203.71	205.68	207.73	210.5	209.68	205.97	208.86	206.83	207.01	204.46	204.24	210.82	212.82	208.11	211.27	208.88	206.66	209.08	204.48	206.78	213.05	209.8	210.61
208.62	207.09	210.79	206.73	212.41	207.79	208.1	203.29	213.78	213.34	212.1	213.08	206.03	206.65	210.04	207.63	207.86	206.1	205.93	206.37	210.24	209.9	211.56	210.64	212.82	210.64	209.49	211.05	208.86	207.97	211.49	208.46	208.47	212.38	207	209.35	206.64	212.88	209.31	206.04	213.22	212.35	211.2	205.42	208.58	209.27	211.35	208.68	210.06	203.72
208.72	211.17	204.27	209.27	203.98	206.63	205.35	204.45	209.41	210.66	207.77	206.1	207.72	204.07	205.89	209.53	210.85	203.22	208.1	207.21	211.21	209.2	206.21	211.4	207.6	207.96	208.32	210.45	207.61	208.79	207.11	204.11	210.22	206.51	209.48	205.12	205.58	210.18	209.44	208.64	213.59	206.24	208.5	207.55	210.62	208.02	205.14	209.66	212.16	208.74
203.42	204.52	204.77	203.23	206.35	203.65	203.22	203.48	202.5	203.86	206.25	204.56	200.95	205.4	208.81	205.89	206.54	204.32	203.66	204.35	203.16	201.69	201.44	206.65	205.34	200.27	207.49	205.88	198.86	202.6	199.6	206.07	204.57	202.52	203.72	200.81	207.51	201.56	203.21	205.36	205.23	202.6	202.46	208.01	202.99	202.95	202.41	202.59	202.64	199.77
214.76	212.65	218.2	214.96	214.78	218.17	217.12	219.47	218.93	217.86	220.76	218.37	216.01	214.92	216.41	218.38	215	218.75	212.81	220.49	214.41	217.33	214.14	216.54	215.22	218.98	223.15	212.07	217.6	215.3	217.84	214.77	216.19	217.8	213.42	219.77	214.91	215.45	213.92	213.44	217.98	219	217.73	216.45	221.31	219.72	214.06	220.66	214.1	219.35
200.07	207.47	198.68	202.33	199.28	200.49	195.91	199.31	205.82	198.01	200.94	199.35	201.76	202.43	201.72	205.91	201.1	203.28	200.1	197.42	201.51	202.84	198.55	200.68	199.59	202.87	202.5	204.1	202.64	194.5	203.31	201.98	197.51	201.07	202.44	199.51	200.77	198.18	198.54	200.53	201.3	200.7	204.65	199.69	203.78	197.87	198.81	202.23	200.41	201.52
205.36	208.14	205.61	204.09	204.48	207.8	205.53	207.9	208.43	212.67	208.27	208.14	203.91	206.27	208.96	206.92	210.8	210.81	206.03	210.57	207.9	211.93	208.72	209.5	206.53	208.2	209.03	206.94	214.47	205.62	203.85	205.99	210.14	209.98	205.53	206.6	210.41	206.09	204.6	209.03	206.84	214.02	211.16	212.99	210.47	208.01	206.64	207.1	212.43	207.61
212.49	210.53	210.43	209.17	215.1	212.27	208.9	213.81	210.22	211.93	205.45	213.59	209.41	207.2	209.38	209.88	209.29	210.22	209.15	207.42	211.66	210.83	206.16	211.16	206.09	209.41	210.38	206.36	211.99	209.25	208.47	207.8	202.32	215.65	204.55	210.21	206.1	206.33	207.56	211.27	205.91	207.83	209.75	210.8	207.95	206.37	212.59	207.94	205.76	207.81
213.52	208.46	211.94	210.75	211.32	214.67	217.07	207.05	207.9	209.98	210.47	213.71	213.3	207.83	206.41	211.69	209.69	206.67	211.52	216.34	214.43	215.48	213.33	213.43	215.31	213.92	209.57	211.58	215.22	213.04	214.01	210.75	209.35	209.62	213.63	210.38	214.58	208.75	211.05	212.46	215.83	209.94	210.04	208.88	210.15	209.42	212.49	210.42	215.59	216.23
208.09	207.37	208.29	208.81	202.64	209.96	204.13	211.11	205.02	208.76	210.87	202.25	204.97	206.22	204.03	205.21	207.64	206.75	204.54	205.63	203.07	205.78	211.4	206.73	206.4	205.3	207.86	205.52	205.22	204.83	205.4	208.6	207.56	202.92	206.65	209.09	212.34	207.16	209.42	206.51	204.37	205.56	208.49	207.21	209.84	207.95	204.86	210.86	204.55	211
215.5	213.83	222.27	215.52	214.1	217.08	215.71	215.37	216.3	221.91	216.32	213.82	216.58	214.03	218.72	217.59	217.57	219.59	215.25	221.4	218.54	216.98	219.11	211.82	213.65	216.22	213.83	218.48	213.91	216.82	216.13	219.61	215.19	221.37	218.96	214.09	214.4	218.81	211.82	215.09	213.87	217.76	216.49	216.25	217.46	215.48	214.89	213.77	216.17	216.16
198.61	199.67	200.44	199.19	197.54	201.72	202.29	203.11	199.23	198.4	198.42	202.69	199.42	200.75	199.94	199.98	203.4	205.28	202.65	201.66	202.43	198.82	201.3	201.18	202.03	202.25	201.68	199.11	202.42	197.2	199.91	198.11	201.92	202.01	200.52	199.39	203.91	197.31	198.99	199.64	196.3	197.48	196.68	199.85	199.04	198.38	200.17	204.37	203.68	200.07
205.59	209.43	209.48	208.31	207.37	210.82	210.9	205.93	205.5	213.44	208.45	207.73	208.29	207.69	206.68	210.54	208.63	203.06	210.85	211.04	207.29	207.76	212.69	206.12	205.31	203.35	211.63	209.56	211.83	207.36	208.23	207.76	206.31	211.23	212.31	202.24	207.37	212.49	209.56	211.4	208.54	208.43	209.51	207.99	206.91	206.33	211.14	208.82	210.78	207.29
199.71	198.55	200.28	199.47	198.62	197.14	198.65	197.74	201.62	203.43	203.06	199.88	202.83	204.21	200.07	199.32	196.28	199.11	199.69	199.78	193.72	199.6	200.28	199.35	196.97	200.84	198.23	196.16	206.55	197.57	199.68	201.05	203.77	197.96	198.37	195.88	197.35	196.38	200.66	198.55	200.49	200.46	198.16	201.71	200.36	196.8	196.44	201.49	197.2	201.79
207.81	207.49	204.78	213.36	210.65	211.4	209.58	211.84	210.25	210.73	212.51	212.09	211.89	210.52	215.94	208.68	214.33	208.78	209.88	213.72	212.13	212.83	214.86	212.93	210.52	215.05	211.76	209.57	216.48	208.98	211.46	213.17	207.68	213.12	214.41	211.4	208.58	208.77	216.38	208.45	212.14	211.48	212.81	213.46	208.96	212.54	207.55	207.42	214.57	205.35
205.96	203.64	204.62	203.51	206.41	208.36	208.47	203.11	204.65	205.93	205.05	202.51	197.22	203.57	201.43	199.22	202.72	202.76	206.52	205.34	207.14	202.12	205.67	206.46	199.87	205.48	202.98	205.98	204.32	204.84	209.44	204.18	198.28	206.46	209.06	203.54	198.07	205.92	203.6	206.78	204.5	203.41	200.84	205.86	207.62	201.51	205.38	202.44	207.96	202.83
208.48	208.18	207.63	207.14	206.42	210.3	208.01	204.95	208.11	208.97	207.31	208.76	211.18	208.23	210.48	210.51	210.8	204.45	207.14	208.17	203.36	205.61	206.74	209.24	202.39	208.99	208.94	211.3	207.27	209.58	205.89	204.7	206.69	208.22	209.11	210.24	205.44	211.52	212.42	211.04	207.08	212.36	208.38	206	207.29	207.11	205.8	201.83	205.86	209.95
199.84	194.5	195.21	199.24	196.43	197.79	198.66	195.88	201.49	197.36	200.12	197.66	198.54	198.61	196.75	202.44	201.04	196.88	202.51	201.94	199.17	199.33	199.54	192.76	199.7	196.33	193.42	202.92	193.8	197.34	194.87	199.8	199.29	202.55	201.01	203.5	196.18	197.86	200.26	200.18	197.46	199.02	199.76	197.81	197.66	201.75	198.06	199.2	199.88	196.73
215.83	218.36	218.21	218.13	213.46	217.48	219.02	212.97	215.84	216.79	221.3	219.84	218.81	214.29	217.55	214.72	220.33	218.05	217.11	215.36	217.46	214.93	217.46	217.24	216.27	220.94	217.8	218.92	218.36	217.27	220.12	218.59	214.39	218.1	222.55	217.34	221.75	211.23	210.92	219.58	218.84	214.64	215.7	218.71	218.74	217.93	215.4	216.54	219.43	216.94
204.8	202.24	206.96	207.38	205.99	205.22	204.89	202.71	207.97	205.31	202.26	199.24	202.27	205.9	207.16	205.84	203.1	204.78	201.61	202.58	203.31	202.81	204.42	201.52	204.54	203.97	204.14	206.18	204.17	207.73	201.66	203.29	205.22	204.33	204.19	203.05	206.71	204.45	196.85	201.6	205.88	201.89	203.63	207.39	203.51	206.39	204.8	201.56	202.59	203.37
209.23	216.48	208.67	215.9	213.2	217.82	215.47	212.32	217.24	213.03	211.2	214.19	214.7	212.26	210.38	213.35	211.78	218.23	214.78	214.36	211.69	214.42	210.08	209.08	215.96	215.11	213.96	211.69	211.24	212.45	211.46	211.86	213.38	213.34	211.55	215.46	217.47	212.89	210.97	214.6	212.53	213.54	215.74	214.9	211.61	213.76	210.5	213.25	213.14	211.66
208.81	207.52	211.21	204.09	206.74	210.04	206.47	207.4	205.62	206.33	208.07	209.14	206.49	205.18	211.09	205.13	206.43	203.93	213.08	209.75	209.71	207.88	209.7	208.38	208.56	206.48	209.83	207.36	209.31	206.19	205.68	204.57	207.84	213.15	204.64	211.15	206.69	205.66	208.52	211.21	211.58	207.68	209.72	201.94	205.55	209.59	202.3	207.6	212.39	210.58
199.3	203.95	200.86	199.54	201.87	204.72	208.16	203.91	208.45	206.27	205.81	201.24	204.82	208.56	202.66	202.29	210.1	207.36	204.49	202.06	201.41	203.6	205.51	206.08	203.67	205.88	203.87	204.67	201.59	204.04	200.42	205.75	200.91	201.46	204.06	206.1	202.4	205.88	202.95	201.86	203.95	208.58	205.14	205.68	204.51	205.88	203.15	203.94	202.1	207.83
210.89	212.43	212.54	212.36	216.44	211.56	211.2	213.52	211.72	209.72	217.21	212.6	206.88	213.49	212.75	210.89	218.43	212.75	213.88	207.01	209.22	210.5	207.56	212.38	215.09	210.21	213.23	215.89	210.34	211.37	208.88	214.51	210.3	209.95	209.81	213.24	212.53	214.01	213.31	212.65	216.51	211.19	212.44	209.94	215.32	210.97	210.77	211.6	213.6	210.04
206.93	202.33	205.88	200.38	200.23	201.22	198.47	203.05	200.99	201.63	203.79	197.03	199.01	197.95	200.41	203.32	197.34	204.59	197.54	199.04	199.41	200.93	202.87	203.43	205.45	199.97	200.12	195.61	198.88	202.5	200.49	200.83	202.06	199.92	203.36	200.36	197.14	199.02	202.53	195.98	203.55	202.52	202.03	198.46	196.25	198.76	196.94	198.23	200.2	195.69
204.4	198.22	198.8	199.56	201.47	202.85	197.51	201.97	196.6	199.88	202.16	201.32	201.41	198.34	198.18	201.29	202.31	197.7	200.87	197.11	197.72	195.12	194.95	198.24	199.34	199.53	203.7	201.07	205.46	202.12	199.13	199.21	197.89	200.42	199.81	197.02	200.84	199.23	200.81	199.66	198.15	201.03	199.27	201.48	199.28	202.47	194.33	202.26	203.56	202.51
202.83	199.33	198.04	201.55	199.07	198.37	199.44	195.38	199.72	201.79	202.28	200.11	201.58	201.3	198.76	197.06	202.65	196.69	199.07	197.26	200.88	205.2	201.11	199.38	196.67	194.06	198.07	201.49	200.14	198.35	200.15	201.1	195.71	199.56	204.07	203.91	201.7	196.55	201.53	202.25	197.53	194.55	202.87	199.53	198.58	197.55	200.26	199.12	199.14	203.21
209.17	204.71	206.86	210.1	204.2	206.69	211.31	205.95	206.91	205.89	212.68	207.58	208.93	208.74	209.33	214.03	210.59	212.25	207.17	210.93	210.21	210.31	209.07	203.73	211.69	211.4	211.88	208.24	204.22	208.71	206.21	209.12	214.38	203.9	207.77	209.45	205.96	208.43	205.71	209.5	209.78	210.52	206.66	208.4	209.56	206.94	211.82	209.5	206.06	205.74
206.04	206.87	209.58	206.55	207.23	207.38	205.11	210.82	209.57	203.68	207.56	209.54	206.31	208.15	207.99	206.56	208.64	210.57	209.47	211.54	211.06	212.12	205.27	206.94	206.61	205.21	205.6	206.36	207.98	208.76	208.29	207.92	207.94	209.62	209.59	208.84	208.59	210.01	209.36	207.33	208.31	204.59	207.12	206.06	208.42	208.2	209.27	211.78	207.57	208.8
201.46	200.78	198.17	201.38	199.4	198.05	197.5	201.35	203.98	198.2	201.62	201.55	200.68	201.86	202.8	196.76	198.17	199.66	198.18	199.62	197.14	195.41	202.45	200.45	203.25	203.48	200	202.75	198.81	194.7	203.88	199.32	199.83	197.62	196.49	202.19	198.87	197.66	198.8	195.72	193.31	202.97	202.09	200.6	199.77	200.09	197.76	201.09	202.79	200.85
199.93	199.12	194.49	202.83	201.99	194.22	200.24	197.12	200.75	201.01	202.36	201.08	201.89	203.62	201.87	197.49	203.48	198.71	202.81	196.22	200.65	199.71	203.43	198.79	198.98	196.94	196.65	198.94	202.9	195.86	201.72	198.05	199.75	196.61	199.32	195.98	194.54	199.65	202.13	197.09	200.1	204.39	198.42	203.31	197.09	199.49	197.81	203.16	197.63	198.74
209.61	207.91	210.5	209.68	206.05	210.67	211.46	211.16	210.19	206.72	207.58	212.85	208.06	210.48	206.11	208.81	206.49	207.12	209.36	209.51	203.65	208.09	207.86	212.36	208.11	205.42	207.12	205.88	202.15	209.8	208.87	209.96	206.84	207.75	209.69	209.4	207.08	209.6	206.1	206.77	209.87	203.8	205.94	209.05	210.21	209.12	208.99	213.51	208.54	207.69
208.04	207.16	202.81	208.11	203.42	205.9	206.11	209.73	202.21	205.68	207.42	211.71	209.72	209.01	209.85	209.02	205.79	204.31	202.85	205.2	206.44	208.98	209.07	203.67	209.03	208.66	210.86	210.53	210.12	206.83	209.12	210.34	208.04	210.88	212.41	212.39	209.35	207.06	208.03	211.17	206.72	207.2	204.36	208.5	210.76	207.23	207.7	207.42	212.2	205.54
209.35	211.49	210.68	212.71	205.76	205.57	212.24	201.66	211.09	210.09	208.83	206.98	208.86	214.08	206.91	209.75	211.56	205.45	212.65	209.92	212.39	209.66	208.73	211.03	207.06	208.06	203.36	211.65	206.41	206.79	210.29	211.38	210.88	210.59	210.75	209.45	207.53	207.82	211.82	212.3	209.48	210.14	202.94	207.14	211.46	207.45	207.26	209.78	210.89	207.66
213.93	210.54	214.73	211.99	214.26	212.76	211.15	210.76	211.55	209.23	210.33	212.33	211.6	212.77	211.92	212.41	214.3	213.19	214.31	213.74	215.96	209.99	206.95	211.85	211.27	208.13	208.8	213.22	212.89	212.27	216.2	215.86	205.83	216.02	212.03	215.15	208.98	210.78	210.95	215.93	210.48	206.02	207.89	208.43	211.24	215.87	209.93	212.88	213.77	208.39
211.65	211.23	208.65	214.87	210.76	211.8	207.75	216.94	209.8	209.89	212.63	210.47	210.18	212.72	214.65	212.74	209.32	210.05	214.48	214.85	218.33	212.11	210.7	216.06	210.46	214.15	211.88	213.54	213.98	209.99	212.17	213.26	209.45	216.35	208	207.9	212.44	212.18	212.63	211.83	210.97	210.8	212.34	213.72	213.76	208.67	210.28	213.5	212.2	213.37
201.42	199.18	200.24	198.95	200.76	202.34	197.96	203.51	202.91	200.89	201.84	204.9	201.6	193.6	197.3	195.48	205.3	198.46	200.66	199.79	203.6	197.49	200.23	200.49	200.54	200.87	199.72	198.12	200.47	199.68	199.35	196.8	202.13	202.54	200.52	200.63	201.68	202.45	202.26	199.12	202.39	202.14	197.93	201.03	198.04	199.85	203.49	200.03	198.74	198.51
206.95	206.61	206.44	206.32	204.41	211.02	208.5	207.88	209.03	208.66	208.78	210.01	208.71	207.7	210.18	207.48	207.1	210.37	208.71	207.72	205.37	204.58	212.39	211.73	206.73	205.77	206.42	209.38	211.66	207.53	208.15	213.18	209.17	209.17	207.2	209.03	209.18	205.24	210.54	210.36	206.93	203.98	209.63	207.34	207.92	204.34	210.46	210.32	207.67	209.72
212.07	218.03	215.27	212.46	215.19	208.67	212.05	214.89	210.18	213.63	213.57	208.2	214.68	215.33	211.15	210.37	212.37	211.23	213.11	213.28	212.74	216.8	214.93	210.49	213.49	210.74	213.89	212.82	214.12	214.23	213.87	213	215.49	211.46	211.89	215.83	211.24	211.62	214.06	211.25	211.05	212.98	207.69	209.95	218.39	210.96	214.93	213.38	215.4	210.73
203.93	202.83	204.07	204.18	204.46	204.7	205.58	203.42	206.66	207.49	205.38	206.11	209.72	202.07	208.05	204.17	202.7	208.32	203.35	205.57	206.19	203.51	200.32	206	202.02	203.84	205.03	206.38	201.05	202.59	207.84	203.41	205.2	205.08	205.24	203.7	205.27	206.99	204.67	203.78	200.12	205.62	211.91	204.28	204.79	201.99	203.66	204.37	208.3	206.25
201.32	201.19	202.68	202.72	205.88	205.49	201.62	202.79	199.08	203.58	202.88	200.24	201.88	202.33	208.13	204.33	202.47	200.44	200.36	205.47	200.87	199.11	203.41	201.1	200.05	197.59	204.38	200.07	203.43	201.61	199.43	203.57	204.83	199.5	206.13	206.75	199.79	204.9	202.08	199.13	199.56	204.31	206.1	199.91	205.15	204.48	199.2	201.98	201.52	201.28
211.17	209.16	213.14	212.18	209.42	213.71	209.61	213.03	207.51	207.41	217.58	211.16	215.12	210.98	207.37	212.58	209.71	213.43	209.78	208.65	214.11	211.43	211.18	210.01	210.22	213.75	213.6	213.46	214.24	211.4	213.43	212.68	208.08	212.15	210.24	214.37	211.18	209.83	213.6	211.85	210.15	212.8	213.44	215.83	203.48	208.49	210.54	214.63	210.1	218.51
212.09	212.26	209.98	215.97	216.21	210.1	212.94	213.82	213.63	213.63	214.3	216.03	214.84	213.94	209.51	213.25	207.89	209.23	214.83	212.15	210.27	210.05	213.64	212.85	212.7	212.67	211.99	212.21	213.16	216.3	213.85	216.07	209.27	214.2	205.68	213.23	207.69	213.43	215.58	216.07	213.66	211.3	213.57	211.12	212.45	214.95	208.11	214.23	214.3	213.56
213.88	217.12	213.51	213.17	211.95	216.9	217.37	210.12	214.56	218.35	215.22	211.65	215.02	214.07	216.98	210.9	208.97	211.01	212	215.16	210.82	215.54	213.83	213.33	216.37	211.59	214.12	209.24	210.95	214.87	216.55	209.39	211.79	215.58	212.88	215.37	211.19	211.46	213.38	212.25	210.56	213.2	207.93	216.21	216.66	217.53	215.42	216.33	212.99	214.93
207.51	210.76	208.79	209.47	211.09	207.84	208.41	210.66	207.21	211.47	207.14	204.54	208.91	201.54	211.28	211.78	212.02	210.13	207.8	209.85	211.63	210.48	208.69	214.49	208.64	211.33	208	211.28	208.18	211.83	206.16	211.76	206.64	204.71	212.87	207.19	209.95	204.5	207.22	208.84	209.65	206.42	209.79	211.59	209.38	207.88	205.92	206.28	208.78	209.7
209.49	214.41	211.9	211.59	212.67	210.96	210.31	211.2	206	211.04	207.89	209	214.76	212.78	211.22	208.67	207.54	211.34	210.68	208.96	213.84	212.9	213.35	210.13	212.19	211.41	214.31	211.36	208.05	204.57	209.6	209.98	210.3	215.84	210.67	209.13	215.06	211.93	209.16	211.59	210.83	215.67	213.66	205.48	211.61	213.69	212.86	215.43	215.69	216.71
201.88	201.21	205.12	204.92	200.46	206.29	202.06	199.88	204.91	201.65	205.61	202.18	206.39	194.42	206.23	204.63	205.73	198.84	202.16	199.33	200.77	200.89	200.42	203.55	203.53	201.76	198.74	205.29	203.62	204.35	206.4	200.93	203.69	202.89	197.26	204.53	201.67	208.34	203.68	202.8	199.67	207.04	199.68	199.57	201.22	202.34	201.49	199.23	200.26	203.1
202.37	202.26	201.88	196.54	201.05	203.29	204.6	204.94	203.69	196.73	202.01	203.07	203.27	203.54	203.07	201.77	202.99	197.66	202.42	199.62	200.05	202.17	204.23	201.37	198.09	202.16	200.58	203.88	204.41	204.63	198.85	204.31	199.99	203.73	199.14	202.79	204.17	203.51	201.93	204.17	201.26	201.77	205.15	201.57	202.27	203.35	206.73	204.09	201.84	199.9
208.11	207.68	203.25	210.51	206.44	204.97	210.57	209.49	211.04	210.35	208.73	204.48	207.19	209.23	209.58	208	208.97	211.59	213	207.13	212.44	207.94	208.42	205.2	207.96	205.16	208.87	204.49	211.02	202.82	205.34	211.38	210.85	203.47	208.24	208.79	206.55	209.85	211.24	209.24	205.81	205.6	206.75	209.47	210.39	206.53	207.7	203.04	208.66	208.22
201.56	200.31	197.24	198.46	197.52	201.36	201.37	204.63	198.85	202.77	203.17	199.42	201.45	196.3	202.41	202.18	198.62	202.93	199.01	200.82	202	198.73	202.75	199.08	200.8	195.29	204.11	200.7	201.18	199.88	200.24	201.81	200.75	200.04	199.31	200.83	197.54	200.11	198.33	201.39	200.57	205.75	202.84	205.31	202.22	200.36	201.85	201.43	197.99	198.61
214.46	220.96	212.67	217.71	213.61	222.54	219.3	218.42	216.24	217.22	214.81	217.88	215.44	218.42	216.62	216.07	220.02	218.02	221.32	218.21	214.68	216.56	216.7	215.29	219.97	219	215.93	215.27	220.3	216.73	217.66	215.33	221.16	217.64	220.51	220.51	218.59	216.34	209.91	217.58	217.41	216.73	218.7	218.21	215.42	217.63	219.21	220.43	217.05	221.42
198.44	190.12	194.99	191.61	193.66	193.05	194.96	191.98	195.14	195.79	198.56	193.1	193.21	192.32	189.31	196.16	194.15	194.47	195.13	195.84	195.63	196.75	189.77	196.35	199.41	196.05	193.66	194.49	193.22	199.95	191.92	196.93	194.48	194.74	200.48	195.5	192.31	193.59	192.38	192.26	198.97	194.64	197.78	197.09	196.78	192.03	194.87	198.1	197.97	191.15
210.26	212.18	214.01	213.2	212.99	212.58	213.21	210.37	209.92	210.49	216.79	212.5	210.83	205.88	210.27	212.21	212.17	210.46	214	212.24	213.12	212.77	208.8	213.11	212.02	210.46	216.44	212.08	208.63	212.56	211.8	216.75	211.73	216.35	211.98	208.22	211.63	214.27	212.49	212.13	214.68	211.13	215.97	217.78	210.08	212.83	212.98	212.15	210.74	211.54
217.29	217.58	215.09	217.48	216.35	221.85	215.65	218.68	219.8	217.98	212.33	214.9	216.12	218.41	219.14	215.96	218.54	215.48	217.37	216.08	217.07	222.59	214.64	216.52	220.42	219.02	217.64	216.4	215.11	216.79	221.35	215.82	213.97	219.05	210.94	219.24	216.68	219.92	213.34	219.29	213.09	219.66	216.11	215.39	213.8	218.38	215.75	216.38	215.54	217.48
216.86	216.57	217.3	216.99	219.41	213.07	214.16	217.54	220.41	219.2	219.15	218.86	217.24	218.55	216.95	218.48	216.37	219.23	219.33	219.11	218.59	216.31	216.11	214.92	216.62	218.65	220.18	216.11	218.26	213.31	217.69	220.32	214.91	218.07	214.7	213.92	218.29	215.88	218.96	216.86	212.98	216.46	218.11	218.58	223.87	215.62	215.93	218.71	213.99	216.74
202.55	201.92	204.59	202.76	197.24	202.28	195.26	198.71	199.21	203.62	200.45	200.75	200.97	202.53	196.42	196.54	197.17	200.77	201.97	197.67	196.66	197.69	203.08	198.32	197.63	202.73	198.66	200.73	195.92	198.63	199.14	200.95	199.05	199.28	194.21	201.58	200.59	200.48	199.17	193.84	200	197.86	200.87	199.31	202.51	200.23	200.91	196.33	198.02	195.01
209.77	207.28	205.94	206.42	206.77	208.07	209.82	208.51	205.68	208.29	208.73	204	213.98	208.51	204.99	206.71	204.92	203.49	206.58	208.61	209.12	208.98	204.23	214.18	209.71	208.27	208.93	211.19	211.25	204.54	206.7	208.18	206.35	210.14	212.65	204.41	207.64	210.18	209.61	210.06	211.97	210.77	205.02	207.18	209.19	210.58	207.05	211.69	205.41	210.7
201.26	204.76	204.08	204.57	207.12	203.57	205	201.81	200.35	205.15	206.12	204.65	206.32	206.85	201.29	204.71	208.05	209.85	205.86	205.8	206.63	204.19	209.41	206.73	200.92	202.74	205.21	204.35	203.76	206.02	201	204.56	202.03	206.72	205.74	205.85	204.13	204.33	202.73	201.8	203.58	203.87	203.39	204.58	209.77	204.36	200.94	206.12	208.99	209
214.38	213.09	216.5	218.61	212.09	213.17	213.58	213.93	211.21	212.06	216.43	215.55	212.19	209.56	213.57	210.44	210.1	215.83	209.76	208.71	215.45	213.03	215.22	213.61	214.4	213.15	208.25	210.26	216.87	211.36	212.81	210.52	214.9	213.63	215.16	212.36	210.76	212.65	212.89	211.96	220.2	211.69	209.8	216.8	215.46	216.52	211.82	210.11	212.44	214.28
207.74	206	208.68	203.39	209.35	204.3	205.65	211.88	204.17	207.63	210.23	214.62	207.31	209.21	205.89	210.71	210.04	212.12	208.3	207.78	208.76	208.8	207.53	211.62	213.6	208.43	208.28	210.9	209.09	208.69	207.67	207.81	207.97	205.98	209.17	209.33	206.52	206.1	206.92	210.62	210.71	205.79	213.88	208.88	209.92	209.44	208.47	211.22	207.58	206.49
196.97	194.89	199.43	194.37	197.84	195.37	196.5	202.54	201.91	197.59	194.79	200.49	198.8	202.43	197.34	201.44	203.83	198.87	200.25	199.07	194.29	197.5	195.92	200.47	197.84	203.65	198.03	201.97	201.14	199.77	194.08	200.86	199.23	201.12	196.82	199.75	197.78	193.25	201.58	195.49	199.58	200.43	199.88	200.6	201.24	205.22	199.85	200.35	196.19	199.96
218.63	220.23	219.56	220.61	212.61	215.84	214.35	218.01	222.26	216.94	213.35	215.62	215.96	217.68	219.53	219.11	216.18	218.38	212.32	216.76	217.21	215.69	214.38	217.89	216.81	215.51	217.81	216.65	218.42	213.89	220.38	219.17	217.74	213.76	214.13	221.67	218.09	220.35	219.2	216.61	214.55	212.45	218.16	217.39	222.71	215.45	218.66	213.75	215.41	212.81
218.81	217.56	214.3	216.61	219.86	217.63	219.43	212.28	216.64	214.23	218.59	217.5	219.44	219.85	216.14	214.5	221.36	217.79	217.92	218.28	220.23	217.12	220.21	219.04	218.25	216.29	223.74	216.4	220.45	217.06	218.99	216.53	218	218.93	218.39	217.18	220	216.53	215.98	218.31	219.95	217.46	215.24	220.18	214.61	214.99	220.28	222.16	215.43	215.54
207.3	207.89	205.25	209.83	213.52	208.45	206.89	210.68	207.38	207.71	210.2	213.78	203.04	211.67	211.58	205.49	205.11	208.39	214.12	207.37	207.74	212.94	208.69	208.61	215.27	213.07	206.55	207.36	208.69	208.57	211.3	205.86	207.5	205.93	203.88	204.29	204.48	207.92	208.41	207.55	206.43	208.41	207.7	207.32	211.09	210.62	210.66	209.98	207.52	209.34
209.46	201.53	208.13	209.75	209.73	204.92	208.92	205.99	205.22	208.27	210.67	207.74	209.18	208.78	208.47	202.22	205.22	207.69	206.92	209.5	206.3	209.81	208.03	207.32	210.65	207.56	205.96	205.74	202.65	209.15	203.83	208.56	207.84	212.2	204.82	206.67	208	205.91	205.69	203.24	208.37	204.25	210.54	212.13	205.58	207.78	207.17	207.18	208.25	203.79
200.57	204.3	202.62	206.55	207.56	203.34	204.98	197.37	206.77	203.52	204.01	199.65	202.15	201.96	205.04	201.5	201.41	208.19	202.27	202.38	208.17	202.52	206.86	205.98	200.27	203.19	200.12	204.52	204.21	204.54	204.65	201.62	205.28	202.49	205.4	200.61	209.53	211.51	201.22	204.24	203.32	205.27	207.38	203.43	203.23	202.53	201.74	203.98	202.85	203.61
209.17	207.73	208.39	210.01	208.07	208.32	203.97	208.17	209.52	207.94	207.97	204.21	206.99	210.36	211.58	204.86	211.52	207.33	206.54	208.37	207.46	207.77	210.29	206.98	209.25	209.5	205.36	211.91	209.01	209.72	210.64	205.91	206.32	204.3	211.32	209.31	210.16	208.73	206.39	207.03	207.82	208.31	207.96	207.29	208.55	204.56	209.01	209.47	211.99	206.21
194.2	193.19	196.11	192.61	193.87	199.83	197.59	195.84	193.37	195.72	189.42	192.64	196.34	195.01	197.29	194.12	194.73	194.48	194.86	192.04	193.47	197.38	192.83	194.71	193.67	188.83	196.41	193.32	196.76	194.74	195.67	195.78	195.4	194.09	193.6	189.64	196.38	196.19	189.79	195.87	190.2	196.61	195.3	200.21	194.89	193.3	195.11	195.83	192.34	197.84
210.26	208.64	212.03	212.13	212.17	207.26	212.65	209.65	212.08	210.38	215.59	210.68	215.26	210.98	210.74	212.46	211.26	210.27	208.27	210.34	207.47	212.72	212.5	215.34	213.91	210.76	211.48	210.09	215.66	212.95	210.24	205.45	210.59	212.39	212.85	211.73	219.4	209.37	208.14	210.69	210.12	207.58	210.39	212.47	212.43	214.05	210.51	209.15	208.54	213.18
207.03	208.95	209.3	212.73	213.04	205.67	206.58	211.71	209.54	205.47	210.98	209.56	211.32	210.72	208.54	201.04	204.26	206.16	207.45	209.44	212.29	211.01	208.93	208.94	204.39	209.99	207.44	206.8	209.17	205.89	210.98	205.44	209.11	209.64	211.26	203.52	205.2	207.84	207.28	209.41	210.04	214.61	212.06	205.06	206.32	209.22	209.88	208.01	208.44	209.16
221.71	218.32	219.19	218.33	215.97	217.84	220.59	215.48	217.17	214.35	216.54	215.63	219.97	217.6	218.47	215.08	220.86	212.5	218.3	218.63	216.16	219.44	216.47	215.2	219.89	220	216.91	219.98	220.03	218.71	214.91	218.09	216.95	217.66	218.63	216.27	219.64	218.83	215.59	215.02	217.88	218.46	214.03	217.28	218.83	217.78	217.45	217.24	221.58	217.04
207.19	211.31	208.42	207.33	206.72	205.85	204.36	205.96	205.3	203.8	211.02	206.02	208.94	205.6	211.36	207.13	207.01	207.93	205.31	208.54	205.22	207.75	203.58	204.76	206.8	208.32	204.74	207.92	209.52	207.97	210.53	211.41	205.04	207.91	206.25	200.58	206.82	206.15	207.96	204.04	207.57	207.51	208.37	206.31	204.91	207.77	208.01	205.47	207.62	203.39
219.46	213.9	220.27	221.17	218.88	212.86	218.41	217.4	216.62	213.91	219.11	219.83	218.67	214.36	219.65	214.08	217.01	215.18	216.72	220.69	215.4	217.77	218.9	216.4	217.93	217.36	216.92	216.07	215.5	218.65	219.81	223.02	217.99	218.27	223.13	217.12	218.12	212.26	217.83	215.86	217.44	215.18	217.91	220.57	220.08	215.39	219.45	218.93	220.29	220.64
217.18	217.34	216.52	216.38	214.52	218.98	214.02	213.12	213.25	215.59	211.66	216.63	215.91	215.71	218.15	219.85	216.41	215.76	218.83	217.2	216.09	220.25	218.35	217.44	214.16	212.88	218.1	213.86	219.87	213.58	217.4	215.27	215.95	217.41	216.18	212.68	219.34	218.07	216.93	219.77	217.99	213.75	215.7	215.97	215.09	215.94	221.25	216.31	219.03	213.48
219.48	212.84	213.19	216.2	213.58	221.44	223	220.68	217.33	222.36	216.77	218.4	215.53	218.11	215.44	217.56	217.24	216.92	221.49	218.31	221.55	218.76	219.9	215.89	218.63	219.27	214.32	217	217.34	221.67	218.3	221.32	217.73	218.37	217.38	217.06	217.47	218.26	216.91	220.8	216.83	213.08	216.41	215.61	216.36	213.71	221.71	218.36	214.71	220.12
210.46	209.16	207.53	206.2	209.36	213.9	207.82	211.79	210.1	205.8	206.58	206.62	208.56	207.43	207.74	205.05	205.37	210.72	206.44	204.98	205.64	208.9	212.4	206.1	210.08	204.39	207.91	208.16	202.85	204.18	205.73	206.08	206.47	207.99	202.6	207.28	209.67	212.64	205.55	205.38	210.22	207.67	207.74	209.08	206.43	211.54	206.36	209.79	203.93	203.49
206.8	204.63	208.93	205.29	204.69	203.84	200.56	207.27	206.71	206.17	207.86	206.44	201.27	207.31	204.19	200.47	205.03	205.18	208.97	203.39	205.69	205.34	200.21	207.35	201.07	208.03	207.51	205.68	204.38	206.53	208.62	203.53	207.96	204.55	201.51	198.11	204.36	204.27	204.93	202.5	203.25	203	202.95	207.37	206.51	199.22	206.18	202.71	204.93	205.72
207.05	207.74	207.48	207.38	205.79	201.56	200.92	204.68	203.65	201.79	206.4	203.02	201.28	205.36	202.18	203.93	202.78	209.54	205.07	204.47	205.61	204.68	209	207.01	201.05	204.15	204.57	209.24	203.66	204.27	202.9	205.41	199.79	205.62	203.43	202.9	205.47	206.79	208.51	204.79	203.55	206.27	202.37	205.67	205.98	204.76	204.77	205.64	204.47	205.31
206.78	205.59	201.91	205.92	201.61	201.09	203.81	204.75	206.84	203.86	200.25	201.93	202.19	202.84	199.15	201.37	201.79	201.63	201.22	199.75	201.26	201.76	204.33	201.88	199.61	198.6	204.83	203.98	201.97	201.15	204.78	204.32	203.04	199.75	199.73	203.04	199.7	203.36	203.34	203.71	201.79	200.82	200.07	205.82	201.85	203.82	207.85	204.07	199.17	201.33
205.09	198.29	201.07	198.38	197.88	200.07	201.12	203.8	202.68	200.97	198.22	198.91	200.89	202.04	198.76	199.12	200.24	200.72	201.13	198.44	201.56	204.14	201.25	196.62	198.61	199.69	201.33	197.36	199.72	202.58	201.16	198.85	196.1	197.19	202.7	201.89	198.8	203.86	196.7	200.18	201.57	199.97	195.38	196.8	202.13	197.87	197.98	199.98	200.71	198.95
202.22	205.71	208.85	204.38	204.01	201.57	203.14	203.75	204.17	206.04	204.31	199.98	210.37	202.22	200.72	204.48	205.17	201.43	200.47	200.24	202.37	203.94	203.08	203.47	206.1	196.04	204.31	201.74	198.44	200.82	202.37	206.76	203.89	202.78	204.15	201.15	201.09	200.19	202.44	203.01	203.75	204.82	204.68	202.81	200.19	202.53	201.02	204.61	203.91	206.33
216.37	220.7	215.65	214.37	216.68	218.34	218.95	215.37	213.77	219.09	218.16	218.04	216.75	216.93	219.84	213.82	215.07	219.6	220.03	217.51	219.39	215.65	216.75	217.65	220.4	215.7	218.56	215.27	220.72	219.07	218.14	220.09	217.13	218.03	216.37	214.78	219.23	219.34	216.27	212.53	219.61	220.12	220.76	223.22	219.07	222.52	214.2	218.75	217.28	217.5
205.56	202.84	205.16	206.52	209.55	209.37	204.96	207.74	208.2	204.43	206.93	202.08	203.82	205.8	203.84	208.51	206.27	206.62	204.42	204.98	210.8	202.98	201.19	209.6	205.27	207.5	207.82	207.69	206.66	205.37	208.48	208.37	207.46	210.13	213.31	204.11	206.48	202.92	203.89	207.44	207.77	208.13	207.12	206.66	204.05	210.79	209.58	210.67	203.61	208.06
208.56	204.25	203.45	205.71	204.81	206.11	204.14	201.03	206.72	206.99	205.83	203.88	203.96	203.03	204.52	205.51	201.1	200.12	207.12	204.76	207.13	202.83	204.71	204.71	202.25	201.01	202.94	200.37	200.92	204.17	204.07	206.19	202.78	204.12	204.76	205.21	203.17	203.16	199.66	206.68	203.51	203.65	201.3	203.03	201.53	205.9	200.66	204.54	203.7	201.33
212.3	214.28	207.46	209.21	211.14	214.71	212.98	214.95	211.18	207.17	210.22	212.42	210.22	211.78	212.89	210.28	211.7	209.32	208.58	212.55	211.2	215.26	209.14	211.47	210.34	212.68	212.35	209.17	209.97	210.81	211.2	215.71	211.03	213.67	210.11	210.19	209.07	208.46	213.4	209.51	212.19	212.15	214.87	213.54	210.95	208.13	212.28	214.27	212.11	215.22
203.46	204.8	206.19	205.45	211.28	200.07	198.93	201.33	205.7	206.98	207.53	203.74	198.46	204.8	209.97	206.29	203.87	207.37	205.13	206.22	204.6	207.18	208.3	202.35	205.4	200.79	205.46	203.22	202.21	201.7	203.64	202.41	202.03	201.78	205.12	204.83	206.34	200.14	205.71	202.5	204.75	204.89	206.19	201.69	202.45	200.85	203.57	206.47	208.92	206.31
215.41	207.27	211.07	210.39	211.75	215.67	209.61	209.38	211.73	208.78	208.28	211.2	214.27	214.82	216.68	210	211.72	212.69	209.82	217.05	214.92	212.3	211.53	209.94	209.86	213.5	208.88	217.34	213.32	212.17	216.12	214.67	210.2	217.3	216.13	210.69	214.62	210.11	208	216.04	215.19	212.21	209.41	213.01	211.49	210.86	212.66	215.23	213.41	212.41
203.25	205.78	200.33	200.26	201.54	203.55	206.6	206.18	211.72	202.4	202.17	200.7	203.12	203.88	201.09	206.08	201.37	202.44	207.65	204.39	203.51	202.77	202.26	198.46	202.7	201.06	207.45	198.21	202.47	204.11	201.95	207.35	205.91	203.34	203.41	211.72	203.36	202.72	208.61	202.94	202.22	203.02	203.05	202.12	202.54	205.12	206.96	201.55	203.61	198.85
210.15	209.65	208.12	210.27	209.32	212.22	210.15	209.05	210.13	210.55	206.97	212.6	213.46	207.63	209.3	204.7	210.32	211.85	212.18	208.04	208.88	211.21	208.82	212.13	207.65	211.09	210.74	210.86	211.96	209.04	205.02	208.53	206.63	208.38	208.31	212.67	207.68	206.81	210.63	214	206.18	208.96	208.74	207.05	206.97	210.34	212.17	211.83	207.06	209.88
219.41	218.39	216.21	210.78	223.7	214.12	218.27	216.77	218.82	216.99	218.36	221.06	220.03	218.97	216.29	223.72	214.82	216.98	220.35	218.67	217.32	219.08	220.03	219.64	218.38	218.29	213.48	213.53	224.46	215.96	219.89	219.32	217.51	217.05	217.48	216.63	220.79	213.13	221.61	214.66	212.43	217.73	219.47	214.71	224.99	219.68	217.81	214.55	223.26	212.92
202.04	200.73	202.04	197.58	199.32	203.02	198.84	201.12	200.7	199.77	200.45	202.43	200.67	203.83	198.86	201.33	199.53	198.51	196.26	200.6	197.64	202.22	198.73	198.56	203.67	204.26	196.83	197.36	198.32	200.93	200.14	201.3	199.08	198.23	200.4	201.74	202.1	198.67	204.5	199.37	202.87	197.93	199.92	201.78	197.32	197.45	198.9	200.89	198.29	198.4
202.73	202.24	207.28	203.07	198.99	204.55	201.5	205.45	200.96	202.93	204.46	203.44	205.8	205.3	202.54	205.78	201.01	210.53	204.47	206.26	206.48	202.63	201.35	204.4	202.62	205.23	203.78	199.69	200.39	204.5	205.75	201.84	205.42	203.53	207.06	205.1	199.92	206.54	206.2	204.64	199.88	203.83	205.19	204.14	199.19	203.02	205.12	203.96	202.95	205.85
209.87	207.45	206.14	210.83	211.56	207.82	207.95	206	209.31	207.67	210.67	209.42	211.71	209.37	205.45	205.81	210.47	210.13	210.73	206.59	213.19	206.98	209.55	211.51	208.62	204.7	209.22	208.13	207.04	209.96	210.15	211.13	203.66	211.11	209.88	210.61	206.59	204.45	209.61	210.82	214.4	207.96	205.87	207.29	209.05	209.51	205.33	209.46	206.5	205.61
210.47	210.23	206.28	204.66	205.75	209.71	207.77	209.29	200.94	207.92	209.64	208.02	206.07	209.6	208.2	207.02	205.97	208.05	206.6	206.78	211.45	208.94	204.65	212.36	204.71	209.3	205.94	212.1	209.42	205.46	209.14	210.21	207.69	207.06	208.22	205.98	208.86	209.87	204.9	209.68	206.74	207.41	209.07	209.49	211.72	214.84	207.91	209.12	209.17	206.5
202.11	200.58	205.16	202.94	203.05	207.74	200.82	206.74	197.06	199.14	203	204.92	198.1	203.37	203.51	204.21	204.52	201.92	203.13	204.57	202.3	203.91	204.55	205.53	204.72	208.55	197.34	198.57	197.85	204.11	204.38	207.29	203.93	201.06	207.18	200.86	203.46	201.78	203.12	206.64	201.06	207.5	203.8	201.7	203.01	201.17	202.54	202.73	209.41	203.74
204.99	204.84	209.31	208.54	205.1	210.42	208.88	208.65	205.58	212.51	207.68	205.44	207.98	207.45	209.37	209.86	210.84	208.68	206.55	206.5	208.54	208.08	210.99	209.68	211.31	202.87	207.85	208.16	204.23	206.13	204.73	200.51	206.62	207.24	202.13	207.82	213.59	212.72	206.86	208.1	207.97	204.34	206.67	209.42	200.96	206.92	209.75	208.28	210.41	207.46
210.3	215.61	210.71	210.44	211.75	212.28	217.21	214.08	210.02	216.62	212.05	210.98	210.41	209.08	217.41	214.44	209.82	213.28	210.72	213.54	217.97	214.58	210.66	209.76	214.28	213.57	210.74	211.36	213.65	211.64	210.77	214.4	210.63	209.79	217.45	213.93	211.34	209.67	211.67	214.55	211.61	212.48	215.82	208.66	213.38	212.12	213.92	213.59	212.52	215.42
205.8	210.31	212.82	204.64	211.61	206.45	205.56	209.2	208.43	205.57	206.09	207.92	204.46	208.14	211.55	205.93	211.69	208.75	210.33	209.34	207.51	212.44	210.07	210.1	205.64	209.58	212.69	208.31	213.32	208.1	210.63	206.14	211.39	209.19	211.16	205.45	204.88	209.08	205.94	209.12	209.46	203.87	210.39	204.37	208.64	209.52	204.66	210.74	211.94	207.62
213.15	209.8	210.76	207.46	209.33	213.29	212.13	215.2	214.22	216.66	211.11	213.33	215.65	211.8	210.94	214.83	210.94	208.29	210.54	212.64	208.28	213.65	209.86	212.3	214.6	207.26	211.51	215.33	208.39	206.83	213.02	214.04	213.95	213.21	210.52	214.23	212.38	214.05	213.19	210.31	207.44	210.3	210.05	209.58	217.11	212.35	209.48	215.87	213.86	212.23
201.77	205.84	202.29	203.3	207.75	206.41	205.64	205.61	201.8	202.97	204.08	204.58	204.28	208.45	209.29	202.65	204.9	201	207.05	204.17	206.59	201.93	200.45	203.75	199.55	199.18	200.43	203.11	203.85	207.57	206.4	208.43	199.66	203.33	200.04	203.6	201.57	200.4	206.7	199.13	204	198.54	200.52	199.72	201.13	201.85	203.85	202.88	204.96	203.69
218.67	215.67	215.75	219.76	219.29	219.84	217.97	218.7	223.16	214.97	218.04	218.53	223.13	218.06	213.93	217.48	213.66	216.97	219.96	220.46	214.3	217.75	221.44	216.75	216.28	218.89	215.98	220.3	218.14	216.83	219.87	220.22	219.21	218.6	219.82	225.41	217.75	213.95	215	219.73	215.56	218	220.08	217.37	219.15	216.9	216.5	212.11	218.3	216.3
212.73	223	218.86	218.42	223.47	212.97	214.53	217.65	221.25	215.39	220.06	217.11	216.55	216.2	218.45	212.92	220.01	217.46	213.79	218.09	214.92	218.33	219.5	221.05	215.72	219.3	217.59	220.21	221.65	215.37	218.1	215.03	213.72	218.16	214.61	221.89	221.44	218.68	214.93	217.67	213.99	216.6	216.55	214.13	217.63	216.61	218.06	217.74	216.11	216.14
209.64	207.08	204.11	207.18	206.78	206.48	207.15	207.93	203.49	209.37	211.66	204.52	206.98	210.38	206.45	209.73	205.23	204.24	206.92	209.52	206.55	209.54	209.43	203.95	203.08	205.88	207.4	204.34	209.37	208.4	205.31	209.65	208.28	208.7	208.83	206.56	202.97	207.96	207.88	207.27	204.04	208.63	205.52	204.89	206.08	207.08	209.42	203.69	215.43	206.2
201.64	203.44	196.93	200.55	198.57	198.61	198.73	205.78	202.54	202.73	201.2	203.59	203.96	203.01	201.97	207.67	201.52	196.66	199.29	195.3	200.2	200.39	202.68	199.22	202.03	198.01	202.32	199.73	204.16	201.3	198.49	199.84	200.76	200.98	204.25	201.14	196.79	205.86	202.11	211.01	201.34	203.33	197.28	199.41	199.22	201.76	202.23	200.62	199.86	198.19
209.93	206.21	210.49	210.71	211.01	210.51	209.45	214.44	208.56	206.59	208.06	206.9	203.74	210.18	206.87	215.54	207.85	208.89	211.7	208.54	209.14	214.39	210.37	204.82	208.99	209.53	205.38	210.95	209.66	212.9	206.47	206.78	209.99	206.74	206.6	208.51	211.21	213.34	209.96	208.41	206.57	214.17	213.69	207.31	206.21	206.74	212.5	208.74	214.37	210.41
209.9	210.72	206.66	202.36	204.84	206.76	209.1	205.65	207.53	209.33	206.89	204.61	207.71	206.02	206.99	202.42	205.44	206.16	204.77	209	202.18	206.97	209.79	208.07	214.47	207.61	205.15	207.4	207.94	203.54	206.79	209.34	206.57	205.11	207.18	203.48	205.7	205.93	209.64	211.47	210.79	205.09	210.52	206.56	206.49	207.45	210.7	207.25	206.81	210.19
208.59	210.56	211.16	208.98	209.9	211.6	218.16	209.09	216.21	211.18	214.15	212.95	214.36	213.25	210.58	211.91	213.95	210.34	212.57	213.03	213.72	215.33	212.96	211.91	212.77	212.43	211.15	209.14	214.07	210.77	212.48	210.85	215.64	211.19	212.64	213.98	213.18	214.17	214.28	207.29	211.47	210.08	209.53	209.07	213.02	213.18	212.16	211.75	211.01	207.71
205.39	213.8	207.13	209.21	209.01	207.09	210.32	204.88	205.49	210.21	206.6	208.28	209.74	209.79	211.15	206.96	208.46	204.39	207.96	208.07	210.28	205.92	207.26	205.65	208.3	207.21	207.61	208.09	207.77	207.99	210.47	204.88	212.09	212.51	208.76	209.55	209.17	212.03	211.56	208.66	205.96	209.92	211.76	210.19	205.6	206.2	209.91	207.37	205.88	210.83
197.38	196.15	200.01	195.58	199.64	199.1	199.69	204.54	197.28	194.5	200.16	197.65	196.98	198.73	200.36	195.9	199.84	199.7	197.55	200.16	202.78	196.09	199.05	202.27	197.1	196.1	201.81	197.26	201.18	194.18	202.52	197.48	197.38	200.47	200.42	198.84	198.29	202.58	197.65	199.49	199.73	199.06	201.08	199.44	201.58	195.96	199.68	202.59	202.51	202.93
203	207.2	203.83	200.78	206.45	201.55	206.14	206.59	200.86	203.55	203.56	203.75	205.13	205.54	200.73	200.04	208.84	203.26	208.66	205.55	207.1	205.99	206.55	204.12	203.96	205.3	203.51	203.51	203.09	199.8	206.27	203.89	207.19	202.25	205.96	202.45	203.82	202.29	206.51	206.02	207.67	204	206.41	205.17	205.63	202.43	205.18	204.61	205.64	209.31
206.43	200.04	202.16	204.97	205.52	207.87	206.6	204.59	204.57	202.88	206.98	201.07	209.47	202.95	203.49	202.54	204.74	203.12	203.61	207.39	207.81	203.24	205.8	208.75	202.44	204.96	205.05	202.12	205.69	204.06	207.84	208.24	209.44	203.62	205.26	209.96	201.32	207.4	206.44	205.34	205.9	200.71	207.93	205.26	208.89	206.49	204.03	206.83	208.23	209.58
213.69	213.01	211.86	210.61	212.59	211.87	215.69	210.56	217.04	211.88	211.09	217.37	211.86	208.2	209.11	219.74	211.48	212.28	217.17	212.74	215.34	208.7	215.66	212.26	213.17	215.03	212.76	212.59	215.09	211.98	213.52	212.46	212.63	211.39	216.39	211.86	215.1	215.38	212.21	214.46	207.3	215.43	212.87	210.37	215.48	213.25	214.13	213	210.38	211.38
199.66	201.87	201.65	199.19	201.13	206.37	203.02	201.83	197.54	201.74	205.42	208.76	207.24	200.69	200.2	198.49	202.58	197.59	203.66	201.78	204.44	207.43	203.88	204.13	199.98	201.89	203.99	203.94	202.19	202.24	202.45	204.12	205.6	202.35	202.41	201.72	199.5	201.91	203.07	201.56	205.37	200.16	205.12	200.96	201.87	200.6	209.67	206.99	200.89	203.34
190.64	192.13	196.52	194.14	189.87	197	198.04	195.46	191.11	200.47	196.63	195.5	193.07	197.45	196.66	196.83	197.52	192	198.01	192.56	191.91	200.36	194.56	198.2	192.58	199.63	196.83	194.04	195.62	194.34	194.18	192.41	198.02	192.29	198.31	194.92	191.99	194.66	194.34	198.5	194.86	194.63	194.78	196.25	191.87	193.73	198.11	195.3	196.34	197.9
198.04	199.75	199.56	196.61	202.41	200.13	197	198.61	201.87	205.12	195.97	196.3	199.95	198.18	200.24	200.48	201.12	198.79	198.6	197.07	199.97	197.22	196.75	203.33	204.8	198.15	198.93	192.56	198.95	199.17	202.36	201.04	195.82	198.5	201.51	196.59	203.55	199.34	195.73	196.67	198.68	199.05	199.81	197.79	203.11	192.31	194.32	198.04	201.33	198.43
205.36	206.57	207.01	208.49	210.21	206.36	208.23	206.73	205.36	204.84	207.88	207.58	210.42	208.15	208.66	210.9	210.53	209.67	208.69	210.33	210.18	202.45	213.1	204.67	208.71	205.3	207.65	208.17	211.88	205.69	207.59	208.25	205.65	205.04	207.17	209.84	207.74	203.25	207.7	207.11	208.49	207.29	206.57	214.45	211.01	210.22	207.29	209.42	208.78	204.99
214.61	217.61	221.7	219.14	219.12	211.36	219.25	218.86	216.99	215.75	218.11	218.95	219.46	220.69	215.25	214.8	217.88	221.4	217.25	219.32	217.1	214.82	219	216.06	222.19	214.74	215.74	218.89	221.88	217.39	220.68	211.7	215.71	216.35	219.6	217.9	219.41	221.53	223.53	221.07	217.18	215.74	215.52	214.05	218.08	212.62	220.17	213.95	221.09	219.8
212.85	214.89	213.99	213.35	210.82	213.5	214.36	213.3	211.88	210.85	210.88	208.09	215.55	215.93	212.92	211.85	212.72	213.33	213.98	212	211.81	210.93	210.12	208.01	218.13	214.02	209.63	213.94	212.72	210.75	207.13	211.88	214.44	214.21	214.73	208.66	214.38	212.52	213.46	214.75	216.4	212.86	215.29	212.78	213.26	215.14	209.56	214.56	211.68	216.65
202.45	199.63	204.51	203.92	207.02	196.49	197.72	202.92	197.65	199.68	203.31	203.01	202.3	197.23	200.58	199.61	199.33	197.81	201.98	204.13	203.59	203.03	203.25	202.33	200.59	198.55	201.41	202.58	203.22	200.13	201.05	200.64	202.41	202.5	203	200.96	207.08	201.4	204.2	203.15	198.6	197.18	204.95	206.64	201.95	202.47	203.37	203.76	193.45	201.75
199.25	192.11	200.19	201.07	202.39	196.46	197.54	197.83	200.55	197.49	198.67	200.14	195.47	199.87	201.01	200.12	199.66	200.83	199.3	194.6	198.92	198.06	198.32	199.71	199.93	193.89	199.31	195.54	198.58	197.71	193.76	196.59	202.9	199.69	200.44	198.82	194.9	203.46	197.63	201.1	194.93	201.92	197.64	200.2	200.13	200.81	197.66	198.38	197.33	199.5
200.86	205.21	206.46	206.42	207.27	200.6	209.34	206.42	205.6	206.26	206.55	203.91	205.79	203.96	207.97	205.08	204.33	207.52	204.25	207.29	208.94	205.79	205.19	205.78	204.74	206.31	203.97	208.61	207.91	204.92	207.09	201.08	205.81	208.42	202.57	202.83	206.81	203.82	205.8	205.99	204.03	209.62	201.42	206.13	210.52	207.48	202.95	200.07	205.52	202.37
204.27	203.33	204.54	204.86	206.27	202.64	199.81	199.45	201.4	203.6	202.22	203.75	202.96	204	198.65	206.41	202.43	205.04	201.08	203.34	203	201.25	202.43	203.35	207.23	202.84	204.39	203.49	206.51	203.93	203.95	206.19	201.19	210.86	204.92	207.61	202.22	205.67	204.72	203.7	205.74	202.52	204.26	210.15	199.19	206.15	203.48	203.86	205.83	203.61
214.68	207.24	209.22	213.06	208.59	213.38	214.2	213.56	212.7	214.35	210.41	212.49	208.01	208.84	206.85	210.2	211.87	213.24	209.74	213.73	209.33	209.54	214.16	211.86	211.16	214.12	211.22	212.02	212.26	210.12	213.37	212.79	211.43	217.5	212.65	210.13	211.01	211.61	208.97	210.44	211.51	213.43	214.25	208.74	204.48	212.28	210.72	211.31	213.67	209.9
192.1	192.72	197.47	193.51	195.64	193.34	193.99	193.55	194.93	193.31	192.76	194.44	195.91	191.7	194.63	201.47	196.33	196.22	193.23	192.09	196.95	194.8	194.3	194.87	197.45	196.77	195.48	195.34	198.24	191.24	192.53	197.43	197.29	198.95	193.81	196.72	194.78	199.26	193.2	189.46	194.24	190.62	195.22	199.04	194.59	199.11	194.53	196.04	195.03	191.63
205.95	201.37	202.86	199.42	206.18	195.55	201.25	202.24	202.65	202.17	200.78	197.47	201.02	202.39	205.06	201.67	198.28	200.48	199.84	202.95	202	201.63	199.22	204.8	201.38	203.33	201.98	201.58	200.36	201.37	199.13	202.81	204.2	203.93	201.78	200.33	200.92	204.69	202.36	200.47	203.93	198.73	202.55	201.8	198.72	201.02	198.77	204.53	202.14	203.81
219.2	217.29	213.58	221.52	215.55	215.35	214.84	213.6	220.31	214.84	224.26	219.74	215.49	219.74	218.18	213.93	221.69	223.98	213.92	216.68	214.77	215.31	212.84	218.62	215.15	220.34	213.92	218.96	219.48	214.36	215.02	222.83	215.34	217.48	213.58	219.23	217.13	222.84	217.96	214.83	215.91	221.02	222	215.42	215.66	219.74	218.31	218.46	214.33	219.31
210.53	206.83	208.73	209.52	214.9	213.46	214.82	214.14	213.02	212.61	210.43	213.05	211.67	212.13	213.26	206.82	209.09	208.79	214.02	210.19	213.06	215.32	213.12	208.99	215.16	211.35	209.78	210.57	209.94	210.14	213.24	211.96	210.14	208.5	207.71	214.7	210.47	211.56	213.31	207.37	209.4	215.69	211.99	215.47	212.47	210.08	214.48	215.17	210.05	212.53
192.58	188.64	194.68	191.74	198.84	191.83	192.65	191.13	197.16	193.62	194.2	193.76	194.15	193.55	193.73	195.14	189.88	194.72	190.74	193.83	186.18	188.98	193.65	192.99	194.18	195.03	195.68	193.99	193.12	191.72	187.5	194.89	190.68	193.68	197.8	196.32	192.95	192.83	191.11	195.49	197.68	192.71	198.61	193.14	192.67	192.37	193.82	193.89	197.25	196.46
211.14	209.34	212.53	210.44	211.58	209.55	209.81	208.35	208.11	206.55	211.63	210.04	211.5	210.67	211.53	206.68	204.79	207.45	211.6	203.46	208.95	206.2	210.56	210.16	206.12	211.95	207.43	213.49	209.55	211.89	208.83	208.73	211.02	211.43	208.1	215.37	216.12	211.71	207.56	208.85	207.83	208.03	208.85	212.26	212.64	212.64	215.47	208.9	209.98	208.67
210.59	212.87	209.19	207.06	209.14	210.76	209.61	210.53	209.19	207.16	210.48	209.06	207.82	210.14	212.36	211.45	209.73	212.58	209.64	211.44	207.9	210.77	211.55	204.4	206.36	208.74	206.02	209.62	210.41	210.72	209.07	212.2	207.51	213.28	209.28	208.47	204.57	208.87	210.18	208.29	207.27	208.5	209.73	203.59	210.57	212.27	214.47	207.81	211.41	209.89
210.97	214.32	208.35	209.71	210.03	206.96	210.15	209.29	202.25	208.14	208.73	205.5	208.04	204.71	214.88	206.95	208.84	203.44	205.84	211.43	207.12	209.42	209.22	205.57	206.83	210.46	211.1	206.52	207.9	207.37	207.35	210.48	208.79	208.06	205.01	207.86	210.06	207.41	207.61	206.65	206.79	208.37	205.76	207.55	206.82	205.38	206.59	211.3	209.43	207.92
200.12	199.17	200.53	200.29	192.88	197.28	198.97	203.32	197.35	204.85	200	204.71	201.41	204.93	203.15	198.69	197.15	198.33	201.87	203.47	197.07	196.93	198.97	195.12	201.12	203.77	199.01	198.65	203.7	199.21	196.51	204.82	201.92	196.62	198.56	200.18	197.32	200.36	199.03	203.58	197.42	199.02	197.21	202.39	199.89	197.75	202.81	197.78	201.14	201.28
209.45	210.2	215.48	208.19	212.06	211.35	213.15	207.77	212.11	210.99	208.84	210.88	215.37	207.91	213.4	215.72	211.44	210.77	205.44	211.53	210.33	212.1	209.63	217.22	210.75	211.07	215.36	211.65	208.96	213.38	213.51	210.54	214.1	209.44	212.21	210.59	217.01	217.28	215.03	213.03	209.81	213.11	212.73	209.29	212.85	211.7	210.96	216.08	214.01	210.19
201.95	204.21	201.81	210.02	198.92	199.86	201.6	203.5	201.85	206.49	202.91	205.49	197.88	203.03	203.2	203.44	207.88	200.98	205.55	204.92	202.77	204.54	201.66	204.97	206.32	205.43	206.38	206.99	199.88	201.6	207.3	201.49	201.26	198.48	202.21	201.18	200.72	201.29	206.3	201.32	203.78	203.21	202.66	206.25	203.97	200.88	197.97	199.58	205.11	203.44
217.37	214.63	221.82	218.75	222.45	216.31	218.3	216.57	216.8	216.47	214.1	215.83	221.57	218.9	220.98	215.88	218.47	217.51	219.52	219.59	215.8	215.67	217	216.18	214.82	219.61	213.04	220.34	213.61	217.22	213.34	217.84	217.2	215.67	218.77	218.98	215.13	217.37	215.81	213.29	212.5	215.94	216.25	218.33	219.63	219.48	214.46	218.89	219.74	218.62
201.75	202.66	198.62	201.79	203.32	202.74	202.31	203.05	199.69	205.66	201.39	200.99	203.45	205.15	205.89	205.34	206.1	205.03	207.45	202.38	200.81	206.7	204.69	203.33	204.99	200.73	207.6	210.23	203.56	204.9	202.13	205.15	205.89	204.38	207.34	203.52	201.59	202.99	201.4	208.84	203.47	204.65	206.52	201.3	203.72	203.12	210.08	202.65	206.11	203.86
213.48	211	211.23	209.38	210.28	211.83	210.74	209.72	219.44	208.71	215.92	213.81	212.3	211.82	215.17	208.82	209.59	213.01	212.6	215	209.45	212.03	209.17	212.79	210.94	211.12	205.6	211.92	210.44	210.63	210.9	213.08	209.02	210.84	210.62	206.53	211.11	210.17	208.23	215.56	211.39	212.98	212.88	208.5	216.79	209.32	212.75	210	208.7	212.74
211.88	212.25	216.66	209.91	212.15	213.81	210.97	212.16	213.81	210.7	207.12	211.2	207.94	212.44	215.1	214.14	212.29	211.08	214.43	213.37	214.89	211.77	211.03	209.45	210.28	216.24	212.72	211.77	207.65	212.32	212.61	214.45	210.23	211.65	213.78	210.62	211.97	206.13	212.71	210.81	213.72	211.74	209.94	211.98	210.49	214.04	214.09	210.62	210.05	209.22
211.29	213.72	209.05	209.43	211.46	208.09	212.32	209.81	207.67	207.62	206.93	211.64	209.65	213.13	206.02	209.9	210.9	209.02	207.4	207.35	207.34	205.36	206.63	212.42	211.52	202.66	208.68	206.19	211.18	207.83	214.28	210.19	206.22	212.72	213.37	215.13	209.64	208.79	204.04	208.82	207.91	207.83	209.32	211.23	205.07	206.09	211.84	208.19	206.41	200.34
200.74	195.97	205.05	198.64	203.93	200.05	200.91	203.09	198.43	202.03	202.02	204.19	199.66	202.26	198.55	198.51	204.53	200.61	201.41	201.29	200.58	199.97	201.27	202.31	202.01	200.09	200.48	199.63	202.77	203.26	202.64	199.5	203.49	200.74	199.6	197.81	202.01	203.49	202.81	198.85	198.97	200.26	199.42	199.67	198.03	200.17	205.16	201.59	204.27	201.24
202.72	207.38	206.18	209.83	209.29	207.07	204.57	206.04	204.26	207.62	205.81	207.12	207.04	204.17	209.82	209.19	208.51	205.02	206.93	207.06	208.84	207.33	204.32	206.65	206.9	203.86	205.44	205.65	209.76	204.32	207.66	204.97	202.53	206.44	208.59	202.59	205.97	207.43	205.51	208.87	205.2	207.2	202.37	206.08	206.86	204.51	207.45	202.44	206.47	203.08
219.96	219.21	215.99	214.06	217.98	219.1	217.32	222.03	217.63	220.23	215.34	218.55	215.26	219.53	219.18	219.94	211.45	214.53	214.43	211.71	216.94	215.04	215.41	216.57	219.61	213.52	222.75	218.03	213.81	215.9	217.26	223.06	216.79	218.5	212.2	217.71	216.81	217.53	214.1	217.54	215.35	220.39	223	219.82	220.62	214.6	217.43	214.4	215.51	215.23
214.44	204.95	210.93	215.98	210.37	208.35	208.53	203.1	210.37	207.06	210.36	209.75	209.65	204.72	210.07	208.17	210.73	208.27	208.53	208.54	208.36	207.21	210.85	210.08	207.77	209.39	210.22	212.68	212.88	210.63	206.65	211.07	210.22	206.09	210.63	205.74	211.81	209.37	211.54	206.05	208.35	209.64	204.81	210.03	211.41	212.2	211.32	208.34	210.5	210.5
206.01	203.76	207.65	210.46	211.82	211.27	207.54	202.92	210.67	209.24	210.8	209.13	203.76	211.2	215.18	207.28	210.54	210.62	210.61	209.91	206.28	209.19	207.87	208.52	205.04	204.55	208.01	209.57	210.3	212.14	212.83	208.89	207.06	209.61	211.58	212.19	204.48	208	205.66	210.17	202.95	206.34	205.88	208.59	208.66	211	206.72	209.55	208.38	209.19
212.5	210.78	214.94	212.62	207.83	208.12	213.19	209.78	210.34	211.84	217.38	213.18	211.5	208.49	214.52	213.54	211.53	214.96	212.93	214.68	213.63	208.36	211.34	209.55	215.28	213.74	210.62	213.02	210.92	209.21	213.18	211.47	214.47	212.17	210.59	210.53	210.75	208.31	210.77	209.42	213.88	211.88	209.92	209.44	212.47	211.95	214.53	210.27	209.53	210.53
202.95	201.47	201.78	206.87	207.42	203.1	199.95	200.52	205.53	201.59	208.63	201.06	204.5	204.2	201.32	202.63	200.04	200	205.06	205.96	201.34	201.67	205.09	202.98	202.8	205.81	196.63	206.75	205.37	200.07	202.75	203.96	199.06	205.93	200.13	206.07	202.5	201.42	200.87	204.82	200.22	201.09	201.58	203.88	200.57	199.57	203.23	197.41	206.01	201.23
198.8	199.63	199.93	200.19	195.2	195.78	204.42	195.02	201.43	199.98	200.9	200.74	197.79	197.91	196.35	201.33	197.79	198.14	198.89	194.27	197.96	198.36	194.04	202.87	196.28	195.93	202.11	199.28	195.35	197.48	196.76	195.91	201.69	192.46	197.2	197.34	193.37	202.29	195.63	199.9	197.57	197.87	195.86	198.17	194.94	193.72	197.52	193.8	201.22	197.09
202.68	210.23	206.99	208.19	204.95	207.72	212.67	207.45	207.54	207.01	205.88	211.56	212.22	206.34	207	210.35	204.01	210.52	205.91	210.07	209.4	207.96	212.42	207.95	210.53	208.94	208	208.54	209.26	210.96	209.44	202.35	200.53	212.3	211.1	208.06	211.06	212	215.14	209.03	204.48	207.63	213.37	209.66	209.08	207.71	206.63	214.4	206.04	208.57
205.39	202.73	204.64	206.15	204.35	204.07	206.9	208.78	203.21	205.86	203.21	203.67	205.4	202.46	201.95	203.74	205.56	205.07	200.01	206.83	205.67	201.03	209.22	205.81	206.05	204.62	207.13	202.49	199.3	203.29	206.91	203.69	203.76	201.48	209.46	203.17	204.7	203.06	205.6	205.47	205.21	199.6	203.1	201.57	197.83	204.91	205.72	202.29	200.36	203.33
209.24	205.38	207.16	208.43	204.57	203.69	204.95	202.41	210.69	202.88	207.47	207.05	212.78	208.55	208.47	209.9	205.09	206.91	206.5	206.84	207.12	205.16	208.1	205.28	206.13	209.27	210.52	209.26	203.82	204.18	205.1	205.85	203.15	206.47	209.29	208.69	206.25	211.6	208.09	212.34	203.4	210.09	206.47	203.2	204.61	204.18	208.16	212.96	205.95	204.38
213.33	208.54	211.84	211.17	207.3	207.59	214.67	207.89	206.93	208.85	205.82	209.04	208.86	211.8	210.74	211.5	213.08	212.39	207.87	208.1	208.77	210.87	208.67	204.78	210.34	206.53	209.23	208.32	206.21	210.43	208.08	211.42	215.22	205.52	209.72	205.29	208.51	206.3	213.07	213.85	207.93	207.59	206.71	207.89	211.41	211.63	210.43	210.84	207.16	205.7
208.17	209.25	210.15	212.19	206.37	212.26	206.17	207.71	206.23	213.15	208.71	212.32	206.96	210.08	209.1	211.42	204.91	210.1	211.76	207.8	206.76	209.21	211.96	209.22	209.36	208.05	211.71	210.81	213.81	207.46	210.17	208.98	206.43	209.35	207.72	204.21	210.19	206.5	206.55	209.9	210.8	212.62	212.46	206.53	206.74	210.4	208.54	211.7	210.21	209.03
212.48	205.69	215.78	216.01	211.09	211.59	211.68	211.64	214.22	213.98	213.07	212.02	211.83	213.18	211.27	211.3	212.57	215.74	215.52	211.46	214.3	216.25	211.84	209.85	210.65	219.11	213.39	213.22	209.16	211.97	210.06	213.74	213.96	211.02	211.53	209.69	213.74	212.23	208.95	215.2	212.17	213.15	208.24	215.97	211.33	217.81	213.77	216	218.25	213.23
210	211.02	209.3	210.41	208.69	207.21	205.43	211.02	202.7	206.28	212.34	209.88	210.31	203.43	205.59	205.21	207.94	209.23	205.6	207.36	206.6	210.42	205.72	205.83	210.9	206.86	202.52	206.94	208.89	207.03	207.82	210.59	207.82	210.76	207.6	211.08	206.61	203.91	209.94	209.01	209.42	205.16	210.17	206.39	205.97	208.56	206.01	206.54	209.12	205.45
207.41	206.61	207.41	208.68	208.68	208.63	209.2	211.52	204.74	208.22	209.98	204.56	206.57	203.64	208.31	206.02	206.3	209.45	208.04	211.32	207.51	207.56	208.95	206.03	204.69	206.91	205.14	204.67	206.76	206.08	206.01	206.26	208.1	207.49	208.47	206.9	206.32	204.5	209.61	208.38	207	208.87	206.23	204.73	208.76	212.01	210.04	204.45	208.09	208.11
207.09	207.61	207.66	206.64	204.27	206.21	211.47	210.3	211.19	208.19	205.7	209.73	210.36	209.56	207.04	214.92	208.75	208	205.69	209.74	206.53	207.43	206.18	209.54	208.22	207.59	203.86	209.88	208.65	207.24	203.25	206.38	205.55	204.76	211.27	204.64	212.09	209.47	207.24	209.05	208.67	210.44	204.29	209.51	208.99	210.2	210	209.06	208.92	210.35
201.97	204.09	203.02	200.48	203.64	202.5	201.04	206.1	200.96	200.92	199.52	200.62	200.11	205.03	205.73	198.99	196.9	205.62	206.99	203.38	206.4	201.1	201.45	205.37	204.26	202.89	201.85	199.39	200.3	205.67	198.95	205.55	202.44	202.4	199.17	203.1	201.88	205.51	206.56	198.51	199.99	202.26	197.91	206.92	202.46	202.04	202.53	207.85	200.45	198.8
207.4	207.99	207.39	207.53	210.76	204.35	207.13	206.67	210.38	211.2	208.3	203.26	204.94	206.62	203.47	210.8	204.52	205.57	205.73	208.64	208.05	205.28	208.97	206.81	205.73	206.88	209.48	208.44	198.92	204.63	209.9	212.56	206	206.33	211.85	205.82	208.08	202.95	209.72	203.93	209.54	209.62	206.19	212.84	205.05	208.01	208.84	211.62	207.31	210.85
194.48	200.94	202.27	195.68	197.88	198.37	198.55	198.96	200.73	199.71	202	195.51	198.27	198.68	197.91	200.5	197.55	197.7	198.49	199.67	201.47	198.95	196.61	196.81	195.95	197.71	199.95	195.36	197.29	198.06	200.6	196.04	200.06	194.94	194.9	198.34	200.38	199.67	197.65	196.21	197.48	199.02	200.55	198.52	195.2	195.8	200.38	200.43	199.44	198.67
203.95	203.07	201.92	203.3	205.53	203.75	205.46	196.18	203.97	204.62	202.31	202.48	203.82	200.88	203.49	199.91	205.41	205.58	205.23	201.41	204.59	204.43	201.34	199.4	202.3	208.63	203.35	207.53	205.85	203.35	204.78	202.39	205.59	202.91	205.02	198.68	203.49	202.93	209.45	203.16	204.68	202.89	201.77	205.36	202.23	200.94	201.47	203	207.27	212.36
204.93	205.57	204.09	204.44	209.17	207.96	203.08	205.88	208.08	200.81	204.54	204.17	207.63	204.35	200.64	206.13	207.53	200.57	202.94	202.07	202.72	201.72	204.87	202.37	204.79	203.88	202.36	204.32	206.19	199.98	204	201.98	202.9	204.39	204.57	201.97	201.69	202.78	208.86	203.51	207.91	201.73	202.15	198.6	204.9	202.33	199.71	198.96	205.01	202.97
212.08	206.72	205.85	212.04	209.02	212.5	207.36	205.75	205.04	209.82	207.66	207.01	206.72	208.84	212.58	204.22	204.66	203.44	204.31	211.06	204.15	211.52	206.39	208.47	209.86	210.13	211.9	208.37	208.75	208.1	210.81	206.04	212.2	209.79	205.41	204.2	201.54	209.96	209.14	208.68	211.4	208.88	209.73	206.17	205.99	207.15	208.56	207.11	205.28	205.5
208.5	207.22	210.93	205.73	208.96	208.96	202.36	206.48	209.6	211.88	209.06	205.7	211.66	206.02	206.71	207.51	206.51	206.74	207.81	211.99	205.89	208.64	213.67	212.33	208.74	211.32	207.6	212.39	205.16	207.36	207.28	205.97	205.26	207.33	208.41	211.33	207.56	212.52	206.98	206.37	210.48	208.77	210.24	212.29	210.74	210.39	207.51	206.48	209.33	209.68
205.23	206.57	199.77	203.23	202.6	201.67	205	204.54	201.32	205.63	205.65	202.98	203.43	200.8	206.58	207.2	204.57	199.64	203.9	204.9	205.56	207.93	203.92	205.07	196.53	204.03	208.35	206.91	206.2	201.06	200.28	198.61	201.75	201.73	201.99	201.79	201.93	203.39	199.66	201.96	203.88	198.17	202.38	201.69	203.14	203.47	204.47	200.02	204.89	200.84
208.33	210.59	206.36	206.24	204.61	211.4	210.03	205.18	212.85	209.19	205.83	211.03	213.78	211.64	208.47	206.73	208.11	208.4	204.28	204.95	209.35	205.49	209.22	208.11	210.68	209.28	211.75	203.5	207.02	205.46	205.49	203.91	208.96	207.78	204.87	208.48	209.01	205.55	208.16	209.6	208.94	206.9	204.54	208.27	203.58	206.76	208.79	205.24	210.92	206.76
205.92	206.85	204.43	201.97	204.07	199.27	204.19	206.09	203.66	202.76	199.44	202.74	205.18	201.75	202.08	205.47	203.58	205.58	197.65	201.34	206.74	205.53	204.63	207.85	202.92	204.76	204.48	206.52	203.59	204.97	200.4	201.83	203.77	198.21	201.7	204.86	203.99	203.92	205.93	206.6	205.34	202.71	203.97	199.84	200.09	202.64	206.09	200.23	206.61	205.51
189.53	195.29	199.5	197.57	192.5	192.33	195.83	198.83	196.49	195.95	196.45	191.76	196.65	195.52	197.19	194.96	198.78	194.49	195.7	197.17	195.32	196.25	197.93	196.59	196.07	195.79	193.59	195.67	194.5	192.33	193.9	197.02	200.24	198.04	196.6	195.3	196.13	198.34	198.66	190.17	194.89	195.3	196.57	194.06	197.57	195.14	194.4	197.3	194.19	197.65
216.14	218.55	214.59	214.12	210.85	216.2	215.57	217.3	217.56	217.25	216.78	213.7	213.53	216.62	219.81	215.97	216.63	216.97	220.24	220.5	217.4	213.16	218.01	215.53	217.87	214.26	216.98	217.9	214.78	224.22	221.06	214.48	218.13	214.14	218.67	217.46	214.43	220.62	213.15	214.51	214.59	216.16	215.27	212.53	212.7	216.57	213.67	222.39	212.34	219.81
214.24	212.45	218.08	213.56	212.25	211.21	214.03	212.13	215.8	216.88	213.73	213.85	212.45	212.16	214.21	214.76	212.93	205.92	209.5	216.6	217.46	215.08	215.19	214.5	213.41	215.72	213.49	214.42	214.34	215.14	214.93	211.38	212.98	214.62	210.71	215.56	214.6	216.33	214.9	211.49	211.53	213.49	209.69	211.95	212.29	210.98	211.57	214.26	217.43	214.01
197.71	198.03	199.44	196.9	197.75	199.78	203.41	203.22	195.69	200.58	198.41	202.39	200.98	198.71	196.08	195.85	204.36	201.53	201.26	199.61	198.81	198.91	200.08	198.73	202.23	201.35	199.99	196.93	200.3	194.05	202.89	197.85	201.17	195.79	197.16	201.62	196.86	199.76	199.68	200.07	199.47	194.69	198.83	200.47	198.43	197.89	193.17	199.34	198.26	195.57
206.2	207.94	210.92	209.55	207.93	207.53	209.12	209.48	209.05	207.29	211.7	206.01	213.22	208.58	208.34	207.09	207.75	211.91	207.13	205.32	205.49	208.33	215.62	207.27	209.59	209.75	210.59	207.47	208.94	210.42	210.21	209.08	206.5	209.53	205.82	211.69	207.85	207.13	211.11	209.57	209.17	211.87	208.55	207.42	208.44	204.63	209.24	204.71	206.92	205.47
206.95	210.27	215.13	207.04	210.85	208.77	209.96	212.49	210.98	212.08	210.17	215.33	214.31	208.49	215.18	213.29	215.18	206.58	209.09	209.42	210.63	209.95	217.96	207.36	209.81	207.46	210.72	208.4	210.86	212.42	211.73	211.65	210.07	213.78	217.7	212.14	212.49	214.53	213.13	214.19	209.44	212.39	209.62	211.83	209.32	213.14	213.85	212.19	209.95	213.14
209.97	216.38	213.51	213.3	209.47	211.13	212.21	210.41	212.18	210.77	209.13	207.67	215.97	210.7	210.6	214.22	213.71	209.82	209.21	210.02	208.21	214.81	212.06	212.47	215.93	209.05	212.39	207.54	215.27	208.62	211.42	212.47	207.41	210.1	215.39	206.03	211.17	211.79	213.07	213.19	210.12	210.61	212.77	213.07	212.31	209.49	207.98	209.65	213.45	208.47
210.82	213.33	213.74	215.11	210.6	215.13	210.17	212.66	212.87	215.09	214.31	209.85	212.82	217.35	214.5	215.38	216.49	216.75	213.22	214.42	214.3	216.71	213.14	210.56	210.68	207.14	210.55	215.72	210.97	211.6	217.66	217.98	216.07	212.8	209.47	215.16	213.61	213.76	211.34	213.84	211.11	215.46	210.33	216.9	212.81	214.04	212.66	210.87	218.03	213.8
208.44	202.48	204.58	207.42	204.57	203.99	206.77	207.33	202.4	203.85	199.95	206.28	208.85	209.93	203.6	208.31	203.22	208.36	204.35	203.61	207.59	204.78	199.31	208.22	209.76	201.59	203.31	205.85	210.23	206.57	204.23	201.81	202.98	207.51	200.31	208.08	201.29	203.15	205.57	203.54	205.95	202.74	203.29	206.03	208.68	204.48	205.11	208.81	208.42	205.35
203.69	199.78	198.79	203.4	202.02	199.98	196.88	201.22	198.89	196.35	199.77	200.73	202.29	198.86	197.24	199.59	198.1	203.16	198.3	198.23	202.85	200.6	196.64	201.9	201.23	198.78	202.52	204.29	205.68	201.87	201.98	197.9	203.8	193.76	201.67	205.74	200.86	199.87	202.45	199.06	203.34	194.77	201.64	204.47	203.49	199.88	201.43	204.52	201.82	202.06
214.03	214.37	214.16	216.12	217.56	210.55	208.32	215.35	214.94	215.04	216.71	215.15	214.81	212.41	213.32	215.41	216.15	212.05	214.65	214.93	213.78	213.73	214.67	217.36	217.57	206.36	215.64	214.89	217.59	212.68	215.93	212.33	212.78	216.27	215.4	218.31	209.25	215.36	215.73	215.26	217.54	215.06	217.72	211.07	214.99	215.17	211.83	213.63	213.84	213.65
209.45	205.73	211.78	211.88	208.43	209.68	205.91	206.78	211.33	210.17	210.99	204.12	208.3	208.56	210	209.67	206.47	215.15	214.51	207.72	204.08	214.3	209.4	209.83	206.06	203.21	206.29	212.52	211.32	209.06	209.87	212.25	211.39	209.38	206.65	207.96	210.15	208.01	210.92	210.26	207.77	209.34	208.46	205.99	209.17	208.24	202.87	211.96	211.27	208.74
198.88	196.91	201.24	194.99	199.7	196.73	200.48	197.47	199.28	200.02	199.13	201.53	198.86	201.55	196.67	199	201.47	201.06	199.09	198.41	203.32	201.38	200.06	195.91	199.84	200.04	200.38	202.15	198.15	200.37	204.65	203.88	197.22	197.84	199.59	193.8	199.95	201.04	195.92	197.35	202.45	201.76	197.07	200.66	199.47	201.7	198.16	202.31	201.52	199.54
206.95	206.51	207.09	206.7	202.87	205.52	209.95	205.73	205.27	208	202.69	205.95	207.51	205.73	207.83	205	205.39	208.3	205.02	207.54	204.07	205.91	210.35	210.13	207.11	204.45	204.01	201.88	203.87	209.25	209.55	205.47	209.33	212.35	203.87	204.44	206.92	204.54	206.38	206.78	205.19	201.72	209.52	208.27	207.19	210.49	207.11	210.26	205.26	206.01
207.33	205.41	210.46	204.77	206.62	213.57	209.17	208.94	209.44	208.71	210.15	210.71	212.98	210.91	205.96	207.33	210.72	209.74	208.59	206.71	211.34	205.89	211.36	208.41	207.04	206.2	207.83	212.97	211.39	207.81	209.05	204.05	211.28	207.41	208.96	206.12	205.47	209.73	211.16	212.86	209.05	205.28	205.99	209.35	210.12	213.9	204.55	206.54	208.5	211.17
203.97	204.32	203.75	200.62	205.47	199.6	202.45	205.24	206.44	203.3	207.43	205.42	210.65	206.88	206.51	209.62	206.02	207.14	206.66	201.13	203.08	205.22	203.35	207.85	205.53	208.56	202.23	200.69	205.58	202.28	207.4	206.77	207.71	206.48	203.55	210.22	206.13	201.9	205.08	208.64	207.59	205.53	205.79	203.84	202.72	207.5	206.6	204.7	206.65	206.36
200.43	199.58	197.95	202.06	197.28	201.31	202.34	197.68	200.54	203.48	198.77	201.35	197.63	197.54	199.88	202.8	202.52	200.42	201.69	199.83	202	202.7	204.04	195.5	200.06	199.95	197.8	198.16	198.2	198.41	199.49	198.9	201.49	198.17	202.94	197.99	201.45	208.24	194.25	199.23	194.37	198.14	200.54	196.46	201.76	196.52	197.83	196.83	199.88	199.42
205.58	198.36	201.92	199.48	204.62	203.21	207.93	200.49	206.19	201.93	205.4	202.26	200.13	198.1	199.1	204.42	199.76	202.75	202.1	203.84	200.63	204.02	201.81	206.84	206.48	204.31	204.46	200.07	201.3	203.15	202.27	200.22	204.59	201.77	200.94	203.01	201.58	204.15	203.24	201.71	205.71	201.48	203.49	199.28	201.92	204.86	208.28	203.09	206.97	202.35
207.67	201.96	206.57	205.22	206.87	206.69	206.72	201.87	201.01	207.26	203.72	204.91	210.22	206.14	202.81	204.68	203.41	208.44	202.41	206.21	199.47	206.05	205.19	202.47	198.48	202.58	204.62	199.5	206.26	206.95	202.7	206.06	205.24	202.18	203.91	202.51	201.38	205.08	202.6	204.58	203.61	204.93	202.07	203.24	203.85	205.82	205.25	205.09	202.71	204.89
208.18	208.87	211.58	209.97	210.51	209.18	212.19	208.23	207.2	208.16	210.2	207.14	213.96	208.48	207.42	211.43	204.34	208.26	209.9	206.32	207.32	212.13	210.58	204.57	206.03	209.63	210.14	210.53	207.64	209.11	208.53	211.01	210.21	208.84	208.34	205.65	208.83	207.71	209	209.17	208.74	212.71	209.73	209.68	210.82	207.31	207.61	205.45	204.63	208.42
209.69	210.45	207.91	211.3	210.41	213.25	209.31	208.99	207.27	208.36	212.19	204.17	210.45	208.51	207.23	208.94	206.72	207.47	205.03	210.9	213.08	202.5	210.59	208.08	208.05	208.57	208.71	208.02	208.8	209.09	202.81	208.21	205.99	202.17	209.63	207.07	206.22	206.24	207.83	206.85	210.37	213.84	212.31	207.7	208.41	206.39	209.74	210.1	207.45	205.78
211.11	218.98	216.14	210.86	213.08	214.29	214.39	208.35	214.25	216.25	215.95	214.74	210.21	217.91	216.96	218.14	215.79	214.65	212.84	216.53	216.96	208.45	212.84	213.45	217.56	212.05	212.62	213.36	214.69	216.39	211.73	211.81	215.29	214.1	210.34	214.36	210.41	214.69	210.55	212.08	217.59	216.04	212.99	210.7	214.32	217.83	219.12	215.43	215.74	217.4
205.16	205.81	204.78	204.26	209.17	210.27	210.14	207.31	210.58	210.81	205.25	209.22	208.7	212.53	207.83	209.94	210.57	212.13	210.02	205	206.78	211.56	204.37	209.93	209.21	204.93	205.4	206.69	204.33	209	207.14	208.78	205.44	208.26	204.29	206.55	204.82	204.61	209.94	210.16	208.82	209.12	208.92	207.9	211.32	204.06	205.12	209.11	210.26	206.68
206.72	202.1	206.76	206.76	202.83	204.83	209.89	204.83	201.76	202.99	209.69	205.38	204.33	206.23	202.4	204.7	206.69	208.28	204.79	213.41	203.92	207.38	206.07	205.51	203.97	203.38	203.42	206.71	202.97	206.29	204.99	205.76	209.49	204.75	207.54	205.46	208.2	206.78	207.04	206.47	208.51	203.07	207.11	200.7	208.04	207.58	203.03	207.7	209.71	202.1
212.06	210.07	205.22	210.6	211.94	210.28	206.8	207.77	209.54	211.78	207.75	207.61	206.46	212.82	207.55	204.9	208.68	207.38	205.25	210.99	203.95	211.93	211.57	207.72	207.91	206.32	207.06	207.36	207.8	205.07	205.33	209.19	206.96	208.55	207	208.06	207.64	208.36	209.97	208.61	205.1	208.38	206.06	207.98	210.52	210.59	207.88	210.01	206.4	208.59
208.53	209.75	208.89	204	205.58	207.33	214.34	210.25	208.26	210.68	206.34	208.14	205.96	207.27	210.69	202.26	209.28	203.36	206.72	204.32	209.36	210.8	209.74	211.2	207.42	208.19	209.61	209.54	210.08	206.83	211.41	207.17	208.72	206.88	208.35	209.37	204.75	208.07	209.58	206.61	201.29	207.2	206.47	208.41	206.18	208.36	210.47	208.82	207.5	209
210.22	212.55	207.28	203.35	212.99	210.73	209.14	210.37	212.63	213.77	219.19	212.27	211.46	211.35	210.54	214.17	211.53	212.32	212.93	210.82	213.62	208.13	212.19	207.87	215.37	214.96	212.83	208.97	214.32	210.11	208.01	210.94	210.44	211.17	210.98	212.73	212.97	211.31	216.41	209.78	212.39	213.18	214.63	211.56	212.01	213.43	210.54	215.78	210.58	206.66
193.86	202.54	199.28	197.01	196.22	196.53	194.14	195.25	194.39	195.91	198.62	198.46	200.43	201.41	196.71	197.41	193.92	204.34	198.59	198.32	201.08	193.32	196.57	200.17	197.41	203.85	197.76	201.96	197.41	202.93	200.63	200.69	196.01	200.95	198.92	198.38	198.3	197.31	199.68	198.89	199.94	197.61	198.3	195.86	196.99	200.94	201.72	196.38	196.26	198.87
212.69	212.59	210.77	213.04	211.5	216.37	214.23	215.56	212.74	213.76	212.97	211	215.48	212.23	212.62	209.54	212.4	213.85	213.56	209.75	206.42	214.27	211.3	212.23	212.13	210.38	216	209.52	214.22	212.99	210.81	215.06	209.04	212.16	213.34	211.09	211.16	214.22	209.94	211.29	211.5	212.71	210.15	212.69	213.86	209.11	213.06	211.32	211.62	205.4
202.16	203.86	202.72	204.15	203.28	202.75	205.83	207.94	202.24	208.23	204.25	201.55	203.46	200.89	203.78	208.41	205.74	202.39	199.78	201.11	203.4	202.42	206.71	205.61	199.9	200.87	202.36	202.54	203.32	204.34	201.64	201.58	200.85	203.66	204.12	204.7	202.97	206.22	204.45	207.2	204.49	199.48	207.64	204.81	208.65	203.79	205.31	202.15	205.92	203.05
214.49	216.26	216.33	218.75	216.73	214.2	211.52	218.37	220.71	215.59	215.16	215.3	213.35	211.14	214.76	217.47	218.35	210.81	215.83	215.68	215.23	218.82	221.55	217.55	220.41	210.83	215.72	217.18	218.96	216.13	217.62	214.53	215.77	217.67	218.89	221.86	217.28	220.56	215.59	213.72	217.31	218.1	218.1	215.82	215.42	213.77	216.83	217.69	214.12	218.77
208.67	211.54	208.82	208.13	213.18	208.62	213.99	209.97	209.62	212.4	208.86	214.7	214.5	212.36	211.05	207.82	219.34	216.29	212.61	211.87	211.11	211.2	214.5	214.39	217.64	212.69	207.56	218.12	214.8	207.32	212.62	213.25	210.33	211.52	212.64	210.31	209.4	212.18	212.76	211.83	211.11	217.47	213.51	211.93	212.19	208.37	210.18	210.17	213.33	213.23
212.59	208.81	210.78	208.94	207.49	212.08	208.48	206.55	211.28	210.15	203.09	206.02	211.57	215.56	207.28	205.49	205.29	208.21	209.51	207.1	208.72	204.47	206.78	209.08	209.19	213.34	211.61	214.53	209.63	207.04	207.46	209.21	213.11	206.52	206.72	205.68	205.92	205.74	205.68	208.71	206.43	209.14	206.14	207.3	211.97	208.74	209.14	208.74	210.25	208.54
217.63	214.12	214.86	215.93	213.3	213.17	217.55	223.12	221.58	215.42	217.78	212.09	218.84	220.03	218.56	213.3	216.64	214.55	214.76	216.47	217.3	220.17	217.58	218.11	219.66	214.68	215.56	216.02	214.18	215.61	220.27	214.87	214.46	213.2	213.04	222.36	217.87	217.82	217.21	216.26	220.9	218.64	213.42	212.71	220.2	218.58	218.59	214.45	215.83	216.06
210.47	212.92	209.11	213.63	210.13	211.77	215.59	213.28	213.36	212.64	210.89	209.16	212.66	210.98	212.86	212.06	212.5	213.84	212.95	207.77	219.2	213.99	212.9	214.21	216.83	207.15	209.13	212.6	208.2	215.71	208.44	209.64	213.28	213.18	215.67	212.71	210.7	209.59	209.94	216.05	211.61	216.28	211.19	203.9	211.6	211.48	211.56	211.99	212.14	213.39
212.41	205.89	209	209.58	208.75	209.36	213.01	207.93	211.05	211.47	210.42	214.26	207.59	211.5	209.61	209.68	208	208.36	207.99	205.21	208.56	211.9	207.94	209.96	204.8	206.39	212.35	207.91	209.22	211.62	207.89	205.93	211.45	207.05	212.51	204.85	205.66	210.24	210.9	207.3	208.59	207.07	209.72	211.25	207.56	212.16	207.94	204.46	211.21	209.45
204.89	203.63	205.45	204.81	204.58	206.06	207.25	206.17	204.96	208.08	202.14	205.43	206.42	203.13	204.1	201.76	206.26	209.51	206.47	204.79	206.44	202.28	203.56	199.62	201.47	207.52	210.66	204.94	207.3	207.68	206.3	208.3	207.38	204	205.22	203.22	205.55	198.97	209.43	204.24	202.46	205.46	205.18	206.65	202.68	204.03	201.34	205.08	209.61	206.45
207.6	201.82	208.5	205.04	205.12	200.76	204.16	202.44	204.95	204.93	203.99	207.49	203.92	202.69	201.15	209.88	201.74	208.58	205.58	202.75	205.39	199.34	200.83	207.43	199.62	203.66	205.8	205.36	201.13	199.92	200.29	201.91	202.92	200.12	206.91	203.83	202.2	205.21	205.12	203.73	203.73	201.68	204.62	203.06	205.08	198.4	207.28	201.23	198.01	200.28
214.36	207.79	211.41	214.33	214.08	213.85	216.79	213.1	213.51	215.6	210.13	217.14	213.14	217.62	209.77	210.24	209.4	213.32	213.92	214.12	214.33	212.28	209.3	210.15	210.14	215.22	212.47	213.47	211.49	213.43	216.06	216.58	211.31	215.86	214.13	214.51	213.7	214.5	214.76	216.39	213.79	214.37	212.48	210.98	211.79	213.08	214.41	209.55	216.11	212.89
200.88	199.56	201.17	200.03	200.16	199.59	202.74	198.44	200.36	200	201.14	197.2	202.92	203.47	199.8	197.89	198.35	202.93	202.07	199.74	203.6	202.35	200.95	201.33	202.01	202.61	201.36	199.73	202.97	196.11	199.5	197.02	195.03	197.04	196.56	201.03	198.83	197.9	199.48	198.68	202.48	199.29	201.63	194.9	198.63	201.01	203.66	201.5	197.85	201.67
206.28	203.03	204.55	198.87	205.41	205.21	203.19	203.88	203.02	203.36	202.9	205.55	201.56	205.21	198.5	207.19	205.94	200.89	199	203.88	206.44	204.21	201.1	206.13	202.97	201.34	203.97	203.9	205.6	200.6	199.9	204.32	201.28	201.05	203.72	201.71	201.04	201.46	203.3	204.4	203.61	200.41	203.96	205.97	203.89	202.86	204.02	205.28	200.27	205.16
222.05	213.87	221.92	223.28	217.37	221.27	214.13	221.24	217.11	220.72	217.41	217.79	214.7	216.43	218.63	214.2	217.93	217.58	217.87	224.45	215.85	213.32	220.73	215.78	222.61	220.14	218.31	214.85	215.56	215.04	218.25	218.79	215.83	218.56	216.75	213.96	217.96	213.6	219.3	219.06	213.36	217.97	221.67	216.55	217.26	216.89	218.63	222.41	216.49	218.71
210.29	212.63	210.83	211.2	209.99	213.85	211.58	213.3	212.98	213.88	212.4	214.24	212.13	214.48	210.08	209.46	214.21	213.47	215.45	214.37	213.08	213.89	213.37	211.61	215.44	211.9	211.23	215.18	208.07	217.98	205.67	207.8	210.59	214.93	214.81	211.4	213.34	214.21	212.5	214.01	216.55	216.46	213.58	212.33	216.35	212.58	213.4	210.87	210.88	215.64
193.86	194.19	189.7	197.35	199.13	197.62	192.26	198.14	197.46	195.5	197.32	194.01	193.63	197.54	195.27	192.65	196.75	195.93	195.58	194.78	194.7	193.85	194.43	193.17	190.28	190.87	190.19	196.87	192.27	196.88	198.8	196.37	197.03	193.18	190.81	196.48	194.28	198.02	195.27	194.3	198.18	196.42	200.77	199.3	194.94	195.5	197.9	192.51	194.63	196.68
197.42	192.46	196.4	200.38	199.65	199.35	198.11	197.5	199.64	202.25	199.67	203.19	200.78	196.24	201.42	205.03	200.27	203.22	201.02	203.44	195.91	201.85	195.72	201	199.55	201.11	197.8	196.45	204.3	198.63	201.47	201.12	202.51	202.76	199.16	200.04	199.47	196.12	202.31	198.83	199.82	202.31	203.39	203.65	203.83	203.01	199.96	197.37	201.67	203
206.18	209.57	203.82	207.33	206.66	211.25	208.11	208.24	209.54	205.5	208.21	208.55	203.72	210.97	203.28	206.44	206.21	207.66	208.5	205.59	207.34	203.46	209.82	206.96	208.72	206.82	203.96	206.79	207.08	203.42	206.51	209.38	205.53	207.74	206.4	210.66	205.38	207.28	204.25	205.95	202.54	208.85	209.75	212.22	209.42	205.27	208.71	207.58	206.07	209.61
216.13	209.8	208.26	213.06	212.23	211.38	208.26	211.84	210.59	210.97	209.66	209.79	213.27	213.6	212.76	215.04	211.16	208.66	208.01	210.28	214.11	212.29	212.55	208.33	208.67	208.98	211.4	211.02	216.34	212.24	214.62	207.1	213.33	207.98	211.73	209.02	212.71	212.63	215.04	213.01	208.85	211.35	208.77	214.3	210.07	214.55	208.34	208.67	207.95	211.18
202.29	201.29	201.51	197.8	202.16	205.14	198.58	207.07	200.87	202.06	203.35	200.69	204.58	203.84	199.05	199.33	203.63	201.03	202.8	206.66	200.4	202.66	200.25	201.25	200.68	203.4	200.45	203.28	204.13	201.42	196.81	202.02	200.08	200.48	204.15	200.59	206.77	202.78	203.21	200.6	203.06	205.43	203.08	200.06	200.88	201.6	201.57	201.01	201.51	195.28
216.28	210.26	211.37	207.17	209.01	215.59	212.41	209.73	213.37	214.97	215.41	212.71	213.21	214.19	210.19	210.84	210.41	211.62	211.34	211.45	207.27	208	212.66	218.56	210.34	211.56	213.61	210.69	207.8	211.1	208.48	208.46	212.01	214.1	212.88	213.23	211.31	214.73	214.56	212.92	210.08	210.37	206.44	211.59	210.33	213.35	209.64	216.53	209.22	209.31
210.03	209.05	208.05	206.79	207.26	205.54	206.75	210.43	209.08	205.91	204.91	204.4	206.52	210.52	210.31	208.34	214.08	206.71	206.11	206.12	208.95	207.08	205.21	204.31	208.77	206.95	207.05	207.63	212.64	211.7	207.38	210.56	208.67	206.44	209.21	205.96	209.98	206.23	209.09	204.43	208.24	206.42	205.63	207.51	212.57	204.64	207.29	205.45	206.74	207.5
214.24	214.33	212.37	220.97	216.65	218.6	216.84	215.54	213.82	214.81	217.62	215.25	221.79	217.09	217.56	218.75	214.08	217.84	218.44	216.55	217.86	220.81	219.32	215.99	215.29	215.94	212.43	217.91	223.49	221.6	212.4	216.78	217.44	217.13	217.92	218.1	219.59	217.55	217.8	213.38	214.32	219.86	221.62	217.01	220.77	218.44	218.56	221.4	216.59	215.37
207.28	205.69	211.62	208.27	208.14	207.55	208.94	204.48	210.8	210.79	209.07	208.1	211.69	208.2	205.58	207.57	210.1	208.88	208.83	209.42	211.28	208.67	206.92	206.7	206.73	212.21	208.96	208.71	210.25	209.69	206.43	208.04	210	209.63	213.24	205.16	208.87	208.54	209.46	206.62	208.02	213.38	208.66	213.95	209.98	208.18	206.35	209.26	211.79	206.36
210.49	210.48	213.26	213.19	211.67	210.33	209.29	215.94	216.78	209.17	210.04	208.92	211.59	213.54	211.58	206.4	207.68	211	207.94	210.84	208.63	212.31	210.65	216.98	214.14	212.2	209.89	215.85	210.95	213.64	216.84	210.03	209.52	212.2	208.1	216.75	213.8	210.54	213.32	210.85	213.14	212.78	208.8	210.03	206.55	211.47	208.58	210.74	212.79	211.26
204.86	201.69	204.02	206.62	207.17	203.05	203.03	201.74	204.1	198.85	200.85	202.97	200.48	200.54	206.97	199.4	203.93	199.14	199.38	207.19	200.69	203.46	207.68	204.45	199.78	200.12	202.56	203.04	206.04	200.98	203.56	203.18	200.79	200.91	202.3	202.74	204.02	206.32	203.01	201.47	206.79	208.47	204.11	203.3	208.47	200.83	202.45	195.74	204.05	200.48
204.86	209.71	207.18	206.07	207.94	208.38	206.84	204.64	205.09	206.24	208.89	205.79	212.66	205.57	208.11	204.82	209.3	209.83	209.88	205.67	205.49	209.43	207	204.15	203.69	209.07	207.2	206.04	205.1	204.41	208.95	211.48	204.79	208.45	203.99	208.93	209.65	207.75	212.02	210.13	208.59	205.04	207.92	213.03	211.68	203.42	208.91	208.19	208.29	212.04
204.71	203.92	200.94	199.75	200.84	200.32	196.94	201.93	194.15	202.77	202.68	197.07	204.12	200.95	204.63	197.59	200.14	198.64	196.2	202.64	198.4	196.53	199.53	200.35	199.54	202.67	199.67	198.3	201.7	199.68	200.53	201.75	194.76	199.51	204.42	203.1	200.43	201.61	196.51	195.89	201.65	204.32	199.1	195.73	197.16	200.39	200.52	201.49	202.49	200.23
210.11	206.21	205.59	206.26	204.68	208.86	209.54	211.1	204.65	207	211.05	204.75	209.4	211.48	210.61	213.62	207.18	208.65	204.03	206.05	207.58	211.41	207.2	206.3	202.24	208.89	206.23	207.26	206.84	208.81	206.3	208.59	210.86	210.63	209.14	210.51	211.13	211.33	208.64	205.15	205.29	212.89	204.68	209.48	203.61	208.47	207.31	206.82	206.87	207.59
197.24	204.55	197.36	202.1	201.99	199.98	205.95	199.71	198.14	197.21	201.51	199.72	198.47	203.66	201.97	199.53	200.17	201.87	194.63	194.51	200.39	201.02	198.96	197.96	204.09	204.58	199.34	198.7	202.14	201.57	206.79	201.25	207.48	203.64	201.75	200.57	200.61	205.02	202.36	199.17	196.25	204.64	197.76	196.47	197.67	196.86	197.56	197.2	200.88	199.01
209.86	214.09	211.53	212.16	213.51	216.97	217.03	211.04	207.11	212.81	212.38	207.89	204.92	212.95	212.05	211.15	209.41	209.73	214.01	213.46	208.86	211.98	212.68	210.56	213.03	212.68	212.24	213	212.19	210.59	210.69	210.31	210.09	209.9	211.85	217.13	215.51	212.24	208.4	211	205.86	212.91	215.54	208.72	210.6	215.24	209.14	209.24	213.55	214.4
201.62	198.24	197.79	196.44	201.97	197.9	194.22	201.17	203.81	203.09	203.22	197.48	204.21	200.37	197.72	194.91	196.65	199.56	201.22	202.32	202.05	196.91	194.62	194.26	199.81	198.69	201.57	202.34	194.31	201.22	200.59	195.88	200.66	199.73	205.75	195	200.74	199.09	198.37	200.9	196.3	200.39	201.34	201.52	199.56	196.05	201.19	201.41	199.78	199.6
213.32	206.1	211.58	207.99	212.98	209.04	205.59	207.48	211	211.05	210.04	209.88	206.99	203.75	209.78	211.84	211.08	208.14	211.18	208	203.57	210.59	208.59	208.67	206.81	206.92	211.04	209.4	209.97	207.77	211.46	211.46	207.64	214.52	209.14	211.81	206.37	208.12	210.9	206.38	203.7	209.89	206.57	205.52	211.98	208.46	210.8	214.8	208.82	210.15
211.38	209.47	206.23	208.23	209.47	206.03	206.99	208.63	213.08	213.89	206.69	211.28	209.15	207.02	214.53	209.53	212.36	211.77	209.76	214.92	208.47	211.95	209.71	210.94	211.92	209.62	207.78	210.43	206.69	204.11	205.85	209.87	207.94	206.77	209.85	208.9	209.41	208.14	208.88	209.58	207.1	210.49	207.08	210.84	208.91	209.41	206.03	211.74	209.63	204.97
200.96	199.51	196.5	200.37	199.8	199.59	198.03	199.84	197.57	199.02	201.04	202.05	195.51	197.73	196.47	197.53	199.12	198.96	201.29	197.68	199.79	198.71	193.12	201.66	199.13	199.37	198.97	201.62	201.49	198.47	199.18	199.65	198.46	204.03	200.66	199.17	200.18	203.87	199.05	198.55	199.78	198.37	203.15	198.96	203.73	197	202.21	201.32	199.78	201.6
213.93	211.99	213.78	213.85	214.55	217.29	214.97	211.17	217.88	217.5	213.26	212.76	211.99	217.23	214.79	216.42	215.61	217.71	213.53	213.83	213.76	214.33	212.31	214.22	209.07	215.58	217.08	218.21	214.8	216.42	214.21	216.92	216.61	215.19	214.03	214.35	211.99	214.77	211.37	212.74	211.68	210.9	209.78	214.27	213.62	210.91	213.22	217.68	215.36	213.33
197.66	196.35	191.93	193.71	200.27	200.91	199.6	198.47	199.35	195.3	204.9	197.97	194.23	192.79	200.75	197.61	198.64	201.94	198.72	196.76	199.38	204.06	197.45	198.94	194.58	194.09	197.09	197.82	201.64	202.23	199.85	196.82	202.65	198.38	199.33	202.61	195.75	200.11	198.64	195.75	202	193.86	198.79	200.55	204.46	196.68	199.98	199.18	198.86	198.2
201.06	197.33	199.32	197.21	199.29	198.52	199.41	199.49	202.66	200.03	198.48	199.16	199.28	204.35	199.01	198.43	199.78	199.09	199.81	201.51	197.63	199.22	199.86	202.63	200.63	201.4	197.54	196.98	202.04	204.86	199.72	199.14	203.11	200.48	200.26	199.84	198.44	202.08	198.3	195.67	201.38	201.76	199.87	197.47	200.84	196.51	198.27	199.63	199.18	202.67
204.88	209.29	205.85	208.84	205.8	209.03	208.9	210.24	204.63	208.37	208.57	211.02	208.16	208.12	209.25	206.46	210.08	207.11	207.8	209.84	209.04	207.67	208.54	209.4	210.38	205.7	207.95	206.3	213.3	208	209.64	210.79	211.57	207.23	206.94	206.85	211.68	213.33	210.15	208.33	210.7	210.38	210.49	208.38	206.55	209.4	209.39	202.52	208.81	206.25
198.44	202.13	200.36	200.49	196.67	196.76	196.07	205.25	202.98	201.01	202.38	200.14	200.42	200.85	201.38	194.93	200.02	201.47	206.6	200.36	200.58	200.72	199.87	203.16	204.72	200.69	198.35	200.98	195.51	200.49	196.94	197.77	192.7	198.59	201.8	200.25	201.22	202.59	202.08	199.17	204.01	202.45	203.56	198.32	200.36	200.12	198.3	204.25	199.59	198.92
207.63	211.38	209.06	203.93	211.75	208.1	206.81	205.27	205.9	203.44	208.7	209	210.5	205.69	208.28	207.67	211.99	209.84	209.53	206.32	204.25	208.82	210.34	211.73	209.73	208.12	207.61	209.26	212.62	204.53	209.23	207.56	209.34	206.84	209.78	206.36	211.82	207.84	208.3	209.69	208.5	208.23	208.38	209.73	212.01	209.06	209.1	211.24	210.67	204.86
206.43	203.02	205.56	208.5	202.79	206.27	204.02	205.34	204.13	209.75	201.18	204.1	203.91	199.66	204.89	200.68	209.09	205.21	203.4	208.67	202.86	204.85	203.19	203.92	203.6	205.69	201.37	206.54	204.77	205.21	206.57	201.09	204.96	204.3	202.44	204.98	204.35	201.55	202.85	206.36	203.23	200.56	205.03	203.55	200.24	206.84	206.07	208.2	206.19	198.48
203.33	204.36	204.81	202.68	202.03	200.55	205.85	209.48	201.21	200.86	201.83	204.74	200.57	203.95	202.55	203.33	201.85	200.3	205.94	204.35	206.43	203.83	206.13	203.39	200.04	203.2	201.7	200.48	197.8	201.15	207.05	207.12	205.75	201.34	204.75	202.69	204.09	200.1	200.74	201.63	204.23	201.4	201.6	202.75	206.25	199.29	199.2	199.45	201.08	208.5
210.53	208.79	209.62	209.18	210.75	207.24	204.86	209.48	209.41	211.18	207.33	209.03	205.31	206.69	204.43	207.25	205.29	212.33	210.56	202.97	206.23	209.51	210.17	207.96	206.95	208.54	211.32	211.14	207	209.82	211.15	210.88	208.94	207.04	206.19	210.82	207.9	211.38	206	212.54	209.04	204.9	208.23	206.34	211.6	208.14	204.99	210.73	205.39	205.17
204.76	210.14	206.85	201.66	203.95	204.92	207.07	204.82	208.48	206.63	204.39	202.9	206.18	207.7	206.78	209.35	209.16	206.69	207.52	208.32	205.89	205.71	204.36	208.74	207.06	208.42	208.82	206.87	204.34	208.08	207.58	206	206.78	205.94	209.07	210.19	202.49	207.43	205.09	209.6	206.2	205.88	209.33	201.11	204.28	205.2	207.95	205.82	210.77	203.44
202.67	205.72	202.53	201.71	198.3	204.42	208.79	207.53	206.35	200.79	205.93	207.37	204.98	207.69	203.38	206.98	201.07	207.62	203.63	205.6	207.4	208.81	203.98	206.09	202.49	207.16	207.53	202.96	204.79	199.65	204.65	202.97	201.2	204.17	207.92	202.63	206.66	203.03	205.45	206.83	207.66	204.7	202.7	202.76	199.84	206.05	201.93	202.35	201.06	203.48
204.36	201.23	203.05	203.23	205.43	201.82	200.42	202.85	206.29	202.83	203.77	203.07	204.75	201.27	205.5	204.19	201.91	205.26	205.03	205.32	199.8	200.69	200.43	201.41	204.9	203.3	206.76	203.72	204.67	205.33	205.04	206.51	204.59	199.16	198.33	204.78	204.96	200.52	203.99	203.01	205.41	207.23	207.43	202.57	198.59	203.53	202.16	202.61	203.77	204.5
204.94	206.63	211.45	209.99	206.54	208.97	208.87	205.03	208.94	206.38	208.84	205.57	208.06	206.84	206.73	206	211.24	212.54	208.45	209.25	207.75	210.93	208.68	206.48	210.9	208.96	207.72	212.84	209	209.61	212.18	207.02	211.84	204.05	213.86	210.32	209.41	208.78	208.4	210.26	209.63	208.16	208.85	206.46	210.86	208.05	210.91	213.05	212.02	210.86
206.53	212.59	210.86	207.35	208.36	208.26	212.92	210.35	206.29	211.04	207.37	210.31	211.08	211.87	210.39	207.46	208.83	208.85	213.16	208.08	211.33	209.05	206.5	208.82	207.06	209.92	215.03	208.77	209.09	209.58	207.57	205.32	208.64	208.46	208.29	207.91	210.32	207.15	208.94	206.8	206.81	213.57	208.46	204.71	210.71	209.14	213.08	208.17	211.34	210.02
211.16	209.98	206.66	209.63	209.79	207.07	215.02	208.72	210.87	211.93	204.64	213.31	207.66	210.8	209.08	208.92	208.02	210.24	207.83	211.76	211.79	209.13	209.04	217.21	208.42	209.97	209.13	209.12	211.97	203.57	205.68	207.24	211.8	210.84	209.82	211.52	213.21	209.71	210.48	211.69	212.03	206.72	212.17	210.63	208.16	204.45	206.61	206.94	209.3	207.01
217.84	218.42	215.17	217.3	219.32	213.93	214	212.01	215.92	217.24	216.67	217.77	214.26	217.89	213.83	219.62	216.36	218.14	218.24	216.66	218.36	221.91	219.25	219.73	216.16	220.33	219.93	217.98	221.53	217.95	222.66	219.53	219.04	215.25	216.39	220.64	214.04	215.44	214.97	220.48	219.94	215.37	217.87	215.13	217.29	216.54	222.35	214.45	217.74	220.11
[truncated: 150 more columns]
