# Supplementary material for: Genetic dissection of main and epistatic effects of QTL based on augmented triple test cross design
Source: PLoS One. 2017 Dec 14;12(12):e0189054. doi: 10.1371/journal.pone.0189054 (PMC5730204; doi:10.1371/journal.pone.0189054)
Supplement: S6 Supporting Information — (ZIP) [file pone.0189054.s006.zip › z1_700_0.2_5.csv]

209.33	211.69	205.64	206.27	215.63	208.68	212.88	205.28	209.15	212.33	210.21	205.57	206.14	209.66	216.93	206.98	211.4	212.34	214.51	206.44	207.79	211.48	209.73	211.4	209.08	211.58	207.95	212.52	210.44	211.79	214.17	206.21	206.87	210.47	210.87	206.39	208.51	211.41	211.13	206.9	201.33	213.68	206.78	215.96	209.47	208.02	214	214.45	209.05	212.1
214.14	211.37	208.88	208.73	203.86	201.35	208.49	210.43	203.66	203.98	206.89	207.11	209.41	211.24	208.49	205.61	211.74	209.14	215.01	203.6	206.11	212.71	212.71	209.61	209.76	206.72	206.29	205.45	207.81	210.6	208.89	210.08	205.09	201.88	208.66	214.9	201.32	210.32	207.86	208.33	208.69	206.78	209.78	211.12	205.34	205.67	213.5	206	209.73	210.65
202.23	204.13	203.56	204.17	198.22	194.83	204.03	199.96	191.04	195.26	200.35	200.96	203.26	197.08	195.96	200.93	198.92	195.59	199.18	191.98	203.51	199.8	205.63	198.37	200.77	203.71	202.57	196.89	196.71	196.92	196.15	201.87	196.38	199.58	206.94	201.34	196.17	201.82	201.77	197.76	203.81	204.32	206.51	205.46	202.65	202.22	202.31	200.5	207.7	200.22
197.24	202.51	195.88	197.06	197.43	197.07	205.05	199.98	206.99	204.64	207.48	202.53	207.17	201.79	203.65	201.85	197.76	195.47	207.86	198.44	196.38	195.62	202	196.87	193.53	200.18	203.05	192.57	201.89	203.06	199.67	201.43	199.99	195.71	197.8	195.69	192.63	204.22	202.2	195.66	202.44	194.95	207.4	199.27	197.78	198.63	197.74	201.14	202.77	203.49
191.56	205.01	206.28	201.54	202.77	198.1	199.72	202.23	203.71	198.38	201.47	200.18	194.46	200.03	199.63	203.23	200.31	199.69	199.13	199.55	200.42	204.98	200.66	202.42	195.9	199.97	204.16	201.21	202.67	208.61	197.89	205.26	203.93	204.61	201.5	205.81	199.21	200.23	200	202.34	202.66	197.28	203.22	201.61	195.57	203.16	201.65	198.85	201.35	199.43
196.47	198.57	201.5	202.61	200.92	208.46	194.26	198.15	200.74	195.46	202.85	203.23	201.7	193.26	198.79	199.69	191.71	199.96	200.35	202.74	195.72	198.93	196.75	197.05	203.39	197.72	196.15	207.18	198.42	194.74	201.9	199.06	194.29	200.03	201.25	195.6	193.72	197.9	203.37	200.77	201.88	197.95	198.72	203.02	197.02	195.07	207.52	201.67	199.54	193.62
199.13	194.91	202.95	195.36	191.09	200.13	205.72	198.33	199.39	200.9	202.73	198.97	198.8	198.69	199.23	199.56	198.55	195.18	196.64	203.93	198.18	197.87	205.75	200.46	201.61	207.09	197.59	198.56	194.64	197.91	209	201.13	204.89	199.76	194.54	204.3	196.2	199.73	198.35	201.29	198.89	203.09	206.53	196.5	205.35	199.11	198.65	196.73	196.11	197.89
202.57	200.95	197.4	190.6	194.65	198.89	198.84	199.38	200.89	201.14	199.62	201.01	196.62	201.42	195.47	197.56	192.75	195.26	199.52	202.13	200.9	202.38	198.64	199.37	196.42	194.47	196.46	204.06	193.83	198.77	196.38	201.68	203.1	196.78	200.39	197.47	199.26	193.58	208.53	202.04	200.55	200.95	201.03	197.92	198.19	198.05	197.55	198.24	198.38	199.8
205.87	209.64	209.98	205.41	203.38	207.65	210.59	209.79	210.8	204.26	210.15	205.62	205.39	211.35	205.95	209.47	204.08	215.37	201.63	207.48	210.48	208.92	205.67	208.33	202.34	210.54	205.87	205.56	203.37	204.59	205.95	207.42	205.07	209.09	210.08	203.03	199.36	205.67	203.79	208.96	211.51	211.37	209.05	205.33	213.89	204.59	207.68	208.41	204.1	213.54
195.23	190.4	193.4	194.13	196.69	193.49	199.94	190.92	195.96	200.23	196.94	197.51	202.56	193.88	194.7	193.64	198.14	199.92	195.78	203.74	195.8	201.25	198.7	191.14	190.29	200.2	191.75	193.84	204.98	195.46	193.81	197.8	190.71	197.66	191.57	201.86	199.56	199.81	190.56	192.26	197.58	194.96	194.43	199.42	190.79	196.66	194.57	202.04	192.17	200.78
217.05	211.51	207.37	214.8	209.65	209.02	209.15	216.31	207.31	213.15	204.43	212.34	208.31	210.55	214.85	215.11	204.91	206.84	201.3	207.42	210.69	213.59	206.6	207.88	210.63	210.13	211.86	208.9	212.2	215.68	215.91	205.1	204.92	213.6	206.55	205.57	207.88	217.67	210.52	204.25	211.96	209.81	209.45	214.07	208.02	206.84	209.67	204.31	214.14	209.73
210.23	211.1	204.97	213.2	204.12	209.58	203.85	211.15	210.4	213.87	209.45	206.41	208.35	207.98	215.19	210.1	215.77	205.67	213.5	209.56	213.71	211.31	205.39	210.8	208.35	208.45	212.34	208.83	212.45	209.36	210.57	206.43	209.36	206.59	206.79	210.81	207.51	208.18	209.97	214.03	211.32	210.5	211.29	209.2	212.6	203.64	200.23	212.44	212.26	209.57
214.62	225.33	220.72	212.92	218.58	221.93	208.17	216.22	211.37	218.41	222.46	221.01	213.35	213.76	215.18	219.54	226.22	214.03	220.59	217.89	212.75	223.57	214.83	222.62	217.26	218.51	223.71	214.78	210.81	217.11	215.14	215.36	216.66	210.92	215.24	211.12	219.91	218.02	223.33	216.64	215.84	222.17	214.33	216.87	218.58	219.32	216.86	216.04	224.73	220.68
204.92	197.68	203.57	202.26	206.65	194.49	200.31	201.36	197.35	202.15	202.34	200.18	204.66	209.68	208.62	204.57	201.73	202.64	203.96	203.16	198.81	201.68	199.13	198.51	204.46	199.72	203.46	203.49	200.14	203.73	202.53	202.88	200.86	202.68	193.64	207.84	204.03	199.58	200.17	204.01	203.11	210.98	196.42	204.42	199.22	200.2	205.61	200.43	198.43	202.4
203	195.92	206.63	200.81	198.32	196.76	193.42	201.51	201.35	201.41	204.95	198.39	198.79	200.37	200.66	198.63	209.04	202.48	206.12	200.95	201.29	202.31	206.86	196.76	197.33	201.4	199.7	195.2	197.89	200.56	202.33	200.64	201.26	198.15	208.92	201.32	198.29	199.83	194.84	198.91	199.03	198.36	194.68	200.61	198.78	203.19	193.13	202.98	202.85	201.58
205.6	203.87	203.91	207	210.05	206.1	205.02	209.43	207.11	204.19	209.6	203.06	210.03	200.06	205.24	205.99	205.49	204.49	210.12	210.17	201.01	204.73	204.73	201.54	203.37	205.38	203.2	205.38	205.08	195.48	207.11	207.76	207.33	202.38	205.54	209.88	205.6	195.12	207.98	207.63	208.37	202	210.82	203.86	206.93	206.54	208.99	206.01	202.15	205.13
199.08	204.96	207.54	205.6	207.91	207.38	206.59	215.89	206.83	207.22	212.26	207.64	208.41	209.13	214.69	210.61	205.38	206.55	213.31	208.1	209.28	210.41	210.64	209.78	207.59	202.39	201.49	209.95	212.4	204.97	205.34	204.92	201.76	207.97	207.4	208.19	206.59	206.24	206.16	205.49	213.82	209.7	212.34	211.65	208.94	207.28	207.5	206.31	208.07	209.05
208.03	200.17	204.54	210.38	200.81	198.72	202.73	200.64	203.66	210.21	208.34	205.46	207.99	203.33	200.06	208.43	204.99	203.51	200.73	203.54	206.07	202.4	201.8	201.97	202.31	194.21	201.67	204.14	206.77	204.52	205.74	202.24	208.28	206.38	196.77	204.21	205.45	205.11	202.89	204.88	200.19	206.96	205.68	205.93	208.91	202.94	207.34	205.4	204.76	204.49
219.6	213.19	216.73	214.75	219.17	221.84	219.69	221.93	214.88	222.05	222.85	216.66	216.59	217.59	213.56	217.85	215.83	217.06	217.17	219.72	211.13	214.52	218.36	215.01	215.43	213.23	216.71	220.3	216.43	217.83	216.67	211.46	222.96	218.98	216.02	220.71	218.29	211.55	217.17	220.98	217.89	215.57	213.79	215.89	219.44	214.21	217.89	215.97	209.79	218.33
202.13	204.77	201.13	207.7	206.71	205.46	204.46	204.88	199.82	208.78	207.68	201.89	200.13	200.69	206.2	210.25	207.39	206.52	205.26	204	206.88	204.82	208.18	206.2	201.18	203.25	200.69	204.88	200.23	196.81	209.3	204.22	205.52	201.17	208.8	205.15	206.31	212.07	203.63	204.7	208.44	204.77	201.91	202.24	203.63	212.23	207.98	202.38	209.04	201.4
200.42	208.95	200.74	200.02	207.05	202.34	206.38	205.03	204.62	212.24	207.29	207.82	201.69	207.39	204.34	204.72	201.57	199.27	210.19	209.06	198.73	197.41	211.02	202.01	205.92	202.56	207.52	204.44	204.92	212.42	209.12	202.79	206.93	206.45	206.81	206.26	210.76	203.49	205.42	205	213.2	205.83	199.54	211.48	202.39	202.25	202.29	204.68	206.5	200.39
206.29	201.54	201.77	206.62	206.83	210.42	210.08	204.66	203.93	206.52	208.13	205.37	203.19	206.62	202.44	203.27	207.9	209.8	207.59	204.96	205.69	210.81	207.54	206.63	204.09	204.14	203.76	206.11	206.58	210.63	204.41	209.12	205.49	209.67	207.42	213.33	206.7	211.64	205.82	208.51	213.52	209.44	204.58	210.12	205.04	210.98	208.64	207.76	203.7	209.38
198.46	198.78	202.12	206.16	199.86	196.71	203.91	201.46	193.16	202.8	204.1	199.49	192.95	200.31	200.22	192.22	200.5	202.61	202.3	206.07	196.04	198.94	196.74	193.25	202.21	206.04	194.5	199.79	202.61	193.06	196.76	199.25	199.89	198.76	202.03	199.04	199.22	192.88	202.2	202.93	197.48	198.29	201.84	200.57	201.11	201.28	196.61	196.3	193.17	193.99
211.68	205.29	201.68	204.95	202.62	215.16	207.8	209.01	209.29	210.99	207.99	208.8	212.83	203.47	211.85	209.06	207.43	209.23	212.35	205.88	200.59	206.57	212.75	207.36	210.47	205.26	206.32	204.53	208.55	204.57	209.23	209.95	209.8	202.6	208.66	213.92	207.56	201.56	209.12	207.99	208.43	206.43	206.92	211.11	217.99	209.68	208.84	206.15	205.29	208.71
210.1	204.95	201.42	194.34	199.55	197.04	203.46	208.79	203.14	207.44	202.5	206.96	199.77	202.29	206.19	201.86	198.1	202.68	202.46	202.87	202.45	204.15	203.8	200.61	195.81	196.81	201.96	200.26	200.73	206.96	207.86	196.68	200.03	209.18	211.7	203.52	203.75	199.11	203.27	207.42	199.74	199.67	198.22	212	203.57	201.65	211.24	203.48	210.47	199.72
205.58	201.88	201.89	208.3	200.12	205	203.46	201.12	199.68	200.75	204.2	203.2	204.32	202.27	207.2	203.44	200.76	198.68	200.11	202.9	197.43	200.6	201.89	202.9	206.15	201.44	207.43	203	203.34	201.2	204.03	206.07	201.7	203.87	200.67	207.63	212.8	204.59	201.27	201.16	206.38	207.34	206.07	201.16	203.56	205.4	200.21	201.83	210.96	201.87
215.6	215.74	215.39	212.88	214.91	212.99	210.87	219.94	215.84	211.3	210.33	215.68	217.82	213.48	216.26	216.04	215.7	213.24	222.59	210.65	215.12	215.05	205.66	210.89	211.81	213.52	214.51	215.91	211.13	214.38	207.47	213.25	215.37	204.56	215.01	216.34	214.98	209.16	214.14	211.53	210.63	212.18	213.61	217.1	216.5	207.68	222.03	212.8	210.26	212.37
217.96	222.19	220.71	221.77	214.02	215.82	223.01	217.27	216.71	217.79	215.63	219.1	211.22	217.64	223.24	215.71	216.37	214.28	209.86	219.62	211.05	222.13	212.8	218.29	222.74	212.29	219.68	218.66	217.82	213.74	222.57	218.24	216.89	220.31	218.73	220.14	214.73	214.77	217.03	224.68	219.22	219.11	217.41	219	222.83	218.62	216.69	215.18	217.16	216.27
207.44	208.95	210.28	208.13	203.54	211.29	210.37	205.19	208.41	198.04	211.91	214.4	205.64	208.36	203.74	205.04	206	211.78	210.15	209.03	213.44	205.71	207.22	216.44	211.85	215.53	212.16	208.24	206.45	204.11	208.82	207.93	206.28	213.55	207.08	211.44	213.02	203.65	204.29	204.46	206.14	205.8	205.65	210.17	211.55	203.14	208.96	209.68	210.91	214.03
205.22	200.43	197.41	202.54	203.71	204.63	203.16	201.16	205.27	205.97	206.64	203.49	201.93	211.38	199.24	201.17	207.04	205.93	198.75	205.07	205.85	203.66	204.05	204.79	202.07	209.16	200.75	201.14	203.61	204.33	205.24	204.7	201.46	210.69	202.16	213.9	207.32	201.15	201.37	207.8	209.7	201.34	204.82	205.36	201.72	196.89	201.06	196.87	201.92	200.28
213.74	209.11	210.87	212.49	204.86	209.42	213.72	212.64	206.31	214.9	207.9	212.47	212.79	211.77	203.23	213.95	206.67	207.18	214.34	207.57	208.44	204.94	205.87	210.91	208.27	208.35	208.33	202.11	211.56	213.65	205.19	216.58	211.8	208.9	204.93	210.08	216.94	209.47	210.32	210.8	204.59	206.8	208.2	209.22	206.63	205.91	208.92	212.84	203.81	210.5
206.98	200.35	207.93	209.15	203.3	199.85	203.47	202.63	202.38	205.59	202.99	202.92	202.21	203.96	203.83	204.31	206.74	195.98	200.06	203.86	199.07	210.82	202.42	199.31	203.88	201.13	206.48	198.35	200.92	205.04	202.91	204.07	200	207.57	197.31	204.37	206.27	209.73	205.41	207	203.7	204.48	213.65	197.99	207.17	197.82	205.35	210.63	202.79	205.65
206.11	215.55	213.67	208.94	214.07	211.28	214.84	199.14	206.9	210.08	211.46	214.3	214.29	210.69	207.67	207.47	212.32	203.6	211.52	211.42	212.01	208.3	215.55	215.92	205.3	204.53	209.25	210.96	210.06	208.73	210.18	205.77	218.13	213.35	209.36	206.56	207.85	215.46	209.25	211.58	214.61	215.22	211.16	205.89	210.9	208.96	216.27	212.53	210.31	209.61
201.39	203.77	203.68	198.69	205.82	202.03	200.2	199.68	206.1	199.6	199.8	201.03	199.98	198.56	202.09	200.73	200.59	201.5	202.01	206	202.65	200.23	200.29	207.02	199.13	200.34	200.96	206.67	206.11	201.76	199.4	199.6	205.44	196.98	199.84	198.61	197.17	204.31	200.49	206.07	205.37	208.53	199.72	207.21	200.48	200.38	197.42	198.73	202.91	198.51
219.55	214.69	208.85	211.03	207.79	221.25	214.16	212.16	215.56	206.13	213.95	212.93	217.66	213.51	213.93	214.9	215.84	217.08	216.15	220.26	211.52	217.32	213	218.96	213.86	219.37	222.9	215.13	210.59	214.76	209.68	219.54	212.84	210.28	219.13	221.51	203.92	216.13	215.61	209.12	210.61	207.31	215.4	213.11	212.65	215.1	215.68	212.26	212.36	215.83
215.53	205.93	201.02	203.41	199.72	209.62	201.84	207.59	203.08	204.67	201.2	204.91	211.9	205.83	206.88	201.93	199.84	207.63	199.18	209.88	202.43	207.93	206.42	201.2	204.66	195.12	207.97	202.94	199.75	206.18	209.26	198.34	201.06	201.46	206.47	203.87	202.59	202.31	202.55	198.15	201.07	203.14	205.01	203	199.6	212.29	199.11	206.49	205.62	204.81
204.8	193.8	198.39	199.73	195.15	195.76	203.55	193.91	202.33	201.83	199.62	202.12	199.22	196.62	204.41	196.99	203.46	194.61	197.52	198.75	202.57	202.2	199.03	195.76	206.33	203.5	197.74	202.83	196.65	200.54	200.79	200.58	200.93	200.42	199.28	198.37	196.22	200.62	204.13	197.23	203.21	195.04	202.04	196.28	201.44	193.05	206.37	196.71	202.08	202.64
195.71	199.59	195.87	201.87	196.88	196.24	197.06	194.99	193.87	192.42	196.43	195.68	195.76	203.06	200.98	192.72	192.56	195.95	201.13	199.58	192.69	195.85	204.57	202.61	195.96	196.1	198.93	195.21	194.95	197.76	195.55	199.7	202.72	198.8	203.26	199.96	204.91	200.85	204.29	204.8	203.3	194.16	201.89	199.65	197.15	195.5	201.87	199.97	197.76	197.15
221.75	216.44	210.8	222.16	221.23	220.14	219.2	219.81	216.19	216.3	213.22	207.15	217.13	217.65	213.96	219	217.72	213.8	212.65	219.9	208.38	218.8	218.37	212.42	220.94	216.41	219.59	212.69	219.76	218.45	218.18	218.28	214.11	225.55	213.38	217.99	212.09	218.28	215.41	213.51	215.22	220.76	214.9	213.44	217.55	219.26	215.4	213.07	219.92	220.79
202.49	205.53	214.73	201.89	212.27	204.84	212.1	203.19	208.59	209.97	211.39	204.18	205.16	215.8	214.01	203.65	206.39	218.55	208.19	205.88	209.82	203.4	208.96	197.75	213.2	208.57	206.11	204.52	205.83	211.5	209.33	202.82	207.94	203.74	201.25	207.32	208.95	211.83	207.89	207.6	210.59	212.4	210.16	203.77	207.74	211.6	202.94	211.15	206.71	212.3
208.76	209.19	204.92	207.12	204.43	212.27	206.54	207.24	201.6	204.49	202.53	208.58	207.15	208.82	204.99	208.42	202.31	207.96	214.44	203.85	205.44	197.84	207.9	209.34	210.16	205.32	202.17	207.69	201.42	205.82	204.76	207.38	198.84	203.68	202.47	205.56	203.44	207.86	205.66	201.98	204.98	208.65	209.08	210.49	205.9	203.62	208.59	204.19	201.53	204.98
212.01	201.07	215.71	206.9	211.97	209.51	207.84	208.19	206.07	208.96	210.63	211.19	208.37	210.12	206.52	205.92	207.58	206.62	211.7	212.39	203.84	204.69	206.11	209.79	210.74	208.15	209.06	209.95	212.81	204.49	208.85	202.19	214.95	213.62	209	213.09	205.57	203.35	209.95	211.14	212.25	209.87	213.77	216.14	212.8	206.54	205.81	205.68	212.06	216.09
204.5	203.91	206.29	202.69	206.84	204.19	206	203.11	203.98	209.33	207.26	202.91	207.16	201.24	209.11	200.8	203.02	197.51	202.48	198.88	200.52	201.39	200.6	199.49	200.91	201.16	204.6	203.81	205.06	202.73	195.52	202.89	205.31	202.84	201.16	201.53	192.36	204.99	204.23	202.65	202.95	202.09	206.95	203.77	206.24	205.51	207.55	205.7	202.48	203.19
213.76	211.59	206.83	210.24	213.85	211.61	209.25	214.77	206.71	208.22	209.49	209.25	209.35	211.99	207.76	212.76	209.85	206.31	210.53	205.45	219.39	213.83	214.19	208.29	214.34	210.54	210.28	201.14	205.94	205.75	210.91	208.05	209.65	211.86	206.78	211.32	208.55	217.24	206.36	218.59	205.48	202.16	216.65	206.99	213.72	209.64	209.71	211.86	206.67	209.18
205.93	207.57	204.57	211.01	208.81	213.67	213.57	212.67	212.5	202.53	207.19	211.86	213.88	213.5	201.27	207.99	204.56	199.62	199.88	205.51	202.27	202.64	215.75	216.23	210.38	209.44	211.65	209.02	210.88	205.55	212.86	208.46	208.58	207.98	209.58	206.35	214.55	210.51	206.62	212.29	210.87	207.56	199.28	211.62	206.77	213.11	204.23	207.39	207.02	204.99
203.55	211.04	209.32	210.25	207.46	207.44	201.33	202.29	205.17	209.57	209.73	206.1	198.47	206.6	208.69	201.63	216.57	208.29	204.23	201.72	208.11	204.85	209.57	203.94	205.85	205.16	207.45	205.48	202.36	208.01	206.99	218.51	198.84	207.28	211.91	206.27	204.01	210.36	214.76	214.02	211.17	204.79	209.44	204.72	200.85	209.15	206.46	204.23	206.17	209.87
199.37	208.11	199.78	204.02	204.61	208.37	202.77	206.79	206.11	198.46	208.65	201.19	200.2	200.23	209.18	203.49	198.39	200.83	208.48	205.62	202.93	209.99	202.77	204.14	206.79	204.39	204.94	205.99	203.02	205.09	204.59	207.27	205.48	206.63	198.15	202.65	203.51	203.67	202.22	211.09	203.29	207.16	207.87	203.48	201.55	207.52	200.37	202.66	213.15	205.08
202.99	210.39	207.11	212.34	209.16	201.91	208.88	197.42	205.35	206.61	203.86	208.23	203.67	208.98	204.76	209.28	205.83	201.8	207.06	202.25	209.56	208.64	207.41	208.22	207.89	203.43	206.01	207.79	201.3	212.56	213.36	201.16	207.33	208.35	199.56	210.92	206.7	199.8	202.93	204.98	205.82	205.84	212.28	208.87	206.62	199.86	207.12	203.65	206.23	203.19
206.81	208.32	201.94	203.49	205.61	207	203.26	206.5	205.81	208.85	207.65	197.81	203.24	207.39	202.91	204.94	205.78	207.53	204.92	205.16	203.22	198.5	206.44	205.83	202.54	209.49	203.74	199.08	205.28	202.3	206.01	202.69	201.49	204.58	202.18	200.83	204.48	203.56	204.25	200.17	202.8	209.27	195.27	204.27	203.4	203.63	206.19	206.15	199.99	203.79
203	210.26	204.14	200.53	199.01	205.86	204.78	210.02	209.06	208.95	205.12	207.17	205.98	199.42	213.24	201.31	197.8	204.14	201.77	204.47	209.84	199.63	204.39	207.45	202.16	208.06	204.08	200.59	207.47	202.28	208.01	205.84	210.15	198.43	208.28	206.59	209.18	200.88	198.24	199.15	212.6	205.74	203.53	208.61	198.73	209.46	201.94	209.1	200.43	205.57
212.77	210.51	211.31	212.9	207.38	210.53	208.56	206.17	216.85	205.19	205.8	206.01	205.25	217.62	208.24	214.6	208.15	207.46	215.07	211.62	208.77	208.13	210.65	213.65	207.63	214.36	210.78	205.37	208.84	209.86	203.78	205.14	210.95	209.04	207.08	206.44	206.51	215.6	205.43	213.77	212.62	208.56	208.1	204.53	208.49	200.13	217.8	204.01	214.19	204.84
199.04	201.18	192.21	198.97	195.23	200.22	195.57	198.77	195.75	205.49	200.74	200.71	206.76	201.72	199.93	197.05	196.52	200.12	205.07	201.83	199.72	198.22	196.64	203.03	200.61	199.65	199.18	198.28	193.12	200.22	202.59	202.55	198.75	194.81	199.29	201.82	202.44	203.77	197.93	197.98	204.16	202.85	199.89	194.83	197.5	195.86	201.74	198.35	194.38	200.67
202.75	194.79	208.08	201.55	202.48	194.93	197.85	204.03	199.07	196.09	205.35	200.72	199.57	207.06	196.15	195.27	200.32	195.09	206.79	201.52	201.35	203.06	198.24	203.87	199.89	195.91	201.69	203.15	200.03	200.29	191.75	208.32	204.91	196.18	199.87	199.26	198.86	199.93	203.46	202.62	199.69	205.09	197.78	197.42	194.49	205.05	196.91	199.09	201.56	200.97
208.1	212.1	201.07	203.38	208.86	215.7	208.87	205.42	205.98	213.85	206.23	209.08	212.07	205.46	207.24	207.82	208.25	209.14	206.44	208.25	206.76	208.58	211.91	211.84	217.82	217.77	209.72	209.53	208.43	205.63	206.86	207.94	211.99	208.44	206.21	208.52	208.3	209.58	208.88	210.48	207.29	203.55	205.53	204.97	205.76	212.26	206.58	207.27	211.84	211.05
205.14	203.22	209.14	206.45	213.74	204.85	205.82	208.83	206.97	205.87	209.68	204.12	210.16	204.26	211.73	208.42	207.09	207.43	209.59	212.53	200.65	211.7	209.53	205.75	209.86	209.42	214.05	209.1	211.43	206.1	204.43	210.86	216.56	205.07	204.57	212.45	202.39	207.27	207.79	211.78	205.92	210.03	205.7	206.21	203.87	208.68	207.23	202.77	207.09	210.84
222.33	211.35	217.7	218.48	221.26	215.74	216.92	218.69	216.84	215.84	222.14	213.14	218.4	220.09	217.28	219.49	220.56	213.39	219.77	218.82	217	219.69	217.27	217.61	221.37	211.97	211.63	212.19	214.18	211.97	215.53	209.75	217.62	220.27	217.57	217.76	221.23	209.75	215.51	217.62	213.31	215.67	219.31	218.11	216.73	215.63	216.4	214.86	211.39	213.79
209.11	205.64	202.75	210.4	203.33	205.8	198.57	207.6	197.13	206.81	211.31	205.21	208.82	208.43	208.07	200.56	199.14	203.09	205.54	200.78	199.16	207.78	205.06	201.75	217.35	200.76	199.52	198.55	202.49	201.87	203.31	210.66	210.97	204.24	204.53	201.07	204.88	200.96	203.13	207.95	204.49	208.62	199.9	204.49	201.29	206.04	210.43	198.98	201.72	206.03
204.19	203.6	205.62	209.28	207.47	202.01	209.1	206.45	205.14	196.07	212.85	199.41	195.92	201.44	208.32	206.06	209.52	201.95	197.84	203.55	196.82	204.51	194.92	209.26	204.51	196.75	207.82	209.45	199.62	203.34	203.03	204.93	197.98	203.91	201.92	209.9	202.43	201.84	203.49	199.83	201.42	194.35	199.63	196.46	202.14	204.98	204.25	201.38	203.77	200.13
198.43	209.47	204.33	203.92	202.02	201.62	204.79	204.84	207.36	208.7	201.96	205.89	204.49	205.05	203.98	202.57	208.78	198.4	205.65	201.57	205.76	207.8	206.51	206.39	207.91	205.51	211.85	204.37	204.37	208.19	202.22	199.37	204.62	202.36	212.08	208.37	201.06	203.05	203.83	207.14	205.6	212.86	195.06	211	201.5	204.64	207.08	201.58	211.67	209.2
219.63	216.59	214.93	217.28	209.72	215.73	213.81	208.96	215.23	221.89	214.25	216.74	217.8	216.68	214.65	217.64	217.02	214.08	217.33	216.04	217.73	219.56	215.95	221.41	220.93	217.05	225.19	216.45	220.1	219.23	218.89	219.17	221.31	214.35	213.57	218.92	220.55	211.68	216.51	224.38	218.31	216.87	220.93	217.22	217.09	220.12	222.33	221.39	214.35	209.53
218.18	222.21	217.88	210.86	223.99	220.33	221.9	217	218.4	222.05	215.7	211.71	214.59	217.88	215.98	214.37	218.54	217.83	214.41	220.4	216.04	223.97	217.13	214.01	214.79	220.49	218.3	214.06	220.1	212.14	210.81	225.22	218.32	214.75	217.22	224.38	214.45	217.56	217.14	213.61	225.78	217.93	218.12	215.71	219.09	222.48	221.04	216.52	218.16	220.72
206.94	201.58	198.73	199.99	203.02	210.45	204.86	209.83	202.73	205.24	211.01	201.09	199.98	206.02	199.29	206.59	209.65	201.05	204.07	203.43	206.6	209.44	204.84	198.34	201.99	203.1	201.75	200.8	205.55	208.47	204.31	204.23	208.42	202.82	209.11	206.6	207.21	206.02	203.63	208.81	207.45	207.6	205.46	207.92	204.99	206.88	200.83	200.92	200.8	201.03
211.13	207.74	210.04	208.5	206.14	203.96	202.25	210.17	207.12	219.63	210.01	208.2	214.75	211.32	215.91	207.79	216.93	206.18	212.03	218.99	213.46	213.5	216.13	211.12	215.07	210.54	210.38	210.64	213.97	205.51	215.38	218.81	210.07	208.23	208.21	214.75	214.73	206.9	208.7	206.27	204.69	204.29	209.81	203.79	209.82	212.04	211.05	209	213.83	210.63
206.64	199.2	198.93	206.75	200.42	202.86	204.3	199.63	205.59	205.16	208.57	204.13	206.04	206.84	209.24	212.8	204.47	203.72	206.28	196.92	202.18	199.53	209.04	198.87	199.54	207.12	209.82	198.55	205.57	207.24	209.62	207.17	201.82	209.78	203.46	206.33	203.97	203.49	199.33	199	201.43	200.83	204.27	198.58	212.29	201.69	204.62	200.75	204.3	204.03
201.35	210.45	213.01	205.57	210.14	209.73	209.34	209.15	203.58	202.09	203.86	215	217.79	208.98	205.41	201.78	210.39	209.54	204.29	211.09	206.1	213.66	202.01	206.9	201.42	200.19	213.7	209.29	207.23	210.98	208.34	211.82	206.95	206.66	209.76	202.87	204.72	211.68	212.03	203.98	204.66	212.42	215.45	205.69	202.8	210.46	210.06	213.39	204.82	200.52
207.25	208.69	209.02	208.09	209.7	204.32	202.88	207.72	206.33	205.96	202.07	210.95	207.86	202.45	208.77	211.84	206.05	204.77	205.28	206.38	206.8	203.3	201.14	205.59	203.48	205.46	207.77	206.75	204.87	200.9	207.63	206.7	202.2	211.7	202.22	205.06	208.51	191.66	205.94	206.79	209.96	205.7	205.58	208.41	206.54	202.94	202.97	208.02	205.26	199.01
204.04	200.13	194.5	199.55	204.46	193.75	205.46	194	198.34	193.59	201.27	194.46	199.97	202.55	201.64	202.92	203.4	198.1	198.39	203.3	206.31	200.53	197.85	207.6	201.71	201.98	201.68	202.04	201.85	201.02	199.11	202.58	201.26	204.95	205.56	206.78	200.32	203.36	200.22	202.77	194.45	203.66	196.7	202.57	195.66	211.66	201.64	206.87	198.89	196.5
214.34	219.48	219.21	215.06	216.05	218.33	212.66	216.42	216.77	221.08	217.45	216.84	218.87	222.23	221.35	211.93	216.54	213.47	221.13	218.47	212.44	216.98	213.76	219.39	218.23	223.82	217.68	215.36	214.44	219.93	220.07	215.76	211.62	210.85	217.85	215.21	215.44	216.35	217.68	210.13	220.03	212.81	220	209.03	216.92	221.67	224.4	217.9	216.64	222.67
209.65	209.21	205.43	205.76	196.75	203.28	204.1	211.96	204.33	208.24	209.95	209.41	206.27	209.05	208.98	206.67	205.44	208.91	211.2	207.57	214.52	203.79	204	212.61	206.24	213.86	211.04	211	205.49	206.4	206.41	211.76	208.01	210.43	207.03	209.4	202.79	205.98	211.03	202.42	208.55	211.32	207.77	207.93	207.9	205.42	210	209.59	211.14	209.9
203.76	208.55	203.15	206.63	203.51	205.24	205.86	207.98	209.39	203.18	206.98	209.42	205.26	209.58	209.65	203.71	202.44	204.39	200.64	201.63	210.13	206.24	205.23	207.95	208.31	204.7	210.27	205.04	205.45	203.13	205.53	199.1	207.91	207.58	199.9	200.68	204.79	204.6	202.48	207.62	210.99	209.57	204.99	203.56	205.95	201.49	204.58	207.17	202.14	205.2
208.89	209.57	211.18	209.27	210.63	203.26	209.95	205.58	206.61	213.24	209.98	204.06	208.87	209.19	211.66	213.07	209.42	209.9	207.48	210.31	206.9	208.34	208.13	211.25	205.87	204.98	211.55	204.32	202.5	206.64	205.72	214.52	207.14	204.57	207.24	207.64	206.32	204.77	202.35	203.18	208.61	210.04	211.01	211.78	209.75	206.72	204.44	206	203.37	204.09
201.31	204.5	201.06	209.02	204.47	204.81	201.73	206.52	199.64	203.3	202.67	204.1	210.01	208.57	205.6	201.71	207.42	204.54	206.43	194.52	206.2	203.61	197.14	193.7	205.39	201.38	202.35	208.96	203.04	203.31	201.71	204.25	194.72	207.73	201.94	206.31	204.44	205.46	197.91	202.32	203.96	198.13	202.83	201.61	202.52	206.23	197.62	210.73	203.71	201.57
203.03	201.87	206.82	209.89	204.01	203.02	202.95	213.57	200.72	207.26	202.24	200.08	203.83	210.25	208.43	205.4	206.02	201.78	202.79	205.07	201.86	200.13	198.55	199.83	199.4	206.42	206.28	209.03	203.97	204.74	204.52	200.94	205.54	208.39	200.1	198.79	204.72	204.91	202.92	207	206.79	201.84	198.91	201.36	200.34	199.88	203.76	197.94	205.61	205.82
191.81	195.53	202.27	200.29	200.1	199.42	195.66	200.41	196.21	198.58	204.26	204.89	198.92	199.44	194.94	201.1	197.49	201.38	194.4	198.21	199.61	196.78	197.53	201.9	194.76	194.45	199.61	204.26	197.29	200.26	197.73	197.7	200.01	198.5	202.06	202.13	199.81	204.37	203.78	204.31	200.05	200.71	203.68	197.06	194.3	197.66	199.29	200.22	203.79	201.57
202.5	207.28	205.41	206.42	206.05	209.57	205.37	215.81	207.01	208.36	212.35	208.12	211.36	209.25	211.35	211.72	202.02	208.78	216.7	205.29	211.51	214.26	215.92	209.67	210.18	214.71	212.46	202.32	204.57	208.74	205.26	208.83	205.35	212.64	204.47	209.42	204.7	206.46	208.71	216.19	215.87	209.4	203.8	215.71	209.7	201.07	207.78	209.33	214.48	218.79
206.2	205.26	206.62	207.34	213.81	201.93	204.75	207.83	202.9	205.98	206.52	207.67	208.17	205.31	207.44	203.39	213.05	205.34	208.07	203.55	203.72	208.64	210.49	208.34	211.08	205.85	206.08	209.9	207.61	215.11	209.77	205.79	203.38	208.79	214.02	207.6	209.55	201.27	209.62	199.82	207.06	207.91	206.15	208.92	200.91	204.85	215.7	213.75	210.91	213
211.67	205.04	211.93	204.61	209.76	198.97	210.44	202.77	205.36	211.02	209.61	205.87	204.09	204.71	207.92	201.05	206.19	208.33	203.12	203.95	204.43	209.45	202.48	210.35	207.82	204.97	203.18	204.64	204.22	206.3	206.77	202.66	202.22	205.96	211.09	204.93	204.47	208.87	206.65	204.46	210.97	205.58	204.93	204.94	199.3	204.86	202.21	210.47	208.72	207.4
196.88	205.74	202.76	196.06	203.42	204.76	201.01	205.93	207.76	202.8	203.47	203.48	202.45	200.49	197.62	205.23	198.25	199.74	200.76	207.68	197.87	199.68	200.59	194.13	198.9	197.61	198.83	199.78	198.4	204.14	197.21	205.73	205.38	206.4	191.14	203.24	199.61	201.14	194.67	195.09	197.41	196.56	202.23	201	193.84	196.74	192.87	201.02	198.87	195.77
212.4	207.68	213.2	206.87	205	217.39	209.29	207.6	206.58	210.26	211.54	214.15	211.86	212.51	209.7	207.6	214.52	206.44	213.31	211.77	214.26	213.99	214.43	209.73	206.84	204.04	219.72	211.84	213.79	211.17	216.16	206.11	214.18	207.61	213.05	213.55	206.87	206.48	216.58	208.73	209.76	208.15	209.69	208.7	213.2	212.94	211.8	215.91	206.57	219.57
204.23	208.34	204.38	210.34	211.43	206.48	206.75	212.34	215.87	209.41	211.69	213.1	211.58	209	204.61	206.65	206.58	211.09	209.29	207.99	207.92	207.45	203.95	212.44	204.49	202.24	210.37	207.23	206.47	209.14	209.83	210	205.18	213.13	205.19	209.33	201.99	210.4	208.71	205.27	205.39	209.79	212.38	209.94	212	203.07	211.03	205.74	209.45	206.38
198.95	201.9	202.65	199.08	198.74	204.56	201.77	200.19	200.57	200.71	198.86	203.85	201.69	198.04	201.58	202.24	199.47	205.84	193.04	201.55	193.47	199.22	194.06	199.09	202.88	205.12	199.7	199.56	198.88	196.13	208.61	197.8	196.87	194.51	202.01	196.15	196.93	198.94	195.17	203.88	197.47	198.21	200.59	203.34	198.77	195.2	199.3	201.19	204.99	198.6
206.66	206.9	204.87	203.35	207.48	207.52	208.47	207.89	208.29	205.56	207.66	201.05	206.9	212.08	209.89	206.02	207.67	207.28	203.15	207	206.67	202.99	202.61	208.36	198.94	207.37	205.5	200.52	201.33	208.83	200.78	204.89	211.78	207.34	209.68	209.43	211.71	207.25	205.05	200.69	204.86	206.36	211.12	206.85	207.74	207.88	206.67	210.44	205.25	205.38
213.09	213.17	206.99	205.05	204.2	204.16	206.02	211.26	206.1	210.38	206.02	207.79	210.55	199.07	209.62	214.75	210.55	204.98	212.34	205.7	200.86	208.19	211.43	207.09	210.93	209.89	207.59	205.81	212.69	202.11	204.12	212.58	207.02	212.87	207.96	207.39	207.69	204.4	211.46	204.95	203.98	212.63	204.54	217.54	212.37	207.4	211.63	209.78	208.12	203.51
205.06	204.61	205.59	208.42	203.42	201.94	205.31	204.56	193.83	206.51	203.68	204.35	202.84	205.66	205.53	205.14	201.95	199.51	201.94	199.74	202.51	210.56	206.76	211.54	207.75	204.79	208.27	201.34	206.84	200.97	206.02	202.57	205.95	210.36	200.75	208.91	204.19	202.85	205.76	201.2	204.02	204.7	210.22	204.85	204.29	204.5	208.3	205.26	204.43	197.78
199.36	199.6	207.37	202.97	208.99	209.23	202.72	200.37	203.58	201.83	206.66	198.66	198.81	202.51	204.68	201.58	211.49	195.08	195.47	202.05	203.64	203.9	205.93	207.49	201.74	204.33	207.55	209.41	208.76	203.26	202.52	206.96	206.68	207.87	210.55	198.15	209.44	204.48	207.32	205.03	202.57	201.62	204.5	208.93	207.46	207.05	202.82	207.22	205.99	198.4
197.98	196.71	195.39	205.85	198.36	200.47	200.68	198.99	201.2	199.35	202.45	194.24	199.75	198.82	199.27	191.85	199.84	203.31	196.77	201.71	206.71	205.65	193.84	198.48	196.11	195.68	199.88	197.84	202.84	195.57	201.49	199.55	199.02	199.02	196.5	198.82	199.01	193.87	198.77	197.64	197.35	195.56	195.91	202.39	194.85	196.12	199.15	195.46	205.1	199.66
200.52	204.26	202.4	197.83	204	203.65	206.11	205.14	205.79	199.24	201.3	199.78	203.69	198.98	203.42	199.19	206.73	203.75	201.1	200.83	199.92	203.53	195.95	201.27	198.88	202.75	203.39	205.68	204.2	203.3	200.52	201.04	209.27	209.36	198.05	200.94	195.9	203.34	200.8	199.65	198.26	203.78	199.95	204.09	203.92	207.39	206.83	194.02	206.62	204.38
209.54	209.29	210.31	208.94	211.96	212.71	211.22	209.83	206.67	204.39	206.74	209.47	208.07	207.11	212.04	208.11	207.3	205.25	205.36	208.77	203.63	205.23	207.45	208.51	203.45	214.5	218.18	206.69	207.59	207.21	209.64	210.02	206.15	199.05	208.18	209.51	212.89	206.21	204.94	208.67	207.41	209.15	202.88	206.09	215.3	207.91	208.64	209.09	211.37	205.31
212.07	211.91	214.24	212.33	208.21	202.89	210.18	206.76	213.51	202	208.23	208.88	205.53	207.72	213.28	205.62	210.89	212	209.8	209.73	208.82	206.15	205.21	211.56	210.72	210.32	203.22	206.06	204.52	205.49	213.35	205.37	209.3	208.67	210.17	201.54	208.81	207.84	210.14	207.22	202.79	211.64	213.62	209.7	202.34	204.17	210.13	208.08	205.61	204.21
207.76	203.24	208.94	207.52	205.49	202.66	204.57	206.42	203.96	204.73	203.73	202.02	196.82	205.59	200.82	202.52	198.23	203.74	199.86	212.42	201.7	201.91	207.98	208.43	208.16	204.72	196.45	208.06	208.88	211.03	200.82	201.44	207.11	206.7	209.51	204.22	207.86	209.21	207.75	202.61	204.45	204.3	204.07	209.34	203.67	208.99	208.64	213.59	203.57	203.36
205.31	199.06	196.43	200.77	211.27	201.95	205.69	206.99	205.36	201.81	206.69	200.77	201.99	200.92	203.22	195.72	202.17	202.93	206.87	206.31	203.48	203.41	204.18	196.73	207.57	201.29	205.82	202.57	202.41	205.97	193.51	201.31	198.97	197.93	209.92	206.27	199.47	200.09	202.61	200.42	210.52	201.76	203.23	202.67	199.17	198.42	204.1	202.78	199.02	205.85
204.23	197.13	194.14	199.75	203.13	204.63	201.98	205.27	196.43	199.28	212.62	197.69	198.22	208.08	188.04	205.3	202.71	197.91	196.37	195.64	202.91	200.05	203.97	202.17	208.27	207.23	192.26	199.22	201.94	199.36	196.52	204.19	197.39	200.02	197.96	201	195.57	203.75	199.64	203.38	197.28	199.24	204.96	199.84	205.11	199.4	203.49	197.88	206.9	196.85
204.96	202.68	206.81	205.36	206.68	205.14	209.62	202.32	203.69	199.01	200.56	204.78	206.19	207.05	198.87	203.11	208.38	207.56	203.04	204.12	206.14	203.1	208.47	201.33	202.74	206.66	209.28	203.79	201.78	211.83	209.07	207.35	203.92	208.16	201.81	205.98	202.44	204.89	206.47	207.7	205.56	209.96	202.61	209.19	207.45	205.78	205.44	207.33	203.81	209
199.89	205.77	201.21	205.18	205.39	199.19	201.47	201.93	207.81	197.57	199.91	201.14	207.7	200.82	199.98	202.5	208.63	205.22	208.3	199.68	200.68	198.95	204.49	208.91	200.71	198.92	201.77	197.18	202.39	206.88	202.13	201.13	202.33	203.99	203.85	205.89	205.51	208.31	209.45	203.87	203.57	208.24	207.44	204.22	194.28	202.26	199.23	200.51	202.79	202.42
207.79	211.03	208.3	212.89	208.48	204.12	211.13	217.93	220.25	214.64	217.84	208.7	214.22	212.94	214.8	205.57	212.16	210.79	208.76	204.77	209.39	209.66	210.3	210.27	214.76	210.61	212.26	212.04	214.57	214.34	215.17	211.26	217.61	204.89	213.02	211.75	211.96	206.12	213.09	217.33	210.38	211.17	210.57	209.88	214.01	208.32	207.18	214	211.81	216.02
203.96	203.68	204.26	201.8	205.87	204.83	199.69	201.63	202.21	206.34	202.9	205.23	202.6	202.5	198.51	204.6	208.05	198.28	205.4	201.14	198.98	204.32	206.12	205.01	193.84	202.08	199.9	206.31	202.42	201.56	198.44	209.47	204.76	204.07	205.94	204.73	206.1	203.94	205.93	199.07	206.47	205.65	197.79	201.25	204.36	205.24	207.47	200.52	200.12	203.32
206.04	209.36	199.53	208.59	208.93	217.34	204.93	203.13	205.4	206.53	210.34	211.55	208.62	212.96	206.56	206.26	208.91	208.41	209	207	206.59	208.85	200.54	208.49	207.55	210.04	210.04	201.16	210.72	214.01	211	212.81	205.4	210.99	208.56	206.38	206.81	210.17	209.07	206.54	203.06	208.32	212.71	209.78	204.84	208.38	215.02	205.4	209.15	206.84
224.39	214.56	218.35	220.65	215.28	212.17	212.1	210.42	222.35	222.78	222.65	209.89	218.73	212.38	212.12	218.67	214.6	214.8	215.02	216.42	217.99	215.96	216.58	221.19	220.22	219.27	223.2	216.53	217.04	220.98	217.77	217.69	214.63	222.66	220.17	216.9	216.79	219.26	225.62	218.33	211.82	214.27	212.03	211.92	219.53	219.84	222.83	217.11	219.6	215.1
210.08	214.46	217.17	213.75	211.33	213.51	214.78	214.27	220.11	212.58	215.07	216.05	210	211.08	214.87	209.34	214.74	209.69	208.74	215.42	213.46	206.87	203.01	216.62	210.61	218.43	207.55	216.05	222.31	212.92	208.53	213.56	208.31	214.12	211.18	216.63	206.14	210.35	216.87	214.25	211.21	213.14	208.31	216.69	215.86	211.58	206.16	213.05	214.08	208.17
202.63	205.18	209.71	208.22	205.87	208.12	209.59	208.07	206.39	209.46	208.13	212.07	210.3	208.09	208.89	208.45	210.4	213.9	211.57	208.77	219.1	208.36	206.95	207.35	207.2	210.1	208.77	206.88	207.01	210.13	215.16	204.49	207.47	210.04	215.65	207.92	210.74	214.32	203.87	210.87	215.86	212.19	209.46	209.46	214.34	206.57	201.86	210.71	206.19	207.96
215.35	210.9	212.67	214.21	213.66	216.7	213.59	215.9	220.95	222.91	220.24	216.74	218.25	211.68	215.71	213.71	221.67	217.32	218.18	220.77	217.5	219.47	217	213.36	220	221.22	212	217.56	216.68	210.24	219.76	209.54	212.85	215.33	219.4	213.27	214.84	217.65	219.34	219.87	215.07	212.95	221.4	218	213.97	213.31	217.12	214.34	220.96	218.26
206.11	206.77	207.87	203.36	210.34	206.41	204.03	211.22	210.66	205.97	202.12	207.75	201.78	212.21	208.32	207.24	209.42	205.25	208.6	208.23	211.19	203.06	210.51	207.47	209.64	206.5	212.76	204.69	203.79	210.29	209.78	209.92	206.35	205.81	202.81	214.45	207.26	209.5	203.93	211.15	210.61	207.2	214.84	209.9	204.94	210.17	202.93	205.83	207.76	214.67
201.5	200.51	202.87	200.15	205.5	199.73	203.17	201.73	207.04	208.14	205.06	210.12	207.25	206.62	200.24	199.15	206.09	208.05	204.21	201	205.47	203.17	199.22	207.65	204.46	198.55	205.34	205.68	201.54	201.65	201.9	200.84	205.06	196.3	204.46	202.36	198.4	197.85	204.3	207.55	206.71	197.95	201.44	203.72	199.97	200.46	201.32	204.2	200.93	206.03
203.98	209	203.77	212.19	207.82	209.35	210.91	210.92	208	213.68	206.89	209.9	212.73	202.84	208.15	204.89	202.22	208.12	201.65	212.44	206.01	204.86	206.31	208.28	204.74	208	203.09	210.58	203.93	209.62	203.09	207.2	209.24	207.32	208.08	203.74	212.33	209.32	204.93	208.45	205.88	205.63	210.64	211.3	206.57	213.55	207.47	208.29	212.26	208.26
211.88	206.64	209.85	203.78	206.36	203.44	206.96	208.41	211.93	212.21	208.76	211.03	212.88	212.4	208.87	206.63	214.67	207.95	203.17	209.15	209.63	210.7	218.39	209.29	207.4	206.91	213.84	211.94	207.19	210.08	204.29	204.81	214.21	207.22	210.63	215.28	207.75	208.73	215.86	206.64	207.6	207.14	211.24	201.13	210.12	207.53	212.8	212.6	210.08	212.51
204.03	202.93	199.26	203.9	204.81	202.84	199.99	204.03	207.02	200.21	206.32	211.68	205.17	208.77	208.02	208.42	204.61	198.15	202.1	197.51	204.82	203.71	201.09	204.84	201.48	201.7	207.8	199.99	205.95	200.83	203.05	207.52	204.17	208.48	203.22	197.12	207.47	203.52	201.9	203.67	208.69	200.99	206.4	202.86	204.95	207.27	199.46	204.19	211.4	210.83
200.36	201.81	206.47	200.27	197.77	202.26	200.69	204.65	202.14	204.67	196.94	206.07	200.87	199.42	199.95	199.51	202.94	196.41	206.13	199.42	201.09	203.04	199.74	206.94	203.53	202.93	201.31	203.2	199.46	206.53	204.55	201.45	198.96	203.12	202.48	202.95	200.78	202.29	207.92	193.28	195.53	200.3	201.1	200.47	198.73	200.18	200.93	199.09	203.31	196.4
214.28	218.19	216.55	215.47	216.14	219.26	222.17	217.03	211.92	214.41	219.05	222.55	220.29	218.15	218.07	219.6	215.92	218.22	219.3	215.09	210.68	223.7	216.11	221.78	214.83	214.88	214.17	221	222.95	217.91	218.55	218.14	212	218.68	217.11	217.48	224.2	222	221.78	221.29	221.87	216.66	213.01	216.88	214.57	223.21	223.6	214.44	214.13	224.3
206.49	207.57	209.28	208.87	201.73	203.31	205.37	213.01	200.36	206.9	205.49	208.42	209	206.25	200.24	209.43	204.31	205.63	205.35	208.18	204.51	202.55	203.04	206.54	199.78	203.84	205.69	209.08	205.61	199.6	204.66	203.66	201	207.91	201.1	204.32	199.39	205.89	209.68	207.67	205.82	207.57	206.8	203.87	206.6	202.38	207.05	202.48	204.07	204.77
203.74	199.55	203.28	206.61	198.11	198.32	206.39	200.59	203.86	203.66	200.02	199.88	205.76	206.5	208.6	206.82	202.22	199.09	202.41	207.04	208.06	202.57	201.91	204.12	196.71	197.43	199.06	203.87	206.04	199.52	202.35	205.88	210.16	200.04	206.5	200.05	204.4	204.77	212.42	207.46	202.26	207.23	204.48	204.99	202.07	208.4	205.66	199.43	203.93	203.34
216.3	210.39	209.98	206.71	212.16	212.1	212.57	205.32	214.94	217.96	215.81	209.17	213.46	215.31	217.37	210.06	211.78	211.54	209.77	214.78	211.6	209.37	218.14	220.12	214.43	205.78	212.03	210.14	212.85	212.12	216.96	209.64	213.07	207.88	213.6	217.09	209.2	214.4	215.76	213.5	207.33	208.34	216.38	209.97	208.04	216.97	215.26	212.43	206.77	215.48
204.95	200.73	208.19	209.55	207.45	210.63	202.72	211.13	210.44	208.29	210.62	205.01	210.29	202.9	210.27	204.28	210.07	204.29	210.17	203.18	202.87	205.42	205.04	208.58	209.73	201.28	203.58	207.47	201.03	209.64	210.49	200.42	207.84	208.08	203.32	206.23	200.73	204.12	207.5	202.75	204.27	204.12	205.49	207.85	211.7	198.95	204.51	214.78	211.49	205.47
205.59	203.4	203.63	209.39	206.11	206.63	202.92	203.58	204	204.86	206.91	208.26	203.91	207.85	205.8	211	207.92	207.25	205.71	209.25	206.62	205.61	205.14	200.5	202.96	202.48	212.68	200.14	208.11	201.59	203.49	208.2	207.9	206.26	205.22	198.44	202.67	203.44	205.3	200.74	206.22	207.87	206.41	203.04	206.65	203.39	201.31	206.08	208.02	212.35
200.86	196.84	204.02	202.24	207.38	204.93	202.11	208.52	203.02	199.49	203.06	206.63	199.38	203.05	205.12	200.49	204.65	195.74	203.27	200.81	197.19	202.97	201.03	204.19	201.01	203.51	196.5	201.92	204.26	198.84	203.87	199.53	200.5	205.42	206.48	204.21	203.74	195.78	204.48	202.25	202.25	206.24	201.37	200.07	208.28	202.49	207.85	206.6	204.24	208.66
203.14	201.98	203.83	204.04	204.51	205.09	204.7	205.78	203.85	204.29	203.17	203.01	205.19	207.71	201.78	206.14	201.25	201.65	208.92	194.97	208.77	206.21	213.97	209.32	201.59	201.99	206.8	203.22	208.05	204.52	209.69	201.96	205.46	201.48	203.05	207.03	197.72	206.98	202.37	206.52	204.72	207.37	208.66	207.41	206.7	203.48	203.53	204.5	209.46	210.81
193.37	195.16	200.33	191.21	192.51	200.52	197.52	191.05	197.66	190.31	195.19	191.59	200.11	195.63	188.62	189.06	191.8	195.09	196.43	195.16	194.49	192.97	191.78	202.55	187.48	195.7	191.78	199.31	193.93	200.11	195.48	197.62	190.55	189.15	194.91	196.17	195.19	195.02	183.9	195.61	191.38	193.67	197.76	195.27	200.25	194.35	198.95	189.36	199.65	192.74
194.48	200.85	203.89	203.2	197.95	199.16	200.7	206.61	205.79	207.82	200.39	208.49	204.38	215.05	202.21	203.27	202.11	205.91	206.28	211.1	204.95	201.05	194.39	202.93	204.9	202.65	199.22	203.63	200.92	203.65	205.32	200.73	210.67	205.72	206.27	206.51	205.25	200.89	201.86	205.06	203.13	206.56	197.39	200.6	198.58	201.35	203.84	209.88	212.44	214.6
210.87	214.41	215.25	216.37	212.32	210.31	219.36	206.57	212.11	217.71	212.78	212.3	216.14	210.52	214.64	220.22	217.57	212.14	217.53	206.64	219.25	214.28	211.99	211.17	216.41	210.99	207.92	211.74	218.12	212.49	207.26	211.78	207.84	209.8	207.35	212.26	222.06	209.62	217.12	218	218.94	213.09	212.61	215.95	211.96	208.91	214.66	218.67	218.28	211.48
203.63	200.31	203.75	209.2	205.59	204.63	207.93	208.6	201.79	203.73	204.56	209.55	213.73	206.79	206.9	212.18	207.61	213.26	211.84	201.33	205.16	200.57	203.04	206.55	210.08	207.45	208.26	208.14	200.33	208.19	208.6	211.71	200.76	204.64	211.58	207.37	209	210.44	206.89	204.79	201.92	211.5	206.32	209.3	207.65	201.68	216.41	203	206.09	211.19
199.43	196.74	200.77	198.96	198.35	193.46	200.77	200.94	199.78	204.82	201.48	200.35	196.98	202.67	195.74	196.54	205.11	197.25	205.26	198.16	204.82	203.63	204.13	206.94	202.74	207.8	205.26	206.97	206.95	208.62	201.03	201.02	204.98	198.27	202.51	203.58	203.26	202.97	209.18	203.83	203.69	204.93	201.9	203.34	200.65	202.74	206.38	206.28	205.85	204.37
208.03	204.64	210.66	206.19	208.82	208.22	201.73	206.09	211.72	206.59	208.93	208.65	208.44	211.23	206.24	210.51	200.1	208.23	205.15	209.19	206.75	199.94	209.64	209.39	208.95	208.4	211.32	207.73	207.35	207.59	213.08	205.13	201.7	205.58	209.02	206.39	208.18	210.84	198.48	211.25	212.32	209.95	205.54	205.26	210.63	207.28	212.88	201.33	208.03	209.45
196.73	196.76	201.93	193.48	194.54	197.36	189.78	194.6	194.2	198.59	192.42	199.23	195.26	192.31	200.64	199.7	196.54	199.63	194.48	198.23	197.32	190.86	192.73	197.85	201.86	194.91	196.31	197.7	192.44	198.62	197.85	191.54	188.03	197.14	189.44	199.25	191.34	196.4	193.72	191.94	192.08	195.07	190.28	193.85	196.94	195.19	196.74	198.19	194.86	203.27
204.01	204.93	203.72	207.91	203.68	205.1	201.79	204.27	204.23	207.22	198.32	204.85	208.55	202.95	206.73	207.31	206.94	205.78	207.64	204.87	209.26	206.57	201.45	209.93	200.09	196.94	205.09	206.64	202.37	202.27	203.23	203.96	201.49	201.38	200.57	206.44	201.28	208.94	204.71	208.9	207.16	204.08	209.62	204.15	197.01	213.77	204.21	200.07	206.81	202.59
208.31	208.25	210.25	213.55	215.31	214.25	212.45	213.49	207.41	210.62	208.66	214.98	213.73	214.14	214.6	207.42	204.03	212.13	214.91	212.9	215.41	215.84	212.82	216.44	214.57	214.34	215.42	211.38	211.97	213.58	216.47	214.87	209.67	210.1	211.4	211.42	205.01	209.13	212.65	214.18	217.09	211.13	211.03	213.44	209.37	205.12	209.19	210.74	208.25	209.91
210.19	206.34	210.25	207.61	205.22	214.67	211.06	202.89	211.11	205.85	208.16	204.53	212.47	204.45	209.41	205.52	208.65	207.81	211.94	203.13	208.09	198.75	214.92	204.42	208.1	202.78	204.17	205.4	209.64	209.63	208.51	205.7	216.28	210.1	207.15	220.2	207.83	207.59	203.37	208.41	206	212.07	205.23	204.41	205.15	210.64	214.08	203.8	204.88	206.43
194.88	199.24	203.6	202.17	201.01	199.71	202.59	196.11	198.48	200.82	201.24	190.96	205.41	196.09	202.36	203.25	203.77	201.28	201.2	200.54	201.59	207.66	196.61	195.15	203.57	200.16	198.8	202.85	199.2	201.78	195.15	209.79	203.98	199.66	200.16	193.96	204.5	196.58	203.2	196.45	199.88	202.22	198.3	197.52	199.92	204.64	200.81	203.13	195.96	197.3
222.2	215.07	212.89	216.05	209.24	213.7	218.95	217.58	219.05	218.7	217.24	216.7	215.34	219.74	213.6	217.8	220.96	213.24	222.21	221.72	215.63	220.67	214.18	220.62	222.82	219.16	204.85	219.81	219.28	218.73	211.94	214.03	215.41	219.26	218.03	208.72	216.32	221.94	218.88	216.01	210.24	219.25	212.75	216.74	221.15	218.31	216.78	213.64	223.42	213.78
196.5	200.17	205.96	201.08	199.56	199.43	205.74	203.39	202.51	198.4	197.37	199.81	193.48	197.59	203.96	196.51	199.32	203.18	191.01	203.99	200.63	200.74	197.45	197.83	200.29	195.66	204.46	200.04	199.85	195.84	199.71	208.25	197.93	198.26	201.78	202.88	199.28	200.24	200.59	206.8	200.39	206.66	200.83	203.8	199.89	207.08	197.71	196.67	197.5	198.97
206.85	208.56	203.64	200.54	209.56	206.51	200.96	201.08	204.03	210.22	209.51	209.42	201.06	208.13	210.56	205.16	207.56	210.57	205.24	203.58	207.4	204.97	204.44	204.87	200.12	210.9	206.39	210.23	209.03	205.22	209.86	204.95	203.82	206.29	209.64	206.45	205.31	212.63	206.35	206.49	201.39	204.29	211.62	209.12	211.6	211.41	207.76	205.45	203.55	201.37
202.03	202.29	206.45	203.08	204.5	204.31	205.9	206.08	205.7	208.42	205.4	210.05	205.58	213.8	207.76	203.71	204.89	203.91	204.96	200.79	200.17	199.48	204.51	207.35	206.02	206.3	203.88	203.83	207.62	206.85	205.88	202.07	209.72	204.83	209.09	204.89	209.36	202.55	201.74	206.81	209.03	197.33	210.61	209.7	208.86	198.38	202.16	205.99	207.99	208.19
208.44	213.04	203.66	212.33	221.78	210.49	216.77	213	208.99	210.89	209.31	213.9	211.5	212.58	214.16	211.16	209.42	211.12	214.29	206.51	205.97	210.85	208.2	205.22	204.65	206.23	205.23	211.67	211.54	208.71	206.87	211.44	211.29	207.14	207.24	204.86	208.29	207.88	212.77	208.79	213.55	201.14	209.35	205.65	212.39	208.92	208.59	203.17	208.92	210.39
194.01	197.69	196.42	196.85	195.88	203.63	204.33	201.91	195.85	200.97	200.81	195.07	201.25	201.54	204.58	196.06	203.94	196.8	198.63	194.71	199.67	201.32	202.31	205.07	202.69	195.14	200.24	197.28	197.33	196.17	200.08	199.68	199.11	199.38	192.89	197.06	193.83	196.58	204.14	203.52	206.98	201.76	204.62	202.41	201.63	200.28	194.3	197.89	200.43	198.12
203.56	213.95	206.65	204.67	210.94	198.97	209.38	201.82	210.37	211.3	207.07	211.94	212.91	207.65	207.72	207.63	209.44	209.92	203.64	208.53	207.47	206.97	209.64	206.53	211.26	203.45	202.8	205.33	210.15	215.18	210.84	209.45	209.09	204.61	206.45	203.13	213.57	206.04	207.38	208.7	213.11	213.8	203.26	205.2	203.22	205.47	205.87	206.67	206.01	202.75
202.99	199.6	205.04	206.27	202.74	201.09	202.83	209.86	210.7	199.85	202.32	207.01	204.11	205.84	203.74	206.68	201.15	204.26	203.3	206.28	202.24	203.62	198.49	201.67	198.31	204.01	204.57	207.09	199.53	205.19	205.73	205.87	198.34	204.52	207.81	213.04	197.63	198.14	203.76	205.86	212.02	205.82	198.4	200.07	202.35	207.84	198.63	202.9	202.77	207.22
210.33	212.97	205.15	212.74	203.43	205.2	209.53	205.98	205.2	214.15	210.78	205.44	205.6	211.44	213.02	210.89	209.69	209.55	209.28	208.25	213.36	217.51	205.79	214.73	205.97	211.95	205.36	209.41	203.54	197.44	199.87	207.74	212.49	204.53	210.47	213.17	211.97	199.13	216.24	210.43	210.06	209.82	210.81	211.6	210.62	208.79	207.18	208.79	206.15	208.9
202.52	202.69	207.27	204.07	200.57	204.73	204.7	207.73	200.17	204.56	198.69	205.71	201.05	202.77	196.38	208.2	200.94	205.92	201.25	210.01	203.57	201.51	199.6	202.66	208.55	206.19	204.77	204.07	208.29	204.33	205.72	200.41	205.82	205.8	206.99	200.14	202.63	202.22	204.19	204.44	201.26	208.18	201.33	203.57	207.7	212.41	208.76	205.75	207.65	214.24
212.79	214.86	209.82	211.84	207.05	211.18	213.25	213.9	211.85	220.16	210.18	210.44	217.36	213.39	209.69	216.21	212.44	218.76	217.02	210.68	212.9	214.4	215.01	213.88	216	211.51	209.91	214.41	209	213.09	208.58	214.82	211.88	208.15	210.24	213.87	210.24	216.46	212.94	216.35	221.16	209.34	209.33	216.27	210.17	211.61	212.61	218.35	222.65	219.03
207.3	209.76	207.73	207.84	203.35	207.55	209.27	209.73	207.93	203.09	205.24	205.09	199.71	208.57	203.35	210.66	213.38	204.12	209.04	207.3	202.73	203.03	209.81	208.1	212.25	206.31	205.07	200.82	206.25	206.66	207.74	203.33	208.66	197.64	206.75	209.33	204.53	205.14	204.63	202.93	211.66	209.79	207.08	204.5	207.39	214.78	208.03	202.42	206.01	207.02
222.29	221.65	222.39	218.63	218.03	222.6	218.67	215.11	219.99	218.77	218.72	213.12	212.86	222.2	216.56	220.97	221.71	221.65	215.14	212.37	217.72	216.13	220.55	214.46	218.87	213.64	217.19	223.75	219.57	214.79	220.74	218.39	221.51	214.57	216.58	216.13	218.56	213.62	213.99	208.43	218.51	218.94	222.49	216.35	212.57	213.97	217.27	208.02	218.36	213.41
212.33	212.45	207.75	208.81	214.43	212.34	214.39	208.21	214.5	216.29	208.19	209.57	209.95	212.71	211.99	211.02	215.63	216.32	212.85	201.96	208.7	208.75	204.35	215.53	205.12	213.93	212.53	207.6	213.79	209.9	212.04	214.04	206.11	203.28	210.24	209.64	213.94	213.71	216.76	212.79	210.5	211.43	213.72	206.83	214.78	197.93	209.63	213.12	216.29	219.13
207.43	208.46	206.47	208.5	211.75	202.19	207.1	203.96	209.82	205.48	212.37	204.86	212.01	208.17	212.3	205.54	205.74	212.57	214.54	212.19	209.61	207.75	208.91	206.13	214.3	211.86	209.34	210.35	211.65	198.03	208.86	210.88	209.18	207.99	208.05	210.69	208.41	211.2	212.42	208.51	210.46	216.45	203.94	205.74	206.51	207.87	210.64	210.84	205.62	207.49
197.07	197.39	200.91	202.54	205.5	200.95	195.33	207.18	198.15	197.39	197.12	204.3	196.9	207.8	197.16	198.03	200.6	202.6	200.2	203.6	200.24	197.2	197.48	194.44	201.93	199.11	200.43	198.5	192.21	200.91	203.32	203.39	197.82	200.33	200.4	199.33	199.93	203.78	195.45	199.28	205.59	199	203.9	196.76	203.09	201.24	201.64	198.01	201.55	194.85
205.1	200.64	203.74	206.68	203.78	209.77	198.4	207.9	209.89	199.41	207.01	196.64	195.42	201.39	199.26	201.55	200.15	192.82	204.29	203.84	205.8	204.37	206.03	205.32	200.11	205.67	207.34	199.19	213.18	207.27	205.08	203.67	208.3	204.13	206.29	197.64	204.51	198.42	202.57	206	202.69	203.42	204.17	203.76	205.72	203.42	194.56	205.84	202.04	199.96
193.83	205.97	199.37	197.73	203.07	196.73	199.22	199.39	201.14	195.5	204.08	194.15	200.52	198.38	202.57	191.46	196.63	196.8	199.56	202.78	203.97	204.94	201.19	199.24	202.3	200.26	203.17	201.44	199.45	194.14	198.81	201.21	206.31	197.61	200.53	197.92	205.64	193.3	205.48	205.99	198.9	199.14	191.61	200.15	196.72	198.58	206.38	200.73	193.65	197.46
209.35	209.37	215.04	207.83	211.44	208.25	204.37	203.5	208.14	212.66	204.02	212.21	209.75	211.41	207.17	210.44	211.27	206.67	209.14	205.89	202.88	211.35	201.13	210.67	210.01	208.58	210.73	211.3	213.11	210.48	199.99	206.45	207.65	209.2	207.01	212.27	206.29	208.08	212.38	209.91	207.69	208.27	206.76	217.27	207.4	203.23	212.82	205.07	204.21	205.76
195.13	194.06	192.03	200.46	198.83	204.44	196.18	199.46	202.53	203.01	195.62	192.84	198.19	203.11	195.85	198.55	196.54	195.15	198.03	192.92	191.94	203.48	205.64	202.09	199.34	201.91	197.2	195.93	197.06	195.19	198.99	197.91	194.75	199.02	190.91	199.16	196.01	202.5	202.44	198.08	198.05	195.2	200.45	200.72	197.45	201.16	199.99	194.01	200.09	200.45
202.86	206.65	201.18	209.71	203.43	202.4	208.41	201.82	202.78	201.39	199.84	203.25	208.66	201.83	199.08	206.9	201.37	205.46	205.12	202.37	198.02	197.81	205.9	202.29	203.23	206.73	211.05	208.48	197.62	201.56	202.7	201.5	211.17	208.23	201.76	204.86	206.73	199.49	211.3	207.99	200.02	209.96	203.63	208.02	203.36	206.66	208.09	212.9	203.28	202.43
213.24	218.14	220.52	217.72	215.32	218.72	216.71	217.05	220.07	213.86	219.3	226.08	218.06	221.55	215.08	213.05	218.56	214.8	219.44	218.44	214.96	217.39	215.21	216.42	215.83	212.5	218.58	214.18	216.47	220.95	218.79	220.68	218.3	212.23	221.31	222.57	217.58	224.16	216.9	213.78	215.23	216.35	217.51	217.2	218.04	216.71	219.23	217.24	209.36	216.52
218.86	212.7	214.76	217.6	218.03	218.06	211	217.27	221.31	214.41	213.37	212.77	217.22	220.54	217.61	212.04	221.68	218.6	220.61	219.07	216.73	216.43	215.68	221.62	218.07	215.93	220.49	221.97	217.19	214.55	222.46	224.09	215.46	215.75	219.43	213.77	215.53	217.39	216.77	215.76	218.24	218.29	225.86	213.1	214.51	223.36	216.25	222.51	216.37	216.64
206.68	206.87	206.97	205.7	210.73	201.89	204.34	207.5	204.15	207.93	205.64	210.43	204.29	206.28	206.65	209.62	209.92	204.46	218.74	210.92	219.48	208.79	203.94	211.5	211.64	209.16	206.53	202.74	214.02	210.83	207.82	212.98	204.78	214.29	209.98	207.78	208.34	207.56	209.6	207.09	204.85	209.85	213.23	220.96	206.75	206.86	216.68	210.93	214.21	210.26
193.04	196.31	190.07	199.12	189.8	195	190.33	197.92	191.27	198.5	194.41	190.75	190.2	200.73	195.6	196.79	201.21	203.72	199.63	196.1	192.6	194.22	192	197.68	194.53	195.7	194.6	194.12	191.52	197.56	194.77	190.12	194.37	193.56	195.62	191.68	199.17	198.04	198.82	196.53	199.75	192.5	196.26	194.96	188.73	199.11	191.45	189.96	193.12	191.61
220.62	222.13	218.75	215.52	222.89	216.25	213.49	217.51	218.56	217.48	221.58	210.06	216.64	218.07	222.48	225.04	219.25	220.01	214.51	217.19	214.65	221.59	211.54	219.16	210.62	209.65	215.72	209.23	214.85	221.75	211.91	215.13	221.08	221.91	217.84	211.87	223.72	217.56	212.39	212.92	212.43	218.54	218.13	213.33	217.82	213.76	212.43	217.2	212.37	219.75
197.42	198.82	202.68	200.09	204.3	201.88	198.81	199.98	201.39	193	203.07	205.53	202.73	200.34	196.64	198.47	199.51	202.36	204.24	207.59	196.58	205.06	202.81	201.63	198	198.91	202.28	199.99	201.31	203.27	192.15	201.22	196.01	205.25	198.25	207	202.62	202.16	202.78	200.02	204.48	200.51	197.77	195.34	200.18	197.39	202.3	197.48	197.26	204.24
204.98	210.46	209.61	215.68	212.11	211.69	209.17	208.49	216.15	216.91	214.47	208.81	217.52	211.17	212.6	215.59	205.49	213.08	217.82	211.31	212.95	215.42	213.8	214.48	213.24	210.9	210.8	208.17	213.93	217.74	212.65	215.07	218.67	206.3	215.24	211.09	213.56	211.05	211.89	210.25	214.05	211.76	214.06	216.03	217.1	212.59	214.38	214.98	212.97	218.46
202.35	204.75	207.08	202.9	199.17	202.38	195.28	197.42	203.05	199.42	197.52	197.43	195.48	201.65	201.83	200.88	196.99	204.24	201.07	201.38	203.71	198.51	194.34	195.73	207.94	194.41	202.64	205.76	203.52	201.62	198.51	206.25	202.69	202.75	197.31	197.67	202.89	204.34	196.07	197.51	204.63	202.78	201.06	198.17	198.07	200.38	199.4	200.77	200.39	203.55
214.89	208.01	208.79	217.11	219.92	212.81	211.78	209.76	210.17	208.4	212.15	212.78	213.38	213.74	214.55	207.95	207.28	213.85	205.7	215.02	207.6	219.35	217.78	214.67	212.09	211.38	202.37	215.84	214.67	214.15	212.74	213.76	209.98	207.55	207.24	212.89	210.91	213.49	207.59	216.89	215.03	208.97	211.92	215.5	214.13	212.63	211.23	215.61	212.2	210.84
213.88	206.82	209.17	211.9	206.37	208.49	224.93	219.21	216.15	213.83	213.96	214.19	211.81	211.01	209.62	215.75	211.01	208.02	207.94	209.12	208.7	212.29	208.22	209.77	211.26	207.64	211.72	211.84	213.15	215.02	212.49	210.36	206.47	209.49	212.56	208.23	215.37	218.99	212.03	211.79	211.81	211.7	215.43	212.36	208.49	205.14	210.64	215.12	212.76	210.98
208.64	211.07	209.78	207.29	210.11	203.83	211.34	205.98	205.4	198.28	214	214.22	212.06	204.46	210.71	202.19	205.53	206.74	207.96	209.82	202.45	211.92	209.82	208.36	209.15	209.72	206.52	205.21	203.27	215.89	200.6	212.36	208.44	211.17	208.33	201.77	214.33	205.77	207.44	207.3	205.15	209.26	207.5	209.26	201.83	206.67	214.27	204.4	206.18	203.98
197.49	203.2	206	205.28	204.59	206.61	205.71	204.17	202.3	197.73	201.55	200.15	199.43	198.85	210.4	207.08	203.92	197.83	201.58	201.81	205.31	199.3	203.98	204.97	207.19	204.18	200.65	204.38	203.98	202.12	197.59	206.96	200.3	201.07	208.65	200.48	201.47	204.36	205.9	200.53	198.54	199.12	208.65	213.9	199.15	201.64	206.21	206.23	204.17	203.39
209.55	205.83	200.66	208.91	209.12	198.67	204.84	208.42	204.55	203.98	204.67	209.09	199.5	200.43	208.91	204.25	200.69	205.81	207.22	205.76	207.71	203.52	206.17	195.69	205.74	208.28	197.95	203.06	203.55	204.76	203.63	205.58	202.21	212.31	206.41	204.98	201.26	208.25	210.1	202.02	199.16	202.79	201.24	207.99	200.19	197.96	207.8	206.56	204.15	202.99
205.6	203.09	202.15	196.7	201.56	208.05	201.22	199.89	200.4	202.66	203.69	202.51	202.75	206.85	205.73	201.87	202.58	200.76	203.71	202.73	205.67	202.66	201.52	203.05	205.5	202.41	202.16	200.05	199.33	204.66	205.91	208.51	202.33	197.31	204.09	202.37	203.62	202.37	201.87	203.46	203.8	199.08	202.64	202.86	198.46	206.4	202.89	199.09	199.55	204.28
210.07	213.16	214.96	215.8	209.42	207.71	210.91	206.73	207.33	210.95	214.72	205.77	209.86	215.82	209.77	212.82	205.97	211.29	213.23	209.89	209.83	210.68	216.44	218.62	209.42	219.18	208.37	211.63	213.66	211.7	213.63	214.33	210.27	213.34	209.56	213.8	212.51	207.06	210.26	212.34	213.44	209.24	214	212.91	204.85	215.54	215.09	210.08	214.07	215.22
189.18	198.35	196.98	196.56	196.21	194.78	191.5	196.62	192.37	192.24	197.86	188.51	193.49	195.89	192.34	195.08	186.95	199.1	188.81	193.07	197.46	192.34	193.99	191.71	197.9	191.71	194.35	195.41	197.86	188.45	195.2	194.74	192.2	192.94	195.54	192.31	193.68	190.67	198.35	192.8	192.4	190.46	193.75	187.22	194.33	197.4	196.77	192.01	196.54	194.48
208.84	212.43	207.19	203.43	204.79	207.73	201.23	203.99	202.15	196.07	199.19	208.46	198.61	198.62	206.26	201.69	201.78	207.79	204.41	209.25	200.37	206.42	207.83	204.75	198.63	204.48	207.47	208.13	206.15	203.12	208.74	200.2	209	203.23	203.53	199.76	203.04	204.07	206.93	202.05	205.75	209.45	202.02	201.72	215.39	201.25	200.03	210.65	202.83	206.86
213.78	215.42	211.74	209.26	213.16	215.34	213.12	212.44	217.05	207.71	210.98	218.73	215.87	211.9	213.13	209.08	212.89	215.05	222.79	216.75	209.52	212.62	208.09	214.38	209.31	207.02	208.56	212.97	213.1	219.04	213.85	217.19	212.67	209.98	207.41	210.78	212.29	209.2	214.96	214.81	216.94	217.07	212.37	209.43	218.82	214.44	222.98	217	212.18	210.95
204.94	200.74	197.7	206.42	205.39	199.47	203.92	202.8	193.69	203.15	200.23	199.14	199.59	213.35	197.16	201.46	211.29	204.72	204.75	197.73	208.12	196.94	204.82	202.52	203.9	209.8	202.69	202.55	203.36	207.58	207.22	203.57	204.45	203.96	200.13	201.21	201.23	207.79	201.73	203.38	205.09	206.17	204.56	208.28	196.41	201.16	201.92	202.36	207.93	206.28
203.31	200.51	207.04	201.58	202.48	203.63	207.12	202.4	203.91	205.25	205.75	210.2	200.51	209.47	205.79	206.73	198.28	203.27	195.76	201.07	203.06	208.28	209.66	205.85	191.84	202.43	211.17	204.47	205.04	207.72	196.37	202.12	204.18	195.26	206.19	209.57	207.69	207.33	203.59	205.04	205.26	203.04	209.08	207.17	206.6	202.22	207.76	204.44	203.7	206.65
206.24	215.02	207.7	207.13	204.71	210.94	206.09	209.53	209.85	207.86	216.03	209.02	207.5	207.83	209.42	210.92	216.05	209.4	208.23	211.95	207.38	216.36	212.78	206.93	212.5	209.67	204.58	205.9	213.24	205.92	210.61	202.79	212.05	207.81	211.17	201.5	206.7	207.84	205.69	213.44	209.23	211.2	214.42	207.76	213.61	207.7	210.94	214.39	209.37	211.71
210.43	212.34	211.9	205	212.22	215.85	212.38	206.25	204.04	212.93	213.03	210.41	203.77	209.97	208.63	218.48	204.94	206.82	211.8	204.2	211.73	211.79	209.13	205.88	211.93	203.96	202.58	210.06	206.54	210.98	208.76	204.86	205.19	205.33	203.81	205.8	205.39	203.72	205.34	211.1	213.51	211.27	211.48	211.84	200.95	213.09	209.32	209.5	209.81	211.81
211.71	210.8	218.34	216.16	216.75	210.91	218.69	219.16	204.28	218.3	212.38	219.33	210.09	213.03	211.58	216.01	209.58	207.48	208.17	208.51	212.75	215.51	210.15	209.52	209.3	211.71	210.16	212.13	205.64	212.36	212.37	212.06	212.52	221.36	209.41	213.6	215.09	214.16	214.88	211.59	212.45	218.78	216.9	212.56	213.64	217.05	211.48	208.9	212.02	211.19
210.1	210.7	209.22	208.26	218.19	213.85	206.36	212.99	214.19	214.65	213.69	212.13	203.59	211	206.39	214.64	211.63	213.73	209.86	215.12	217.23	210.42	213.91	214.38	208.07	213.15	213.1	216.85	215.5	211.45	213.93	214.02	212.8	212.58	210.01	210.29	215.21	206.97	217.39	210.31	214.09	213.18	209.97	213.79	208.56	206.3	211.9	211.51	215.07	215.06
213.25	213.02	207.48	216.29	209.18	213.2	213.31	205.69	214.69	211.51	215.43	208.72	202.8	214.05	208.72	215.5	212.26	211.55	215.53	210.65	216.58	210.32	215	213.48	217.81	214.38	209.28	206.42	209.14	216.13	209.16	212.62	205.79	213.96	212.74	212.17	209.6	217.27	215.17	207.46	205.94	217.56	206.25	210.18	208.54	213.71	211.49	208.97	212.09	214.89
208.86	217.13	212.38	205.87	209.77	214.45	208.04	217.41	200.56	203.63	216.59	210.87	202.11	209.49	204.21	208.24	203.89	210.55	214.06	208.23	211.42	209.05	209.72	212.47	211.54	213.14	213.79	203.82	211.96	208.24	207.73	206.61	209.36	208.02	208.82	205.04	207.21	214	208.8	202.29	208.25	202.62	205.1	213.83	206.89	217.72	207.43	213.47	210.33	208.97
210.28	202.24	205.1	201.52	202.77	207.67	203.17	203.74	203.06	201.05	201.09	207.31	204.56	198.34	196.34	200.05	211.23	204.55	207.67	206.91	208.99	210.59	204.31	200.7	205.1	199.96	199.23	208.61	200.28	205.43	199.02	205.31	199.62	208.48	199.97	201.33	203.46	206.24	203.01	203.03	201.74	197.14	200.54	203.77	207.19	203.45	199.09	207.07	195.97	204.36
215.52	206.41	210.39	209.33	208.26	205.54	219.19	218.62	217.31	219.16	209.71	211.15	218.65	219.33	213.7	217.73	212	206.2	213.84	210.78	206.1	213.77	210.81	217.08	207.2	213.28	213.9	213.1	214.91	216.92	209.29	219.98	214.01	211.7	207.28	210.32	212.47	205.27	204.7	214.97	215.82	218.93	210.63	212.98	213.18	214.71	215.91	207.55	208.26	208.3
217.92	217.94	217.26	215.16	221.88	223.54	217.96	213.52	219.68	221.53	225.96	225.08	214.76	215.37	216.07	220.58	217.14	215.27	214.19	216.68	212.9	218.58	215.66	218.1	218.59	216.61	218.37	223.85	218.77	214.77	213.47	216.62	219.74	214.24	214.23	220.21	223.83	215.84	223.33	212.37	219.43	221.82	223.1	211.7	223.96	213.35	214.89	218.55	213.83	213.71
205.93	194.77	202.25	196.07	192.73	200.48	193.8	205.06	197.34	202.62	195.39	198.98	202.59	203.04	199.96	196.55	201.78	205.82	198.97	206.34	196.9	203.5	202.25	195.25	197.62	203.72	196.28	199.06	197.91	199.13	198.77	199.13	196.48	197.62	201.95	199.72	196.3	200.85	202.45	198.15	193.87	203.25	204.79	199.41	199.77	202.37	199.05	202.07	199.92	199
215.55	208.38	211.84	211.6	214.72	220.81	219.81	221.45	220.23	227.88	212.69	218.37	214.69	215.03	220.53	216.04	218.75	217.04	215.62	215.96	221.41	218.36	218.55	217.23	221.83	215.65	215.01	215.89	213.8	214.9	226.49	217.47	213.35	214.53	218.15	213.53	217.07	213.89	220.33	217.63	215.76	219.11	216.45	214.55	221.11	215.77	217.39	210.17	221.82	221.43
200.81	206.66	206.27	206.14	199.51	201.3	201.96	208.61	207.43	202.51	201.52	205.18	200.6	205.05	199.04	214.38	202.31	203.45	200.93	205.92	200.83	206.96	203.12	200.2	205.82	209.08	205.38	199.77	204.27	206.37	204.44	201.01	210.57	201.18	196.79	202.92	198.32	203.87	202.14	206.48	201.67	206.48	204.43	201.9	207.76	200.2	202.61	207.94	206.15	205.67
204.18	208.95	211.27	207.95	210.71	210.54	204.75	218.27	201.97	200.59	204.87	205.2	208.56	209.43	206.28	211.71	212.2	213.97	212.68	205.65	208.41	206.92	207.24	201.18	208.69	201.63	214.59	198.93	210.5	217.03	209.2	210.2	206.85	203.61	211.04	207.43	211.08	211.5	207.86	205.28	214.46	210.01	206.75	210.83	204.21	208.64	205.45	213.81	210.84	213.75
208.2	206.2	209.03	207.81	210.47	208.84	207.02	205.39	209.04	207.8	198.12	208.44	213.91	214.85	213.86	206.32	210.47	211.03	213.81	208.34	205.21	209.68	208.96	207.45	205.55	206.82	204.47	207.78	210.75	211.08	203.22	210.39	205.75	207.67	212.61	206.55	212.17	216.14	204.38	209.02	202.46	204.88	207.15	212.3	211.36	202.46	209.31	206.93	199.9	211.1
200.3	202.75	203.96	200	200.16	205.24	204.67	204.57	204.08	201.01	199.37	195.81	203.52	206.3	205.82	199.14	207.07	199.69	206.94	199.99	200.8	210.76	204.94	201.38	201.68	198.6	201.09	199.88	200.88	200.8	204.06	203.59	199.95	205.07	204.83	203.86	198.5	203.76	208.5	201.59	209.01	200.39	207.05	204.38	205.72	204.99	208.74	204.95	200.42	202.71
206.55	198.62	201.61	212.74	202.44	204.28	203.31	201.23	201.01	207.07	199.65	197.2	202.22	202.26	204.18	196.45	198.87	202.97	202.17	201.33	201.94	198.67	204.11	207.22	201.7	194	203.71	202.51	204.69	195.55	198.05	199.03	200.65	194.91	200.46	202.11	203.74	196.02	197.91	202.76	206.17	197.34	197.42	198.24	204.42	203.39	197.77	193.52	203.67	199.94
200.43	210.42	212.85	206.55	209.11	205.85	204.29	207.44	207.06	208.3	209.68	210.99	209.33	212.49	212.4	216.51	213.1	208.02	210.81	206.71	206.81	212.96	208.21	209.53	207.63	213.13	207.24	215.4	201.24	202.67	207.15	207.39	204.18	206.98	209.61	213.62	210.74	212.89	212.83	212.64	204.64	202.54	206.56	207.86	210.85	210.54	203.04	210.27	208.88	203.81
208.81	210.54	210.48	209.48	206.46	215.66	205.65	210.06	208.83	207.88	213.42	215.64	209.21	211.4	204.02	202.59	204.61	210.59	206.44	206.16	205.28	208.5	208.12	205.27	209.91	200.15	207.36	202.85	208.98	204.68	211.36	212.85	206.3	203.52	212.25	209.96	204.78	205.93	207.08	206.17	204.56	205.18	207.79	214.04	205.97	209.64	212.41	207.77	206.95	205.7
208.73	208.99	210.84	208.26	211.84	210.4	212.55	211.18	210.2	209.26	203.61	205.3	213.16	208.32	209.81	206.13	215.08	199.11	208.82	207.57	210.62	209.68	210.5	209.75	208.91	208	207.82	206.05	207.2	203.61	214.66	216.66	212.97	208.48	212.69	214.54	207.1	206.88	202.1	214.11	209.04	209.39	207.56	209.46	210.91	210.07	209.98	212.84	211.94	206.23
207.19	213.72	214.57	214.78	209.03	214.29	214.87	216.33	219.85	215.06	215.43	210.81	209.28	208.21	210.47	215.03	214.72	206.8	213.35	218.31	208.02	209.74	205.59	216.93	212.18	212.92	212.18	206.24	210.53	207.51	215.93	206.97	214.31	213.02	217.63	209.85	209.96	209.98	214.45	210.58	216.06	209.41	212.85	207.67	214.94	209.86	212.39	216.08	211.91	215.9
213.43	219.53	214.6	214.22	214.8	223.34	213.38	215.37	219.68	218.4	218.15	220	215.03	222.06	222.06	219.34	214.05	220.91	219.65	211.26	214.43	220.29	214.55	218	216.55	218.68	215.21	215.56	213.05	216.8	216.8	213.71	212.53	220.53	218.25	215.77	221.69	216.07	217.43	217.57	209.39	214.99	208.92	221.88	221.86	218.69	214.98	214.26	215.77	220.06
213.94	222.69	215.05	215.46	215.39	210.93	213.22	207.77	209.87	210.85	214.16	212.73	222.28	210.44	224.43	209.92	216.73	214.81	217.13	213.78	215.4	214.09	213.72	218.39	213.01	212.81	217.35	216.18	216.39	209.25	215.7	218.74	208.71	213.62	214.36	209.3	216.59	213.71	212.65	212.34	219.39	212.2	217.79	209.44	214.89	212.63	215.83	210.55	213.68	220.98
206.51	208.93	204.26	211.87	209.88	206.65	207.78	204.6	202.05	208.4	206.76	207.75	208.33	202.96	214.82	208.67	210	207.62	212.52	218.12	204.91	207.27	209.4	210.04	213.68	213.8	209.87	199.13	212.96	209.21	214.3	208.6	208.77	207.66	211.76	207.57	210.22	201.79	207.34	202.78	207.55	204.87	212.46	208.99	207.49	209.6	206.04	207.75	206.15	203.65
196.5	198.33	199.06	201.5	200.58	201.61	199.64	197.89	196.51	193.67	196.55	198.08	205.34	191.13	198.22	200.8	195.88	200.69	198.35	202.71	201.13	194.93	194.54	202.3	196.51	200.42	200.08	196.91	198.85	195.43	201.8	196.83	198.48	190.66	197.91	199.8	193	199.5	199.95	199.29	200.09	201.51	196.48	200.05	200.85	197.99	195.6	199.16	199.5	201.35
223.32	224.93	218.67	220.3	209.79	216.08	220.5	214.35	220.83	214.88	216.99	221.15	212.79	216.03	220.51	219.77	219.62	219.06	216.19	212.64	216.51	214.94	215.93	214.99	225.55	221.6	211.2	217.01	218.36	214.33	211.41	222.67	220.12	212.43	213.42	216.4	217.09	217.2	217.16	216.47	219.72	221.4	218.97	216.78	210.87	225.04	216.45	217.45	214.6	219.43
217.29	214.54	212.06	213.47	215.6	210.49	217.96	216.8	213.49	210.93	206.72	213.01	215.29	213.32	211.07	211.46	216.62	211.34	215.21	207.57	217.54	212.09	215.91	209.43	214.61	214.17	209.84	216.56	211.69	205.8	210.83	212.66	212.06	211.21	217.3	225.35	209.86	216.51	208.02	218.84	208.9	212.45	221.19	213.35	214.18	212.94	209.3	215.82	213.57	216.41
199.01	203.25	203.44	200.63	199.43	204.55	201.86	201.86	207.49	201.03	205.89	204.47	205.28	205.32	197.48	201.87	196.83	203.4	205.85	211.13	205.52	202.51	203.45	195.67	200.14	201.16	204.77	202.82	205.77	204.9	204.82	202.05	204.57	195.81	206.25	202.74	201.76	202.84	201.74	202.46	202.3	201.36	207.28	203.02	203.86	205.1	205.13	197.9	200.55	204.79
210.15	205.11	204.6	205.56	209.4	212.03	211.27	213.2	201.86	207.73	208.62	205.68	203.12	207.37	209.09	209.08	210.62	215.03	212.55	210.74	210.08	210.11	209.32	207.34	207.51	207.36	206.62	206.82	212.39	211.31	210.1	210.81	210.43	206.72	208.47	209.89	208.44	206.82	213.86	206.39	204.67	203.7	209.11	210.25	206.69	210.57	210.9	209.68	208.48	210.36
210.14	200.08	210.03	203.69	205.29	201.93	207.56	204.76	202.61	208.67	201.91	199.81	199.69	202.99	201.58	211.39	202.63	204.24	204.33	206.71	191.18	198.34	200.37	200.94	207.62	216.09	206.95	201.41	204.01	201.92	208.35	205.88	200.04	207.81	203.18	197.04	203.36	210.31	204.92	206.91	201.88	204.5	204.78	204.52	211.06	201	213.52	202.27	202.95	203.46
198.96	199.46	196.37	199.9	202.05	207.51	200.69	202.57	198.19	204.22	208.95	208.81	202.45	194.25	197.44	205.34	206.43	201.64	199.31	201.55	206.01	204.63	202.45	200.65	195.31	196.03	208.9	203.12	196.64	201.42	204.13	204.41	205.18	202.54	202.72	201.75	202.96	200.94	211.62	195.1	205.62	195.52	203.62	202.16	205.12	195.8	199.91	204.91	202.21	203.68
200.27	204.48	202.42	204.91	208.14	199.83	203.79	205.7	199.44	204.31	199.17	205.1	202.23	205.7	206.63	198.83	212.41	206.33	202.17	199.97	209.14	209.14	204.27	200.45	196.84	199.62	201.11	202.19	211.82	201.14	202.19	209.65	208.7	197.69	201.05	203.76	201.27	203.19	203.83	208.33	206.13	203.16	199.67	208.77	202.92	204.37	206.2	202.21	207.51	207.34
210.36	205.72	211.67	202.94	207.49	207.06	209.32	211.33	206.06	209.73	211.14	209.7	208.48	205.63	206.3	205.1	206.34	209.75	203.22	210.75	213.19	206.46	212.73	206.3	208.42	204.68	204.07	201.74	213.93	205.55	208.44	210.34	204.81	210.2	210.31	208.4	211.75	204.35	200.87	207.85	211.37	203.94	211.5	206.83	207.17	209.57	208.31	210.37	205	208.24
208.4	210.32	207.39	205.09	207.04	208.67	205.49	208.55	207.61	200.66	205.13	208.19	204.95	210.44	207.95	205.43	204.88	202.55	203.75	206.27	205.14	201.65	205.32	205.68	207.9	202.92	203.12	209.86	205.2	207.07	205.62	210.04	206.97	200.4	206.33	205.7	203.24	210.63	210.21	207.56	204.42	201.07	214.71	205.68	203.21	201.7	203.72	212.17	210.82	205.92
213.57	215.18	214.22	212.14	214.55	213.13	219.77	213.81	219.43	213.49	216.47	221.83	220.99	220.18	216.36	217.21	219.33	215.43	218.51	219.73	210.23	220.26	214.88	213.38	212.44	216.91	218.21	214.68	214.85	223	215.25	213.11	222.26	212.45	212.18	217.54	212.26	217.38	224.05	210.24	210.17	219.77	218.18	216.15	219.55	212.44	220.23	217.17	215.22	219.99
215.9	220.39	217.62	217.7	215.32	217.56	215.34	216.49	213.58	213.75	216.48	215.58	218.79	215.92	218.36	221.9	213.08	219.01	218.74	217.43	207.25	221.07	220.75	215.43	216.73	219.43	220.65	212.53	216.54	225.05	219.97	216.29	218.04	219.29	218.92	211.2	220.62	219.46	213.53	222.23	212.21	210.65	212.99	221.51	213.85	218.32	219.2	212.45	216.92	216.65
213.5	213.32	212.53	214.83	211.77	210.44	211.41	214.65	215.63	217.58	212.84	213.93	210.76	223.6	209.83	215.25	215.48	216.61	213.06	210.57	212.05	216.97	211.23	212.33	211.01	210.06	212.5	211.02	217.25	218.59	214.82	212.84	215.21	218.24	214.52	219.29	213.35	209.31	213.42	211.21	214.73	213.58	210.95	216.48	213.1	222.26	213.39	214.92	212.47	215.21
199.93	202.78	201.15	205.13	199.41	197.32	201.93	198.85	199.78	201.94	201.93	205.69	199.24	199.97	198.18	203.42	197.55	209.89	202.53	198.39	202.13	205.69	199.74	201.19	203.06	211.04	204.22	196.02	199.98	201.95	206.34	199.01	196.47	200.38	202.4	203.17	206.37	198.99	196.5	203.27	198.27	201.44	200.05	202.37	205.71	197.94	196.63	199.6	199.57	205.62
201.6	205.77	203.8	198.54	203.54	203.08	210.69	201.97	206.23	201.14	203.69	195.31	198.9	197.72	202.38	197.2	209.59	202.59	202.47	199.27	203.67	203.02	198.09	198.25	204.11	203.23	205.11	205.32	198.79	198.5	203.83	205.78	198.32	199.48	202.79	201.34	200.95	201.88	203.8	198.87	201.23	201.56	207.47	199.66	200.85	203.35	199.65	202.88	205.88	198.82
202.83	211.22	203.38	209.19	203.05	212.22	208.52	200.99	199.46	205.89	204.76	201.77	206.49	207.72	207.74	207.17	209.09	202.49	210.17	205.31	205.39	204.87	207.76	207.63	205.52	202.79	206.33	213.3	206.38	204	204.07	206.15	205.03	203.75	206.74	206.86	199.72	208.58	203.09	211.88	203.36	207.9	211.79	202.54	212.56	205.99	204.95	206.55	197.59	204.78
199.36	207.9	199.68	203.41	202.15	203.27	203.05	197.21	205.74	208.43	203.74	198.21	196.39	206.39	209.33	197.09	202.76	202.63	208.64	201.83	204.9	206.31	197.36	200.95	201.78	205.34	203.23	201.44	198.37	206.6	204.94	203.9	196.03	199.17	198.95	201.61	198.52	210.49	201.25	196.82	202.22	203.03	205.97	200.5	202.32	207.45	205.35	201	201.11	198.55
199.74	194.87	198.52	188.07	198.56	197.48	200.12	201.32	198.38	198.03	197.62	200.06	196.22	199.1	199.23	196.69	198.7	199.64	200.69	193.59	202.78	200.81	200.51	200.15	195.6	203.57	204.2	193.47	202.82	202.28	201.98	197.96	205.42	196.06	195.79	200.12	198.11	198.6	204.45	201.72	198.28	195.43	204.58	204.17	207.13	200.05	194.36	198.37	194.53	195.26
222.28	220.15	211.13	218.48	216.51	213.17	213.52	223.53	216.17	220.29	215.92	210.92	209.81	221.64	219.09	218.2	218.71	215.03	212.95	217.69	213.75	215.24	219.44	220.69	217.39	221.21	215.96	214.24	214.49	216.25	218.83	215.06	218.29	217.05	222.53	216.08	215.65	211.72	221.14	212.19	217.31	211.43	213.77	219.75	217.68	210.19	221.45	219.3	217.1	211.82
198.18	209.33	206.36	208.24	207.59	202.16	206.24	211.94	209.29	211.34	212.32	208.51	211.28	208.29	205.13	210.05	211.41	207.27	211.95	210.57	204.84	206.63	210.66	210.58	210.93	211.85	205.65	210.4	206.89	211.57	211.19	210.79	206.88	211.14	207.14	203.9	207.73	210.39	207.06	199.9	211.03	207.58	208.02	208.35	203.81	208.03	205.14	209.03	210.24	208.95
210.52	214.85	209.11	211.96	210.05	209.48	206.15	209.69	214.63	205.29	213.49	211.75	204.62	209.61	208.8	207.78	210.06	207.99	207.24	216.34	209.11	210.21	206.14	212.29	208.41	208.2	204.69	213.82	210.02	210.64	209.76	209.19	208.51	213.09	207.51	213.19	214.4	210.74	215.5	207	207.62	202.84	203.87	209.84	211.61	208.33	213.23	208.47	205.09	216.94
202.21	207.36	200.56	195.93	201.35	201.22	203.66	200.81	200.68	189.84	201.51	197.62	197.56	194.87	201.17	194.59	201.85	201.83	202.53	202.28	194.95	200.4	204.32	200.76	198.18	199.41	205.19	198.65	206.49	199.74	205.19	198.57	198.83	203.68	199.12	198.64	194.34	202.36	198.97	188.34	201.9	202.36	198.71	198.75	197.87	194.99	195.16	200.43	202.13	200.1
214.11	205.68	212.35	213.63	211.82	211.47	209.94	212.2	213.76	212.63	209.13	208.68	208.63	204.5	206.19	203.88	213.03	209.26	215.15	210.72	216.75	209.47	208.08	212.28	212.92	209.13	205.28	205.51	207.06	207.87	214.54	213.03	215.4	208.79	206.03	208.28	212.28	212.68	202.63	209.73	206.26	211.29	207.83	211.27	208.8	214.14	209.65	206.66	207.55	213.23
221.71	211.98	218.04	219.85	224.51	218.73	214.85	220.29	216.25	220.66	212.78	213.72	223.84	219.62	215.75	218.54	213.91	212.78	215.49	215.61	219.88	214.39	221.15	223.92	214.94	214.56	218.3	213.57	212.06	213.33	217.24	218.48	220.68	210.16	217.51	216.26	223.59	210.16	210.39	217.56	219.83	219.23	219.66	222.38	218.97	211.69	212.76	221.09	216.45	212.37
212.88	212.33	215.98	209.09	214.09	215.2	214	209.46	208.97	219.85	206.78	216.98	211.21	212.76	217.8	214.9	214.45	215.57	219.43	218.25	213.28	217.98	211.62	210.37	211.91	207.31	210.16	219.26	214.89	207.85	208.53	211.4	214.21	218.56	208.7	213.44	216.84	217.46	213.05	209.86	217.29	203.99	213.38	218.57	219.06	210.93	217.32	212.64	218.58	211.35
208.5	211.12	204.97	209.04	211.76	210.95	205.62	213.86	206.2	213.63	205.28	207.95	211.51	204.72	214.46	214.46	211.1	207.19	208.95	205.68	211.93	203.83	203.81	206.22	210.38	210.36	207.29	209.18	196.14	211.84	207.85	202.69	205.84	212.32	207.98	206.1	205.7	205.56	202.31	207.03	205.64	199.93	211.85	205.54	213.16	210.27	209.01	202.57	209.75	203.3
210.27	197.7	213.67	210.07	213.25	208.91	203.76	209.2	208.32	206.03	209.15	206.46	205.28	204.11	203.51	211.82	203.95	206.79	211.64	207.16	207.36	206.49	206.33	206.57	209.52	207.93	202.01	205.94	205.92	208.72	205.94	208.98	215.25	202.49	211.94	205.09	197.78	209.5	208.75	203.03	205.82	201.22	198.45	200.88	195.68	211.67	201.71	206.82	208.91	208.17
206.74	211.43	207.85	212.22	208.07	214.23	209.19	211.17	206.07	212.71	208.05	204.81	206.73	212.63	219.33	208.89	209.31	204.43	206.79	208.99	204.38	209.93	208.75	204.5	210.47	207.99	205.78	207.38	207.79	213.03	205.35	208.73	207.93	213.66	203.98	213.17	211.87	212.34	208.16	218.04	210.33	204.94	206.26	209.77	213.31	213.21	211.38	205.68	205.1	215.21
204.4	215.07	213.58	211.18	215.21	219.27	216.63	210.81	217.4	211.1	213.88	212.63	212.67	205.18	219.06	205.21	210.15	213.28	213.54	213.74	212.03	210.34	215.18	218	212.12	211.79	211.13	216.34	218.64	217.62	213.1	214.3	210.28	207.42	218.33	216.15	214.86	217.72	214.99	216.22	217.96	211.21	218.87	220.78	216.18	214.2	217.46	208.77	214.7	211.94
202.81	202.18	201.83	207.15	205.63	202.53	199.87	201.83	201.23	206.12	205.4	195.25	197.27	198.52	202.81	205.94	207.67	197.39	206.41	201.43	197.94	198.99	196.96	206.72	199.34	199.19	206.03	200.5	208.32	204.58	205.7	201.62	205.26	201.98	207.3	199.55	199.41	203.4	199.02	207.53	200.64	207.37	205.92	203.33	207.76	199.68	199.09	201.78	199.03	210.58
205.35	208.57	202.91	211.64	201.91	205.06	205.21	203.35	213.44	211.45	208.64	209.79	206.38	208.88	206.43	201.56	205.23	207.94	207.29	214.62	204.17	208.96	201.91	207.29	209.88	207.14	206.25	205.95	203	212.59	207.97	210.18	206.41	213.27	212.39	207.72	207.68	205.87	211.67	211.26	202.78	205.18	213.26	198.63	206.75	209.6	201.66	200.59	203.3	209.63
216.37	212.94	212.75	208.87	209.6	210.98	210.06	213.69	210.06	213.65	216.66	208.11	212.37	206.07	211.86	208.37	212.26	218.18	214.98	207.77	215.5	211.4	210.96	207.43	208.93	208.75	206.83	205.24	211.67	210.64	208.09	213.23	201.98	221.05	202.69	205.3	214.07	214.77	214.1	215.38	214.33	218.7	214.82	212.21	209.13	211.07	213.06	208.66	222.56	209.79
207.35	214.28	209.47	213.63	208.41	216.51	204.82	204.19	210.45	202.27	209.87	212.07	217.41	210.15	214.44	212.37	208.21	209	209.17	212.31	207.75	212.37	207.69	207.82	208.75	202.61	215.65	200.77	203.98	208.2	205.1	211.81	201.58	208.1	207.28	206.34	214.64	206.09	207.96	212.95	203.85	208.34	204.25	204.93	207.43	210.97	205.71	209.46	209.02	208.97
207.6	195.92	199.56	199.44	199.3	209.11	201.92	203.21	202.72	200.33	204.77	199.2	204.8	203.8	205.01	204.44	205.81	204.06	206.94	206.66	201.85	204.33	210.64	203.07	211.9	205.91	200.24	204.14	204.41	191.86	206.55	198.12	207.89	202.15	202.41	206.89	203.51	198.29	205.4	205.26	205.23	205.58	207.47	206.48	200.96	204.02	200.8	209.43	206.47	205.97
215.27	214.48	216.9	218.2	218.52	211.53	218.33	218.63	226.35	215.34	219	210	218.29	224.42	217.89	215.92	220.52	219.9	217.58	219.59	221.89	220.67	215.35	214.12	215.5	215.39	212.68	214.92	222.64	211.26	214.11	213.15	217.71	218.99	211.99	213.73	213.59	221.73	218.13	220.92	209.27	218.02	218.93	219.24	211.49	207.77	218.7	220.41	215.13	219.9
204.88	204.88	213.32	209.39	201.75	212.01	209.32	208.75	206.92	210.6	207.29	209.44	207.79	206.32	210.22	207.49	201.39	211.33	208.66	198.69	212.37	209.42	206.34	203.75	203.5	203.13	202.48	208.35	207.6	204.12	209.34	205.67	204.74	210.48	203.45	201.62	212.57	208.09	206.26	207.85	203.51	208.02	208.71	207.61	201.15	212.62	207.69	206.88	210.1	214.6
215.08	208.58	203.8	207.23	206.9	209.07	207.7	208.94	209.91	207.94	209.43	209.69	209.16	212.86	207.58	206.35	210.93	208.99	208.04	208.25	206.71	213.88	206.32	203.65	212.26	206.13	212.47	210.77	205.22	210.4	215.07	208.59	210.33	218.53	201.66	218.71	210.56	209.26	206.21	207.4	201.44	209.61	208.09	206.67	208.23	209.3	206.3	204.56	204.94	209.69
207.63	209.81	211.99	209.68	212.58	203.98	209.94	213.6	205.69	203.2	214.65	210.65	208.26	206.58	213.54	209.93	211.56	207.59	213.13	210.71	209.02	210.99	212.81	216.17	211.22	206.45	208.62	208.32	204.87	210.22	208.58	206.78	210.72	207.17	210.5	208.53	206.37	211.29	205.77	209.3	211.34	198.87	212.47	203.8	208.55	209.55	204.49	212.41	209.53	223.89
208.49	208.68	208.38	206.69	217.45	216.63	210.51	209.49	213.34	206.22	212.38	213.5	211.44	206.18	208.62	210.61	209.84	214.19	213.52	207.15	211.66	216.44	208.25	218.48	213.05	214.37	215.93	213.24	211.5	208.93	212.16	211.63	213.96	209.67	218.29	207.53	207.38	218.23	214.39	211.43	209.42	215.46	212.51	211.9	210.07	216.83	208.41	211.43	208.78	207.68
208.21	207.66	202.68	220.32	214.44	215.27	214.3	210.99	210.09	214.21	213.31	205.66	208.2	212.4	209.05	208.01	210.16	213.44	209.27	213.36	212	213.74	216.54	219.21	211.48	211.21	215.1	210.04	219.11	213.47	212.64	215.91	209.37	211.42	214.83	214.36	212.29	212.95	211.06	214.54	216.36	211.36	210.32	215.51	215.19	203.36	206.35	211.38	209.04	209.96
201.42	204.08	199.77	202.28	199.45	198.13	206.18	198.45	205.17	197.87	198.91	202.91	199.24	199.17	193.79	198.44	193.53	200.69	204.49	197.67	196.68	200.41	208.13	200.91	201.72	196.44	206.08	199.47	202.41	199.57	197.34	202.6	197.42	201.08	201.21	200.49	202.63	200.45	202.9	196.89	199.51	201.52	203.91	201.88	201.82	197.65	196.29	201.79	205.86	194.03
207.84	216.99	204.14	208.42	210.21	209.07	214.1	213.9	206.47	212.53	208.12	204.64	214.68	207.27	210.91	209.69	215.53	219.19	206.23	209.64	210.82	214.35	219.3	209.25	210.17	208.91	201.73	209.92	212.97	211.51	211.9	212.47	213.07	210.77	213.98	219.94	206.69	217.34	211.74	213.06	210.48	209.56	204.72	215.62	212.96	214.8	217.83	209.96	212.04	215.12
216.3	216.28	219.76	224.2	212.41	218.86	218.78	215.15	213.36	224.28	214.02	216.86	221.29	219.63	213.79	219.99	211.15	221.22	214.26	217.67	212.99	220.14	216.65	216.82	218.08	215.27	222	218.54	217.28	209.7	219.66	220.69	215.92	215.96	214.4	219.43	217.55	218.77	216.42	222.52	210.99	212.97	211.77	216.15	216.72	225.06	218.22	222.91	216.78	218.59
205.85	201.62	210.09	199.88	201.26	203.51	207.37	194.98	207.71	199.8	203.01	200.63	203.31	202.87	204.14	197.66	201.36	201.22	207.59	202.31	206.77	203.09	205.15	199.77	205.43	206.44	202.24	203.2	203.17	198.91	209.03	199.66	200.22	194.56	206.66	204.73	199.99	203.8	204.2	198.36	206.11	206.79	203.22	196.72	202.93	207.23	198.68	203.92	200.26	204.96
205.5	205.27	204.89	206.08	206.22	207.98	204.23	204.63	204.64	199.03	206.09	197.88	196.75	205.88	200.85	207.88	204.8	198.38	203.58	200.88	206.03	202.68	200.31	209.37	201.32	204.4	202.34	201.98	206.56	209.14	203.92	209.42	202.37	204.72	197.76	205.52	205.72	201.77	199.14	193.87	202.68	206.99	201.54	202.55	204.65	203.82	195.64	202.47	197.57	205.73
201.31	202	199.92	206.16	210.76	205.46	208.22	205.97	206.51	206.62	204.96	202.87	203	212.44	208.98	207.71	207.29	201.45	203.43	207.74	203.27	209.07	207.38	208.2	203.57	206.05	202.16	204.13	207.68	212.31	206.26	205.78	205.29	206.21	208.43	203.69	207.62	206.46	199.71	204.83	212.71	209.13	208.09	204.18	212.01	213.9	203.43	207.03	209.18	207.5
199.06	199.07	203.74	197.1	202.97	199.92	207.23	197.2	199.56	191.45	202	203.35	195.77	200.07	200.59	203.52	196.55	196.64	198.54	195.32	194.34	202.1	197.38	198.27	198.54	200.57	204.16	202.42	200.46	198.65	199.16	202.53	204.08	202	199.15	199.63	208.02	198.25	202.35	198.26	196.93	197.62	196.44	200.05	201.96	202.95	202.1	199.65	209.06	201.72
198.69	199.72	196.12	192.73	197.6	197.46	199.01	203.96	191.47	200.79	202.53	198.86	201.56	201.26	206.64	203.21	198.29	195.35	192.16	202.48	197.37	205.6	191.18	194.44	193.81	193.99	203.71	200.85	197.48	200.32	203.09	203.21	200.62	199.93	202.89	204.08	192.24	195.72	197.1	198.83	202.32	196.75	201.68	202.11	198.25	200.18	204.45	199.51	201.97	205.94
214.33	206.88	215.7	210.89	217.78	209.88	212.31	203.3	209.05	208.8	214.04	210.03	207.94	210.42	205.9	210.38	216.21	204.28	204.36	211.77	207.27	213.9	209.69	210.9	208.11	211.79	213.62	205.79	209.55	207.38	202.89	210.54	206.44	212.72	212.76	207.2	204.95	208.24	212.31	210.02	205.75	213.65	206.33	212.26	209.05	212.75	217.76	205.66	207.7	215.16
210.34	208.39	210.96	210.52	215.1	210.03	214.84	214.16	214.96	213.6	211.56	216.31	205.23	214.29	213.41	206.45	208.14	208.9	207.33	212.14	211.31	210.92	209.42	207.04	209.62	211.67	210.92	215.83	212.8	212.27	214.55	209.07	210.43	214.36	209.65	214.11	211.92	203.51	206.9	211.37	208.97	207.53	208.19	208.51	212.52	216.34	219.72	206.67	212.34	212.42
201.12	204.62	202.38	198.22	204.79	204.22	190.8	204.22	195.29	204.19	197.27	194.63	204.05	192.48	196.54	205.23	199.63	200.71	204.81	198.22	203.37	202.14	206.82	198.21	194.26	203.4	205.44	192.52	197.18	202.97	197.26	192.59	200.51	201.28	203	196.67	199.54	199.11	208.27	197.13	201.69	198.65	199.61	197.33	198.84	202.35	200.55	197.83	200.16	194.22
204.61	201.19	208.53	213.87	209.33	212.29	207.05	207.04	213.25	208.89	210.39	215.7	212.94	211.13	213.66	216.04	210.19	207.93	205.6	214.53	210.34	211.59	207.64	201.71	202.21	210.67	214.04	208.9	212.15	207.39	213.8	208.66	209.21	210.43	203.85	209.78	218.01	208.28	203.7	206.68	210.35	211.22	213.4	205.2	211.93	208.15	207.46	205.47	202.35	207.01
218.81	215.16	215.14	211.89	221.08	216.67	217.71	211.06	217.95	215.45	213.22	213.05	210.25	217.49	219.25	215.27	221.8	212.15	218.87	211.3	215.99	213.42	213.83	213.93	213.17	209.31	219.38	207.6	216.36	216.59	217.04	217.97	220.26	211.54	219.3	210.41	217.31	217.11	216.51	216.03	217.88	215.12	210.84	216.55	217.04	215.85	218.83	219.89	218.06	216.32
214.64	212.71	216.08	209.99	206.33	215.18	209.53	211.16	211.34	215.2	205.11	206.31	202.79	207.54	205.47	212.27	213.69	210.17	210.95	212.42	211.59	210.58	210.51	203.43	208.48	213.36	212.6	210.8	204.61	206.86	211.47	208.02	203.28	214.44	204.56	216.6	203.11	210.24	211.73	210.78	208.67	210.71	212.61	210.98	210.33	208.33	203.33	210.51	208.74	209.16
207.18	212.51	202.57	201.15	204.17	209.39	211.91	206.32	207.6	207.82	203.04	210.82	203.29	203.49	206.9	208.76	206.88	203.11	209.36	206.57	213.13	204.46	211.61	206.48	205.78	207.33	207.23	208.02	214.54	209.62	214.29	206.82	214.32	207.39	211.05	204.51	207.65	212.11	210.56	206.15	208.59	204.59	214	211.85	206.38	206.66	211.73	202.35	202.3	205.23
218.53	213.26	215.26	219.07	209.35	222.96	208.7	215.88	216.78	214.22	217.36	222.82	218.52	214.88	220.65	218.44	216.61	219.17	216.52	211.82	216.15	222.57	213.78	218.25	218.4	221.57	211.66	219.09	217.11	220.62	216.88	223.29	219.7	221.54	219.97	219.9	218.34	218.38	220.94	222.02	219.46	227.49	212.94	215.92	212.83	218.67	219.75	217.88	220.82	214.75
208.98	202.58	204.03	204.53	205.84	202.04	205.52	204.4	212.61	203.95	205.59	198.41	207.32	207.19	197.85	199	203.56	204.35	199.45	199.61	212.08	203.72	205.96	207.48	201.71	198.35	199.07	203.12	204.67	198.19	198.96	206.03	211.12	205.36	203.75	203.55	206.34	197.16	202.27	206.06	198.48	205.03	204.59	204.27	203.6	205.68	200.68	203.16	201.17	204.18
216.84	213.14	227.08	218.03	212.01	207.74	210.51	213.85	212.91	215.94	206.22	214.15	209.17	210.68	214.57	208.7	210.83	212.66	211.87	206.72	216.05	210.36	211.43	214.02	213.81	219.56	214.53	211.87	216.22	212.9	213.4	212.73	212.39	213.63	219.08	209.31	211.27	214.01	207.93	212.41	213.98	213.87	209.8	215.91	209.57	205.48	207.36	205.42	213.76	210.27
202.52	217.19	209.2	211.05	211.92	207.49	208.7	208.31	208.64	212.27	202.6	209.6	211.06	210.69	209.12	207.22	214.05	207.31	205.2	210.27	209.86	205.71	209.37	206.15	208.68	218.25	208.79	216.82	208.54	211.58	204.22	212.68	201.3	200.12	206	213.29	205.56	204.57	210.94	207.89	205.71	211.47	208.14	209.91	212.44	211.1	207.46	211.33	207.44	206.56
206.51	205.96	204.18	205.41	210.67	204.52	202	200.47	201.32	199.53	207.34	198.59	198.13	197.49	198.32	201.04	195.1	195.84	205.7	203.22	199.93	205.45	200.13	205.45	208.15	206.21	205.12	193.87	207.34	206.46	202.67	207.09	194.9	199.62	203.24	196.22	206.22	202.7	205.94	200.83	197.58	203.24	200.98	203.75	204.42	202.79	200.58	202.09	202.29	203.28
200.01	195.14	202.99	199.25	194.87	205.69	195.75	198.88	197.32	197.83	198.6	186.04	194.21	197.44	197.05	205.99	198.03	192.46	198.05	199.71	200.27	199.28	199.07	202.57	203.5	196.44	196.44	196.31	205.43	199.59	191.97	199.44	198.27	199.46	199.83	202.75	196.37	203.07	207.48	195.95	198.05	202.74	195.47	197.74	200.44	200.65	202.13	201.03	198.76	201.84
205.91	206.79	200.12	202.95	208.34	207.57	207.89	196.08	196.04	205.63	201.92	212.27	199.59	205.46	204	203.01	199.63	205.23	208.85	207.2	202.65	203.98	204.29	201.03	203.27	203.81	205.87	205.84	208.52	200.76	203.7	205.66	206.39	204.48	199.32	207.66	210.17	206.39	205.22	205	202.83	199.96	207.31	208.69	203.41	202.61	208.01	197.97	202.2	205.9
216.66	209.95	213.95	216.1	211.01	213.28	219.91	213.28	214.96	217.41	212.86	209.3	219.3	212.51	212.54	210.72	217.52	208.81	216.88	208.81	210.77	212.78	212.64	204.33	218.69	216.09	214.92	213.49	211.42	210.42	212.57	218.61	216.83	217.16	212.89	210.39	211.56	222.93	212.65	215.17	208.22	208.82	215.24	211.61	217.34	217.62	209.43	218.08	211.33	213.39
196.97	211.74	195.5	202.95	204.65	197.91	209.62	200.68	201.45	201.98	198.43	203.62	199.23	204.49	198.43	203.95	201.64	198.28	203.58	204.18	205.37	201.34	203.52	204.09	206.78	202.26	203.03	204.12	205.21	201.28	208.09	199.29	201.2	206.63	198.32	200.81	204.97	199.76	194.94	208.45	198.32	198.22	204.67	194.95	204.31	200.99	191.6	195.03	199.86	200.14
201.33	201.96	200.28	199.55	209.49	199.81	203.84	202.89	205.98	210.18	197.27	204.01	201.67	197.63	197.47	198.23	203.28	200.89	203.94	200.99	201.48	199.35	200.53	205.77	203.17	201.95	203.42	201.97	203.33	206.15	197.91	200.43	206	200.48	198.8	201	196.42	204.32	205.01	199.56	204.44	200.8	204.43	205.21	207.88	204.88	210.29	197.67	211.52	200.11
204.97	211.39	217.82	205.57	208.16	208.02	214.8	211.42	207.87	206.7	211.49	212.9	203.63	217.57	207.36	205.05	205.97	210.62	208.31	207.49	207.95	213.58	199.75	207.8	210.43	210.36	205.28	210.68	212.92	208.13	208.45	210.55	203.6	207.47	203.1	203.74	213.08	206.16	210.53	211.06	211.75	210.44	208.75	204.32	211.25	204.55	198.78	211.11	204.47	207.83
197.18	205.72	194.82	207.07	204.49	195.85	198.69	199.63	200.69	204.9	198.6	203.18	198.95	200.19	195.01	200.24	199.39	202.26	199.61	198.65	202.09	201.89	197.99	204.24	201.42	201.59	199.6	196.41	200.25	207.09	206.6	200.63	197.47	195.09	206.01	204.5	200.25	204.49	203.84	200.49	202.49	204.35	202.55	200.58	207.5	209.21	197.7	197.45	198.72	203.43
198.84	209.29	204.18	203.22	201.68	201.98	207.48	206.84	203.39	206.57	207.49	203.15	201.9	202.96	207.54	205.44	202.32	200.91	206.4	199.79	202.62	206.7	203.91	204.56	209.59	205.92	208.76	208.65	210.06	204.15	205.62	205.68	204.63	207.87	204.11	207.54	201.49	206.66	199.02	204.4	203.6	211.36	208.56	199.72	205.17	208.24	202.29	206.76	213.24	198.9
207.16	209.55	211.54	209.64	203.8	214.64	211.07	210.04	221.02	213.61	213.37	211.14	211.46	208.25	214.55	211.48	216.14	209.95	215	207.63	211.72	210.68	210.48	211.6	205.82	213.4	215.61	211.92	223.24	207.13	201.92	208.6	210.9	211.01	211.6	212.39	211.05	210.62	208.34	206.11	208.83	211.34	208.69	214.59	210.55	206.79	208.62	213.41	214.06	208.58
206.14	206.83	210.82	208.13	206.6	209.89	205.69	206.23	212.32	204.85	206.95	203.14	205.23	205.46	205.58	210.65	205.57	204.98	206.87	206.88	209.17	209.73	209.56	204.4	210.84	208.23	202.55	208.32	214.86	210.7	208.17	207.31	205.57	202.56	205.14	207.43	205.66	202.84	203.11	206.74	208.79	205.06	206.2	208.09	206.94	211.55	211.06	210.37	211.91	205.71
209.78	213.83	216.46	207.91	217.14	207.27	214.39	209.17	208.64	216.82	206.32	212.09	215.29	212.72	209.96	215.3	219.45	214.35	216.04	217.8	214.16	215.04	210.74	214.42	212.61	212.35	215.03	218.1	216.44	211.11	213.95	212.09	217	210.17	216.28	211.26	215.32	209.74	214.07	211.07	214.31	215.09	213.84	213.85	213.71	207.92	210.23	214.53	215.33	207.43
210.62	208.53	209.73	212.11	207.21	213.44	208.85	211.47	207.85	209.7	207.34	211.04	205.54	213.18	221.63	215.25	207.17	211.22	209.87	216.82	212.13	208.93	217.76	207.64	210.9	213.61	210.12	210.51	210.74	209.83	213.78	211.92	210.68	206.92	209.09	210.34	216.74	210.93	213.39	213.11	211.08	207.3	203.69	210.7	212.63	207.71	209.16	212.6	213.51	213.64
206.33	206.78	198.45	200.1	205.01	196.53	208.75	198.55	208.32	200.37	201.09	204.11	198.67	206.85	202.29	198.01	206.09	205.27	201.84	206.04	203.84	203.94	204.58	202.67	205.4	204.19	200.46	208.36	200.51	205	202.48	203.19	206.48	194.69	202.01	205.05	206.09	198.24	202.24	203.91	205.12	202.27	203.39	209.8	207.97	208.09	204.26	201.41	202.74	204.83
205.19	205.98	211.89	208.07	206.84	205.47	204.03	213.89	210.72	207.28	206.12	210.78	206.3	206.81	200.89	207.4	207.38	206.72	210.63	206.42	203.74	207.54	206.66	207.29	206.26	201.74	210.52	211.02	209.78	210.37	209.35	211.3	208.68	208.13	209.5	207.54	205.75	209.58	209.27	210.38	206.86	216.39	206.72	208	216.34	207.96	207.33	211.92	205.36	206.69
204.11	205.75	207.56	217.2	213.67	210.1	203.54	203.69	211.51	210.1	205.53	209.95	206.04	211.3	210.21	212.8	209.36	209.72	205.44	202.25	204.8	209.57	207.35	213.71	206.25	210.17	207.65	210.9	207.43	206.38	208.4	204.84	205.13	210.09	209.21	208.36	207.78	211.49	209.24	208.4	204.39	204.04	200.28	211.55	209.62	206.04	208.29	205.45	212.67	207.94
209.14	214.52	213.37	216.12	211.64	213.53	212.83	212.62	210.22	208.24	208.86	210.58	211.97	212.84	215.92	213.98	210.1	211.7	206.13	211.36	219.94	211.62	212.2	212.14	217.69	212.13	211.36	210.43	210.58	214.15	213.33	214.5	216.93	212.21	207.33	219.79	213.03	211.95	214.06	216.47	205.59	221.04	214.93	212.95	209.62	211.63	206.15	212.49	217.69	210.87
208.03	212.68	209.39	205.81	212.31	206.02	203.32	210.26	211.31	204.21	211.69	204.95	207.82	211	212.72	215.98	207.62	210.54	205.56	208.97	211.92	203.78	205.62	203.16	204.97	208.69	212.28	204.9	208.91	212.77	206.1	209.97	205.66	211.86	212.19	206.86	207.64	211.76	211.54	207.15	203.81	206.77	203.62	208.29	207.21	200.94	207.68	208.54	208.57	207.17
210.9	216.38	217.92	217.75	211.18	217.87	214.06	223.55	221.28	219	216.74	211.97	215.46	221.02	216.93	217.53	217.96	216.53	221.26	218.2	222.87	222.76	216.53	219.31	213.97	212.73	207.5	220.87	212.96	212.2	221.95	218.4	221.06	217.62	210.75	213.13	218.66	213.37	212.97	217.27	217.06	211.45	215.47	219.8	213.09	214.85	209.88	217.19	218.57	218.58
218.44	212.79	215.58	216.37	215.61	217.03	218.3	211.5	214.95	215.48	212.42	208.2	207.5	215.39	209.88	213.91	211.64	210.53	212.21	208.6	207.58	209.81	214.31	220.97	214.16	217.38	211.57	215.72	213.4	219.66	213.61	209.07	210.9	210.37	210.83	210.77	211.7	216.9	214.08	211.38	216.65	218.25	209.93	217.11	215.04	214.68	207.74	209.4	207.4	217.71
208.16	196.52	204.91	205.99	201.53	206.92	202	193.83	205.3	208.77	207.63	204.91	209.94	198.26	201.9	200.62	201.51	206.52	203.12	205.52	202.04	199.41	203.63	203.5	204.12	201.42	208.44	204.46	200.55	209.85	199.02	197.89	203.54	200.66	203.6	202.36	202.46	202.46	204.42	204.99	202.6	202.37	210.01	207.35	205.46	206.37	200.6	201.1	202.27	208.62
224.88	211.96	207.73	214.15	215.91	218.29	213.47	214.3	217.38	217.54	223.38	212.37	220.61	218.82	209.12	213.52	221.15	211.65	208.86	214.99	214.09	219.5	215.26	211.54	208.74	214.64	213.9	219.94	211.64	217.87	216.43	214.24	217.37	212.04	225.16	222.84	216.08	218.66	222.66	210.58	220.38	217.96	215.4	218.09	221.37	219.49	221.25	219.78	213.14	216.16
198.07	204.13	202.1	207.95	203.08	204.35	201.96	197.02	203.29	201.37	198.88	205.13	201.22	205.4	204.07	198.11	194.62	207.97	197.3	209.18	200.54	204.91	203.38	203.7	202.58	207.43	203.89	205.71	199.45	201.43	205.88	204.48	205.97	195.8	208.55	205.52	209.89	202.23	207.61	201.16	208.34	211.9	206.89	204.48	201.65	208.38	203.31	206.58	202.72	207.01
200.8	202.6	205.29	205.75	203.49	208.09	205.68	200.55	200.48	202.99	205.88	205.44	203.84	203.69	208.57	206.66	199.98	202.96	201.65	201.33	205.56	203.81	207.87	206.72	199.17	203.15	204.7	209.83	201.65	199.98	201.37	208.91	201.18	205.94	200.88	208.23	204.02	201.77	195.7	202.94	211.38	197.86	202.15	203.42	205.31	201.13	196.34	199.82	198.53	200.27
199.72	203.75	210.67	205.97	210.69	208.84	211.42	209.55	204.72	209.65	202.74	201.53	203.41	202.56	201.48	199.35	203.37	200.27	198.01	210.92	207.07	206.41	205.17	204.83	201.43	205.24	203.12	199.58	204.78	206.99	201.64	212.32	202.15	204.4	200.44	207.79	206.29	205.08	208.13	194.11	203.96	206.99	205.94	205.07	206.12	200.34	208.6	203.16	205.22	200.57
207.24	205.71	210.29	209.79	211.7	211.94	209.58	211.69	209.79	209.47	209.76	211.88	207.96	215.22	208.49	208.36	206.41	203.53	211.51	212.19	208.1	214.38	203.03	213.99	211.29	209.43	208.08	211.02	212.1	210.4	211.71	213.69	209.4	210.22	212.56	206.07	211.91	210.67	213.52	205.18	206.83	207.57	207.23	212.62	206.03	210.51	209.38	211.69	200.17	209.74
216.05	210.07	220.36	225.29	218.03	214.83	219.73	215.7	211.34	215.09	216.61	219.76	212.65	223.22	214.9	212.89	214.01	213.98	216.75	213.96	217.06	218.83	217.79	215.21	216.36	214.17	214.15	215.95	217.56	210.07	212.54	220.29	218.22	211.05	213.89	214.25	213.63	221.39	216.76	222.03	220.6	208.74	212.46	210.75	220.62	215.44	217.93	218.02	209.69	218.19
209.06	202.56	202.83	210.7	201.49	206.46	206.37	197.49	201.76	201.35	202.66	207.25	202.49	197.51	206.06	201.51	192.55	202.52	203.5	201.93	204.01	205.12	206.79	203.4	199.28	204.35	212.1	204.53	198.06	198.2	197.84	205.42	200.59	207.81	202.97	204.55	204.18	205.37	203.31	199.78	198.4	206.1	205.64	208.64	199.82	202.48	202.73	201.63	201.75	202.26
207.44	207.07	206.16	200.98	204.4	206.81	202.14	204.95	202.96	203.03	197.95	205.92	204.79	198.01	207.95	210.84	203.89	202.58	199.82	204.8	203.11	206.08	205.5	208.21	201.41	196.03	204.83	203.23	206.81	200.43	206.8	204.47	203.11	203.2	196.48	203.38	207.78	201.92	198.19	206.65	200.22	200.3	205.65	203.57	205.4	209.18	204.73	208.49	197.14	206.93
205.2	205.93	201.32	210.3	206.04	204.15	202.35	205.31	201	204.09	204.96	203.66	207.51	212.81	208.07	201.83	202.6	208.55	209.12	201.77	200.84	203.51	199.77	205.82	207.85	199.92	205.04	198.01	202.93	207.13	210.79	204.36	210.54	203.58	207.05	203.56	209.41	204.79	199.59	204.99	204.45	204.45	203.8	207.24	207.42	207.53	206.19	208.28	206.58	213.48
205.38	202.78	206.34	201.94	207.26	206.55	202.05	206.21	204.35	209.67	208.22	202.61	208.38	205.28	211.72	212.82	195.8	209.53	207.23	206.45	211.16	202.08	207.98	202.65	204.1	206.87	208.07	204.19	205.71	204.25	199.69	207.93	201.32	208.23	204.28	205.84	209.02	205.15	207.86	206.28	211.03	208.28	211.45	200.26	213.94	200.82	207.61	201.46	207.86	208.65
196.45	207.57	208.7	208.6	204.94	204.86	204.49	198.71	204.48	202.51	198.84	196.5	204	195.46	203.84	204.45	209.14	201.7	201.13	199.62	208.59	200.54	201.67	204.58	197.78	204.69	204.67	202.97	208.44	196.62	197.55	208.77	200.52	204.12	200.43	195.09	209.76	203.99	201.88	199.44	200.6	203.22	201.62	201.79	204.75	208.5	208.08	202.86	205.39	201.25
200.75	198.79	196.44	196.69	202.08	206.25	200.8	200.02	191.49	197.44	201.49	194.44	196.86	198.88	199.68	202.99	205.31	202.35	201.92	197.42	199.27	202.23	200.91	194.53	201.13	201.37	202.22	202.69	200.72	198.31	201.32	204.12	205.68	198.63	196.85	199.06	194.8	201.44	201.49	196.48	199.7	199.46	197.73	196.99	204.29	197.89	194.33	203.52	204	204.82
205.31	207.43	203.18	198.74	207.45	203.99	197.19	202.29	207.32	209.33	202.18	205.37	202.07	199.65	208.51	205.46	205.49	205.96	204.21	201.66	206.18	201.02	200.58	209.54	205.1	204.13	202.29	203.66	207.81	207.49	203.51	199.21	202.71	205.15	202.71	200.22	199.6	204.08	207.45	203.46	196.91	198.65	197.32	205.91	210.9	209.34	200.75	197.39	197.31	201.92
209.19	210.65	204.52	207.92	210.35	210.07	200.67	201.7	200.07	199.37	206.79	202.59	203.42	207.6	210.44	213.28	205.49	202.6	206.18	204.22	205.64	201.15	201.73	197.34	209.16	209.89	200.56	205.41	207.55	205.66	197.42	197.78	203.32	200.31	204	199.14	207.25	206.03	203.95	203.85	201.23	209.43	206.32	198.24	207.09	200.88	201.73	203.98	207.13	199.58
202.71	201.82	203.23	203.83	202.87	197.53	202.1	203.53	200.72	202.08	205.28	199.66	203.31	213.75	202.12	204.81	206.05	199.63	203.58	206.6	203.9	205.41	203.05	211.16	209.77	201.09	205.88	209.61	208.49	203.76	204.09	209.74	206.06	202.53	197.9	206.82	197.62	202.12	203.04	197.56	202.35	204.68	198.57	205.02	201.31	201.19	208.26	202.76	206.48	203.81
200.96	200.21	205.07	206.3	204.7	208.39	206.61	203.5	201.3	200.39	206.23	202.32	206.82	204.04	208.78	202.64	205.4	205.48	211.28	207.13	206.46	201.47	202.64	205.5	209.42	201.91	198.71	209.99	206.39	208.52	201.78	205.5	204.83	207.69	201.72	204.98	212.45	199.71	207.88	205.38	204.03	210.28	206.39	201.63	207.15	202.78	208.54	204.66	204.81	207.68
206.62	200.53	203.38	204.12	201.53	205.84	206.22	205.77	198.79	203.73	200.59	205.2	204.93	205.26	205.01	200.96	202.93	202.47	202.3	206.53	201.53	201.59	202.88	197.64	209.25	202.13	204.71	205.69	202.54	198	200.06	205.76	203.17	203.88	204.2	202.12	200.08	206.09	206.07	199.49	200.34	209.01	199.27	204.15	209.04	203.32	204.38	209.48	200.57	201.71
213.8	208.3	212.78	202.13	205.04	209.56	201.85	211.64	205.26	210.3	202.3	199.85	214.23	208.04	209.09	207.32	211.72	217.38	209.22	208.49	206.33	207.75	209.22	205.36	211.62	210.89	205.15	209.51	212.68	214.56	209.54	211.05	209.51	210.34	212.11	203.28	207.59	208.2	206.78	207.05	213.3	211.16	206.99	207.98	205.51	209.84	208.44	210.63	203.23	205.61
211.99	208.66	216.62	210.81	214.41	206.9	207.57	214.25	214.31	209.54	217.5	213.15	213.14	210.7	212.28	211.7	208.42	215.57	213.8	212.53	207.69	209.08	215.6	212.93	210.67	214.28	212.55	214.57	209.22	214.5	217.06	210.98	213.67	206.6	213.74	219	219.34	214.64	218.87	207.9	218.21	209.04	212.07	207.21	214.11	213.83	218.26	216.34	214.66	213.84
208.08	207.79	213.4	211.32	210.61	204.87	205.37	206.53	208.44	213.64	208.11	209.46	215.71	205.36	209.78	210.23	207.94	204.78	209.99	211.82	203.77	206.55	212.2	204.04	215.06	209.09	203.25	210.17	205.92	207.36	210.8	204.3	205.15	211.66	210.48	210.71	203.77	213.35	208.86	207.76	207.82	205.71	215.44	208.58	200.36	210	206.59	211.04	206.27	215.91
210.96	198.42	203.49	212.74	206.51	204.38	206.52	210.7	207.32	206.5	211.11	218.74	213.33	211.28	208.8	206.49	203.47	209.67	209.67	208.73	208.04	203.61	205.85	204.49	211.79	209.98	210.69	212.65	214.84	203.39	207.23	207.89	207.76	204.98	206.28	210.67	203.93	204.01	210.6	206.06	207.74	211.47	205.3	204.64	211.21	210.01	204.56	204.15	207.09	207.41
200.62	200.78	198.76	200.6	201.1	203.82	204.08	196.95	202.58	194.35	199.2	201.6	195.9	196.43	198.19	204.55	197.03	199.12	197.42	198.2	200.6	202.6	207.86	203.82	202.42	204	197.95	198.41	196.41	204.34	197.15	201.32	201.59	203.7	197.77	189.88	199.49	204.55	197.35	204.74	201.89	205.91	203.39	200.13	200.63	194.13	193.98	197.92	199.22	199.68
210.49	200.14	204.66	208.01	200.2	207.99	206.03	204.73	203.55	206.94	203.51	201.01	211.92	209.09	205.6	207.96	206.58	206.18	204.07	207.33	203.01	204.65	205.44	207.68	202.26	199.93	203.97	199.81	211.39	210.11	205.02	203.17	207.93	206.52	202.43	204.59	207.79	212.61	207.44	201.26	206.92	201	203.51	207.91	202.65	200.68	199.68	196.6	211.08	204.64
205.02	202.46	198.54	197.59	197.34	196.01	200.53	197.13	199.81	204.48	200.65	203.81	195.89	199.37	199.92	197.53	202.11	203.54	203.98	196.95	189.83	202.94	198.78	198.2	200.84	205.91	200.33	194.65	196.74	197.85	202.78	201.92	203.44	194.89	196.57	205.07	194.49	196.16	203.18	206.31	201.44	199.29	201.74	204.51	202.23	199.78	202.95	192.84	203.79	200.83
197.26	198.56	196.67	196.92	202.21	196.35	203.43	199.95	198.3	191.69	198.78	200.96	195.64	208.98	203.19	196.04	203.11	201.19	201.92	201.21	193.95	203.52	202.57	199.9	198.87	201.75	202.32	198.97	202.76	199.84	203.7	200.51	199.41	195.18	205.57	200.99	203.03	202.68	199.36	202.61	197.82	203.52	201.22	193.21	200.71	194.68	202.18	199.73	208.16	193.73
216.82	213.2	213.46	215.12	221.77	223.74	212.03	217	219.84	212.04	213.54	218.65	215.26	215.87	214.4	215.63	217.82	216.26	221.32	212.51	218.55	220.03	216.76	221.56	215.91	217.94	221.72	214.77	219.12	218.42	220.79	222.58	221.97	221.14	211.89	222.88	212.1	218.85	215.63	217.26	222.37	214.5	209.65	221.68	207.97	212.47	219.46	215.11	219.65	211.84
205.75	196.75	202.28	208.74	210.33	200.5	198.46	199.6	203.76	207.96	205.09	199.72	207.4	199.96	201.6	205.29	205.05	198.13	198.52	203.74	199.33	210.34	202.25	204.14	210.84	205.64	199.23	204.26	202.89	208.93	208.82	203.83	203.62	206.63	200.26	210.92	202.98	204.84	207.77	205.89	197.15	202.77	202.42	210.76	202.02	203.24	206.99	206.55	206.08	204.51
197.46	203.76	203.39	206.77	201.55	208.32	206.67	207.86	202.74	205.37	204.02	199.57	206.14	202.31	209.65	197.33	198.36	205.25	205.49	205.13	198.79	207.65	201.33	211.02	203.28	206.28	204.09	199.84	206.09	205.38	203.67	212.29	200.61	202.17	200.47	202.56	202.64	202.25	208.3	199.93	202.4	204.85	202.46	202.82	201.22	205.83	196.3	201.83	207.68	208.45
213.89	214.18	209.26	218.97	213.04	215.05	215.9	206.85	211.04	213.62	209.41	209.35	210.56	208.34	208.75	206.72	212.39	214.81	205.67	213.11	206.79	209.75	214.29	210.54	217.46	216.33	211.48	209.67	209.94	211.02	213.29	211.78	207.49	212.21	219.29	219.21	212.8	212.63	216.63	211.81	210.89	206.82	207.56	202.41	210.19	219.12	215.82	219.61	211.73	211.89
205.02	202.52	206.62	205.73	205.35	202.75	213.09	202.08	210.2	200.38	195.49	200.58	205.74	205.23	205.64	203.12	201.02	208.19	200.26	201.23	205.52	202.23	207.78	201.98	208.29	205.46	196.77	200.67	200.07	205.7	203.36	206.21	200.73	203.17	208.87	205.31	207.05	196.77	203.53	203.06	204.95	205.64	202.73	201.58	205.13	208.41	201.94	202.49	203.71	200.69
192.45	202.4	200.86	195.83	195.83	201.98	206.18	198.09	202.06	197.04	196.51	198.51	200.33	197.5	196.97	205.57	197.21	198.3	196.13	199.1	196.81	195.34	194.82	191.68	196.35	199.22	197.84	190.23	196.83	202.47	201.09	199.54	194.56	202.63	194.87	196.96	197.03	199.45	199.89	203.03	202.21	200.76	194.57	191.62	199.35	195.44	200.8	199.44	190.94	198.41
212.19	216.1	213.33	204.26	212.21	212.21	206.62	206.16	219.68	206.38	214.9	206.58	209.74	208.98	209.45	211.75	204.26	201.82	207.41	208.75	216	213.81	213.3	202.87	211.06	211.79	204.78	208.48	211.55	216.08	203.27	204.9	209.6	205.99	210.53	208.92	214.47	215.56	207.89	214.79	206.32	209.1	210.82	215.22	204.01	209.17	205.14	208.34	207.63	208.38
209.62	203.97	211.19	203.74	212.04	213.79	208.83	211.93	212.22	208.67	209.81	202.83	211.03	205.67	207.74	204.27	205.97	205.23	208.69	207.1	207.32	203.06	212.89	207.55	209.21	211.93	213.69	211.56	213.43	210.3	210.36	209.31	206.68	212.66	200.8	203.44	213.12	204.94	210.8	206.52	206.87	202.07	206.54	205.29	209.48	213.08	207.05	213.82	206.55	208.11
204.48	207.44	211.14	209.97	211.61	207.2	208.12	206.36	200.08	208.76	205.5	204.46	208.1	204.81	207.71	207.13	214.92	213.26	213.52	210.55	210.24	214.53	211.8	209.54	209.48	214.12	205.94	207.16	213.04	216.32	208.24	208.35	206.18	212.23	212.45	206.1	203.23	212.24	217.27	206.94	212.47	208.37	207.13	208.68	217.19	211.5	205.45	212.07	212.36	210.24
199.63	199.97	197.63	201.29	197.92	199.37	192.54	199.55	187.47	200.09	198.05	189.47	200.06	202.76	199.65	203.12	201.29	203.4	194.87	197.23	200.87	195.82	199.15	199.14	201.47	198.18	203.81	196.07	195.89	198.35	197.54	203.12	197.32	196.71	190.48	196.89	202.56	198.55	196.95	197.93	204.05	196.14	199.27	198.55	196.48	201.24	191.3	197.35	197.52	198.68
199.68	200.88	203.73	197.01	200.77	200.83	204.42	205.17	199.76	209.51	203.03	204.87	204.71	208.66	200.73	198.71	207.05	197.58	203.92	198.49	200.26	202.14	204.37	207.91	197.46	202	198.98	199.24	206.37	200.63	202.3	202.22	205.34	196.61	201.07	204.09	201.81	210.25	194.65	201.34	204.39	204.19	203.93	205.48	199.23	204.15	202.21	195.67	199.84	204.01
199.39	202.45	206.29	207.86	209	207.25	208.51	208.44	206.14	205.6	208.05	210.1	214	209.87	211.36	207.51	209.38	205.52	204.85	204.76	213.08	207.98	206.83	209.3	209.29	201.32	207.4	204.48	206.18	212.07	202.24	206.02	205.84	207.84	210.91	206.86	212.28	202.88	210.52	210.69	210.92	211.74	204.6	209.14	205.64	211.01	210.16	208.68	210.75	208.27
210.74	209.79	210.7	214.84	211.95	210.23	214.96	215.84	205.25	212.51	209.5	210.87	215.43	206.85	208.89	211.8	212.87	211.39	212.6	211.66	211.42	216.21	216	214.6	211.14	211.05	213.26	211.01	214.62	210.68	215.17	213.55	213.31	212.83	213.92	207.52	210.6	210.71	215.81	204.95	213.57	210.67	214.08	216.88	213.4	208.32	210.62	211.2	207.44	207.51
205.4	203.75	200.21	207.18	201.23	199.35	202.21	199.2	199.96	201.91	199.5	199.9	200.38	201.66	201.95	199.26	199.03	205.52	206.15	201.67	203.76	198.17	201.11	208.18	200.24	196.27	204.59	195.99	201.23	204.13	196.89	198.35	205.31	197.87	200.14	200.44	195.9	197.53	196.17	199.66	196.86	199.03	197.81	205.71	197.28	199.93	196.76	202.78	194.55	198.56
204.43	209.79	205.45	212.25	201.26	204.97	200.31	207.59	195.83	202.97	206.66	207.47	209.27	205.56	203.02	200.03	206.83	206.04	203.48	208.19	198.95	202.3	207.04	206.8	201.49	201.83	204.35	210.87	202.62	202.01	203.08	211.33	196.58	204.57	208.73	203.25	199.54	197.69	208.61	205.42	205.69	201.25	201.16	204.83	202.69	211.05	196.42	210.44	203.45	207.6
213.06	209.71	215.3	208.17	210.38	218.21	211.85	209.34	214.53	212.24	208.6	209.96	213.98	220.21	205.76	212.48	212.4	208.92	205.69	214.44	218.22	211.54	211.66	208.16	214.53	211.72	210.15	211.63	209.25	215.7	208.82	211.32	212.59	220.14	213.22	206.32	208.82	206.94	216.15	214.9	207.07	207.38	214.99	209.34	209.43	217.22	209.56	208.72	214.17	207.17
209.28	208.46	207.3	214.09	215.05	208.31	209.4	209.71	214.55	208.95	206.74	210.87	199.08	204.73	208.28	207.92	204.01	204.05	208.67	208.73	203.85	206.3	210.34	205.89	205.97	209.84	202.09	202.17	204.92	207.45	205.46	205.21	204.69	204.61	207.42	205.52	204.28	209.1	210.88	204.45	207.33	217.46	203.98	199.49	202.48	208.43	211.61	210.1	209.04	210.81
201.92	200.03	201.06	206.26	202.09	198.9	206.1	198.99	208.06	199.92	196.39	208.34	208.02	203.51	200.82	201.84	204.36	201.53	205.01	207.91	199.59	201.26	202.76	205.01	208.37	201.37	202.83	212.68	199.43	207.38	195.91	204.33	199.95	201.17	204.5	202.42	203.72	198.22	203.36	203.16	203.2	198.55	199.56	197.04	201.76	203.21	202.73	209.53	198.62	199.12
212.17	206.91	208.97	208.46	213.94	217.39	210.38	216.32	217.29	209.65	210.8	210.32	213.18	215.13	213.16	213.4	216.94	212.72	214.38	213.19	210.99	213.04	216.07	213.36	215.08	208.79	211.99	215.67	207.72	206.86	212.25	219.05	215.67	213.14	210.55	222.58	215.39	217.77	207.52	220.6	219.33	217.66	211.25	211.32	217.42	213.3	212.34	210.85	211.9	216.89
202.48	205.51	201.06	199.84	205.19	206.26	207.68	204.48	207.53	203.88	196.91	204	200.84	205.76	210.23	205.93	202.11	204.36	202.54	200.07	197.66	201.86	202.75	209.69	200.21	201.1	205.3	197.03	204.37	200.45	205.18	200.05	204.82	205.73	197.25	210	202.48	198.59	200.71	208.26	201.44	198.11	200.11	202.31	208.21	203.8	197.79	205.16	203.16	201.5
203.73	199.85	212.97	200.5	212.33	202.1	200.13	198.72	207.24	204.67	203.82	205.41	200.51	198.42	202.16	205.39	204.05	202.03	206.52	200.03	201.9	206.4	205.03	205.77	206.59	204.05	204.67	198.42	201.23	201.64	201.4	195.66	199.86	198.91	201.07	207.39	202.71	204.01	208.69	201.28	198.07	206.73	203.72	209.03	201.59	200.24	208.32	212.74	203.94	206.71
210.07	211.19	212.52	212.11	200.64	207.5	208.67	205.99	205.08	211.29	208.92	214.32	209.34	206.81	205.25	205.28	202.56	210.19	204.74	207.46	201.5	199.74	211.48	210.26	204.9	210.88	209.77	209.01	211.35	208.24	207.53	206.94	201.88	205.28	208.08	204.43	207.3	212.43	205.78	210.75	208.64	209.8	213.08	209.14	206.29	204.27	203.24	212.25	210.58	210.72
209.16	200.52	201.11	209.23	208.16	205.21	204.73	200.01	201.01	207.12	198.44	208.15	204.82	205.41	200.7	208.88	207	208.51	208.31	200.68	201.94	212.15	208.15	196.29	210.85	200.49	200.86	206.73	198.31	208.6	202.47	205.4	203.21	201.51	212.15	205.83	200.35	203.61	208.13	205.3	207.04	205.95	202.16	201.73	205.17	205.2	207.76	202.65	204.98	207.55
207.82	203.24	205.69	206.12	210.5	210.72	202.05	213.57	207.55	205.49	210.52	213.48	211.89	208.77	209.58	209.19	214.17	211.99	208.69	206.61	207.29	209.13	204.26	207.36	209.28	202.09	216.17	209.81	205.79	211.73	208.84	213.79	206.79	208.17	211.24	202.57	208.85	210.87	208.94	208.08	204.48	214.16	205.67	209.02	211.86	209.01	208.32	202.46	213.5	210.21
212.29	206.31	205.28	207.22	207.26	213.73	209.35	202.77	208.38	211.25	208.56	206.13	210.03	209.98	208.98	213.65	215.33	207.23	214.26	211.81	205.77	209.23	209.61	204.4	207.09	201.94	209.45	210.85	215.83	205.44	210.86	204	209.02	211.03	205.89	205.63	211.36	207.12	203.32	211.66	211.67	205.63	212.16	210.67	215.01	212.79	206.51	200.74	206.4	206.41
204.52	209.25	206.27	201.43	202.76	200.89	204.01	200.19	207.51	210.16	207.57	201.62	200.84	199	202.11	199.6	205.71	200.19	202.62	201.97	203.67	200.07	204.58	206.75	200.97	202.12	200.39	206.97	198.48	197.98	197.83	202.86	197.04	202.91	206.51	213.37	205.32	202.06	201.07	201.42	200.13	203.88	202.35	205.69	207.82	203.35	209.47	202.6	204.12	206.16
215.2	213.96	214.02	210.45	209.44	210.19	210.61	212.42	213.5	219.21	209.61	213.34	211.89	212.87	210.92	209.6	209.41	210.64	213.02	213.23	211.26	205.34	210.04	217.82	209.8	210.04	211.97	215.16	209.75	216.33	210.51	214.88	209.4	210.27	210.62	204.72	216.19	213.23	211.06	219.73	201.46	220.44	211.53	214.42	218.83	213.98	210.92	213.41	207.51	210.17
208.83	210.43	212.52	207.22	213.21	206.65	216.65	214.71	214.86	214.97	212.24	208.11	207.11	211.53	215.29	210.43	211.29	212.39	206.38	213.32	207.21	209.55	217.5	211.01	211.21	216.37	208.28	212.39	208.71	208.31	211.76	208.85	208.73	215.67	209.03	214.6	203.86	214.75	204.3	210.77	213.54	215.75	205.8	216.85	217.43	205.98	210.6	207.49	210.29	206.12
211.3	209.48	210.79	205.44	209.39	214.02	209.63	218.46	207.71	207.62	207.23	206.51	209.46	197.03	208.58	209.34	208.63	207.57	207.15	207.94	206.61	207.07	217.01	205.42	205.45	208.6	211.59	201.42	202.67	205.82	202.54	206.67	204.9	210.98	208.71	211.49	203.36	205.97	212.44	208.44	204.76	205.3	208.34	205.27	205.57	210.67	201.7	206.09	207.45	209.51
205.74	209.55	208.43	211.73	204.23	209.19	208.59	209.34	208.55	203.06	206.37	205.98	211.05	210.4	211.71	207.6	206.62	206.49	205.77	205.28	210.68	215.78	211.08	204.58	208.78	207.79	208.09	207.9	209.07	205.69	207.21	214.05	203.98	209.23	207.13	211.85	208.53	211.1	207.48	207.39	205.38	205.8	212.59	210.41	210.01	210.96	209.28	210.68	211.23	207.12
202.03	186.53	197.07	198	198.27	196.63	206.17	197.48	200.86	198.6	199.02	199.23	197.73	196.05	195.61	197.54	196.3	195.94	197.9	199.96	204.1	201.86	199.63	201.38	198.18	196.61	200.67	199.53	203.5	204.43	201.1	196.1	194.59	195.27	198.73	207.89	194.41	195.7	202.91	200.71	203.11	206.69	196.17	199.82	203.15	198.86	198.18	193.33	207.01	204.37
210.8	205.71	213.84	212.55	207.2	211.93	211.04	207.22	213.68	213.42	213.42	208.11	215.66	209.05	211.07	211.62	219.96	217.44	212.16	206.87	210.5	214.92	213.25	216.35	207.89	211.51	217.62	209.56	214.53	211.22	206.96	202.45	212.28	215.77	211.57	215.93	216.11	204.73	213.44	210.58	215.54	205.7	216.31	209.44	213.71	206.66	214.13	209.64	207.19	217.5
208.82	201.97	199.77	214.03	202.48	207.45	201.62	201.3	207.66	198.22	207.75	210.09	207.59	213.9	210.05	204.47	202.9	206.23	215.41	205.5	207.64	206.75	209.36	209.09	210.83	206.59	209.97	211.65	205.56	205.65	212.9	207.25	204.92	210.17	206.97	210	201.72	205.46	198.86	207.01	205.97	207.56	203.48	205.31	206.58	211.62	203.76	209.49	211.2	208.17
205.56	205.94	201.17	202.38	212.78	209.44	206.94	200.07	209.3	199.56	207.15	204.83	204.23	201.85	204.81	208.19	205.75	202.71	201.06	208.52	211.89	209.59	207.65	209.38	195.28	204.72	205.22	205.6	204.66	208.36	207.66	203.42	207.56	203.95	201.87	215.96	208.3	210.81	207.93	201.09	207.89	201.52	212.69	209.78	208.65	208.88	198.09	206.42	199.57	205.68
199.36	197.03	207.46	206.77	202.71	199.16	203.01	207.38	203.79	199.47	207.85	209.36	209.44	202.58	205.47	207.42	202.2	201.95	202.19	199.31	204.86	203.52	209.04	209.88	204.34	199.89	197.66	199.62	202.7	202.19	207.36	202.59	204.69	205.52	204.28	201.04	206.1	205.93	207.85	204.4	201.37	209.78	203.42	205.04	199.99	204.48	205.22	200.8	202.93	200.52
207.53	202.03	202.63	204.51	205.75	202.12	206.73	200.23	202.35	198.23	207.74	196.47	200.51	197.11	204.86	210.28	204.86	203.48	205.22	205.69	199.95	205.89	203.33	203.13	205.83	202.38	199.96	203.68	215.12	203.94	201.19	197.24	198.88	203.51	203.18	202.21	208.38	207.89	206.03	208.25	202.04	205.4	203.88	206.41	206.75	209.36	195.24	203.38	199.02	204.17
212.24	202.08	206.5	206.06	212.93	213.03	210.35	204.55	203.03	203.9	214.73	206.93	198.86	206.49	210.48	206.63	212.96	212.26	204.61	208.54	204.8	212.71	214.4	207.94	209.88	203.27	208.27	205.51	207.11	210.27	211.7	210.75	213.07	208.95	213.63	207.2	208.81	212.12	212.07	208.76	202.54	209.6	204.67	210.27	207.98	213.26	202.58	205.11	207.32	206.49
207.99	216.7	209.05	201.13	207	208.13	209.73	205.94	210.07	211.03	210.97	206.09	212.46	204.92	214.58	205.23	212.5	208.54	206.32	209.33	208.62	209.22	210.71	207.96	213.49	211.82	201.31	210.1	209.91	206.38	215.71	215.44	196.48	209.1	208.46	201.31	210.17	209.34	204.01	208.89	209.27	203.32	207.75	212.67	205.24	210.11	205.6	209.69	206.06	204.34
213.64	217.25	210.02	217.06	221.51	218.51	220.1	211.8	221.08	212.04	221.49	216.54	218.49	210.1	209.5	213.83	221.18	218.65	217.25	215.38	219.88	206.85	215.06	215.43	220.56	218.44	211.34	224.42	219.61	216.56	214	212.74	219.52	217.6	223.22	220.17	212.76	212.13	214.56	219.16	219.51	214.88	215.49	216.73	220.28	217.63	211.47	216.72	221.99	215.44
196.3	198.4	201.49	204.1	195.93	195.82	200.22	199.96	207.03	201.73	202.25	199.03	200.73	206.89	193.88	201.18	195.91	198.35	202.94	197.92	199.65	197.8	199.12	202.29	196.71	201.25	200.31	199.13	192.75	202.67	200.54	199.85	196.71	196.21	199.65	204.83	196.13	194.82	202.53	201.37	198.84	197.27	196.02	198.53	195.83	196.64	201.69	198.52	194.09	195.93
216.67	203.01	204.44	199.84	200.83	199.19	207.96	205.96	198.88	202	199.73	203.5	207.41	205.69	202.8	201.65	204.22	204.14	203.63	203.03	206.26	204.71	202.56	201.81	205.91	204.67	206.22	200.74	210.13	201.8	208.88	193.82	208.66	202.18	203.01	203.9	206.59	205.72	199.61	212.12	201.17	200.53	200.68	203.96	203.14	202.48	205.97	198.63	211.63	205.4
200.56	199.78	199.38	192.41	201.59	195.42	195.03	194.15	198.26	194.41	199.88	207.4	196.67	198.84	204.19	201.61	202.67	197.73	199.4	197.99	198.37	196.12	198.67	194.66	198.81	206.02	198.15	199.33	196.07	199.86	197.4	202.8	203.52	198.89	201.26	203.9	202.3	200.91	193.93	196.55	194.08	197.92	198.37	199.35	195.02	198.2	199.88	197.49	199.88	201.26
207.97	206.18	210.49	206.34	203.62	214.71	215.37	208.25	203.21	210.25	206.36	203.85	201.6	202.78	207.4	210.25	206.11	202.07	207.81	207.57	203.82	203.73	204.48	197.41	206.28	202.86	205.52	206.18	209.88	201.35	199.09	210.29	208.92	206.89	208.65	200.49	206.3	200.88	206.97	202.44	200	196.6	205.06	210.2	205.36	210.13	201.55	205.58	201.24	209.61
216.62	218.57	216.25	215.5	221.64	212.53	214.46	211.84	213.6	218.96	222.34	218.34	217.38	223.23	214.6	221.19	218.26	220.99	216.91	217.27	217.67	216.7	221.63	214.2	213.65	212.79	215.38	219.15	217.81	216.64	218.48	217.48	215.99	209.95	219.83	217.03	215.77	223.94	218.01	217.2	219.88	209.27	213.16	222.71	214.86	217.37	217.74	221.97	218.45	215.81
201.24	202.9	207.34	201.65	206.48	207.16	203.58	204.28	201.36	205.3	203.92	201.95	203.54	199.66	202.25	201.21	202.86	200.09	199.41	202.17	202.8	202.99	199.44	203.21	208.39	201.74	203.39	197.86	205.18	203.03	207.21	199.99	200.23	204.64	201.96	202.81	199.54	206.41	209.43	198.71	211.15	202.82	202	202.8	204.07	200.27	205.48	202.98	205.28	203.71
207.12	210.01	211.68	213.29	210.95	210.57	214.78	211.74	220.59	211.78	208.32	212.79	213.42	219.67	213.03	211.92	212.26	219.52	215.92	213.07	215.28	209.68	211.54	217.09	213.5	214.5	211.94	216.27	220.08	212.8	214.54	212.62	210.83	212.43	215.15	217.16	216.39	209.8	217.25	202.25	217.1	215.48	217.15	214.93	214.43	216.73	216.5	213.12	219.16	209.77
211.89	206.84	206.26	205.78	205.87	212.62	209.05	208.08	213.72	205.2	208.99	211.22	214.02	210.56	210.8	205.83	207.82	200.44	205.13	206.36	209.07	208.9	208.32	209.43	206.67	206.41	202.43	203.69	214.13	205.16	206.31	211.14	206.89	212.4	209.72	212.14	205.23	210.22	201.23	203.69	211.36	204.42	206.99	206.62	204.79	205.46	204.98	206.26	209.17	209.59
203.41	211.31	212.67	217.37	203.19	209.97	211.94	206.38	209.97	210.63	206.97	203.37	209.35	210.56	208.17	206.22	213.14	214.55	209.89	202.88	207.9	210.74	210.22	218.63	209.32	210.96	208.86	205.01	212.68	205.09	208.68	210.93	209.07	211.13	213.22	208.95	210.82	209.09	210.31	210	208.88	213.56	216.04	212.91	207.56	206.51	211.7	209.11	209.13	209.75
210.15	216.93	216.27	211.93	207.98	203.44	217.08	206.29	209.9	212.32	212.79	206.22	210.85	209.13	215.44	208.34	207.79	214.04	219.18	216.42	209.75	207.64	214.73	210.02	213.71	210.98	215.03	212.57	207.9	210.74	211.82	211.08	212.83	206.51	207.55	210.4	211.51	208.4	213.2	202.49	210.97	210.5	211.26	210.81	209.63	212	210.95	209.14	210.86	216.94
209.49	203.04	212.52	213.33	212.41	207.13	209.69	205.61	205.7	208.9	205.32	210.95	208.1	208.9	210.58	204.97	211.8	201.36	207.75	208.82	209.21	211.83	209.32	206.19	215.52	202.34	206.22	206.13	214.46	213.26	206.14	205.87	209.45	208.76	203.56	211.97	210.59	202.1	201.27	209.35	210.09	211.84	210.98	202.85	213.23	214.84	209.84	207.27	209.36	208.17
205.8	199.85	205.93	201.98	199.54	201.86	196.69	195.58	203.22	201.34	199.92	200.05	198.16	203.93	202.51	197.5	201.69	200.33	199.11	200.01	195.55	196.45	192.45	203.14	198.49	200.24	205.42	202.68	196.39	198.63	200.47	197.56	202.83	200.86	201.09	203.3	204.3	198.94	202.81	206.97	204.45	202.69	197.45	198.44	199.91	198.77	200.93	198.38	202.16	196.14
202.54	199.87	198.24	198.42	200.73	201.24	196.6	198.08	198.48	194.54	202.78	196.15	201.57	200.77	201.37	199.28	194.25	199.36	194.45	197.99	199.37	201.45	195.63	198.09	197.94	198.35	194.57	199.77	199.56	199.78	200.33	199.9	202.62	192.04	196.79	201.99	205.09	196.27	203.78	197.15	201.92	196.73	200.16	195.22	199.62	202.6	194.12	193.9	194.48	190.7
207.28	211.43	197.1	211.54	204.27	196.04	207.63	202.14	206.05	212.82	207.89	211.62	204.46	206.58	204.12	201.67	210.33	204.76	203.91	200.22	201.2	199.69	197.95	204.01	205.81	208.25	210.47	200.92	210.2	205.26	202.62	201.41	206.06	203.61	203.7	201.4	208.54	204.13	196.91	202.3	200.93	201.12	198.1	200.84	199.34	208.13	204.54	206.47	202.57	202.89
197.32	205.09	202.23	202.42	191.86	202.07	199.24	202.95	200.78	197.88	201.34	200.16	201.83	197.32	201.08	200.58	198.31	204.26	197.39	197.61	199.64	195.14	203.26	190.19	199.97	196.37	198.14	195.03	200.46	194.43	199.6	194.58	202.52	193.5	195.39	196.77	193.85	200	196.33	200.74	202.11	201.42	197.33	201.95	201.4	191.03	198.79	201.34	199.87	203.44
205.8	209.97	208.4	203.89	206.44	211.2	204.66	206.88	211.12	204.7	212.91	204.67	196	202.17	204.5	207.17	202.43	205.32	204.3	204.12	208.96	206.65	207.94	202.05	203.77	207.33	205.37	211.76	207	209.02	208.51	199.67	209.55	200.29	208.48	210.1	212.12	208.73	203.54	204.05	203.62	199.97	201.73	199.22	208.06	205.06	211.24	203.22	208.55	209.35
202.15	206.45	207.48	203	207.74	203.37	202.62	203.42	208.51	206.06	205.34	204.93	210.48	206.16	206.98	206.22	203.21	206.07	196.62	198.08	205.28	210.41	212.7	203.16	210.41	201.51	209.59	203.77	204.2	206.96	207.95	199.99	207.07	199.23	207.32	205.14	204.39	200.59	207.23	207.79	204.64	211.37	205.45	205.39	205.96	204.07	202.91	207.62	207.22	203.51
215.78	213	208.19	211.89	212.57	213.28	210.63	215.49	212.8	216.33	206.13	213.62	217.57	214.3	210.11	209.69	214.15	211.17	213.54	210.2	214.14	213.65	217.58	206.01	213.66	212.81	218.23	210.72	214.99	215.54	210.53	208.56	211.26	216	210.54	213.33	205.54	208.85	213.4	208.86	210.56	215.8	217.58	207.76	206.05	211.26	211.91	212.36	208.57	211.73
202.1	204.37	204.7	195.68	202.7	203.61	203.12	203.38	202.82	204.7	199.11	202.22	204.64	206.21	206.51	203.67	204.56	202.26	202.39	202.47	201.31	200.83	196.77	201.44	202.62	203.86	202.23	201.92	199.18	200.73	203.85	210.34	199.82	206.95	202.45	206.06	207.42	206.73	196.96	195.58	205.12	202.21	201.47	210.86	209.57	201.21	203.57	203.29	207.38	200.23
213.55	203.91	214.39	206.6	206.92	206.63	211.51	213.75	211.4	201.61	206.82	211.48	204.3	208.07	199.05	204.87	206.08	209.93	213.51	210.63	210.03	210.19	208.24	199.19	209.83	203.03	209.06	209.77	204.58	204.39	209.35	207.56	217.43	210.43	207.33	203.8	202.55	216.07	214.92	206.35	209.31	204.39	204.69	205.35	207.42	201.55	210.2	208.93	208.21	206.39
210.56	206.17	216.74	207.03	208.2	208.53	213	214.2	208.45	211.62	212.71	214.34	207.07	213.6	218.11	215.02	215.1	212.67	211.48	213.59	215.07	207.29	209.94	206.37	218.6	211.28	212.69	210.46	207.82	206.41	214.21	209.17	210.75	212.48	214.55	209.58	209.93	205.97	213.13	211.33	209.8	206.21	203.17	212.53	207.51	214.7	210.82	212.72	210.45	211.35
206.56	208.82	208.38	204.07	206.42	211.3	204.6	205.79	204.37	210.69	207.66	210.39	208.09	206.28	206.18	211.21	204.79	208.18	206.87	205.58	212.02	205.35	209.39	210.03	206.72	205.8	207.42	208.12	205.48	205.94	208.89	204.18	206.03	206.88	200.45	212.51	215.06	207.42	208.03	202.54	210.98	207.99	205.25	207.72	202.81	206.28	211.09	210.97	207.64	207.54
205.28	212.9	202.73	207.91	201.25	204.98	210.95	207.59	200.67	207.45	209.1	207.2	207.78	208.39	208.14	206.25	207.05	209.86	204.5	209.03	207.79	207.87	208.34	206.49	211.04	206.28	210.33	215.32	211.63	211.01	215.16	205.64	208.01	209.81	210.5	205.47	205.41	206.72	210.87	205.52	203.36	210.51	209.76	212.95	207.49	205.26	198.35	211.66	210.33	200.51
208.47	214.95	209.66	207.98	206.38	206.59	209.41	202.1	206.72	210.82	202.72	204.02	209.42	205.56	209.08	205.35	206.69	210.41	203.43	210.08	210.99	208.61	208.78	205.29	203.38	203.53	208.47	213.25	210.54	205.18	206.17	207.85	207.97	218.61	202.97	214.69	206.64	201.7	205.45	207.84	202.42	200.01	212.11	210.51	208.88	206.39	212.4	202.25	210.46	202.5
201.79	200.93	202.54	194.29	194.45	194.68	198.54	199.18	207.85	200.24	199.5	197.75	202.74	199.99	206.3	202.01	201.67	204.23	199.53	196.61	201.93	199.73	195.96	197.65	194.43	195.43	204.4	197.43	199.38	200.5	202.79	196.9	205.44	202.52	205.77	202.84	197.79	201.75	204.72	195.3	197.04	200.53	198.01	201.24	202.59	200.5	202.84	194.9	201.6	205.68
206.5	203.14	199.67	202.15	198.73	208.71	205.75	204.98	207.58	209.41	199.67	204.23	204.96	201.26	210.82	203.26	201.23	204.55	200.02	200.01	201.39	203.43	206.13	210.09	201.04	207.35	206.62	203.03	205.37	201.25	203.42	201.7	208.02	203.54	208.33	208.07	206.99	201.8	209.91	202.58	207.01	200.79	201.82	206.86	204.08	200.96	204.7	212.68	201.19	205.84
209.16	207.84	213.39	212.78	205.36	205.82	217.15	216.64	218.28	208.73	218.79	211.85	212.91	210.57	205.82	207.68	211.25	215.73	213.21	209.4	210.73	204.99	217.07	208.53	206.73	217.49	207.59	212.06	212.47	208.15	209.33	217.87	206.94	213.34	208.42	212.44	210.17	208.81	208.21	219.73	212.97	209.67	213.49	206.83	209.68	212.5	213.88	212.23	206.71	215.36
204.79	205.15	203.81	202.76	203.82	205.46	199.44	201.61	201.86	200.12	209.61	202	204.34	203.64	208.52	199.82	209.26	198.77	203.2	203.03	207.44	202.98	202.55	201.18	202.02	204.07	196.94	206.97	205	207.38	204.8	200.57	200.07	197.62	207.96	204.1	207.75	212.2	200.75	211.21	206.22	209.65	207.41	197.03	197.6	201.68	206.11	204.65	198.29	206.96
212.07	210	214.98	208.56	209.97	209.36	212.01	215.02	205.35	211	211.97	204.86	207.44	207.51	212.06	207.07	211.73	207.81	208.27	216.09	206.8	216.3	205.21	214.99	208.93	208.59	207.12	208.36	208.83	211.41	212.94	214.79	210.34	206.3	207.01	208.12	213.05	208.64	218.26	209.6	207.23	207.66	207.19	213.81	217.62	207.56	213.85	215.3	207.72	217.04
205.55	194.01	198.05	206.32	200.73	192.76	201.87	197.02	198.2	195.75	203.21	198.55	200.13	197.83	206.89	201.34	200.95	196.24	198.07	199.03	203.1	198.64	201.43	195.1	197.89	202.31	202.14	196.36	196.94	204.75	198.29	203.64	198.98	193.04	196.98	202.32	200.32	197.34	191.47	204.72	200.93	201.88	201.63	194.47	202.02	193.17	198.42	197.13	204.42	196.77
206.47	207.77	212.18	206.12	208.38	209.48	208.36	203.46	205.7	206.95	218.73	208.89	210.42	202.41	209.54	210.18	206.71	209.48	209.51	207.46	211.6	198.17	204.62	202.93	219.64	211.16	203.9	205.64	207.3	211.62	202.79	204.29	205.14	208.8	213.49	205.27	215.11	201.09	213.77	204.12	210.44	209.15	207.31	214.82	208.1	211.16	206.34	212.02	211.73	206
208.97	210.13	214.27	209.17	213.56	214.82	208.2	209.74	212.94	210.66	214.42	208.91	213.48	215.27	209.04	215.14	212.09	207.58	206.78	207.74	209.27	206.06	211.47	211.97	209.98	213.2	210.21	211.52	212.64	212.32	212.82	218.22	219.61	206.15	210.07	207.68	213.11	211.49	210.21	216.42	212.19	212.13	212.24	214.07	210.38	214.62	217.21	217.72	213.49	209.3
205.53	201.29	199.97	200.88	196.89	207.65	201.68	198.57	194.24	200.09	204.43	203.21	206.45	206.49	207.43	210.02	204.98	201.5	201.93	209.7	202.51	195.4	202.19	211.04	200.51	208.16	197.21	202.05	200.13	203.99	205.36	208.38	203.44	209.12	203.42	207.49	205.27	208.41	206.45	201.56	202.55	200.33	202.68	212.15	202.13	198.87	205.43	203.83	205.2	211.32
216.7	215.97	219.29	218.18	216.09	218.05	220.55	219.5	211.67	213.18	224.5	220.27	219.35	219.98	215.95	217.1	221.11	219.79	215.24	215.07	215.09	217.96	214.89	215.77	223.28	219.28	216.13	212.58	216.7	216.08	219.99	212.67	217.57	217.57	214.31	217.82	215.01	217.1	216.88	219.82	215.04	215.96	218.24	216.66	213.21	217.48	218.24	217.72	214.96	210.29
213.17	219.7	214.57	224.06	216.35	219.97	216.62	213.57	223.09	216.37	217.74	217.8	218.99	217.92	222.22	217.28	213.53	214.49	211.25	209.85	218.67	217.29	216.37	214.64	227.32	217.78	216.54	220.27	221.35	218.24	211.72	210.95	216.67	210.19	212.48	223.06	215.86	215.84	218.85	215.2	218.32	217.99	215.19	216.85	215.55	218.75	220.13	219.89	213.48	219.63
207.91	203.24	205.61	203.41	203.26	206.4	207.76	204.94	203.3	213.74	206.93	208.21	202.99	209.41	203.06	196.83	213.66	207.24	204.59	213.94	209.08	207.64	207.97	209.54	207.05	205.1	209.49	203.27	202.49	212.95	202.43	210.91	202.25	197.72	201.31	202.46	197.21	204.51	202.18	205.62	207.98	204	201.83	210.61	203.87	208.14	216.66	202.67	206.68	202.51
217.6	217.63	217.75	218.72	220.29	215.83	217.1	215.55	219.03	214.41	218.21	216.02	215.7	218.7	213.02	217.39	214.39	227.18	217.05	219.16	217.6	213.57	215.47	212.41	222.93	217.88	217.72	214.35	222.86	213.11	213.69	222.2	220.4	223.19	220.19	221.26	209.09	225.18	222.19	208.79	213.2	215.84	216.12	210.3	217.89	215.86	219.09	221.26	216.2	209.06
209.12	212.04	208.3	208.29	205.51	204.18	209.38	209.69	205.22	211.39	208.74	215.3	208.55	200.9	212.86	215.75	206.09	207.52	205.66	204.57	214.13	206.54	208.39	210.65	214.17	207.46	194.36	210.43	211.74	209.32	208.07	205.65	204.64	211.65	210.05	210.22	202.9	206.81	209.59	210.77	205.83	206.54	207.84	209.16	203.38	208.44	204.41	208.76	207.3	209.45
202.38	203.12	205.52	206.56	207.07	209.74	211.05	205.07	202.99	201.1	210.88	204.96	211.34	203.01	197.71	206.55	203.73	210.46	207.11	204.48	201.08	206.85	209.16	208.45	212.45	202.66	202.43	208.1	205.09	207.69	212.74	206.15	213.34	201.01	207.58	206.5	207.1	201.69	206.66	205.03	204.54	204.73	206.96	202.3	200.57	200.75	205.95	202.55	202.8	206.12
205.59	205.36	203.57	211.87	215.11	212.37	211.52	213.78	208.77	211.48	209.01	210.47	213.05	214.62	206.77	212	208.02	212.57	206.01	206.33	210.08	212.28	214.56	216.37	213.74	211.59	213.16	207.44	216.33	208.93	210.93	213.41	209.43	204.71	214.09	212.47	208.95	208.1	213.65	214.15	207.19	212.28	210.56	215.31	205.67	212.63	214.23	213.47	218.77	217.44
210.74	202.43	207.31	206.51	206.83	204.58	208.84	203.63	207.52	202.31	207.33	211.12	204.21	209.24	205.46	207.44	210.71	202.34	209.18	203.56	211.1	198.36	207.57	207.28	211.68	208.08	200.79	210.73	203.44	202.94	203.79	207.51	205.1	211.62	202.62	214.21	206.51	199.98	206.32	210.77	209.74	208.81	204.65	200.5	213.21	200.66	204.72	200.71	208.48	208.04
208.54	209.57	207.48	209.71	208.11	210.43	207.26	204.31	207.26	212.65	209.91	208.54	203.79	214.47	207.39	203.88	207.4	208.21	205.49	206.35	213.48	202.8	203.32	211.77	208.54	213.71	209.83	205.9	209.92	213.44	196.08	199.49	209.13	210.18	204.33	211.45	205.84	203.11	211.1	205.14	205.54	210.74	211.25	206.26	208.5	213.8	211.2	208.16	208.58	212.06
208.13	213.43	204.81	201.5	209.35	206.3	203.34	206.34	207.28	207.53	202.12	206.74	207.78	207.63	208.59	204	207.57	207.17	207.29	199.76	204.5	205.81	206.98	203.62	204.69	200.32	207.17	211	206.3	198.21	207.22	202.09	202.14	200.44	208.11	203.62	205.55	196.4	202.79	198.31	205.67	207.76	202.71	204.49	209.98	204.11	206.29	204.14	210.53	206.97
206.51	209.44	208.42	207.86	206.28	209.94	214.97	210.61	206.74	203	203.01	212.23	210.26	203.28	203.13	201.19	211.62	203.58	208.55	204.12	204.91	203.7	200.25	206.18	204.14	215.71	210.01	204.51	206	212.93	201.43	209.66	206.43	213.25	213.72	207.73	210.19	213.2	200.58	208.1	202.37	204.48	202.72	210.3	205.91	204.87	204.86	202.17	213.1	216.48
212.42	208.57	211.13	213.37	212.47	206.21	212.89	202.6	212.68	217.33	207.08	212.62	209.12	209.45	212.67	209.4	207.86	211.16	207.01	207.04	210.25	203.18	206.8	204.26	209.36	211.84	209.35	213.1	211.26	206.54	210.54	206.37	213.19	206.03	209.38	207.93	216.17	209.05	205.82	204.09	206.83	218.75	209.32	211.46	212.94	206.87	212.96	217.84	206.82	213.19
206.59	207.93	212.28	202.04	205.24	201.27	203.59	203.93	203.2	206.09	207.15	204.33	209.28	209.9	201.9	203.11	202.3	210.45	200.74	197.59	213.08	206.81	205.06	207.8	210.25	205.52	210.18	207.48	203.57	206.93	204.59	202.65	198.95	207.08	208.53	206.6	204.93	205.29	208.92	204.57	202.53	200.88	203.41	204.37	207.26	206.5	198.39	198.27	195.77	206.97
207.33	202.46	202.42	209.94	204.49	203.55	208.85	206.9	205.57	198.99	203.24	200.75	202.67	206.19	206.13	204.11	201.8	203.27	204	205.6	204.64	200.97	203.45	200.1	210.71	199.52	201.9	201.93	206.19	204.6	205.56	203.17	208.48	209.59	207.43	204.6	199.81	199.83	205.36	199.9	208.59	206.17	204.16	202.24	205.81	206.18	209.57	202.72	202.98	204.71
208.3	212.38	217.03	210.29	207.01	201.64	206.92	206.34	212.22	199.93	214.29	203.82	207.01	207.4	211.54	201.77	212.88	208.31	212.33	209.96	209.73	201.83	208.81	212.18	208.31	208.63	215.51	218.09	209.8	209.59	207.08	208.31	207.17	208.81	211.01	210.44	208.12	208.56	207.37	208.56	205.42	205.21	208.75	207.47	208.54	204.71	205.52	204.64	210.7	213.14
209.61	210.05	204.1	209.67	206.11	205.4	203.01	199.05	206.4	204.66	196.27	205.52	199.95	205.62	202.11	202.77	206	199.97	207.44	209.87	204.1	203.83	203.65	198.28	210.54	204.27	203.39	205.05	203.03	200.29	203.16	207.23	198.47	206.01	199.85	204.98	194.21	198.2	203.52	207.73	203.91	203.43	204.64	198.09	206.92	205.87	209.07	208.82	199.55	207.45
210.65	215.26	220.59	215.79	214	208.96	209.5	216.57	209.69	207.6	219.76	207.56	220.92	218.49	212.59	209.38	215.25	216.47	215.08	214.82	213.87	206.53	214.71	211.44	213.18	213.3	206.65	214.96	209.3	211.05	216.27	213.15	210.58	214.47	218.51	217.8	211.04	211.3	211.4	213.08	209.23	214.36	213.48	213.62	217.72	216.65	212.66	217.01	216.85	212.8
219.43	217.59	217.49	219.52	215.48	216.75	217	213.96	221	219.85	219.19	216.94	209.91	220.8	221.99	220.04	217.62	220.4	210.8	219.35	217.84	219.03	217.79	213.21	218.36	211.98	221.54	217.35	215.34	219.25	219.04	217.71	219.13	214.78	218.6	220.87	215.74	223.73	215.5	215.56	214.83	216.97	213.9	217.43	224.27	216.62	219.58	217.51	219.08	220.2
211.63	209.58	211.78	216.85	212.67	210.04	209.76	215.15	206.75	211.35	210.17	215.15	218.12	215.07	215.09	215.35	211.9	209.38	207.7	215.04	217.34	206.6	205.62	207.31	207.97	211.37	211.86	205.9	210.66	218.44	207.45	217.75	210.52	210.78	207.51	213.79	222.72	214.5	214.16	210.38	212.44	211.57	209.61	217.6	216.39	212.54	205.85	210.25	211.95	210.98
202.19	208.64	207.1	204.24	212.19	204.9	207.18	210.78	209.95	208.03	197.71	211	211.74	208.9	213.01	203.98	200.99	209.62	206.22	212.31	204.55	206.42	208.63	214.43	202.59	214.19	209.44	203.1	207.79	206.79	208.73	210.04	208.63	211.49	205.78	208.35	209.63	213.24	212.16	209.89	205.39	207.99	201.28	208.11	204.29	207.46	207.24	206.75	208.89	204.21
209.58	211.34	195.84	198.03	198.46	203.58	209.08	201.5	205.05	206.23	207.34	204.81	201.75	200.67	209.93	200.38	202.26	203.34	197.98	205.29	203.29	209.5	207.22	206.92	206.5	203.54	205.48	205.16	200.04	211.93	203.95	197.37	204.14	200.54	206.63	205.07	209.77	201.78	204.87	207.45	205.85	202.06	202.15	207.89	215.23	206.46	203.25	202.67	201.14	201.24
199.26	200.75	208.18	203.71	202.88	202.45	207.24	201.47	204.05	204.16	207.35	202.15	201.57	202.88	206.75	201.79	211.34	208.22	197.75	207.93	202.93	211.06	204.15	204.33	206.58	203.92	200.27	206.65	203.46	205.66	203.68	202.2	202.17	206.57	203.06	207.3	198.75	203.63	199.53	207.38	203.75	203.96	203.48	207.26	203.65	202.84	204.82	200.74	201.48	212.32
196.43	191.24	189.89	193.26	196.49	194.82	195.15	189.04	190.06	192.59	190.02	190.67	191.26	187.53	194.08	196.89	192.89	199.28	198.46	190.32	194.75	192.52	190.58	201.25	198.02	191.58	192.89	195.87	192.39	190.71	195.45	195.11	193.15	185.54	200.73	191.99	193.37	190.6	199.04	192.54	193.71	191.8	194.8	192.2	193.16	195.02	194.01	191.3	199.17	187.66
203.67	199.43	201.78	201.95	201.16	204.29	205.68	209.53	199.45	206.73	202.13	200.79	204.47	207.58	204.54	202.89	213.1	203.02	202.62	206.06	201.97	205.1	200.06	207.44	202.3	208.06	201.44	201.53	196.82	198.98	202.47	204.19	208.1	207.76	200.53	192.36	204.99	202.45	203.88	199.48	200.22	201.61	193.42	206.55	205.88	199.29	198.31	200.86	202.49	204.95
210.06	207.24	207.61	200.53	208.5	208.71	206.35	208.46	209.03	210.58	213.99	204.35	203.04	205.25	208.18	211.92	209.74	207.51	209.42	206.46	212.12	211.38	210.25	213.02	207.17	212	205.43	209.13	208.78	210.55	205.82	207.71	213.85	209.62	211.09	205.54	204.15	208.23	219.14	206.57	208.61	209.92	211	205.6	204.71	211.81	205.85	206.69	203.84	202.77
206.79	208.78	205.24	210.86	207.56	210.6	209.89	206.16	210.33	206.84	211.22	206.09	209.82	210.41	203.91	207.56	208.2	202.51	206.27	205.22	209.81	207.95	207.62	206.14	205.11	204.66	201.19	210.33	212.84	207.68	207.27	205.25	209.33	204.58	212.68	210.85	211.54	207.74	214.21	209.18	212.9	206.84	204.72	208.54	208.1	206.16	207.46	204.29	206.75	207.57
204.35	203.67	213.02	213.17	203.8	204.58	207.67	204.12	207.06	213.22	209.17	203.38	210.86	203.15	200.56	210.73	202.09	206.66	210.01	210.83	205.56	207.33	208.96	208.23	203.84	209.67	210.61	208.63	205.48	212.83	207.16	215.18	204.51	208.73	207.51	210.16	206.92	213.58	205.52	215.48	210.65	206.9	210.67	212.56	203.65	208.1	204.11	210.93	213.53	203.72
209.42	198.8	206.07	204.74	199.86	205.87	207.37	206.06	196.74	200.38	202.4	199.63	202.67	204.09	209.55	205.63	202.16	198.84	203.88	199.43	195.51	210.1	207.61	202.78	197.86	201.31	204.04	202.83	204.9	200.58	201.08	199.01	202.29	200.6	201.68	205.19	204.92	202.64	207.17	205.21	195.23	200.85	197.68	200.94	211.89	205.64	203.62	204.82	198.44	206.74
208.08	207.35	205.43	207.98	208.5	210.19	209.28	208.28	208	208.68	208.94	208.03	209.64	213.84	205.88	206.58	206.32	208.84	212.15	209.8	205.97	208.38	209.55	207.05	207.91	208.86	208.84	210.4	208.18	206.37	212.15	215.11	206.03	208.82	211.81	208.14	208.16	204.29	204.21	203.19	209.44	211.37	206.32	208.41	202.31	211.24	210.15	212.05	210.65	207.28
197.75	202.06	199.36	202.24	211.04	209.12	203.36	206.2	197.69	203.55	209.33	201.3	203.46	202.31	205.57	202.47	201.47	201.41	203.87	197.7	205.99	209.44	202.56	207.28	210.43	206.31	208.53	207.2	207.85	203.47	209.58	205.53	203.46	202.55	197.09	208.94	203.51	198.31	203.74	204.94	201.53	200.03	202.7	202.42	200.73	199.76	201.42	209.5	202.56	201.46
215.15	207.15	211.4	209.88	211.96	211.03	208.02	207.61	209.27	217.35	215.45	209.91	203.08	211.27	214.13	206.19	213.58	205.01	208.18	208.9	209.92	208.7	205.89	205.35	206.62	211.77	206.66	211.52	216.11	209.23	206.06	209.05	204.38	199.92	213.11	209.57	213.97	205.57	207.81	212.22	204.09	208.3	204.08	202.32	208.84	206.45	211.57	208.35	208	209.19
189.84	191.59	196.12	189.27	196.45	191.99	196.65	200.13	190.1	192.38	192.92	192.02	199.5	195.19	192.56	198.33	192.99	195.24	186.99	192.09	200.57	196.33	192.62	192.84	191.54	197.04	185.83	193.85	194.51	191.35	196.88	187.33	193.28	184.87	199.05	191.56	197.83	194.06	192.37	196.49	197.1	194.47	191.69	196.27	197.83	193.97	192.12	196.63	195.16	195.77
206.13	203.17	206.78	206.95	206.59	210.12	206.84	207.69	207.78	202.59	201.85	205.13	207.19	205.41	199.04	202.93	204.82	201.81	205.04	204.08	204.55	210.92	204.71	205.55	201.74	201.54	210.02	204.56	203.92	203.64	206.97	212.59	204.72	204.06	204.19	205.34	200.38	202.3	210.37	202.66	208.9	205.14	204.23	199.77	205.46	199.53	205.47	203.27	212.08	207.85
214.87	207.92	206.16	208.82	211.01	216.71	209.96	214.93	211.7	211.16	209.27	207.78	214.68	213.9	213.21	214.37	208.76	212.19	212.45	213.21	209.8	210.62	206.69	211.29	211.06	212.67	208.55	209.48	211.86	205.92	208.6	211.75	213.35	210.35	210.77	214.72	212.73	217.03	219.99	213.8	212.4	208.36	215.91	215.56	216.52	209.78	204.77	218.25	218.81	215.58
211.06	213.88	212.31	209.35	205.73	208.83	199.97	210.83	216.86	204.86	209.48	212.48	208.25	208.06	205.51	208.3	207.26	205.98	202.88	208.67	205.78	212.96	213.19	212	206.24	213.18	206.93	208.91	209.43	210.53	208.48	207.72	202.56	199.08	211.47	215.39	211.79	213.75	212.04	206.6	208.85	198.09	219.88	207.56	210.16	201.84	210.61	207.61	208.67	212.89
209.91	209.45	208.17	202.48	210.58	209.75	205.77	209.75	209.54	213.39	208.62	201.12	208.31	202.08	209.03	214.44	199.92	210.17	205.38	204.52	208.19	212.01	203.76	201.39	211.84	208.49	205.38	206.55	209.09	210.96	206.66	214.16	211.64	210.65	210.56	206.43	212.12	213.06	213.05	210.94	204.42	205.89	212.31	208.73	211.26	205.76	206.9	210.62	207.21	211.03
205.3	192.42	203.6	206.32	199.32	201.15	202.75	200.23	198.18	206.24	202.63	209.75	202.17	197.55	195.82	200.02	203.12	192.22	202.59	195.62	201.33	202.8	196.16	197.66	196.73	198.24	202.67	199.72	197.24	198.23	200.59	199.26	201.52	202.21	202.44	200.63	200.73	203.66	195.31	200.25	200.92	202.48	204.79	201.44	200.37	205.6	203.99	198.19	195.09	197.35
211.89	205.33	206.34	206.09	207.2	211.96	207.1	210.28	207.89	204.09	199.51	213.82	206.72	202.58	208.94	212.45	211.46	215.16	202.16	208.14	198.91	210.3	213.99	201.94	206.42	215.21	208.94	197.01	208.36	208.16	202.34	210.85	207.12	208.18	203.97	209.44	198.49	213.27	207.07	212.65	213.54	207.69	198.33	208.67	212.71	205.59	207.58	202.68	206.78	213.68
200.62	205.42	199.27	201.94	207.92	195.05	201.37	199.37	200.78	201.54	203.71	203.67	193.48	197.79	201.72	203.53	202.29	198.11	197.2	203.94	204.89	195.62	197.86	202.65	201.46	199.01	202.51	198.89	196.92	206.83	201.78	199.06	202.68	197.24	196.08	201.81	196.98	197.99	200.79	201.82	197.09	198.05	197.85	198.01	197.7	198.93	202.62	201.01	203.56	193.95
206.67	197.02	200.18	200.52	207.86	200.33	202.03	208.83	205.85	205.76	195.64	196.49	201.38	207.16	195.14	200.58	199.93	203.8	202.33	197	205.93	199.57	198.44	205.55	201.89	205.58	199.92	201.91	198	196.5	199.71	198.83	202.91	203.44	195.42	205.61	205.91	205.53	204.45	203.05	200.1	202.53	201.42	207.45	203.59	203.57	204.2	196.96	205.32	201.42
198.88	203.85	200.22	197.76	199.05	201.3	203.84	204.07	200.33	203.63	206.77	202.89	200.62	197.54	200.84	201.28	201.39	202.94	207.45	199.55	207.84	199.11	203.48	205.65	198.07	208.3	208.62	198.95	197.88	206.81	200.51	206.58	201.73	198.3	204.62	204.9	204.97	203.49	209.24	198.81	205.1	203.59	204.93	197.72	204.72	199.37	203.7	202.11	202.59	199.79
193.83	192.63	192.31	193.4	199.85	196.08	201.55	193.41	194.48	197.1	194.58	193.66	193.97	197.8	196.08	186.91	191.93	194.07	192.44	192.07	203.9	197.89	187.11	197.37	192.07	192.23	191.96	192.99	190.05	198.92	194.32	187.44	198.37	195.51	194.49	190.58	197.42	196.03	195.74	196.65	190.71	190.56	195.55	194.09	196.34	189.54	193.53	195.35	200.12	197.97
211.13	203.5	214.43	217.16	206.05	209.23	216.88	213.89	214.48	212.64	219.43	209.79	209.9	214.9	214.14	210.27	210.83	214.64	219.55	211.33	215.04	211.68	214.14	205.97	207.74	210.6	215.3	209.76	215.62	219.96	210.5	207.31	217.36	212.25	207.55	211.31	216.12	203.66	212.3	209.52	210.15	214.04	211.99	210.51	207.76	210.62	220.6	212.01	215.07	211.55
200.11	202.2	196.46	195.85	204.53	202.01	201.54	201.35	202.11	209.87	205.71	198.9	201.92	192.39	201.85	197.73	198.45	198.94	203.47	196.1	204.27	205.59	206.16	203.02	197.45	200.03	198.14	200.51	203.97	201.27	193.44	204.14	205.21	211.11	199.12	196.21	207.53	206.35	200.23	196.2	200.07	198.66	198.17	201.92	204.77	197.97	202.78	205.95	204.95	203.53
207.23	211.28	204.66	202.86	201.98	203.46	203.82	208.29	210.33	203.82	209.33	203.86	204.35	202.66	206.71	201.64	208.92	207.14	201.82	203.97	203.18	211.83	205.94	202.94	210.16	202.86	203.15	196.91	200.92	205.52	208.09	212.36	204.62	207.13	205.24	206.28	200.8	205.98	210.83	214.99	202.67	205.4	211.56	210.1	207.96	209.76	215.26	205.3	200.77	208.81
217.59	208.06	213.64	209.74	209.73	213.08	212.93	212.59	208.79	216	213.9	213.48	210.42	209.73	210.65	211.76	211.3	210.58	215.32	215.24	211.5	214.03	212.28	208.84	206.65	212.6	213.5	210.61	208.53	210.01	208.47	214.89	211.22	213.02	209.87	205.73	209.47	204.61	218.43	212.03	209.4	211.38	213	204.73	213.66	211.04	210.61	213.27	211.2	207.94
214.4	211.01	209.27	215.14	215.08	214.51	215.35	206.59	214.32	209.04	215.27	204.72	210.41	213.65	214.17	216.73	215.22	214.97	215.08	211.69	215.71	212.51	214.24	212.8	213.34	212.87	208.31	211.31	215.45	215.41	208.72	216.45	212.13	204.71	214.39	215.96	211.68	216.98	218.21	214.86	208.36	211.1	208.43	211.28	205.71	205.26	215.24	213	208.4	215.28
204.66	199.8	204.14	206.09	202.68	202.92	208.06	206.49	212.58	207.92	200.92	197.35	204.98	207.94	207.69	202.18	207.65	202.26	202.98	205.89	200.07	206.04	202.44	203.19	198.46	209.89	198.55	196.4	207.12	205.48	205.97	204.58	203.08	206.5	203.92	202.18	202.72	198.15	204.45	204.94	197.4	205.78	202.85	203.5	205.98	206.25	208.48	201.96	205.09	208.67
204.83	196.01	198.93	200.68	211.83	206.71	208.39	200.17	208.24	202.26	204.19	203.74	201.73	201.47	209.48	210.01	205.54	199.61	205.58	204.47	207.66	202.82	201.23	201.78	203.94	204.46	204.02	200.22	204.96	200.7	202.14	207.38	197.43	207.67	202.81	209.35	205.37	201.06	201.07	203.87	208.46	206.69	204.11	204.31	204.06	198.03	207.89	212.1	201.99	204.63
210.79	209.53	204.37	204.74	210.54	207.24	204.31	211.39	205.35	210.32	204.56	208.9	203.93	197.31	209.15	209.8	210.1	209.43	207.61	208.79	212.06	208.21	197.6	207.69	210.01	210.04	205.93	207.74	211.2	205.94	204.5	209	204.71	212.9	207.81	202.48	209.79	201.11	210.27	204.77	204.68	211.3	209.56	204.26	202.72	205.41	206.93	210.93	205.27	209.3
206.11	200.49	206.43	200.88	202.22	205.7	200.26	200.81	206.34	202.87	204.56	209.88	202.72	199.68	203.6	203.24	208.71	201.7	202.27	201.23	202.2	199.75	198.99	209.29	199.75	204.6	204.08	203.41	202.85	195.96	207	201.34	209.96	206.42	198.66	203.55	207.36	205.08	205.17	201.51	200.92	199.32	203.49	200.99	201.99	202.89	201.27	202.6	207.77	204.09
207.28	212.33	213.3	210.22	213.25	206.2	215.92	212.02	213.34	215.69	208.84	206.41	209.91	210.96	212.12	211.02	212.63	210.13	210	212.5	212.81	215.58	206.62	209.95	211.65	203.79	212.63	211.69	216.39	208.42	207.32	213.28	216.62	213.93	212.15	208.16	212.18	210.23	208.41	217.37	215.49	208.81	201.35	214.8	210.63	215.47	217.29	211.47	206.08	204.95
215.72	215.44	222.53	213.12	208.15	217.6	217.26	213.58	223.52	218.36	215.68	212.46	216.25	210.81	222.08	219.27	219.76	223.45	215.6	215.8	217.73	215.72	220.16	215.95	220.94	209.63	217.03	214.98	215.3	213.22	216.54	217.08	216.17	216.41	218.26	220.59	218.03	209.77	217.24	218	210.76	213.92	223.24	229.32	214.82	221.52	216.05	214.7	219.3	219.38
218.64	216.78	222.08	218.7	220.12	221.44	215.91	223.14	219.71	218.98	215.85	218.03	219.18	217.44	213.56	212.94	219.86	213.92	224.01	218.43	217.11	219.74	218.94	219.03	222.91	217	213.92	218.25	219.04	221.83	221.03	217.11	213.67	218.27	213.51	218.88	209.18	214.88	208.83	224.04	215.05	213.59	219.18	217.67	219.54	218.57	220.03	212.88	220.16	213.15
204.28	199.19	206.54	208.83	201.55	208.5	200.81	206	206.44	199.61	208.7	201.69	200.98	204.36	206.1	201.95	205.35	199.57	200.02	200.7	205.96	203.02	205.87	204.52	198.21	202.59	208.2	203.43	200.65	203.77	202.75	202.03	201.33	197.74	200.53	201.44	207.73	203.22	202.82	207.02	200.35	206.64	200.85	203.63	203.4	204.38	202.5	197.61	201.07	205.87
207.64	209.62	213.36	212.39	210.34	208.19	204.48	207.99	210.33	207.28	210.94	199.75	212.16	214.8	211.85	209.76	206.61	208.42	211.82	208.81	209.64	208.38	207.56	215.57	206.26	202.04	208.19	209	212.54	208.73	205.55	205.84	208.06	209.81	215.14	211.21	209.13	202.89	203.83	211.68	206.23	208.29	204.65	205.34	204.93	206.88	207.25	210.7	205.59	209.69
209.81	210.97	209.9	212.21	213.54	213.61	207.37	219.97	207.14	203.57	210.5	204.95	207.33	212.54	210.69	211.88	202.07	221.74	207.18	208.72	205.55	215.64	209.1	211.27	213.26	211.71	212.07	212.1	211.69	207.94	212.73	216.85	210.4	213.73	203.56	211.8	212.37	211.82	215.71	216.01	214.55	208.03	203.92	211.51	207.74	208.58	208.02	213.24	210.87	211.93
208.61	210.88	215.45	211.89	211.75	212.49	212.93	202.74	212.7	209.87	211.27	211.25	210.4	211.76	204.2	211.15	210.08	211.33	204.6	213.9	208.28	205.81	204.69	211.21	207.72	210.24	214.11	209.71	211.56	204.96	210.03	211.4	208.37	212.18	209.19	210.55	211.94	217.46	210.16	207.88	206.52	209.39	208.5	208.42	208.56	200.06	206.64	207.26	211.45	212.7
197.63	201.3	200.74	207.54	200.33	207.25	217.58	207.22	204.06	201.49	195.74	201.67	201.58	209.7	205.49	199.38	199.84	201.99	201.5	204.15	202.13	203.26	203.85	207.75	204.44	200.99	209.53	212.98	205.55	198.8	202.33	202.28	204.09	200.65	206.26	201.37	206.33	197.91	205.39	204.64	201.17	201.55	202.61	204.82	200.37	201.51	199.89	205.39	205.83	206.38
199.5	207.59	197.38	197.11	193.27	200.96	198.5	197.85	206.13	201.1	195.35	201.11	204.97	202.92	201.46	209.08	197.51	206.94	205.81	197.25	194.6	206.16	198.22	202.02	199.02	198.27	202.71	201.08	201.8	193.59	201.39	203.86	205.35	198.26	202.37	204.7	199.53	203.29	196.87	200.73	198.93	202.6	211.35	208.31	198.06	199.4	192.59	201.55	207.87	208.09
200.92	195.99	203.41	197.71	199.46	199.4	200.42	199.55	200.34	194.92	205.94	197.97	201.11	198.33	196.23	200.24	201.88	202.1	203.36	197.54	203.3	204.01	199.25	200.5	201.94	202.19	197.63	196.49	196.83	205.09	195.08	202.57	194.18	195.65	193.56	196.27	195.49	203.21	198.06	200.19	197.61	197.42	205.38	200.05	196.44	198.63	201.19	200.5	197.84	204.53
202.99	200.36	201.51	198.97	200.38	200.96	202.02	205.11	203.61	200.87	201.92	205.12	200.45	202.28	202.41	204.45	201.87	201.07	208.48	203.28	197.55	195.02	206.68	205.79	202.94	203.59	199.85	204.42	202.35	201.1	204.45	206.64	206.36	202.77	204.86	207.58	204.36	206.78	205.39	201.03	204.81	198.85	206.22	206.53	208.46	201.51	206.15	206.46	204.89	199.23
221.46	220.35	213.48	208.58	217.08	210.31	217.7	224.92	220	216.15	221.78	223.35	223.37	220.11	225.25	219.15	213.11	214.72	215.05	222.73	225.02	214.64	212.86	222.43	221.56	212.47	214.29	215.59	217.85	224.13	212	214.61	217.75	213.74	216.39	210.78	214.22	211.69	212.51	227.77	224.05	219.36	214.39	218.95	215.86	220.03	218.42	220.06	217.2	222.81
207.8	208.21	211.15	203.93	211.8	201.83	209.32	209.14	210.44	208.03	209.62	209.71	216.12	215.71	204.43	213.27	215.43	205.24	208.79	203.45	209.34	201.75	209.75	208.42	212	210.51	203.96	213.72	205.4	207.71	205.38	211.25	205.57	211.89	202.99	206.08	206.09	214.53	208.24	208.48	208.99	208.74	200.21	204.99	212.79	217.91	202.76	207.97	207.42	208.51
205.31	207.5	215.54	208.15	207.94	204.45	207.43	210.67	209.35	211.2	212.7	203.61	214.68	204.72	214.7	206.7	204.43	208.8	208.05	210.03	214.88	205.83	205.95	210.79	207.89	204.77	207.23	207.06	206.82	210.99	209.7	206.26	205.6	207.99	213.65	213.45	209.02	209.45	208.87	211.34	209.6	207.32	206.88	208.29	209.39	206.26	210.24	207.97	210.99	214.17
207.41	205.21	213.88	210.62	209.42	215.39	212.17	218.74	217.16	213.84	214.1	212.76	212.64	217.08	217.07	211	217.96	216.61	223.33	211.83	208.72	211.24	214.43	206.47	215.33	216.18	211.53	209.95	212.39	212.25	217.83	214.32	206.4	216.7	205.31	211.83	209.8	205.98	218.67	209.47	212.89	214.53	209.82	217.25	210.12	211.54	214.01	207.8	213.15	213.72
200.59	206.36	206.22	212.06	202.42	210.58	212.11	214.56	206.03	208.24	199.9	204.36	202.78	204.89	204.09	206.84	202.71	211.46	209.88	202.86	205.92	203.12	208.31	207.11	202.77	201.43	205.92	205.92	204.87	205.74	206.19	203.37	204.59	208.75	204.7	199.63	207.07	203.95	203.11	201.52	207.14	206.06	208.47	206.4	203.35	206.18	205.5	201.59	207.62	206.45
210.78	211.37	215.32	211.28	208.25	208.37	206.28	207.15	206.15	213.29	214.15	202.87	207.14	207.82	203.75	203.23	210.03	210.29	211.92	211.76	208.07	207.38	206.2	212.2	208.32	210.9	212.93	206.81	204.95	211.17	208.39	201.41	215.8	209.7	208.44	206.8	205.48	210.81	206.5	208.77	217.53	208.96	210.8	212.04	214.42	210.6	202.43	212.63	208.43	208.23
202.84	205.72	215.56	206.16	206.82	198.03	208.56	203.17	203.03	207.6	205.86	202.07	207.97	206.45	211.17	207.28	205.78	206.04	203.79	205.85	206.69	207.72	206.65	207.87	209.08	202.66	203.63	207.02	201.59	207.19	202.85	206.64	201.63	207.24	200.69	205.84	204.87	211.03	204.68	207.5	202.7	207.11	206.26	205.71	209.78	207.81	206.2	209.84	203.78	210.03
207.69	213.48	211.14	208.97	205.95	210.34	207.02	206.39	215.28	209.49	208.45	209.35	210.53	211.98	211.95	207.01	207.39	209.38	204.66	211.11	216.08	209.55	200.75	205.99	212.64	210.35	206.08	207.49	214.66	212.55	208.88	204.83	215.34	209.72	204.7	207.77	206.15	215.54	207.89	207.96	209.01	208.97	205.46	203.81	209.69	208.61	209.85	213.92	210.53	211.92
219.7	221.35	221.6	218.03	214.87	218.1	218.44	220.04	220.06	223.89	215.19	216.94	214.42	219	214.78	225.81	214.2	222.67	217.22	211.12	217.74	213.48	215.54	216.44	216.03	213.45	219.91	219.28	215.27	218.63	215.75	218.79	211.32	220.28	216.75	217.26	214.97	214.23	222.84	214.7	221.93	218.14	220.59	218.39	213.75	216.1	215.64	221.3	219.08	212.69
211.1	213.22	210.35	220.58	210.95	213.44	213.73	213.86	218.22	208.51	210.62	210.97	213.92	213.24	208.5	213.9	217.34	211.16	210.97	211.37	219.99	213.98	215.37	212.21	207.09	210.21	213.76	212.93	210.07	207.6	217.11	208.16	212.35	215.35	213.7	204.56	207.91	218.19	214.93	211.16	214.54	213.09	217.56	218.71	218.82	211.33	215.84	217.3	213.46	215.54
198.75	198.91	206.17	195.84	202.76	205.43	204.63	205.2	208.47	200.62	202.92	203.8	208.05	203.01	202.59	206.28	200.84	202.24	209.11	203.63	207.33	205.86	209.6	201.07	203.25	201.52	208.09	203.27	202.39	206.52	203.17	195.14	206.01	200.99	201.98	203.46	208.52	202.72	205.43	199.87	200.13	203.17	207.37	201.99	200.24	200.93	200.98	201.04	201.38	200.88
202.23	205.55	206.79	204.6	206.4	198.74	206.02	203.17	208.32	208.94	203.72	202.78	201.46	203.04	199.9	201.75	208.23	199.8	198.8	199	204.43	200.78	202.09	199.42	200.07	202.41	205.12	208.26	201.51	201.24	198.65	210.18	207.37	202.41	200.25	199.68	197.74	209.31	204.63	204.44	200.62	198.16	199.15	199.2	202.1	199.99	200.42	200.74	197.7	197.43
204.55	199.58	199.66	198.18	199.7	196.31	203	202.01	200.71	194.26	202.76	197.17	204.19	198.17	198.16	196.73	197.95	199.86	197.71	196.54	199.65	196.67	203.18	202.81	193.94	198.33	200.36	195.24	201.78	197.2	193.78	202.39	199.12	196.76	201.2	197.86	197.64	194.9	201.22	196.78	197.58	194.89	199.72	197.1	207.24	198.7	201.58	202.09	201.41	197.62
195.85	199.75	199.04	196.81	199.09	200.12	198.55	200.45	205.19	196.99	201.95	202.18	207.28	202.54	200.54	196.4	195.38	197.93	200.19	198.73	199.48	199.28	199.5	203.72	201.56	198.95	206.11	205.56	201.68	197.18	197.07	201.48	205.68	203.42	206.24	200.55	201.95	201.32	195.28	203.32	202.42	196.77	202.07	201.49	202.26	202.28	195.55	199.37	202.45	195.48
213.26	209.48	209.78	207.59	210.69	211.03	207.92	208.66	203.47	214.03	213.56	208.72	204.65	207.35	204.68	208.72	206.52	206.01	202.78	205.29	209.21	207.49	207.17	208.41	202.79	207.09	207.24	210.98	208.29	198.7	209.34	213.2	204.82	209.23	206.5	209.77	207.8	204.31	204.64	204.51	203.86	206.19	211.59	207.56	204.5	214.26	203.89	207.22	207.54	203.77
195.6	198.92	200.95	196.16	204.1	197.92	197.56	197.88	199.95	195	207.32	193.15	195.58	199.56	194.47	195.58	191.9	194.84	197.06	197.82	203.66	196.93	204.05	196.47	201.12	197.28	194.67	201.31	198.56	197.76	203.92	193.58	206.36	197.05	196.58	198.75	197.56	201.98	196.06	201.4	199.93	202.92	200.88	195.88	197.08	197.18	195.75	202.19	203.63	193.57
212.2	212.07	216.84	212.96	207.35	209.35	214.24	208.02	208.81	217.14	206.05	213.06	206.12	212.06	218.54	211.51	217.45	210.62	208.11	215.92	215.56	211.25	220.36	208.66	204.2	209.64	213.83	204.76	211.91	211.9	206.23	216.67	212.82	218.47	216.76	212.01	212.36	219.09	209.01	206.7	214.09	215.74	210.67	210.28	210.21	206.02	213.25	214.62	215.35	214.51
211.85	215.91	215.58	214.37	217.06	214.11	212.54	221.52	214.4	213.86	208.84	209.66	212.12	216.52	213.15	214.74	217.26	215.14	209.5	220.07	219.82	210.38	208.68	211.59	214.44	209.87	219.02	211.08	211.01	215.08	215.59	206.79	215.41	215.43	215.95	219.38	212.04	212.68	215.01	216.17	214.07	209.64	212.55	210.49	213.98	214.65	210.38	210.63	214.48	213.81
199.35	198.97	204.64	203.59	199.47	199.44	202.65	201.83	199.06	197.36	196.82	198.76	195.18	198.94	204.17	194.66	197.38	198.85	198.2	193.89	205.05	196.04	200.56	202.58	197.47	200.29	195.08	206.53	205.08	198.35	201.42	201.95	202.06	194.93	200.94	202.14	194.69	200.37	199.07	204.32	201.75	203.59	192.61	198.93	198.7	201.7	197.88	198.68	204.45	200.92
202.28	208.15	208.49	207.1	214.12	206.14	208.17	202.97	208.03	212.94	202.2	208.78	206.33	204.79	201.89	213.01	206.23	206.39	202.86	210.08	206.11	212.15	213.48	209.38	209.78	207.01	206.68	207.61	207.64	204.52	208.69	208.85	207.48	209.72	205.75	214.82	212.98	207.85	209.64	217.15	207.92	208.07	207.88	211.69	208.82	201.2	214.78	204.18	207.77	207.16
195.12	200.54	199.86	190.55	193.82	190.31	200.85	196.35	189.32	192.64	189.89	197.98	196.5	199.62	192	194.6	199.65	193.88	190.21	191.38	187.32	197.72	202.12	191.23	194.44	197.02	194.25	193.79	190.92	196.94	189.47	199.03	194.94	193.17	201.68	197.19	191.03	198.38	193.46	193.5	194.21	197.92	191.04	195.28	193.65	197.04	194.56	198.44	195.39	196.5
195.68	195.1	199.87	199.51	197.54	204.67	198.99	195.13	194.64	203.65	195.23	199.77	199.7	189.01	195.51	194.02	197.87	194.15	200.86	198.91	196.85	196.34	202.1	192.84	201.66	200.99	198.78	195.94	193.28	196.24	195.5	200.2	198.03	204.52	197.14	208.96	198.78	195.55	197.87	191.02	198.97	197.61	201.08	195.05	194.6	195.17	195.45	205.32	194.9	197.79
201.97	208	202.55	200.15	197.46	202.65	204.48	204.55	206.25	210.2	209.56	203.78	201.82	207.44	200.19	201.93	203.7	202.31	200.59	198.77	205.61	203	200.54	207.28	205.73	199.8	209.31	203.66	206.32	202.81	204.62	203.88	203.09	205.38	207.89	205.8	202.26	206.66	206.4	203.7	203.61	204.59	209.89	202.22	203.36	196.11	209.3	202.06	198.23	207.02
212.22	210.65	212	208.97	211.82	213.61	209.06	210.11	211.05	208.52	209.8	215.03	208.8	212.92	211.65	210.33	210.47	212.05	211.71	209.25	212.57	204.97	214.69	223.23	210.96	216.33	205.94	219.4	203.86	209.8	204.44	206.44	213.6	212.41	215.29	204.75	211.43	213.36	214.1	214.07	214.07	212.92	216.77	215.98	212.07	210.43	218.94	211.73	214.62	212.07
214.66	209.17	214.96	216.96	213.71	216.71	213.76	211.42	214.38	210.76	210.77	216.49	215.11	215.32	221.17	215.82	208.46	212.89	204.73	209.53	209.5	213.24	207.94	213.53	213.93	211.55	223.26	215.68	214.84	215.18	217.64	212.53	211.76	219.44	210.35	217.01	214.16	220.22	205.45	216.58	216.68	215.29	211.76	210.19	219.26	216.2	212.1	214.39	213.22	210.77
210.67	202.28	205.61	208.4	211.51	209.95	209.23	212.95	211.35	210.22	204.48	203.54	203.16	203.06	209.62	205.45	210.01	216.54	206.56	208.25	209.08	206.04	203.69	209.45	208.08	206.55	212.84	209.17	215.08	206.09	209.42	214.2	211.89	213.88	206.95	210.9	206.93	209.84	213.6	210.22	211.95	209.9	208.92	212.9	202.63	207.46	211.71	211.72	211.68	215.64
219.7	221.61	215.59	216.45	220.77	218.24	218.98	219.13	218.23	210.8	211.76	223.75	216.89	220.74	213.36	216.46	212.07	217.16	221.06	211.71	219.73	215.3	222.51	219.14	221.13	217.16	217.08	217.58	216.19	223.96	214.88	219.6	218.19	219.66	213.91	221.06	219.42	218.35	221.61	217.8	218.32	214.89	218.72	221.02	216.75	218.02	217.72	220.86	216.11	214.59
208.99	203.58	214.7	209.19	210.7	211.38	213.37	209.65	213.12	208.89	208.33	203.67	202.43	209.88	213.01	211	206.04	201.45	211.28	206.21	204.75	208.67	215.53	209.8	208.39	211.41	210.42	207.93	210.94	210.05	209.18	210.5	210.52	207.1	209.34	212.72	213.15	208.59	212.66	208.7	211.25	205.37	207.01	208.34	205.69	213.45	208.04	211.46	213.9	210.97
203.63	200.67	207.39	197.99	198.87	201.39	204.25	198.02	207.45	205.84	205.09	197.82	195.32	206.24	200.42	203.23	205.16	200.38	202.24	200.75	200.51	206.72	202.81	194.38	199.41	210.42	208.11	197.7	201.35	204.9	198.34	207.98	200.22	209.18	203.17	199.79	206.22	203.88	204.07	198.87	209.67	209.69	203.57	202.65	201.44	206.06	205.39	203.36	199.46	206.93
204.58	212.02	211.97	203.36	208.8	210.37	205.51	206.77	214.83	212.03	210.09	209.62	206.74	201.48	208.27	207.91	204.07	212.19	201.63	204.07	209.39	204.28	216.54	212.94	204.52	209.33	204.53	209.7	207.81	209.8	198.54	211.33	205.04	209.88	208.55	206.75	213.67	205.28	213.37	210.59	203.36	205.92	207.18	207.32	209.14	208.1	201.84	205.75	210.72	205.97
205.14	206.28	205.68	209.16	204.07	209.2	203.95	207.94	210.42	208.14	203.01	207.67	199.47	204.59	206.36	203.96	202.42	199.14	203.72	207.49	206.65	208.35	205.67	203.19	213.81	208.16	206.44	205.64	212.26	211.07	212.06	208.93	212.22	204.32	216.03	199.68	204.87	209.1	209.36	207.76	205.9	212.12	209.45	210.16	207.46	206.79	213.92	208.86	202.28	214.11
197.61	194.29	201.42	199.02	198.36	193.74	196.74	198.88	201.01	199.17	197.35	193.65	193.53	194.15	204.39	195.23	205.53	194.84	202.21	196.14	197.91	198.52	194.68	190.13	202.41	198.29	192.96	207.42	198.97	201.3	201.97	200.86	200.27	192.48	201.87	202.38	198.55	198.89	194.84	193.67	200.92	200.42	198.72	198.07	191.52	194.26	198.74	200.89	202.86	196.03
209.41	210.17	214.84	214.99	207.16	207.21	207.9	216.52	208.86	209.52	202.78	205.05	215.66	213.39	209.75	211.44	211.09	201.2	209.93	215.33	209.38	212.19	216	212.03	206.09	210.44	208.42	207.95	211.26	208.38	214.19	206.8	204.85	204.41	205.44	207.44	208.31	209.9	212.94	208.99	207.94	205.82	207.34	208.71	213.51	212.41	209.96	208.94	211.09	212.88
206.5	210.21	210.86	207.95	209.88	210.66	215.1	213.6	211.5	204.91	214.16	212.86	206.31	210.84	208.27	210.01	211.9	210.04	204.67	209.54	207.65	208.28	206.36	207.48	214.44	216.87	212.55	211.41	208.96	214.65	206.8	212.28	211.83	203.47	211.48	213.28	217.46	215.36	210.71	211.34	213.61	211.5	211.94	208.41	208.79	207.71	213.38	213.37	208.42	203.64
213.81	206.58	206.87	208.29	203.57	201.79	204.95	210.34	207.91	208.46	207.14	211.82	207.44	205.09	216.49	213.93	208.91	204.31	207.11	211.16	209.94	211.5	210.65	209.38	209.99	205.82	203.33	203.46	207.72	212.48	208.3	207.69	203.29	208.83	207.89	205.75	206.73	204.01	208.66	198.94	201.11	211.73	208.92	208.99	210.05	212.42	207.33	214.73	208.44	206.33
212.23	211.33	214.8	207.71	208.23	211.23	215.43	212.1	213.79	205.33	208.27	204.86	207.41	212.2	211.53	213.93	208.36	208.39	207.25	204.79	214.03	210.98	213.11	203.88	209.23	207.28	207.67	204.72	204.52	204.77	210.97	202.85	215.52	215.12	206.15	209.38	211.9	206.3	212.67	211.37	204.53	209.55	205.59	208.95	206.97	209.31	209.46	208.89	212.46	202.13
201.2	199.67	207.91	207.57	203.55	201.21	200.36	197.75	205.13	201.51	199.2	203.34	202.6	199.92	196.78	203.2	201.95	211.35	206.38	205.49	207.85	200.02	200.32	211.11	207.46	207.64	203.3	204.35	198.01	201.97	199.03	201.85	205.09	208.12	198.85	205	212.3	202.66	202.4	204.37	202.17	206.89	204.26	208.31	205.22	207.08	203.65	202.57	207.16	204.96
210.32	209.56	213.72	208.32	209.34	207.8	210.33	212.95	211.39	217.48	206.68	204.56	207.16	206.32	206.8	202.85	207.13	213.53	214.68	205.26	210.45	207.77	209.16	210.61	210.71	203.86	212.67	213.39	212.82	211.62	206.62	210.79	199.26	208.24	215.15	209.54	208.75	203.06	212.54	214.81	204.24	216.81	213.08	208.64	212.47	206.76	207.99	212.92	209.46	208.58
217	216.85	216.82	214.96	213.67	214.62	217.39	224.26	213.18	214.03	221.03	215.28	218.28	212.4	215.91	216.2	220.84	217.22	218.91	215.96	220.64	217.05	215.9	221.04	217.49	216.9	218.7	228.52	222.32	220.69	223.05	217	206.27	222.02	219.8	219.35	221.77	215.66	212.35	215.29	220.49	214.73	215.22	221.53	219.64	218.16	224.3	212.9	228.48	211.63
204.86	203	206.03	201.45	203.16	209.62	203.48	199.6	204.44	202.85	200.63	207.83	202.34	202.12	209.31	202.83	197.05	208.42	204.68	210.4	206.63	205.12	203.7	209.42	200.88	203.52	203.26	203.33	201.97	204.96	199.29	203.15	198.95	204.66	198.66	207.88	206.45	203.32	198.2	196.84	203.64	198.91	200.02	199.15	204.87	202.95	207.79	207.01	193.54	206.69
212.77	209.56	209.28	202.01	212.75	211.47	210.52	210.93	212.1	202.61	206.08	211.47	206.91	207.37	204.93	205.21	209.76	204.35	209.71	214.22	215.92	203.09	209.37	207.84	207.93	208.39	204.35	204.76	204.98	205.51	208.41	211.06	206.16	210.51	214.55	204.88	195.44	209.37	204.33	209.22	207.95	213.52	212.17	210.84	208.63	207.76	205.72	205.5	205.05	206.28
207.31	201.79	206.62	201.92	205.27	198.6	209.74	201.67	203.19	201.69	199.44	198.37	200.35	200.01	205.01	199.42	206.5	203.99	207.82	200.89	200.99	204.18	204.57	203.78	212.97	203.61	211.45	205.09	205.98	203.77	198.37	212.05	198.28	198.93	202.56	208.42	206.3	202.49	205.94	203.84	208.13	201.19	205.12	208.5	198.23	205.98	204.63	202.03	195.93	208.15
222.45	213.93	219.5	212.08	221.16	217.31	221.66	213.82	223.58	220.48	215.71	220.19	213.07	213.2	212.72	223.9	217.14	220.02	213.31	213.76	216.71	214.81	214.49	222.59	209.67	217.83	216.86	211.62	213.72	216.29	219.2	220.05	218.1	217.16	217.23	211.08	214.77	218.46	215.28	218.06	222.6	217.6	216.95	215.07	215.38	214.67	214.13	222.02	216.56	222.65
216.65	208.7	209.36	214.61	218.11	210.88	214.66	213.08	214.84	214.08	208.8	209.65	213.36	206.16	213.9	210.92	216.49	210.65	211.76	208	213.24	205.69	211.41	210.71	211.32	212.57	211.73	216.97	211.98	214.16	211.91	208.66	216.67	213.48	209.52	216.32	216.24	212.43	215.92	213.49	214.03	209.31	213.85	206.6	212.83	206.99	218.09	205.25	215.12	215.6
209.68	210.7	213.19	214.76	203.49	214.22	213.05	212.79	210.08	210.41	211.05	210.95	209.27	209.12	210.1	209.66	207.94	207.75	211.77	211.37	213.3	203.76	207.17	210.58	209.28	207.47	211.76	210.55	208.18	215.7	209.89	210.59	205.58	207.07	207.51	213.5	210.7	207.53	212.97	209.68	211.02	207.97	208.43	207.96	209.22	207.28	215.46	206.94	215.35	210.25
211.19	213.34	211.94	209.51	210.1	209.43	209.63	213.42	213.15	209.92	204.67	216.02	213.53	213.86	216.22	211.45	212.69	208.16	209.82	218.35	217.74	207.25	211.24	210.66	209.6	204	205.71	208.71	212.26	215.4	215	212.44	213.74	212.2	215.64	217.43	221.89	207.18	214.59	211.45	215.58	212.99	211.79	212.98	210.76	213.46	211.21	219.86	209.37	219.6
190.05	191.84	197.95	192.8	195.24	190.62	188.93	198.16	187.44	194.29	191.14	194.62	191.81	195.57	195.63	193.2	199.7	191.07	194.2	193.04	188.1	190.32	198.11	190.89	195.61	189.3	189.75	195.19	195.36	199.89	191.63	195.93	196.68	197.29	189.82	195.61	191.21	196.47	197.49	194.66	194.91	199.2	190.67	198.18	197.04	193.98	195.91	190.55	187.95	197.54
208.05	197.93	208.64	207.86	210.08	202.34	209.15	213.76	202.4	207.73	206.67	205.99	202.87	209.97	207.56	204.03	216.34	212.6	209.39	213.72	203.26	213.05	212.29	206.41	203.69	212.86	201.83	208.68	210.58	208.84	215.4	201.54	209.73	205.4	207.47	209.9	206.7	206.48	211.7	210.05	209.73	209.38	209.04	201.97	207.51	213.23	207.71	204.84	215.25	208.03
205.21	198.87	210.47	202.04	201.41	204.36	203.67	194.47	200.92	197.6	202.46	202.85	200.46	203.27	208.04	204.02	203.08	198.57	196.29	205.2	200.74	192.11	204.35	203.98	199.7	203.88	205.75	203.48	202.53	205.47	196.09	199.98	210.27	203.47	204.18	201.86	200.06	205.86	199.64	204.54	205.59	201.02	201.53	203.85	194.76	203.08	201.93	205.34	203.52	203.95
203.35	202.62	204.62	200.6	197.75	200.98	206.71	201.3	200.2	201.26	202.52	201.87	207.53	208.97	202.22	205.59	200.17	203.03	206.57	208.77	204.63	207.67	204.75	206.15	200.31	207.12	200.41	201.18	207.57	199.43	205.93	203.9	198.16	203.85	205.19	202.56	204.44	197.56	205.14	199.79	200.71	205.7	203.03	203.11	203.93	203.71	203.63	203.93	202.6	202.21
195.69	202.24	205.03	203.12	199.41	202.32	203.79	200.02	202.26	202.68	193.95	206.71	198.24	192.87	192.64	199.69	200.03	195.97	196.61	198.59	205.78	198.97	193.85	203.2	202.93	202.96	201.36	198.39	190.66	203.7	198.86	194.99	199.32	200.54	198.05	201.46	196.59	196.72	195.11	198.29	202.59	193.18	196.55	205.68	206.41	194.15	199.67	196.83	195.11	204.59
206.3	204.05	206.22	203.56	209.23	206.7	199.5	208.45	204.3	204.68	201.04	204.99	202.15	199.24	202.09	209.44	201.96	205.85	205.2	206.51	206.15	203.63	204.02	211.2	206.49	204.34	205.28	204.45	199.57	205.86	205.39	199.69	203.5	204.55	205.29	206.35	207.37	202.68	209	203.97	210.03	211.79	209.46	208.71	200.82	201.95	203.19	207.53	203.63	197.91
207.91	214.69	218.64	209.47	211.09	208.45	208.97	218.77	212.46	211.02	212.21	215.71	214.5	215.48	214.55	208.16	211.79	217.97	212.91	210.88	217.17	215.58	209.43	214.02	216.77	216.72	212.93	216.92	215.35	217.48	210.82	221.87	209.47	216.26	219.73	214.33	212.66	217.74	213.7	212.09	215.88	213.12	215.26	208.83	207.08	212.76	214.09	215.16	213.26	211.28
202.58	200	197.06	205.47	200.88	206.05	201.55	204.6	203.94	204.78	203.76	199.63	204.8	198.75	203.8	202.97	203.72	205.28	199.52	200.37	202.25	202.02	197.02	199.31	205.89	206.96	210.68	200.64	204	209.92	206.45	204.05	201.6	204.72	203.78	202.35	205.16	195.56	204.27	196.43	200.09	204.51	201.34	200.63	205.56	204.28	199.6	204.53	196.26	202.73
219.29	210.1	215.45	211.36	213.52	218.87	207.63	219.78	213.95	210.94	213.54	210	207.33	214.03	214.38	219.01	216.63	210.38	213.35	214.51	211.09	217.12	223.53	222.21	213.57	211.3	211.92	215.77	208.55	216.48	212.27	209.78	215.83	210.75	210.86	218.49	216.08	219.12	211.03	207.64	208.93	214.96	221.11	214.85	212.49	214.22	219.97	216.19	211.78	215.87
205.54	204.68	201.15	201.81	202.81	199.47	204.98	204.85	207.24	206.71	206.22	206.07	207.2	209.38	203.12	206.72	203.99	210.57	210.59	208.08	208.13	204.08	208.51	208.65	205.14	207.1	204.44	202.11	206.08	204.13	205.38	207.55	201.86	207.72	203.78	212.94	205.62	207.87	210.66	204.12	207.52	208.28	208.26	199.57	206.17	209.23	206.13	208.29	204.17	206.07
207.68	198.82	200.14	200.07	199.39	201.61	196.47	200.88	191.06	198.79	203	200.06	202.46	198.25	195.33	204.7	204.8	199.67	194.19	200.15	206.6	200.74	201.25	199.2	199.52	198.02	202.84	198.23	196.3	199.89	199.68	201.65	198.73	202.78	203.58	194.75	206.28	197.99	198.76	196.71	194.77	199.96	198.01	199.33	199.79	199.05	203.82	202.02	199.2	200.07
210.04	210.16	213.49	215.73	208.94	212.13	211.86	209.23	206.77	208.44	201.18	207.41	208.5	216.66	211.57	213.18	206.79	202.74	210.18	204.42	206.02	210.02	203.06	207.5	209.6	210.95	208.4	205.17	206.28	201.93	212.02	213.63	204.46	211.06	212.06	206.54	211.75	211.92	212.21	210.93	211.07	210.12	204.12	210	207.95	208.33	210.52	207.93	204.94	206.69
200.27	195.89	204.6	196.87	204.3	199.48	197.62	203.2	200.61	196.6	202.38	205.41	196.55	198.34	202.33	203.55	204.29	200.36	200.1	200.87	198.34	203.92	197.13	198.43	203.59	197.5	203.81	199.5	205.19	201.06	207.67	197.53	199.49	203.4	203.45	201.96	197.78	206.27	201.56	194.16	199.82	195.17	202.9	195.05	198.41	203.23	205.51	209.63	201.23	202.65
208.44	208.89	210.61	220.19	209.5	205.19	210.64	207.68	206.62	218.9	214.9	211.99	217.47	206.95	217.66	213.48	207.59	214.7	209.67	210.15	212.33	215.42	216.66	211.51	212.89	211.61	214.69	208.97	218.08	217.7	213.57	213.02	216.27	210.19	211.4	213.6	213.66	214.13	216.89	213.12	215.43	211.68	212.34	215.72	208.6	210.54	210.79	222.78	213.99	215.33
209.96	209.17	212.21	211.4	206.82	207.36	203.84	212.48	207.76	204.54	207.59	210.26	209.03	208.61	216.96	206.17	216	213.62	206.33	208.01	209	206.32	208.6	204.66	207.75	207.84	200.96	208.57	204.35	203.46	210.17	211.17	216.94	211.01	211.57	205.17	209.5	211.92	201.76	207.12	206.67	206.82	205.98	208.42	207.52	204.54	217.64	208.32	202.9	210.52
209.94	207.08	212	213.58	208.14	206.47	208	215.6	213.03	204.64	209.19	211	210.95	211.16	213.72	212.23	210.64	218.66	213.77	212.01	211.94	213.83	212.68	209.2	220.24	215.37	218.18	211.73	208.56	208.55	214.52	209.41	209.89	208.69	211.78	207.46	213.35	213.2	209.28	206.19	209.86	206.34	208.54	210.07	214.07	214.61	206.84	209.87	216.97	207.98
203.41	202.49	205.04	200.67	196.65	201.39	197.59	205.2	199.95	200.28	199.57	198.59	196.76	198.48	202.73	200.65	193.88	193.66	197.05	198.74	197.93	200.72	203.39	204.42	200.52	210.21	199.44	202.76	196.81	203.27	206.13	202.96	197.67	201.57	199.18	198.06	197.46	199.36	202.83	201.97	197.94	203.91	198.53	197.68	201.93	198.16	203.38	203.83	202.43	197.89
212.8	207.52	204.8	211	204.1	213.14	215.39	212.78	220.55	211.16	204.92	205.47	206.61	204.55	211.08	207.17	207.86	206.51	212.33	204.69	212.18	208.44	202.49	207.3	213.46	200	207.47	209.78	204.97	207.54	212	207.46	208.7	211.94	210.33	209.57	206.37	202	211.57	210.2	209.39	208.6	209.17	212.86	210.22	205.21	206.69	212.39	213.93	208.29
189.55	201.95	200.3	198.66	194.31	194.34	194.08	198.08	201	195.06	199.9	199.33	195.91	193.67	201.12	203.59	198.44	194.92	194.83	199.16	198.46	192.38	193.59	200.63	201.32	204.93	190.19	206.12	199.27	201.83	203	199.66	203.28	195.34	195.16	191.21	199.43	195.31	199.91	198.34	200.95	198.76	196.98	200.49	197.31	200.94	199.12	192.28	193.38	195.68
204.39	210.74	206.82	206.44	208.88	211.46	212.58	210.76	204.87	204.88	202.26	208.94	207.27	208.42	206.08	205.01	209.46	213.7	202.13	212.31	208.03	206.81	212.24	205.79	206.93	203.98	206.53	206.75	207.93	211.44	205.17	213.5	204.98	206.2	210.33	208.34	204.99	207.04	207.82	205.07	208.98	210.33	203.85	204.49	215.21	206.18	203.29	203	207.38	205.27
211.14	209.73	207.14	208.2	208.8	209.02	205.11	207.82	203.99	208.45	201.01	209.9	206.91	205.44	213.66	212.4	211.26	203.96	205.16	209.22	202.45	202.28	204.31	205.42	209.17	208.55	212.81	207.57	205.89	204.92	207.86	206.63	204.79	205.58	207.8	207.67	209.8	206.71	214.07	210.26	209.75	205.23	212.31	202.98	207.12	209.37	209.24	200.64	204.31	209.98
199.83	204.12	208.3	200.77	203.31	197.7	199.22	200.4	200.15	200.95	196.79	200.81	197.64	192.94	201.43	202.65	199.08	201.05	198.73	192.85	194.59	198.66	202.05	196.65	205.96	201.26	203.17	206.18	204.16	201.49	202.78	201.72	197.45	204.74	201.07	202.81	201.13	197.63	200.48	199.68	193.14	205.19	201.43	199.66	198.16	193.77	197.4	202.61	197.75	203.78
211.61	206.57	205.65	207.93	210.74	211.45	211.27	213.56	211.45	211.41	211.62	212.26	203.9	209.55	212.82	210.18	202.98	211.7	204.45	203.61	212.17	215.09	211.02	211.49	209.83	208.58	205.79	208.72	204.23	211.05	205.89	209.32	207.59	203.69	211.14	203.15	207.9	209.31	205.86	207.92	208.8	204.78	211.28	208.99	211.04	208.91	213.79	208.03	203.18	209.58
202.87	206.35	201.68	211.59	208.13	211.19	210.01	208.25	204.69	206.71	203.22	203.95	208.66	207.73	200.48	212.49	208.86	207.04	206.3	212.48	207.14	206.32	206.66	207.26	211.61	206.35	207.03	205.28	205.19	202.19	209.77	203.42	200.78	207.47	205.43	209.36	202.75	202.55	203.94	207	206.68	200.57	204.24	211.18	205.68	212.02	202.63	199.87	211	202.13
210.1	212.43	218.05	211.72	212.55	217.23	218.35	212.08	214.67	212.49	216.12	218.69	213.22	213.77	204.19	211.9	208.61	213.73	209.14	211.66	215.93	214.42	213.26	218.57	213.55	205.6	214.13	202.7	214.44	212.97	212.36	215.9	212.8	216.41	212.78	211.33	211.63	208.49	212.62	215.78	211.26	209.22	216.67	210.26	216.56	206.74	217.38	212.92	210.08	208.78
197.43	197.41	198.66	203.8	197.53	196.84	200.39	199.07	201.23	201.89	198.27	195.05	204.42	203.54	199.08	199.32	204.58	199.96	202.24	195.25	190.62	204.04	202.35	192.72	200.37	200.17	205.24	205.45	198.57	197.53	195.53	196.11	194.55	206.07	198.91	196.38	197.89	194.51	201.47	204.59	202.55	193.19	189.65	196.57	196.72	195.76	199.12	197.09	201.9	197.39
202.45	199.4	204.84	202.38	194.82	201.95	196.4	195.76	202.68	208.69	201.42	199.52	198.42	192.58	203.4	201.18	200.03	203.76	196.7	203.52	204.85	205.19	196.41	203.39	207.52	198.23	205.47	204.41	198.23	205.79	204.89	199.05	197.82	194.93	198.34	202.5	203.08	200.55	195.6	199.27	199.03	200.82	200.76	198.2	202.99	204.41	200.52	204.42	206.66	200.49
207.09	210.24	214.94	213.27	212.56	215.47	214.67	219.66	207.71	206.26	205.52	210.53	211.2	210.12	207.84	210.82	214.61	215.89	214.05	209.93	211.74	215.91	211.15	215.23	215.59	211.23	213.31	214.51	212.13	211.2	209.76	213.53	211.96	209.98	204.47	211.75	209.76	209.8	210.84	215.96	212.47	214.09	217.01	206.9	215.42	211.15	214.77	216.96	206.34	216
206.57	208.43	208.78	199.45	198.54	201.43	201.74	208.54	208.4	203.49	200.27	202.85	195.58	200.34	206.76	207.76	208.6	202.93	202.22	204.37	203.66	199.94	208.61	201.29	200.79	196.48	207.78	198.97	203.58	202.21	203.73	199.07	200.65	205.8	209.72	203.24	204.53	206.26	201.94	211.62	208.01	198.1	210.18	206.33	199.98	201.28	203.78	203.1	203.72	206.38
198.22	197.54	204.23	199.67	199.63	198.53	200.56	202.87	200.3	201.42	205.35	205.5	196.73	203.12	205.45	199.35	211.27	203.1	207.43	203.75	204.49	203.56	211.18	204.05	203.36	203.36	202.18	198.31	198.74	204.99	207.38	198.83	211.63	201.22	204.8	205.14	203.97	207.26	207.53	204.72	205.8	203	200.44	201.48	199.98	201.71	200.99	207.17	207.6	200.12
199.92	194.88	195.56	199.6	195.58	201.17	196.59	200.89	199.47	203.44	202.8	191.88	194.57	201.71	194.04	199.77	200.64	194.11	194.17	199.51	198.79	194.92	200.92	194	201.1	195.28	194.41	201.01	206.2	199.55	193.01	202.55	197.83	197.65	202.22	201.37	199.86	198.56	204.23	200.47	200.69	195.59	202.9	198.74	199.19	196.76	196.64	201.23	193.4	195.74
210.78	209.6	211.35	207.78	209.34	215.48	210.93	207.15	215.15	211.71	208.91	209.77	204.44	207.17	208.86	206.9	212.14	206.9	212.43	208.58	214.53	206.01	209.95	215.63	213.14	213.09	215.9	210.15	207.44	210.53	208.86	208.18	208.88	213.74	210.94	209.89	214.24	211.14	207.07	213.04	214.08	213.22	209.4	207.59	206.1	210.03	209.14	210.34	209.37	211.48
197.16	194.54	196.54	198.35	196.69	200.97	193.56	198.64	199.3	194.34	195.47	198.56	197.21	192.15	196.31	189.48	192.11	190.9	202.2	195.52	187.69	193.59	194.42	194.13	190.84	200.91	194.93	195.91	192.48	191.31	192.98	195.67	196.82	194.96	195.55	190.95	191.01	196.12	195.46	196.26	191.9	192.87	194.56	197.14	198.62	186.52	192.89	193.54	200.71	194.19
200.76	207.02	202.1	207.59	198.35	212.15	203.84	200.42	195.59	200.75	199.59	200.69	203.03	201.67	205.7	202.65	203.9	198.13	201.11	203.5	205.24	199.81	206.2	206.56	202.41	204.05	205.43	202.49	204.95	206.55	203.9	198.17	201.47	201.31	205.16	205.61	200.94	204.28	208.69	210.91	202.08	201.11	207.3	197.81	201.45	206.64	204.15	201.56	198.44	199.55
204.21	199.69	202.03	201.03	208.63	195.88	197.68	205.95	201.42	201.16	204.94	211.65	202.1	202.19	196.6	201.6	201.37	198.11	198.18	207.56	202.6	199.94	197.37	206.24	206.62	203.25	210.29	207.2	200.97	198.23	202.69	205.86	203.95	199.95	199.22	200.4	203.46	201.78	201.61	198.67	205.49	200.32	203.75	198.2	199.21	201.98	204.18	203.72	206.98	204.83
195.07	194.08	201.16	201.6	200.15	197.43	205.97	204.02	206.9	201.91	204.71	200.05	201.4	200.76	207.39	194.74	208.03	203.4	199.32	205.81	204.04	199.86	202.87	198.28	198.52	200.63	203.06	204.92	196.89	204.2	204.62	199.12	199.51	201.54	203.76	199.72	200.82	206.59	205.1	207.92	205.96	200.7	204.75	199.42	206.46	200.57	201.66	203.47	205.62	200.31
200.1	210.99	198.46	202.27	204.73	206.4	207.81	197.92	198.56	199.14	207.13	201.04	207.03	197.63	202.35	203.57	200.82	199.67	203.44	203.35	204.02	197.64	197.43	197.72	204.08	201.56	192.36	206.39	198.91	200.93	201.99	204.52	205.83	204.4	199.21	202.8	206.27	205.49	197.2	200.7	200.64	208.01	205.79	205.03	205.72	200.13	205.49	202.74	201.46	198.84
208.93	203.43	203.59	202.33	205.7	207.63	209.78	204.29	203.25	199.67	203.63	207.85	209.33	206.53	203.31	205.16	199.16	206.04	203.31	201.72	199.21	201.43	199.36	206.31	205.68	198.18	200.78	201.23	203.56	204.41	202.26	206.67	203.59	200.3	205.04	208.22	201.52	202.39	208.76	204.88	203.38	198.1	202.27	196.07	204.99	198.05	204.87	202.14	201.93	204.74
201.3	202.71	199.71	204.73	210.65	210.36	196.59	200.91	200.9	201.06	200.93	204.81	201.84	205.9	206.68	198.12	203.28	202.54	200.25	203.55	198.88	205.87	201.49	206.1	200.61	209.19	200.7	199.37	201.32	197.92	206.34	208.04	204.16	207.09	202.93	210.4	207.62	200.48	202.73	205.04	211.07	201.97	200.09	201.68	196.57	203.87	202.98	210.54	206.07	197.81
216.78	208.95	207.51	211.89	210.96	214.42	215.03	212.77	214.17	208.78	212.55	218.84	205.76	201.02	214.1	221.29	209.14	216.24	212.63	202.5	214.03	213.31	212.7	211.26	217.7	214.89	211.04	213.74	209.56	210.59	207.82	212.29	217.2	208.86	211.29	214.06	210.57	214.05	209.41	215.09	211	213.7	213.56	215.07	210.57	213.54	212.16	217.59	210.34	210.49
218.44	214.16	213.23	212.82	218.41	217.7	210.48	212.52	213.16	210.7	210.71	213.08	206.95	210.67	212.75	214.67	209.97	212.21	215.13	212.36	216.13	205.39	216.04	211.89	211.68	214.09	208.7	209.11	216.49	206.99	208.16	217.03	213.75	213.13	218.37	208.87	216.7	210.38	215.54	211.81	205.91	217.63	213.06	214.67	211.22	212.68	216.45	217.41	217.53	209.5
203.59	197.15	203.5	201.82	202.01	200.92	195.67	200.56	202.19	201.93	202.75	209.05	197.02	201.91	202.14	198.05	205.17	202.44	205.58	210.76	203.02	198.76	201.34	205.4	200.74	204.18	200.77	200.72	201.49	199.76	203.94	199.96	206.35	198.27	200.12	198.58	203.4	204.33	201.01	203.09	199.87	205.85	201.45	206.16	207.51	205.8	194.74	196.08	198.53	204.31
211.97	205.09	209.28	212.36	204.97	210.16	206.51	209.49	202.07	209.27	211.77	206.17	205.67	208.5	207.54	213.14	212.73	207.97	215.21	212.31	211.65	211.24	206.2	205.71	201.44	205.61	212.14	204.92	208.62	213.44	207.21	213.44	210.12	203.62	206.94	198.89	210.06	205.9	209.85	204.91	213.97	216.35	206.64	208.68	201.16	201.2	208.35	204.54	202.88	210.72
199.69	201.43	192.59	194.25	195.64	200.09	197.26	202.83	198.64	198.8	202.13	195.09	202.94	198.26	202.84	198.82	198.5	194.99	194.53	203.12	197.42	196.94	200.86	201.99	191.94	196.09	197.35	205.3	200.02	196.34	203.04	201.65	195.53	199.87	202.56	193.96	205.48	199.12	200.9	206.29	198.83	196.44	198.5	191.11	199.89	200.9	198.53	197.2	197.89	205.08
198.71	202.77	197.52	203.44	197.69	202.27	195.44	203.19	198.85	199.92	205.4	204.77	199.4	200.64	197.84	201.92	202.6	200.14	203.46	198.94	193.22	193.79	194.12	203.42	195.36	195.57	199.53	202.53	203.72	195.1	199.16	200.69	199.05	195.32	195.24	201.24	198.93	196.95	201.07	195.96	199.57	201.99	198.73	201.58	196.25	195.33	201.33	199.85	204.12	196.97
206.87	203.84	213.56	207.77	205.25	204.1	203.92	208.94	207.03	203.86	209.33	210.27	205.82	208.28	209.97	206.25	208.66	203.28	210.4	211.28	208.88	214.23	204.32	208.03	202.66	208.51	210.86	210.96	209.87	209.12	205.74	210.92	203.75	210	206.8	208.27	208.39	207.22	205.89	208.52	208.98	205.46	208.63	207.68	206.94	204.57	208.23	211.36	217.2	208.36
203.4	198.7	200.12	204.89	203.12	204.16	205.57	196.72	199.21	200.61	198.49	201.9	198.51	198.78	200.02	203.71	201.05	201.04	193.61	200.55	201.94	200.63	200.46	207.44	197.69	201.74	202.3	196.97	202	198.49	197.34	205.18	205.29	189.61	207.28	203.3	195.01	196.33	198.93	200.56	198.23	203.27	200.48	198.48	198.45	199.28	200.73	200.85	209.41	207.4
203.37	206.28	210.59	205.41	213.2	212.27	202.69	203.76	206.03	205.72	209.45	208.51	212.43	203.98	205.41	205.79	207.46	204.98	209.09	206.2	209.31	208.86	210.15	208.19	215.03	207.8	205.76	208.87	203.95	205.13	211.23	210.49	205.86	211.6	207.01	204.33	210.83	210.88	212.74	208.97	211.96	202.71	198.03	209.17	205.18	214.26	204.61	211.74	211.57	203.66
213.65	204.24	211.66	215.85	210.47	213.79	207.7	211.8	210.88	207.86	211.62	218.43	214.06	212.16	205.81	213.46	202.67	212.22	215.34	208.36	209.79	214.17	210.18	205.62	211.9	215.25	210.22	213.09	216.67	210.84	214.33	210.38	215.13	212.88	208.54	210.18	219	206.93	211.26	210.11	212.8	210.09	209.92	217.35	212.73	206.46	212.67	212.1	214.09	214.3
214.13	209.63	209.14	210.77	213.08	204.23	211.8	205.96	206.26	206.62	208.81	211.5	210.9	206.77	203.83	211.78	206.76	200.11	214.57	204.69	207.53	200.03	214.58	210.96	203.11	210.02	208.13	209.88	209.49	210.56	207.8	216.18	206.08	207.63	211.68	213.93	208.11	212.72	209.86	205.5	200.84	207.09	208.36	210.34	212.14	203.84	203.83	205.66	208.16	206.17
195.01	203.88	209.26	206.85	208.46	205.36	199.44	203.59	200.01	200.69	208.7	203.1	202.76	197.28	194.62	199.45	208.57	203.07	200.53	205.95	200.68	204.85	204.24	206.24	204.08	203.28	205.15	198.63	199.78	205.28	202.27	205.36	204.52	207.54	205.34	206.08	203.63	203.61	199.71	200.12	204.99	199.33	201.34	210.66	206.18	202.73	201.92	204.86	210.49	196.61
216.01	217.05	207.71	213.42	209.06	210.65	209.02	205.27	213.94	211.25	210.42	206.86	216.32	214.51	220.13	212.98	215.42	215.09	211.94	209.9	214.15	213.72	214.46	217.35	212.89	212.04	210.66	212.89	212.31	212.85	216.05	206.98	207.98	211.94	211.5	209.25	213.72	211.72	205.46	208.71	211.82	211.16	214.91	206	212.95	210.71	217.06	216.47	214.56	216.93
208.96	204.47	205.54	204.12	214.41	211.6	210.24	210.66	210.65	209.93	203.72	208.58	212.55	211.82	208.12	209.39	209.91	209.16	202.73	209.65	207.97	205.88	206.42	207.44	206.94	212	206.11	207.57	205.35	205.47	202.18	200.66	209.99	201.87	206.83	204.15	211.16	212.7	211.46	208.15	210.78	212.59	211.02	206.71	213.45	208.72	207.59	212.64	206.19	206.86
218.15	210.43	216.65	206.92	209.28	213.93	213.53	211.74	212.26	212.08	211.38	214.42	210.86	207.3	206.81	216.94	210.67	216.89	211.63	212.47	212.31	206.4	213.65	202.85	219.98	212.06	211.56	215.56	210.13	205.34	207.95	206.96	207.38	210.83	208.43	212.36	208.19	208.07	211.57	217.7	203.87	214.87	209.91	214.67	205.89	216.64	212.58	214.87	214.95	206.53
205.5	216.61	210	208.38	210.93	208.46	210.47	203.83	211.87	207.33	206.15	207.99	208	207.92	208.6	206.93	205.97	202.7	213.82	209.48	215.39	215.39	212.63	205.47	208.77	211.48	209.34	201.81	212.1	202.23	208.02	212.66	204.02	205.83	204.49	204.78	202.67	211.07	209.53	208.39	206.69	213.13	207.17	202.74	203.59	204.77	205.8	204.3	208.71	209.24
209.61	205.66	204.89	208.31	203.66	206.54	210.17	209.8	202	207.72	207.43	206.97	210.83	208.45	208.2	209.69	208.81	207.97	205.48	212.57	205.86	209.49	203.36	209.6	210.21	207.34	201.75	203.99	207.12	206.58	207.2	210.15	212.7	211.15	202.34	202.7	211.49	213.97	212.56	210.97	208.63	208.71	210.65	200.01	204.57	211.14	204.16	210.17	207.81	210.86
205.26	211.12	207.07	209.61	213.25	214.75	215.28	214.4	208.23	207.65	211.65	208.29	207.13	208.38	212.31	213.42	208.25	208.61	214.08	209.25	205.89	209.38	208.15	208.11	213.12	210.12	211.79	212.72	210.39	205.37	214.04	218.18	216.46	212.09	217.24	212.31	216.21	212.14	214.54	212.43	213.27	214.22	217.57	210.44	212.78	206.8	213.76	210.59	203.74	212.72
214.07	209.95	209.44	208.37	216.26	209.1	209.43	215.21	211.39	210.97	211.56	220.28	217.56	209.2	210.62	206.76	202.82	210.46	212.57	208.91	215.22	219.86	209.64	214.75	211.42	208.87	212.48	210	215.92	215.77	212.76	205.39	219.64	210.46	210.47	214.14	218.35	209.37	210.51	204.12	216.14	213.99	212.7	205.4	212.05	208.51	215.12	210.13	214.09	208.09
212.86	218.3	216.1	213.5	215.15	217.82	217.96	213.81	214.84	214.92	205.06	218.68	217.22	206.64	213.4	213.26	214.26	218.58	217.57	211.97	213.75	215.3	210.95	214.98	212.05	212.65	210.95	208.8	211.8	218.82	212.9	217.49	219.69	209.91	220.76	216.62	216.48	223.67	209.98	211.45	214.31	214.14	218.56	213.28	211.17	217.34	215.82	211.93	218.12	216.78
190.23	205.23	199.73	205.83	203.19	199.87	207.61	202.2	202.72	206.67	205.68	202.85	206.76	207.01	205.74	200.29	199.44	199.84	197.66	204.62	203.68	205.8	203.91	205.54	197.26	200.9	195.77	204	203.43	210.21	206.04	205.18	206.72	204.98	202.07	207.1	202.54	206.92	204.78	199.64	204.31	203.79	203.99	202.4	205.86	200.14	208.26	200.18	207.16	197.92
212.96	212.66	208.91	213.59	202.21	209.57	203.52	202.36	208.16	213.46	204.98	209.87	205.38	204.86	208.34	205.17	213.2	206.98	204.12	205.64	203.17	208.19	211.06	205.26	209.51	211.2	211.27	218.83	208.23	205.39	206.12	205.39	199.48	206.13	204.61	210.59	213.74	209.39	206.82	210.99	206.1	211.44	200.68	208.56	210.56	206.3	210.11	210.48	213.14	204.43
202.97	200.44	201.51	200.72	197.44	198.78	203.09	201.04	197.84	199.24	202.71	199.66	209.71	202.03	200.12	203.36	202.75	203.13	199.8	195.07	204.09	202.18	202.05	201.25	205.87	200.28	199.71	204.97	201.08	199.42	200.77	207.82	206.27	205.13	202.47	191.44	203.51	206.06	196.82	203.97	201.93	205.56	198.35	199.83	203.36	203.24	203.69	204.53	203.67	199.39
211.98	216.92	221.01	220.81	223.51	213.97	214.89	218.34	213.9	209.8	218.31	213.79	221.47	213.6	222.34	210.55	225.44	218.96	225.45	220.23	217.26	220.99	217.14	218.78	211.82	218.82	212.44	220.13	212.17	222.03	217.02	217.62	219.04	217.08	218.33	221.86	215.75	222.47	211.83	216.56	225.03	215.66	211.19	219.69	215.85	214.47	217.42	220.55	219.64	214.76
215.71	207.46	206.03	216.27	206.86	206.24	213.46	201.93	206.53	201.6	213.74	215.89	218.3	208.25	207.69	214.44	204.8	207.9	207.39	205.18	209.48	210.06	208.71	205.97	214.8	215.11	217.9	207.2	204.82	211.51	210.83	207.48	212.44	210.13	212.64	210.09	203.72	205.8	207.21	212.35	210.32	213.86	211.61	206.62	209.56	204.2	209.69	210.41	207.53	208.83
212.84	218.38	222.97	217.53	218.77	219.09	220.82	220.29	216.81	218.39	219.36	218.69	217.53	216.55	217.92	221.86	225.36	212.68	218.03	215.27	217.66	218.31	210.2	220.36	223.54	217.41	210.07	219.67	216.93	217.43	220.22	222.59	220.04	217.87	218.09	222.38	215.66	220.53	217.39	223.51	215.57	213.56	218.93	213.87	221.39	212.86	217.93	217.9	214.14	220.79
208.13	205.62	206.06	207.7	211.07	211.74	210.35	206.85	206.22	205.73	210.41	213.44	206.79	211.54	205.59	203.11	207.33	205.59	207.5	201.43	213.88	211.71	203.88	210.99	205.75	212.63	210.38	210.95	200.8	213.62	211.27	212.56	206.94	212.35	207.61	203.59	207.72	204.53	210.98	215.06	205.68	207.21	208.17	211.58	201.48	207.65	206.38	206.84	210.53	215.06
211.65	214.4	213.08	209.57	211.6	212.49	212.4	210.81	212.33	204.82	214.05	216.57	218.64	208.94	212.95	208.93	213.33	216.29	215.04	209.4	209.65	204.82	212.8	211.06	205.97	219.44	215.54	216.98	217.11	204.87	208.77	210.18	210.4	213.64	213.98	213.38	212.09	212.14	213.62	206.99	214.17	214.33	210.59	205.25	216.69	213.96	205.38	214.98	209.78	215.79
207.81	204.89	207.98	199.65	215.72	208.53	214.01	200.97	209.37	208.46	203.99	206.59	201.99	201.08	203.52	208.18	204.06	211.61	207.55	204.66	204.87	208.47	207.23	205.79	207.15	200.43	211.16	206.8	203.14	207.2	206.31	208.49	206.31	198.39	202.2	200.33	208.18	206.72	203.87	201.39	206.65	209.08	201.91	200.34	208.79	207.4	205.04	205.67	209.8	205.57
212.03	209.24	205.48	210.93	207.74	206.38	215.97	209.93	206.99	206.94	210.71	206.88	206.92	210.01	207.56	212.56	206.88	217.83	209.31	203.07	206.41	209.26	210.49	208.05	212.65	207.84	210.84	206.18	209.31	211.7	211.74	213.11	209.22	210.2	213.56	203.94	207.86	207.79	206.09	211.41	203.7	208.13	206.22	206.43	212.49	209.83	210.27	208.46	213.06	208.88
201.53	196.77	193.3	201.47	199.85	201.25	196.91	201.45	189.3	199.24	197.64	195	195.14	197.87	204.53	196.06	200.96	197.5	199.67	197.89	203.24	196.63	205.2	196.29	202.51	195.11	201.64	198.49	195.62	199.38	196.53	201.11	199.73	201.02	201.09	203.02	205.62	200.83	198.55	202.99	202.96	199.56	196.37	200.86	195.68	206.19	199.32	208.88	199.64	201.96
218.46	222.78	224.81	222.62	221.15	218.7	219.29	219.93	216.07	216.21	211.8	216.97	217.69	217.64	216.69	219.68	212.36	214.35	217.05	219.38	217.61	219.53	220.03	213.13	215.25	211.39	218.24	220	219.43	211.98	220.95	214.3	219.21	223.3	216.26	218.52	221.77	215.85	217.03	220.68	212.73	215.45	219.26	218.31	214.39	209.72	219.29	222.9	210.22	221.22
200.21	205.83	206.27	203.44	201.82	204.87	202.72	204.35	196.17	202.61	204.69	202.32	198.21	203.54	207.3	207.97	200.58	204.21	202.93	203.32	209.48	203.63	204.66	204.16	202.22	202.39	205.16	201.22	203.97	206.13	206.74	203.54	193.28	201.54	200.9	210.63	201.17	206.9	200.51	200.37	205.35	202.2	202.89	202.99	208.29	198.55	203.29	203.31	205.98	201.54
196.26	198.17	198.94	194.71	199.86	196.11	198.25	198.51	204.19	202.57	203.31	199.25	196.28	193.43	202.12	203.71	195.51	199.11	204.52	197.81	196.94	200.14	202.06	199.31	196.36	187.08	196.2	206.58	196.92	204.73	204.02	200.79	200.41	195.93	202.58	199.59	199.82	204.77	200.63	206.45	195.81	197.65	195.59	201.48	198.27	204.51	195.61	201.01	200.43	196.88
210.91	216.55	206.36	212.14	211.07	211.06	205.7	210.68	204.74	208.11	209.46	209.11	204.74	210.91	208.77	208.81	206.1	215.24	201.44	211.56	210.03	209.43	202.08	208.63	209.61	211.93	210.58	212.85	213.74	211.21	204.48	211.07	207.55	207.96	205.73	206.43	205.78	206.83	209.07	206.98	210.93	210.41	204.83	205.84	210.48	206.41	213.33	206.28	204.99	203.02
205.67	200.48	199.83	207.12	204.82	204.26	202.3	208.7	204.11	211.34	208.56	196.92	202.41	202.34	200.41	198.76	200.73	203.61	201.53	197.34	203.07	209.43	208.4	198.77	204.82	208.41	203.02	208.45	202.98	207.08	204.4	211.25	200.22	205.68	206.93	201.54	203.03	208.41	207.96	208.21	211.79	206.81	206.06	201.39	201.7	206.73	201.51	204.69	205.95	204.56
201.01	199.19	200.02	202.59	207.62	202.15	204.66	208.37	203.86	199.99	205.88	201.18	204.13	208.45	205.38	198.23	203.18	201.09	207.78	206.44	206.23	204	208.86	205.3	206.27	204.58	209.58	205.87	204.24	206.65	201.29	207.01	200.49	204.23	203.2	202.76	205.15	198.15	203.11	208.07	206.82	206.16	199.05	199.89	199.94	204.47	208.49	207.04	203.48	207.45
202.24	205.58	202.2	208.9	199.76	198.75	199.51	200.38	200.8	207.01	204.67	202.24	197.46	199.34	210.75	196.15	206.07	205.85	206.22	204.15	199.82	201.56	201.74	204.89	205.42	209.39	208.18	195.66	202.36	202.35	198.75	213.18	200.09	198.06	206.04	202.81	200.27	203.47	197.55	198.08	202.85	202.91	202.72	199.68	201.09	201.02	191.49	202.17	203.08	207.41
210.64	210.22	217.42	209.8	202.5	211.71	201.22	216.27	214.88	205.53	216.26	209.62	205.43	206.29	204.24	214.11	208.65	200.94	207.44	202.68	211.43	207.78	209.04	204.57	212.27	205.25	208.36	206.24	208.76	215.16	205.46	208.52	210.18	198.79	207.23	207.95	209.59	209.12	203.77	207.56	212.56	211.77	208.59	202.18	209.04	209.95	201.05	210.31	212.67	210.33
198.98	197.81	197.51	203.51	200.14	200.48	199.68	203.96	192.76	197.75	196.9	201.61	197.35	198.88	203.18	200.51	199.57	191.41	202.02	191.05	203.73	199.27	202.05	199.64	196.68	206.07	203.12	202.23	192	199.96	197.86	195.62	194.63	196.62	195.35	197.9	202.29	193.2	202.07	205.26	204.67	207.25	199.59	194.19	199.48	196.7	200.61	201.06	195.89	196.49
197.49	208.12	206.07	202.97	207.22	202.03	203.6	207.28	213.65	208.09	206.22	207.78	206.02	210.65	208.13	202.66	216.2	199.7	211.17	211	206.85	206.57	207.52	212.95	205.75	207.37	206.26	204.49	202.37	208.79	211.1	210.61	198.82	207.94	201.59	209.92	210.21	205.77	210.35	202.38	205.17	208.63	207.26	206.03	207.15	207.17	208	205.94	206.51	203.29
201.7	200.94	203.11	203.52	200.01	200.95	201.3	201.9	199.78	205.88	195.89	205.1	203.41	197.63	192.56	206.07	209.43	199.78	204.88	203.19	194.49	195.68	199.79	202.59	198.15	202.65	201.6	201.17	201.44	199.68	197.16	202.15	202.75	194.32	195.99	204.72	207.82	203.55	204.63	206.22	199.86	205.18	202.8	203.44	202.11	202.9	201.99	201.76	204.53	197.73
202.67	200.48	208.57	208.84	209.3	205.15	206.98	200.73	210.97	197.44	199.66	203.07	203.85	203.32	201.79	204.99	205.33	207.66	200.93	204.92	201.08	199.54	209.17	202.17	203.97	198.75	211.86	205.55	201.7	203.02	206.84	203.29	198.87	194.11	206.29	206.14	199.93	198.52	200.83	199.14	201.78	199.95	203.95	204.96	203.99	208.16	200.94	204.97	207.26	205.04
214.07	210.4	212.43	212.47	220.23	218.11	215.02	214.06	224.05	220.57	219.52	217.34	219.51	218.1	213.57	214.84	216.55	224.91	219.65	218.43	217.42	217.7	215.8	215.58	214.43	216.67	212.78	220.05	220.19	218.9	214.44	223.03	225.93	216.08	212.71	220.06	218.24	216.04	214.29	216.63	219.29	211.25	219.39	215.82	212.69	219.2	213.48	213.95	220.95	221.35
206.32	206.06	203.14	210.74	208.2	211.11	205.8	209.76	214.09	210.4	203.23	206.95	206.73	205.91	212.84	206.18	209.6	210.88	206.71	207.18	209.05	207.78	209.07	204.24	207.52	206.41	206.37	203.64	204.17	210.84	209.55	215.54	217.56	209.7	207.45	207.34	209.33	206.41	200.81	203.7	206.09	207.65	206.03	210.45	208.67	206.64	203.65	212.03	209.68	208.44
198.55	196.37	191.84	201.3	199.71	201.86	203.89	200.78	199.04	203.4	196.39	196.2	198.94	199.73	198.72	200.42	199.76	196.28	203.9	195.99	195.94	204.89	203.08	198.4	198.38	199.04	198.06	202.03	195.83	204.14	198.2	205.16	198.64	198.85	200.24	197.76	198.28	202.87	199.87	198.85	201.28	203.13	202.02	201.79	203.93	208.07	195.4	199.69	202.08	205.76
212.25	214.29	213.5	208.21	205.75	207.61	208.82	207.95	213.11	209.81	212.76	214.14	207.99	215.63	207.47	203.71	206.77	209.87	207.23	208.24	210.39	205.05	210.22	211.42	205.39	208.54	212.15	207.65	208.32	205.18	206.73	204.75	210.36	210.09	206.53	214.48	204.6	203.84	206.97	210.33	208.36	211.89	215.02	208.67	204.64	213.71	213.4	196.33	204.46	205.86
197.36	199.23	199.26	199.76	205.17	201.97	199.69	202.84	199.54	196.87	196.99	199	203.08	199.39	202.61	191.94	201.25	198.84	199.59	200.01	204.04	194.98	202.31	200.4	199.44	195.16	197.69	194.17	195.35	199.66	195.26	199.73	201.27	197.65	194.22	204.64	190.63	202.24	201.04	202.37	196.43	197.56	191.88	197.95	204.6	198.84	203.84	199.17	202.09	193.32
207.05	207.16	206.55	207.85	204.41	201.7	202.92	207.82	207.69	208.16	205.41	204.8	205.93	202.72	206.28	206.82	211.56	210.75	203.41	211.5	202.8	202.25	207.79	204.9	208.12	207.76	209.59	203.96	209.54	211.02	211.99	208.52	210.28	207.09	204.15	205.54	208.44	205.18	207.41	200.46	204.87	199.99	201.31	207.61	206.25	212.16	207.22	203.49	208.34	201.37
223.87	213.61	221.87	216.62	218.31	214.55	214.45	217.49	213.59	218.8	214.58	222.66	218.83	216.63	212.31	215.88	218.24	217.44	221.72	206.36	219.39	212.76	219.9	219.39	216.22	215.75	212.03	210.85	218.2	215.65	216.58	215.78	216.94	220.6	213.86	213.22	217.62	213.39	217.45	209.82	219.78	218.97	223.69	216.38	218.87	220	212.09	210.49	215.2	214.61
207.32	207.95	210.85	208.51	207.26	213	207.3	207.81	214.03	205.52	199.35	209.07	214.63	209.68	214.92	207.06	211.94	203.71	209.67	206.07	209.5	205.33	212.16	209.26	212.23	210.56	211.14	208.92	213.2	210.86	213.4	204.7	205.39	211.8	205.29	214.6	212.8	209.11	213.86	207.74	210.33	206.13	205.31	203.15	204.11	207.37	212.73	207.07	211.86	208.73
195.03	205.45	202.3	203.27	199.84	201.97	206.19	198.91	197.69	201.41	196.85	203.88	199.51	200.98	200.68	199.22	201.6	207.32	206.79	196.34	197.61	206.07	199.28	199.62	199.31	201.09	199.14	202.12	197.69	207.62	197.91	192.46	198.16	206.94	206.43	200.22	198.93	199.02	193.57	198.73	204.89	198.44	205.49	196.36	202.43	198.32	203.24	202.19	198.37	195.99
203.51	200.09	201.87	197.29	199.76	210.45	199.49	206.05	209.98	199.43	206.59	205.3	199.29	206.12	203.29	208.31	202.46	207.34	206.46	208.03	203.61	209.56	207.59	204.87	211.47	203.39	200.15	194.43	209.72	207.08	207.89	204.35	203.84	209.31	209.77	200.93	202.83	201.67	205.49	204.21	208.83	210.92	204.86	202.47	207.61	198.26	200.84	201.05	201.14	203.8
204.78	203.8	204.72	203.94	202.28	207.71	203.65	197.42	200.27	205.84	208.31	199.59	213.05	202.73	205.19	206.75	205.35	201.27	197.08	202.99	199.15	200.78	208.04	204.73	205.29	207.04	197.1	201.24	201.25	203.19	206.44	204.95	202.19	196.12	205.07	200.4	199.23	204.81	205	199.87	202.99	204.73	210.09	205.92	201.25	200.04	201.72	201.21	203.26	206.1
203.88	200.97	200	204.83	208.26	206.11	200.84	201.33	201.94	199.72	194.57	202.85	204.48	202.99	203.94	209.41	205.36	196.63	205.07	200.89	202.56	202.05	204.67	201.43	205.79	206.03	206.5	200.55	196.64	204.56	210.4	201.93	203.96	204.8	201.77	206.06	209.09	200.71	207.9	204.37	201.37	201.45	201.97	205.27	206.11	205.23	208.46	204.89	201.18	203.25
206.84	202.35	202.97	199.21	206.27	198.91	205.28	206.34	210.08	199.48	208.5	203.43	202.16	207.34	198.97	208.76	202.39	203.26	208.99	206.5	207.59	202.02	199.23	203.27	202.77	204.65	208.62	198.58	203.19	204.18	210.91	208.53	201.88	203.56	200.23	207.68	206.26	208.23	209.23	201.2	205.01	206.32	205.5	198.28	209.08	197.8	198.87	201.57	206.03	202.34
202.74	197.74	200.41	194.12	202.54	196.84	209.54	197.61	204.7	195.57	196.68	200.04	198.62	194.4	203.27	201.77	203.27	197.46	191.8	195.01	200.22	197.78	205.71	203.22	207.64	200.37	194.57	194.96	191.87	203.95	205.03	200.3	198.49	200.96	199.54	201.74	200.68	199.93	201.36	201.83	198.35	198.47	198.89	200.23	201.5	195.38	196.21	194.9	200.81	208.7
201.48	196.39	201.24	198.56	200.01	193.49	204.49	195.52	195.18	200.14	199.91	199.08	193.87	199.53	198.6	197.89	198.92	195.57	199.2	197.56	210.65	200.2	197.32	198.46	199.71	195.84	199.39	200.86	206.19	197.98	199.35	196.62	195.87	206.52	200.39	202.89	200.82	196.65	202	200.52	210.28	202.61	200.26	203.14	209.9	201.04	199.87	192.74	188.95	202.11
217.92	219.41	213.66	212.61	211.43	218.27	227.1	217.17	218.79	219.03	216.82	211.53	213.86	213.3	220.2	210.39	220.14	220.02	216.57	217.17	217.36	220.95	214.19	216.1	212.22	216.15	214.19	219.08	214.63	223.08	218.75	221.66	216.1	214.01	218.11	217.44	217.99	209.54	216.77	220.86	219.67	211.67	221.22	217.21	223.13	215.06	216.8	213.91	215.93	216.2
204.9	201.42	204.58	206.68	203.3	209.96	204.05	199.13	198.17	204.18	200.02	205.35	209.32	200.73	209.45	205.36	201.42	205.36	210.1	210.58	211.51	203.74	203.34	207.41	201.71	200.86	207.76	208.59	208.57	208.11	202.49	206.91	209.5	201.92	205.68	207.3	205.93	207.4	210.12	201.32	208.39	202.15	199.19	200.85	201.91	205.99	209.25	200.01	206.43	199.98
210.1	211.02	203.56	203.22	211.34	205.02	206.04	205.08	201.68	205.56	212.47	208.84	217.35	210.81	205.03	207.41	214.95	207.39	207.04	209.82	207.14	210.93	214.26	207.18	205.42	206.62	212.78	209.18	199.76	209.57	205.87	205.69	204.91	202.39	210.43	206	212.52	207.14	208.97	205.92	210.73	211.2	205.62	209.2	206.89	203.61	198.67	205.65	205.13	209.27
202.85	208.08	205.06	199.25	205.08	195.62	196.64	202.54	203.09	203.84	204.7	202.5	201.81	204.65	200.31	206.04	207.49	203.58	202.16	206.29	200.23	208.98	207.53	201.34	205.51	205.76	204.06	195.06	205.02	212.76	207.61	200.89	205.98	201.15	205.18	203.6	203.06	205.26	203.53	200.65	205.39	205.02	196.48	202.53	209.75	206.8	195.23	206.52	207.76	200.67
206.76	203.42	202.45	208.35	208.98	212.5	208.19	208.49	207.8	205.74	205.69	207.28	206.2	208.18	205.94	200.67	217.8	203.63	212.46	206.89	210.33	211.1	204.32	207.87	206.2	205.99	211.99	217.8	204.17	204.12	204.35	207.78	207.47	210.67	206.17	210.93	205.66	213.41	206.36	208.31	206.63	209.39	205.79	210.6	214.54	210.67	205.79	206.28	213.53	205.39
204.6	209.05	215	207.34	203.74	209.37	206.43	202.23	199.08	203.43	209.46	208.06	203.3	203.87	207.87	210.56	206.02	209.43	211.88	210.97	209.44	205.28	208.29	204.08	209.42	211.32	211.8	209.18	207.92	205.05	208.8	203.67	209.47	206.73	208.04	206.82	207.43	208.73	207.58	210.81	208.95	210.02	206.28	209.5	212.82	208.23	207.14	208.65	208.02	210.92
190.3	194.43	195.69	201.25	197.79	202.68	200.51	198.45	197.93	199.72	192.77	203.29	197.37	197.32	198.39	200.01	199.45	201.29	195.03	202.15	194.67	193.19	206.66	197.88	200.44	194.62	204.86	196.85	199.44	202.01	196.56	198.14	205.87	200.41	198.36	198	206.65	198.51	198.06	195.17	200.94	195.99	198.12	204.43	198.24	202.84	198.54	202.95	200.06	198.02
210.56	207.79	209.18	211.08	208.49	209.31	203.46	204.06	208.78	204.99	207.65	206.34	216.91	215.23	205.34	206.33	213.16	210.3	208.15	204.81	205.97	209.68	212.89	208.07	218.98	201.43	206.82	209.29	204.49	202.54	207.79	206.19	212.58	204.47	206.64	208.31	203.54	204.74	211.57	207.68	208.55	207.61	205	204.1	211.5	208.57	209.06	211.17	203.26	208.94
222.63	215.44	222.8	221.45	211.24	227.84	222.32	221.44	217.64	211.52	215.56	219.53	217.26	210.2	217.67	211.76	218.99	215.12	220.91	220.52	211.79	220.29	222.96	218.02	216.8	210.08	216.4	220.19	223.8	220.51	219.95	220.4	214.41	217.69	221.34	218.76	220.62	217.28	220.17	221.31	211.01	220.76	220.06	218.03	216.77	217.58	220.8	215.62	219.26	216.09
209.9	206.92	211.77	209.46	215.63	212.5	208.53	210.6	210.48	212.89	208.14	213.11	218.45	211.49	215.61	213.69	212.37	213.09	207.12	210.14	211.39	211.98	206.01	211.18	215.1	212.65	215.51	205.1	208.1	206.12	213	210.15	210.68	216.87	211.02	202.34	212.7	207.77	215.32	207.11	208.9	216.56	213.84	204.54	213.7	209.83	213.83	214.96	210.52	213.77
211.6	210.07	209.67	206.1	203.94	214.42	207.34	208.46	212.07	203.89	205.08	207.09	212.31	205.55	205.73	215.29	206.64	212.73	211.57	212.36	205.24	209.71	207.83	205.26	209.34	203.85	214.58	210.78	202.19	206.32	204.75	211.49	212.48	208.69	210.39	208.38	212.08	208.25	214.25	203.73	206.23	207.31	210.34	208.81	210.1	207.83	208.77	206.13	215.08	203.2
207.3	214.68	215.14	215.22	214.65	212.75	214.56	215.08	214.68	210.66	213.36	216.41	213.5	213	218.79	214.27	213.31	215.08	215.25	213.31	211.36	214.7	207.5	212.26	216.85	212.87	214.46	216.17	208.9	212.33	211.43	207.93	219.19	216.8	208.25	209.31	210.51	221.02	207.83	217.17	207.07	205.32	203.05	211.14	209.68	208.23	214.61	209.86	213.35	210.2
202.58	203.79	202.47	205.16	201.27	202.67	206.47	209.96	202.72	207.2	202.4	209.69	207.14	206.3	198.12	205.71	207.99	206.84	206	201.93	208.4	215.32	195.42	204.25	203.71	200.09	201.8	204.39	209.2	200.85	204.3	202.94	198.06	206.03	206.43	207.02	202.15	201.3	201.62	204.39	200.74	205.59	201.18	202.01	207.65	206.62	200.32	201.14	201.69	202.75
203.51	206.23	206.39	206.91	208.59	211.78	200.44	210.82	208	202.5	199.25	205.36	200	198.9	210.04	202.11	202.24	199.21	205.03	203.07	208.97	207.66	209.16	202.35	204.75	204.18	202.52	201.95	200.75	208.61	203.55	211.39	206.68	199.78	205.88	204.31	199.18	205.39	206.09	205.97	204.05	204.19	205.3	204.49	204.92	203.08	206.86	204.6	207.34	206.61
199.79	200.14	196.51	197.64	196.95	204.12	194.09	198.98	193.54	198.69	193.41	203.03	198.45	191.23	201.08	198.72	195.68	203.4	199.46	201.86	198.25	196.48	202.57	200.09	202.24	197.88	206.41	200.25	203.83	196.09	197.46	191.79	200.17	202.82	201.57	198.01	195.81	194.4	199.82	200.84	199.47	201.97	200.23	202.22	201.84	202.6	203.03	199.4	205.26	196.58
201.75	194	204.13	196.13	205.73	198.2	198.47	203.83	198.3	193.89	205.02	200.14	203.24	202.99	199.23	203.5	202.47	196.77	203.12	201.41	192.64	199.27	197.34	201.73	210.9	200.33	198.76	195.83	201.36	205.58	194.14	198.17	197.13	201.53	205.05	193.32	200.34	194.59	203.99	198.91	202.66	206.53	193.71	203.74	203.59	203.66	198.58	196.43	198.41	202.86
199.37	202.06	185.03	204.31	199.8	198.53	196.85	197.98	195.26	198.05	197.42	199.74	196.27	196.97	198.35	199.09	202.43	195.87	199.77	193.55	196.25	203.57	198.77	203.51	204.92	202.37	200.26	197.19	201.08	194.92	194.93	195.75	202.19	203.95	205.51	199.21	203.87	202.77	202.54	204.66	195.5	203.66	199.97	199.25	196.29	196.28	201.52	202.39	197.48	196.31
200.68	200.87	199.47	207.67	197.74	202.73	208.72	208.09	205.52	204.68	205.86	206.28	208.98	204.98	201.94	205.06	204.98	198.01	199.2	203.48	201.25	199.34	205.08	196.69	203.62	199.77	202.83	203.58	205.22	204.33	206.21	212.42	210.36	214.54	199.8	201.35	197.57	202.87	202.14	202.66	203.46	201.69	205.85	201.45	205.78	201.23	202.07	203.66	204.28	209.33
218.37	219.27	220.32	214.2	214.76	218.23	213.62	225.29	216.86	214.99	218.59	218.21	219.05	217.66	222.54	220.91	214	226.87	220	222.97	214.43	217.97	217.63	218.91	215.07	213.12	218.4	215.09	209.37	216.66	224.21	218.91	221.19	218.21	214.32	222.41	224.91	220.54	217.45	216.68	217.26	216.8	221.97	219.1	217.86	224.45	221.06	225.28	213	221.17
205.5	201.43	210.34	202.91	210.21	210.59	207.64	202.94	206.58	209.87	211.04	198.78	207.1	211.05	206.73	210.18	208.27	208.73	206.36	204.86	209.41	206.33	212.86	211.55	203.34	203.54	205.71	204.61	208.61	209.33	203.22	205.26	206.92	207.47	204.86	205.23	212.01	212.05	203.83	206.85	211.39	200.51	208.08	210.85	208.35	203.88	214.54	215.66	200.02	207.13
204.99	198.52	198.21	201.41	197.47	197.62	206.87	203.13	195.01	198.38	194.6	197.2	199.1	197.95	191.62	209.04	200.76	203.76	202.78	197.78	195.11	200.08	200.56	196.43	195.61	192.05	204.6	199.69	201.72	205.03	200.83	203.22	204.63	206.55	194.07	200.69	201.29	205.41	202.48	189.56	199.53	197.43	193.65	195.77	200.88	206.58	191.48	196.31	202.48	197.83
198.36	200.96	198.16	193.94	195.97	199.43	203.35	200.98	195.8	200.02	204.17	196.38	196.5	206.44	195.73	201.36	203.21	200	198.17	192.95	199.41	199.11	200.73	198.03	195.21	198.65	198.46	200.31	198.65	196.45	207.07	200.46	201.98	199.1	199.35	194.38	202.04	201.55	200.83	197.88	199.36	194.42	201.08	199.45	202.75	197.95	198.13	199.13	194.95	199.21
213.65	221.11	219.94	213.09	222.96	221.27	217.42	211.83	220.62	217.17	216.48	217.46	215.65	214.65	218.86	218.91	220.26	218.42	216.99	212.95	220.49	210.71	215.25	226.48	219.67	217.47	216.54	213.51	214.36	214.38	213.84	213.67	217.65	215.09	221.02	215.22	216.44	221.13	225.38	219.65	215.02	218.63	214.3	221.09	216.7	205.95	214.12	217.4	216.24	214.39
200.2	198.97	198.78	195.45	203.7	200.67	197.37	196.93	206.22	201.07	198.35	199.3	199.57	202.05	203.35	200.28	205.46	201.63	201.64	205.98	197.2	201.47	201.68	199.83	204.16	202.07	202.52	200.34	202.54	198.79	200.11	198.67	199.12	198.8	202.88	205.84	202.07	190.76	205.25	202.6	199.63	201.04	205.7	194.44	206.79	196.09	200.42	204.4	201.79	199.64
195.61	202.02	201.33	196.92	203.97	200.37	197.04	200.89	197.54	196.63	200.26	195.69	196.92	203.26	199.34	199.53	195.79	198.4	197.58	191.15	194.62	197.85	193.43	198.27	200.31	202.08	203.95	194.31	196.84	194.94	196.9	198.95	199.03	198.53	199.18	200.92	199.96	203.42	195.06	197.28	200.66	200	201.07	199.16	198.7	196.92	198.02	201.39	199.03	193.09
205.6	198.08	201.3	204.83	204.66	201.08	198.33	200.99	201.47	201.33	203.6	198.11	203.86	193.88	201.42	205.42	201.67	201.24	199.6	207.36	200.32	201.09	203.14	201.17	199.05	196.71	198.15	198.2	205.31	196.67	194.08	195.38	203.8	194.8	207.4	196.9	195.61	204.66	200.45	197.2	200.41	198.89	198.09	200.94	200.72	201.97	200.38	195.79	206.4	209.12
211	215.67	212.99	218.04	212.26	213.05	215.05	210.83	212.92	215	210.48	208.82	213.69	209.94	214.74	207.58	212.61	212.1	206.81	211.45	213.82	207.6	206.45	220.24	215.97	210.46	206.67	214.83	211.3	213.48	208.81	208.5	212.36	209.72	209.49	207.77	215.7	212.06	208.45	206.67	207.45	208.99	210.67	215.95	216.7	213.81	207.69	207.85	212.66	213.14
209.8	205.43	209.29	209.42	210.4	202.7	207.97	213.48	204.85	203.39	209.03	203.71	211	210.45	207.64	214.04	205.16	202.83	200.63	210.95	207.83	208.66	211.06	215.72	207.85	208.76	214.59	207.14	205.08	210.83	212.14	199.19	207.75	213.55	207.05	205.5	208.32	208.97	209.8	203.62	211.37	208.74	207	216.26	206.46	211.63	206.01	207.85	208.18	214.86
213.05	218.41	215.14	209.1	214	212.62	207.7	213.93	206.37	213.81	213.76	214.58	212.33	211.16	207.46	209.17	216.46	215.5	215.91	206.9	210.58	209.55	213.92	213.87	207.27	206.36	217.72	213.61	208.46	209.69	205.36	215.21	206.56	209.79	209.42	210.98	211.11	207.7	208.95	213.29	212.39	211.69	205.74	217.66	211.96	215.83	214.27	212.24	205.31	206
210.5	204.01	206.73	209.91	210.86	213.17	213.03	208.14	205.29	207.8	208.51	208.49	215.06	210.97	213.6	213.41	211.91	210.35	215.58	209.57	204.21	207.65	210.98	218.55	212.09	215.65	213.47	206.8	209.63	208.92	208.34	205.73	211.19	208.9	204.23	210.16	210.85	208.64	211.62	211.67	214.21	210.66	211.93	210.34	204.21	207.46	204.66	205.09	205.16	209.47
200.9	203.82	206.58	200.11	204.23	205.34	198.99	200.84	196.23	199.87	204.17	200.07	199.67	206.9	210.51	200.39	198.71	196.63	202.59	199.79	196.97	204.58	197.54	199.72	198.77	203.88	198.7	201.51	200.24	200.6	200.75	200.9	206.61	202.08	199.42	201.9	206.15	201.65	204.22	204.55	198.34	204.17	205.86	201.52	201.17	201.27	200.22	199.87	199.2	196.68
217.06	210.74	213.52	203.48	210.34	210.31	212.85	207.6	214.69	211	211.22	210.1	209.87	214.44	212.62	212.2	207.37	209.28	209.94	214.25	216.72	208.62	212.03	212.85	216.27	207.24	209.62	212.21	211.82	210.48	210.23	211.57	214.97	210.13	214.81	211.92	210.31	216.85	217.09	213.46	209.8	208.39	212.41	213.98	206.25	217.41	216.98	215.92	213.42	210.54
211.42	208.04	202.86	207.15	206.63	206.86	209.45	209.46	207.2	212.94	208.61	210.22	201.5	206.15	202.09	210.57	206.3	207.2	210	204.88	204.37	211.07	212.18	207.58	210.84	211.05	211.13	209.5	215.26	209.2	211.58	211.82	215.08	207.29	206.68	210.31	211.62	208.19	204.15	208.43	207.06	208.21	213.34	216.9	201.57	207.48	209.41	208.34	203.35	199.8
205.05	204.92	209.55	201.58	205.25	205.8	204.48	209.93	205.76	201.49	209.21	204.41	205.11	204.19	207.75	194.88	211.43	205.6	201.94	203.01	204.3	204.43	204.85	207.92	204.11	205.47	200.15	205.69	203.17	206.95	203.73	206.27	205.26	206.38	207.85	203.12	202.6	207.28	202.2	198.88	207.43	206.95	210.28	205.76	201.04	212.86	203.15	201.13	196.72	204.37
215.74	211.58	214.02	214.73	212.01	210.43	210.28	216.18	206.83	209.52	206.04	211.59	216.98	208.6	211.59	210.44	216.38	213.49	221.01	203.66	217.38	212.51	211.46	212.18	210.85	220.29	208.68	215.87	210.19	210.01	206.62	207.3	212.58	211.13	217.96	209.91	210.61	215.32	210.63	211.54	211.67	205.87	210.43	209.91	210.46	212.91	211.49	216.47	216.06	213.87
212.23	215.66	216.52	210.49	216.3	210.79	211.99	214.02	212.13	213.34	208.81	214.21	211.24	210.43	206.9	214.24	205.21	214.28	212.92	208.91	210.64	210	212.27	218.16	207.67	212.93	209.73	214.86	213.42	216.33	207.06	212.67	208.98	213.27	211.12	213.08	204.8	209.52	212.52	209.46	209.74	214.8	217.25	212.38	212.7	209.7	203.53	213.51	215.05	209.14
200.26	198.49	199.26	209.9	200.9	201.7	194.82	202.79	198.49	200.36	201.38	204.54	202.4	204.43	200.29	198.54	203.79	201.93	201.2	203.6	200.43	204.57	198.14	199.8	209.2	196.8	199.23	202.46	193.87	200.32	204.19	190.63	196.46	201.18	199.4	202.43	198.29	198.37	204.64	197.15	200.91	191.93	195.6	202	196.67	203.74	197.73	200.02	197.88	194.25
194.83	201.54	199.76	204.52	195.52	204.89	201.33	200.79	197.14	197.98	200.96	205.26	199	202.02	196.01	200.02	203.8	194.1	197.06	198.4	198.01	197.57	203.27	198.09	202.66	202.29	202.1	195.45	202.15	197.01	193.16	196.79	198.45	199	191.01	196.87	199.28	199.72	196.21	201.74	203.89	199.71	196.64	199.38	197.7	200.26	192.93	202.36	197.06	200.25
218.8	212.02	214.36	216.91	212.8	216.13	216.32	210.44	206.31	205.21	216.35	218.38	207	213.9	217.24	214.02	210.56	212.56	216.89	211.78	211.71	216.22	209.74	213.88	219.46	212.3	217.87	221.83	208.84	214.84	216.57	208.94	213.49	210.97	208.56	212.12	219.41	211.83	216.68	209.12	219.19	211.77	215.73	216.25	215.92	210.17	215.89	213.45	217.31	215.76
201.72	196.16	199.88	203.57	198.64	202.26	194.95	200.77	192.15	198.33	196.83	203.88	208.51	195.78	197.38	205.11	199.33	203.18	192.61	200.17	198.54	197.43	197.43	198.44	196.3	201.9	195.56	196.47	201.7	200.18	202.22	199.92	203.04	198.65	197.88	196.14	198.89	198.11	198.61	194.32	198.25	200.26	202.83	199.69	192.82	194.62	194.85	197	200.84	197.13
197.1	199.85	203.57	199.8	204.42	203.12	202.15	202.99	200.77	206.94	205.99	211.43	202.2	207.6	202.92	204.48	208.03	204.44	196.67	198.7	198.92	203.82	208.62	205.96	203.03	201.48	207.63	211.67	197.65	204.02	204.45	207.17	203.19	197.6	208.08	196.2	209.82	197.89	204.35	199.94	199.5	202.77	207.4	208.97	207.37	204.7	201.34	201.81	204.05	209.43
196.12	204.76	205.76	202.04	206.02	204.47	197.06	207.25	204.32	203.99	209.3	210.81	201.5	203.72	201.53	204.45	202.55	205.33	201.89	195.82	210.21	205.97	205.43	202.97	207.43	208.74	197.35	203.24	198.52	207.56	198.59	204.46	199.45	209.19	206.65	197.59	203.99	207.78	207.14	203.39	198.66	205.21	200.75	206.59	203.56	211.67	197.59	205.3	199.8	202.17
198.76	190.63	196.13	194.24	190.94	199.76	197.58	194.89	190.31	194.31	195.22	195.79	194.24	199.15	195.36	197.46	189.01	199.92	193.08	197.8	202.07	189.49	197.68	197.49	193.28	195.89	197.69	199.72	192.41	195.42	192.78	192.96	197.4	187.86	197.66	190.15	191.57	198.18	191.04	196	198.8	195.05	196.17	200.13	192.43	190.61	197.38	190.6	194.68	195.66
201.8	209.66	208.2	205.96	208.27	211.56	209.57	207.87	216.28	208.69	206.43	205.23	210.22	202.88	212.72	215.34	208.48	207.24	209.67	211.63	213.18	210.03	202.85	213.82	205.21	216.06	203.25	206.35	210.11	209.46	209.99	209.96	202.45	204.23	213.89	212.32	213.42	205.3	210.41	206.7	208.35	201.16	207.53	206.38	213.89	203.57	209.99	209.26	211.12	213.11
205.82	210.48	211.91	212.28	205.98	207.24	213.89	201.86	209.59	218.03	209.63	211.17	205.65	201.89	205.26	208.06	212.65	214.42	212.9	207.12	204.58	207.17	208.09	208.29	212.57	204.8	214.61	209.77	210.37	208.16	204.56	210.38	216.21	205.39	204.92	207.06	205.09	205.1	206.61	202.72	208.84	210.61	216.58	207.81	208.52	209.47	205.02	208.38	213.86	204.49
198.97	201.32	199.37	195.5	201.11	203.1	207.13	200.3	201.8	202.93	202.1	200.74	208.01	198.93	203.78	201.54	195.64	193.63	201.24	196.1	201.17	200.82	196.68	200.84	201.22	200.77	202.71	194.85	197.65	198.03	199.81	203.02	204.4	203.96	201.85	201.9	198.76	202.8	199.15	196.53	201.53	199.58	194.53	200.15	200.01	204.44	201.75	201.59	198.98	202.09
205.16	216.27	204.7	207.83	206.99	207.22	202.63	207.3	206.03	206.95	212.55	211.1	211.07	213.36	210.8	204.67	211.2	211.36	213.15	208.64	203	209.7	201.72	201.46	208.28	205.46	210.16	210.39	199.76	205.84	208.47	215.26	201	211.18	211.76	210.36	212.1	214.71	206.67	205.89	212.93	205.89	209.2	211.51	210.83	206.36	210.62	208.87	207.75	211.64
209.02	209.53	202.77	206.68	205.78	199.91	212.72	210.06	208.62	207.3	214.47	207.38	217.12	206.78	211.5	201.33	215.79	206.68	207.66	210.15	204.47	210.75	210.47	215.75	204.25	205.25	210.5	210.04	205.49	206.01	206.17	209.87	208.42	212.62	207.55	214.96	212.62	203.12	210.31	216.34	208.93	208.66	210.41	212.11	206.83	209.46	208.19	213.72	200.95	205.22
203.85	202.66	205.87	201.51	196.77	204.1	207.54	204.31	200.18	202.57	208.49	210.71	210.65	199	208.69	205.23	201.53	205.63	204.42	193.74	204.66	205.56	205.94	201.12	205.25	196.92	210.1	198.13	203.41	211.58	197.9	206.93	198.71	202.55	204.81	203.41	204.92	202.64	197.86	200.07	201.96	198.31	202.33	201.66	202.51	196.08	203.15	202.35	204.94	205.58
210.45	212.97	210.19	211.66	206.55	206.98	211.86	219.8	215.71	207.15	211.13	215.37	213.97	211.67	209.9	211.67	218.62	209.55	215.77	206.76	208.07	207.35	208.19	211.42	214.39	217.24	213.79	211.24	213.1	210.74	213.22	214.79	212.95	208.51	206.89	215.2	218.3	212.04	209.26	211.24	215.85	213.85	214.49	213.77	216.09	210.11	210.49	217.48	215.81	217.6
213.21	207.07	205.04	209.73	212	208.76	208.72	204.28	205.4	208.64	215.58	205.8	210.13	215.61	208.29	207.63	209.24	208.99	214.35	209.49	215.38	219.42	211.2	215.54	209.22	198.58	210.26	205.74	212.58	207.47	214.71	218.32	212.56	206.86	213.47	214.06	203.31	213.73	208.63	217.88	211.31	214.44	210.52	210.67	207.48	206.06	205.04	215.57	209.32	215.35
204.05	209.04	215.36	202.02	206.04	203.51	208.3	206.12	206.5	203.69	209.61	200.98	199.75	206.88	209.8	206.94	203.11	197.24	209.14	198.64	203.85	207.69	201.33	204.63	210.38	206.58	207.96	199.58	200.47	201.13	202.31	202.1	199.43	199.83	196.32	201.01	206.36	202.48	207.25	201.02	196.63	198.19	200.76	202.96	210.4	202.26	202.55	205.94	206.18	200.67
203.58	205.13	204.74	206.2	203.14	206.78	211.95	205.23	210.96	210.38	213.04	209.72	212.08	206.88	208.41	209.83	205.81	204.2	206.85	205.02	206.26	208.36	205.88	203.42	205.62	203.6	204.13	202.56	209.3	203.73	207.36	202.67	211.68	208.66	204.92	206.42	207.25	207.23	200.99	204.97	206.04	209.15	199.35	202.31	210.54	207.79	207.97	211.33	208.36	206.34
202.16	198.03	194.26	198.84	203.38	197.84	199.9	197.44	200.07	206.18	203.6	196.55	200.38	201.57	204.77	202.21	204.54	203.64	201.73	199.36	194.44	205.7	198.79	202.07	199.72	198.33	202.89	190.93	197.03	201.05	204.12	200.34	197.14	201.59	197.63	206.16	199.98	197.12	207.06	203.97	200.6	199.66	198.27	201.18	200.24	197.45	202.13	203.12	198.82	198.52
202	197.1	194.67	197.28	199.96	200.84	191.32	196.57	192.33	200.9	194.95	200.52	204.59	203.02	202.21	199.73	199.99	196.5	208.11	199.74	207.08	195.88	196.16	197.45	196.38	204.53	197.04	190.46	207.47	203.94	201.66	199.18	199.66	200.45	195.43	195.92	200.76	199.84	196.74	204.32	195.51	197.68	198.97	197.41	202.72	207.11	198.13	196.19	200.65	202.2
205.89	204.29	207.79	201.49	208.92	208.59	201.8	210.93	211.44	212.51	206.96	211.45	213.03	207.77	208.29	210.58	208.81	206.75	203.48	210.04	211.98	207.28	217.01	204.62	202.85	209.84	200.77	215.58	209.37	211	206.44	212.33	202.88	208.29	207.85	204.46	211.28	212.34	212.18	213.45	206.5	209.8	213.61	210.82	208.74	208.13	204.09	206.44	208.21	207.16
212.04	214.99	210.13	209.43	214.26	219.81	211.35	212.2	207.78	210.87	216.3	210.62	215.65	207.44	211.78	210.37	209.16	209.47	212.81	212.63	213.98	213.82	207.95	213.61	212.31	214.71	209.24	216.76	210.31	210.5	209.2	211.19	217.32	208.37	217.18	207.66	215.1	211.92	213.52	210.36	215.23	208.3	203.38	212.19	211.4	213.32	211.13	214.64	209.75	201.37
208.55	203.63	204.54	205.18	210.94	203.5	209.58	205.43	201.37	205.32	206.24	203.37	208.13	200.75	208.13	204.75	205.79	203.22	209.58	208.85	207.27	208.73	207.29	209.18	203.83	213.88	212.74	205.62	206.4	204.56	208.98	204.12	204.49	206.35	207.32	204.02	209.96	204.6	210.41	204.35	205.91	207.89	207.2	199.35	205.42	207.66	207.75	203.85	201.39	208.65
201.54	197.61	199.16	199.45	203.81	205.07	197.52	201.69	201.66	197.85	207.68	207.49	200.62	207	202.18	201.53	201.02	207.33	196.15	200.34	198.99	199.07	197.25	202.63	195.05	193.92	199.64	204.25	197.68	185.19	200.77	201.39	199.74	188.65	198.59	201.71	199.99	204.06	200.97	204.57	200.78	196.53	196.17	203.14	199.33	200.78	201.02	197.92	200.9	204.69
208.37	209.13	200.82	208.63	213.8	209.49	208.73	211.54	210.9	213.21	210.19	201.65	211.79	211.26	210.07	219.24	209.25	200.57	207.66	210.55	213.79	206.09	208.39	204.17	203.41	216.91	209.51	213.32	211.2	204.78	214.12	207.82	208.55	215.06	214.08	207.56	207.65	210.67	212.71	214.03	210.4	210.48	209.26	205.66	210.99	207.24	213.71	208.68	211.11	212.12
205.01	201.63	204.2	203.8	203.99	200.19	205.16	203.07	194.74	206.06	199.94	199.4	197.49	201.21	206.86	202.6	206.4	202.76	204.54	201.27	202.85	198.31	206.52	200.74	207.09	202.98	206.78	201.08	199.03	198.55	204.01	199.85	205.96	204.78	206	206.42	204.5	205.8	205.57	208.34	204.95	205.51	196.79	205.24	199.68	203.54	207.81	200.56	209.69	204.8
205.28	206.49	212.63	204.88	204.04	208.27	201.53	211.19	208.32	203.42	205.19	207.41	207.34	203.93	208.22	211.12	211.41	210.09	213.91	206.41	207.41	210.73	212.54	206	203.7	211.32	207.67	215.37	210	207.24	210.78	206.43	209.43	211	213.16	210.48	210.2	211.7	204.53	211.21	203.99	200.85	214.64	203.88	205.67	204.97	204.43	210.14	212.3	208.71
206.93	208.88	203.31	202.61	199.99	212.26	200.36	209.26	201.87	201.81	203.58	205.47	202.37	206	197.06	206.01	206.5	210.85	201.38	203.14	211.36	199.64	199.62	203.86	206.61	206.31	203.82	210.75	206.76	206.32	199.35	203.62	208.43	206.89	206.02	199.79	204.18	204	207.34	207.8	203.93	202.76	208.17	205.89	206.69	201.2	203.82	201.1	204.03	200.77
214.62	210.96	206.43	214.61	214.53	210.78	202.58	207.96	212.09	209.54	210.07	213.96	213.38	211.32	203.47	215.11	201.54	217.75	207.78	220.02	211.13	210.75	209.86	217.5	200.97	214.57	213.31	208.61	212.67	215.63	212.97	216.39	211.99	204.43	206.75	210.39	208.55	212.74	213.63	211.63	210.4	213.03	207.48	211.14	214.04	216.85	211.77	213.21	208.72	208.57
211.82	206.15	212.81	221.1	213.58	211.97	210.53	213.68	211.21	212.96	209.47	206.1	214.72	211.32	212.53	209.24	210.8	207.13	210.46	215.71	206.67	211.91	209.47	214.86	208.18	214.13	212.49	208.47	218.39	216.51	202.75	210.99	210.59	211.2	214.57	204.8	211.99	208.19	208.22	215.01	210.88	211.71	213.44	216.39	211.07	208.91	214.29	208.53	210.08	210.33
201.43	217.35	205.43	200.67	205.29	205.98	207.84	211.29	202.56	204.47	208.82	200.83	211.62	214.12	211.05	206.86	214.55	208.94	213.91	209.66	208.08	208.22	207.45	197.95	205.88	208.28	207.76	205.39	211.15	211.23	210.49	213.12	205.25	212.02	209.67	213.85	208.7	206.79	208.4	207.52	210.71	201.55	205.97	205.34	207.46	198.28	209.25	213.02	211.52	210.53
211.25	212.62	214.12	211.26	213.83	209.98	221.4	216.98	212.45	212	214.36	210.03	209.95	213.36	208	220.7	215.31	216.65	211.6	205.14	211.39	212	206.38	212.89	212.53	214.88	210.1	217.49	214.34	209.08	215.14	218.55	212.73	209.68	210.93	214.2	205.93	207.51	212.64	206.86	209.44	208.76	212.15	214.33	209.8	212.09	214.87	203.56	209.79	211.95
212.62	212.93	210.54	213.99	206.44	208.99	216.81	210.49	212.24	208.82	207.19	208.36	212.11	207.56	206.85	211.75	214.68	213.24	206.96	214.68	216.91	213.62	209.69	211.63	209.33	215.39	212.7	205.43	215.62	205.69	214.41	214.37	215.84	209.47	214.46	212.76	211.51	209.65	214.71	207.96	205.65	209.69	215.48	207.07	214.1	210.84	208.54	212.47	216.89	211.9
211.21	210.26	213.65	211.65	207.99	210.76	211.76	207.96	213.15	203.35	215.17	214.28	213.82	214.86	214.01	212.95	207.49	216.09	208.32	214.16	210.21	216.42	211.31	210.31	217.21	214.44	218.1	210.6	212.37	216.77	218.6	207.08	214.01	213.6	211.05	214.66	212.23	208.63	211.14	214.96	213.24	214.26	216.86	210.05	213.84	210.36	217.84	212.13	208.72	209.58
204.95	204.67	204.14	207.27	206.75	208.7	211.67	208.87	203.44	214.63	208.52	208.19	209.06	206.94	208.57	202.56	209.44	209.42	209.79	207.55	211.53	201.34	205.19	202.18	206.16	204.57	203.62	200	203.98	204.97	204.55	204.97	202.92	202.78	201.45	210.42	211.75	205.7	207.76	207.31	203.95	205.27	210.37	207.32	206.62	206.01	204.31	210.46	208.01	200.88
204.2	201.97	204.38	201.21	202.18	201.8	200.46	201.53	206.46	204.59	199.72	200.21	206.85	205.13	207.24	206.12	195.33	207.71	205.32	205.95	202.43	202.65	199.78	200.34	204.4	201.79	199.21	206.85	205.27	202.45	204.53	203.02	202.23	201.19	206.75	202.08	201.66	199.59	202.47	204.44	204.37	200.52	206.83	199.62	206.39	205.59	199.28	205.43	203.35	205.95
200.76	208.6	204.86	200.1	199.64	196.3	199.19	205.83	199.14	197.43	208.91	194.58	208.11	206.75	205.28	201.24	203.68	207.3	201.45	202.13	203.27	202.82	199.04	199.45	202.71	200.73	199.97	199	205.47	205.56	204.91	198.77	201.02	206.72	201.6	203.47	203.06	199.82	210.2	207.1	207.58	205.63	203.2	198.66	205.15	202.89	204.95	202.49	196.97	202.77
204.44	208.54	201.6	205.92	197.29	196.99	199.3	200.24	208.52	203.97	200.61	202.93	201.47	201.31	198.22	201.19	204.96	200.13	201.81	206.39	205.13	205.82	205.02	206.09	201.63	204.56	204.44	207.43	203.78	198.97	199.32	204.66	205.9	204.33	202.98	208.84	202.05	202.62	200.17	195.94	204.16	203.94	199.12	202.53	201.19	205.23	202.2	204.39	201.49	206.02
218	222.69	222.03	213.12	219.95	213.73	211.79	217.53	216.33	218.72	218.46	219.92	224.42	217.8	216.01	216.11	213.01	218.44	212.28	218.55	213.49	218.44	216.15	213.25	215.3	222.38	214.89	215.76	212.74	221.5	215.63	217.61	213.11	214.82	219.31	217.77	213.07	215.28	217.77	212.04	219.36	216.86	209.84	216.07	219.48	220.62	208.55	209.66	218.87	220.21
200.71	200.52	199.36	197.04	196.2	196.47	201.89	192.37	201.2	201.61	199.83	200.38	197.95	198.91	196.67	204.7	202.28	197.12	198.77	205.17	199.64	201.45	196.81	202.54	201.74	196.76	202.15	197.57	196.28	200.48	202.71	199.68	204.26	198.68	201.89	199.17	202.28	201.62	191.22	205.84	196.7	200.68	206.82	202.28	202.08	197	204.09	198.16	196.65	202.32
196.41	196.83	205.63	193.49	202.54	197.07	206.38	205.51	205.03	205.58	208.56	205.14	201.38	202.44	199.13	199.56	202.41	193.18	196.34	201.62	197.31	197.26	205.82	201.39	204.78	203.64	198.97	200.46	196.82	200.58	199.58	198.43	202.9	206.22	204.79	203.69	202.38	198.9	203.27	203.43	204.09	198.78	201.31	205.15	201.77	202.98	202.95	203.88	201.17	200.09
198.83	202.36	194.54	195.04	196.94	201.48	199.32	202.25	195.6	192.67	201.46	197.46	197.05	204.68	199.89	198.99	201.43	200.76	195.63	196.72	200.27	197.43	197.46	196	197.88	200.23	197.26	201.03	196.34	204.57	194.07	190.68	199.36	201.29	203.45	207.87	199.67	196.8	199.05	199.35	204.23	204.22	197.49	199.31	195.75	197.34	196.01	205.71	200.59	201.46
210.47	209.28	213.86	210.44	202.94	206.67	205.78	208.95	211.9	208.9	208.27	202.03	203.99	201.21	209.2	207.03	204.28	202.95	212.68	210	211.82	202.31	207.93	206.05	208.7	212.57	203.77	207	204.55	200.61	205.32	208.67	207.27	203.87	203.28	207.17	203.12	207.15	201.4	210.7	210.87	207.51	204.9	203.89	205.45	204.14	203.14	206.2	205.45	207.83
214.34	218.87	221.88	217.54	218.47	214.67	219.12	216.3	226.37	217.59	209.52	218.96	218.4	216.17	211.16	214.29	219.64	212.8	217.16	223.75	210.53	220.09	218.26	216.85	214.22	215.05	221.23	224.64	216.55	221.45	216.42	221.44	213.24	219.76	218.24	219.66	218.68	218.79	218.79	222.49	215.9	218.87	217.89	212.27	219.27	216.54	219.09	219.64	218.14	219.12
198.57	203.49	202.91	205.51	204.7	198.94	199.04	207.67	201.15	202.49	199.89	205.55	202.78	201.27	198.85	210.85	201.08	204.37	205.72	202.31	206.2	205.01	204.05	202.22	205.82	206.01	197.25	203.27	203.09	204.82	202.79	202.49	208.34	195.9	208.48	208.34	205.54	202.07	207.5	199.17	202.4	200.81	204.93	201.49	201.26	198.59	206.9	198.39	205.68	199.14
204.51	200.65	198.13	207.09	202.99	199.77	197.45	201.47	205.94	201.01	195.61	195.64	200.13	204.85	201.15	196.63	191.13	204.65	201.77	205.46	205.17	200.5	199.27	201.48	199.84	198.82	194.15	201.4	199.77	200.33	205.2	204.03	201.46	204.96	193.28	196.69	196.54	194	194.22	198.19	203.36	193.92	202.8	198.56	196.36	204.88	209.69	201.21	196.9	202.33
201.04	205.25	202.57	195.94	198.67	202.52	206.18	210.36	199.64	201.77	199.49	212.16	206.6	203.79	197.68	208.84	206.4	208.01	199.52	200.52	210.69	207.03	203.11	206.84	204.88	201.67	200.81	210.97	207.25	206.14	202.25	208.68	203.79	208.41	202.99	200.95	203.71	199.67	206.34	197.54	202.46	204.01	204.65	201.97	204.79	202.8	199.54	199.22	206.77	203.97
209.99	209.11	210.03	205.95	207.73	207.12	209.69	209.17	205.09	202.66	201.76	202.3	206.6	208.57	206.67	205.59	207.56	206.84	217.41	209.63	199.66	202.11	206.97	212.9	199.58	209.3	209.42	202.53	205.99	204.51	205.03	202.42	203.85	204.46	213.06	202.78	210.29	210.59	208.55	213.05	213.25	207.32	208.57	204.49	203.42	206.26	201.4	202.07	206.22	206.48
227	215.94	210.71	202.43	213.24	211.51	216.65	207.48	214.63	209.6	213.83	208.29	209.87	211.75	208.78	219.01	211.43	208.76	208.3	212.01	210.37	212.4	205.51	212.16	207.52	206.99	213.46	218.47	210.73	214.59	213.36	211.99	205.03	212.08	212.95	211.92	205.41	214.13	212.62	210.56	209.24	208.53	209.63	216.36	208.82	211.47	211.24	207.42	214.66	211.33
213.53	210.37	210.61	217.4	218.66	215.86	212.9	209.64	218.84	210.21	215.94	208.69	210.83	212.09	214.47	213.43	209.63	211.12	211.69	211.86	207.67	205.14	219.3	220.33	209.3	212.1	213.07	216.03	216.94	212.92	219.03	209.39	212.01	211.96	212.59	204.52	210.54	213.66	210.54	214.29	211.66	222.92	209.83	210.82	209.91	212.15	210.43	212.57	212.27	214.05
204.07	208.4	210.22	204.56	211.45	207.69	204.11	212.26	211.7	211.7	218.89	208.67	212.07	208.46	207.63	205.77	204.7	206.7	208.23	209.8	204.21	212.91	215.35	208.73	213.12	214.14	202.87	213.28	207.47	209.69	209.6	208.25	214.56	209.41	204.39	209.7	204.35	206.01	207.17	213.44	206.93	210.55	208.65	208.91	211.23	209.19	212.48	208.73	211.02	208.87
206.65	203.63	209.38	206.69	206.92	207.86	207.83	209.12	208.06	202.98	211.43	204.72	207.48	200.54	205.73	207.27	207	208.18	207.71	204.69	200.44	208.64	215.09	206.28	203.74	205.48	204.52	206.3	205.61	211.23	205.43	203.83	206.71	208.63	204.83	209.69	207.29	203.17	208.03	202.86	204.6	205.84	205.85	202.19	205.89	203.5	203.54	210.66	202.39	207.63
191.84	198.03	196.64	197.23	191.18	202.3	196.56	196.41	197.5	196.15	198.3	191.58	195.02	194.71	200.21	194.49	193.02	199.45	192.7	193.35	190.94	194.56	195.07	195.88	196.79	194.76	192.28	192.84	196.11	199.75	188.96	196.96	197.25	198.14	187.56	190.82	195.21	191.03	192.46	188.27	195.58	196.13	191.12	191.64	192.87	197.04	195.52	194.26	189.35	201.63
208.28	204.27	206.53	208.36	214.77	216.8	211.97	215.41	203.85	211.37	211	212.58	207.62	213.66	213.78	217.62	218.8	214.3	210.59	217.3	212.76	212.07	214.06	213.56	218.44	213.65	209.78	207.29	206.19	210.39	206.09	217.77	215.76	212.84	214.34	210.29	214.71	210.04	213.69	209.69	208.07	212.24	206.92	210.51	213.25	205.72	209.6	209.32	214.26	211.91
208.19	209.8	210.34	212.31	207.17	210.17	211.56	207.67	207.72	210.51	206.74	208.31	213.37	209.77	206.79	206.49	201.67	207.59	201.54	209.39	211.78	202.68	207.22	207.24	204.51	214.17	210.55	206.36	209.73	207.64	205.99	210.04	215.46	202.73	205.79	213.35	205.4	208.78	204.63	204.74	208.87	209.99	207.48	206.3	209.72	203.14	208.5	211.09	211.11	201.1
208.68	213.85	209.22	210.6	208.45	200.48	204.79	208.52	214.07	210.43	200.66	212.55	208.27	208.74	214.2	214.32	208.37	213.23	203.47	204.13	205.65	207.84	207.31	208.55	217.91	211.44	212.94	207.42	201.65	205.84	207.01	209.7	217.54	208.73	213.31	203.18	210.03	211.2	214.1	207.25	210.88	204.54	209.87	212.56	209.2	203.47	204.09	209.33	200.57	204.96
195.18	200.23	194.88	197.96	200.62	200.66	199.68	200.48	197.57	196.34	196.18	200.28	196.03	202.13	204.73	201.47	198.01	198.63	202.8	195.67	195.01	198.76	197.76	198.41	199	203.59	199.05	195.39	194.34	199.45	205.12	201.35	201.22	198.27	203.39	196.17	196.51	197.7	199.57	196.93	201.72	200.74	207.51	199.76	203.19	202.33	206.33	198.56	204.16	202.96
206.91	213.87	210.39	207.78	211.44	214.79	208.94	213.5	213.35	214.2	212.49	213.16	218.66	209.03	207.45	211.03	213.19	213.93	208.92	211.79	216.02	209.17	211.74	214.26	207.97	212.08	212.25	210.14	213.24	211.98	206.44	216.86	210.28	205.78	208.76	207.03	209.26	212.86	209.19	211.2	215.89	214.27	208.28	211.11	213.87	209.11	219.53	204.16	212.49	211.99
186.69	194.29	193.76	196.67	198.25	196.99	197.38	193.65	197.23	197.34	198.4	194.1	187.08	194.56	190.29	199.57	187.52	194.75	188.67	198.63	200.06	200.04	196.07	197.27	191.75	195.98	195.71	189.88	196.07	197.1	190.84	194.35	202.89	195.73	197.76	198.17	190.12	194.35	192.17	193.59	197.7	190.09	190.12	199.01	187.87	195.55	193.21	189.31	186.61	194.72
213.93	212.83	208.29	211.45	206.28	210.4	209.66	204.15	204.61	210	207.72	206.11	209.63	213.14	211.17	212.04	200.4	211.19	209.58	207.52	210.06	206.16	209.85	221.17	207.91	208.89	204.45	212.08	210.98	211.11	215.15	205.05	208.52	205.91	209.39	212.13	212.44	208.44	206.07	208.7	205.77	202.83	207.41	207.6	206.24	210.37	212.99	210.3	216.9	206.49
211.08	210.33	217.63	201.03	210.31	213.37	201.58	206.2	203.62	207.27	205.98	216.12	211.64	204.08	200.04	202.56	211.77	206.31	208.97	209.37	200.6	208.99	208.27	211.98	212.17	204.17	207.15	208.48	216.69	215.12	207.64	205.54	210.07	214.04	208.42	209.34	204.57	204.71	210.25	210.94	210.85	208.49	210.47	210.72	206.74	203.97	211.6	206.26	205.27	208.94
208.41	204.32	209.17	202.87	207.49	207.48	206.48	203.32	204.72	209.9	202.04	204.04	206.88	202.83	206.67	205.31	202.84	209.39	207.4	203.96	207.62	202.34	207.71	211.26	206.06	210.64	197.85	200.9	202.19	205.91	202.33	200.47	202.06	207.13	202.9	207.68	212.25	204.34	202.51	206.03	208.39	206.76	203.75	202.83	207.74	203.54	199.31	204.52	205.08	202.09
210.34	207.36	204.24	209.2	209.08	208.34	211.4	208.79	208.29	208.72	208.01	211.7	212.14	205.63	203.71	204.98	204.65	204.14	209.86	209.24	211.75	202.17	208.62	206.23	210.94	208.98	201.41	214.88	205.72	204.55	207.97	210.06	206.76	205.41	207.81	211.88	210.39	204.5	213.2	202.39	205.45	207.87	215.89	208.33	203.24	208.6	207.25	205.74	206.95	206.06
202.35	195.3	201.1	199.35	196.38	201.18	197.6	202.05	205.93	196.73	203.04	197.52	204.65	199.39	196.99	203.8	200.34	199.5	199.83	202.49	197.03	199.62	192.59	198.43	200.32	200.25	201.1	199	200.31	197.69	198.96	197.25	198.16	196.09	196.13	201.42	200.87	205.27	198.71	196.57	203.08	203.34	199.12	200.47	197.17	202.32	199.52	200.99	202.45	196.3
209.7	208.37	199.31	202.86	201.63	209.03	203.99	208.23	212.88	201.43	206.3	209.32	205	197.49	207.13	206.93	210.05	205.09	202.98	209.16	200.59	195.96	210.83	200.42	207.56	200.57	198.55	207.98	215.69	205.28	203.04	205.69	205.73	206.94	205.1	205.09	205.57	203.96	206.97	199.78	203.95	202.42	199.81	202.36	204.48	204.73	204.03	199.88	206.34	200.66
205.85	203.6	210.44	207.14	203.28	209.92	208.04	214.87	208.28	203	208.55	204.98	211.68	206.73	208.38	206.69	207.17	206.15	208.84	206.78	211.11	207.13	210.24	206.45	209.15	211.18	214.79	200.15	206.88	209.56	206.39	210.22	211.21	210.51	204.73	207.9	201.8	207.94	203.13	210.08	215.52	208.44	206.45	209.35	204.66	203.24	203.65	212.19	209.95	202.96
208.58	210.55	208.08	212.88	209.01	205.21	217.36	209.38	209.41	202.22	213.77	202.78	211.67	207.03	209.35	207.65	204.71	212.76	212.49	212.35	215.25	206.78	200.48	210.21	208.97	205.85	216.43	207.75	208.59	201.97	210.55	206.02	207.96	204.55	209.5	209.24	207.08	207.7	214.48	208.18	207.58	209.72	209.46	208.87	211.74	211.71	207.53	206.59	206.54	209.33
203.93	207.76	204	204.19	202.39	213.14	204.04	208.36	205.97	206.66	208.98	209.35	207.27	208.61	204.69	205.74	204.63	201.59	202.32	209.43	205.76	202.42	210.96	206.89	205.21	205.51	205.27	207.08	195.77	202.74	210.48	207.06	210.08	208.38	212.54	207.6	200.42	206.83	210.76	211.47	209.4	207.52	210.21	203.88	204.4	209.99	209.9	203.43	204.48	210.74
214.43	212.03	202.47	211.68	207.88	199.82	210.36	206.96	198.66	207.8	214.43	209.85	206.96	209.05	212.6	204.62	198.56	209.2	206.17	210.05	206.65	211.22	212.42	206.67	211.68	210.57	210.28	207.38	211.87	209.09	204.78	212.52	211.51	209.39	206.1	209.16	209.66	209.13	202.33	202.53	204.25	212.03	207.84	207.78	208.22	203.81	206.48	209.52	211.4	203.02
207.36	209.06	207.46	204.99	204.5	201.08	212.9	213.85	208.31	208.81	209.91	200.81	203.37	209.06	205.85	201.81	202.69	208.92	205.98	208.21	213.96	206.38	215.24	206.3	204.34	201.83	206.11	205.81	206.27	211.36	213.64	205.86	201.18	206.84	202.25	206.56	204.35	202.94	202.14	205.74	214.16	214.03	202.44	210.17	207.82	208.69	201.67	207.27	204.49	208.71
215.85	208.29	208.95	208.22	210.18	210.64	206.06	205.86	215.85	208.3	213.15	208.6	209.8	206.97	209.52	207.98	205.84	206.74	206.76	212.73	210.73	214.29	209.39	215.23	203.55	210.59	210.79	211.36	213.65	203.82	209.81	211.78	207.19	214.88	210.73	202.11	211.06	211.36	210.35	214.95	211.63	209.46	206.36	208.33	206.03	207.73	206.09	205.91	213.32	216.8
208.12	208.64	207.67	207.58	211.15	206.65	208.39	209.6	200.44	206.04	206.76	205.17	209.97	206.04	212.81	202.56	211.67	203.02	209.65	203	208.7	206.76	214.44	209.05	213.29	208.63	207.07	202.31	202.58	203.42	205.42	211.75	213.45	209.28	205.11	200.85	206.84	208.91	209.46	204.96	212.51	210.44	210.27	204.49	207	206.27	210.42	212.74	208.5	209.33
201.28	193.65	196.11	197.07	195.96	196.48	202.67	194.84	205.41	200.43	198.77	190.83	202.08	196.75	194.79	197.04	195.47	199.75	197.61	196.08	195.66	205.2	200.06	201.52	197.08	196.42	193.39	192.81	205.12	198.59	201.24	200.88	202.7	195.81	192.86	194.47	196.41	197.56	198.04	205.48	198.15	201.03	195.79	205.99	195.6	194.46	196.17	197.64	197.54	197.72
214.34	207.92	207.74	211.08	207.93	205.05	209.97	204.66	207.73	202.07	209.82	210.51	209.89	210.49	206.52	207.86	208.64	206.06	208.77	213.36	209.52	205.74	211.26	201.48	208.38	207.09	208.43	204.79	214.06	210.57	210.06	208.1	204.98	208.5	209.07	214.19	210.5	202.33	210.88	198.29	204.4	205.9	207.84	210.1	207.34	213.76	208.5	213.13	208.29	209.94
199.34	199.68	204.6	204.29	207.01	195.34	206.2	199.57	204.29	197.95	201.58	197.53	193.6	200.8	203.67	198.35	204.82	204.41	204.44	202.07	205.49	203.43	203.82	201.14	206.15	199.45	206.74	198.35	206.22	196.9	201.03	204.68	202.36	202.75	203.29	200.19	197.31	202.46	201.34	202.04	200.11	208.99	202.47	202.59	201.9	197.75	208.2	202.27	204.87	203.3
208.67	212.77	214.88	209.14	211.99	214.12	213.42	212.01	222.28	212.35	212.99	213.74	213.03	209.79	211.22	209.32	209.94	211.25	206	216.48	212.52	209.01	208.46	210.4	212.84	215.04	211.12	213.53	203.87	205.41	212.61	207.5	208.01	206.23	207.83	212.62	214.9	209.01	209.51	203.99	212.12	211.57	208.23	203.95	208	214.48	212.41	209.91	220.79	208.45
220.15	212.82	215.73	215.29	218.7	213.42	218.29	214.62	214.39	216.56	213.14	219.42	222.76	217.45	214.15	220.46	221.11	214.71	216.87	215.97	216.07	219.85	219.6	215.87	218.71	216.88	223.56	221.6	215.35	216.09	220.87	210.14	213.88	214.78	220.87	215.43	217.86	216.36	221.63	213.31	216.79	220.51	221.13	216.24	215.54	216.07	218.2	214.25	216.69	218.16
205.18	206.18	204.18	204.18	210.61	209.86	203.35	209.29	205.54	210.02	203.81	208.72	200.14	206.24	205.76	205.14	207.71	208.21	212.46	203.42	206.86	207.1	203.89	205.81	205.89	199.63	207.25	204.51	207.7	207.31	208.04	206.8	207.26	207.5	209.75	203.7	208.56	206.62	209.95	208.2	209.26	211.15	207.19	206.27	206.43	205.95	210.97	212.87	208.09	208.91
206.85	209.01	210.11	208.77	207.47	209.98	206.15	206.1	209.96	211.76	213.06	211.23	207.42	214.86	213.88	202.1	211.84	210.45	204.4	208.39	202.3	203.22	204.6	211.43	205.61	205.06	206.13	211.18	202.61	210.18	207.53	204.51	213.22	211.72	202.39	212.25	211.1	211.57	213.34	213.47	211.39	204.26	210.77	210.62	210.87	203.15	212.17	210.05	213.31	205.66
207.93	210.68	211.45	210.02	205.98	206.81	211.18	206.75	213.82	217.1	212.46	218.38	205.42	215.51	214.9	209.2	215.34	213.26	210.73	220.15	213.73	208.8	206.22	214.58	215.4	211.75	211.66	211.1	204.57	213.35	211.19	212.43	219.63	218.61	214.14	212.8	210.12	208.38	211.35	219.22	213.82	209.64	214.47	205.28	221.9	212.85	215.82	210.75	212.85	207.04
209.27	214.57	211.13	212.54	214.13	208.85	209.04	213.3	210.09	213.57	214.02	216.77	214.81	214.49	210.5	214.45	209.49	210.78	217.09	211.96	215.47	213.77	217.88	211.63	212.75	214.88	210.82	209.55	214.11	216.66	213.51	215.29	202.41	208.62	214.92	216.47	211.4	217.38	216.01	214.67	218.76	217.1	219.1	210.45	215.2	211.36	213.63	218.12	207.35	216.3
220.93	208.31	209.63	205.37	209.29	207.13	209.55	217.13	208.12	212.66	208.4	211.17	208.59	214.97	215.43	209.98	212.49	209.84	212.34	213.4	214.22	211.67	209.37	205.38	209.38	208.43	215.92	207.78	209.42	207.6	214.21	211.27	200.22	210.57	208.86	216.44	218.14	213.77	208.12	203.99	209.88	207.83	204.41	205.51	210.22	211.45	209.89	202.05	211.61	203.55
205.3	209.35	207.32	208.71	208	214	210.96	208.95	210.14	209.73	205.28	202.24	212.79	208.15	208.56	212.02	213.11	210.52	209.29	205.42	206.66	200.95	211.41	203.79	203.22	204.52	205.77	210.48	201.43	205.09	202.51	203.43	210.97	203.61	213.22	206.94	203.52	210	200.28	208.91	209.77	207.54	206.91	208.13	212.55	209.43	209.75	204.95	200.77	205.83
196.3	199.85	202.41	201.21	198.45	201.06	203.48	199.59	191.59	194.94	208.16	201.39	200.81	199.74	200.19	199.22	193.32	205.31	202.75	204.94	200.97	193.7	204.39	195.19	197.84	194.67	201.81	202.89	198.7	200.44	202.07	198.82	198.51	198.75	202.93	201.88	205.99	195.2	198.55	201.41	196.78	204.88	199.24	198.44	200.98	197.67	196.4	201.67	198.6	205
210.26	204.46	198.9	202.8	198.86	199.2	209.23	200.45	202.02	198.73	202.91	207.71	200.45	203.7	203.89	205.66	208.46	204.17	201.72	203.22	204.34	202.32	198.94	199.43	202.6	200.93	205.98	202.02	200.39	202.01	203.05	203.8	199.47	202.43	200.84	203.06	199.57	202.99	198.44	203.46	197.48	200.66	201.7	202.69	207.43	202.52	203.08	203.02	202.8	193.8
210.4	204.26	203.9	206.69	211.36	206.94	204.83	209.29	211.88	199.86	210.98	213.3	208.39	208.66	208.41	213.7	211.13	212.02	212.37	210.02	210.11	205.46	202.05	209.06	209.33	214.9	212.44	205.11	204.68	206.99	210.4	211.54	206.06	210.79	199.98	207.23	211.11	211.46	208.11	212.19	204.82	209.73	209.12	209.2	209.32	209.01	213.8	205.83	211.31	206.56
210.39	204.79	201.26	211.66	206.68	207.17	211.52	211.84	212.53	206.1	204.03	208	207.47	201.81	206.06	202.47	203.45	207.61	210.85	210.81	212.37	207.24	213.35	208.87	213.52	209.26	207.12	211.69	205.28	205.12	201.85	208.47	208.63	207.41	202.29	197.98	207.99	206.07	202.74	211.12	211.06	208.7	211.49	202.29	202.42	212.67	200.6	203.93	210.42	208.42
204.57	209.83	202.58	205.3	210.22	205.94	210.87	209.16	203.86	208.37	210.98	207.16	207.75	212.38	211.77	206.61	204.01	207.78	212.99	210.41	212.02	207.69	208.01	208.94	205.79	205.12	201.91	201.33	208.96	208.12	210.87	203.57	209	203.31	213.97	206.59	207.91	202.3	207.73	210.13	208.29	209.41	205.56	202.05	207.54	205.16	207.77	206.57	209.12	207.34
204.63	212.21	206.91	208.55	212.05	207.18	196.71	212.57	208.44	204.69	203.39	208.6	208.32	201.98	207.55	210.58	210.65	208.21	207.3	205.77	208.7	203.19	212.88	214.2	207.25	211.02	203.61	211.78	202.21	202.41	208.71	204.29	205.33	208.07	208.92	206.91	203.01	200.83	209.41	214.61	204.47	212.07	200.98	211.57	209.45	211.59	203.57	207.56	209.54	206.5
203.3	207.9	209.06	207.36	213.98	208.86	212.79	207.75	206.66	207.84	208.84	202.72	211.86	202.67	208.59	206.28	214.84	211.1	209.84	211.76	209.26	205.06	209.03	206.74	209.32	209.44	204.84	205.12	205.64	208.79	210.05	206.58	204.92	206.84	208.19	211.84	205.14	209.71	203.77	210.3	210.35	206.15	209.47	213.6	209.81	207.09	203	204.07	211.96	208.46
207.56	201.12	204.1	208.76	204.53	208.28	200.57	206.55	202.61	203.04	195.63	202.71	198.93	203.91	209.09	203.22	209.11	195.74	209.12	200.94	201.8	204.97	214.27	201.85	203.93	205.53	210.06	202.89	203.16	204.65	202.8	201.28	209.34	200.66	204.28	204.65	199.63	202.51	208.05	204.23	208.29	202.42	211.33	206.59	204.27	204.02	207.74	204.61	207.9	206.7
203.68	210	209.61	216.98	211.16	217.99	209.11	209.79	207.79	207.56	208.39	205.85	209.21	210.91	209.45	207.79	212.06	213.26	202.53	213.13	206.66	206.46	212.4	210.92	211.11	200.19	210.43	215.6	213.24	208.42	212.86	207.09	209.52	207.68	198.76	210.54	213.72	208.26	208.48	209.38	213.91	208.6	213.55	205.68	202.86	205.99	208.55	205.82	211.46	204.82
207.07	215.89	216.84	208.91	209.7	210.9	209.7	206.04	212.43	205.38	206.05	203.19	201.5	205.22	205.5	202.87	210.95	209.71	214.1	215.11	211.52	206.93	220.32	212.84	209.68	206.84	205.05	207.59	207.1	206.52	211.56	207.79	210.33	211.17	207.81	209.16	207.05	207.59	205.29	213.06	210.32	206.24	209.25	210.83	210.52	212.37	211.81	207.33	209.88	213.4
[truncated: 150 more columns]
