# Supplementary material for: Genetic dissection of main and epistatic effects of QTL based on augmented triple test cross design
Source: PLoS One. 2017 Dec 14;12(12):e0189054. doi: 10.1371/journal.pone.0189054 (PMC5730204; doi:10.1371/journal.pone.0189054)
Supplement: S7 Supporting Information — (ZIP) [file pone.0189054.s007.zip]

Archive with 234 entries (234 files):
- z2_1000_0.2_10.csv
- z2_1000_0.2_5.csv
- z2_1000_0.5_10.csv
- z2_1000_0.5_5.csv
- z2_1000_0.8_10.csv
- z2_1000_0.8_5.csv
- z2_100_0.2_10.csv
- z2_100_0.2_5.csv
- z2_100_0.5_10.csv
- z2_100_0.5_5.csv
- z2_100_0.8_10.csv
- z2_100_0.8_5.csv
- z2_1050_0.2_10.csv
- z2_1050_0.2_5.csv
- z2_1050_0.5_10.csv
- z2_1050_0.5_5.csv
- z2_1050_0.8_10.csv
- z2_1050_0.8_5.csv
- z2_1100_0.2_10.csv
- z2_1100_0.2_5.csv
- z2_1100_0.5_10.csv
- z2_1100_0.5_5.csv
- z2_1100_0.8_10.csv
- z2_1100_0.8_5.csv
- z2_1150_0.2_10.csv
- z2_1150_0.2_5.csv
- z2_1150_0.5_10.csv
- z2_1150_0.5_5.csv
- z2_1150_0.8_10.csv
- z2_1150_0.8_5.csv
- z2_1200_0.2_10.csv
- z2_1200_0.2_5.csv
- z2_1200_0.5_10.csv
- z2_1200_0.5_5.csv
- z2_1200_0.8_10.csv
- z2_1200_0.8_5.csv
- z2_1250_0.2_10.csv
- z2_1250_0.2_5.csv
- z2_1250_0.5_10.csv
- z2_1250_0.5_5.csv
- z2_1250_0.8_10.csv
- z2_1250_0.8_5.csv
- z2_1300_0.2_10.csv
- z2_1300_0.2_5.csv
- z2_1300_0.5_10.csv
- z2_1300_0.5_5.csv
- z2_1300_0.8_10.csv
- z2_1300_0.8_5.csv
- z2_1350_0.2_10.csv
- z2_1350_0.2_5.csv
- z2_1350_0.5_10.csv
- z2_1350_0.5_5.csv
- z2_1350_0.8_10.csv
- z2_1350_0.8_5.csv
- z2_1400_0.2_10.csv
- z2_1400_0.2_5.csv
- z2_1400_0.5_10.csv
- z2_1400_0.5_5.csv
- z2_1400_0.8_10.csv
- z2_1400_0.8_5.csv
- z2_1450_0.2_10.csv
- z2_1450_0.2_5.csv
- z2_1450_0.5_10.csv
- z2_1450_0.5_5.csv
- z2_1450_0.8_10.csv
- z2_1450_0.8_5.csv
- z2_1500_0.2_10.csv
- z2_1500_0.2_5.csv
- z2_1500_0.5_10.csv
- z2_1500_0.5_5.csv
- z2_1500_0.8_10.csv
- z2_1500_0.8_5.csv
- z2_150_0.2_10.csv
- z2_150_0.2_5.csv
- z2_150_0.5_10.csv
- z2_150_0.5_5.csv
- z2_150_0.8_10.csv
- z2_150_0.8_5.csv
- z2_1550_0.2_10.csv
- z2_1550_0.2_5.csv
- z2_1550_0.5_10.csv
- z2_1550_0.5_5.csv
- z2_1550_0.8_10.csv
- z2_1550_0.8_5.csv
- z2_1600_0.2_10.csv
- z2_1600_0.2_5.csv
- z2_1600_0.5_10.csv
- z2_1600_0.5_5.csv
- z2_1600_0.8_10.csv
- z2_1600_0.8_5.csv
- z2_1650_0.2_10.csv
- z2_1650_0.2_5.csv
- z2_1650_0.5_10.csv
- z2_1650_0.5_5.csv
- z2_1650_0.8_10.csv
- z2_1650_0.8_5.csv
- z2_1700_0.2_10.csv
- z2_1700_0.2_5.csv
- z2_1700_0.5_10.csv
- z2_1700_0.5_5.csv
- z2_1700_0.8_10.csv
- z2_1700_0.8_5.csv
- z2_1750_0.2_10.csv
- z2_1750_0.2_5.csv
- z2_1750_0.5_10.csv
- z2_1750_0.5_5.csv
- z2_1750_0.8_10.csv
- z2_1750_0.8_5.csv
- z2_1800_0.2_10.csv
- z2_1800_0.2_5.csv
- z2_1800_0.5_10.csv
- z2_1800_0.5_5.csv
- z2_1800_0.8_10.csv
- z2_1800_0.8_5.csv
- z2_1850_0.2_10.csv
- z2_1850_0.2_5.csv
- z2_1850_0.5_10.csv
- z2_1850_0.5_5.csv
- z2_1850_0.8_10.csv
- z2_1850_0.8_5.csv
- z2_1900_0.2_10.csv
- z2_1900_0.2_5.csv
- z2_1900_0.5_10.csv
- z2_1900_0.5_5.csv
- z2_1900_0.8_10.csv
- z2_1900_0.8_5.csv
- z2_1950_0.2_10.csv
- z2_1950_0.2_5.csv
- z2_1950_0.5_10.csv
- z2_1950_0.5_5.csv
- z2_1950_0.8_10.csv
- z2_1950_0.8_5.csv
- z2_2000_0.2_10.csv
- z2_2000_0.2_5.csv
- z2_2000_0.5_10.csv
- z2_2000_0.5_5.csv
- z2_2000_0.8_10.csv
- z2_2000_0.8_5.csv
- z2_200_0.2_10.csv
- z2_200_0.2_5.csv
- z2_200_0.5_10.csv
- z2_200_0.5_5.csv
- z2_200_0.8_10.csv
- z2_200_0.8_5.csv
- z2_250_0.2_10.csv
- z2_250_0.2_5.csv
- z2_250_0.5_10.csv
- z2_250_0.5_5.csv
- z2_250_0.8_10.csv
- z2_250_0.8_5.csv
- z2_300_0.2_10.csv
- z2_300_0.2_5.csv
- z2_300_0.5_10.csv
- z2_300_0.5_5.csv
- z2_300_0.8_10.csv
- z2_300_0.8_5.csv
- z2_350_0.2_10.csv
- z2_350_0.2_5.csv
- z2_350_0.5_10.csv
- z2_350_0.5_5.csv
- z2_350_0.8_10.csv
- z2_350_0.8_5.csv
- z2_400_0.2_10.csv
- z2_400_0.2_5.csv
- z2_400_0.5_10.csv
- z2_400_0.5_5.csv
- z2_400_0.8_10.csv
- z2_400_0.8_5.csv
- z2_450_0.2_10.csv
- z2_450_0.2_5.csv
- z2_450_0.5_10.csv
- z2_450_0.5_5.csv
- z2_450_0.8_10.csv
- z2_450_0.8_5.csv
- z2_500_0.2_10.csv
- z2_500_0.2_5.csv
- z2_500_0.5_10.csv
- z2_500_0.5_5.csv
- z2_500_0.8_10.csv
- z2_500_0.8_5.csv
- z2_550_0.2_10.csv
- z2_550_0.2_5.csv
- z2_550_0.5_10.csv
- z2_550_0.5_5.csv
- z2_550_0.8_10.csv
- z2_550_0.8_5.csv
- z2_600_0.2_10.csv
- z2_600_0.2_5.csv
- z2_600_0.5_10.csv
- z2_600_0.5_5.csv
- z2_600_0.8_10.csv
- z2_600_0.8_5.csv
- z2_650_0.2_10.csv
- z2_650_0.2_5.csv
- z2_650_0.5_10.csv
- z2_650_0.5_5.csv
- z2_650_0.8_10.csv
- z2_650_0.8_5.csv
- z2_700_0.2_10.csv
- z2_700_0.2_5.csv
- z2_700_0.5_10.csv
- z2_700_0.5_5.csv
- z2_700_0.8_10.csv
- z2_700_0.8_5.csv
- z2_750_0.2_10.csv
- z2_750_0.2_5.csv
- z2_750_0.5_10.csv
- z2_750_0.5_5.csv
- z2_750_0.8_10.csv
- z2_750_0.8_5.csv
- z2_800_0.2_10.csv
- z2_800_0.2_5.csv
- z2_800_0.5_10.csv
- z2_800_0.5_5.csv
- z2_800_0.8_10.csv
- z2_800_0.8_5.csv
- z2_850_0.2_10.csv
- z2_850_0.2_5.csv
- z2_850_0.5_10.csv
- z2_850_0.5_5.csv
- z2_850_0.8_10.csv
- z2_850_0.8_5.csv
- z2_900_0.2_10.csv
- z2_900_0.2_5.csv
- z2_900_0.5_10.csv
- z2_900_0.5_5.csv
- z2_900_0.8_10.csv
- z2_900_0.8_5.csv
- z2_950_0.2_10.csv
- z2_950_0.2_5.csv
- z2_950_0.5_10.csv
- z2_950_0.5_5.csv
- z2_950_0.8_10.csv
- z2_950_0.8_5.csv
